# Supplementary material for: Molecular-resolution imaging of ice crystallized from liquid water by cryogenic liquid-cell TEM
Source: Nat Commun. 2025 Sep 25;16:8342. doi: 10.1038/s41467-025-62451-0 (PMC12462463; doi:10.1038/s41467-025-62451-0)
Supplement: Supplementary file 9 — Supplementary Data 1 [file 41467_2025_62451_MOESM9_ESM.zip › supercell_5_3_12/1.6/93K_relaxed.xyz]

75213
F75213
F 7.166627 1.295881 2.772837
F 6.554367 1.291821 24.562127
F 21.220157 1.333721 0.689110
F 7.166627 9.019611 2.772837
F 6.554367 9.015551 24.562127
F 26.031957 16.759721 0.719722
F 7.166627 16.743321 2.772837
F 6.554367 16.739321 24.562127
F 31.800357 -0.206279 11.671427
F 16.077157 1.290681 3.027837
F 15.465957 1.287291 24.816227
F 16.077157 9.014421 3.027837
F 15.465957 9.011021 24.816227
F 16.077157 16.738121 3.027837
F 15.465957 16.734721 24.816227
F 25.311957 1.566511 3.628877
F 24.638957 1.460191 25.001027
F 25.600257 9.029441 3.289087
F 24.671857 8.859961 25.057427
F 25.589557 16.882321 3.452347
F 24.530057 16.708221 25.179827
F 7.062627 3.857351 6.364257
F 6.452687 3.857331 28.201727
F 30.530857 19.435121 0.185486
F 7.062627 11.581121 6.364257
F 6.452697 11.581021 28.201727
F 30.422857 1.381791 0.948127
F 7.062627 19.304821 6.364257
F 6.452697 19.304821 28.201727
F 28.178057 20.634021 0.661568
F 15.974257 3.861871 6.618407
F 15.364257 3.861861 28.455827
F 15.974257 11.585621 6.618407
F 15.364257 11.585621 28.455827
F 15.974257 19.309321 6.618407
F 15.364257 19.309321 28.455827
F 25.227057 4.022251 7.153407
F 24.608057 3.844561 28.760727
F 25.289857 11.816821 6.723117
F 24.821257 11.599421 28.685427
F 25.316057 19.358921 6.866937
F 24.650057 19.400121 28.602427
F 7.138157 3.858071 3.646467
F 6.528657 3.857331 25.482427
F 25.996757 9.064481 0.736755
F 7.138157 11.581821 3.646467
F 6.528657 11.581021 25.482427
F 32.592757 5.111291 1.306287
F 7.138157 19.305521 3.646467
F 6.528657 19.304821 25.482427
F 31.407857 20.705621 32.415727
F 16.050057 3.862171 3.890787
F 15.440557 3.861861 25.726127
F 16.050057 11.585921 3.890787
F 15.440557 11.585621 25.726127
F 16.050057 19.309621 3.890787
F 15.440557 19.309321 25.726127
F 25.491057 4.217241 4.461807
F 24.803557 4.155461 26.020727
F 25.689057 11.671621 4.129727
F 24.650257 11.460321 25.995827
F 25.589257 19.439921 4.240347
F 24.534157 19.472221 25.875127
F 7.417547 1.678601 0.234552
F 6.630317 1.291821 21.842827
F 19.157557 5.169971 0.542639
F 7.417547 9.402331 0.234552
F 6.630317 9.015551 21.842827
F 30.439257 16.869221 1.129807
F 7.417547 17.126021 0.234551
F 6.630317 16.739321 21.842827
F 21.384557 16.951421 0.564998
F 16.329657 1.672361 0.484749
F 15.542157 1.287291 22.086527
F 16.329657 9.396091 0.484749
F 15.542157 9.011021 22.086527
F 16.329657 17.119821 0.484748
F 15.542157 16.734721 22.086527
F 33.430657 16.651721 32.660627
F 24.719757 1.499621 22.267027
F 25.896357 1.380701 0.959761
F 24.758857 9.146841 22.315527
F 23.824957 12.952521 0.555249
F 24.592657 16.657521 22.496627
F 9.361377 7.722291 3.705077
F 8.751787 7.722071 25.540427
F 9.361377 15.446021 3.705077
F 8.751787 15.445821 25.540427
F 31.706057 15.366521 21.930727
F 31.481157 7.630031 21.621227
F 18.547357 7.920611 4.083427
F 17.669357 7.723731 25.788327
F 18.345957 15.543321 4.108517
F 17.669357 15.447421 25.788327
F 31.943257 -0.067986 7.456107
F 22.366657 15.553221 21.271427
F 27.929157 8.041351 4.470187
F 27.155357 7.904561 26.003227
F 27.779257 15.621021 4.524527
F 26.915157 15.444521 25.963127
F 24.305857 16.726921 32.240327
F 26.445357 5.185441 32.409127
F 9.643337 5.534231 0.297847
F 8.853437 5.150821 21.900827
F 9.643337 13.257921 0.297847
F 8.853437 12.874521 21.900827
F 9.643337 20.981721 0.297847
F 8.853437 20.598321 21.900827
F 32.720157 15.472121 0.108310
F 17.770957 5.149151 22.148827
F 28.881557 9.168381 32.662927
F 17.770957 12.872921 22.148827
F 23.591157 5.126661 0.770095
F 17.770957 20.596621 22.148827
F 31.237857 12.926421 32.782427
F 26.997757 5.126681 22.344127
F 22.307957 7.616881 18.859227
F 26.914557 12.826321 22.286727
F 22.610957 0.146030 14.236627
F 26.795757 20.779521 22.536227
F 9.388507 5.154211 2.839857
F 8.777257 5.150821 24.628227
F 9.388507 12.877921 2.839857
F 8.777257 12.874521 24.628227
F 9.388507 20.601721 2.839857
F 8.777257 20.598321 24.628227
F 18.375757 5.292791 3.254937
F 17.694757 5.149151 24.878527
F 18.650757 12.915721 3.323767
F 17.694757 12.872921 24.878527
F 18.443757 20.509921 3.227587
F 17.694757 20.596621 24.878527
F 27.932957 5.410481 3.639537
F 27.123557 5.188501 25.012227
F 28.159557 13.088921 3.641467
F 26.989957 12.824221 25.069827
F 27.945857 20.616721 3.358927
F 26.905857 20.616921 25.268427
F 9.285567 7.722071 6.430417
F 8.675587 7.722071 28.267827
F 9.285567 15.445821 6.430417
F 8.675587 15.445821 28.267827
F 22.468057 7.776521 21.648327
F 13.338857 23.171221 21.114427
F 9.285567 23.169521 6.430417
F 8.675587 23.169521 28.267827
F 18.261357 7.650971 6.772307
F 17.593057 7.723731 28.518027
F 18.252757 15.718621 6.755537
F 17.593057 15.447421 28.518027
F 13.338857 15.447421 21.114427
F 13.338857 7.723731 21.114427
F 27.429857 7.827481 7.299597
F 26.830257 7.792641 28.737027
F 27.600357 15.537721 7.150087
F 26.806157 15.645721 28.577327
F 26.700357 20.550221 32.349227
F 32.757257 20.640321 1.265307
F 11.619457 1.290591 2.903387
F 11.008257 1.287191 24.691727
F 11.619457 9.014321 2.903387
F 11.008257 9.010931 24.691727
F 11.619457 16.738021 2.903387
F 11.008257 16.734621 24.691727
F 20.824957 1.216701 3.357727
F 19.936357 1.369621 25.069127
F 20.902057 9.099261 3.154597
F 20.164457 9.077061 25.085527
F 20.697357 16.699921 3.335277
F 20.071757 16.672921 24.928727
F 30.109257 1.352821 3.725657
F 29.317457 1.369831 25.326027
F 30.475757 9.097671 3.831277
F 29.408257 9.081211 25.006127
F 30.119057 16.753021 3.765807
F 29.122657 16.926521 25.339227
F 11.516557 3.861961 6.493957
F 10.906557 3.861961 28.331327
F 11.516557 11.585721 6.493957
F 10.906557 11.585721 28.331327
F 11.516557 19.309421 6.493957
F 10.906557 19.309421 28.331327
F 20.604357 4.033261 6.954257
F 19.961457 3.866391 28.635727
F 20.815357 11.702521 6.948817
F 19.914557 11.698021 28.594127
F 20.517957 19.350321 6.779827
F 19.928257 19.234521 28.731727
F 29.754657 3.890061 7.547187
F 29.126357 3.880361 29.101227
F 29.903657 11.683021 7.509957
F 28.970457 11.558721 29.077227
F 29.818157 19.483421 7.150067
F 29.322957 19.449521 28.826227
F 11.592357 3.862261 3.766217
F 10.982857 3.861961 25.601527
F 11.592357 11.586021 3.766217
F 10.982857 11.585721 25.601527
F 11.592357 19.309721 3.766217
F 10.982857 19.309421 25.601527
F 20.859457 3.953811 4.086687
F 20.201057 3.966681 25.932927
F 20.980857 11.701421 4.175837
F 19.942557 11.736021 25.858627
F 20.824757 19.363421 3.964987
F 19.819357 19.284621 25.964727
F 30.027257 3.902801 4.845127
F 29.182257 3.976711 26.298827
F 30.370057 11.743521 4.716477
F 29.018657 11.532621 26.270227
F 30.225457 19.498121 4.396267
F 29.175857 19.456721 26.148327
F 11.872157 1.672361 0.360240
F 11.084457 1.287191 21.961927
F 11.872157 9.396091 0.360240
F 11.084457 9.010931 21.961927
F 11.872157 17.119821 0.360240
F 11.084457 16.734621 21.961927
F 27.316457 -0.030348 11.707727
F 20.107857 1.273071 22.260027
F 13.618457 23.171221 11.105527
F 19.850257 9.177791 22.246927
F 19.897557 16.656721 32.080327
F 20.127557 16.875521 22.204027
F 29.121657 16.778221 32.305327
F 29.288557 1.279081 22.655027
F 29.457557 11.575121 18.789627
F 29.328557 9.079961 22.380927
F 19.894057 1.332031 32.366827
F 29.358257 16.738521 22.647027
F 13.821357 7.724031 3.828537
F 13.211757 7.723731 25.663827
F 13.821357 15.447721 3.828537
F 13.211757 15.447421 25.663827
F 31.593157 20.356321 18.294127
F 31.782357 12.794721 18.257927
F 23.203557 7.985351 4.112747
F 22.377057 7.756051 26.021427
F 23.154657 15.506521 4.026807
F 22.320757 15.252921 25.738427
F 28.177257 5.289391 0.925257
F 23.593057 20.693021 0.574213
F 32.650057 7.742951 4.796667
F 31.431957 7.772191 26.324527
F 32.357157 15.397821 4.395897
F 31.444057 15.352521 26.164927
F 31.717457 5.107861 18.003127
F 22.408157 20.569121 17.819227
F 14.100857 5.534231 0.422493
F 13.313457 5.149151 22.024327
F 14.100857 13.257921 0.422492
F 13.313457 12.872921 22.024327
F 14.100857 20.981721 0.422492
F 13.313457 20.596621 22.024327
F 20.173357 1.149661 15.247927
F 22.263757 5.145401 22.337027
F 18.364857 0.070698 3.867907
F 22.326057 13.007421 22.084927
F 17.999757 23.171221 13.959727
F 22.352957 20.812721 22.498227
F 28.878357 1.335811 32.344627
F 31.443057 5.199651 22.582727
F 29.410057 3.903571 18.934927
F 31.543557 12.810621 22.791727
F 11.287857 16.734621 14.682827
F 31.486057 20.788421 22.617427
F 13.848357 5.152551 2.965587
F 13.237157 5.149151 24.753927
F 13.848357 12.876321 2.965587
F 13.237157 12.872921 24.753927
F 13.848357 20.600021 2.965587
F 13.237157 20.596621 24.753927
F 23.183257 5.311111 3.487137
F 22.460157 5.293611 25.167727
F 23.387057 12.924521 3.274577
F 22.295557 12.663821 24.916427
F 23.255957 20.657721 3.253437
F 22.185757 20.674521 25.175827
F 32.338557 5.116871 4.027607
F 31.433057 5.269331 25.442827
F 32.581757 12.858421 3.716747
F 31.334657 12.803821 25.378627
F 32.467657 20.754721 4.035657
F 31.505357 20.635021 25.469427
F 13.745457 7.723731 6.556147
F 13.135557 7.723731 28.393527
F 13.745457 15.447421 6.556147
F 13.135557 15.447421 28.393527
F 22.270957 12.836921 17.668227
F 22.421657 5.109731 17.812227
F 13.745457 23.171221 6.556147
F 13.135557 23.171221 28.393527
F 22.816957 7.876481 6.749787
F 22.211457 7.665741 28.699927
F 23.030557 15.600521 6.913727
F 22.218757 15.391321 28.544327
F 26.607657 13.104021 32.307227
F 24.295557 1.325391 32.193327
F 32.154857 7.661321 7.504537
F 31.232257 7.815091 29.049127
F 32.236857 15.591221 7.200847
F 31.419057 15.316221 28.855527
F 13.440557 20.596621 17.474827
F 13.440557 12.872921 17.474827
F 6.961017 1.291821 10.003757
F 6.351047 1.291821 31.841227
F 21.331557 9.196211 0.514456
F 6.961017 9.015551 10.003757
F 6.351047 9.015551 31.841227
F 22.047557 12.982921 32.253427
F 6.961017 16.739321 10.003757
F 6.351047 16.739321 31.841227
F 13.821357 0.000303 3.828537
F 15.872657 1.287291 10.257927
F 15.262657 1.287291 32.095427
F 15.872657 9.011021 10.257927
F 15.262657 9.011021 32.095427
F 15.872657 16.734721 10.257927
F 15.262657 16.734721 32.095427
F 25.039757 1.285951 10.769527
F 29.311057 9.162121 15.206027
F 25.147857 9.039711 10.469227
F 30.418057 9.025091 1.013120
F 25.104357 16.765321 10.616527
F 11.287857 9.010931 14.682827
F 6.859347 3.857331 13.643327
F 6.859347 11.581021 13.643327
F 6.859347 19.304821 13.643327
F 15.770957 3.861861 13.897427
F 15.770957 11.585621 13.897427
F 15.770957 19.309321 13.897427
F 24.853257 4.097251 14.521127
F 25.046957 11.669721 14.413827
F 25.019557 19.439421 14.176127
F 6.935307 3.857331 10.924027
F 6.325337 3.857331 32.761527
F 6.935307 11.581021 10.924027
F 6.325337 11.581021 32.761527
F 6.935307 19.304821 10.924027
F 6.325337 19.304821 32.761527
F 15.847157 3.861861 11.167827
F 15.847157 11.585621 11.167827
F 15.847157 19.309321 11.167827
F 25.069157 3.813741 11.747027
F 25.008257 11.623721 11.590127
F 25.003257 19.352221 11.473127
F 7.036967 1.291821 7.284467
F 6.426987 1.291821 29.121927
F 8.751787 23.169521 25.540427
F 7.036967 9.015551 7.284467
F 6.426987 9.015551 29.121927
F 9.158437 23.169521 10.982127
F 7.036967 16.739321 7.284457
F 6.426987 16.739321 29.121927
F 9.361377 23.169721 3.705077
F 15.948857 1.287291 7.528197
F 15.338857 1.287291 29.365727
F 15.948857 9.011021 7.528197
F 15.338857 9.011021 29.365727
F 15.948857 16.734721 7.528197
F 15.338857 16.734721 29.365727
F 25.095757 1.421831 8.131357
F 24.478157 1.260601 29.494427
F 25.179157 9.211611 7.776857
F 24.433957 8.965251 29.607227
F 25.320057 16.777721 7.818157
F 24.381857 16.666821 29.431927
F 9.158437 7.722071 10.982127
F 9.158437 15.445821 10.982127
F 13.440557 5.149151 17.474827
F 18.115257 7.728111 11.137227
F 18.290457 15.556621 11.226827
F 31.661957 20.506021 15.555227
F 27.226557 7.642011 11.624927
F 27.431157 15.485621 11.689727
F 20.269657 16.653121 14.918027
F 9.260087 5.150821 7.342517
F 8.650107 5.150821 29.180027
F 9.260087 12.874521 7.342517
F 8.650107 12.874521 29.180027
F 9.260087 20.598321 7.342517
F 8.650107 20.598321 29.180027
F 18.175757 5.083631 7.500207
F 17.567657 5.149151 29.427927
F 18.188457 12.956521 7.581307
F 17.567657 12.872921 29.427927
F 18.303957 20.463921 7.612447
F 17.567657 20.596621 29.427927
F 27.435057 5.297401 8.182437
F 26.737957 5.121621 29.755927
F 27.557257 12.889821 8.052347
F 26.807357 13.056221 29.543927
F 27.521457 20.785921 7.846007
F 26.856857 20.597721 29.638627
F 9.183917 5.150821 10.069897
F 8.573937 5.150821 31.907427
F 9.183917 12.874521 10.069897
F 8.573937 12.874521 31.907427
F 9.183917 20.598321 10.069897
F 8.573937 20.598321 31.907427
F 18.114657 5.042711 10.200227
F 17.491457 5.149151 32.157627
F 18.058457 13.096921 10.212427
F 17.491457 12.872921 32.157627
F 18.298757 20.536321 10.380427
F 17.491457 20.596621 32.157627
F 27.331557 5.149331 10.973327
F 28.341057 13.064721 0.976402
F 27.128457 12.985221 10.767827
F 31.224957 5.098871 32.692627
F 27.305757 20.738921 10.547227
F 8.955107 23.169521 18.261227
F 9.082237 7.722071 13.709527
F 9.082237 15.445821 13.709527
F 31.848957 12.747221 15.430827
F 9.082237 23.169521 13.709527
F 17.999757 7.723731 13.959727
F 17.999757 15.447421 13.959727
F 31.755757 5.183391 15.256327
F 27.225057 7.784901 14.373727
F 27.160457 15.834721 14.481627
F 29.100157 19.172921 19.008327
F 11.414957 1.287191 10.133427
F 10.804957 1.287191 31.970927
F 11.414957 9.010931 10.133427
F 10.804957 9.010931 31.970927
F 11.414957 16.734621 10.133427
F 10.804957 16.734621 31.970927
F 20.430257 1.228551 10.471427
F 19.778257 9.000781 32.292627
F 20.364857 9.148451 10.471327
F 11.287857 1.287191 14.682827
F 20.564457 16.798421 10.444227
F 22.477657 15.560621 18.581427
F 29.652457 1.274381 10.790027
F 20.287557 8.955721 14.914527
F 29.488757 8.849311 10.778227
F 22.062757 20.632621 32.297327
F 29.600557 16.913321 10.864027
F 13.415057 7.723731 18.384727
F 11.313257 3.861961 13.773027
F 11.313257 11.585721 13.773027
F 11.313257 19.309421 13.773027
F 20.269357 3.936731 14.179127
F 20.238557 11.494921 14.022127
F 20.294457 19.345221 14.350427
F 29.327157 3.923571 14.582227
F 29.552257 11.724721 14.115427
F 29.481957 19.469221 14.585027
F 11.389457 3.861961 11.043227
F 11.389457 11.585721 11.043227
F 11.389457 19.309421 11.043227
F 20.264857 3.924941 11.405227
F 20.450457 11.880921 11.210227
F 20.551757 19.366221 11.308427
F 29.455757 3.816991 11.841327
F 29.448657 11.667321 11.529627
F 29.435457 19.588921 11.823227
F 11.491157 1.287191 7.403617
F 10.881157 1.287191 29.241127
F 11.491157 9.010931 7.403617
F 10.881157 9.010931 29.241127
F 11.491157 16.734621 7.403617
F 10.881157 16.734621 29.241127
F 20.554657 1.369261 7.779827
F 19.754857 1.353361 29.553527
F 20.487257 9.176091 7.726217
F 19.942557 8.951741 29.557227
F 20.697057 16.810021 7.775657
F 19.886757 16.620021 29.443227
F 29.608857 1.203511 8.100907
F 29.033457 1.268131 29.672227
F 29.817957 8.957981 8.103387
F 28.950857 9.007071 29.882527
F 29.883957 16.862421 8.045357
F 29.164757 16.794221 29.567727
F 13.618457 7.723731 11.105527
F 13.618457 15.447421 11.105527
F 22.663857 20.509721 15.123227
F 22.699757 7.891571 11.141027
F 22.821557 15.577621 11.468327
F 29.449257 1.310941 15.377827
F 31.846657 7.680381 11.836827
F 31.898957 15.770621 11.831727
F 22.579557 12.900121 14.879327
F 13.720057 5.149151 7.465937
F 13.110057 5.149151 29.303427
F 13.720057 12.872921 7.465937
F 13.110057 12.872921 29.303427
F 13.720057 20.596621 7.465937
F 13.110057 20.596621 29.303427
F 22.869657 5.337811 7.848227
F 22.280857 5.063641 29.489627
F 23.071157 12.886221 7.756627
F 22.406857 12.857321 29.518127
F 22.815957 20.457021 7.688517
F 22.341257 20.474421 29.560827
F 32.119157 5.094281 8.354417
F 31.370457 5.005431 29.957227
F 32.133657 12.953021 8.215057
F 31.245757 12.821121 30.011727
F 32.031657 20.586021 8.356637
F 31.555657 20.543121 29.721427
F 13.643857 5.149151 10.195627
F 13.033857 5.149151 32.033127
F 13.643857 12.872921 10.195627
F 13.033857 12.872921 32.033127
F 13.643857 20.596621 10.195627
F 13.033857 20.596621 32.033127
F 22.705357 5.164541 10.628027
F 29.597257 16.777121 15.568627
F 22.800457 12.907221 10.549727
F 19.109557 20.737221 0.568927
F 22.850957 20.545721 10.321527
F 17.593057 23.171221 28.518027
F 31.916957 4.938581 11.038427
F 19.275857 12.937921 0.583253
F 31.851557 12.995521 10.951027
F 13.415057 15.447421 18.384727
F 31.904157 20.555821 11.136027
F 22.112057 5.272821 32.248427
F 13.542157 7.723731 13.835227
F 13.542157 15.447421 13.835227
F 22.426357 5.529671 14.976927
F 13.542157 23.171221 13.835227
F 22.643257 7.994001 13.887327
F 22.726057 15.526021 14.171827
F 13.211757 23.171221 25.663827
F 31.751557 7.840281 14.481027
F 31.866657 15.418821 14.643927
F 13.516757 20.596621 14.745127
F 6.757697 1.291821 17.282927
F 6.757697 9.015551 17.282927
F 6.757697 16.739321 17.282927
F 15.669257 1.287291 17.537027
F 15.669257 9.011021 17.537027
F 15.669257 16.734721 17.537027
F 24.677257 1.237511 18.102927
F 24.405857 8.928481 17.779327
F 24.808757 16.799821 17.830527
F 6.656017 3.857331 20.922527
F 6.656017 11.581021 20.922527
F 6.656017 19.304821 20.922527
F 15.567657 3.861861 21.176627
F 15.567657 11.585621 21.176627
F 15.567657 19.309321 21.176627
F 24.687957 4.124461 21.369627
F 24.607457 11.685121 21.388727
F 24.583857 19.381121 21.707027
F 6.731987 3.857331 18.203227
F 6.731987 11.581021 18.203227
F 6.731987 19.304821 18.203227
F 15.643857 3.861861 18.446927
F 15.643857 11.585621 18.446927
F 15.643857 19.309321 18.446927
F 24.625857 4.015041 18.800427
F 24.621657 11.547921 18.596227
F 24.506457 19.249521 18.991027
F 6.833637 1.291821 14.563627
F 6.833637 9.015551 14.563627
F 6.833637 16.739321 14.563627
F 15.745557 1.287291 14.807327
F 15.745557 9.011021 14.807327
F 15.745557 16.734721 14.807327
F 24.804157 1.563411 15.333427
F 24.855957 9.003831 15.065427
F 24.860057 16.934721 15.041227
F 8.955107 7.722071 18.261227
F 8.955107 15.445821 18.261227
F 13.516757 12.872921 14.745127
F 17.872657 7.723731 18.509227
F 17.872657 15.447421 18.509227
F 13.516757 5.149151 14.745127
F 26.870257 7.980811 18.617227
F 26.927057 15.477921 18.939927
F 32.620557 12.765921 0.872214
F 9.056757 5.150821 14.621727
F 9.056757 12.874521 14.621727
F 9.056757 20.598321 14.621727
F 17.974357 5.149151 14.869627
F 17.974357 12.872921 14.869627
F 17.974357 20.596621 14.869627
F 27.106257 5.303321 15.443727
F 27.358357 13.133021 15.197227
F 27.222157 20.546321 15.322927
F 8.980587 5.150821 17.349027
F 8.980587 12.874521 17.349027
F 8.980587 20.598321 17.349027
F 17.898057 5.149151 17.599327
F 17.898057 12.872921 17.599327
F 17.898057 20.596621 17.599327
F 27.147257 5.291891 18.082227
F 27.100657 12.828021 17.891027
F 26.933557 20.591521 18.063427
F 8.878917 7.722071 20.988627
F 8.878917 15.445821 20.988627
F 31.674257 15.444821 19.091127
F 8.878917 23.169521 20.988627
F 17.796357 7.723731 21.238927
F 17.796357 15.447421 21.238927
F 31.786957 7.749801 18.844727
F 27.209357 7.810841 21.509027
F 27.076257 15.641421 21.662727
F 13.415057 23.171221 18.384727
F 11.211557 1.287191 17.412627
F 11.211557 9.010921 17.412627
F 11.211557 16.734621 17.412627
F 20.220857 1.246641 17.923327
F 20.214457 8.981451 17.754127
F 20.047057 16.771321 17.653327
F 29.479657 1.454141 18.034227
F 29.441857 9.042181 17.937727
F 29.320157 16.595121 18.274227
F 11.109957 3.861961 21.052227
F 11.109957 11.585721 21.052227
F 11.109957 19.309421 21.052227
F 20.125057 3.936531 21.365527
F 20.148357 11.665421 21.184927
F 20.260357 19.584921 21.454827
F 29.378157 3.868551 21.704127
F 29.247757 11.783421 21.590627
F 29.127557 19.360421 21.820427
F 11.186157 3.861961 18.322327
F 11.186157 11.585721 18.322327
F 11.186157 19.309421 18.322327
F 20.110357 3.981031 18.512927
F 20.025857 11.570721 18.467227
F 19.992957 19.414021 18.787027
F 24.418457 9.059161 32.312827
F 22.427057 23.441121 21.454927
F 32.749457 7.810551 0.371193
F 28.302757 7.733621 0.025461
F 18.072157 0.032326 11.204127
F 22.770457 -0.125601 7.202387
F 22.402357 23.379021 26.115827
F 31.721757 23.034021 19.170727
F 31.581857 23.333321 21.845527
F 27.274457 23.203921 14.230127
F 23.408457 23.245321 -0.163224
F 32.392257 23.328721 4.817127
F 31.970957 23.203521 12.021627
F 27.320757 23.324221 11.447227
F 18.319657 23.119121 6.902577
F 27.043257 23.204321 26.024327
F 23.309357 23.241221 3.958627
F 26.873357 23.259621 18.854227
F 27.323957 0.030575 7.312097
F 23.039357 0.235311 4.519727
F 22.594557 -0.103953 11.448527
F 27.714257 0.229524 4.535527
F 18.212657 -0.014745 6.687737
F 28.320557 15.540821 -0.083223
F 30.220657 11.582121 -0.054320
F 5.944387 1.291821 46.399627
F 32.850957 11.640421 50.653027
F 5.944387 9.015551 46.399627
F 33.634757 19.229821 33.416327
F 5.944387 16.739321 46.399627
F 28.765457 11.800821 33.454927
F 14.855957 1.287291 46.653727
F 14.855957 9.011021 46.653727
F 14.855957 16.734721 46.653727
F 23.806557 1.318481 46.785627
F 23.802257 9.097401 46.605927
F 23.862757 16.739721 46.585127
F 5.842717 3.857331 50.039227
F 33.103057 3.711611 40.664227
F 5.842717 11.581021 50.039227
F 29.956557 15.479021 65.116227
F 5.842717 19.304821 50.039227
F 18.788557 19.166321 64.915527
F 14.754357 3.861861 50.293327
F 14.754357 11.585621 50.293327
F 14.754357 19.309321 50.293327
F 23.501957 3.774961 50.378427
F 23.769057 11.529621 50.315927
F 23.723757 19.273221 50.306227
F 5.918687 3.857331 47.319927
F 19.686657 11.586921 33.046727
F 5.918687 11.581021 47.319927
F 33.107757 19.280621 43.382327
F 5.918687 19.304821 47.319927
F 24.181457 11.583321 33.189127
F 14.830557 3.861861 47.563627
F 14.830557 11.585621 47.563627
F 14.830557 19.309321 47.563627
F 23.669057 3.898351 47.840327
F 23.979457 11.667521 47.687027
F 23.692157 19.330621 47.528127
F 6.020337 1.291821 43.680327
F 5.410357 1.291821 65.517827
F 32.711957 3.704591 50.617527
F 6.020337 9.015551 43.680327
F 5.410357 9.015551 65.517827
F 32.094857 19.355521 65.405727
F 6.020337 16.739321 43.680327
F 5.410357 16.739321 65.517827
F 30.685257 -0.131260 40.817027
F 14.932257 1.287291 43.924027
F 14.932257 9.011021 43.924027
F 14.932257 16.734721 43.924027
F 23.945457 1.308251 44.070127
F 23.898357 9.039001 43.950427
F 23.748857 16.726421 43.891727
F 8.141807 7.722071 47.377927
F 8.141807 15.445821 47.377927
F 29.015257 19.393621 33.156527
F 17.059357 7.723731 47.625927
F 17.059357 15.447421 47.625927
F 30.648957 15.517921 43.287627
F 26.058357 7.830991 47.589027
F 26.013557 15.537821 47.626927
F 22.050657 15.534521 33.154327
F 8.243457 5.150821 43.738327
F 8.243457 12.874521 43.738327
F 8.243457 20.598321 43.738327
F 17.161057 5.149151 43.986327
F 17.161057 12.872921 43.986327
F 17.161057 20.596621 43.986327
F 26.072257 5.022331 44.292427
F 26.140457 12.883521 44.243427
F 26.150257 20.586221 44.032127
F 8.167287 5.150821 46.465727
F 8.167287 12.874521 46.465727
F 8.167287 20.598321 46.465727
F 17.084757 5.149151 46.716027
F 17.084757 12.872921 46.716027
F 17.084757 20.596621 46.716027
F 26.018357 5.138021 46.963427
F 26.231157 12.927921 47.021127
F 26.066157 20.624121 46.730927
F 8.065617 7.722071 50.105327
F 8.065617 15.445821 50.105327
F 32.871157 8.834681 46.878327
F 8.065617 23.169521 50.105327
F 16.983057 7.723731 50.355527
F 16.983057 15.447421 50.355527
F 30.776357 7.697061 43.012927
F 25.877757 7.779731 50.345227
F 25.992657 15.482721 50.412327
F 33.283757 9.194471 39.827127
F 10.398257 1.287191 46.529327
F 10.398257 9.010931 46.529327
F 10.398257 16.734621 46.529327
F 19.358757 1.175581 46.778527
F 19.171057 9.236221 46.591127
F 19.393557 16.757221 46.683327
F 28.348757 1.261151 46.971027
F 28.457057 9.040961 46.793927
F 28.457257 16.708721 46.959027
F 10.296657 3.861961 50.168827
F 10.296657 11.585721 50.168827
F 10.296657 19.309421 50.168827
F 19.121757 3.758081 50.267927
F 19.235557 11.528121 50.508927
F 19.277257 19.318821 50.252027
F 28.259457 4.014991 50.624327
F 28.300257 11.504021 50.486627
F 28.175157 19.221321 50.462527
F 10.372857 3.861961 47.439027
F 10.372857 11.585721 47.439027
F 10.372857 19.309421 47.439027
F 19.308657 3.770571 47.627827
F 19.279957 11.650721 47.631927
F 19.327357 19.295021 47.580027
F 28.317957 3.969051 47.799227
F 28.404857 11.475821 47.689527
F 28.158557 19.382321 47.783427
F 10.474557 1.287191 43.799427
F 10.474557 9.010931 43.799427
F 10.474557 16.734621 43.799427
F 19.405257 1.277041 44.039627
F 19.557757 9.150961 43.864027
F 19.470357 16.625921 43.958127
F 28.359757 1.391111 44.247727
F 28.428057 8.910221 43.995727
F 28.440557 16.796321 44.359327
F 12.601757 7.723731 47.501327
F 12.601757 15.447421 47.501327
F 12.195157 23.171221 62.059727
F 21.536457 7.734861 47.477127
F 21.657357 15.519121 47.768727
F 12.805157 23.171221 40.222227
F 30.640657 7.657451 47.873227
F 30.698857 15.305321 47.745127
F 17.186457 23.171221 43.076427
F 12.703457 5.149151 43.861827
F 12.703457 12.872921 43.861827
F 12.703457 20.596621 43.861827
F 21.781157 5.335531 43.938427
F 21.880157 12.885121 44.098027
F 21.420357 20.766821 43.728527
F 30.464557 5.230241 44.127227
F 30.870057 12.826421 44.040227
F 30.737657 20.409121 44.181127
F 12.627257 5.149151 46.591527
F 12.627257 12.872921 46.591527
F 12.627257 20.596621 46.591527
F 21.487357 5.025951 46.672327
F 21.590157 13.010621 46.823027
F 21.572557 20.635021 46.421027
F 30.623357 5.104621 46.966627
F 30.619857 12.800521 46.757527
F 30.606257 20.321121 46.945927
F 12.525557 7.723731 50.231027
F 12.525557 15.447421 50.231027
F 21.004857 7.435931 64.882827
F 12.525557 23.171221 50.231027
F 21.469257 7.651251 50.219327
F 21.363257 15.377121 50.359727
F 16.652757 23.171221 62.184227
F 30.615757 7.707191 50.576827
F 30.445057 15.317621 50.531727
F 21.639757 15.315621 42.973627
F 5.741067 1.291821 53.678827
F 23.411057 19.241121 65.063327
F 5.741067 9.015551 53.678827
F 32.701257 9.143341 54.160927
F 5.741067 16.739321 53.678827
F 32.935157 19.204621 47.860627
F 14.652657 1.287291 53.932927
F 14.652657 9.011021 53.932927
F 14.652657 16.734721 53.932927
F 23.589657 1.285651 54.204227
F 23.593757 8.951431 53.904127
F 23.477557 16.620321 54.034127
F 6.249367 3.857331 35.480827
F 5.639387 3.857331 57.318327
F 33.470157 19.279721 36.260427
F 32.648357 3.703301 57.851827
F 6.249367 11.581021 35.480827
F 5.639387 11.581021 57.318327
F 32.950557 1.185471 44.199127
F 32.401757 11.439121 57.905627
F 6.249367 19.304821 35.480827
F 5.639387 19.304821 57.318327
F 32.953357 16.584721 44.261727
F 32.233657 19.131821 57.966527
F 15.160957 3.861861 35.734927
F 14.550957 3.861861 57.572527
F 15.160957 11.585621 35.735027
F 14.550957 11.585621 57.572527
F 15.160957 19.309321 35.735027
F 14.550957 19.309321 57.572527
F 24.264757 3.772811 35.959427
F 23.629857 3.702011 57.907827
F 24.144357 11.716021 35.913927
F 23.574757 11.494921 57.797127
F 24.282757 19.407221 35.640727
F 23.512757 19.070621 57.711627
F 5.715357 3.857331 54.599027
F 28.777657 3.850391 33.280027
F 32.644557 3.878421 55.053727
F 5.715357 11.581021 54.599027
F 33.184357 19.373421 40.704527
F 32.626557 11.491021 55.278427
F 5.715357 19.304821 54.599027
F 21.316857 0.001398 57.701927
F 32.348957 19.197921 55.198027
F 15.237257 3.861861 33.005327
F 14.627257 3.861861 54.842827
F 15.237257 11.585621 33.005327
F 14.627257 11.585621 54.842827
F 15.237257 19.309321 33.005327
F 14.627257 19.309321 54.842827
F 30.635257 -0.135982 43.624727
F 23.631857 3.977921 55.075227
F 33.159157 16.723521 39.761127
F 23.656857 11.526821 54.894127
F 26.548057 7.766781 33.155027
F 23.483857 19.201321 54.989327
F 5.817007 1.291821 50.959527
F 19.753157 19.302021 33.023627
F 5.817007 9.015551 50.959527
F 32.763357 3.809751 43.391027
F 5.817007 16.739321 50.959527
F 19.755857 3.922501 33.045727
F 14.728857 1.287291 51.203227
F 14.728857 9.011021 51.203227
F 14.728857 16.734721 51.203227
F 23.628857 1.166411 51.358327
F 23.733257 9.033681 51.201127
F 23.676057 16.639821 51.283727
F 8.548457 7.722071 32.819627
F 7.938477 7.722071 54.657127
F 8.548457 15.445821 32.819627
F 7.938477 15.445821 54.657127
F 18.665557 3.769041 64.932527
F 21.667357 7.827041 42.999827
F 17.466057 7.723731 33.067527
F 16.856057 7.723731 54.905027
F 17.466057 15.447421 33.067527
F 16.856057 15.447421 54.905027
F 12.118857 23.171221 64.789427
F 12.728857 23.171221 42.951927
F 31.206957 15.486221 33.680027
F 25.754757 7.735341 54.989527
F 24.309557 19.264321 32.894727
F 25.715057 15.314421 54.891027
F 22.110457 7.703891 33.209827
F 33.187857 1.168441 36.919527
F 8.040127 5.150821 51.017527
F 8.040127 12.874521 51.017527
F 8.040127 20.598321 51.017527
F 16.957657 5.149151 51.265427
F 16.957657 12.872921 51.265427
F 16.957657 20.596621 51.265427
F 25.848657 5.241761 51.483027
F 26.049957 12.773521 51.265227
F 25.867357 20.496321 51.309427
F 7.963957 5.150821 53.744927
F 7.963957 12.874521 53.744927
F 7.963957 20.598321 53.744927
F 16.881457 5.149151 53.995127
F 16.881457 12.872921 53.995127
F 16.881457 20.596621 53.995127
F 26.062057 5.189151 54.179127
F 26.015657 12.756921 54.013627
F 25.953457 20.370121 54.125527
F 8.472267 7.722071 35.547027
F 7.862287 7.722071 57.384527
F 8.472267 15.445821 35.547027
F 7.862287 15.445821 57.384527
F 12.118857 15.447421 64.789427
F 12.728857 15.447421 42.951927
F 8.472267 23.169521 35.547027
F 7.862287 23.169521 57.384527
F 17.389757 7.723731 35.797227
F 16.779757 7.723731 57.634727
F 17.389757 15.447421 35.797227
F 16.779757 15.447421 57.634727
F 12.118857 7.723731 64.789427
F 12.728857 7.723731 42.951927
F 26.236757 7.659721 35.873527
F 25.807257 7.830791 57.652527
F 26.341457 15.449521 35.916827
F 25.664057 15.292021 57.846727
F 31.079257 7.779471 33.452727
F 12.398457 23.171221 54.780527
F 10.194957 1.287191 53.808427
F 10.194957 9.010931 53.808427
F 10.194957 16.734621 53.808427
F 19.105157 1.167821 53.982027
F 19.210757 8.969081 53.883327
F 19.228757 16.650321 53.934027
F 28.023657 1.285151 54.275227
F 28.009857 8.910281 54.151427
F 28.032057 16.575821 54.251727
F 10.703257 3.861961 35.610527
F 10.093257 3.861961 57.448027
F 10.703257 11.585721 35.610527
F 10.093257 11.585721 57.448027
F 10.703257 19.309421 35.610527
F 10.093257 19.309421 57.448027
F 19.585557 3.858041 35.880027
F 18.960757 3.626751 57.689927
F 19.701157 11.699521 35.863527
F 19.093457 11.458521 57.581727
F 19.558057 19.385221 35.774327
F 18.979857 19.185921 57.668327
F 28.691557 3.738151 36.125427
F 28.077957 3.850111 57.864727
F 28.704157 11.512821 36.223127
F 28.026257 11.230221 57.700727
F 28.759657 19.513021 35.852227
F 28.137357 19.162821 57.935927
F 10.779557 3.861961 32.880727
F 10.169557 3.861961 54.718227
F 10.779557 11.585721 32.880727
F 10.169557 11.585721 54.718227
F 10.779557 19.309421 32.880727
F 10.169557 19.309421 54.718227
F 33.181657 11.642721 40.773427
F 19.177357 3.827331 54.880627
F 27.714457 11.323821 65.353327
F 19.029857 11.569221 54.851227
F 32.566557 19.229621 50.580627
F 19.048257 19.369621 54.915627
F 32.645157 1.157081 51.680727
F 28.252057 3.868511 55.163427
F 33.295257 11.660921 36.030127
F 28.210757 11.437021 55.061227
F 30.061557 -0.259620 65.060427
F 27.989957 19.057021 55.256827
F 10.271157 1.287191 51.078627
F 10.271157 9.010931 51.078627
F 10.271157 16.734621 51.078627
F 19.201357 1.249831 51.269527
F 19.252457 8.903751 51.146227
F 19.131757 16.843421 51.337127
F 28.127757 1.394931 51.564827
F 28.125457 9.048641 51.373827
F 28.213757 16.738921 51.480127
F 13.008457 7.723731 32.943027
F 12.398457 7.723731 54.780527
F 13.008457 15.447421 32.943027
F 12.398457 15.447421 54.780527
F 30.053757 20.345721 61.807927
F 30.924257 20.487521 39.742927
F 27.596857 3.878041 65.202027
F 21.361657 7.752241 54.863427
F 32.786257 9.094751 51.512027
F 21.257557 15.286621 55.193927
F 33.066357 1.151801 39.764327
F 32.993857 16.611321 46.953927
F 32.694257 1.242031 54.483627
F 30.414057 7.785891 54.906027
F 32.806657 1.301961 47.074627
F 30.393457 15.408521 55.273227
F 29.967557 12.548721 61.422327
F 31.004857 12.960321 39.841327
F 12.500157 5.149151 51.140927
F 12.500157 12.872921 51.140927
F 12.500157 20.596621 51.140927
F 21.351757 5.135061 51.276427
F 21.529457 12.778121 51.202627
F 21.492657 20.539421 51.281327
F 30.632257 5.056661 51.552727
F 30.515157 12.749021 51.437527
F 30.294457 20.500221 51.521427
F 12.423857 5.149151 53.870627
F 12.423857 12.872921 53.870627
F 12.423857 20.596621 53.870627
F 21.459957 5.177301 53.947027
F 21.442457 12.725121 53.971727
F 21.318857 20.498921 53.916227
F 30.414957 5.040961 54.185027
F 30.471257 12.818521 54.237627
F 30.210857 20.561821 54.276127
F 12.932157 7.723731 35.672727
F 12.322257 7.723731 57.510227
F 12.932157 15.447421 35.672727
F 12.322257 15.447421 57.510227
F 30.280057 5.176471 61.353327
F 30.793857 4.922361 39.639827
F 12.932157 23.171221 35.672727
F 12.322257 23.171221 57.510227
F 21.747957 7.888351 35.835727
F 21.286957 7.592121 57.715027
F 21.760357 15.687521 35.805727
F 21.226757 15.342921 57.872427
F 23.246857 3.896121 64.908127
F 32.899757 11.444721 48.015627
F 30.995157 7.930231 36.190127
F 30.369657 7.510141 57.728927
F 30.675757 15.453021 36.360627
F 30.034057 15.136221 57.921727
F 21.300657 20.297921 61.214027
F 21.977057 20.450621 39.388527
F 6.147717 1.291821 39.120427
F 5.537737 1.291821 60.957927
F 20.921157 15.271821 65.091327
F 32.341757 1.255111 61.348127
F 6.147717 9.015551 39.120427
F 5.537737 9.015551 60.957927
F 32.903157 3.987581 47.938927
F 32.372357 8.834441 61.563327
F 6.147717 16.739321 39.120427
F 5.537737 16.739321 60.957927
F 25.286157 7.719421 65.054627
F 32.177057 16.552121 61.561727
F 15.059357 1.287291 39.374527
F 14.449357 1.287291 61.212027
F 15.059357 9.011021 39.374527
F 14.449357 9.011021 61.212027
F 15.059357 16.734721 39.374527
F 14.449357 16.734721 61.212027
F 24.025757 1.283241 39.721027
F 23.656057 1.124091 61.391027
F 24.181657 9.238591 39.454827
F 23.620857 8.957931 61.256527
F 24.096657 16.858721 39.449127
F 23.436857 16.542421 61.466027
F 6.046037 3.857331 42.760027
F 5.436067 3.857331 64.597527
F 25.469657 15.384421 65.214127
F 17.389757 23.171221 35.797227
F 6.046037 11.581021 42.760027
F 5.436067 11.581021 64.597527
F 32.594657 16.731021 51.539927
F 21.959657 20.534621 36.666527
F 6.046037 19.304821 42.760027
F 5.436067 19.304821 64.597527
F 21.257757 20.425521 58.544227
F 16.856057 23.171221 54.905027
F 14.957657 3.861861 43.014127
F 14.347657 3.861861 64.851627
F 14.957657 11.585621 43.014127
F 14.347657 11.585621 64.851627
F 14.957657 19.309321 43.014127
F 14.347657 19.309321 64.851627
F 24.065857 3.823991 43.157527
F 24.241857 3.898031 33.225127
F 23.972157 11.617221 43.075827
F 25.932857 -0.097386 47.724827
F 23.764757 19.439721 43.147927
F 18.816457 11.386921 64.807527
F 6.122007 3.857331 40.040727
F 5.512037 3.857331 61.878227
F 30.931357 5.183681 36.966327
F 32.461057 3.721891 62.418127
F 6.122007 11.581021 40.040727
F 5.512037 11.581021 61.878227
F 32.610057 16.689821 54.283627
F 32.139657 11.398021 62.415227
F 6.122007 19.304821 40.040727
F 5.512037 19.304821 61.878227
F 32.974457 8.922501 44.268327
F 32.245057 19.156721 62.735127
F 15.033857 3.861861 40.284427
F 14.423957 3.861861 62.121927
F 15.033857 11.585621 40.284427
F 14.423957 11.585621 62.121927
F 15.033857 19.309321 40.284427
F 14.423957 19.309321 62.121927
F 24.114657 4.035141 40.435527
F 23.444757 3.830551 62.144527
F 24.087857 11.801121 40.408427
F 23.278457 11.439921 62.422927
F 24.101357 19.322221 40.442627
F 23.568957 19.227321 62.272927
F 6.223667 1.291821 36.401127
F 5.613687 1.291821 58.238627
F 21.155557 5.019781 58.664727
F 32.449157 1.168611 58.776227
F 6.223667 9.015551 36.401127
F 5.613687 9.015551 58.238627
F 32.991257 11.366521 43.278127
F 32.298057 8.914711 58.898027
F 6.223667 16.739321 36.401127
F 5.613687 16.739321 58.238627
F 21.819257 13.100721 36.636827
F 32.148157 16.582721 58.883327
F 15.135557 1.287291 36.644827
F 14.525557 1.287291 58.482427
F 15.135557 9.011021 36.644827
F 14.525557 9.011021 58.482427
F 15.135557 16.734721 36.644827
F 14.525557 16.734721 58.482427
F 24.255457 1.212931 36.841227
F 23.538357 1.090461 58.863927
F 24.135357 9.127761 36.790327
F 23.560657 8.924891 58.641727
F 23.989957 16.834621 36.689727
F 23.433957 16.624321 58.787327
F 8.345137 7.722071 40.098827
F 7.735157 7.722071 61.936327
F 8.345137 15.445821 40.098827
F 7.735157 15.445821 61.936327
F 20.982957 12.766121 61.387727
F 21.782757 13.096021 39.321827
F 17.262657 7.723731 40.346727
F 16.652757 7.723731 62.184227
F 17.262657 15.447421 40.346727
F 16.652757 15.447421 62.184227
F 21.150257 5.007031 61.404927
F 21.871557 5.262631 39.496827
F 26.370957 7.986441 40.498527
F 25.646657 7.592611 62.293227
F 26.255157 15.626921 40.497727
F 25.493757 15.264021 62.465327
F 12.601757 23.171221 47.501327
F 23.192857 11.366421 65.037227
F 8.446777 5.150821 36.459227
F 7.836807 5.150821 58.296727
F 8.446777 12.874521 36.459227
F 7.836807 12.874521 58.296727
F 8.446777 20.598321 36.459227
F 7.836807 20.598321 58.296727
F 17.364357 5.149151 36.707127
F 16.754357 5.149151 58.544627
F 17.364357 12.872921 36.707127
F 16.754357 12.872921 58.544627
F 17.364357 20.596621 36.707127
F 16.754357 20.596621 58.544627
F 26.385857 5.108091 36.875627
F 25.844957 5.111291 58.538027
F 26.459757 12.945921 36.892627
F 25.855257 12.709821 58.746227
F 26.540857 20.629321 36.603627
F 25.819157 20.322421 58.646627
F 8.370607 5.150821 39.186527
F 7.760637 5.150821 61.024127
F 8.370607 12.874521 39.186527
F 7.760637 12.874521 61.024127
F 8.370607 20.598321 39.186527
F 7.760637 20.598321 61.024127
F 17.288057 5.149151 39.436827
F 16.678157 5.149151 61.274327
F 17.288057 12.872921 39.436827
F 16.678157 12.872921 61.274327
F 17.288057 20.596621 39.436827
F 16.678157 20.596621 61.274327
F 26.437457 5.320821 39.661027
F 25.680157 5.082061 61.326127
F 26.314157 13.119221 39.603827
F 25.748857 12.686021 61.564827
F 26.370257 20.607021 39.536227
F 25.723257 20.573421 61.339327
F 8.268937 7.722071 42.826127
F 7.658957 7.722071 64.663627
F 8.268937 15.445821 42.826127
F 7.658957 15.445821 64.663627
F 12.220557 20.596621 61.149827
F 12.830557 20.596621 39.312327
F 8.268937 23.169521 42.826127
F 7.658957 23.169521 64.663627
F 17.186457 7.723731 43.076427
F 16.576457 7.723731 64.913927
F 17.186457 15.447421 43.076427
F 16.576457 15.447421 64.913927
F 12.220557 12.872921 61.149827
F 12.830557 12.872921 39.312327
F 26.074657 7.657531 43.161627
F 30.457357 4.960151 58.680327
F 26.162457 15.418321 43.191827
F 21.338657 12.641821 58.663927
F 13.008457 23.171221 32.943027
F 16.779757 23.171221 57.634727
F 10.601657 1.287191 39.250127
F 9.991637 1.287191 61.087627
F 10.601657 9.010931 39.250127
F 9.991637 9.010931 61.087627
F 10.601657 16.734621 39.250127
F 9.991637 16.734621 61.087627
F 19.572757 1.352491 39.411527
F 18.917157 1.182601 61.493927
F 19.399257 9.140721 39.590727
F 18.882457 8.947631 61.246027
F 19.470357 16.906521 39.403927
F 19.010757 16.533421 61.295827
F 28.488457 1.103101 39.602327
F 28.030957 1.200621 61.654727
F 28.767657 9.224871 39.576827
F 27.902257 8.702841 61.439827
F 28.549257 16.760821 39.601027
F 27.640057 16.592321 61.471927
F 10.499957 3.861961 42.889727
F 9.889957 3.861961 64.727227
F 10.499957 11.585721 42.889727
F 9.889957 11.585721 64.727227
F 10.499957 19.309421 42.889727
F 9.889957 19.309421 64.727227
F 19.407057 3.872731 43.015827
F 8.141807 23.169521 47.377927
F 19.502257 11.734521 43.029427
F 7.938477 23.169521 54.657127
F 19.346757 19.203321 42.950227
F 30.994257 12.873221 36.942227
F 28.308857 3.796781 43.282327
F 30.009557 12.610521 58.754227
F 28.544957 11.649921 43.369427
F 8.548457 23.169521 32.819627
F 28.458857 19.338321 43.341327
F 8.345137 23.169521 40.098827
F 10.576157 3.861961 40.159927
F 9.966227 3.861961 61.997427
F 10.576157 11.585721 40.159927
F 9.966227 11.585721 61.997427
F 10.576157 19.309421 40.159927
F 9.966227 19.309421 61.997427
F 19.479157 3.964471 40.311027
F 18.843157 3.789831 62.232327
F 19.485157 11.762821 40.317427
F 18.673857 11.410721 62.017127
F 19.648457 19.316221 40.305927
F 18.905957 19.323321 62.191527
F 28.523657 3.601641 40.491827
F 28.042057 3.979511 62.313027
F 28.586157 11.764221 40.550527
F 27.819557 11.245521 62.480327
F 28.624157 19.368121 40.557827
F 27.756457 19.148421 62.512927
F 10.677857 1.287191 36.520327
F 10.067857 1.287191 58.357827
F 10.677857 9.010931 36.520327
F 10.067857 9.010931 58.357827
F 10.677857 16.734621 36.520327
F 10.067857 16.734621 58.357827
F 19.603857 1.254351 36.633627
F 19.003357 1.138261 58.746427
F 19.502857 9.195501 36.671827
F 19.101557 8.904601 58.474727
F 19.561657 16.913521 36.742527
F 18.921857 16.651221 58.654427
F 28.816157 1.159761 36.972227
F 27.988057 1.227451 58.781727
F 28.562357 9.006791 36.951827
F 28.054757 8.749821 58.657227
F 28.489057 16.897321 36.926827
F 27.873057 16.604121 58.773427
F 12.805157 7.723731 40.222227
F 12.195157 7.723731 62.059727
F 12.805157 15.447421 40.222227
F 12.195157 15.447421 62.059727
F 12.220557 5.149151 61.149827
F 12.830557 5.149151 39.312327
F 21.812357 7.976171 40.273027
F 21.268757 7.699101 62.212527
F 21.842357 15.668721 40.276927
F 21.184357 15.335221 62.273627
F 7.735157 23.169521 61.936327
F 26.629157 15.611221 33.176727
F 30.955857 7.720981 40.273627
F 30.171057 7.601111 62.602527
F 30.797557 15.568421 40.688227
F 29.911757 15.149321 62.215027
F 30.167457 20.519521 59.058827
F 31.061657 20.493821 36.986927
F 12.906757 5.149151 36.582627
F 12.296757 5.149151 58.420127
F 12.906757 12.872921 36.582627
F 12.296757 12.872921 58.420127
F 12.906757 20.596621 36.582627
F 12.296757 20.596621 58.420127
F 21.999957 5.241891 36.703827
F 21.387457 0.016266 62.320727
F 33.001657 16.664821 36.983227
F 27.676257 19.043521 65.238327
F 30.078857 7.562681 65.232727
F 33.390157 9.069891 37.151227
F 32.158557 11.554521 65.242027
F 31.287757 23.280221 33.583227
F 30.189557 23.214521 55.132527
F 30.966157 23.084021 40.716127
F 26.025457 0.047509 50.606327
F 30.575657 -0.001060 47.863727
F 21.320357 -0.151238 55.010727
F 25.890357 -0.146795 55.252027
F 30.197757 -0.211372 62.496427
F 21.843757 0.123629 40.445827
F 31.049257 -0.064778 36.056127
F 26.232457 0.046402 40.564527
F 32.059757 3.791491 65.017127
F 5.334417 1.291821 68.237127
F 4.724437 1.291821 90.074627
F 29.715957 20.594321 66.130127
F 31.155457 1.268591 90.828627
F 5.334417 9.015551 68.237127
F 4.724437 9.015551 90.074627
F 32.164957 9.018051 68.905227
F 31.496557 8.991191 90.804227
F 5.334417 16.739321 68.237127
F 4.724437 16.739321 90.074627
F 32.097457 16.604821 68.905727
F 31.353057 16.608921 90.928827
F 14.246057 1.287291 68.491227
F 13.636057 1.287291 90.328727
F 14.246057 9.011021 68.491227
F 13.636057 9.011021 90.328727
F 14.246057 16.734721 68.491227
F 13.636057 16.734721 90.328727
F 23.158657 1.258891 68.617127
F 22.426057 1.366971 90.621827
F 23.133057 8.984881 68.784127
F 22.491257 8.940551 90.410427
F 23.125657 16.478221 68.750727
F 22.636257 16.877321 90.491927
F 5.232737 3.857331 71.876727
F 4.622757 3.857331 93.714227
F 31.901157 3.932821 72.452927
F 31.230857 3.980351 94.555727
F 5.232737 11.581021 71.876727
F 4.622757 11.581021 93.714227
F 32.141157 11.536021 72.746027
F 31.320457 11.938321 94.741227
F 5.232737 19.304821 71.876727
F 4.622757 19.304821 93.714227
F 31.939357 19.298121 72.666127
F 31.397857 19.305621 94.518027
F 14.144357 3.861861 72.130827
F 13.534357 3.861861 93.968327
F 14.144357 11.585621 72.130827
F 13.534357 11.585621 93.968327
F 14.144357 19.309321 72.130827
F 13.534357 19.309321 93.968327
F 22.987157 3.946121 72.269327
F 22.410757 3.844041 94.126227
F 23.082757 11.531121 72.358527
F 22.379957 11.501621 94.223427
F 23.038657 19.059421 72.203827
F 22.615957 19.223421 94.319527
F 5.308707 3.857331 69.157427
F 4.698727 3.857331 90.994927
F 32.013257 3.833471 69.804827
F 31.319057 3.833711 91.809927
F 5.308707 11.581021 69.157427
F 4.698727 11.581021 90.994927
F 32.123157 11.534021 70.080427
F 31.377457 11.682921 91.965327
F 5.308707 19.304821 69.157427
F 4.698727 19.304821 90.994927
F 31.993057 19.190321 69.666327
F 31.250257 19.070321 91.816027
F 14.220557 3.861861 69.401127
F 13.610657 3.861861 91.238627
F 14.220557 11.585621 69.401127
F 13.610657 11.585621 91.238627
F 14.220557 19.309321 69.401127
F 13.610657 19.309321 91.238627
F 22.931957 3.756911 69.572127
F 22.464157 4.008231 91.491127
F 23.081257 11.448721 69.678527
F 22.556857 11.456121 91.429927
F 23.131157 19.053121 69.367827
F 22.531357 19.335021 91.539227
F 4.800387 1.291821 87.355327
F 23.012057 8.864291 65.888327
F 31.410657 1.184031 88.075027
F 4.800387 9.015551 87.355327
F 26.869757 1.610471 95.344627
F 31.667557 8.868581 88.238227
F 4.800387 16.739321 87.355327
F 25.404557 20.674421 65.971027
F 31.713957 16.752221 88.233327
F 14.322257 1.287291 65.761527
F 13.712257 1.287291 87.599027
F 14.322257 9.011021 65.761527
F 13.712257 9.011021 87.599027
F 14.322257 16.734721 65.761527
F 13.712257 16.734721 87.599027
F 20.936157 12.702021 65.825127
F 22.669357 1.454671 87.625627
F 18.771557 16.652821 66.007827
F 22.551457 8.984061 87.614327
F 23.280457 16.768121 65.926527
F 22.811157 16.786021 87.720427
F 7.531827 7.722071 69.215427
F 6.921857 7.722071 91.052927
F 7.531827 15.445821 69.215427
F 6.921857 15.445821 91.052927
F 29.479357 15.489721 87.346627
F 29.459357 7.625501 87.103327
F 16.449357 7.723731 69.463427
F 15.839457 7.723731 91.300927
F 16.449357 15.447421 69.463427
F 15.839457 15.447421 91.300927
F 29.917557 12.855621 66.214327
F 20.522157 15.467021 86.965327
F 25.246457 7.663431 69.644427
F 24.591157 7.821391 91.514427
F 25.325757 15.373521 69.583027
F 24.712557 15.455821 91.605727
F 27.752757 8.761901 66.168027
F 21.020557 20.421521 65.725627
F 7.633477 5.150821 65.575927
F 7.023507 5.150821 87.413427
F 7.633477 12.874521 65.575827
F 7.023507 12.874521 87.413427
F 7.633477 20.598321 65.575827
F 7.023507 20.598321 87.413427
F 16.551057 5.149151 65.823827
F 15.941057 5.149151 87.661327
F 16.551057 12.872921 65.823827
F 15.941057 12.872921 87.661327
F 16.551057 20.596621 65.823827
F 15.941057 20.596621 87.661327
F 18.856557 1.319721 65.945827
F 25.012557 5.230971 87.726127
F 24.545757 5.180241 97.797427
F 24.839357 12.897621 88.015927
F 21.030457 4.880591 65.863227
F 24.945457 20.684521 87.873527
F 7.557307 5.150821 68.303227
F 6.947327 5.150821 90.140727
F 7.557307 12.874521 68.303227
F 6.947327 12.874521 90.140727
F 7.557307 20.598321 68.303227
F 6.947327 20.598321 90.140727
F 16.474757 5.149151 68.553527
F 15.864857 5.149151 90.391027
F 16.474757 12.872921 68.553527
F 15.864857 12.872921 90.391027
F 16.474757 20.596621 68.553527
F 15.864857 20.596621 90.391027
F 25.109057 5.075721 68.479427
F 24.640157 5.242061 90.547927
F 25.285757 12.769521 68.828927
F 24.814357 12.884621 90.758227
F 25.166057 20.439621 68.580527
F 24.678757 20.573121 90.702527
F 7.455637 7.722071 71.942827
F 6.845657 7.722071 93.780327
F 7.455637 15.445821 71.942827
F 6.845657 15.445821 93.780327
F 20.294857 7.687241 86.690527
F 11.508957 23.171221 86.626927
F 7.455637 23.169521 71.942827
F 6.845657 23.169521 93.780327
F 16.373157 7.723731 72.193127
F 15.763157 7.723731 94.030627
F 16.373157 15.447421 72.193127
F 15.763157 15.447421 94.030627
F 11.508957 15.447421 86.626927
F 11.508957 7.723731 86.626927
F 25.344657 7.632781 72.282027
F 24.592557 7.878021 94.203027
F 25.277757 15.406221 72.354627
F 24.747457 15.532521 94.252927
F 20.278357 -0.115105 94.231327
F 22.286557 1.320951 97.808627
F 9.788317 1.287191 68.366827
F 9.178337 1.287191 90.204327
F 9.788317 9.010931 68.366827
F 9.178337 9.010931 90.204327
F 9.788317 16.734621 68.366827
F 9.178337 16.734621 90.204327
F 18.542957 1.319321 68.632427
F 17.989557 1.327841 90.459227
F 18.678957 8.918571 68.593827
F 18.038857 9.095201 90.408027
F 18.641557 16.527721 68.649727
F 18.149557 16.648821 90.621127
F 27.679857 1.302121 68.760327
F 26.571657 1.176361 90.624027
F 27.436857 8.917121 68.909227
F 26.922857 9.121081 90.625827
F 27.720957 16.642821 68.865827
F 26.908657 16.786521 90.686727
F 9.686637 3.861961 72.006427
F 9.076657 3.861961 93.843927
F 9.686637 11.585721 72.006427
F 9.076657 11.585721 93.843927
F 9.686637 19.309421 72.006427
F 9.076657 19.309421 93.843927
F 18.510957 3.883761 72.274927
F 17.991957 3.861871 94.092827
F 18.557557 11.498421 72.428827
F 17.991957 11.585621 94.092827
F 18.664957 19.365221 71.979327
F 17.991957 19.309321 94.092827
F 27.408257 3.748601 72.407527
F 26.778657 4.148501 94.318027
F 27.474057 11.628021 72.375927
F 26.794757 11.778921 94.253727
F 27.457157 19.133621 72.326927
F 27.010357 19.495721 94.426727
F 9.762897 3.861961 69.276527
F 9.152927 3.861961 91.114027
F 9.762897 11.585721 69.276527
F 9.152927 11.585721 91.114027
F 9.762897 19.309421 69.276527
F 9.152927 19.309421 91.114027
F 18.675557 3.869031 69.537927
F 18.145857 3.939251 91.332127
F 18.516557 11.381321 69.724827
F 18.141657 11.721321 91.309327
F 18.530457 19.155421 69.357827
F 18.039257 19.309021 91.246127
F 27.281757 3.945311 69.626327
F 26.983457 3.747851 91.509327
F 27.526557 11.492721 69.660827
F 26.937557 11.594921 91.631127
F 27.468257 19.289921 69.597427
F 26.978557 19.363021 91.519427
F 9.864547 1.287191 65.636927
F 9.254577 1.287191 87.474527
F 9.864547 9.010931 65.636927
F 9.254577 9.010931 87.474527
F 9.864547 16.734621 65.636927
F 9.254577 16.734621 87.474527
F 33.652257 12.990721 95.639427
F 18.131057 1.451281 87.755827
F 33.579657 20.687521 95.376327
F 18.190657 9.187431 87.694027
F 25.343657 5.190311 65.903727
F 18.158357 16.890821 87.803127
F 27.569357 16.642421 66.203027
F 26.836757 1.238771 87.828127
F 29.464357 -0.015872 77.107427
F 27.157857 9.065911 87.853127
F 23.367957 1.366511 65.906627
F 27.027057 16.862221 87.920927
F 11.991857 7.723731 69.338927
F 11.381857 7.723731 91.176427
F 11.991857 15.447421 69.338927
F 11.381857 15.447421 91.176427
F 29.264557 20.469321 83.298727
F 29.760757 12.698921 83.840427
F 20.990157 7.613741 69.545427
F 20.145857 7.772941 91.207727
F 20.856857 15.172121 69.627427
F 20.320257 15.497121 91.481127
F 11.991857 23.171221 69.338927
F 11.585157 23.171221 83.897227
F 29.832457 7.828421 69.786227
F 29.149357 7.887091 91.621627
F 29.944957 15.209221 69.789527
F 28.988257 15.419521 91.699627
F 29.507457 5.191341 83.437627
F 20.467357 20.643721 83.176527
F 12.093457 5.149151 65.699327
F 11.483457 5.149151 87.536827
F 12.093457 12.872921 65.699327
F 11.483457 12.872921 87.536827
F 12.093457 20.596621 65.699327
F 11.483457 20.596621 87.536827
F 29.343557 0.177785 79.830327
F 20.346457 5.154261 87.522127
F 32.127157 1.210811 66.036827
F 20.344157 12.911721 87.814727
F 18.809057 8.887151 65.978327
F 20.558757 20.677421 87.687627
F 22.178257 8.940101 97.742927
F 29.332957 5.126071 88.055627
F 31.934757 1.226731 68.893927
F 29.399957 12.950321 88.135927
F 32.321957 9.016861 66.172227
F 29.403157 20.662421 88.024827
F 12.017257 5.149151 68.429027
F 11.407257 5.149151 90.266527
F 12.017257 12.872921 68.429027
F 11.407257 12.872921 90.266527
F 12.017257 20.596621 68.429027
F 11.407257 20.596621 90.266527
F 20.806357 4.997221 68.520627
F 20.440857 5.234781 90.327727
F 20.742657 12.500921 68.519527
F 20.340057 12.951121 90.560527
F 20.793557 20.510721 68.529227
F 20.361357 20.789621 90.445927
F 29.792857 5.054021 69.030627
F 29.157857 5.229801 90.905927
F 30.035457 12.697521 68.920927
F 29.201657 12.878721 90.727627
F 29.751157 20.591321 68.881927
F 29.309957 20.511721 90.831927
F 11.915557 7.723731 72.068527
F 11.305557 7.723731 93.906127
F 11.915557 15.447421 72.068527
F 11.305557 15.447421 93.906127
F 20.546357 12.850821 83.335727
F 20.704757 5.286481 83.113027
F 11.915557 23.171221 72.068527
F 11.305557 23.171221 93.906127
F 20.909557 7.659481 72.385527
F 20.096057 7.683701 94.052127
F 20.774657 15.303221 72.376627
F 20.235457 15.590321 94.155427
F 7.125177 23.169521 83.773827
F 7.328507 23.169521 76.494627
F 29.708457 7.862661 72.556027
F 29.057857 7.906421 94.375327
F 29.856057 15.465121 72.575627
F 29.131257 15.541721 94.551527
F 11.610557 20.596621 82.987327
F 11.610557 12.872921 82.987327
F 5.131087 1.291821 75.516327
F 4.521107 1.291821 97.353827
F 31.600557 1.495111 76.034027
F 27.273257 16.810921 80.642527
F 5.131087 9.015551 75.516327
F 4.521107 9.015551 97.353827
F 31.686457 9.146151 76.099027
F 18.253957 1.357321 80.523127
F 5.131087 16.739321 75.516327
F 4.521107 16.739321 97.353827
F 31.927957 16.494821 76.379627
F 20.404257 -0.056133 79.439427
F 14.042657 1.287291 75.770427
F 13.432757 1.287291 97.607927
F 14.042657 9.011021 75.770427
F 13.432757 9.011021 97.607927
F 14.042657 16.734721 75.770427
F 13.432757 16.734721 97.607927
F 22.832157 1.376511 75.891327
F 22.433557 16.780821 97.961527
F 22.976557 8.932901 76.060427
F 20.813157 0.048858 76.734127
F 22.991457 16.676721 76.118227
F 28.059357 1.239651 66.052327
F 5.029417 3.857331 79.155827
F 31.795657 3.989711 79.797727
F 5.029417 11.581021 79.155827
F 31.581957 11.564821 80.060227
F 5.029417 19.304821 79.155827
F 31.567057 19.277121 79.944027
F 13.941057 3.861861 79.410027
F 13.941057 11.585621 79.410027
F 13.941057 19.309321 79.410027
F 22.796957 3.845291 79.609327
F 22.798557 11.677921 79.846227
F 22.841557 19.306521 79.512627
F 5.105377 3.857331 76.436627
F 4.495407 3.857331 98.274127
F 31.674457 4.039071 77.129127
F 5.105377 11.581021 76.436627
F 4.495407 11.581021 98.274127
F 31.793457 11.606521 77.247927
F 5.105377 19.304821 76.436627
F 4.495407 19.304821 98.274127
F 31.852357 19.136721 77.214327
F 14.017257 3.861861 76.680327
F 14.017257 11.585621 76.680327
F 14.017257 19.309321 76.680327
F 23.005757 3.870061 77.006327
F 22.783857 11.444421 77.139827
F 23.020357 19.176621 76.810127
F 5.207037 1.291821 72.797027
F 4.597057 1.291821 94.634527
F 31.596457 1.323601 73.341227
F 31.233457 1.406901 95.460027
F 5.207037 9.015551 72.797027
F 4.597057 9.015551 94.634527
F 31.935357 8.827181 73.533627
F 31.258957 9.271601 95.404727
F 5.207037 16.739321 72.797027
F 4.597057 16.739321 94.634527
F 32.173357 16.725721 73.585627
F 31.456357 16.769721 95.462327
F 14.118957 1.287291 73.040727
F 13.508957 1.287291 94.878227
F 14.118957 9.011021 73.040727
F 13.508957 9.011021 94.878227
F 14.118957 16.734721 73.040727
F 13.508957 16.734721 94.878227
F 22.944857 1.258751 73.180327
F 22.358857 1.192921 95.154627
F 23.141857 8.931061 73.275227
F 22.375057 8.846851 95.111527
F 23.012857 16.651321 73.290927
F 22.405257 16.728721 95.237627
F 7.328507 7.722071 76.494627
F 7.328507 15.445821 76.494627
F 11.610557 5.149151 82.987327
F 16.246057 7.723731 76.742527
F 16.246057 15.447421 76.742527
F 29.624957 20.982221 80.678327
F 25.221457 7.757401 77.196727
F 25.154757 15.473621 76.995027
F 11.788457 23.171221 76.618027
F 7.430157 5.150821 72.855027
F 6.820177 5.150821 94.692527
F 7.430157 12.874521 72.855027
F 6.820177 12.874521 94.692527
F 7.430157 20.598321 72.855027
F 6.820177 20.598321 94.692527
F 16.347757 5.149151 73.103027
F 15.737757 5.149151 94.940527
F 16.347757 12.872921 73.103027
F 15.737757 12.872921 94.940527
F 16.347757 20.596621 73.103027
F 15.737757 20.596621 94.940527
F 25.139257 5.119221 73.342027
F 24.536157 5.301591 95.207027
F 25.338857 12.847721 73.553327
F 24.475157 12.982321 95.205427
F 25.195357 20.591021 73.179127
F 24.642457 20.692721 95.247727
F 7.353987 5.150821 75.582427
F 6.744007 5.150821 97.419927
F 7.353987 12.874521 75.582427
F 6.744007 12.874521 97.419927
F 7.353987 20.598321 75.582427
F 6.744007 20.598321 97.419927
F 16.271457 5.149151 75.832627
F 15.661457 5.149151 97.670227
F 16.271457 12.872921 75.832627
F 15.661457 12.872921 97.670227
F 16.271457 20.596621 75.832627
F 15.661457 20.596621 97.670227
F 25.251957 5.359471 75.988527
F 31.978557 16.783121 66.090327
F 24.950857 12.897121 76.125727
F 20.121457 12.827121 97.841827
F 25.115557 20.569821 75.858427
F 9.457897 16.734621 80.195327
F 7.252307 7.722071 79.222027
F 7.252307 15.445821 79.222027
F 29.349857 12.877721 81.172127
F 7.252307 23.169521 79.222027
F 16.169757 7.723731 79.472227
F 16.169757 15.447421 79.472227
F 29.588557 5.323411 80.761327
F 25.066857 7.616171 79.939527
F 25.171957 15.569121 79.787327
F 6.921857 23.169521 91.052927
F 9.584987 1.287191 75.645927
F 8.975007 1.287191 97.483527
F 9.584987 9.010931 75.645927
F 8.975007 9.010931 97.483527
F 9.584987 16.734621 75.645927
F 8.975007 16.734621 97.483527
F 18.465957 1.246351 75.937627
F 17.890257 1.287291 97.732427
F 18.623657 8.914091 75.936627
F 17.890257 9.011021 97.732427
F 18.526457 16.728521 75.888627
F 17.890257 16.734721 97.732427
F 27.234657 1.274341 76.390527
F 11.585157 15.447421 83.897227
F 27.333957 9.123911 76.146727
F 11.585157 7.723731 83.897227
F 27.340457 16.853621 76.270827
F 18.342257 16.788621 80.338127
F 9.483307 3.861961 79.285527
F 9.483307 11.585721 79.285527
F 9.483307 19.309421 79.285527
F 18.271957 3.882681 79.540527
F 18.382457 11.761721 79.353127
F 18.361057 19.381721 79.425227
F 27.433557 3.886501 79.788427
F 27.238957 11.633721 80.073527
F 27.462657 19.393121 79.598927
F 9.559577 3.861961 76.555727
F 9.559577 11.585721 76.555727
F 9.559577 19.309421 76.555727
F 18.562757 3.755751 76.953027
F 18.736957 11.623421 76.578227
F 18.624157 19.342921 76.754727
F 27.289757 3.952051 76.967827
F 27.215757 11.754321 77.151727
F 27.341257 19.495821 76.983227
F 9.661227 1.287191 72.916127
F 9.051247 1.287191 94.753627
F 9.661227 9.010931 72.916127
F 9.051247 9.010931 94.753627
F 9.661227 16.734621 72.916127
F 9.051247 16.734621 94.753627
F 18.671057 1.312971 73.240927
F 17.966557 1.287291 95.002727
F 18.721057 8.771901 73.241627
F 17.966557 9.011021 95.002727
F 18.638057 16.887621 73.160227
F 17.966557 16.734721 95.002727
F 27.297057 1.366411 73.664927
F 24.539257 20.722921 97.985027
F 27.448657 9.042961 73.412927
F 26.794257 9.151561 95.323827
F 27.458857 16.573121 73.528427
F 26.963857 16.901521 95.317027
F 11.788457 7.723731 76.618027
F 11.788457 15.447421 76.618027
F 20.652357 20.538821 80.607927
F 20.767857 7.551441 76.805327
F 20.638257 15.505521 76.933827
F 7.531827 23.169521 69.215427
F 29.472657 7.902971 77.061427
F 29.590757 15.386221 77.191627
F 20.549157 12.919521 80.525827
F 11.890157 5.149151 72.978427
F 11.280157 5.149151 94.816027
F 11.890157 12.872921 72.978427
F 11.280157 12.872921 94.816027
F 11.890157 20.596621 72.978427
F 11.280157 20.596621 94.816027
F 20.792257 5.105351 73.246027
F 20.194157 5.099631 95.089727
F 20.821257 12.564121 73.283427
F 20.156257 12.987621 95.008127
F 20.900057 20.579321 73.156627
F 20.381457 20.525021 95.108827
F 29.577457 5.240951 73.320127
F 29.122857 5.437001 95.272427
F 29.813357 12.849721 73.327427
F 28.961457 12.968421 95.479627
F 29.554257 20.499221 73.353027
F 29.206257 20.731321 95.489827
F 11.813857 5.149151 75.708127
F 11.203957 5.149151 97.545627
F 11.813857 12.872921 75.708127
F 11.203957 12.872921 97.545627
F 11.813857 20.596621 75.708127
F 11.203957 20.596621 97.545627
F 20.731657 5.064641 75.950727
F 29.785457 5.031741 66.159427
F 20.997657 12.937321 76.018727
F 25.405457 12.784521 66.116927
F 20.819657 20.675121 75.886827
F 27.167957 8.956791 80.578827
F 29.583657 5.285841 76.081727
F 27.055557 1.313141 80.895527
F 29.538657 12.887721 76.186227
F 18.406857 9.239681 80.482327
F 29.712157 20.474821 76.130527
F 20.124857 5.145481 97.708727
F 11.712257 7.723731 79.347727
F 11.712257 15.447421 79.347727
F 20.487557 5.217581 80.429327
F 11.712257 23.171221 79.347727
F 20.597557 7.789081 79.492627
F 20.656257 15.524521 79.634727
F 20.462357 15.368621 84.223827
F 29.378557 7.751811 79.738927
F 29.616557 15.400921 80.023527
F 11.686857 20.596621 80.257627
F 4.927767 1.291821 82.795427
F 31.605457 1.318971 83.497027
F 4.927767 9.015551 82.795427
F 31.819957 8.764091 83.518827
F 4.927767 16.739321 82.795427
F 31.734157 16.666021 83.611327
F 13.839357 1.287291 83.049627
F 13.839357 9.011021 83.049627
F 13.839357 16.734721 83.049627
F 22.638957 1.258721 83.085127
F 22.688057 9.116491 83.262127
F 22.759257 16.787321 83.377227
F 4.826087 3.857331 86.435027
F 31.704657 4.004901 87.466527
F 4.826087 11.581021 86.435027
F 31.576357 11.472821 87.489627
F 4.826087 19.304821 86.435027
F 31.683457 19.254121 87.228727
F 13.737657 3.861861 86.689127
F 13.737657 11.585621 86.689127
F 13.737657 19.309321 86.689127
F 22.679357 4.110381 86.805927
F 22.547857 11.755921 86.990527
F 22.729957 19.463021 86.886427
F 4.902057 3.857331 83.715727
F 31.495057 3.822441 84.711027
F 4.902057 11.581021 83.715727
F 31.726057 11.198121 84.783727
F 4.902057 19.304821 83.715727
F 31.660757 19.259821 84.472327
F 13.813957 3.861861 83.959527
F 13.813957 11.585621 83.959527
F 13.813957 19.309321 83.959527
F 22.911957 3.984721 83.973227
F 22.612157 11.516721 84.377127
F 22.844457 19.444921 84.050327
F 5.003707 1.291821 80.076127
F 31.624757 1.414931 80.772027
F 5.003707 9.015551 80.076127
F 31.476557 9.047141 80.714527
F 5.003707 16.739321 80.076127
F 31.612957 16.857821 80.872127
F 13.915557 1.287291 80.319927
F 13.915557 9.011021 80.319927
F 13.915557 16.734721 80.319927
F 22.804357 1.221201 80.370727
F 22.703557 9.127071 80.708227
F 22.892157 16.843521 80.643127
F 7.125177 7.722071 83.773827
F 7.125177 15.445821 83.773827
F 11.686857 12.872921 80.257627
F 16.042757 7.723731 84.021727
F 16.042757 15.447421 84.021727
F 11.686857 5.149151 80.257627
F 24.948857 7.892941 84.338427
F 25.131057 15.446321 84.395727
F 20.592757 7.725721 83.939627
F 7.226827 5.150821 80.134227
F 7.226827 12.874521 80.134227
F 7.226827 20.598321 80.134227
F 16.144357 5.149151 80.382127
F 16.144357 12.872921 80.382127
F 16.144357 20.596621 80.382127
F 25.072557 4.949581 80.608827
F 24.953857 13.013921 80.868827
F 25.083857 20.454921 80.421927
F 7.150657 5.150821 82.861627
F 7.150657 12.874521 82.861627
F 7.150657 20.598321 82.861627
F 16.068157 5.149151 83.111827
F 16.068157 12.872921 83.111827
F 16.068157 20.596621 83.111827
F 25.181057 5.204221 83.238627
F 25.032457 12.825021 83.665427
F 25.049557 20.614721 83.019527
F 7.048987 7.722071 86.501227
F 7.048987 15.445821 86.501227
F 29.592957 15.468521 84.550427
F 7.048987 23.169521 86.501227
F 15.966457 7.723731 86.751427
F 15.966457 15.447421 86.751427
F 29.357457 7.674791 84.349327
F 24.918857 7.764381 86.967527
F 25.025057 15.444421 87.140727
F 11.381857 23.171221 91.176427
F 9.381657 1.287191 82.925127
F 9.381657 9.010931 82.925127
F 9.381657 16.734621 82.925127
F 18.215857 1.397791 83.225627
F 18.338957 9.027261 83.184127
F 18.412857 16.719821 83.086927
F 26.946757 1.299911 83.513727
F 27.174557 9.141361 83.401627
F 27.188157 16.914521 83.345727
F 9.279987 3.861961 86.564727
F 9.279987 11.585721 86.564727
F 9.279987 19.309421 86.564727
F 18.141757 3.975621 86.749527
F 18.204057 11.671821 86.756427
F 18.401657 19.496721 86.784527
F 27.165257 3.823751 87.003927
F 27.219457 11.672221 87.203327
F 27.271657 19.435721 87.089527
F 9.356247 3.861961 83.834927
F 9.356247 11.585721 83.834927
F 9.356247 19.309421 83.834927
F 18.355757 4.035931 84.062227
F 18.305257 11.590821 84.059527
F 18.241257 19.430021 84.118627
F 27.262457 3.842221 84.291027
F 27.469057 11.585221 84.528127
F 27.147257 19.334521 84.352827
F 9.457897 1.287191 80.195327
F 9.457897 9.010931 80.195327
F 20.220257 20.531521 97.836727
F 24.515957 13.001321 98.031327
F 26.708757 1.470531 98.067427
F 28.905457 0.258236 94.530327
F 29.115557 0.068505 86.995427
F 26.618657 9.223581 98.009227
F 31.431757 16.689421 98.166527
F 29.211457 20.665921 98.121127
F 25.002157 -0.001089 77.072327
F 29.210757 5.204971 97.970327
F 20.720257 -0.112002 72.107827
F 20.906257 -0.016409 69.237527
F 29.272357 0.082087 84.314027
F 24.684157 -0.083585 84.213327
F 20.422957 0.113179 86.907027
F 29.670757 23.501821 79.780027
F 24.838957 23.083121 84.093427
F 24.797857 23.111921 91.577327
F 20.794257 23.183921 76.942127
F 25.059057 22.983121 79.455027
F 24.893357 23.271221 87.028127
F 24.993857 -0.014356 79.759927
F 26.931057 16.800521 97.976027
F 4.114457 1.291821 111.912527
F 30.708457 1.331701 112.818527
F 4.114457 9.015551 111.912527
F 30.948157 8.868351 112.677527
F 4.114457 16.739321 111.912527
F 30.950157 16.423921 112.730527
F 13.026057 1.287291 112.166527
F 13.026057 9.011021 112.166527
F 13.026057 16.734721 112.166527
F 21.631857 1.469171 112.405527
F 22.018957 9.072361 112.650527
F 21.898357 16.785021 112.367527
F 4.012787 3.857331 115.551527
F 30.658957 3.707741 116.303527
F 4.012787 11.581021 115.551527
F 30.734157 11.433521 116.609527
F 4.012787 19.304821 115.551527
F 30.586357 19.286521 116.349527
F 12.924357 3.861861 115.805527
F 12.924357 11.585621 115.805527
F 12.924357 19.309321 115.805527
F 21.947757 3.813861 116.006527
F 21.937757 11.663021 116.139527
F 21.723457 19.436221 115.930527
F 4.088757 3.857331 112.832527
F 30.894057 3.855961 113.614527
F 4.088757 11.581021 112.832527
F 30.859657 11.240721 113.853527
F 4.088757 19.304821 112.832527
F 30.830557 19.300021 113.483527
F 13.000657 3.861861 113.076527
F 13.000657 11.585621 113.076527
F 13.000657 19.309321 113.076527
F 21.894957 4.156161 113.244527
F 22.086657 11.601121 113.407527
F 21.917157 19.368021 113.221527
F 4.190407 1.291821 109.192527
F 3.580427 1.291821 131.030527
F 30.932157 1.276921 110.131527
F 4.190407 9.015551 109.192527
F 3.580427 9.015551 131.030527
F 30.795457 9.068411 109.867527
F 4.190407 16.739321 109.192527
F 3.580427 16.739321 131.030527
F 30.878157 16.715321 109.952527
F 13.102257 1.287291 109.436527
F 13.102257 9.011021 109.436527
F 13.102257 16.734721 109.436527
F 21.883657 1.320231 109.474527
F 21.947057 9.127031 109.820527
F 22.048457 16.766721 109.689527
F 6.311877 7.722071 112.890527
F 33.091057 20.619521 112.757527
F 6.311877 15.445821 112.890527
F 28.440657 -0.023698 113.652527
F 26.928857 19.406121 99.086927
F 28.720857 15.415321 109.112527
F 15.229457 7.723731 113.138527
F 15.229457 15.447421 113.138527
F 32.813457 15.355921 116.672527
F 24.068157 7.730951 113.522527
F 24.146057 15.620321 113.667527
F 26.675857 11.582621 99.075827
F 6.413527 5.150821 109.250527
F 33.168557 20.517321 109.889527
F 6.413527 12.874521 109.250527
F 32.889957 12.728621 112.909527
F 6.413527 20.598321 109.250527
F 31.277757 19.330021 99.092427
F 15.331057 5.149151 109.498527
F 15.331057 12.872921 109.498527
F 15.331057 20.596621 109.498527
F 24.265257 5.101531 109.785527
F 24.190857 12.971621 109.758527
F 24.203357 20.566221 109.758527
F 6.337357 5.150821 111.978527
F 33.291457 20.722921 105.674527
F 6.337357 12.874521 111.978527
F 23.695757 15.406021 130.644527
F 6.337357 20.598321 111.978527
F 29.026057 7.666631 98.960227
F 15.254857 5.149151 112.228527
F 15.254857 12.872921 112.228527
F 15.254857 20.596621 112.228527
F 24.355657 5.145351 112.566527
F 24.199257 13.022721 112.457527
F 24.250457 20.488421 112.385527
F 6.235677 7.722071 115.617527
F 32.755657 7.540861 128.512527
F 6.235677 15.445821 115.617527
F 32.871257 12.622521 117.551527
F 28.707857 7.711681 108.912527
F 6.235677 23.169521 115.617527
F 20.077257 7.684791 98.655027
F 10.365257 23.171221 127.572527
F 15.153157 7.723731 115.868527
F 15.153157 15.447421 115.868527
F 10.975157 23.171221 105.734527
F 24.180657 7.790761 116.217527
F 24.025257 15.567821 116.417527
F 15.356457 23.171221 108.588527
F 8.568357 1.287191 112.041527
F 8.568357 9.010931 112.041527
F 8.568357 16.734621 112.041527
F 17.483657 1.287291 112.290527
F 17.483657 9.011021 112.290527
F 17.483657 16.734721 112.290527
F 26.292057 1.232181 112.534527
F 26.383857 8.984321 112.733527
F 26.390857 16.599221 112.635527
F 8.466687 3.861961 115.681527
F 8.466687 11.585721 115.681527
F 8.466687 19.309421 115.681527
F 17.381957 3.861871 115.930527
F 17.381957 11.585621 115.930527
F 17.381957 19.309321 115.930527
F 26.157557 3.670201 116.357527
F 26.319357 11.523821 116.472527
F 26.380357 19.522221 116.344527
F 8.542947 3.861961 112.951527
F 8.542947 11.585721 112.951527
F 8.542947 19.309421 112.951527
F 17.458257 3.861871 113.200527
F 17.458257 11.585621 113.200527
F 17.458257 19.309321 113.200527
F 26.473357 3.835191 113.591527
F 26.314557 11.525521 113.721527
F 26.335857 19.319921 113.602527
F 8.644597 1.287191 109.311527
F 8.644597 9.010931 109.311527
F 8.644597 16.734621 109.311527
F 17.559857 1.287291 109.561527
F 17.559857 9.011021 109.561527
F 17.559857 16.734721 109.561527
F 26.473557 1.500611 109.902527
F 26.555257 8.967211 110.018527
F 26.459057 16.667421 109.987527
F 10.771857 7.723731 113.013527
F 10.771857 15.447421 113.013527
F 32.792057 20.504821 117.308527
F 19.696657 7.737261 113.395527
F 19.840957 15.475621 113.089527
F 10.568557 23.171221 120.293527
F 28.637957 7.807121 113.732527
F 28.543557 15.338521 113.660527
F 19.936757 15.481621 108.759527
F 10.873557 5.149151 109.374527
F 10.873557 12.872921 109.374527
F 10.873557 20.596621 109.374527
F 19.806257 5.125401 109.431527
F 19.728357 12.925821 109.485527
F 19.798557 20.685121 109.576527
F 28.861457 5.178401 109.859527
F 28.742257 12.921921 110.121527
F 28.594057 20.696621 109.958527
F 10.797257 5.149151 112.103527
F 10.797257 12.872921 112.103527
F 10.797257 20.596621 112.103527
F 19.698557 5.193081 112.209527
F 19.677957 12.767721 112.357527
F 19.689557 20.660721 112.389527
F 28.667857 5.157611 112.623527
F 28.744757 12.637521 112.865527
F 28.660557 20.547621 112.664527
F 10.695557 7.723731 115.743527
F 10.695557 15.447421 115.743527
F 33.002057 7.517101 116.590527
F 10.695557 23.171221 115.743527
F 19.590557 7.590831 115.996527
F 19.588257 15.430321 116.026527
F 11.178557 23.171221 98.455527
F 28.567357 7.679441 116.431527
F 28.447957 15.359721 116.381527
F 19.914657 7.796431 108.818527
F 3.911137 1.291821 119.191527
F 30.421757 1.067071 119.992527
F 3.911137 9.015551 119.191527
F 30.680057 8.895321 120.251527
F 3.911137 16.739321 119.191527
F 30.603457 16.694421 120.219527
F 12.822757 1.287291 119.445527
F 12.822757 9.011021 119.445527
F 12.822757 16.734721 119.445527
F 21.875757 1.240741 119.735527
F 21.724157 9.166281 119.614527
F 21.599057 16.809121 119.621527
F 4.419437 3.857331 100.993527
F 3.809457 3.857331 122.830527
F 31.141257 3.867111 101.912527
F 30.628657 3.820831 123.748527
F 4.419437 11.581021 100.993527
F 3.809457 11.581021 122.830527
F 31.033457 11.617721 101.756527
F 30.728557 11.587021 123.979527
F 4.419437 19.304821 100.993527
F 3.809457 19.304821 122.830527
F 31.207757 19.443221 101.759527
F 30.354057 19.347321 123.727527
F 13.331057 3.861861 101.247527
F 12.721057 3.861861 123.084527
F 13.331057 11.585621 101.247527
F 12.721057 11.585621 123.084527
F 13.331057 19.309321 101.247527
F 12.721057 19.309321 123.084527
F 22.387457 3.999421 101.557527
F 21.590557 3.745561 123.405527
F 22.240357 11.687721 101.468527
F 21.616957 11.749721 123.469527
F 22.402457 19.476321 101.601527
F 21.755957 19.411721 123.235527
F 3.885427 3.857331 120.111527
F 32.846257 12.899421 124.846527
F 30.325457 3.747861 120.970527
F 3.885427 11.581021 120.111527
F 23.828557 0.033632 130.886527
F 30.787357 11.456721 121.270527
F 3.885427 19.304821 120.111527
F 20.098857 15.457121 98.693327
F 30.358957 19.371921 121.037527
F 13.407257 3.861861 98.517827
F 12.797357 3.861861 120.355527
F 13.407257 11.585621 98.517827
F 12.797357 11.585621 120.355527
F 13.407257 19.309321 98.517827
F 12.797357 19.309321 120.355527
F 33.331157 15.375921 101.903527
F 21.749657 3.801371 120.603527
F 22.324157 11.538421 98.763927
F 21.540057 11.562221 120.686527
F 33.162357 12.797821 102.694527
F 21.795157 19.430221 120.463527
F 3.987077 1.291821 116.471527
F 30.673057 1.169791 117.311527
F 3.987077 9.015551 116.471527
F 30.697257 8.805961 117.614527
F 3.987077 16.739321 116.471527
F 30.586557 16.676221 117.421527
F 12.898957 1.287291 116.715527
F 12.898957 9.011021 116.715527
F 12.898957 16.734721 116.715527
F 21.802157 1.265381 116.853527
F 21.792057 8.869501 116.890527
F 21.723257 16.819121 116.989527
F 6.718527 7.722071 98.332127
F 6.108547 7.722071 120.169527
F 29.089957 15.378621 98.937527
F 6.718527 15.445821 98.332127
F 6.108547 15.445821 120.169527
F 33.097157 15.296121 113.803527
F 10.288957 23.171221 130.301527
F 10.898957 23.171221 108.464527
F 10.288957 15.447421 130.301527
F 15.636057 7.723731 98.580127
F 15.026057 7.723731 120.417527
F 15.636057 15.447421 98.580127
F 15.026057 15.447421 120.417527
F 10.898957 15.447421 108.464527
F 10.288957 7.723731 130.301527
F 33.198957 5.156191 105.380527
F 23.742357 7.763421 120.687527
F 32.594657 20.622721 124.628527
F 23.850957 15.403621 120.632527
F 32.880357 7.566191 121.275527
F 31.131157 11.520521 99.028927
F 6.210197 5.150821 116.530527
F 22.489257 19.428321 98.836227
F 6.210197 12.874521 116.530527
F 24.561857 7.763471 98.658727
F 6.210197 20.598321 116.530527
F 32.990857 5.274481 112.810527
F 15.127757 5.149151 116.777527
F 15.127757 12.872921 116.777527
F 15.127757 20.596621 116.777527
F 24.023757 5.039861 117.037527
F 24.092757 13.014521 117.354527
F 23.907357 20.585521 117.026527
F 6.134027 5.150821 119.257527
F 32.825457 15.519021 123.825527
F 6.134027 12.874521 119.257527
F 24.250057 23.274821 108.693527
F 6.134027 20.598321 119.257527
F 33.001957 0.168551 113.795527
F 15.051557 5.149151 119.507527
F 15.051557 12.872921 119.507527
F 15.051557 20.596621 119.507527
F 23.943157 5.167921 119.721527
F 23.990357 12.764021 119.953527
F 24.008357 20.609421 119.721527
F 6.642337 7.722071 101.059527
F 6.032357 7.722071 122.897527
F 32.885457 4.923321 117.360527
F 6.642337 15.445821 101.059527
F 6.032357 15.445821 122.897527
F 22.181357 3.997891 98.838927
F 10.898957 7.723731 108.464527
F 28.070857 20.733421 127.499527
F 6.642337 23.169521 101.059527
F 6.032357 23.169521 122.897527
F 28.779757 20.484521 105.296527
F 32.484857 20.733621 127.385527
F 15.559857 7.723731 101.309527
F 14.949857 7.723731 123.147527
F 15.559857 15.447421 101.309527
F 14.949857 15.447421 123.147527
F 28.372357 12.889721 127.520527
F 28.847457 12.529321 105.334527
F 24.369357 7.611051 101.413527
F 23.840157 7.792951 123.655527
F 24.602257 15.536221 101.579527
F 23.834957 15.370621 123.390527
F 23.726257 -0.223671 128.102527
F 10.771857 23.171221 113.013527
F 8.365037 1.287191 119.320527
F 8.365037 9.010931 119.320527
F 8.365037 16.734621 119.320527
F 17.280257 1.287291 119.569527
F 17.280257 9.011021 119.569527
F 17.280257 16.734721 119.569527
F 26.236357 1.213791 119.879527
F 26.210957 8.932611 120.093527
F 26.199857 16.663921 120.062527
F 8.873337 3.861961 101.123527
F 8.263357 3.861961 122.960527
F 8.873337 11.585721 101.123527
F 8.263357 11.585721 122.960527
F 8.873337 19.309421 101.123527
F 8.263357 19.309421 122.960527
F 17.788557 3.861871 101.371527
F 17.178657 3.861871 123.209527
F 17.788557 11.585621 101.371527
F 17.178657 11.585621 123.209527
F 17.788557 19.309321 101.371527
F 17.178657 19.309321 123.209527
F 26.739657 3.625861 101.621527
F 26.203057 3.785251 123.463527
F 26.726657 11.519021 101.726527
F 26.108657 11.629521 123.717527
F 26.777957 19.485721 101.709527
F 26.239057 19.093121 123.593527
F 8.949597 3.861961 98.393227
F 8.339617 3.861961 120.230527
F 8.949597 11.585721 98.393227
F 8.339617 11.585721 120.230527
F 8.949597 19.309421 98.393227
F 8.339617 19.309421 120.230527
F 17.864857 3.861871 98.642327
F 17.254857 3.861871 120.479527
F 17.864857 11.585621 98.642327
F 17.254857 11.585621 120.479527
F 17.864857 19.309321 98.642327
F 17.254857 19.309321 120.479527
F 33.002357 7.738831 109.057527
F 26.084757 3.800831 120.584527
F 21.424057 3.702521 130.638527
F 26.228457 11.556921 120.988527
F 32.577957 15.474321 128.527527
F 26.025257 19.290821 120.749527
F 8.441277 1.287191 116.591527
F 8.441277 9.010931 116.591527
F 8.441277 16.734621 116.591527
F 17.356557 1.287291 116.840527
F 17.356557 9.011021 116.840527
F 17.356557 16.734721 116.840527
F 26.123357 1.045531 117.111527
F 26.407557 8.945031 117.279527
F 26.343357 16.805321 117.283527
F 11.178557 7.723731 98.455527
F 10.568557 7.723731 120.293527
F 11.178557 15.447421 98.455527
F 10.568557 15.447421 120.293527
F 28.348757 4.847981 127.319527
F 28.739657 5.209441 105.377527
F 33.248857 15.364921 106.427527
F 19.383257 7.648881 120.488527
F 26.021457 4.017391 130.765527
F 19.489357 15.378121 120.439527
F 33.237857 15.405421 109.163527
F 32.857157 5.130751 124.712527
F 19.334457 15.667721 130.656527
F 28.467957 7.657331 121.085527
F 26.030757 19.325721 130.924527
F 28.356357 15.339021 121.036527
F 19.471957 20.427821 126.828527
F 19.855057 20.781121 105.054527
F 10.670157 5.149151 116.653527
F 10.670157 12.872921 116.653527
F 10.670157 20.596621 116.653527
F 19.659557 4.910741 116.979527
F 19.693657 12.748321 116.793527
F 19.483157 20.652621 116.958527
F 28.537957 5.140851 117.162527
F 28.620757 12.801021 117.427527
F 28.456257 20.834821 117.230527
F 10.593957 5.149151 119.383527
F 10.593957 12.872921 119.383527
F 10.593957 20.596621 119.383527
F 19.495857 5.059741 119.698527
F 19.379257 12.685921 119.446527
F 19.535857 20.587221 119.627527
F 28.410557 5.188421 119.822527
F 28.554257 12.703321 120.249527
F 28.238557 20.634821 119.906527
F 11.102257 7.723731 101.185527
F 10.492257 7.723731 123.022527
F 11.102257 15.447421 101.185527
F 10.492257 15.447421 123.022527
F 19.363857 12.824921 126.895527
F 20.162357 12.794121 105.337527
F 11.102257 23.171221 101.185527
F 10.492257 23.171221 123.022527
F 19.990257 7.629021 101.411527
F 19.232157 7.652431 123.243527
F 20.130457 15.575621 101.459527
F 19.230157 15.348821 123.250527
F 24.686557 15.550521 98.825927
F 5.905227 23.169521 127.448527
F 28.813157 7.631421 101.746527
F 28.312057 7.572661 123.878527
F 28.955357 15.618921 101.586527
F 28.354457 15.423021 123.732527
F 19.401157 5.022451 126.982527
F 19.953357 5.046621 105.042527
F 4.317787 1.291821 104.632527
F 3.707807 1.291821 126.470527
F 31.043257 1.082231 105.706527
F 30.240557 1.202351 127.200527
F 4.317787 9.015551 104.632527
F 3.707807 9.015551 126.470527
F 30.867157 8.986131 105.349527
F 30.482757 8.935491 127.703527
F 4.317787 16.739321 104.632527
F 3.707807 16.739321 126.470527
F 31.111157 16.787521 105.411527
F 30.318057 16.736221 127.500527
F 13.229357 1.287291 104.887527
F 12.619457 1.287291 126.724527
F 13.229357 9.011021 104.887527
F 12.619457 9.011021 126.724527
F 13.229357 16.734721 104.887527
F 12.619457 16.734721 126.724527
F 22.234557 1.235611 105.211527
F 21.442557 1.219771 127.065527
F 22.136957 8.987391 105.297527
F 21.523557 8.881371 126.920527
F 22.046257 16.890621 105.120527
F 21.555757 16.728521 126.821527
F 4.216107 3.857331 108.272527
F 3.606137 3.857331 130.110527
F 30.959357 3.793271 108.931527
F 32.796357 4.979491 120.079527
F 4.216107 11.581021 108.272527
F 3.606137 11.581021 130.110527
F 30.923857 11.663021 109.201527
F 33.268957 12.859121 110.129527
F 4.216107 19.304821 108.272527
F 3.606137 19.304821 130.110527
F 30.861057 19.348021 109.118527
F 21.522357 11.533121 130.535527
F 13.127757 3.861861 108.526527
F 12.517757 3.861861 130.364527
F 13.127757 11.585621 108.526527
F 12.517757 11.585621 130.364527
F 13.127757 19.309321 108.526527
F 12.517757 19.309321 130.364527
F 21.999257 3.822411 108.721527
F 32.876057 15.445321 121.092527
F 22.057357 11.739621 108.873527
F 32.738057 12.905921 127.615527
F 21.932957 19.197121 108.685527
F 10.466857 20.596621 123.932527
F 4.292077 3.857331 105.553527
F 3.682097 3.857331 127.390527
F 30.930457 3.781051 106.248527
F 30.661357 3.824531 128.234527
F 4.292077 11.581021 105.553527
F 3.682097 11.581021 127.390527
F 31.124257 11.496921 106.527527
F 30.553857 11.635521 128.495527
F 4.292077 19.304821 105.553527
F 3.682097 19.304821 127.390527
F 30.922557 19.325521 106.288527
F 30.245557 19.467721 128.246527
F 13.203957 3.861861 105.796527
F 12.593957 3.861861 127.634527
F 13.203957 11.585621 105.796527
F 12.593957 11.585621 127.634527
F 13.203957 19.309321 105.796527
F 12.593957 19.309321 127.634527
F 22.159857 3.796171 105.922527
F 21.635057 3.763181 127.929527
F 22.350157 11.553221 106.168527
F 21.679457 11.421421 127.898527
F 21.978557 19.489021 106.003527
F 21.658857 19.194821 127.929527
F 4.393727 1.291821 101.913527
F 3.783757 1.291821 123.751527
F 31.269557 1.329031 103.044527
F 30.403357 1.141691 124.456527
F 4.393727 9.015551 101.913527
F 3.783757 9.015551 123.751527
F 31.035257 8.966121 102.504527
F 30.432157 8.933571 124.970527
F 4.393727 16.739321 101.913527
F 3.783757 16.739321 123.751527
F 31.093657 16.845521 102.609527
F 30.474457 16.766621 124.792527
F 13.305657 1.287291 102.157527
F 12.695657 1.287291 123.994527
F 13.305657 9.011021 102.157527
F 12.695657 9.011021 123.994527
F 13.305657 16.734721 102.157527
F 12.695657 16.734721 123.994527
F 22.421257 1.409291 102.449527
F 21.535657 1.179341 124.352527
F 22.386957 9.082981 102.401527
F 21.600357 9.079411 124.228527
F 22.403857 16.951521 102.442527
F 21.579957 16.681121 124.121527
F 6.515207 7.722071 105.611527
F 5.905227 7.722071 127.448527
F 33.239157 7.683021 113.789527
F 32.972057 7.595261 106.390527
F 6.515197 15.445821 105.611527
F 5.905227 15.445821 127.448527
F 28.126757 7.681221 130.989527
F 21.556757 19.423121 130.660527
F 10.390657 20.596621 126.662527
F 11.000557 20.596621 104.824527
F 10.390657 12.872921 126.662527
F 11.000557 12.872921 104.824527
F 15.432757 7.723731 105.859527
F 14.822757 7.723731 127.696527
F 15.432757 15.447421 105.859527
F 14.822757 15.447421 127.696527
F 10.390657 5.149151 126.662527
F 11.000557 5.149151 104.824527
F 24.543157 7.805091 106.173527
F 23.766257 7.550431 127.923527
F 24.328857 15.746221 106.067527
F 23.828657 15.455121 127.838527
F 6.515207 23.169521 105.611527
F 33.106157 5.110401 109.903527
F 6.616847 5.150821 101.971527
F 6.006877 5.150821 123.809527
F 6.108547 23.169521 120.169527
F 33.422057 7.869161 101.865527
F 6.616847 12.874521 101.971527
F 6.006877 12.874521 123.809527
F 32.956857 12.837821 120.425527
F 26.953457 4.143631 98.883027
F 6.616847 20.598321 101.971527
F 6.006877 20.598321 123.809527
F 31.269457 4.011191 99.227827
F 19.416057 5.028251 124.302527
F 15.534357 5.149151 102.219527
F 14.924457 5.149151 124.057527
F 15.534357 12.872921 102.219527
F 14.924457 12.872921 124.057527
F 15.534357 20.596621 102.219527
F 14.924457 20.596621 124.057527
F 24.579857 5.088631 102.409527
F 23.969457 5.178491 124.344527
F 24.539657 12.957421 102.509527
F 24.022057 12.948721 124.393527
F 24.537857 20.952821 102.420527
F 23.960457 20.470621 124.146527
F 6.540677 5.150821 104.699527
F 5.930707 5.150821 126.536527
F 32.681357 5.060561 127.446527
F 32.821657 7.757161 124.040527
F 6.540677 12.874521 104.699527
F 5.930707 12.874521 126.536527
F 19.197557 7.727791 130.562527
F 20.058657 13.024521 102.518527
F 6.540677 20.598321 104.699527
F 5.930707 20.598321 126.536527
F 23.678257 7.798681 130.726527
F 28.128857 7.456851 128.354527
F 15.458157 5.149151 104.949527
F 14.848157 5.149151 126.786527
F 15.458157 12.872921 104.949527
F 14.848157 12.872921 126.786527
F 15.458157 20.596621 104.949527
F 14.848157 20.596621 126.786527
F 24.304357 5.291881 105.215527
F 23.855057 4.954661 127.165527
F 24.419657 13.072121 105.237527
F 24.027657 12.789421 127.087527
F 24.361557 20.562821 105.227527
F 23.913057 20.618521 126.963527
F 6.439007 7.722071 108.338527
F 5.829027 7.722071 130.176527
F 11.076857 12.872921 102.095527
F 23.998557 -0.020861 120.866527
F 6.439007 15.445821 108.338527
F 5.829027 15.445821 130.176527
F 19.246357 12.891721 124.245527
F 28.810157 15.197021 106.285527
F 28.196957 20.576721 124.714527
F 28.918257 20.672421 102.673527
F 6.439007 23.169521 108.338527
F 5.829027 23.169521 130.176527
F 28.420857 12.937821 124.663527
F 28.909457 12.993121 102.672527
F 11.076857 20.596621 102.095527
F 6.718527 23.169521 98.332127
F 15.356457 7.723731 108.588527
F 14.746557 7.723731 130.426527
F 15.356457 15.447421 108.588527
F 14.746557 15.447421 130.426527
F 28.264057 5.015391 124.673527
F 28.853657 5.011921 102.724527
F 24.298757 7.897451 109.014527
F 10.466857 5.149151 123.932527
F 24.267157 15.557421 108.858527
F 28.715257 7.884691 106.229527
F 28.302957 15.415821 128.441527
F 6.311877 23.169521 112.890527
F 8.771687 1.287191 104.762527
F 8.161707 1.287191 126.600527
F 8.771687 9.010931 104.762527
F 8.161707 9.010921 126.600527
F 8.771687 16.734621 104.762527
F 8.161707 16.734621 126.600527
F 17.686957 1.287291 105.011527
F 17.076957 1.287291 126.849527
F 17.686957 9.011021 105.011527
F 17.076957 9.011021 126.849527
F 17.686957 16.734721 105.011527
F 17.076957 16.734721 126.849527
F 26.523757 1.219401 105.195527
F 25.948057 1.179931 127.213527
F 26.520257 9.121861 105.136527
F 26.011857 8.791201 127.389527
F 26.711757 16.721821 105.354527
F 26.054457 16.784621 127.245527
F 8.670007 3.861961 108.402527
F 8.060027 3.861961 130.239527
F 8.670007 11.585721 108.402527
F 8.060027 11.585721 130.239527
F 8.670007 19.309421 108.402527
F 8.060027 19.309421 130.239527
F 17.585257 3.861871 108.651527
F 16.975257 3.861871 130.488527
F 17.585257 11.585621 108.651527
F 16.975257 11.585621 130.488527
F 17.585257 19.309321 108.651527
F 16.975257 19.309321 130.488527
F 26.524557 3.960571 109.030527
F 10.466857 12.872921 123.932527
F 26.468757 11.469321 108.915527
F 20.043157 5.214441 102.223527
F 26.611257 19.310621 108.978527
F 11.076857 5.149151 102.095527
F 8.746267 3.861961 105.672527
F 8.136297 3.861961 127.509527
F 8.746267 11.585721 105.672527
F 8.136297 11.585721 127.509527
F 8.746267 19.309421 105.672527
F 8.136297 19.309421 127.509527
F 17.661557 3.861871 105.921527
F 17.051557 3.861871 127.758527
F 17.661557 11.585621 105.921527
F 17.051557 11.585621 127.758527
F 17.661557 19.309321 105.921527
F 17.051557 19.309321 127.758527
F 26.380857 4.007851 106.259527
F 26.068257 3.697231 128.020527
F 26.498157 11.585421 106.149527
F 26.166557 11.427921 128.024527
F 26.537857 19.295421 106.277527
F 25.849557 19.309621 128.254527
F 8.847927 1.287191 102.032527
F 8.237947 1.287191 123.870527
F 8.847927 9.010931 102.032527
F 8.237947 9.010931 123.870527
F 8.847927 16.734621 102.032527
F 8.237947 16.734621 123.870527
F 17.763157 1.287291 102.281527
F 17.153257 1.287291 124.119527
F 17.763157 9.011021 102.281527
F 17.153257 9.011021 124.119527
F 17.763157 16.734721 102.281527
F 17.153257 16.734721 124.119527
F 26.584457 1.053591 102.573527
F 25.956357 1.058201 124.398527
F 26.497757 8.924551 102.391527
F 26.167257 9.018001 124.683527
F 26.719257 16.861721 102.606527
F 26.065257 16.622421 124.548527
F 10.975157 7.723731 105.734527
F 10.365257 7.723731 127.572527
F 10.975157 15.447421 105.734527
F 10.365257 15.447421 127.572527
F 19.400857 20.600121 124.184527
F 19.986257 20.683721 102.349527
F 19.826857 7.585161 106.022527
F 19.169057 7.533561 127.848527
F 19.807657 15.399421 106.029527
F 19.295257 15.327021 127.908527
F 28.032157 15.525621 131.132527
F 33.327357 5.236581 102.727527
F 32.707657 20.541921 120.117527
F 26.044457 11.388121 130.834527
F 33.359857 0.010077 109.376527
F 30.620957 3.820681 131.022527
F 28.735957 0.023647 109.093527
F 33.396157 20.617821 102.822527
F 33.012557 12.911021 105.482527
F 19.149057 0.041144 127.868527
F 24.373257 23.337421 105.973527
F 29.021157 23.329521 101.663527
F 19.145857 0.068406 130.536527
F 19.629357 0.015077 113.219527
F 28.633257 23.393821 116.302527
F 19.645257 23.319821 115.839527
F 19.388657 23.153921 123.137527
F 32.864257 -0.177171 116.604527
F 23.665857 23.220021 128.002527
F 23.941057 23.186221 130.704527
F 28.781557 23.109121 113.474527
F 24.072957 23.173021 115.931527
F 32.797757 23.209221 120.931527
F 28.828457 23.130421 105.971527
F 32.966657 23.321921 106.502527
F 28.344157 23.148221 123.736527
F 33.301357 23.357521 99.108827
F 28.953557 23.253921 98.916627
F 23.766257 23.011521 123.204527
F 28.273057 -0.088717 130.996527
F 23.753657 -0.209690 123.566527
F 33.280057 -0.022218 106.644527
F 24.271857 0.023911 108.935527
F 23.958257 -0.219443 116.173527
F 28.675257 0.062774 106.320527
F 32.721057 7.703891 131.171527
F 31.243457 8.958361 98.166627
F 28.882957 12.888021 98.123827
F 31.145357 1.412231 98.257527
F 3.504487 1.291821 133.749527
F 2.894507 1.291821 155.587527
F 30.334957 1.273861 134.654527
F 25.137457 1.155171 160.708527
F 3.504487 9.015551 133.749527
F 2.894507 9.015551 155.587527
F 30.627957 8.934231 134.787527
F 29.675557 8.927131 156.278527
F 3.504487 16.739321 133.749527
F 2.894507 16.739321 155.587527
F 30.341157 16.809221 134.601527
F 29.608457 16.674921 156.417527
F 12.416057 1.287291 134.003527
F 11.806157 1.287291 155.841527
F 12.416057 9.011021 134.003527
F 11.806157 9.011021 155.841527
F 12.416057 16.734721 134.003527
F 11.806157 16.734721 155.841527
F 21.396057 1.387071 134.325527
F 20.872657 1.309701 156.144527
F 21.534657 9.145631 134.182527
F 20.827157 8.862921 156.045527
F 21.553157 16.746521 134.236527
F 20.668657 16.672721 155.956527
F 3.402807 3.857331 137.389527
F 2.792827 3.857331 159.226527
F 30.408957 3.932811 138.294527
F 29.534757 3.926141 160.010527
F 3.402807 11.581021 137.389527
F 2.792827 11.581021 159.226527
F 30.225257 11.499521 138.357527
F 29.538157 11.657921 159.944527
F 3.402807 19.304821 137.389527
F 2.792827 19.304821 159.226527
F 30.265357 19.335021 138.428527
F 29.828257 19.450921 160.261527
F 12.314457 3.861861 137.643527
F 11.704457 3.861861 159.480527
F 12.314457 11.585621 137.643527
F 11.704457 11.585621 159.480527
F 12.314457 19.309321 137.643527
F 11.704457 19.309321 159.480527
F 21.356957 3.916211 137.864527
F 20.787857 3.842801 159.776527
F 21.221057 11.649221 138.044527
F 20.512157 11.591421 159.678527
F 21.304957 19.344921 137.975527
F 20.475557 19.239221 159.785527
F 3.478777 3.857331 134.669527
F 2.868797 3.857331 156.507527
F 30.489557 3.862431 135.647527
F 29.856357 3.928831 157.201527
F 3.478777 11.581021 134.669527
F 2.868797 11.581021 156.507527
F 30.427457 11.622321 135.587527
F 29.588957 11.724421 157.186527
F 3.478777 19.304821 134.669527
F 2.868797 19.304821 156.507527
F 30.180957 19.375721 135.625527
F 29.751357 19.295921 157.507527
F 12.390657 3.861861 134.913527
F 11.780657 3.861861 156.751527
F 12.390657 11.585621 134.913527
F 11.780657 11.585621 156.751527
F 12.390657 19.309321 134.913527
F 11.780657 19.309321 156.751527
F 21.346057 3.978851 135.251527
F 20.746457 3.870621 157.136527
F 21.377257 11.780621 135.373527
F 20.612257 11.544821 157.106527
F 21.353957 19.266021 135.248527
F 20.716457 19.096521 157.003527
F 2.970447 1.291821 152.867527
F 19.182757 5.117911 131.524527
F 29.825357 1.483161 153.738527
F 2.970447 9.015551 152.867527
F 20.492057 16.653221 163.369527
F 29.764457 8.784011 153.580527
F 2.970457 16.739321 152.867527
F 28.160257 20.675021 131.834527
F 29.803757 16.774021 153.673527
F 12.492357 1.287291 131.274527
F 11.882357 1.287291 153.111527
F 12.492357 9.011021 131.274527
F 11.882357 9.011021 153.111527
F 12.492357 16.734721 131.274527
F 11.882357 16.734721 153.111527
F 32.691457 7.821471 138.525527
F 20.672257 1.247011 153.340527
F 32.612957 20.513121 132.055527
F 20.754457 9.002391 153.300527
F 32.525657 15.354621 135.679527
F 20.850457 16.787621 153.370527
F 5.701897 7.722071 134.727527
F 5.091917 7.722071 156.565527
F 32.423657 20.606121 139.220527
F 32.077357 7.988081 157.280527
F 5.701897 15.445821 134.727527
F 5.091927 15.445821 156.565527
F 19.201857 20.483621 131.560527
F 31.876357 15.393221 157.250527
F 27.692957 15.370521 152.702527
F 27.701857 7.423101 152.647527
F 28.102657 12.912521 131.869527
F 18.562357 15.516921 152.535527
F 14.619457 7.723731 134.975527
F 14.009457 7.723731 156.813527
F 14.619457 15.447421 134.975527
F 14.009457 15.447421 156.813527
F 18.506057 7.807341 152.418527
F 9.678977 23.171221 152.139527
F 23.832557 7.870681 135.377527
F 23.090957 7.627121 156.942527
F 23.537057 15.497921 135.321527
F 22.824057 15.357321 156.874527
F 25.798157 8.874091 131.948527
F 9.755237 23.171221 149.409527
F 5.803547 5.150821 131.088527
F 5.193567 5.150821 152.925527
F 21.402157 9.028721 131.482527
F 32.180057 5.106371 153.934527
F 5.803547 12.874521 131.088527
F 5.193567 12.874521 152.925527
F 21.483857 16.920021 131.506527
F 32.093957 12.923721 153.962527
F 5.803547 20.598321 131.088527
F 5.193567 20.598321 152.925527
F 32.535557 15.365521 142.950527
F 32.070057 20.563321 153.879527
F 14.721057 5.149151 131.336527
F 14.111157 5.149151 153.173527
F 14.721057 12.872921 131.336527
F 14.111157 12.872921 153.173527
F 14.721057 20.596621 131.336527
F 14.111157 20.596621 153.173527
F 25.971157 1.414031 131.816527
F 23.045957 5.023691 153.469527
F 23.137857 0.244545 142.589527
F 22.994357 13.030521 153.547527
F 32.783357 15.464721 138.417527
F 23.186757 20.465621 153.498527
F 5.727377 5.150821 133.815527
F 5.117397 5.150821 155.653527
F 32.514857 7.754821 143.037527
F 32.173957 5.270341 156.625527
F 5.727377 12.874521 133.815527
F 5.117397 12.874521 155.653527
F 25.103357 16.785321 163.548527
F 32.094257 12.833521 156.650527
F 5.727377 20.598321 133.815527
F 5.117397 20.598321 155.653527
F 32.426957 15.494021 131.191527
F 31.977557 20.672221 156.681527
F 14.644857 5.149151 134.066527
F 14.034857 5.149151 155.903527
F 14.644857 12.872921 134.066527
F 14.034857 12.872921 155.903527
F 14.644857 20.596621 134.066527
F 14.034857 20.596621 155.903527
F 23.531657 5.186671 134.452527
F 23.059957 5.035571 156.178527
F 23.667857 13.015121 134.351527
F 22.847657 12.721221 156.292527
F 23.492357 20.775021 134.381527
F 23.013757 20.363621 156.189527
F 5.625707 7.722071 137.455527
F 5.015727 7.722071 159.292527
F 21.433157 1.223631 131.634527
F 31.793857 7.922801 160.050527
F 5.625707 15.445821 137.455527
F 5.015727 15.445821 159.292527
F 27.147257 5.272631 163.599527
F 31.803657 15.523921 160.021527
F 9.678977 15.447421 152.139527
F 9.678977 7.723731 152.139527
F 5.625707 23.169521 137.455527
F 5.015727 23.169521 159.292527
F 27.617957 20.524521 149.152527
F 27.876357 12.611821 149.178527
F 14.136557 23.171221 152.263527
F 32.587857 5.065641 132.216527
F 14.543157 7.723731 137.705527
F 13.933257 7.723731 159.543527
F 14.543157 15.447421 137.705527
F 13.933257 15.447421 159.543527
F 27.850857 4.989251 148.894527
F 18.644757 20.663521 148.865527
F 23.579557 7.741091 138.039527
F 22.933557 7.653851 159.728527
F 23.526657 15.394621 138.128527
F 22.915857 15.608821 159.658527
F 9.958557 23.171221 142.130527
F 32.179357 15.528921 152.823527
F 7.958387 1.287191 133.879527
F 7.348407 1.287191 155.716527
F 7.958387 9.010931 133.879527
F 7.348407 9.010921 155.716527
F 7.958387 16.734621 133.879527
F 7.348407 16.734621 155.716527
F 16.873657 1.287291 134.128527
F 16.263657 1.287291 155.965527
F 16.873657 9.011021 134.128527
F 16.263657 9.011021 155.965527
F 16.873657 16.734721 134.128527
F 16.263657 16.734721 155.965527
F 25.800157 1.305471 134.566527
F 25.163457 1.297711 156.360527
F 26.151157 9.074501 134.551527
F 25.239457 8.890951 156.157527
F 25.785157 16.820321 134.590527
F 25.277157 16.504821 156.353527
F 7.856707 3.861961 137.518527
F 7.246727 3.861961 159.356527
F 7.856707 11.585721 137.518527
F 7.246727 11.585721 159.356527
F 7.856707 19.309421 137.518527
F 7.246727 19.309421 159.356527
F 16.771957 3.861871 137.767527
F 16.161957 3.861871 159.605527
F 16.771957 11.585621 137.767527
F 16.161957 11.585621 159.605527
F 16.771957 19.309321 137.767527
F 16.161957 19.309321 159.605527
F 25.774557 3.941141 138.135527
F 25.014357 3.798431 159.984527
F 25.801257 11.696721 138.142527
F 25.121157 11.595921 159.884527
F 25.631957 19.299721 138.229527
F 25.038857 19.564021 159.959527
F 7.932967 3.861961 134.789527
F 7.322987 3.861961 156.626527
F 7.932967 11.585721 134.789527
F 7.322987 11.585721 156.626527
F 7.932967 19.309421 134.789527
F 7.322987 19.309421 156.626527
F 16.848257 3.861871 135.038527
F 16.238257 3.861871 156.875527
F 16.848257 11.585621 135.038527
F 16.238257 11.585621 156.875527
F 16.848257 19.309321 135.038527
F 16.238257 19.309321 156.875527
F 25.765857 3.859051 135.453527
F 25.295757 3.987011 157.236527
F 25.870057 11.672321 135.431527
F 25.061357 11.468421 157.177527
F 25.791157 19.489721 135.457527
F 25.213657 19.105221 157.358527
F 8.034617 1.287191 131.149527
F 7.424647 1.287191 152.986527
F 8.034617 9.010931 131.149527
F 7.424647 9.010931 152.986527
F 8.034617 16.734621 131.149527
F 7.424647 16.734621 152.986527
F 16.949857 1.287291 131.398527
F 16.339957 1.287291 153.236527
F 16.949857 9.011021 131.398527
F 16.339957 9.011021 153.236527
F 16.949857 16.734721 131.398527
F 16.339957 16.734721 153.236527
F 31.734457 12.710221 163.746527
F 25.258357 1.239571 153.590527
F 32.690957 12.798421 131.985527
F 25.449057 8.893271 153.510527
F 32.844057 12.908121 134.666527
F 25.507057 16.695821 153.594527
F 10.161857 7.723731 134.851527
F 9.551907 7.723731 156.688527
F 10.161857 15.447421 134.851527
F 9.551907 15.447421 156.688527
F 18.728257 13.020321 148.880527
F 18.675657 5.170571 148.815527
F 19.178657 7.964391 135.033527
F 18.615557 7.693561 157.032527
F 19.178657 15.430821 134.968527
F 18.400757 15.337121 156.894527
F 18.842857 0.138413 145.251527
F 9.551907 23.171221 156.688527
F 28.277457 7.518491 135.537527
F 27.452857 7.809901 157.357527
F 28.013557 15.493321 135.422527
F 27.423457 15.363621 157.467527
F 9.780647 20.596621 148.499527
F 9.780647 12.872921 148.499527
F 10.263557 5.149151 131.211527
F 9.653557 5.149151 153.049527
F 10.263557 12.872921 131.211527
F 9.653557 12.872921 153.049527
F 10.263557 20.596621 131.211527
F 9.653557 20.596621 153.049527
F 23.702057 20.708921 131.741527
F 18.590457 5.206971 153.389527
F 18.250257 5.288501 163.304527
F 18.452657 12.914821 153.282527
F 28.369957 5.013211 131.833527
F 18.659057 20.523621 153.221527
F 30.374557 8.856381 131.961527
F 27.685357 4.996301 153.807527
F 29.752057 8.872051 163.467527
F 27.493757 12.726121 153.573527
F 32.737557 5.207411 134.836527
F 27.539857 20.605621 153.667527
F 10.187257 5.149151 133.941527
F 9.577327 5.149151 155.779527
F 10.187257 12.872921 133.941527
F 9.577327 12.872921 155.779527
F 10.187257 20.596621 133.941527
F 9.577327 20.596621 155.779527
F 19.119557 5.207221 134.273527
F 18.554357 5.191271 156.108527
F 19.186957 12.869321 134.169527
F 18.441457 12.814821 156.030527
F 19.159757 20.447821 134.350527
F 18.418957 20.645221 155.944527
F 28.066457 4.893821 134.488527
F 27.535157 5.175161 156.529527
F 28.263657 12.850921 134.622527
F 27.339757 12.848521 156.270527
F 28.058357 20.730621 134.515527
F 27.532757 20.306121 156.475527
F 10.085657 7.723731 137.581527
F 9.475647 7.723731 159.418527
F 10.085657 15.447421 137.581527
F 9.475647 15.447421 159.418527
F 9.780647 5.149151 148.499527
F 27.768757 20.410321 146.472527
F 10.085657 23.171221 137.581527
F 9.475647 23.171221 159.418527
F 19.070257 7.726751 137.770527
F 18.506157 7.590971 159.656527
F 18.882357 15.295121 137.688527
F 18.442657 15.413721 159.627527
F 10.161857 23.171221 134.851527
F 23.593257 5.196641 131.729527
F 28.091557 7.912671 138.220527
F 27.384157 7.832241 159.936527
F 28.245557 15.488921 138.192527
F 27.584057 15.631821 160.180527
F 27.714457 12.716521 146.502527
F 27.865657 5.129421 146.146527
F 3.301157 1.291821 141.028527
F 2.691177 1.291821 162.866527
F 30.256957 1.039661 141.840527
F 31.955857 20.433021 163.931527
F 3.301157 9.015551 141.028527
F 2.691177 9.015551 162.866527
F 30.247057 8.824541 141.953527
F 32.504857 20.478721 134.812527
F 3.301157 16.739321 141.028527
F 2.691177 16.739321 162.866527
F 30.390957 16.639721 141.968527
F 21.083057 1.587851 141.589527
F 12.212757 1.287291 141.282527
F 11.602757 1.287291 163.120527
F 12.212757 9.011021 141.282527
F 11.602757 9.011021 163.120527
F 12.212757 16.734721 141.282527
F 11.602757 16.734721 163.120527
F 30.246157 16.841521 131.903527
F 23.600257 12.921721 131.617527
F 21.189757 8.979221 141.594527
F 27.323557 12.703821 163.645527
F 21.033757 16.860921 141.611527
F 31.968457 5.073511 163.501527
F 3.199477 3.857331 144.668527
F 30.066757 3.872921 145.478527
F 3.199477 11.581021 144.668527
F 30.142257 11.636221 145.709527
F 3.199477 19.304821 144.668527
F 30.058457 19.223421 145.402527
F 12.111057 3.861861 144.922527
F 12.111057 11.585621 144.922527
F 12.111057 19.309321 144.922527
F 20.981357 3.770051 145.335527
F 20.954657 11.382621 145.201527
F 20.953457 19.320021 145.261527
F 3.275447 3.857331 141.949527
F 2.665477 3.857331 163.786527
F 30.095657 3.676211 142.769527
F 3.275447 11.581021 141.949527
F 2.665477 11.581021 163.786527
F 30.106857 11.453721 142.870527
F 3.275447 19.304821 141.949527
F 2.665477 19.304821 163.786527
F 30.317457 19.198921 142.770527
F 12.187357 3.861861 142.192527
F 12.187357 11.585621 142.192527
F 12.187357 19.309321 142.192527
F 21.182857 3.867681 142.723527
F 21.120057 11.615421 142.497527
F 21.065257 19.365321 142.494527
F 3.377107 1.291821 138.309527
F 2.767127 1.291821 160.147527
F 30.299057 1.249171 139.085527
F 29.546357 1.360571 160.873527
F 3.377107 9.015551 138.309527
F 2.767127 9.015551 160.147527
F 30.461257 8.966561 139.319527
F 29.510757 9.044171 160.778527
F 3.377107 16.739321 138.309527
F 2.767127 16.739321 160.147527
F 30.455657 16.594221 139.279527
F 29.816957 16.745621 161.051527
F 12.288957 1.287291 138.553527
F 11.679057 1.287291 160.390527
F 12.288957 9.011021 138.553527
F 11.679057 9.011021 160.390527
F 12.288957 16.734721 138.553527
F 11.679057 16.734721 160.390527
F 21.244757 1.508061 138.907527
F 20.701957 1.129751 160.703527
F 21.110557 9.011381 138.867527
F 20.719957 8.920731 160.627527
F 21.096557 16.553321 138.762527
F 20.660257 16.712421 160.686527
F 5.498577 7.722071 142.007527
F 4.888597 7.722071 163.844527
F 30.386657 1.192511 131.929527
F 5.498577 15.445821 142.007527
F 4.888597 15.445821 163.844527
F 20.741857 1.147361 163.522527
F 18.730957 20.544421 146.119527
F 18.874057 12.809321 146.130527
F 18.640257 5.261381 146.070527
F 14.416157 7.723731 142.255527
F 14.416157 15.447421 142.255527
F 9.856887 20.596621 145.770527
F 23.479657 7.673031 142.590527
F 23.518057 15.415821 142.523527
F 13.933257 23.171221 159.543527
F 5.600227 5.150821 138.367527
F 4.990247 5.150821 160.205527
F 32.635757 5.309981 139.387527
F 31.864157 5.253541 160.766527
F 5.600227 12.874521 138.367527
F 4.990247 12.874521 160.205527
F 32.587157 12.866521 139.124527
F 31.817857 12.991621 160.954527
F 5.600227 20.598321 138.367527
F 4.990247 20.598321 160.205527
F 19.240257 12.990121 131.509527
F 32.162057 20.459121 161.319527
F 14.517757 5.149151 138.615527
F 13.907757 5.149151 160.453527
F 14.517757 12.872921 138.615527
F 13.907757 12.872921 160.452527
F 14.517757 20.596621 138.615527
F 13.907757 20.596621 160.452527
F 23.688557 5.145031 138.973527
F 22.806757 5.142481 160.826527
F 23.435757 12.860021 139.004527
F 22.763657 12.827321 160.694527
F 23.419257 20.634321 138.875527
F 22.694157 20.634021 160.809527
F 5.524047 5.150821 141.094527
F 4.914077 5.150821 162.932527
F 32.507557 5.123461 141.990527
F 25.791057 16.657321 131.809527
F 5.524047 12.874521 141.094527
F 4.914077 12.874521 162.932527
F 32.605957 12.857721 142.010527
F 16.441557 19.309321 149.596527
F 5.524047 20.598321 141.094527
F 4.914077 20.598321 162.932527
F 32.465557 20.597721 141.944527
F 18.343757 12.926121 163.451527
F 14.441557 5.149151 141.345527
F 13.831557 5.149151 163.182527
F 14.441557 12.872921 141.345527
F 13.831557 12.872921 163.182527
F 14.441557 20.596621 141.345527
F 13.831557 20.596621 163.182527
F 23.551557 5.113641 141.696527
F 16.441557 11.585621 149.596527
F 23.360857 12.798021 141.617527
F 29.429857 16.574421 163.853527
F 23.307157 20.495821 141.601527
F 32.801557 7.756161 135.691527
F 5.422377 7.722071 144.734527
F 32.442557 7.853891 145.695527
F 5.422377 15.445821 144.734527
F 32.458957 15.402721 145.691527
F 9.856887 12.872921 145.770527
F 5.422377 23.169521 144.734527
F 9.856887 5.149151 145.770527
F 14.009457 23.171221 156.813527
F 14.339857 7.723731 144.984527
F 14.339857 15.447421 144.984527
F 27.634957 15.193921 149.951527
F 23.436257 7.680581 145.304527
F 23.399057 15.440421 145.324527
F 5.295247 23.169521 149.286527
F 7.755057 1.287191 141.158527
F 7.145077 1.287191 162.995527
F 7.755057 9.010921 141.158527
F 7.145077 9.010931 162.995527
F 7.755057 16.734621 141.158527
F 7.145077 16.734621 162.995527
F 16.670357 1.287291 141.407527
F 16.060357 1.287291 163.244527
F 16.670357 9.011021 141.407527
F 16.060357 9.011021 163.244527
F 16.670357 16.734721 141.407527
F 16.060357 16.734721 163.244527
F 25.548857 1.150941 141.696527
F 5.701897 23.169521 134.727527
F 25.760557 9.188751 141.822527
F 25.166357 1.232611 163.479527
F 25.823157 16.769521 141.634527
F 29.821857 1.398141 156.478527
F 7.653377 3.861961 144.798527
F 7.653377 11.585721 144.798527
F 7.653377 19.309421 144.798527
F 16.568657 3.861871 145.047527
F 16.568657 11.585621 145.047527
F 16.568657 19.309321 145.047527
F 25.539657 3.827651 145.420527
F 25.328457 11.606321 145.346527
F 25.558657 19.313321 145.312527
F 7.729647 3.861961 142.068527
F 7.729647 11.585721 142.068527
F 7.729647 19.309421 142.068527
F 16.644957 3.861871 142.317527
F 16.644957 11.585621 142.317527
F 16.644957 19.309321 142.317527
F 25.617057 3.769961 142.675527
F 25.686357 11.756321 142.678527
F 25.659757 19.248821 142.575527
F 7.831297 1.287191 138.428527
F 7.221317 1.287191 160.266527
F 7.831297 9.010931 138.428527
F 7.221317 9.010931 160.266527
F 7.831297 16.734621 138.428527
F 7.221317 16.734621 160.266527
F 16.746557 1.287291 138.677527
F 16.136557 1.287291 160.515527
F 16.746557 9.011021 138.677527
F 16.136557 9.011021 160.515527
F 16.746557 16.734721 138.677527
F 16.136557 16.734721 160.515527
F 25.887957 1.394291 138.903527
F 24.927657 8.901201 163.606527
F 25.761757 9.001761 139.117527
F 25.083557 9.009631 160.800527
F 25.868657 16.594121 138.836527
F 25.264357 17.005421 160.585527
F 9.958557 7.723731 142.130527
F 9.958557 15.447421 142.130527
F 27.780257 7.498671 150.025527
F 18.854357 7.725851 142.422527
F 18.852757 15.344321 142.425527
F 4.888597 23.169521 163.844527
F 27.923657 7.639031 142.690527
F 28.022157 15.410121 142.567527
F 16.543257 9.011021 145.956527
F 10.060257 5.149151 138.490527
F 9.450237 5.149151 160.328527
F 10.060257 12.872921 138.490527
F 9.450237 12.872921 160.328527
F 10.060257 20.596621 138.490527
F 9.450237 20.596621 160.328527
F 19.114557 5.163291 138.861527
F 18.474157 5.032301 160.618527
F 18.952257 12.649321 138.879527
F 18.366857 12.844721 160.705527
F 19.097057 20.666721 138.712527
F 18.237957 20.822721 160.622527
F 28.091057 5.244011 139.023527
F 27.112057 5.265261 160.870527
F 28.106057 12.934521 139.079527
F 27.286357 12.960421 161.035527
F 27.932757 20.491421 139.063527
F 27.521857 20.750321 161.007527
F 9.983977 5.149151 141.220527
F 9.373997 5.149151 163.058527
F 9.983977 12.872921 141.220527
F 9.373997 12.872921 163.058527
F 9.983977 20.596621 141.220527
F 9.373997 20.596621 163.058527
F 18.930657 5.133511 141.548527
F 16.543257 1.287291 145.956527
F 18.901857 12.778421 141.675527
F 22.862157 5.090081 163.618527
F 18.850957 20.742021 141.441527
F 25.484857 18.965421 149.956527
F 27.897557 5.069261 141.779527
F 7.627967 9.010931 145.707527
F 28.042357 12.748321 141.873527
F 7.627967 1.287191 145.707527
F 27.972757 20.545721 141.745527
F 18.181857 20.745221 163.390527
F 9.882307 7.723731 144.860527
F 9.882297 15.447421 144.860527
F 18.717557 15.589221 149.791527
F 9.882307 23.171221 144.860527
F 18.913257 7.875401 145.165527
F 18.693957 15.460121 145.198527
F 5.498577 23.169521 142.007527
F 27.922757 7.890701 145.427527
F 27.761857 15.136321 145.295527
F 18.640157 7.783921 149.772527
F 3.097837 1.291821 148.307527
F 29.784457 1.210071 149.046527
F 3.097837 9.015551 148.307527
F 30.113657 8.608461 149.246527
F 3.097837 16.739321 148.307527
F 29.782357 16.452621 148.996527
F 12.009457 1.287291 148.562527
F 12.009457 9.011021 148.562527
F 12.009457 16.734721 148.562527
F 20.937257 1.375991 149.036527
F 20.929757 8.924481 149.047527
F 21.016557 16.734121 148.824527
F 2.996157 3.857331 151.947527
F 29.937057 3.915701 152.789527
F 2.996157 11.581021 151.947527
F 29.874057 11.453521 153.022527
F 2.996157 19.304821 151.947527
F 29.836557 19.343421 152.759527
F 11.907757 3.861861 152.201527
F 11.907757 11.585621 152.201527
F 11.907757 19.309321 152.201527
F 20.721457 3.792951 152.536527
F 20.773057 11.743321 152.573527
F 20.962257 19.368321 152.494527
F 3.072127 3.857331 149.228527
F 30.226057 3.857271 150.018527
F 3.072127 11.581021 149.228527
F 29.930257 11.196721 150.144527
F 3.072127 19.304821 149.228527
F 29.824257 19.043021 150.125527
F 11.984057 3.861861 149.471527
F 11.984057 11.585621 149.471527
F 11.984057 19.309321 149.471527
F 20.810557 3.924851 149.814527
F 20.738157 11.514221 149.926527
F 21.022457 19.381821 149.681527
F 3.173777 1.291821 145.588527
F 30.115257 1.320661 146.371527
F 3.173777 9.015551 145.588527
F 30.137357 9.106771 146.553527
F 3.173777 16.739321 145.588527
F 29.950657 16.656621 146.187527
F 12.085657 1.287291 145.832527
F 12.085657 9.011021 145.832527
F 12.085657 16.734721 145.832527
F 21.006857 1.331261 146.333527
F 21.201457 9.011591 146.268527
F 21.031757 16.793421 146.054527
F 5.295247 7.722071 149.286527
F 32.372257 7.320721 150.076527
F 5.295247 15.445821 149.286527
F 32.175757 15.409821 150.156527
F 9.755237 15.447421 149.409527
F 9.755237 7.723731 149.409527
F 14.212757 7.723731 149.534527
F 14.212757 15.447421 149.534527
F 25.551157 16.711021 146.106527
F 23.244657 7.876371 149.846527
F 23.306757 15.542221 149.777527
F 7.627967 16.734621 145.707527
F 5.396897 5.150821 145.646527
F 32.504457 5.065341 146.334527
F 5.396897 12.874521 145.646527
F 32.205957 12.860721 146.757527
F 5.396897 20.598321 145.646527
F 32.212257 20.318421 146.597527
F 14.314457 5.149151 145.894527
F 14.314457 12.872921 145.894527
F 14.314457 20.596621 145.894527
F 23.354657 5.135091 146.258527
F 23.055957 12.937321 146.205527
F 23.284157 20.473221 146.222527
F 5.320727 5.150821 148.374527
F 32.538757 4.880241 149.011527
F 5.320727 12.874521 148.374527
F 32.274857 12.740321 149.407527
F 5.320727 20.598321 148.374527
F 32.154557 20.604921 149.314527
F 14.238257 5.149151 148.624527
F 14.238257 12.872921 148.624527
F 14.238257 20.596621 148.624527
F 23.045857 5.271291 149.047527
F 22.969057 12.803221 149.012527
F 23.369357 20.527221 148.957527
F 5.219057 7.722071 152.013527
F 32.255057 7.621011 152.800527
F 5.219057 15.445821 152.013527
F 25.281057 3.888921 149.879527
F 25.554857 8.953801 146.291527
F 5.219057 23.169521 152.013527
F 25.445357 1.265381 146.175527
F 5.091917 23.169521 156.565527
F 14.136557 7.723731 152.263527
F 14.136557 15.447421 152.263527
F 16.543257 16.734721 145.956527
F 23.046257 7.652221 152.505527
F 23.241857 15.573321 152.492527
F 25.336057 11.602521 149.708527
F 7.551727 1.287191 148.437527
F 7.551727 9.010931 148.437527
F 7.551727 16.734621 148.437527
F 16.466957 1.287291 148.686527
F 16.466957 9.011021 148.686527
F 16.466957 16.734721 148.686527
F 25.590357 1.444971 148.973527
F 25.676257 8.903851 149.011527
F 25.504857 16.519821 148.741527
F 7.450057 3.861961 152.077527
F 7.450057 11.585721 152.077527
F 7.450057 19.309421 152.077527
F 16.365357 3.861871 152.326527
F 16.365357 11.585621 152.326527
F 16.365357 19.309321 152.326527
F 25.359657 3.782061 152.598527
F 25.198557 11.556521 152.476527
F 25.450457 19.199821 152.634527
F 7.526317 3.861961 149.347527
F 7.526317 11.585721 149.347527
F 7.526317 19.309421 149.347527
F 16.441557 3.861871 149.596527
F 29.555457 1.133051 163.729527
F 18.442457 -0.097296 159.724527
F 20.550557 8.880341 163.355527
F 27.265857 20.774521 163.716527
F 22.972857 -0.138399 157.032527
F 22.654757 20.537621 163.757527
F 22.828057 12.811321 163.507527
F 23.434457 -0.013757 149.652527
F 27.616857 23.072521 150.076527
F 23.585257 0.154198 135.404527
F 28.003157 23.123621 142.881527
F 18.895157 23.217721 142.442527
F 18.714257 23.297421 149.847527
F 23.371357 23.081221 152.713527
F 32.053757 23.193921 160.392527
F 19.099757 23.270921 137.697527
F 23.294357 23.099621 142.725527
F 27.611857 23.433321 159.960527
F 22.932057 22.923921 156.913527
F 31.937657 23.265121 157.603527
F 22.671957 22.957421 159.632527
F 32.518557 -0.074849 135.518527
F 22.959457 -0.092629 159.724527
F 27.493957 -0.102042 160.013527
F 32.080557 0.133360 150.140527
F 27.407557 0.146592 157.207527
F 30.487957 11.521321 131.154527
F 30.381057 19.402621 130.997527
F 32.842557 0.048073 130.972527
F 2.284527 1.291821 177.424527
F 27.176157 15.282221 164.494527
F 2.284527 9.015551 177.424527
F 29.389357 8.988681 178.194527
F 2.284527 16.739321 177.424527
F 29.466157 16.798421 178.479527
F 11.196157 1.287291 177.678527
F 11.196157 9.011021 177.678527
F 11.196157 16.734721 177.678527
F 20.172257 1.175091 177.993527
F 20.082457 8.928541 177.595527
F 20.074257 16.631021 178.062527
F 2.182857 3.857331 181.064527
F 29.162357 3.950701 181.730527
F 2.182857 11.581021 181.064527
F 29.279857 11.475621 181.902527
F 2.182857 19.304821 181.064527
F 29.056757 19.292221 181.993527
F 11.094457 3.861861 181.318527
F 11.094457 11.585621 181.318527
F 11.094457 19.309321 181.318527
F 20.094857 4.028861 181.587527
F 19.983157 11.564221 181.450527
F 20.012557 19.133721 181.625527
F 2.258827 3.857331 178.344527
F 29.225857 4.018251 179.046527
F 2.258827 11.581021 178.344527
F 29.171457 11.615321 179.213527
F 2.258827 19.304821 178.344527
F 29.217157 19.354421 179.299527
F 11.170757 3.861861 178.588527
F 11.170757 11.585621 178.588527
F 11.170757 19.309321 178.588527
F 20.231957 3.860811 178.837527
F 20.051557 11.671821 178.775527
F 20.091557 19.357121 178.776527
F 2.360477 1.291821 174.705527
F 1.750497 1.291821 196.542527
F 29.410757 1.260331 175.580527
F 2.360477 9.015551 174.705527
F 1.750497 9.015551 196.542527
F 29.208957 8.943961 175.547527
F 2.360477 16.739321 174.705527
F 1.750497 16.739321 196.542527
F 29.242157 16.825721 175.654527
F 11.272357 1.287291 174.949527
F 11.272357 9.011021 174.949527
F 11.272357 16.734721 174.949527
F 20.055857 1.158641 175.288527
F 20.258357 9.073271 174.822527
F 20.396957 16.740521 175.303527
F 4.481947 7.722071 178.402527
F 31.723757 7.677471 179.330527
F 4.481947 15.445821 178.402527
F 31.600057 15.366721 179.424527
F 20.325757 19.242121 164.054527
F 26.911657 15.407721 174.714527
F 13.399457 7.723731 178.650527
F 13.399457 15.447421 178.650527
F 22.718157 15.450421 164.444527
F 22.535857 7.935241 178.811527
F 22.265657 15.203921 178.991527
F 31.774657 15.201221 164.659527
F 4.583597 5.150821 174.763527
F 3.973617 5.150821 196.600527
F 31.556657 5.245341 175.700527
F 4.583597 12.874521 174.763527
F 3.973617 12.874521 196.600527
F 31.463257 12.813221 175.687527
F 4.583597 20.598321 174.763527
F 3.973617 20.598321 196.600527
F 31.509157 20.627221 175.547527
F 13.501157 5.149151 175.011527
F 13.501157 12.872921 175.011527
F 13.501157 20.596621 175.011527
F 22.444157 5.225301 175.223527
F 22.553557 12.839421 175.184527
F 22.535557 20.717221 175.356527
F 4.507427 5.150821 177.490527
F 31.571757 5.201661 178.270527
F 4.507427 12.874521 177.490527
F 31.496557 12.761921 178.485527
F 4.507427 20.598321 177.490527
F 31.468457 20.584521 178.316527
F 13.424957 5.149151 177.741527
F 13.424957 12.872921 177.741527
F 13.424957 20.596621 177.741527
F 22.395557 5.336681 177.973527
F 22.264657 12.877721 177.932527
F 22.380757 20.564221 178.090527
F 4.405747 7.722071 181.130527
F 31.478357 7.816341 182.144527
F 4.405747 15.445821 181.130527
F 31.647157 15.295821 182.199527
F 27.016857 7.760681 174.417527
F 4.405747 23.169521 181.130527
F 17.374157 0.000000 196.063527
F 30.760557 0.255754 196.468527
F 13.323257 7.723731 181.380527
F 13.323257 15.447421 181.380527
F 17.984157 0.000000 174.225527
F 22.405457 7.810731 181.548527
F 22.311757 15.114021 181.668527
F 24.003257 3.809391 196.242527
F 6.738427 1.287191 177.554527
F 6.738427 9.010931 177.554527
F 6.738427 16.734621 177.554527
F 15.653657 1.287291 177.803527
F 15.653657 9.011021 177.803527
F 15.653657 16.734721 177.803527
F 24.501457 1.400261 178.129527
F 24.931957 9.072871 178.069527
F 24.552557 16.491021 178.004527
F 6.636747 3.861961 181.193527
F 20.441557 3.874191 164.129527
F 6.636747 11.585721 181.193527
F 24.925357 11.487821 164.387527
F 6.636747 19.309421 181.193527
F 33.587757 9.013801 189.911527
F 15.552057 3.861871 181.442527
F 15.552057 11.585621 181.442527
F 15.552057 19.309321 181.442527
F 24.521557 4.045151 181.832527
F 24.639957 11.584121 181.653527
F 24.534357 19.207721 181.675527
F 6.713017 3.861961 178.464527
F 6.713017 11.585721 178.464527
F 6.713017 19.309421 178.464527
F 15.628257 3.861871 178.713527
F 15.628257 11.585621 178.713527
F 15.628257 19.309321 178.713527
F 24.694257 4.062841 178.883527
F 24.726257 11.639921 178.970527
F 24.620857 19.098021 178.937527
F 6.814667 1.287191 174.824527
F 6.814667 9.010931 174.824527
F 6.814667 16.734621 174.824527
F 15.729957 1.287291 175.073527
F 15.729957 9.011021 175.073527
F 15.729957 16.734721 175.073527
F 24.859057 1.485551 175.458527
F 24.949657 9.028021 175.386527
F 24.582157 16.791221 175.314527
F 8.941937 7.723731 178.526527
F 8.941937 15.447421 178.526527
F 17.374157 15.447421 196.063527
F 17.857057 7.723731 178.775527
F 17.857057 15.447421 178.775527
F 17.857057 0.000000 178.775527
F 27.185157 8.031501 179.222527
F 27.084557 15.647521 178.998527
F 17.984157 15.447421 174.225527
F 9.043577 5.149151 174.886527
F 9.043577 12.872921 174.886527
F 9.043577 20.596621 174.886527
F 17.958757 5.149151 175.135527
F 17.958757 12.872921 175.135527
F 17.958757 20.596621 175.135527
F 27.034557 5.161011 175.474527
F 26.994457 12.705721 175.541527
F 26.744557 20.653821 175.681527
F 8.967347 5.149151 177.616527
F 8.967347 12.872921 177.616527
F 8.967347 20.596621 177.616527
F 17.882457 5.149151 177.865527
F 17.882457 12.872921 177.865527
F 17.882457 20.596621 177.865527
F 26.964357 5.317021 178.310527
F 26.949157 12.986021 178.214527
F 26.818957 20.439921 178.365527
F 8.865677 7.723731 181.256527
F 8.865677 15.447421 181.256527
F 17.374157 7.723731 196.063527
F 8.865677 23.171221 181.256527
F 17.780857 7.723731 181.505527
F 17.780857 15.447421 181.505527
F 17.780857 0.000000 181.505527
F 26.975057 7.953971 181.963527
F 27.086157 15.374621 181.619527
F 17.984157 7.723731 174.225527
F 2.081207 1.291821 184.703527
F 29.112357 1.165901 185.321527
F 2.081207 9.015551 184.703527
F 29.021257 8.937921 185.728527
F 2.081207 16.739321 184.703527
F 28.898457 16.784621 185.431527
F 10.992857 1.287291 184.957527
F 10.992857 9.011021 184.957527
F 10.992857 16.734721 184.957527
F 20.002657 1.284971 185.067527
F 20.008757 9.067291 185.043527
F 19.988357 16.657821 185.182527
F 2.589507 3.857331 166.505527
F 1.979527 3.857331 188.343527
F 29.504857 4.083801 167.239527
F 28.871757 3.828751 188.926527
F 2.589507 11.581021 166.505527
F 1.979527 11.581021 188.343527
F 29.593357 11.782221 167.405527
F 29.032257 11.546321 189.197527
F 2.589507 19.304821 166.505527
F 1.979527 19.304821 188.343527
F 29.570357 19.201521 167.139527
F 29.069157 19.214421 189.224527
F 11.501057 3.861861 166.760527
F 10.891157 3.861861 188.597527
F 11.501057 11.585621 166.760527
F 10.891157 11.585621 188.597527
F 11.501057 19.309321 166.760527
F 10.891157 19.309321 188.597527
F 20.395057 3.696301 166.968527
F 19.677657 3.900961 188.726527
F 20.425957 11.468021 167.165527
F 20.036557 11.512121 188.847527
F 20.582557 19.249421 167.002527
F 19.937957 19.319521 188.934527
F 2.055497 3.857331 185.624527
F 20.575057 11.438521 164.257527
F 28.841857 3.831311 186.143527
F 2.055497 11.581021 185.624527
F 33.371557 11.720521 196.289527
F 29.103057 11.564321 186.409527
F 2.055497 19.304821 185.624527
F 29.499357 11.441521 164.632527
F 29.090357 19.252121 186.396527
F 11.577357 3.861861 164.030527
F 10.967357 3.861861 185.867527
F 11.577357 11.585621 164.030527
F 10.967357 11.585621 185.867527
F 11.577357 19.309321 164.030527
F 10.967357 19.309321 185.867527
F 25.081457 3.809891 164.532527
F 19.893157 3.997091 185.951527
F 33.550557 11.688621 189.061527
F 19.971657 11.582021 186.080527
F 33.376357 8.825321 192.667527
F 19.822557 19.195921 186.171527
F 2.157147 1.291821 181.984527
F 29.300657 1.392451 182.608527
F 2.157147 9.015551 181.984527
F 29.254057 9.066541 183.038527
F 2.157147 16.739321 181.984527
F 29.360957 16.702421 182.782527
F 11.069057 1.287291 182.228527
F 11.069057 9.011021 182.228527
F 11.069057 16.734721 182.228527
F 19.975857 1.452941 182.260527
F 20.010757 9.022971 182.287527
F 20.030457 16.628321 182.531527
F 4.278617 7.722071 185.682527
F 33.510557 3.940691 189.074527
F 31.396657 7.494921 186.374527
F 4.278617 15.445821 185.682527
F 29.248857 1.441061 178.168527
F 31.294657 15.524521 186.241527
F 8.459027 23.171221 195.814527
F 9.068997 23.171221 173.976527
F 8.459027 15.447421 195.814527
F 13.806157 7.723731 164.092527
F 13.196157 7.723731 185.930527
F 13.806157 15.447421 164.092527
F 13.196157 15.447421 185.930527
F 9.068997 15.447421 173.976527
F 8.459027 7.723731 195.814527
F 33.430357 4.005411 193.818527
F 22.141157 7.824311 186.136527
F 33.593657 16.664321 192.502527
F 22.159557 15.317821 186.090527
F 26.522457 7.869871 196.211527
F 28.695657 19.291721 196.214527
F 4.380267 5.150821 182.042527
F 31.491257 5.130021 182.660527
F 4.380267 12.874521 182.042527
F 31.613057 12.622021 182.824527
F 4.380267 20.598321 182.042527
F 31.453757 20.396121 182.955527
F 13.297857 5.149151 182.290527
F 13.297857 12.872921 182.290527
F 13.297857 20.596621 182.290527
F 22.264357 5.373721 182.615527
F 22.276257 12.599521 182.372527
F 22.253157 20.493621 182.686527
F 4.304097 5.150821 184.769527
F 31.149857 4.896801 185.478527
F 4.304097 12.874521 184.769527
F 31.396157 12.931821 185.456527
F 4.304097 20.598321 184.769527
F 31.279357 20.419621 185.550527
F 13.221557 5.149151 185.020527
F 13.221557 12.872921 185.020527
F 13.221557 20.596621 185.020527
F 22.242157 5.267431 185.230527
F 22.241557 12.775921 185.224527
F 22.074857 20.548721 185.319527
F 4.812407 7.722071 166.572527
F 4.202427 7.722071 188.409527
F 31.778357 7.972151 167.372527
F 31.487157 7.721071 189.053527
F 4.812407 15.445821 166.572527
F 4.202427 15.445821 188.409527
F 31.829357 15.433221 167.428527
F 31.113957 15.266221 189.092527
F 9.068997 7.723731 173.976527
F 26.370957 20.775321 192.836527
F 4.812407 23.169521 166.572527
F 4.202427 23.169521 188.409527
F 27.156057 20.685721 170.873527
F 26.560857 12.691821 192.666527
F 27.262957 7.820431 164.555527
F 18.221757 7.668421 164.336527
F 13.729857 7.723731 166.822527
F 13.119957 7.723731 188.659527
F 13.729857 15.447421 166.822527
F 13.119957 15.447421 188.659527
F 27.144657 13.048621 170.818527
F 26.440157 5.320411 192.629527
F 22.701857 7.527191 167.183527
F 22.163557 7.636901 188.826527
F 22.766857 15.381321 167.127527
F 22.161657 15.326321 188.735527
F 29.563057 3.870401 164.515527
F 33.442357 1.365321 190.197527
F 6.535107 1.287191 184.833527
F 28.935357 11.660821 196.331527
F 6.535107 9.010931 184.833527
F 8.535287 15.447421 193.084527
F 6.535107 16.734621 184.833527
F 21.981057 7.638901 196.164527
F 15.450357 1.287291 185.082527
F 15.450357 9.011021 185.082527
F 15.450357 16.734721 185.082527
F 18.030057 -0.115607 171.485527
F 24.361157 9.162641 185.366527
F 24.606457 16.377021 185.349527
F 7.043407 3.861961 166.635527
F 6.433427 3.861961 188.473527
F 24.576157 1.272591 185.480527
F 7.043407 11.585721 166.635527
F 6.433427 11.585721 188.473527
F 30.940957 0.211807 193.774527
F 7.043407 19.309421 166.635527
F 6.433427 19.309421 188.473527
F 17.450457 7.723731 193.333527
F 15.958657 3.861871 166.884527
F 15.348657 3.861871 188.722527
F 15.958657 11.585621 166.884527
F 15.348657 11.585621 188.722527
F 15.958657 19.309321 166.884527
F 15.348657 19.309321 188.722527
F 25.037157 3.774301 167.308527
F 24.413657 4.097991 188.894527
F 24.952557 11.517121 167.149527
F 24.446957 11.434821 188.982527
F 24.926757 19.319421 167.267527
F 24.412857 19.103021 189.051527
F 7.119667 3.861961 163.905527
F 6.509687 3.861961 185.743527
F 22.654757 7.545691 164.521527
F 7.119667 11.585721 163.905527
F 6.509687 11.585721 185.743527
F 18.076957 7.567411 171.608527
F 7.119667 19.309421 163.905527
F 6.509687 19.309421 185.743527
F 22.493257 23.281821 174.222527
F 16.034957 3.861871 164.154527
F 15.424957 3.861871 185.992527
F 16.034957 11.585621 164.154527
F 15.424957 11.585621 185.992527
F 16.034957 19.309321 164.154527
F 15.424957 19.309321 185.992527
F 19.564757 11.450921 196.129527
F 24.448057 4.113271 186.151527
F 29.597357 19.332721 164.509527
F 24.536657 11.870321 186.241527
F 18.175457 15.515921 164.236527
F 24.433157 19.096421 186.292527
F 6.611337 1.287191 182.103527
F 17.552057 12.872921 189.694527
F 6.611337 9.010931 182.103527
F 9.348587 23.171221 163.968527
F 6.611337 16.734621 182.103527
F 24.982757 19.179221 164.555527
F 15.526657 1.287291 182.352527
F 15.526657 9.011021 182.352527
F 15.526657 16.734721 182.352527
F 24.649857 1.466011 182.847527
F 24.561557 9.051831 182.621527
F 24.654157 16.493521 182.544527
F 9.348587 7.723731 163.968527
F 8.738607 7.723731 185.805527
F 9.348587 15.447421 163.968527
F 8.738607 15.447421 185.805527
F 27.193257 5.086641 170.754527
F 17.475857 20.596621 192.423527
F 26.294857 15.331421 196.134527
F 17.653757 7.723731 186.054527
F 19.503857 3.805171 195.979527
F 17.653757 15.447421 186.054527
F 8.535277 23.171221 193.084527
F 17.653757 0.000000 186.054527
F 33.268157 4.097231 196.594527
F 26.477057 7.704661 186.338527
F 18.114157 13.027021 167.659527
F 26.803657 15.378921 186.376527
F 18.278257 20.658821 170.572527
F 17.475857 12.872921 192.423527
F 8.840257 5.149151 182.166527
F 8.840257 12.872921 182.166527
F 8.840257 20.596621 182.166527
F 17.755357 5.149151 182.415527
F 17.755357 12.872921 182.415527
F 17.755357 20.596621 182.415527
F 26.871457 5.237101 182.583527
F 26.873557 12.775221 182.389527
F 26.716057 20.438021 182.671527
F 8.764017 5.149151 184.895527
F 8.764017 12.872921 184.895527
F 8.764017 20.596621 184.895527
F 17.679157 5.149151 185.144527
F 17.679157 12.872921 185.144527
F 17.679157 20.596621 185.144527
F 26.824357 5.163021 185.184527
F 26.917557 12.799821 185.224527
F 26.659157 20.327621 185.457527
F 9.272327 7.723731 166.697527
F 8.662347 7.723731 188.535527
F 9.272327 15.447421 166.697527
F 8.662347 15.447421 188.535527
F 18.029957 12.831021 170.468527
F 17.475857 5.149151 192.423527
F 9.272327 23.171221 166.697527
F 8.662347 23.171221 188.535527
F 18.255257 7.531141 167.193527
F 17.577457 7.723731 188.784527
F 18.213457 15.565021 166.890527
F 17.577457 15.447421 188.784527
F 9.145257 23.171221 171.247527
F 17.577457 0.000000 188.784527
F 27.253757 7.834431 167.264527
F 26.791557 7.619431 189.076527
F 27.205357 15.635821 167.276527
F 26.716157 15.316921 188.928527
F 18.234257 4.930271 170.611527
F 8.560697 20.596621 192.174527
F 2.487857 1.291821 170.145527
F 1.877877 1.291821 191.982527
F 29.465257 1.355091 170.985527
F 28.627657 1.474661 192.754527
F 2.487857 9.015551 170.145527
F 1.877877 9.015551 191.982527
F 29.436257 9.046411 170.946527
F 29.056657 8.989271 192.640527
F 2.487857 16.739321 170.145527
F 1.877877 16.739321 191.982527
F 29.405457 16.777321 170.837527
F 28.818757 16.747121 192.733527
F 11.399457 1.287291 170.399527
F 10.789457 1.287291 192.237527
F 11.399457 9.011021 170.399527
F 10.789457 9.011021 192.237527
F 11.399457 16.734721 170.399527
F 10.789457 16.734721 192.237527
F 20.399357 0.971624 170.750527
F 19.761057 1.334481 192.358527
F 20.245357 8.963641 170.696527
F 19.910357 8.880671 192.580527
F 20.322857 16.681521 170.648527
F 19.882557 16.644421 192.488527
F 2.386177 3.857331 173.785527
F 1.776197 3.857331 195.622527
F 29.467457 3.839941 174.552527
F 19.651657 19.454321 196.042527
F 2.386177 11.581021 173.785527
F 1.776207 11.581021 195.622527
F 29.290257 11.610421 174.659527
F 9.145257 15.447421 171.247527
F 2.386177 19.304821 173.785527
F 1.776207 19.304821 195.622527
F 29.140257 19.352221 174.547527
F 24.204957 19.390921 196.321527
F 11.297757 3.861861 174.039527
F 10.687757 3.861861 195.876527
F 11.297757 11.585621 174.039527
F 10.687757 11.585621 195.876527
F 11.297757 19.309321 174.039527
F 10.687757 19.309321 195.876527
F 20.281157 3.685371 174.473527
F 18.291457 20.509621 167.841527
F 20.151957 11.643321 174.201527
F 21.895657 15.425521 196.251527
F 20.218657 19.513821 174.514527
F 24.152357 11.478921 196.346527
F 2.462147 3.857331 171.065527
F 1.852167 3.857331 192.903527
F 29.387257 3.954341 171.788527
F 28.614257 4.056931 193.597527
F 2.462147 11.581021 171.065527
F 1.852167 11.581021 192.903527
F 29.323357 11.760721 171.999527
F 28.948957 11.495121 193.551527
F 2.462147 19.304821 171.065527
F 1.852167 19.304821 192.903527
F 29.370957 19.432021 171.807527
F 28.668557 19.360821 193.440527
F 11.374057 3.861861 171.309527
F 10.764057 3.861861 193.147527
F 11.374057 11.585621 171.309527
F 10.764057 11.585621 193.147527
F 11.374057 19.309321 171.309527
F 10.764057 19.309321 193.147527
F 20.309757 3.506101 171.711527
F 19.718657 3.752131 193.293527
F 20.254257 11.675521 171.467527
F 19.909257 11.578721 193.462527
F 20.501857 19.386321 171.676527
F 19.709457 19.124221 193.430527
F 2.563797 1.291821 167.426527
F 1.953827 1.291821 189.263527
F 29.505157 1.397921 168.281527
F 28.986457 1.299951 189.953527
F 2.563797 9.015551 167.426527
F 1.953827 9.015551 189.263527
F 29.487957 9.123051 168.268527
F 29.058557 8.900881 189.981527
F 2.563797 16.739321 167.426527
F 1.953827 16.739321 189.263527
F 29.653857 16.711121 168.113527
F 28.886657 16.596721 189.848527
F 11.475657 1.287291 167.669527
F 10.865757 1.287291 189.507527
F 11.475657 9.011021 167.669527
F 10.865757 9.011021 189.507527
F 11.475657 16.734721 167.669527
F 10.865757 16.734721 189.507527
F 20.477557 1.199601 167.916527
F 19.766857 1.250171 189.522527
F 20.454857 8.872591 167.924527
F 19.822457 9.023281 189.771527
F 20.572157 16.766021 168.039527
F 19.867657 16.652921 189.637527
F 4.685267 7.722071 171.123527
F 4.075297 7.722071 192.961527
F 31.628357 7.917671 171.869527
F 31.058357 7.571311 193.488527
F 4.685267 15.445821 171.123527
F 4.075297 15.445821 192.961527
F 31.556257 15.447021 172.065527
F 31.177557 15.552721 193.392527
F 9.170677 20.596621 170.337527
F 8.560697 12.872921 192.174527
F 9.170677 12.872921 170.337527
F 8.560697 5.149151 192.174527
F 13.602857 7.723731 171.371527
F 12.992857 7.723731 193.209527
F 13.602857 15.447421 171.371527
F 12.992857 15.447421 193.209527
F 9.170677 5.149151 170.337527
F 26.691257 20.310721 190.107527
F 22.571257 7.703431 171.547527
F 22.062957 7.583761 193.405527
F 22.587157 15.478821 171.495527
F 22.021057 15.195721 193.602527
F 8.636927 5.149151 189.445527
F 13.729857 23.171221 166.822527
F 4.786917 5.150821 167.484527
F 4.176947 5.150821 189.321527
F 31.728557 5.187851 168.269527
F 31.107557 5.147591 190.041527
F 4.786917 12.874521 167.484527
F 4.176947 12.874521 189.321527
F 31.879557 12.999621 168.499527
F 31.320157 12.796221 189.932527
F 4.786917 20.598321 167.484527
F 4.176947 20.598321 189.321527
F 31.726957 20.641921 168.289527
F 31.301557 20.627321 190.023527
F 13.704457 5.149151 167.732527
F 13.094457 5.149151 189.569527
F 13.704457 12.872921 167.732527
F 13.094457 12.872921 189.569527
F 13.704457 20.596621 167.732527
F 13.094457 20.596621 189.569527
F 22.561157 5.073961 168.090527
F 21.925657 5.075251 189.686527
F 22.741857 12.793421 168.003527
F 22.278057 12.785621 189.779527
F 22.661257 20.764621 167.968527
F 22.127257 20.432521 190.068527
F 4.710747 5.150821 170.211527
F 4.100777 5.150821 192.049527
F 31.611557 5.224271 170.891527
F 30.996657 5.017031 192.886527
F 4.710747 12.874521 170.211527
F 4.100777 12.874521 192.049527
F 31.835857 12.904521 171.107527
F 31.158657 12.841421 192.627527
F 4.710747 20.598321 170.211527
F 4.100777 20.598321 192.049527
F 31.740657 20.804821 170.986527
F 31.225157 20.552021 192.666527
F 13.628257 5.149151 170.461527
F 13.018257 5.149151 192.299527
F 13.628257 12.872921 170.461527
F 13.018257 12.872921 192.299527
F 13.628257 20.596621 170.461527
F 13.018257 20.596621 192.299527
F 22.448257 5.085921 170.803527
F 22.019557 5.047361 192.537527
F 22.704957 12.983321 170.773527
F 22.132757 12.826121 192.482527
F 22.743557 20.588121 170.658527
F 21.863657 20.692121 192.827527
F 4.609077 7.722071 173.851527
F 3.999097 7.722071 195.688527
F 31.569157 8.006541 174.777527
F 18.079557 15.395121 171.371527
F 4.609077 15.445821 173.851527
F 3.999097 15.445821 195.688527
F 31.631457 15.486021 174.797527
F 27.016657 7.759981 171.714527
F 27.171457 20.610221 168.193527
F 26.784457 12.774521 189.938527
F 4.609077 23.169521 173.851527
F 3.999097 23.169521 195.688527
F 27.039357 12.819521 168.104527
F 26.732457 5.125051 189.943527
F 8.738607 23.171221 185.805527
F 13.526557 23.171221 174.101527
F 13.526557 7.723731 174.101527
F 12.916557 7.723731 195.938527
F 13.526557 15.447421 174.101527
F 12.916557 15.447421 195.938527
F 27.190557 5.381271 168.131527
F 17.552057 20.596621 189.694527
F 22.566157 7.792131 174.277527
F 17.450457 15.447421 193.333527
F 22.601757 15.394021 174.194527
F 31.980457 7.639401 164.634527
F 26.523257 7.912951 193.399527
F 8.941937 23.171221 178.526527
F 6.941757 1.287191 170.275527
F 6.331777 1.287191 192.112527
F 17.450457 0.000000 193.333527
F 6.941757 9.010931 170.275527
F 6.331777 9.010931 192.112527
F 13.323257 23.171221 181.380527
F 6.941757 16.734621 170.275527
F 6.331777 16.734621 192.112527
F 9.246907 5.149151 167.607527
F 15.857057 1.287291 170.524527
F 15.247057 1.287291 192.361527
F 15.857057 9.011021 170.524527
F 15.247057 9.011021 192.361527
F 15.857057 16.734721 170.524527
F 15.247057 16.734721 192.361527
F 25.070057 1.224301 170.914527
F 24.279757 1.335821 192.378527
F 24.931957 9.048701 170.684527
F 24.111657 9.038441 192.487527
F 24.824657 16.782321 170.878527
F 24.228657 16.807021 192.813527
F 6.840077 3.861961 173.914527
F 6.230097 3.861961 195.752527
F 9.246907 20.596621 167.607527
F 6.840077 11.585721 173.914527
F 6.230097 11.585721 195.752527
F 8.636927 12.872921 189.445527
F 6.840077 19.309421 173.914527
F 6.230097 19.309421 195.752527
F 18.219957 5.116201 167.943527
F 15.755357 3.861871 174.163527
F 15.145357 3.861871 196.001527
F 15.755357 11.585621 174.163527
F 15.145357 11.585621 196.001527
F 15.755357 19.309321 174.163527
F 15.145357 19.309321 196.001527
F 24.824057 4.009751 174.474527
F 17.552057 5.149151 189.694527
F 24.828957 11.602121 174.423527
F 26.578457 15.432921 193.472527
F 24.744657 19.343621 174.501527
F 4.278617 23.169521 185.682527
F 6.916337 3.861961 171.184527
F 6.306367 3.861961 193.022527
F 4.481947 23.169521 178.402527
F 6.916337 11.585721 171.184527
F 6.306367 11.585721 193.022527
F 4.685267 23.169521 171.123527
F 6.916337 19.309421 171.184527
F 6.306367 19.309421 193.022527
F 9.246907 12.872921 167.607527
F 15.831657 3.861871 171.434527
F 15.221657 3.861871 193.271527
F 15.831657 11.585621 171.434527
F 15.221657 11.585621 193.271527
F 15.831657 19.309321 171.434527
F 15.221657 19.309321 193.271527
F 24.920157 3.930821 171.764527
F 24.281457 3.855041 193.497527
F 24.902857 11.760521 171.599527
F 24.181857 11.528321 193.546527
F 24.907557 19.423721 171.748527
F 24.054057 19.438421 193.666527
F 7.017997 1.287191 167.545527
F 6.408017 1.287191 189.382527
F 27.251657 15.610121 171.992527
F 7.017997 9.010931 167.545527
F 6.408017 9.010931 189.382527
F 4.075297 23.169521 192.961527
F 7.017997 16.734621 167.545527
F 6.408017 16.734621 189.382527
F 8.636927 20.596621 189.445527
F 15.933257 1.287291 167.794527
F 15.323257 1.287291 189.631527
F 15.933257 9.011021 167.794527
F 15.323257 9.011021 189.631527
F 15.933257 16.734721 167.794527
F 15.323257 16.734721 189.631527
F 25.037957 1.284151 168.287527
F 24.237257 1.451391 189.679527
F 24.893557 8.928391 168.073527
F 24.448057 8.858111 189.768527
F 24.824257 16.775021 168.174527
F 24.364057 16.467921 189.873527
F 9.145257 7.723731 171.247527
F 8.535277 7.723731 193.084527
F 28.609457 4.075581 196.411527
F 31.836957 23.157121 167.352527
F 22.196657 23.274521 178.983527
F 31.570557 23.178421 174.782527
F 26.884457 0.249099 181.609527
F 31.182957 15.651321 196.233527
F 31.066757 7.803481 196.105527
F 33.090657 19.528621 196.222527
F 33.294657 11.520721 193.537527
F 22.334057 0.101950 181.656527
F 31.866957 23.145821 164.444527
F 31.115757 23.136021 189.032527
F 18.178957 23.231721 171.573527
F 21.835057 23.364821 193.667527
F 22.657057 23.231921 164.263527
F 26.785457 23.053521 179.083527
F 26.514957 22.980821 186.236527
F 31.609157 23.333721 172.001527
F 26.506457 23.361121 193.464527
F 22.149857 23.025321 189.011527
F 31.334357 23.116921 179.312527
F 31.031757 23.321421 196.227527
F 31.239157 23.038821 186.397527
F 18.102457 23.184521 166.871527
F 31.973257 0.100236 167.616527
F 26.867157 0.125844 178.922527
F 26.411857 0.124827 193.441527
F 27.217757 0.099513 174.839527
F 22.012957 -0.018812 188.757527
F 22.923157 0.020216 164.529527
F 27.368957 0.147556 172.071527
F 22.823957 -0.107691 167.292527
F 1.674557 1.291821 199.262527
F 1.064577 1.291821 221.099527
F 28.520857 1.332261 199.900527
F 27.875057 1.468661 221.749527
F 1.674557 9.015551 199.262527
F 1.064577 9.015551 221.099527
F 28.328057 9.096301 200.081527
F 27.596857 8.968051 221.730527
F 1.674557 16.739321 199.262527
F 1.064577 16.739321 221.099527
F 28.823257 16.748821 199.844527
F 27.909657 16.604321 221.946527
F 10.586157 1.287291 199.516527
F 9.976177 1.287291 221.353527
F 10.586157 9.011021 199.516527
F 9.976177 9.011021 221.353527
F 10.586157 16.734721 199.516527
F 9.976177 16.734721 221.353527
F 19.519957 1.241531 199.618527
F 18.861157 1.357141 221.479527
F 19.540657 8.778961 199.674527
F 18.807457 9.064381 221.571527
F 19.546857 16.647621 199.858527
F 18.901657 16.880721 221.643527
F 1.572877 3.857331 202.901527
F 0.962900 3.857331 224.739527
F 28.062857 3.996911 203.515527
F 27.719357 3.804601 225.319527
F 1.572877 11.581021 202.901527
F 0.962900 11.581021 224.739527
F 28.609557 11.710221 203.621527
F 27.534557 11.591721 225.336527
F 1.572877 19.304821 202.901527
F 0.962900 19.304821 224.739527
F 28.488757 19.369021 203.440527
F 27.833857 19.099021 225.392527
F 10.484457 3.861861 203.155527
F 9.874497 3.861861 224.993527
F 10.484457 11.585621 203.155527
F 9.874497 11.585621 224.993527
F 10.484457 19.309321 203.155527
F 9.874497 19.309321 224.993527
F 19.341757 3.582251 203.444527
F 18.792657 3.833871 225.172527
F 19.347357 11.694721 203.184527
F 18.756157 11.785121 225.147527
F 19.363357 19.370121 203.611527
F 18.809257 19.210921 225.437527
F 1.648847 3.857331 200.182527
F 1.038867 3.857331 222.019527
F 28.549057 3.922781 200.765527
F 27.627057 3.882741 222.626527
F 1.648847 11.581021 200.182527
F 1.038867 11.581021 222.019527
F 28.647857 11.814421 200.780527
F 27.587057 11.580921 222.616527
F 1.648847 19.304821 200.182527
F 1.038867 19.304821 222.019527
F 28.473857 19.403721 200.761527
F 27.986757 19.214921 222.790527
F 10.560757 3.861861 200.426527
F 9.950757 3.861861 222.263527
F 10.560757 11.585621 200.426527
F 9.950757 11.585621 222.263527
F 10.560757 19.309321 200.426527
F 9.950757 19.309321 222.263527
F 19.494357 3.758791 200.564527
F 18.896957 3.889631 222.337527
F 19.424357 11.601521 200.532527
F 18.864057 11.559821 222.393527
F 19.403257 19.316721 200.889527
F 18.853757 19.440421 222.550527
F 1.140517 1.291821 218.380527
F 32.328957 9.179771 211.719527
F 27.863557 1.128751 219.054527
F 1.140517 9.015551 218.380527
F 33.239757 9.001851 197.208527
F 27.960557 8.847481 218.960527
F 1.140517 16.739321 218.380527
F 32.446357 9.172241 214.402527
F 27.669557 16.778721 219.242527
F 10.662357 1.287291 196.786527
F 10.052457 1.287291 218.624527
F 10.662357 9.011021 196.786527
F 10.052457 9.011021 218.624527
F 10.662357 16.734721 196.786527
F 10.052457 16.734721 218.624527
F 18.727557 16.661221 228.969527
F 18.873857 1.297051 218.775527
F 27.486657 16.658621 229.082527
F 19.005857 8.993401 218.815527
F 29.803557 12.640021 229.127527
F 19.044457 16.617221 218.946527
F 3.871967 7.722071 200.240527
F 3.261987 7.722071 222.078527
F 30.668757 7.937741 200.997527
F 29.848957 7.784081 222.712527
F 3.871967 15.445821 200.240527
F 3.261987 15.445821 222.078527
F 31.051757 15.676921 200.830527
F 29.956857 15.391721 223.009527
F 25.749057 15.418021 217.942527
F 25.604757 7.747861 217.744527
F 16.764157 0.000000 217.900527
F 16.764157 15.447421 217.900527
F 12.789557 7.723731 200.488527
F 12.179557 7.723731 222.325527
F 12.789557 15.447421 200.488527
F 12.179557 15.447421 222.325527
F 16.764157 7.723731 217.900527
F 7.849047 23.171221 217.651527
F 21.857257 7.673431 200.838527
F 21.061457 7.732081 222.453527
F 21.903057 15.485521 200.776527
F 21.052557 15.495421 222.461527
F 23.190357 9.030161 228.919527
F 7.925307 23.171221 214.922527
F 3.363637 5.150821 218.438527
F 32.864357 19.279021 210.879527
F 30.284257 5.082991 219.087527
F 3.363637 12.874521 218.438527
F 27.644257 1.241111 228.990527
F 29.996457 12.866821 219.137527
F 3.363637 20.598321 218.438527
F 32.879157 16.858721 207.022527
F 30.285857 20.683121 219.236527
F 12.891157 5.149151 196.848527
F 12.281157 5.149151 218.686527
F 12.891157 12.872921 196.848527
F 12.281157 12.872921 218.686527
F 12.891157 20.596621 196.848527
F 12.281157 20.596621 218.686527
F 32.638857 11.749421 210.881527
F 21.049557 5.287341 218.797527
F 33.074657 1.467171 197.413527
F 21.378357 12.929521 218.578527
F 28.811157 9.040431 197.151527
F 21.042757 20.634921 218.781527
F 3.897447 5.150821 199.328527
F 3.287467 5.150821 221.165527
F 30.823257 5.443001 199.918527
F 29.848557 5.163381 221.860527
F 3.897447 12.874521 199.328527
F 3.287467 12.874521 221.165527
F 30.981457 13.070221 199.892527
F 29.936557 12.954021 221.782527
F 3.897447 20.598321 199.328527
F 3.287467 20.598321 221.165527
F 30.805457 20.469221 199.678527
F 30.121157 20.454621 221.968527
F 12.814957 5.149151 199.578527
F 12.204957 5.149151 221.416527
F 12.814957 12.872921 199.578527
F 12.204957 12.872921 221.416527
F 12.814957 20.596621 199.578527
F 12.204957 20.596621 221.416527
F 21.829057 5.178601 199.918527
F 21.088857 5.280491 221.501527
F 21.867257 12.811121 199.706527
F 21.125657 12.881421 221.313527
F 21.691757 20.719121 199.924527
F 21.262657 20.682921 221.456527
F 3.795777 7.722071 202.967527
F 3.185797 7.722071 224.805527
F 30.517357 7.971121 203.823527
F 29.883757 7.765511 225.334527
F 3.795777 15.445821 202.967527
F 3.185797 15.445821 224.805527
F 30.638857 15.487021 203.527527
F 30.046657 15.444221 225.711527
F 7.849047 15.447421 217.651527
F 7.849047 7.723731 217.651527
F 3.795777 23.169521 202.967527
F 3.185797 23.169521 224.805527
F 25.965357 20.836621 214.488527
F 25.981557 13.031821 214.278527
F 31.831357 16.677521 229.276527
F 12.306657 23.171221 217.776527
F 12.713257 7.723731 203.218527
F 12.103257 7.723731 225.055527
F 12.713257 15.447421 203.218527
F 12.103257 15.447421 225.055527
F 25.914157 5.400901 214.327527
F 16.865857 20.596621 214.261527
F 21.627557 7.782921 203.439527
F 20.855557 7.859261 225.235527
F 21.745457 15.449821 203.432527
F 21.081557 15.326721 225.305527
F 32.476957 3.791031 210.926527
F 8.128627 23.171221 207.643527
F 6.128447 1.287191 199.391527
F 5.518477 1.287191 221.229527
F 32.584157 1.207811 211.826527
F 32.260557 1.469981 222.024527
F 6.128447 9.010931 199.391527
F 5.518477 9.010931 221.229527
F 32.663157 16.795421 212.011527
F 32.135557 9.201791 221.902527
F 6.128447 16.734621 199.391527
F 5.518477 16.734621 221.229527
F 26.524057 20.704721 197.118527
F 32.107557 16.815921 222.055527
F 15.043757 1.287291 199.640527
F 14.433757 1.287291 221.478527
F 15.043757 9.011021 199.640527
F 14.433757 9.011021 221.478527
F 15.043757 16.734721 199.640527
F 14.433757 16.734721 221.478527
F 23.877857 1.359651 199.863527
F 23.278757 1.485791 221.734527
F 24.046957 9.062531 199.733527
F 23.276257 9.251541 221.547527
F 24.078857 16.915921 199.783527
F 23.288657 16.716021 221.423527
F 6.026777 3.861961 203.031527
F 5.416797 3.861961 224.868527
F 33.077457 11.733721 201.070527
F 32.085357 3.530711 225.770527
F 6.026777 11.585721 203.031527
F 5.416797 11.585721 224.868527
F 20.970957 20.533221 228.940527
F 32.134157 11.370921 225.437527
F 6.026777 19.309421 203.031527
F 5.416797 19.309421 224.868527
F 30.932957 5.273891 197.294527
F 32.181457 19.402821 225.657527
F 14.942057 3.861871 203.280527
F 14.332057 3.861871 225.117527
F 14.942057 11.585621 203.280527
F 14.332057 11.585621 225.117527
F 14.942057 19.309321 203.280527
F 14.332057 19.309321 225.117527
F 23.550557 3.830431 203.755527
F 23.137957 4.040681 225.388527
F 23.897457 11.654021 203.509527
F 23.339757 11.650021 225.519527
F 24.056457 19.400221 203.445527
F 23.277157 19.308421 225.195527
F 6.103037 3.861961 200.301527
F 5.493057 3.861961 222.139527
F 33.008757 3.980201 201.090527
F 32.080257 3.949481 223.041527
F 6.103037 11.585721 200.301527
F 5.493057 11.585721 222.139527
F 32.961857 1.619171 204.782527
F 32.186257 11.733321 222.705527
F 6.103037 19.309421 200.301527
F 5.493057 19.309421 222.139527
F 33.246357 1.421461 200.125527
F 32.428157 19.401221 223.012527
F 15.018257 3.861871 200.550527
F 14.408357 3.861871 222.388527
F 15.018257 11.585621 200.550527
F 14.408357 11.585621 222.388527
F 15.018257 19.309321 200.550527
F 14.408357 19.309321 222.388527
F 24.016957 3.804651 200.990527
F 23.351757 4.055451 222.641527
F 24.149757 11.667321 200.672527
F 23.137157 11.642621 222.603527
F 24.090457 19.420821 200.671527
F 23.436557 19.215721 222.417527
F 6.204687 1.287191 196.662527
F 5.594717 1.287191 218.499527
F 24.187057 8.793061 197.097527
F 32.223357 1.062571 219.264527
F 6.204687 9.010931 196.662527
F 5.594717 9.010931 218.499527
F 24.077457 1.298611 197.131527
F 32.279857 9.013801 219.250527
F 6.204687 16.734621 196.662527
F 5.594717 16.734621 218.499527
F 18.597657 1.425781 228.695527
F 32.168257 16.714721 219.384527
F 15.119957 1.287291 196.911527
F 14.509957 1.287291 218.748527
F 15.119957 9.011021 196.911527
F 14.509957 9.011021 218.748527
F 15.119957 16.734721 196.911527
F 14.509957 16.734721 218.748527
F 29.864957 20.610621 229.327527
F 23.455257 1.498801 218.903527
F 32.932957 9.005091 204.543527
F 23.347557 8.783321 218.712527
F 19.684057 16.946821 197.189527
F 23.463757 16.879121 218.726527
F 8.331957 7.723731 200.363527
F 7.721977 7.723731 222.201527
F 8.331957 15.447421 200.363527
F 7.721977 15.447421 222.201527
F 16.865857 12.872921 214.261527
F 16.865857 5.149151 214.261527
F 17.247057 7.723731 200.612527
F 16.637157 7.723731 222.450527
F 17.247057 15.447421 200.612527
F 16.637157 15.447421 222.450527
F 17.247057 0.000000 200.612527
F 16.637157 0.000000 222.450527
F 26.170357 7.735811 200.754527
F 25.291357 7.820211 222.692527
F 26.440557 15.580921 200.667527
F 25.581257 15.459221 222.570527
F 7.950717 20.596621 214.012527
F 7.950717 12.872921 214.012527
F 8.433607 5.149151 196.724527
F 7.823627 5.149151 218.561527
F 8.433607 12.872921 196.724527
F 7.823627 12.872921 218.561527
F 8.433607 20.596621 196.724527
F 7.823627 20.596621 218.561527
F 17.348757 5.149151 196.973527
F 16.738757 5.149151 218.810527
F 17.348757 12.872921 196.973527
F 16.738757 12.872921 218.810527
F 17.348757 20.596621 196.973527
F 16.738757 20.596621 218.810527
F 32.825657 9.073201 207.268527
F 25.604957 5.190351 218.914527
F 21.783957 4.995151 197.155527
F 25.655357 12.850821 218.731527
F 27.614257 8.936301 229.046527
F 25.908957 20.625421 219.008527
F 8.357367 5.149151 199.454527
F 7.747397 5.149151 221.291527
F 8.357367 12.872921 199.454527
F 7.747397 12.872921 221.291527
F 8.357367 20.596621 199.454527
F 7.747397 20.596621 221.291527
F 17.272457 5.149151 199.703527
F 16.662557 5.149151 221.540527
F 17.272457 12.872921 199.703527
F 16.662557 12.872921 221.540527
F 17.272457 20.596621 199.703527
F 16.662557 20.596621 221.540527
F 26.190257 5.002291 199.936527
F 25.514857 5.247311 221.525527
F 26.372957 12.932121 199.764527
F 25.443257 12.865321 221.438527
F 26.307257 20.749821 199.809527
F 25.596857 20.549721 221.714527
F 8.255697 7.723731 203.093527
F 7.645717 7.723731 224.931527
F 8.255697 15.447421 203.093527
F 7.645717 15.447421 224.931527
F 7.950717 5.149151 214.012527
F 26.169357 20.715721 211.785527
F 8.255697 23.171221 203.093527
F 7.645717 23.171221 224.931527
F 17.170857 7.723731 203.342527
F 16.560857 7.723731 225.180527
F 17.170857 15.447421 203.342527
F 16.560857 15.447421 225.180527
F 17.170857 0.000000 203.342527
F 16.560857 0.000000 225.180527
F 26.047557 7.928281 203.556527
F 25.302057 7.632831 225.428527
F 26.241457 15.660821 203.330527
F 25.243857 15.536421 225.233527
F 26.026457 12.988721 211.591527
F 25.898657 5.122471 211.474527
F 1.471227 1.291821 206.541527
F 0.861258 1.291781 228.378527
F 28.200157 1.355791 207.055527
F 25.435257 20.498921 228.942527
F 1.471227 9.015551 206.541527
F 0.861258 9.015511 228.378527
F 28.237857 9.058581 207.416527
F 32.718457 16.848821 204.335527
F 1.471227 16.739321 206.541527
F 0.861258 16.739221 228.378527
F 28.322757 16.567621 207.238527
F 32.968257 19.466321 203.630527
F 10.382857 1.287291 206.795527
F 9.772857 1.287291 228.632527
F 10.382857 9.011021 206.795527
F 9.772857 9.011021 228.632527
F 10.382857 16.734721 206.795527
F 9.772857 16.734721 228.632527
F 19.419357 1.036441 206.992527
F 24.212457 16.628121 197.128527
F 19.250457 9.256521 206.970527
F 30.855757 20.734821 197.097527
F 19.294957 16.475721 207.116527
F 21.889157 20.571221 197.259527
F 1.369547 3.857331 210.180527
F 28.071857 3.867521 210.740527
F 1.369547 11.581021 210.180527
F 28.339357 11.687421 210.763527
F 1.369547 19.304821 210.180527
F 28.268457 19.399421 210.767527
F 10.281157 3.861861 210.435527
F 10.281157 11.585621 210.435527
F 10.281157 19.309321 210.435527
F 19.331257 3.767871 210.642527
F 19.160957 11.686621 210.694527
F 19.121057 19.169621 210.541527
F 1.445517 3.857331 207.461527
F 0.836872 3.856741 229.298527
F 28.096757 3.976971 207.950527
F 1.445517 11.581021 207.461527
F 0.836872 11.580521 229.298527
F 28.487557 11.769421 208.056527
F 1.445517 19.304821 207.461527
F 0.836872 19.304221 229.298527
F 28.349057 19.155721 208.073527
F 10.357457 3.861861 207.705527
F 10.357457 11.585621 207.705527
F 10.357457 19.309321 207.705527
F 19.163857 3.619891 207.985527
F 19.285657 11.798221 207.936527
F 19.390057 19.213621 207.862527
F 1.547177 1.291821 203.822527
F 0.937196 1.291821 225.659527
F 28.394657 1.446991 204.423527
F 27.640557 1.282621 226.231527
F 1.547177 9.015551 203.822527
F 0.937196 9.015551 225.659527
F 28.307657 9.220351 204.588527
F 27.540957 8.959831 226.245527
F 1.547177 16.739321 203.822527
F 0.937196 16.739321 225.659527
F 28.376057 16.841321 204.474527
F 27.639157 16.624921 226.320527
F 10.459057 1.287291 204.065527
F 9.849087 1.287291 225.903527
F 10.459057 9.011021 204.065527
F 9.849087 9.011021 225.903527
F 10.459057 16.734721 204.065527
F 9.849087 16.734721 225.903527
F 19.388757 1.067911 204.323527
F 18.843357 1.265941 226.111527
F 19.410457 9.107041 204.277527
F 18.706557 9.178161 225.984527
F 19.370357 16.634821 204.226527
F 18.762557 16.653821 226.203527
F 3.668647 7.722071 207.519527
F 3.058667 7.722061 229.357527
F 30.428157 7.686421 208.094527
F 3.668647 15.445821 207.519527
F 3.058667 15.445821 229.357527
F 30.637457 15.669121 208.135527
F 16.942057 20.596621 211.531527
F 16.942057 12.872921 211.531527
F 16.942057 5.149151 211.531527
F 12.586157 7.723731 207.767527
F 12.586157 15.447421 207.767527
F 8.026957 20.596621 211.282527
F 21.438657 7.759371 207.743527
F 21.665257 15.419121 207.968527
F 12.509957 23.171221 210.497527
F 3.770297 5.150821 203.880527
F 3.160317 5.150821 225.717527
F 30.213757 5.360551 204.466527
F 29.919657 5.054351 226.282527
F 3.770297 12.874521 203.880527
F 3.160317 12.874521 225.717527
F 30.692857 12.987821 204.531527
F 29.863857 12.794521 226.452527
F 3.770297 20.598321 203.880527
F 3.160317 20.598321 225.717527
F 30.637057 20.903821 204.518527
F 29.887557 20.429321 226.685527
F 12.687857 5.149151 204.128527
F 12.077857 5.149151 225.965527
F 12.687857 12.872921 204.128527
F 12.077857 12.872921 225.965527
F 12.687857 20.596621 204.128527
F 12.077857 20.596621 225.965527
F 21.352957 5.240161 204.285527
F 20.865357 5.408771 226.104527
F 21.599457 12.865221 204.190527
F 21.141857 12.863821 226.148527
F 21.758857 20.463021 204.470527
F 21.052757 20.658221 226.056527
F 3.694117 5.150821 206.607527
F 3.084197 5.150861 228.445527
F 30.418057 5.087371 207.183527
F 8.331957 23.171221 200.363527
F 3.694117 12.874521 206.607527
F 3.084197 12.874621 228.445527
F 30.637557 13.056221 207.203527
F 32.516357 3.985221 208.307527
F 3.694117 20.598321 206.607527
F 3.084197 20.598321 228.445527
F 30.595157 20.536021 207.245527
F 22.940557 16.752521 229.033527
F 12.611657 5.149151 206.857527
F 12.001657 5.149151 228.695527
F 12.611657 12.872921 206.857527
F 12.001657 12.872921 228.695527
F 12.611657 20.596621 206.857527
F 12.001657 20.596621 228.695527
F 21.278457 5.164061 207.049527
F 33.284657 16.951321 200.012527
F 21.600857 12.902321 207.048527
F 28.604357 1.529831 197.382527
F 21.622557 20.561521 207.143527
F 20.847157 5.212241 228.869527
F 3.592447 7.722071 210.247527
F 30.231357 7.636041 210.838527
F 3.592447 15.445821 210.247527
F 30.233057 15.666221 210.955527
F 8.026957 12.872921 211.282527
F 3.592447 23.169521 210.247527
F 8.026957 5.149151 211.282527
F 25.271657 12.898421 229.063527
F 12.509957 7.723731 210.497527
F 12.509957 15.447421 210.497527
F 25.681757 15.403721 215.245527
F 21.478257 7.709641 210.456527
F 21.440257 15.573121 210.718527
F 28.674257 16.618521 197.092527
F 5.925127 1.287191 206.671527
F 5.315147 1.287191 228.508527
F 31.253557 13.009621 197.197527
F 32.646657 4.175091 203.798527
F 5.925127 9.010931 206.671527
F 5.315147 9.010931 228.508527
F 21.743657 12.807821 196.920527
F 26.507257 12.842621 197.204527
F 5.925127 16.734621 206.671527
F 5.315147 16.734621 228.508527
F 25.200457 5.214921 229.007527
F 23.084257 1.351011 228.966527
F 14.840357 1.287291 206.919527
F 14.230457 1.287291 228.757527
F 14.840357 9.011021 206.919527
F 14.230457 9.011021 228.757527
F 14.840357 16.734721 206.919527
F 14.230457 16.734721 228.757527
F 23.947457 1.464621 207.116527
F 32.846457 19.285621 208.164527
F 23.697257 9.025441 207.145527
F 12.103257 23.171221 225.055527
F 23.964357 16.665221 207.051527
F 12.789557 23.171221 200.488527
F 5.823447 3.861961 210.310527
F 33.102357 11.850321 203.857527
F 5.823447 11.585721 210.310527
F 32.660457 1.430651 207.484527
F 5.823447 19.309421 210.310527
F 26.266457 5.263761 197.270527
F 14.738757 3.861871 210.559527
F 14.738757 11.585621 210.559527
F 14.738757 19.309321 210.559527
F 23.750057 3.798581 210.588527
F 23.740257 11.636421 210.738527
F 23.881457 19.514121 210.824527
F 5.899717 3.861961 207.580527
F 33.208957 16.935021 197.162527
F 5.899717 11.585721 207.580527
F 3.058667 23.169521 229.357527
F 5.899717 19.309421 207.580527
F 14.713257 9.011021 211.469527
F 14.814957 3.861871 207.829527
F 14.814957 11.585621 207.829527
F 14.814957 19.309321 207.829527
F 23.690357 4.024221 207.936527
F 23.751757 11.707421 208.039527
F 24.017057 19.256421 208.059527
F 6.001367 1.287191 203.941527
F 5.391387 1.287191 225.778527
F 20.990057 12.782621 228.869527
F 31.926357 1.063711 226.554527
F 6.001367 9.010931 203.941527
F 5.391387 9.010931 225.778527
F 12.713257 23.171221 203.218527
F 32.156357 8.839511 226.460527
F 6.001367 16.734621 203.941527
F 5.391387 16.734621 225.778527
F 32.859757 11.795021 208.164527
F 32.374657 16.921721 226.634527
F 14.916657 1.287291 204.190527
F 14.306657 1.287291 226.027527
F 14.916657 9.011021 204.190527
F 14.306657 9.011021 226.027527
F 14.916657 16.734721 204.190527
F 14.306657 16.734721 226.027527
F 23.720657 1.284281 204.424527
F 23.355757 1.393811 226.050527
F 23.717057 9.131081 204.441527
F 23.162757 8.939261 226.227527
F 23.987657 16.768021 204.317527
F 23.071857 16.823121 226.214527
F 8.128627 7.723731 207.643527
F 8.128627 15.447421 207.643527
F 25.735757 8.007041 214.962527
F 17.043757 7.723731 207.892527
F 17.043757 15.447421 207.892527
F 17.043757 0.000000 207.892527
F 25.895457 7.715301 207.977527
F 26.037357 15.360821 207.973527
F 16.840457 0.000000 215.171527
F 8.230277 5.149151 204.003527
F 7.620307 5.149151 225.841527
F 8.230277 12.872921 204.003527
F 7.620307 12.872921 225.841527
F 8.230277 20.596621 204.003527
F 7.620307 20.596621 225.841527
F 17.145457 5.149151 204.252527
F 16.535457 5.149151 226.090527
F 17.145457 12.872921 204.252527
F 16.535457 12.872921 226.090527
F 17.145457 20.596621 204.252527
F 16.535457 20.596621 226.090527
F 25.764357 5.387631 204.311527
F 25.483657 5.111161 226.209527
F 26.176157 12.920221 204.340527
F 25.468557 13.094121 226.262527
F 26.221957 20.571021 204.359527
F 25.653157 20.413221 226.275527
F 8.154047 5.149151 206.733527
F 7.544067 5.149151 228.570527
F 8.154047 12.872921 206.733527
F 7.544067 12.872921 228.570527
F 8.154047 20.596621 206.733527
F 7.544067 20.596621 228.570527
F 17.069157 5.149151 206.982527
F 16.459157 5.149151 228.819527
F 17.069157 12.872921 206.982527
F 16.459157 12.872921 228.819527
F 17.069157 20.596621 206.982527
F 16.459157 20.596621 228.819527
F 25.881057 5.204351 206.975527
F 33.026357 19.326421 200.968527
F 26.102457 12.692721 207.025527
F 3.465317 23.169521 214.798527
F 26.115457 20.646021 207.186527
F 3.871967 23.169521 200.240527
F 8.052367 7.723731 210.372527
F 8.052367 15.447421 210.372527
F 16.840457 15.447421 215.171527
F 8.052367 23.171221 210.372527
F 16.967457 7.723731 210.621527
F 16.967457 15.447421 210.621527
F 16.967457 0.000000 210.621527
F 25.806757 7.662241 210.742527
F 25.964357 15.670321 210.705527
F 16.840457 7.723731 215.171527
F 1.267897 1.291821 213.820527
F 27.752057 1.340371 214.494527
F 1.267897 9.015551 213.820527
F 28.091657 9.296991 214.375527
F 1.267897 16.739321 213.820527
F 28.001457 16.873721 214.506527
F 10.179457 1.287291 214.074527
F 10.179457 9.011021 214.074527
F 10.179457 16.734721 214.074527
F 19.076057 1.347391 214.340527
F 18.879857 9.115521 214.282527
F 19.152557 16.678921 214.376527
F 1.166227 3.857331 217.460527
F 27.948457 3.887361 218.158527
F 1.166227 11.581021 217.460527
F 27.912757 11.349621 217.993527
F 1.166227 19.304821 217.460527
F 28.113057 19.332421 218.233527
F 10.077857 3.861861 217.714527
F 10.077857 11.585621 217.714527
F 10.077857 19.309321 217.714527
F 18.955257 3.903841 217.921527
F 19.096557 11.738921 218.004527
F 18.887457 19.120521 218.079527
F 1.242197 3.857331 214.740527
F 28.062657 3.901451 215.462527
F 1.242197 11.581021 214.740527
F 28.159157 11.818021 215.290527
F 1.242197 19.304821 214.740527
F 28.046857 19.379121 215.437527
F 10.154057 3.861861 214.984527
F 10.154057 11.585621 214.984527
F 10.154057 19.309321 214.984527
F 18.997157 3.871311 215.181527
F 19.173457 11.797621 215.282527
F 19.115257 19.115821 215.313527
F 1.343847 1.291821 211.101527
F 28.041557 1.312011 211.829527
F 1.343847 9.015551 211.101527
F 27.982757 8.947541 211.642527
F 1.343847 16.739321 211.101527
F 28.054957 16.954121 211.817527
F 10.255757 1.287291 211.344527
F 10.255757 9.011021 211.344527
F 10.255757 16.734721 211.344527
F 19.210057 1.195541 211.555527
F 19.192857 9.066811 211.540527
F 19.190557 16.729621 211.571527
F 3.465317 7.722071 214.798527
F 30.307757 7.655421 215.272527
F 3.465317 15.445821 214.798527
F 30.154557 15.515221 215.481527
F 7.925307 15.447421 214.922527
F 7.925307 7.723731 214.922527
F 12.382857 7.723731 215.046527
F 12.382857 15.447421 215.046527
F 23.696157 16.873921 211.535527
F 21.201157 7.965661 214.951527
F 21.502857 15.580121 215.169527
F 29.819657 5.067131 229.149527
F 3.566967 5.150821 211.159527
F 30.289557 5.150261 211.872527
F 3.566967 12.874521 211.159527
F 30.412657 13.097321 211.798527
F 3.566967 20.598321 211.159527
F 30.649057 20.684121 211.699527
F 12.484557 5.149151 211.407527
F 12.484557 12.872921 211.407527
F 12.484557 20.596621 211.407527
F 21.515257 5.070361 211.613527
F 21.568557 13.037821 211.634527
F 21.293657 20.592621 211.616527
F 3.490797 5.150821 213.886527
F 30.197357 5.150651 214.440527
F 3.490797 12.874521 213.886527
F 30.263057 13.108621 214.446527
F 3.490797 20.598321 213.886527
F 30.348357 20.765021 214.341527
F 12.408257 5.149151 214.136527
F 12.408257 12.872921 214.136527
F 12.408257 20.596621 214.136527
F 21.227757 5.197491 214.312527
F 21.368557 13.104721 214.345527
F 21.206557 20.593821 214.376527
F 3.389127 7.722071 217.526527
F 30.177857 7.701121 218.049527
F 3.389127 15.445821 217.526527
F 29.897657 15.531221 218.389527
F 23.698057 9.058451 211.439527
F 3.389127 23.169521 217.526527
F 23.662957 1.196611 211.487527
F 7.721977 23.171221 222.201527
F 12.306657 7.723731 217.776527
F 12.306657 15.447421 217.776527
F 14.713257 16.734721 211.469527
F 21.023457 7.767141 217.648527
F 21.286757 15.362721 217.866527
F 12.586157 23.171221 207.767527
F 5.721797 1.287191 213.950527
F 32.375657 1.332601 214.466527
F 5.721797 9.010931 213.950527
F 33.123557 9.088901 200.074527
F 5.721797 16.734621 213.950527
F 32.479057 16.881821 214.653527
F 14.637057 1.287291 214.199527
F 14.637057 9.011021 214.199527
F 14.637057 16.734721 214.199527
F 23.446757 1.460181 214.307527
F 23.499057 9.254051 214.145527
F 23.697357 16.975321 214.329527
F 5.620127 3.861961 217.589527
F 32.378857 3.528551 218.001527
F 5.620127 11.585721 217.589527
F 32.451357 11.604721 218.345527
F 5.620127 19.309421 217.589527
F 32.292057 19.325921 218.312527
F 14.535357 3.861871 217.838527
F 14.535357 11.585621 217.838527
F 14.535357 19.309321 217.838527
F 23.387657 4.024711 217.936527
F 23.456357 11.404121 217.802527
F 23.561257 19.445721 217.927527
F 5.696387 3.861961 214.859527
F 32.384657 3.942191 215.373527
F 5.696387 11.585721 214.859527
F 32.543057 11.615921 215.438527
F 5.696387 19.309421 214.859527
F 32.418057 19.450621 215.565527
F 14.611657 3.861871 215.109527
F 14.611657 11.585621 215.109527
F 14.611657 19.309321 215.109527
F 23.531557 4.071531 215.098527
F 23.691457 11.675421 215.082527
F 23.631057 19.542221 215.230527
F 5.798037 1.287191 211.220527
F 3.261987 23.169521 222.078527
F 5.798037 9.010931 211.220527
F 3.668647 23.169521 207.519527
F 5.798037 16.734621 211.220527
F 18.642957 9.038161 228.810527
F 14.713257 1.287291 211.469527
F 19.738357 8.801521 196.981527
F 31.986757 1.242331 229.276527
F 19.715957 1.342261 196.842527
F 32.182157 9.019071 229.090527
F 25.770557 23.009621 222.622527
F 21.198557 23.232521 217.879527
F 21.702857 23.240721 208.016527
F 30.605057 23.290821 207.964527
F 30.791257 23.216421 203.440527
F 30.907057 23.104821 200.764527
F 25.956557 0.000950 208.080527
F 21.127257 0.078541 222.574527
F 21.283757 0.273198 215.239527
F 26.057257 -0.030840 210.790527
F 25.491257 -0.024091 217.938527
F 30.468257 0.075900 208.038527
F 29.769157 -0.080092 225.202527
F 21.089957 0.088904 225.268527
F 21.523257 -0.127370 210.829527
F 21.185657 0.137512 217.891527
F 0.459159 1.295011 242.949527
F 27.339357 1.189471 243.651527
F 0.459159 9.018751 242.949527
F 27.019857 8.839161 243.604527
F 0.459159 16.742521 242.949527
F 26.998157 16.755221 243.658527
F 9.366207 1.287291 243.191527
F 9.366207 9.011021 243.191527
F 9.366207 16.734721 243.191527
F 18.402057 1.333331 243.652527
F 18.264757 8.977701 243.409527
F 18.294357 16.707521 243.470527
F 0.358933 3.854001 246.593527
F 27.183857 3.864021 247.515527
F 0.358933 11.577721 246.593527
F 26.902057 11.551021 247.223527
F 0.358933 19.301521 246.593527
F 26.975557 19.542321 247.374527
F 9.264527 3.861861 246.830527
F 9.264527 11.585621 246.830527
F 9.264527 19.309321 246.830527
F 18.170657 3.972901 247.154527
F 18.351457 11.514221 246.867527
F 18.180457 19.323421 247.109527
F 0.381004 3.877211 243.867527
F 27.086357 3.766001 244.732527
F 0.381004 11.600921 243.867527
F 27.050457 11.579921 244.540527
F 0.381004 19.324721 243.867527
F 27.270857 19.291521 244.672527
F 9.340787 3.861861 244.101527
F 9.340787 11.585621 244.101527
F 9.340787 19.309321 244.101527
F 18.283757 3.943321 244.486527
F 18.224257 11.559721 244.273527
F 18.132957 19.217521 244.322527
F 0.479136 1.270811 240.228527
F 27.112857 1.330881 240.970527
F 0.479136 8.994551 240.228527
F 27.289857 8.801671 240.961527
F 0.479137 16.718321 240.228527
F 27.230057 16.593421 240.939527
F 9.442437 1.287291 240.461527
F 9.442437 9.011021 240.461527
F 9.442437 16.734721 240.461527
F 18.168457 1.372381 240.875527
F 18.387857 8.877901 240.705527
F 18.388157 16.687921 240.688527
F 2.652297 7.722141 243.915527
F 29.237357 7.506441 244.736527
F 2.652297 15.445921 243.915527
F 29.085257 15.470721 244.708527
F 24.920157 15.442121 239.807527
F 23.117357 3.809061 229.937527
F 11.569557 7.723731 244.163527
F 11.569557 15.447421 244.163527
F 24.988257 7.717001 240.127527
F 20.354457 7.779701 244.417527
F 20.562857 15.350321 244.341527
F 20.909857 7.784421 229.747527
F 2.753827 5.150711 240.276527
F 29.588057 4.997771 241.105527
F 2.753827 12.874421 240.276527
F 29.218357 12.844621 241.038527
F 2.753827 20.598221 240.276527
F 29.534257 20.866621 241.180527
F 11.671257 5.149151 240.523527
F 11.671257 12.872921 240.523527
F 11.671257 20.596621 240.523527
F 20.660757 4.991651 240.783527
F 20.730157 13.001421 240.718527
F 20.536457 20.582121 240.747527
F 2.676107 5.151531 243.004527
F 29.287157 5.054591 243.781527
F 2.676107 12.875221 243.004527
F 29.270857 12.926321 243.767527
F 2.676107 20.599021 243.004527
F 29.395557 20.790321 243.967527
F 11.594957 5.149151 243.253527
F 11.594957 12.872921 243.253527
F 11.594957 20.596621 243.253527
F 20.410757 5.198151 243.439527
F 20.511957 12.751921 243.436527
F 20.465757 20.531821 243.529527
F 2.575177 7.721121 246.644527
F 29.149357 7.856661 247.580527
F 2.575177 15.444821 246.644527
F 28.940957 15.454121 247.523527
F 16.154157 0.000000 239.738527
F 2.575177 23.168621 246.644527
F 15.366757 15.062421 261.340527
F 23.096857 19.327721 229.843527
F 11.493357 7.723731 246.893527
F 11.493357 15.447421 246.893527
F 16.154157 15.447421 239.738527
F 20.436157 7.798541 247.102527
F 20.370157 15.320821 247.090527
F 21.488857 3.886681 261.789527
F 4.908497 1.287191 243.066527
F 31.592357 1.083211 243.861527
F 4.908497 9.010931 243.066527
F 31.479557 8.987301 244.109527
F 4.908497 16.734621 243.066527
F 31.496057 16.718521 243.880527
F 13.823757 1.287291 243.315527
F 13.823757 9.011021 243.315527
F 13.823757 16.734721 243.315527
F 22.747457 1.229021 243.649527
F 22.507357 8.973221 243.405527
F 22.724657 16.757421 243.405527
F 4.806827 3.861951 246.706527
F 31.430557 3.815051 247.523527
F 4.806827 11.585721 246.706527
F 31.406657 11.906621 247.591527
F 4.806827 19.309421 246.706527
F 31.254057 19.270821 247.790527
F 13.722057 3.861871 246.955527
F 13.722057 11.585621 246.955527
F 13.722057 19.309321 246.955527
F 22.708157 4.037931 247.018527
F 22.634657 11.529721 247.072527
F 22.607557 19.324921 247.206527
F 4.882987 3.861931 243.976527
F 31.516757 3.735771 244.817527
F 4.882987 11.585621 243.976527
F 31.382557 11.737021 244.862527
F 4.882987 19.309421 243.976527
F 31.522557 19.347421 244.866527
F 13.798357 3.861871 244.225527
F 13.798357 11.585621 244.225527
F 13.798357 19.309321 244.225527
F 22.700257 3.817991 244.327527
F 22.616057 11.414121 244.500527
F 22.714657 19.286621 244.450527
F 4.984647 1.287231 240.337527
F 31.722557 1.183861 241.100527
F 4.984647 9.010961 240.337527
F 31.531157 9.028401 241.299527
F 4.984647 16.734721 240.337527
F 31.752457 16.719021 241.162527
F 13.899957 1.287291 240.586527
F 13.899957 9.011021 240.586527
F 13.899957 16.734721 240.586527
F 22.816157 1.468571 240.897527
F 22.737957 9.053641 240.733527
F 22.905357 16.984521 240.603527
F 7.112007 7.723731 244.038527
F 7.112007 15.447421 244.038527
F 15.366757 7.338661 261.340527
F 16.027157 7.723731 244.287527
F 16.027157 15.447421 244.287527
F 16.027157 0.000000 244.287527
F 24.732657 7.656171 244.339527
F 24.792757 15.518121 244.439527
F 16.154157 7.723731 239.738527
F 7.213647 5.149151 240.399527
F 7.213647 12.872921 240.399527
F 7.213647 20.596621 240.399527
F 16.128757 5.149151 240.648527
F 16.128757 12.872921 240.648527
F 16.128757 20.596621 240.648527
F 25.061157 5.087821 240.922527
F 24.942157 12.869521 240.930527
F 25.138257 20.642221 240.946527
F 7.137417 5.149151 243.129527
F 7.137417 12.872921 243.129527
F 7.137417 20.596621 243.129527
F 16.052557 5.149151 243.378527
F 16.052557 12.872921 243.378527
F 16.052557 20.596621 243.378527
F 24.951357 5.025061 243.524527
F 24.666457 12.768021 243.586527
F 24.983757 20.639721 243.712527
F 7.035747 7.723731 246.768527
F 7.035747 15.447421 246.768527
F 18.667257 11.545021 229.829527
F 7.035747 23.171221 246.768527
F 15.950857 7.723731 247.017527
F 15.950857 15.447421 247.017527
F 15.950857 0.000000 247.017527
F 24.695457 7.565021 247.047527
F 24.656757 15.400221 247.102527
F 6.444467 22.778821 261.100527
F 0.249298 1.290301 250.232527
F 26.657457 1.442331 251.039527
F 0.249298 9.014031 250.232527
F 26.789857 8.878841 251.144527
F 0.249298 16.737721 250.232527
F 26.821557 16.959121 250.913527
F 9.162877 1.287291 250.470527
F 9.162877 9.011021 250.470527
F 9.162877 16.734721 250.470527
F 18.043957 1.269041 250.732527
F 18.024857 9.185451 250.780527
F 17.782457 16.969921 250.684527
F 0.759693 3.857261 232.018527
F 0.135750 3.865971 253.867527
F 27.627857 3.971271 232.719527
F 26.641757 3.968911 254.783527
F 0.759693 11.581021 232.018527
F 0.135751 11.589721 253.867527
F 27.483057 11.533821 232.810527
F 26.699857 11.552921 254.737527
F 0.759693 19.304721 232.018527
F 0.135751 19.313421 253.867527
F 27.202057 19.185221 232.927527
F 26.588857 19.538321 254.847527
F 9.671177 3.861861 232.272527
F 9.061197 3.861861 254.110527
F 9.671177 11.585621 232.272527
F 9.061197 11.585621 254.110527
F 9.671177 19.309321 232.272527
F 9.061197 19.309321 254.110527
F 18.458657 3.818041 232.636527
F 17.976357 3.861871 254.359527
F 18.562157 11.569821 232.553527
F 17.976357 11.585621 254.359527
F 18.562257 19.431921 232.535527
F 17.976357 19.309321 254.359527
F 0.205789 3.865881 251.117527
F 33.396457 15.538621 247.661527
F 26.769657 3.865751 252.106527
F 0.205789 11.589621 251.117527
F 33.112057 13.112921 256.055527
F 26.661757 11.367421 252.127527
F 0.205789 19.313321 251.117527
F 20.904557 15.258821 229.836527
F 26.851657 19.483221 252.079527
F 9.747437 3.861861 229.542527
F 9.137457 3.861861 251.380527
F 9.747437 11.585621 229.542527
F 9.137457 11.585621 251.380527
F 9.747437 19.309321 229.542527
F 9.137457 19.309321 251.380527
F 33.211057 15.523421 259.608527
F 17.949457 3.805191 251.664527
F 29.806257 15.233921 230.104527
F 18.101257 11.673821 251.643527
F 28.949357 0.173349 252.073527
F 18.162857 19.467921 251.636527
F 0.297169 1.279311 247.496527
F 26.771857 1.331311 248.353527
F 0.297170 9.003041 247.496527
F 26.753757 8.977421 248.339527
F 0.297169 16.726821 247.496527
F 26.628757 16.822821 248.211527
F 9.239107 1.287291 247.740527
F 9.239107 9.011021 247.740527
F 9.239107 16.734721 247.740527
F 18.158257 1.376491 247.947527
F 18.175157 9.036661 248.040527
F 18.119957 16.776521 247.886527
F 2.449247 7.721611 251.194527
F 32.936457 12.970521 258.675527
F 29.105057 7.539761 252.221527
F 2.449247 15.445321 251.194527
F 33.017357 7.999021 255.045527
F 28.922457 15.636221 252.196527
F 7.239067 23.171221 239.489527
F 27.491257 19.200921 230.211527
F 6.444467 15.055121 261.100527
F 11.976257 7.723731 229.605527
F 11.366257 7.723731 251.442527
F 11.976257 15.447421 229.605527
F 11.366257 15.447421 251.442527
F 7.239067 15.447421 239.489527
F 6.832417 0.000000 254.047527
F 27.612757 3.838721 230.004527
F 20.172157 7.765021 251.829527
F 32.130657 11.549821 230.119527
F 19.940657 15.498221 251.504527
F 33.139257 20.553521 256.009527
F 15.619257 23.167821 258.797527
F 2.550927 5.151031 247.555527
F 29.323557 5.272771 248.454527
F 2.550927 12.874721 247.555527
F 29.011557 12.944521 248.547527
F 2.550927 20.598521 247.555527
F 29.112357 20.899321 248.498527
F 11.467857 5.149151 247.803527
F 11.467857 12.872921 247.803527
F 11.467857 20.596621 247.803527
F 20.533457 5.254401 248.099527
F 20.429257 12.833321 247.948527
F 20.353457 20.673221 247.945527
F 2.474657 5.151761 250.283527
F 29.154757 4.957441 251.260527
F 2.474657 12.875521 250.283527
F 28.977257 13.148021 251.240527
F 2.474657 20.599221 250.283527
F 29.077357 20.844421 251.164527
F 11.391657 5.149151 250.532527
F 11.391657 12.872921 250.532527
F 11.391657 20.596621 250.532527
F 20.120057 5.233391 250.811527
F 20.230657 12.893921 250.655527
F 20.334857 20.820221 250.656527
F 2.982337 7.721901 232.084527
F 2.374027 7.721361 253.923527
F 29.656657 7.809281 232.818527
F 28.773757 7.473391 254.972527
F 2.982337 15.445621 232.085527
F 2.374027 15.445121 253.923527
F 29.630257 15.433521 232.837527
F 28.771157 15.482221 254.959527
F 6.444467 7.331341 261.100527
F 7.239067 7.723731 239.489527
F 2.982337 23.169421 232.084527
F 2.374027 23.168821 253.923527
F 24.271157 20.751121 258.238527
F 24.995557 20.462021 236.536527
F 16.230457 23.171221 237.008527
F 25.152557 15.512121 229.837527
F 11.899957 7.723731 232.334527
F 11.289957 7.723731 254.172527
F 11.899957 15.447421 232.334527
F 11.289957 15.447421 254.172527
F 24.100257 13.027921 258.322527
F 25.020057 12.775121 236.355527
F 20.968357 7.620731 232.525527
F 20.320857 7.682971 254.666527
F 20.838457 15.358321 232.680527
F 20.156257 15.562021 254.279527
F 7.315327 23.171221 236.759527
F 27.504557 11.559821 229.986527
F 4.705177 1.287211 250.346527
F 31.239057 1.445791 251.323527
F 4.705177 9.010941 250.346527
F 31.225157 9.030341 251.149527
F 4.705177 16.734721 250.346527
F 31.120757 16.748321 251.118527
F 13.620457 1.287291 250.594527
F 13.620457 9.011021 250.594527
F 13.620457 16.734721 250.594527
F 22.352357 1.265061 250.851527
F 22.512857 9.151671 250.837527
F 22.346257 16.575521 250.723527
F 5.213467 3.861961 232.148527
F 4.603477 3.861941 253.985527
F 31.623457 3.656331 232.785527
F 30.887157 3.621531 255.195527
F 5.213467 11.585721 232.148527
F 4.603477 11.585621 253.985527
F 31.774757 11.540121 232.900527
F 31.092257 11.531221 255.018527
F 5.213467 19.309421 232.148527
F 4.603477 19.309421 253.985527
F 31.960357 19.502921 232.979527
F 30.879257 19.310921 255.003527
F 14.128757 3.861871 232.397527
F 13.518757 3.861871 254.234527
F 14.128757 11.585621 232.397527
F 13.518757 11.585621 254.234527
F 14.128757 19.309321 232.397527
F 13.518757 19.309321 254.234527
F 22.988057 3.806301 232.585527
F 22.169157 3.798791 254.453527
F 22.953557 11.439721 232.662527
F 22.309457 11.642421 254.524527
F 23.022957 19.263621 232.541527
F 22.342857 19.484621 254.353527
F 5.289737 3.861961 229.418527
F 4.679737 3.861931 251.255527
F 25.143957 -0.021575 244.561527
F 31.355457 3.865931 252.611527
F 5.289737 11.585721 229.418527
F 4.679737 11.585621 251.255527
F 24.928457 -0.010139 239.911527
F 31.077957 11.580521 252.299527
F 5.289737 19.309421 229.418527
F 4.679737 19.309421 251.255527
F 32.899457 7.703731 259.762527
F 31.131257 19.357621 252.134527
F 14.204957 3.861871 229.667527
F 13.595057 3.861871 251.504527
F 14.204957 11.585621 229.667527
F 13.595057 11.585621 251.504527
F 14.204957 19.309321 229.667527
F 13.595057 19.309321 251.504527
F 18.785457 0.221833 262.099527
F 22.335357 3.943081 251.716527
F 32.092357 3.959721 230.079527
F 22.213057 11.693621 251.826527
F 33.215357 5.200641 258.653527
F 22.301757 19.129721 251.576527
F 4.781347 1.287221 247.616527
F 31.254157 1.361321 248.573527
F 4.781347 9.010951 247.616527
F 31.418257 9.234361 248.422527
F 4.781347 16.734721 247.616527
F 31.062657 16.667121 248.507527
F 13.696657 1.287291 247.865527
F 13.696657 9.011021 247.865527
F 13.696657 16.734721 247.865527
F 22.520057 1.496461 247.920527
F 22.650857 8.980051 248.083527
F 22.463957 16.859321 248.080527
F 7.518657 7.723731 229.480527
F 6.908677 7.723731 251.318527
F 7.518657 15.447421 229.480527
F 6.908677 15.447421 251.318527
F 24.267657 5.311321 258.357527
F 25.326357 5.023491 236.179527
F 16.433757 7.723731 229.729527
F 15.823857 7.723731 251.567527
F 16.433757 15.447421 229.729527
F 15.823857 15.447421 251.567527
F 16.433757 0.000000 229.729527
F 15.823857 0.000000 251.567527
F 18.683657 19.255221 229.800527
F 24.680257 7.638531 252.069527
F 19.284757 7.749891 261.604527
F 24.685157 15.605021 251.683527
F 15.646357 20.596321 257.934527
F 16.255857 20.596621 236.098527
F 7.010327 5.149151 247.678527
F 7.010327 12.872921 247.678527
F 7.010327 20.596621 247.678527
F 15.925457 5.149151 247.927527
F 15.925457 12.872921 247.927527
F 15.925457 20.596621 247.927527
F 24.913657 5.239951 248.181527
F 24.691557 12.903321 248.303527
F 24.601857 20.721821 248.245527
F 6.934087 5.149151 250.408527
F 6.934087 12.872921 250.408527
F 6.934087 20.596621 250.408527
F 15.849257 5.149151 250.657527
F 15.849257 12.872921 250.657527
F 15.849257 20.596621 250.657527
F 24.624257 5.199731 250.944527
F 24.542557 13.004721 250.970527
F 24.584757 20.513521 250.937527
F 7.442397 7.723731 232.210527
F 6.832417 7.723731 254.047527
F 7.442397 15.447421 232.210527
F 6.832417 15.447421 254.047527
F 15.646357 12.872621 257.934527
F 16.255857 12.872921 236.098527
F 7.442397 23.171221 232.210527
F 6.832417 23.171221 254.047527
F 16.357557 7.723731 232.459527
F 15.747557 7.723731 254.296527
F 16.357557 15.447421 232.459527
F 15.747557 15.447421 254.296527
F 16.357557 0.000000 232.459527
F 15.747557 0.000000 254.296527
F 25.240557 7.723311 232.456527
F 24.427657 7.745481 254.913527
F 25.228057 15.260821 232.439527
F 24.598457 15.461721 254.471527
F 15.646357 5.148851 257.934527
F 16.255857 5.149151 236.098527
F 0.659064 1.292811 235.661527
F 0.025572 1.276821 257.502527
F 27.360157 1.321961 236.308527
F 25.185857 -0.039145 237.230527
F 0.659064 9.016541 235.661527
F 0.025572 9.000561 257.502527
F 27.463657 8.870961 236.403527
F 26.536357 9.161041 258.411527
F 0.659064 16.740321 235.661527
F 0.025572 16.724321 257.502527
F 27.355057 16.596621 236.397527
F 26.337357 16.883921 258.353527
F 9.569527 1.287291 235.912527
F 8.959847 1.286901 257.747527
F 9.569527 9.011021 235.912527
F 8.959847 9.010631 257.747527
F 9.569527 16.734721 235.912527
F 8.959847 16.734421 257.747527
F 18.619157 1.330321 236.098527
F 17.875157 1.286981 257.996527
F 18.684957 9.128611 236.130527
F 17.875157 9.010711 257.996527
F 18.283557 16.890621 235.941527
F 17.875157 16.734421 257.996527
F 0.558714 3.855221 239.304527
F 6.730817 20.596121 257.683527
F 27.268857 3.897901 239.994527
F 21.511657 11.741321 261.826527
F 0.558714 11.578921 239.304527
F 7.340737 20.596621 235.849527
F 27.086457 11.469421 239.935527
F 26.512357 1.411221 255.724527
F 0.558714 19.302721 239.304527
F 10.909157 22.786121 261.215527
F 27.305557 19.319321 240.090527
F 20.565157 23.128021 244.344527
F 9.467847 3.861861 239.551527
F 8.680877 3.477511 261.152527
F 9.467847 11.585621 239.551527
F 8.680877 11.201221 261.152527
F 9.467847 19.309321 239.551527
F 8.680877 18.925021 261.152527
F 18.284657 3.870811 239.738527
F 17.595457 3.476791 261.402527
F 18.398857 11.623921 239.865527
F 17.595457 11.200521 261.402527
F 18.400457 19.271021 239.768527
F 17.595457 18.924221 261.402527
F 0.599381 3.870231 236.584527
F 0.013378 3.861871 258.358527
F 27.516557 3.751801 237.244527
F 26.310657 4.061551 259.488527
F 0.599382 11.593921 236.584527
F 0.013378 11.585621 258.358527
F 27.166857 11.388921 237.261527
F 26.267357 11.692021 259.251527
F 0.599382 19.317721 236.584527
F 0.013378 19.309321 258.358527
F 27.194357 19.240921 237.329527
F 26.374757 19.433721 259.538527
F 9.544107 3.861861 236.822527
F 8.932917 3.858481 258.610527
F 9.544107 11.585621 236.822527
F 8.932917 11.582221 258.610527
F 9.544107 19.309321 236.822527
F 8.932917 19.305921 258.610527
F 18.583757 3.849361 237.046527
F 17.848057 3.858471 258.859527
F 18.491357 11.705421 237.172527
F 17.848057 11.582221 258.859527
F 18.359557 19.358321 237.155527
F 17.848057 19.305921 258.859527
F 0.725079 1.288651 232.939527
F 0.104920 1.282651 254.736527
F 27.535157 1.514161 233.518527
F 25.376157 0.090736 232.684527
F 0.725079 9.012391 232.939527
F 0.104920 9.006381 254.736527
F 27.367457 8.943461 233.536527
F 26.577357 8.977321 255.747527
F 0.725079 16.736121 232.939527
F 0.104920 16.730121 254.736527
F 27.286757 16.599621 233.632527
F 26.676757 17.013821 255.792527
F 9.645767 1.287291 233.182527
F 9.035787 1.287281 255.019527
F 9.645767 9.011021 233.182527
F 9.035787 9.011021 255.019527
F 9.645767 16.734721 233.182527
F 9.035787 16.734721 255.019527
F 18.610657 1.177691 233.459527
F 17.950957 1.287291 255.268527
F 18.606357 8.866131 233.338527
F 17.950957 9.011021 255.268527
F 18.522057 16.809821 233.276527
F 17.950957 16.734721 255.268527
F 2.855407 7.722151 236.636527
F 2.245347 7.721301 258.474527
F 29.554957 7.588101 237.513527
F 28.689457 7.788491 259.433527
F 2.855407 15.445921 236.636527
F 2.245347 15.445021 258.474527
F 29.658157 15.250221 237.295527
F 28.484657 15.448321 259.378527
F 6.730817 12.872321 257.683527
F 7.340737 12.872921 235.849527
F 6.730817 5.148601 257.683527
F 6.704667 23.168221 258.550527
F 11.772857 7.723731 236.884527
F 11.161657 7.720331 258.672527
F 11.772857 15.447421 236.884527
F 11.161657 15.444021 258.672527
F 7.340737 5.149151 235.849527
F 2.245347 23.168821 258.474527
F 20.809257 7.626411 236.983527
F 20.015957 7.548971 258.900527
F 20.607957 15.492321 236.971527
F 20.073057 15.406921 258.971527
F 30.679757 1.233121 258.782527
F 2.855407 23.169621 236.636527
F 2.956997 5.150781 232.996527
F 2.347357 5.151461 254.833527
F 29.622657 5.240681 233.747527
F 28.665957 5.072451 255.971527
F 2.956997 12.874521 232.996527
F 2.347357 12.875221 254.833527
F 29.619457 12.881221 233.778527
F 28.921157 12.998221 255.547527
F 2.956997 20.598221 232.996527
F 2.347357 20.598921 254.833527
F 29.615157 20.508321 233.805527
F 28.777557 20.803121 255.856527
F 11.874557 5.149151 233.244527
F 11.264557 5.149151 255.082527
F 11.874557 12.872921 233.244527
F 11.264557 12.872921 255.082527
F 11.874557 20.596621 233.244527
F 11.264557 20.596621 255.082527
F 20.736057 4.988151 233.389527
F 20.042157 5.067701 255.494527
F 20.781657 12.845921 233.422527
F 20.114957 12.881021 255.221527
F 20.895457 20.710321 233.464527
F 20.065557 20.528021 255.238527
F 2.880057 5.151101 235.725527
F 2.273797 5.151421 257.562527
F 29.694957 5.137341 236.440527
F 28.624257 5.060061 258.769527
F 2.880057 12.874821 235.725527
F 2.273797 12.875121 257.562527
F 29.397957 12.597921 236.509527
F 28.505657 13.010821 258.255527
F 2.880057 20.598621 235.725527
F 2.273797 20.598921 257.562527
F 29.574657 20.447421 236.465527
F 28.788957 20.545021 258.616527
F 11.798357 5.149151 235.974527
F 11.188757 5.148851 257.809527
F 11.798357 12.872921 235.974527
F 11.188757 12.872621 257.809527
F 11.798357 20.596621 235.974527
F 11.188757 20.596321 257.809527
F 20.802757 5.127441 236.007527
F 19.971657 5.113011 258.100527
F 20.773357 12.813821 236.170527
F 19.940357 12.927521 257.880527
F 20.666157 20.643921 236.189527
F 19.989957 20.737521 257.951527
F 2.777807 7.721621 239.365527
F 2.171627 7.723721 261.199527
F 29.597757 7.615261 240.169527
F 7.112007 23.171221 244.038527
F 2.777807 15.445321 239.365527
F 2.171627 15.447421 261.199527
F 29.511957 15.448521 240.018527
F 30.846357 1.082461 256.203527
F 24.462357 20.713121 255.559527
F 15.366757 22.786121 261.340527
F 2.777807 23.169121 239.365527
F 2.171627 23.171221 261.199527
F 25.092057 20.491121 233.790527
F 24.472357 13.067121 255.486527
F 11.161657 23.167821 258.672527
F 24.388057 0.059796 259.328527
F 11.696657 7.723731 239.613527
F 10.909157 7.338661 261.215527
F 11.696657 15.447421 239.613527
F 10.909157 15.062421 261.215527
F 25.244957 12.747721 233.587527
F 24.225657 5.136081 255.584527
F 20.556857 7.485481 239.846527
F 15.722157 12.872921 255.206527
F 20.711857 15.485221 239.757527
F 24.286857 -0.089685 254.894527
F 33.467557 20.709621 251.562527
F 25.320557 5.100901 233.318527
F 5.111827 1.287191 235.787527
F 4.501617 1.287451 257.624527
F 31.681457 1.172861 236.679527
F 33.143057 20.874821 258.736527
F 5.111827 9.010931 235.787527
F 4.501617 9.011181 257.624527
F 31.605357 8.736691 236.510527
F 30.964357 9.089621 258.608527
F 5.111827 16.734621 235.787527
F 4.501617 16.734921 257.624527
F 31.828757 16.574521 236.558527
F 30.880557 16.768721 258.660527
F 14.027057 1.287291 236.036527
F 13.417557 1.286981 257.871527
F 14.027057 9.011021 236.036527
F 13.417557 9.010711 257.871527
F 14.027057 16.734721 236.036527
F 13.417557 16.734421 257.871527
F 22.867257 1.171091 236.140527
F 22.222157 1.362471 258.291527
F 23.112857 8.986641 236.335527
F 22.183857 9.116091 258.257527
F 22.926057 16.742621 236.235527
F 22.080257 16.954221 257.983527
F 5.010147 3.861961 239.427527
F 4.400407 3.861871 261.261527
F 31.857557 3.806091 240.242527
F 7.518657 23.171221 229.480527
F 5.010147 11.585721 239.427527
F 4.400407 11.585621 261.261527
F 31.568957 11.586121 240.207527
F 23.060757 11.516521 230.018527
F 5.010147 19.309421 239.427527
F 4.400407 19.309321 261.261527
F 31.576857 19.318521 240.174527
F 16.027157 23.171221 244.287527
F 13.925457 3.861871 239.676527
F 13.137957 3.476791 261.278527
F 13.925457 11.585621 239.676527
F 13.137957 11.200521 261.278527
F 13.925457 19.309321 239.676527
F 13.137957 18.924221 261.278527
F 23.086557 3.895381 239.769527
F 26.409557 1.455651 258.542527
F 22.966857 11.576921 239.886527
F 33.042357 5.303491 255.863527
F 22.781057 19.524121 239.958527
F 25.283757 7.763561 229.801527
F 5.086357 3.861931 236.697527
F 4.476497 3.861891 258.537527
F 31.809957 3.801591 237.587527
F 30.972057 3.826091 259.311527
F 5.086357 11.585621 236.697527
F 4.476497 11.585621 258.537527
F 31.689857 11.412621 237.424527
F 30.640557 11.639821 259.445527
F 5.086357 19.309421 236.697527
F 4.476497 19.309321 258.537527
F 31.640357 19.160121 237.376527
F 30.984257 19.435021 259.581527
F 14.001657 3.861871 236.946527
F 13.390457 3.858471 258.734527
F 14.001657 11.585621 236.946527
F 13.390457 11.582221 258.734527
F 14.001657 19.309321 236.946527
F 13.390457 19.305921 258.734527
F 22.935657 3.763461 236.972527
F 22.065357 3.953341 259.180527
F 22.793557 11.482621 237.233527
F 21.938057 11.605221 259.162527
F 22.652657 19.409021 237.260527
F 22.054857 19.372021 259.169527
F 5.188057 1.287201 233.057527
F 4.578047 1.287281 254.895527
F 31.684657 1.351501 233.998527
F 11.493357 23.171221 246.893527
F 5.188057 9.010931 233.057527
F 4.578047 9.011011 254.895527
F 31.834657 9.071871 233.811527
F 30.775057 9.085131 255.861527
F 5.188057 16.734721 233.057527
F 4.578047 16.734721 254.895527
F 31.827557 16.634521 233.743527
F 30.945557 16.786221 256.033527
F 14.103357 1.287291 233.306527
F 13.493357 1.287291 255.144527
F 14.103357 9.011021 233.306527
F 13.493357 9.011021 255.144527
F 14.103357 16.734721 233.306527
F 13.493357 16.734721 255.144527
F 22.934057 1.327091 233.477527
F 22.184657 1.347031 255.492527
F 23.074157 8.858331 233.583527
F 22.348457 9.124291 255.527527
F 22.975357 16.720121 233.551527
F 22.340057 16.851821 255.241527
F 7.315327 7.723731 236.759527
F 6.704667 7.720791 258.550527
F 7.315327 15.447421 236.759527
F 6.704667 15.444521 258.550527
F 15.722157 20.596621 255.206527
F 6.908677 23.171221 251.318527
F 16.230457 7.723731 237.008527
F 15.619257 7.720331 258.797527
F 16.230457 15.447421 237.008527
F 15.619257 15.444021 258.797527
F 16.230457 0.000000 237.008527
F 2.449247 23.169121 251.194527
F 25.261157 7.527571 237.381527
F 24.229857 7.873331 259.338527
F 25.022157 15.346021 237.111527
F 24.098857 15.683221 259.238527
F 16.332157 20.596621 233.369527
F 2.652297 23.169621 243.915527
F 7.416977 5.149151 233.120527
F 6.806957 5.149131 254.957527
F 7.416977 12.872921 233.120527
F 6.806957 12.872821 254.957527
F 7.416977 20.596621 233.120527
F 6.806957 20.596621 254.957527
F 16.332157 5.149151 233.369527
F 15.722157 5.149151 255.206527
F 16.332157 12.872921 233.369527
F 29.780157 7.697281 229.976527
F 32.247557 19.300721 230.182527
F 18.551057 3.902321 229.916527
F 33.152157 0.079392 255.128527
F 29.455957 -0.057228 237.277527
F 20.634757 0.142505 237.399527
F 33.214457 12.998921 251.397527
F 26.019157 3.983911 262.219527
F 29.092857 0.088033 247.521527
F 21.386957 19.459521 261.671527
F 33.229257 15.575521 252.364527
F 19.619257 15.302021 261.672527
F 33.245857 15.700221 255.129527
F 24.473257 23.223521 251.974527
F 20.902657 23.083121 229.859527
F 25.477657 22.904521 230.110527
F 24.436657 23.198521 254.648527
F 29.179957 23.346521 244.685527
F 20.043057 23.118021 254.404527
F 33.005957 23.435621 259.563527
F 20.404057 23.246021 247.099527
F 19.838157 23.160321 259.073527
F 24.913157 23.164621 240.111527
F 29.443657 -0.043183 240.074527
F 29.619657 0.119758 232.795527
F 20.170257 -0.065608 251.586527
F 29.795857 0.132703 230.134527
F 25.912057 19.369721 262.204527
F 30.408557 4.069631 262.099527
F 23.740457 7.769741 261.978527
F 23.684457 15.607521 261.929527
F 26.139357 11.640521 262.018527
F 7.166627 24.467121 2.772837
F 6.554367 24.463021 24.562127
F 28.331757 23.161621 -0.174389
F 7.166627 32.190821 2.772837
F 6.554367 32.186721 24.562127
F 25.896557 24.453821 0.602940
F 7.166627 39.914521 2.772837
F 6.554367 39.910521 24.562127
F 28.071157 28.275821 1.031821
F 16.077157 24.461921 3.027837
F 15.465957 24.458521 24.816227
F 16.077157 32.185621 3.027837
F 15.465957 32.182221 24.816227
F 16.077157 39.909321 3.027837
F 15.465957 39.905921 24.816227
F 25.608257 24.505621 3.291577
F 24.692557 24.434821 25.030827
F 25.420057 32.085621 3.511917
F 24.322257 32.050821 24.935627
F 25.691557 40.083221 3.400947
F 24.478357 39.711321 25.093127
F 7.062627 27.028521 6.364257
F 6.452687 27.028521 28.201727
F 22.147657 43.869221 32.314227
F 7.062627 34.752321 6.364257
F 6.452697 34.752221 28.201727
F 21.119557 39.875321 0.539050
F 7.062627 42.476021 6.364257
F 6.452697 42.476021 28.201727
F 31.088257 36.050221 32.645127
F 15.974257 27.033121 6.618407
F 15.364257 27.033121 28.455827
F 15.974257 34.756821 6.618407
F 15.364257 34.756821 28.455827
F 15.974257 42.480521 6.618407
F 15.364257 42.480521 28.455827
F 25.177957 27.346321 7.148727
F 24.387657 27.068421 28.809227
F 25.471857 35.059921 7.110017
F 24.351557 34.580421 28.545027
F 25.174257 42.546121 7.067187
F 24.261457 42.399821 28.742627
F 7.138157 27.029321 3.646467
F 6.528657 27.028521 25.482427
F 19.682457 39.948521 32.288527
F 7.138157 34.753021 3.646467
F 6.528657 34.752221 25.482427
F 31.522857 23.204421 26.355427
F 7.138157 42.476721 3.646467
F 6.528657 42.476021 25.482427
F 30.390857 24.443021 0.923847
F 16.050057 27.033421 3.890787
F 15.440557 27.033121 25.726127
F 16.050057 34.757121 3.890787
F 15.440557 34.756821 25.726127
F 16.050057 42.480821 3.890787
F 15.440557 42.480521 25.726127
F 25.281957 27.004821 4.489687
F 24.635157 27.057321 26.053927
F 25.727757 34.820321 4.385167
F 24.231957 34.561621 25.780427
F 25.587857 42.613921 4.357637
F 24.509957 42.479121 26.056227
F 7.417547 24.849821 0.234552
F 6.630317 24.463021 21.842827
F 27.832357 23.222621 4.174277
F 7.417547 32.573521 0.234552
F 6.630317 32.186721 21.842827
F 32.433357 38.583821 0.146769
F 7.417547 40.297321 0.234551
F 6.630317 39.910521 21.842827
F 19.164457 43.821321 0.638983
F 16.329657 24.843521 0.484749
F 15.542157 24.458521 22.086527
F 16.329657 32.567321 0.484749
F 15.542157 32.182221 22.086527
F 16.329657 40.291021 0.484748
F 15.542157 39.905921 22.086527
F 26.579457 36.134621 32.185027
F 24.785257 24.553021 22.319627
F 21.179157 24.584821 0.509930
F 24.485457 32.024021 22.155027
F 33.618857 24.393621 32.669427
F 24.493057 39.826221 22.344927
F 9.361377 30.893521 3.705077
F 8.751787 30.893321 25.540427
F 9.361377 38.617221 3.705077
F 8.751787 38.617021 25.540427
F 31.312357 43.629521 32.681727
F 30.368457 27.106221 0.303000
F 9.361377 46.341021 3.705077
F 8.751787 46.340721 25.540427
F 18.506257 31.048321 4.213057
F 17.669357 30.894921 25.788327
F 18.470357 38.749021 4.090007
F 17.669357 38.618721 25.788327
F 33.514257 32.277421 32.501027
F 17.669357 23.171221 25.788327
F 31.596457 38.562321 21.946827
F 17.669357 46.342421 25.788327
F 27.665757 30.879921 4.465147
F 26.675257 30.907921 26.009727
F 27.878757 38.916821 4.515677
F 26.741957 38.690221 26.187327
F 22.074557 35.934921 32.101027
F 23.593057 28.480021 0.469921
F 9.643337 28.705421 0.297847
F 8.853437 28.322021 21.900827
F 9.643337 36.429121 0.297847
F 8.853437 36.045721 21.900827
F 9.643337 44.152921 0.297847
F 8.853437 43.769521 21.900827
F 32.584257 43.638921 0.961673
F 17.770957 28.320321 22.148827
F 25.608557 39.800321 0.755375
F 17.770957 36.044121 22.148827
F 31.114457 28.192821 32.687527
F 17.770957 43.767821 22.148827
F 18.894457 28.534921 0.685636
F 27.060257 28.348721 22.462727
F 27.991957 43.718221 0.801771
F 26.635557 36.059021 22.462827
F 32.637457 23.252421 0.132987
F 26.885257 43.704921 22.659027
F 9.388507 28.325421 2.839857
F 8.777257 28.322021 24.628227
F 9.388507 36.049121 2.839857
F 8.777257 36.045721 24.628227
F 9.388507 43.772921 2.839857
F 8.777257 43.769521 24.628227
F 18.479457 28.388321 3.324227
F 17.694757 28.320321 24.878527
F 18.395357 36.117921 3.311467
F 17.694757 36.044121 24.878527
F 18.492557 43.812321 3.289247
F 17.694757 43.767821 24.878527
F 27.717457 28.182721 3.660617
F 26.837257 28.310121 25.239627
F 27.953457 36.345821 3.569727
F 26.629157 36.148521 25.368627
F 27.996757 43.975521 3.609397
F 26.801457 43.660421 25.322027
F 9.285567 30.893321 6.430417
F 8.675587 30.893321 28.267827
F 9.285567 38.617021 6.430417
F 8.675587 38.617021 28.267827
F 9.285567 46.340721 6.430417
F 8.675587 46.340721 28.267827
F 18.242857 30.837721 6.897647
F 17.593057 30.894921 28.518027
F 18.385357 38.646221 6.771117
F 17.593057 38.618721 28.518027
F 22.018257 28.393121 32.368927
F 13.338857 46.342421 21.114427
F 18.978857 36.210521 0.652593
F 17.593057 46.342421 28.518027
F 27.800757 31.078821 7.159737
F 26.693457 30.740721 28.745827
F 27.663757 38.859921 7.198817
F 26.694757 38.612621 28.769327
F 29.208557 42.407721 18.969227
F 13.440557 43.767821 17.474827
F 11.619457 24.461821 2.903387
F 11.008257 24.458421 24.691727
F 11.619457 32.185521 2.903387
F 11.008257 32.182121 24.691727
F 11.619457 39.909221 2.903387
F 11.008257 39.905821 24.691727
F 20.805457 24.394821 3.278517
F 20.058457 24.414021 24.855127
F 20.910457 32.192521 3.432387
F 19.941257 32.088121 25.034627
F 21.022157 39.951221 3.396417
F 19.895657 39.871021 25.017927
F 30.271557 24.547121 3.665727
F 26.740857 43.758221 32.361127
F 29.897957 32.353821 3.747537
F 28.910557 32.347921 25.288627
F 30.100857 40.169021 3.755637
F 29.083157 39.971621 25.362627
F 11.516557 27.033121 6.493957
F 10.906557 27.033121 28.331327
F 11.516557 34.756921 6.493957
F 10.906557 34.756921 28.331327
F 11.516557 42.480621 6.493957
F 10.906557 42.480621 28.331327
F 20.619757 27.114221 6.954097
F 19.793657 27.011521 28.483527
F 20.434457 34.847621 7.056107
F 19.754657 34.589621 28.393027
F 20.693757 42.550421 6.823207
F 19.879357 42.556121 28.646327
F 29.899157 27.193821 7.200647
F 29.093457 27.052021 29.108727
F 29.982257 34.759221 7.134257
F 28.943957 34.783121 28.982327
F 29.730857 42.846921 7.346717
F 28.943057 42.505221 29.098927
F 11.592357 27.033421 3.766217
F 10.982857 27.033121 25.601527
F 11.592357 34.757221 3.766217
F 10.982857 34.756921 25.601527
F 11.592357 42.480921 3.766217
F 10.982857 42.480621 25.601527
F 20.780757 27.093721 4.141577
F 19.867557 26.867721 25.813027
F 20.770657 34.875921 4.329147
F 20.055157 34.744921 25.719327
F 20.960357 42.523621 4.180617
F 19.777057 42.465221 26.059827
F 30.205157 27.098821 4.513147
F 29.131957 27.121921 26.304527
F 30.099457 34.991921 4.433207
F 28.906757 34.938421 26.214227
F 30.132557 42.782221 4.576957
F 29.009557 42.573121 26.384327
F 11.872157 24.843521 0.360240
F 11.084457 24.458421 21.961927
F 11.872157 32.567321 0.360240
F 11.084457 32.182121 21.961927
F 11.872157 40.291021 0.360240
F 11.084457 39.905821 21.961927
F 32.695057 31.108021 0.221441
F 20.064657 24.516621 22.177427
F 21.188457 32.251921 0.752283
F 20.133557 32.094921 22.203327
F 29.399257 34.676021 18.876427
F 19.945057 39.957321 22.156827
F 23.579757 36.123021 0.773568
F 29.238257 24.447721 22.538427
F 29.273957 27.031321 21.533327
F 29.112657 32.086521 22.506927
F 11.186157 27.033121 18.322327
F 29.211257 39.775621 22.682427
F 13.821357 30.895221 3.828537
F 13.211757 30.894921 25.663827
F 13.821357 38.619021 3.828537
F 13.211757 38.618721 25.663827
F 13.821357 23.171521 3.828537
F 13.338857 38.618721 21.114427
F 31.430257 30.956521 21.615727
F 13.211757 46.342421 25.663827
F 23.230557 30.682821 4.483297
F 22.233857 30.762621 26.021327
F 23.321057 38.726421 4.245907
F 22.106157 38.637821 25.988627
F 19.738757 32.085721 32.251827
F 13.440557 36.044121 17.474827
F 32.298857 31.087221 4.529917
F 31.244657 31.046521 26.181027
F 32.135957 38.765621 4.522187
F 31.362757 38.571321 26.198627
F 30.236957 32.322021 0.993853
F 13.338857 30.894921 21.114427
F 13.440557 28.320321 17.474827
F 23.642057 43.819521 0.751814
F 14.100857 28.705421 0.422493
F 13.313457 28.320321 22.024327
F 14.100857 36.429121 0.422493
F 13.313457 36.044121 22.024327
F 14.100857 44.152921 0.422492
F 13.313457 43.767821 22.024327
F 32.434657 43.875821 3.673307
F 22.510857 28.339421 22.222227
F 30.310157 40.102321 0.988522
F 22.158057 36.079321 22.020427
F 29.147857 42.388521 21.739227
F 22.155757 43.709021 22.420427
F 29.220857 26.975221 18.805827
F 31.529257 28.417021 22.548927
F 19.945557 42.556021 21.264327
F 31.521057 35.972321 22.699227
F 11.186157 34.756921 18.322327
F 31.254057 43.789121 22.686227
F 13.848357 28.323721 2.965587
F 13.237157 28.320321 24.753927
F 13.848357 36.047521 2.965587
F 13.237157 36.044121 24.753927
F 13.848357 43.771221 2.965587
F 13.237157 43.767821 24.753927
F 23.117257 28.242621 3.311777
F 22.208757 28.184721 24.997727
F 23.284957 36.070821 3.497977
F 22.146957 36.091021 24.886027
F 23.313557 43.898421 3.336647
F 22.231957 43.660921 25.178527
F 32.337557 28.587421 3.579277
F 31.457757 28.322721 25.294627
F 32.273357 36.154421 3.710817
F 31.397657 35.907321 25.523527
F 32.738657 28.475221 0.981177
F 31.368557 43.406121 25.419527
F 13.745457 30.894921 6.556147
F 13.135557 30.894921 28.393527
F 13.745457 38.618721 6.556147
F 13.135557 38.618721 28.393527
F 13.745457 46.342421 6.556147
F 13.135557 46.342421 28.393527
F 23.157357 30.848821 7.289647
F 22.136957 30.881121 28.684127
F 23.014357 38.720821 6.900827
F 22.093657 38.553721 28.737027
F 29.500557 24.367821 15.318927
F 31.801057 43.575721 15.421827
F 32.265557 31.059121 7.283627
F 31.391557 30.953521 28.808227
F 32.151657 38.762521 7.186597
F 31.121757 38.454521 28.845327
F 31.699557 35.979121 15.579527
F 31.548657 30.784621 18.926027
F 13.516757 43.767821 14.745127
F 13.516757 36.044121 14.745127
F 6.961017 24.463021 10.003757
F 6.351047 24.463021 31.841227
F 29.157657 24.475221 25.288827
F 6.961017 32.186721 10.003757
F 6.351047 32.186721 31.841227
F 32.581757 35.953421 0.990057
F 6.961017 39.910521 10.003757
F 6.351047 39.910521 31.841227
F 18.333057 23.225721 4.210097
F 15.872657 24.458521 10.257927
F 15.262657 24.458521 32.095427
F 15.872657 32.182221 10.257927
F 15.262657 32.182221 32.095427
F 15.872657 39.905921 10.257927
F 15.262657 39.905921 32.095427
F 24.907257 24.509021 10.499527
F 20.260857 24.326721 15.034727
F 25.256157 32.147821 10.579127
F 24.086457 39.952321 32.328627
F 25.104957 39.811321 10.673027
F 11.186157 42.480621 18.322327
F 6.859347 27.028521 13.643327
F 6.859347 34.752221 13.643327
F 6.859347 42.476021 13.643327
F 15.770957 27.033121 13.897427
F 15.770957 34.756821 13.897427
F 15.770957 42.480521 13.897427
F 24.807257 27.110221 14.255827
F 24.997757 34.837221 14.253327
F 24.960057 42.427121 14.349027
F 6.935307 27.028521 10.924027
F 6.325337 27.028521 32.761527
F 6.935307 34.752221 10.924027
F 6.325337 34.752221 32.761527
F 6.935307 42.476021 10.924027
F 6.325337 42.476021 32.761527
F 15.847157 27.033121 11.167827
F 15.847157 34.756821 11.167827
F 15.847157 42.480521 11.167827
F 25.058457 26.969921 11.581327
F 25.045457 34.799821 11.401527
F 25.055457 42.463221 11.663727
F 7.036967 24.463021 7.284467
F 6.426987 24.463021 29.121927
F 20.223957 39.994821 14.918227
F 7.036967 32.186721 7.284467
F 6.426987 32.186721 29.121927
F 13.415057 30.894921 18.384727
F 7.036967 39.910521 7.284457
F 6.426987 39.910521 29.121927
F 20.081957 34.846621 18.600727
F 15.948857 24.458521 7.528197
F 15.338857 24.458521 29.365727
F 15.948857 32.182221 7.528197
F 15.338857 32.182221 29.365727
F 15.948857 39.905921 7.528197
F 15.338857 39.905921 29.365727
F 25.194557 24.635421 7.648077
F 24.487457 24.385621 29.588627
F 25.461457 32.233721 7.836607
F 24.427957 32.019021 29.648727
F 25.126057 39.983921 7.936427
F 24.282057 39.873621 29.640227
F 9.158437 30.893321 10.982127
F 9.158437 38.617021 10.982127
F 22.238257 38.603821 21.558827
F 9.158437 46.340721 10.982127
F 18.151057 30.861821 11.133327
F 18.117057 38.659821 11.179127
F 31.376257 43.695721 18.073927
F 31.804657 28.199521 15.456227
F 27.577257 30.861421 11.300627
F 27.512257 38.571121 11.575027
F 22.280357 31.048421 18.385327
F 9.260087 28.322021 7.342517
F 8.650107 28.322021 29.180027
F 9.260087 36.045721 7.342517
F 8.650107 36.045721 29.180027
F 9.260087 43.769521 7.342517
F 8.650107 43.769521 29.180027
F 18.172957 28.185221 7.561247
F 17.567657 28.320321 29.427927
F 18.235557 36.134621 7.583717
F 17.567657 36.044121 29.427927
F 18.415157 43.934421 7.695847
F 17.567657 43.767821 29.427927
F 27.565557 28.393621 7.935297
F 26.682757 28.127321 29.673927
F 27.835957 36.204921 7.996317
F 26.636557 35.971921 29.457227
F 27.412557 43.984221 7.931907
F 26.499757 43.955221 29.561527
F 9.183917 28.322021 10.069897
F 8.573937 28.322021 31.907427
F 9.183917 36.045721 10.069897
F 8.573937 36.045721 31.907427
F 9.183917 43.769521 10.069897
F 8.573937 43.769521 31.907427
F 18.022457 28.284121 10.276327
F 17.491457 28.320321 32.157627
F 18.162957 36.173921 10.259027
F 17.491457 36.044121 32.157627
F 18.122057 43.721721 10.401027
F 17.491457 43.767821 32.157627
F 27.360657 28.143521 10.659427
F 29.551757 31.991521 15.337427
F 27.511157 35.979721 10.735727
F 29.198957 34.802921 21.619927
F 27.318157 43.680221 10.715027
F 29.425857 39.815821 15.384527
F 9.082237 30.893321 13.709527
F 9.082237 38.617021 13.709527
F 9.082237 46.340721 13.709527
F 17.999757 30.894921 13.959727
F 17.999757 38.618721 13.959727
F 31.643657 35.960621 18.178327
F 17.999757 46.342421 13.959727
F 27.436357 30.860321 14.112127
F 27.305857 38.516821 14.304427
F 13.516757 28.320321 14.745127
F 11.414957 24.458421 10.133427
F 10.804957 24.458421 31.970927
F 11.414957 32.182121 10.133427
F 10.804957 32.182121 31.970927
F 11.414957 39.905821 10.133427
F 10.804957 39.905821 31.970927
F 20.379957 24.529821 10.616227
F 11.287857 24.458421 14.682827
F 20.600857 32.303021 10.502727
F 20.275657 32.372321 14.902127
F 20.511257 39.753021 10.479727
F 19.683657 24.508321 32.003427
F 29.632657 24.356821 10.616227
F 11.287857 32.182121 14.682827
F 29.813357 32.231321 10.664527
F 11.287857 39.905821 14.682827
F 29.762557 40.002521 10.974527
F 20.073157 27.013021 18.601427
F 11.313257 27.033121 13.773027
F 11.313257 34.756921 13.773027
F 11.313257 42.480621 13.773027
F 20.260157 27.129221 13.985327
F 20.250257 34.844221 13.987227
F 20.267957 42.556521 14.015127
F 29.504357 26.922521 14.292927
F 29.456257 34.850121 14.355527
F 29.519457 42.362421 14.445727
F 11.389457 27.033121 11.043227
F 11.389457 34.756921 11.043227
F 11.389457 42.480621 11.043227
F 20.441457 27.131221 11.367127
F 20.444657 34.809421 11.305927
F 20.428957 42.384921 11.136027
F 29.613457 26.971521 11.738627
F 29.560857 34.761521 11.638227
F 29.662757 42.522121 11.690327
F 11.491157 24.458421 7.403617
F 10.881157 24.458421 29.241127
F 11.491157 32.182121 7.403617
F 10.881157 32.182121 29.241127
F 11.491157 39.905821 7.403617
F 10.881157 39.905821 29.241127
F 20.654957 24.475921 7.760457
F 19.823357 24.455721 29.369927
F 20.727557 32.170621 7.729077
F 19.852757 32.088021 29.602227
F 20.648457 39.906721 7.826297
F 19.791257 39.960221 29.523127
F 29.843157 24.406021 7.998267
F 29.083657 24.406921 29.783527
F 29.906157 32.315421 7.988767
F 28.937057 32.006321 29.793827
F 29.966957 40.248821 8.105857
F 28.903457 39.881321 29.839327
F 13.618457 30.894921 11.105527
F 13.618457 38.618721 11.105527
F 31.636157 28.109421 18.144627
F 13.618457 46.342421 11.105527
F 22.722757 31.037221 11.360127
F 22.710657 38.600921 11.394327
F 13.415057 46.342421 18.384727
F 31.875857 30.844921 11.824927
F 32.029557 38.513221 11.838327
F 22.554257 43.480921 17.789027
F 22.647457 43.711121 15.008227
F 13.720057 28.320321 7.465937
F 13.110057 28.320321 29.303427
F 13.720057 36.044121 7.465937
F 13.110057 36.044121 29.303427
F 13.720057 43.767821 7.465937
F 13.110057 43.767821 29.303427
F 22.721157 28.322421 8.295697
F 21.990357 28.205921 29.596727
F 22.964657 36.084521 7.715957
F 22.061457 35.940021 29.229227
F 22.901057 43.817721 7.874477
F 22.110257 43.999221 29.554727
F 32.276757 28.255521 8.384297
F 31.298157 28.517221 29.956427
F 32.323057 36.148621 8.289357
F 31.343657 35.956321 29.932727
F 32.083757 43.873721 8.229887
F 31.252657 43.621521 29.934027
F 13.643857 28.320321 10.195627
F 13.033857 28.320321 32.033127
F 13.643857 36.044121 10.195627
F 13.033857 36.044121 32.033127
F 13.643857 43.767821 10.195627
F 13.033857 43.767821 32.033127
F 22.767057 28.455021 10.971827
F 22.574257 28.357721 14.981727
F 22.773257 36.005321 10.442127
F 31.502957 38.430121 19.182827
F 22.732157 43.781121 10.557627
F 20.143557 42.430121 18.602527
F 32.104157 28.236221 11.128427
F 22.247757 28.413021 17.630227
F 31.959857 35.812421 10.975827
F 22.411457 36.020121 17.938127
F 31.855257 43.772521 11.066927
F 26.529557 28.123421 32.477327
F 13.542157 30.894921 13.835227
F 13.542157 38.618721 13.835227
F 13.542157 46.342421 13.835227
F 22.613357 30.999221 14.067227
F 22.562657 38.721521 14.219027
F 25.698357 32.339921 0.903907
F 31.842157 30.916121 14.739027
F 31.610457 38.565921 14.746627
F 28.165857 36.312421 0.894588
F 13.415057 38.618721 18.384727
F 6.757697 24.463021 17.282927
F 6.757697 32.186721 17.282927
F 6.757697 39.910521 17.282927
F 15.669257 24.458521 17.537027
F 15.669257 32.182221 17.537027
F 15.669257 39.905921 17.537027
F 24.733157 24.499421 17.702027
F 24.658357 32.089221 17.713827
F 24.661057 39.979621 17.888227
F 6.656017 27.028521 20.922527
F 6.656017 34.752221 20.922527
F 6.656017 42.476021 20.922527
F 15.567657 27.033121 21.176627
F 15.567657 34.756821 21.176627
F 15.567657 42.480521 21.176627
F 24.773657 27.118621 21.453927
F 24.538057 34.794321 21.441027
F 24.515357 42.471421 21.741427
F 6.731987 27.028521 18.203227
F 6.731987 34.752221 18.203227
F 6.731987 42.476021 18.203227
F 15.643857 27.033121 18.446927
F 15.643857 34.756821 18.446927
F 15.643857 42.480521 18.446927
F 24.703757 27.303721 18.669627
F 24.669357 34.542121 18.672827
F 24.679957 42.412921 18.951427
F 6.833637 24.463021 14.563627
F 6.833637 32.186721 14.563627
F 6.833637 39.910521 14.563627
F 15.745557 24.458521 14.807327
F 15.745557 32.182221 14.807327
F 15.745557 39.905921 14.807327
F 24.930657 24.517321 14.987927
F 25.063357 32.239521 14.996727
F 24.761857 39.748721 15.215527
F 8.955107 30.893321 18.261227
F 8.955107 38.617021 18.261227
F 22.220257 30.920321 21.209127
F 8.955107 46.340721 18.261227
F 17.872657 30.894921 18.509227
F 17.872657 38.618721 18.509227
F 17.872657 23.171221 18.509227
F 17.872657 46.342421 18.509227
F 26.898057 30.927121 18.780427
F 26.866557 38.757821 18.816427
F 22.487357 36.079521 15.093827
F 9.056757 28.322021 14.621727
F 9.056757 36.045721 14.621727
F 9.056757 43.769521 14.621727
F 17.974357 28.320321 14.869627
F 17.974357 36.044121 14.869627
F 17.974357 43.767821 14.869627
F 27.169057 28.305021 15.080127
F 27.179257 36.089721 15.305027
F 27.130757 43.623421 15.402327
F 8.980587 28.322021 17.349027
F 8.980587 36.045721 17.349027
F 8.980587 43.769521 17.349027
F 17.898057 28.320321 17.599327
F 17.898057 36.044121 17.599327
F 17.898057 43.767821 17.599327
F 26.936957 28.454421 17.762527
F 26.993757 36.059321 18.154627
F 26.972457 43.597221 18.063727
F 8.878917 30.893321 20.988627
F 8.878917 38.617021 20.988627
F 8.878917 46.340721 20.988627
F 17.796357 30.894921 21.238927
F 17.796357 38.618721 21.238927
F 17.796357 23.171221 21.238927
F 17.796357 46.342421 21.238927
F 26.949057 30.954421 21.534327
F 26.765457 38.789021 21.707727
F 22.388557 38.622521 18.833827
F 11.211557 24.458421 17.412627
F 11.211557 32.182121 17.412627
F 11.211557 39.905821 17.412627
F 20.192157 24.439721 17.733327
F 20.101457 32.429121 17.518627
F 20.295457 39.933521 17.823127
F 29.309757 24.245721 18.078827
F 29.285057 32.136821 18.017927
F 29.296357 39.810421 18.235827
F 11.109957 27.033121 21.052227
F 11.109957 34.756921 21.052227
F 11.109957 42.480621 21.052227
F 20.050457 27.159121 21.297927
F 19.974557 34.631121 21.313527
F 24.371857 32.096521 32.393827
F 26.974957 23.334421 21.543427
F 27.546557 23.403021 6.880267
F 24.487857 24.299021 32.281627
F 28.881357 40.058221 32.496027
F 28.978857 24.421321 32.488327
F 28.881257 31.899521 32.550827
F 22.626557 23.184521 11.307927
F 18.049657 23.217221 11.162427
F 26.754857 46.392321 26.250427
F 22.468757 46.187321 18.721127
F 31.846257 46.288321 11.762627
F 27.296757 46.389521 11.734127
F 31.597257 46.234621 14.526927
F 32.400257 46.376821 7.330717
F 18.192357 46.381521 11.230027
F 22.908857 46.466221 7.119887
F 32.535357 46.560421 4.612697
F 31.161957 46.135521 26.355627
F 27.148057 46.226221 14.485027
F 31.315857 46.212421 29.208027
F 26.635557 46.593121 28.858227
F 22.612257 23.016521 14.081827
F 22.904057 23.220521 6.668707
F 22.400257 23.165321 18.650927
F 31.517857 23.318521 29.091027
F 32.203557 23.056921 7.425327
F 31.892257 23.156721 14.801927
F 26.851257 23.285021 28.796327
F 22.251457 23.177721 28.669427
F 26.002657 34.999421 0.072485
F 28.056557 38.807521 -0.058713
F 25.866957 42.366921 -0.161011
F 5.944387 24.463021 46.399627
F 24.312157 26.984521 33.103327
F 5.944387 32.186721 46.399627
F 32.889857 24.139221 46.995827
F 5.944387 39.910521 46.399627
F 18.826857 34.665121 65.049727
F 14.855957 24.458521 46.653727
F 14.855957 32.182221 46.653727
F 14.855957 39.905921 46.653727
F 23.758657 24.412121 46.829727
F 23.835657 31.979721 46.873227
F 23.816357 39.969021 46.745727
F 5.842717 27.028521 50.039227
F 32.728457 42.365121 47.895527
F 5.842717 34.752221 50.039227
F 32.844157 39.825521 47.169227
F 5.842717 42.476021 50.039227
F 31.857757 34.669921 65.495027
F 14.754357 27.033121 50.293327
F 14.754357 34.756821 50.293327
F 14.754357 42.480521 50.293327
F 23.598657 27.022721 50.393927
F 23.730957 34.740921 50.556127
F 23.619457 42.236421 50.354527
F 5.918687 27.028521 47.319927
F 26.490557 38.656021 33.142527
F 5.918687 34.752221 47.319927
F 30.942257 38.687921 33.485527
F 5.918687 42.476021 47.319927
F 32.508857 32.046121 54.280827
F 14.830557 27.033121 47.563627
F 14.830557 34.756821 47.563627
F 14.830557 42.480521 47.563627
F 23.769757 26.931621 47.625227
F 23.761657 34.716221 47.792827
F 23.700057 42.532221 47.764327
F 6.020337 24.463021 43.680327
F 5.410357 24.463021 65.517827
F 21.057757 30.998421 65.086727
F 6.020337 32.186721 43.680327
F 5.410357 32.186721 65.517827
F 32.605857 24.337721 51.564627
F 6.020337 39.910521 43.680327
F 5.410357 39.910521 65.517827
F 33.277557 24.433321 40.051027
F 14.932257 24.458521 43.924027
F 14.932257 32.182221 43.924027
F 14.932257 39.905921 43.924027
F 23.744757 24.446421 43.976927
F 23.802957 32.019821 44.046527
F 23.780957 40.009021 43.923127
F 8.141807 30.893321 47.377927
F 8.141807 38.617021 47.377927
F 32.831557 42.570321 43.369927
F 8.141807 46.340721 47.377927
F 17.059357 30.894921 47.625927
F 17.059357 38.618721 47.625927
F 17.059357 23.171221 47.625927
F 17.059357 46.342421 47.625927
F 25.984657 30.693021 47.891627
F 26.046957 38.678621 47.853527
F 32.763957 32.163121 46.994027
F 8.243457 28.322021 43.738327
F 8.243457 36.045721 43.738327
F 8.243457 43.769521 43.738327
F 17.161057 28.320321 43.986327
F 17.161057 36.044121 43.986327
F 17.161057 43.767821 43.986327
F 26.248257 28.227421 44.137427
F 26.243357 35.953121 44.130427
F 26.014757 43.840021 44.122427
F 8.167287 28.322021 46.465727
F 8.167287 36.045721 46.465727
F 8.167287 43.769521 46.465727
F 17.084757 28.320321 46.716027
F 17.084757 36.044121 46.716027
F 17.084757 43.767821 46.716027
F 26.062657 28.299521 46.794627
F 26.052457 35.921021 46.847927
F 25.965657 43.794521 46.911927
F 8.065617 30.893321 50.105327
F 8.065617 38.617021 50.105327
F 8.065617 46.340721 50.105327
F 16.983057 30.894921 50.355527
F 16.983057 38.618721 50.355527
F 16.983057 23.171221 50.355527
F 16.983057 46.342421 50.355527
F 25.837557 30.836921 50.640427
F 25.755357 38.563921 50.613227
F 29.970157 43.692021 61.604427
F 10.398257 24.458421 46.529327
F 10.398257 32.182121 46.529327
F 10.398257 39.905821 46.529327
F 19.227357 24.478821 46.505627
F 19.352957 32.319221 46.959927
F 19.340757 39.857521 46.538727
F 28.289757 24.431621 46.752827
F 28.242457 31.962621 46.890827
F 28.361657 39.952221 46.989527
F 10.296657 27.033121 50.168827
F 10.296657 34.756921 50.168827
F 10.296657 42.480621 50.168827
F 19.008157 27.084821 50.462527
F 19.183757 34.934421 50.326727
F 19.223157 42.372421 50.269727
F 27.813057 26.833621 50.434927
F 28.094357 34.599321 50.636127
F 28.252057 42.415121 50.802927
F 10.372857 27.033121 47.439027
F 10.372857 34.756921 47.439027
F 10.372857 42.480621 47.439027
F 19.210357 26.874121 47.659327
F 19.355157 34.947821 47.598127
F 19.357657 42.410621 47.508027
F 28.298457 27.030621 47.684027
F 28.150757 34.612821 47.861727
F 28.173857 42.509121 48.054027
F 10.474557 24.458421 43.799427
F 10.474557 32.182121 43.799427
F 10.474557 39.905821 43.799427
F 32.303157 26.987621 55.178727
F 19.464057 31.954121 44.261727
F 19.464257 39.811821 43.799127
F 28.422157 24.391521 43.985027
F 28.337257 32.047221 44.101627
F 28.398057 39.750521 44.267527
F 12.601757 30.894921 47.501327
F 12.601757 38.618721 47.501327
F 30.564857 38.564821 43.361527
F 12.601757 46.342421 47.501327
F 21.551657 30.754421 47.857627
F 21.595157 38.758221 47.781927
F 30.700757 43.928821 39.832027
F 30.483557 30.875621 47.932227
F 30.497657 38.511621 48.011327
F 32.643657 42.586621 50.628327
F 30.001857 36.055421 61.496627
F 12.703457 28.320321 43.861827
F 12.703457 36.044121 43.861827
F 12.703457 43.767821 43.861827
F 21.634157 28.272021 44.064127
F 21.504557 36.138221 44.184427
F 21.547457 43.862721 44.259927
F 30.639257 28.401921 44.238327
F 30.485257 36.029421 44.466027
F 30.559157 43.797921 44.204827
F 12.627257 28.320321 46.591527
F 12.627257 36.044121 46.591527
F 12.627257 43.767821 46.591527
F 21.536157 28.275721 46.733527
F 21.551157 36.151421 46.908127
F 21.581957 43.872621 46.964427
F 30.575657 28.297721 46.996827
F 30.283057 36.022221 47.116227
F 30.517657 43.760421 46.912327
F 12.525557 30.894921 50.231027
F 12.525557 38.618721 50.231027
F 12.525557 46.342421 50.231027
F 21.324657 30.862621 50.539927
F 21.368457 38.650721 50.477127
F 30.944557 36.039321 39.672327
F 30.447557 30.897621 50.588127
F 30.206157 38.528621 50.626827
F 29.888057 28.354121 61.349127
F 30.652957 28.265621 40.056627
F 5.741067 24.463021 53.678827
F 32.350857 24.433621 54.196527
F 5.741067 32.186721 53.678827
F 32.289757 26.860021 50.578827
F 5.741067 39.910521 53.678827
F 29.953457 23.130021 65.356127
F 14.652657 24.458521 53.932927
F 14.652657 32.182221 53.932927
F 14.652657 39.905921 53.932927
F 23.480257 24.439521 53.902927
F 23.347257 32.096721 54.040027
F 23.439957 39.982221 54.387227
F 6.249367 27.028521 35.480827
F 5.639387 27.028521 57.318327
F 33.023657 24.442421 44.244927
F 32.284357 26.941221 57.840927
F 6.249367 34.752221 35.480827
F 5.639387 34.752221 57.318327
F 27.606057 42.500521 65.271227
F 32.304257 34.563821 57.990827
F 6.249367 42.476021 35.480827
F 5.639387 42.476021 57.318327
F 18.719657 27.033421 64.892327
F 32.274757 42.478921 57.937427
F 15.160957 27.033121 35.735027
F 14.550957 27.033121 57.572527
F 15.160957 34.756821 35.735027
F 14.550957 34.756821 57.572527
F 15.160957 42.480521 35.735027
F 14.550957 42.480521 57.572527
F 24.042057 26.881821 35.907627
F 23.421857 26.890321 57.852827
F 24.290357 34.862521 35.838027
F 23.248257 34.583621 57.896227
F 24.202257 42.558821 36.004627
F 23.443957 42.477421 57.883127
F 5.715357 27.028521 54.599027
F 20.956057 38.568821 64.933427
F 33.091557 39.723921 37.205627
F 5.715357 34.752221 54.599027
F 19.788357 42.516021 33.035827
F 32.450057 34.658621 55.215727
F 5.715357 42.476021 54.599027
F 19.884557 34.691621 32.963027
F 32.200957 42.375921 55.304527
F 15.237257 27.033121 33.005327
F 14.627257 27.033121 54.842827
F 15.237257 34.756821 33.005327
F 14.627257 34.756821 54.842827
F 15.237257 42.480521 33.005327
F 14.627257 42.480521 54.842827
F 33.060357 34.815821 40.942727
F 23.458757 26.977421 54.993927
F 32.737657 32.188721 51.480727
F 23.488257 34.615721 55.217827
F 27.545157 34.738721 65.181327
F 23.343757 42.624821 55.094027
F 5.817007 24.463021 50.959527
F 25.585657 23.156321 65.049127
F 5.817007 32.186721 50.959527
F 32.577257 34.729221 48.133127
F 5.817007 39.910521 50.959527
F 25.343357 38.707721 65.104227
F 14.728857 24.458521 51.203227
F 14.728857 32.182221 51.203227
F 14.728857 39.905921 51.203227
F 23.578457 24.340121 51.221027
F 23.647457 32.104721 51.517527
F 23.631057 39.927921 51.606727
F 8.548457 30.893321 32.819627
F 7.938477 30.893321 54.657127
F 8.548457 38.617021 32.819627
F 7.938477 38.617021 54.657127
F 33.096757 27.115321 40.767927
F 21.408457 43.690021 61.467327
F 8.548457 46.340721 32.819627
F 7.938477 46.340721 54.657127
F 17.466057 30.894921 33.067527
F 16.856057 30.894921 54.905027
F 17.466057 38.618721 33.067527
F 16.856057 38.618721 54.905027
F 17.466057 23.171221 33.067527
F 30.609157 30.866521 43.111327
F 17.466057 46.342421 33.067527
F 16.856057 46.342421 54.905027
F 30.042257 38.704821 65.076227
F 25.751057 30.688121 54.893927
F 23.301457 42.523221 65.065527
F 25.717157 38.527521 55.280527
F 32.736357 31.976821 44.208227
F 12.296757 36.044121 58.420127
F 8.040127 28.322021 51.017527
F 8.040127 36.045721 51.017527
F 8.040127 43.769521 51.017527
F 16.957657 28.320321 51.265427
F 16.957657 36.044121 51.265427
F 16.957657 43.767821 51.265427
F 25.792857 28.336321 51.473427
F 25.952857 35.897821 51.553427
F 25.771957 43.554021 51.448727
F 7.963957 28.322021 53.744927
F 7.963957 36.045721 53.744927
F 7.963957 43.769521 53.744927
F 16.881457 28.320321 53.995127
F 16.881457 36.044121 53.995127
F 16.881457 43.767821 53.995127
F 25.715057 28.236721 54.210527
F 25.665057 36.085521 54.218827
F 25.620557 43.628621 54.191327
F 8.472267 30.893321 35.547027
F 7.862287 30.893321 57.384527
F 8.472267 38.617021 35.547027
F 7.862287 38.617021 57.384527
F 8.472267 46.340721 35.547027
F 7.862287 46.340721 57.384527
F 17.389757 30.894921 35.797227
F 16.779757 30.894921 57.634727
F 17.389757 38.618721 35.797227
F 16.779757 38.618721 57.634727
F 28.783057 34.605221 33.065827
F 31.865257 27.013521 65.201027
F 17.389757 46.342421 35.797227
F 16.779757 46.342421 57.634727
F 26.345957 30.847521 36.092227
F 25.636257 30.752621 57.568727
F 26.320457 38.634821 35.950627
F 25.597557 38.656621 57.882727
F 33.387857 24.363521 37.358527
F 21.615557 43.824521 39.424127
F 10.194957 24.458421 53.808427
F 10.194957 32.182121 53.808427
F 10.194957 39.905821 53.808427
F 19.180457 24.246421 53.897427
F 18.993257 32.281421 54.012327
F 18.996057 40.003621 54.082527
F 27.814057 24.161821 54.300527
F 27.971057 32.232321 54.170327
F 27.992357 39.966021 54.273627
F 10.703257 27.033121 35.610527
F 10.093257 27.033121 57.448027
F 10.703257 34.756921 35.610527
F 10.093257 34.756921 57.448027
F 10.703257 42.480621 35.610527
F 10.093257 42.480621 57.448027
F 19.625357 26.946121 35.962127
F 18.998357 27.015221 57.659127
F 19.571057 34.898921 35.836027
F 19.043757 34.606521 57.610027
F 19.756057 42.552321 35.936827
F 19.076757 42.487521 57.826127
F 28.772057 27.084221 36.289827
F 27.812757 26.844121 57.861227
F 28.725157 34.921321 35.862527
F 27.954357 34.791821 58.047127
F 28.723257 42.433921 36.117127
F 27.780557 42.374021 58.056727
F 10.779557 27.033121 32.880727
F 10.169557 27.033121 54.718227
F 10.779557 34.756921 32.880727
F 10.169557 34.756921 54.718227
F 10.779557 42.480621 32.880727
F 10.169557 42.480621 54.718227
F 21.990057 31.045721 33.125727
F 18.919057 26.830621 54.991827
F 29.995457 22.984921 62.518427
F 19.071057 34.716421 54.994527
F 29.718757 30.747321 65.195827
F 19.155557 42.618221 54.956727
F 33.038257 32.352721 40.003827
F 27.739357 26.742221 55.192827
F 12.906757 36.044121 36.582627
F 28.000757 34.811121 55.273227
F 25.484357 30.822321 65.146527
F 27.830957 42.344021 55.360727
F 10.271157 24.458421 51.078627
F 10.271157 32.182121 51.078627
F 10.271157 39.905821 51.078627
F 19.068757 24.543921 51.230427
F 19.116057 32.290821 51.193527
F 19.154457 39.786821 51.396027
F 27.998657 24.226121 51.497027
F 28.079957 32.029121 51.405127
F 27.945257 39.912321 51.586327
F 13.008457 30.894921 32.943027
F 12.398457 30.894921 54.780527
F 13.008457 38.618721 32.943027
F 12.398457 38.618721 54.780527
F 33.137957 39.889521 39.893327
F 21.575457 38.641021 42.989627
F 13.008457 46.342421 32.943027
F 12.398457 46.342421 54.780527
F 32.627957 34.798221 50.789527
F 21.101757 30.764121 54.965727
F 19.381957 24.521021 43.887827
F 21.119257 38.457921 55.059027
F 24.462757 42.572121 33.152027
F 21.063157 36.084221 61.385727
F 28.888357 42.546021 33.423727
F 30.179057 30.845921 55.048427
F 32.842557 39.963921 44.327227
F 30.167257 38.479921 55.068927
F 27.715457 26.891621 65.187027
F 21.670457 30.735121 43.206327
F 32.396657 39.892621 51.581427
F 21.910357 35.935321 39.687027
F 12.500157 28.320321 51.140927
F 12.500157 36.044121 51.140927
F 12.500157 43.767821 51.140927
F 21.240957 28.395821 51.412527
F 21.474557 35.977621 51.477927
F 21.465657 43.611521 51.426627
F 30.091057 28.073221 51.403627
F 30.249157 35.969321 51.464927
F 30.500757 43.767321 51.609427
F 12.423857 28.320321 53.870627
F 12.423857 36.044121 53.870627
F 12.423857 43.767821 53.870627
F 21.189157 28.055521 54.140227
F 21.332257 36.008521 54.139427
F 21.218857 44.037621 54.026727
F 29.938957 28.036721 54.054927
F 30.313757 35.824421 54.097327
F 30.124157 43.686821 54.415027
F 12.932157 30.894921 35.672727
F 12.322257 30.894921 57.510227
F 12.932157 38.618721 35.672727
F 12.322257 38.618721 57.510227
F 12.932157 46.342421 35.672727
F 12.322257 46.342421 57.510227
F 21.878157 30.917221 36.000227
F 21.064557 30.803221 57.698427
F 21.857057 38.582021 35.726327
F 21.362857 38.513121 57.748627
F 26.509957 30.678421 33.356127
F 21.062557 28.331921 61.362127
F 31.093057 30.950821 36.158827
F 29.986857 30.919921 57.729727
F 30.704357 38.555721 36.081327
F 30.065657 38.513721 57.801827
F 21.685157 28.398121 39.564327
F 12.220557 43.767821 61.149827
F 33.084257 42.645521 40.576827
F 12.830557 43.767821 39.312327
F 6.147717 24.463021 39.120427
F 5.537737 24.463021 60.957927
F 30.946257 43.759021 37.157327
F 32.107657 24.350921 61.552127
F 6.147717 32.186721 39.120427
F 5.537737 32.186721 60.957927
F 18.824957 42.546421 64.904627
F 32.158957 32.149021 61.719327
F 6.147717 39.910521 39.120427
F 5.537737 39.910521 60.957927
F 12.906757 43.767821 36.582627
F 32.330257 39.963521 61.441827
F 15.059357 24.458521 39.374527
F 14.449357 24.458521 61.212027
F 15.059357 32.182221 39.374527
F 14.449357 32.182221 61.212027
F 15.059357 39.905921 39.374527
F 14.449357 39.905921 61.212027
F 24.026757 24.515221 39.533827
F 23.286057 24.347021 61.524127
F 24.089657 32.122521 39.602727
F 23.301457 32.173421 61.380027
F 24.016357 39.923321 39.325827
F 23.373557 39.717921 61.384227
F 6.046037 27.028521 42.760027
F 5.436067 27.028521 64.597527
F 33.437357 27.187921 33.922027
F 33.220057 32.243421 37.182927
F 6.046037 34.752221 42.760027
F 5.436067 34.752221 64.597527
F 33.106257 42.297621 36.326127
F 32.162657 42.309221 62.526127
F 6.046037 42.476021 42.760027
F 5.436067 42.476021 64.597527
F 23.219457 34.866221 64.945627
F 21.830557 28.313921 36.709027
F 14.957657 27.033121 43.014127
F 14.347657 27.033121 64.851627
F 14.957657 34.756821 43.014127
F 14.347657 34.756821 64.851627
F 14.957657 42.480521 43.014127
F 14.347657 42.480521 64.851627
F 24.023457 27.010921 43.233827
F 28.924057 27.028921 33.492627
F 23.958457 34.786121 43.205527
F 32.855557 27.086221 43.376127
F 23.688357 42.634221 42.983627
F 31.206757 30.900521 33.449427
F 6.122007 27.028521 40.040727
F 5.512037 27.028521 61.878227
F 23.333457 26.916921 65.104927
F 31.934757 27.004421 62.482527
F 6.122007 34.752221 40.040727
F 5.512037 34.752221 61.878227
F 12.296757 43.767821 58.420127
F 31.978057 34.660521 62.725227
F 6.122007 42.476021 40.040727
F 5.512037 42.476021 61.878227
F 12.296757 28.320321 58.420127
F 12.906757 28.320321 36.582627
F 15.033857 27.033121 40.284427
F 14.423957 27.033121 62.121927
F 15.033857 34.756821 40.284427
F 14.423957 34.756821 62.121927
F 15.033857 42.480521 40.284427
F 14.423957 42.480521 62.121927
F 23.949157 26.946121 40.471727
F 23.285057 26.926221 62.477027
F 24.045157 34.608521 40.545027
F 23.304357 34.683721 62.207627
F 23.895157 42.470321 40.271727
F 23.467957 42.223821 62.292627
F 6.223667 24.463021 36.401127
F 5.613687 24.463021 58.238627
F 32.532657 39.739421 54.315427
F 32.214457 24.514421 58.883427
F 6.223667 32.186721 36.401127
F 5.613687 32.186721 58.238627
F 21.225057 28.249921 58.607827
F 32.157957 32.035721 58.793927
F 6.223667 39.910521 36.401127
F 5.613687 39.910521 58.238627
F 24.314757 34.766521 33.005327
F 32.299857 39.825421 58.817827
F 15.135557 24.458521 36.644827
F 14.525557 24.458521 58.482427
F 15.135557 32.182221 36.644827
F 14.525557 32.182221 58.482427
F 15.135557 39.905921 36.644827
F 14.525557 39.905921 58.482427
F 24.316657 24.365921 36.748327
F 23.401657 24.280021 58.868427
F 24.146957 32.255621 36.904927
F 23.412157 32.012821 58.745227
F 24.018957 39.889921 36.630427
F 23.358057 39.975221 58.717927
F 8.345137 30.893321 40.098827
F 7.735157 30.893321 61.936327
F 8.345137 38.617021 40.098827
F 7.735157 38.617021 61.936327
F 12.220557 36.044121 61.149827
F 21.853757 38.559121 33.086727
F 8.345137 46.340721 40.098827
F 7.735157 46.340721 61.936327
F 17.262657 30.894921 40.346727
F 16.652757 30.894921 62.184227
F 17.262657 38.618721 40.346727
F 16.652757 38.618721 62.184227
F 17.262657 23.171221 40.346727
F 12.118857 46.342421 64.789427
F 17.262657 46.342421 40.346727
F 16.652757 46.342421 62.184227
F 26.243157 30.931321 40.483027
F 25.490057 30.933621 62.393527
F 26.123057 38.665021 40.499827
F 25.598157 38.716021 62.324527
F 12.830557 36.044121 39.312327
F 30.935957 28.302821 37.275627
F 8.446777 28.322021 36.459227
F 7.836807 28.322021 58.296727
F 8.446777 36.045721 36.459227
F 7.836807 36.045721 58.296727
F 8.446777 43.769521 36.459227
F 7.836807 43.769521 58.296727
F 17.364357 28.320321 36.707127
F 16.754357 28.320321 58.544627
F 17.364357 36.044121 36.707127
F 16.754357 36.044121 58.544627
F 17.364357 43.767821 36.707127
F 16.754357 43.767821 58.544627
F 26.418557 28.156621 36.804927
F 25.541557 28.345821 58.731127
F 26.442657 36.110921 36.884627
F 25.672157 36.022521 58.660127
F 26.486357 43.734421 36.884727
F 25.738857 43.841721 58.874727
F 8.370607 28.322021 39.186527
F 7.760637 28.322021 61.024127
F 8.370607 36.045721 39.186527
F 7.760637 36.045721 61.024127
F 8.370607 43.769521 39.186527
F 7.760637 43.769521 61.024127
F 17.288057 28.320321 39.436827
F 16.678157 28.320321 61.274327
F 17.288057 36.044121 39.436827
F 16.678157 36.044121 61.274327
F 17.288057 43.767821 39.436827
F 16.678157 43.767821 61.274327
F 26.070057 28.289721 39.641727
F 25.456457 28.368621 61.475227
F 26.219257 36.024221 39.606727
F 25.592257 36.061121 61.428827
F 26.198657 43.830221 39.561627
F 25.567057 43.822421 61.504127
F 8.268937 30.893321 42.826127
F 7.658957 30.893321 64.663627
F 8.268937 38.617021 42.826127
F 7.658957 38.617021 64.663627
F 8.268937 46.340721 42.826127
F 7.658957 46.340721 64.663627
F 17.186457 30.894921 43.076427
F 16.576457 30.894921 64.913927
F 17.186457 38.618721 43.076427
F 16.576457 38.618721 64.913927
F 12.728857 46.342421 42.951927
F 16.576457 23.171221 64.913927
F 17.186457 46.342421 43.076427
F 16.576457 46.342421 64.913927
F 26.083957 30.876321 43.186627
F 21.139857 36.017721 58.700027
F 26.069057 38.605821 43.213727
F 21.805057 35.858421 36.879327
F 12.220557 28.320321 61.149827
F 30.909257 36.092921 36.954627
F 10.601657 24.458421 39.250127
F 9.991637 24.458421 61.087627
F 10.601657 32.182121 39.250127
F 9.991637 32.182121 61.087627
F 10.601657 39.905821 39.250127
F 9.991637 39.905821 61.087627
F 19.410157 24.286721 39.427727
F 18.873257 24.453421 61.380127
F 19.578857 32.132321 39.421527
F 18.956957 32.117821 61.235127
F 19.482357 39.872921 39.312727
F 18.991857 39.773321 61.366827
F 28.785857 24.505121 39.824827
F 27.744157 24.469921 61.428927
F 28.503757 32.234221 39.541727
F 27.731257 32.056421 61.201927
F 28.382057 39.784621 39.809927
F 27.821757 39.895521 61.547227
F 10.499957 27.033121 42.889727
F 9.889957 27.033121 64.727227
F 10.499957 34.756921 42.889727
F 9.889957 34.756921 64.727227
F 10.499957 42.480621 42.889727
F 9.889957 42.480621 64.727227
F 19.414057 27.078021 43.050827
F 33.334757 34.768621 36.184627
F 19.425557 34.468821 43.118327
F 19.611057 26.983421 33.117427
F 19.467357 42.558521 43.161127
F 32.704157 27.013521 47.893727
F 28.333357 26.998421 43.234027
F 21.172557 43.846421 58.755727
F 28.443257 34.699221 43.169527
F 29.982457 28.257921 58.609527
F 28.289857 42.323721 43.272527
F 22.030857 43.876421 36.770927
F 10.576157 27.033121 40.159927
F 9.966227 27.033121 61.997427
F 10.576157 34.756921 40.159927
F 9.966227 34.756921 61.997427
F 10.576157 42.480621 40.159927
F 9.966227 42.480621 61.997427
F 19.424957 26.942521 40.294627
F 18.768257 27.079321 62.129527
F 19.547157 34.674521 40.376527
F 18.952757 34.696521 62.209927
F 19.438957 42.450821 40.324527
F 18.936457 42.439121 62.182327
F 28.404757 27.010021 40.553427
F 27.711257 27.104021 62.472727
F 28.516957 34.930321 40.421227
F 27.861357 34.631921 62.458127
F 28.422057 42.362321 40.637527
F 27.756557 42.371221 62.439527
F 10.677857 24.458421 36.520327
F 10.067857 24.458421 58.357827
F 10.677857 32.182121 36.520327
F 10.067857 32.182121 58.357827
F 10.677857 39.905821 36.520327
F 10.067857 39.905821 58.357827
F 19.758957 24.283021 36.656127
F 18.996357 24.431921 58.563327
F 19.565357 32.138921 36.713027
F 18.883257 32.159621 58.608227
F 19.634657 39.920121 36.601727
F 19.120157 39.857221 58.632627
F 28.855357 24.380721 36.970827
F 27.915357 24.252021 58.744027
F 28.722657 32.228021 36.762127
F 27.866057 32.111721 58.539627
F 28.523557 39.864721 36.945827
F 27.852557 39.722321 58.821327
F 12.805157 30.894921 40.222227
F 12.195157 30.894921 62.059727
F 12.805157 38.618721 40.222227
F 12.195157 38.618721 62.059727
F 12.118857 38.618721 64.789427
F 12.728857 38.618721 42.951927
F 12.805157 46.342421 40.222227
F 12.195157 46.342421 62.059727
F 21.817957 30.944721 40.485027
F 21.051457 30.882321 62.253227
F 21.748657 38.776221 40.272627
F 21.149957 38.553621 62.326227
F 12.830557 28.320321 39.312327
F 30.112257 43.645221 58.919127
F 30.751057 31.090521 40.447027
F 29.903757 30.784721 62.441027
F 30.753657 38.602221 40.653427
F 30.109857 38.606621 62.385427
F 12.118857 30.894921 64.789427
F 12.728857 30.894921 42.951927
F 30.214157 35.990221 58.844927
F 30.648657 23.114821 43.474527
F 32.729857 34.624321 43.632427
F 32.163757 42.663021 65.108327
F 33.323757 26.866321 36.606727
F 30.517757 23.078421 47.617527
F 33.333457 34.800221 33.504327
F 21.193557 46.378821 57.760427
F 25.593757 23.057521 62.278827
F 22.152657 23.154921 35.692127
F 26.148757 23.155721 47.468527
F 30.142457 23.023121 57.786827
F 21.109357 23.071821 64.824827
F 25.722757 46.247021 50.507627
F 21.568957 23.264221 42.841927
F 21.925457 23.006221 40.068927
F 25.547857 46.305421 54.943427
F 30.341057 46.350821 50.604227
F 21.006057 22.842921 62.047427
F 25.688757 22.961821 57.740727
F 25.642857 22.948221 55.013727
F 21.413957 23.135221 47.498627
F 21.762957 46.408921 43.219927
F 25.421057 46.266621 64.965727
F 30.640057 46.379221 43.477927
F 25.472357 46.457521 62.324727
F 30.192557 46.286921 55.273027
F 21.332657 46.366621 50.669327
F 21.350457 46.452321 47.918727
F 25.641257 46.275421 57.735127
F 30.845257 46.699221 40.729427
F 22.035557 46.421121 33.182927
F 21.939257 46.453621 35.916627
F 21.368257 23.111521 50.165927
F 26.081357 23.155621 43.188327
F 30.244557 23.173621 50.312827
F 31.148457 23.122421 36.244227
F 26.307157 23.239321 40.410227
F 22.132357 23.232721 32.994627
F 21.264857 23.078021 57.884427
F 26.686757 23.168621 35.962727
F 25.821357 22.872421 50.154727
F 26.718157 23.155521 33.242827
F 21.386357 23.143721 54.993727
F 5.334417 24.463021 68.237127
F 4.724437 24.463021 90.074627
F 31.997157 24.407021 69.087727
F 31.393057 24.386521 90.945327
F 5.334417 32.186721 68.237127
F 4.724437 32.186721 90.074627
F 31.841057 31.981521 68.780627
F 31.504157 32.014621 90.669727
F 5.334417 39.910521 68.237127
F 4.724437 39.910521 90.074627
F 31.955757 39.904821 68.914527
F 31.458457 40.194221 90.941327
F 14.246057 24.458521 68.491227
F 13.636057 24.458521 90.328727
F 14.246057 32.182221 68.491227
F 13.636057 32.182221 90.328727
F 14.246057 39.905921 68.491227
F 13.636057 39.905921 90.328727
F 22.990757 24.381121 68.593527
F 22.645157 24.486821 90.689627
F 23.047457 32.394721 68.563227
F 22.571257 32.161821 90.637327
F 23.179457 39.785021 68.798527
F 22.635057 39.999421 90.596627
F 5.232737 27.028521 71.876727
F 4.622757 27.028521 93.714227
F 31.762657 26.968221 72.531127
F 31.284557 27.183521 94.484827
F 5.232737 34.752221 71.876727
F 4.622757 34.752221 93.714227
F 31.996057 34.746221 72.701827
F 31.472657 34.886221 94.514927
F 5.232737 42.476021 71.876727
F 4.622757 42.476021 93.714227
F 31.784357 42.196521 72.540627
F 31.347457 42.694821 94.517627
F 14.144357 27.033121 72.130827
F 13.534357 27.033121 93.968327
F 14.144357 34.756821 72.130827
F 13.534357 34.756821 93.968327
F 14.144357 42.480521 72.130827
F 13.534357 42.480521 93.968327
F 22.976257 27.113921 72.081627
F 22.503657 27.193921 94.178527
F 23.010657 34.701421 72.257827
F 22.550557 34.674421 94.207027
F 22.997857 42.361121 72.239227
F 22.411657 42.453721 94.100627
F 5.308707 27.028521 69.157427
F 4.698727 27.028521 90.994927
F 31.935157 26.898121 69.948127
F 31.309657 26.966821 91.740227
F 5.308707 34.752221 69.157427
F 4.698727 34.752221 90.994927
F 32.041757 34.408521 69.873527
F 31.459457 34.666821 91.722127
F 5.308707 42.476021 69.157427
F 4.698727 42.476021 90.994927
F 31.924957 42.491921 69.887327
F 31.439857 42.769121 91.917227
F 14.220557 27.033121 69.401127
F 13.610657 27.033121 91.238627
F 14.220557 34.756821 69.401127
F 13.610657 34.756821 91.238627
F 14.220557 42.480521 69.401127
F 13.610657 42.480521 91.238627
F 23.030457 27.137021 69.453327
F 22.515957 27.039121 91.569627
F 23.175157 34.895821 69.678527
F 22.571457 34.775321 91.364827
F 23.201657 42.435521 69.564127
F 22.284657 42.483121 91.500627
F 4.800387 24.463021 87.355327
F 21.046957 36.117721 65.934227
F 31.627557 24.451621 88.114527
F 4.800387 32.186721 87.355327
F 23.193957 32.229721 65.901827
F 31.482857 32.019221 87.998327
F 4.800387 39.910521 87.355327
F 32.121957 24.491121 66.458227
F 31.455357 39.820221 88.188927
F 14.322257 24.458521 65.761527
F 13.712257 24.458521 87.599027
F 14.322257 32.182221 65.761527
F 13.712257 32.182221 87.599027
F 14.322257 39.905921 65.761527
F 13.712257 39.905921 87.599027
F 21.005657 28.161821 65.771727
F 22.656657 24.332421 87.851627
F 18.865257 39.860321 65.930927
F 22.527057 32.248321 87.692527
F 21.105957 43.810321 65.868227
F 22.702957 39.987521 87.807327
F 7.531827 30.893321 69.215427
F 6.921857 30.893321 91.052927
F 7.531827 38.617021 69.215427
F 6.921857 38.617021 91.052927
F 29.075757 28.581921 98.199027
F 32.088757 40.027421 66.280027
F 7.531827 46.340721 69.215427
F 6.921857 46.340721 91.052927
F 16.449357 30.894921 69.463427
F 15.839457 30.894921 91.300927
F 16.449357 38.618721 69.463427
F 15.839457 38.618721 91.300927
F 16.449357 23.171221 69.463427
F 15.839457 23.171221 91.300927
F 16.449357 46.342421 69.463427
F 15.839457 46.342421 91.300927
F 25.112457 30.899221 69.565127
F 24.677457 30.838421 91.465527
F 25.542057 38.698521 69.740227
F 24.731257 38.811921 91.451727
F 27.279457 24.362321 87.976927
F 31.193657 24.520621 98.103327
F 7.633477 28.322021 65.575927
F 7.023507 28.322021 87.413427
F 7.633477 36.045721 65.575827
F 7.023507 36.045721 87.413427
F 7.633477 43.769521 65.575827
F 7.023507 43.769521 87.413427
F 16.551057 28.320321 65.823827
F 15.941057 28.320321 87.661327
F 16.551057 36.044121 65.823827
F 15.941057 36.044121 87.661327
F 16.551057 43.767821 65.823827
F 15.941057 43.767821 87.661327
F 22.387157 39.935921 97.795927
F 24.823457 28.221021 87.911827
F 28.956257 36.165421 98.051327
F 25.007457 35.945021 87.944827
F 29.417357 30.875321 84.228227
F 24.767857 43.791621 88.019627
F 7.557307 28.322021 68.303227
F 6.947327 28.322021 90.140727
F 7.557307 36.045721 68.303227
F 6.947327 36.045721 90.140727
F 7.557307 43.769521 68.303227
F 6.947327 43.769521 90.140727
F 16.474757 28.320321 68.553527
F 15.864857 28.320321 90.391027
F 16.474757 36.044121 68.553527
F 15.864857 36.044121 90.391027
F 16.474757 43.767821 68.553527
F 15.864857 43.767821 90.391027
F 25.400157 28.261721 68.691227
F 24.723757 28.264721 90.659027
F 25.418857 36.141721 68.659727
F 24.843757 36.104521 90.598927
F 25.406757 43.797121 68.649927
F 24.674057 43.698921 90.686627
F 7.455637 30.893321 71.942827
F 6.845657 30.893321 93.780327
F 7.455637 38.617021 71.942827
F 6.845657 38.617021 93.780327
F 7.455637 46.340721 71.942827
F 6.845657 46.340721 93.780327
F 16.373157 30.894921 72.193127
F 15.763157 30.894921 94.030627
F 16.373157 38.618721 72.193127
F 15.763157 38.618721 94.030627
F 16.373157 23.171221 72.193127
F 15.763157 23.171221 94.030627
F 16.373157 46.342421 72.193127
F 15.763157 46.342421 94.030627
F 25.226957 30.893921 72.296927
F 24.729257 30.909221 94.158227
F 25.405357 38.364121 72.409727
F 24.535357 38.628621 94.205827
F 29.517557 28.326421 83.395327
F 20.596157 43.680321 83.238927
F 9.788317 24.458421 68.366827
F 9.178337 24.458421 90.204327
F 9.788317 32.182121 68.366827
F 9.178337 32.182121 90.204327
F 9.788317 39.905821 68.366827
F 9.178337 39.905821 90.204327
F 18.670957 24.333621 68.466527
F 18.101757 24.455621 90.482527
F 18.725857 32.291521 68.625527
F 18.054157 32.143021 90.417827
F 18.712257 39.938121 68.661027
F 17.952257 39.996621 90.392927
F 27.597757 24.423121 68.675527
F 27.074657 24.467221 90.691727
F 27.568057 32.121321 68.846227
F 26.978257 32.137021 90.771827
F 27.738757 40.054321 68.878727
F 27.146357 39.936621 90.845427
F 9.686637 27.033121 72.006427
F 9.076657 27.033121 93.843927
F 9.686637 34.756921 72.006427
F 9.076657 34.756921 93.843927
F 9.686637 42.480621 72.006427
F 9.076657 42.480621 93.843927
F 18.595157 27.111821 72.335027
F 17.991957 27.033121 94.092827
F 18.551357 34.708321 72.297927
F 17.991957 34.756821 94.092827
F 18.714257 42.546421 72.202227
F 17.991957 42.480521 94.092827
F 27.410457 27.145221 72.394127
F 26.903857 27.099921 94.277127
F 27.364757 34.606621 72.444727
F 26.890057 34.895821 94.341827
F 27.735557 42.289521 72.453627
F 26.811057 42.512621 94.276227
F 9.762897 27.033121 69.276527
F 9.152927 27.033121 91.114027
F 9.762897 34.756921 69.276527
F 9.152927 34.756921 91.114027
F 9.762897 42.480621 69.276527
F 9.152927 42.480621 91.114027
F 18.807357 26.869421 69.525327
F 18.093757 26.988221 91.397927
F 18.731757 34.839821 69.596527
F 18.045657 34.637321 91.397927
F 18.780857 42.523621 69.403827
F 18.076757 42.519721 91.407627
F 27.454457 26.945221 69.768927
F 26.953357 27.063121 91.708927
F 27.546957 34.708121 69.802227
F 27.070957 34.766621 91.633927
F 27.604857 42.550121 69.813427
F 26.860557 42.419521 91.521627
F 9.864547 24.458421 65.636927
F 9.254577 24.458421 87.474527
F 9.864547 32.182121 65.636927
F 9.254577 32.182121 87.474527
F 9.864547 39.905821 65.636927
F 9.254577 39.905821 87.474527
F 18.747457 32.082721 65.864727
F 18.227657 24.542721 87.705027
F 18.885157 24.322521 65.755627
F 18.180857 32.164221 87.630427
F 26.864157 24.561921 98.065927
F 18.159457 39.773421 87.826227
F 24.582857 43.824521 97.790527
F 25.113257 23.198321 72.222727
F 22.264457 24.647321 97.878927
F 26.853757 31.923421 87.930527
F 29.693557 28.290721 66.198027
F 27.210657 39.751621 88.077927
F 11.991857 30.894921 69.338927
F 11.381857 30.894921 91.176427
F 11.991857 38.618721 69.338927
F 11.381857 38.618721 91.176427
F 20.661757 35.944521 83.337827
F 20.435657 38.549121 86.814827
F 11.991857 46.342421 69.338927
F 11.381857 46.342421 91.176427
F 20.914457 31.002121 69.544427
F 20.304557 30.915921 91.419127
F 20.800257 38.643721 69.670027
F 20.302357 38.809221 91.343827
F 29.577757 28.098021 80.605927
F 20.544257 30.842921 86.779627
F 29.605657 30.773521 69.785527
F 29.183657 30.960221 91.655127
F 29.756157 38.442221 69.800327
F 29.297357 38.734421 91.759427
F 11.508957 46.342421 86.626927
F 11.508957 38.618721 86.626927
F 20.451357 28.307121 82.985527
F 11.610557 43.767821 82.987327
F 12.093457 28.320321 65.699327
F 11.483457 28.320321 87.536827
F 12.093457 36.044121 65.699327
F 11.483457 36.044121 87.536827
F 12.093457 43.767821 65.699327
F 11.483457 43.767821 87.536827
F 27.712057 40.034321 66.129927
F 20.612057 28.352121 87.720627
F 29.884957 43.795521 66.265627
F 20.281857 35.829821 87.790027
F 24.653957 28.390821 97.883127
F 20.352457 43.675321 87.758427
F 23.107157 39.999421 66.069127
F 29.329957 28.289221 87.855627
F 20.949757 23.069421 69.471427
F 29.236357 35.882521 88.050527
F 24.641357 23.340821 94.314327
F 29.396557 43.690721 88.071327
F 12.017257 28.320321 68.429027
F 11.407257 28.320321 90.266527
F 12.017257 36.044121 68.429027
F 11.407257 36.044121 90.266527
F 12.017257 43.767821 68.429027
F 11.407257 43.767821 90.266527
F 20.832957 28.399221 68.528627
F 20.303457 28.277721 90.426327
F 20.791057 36.092921 68.687227
F 20.437257 36.081121 90.422027
F 20.985357 43.577221 68.627627
F 20.265957 43.803721 90.469227
F 29.755557 28.148321 68.941827
F 29.090157 28.300021 90.597827
F 29.756657 35.859321 68.993327
F 29.299757 36.079921 90.812727
F 29.695757 43.984921 69.044027
F 29.099857 43.619521 90.731927
F 11.915557 30.894921 72.068527
F 11.305557 30.894921 93.906127
F 11.915557 38.618721 72.068527
F 11.305557 38.618721 93.906127
F 11.915557 46.342421 72.068527
F 11.305557 46.342421 93.906127
F 20.826157 30.980321 72.242527
F 20.202357 30.946921 94.194027
F 20.884857 38.505721 72.420327
F 20.191957 38.540121 93.950527
F 29.661857 36.090221 66.273327
F 11.585157 38.618721 83.897227
F 29.573557 30.866321 72.480227
F 29.005757 30.977721 94.306627
F 29.735557 38.477021 72.581727
F 29.028957 38.759921 94.580527
F 22.431657 32.174021 97.872827
F 20.600457 43.754121 80.592927
F 25.480657 28.247821 66.002527
F 11.610557 36.044121 82.987327
F 5.131087 24.463021 75.516327
F 4.521107 24.463021 97.353827
F 31.694857 24.179821 76.209027
F 20.351257 35.962721 97.780727
F 5.131087 32.186721 75.516327
F 4.521107 32.186721 97.353827
F 31.754957 32.173221 76.128927
F 20.615157 36.096921 80.569327
F 5.131087 39.910521 75.516327
F 4.521107 39.910521 97.353827
F 31.687257 39.802721 76.222627
F 20.610857 28.497821 80.314027
F 14.042657 24.458521 75.770427
F 13.432757 24.458521 97.607927
F 14.042657 32.182221 75.770427
F 13.432757 32.182221 97.607927
F 14.042657 39.905921 75.770427
F 13.432757 39.905921 97.607927
F 22.801457 24.416821 75.691427
F 23.323857 24.304221 65.926027
F 22.971957 32.122521 76.004327
F 27.621557 32.171221 66.113727
F 22.859257 39.933921 75.819827
F 24.660957 36.009921 98.009927
F 5.029417 27.028521 79.155827
F 31.854357 26.972421 79.885227
F 5.029417 34.752221 79.155827
F 31.705957 34.667921 79.905127
F 5.029417 42.476021 79.155827
F 31.768557 42.401321 79.878527
F 13.941057 27.033121 79.410027
F 13.941057 34.756821 79.410027
F 13.941057 42.480521 79.410027
F 22.594857 26.957421 79.339927
F 22.809357 34.712921 79.643427
F 22.819257 42.429921 79.543727
F 5.105377 27.028521 76.436627
F 4.495407 27.028521 98.274127
F 31.802557 26.892421 77.188427
F 5.105377 34.752221 76.436627
F 4.495407 34.752221 98.274127
F 31.734957 34.664321 77.111027
F 5.105377 42.476021 76.436627
F 4.495407 42.476021 98.274127
F 31.731757 42.530121 77.044427
F 14.017257 27.033121 76.680327
F 14.017257 34.756821 76.680327
F 14.017257 42.480521 76.680327
F 22.867057 27.081221 76.621527
F 22.821157 34.755221 76.870627
F 22.790757 42.434421 76.677127
F 5.207037 24.463021 72.797027
F 4.597057 24.463021 94.634527
F 31.778757 24.336221 73.482127
F 31.301257 24.635921 95.439427
F 5.207037 32.186721 72.797027
F 4.597057 32.186721 94.634527
F 31.865457 32.163221 73.416127
F 31.321457 32.225221 95.339927
F 5.207037 39.910521 72.797027
F 4.597057 39.910521 94.634527
F 31.919157 39.737721 73.532527
F 31.305757 40.069621 95.501327
F 14.118957 24.458521 73.040727
F 13.508957 24.458521 94.878227
F 14.118957 32.182221 73.040727
F 13.508957 32.182221 94.878227
F 14.118957 39.905921 73.040727
F 13.508957 39.905921 94.878227
F 22.984357 24.524221 72.955027
F 22.411157 24.638321 95.164427
F 23.062057 32.159221 73.370727
F 22.390957 32.102421 95.126027
F 23.161557 39.727821 73.239027
F 22.310957 39.918321 95.045527
F 7.328507 30.893321 76.494627
F 7.328507 38.617021 76.494627
F 29.311657 38.460321 87.170127
F 7.328507 46.340721 76.494627
F 16.246057 30.894921 76.742527
F 16.246057 38.618721 76.742527
F 16.246057 23.171221 76.742527
F 16.246057 46.342421 76.742527
F 25.085357 30.745821 76.889527
F 24.952957 38.615921 76.941527
F 27.247957 24.419521 80.576027
F 7.430157 28.322021 72.855027
F 6.820177 28.322021 94.692527
F 7.430157 36.045721 72.855027
F 6.820177 36.045721 94.692527
F 7.430157 43.769521 72.855027
F 6.820177 43.769521 94.692527
F 16.347757 28.320321 73.103027
F 15.737757 28.320321 94.940527
F 16.347757 36.044121 73.103027
F 15.737757 36.044121 94.940527
F 16.347757 43.767821 73.103027
F 15.737757 43.767821 94.940527
F 25.083457 28.419821 73.095927
F 24.726757 28.411921 95.289127
F 25.222757 35.845121 73.382127
F 24.748657 36.190421 95.270427
F 25.345857 43.577521 73.263127
F 24.515457 43.768121 95.135827
F 7.353987 28.322021 75.582427
F 6.744007 28.322021 97.419927
F 7.353987 36.045721 75.582427
F 6.744007 36.045721 97.419927
F 7.353987 43.769521 75.582427
F 6.744007 43.769521 97.419927
F 16.271457 28.320321 75.832627
F 15.661457 28.320321 97.670227
F 16.271457 36.044121 75.832627
F 15.661457 36.044121 97.670227
F 16.271457 43.767821 75.832627
F 15.661457 43.767821 97.670227
F 25.121757 28.268521 75.790827
F 31.843157 32.069921 66.183327
F 25.122057 35.969821 76.161627
F 20.136757 28.270721 97.818427
F 25.029457 43.737221 75.973227
F 11.585157 46.342421 83.897227
F 7.252307 30.893321 79.222027
F 7.252307 38.617021 79.222027
F 7.252307 46.340721 79.222027
F 16.169757 30.894921 79.472227
F 16.169757 38.618721 79.472227
F 16.169757 23.171221 79.472227
F 16.169757 46.342421 79.472227
F 24.931457 30.680321 79.568227
F 25.063557 38.662821 79.666227
F 11.610557 28.320321 82.987327
F 9.584987 24.458421 75.645927
F 8.975007 24.458421 97.483527
F 9.584987 32.182121 75.645927
F 8.975007 32.182121 97.483527
F 9.584987 39.905821 75.645927
F 8.975007 39.905821 97.483527
F 18.603857 24.621221 75.988927
F 17.890257 24.458521 97.732427
F 18.561457 32.156721 75.844427
F 17.890257 32.182221 97.732427
F 18.596857 39.937221 76.060827
F 17.890257 39.905921 97.732427
F 27.389957 24.493321 76.011827
F 11.585157 30.894921 83.897227
F 27.374757 32.103521 76.128227
F 27.244357 39.889521 80.763227
F 27.281857 39.664321 76.252927
F 29.392157 43.690921 83.475927
F 9.483307 27.033121 79.285527
F 9.483307 34.756921 79.285527
F 9.483307 42.480621 79.285527
F 18.338157 27.087521 79.435627
F 18.451457 34.882621 79.684227
F 18.340757 42.516821 79.631127
F 27.174857 27.001421 79.503827
F 27.166357 34.592721 79.618127
F 27.148857 42.327221 79.849727
F 9.559577 27.033121 76.555727
F 9.559577 34.756921 76.555727
F 9.559577 42.480621 76.555727
F 18.421957 27.094921 76.857527
F 18.476157 34.596621 76.850927
F 18.510857 42.650821 76.909427
F 27.300257 27.090621 76.790327
F 27.427857 34.635721 76.949427
F 27.201257 42.286421 76.949027
F 9.661227 24.458421 72.916127
F 9.051247 24.458421 94.753627
F 9.661227 32.182121 72.916127
F 9.051247 32.182121 94.753627
F 9.661227 39.905821 72.916127
F 9.051247 39.905821 94.753627
F 18.618757 24.497121 73.216227
F 17.966557 24.458521 95.002727
F 18.624157 32.195621 73.133827
F 17.966557 32.182221 95.002727
F 18.622857 39.955821 73.153127
F 17.966557 39.905921 95.002727
F 27.268457 24.364721 73.093527
F 26.914857 24.500021 95.273027
F 27.462857 32.176421 73.324227
F 26.833357 32.381321 95.206027
F 27.377957 39.787521 73.564827
F 26.662757 39.944521 95.422127
F 11.788457 30.894921 76.618027
F 11.788457 38.618721 76.618027
F 11.508957 30.894921 86.626927
F 11.788457 46.342421 76.618027
F 20.625557 30.856721 76.891027
F 20.722757 38.573421 76.932827
F 27.733057 24.412521 65.990327
F 29.603857 30.787221 77.256427
F 29.513957 38.556021 77.226027
F 11.686857 43.767821 80.257627
F 11.686857 36.044121 80.257627
F 11.890157 28.320321 72.978427
F 11.280157 28.320321 94.816027
F 11.890157 36.044121 72.978427
F 11.280157 36.044121 94.816027
F 11.890157 43.767821 72.978427
F 11.280157 43.767821 94.816027
F 20.716357 28.392721 73.200127
F 20.158157 28.211821 95.154327
F 20.845657 35.988821 73.272427
F 20.315757 36.123821 94.992527
F 20.826257 43.864521 73.029627
F 20.178557 43.789021 95.032527
F 29.578257 28.304721 73.486027
F 29.119957 28.458121 95.313327
F 29.573657 35.900121 73.553627
F 29.295157 36.156921 95.321827
F 29.798757 43.739921 73.378527
F 28.974757 43.781021 95.309227
F 11.813857 28.320321 75.708127
F 11.203957 28.320321 97.545627
F 11.813857 36.044121 75.708127
F 11.203957 36.044121 97.545627
F 11.813857 43.767821 75.708127
F 11.203957 43.767821 97.545627
F 20.617057 28.282121 75.986627
F 18.212757 40.012021 80.464827
F 20.601557 35.910421 75.999327
F 20.448657 30.869721 84.013227
F 20.621557 43.926721 75.755127
F 27.252357 31.942621 80.390627
F 29.683957 28.183421 76.232627
F 25.339657 36.158521 65.976327
F 29.496457 35.946821 76.270627
F 20.229357 43.693221 97.897527
F 29.498357 43.733021 76.124327
F 20.637357 38.590121 84.079927
F 11.712257 30.894921 79.347727
F 11.712257 38.618721 79.347727
F 11.712257 46.342421 79.347727
F 20.632557 31.046621 79.577527
F 20.620757 38.669321 79.732927
F 29.433157 43.563521 80.778527
F 29.653857 30.689121 79.987727
F 29.554857 38.683521 79.995127
F 11.686857 28.320321 80.257627
F 29.236257 38.574821 84.333427
F 4.927767 24.463021 82.795427
F 31.764657 24.418021 83.704827
F 4.927767 32.186721 82.795427
F 31.747457 31.989121 83.352127
F 4.927767 39.910521 82.795427
F 31.424857 39.875521 83.598427
F 13.839357 24.458521 83.049627
F 13.839357 32.182221 83.049627
F 13.839357 39.905921 83.049627
F 22.674857 24.582221 83.125927
F 22.689257 32.086221 83.227027
F 22.915657 39.829021 83.379427
F 4.826087 27.028521 86.435027
F 31.766357 27.024621 87.063827
F 4.826087 34.752221 86.435027
F 31.666057 34.689221 87.326827
F 4.826087 42.476021 86.435027
F 31.684857 42.591821 87.255027
F 13.737657 27.033121 86.689127
F 13.737657 34.756821 86.689127
F 13.737657 42.480521 86.689127
F 22.599357 26.842621 86.821327
F 22.637757 34.870621 86.976027
F 22.679557 42.456221 86.910427
F 4.902057 27.028521 83.715727
F 31.678857 27.011321 84.367027
F 4.902057 34.752221 83.715727
F 31.629057 34.661521 84.435427
F 4.902057 42.476021 83.715727
F 31.517057 42.406221 84.612227
F 13.813957 27.033121 83.959527
F 13.813957 34.756821 83.959527
F 13.813957 42.480521 83.959527
F 22.602757 26.960321 84.081827
F 22.847557 34.558821 84.213827
F 22.794357 42.462921 84.054327
F 5.003707 24.463021 80.076127
F 31.936357 24.550521 81.010427
F 5.003707 32.186721 80.076127
F 31.764257 31.996021 80.780327
F 5.003707 39.910521 80.076127
F 31.772857 40.014421 80.867327
F 13.915557 24.458521 80.319927
F 13.915557 32.182221 80.319927
F 13.915557 39.905921 80.319927
F 22.816857 24.478321 80.444527
F 22.881657 32.112121 80.517527
F 22.908557 39.875221 80.612727
F 7.125177 30.893321 83.773827
F 7.125177 38.617021 83.773827
F 29.058557 30.913721 86.980827
F 7.125177 46.340721 83.773827
F 16.042757 30.894921 84.021727
F 16.042757 38.618721 84.021727
F 16.042757 23.171221 84.021727
F 16.042757 46.342421 84.021727
F 24.870257 30.781521 84.232427
F 24.978957 38.657421 84.401027
F 29.423157 35.981621 83.309727
F 7.226827 28.322021 80.134227
F 7.226827 36.045721 80.134227
F 7.226827 43.769521 80.134227
F 16.144357 28.320321 80.382127
F 16.144357 36.044121 80.382127
F 16.144357 43.767821 80.382127
F 24.847857 28.146221 80.584127
F 25.057057 35.946221 80.616027
F 25.000457 43.800321 80.594027
F 7.150657 28.322021 82.861627
F 7.150657 36.045721 82.861627
F 7.150657 43.769521 82.861627
F 16.068157 28.320321 83.111827
F 16.068157 36.044121 83.111827
F 16.068157 43.767821 83.111827
F 24.989357 28.226621 83.397327
F 25.104657 36.032621 83.336627
F 25.093957 43.700521 83.329127
F 7.048987 30.893321 86.501227
F 7.048987 38.617021 86.501227
F 7.048987 46.340721 86.501227
F 15.966457 30.894921 86.751427
F 15.966457 38.618721 86.751427
F 15.966457 23.171221 86.751427
F 15.966457 46.342421 86.751427
F 24.678557 30.709521 86.862827
F 24.925457 38.525421 87.230627
F 29.418957 35.902721 80.496327
F 9.381657 24.458421 82.925127
F 9.381657 32.182121 82.925127
F 9.381657 39.905821 82.925127
F 18.230057 24.389421 83.030727
F 18.284857 32.361921 83.103927
F 18.276457 39.988821 83.262527
F 27.106157 24.390521 83.360927
F 27.179357 32.041721 83.222827
F 27.019357 40.119721 83.437427
F 9.279987 27.033121 86.564727
F 9.279987 34.756921 86.564727
F 9.279987 42.480621 86.564727
F 18.198057 27.217421 86.755727
F 18.092657 34.613021 86.708327
F 18.124457 42.270321 86.798627
F 27.189757 26.911521 87.019327
F 27.113057 34.487521 87.145727
F 27.116057 42.492921 87.247427
F 9.356247 27.033121 83.834927
F 9.356247 34.756921 83.834927
F 9.356247 42.480621 83.834927
F 18.291857 26.972821 84.056727
F 18.297657 34.828021 83.981927
F 18.333457 42.476821 84.187027
F 27.197157 26.948821 84.219327
F 27.253057 34.681921 84.342427
F 27.165657 42.552221 84.523327
F 9.457897 24.458421 80.195327
F 9.457897 32.182121 80.195327
F 9.457897 39.905821 80.195327
F 18.347557 24.529021 80.370327
F 18.358657 32.323521 80.390027
F 25.397957 43.788821 66.004627
F 20.417257 23.162721 86.777227
F 26.717957 39.893421 98.101727
F 26.911457 32.128021 97.911827
F 29.001757 43.805321 97.957227
F 20.816457 23.160721 72.213327
F 25.245757 23.138721 69.498627
F 29.854657 23.160821 69.856227
F 20.569257 23.106521 79.561027
F 20.521557 23.279421 84.020527
F 20.184757 46.252521 91.453227
F 20.795257 46.237621 84.086927
F 29.409157 46.193321 87.219727
F 20.197157 46.347821 94.315827
F 20.496557 46.273721 76.908727
F 25.435357 46.301721 69.716627
F 20.405657 46.264221 86.697927
F 29.496157 46.150621 84.438827
F 24.661857 46.297821 91.700427
F 24.597957 46.461821 94.410227
F 29.427357 46.287521 77.001227
F 20.308957 23.169321 94.346527
F 29.478957 23.104621 77.130227
F 29.482757 23.223321 86.994327
F 29.371957 23.045321 84.379127
F 29.607457 23.059621 72.653827
F 29.165457 23.214921 94.529827
F 29.185057 23.134621 91.816527
F 20.390757 23.158421 91.586827
F 25.083957 23.332621 76.748027
F 4.114457 24.463021 111.912527
F 31.022157 24.696021 112.665527
F 4.114457 32.186721 111.912527
F 30.855157 32.460021 112.746527
F 4.114457 39.910521 111.912527
F 30.900157 39.861021 112.738527
F 13.026057 24.458521 112.166527
F 13.026057 32.182221 112.166527
F 13.026057 39.905921 112.166527
F 22.157757 24.503021 112.431527
F 21.971657 32.271621 112.404527
F 22.049457 39.817421 112.730527
F 4.012787 27.028521 115.551527
F 30.873257 27.148121 116.438527
F 4.012787 34.752221 115.551527
F 30.816957 34.781821 116.647527
F 4.012787 42.476021 115.551527
F 30.869357 42.683921 116.545527
F 12.924357 27.033121 115.805527
F 12.924357 34.756821 115.805527
F 12.924357 42.480521 115.805527
F 21.850557 27.151521 116.040527
F 21.925857 34.881121 115.978527
F 21.956157 42.585521 116.192527
F 4.088757 27.028521 112.832527
F 30.936957 27.201621 113.648527
F 4.088757 34.752221 112.832527
F 30.956957 34.771921 113.871527
F 4.088757 42.476021 112.832527
F 30.898057 42.361021 113.865527
F 13.000657 27.033121 113.076527
F 13.000657 34.756821 113.076527
F 13.000657 42.480521 113.076527
F 22.169957 27.007221 113.382527
F 21.841157 34.927821 113.350527
F 21.946557 42.456821 113.355527
F 4.190407 24.463021 109.192527
F 3.580427 24.463021 131.030527
F 30.765357 24.492921 109.884527
F 4.190407 32.186721 109.192527
F 3.580427 32.186721 131.030527
F 31.043957 32.277021 110.046527
F 4.190407 39.910521 109.192527
F 3.580427 39.910521 131.030527
F 30.972857 40.005821 109.918527
F 13.102257 24.458521 109.436527
F 13.102257 32.182221 109.436527
F 13.102257 39.905921 109.436527
F 22.268657 24.568421 109.674527
F 21.962457 32.305221 109.742527
F 21.896157 39.898621 109.974527
F 6.311877 30.893321 112.890527
F 33.013057 36.240321 112.900527
F 6.311877 38.617021 112.890527
F 23.829657 30.852621 130.778527
F 32.891757 38.312821 123.925527
F 6.311877 46.340721 112.890527
F 33.252457 43.907021 109.959527
F 10.898957 38.618721 108.464527
F 15.229457 30.894921 113.138527
F 15.229457 38.618721 113.138527
F 15.229457 23.171221 113.138527
F 15.229457 46.342421 113.138527
F 24.206857 31.001721 113.225527
F 24.241557 38.411321 113.557527
F 10.288957 30.894921 130.301527
F 6.413527 28.322021 109.250527
F 29.146257 31.189521 99.171027
F 6.413527 36.045721 109.250527
F 31.130857 42.488021 99.087627
F 6.413527 43.769521 109.250527
F 24.679057 31.107821 99.029527
F 15.331057 28.320321 109.498527
F 15.331057 36.044121 109.498527
F 15.331057 43.767821 109.498527
F 24.375757 28.638021 109.806527
F 24.414857 36.052821 109.784527
F 24.119157 43.787921 109.918527
F 6.337357 28.322021 111.978527
F 33.124057 43.692021 105.714527
F 6.337357 36.045721 111.978527
F 22.413257 34.662621 98.831927
F 6.337357 43.769521 111.978527
F 21.440557 42.770821 130.801527
F 15.254857 28.320321 112.228527
F 15.254857 36.044121 112.228527
F 15.254857 43.767821 112.228527
F 24.425257 28.246421 112.520527
F 24.266457 35.925621 112.387527
F 24.208857 43.778921 112.601527
F 6.235677 30.893321 115.617527
F 33.431357 35.904321 102.986527
F 6.235677 38.617021 115.617527
F 24.573257 38.528221 99.041627
F 6.235677 46.340721 115.617527
F 10.898957 30.894921 108.464527
F 15.153157 30.894921 115.868527
F 15.153157 38.618721 115.868527
F 15.153157 23.171221 115.868527
F 15.153157 46.342421 115.868527
F 24.258957 30.828521 116.124527
F 23.989357 38.659821 116.288527
F 33.008157 30.710321 123.907527
F 8.568357 24.458421 112.041527
F 8.568357 32.182121 112.041527
F 8.568357 39.905821 112.041527
F 17.483657 24.458521 112.290527
F 17.483657 32.182221 112.290527
F 17.483657 39.905921 112.290527
F 26.580157 24.428221 112.598527
F 26.493257 32.348421 112.628527
F 26.511557 39.996221 112.795527
F 8.466687 27.033121 115.681527
F 8.466687 34.756921 115.681527
F 8.466687 42.480621 115.681527
F 17.381957 27.033121 115.930527
F 17.381957 34.756821 115.930527
F 17.381957 42.480521 115.930527
F 26.484957 27.142421 116.449527
F 26.524257 34.694421 116.375527
F 26.339257 42.603821 116.390527
F 8.542947 27.033121 112.951527
F 8.542947 34.756921 112.951527
F 8.542947 42.480621 112.951527
F 17.458257 27.033121 113.200527
F 17.458257 34.756821 113.200527
F 17.458257 42.480521 113.200527
F 26.593857 26.936421 113.726527
F 26.467357 34.872821 113.633527
F 26.448357 42.501921 113.697527
F 8.644597 24.458421 109.311527
F 8.644597 32.182121 109.311527
F 8.644597 39.905821 109.311527
F 17.559857 24.458521 109.561527
F 17.559857 32.182221 109.561527
F 17.559857 39.905921 109.561527
F 26.486057 24.480021 109.844527
F 26.630557 32.317321 109.876527
F 26.390957 39.926321 109.912527
F 10.771857 30.894921 113.013527
F 10.771857 38.618721 113.013527
F 28.763557 38.854121 108.960527
F 10.771857 46.342421 113.013527
F 19.630757 30.911621 113.361527
F 19.695257 38.612421 113.267527
F 32.796757 35.998521 127.542527
F 28.676157 31.043121 113.790527
F 28.625657 38.802621 113.794527
F 32.985457 43.895721 117.592527
F 19.105757 23.077921 130.583527
F 10.873557 28.320321 109.374527
F 10.873557 36.044121 109.374527
F 10.873557 43.767821 109.374527
F 19.789157 28.166621 109.658527
F 19.870857 36.093221 109.752527
F 19.788357 43.859921 109.661527
F 28.732757 28.319021 110.069527
F 28.790757 36.224321 110.092527
F 28.731057 43.724821 110.024527
F 10.797257 28.320321 112.103527
F 10.797257 36.044121 112.103527
F 10.797257 43.767821 112.103527
F 19.790257 28.267521 112.548527
F 19.728557 36.060921 112.361527
F 19.716757 43.924321 112.415527
F 28.681157 28.435821 112.933527
F 28.691657 36.144121 112.795527
F 28.727857 43.775521 112.809527
F 10.695557 30.894921 115.743527
F 10.695557 38.618721 115.743527
F 10.695557 46.342421 115.743527
F 19.652557 30.949621 116.091527
F 19.700057 38.627121 115.880527
F 28.333557 43.578421 127.285527
F 28.684557 30.905121 116.402527
F 28.496657 38.705221 116.436527
F 32.936457 36.211721 117.430527
F 33.303557 38.467121 101.983527
F 3.911137 24.463021 119.191527
F 30.640657 24.608921 120.151527
F 3.911137 32.186721 119.191527
F 30.825957 32.222821 120.056527
F 3.911137 39.910521 119.191527
F 30.812157 39.853121 120.060527
F 12.822757 24.458521 119.445527
F 12.822757 32.182221 119.445527
F 12.822757 39.905921 119.445527
F 21.711357 24.534521 119.699527
F 21.712657 32.126821 119.680527
F 21.762557 39.907621 119.731527
F 4.419437 27.028521 100.993527
F 3.809457 27.028521 122.830527
F 31.136557 27.114121 101.636527
F 30.552557 26.998821 123.865527
F 4.419437 34.752221 100.993527
F 3.809457 34.752221 122.830527
F 31.151557 34.728021 101.761527
F 30.454457 34.752621 123.810527
F 4.419437 42.476021 100.993527
F 3.809457 42.476021 122.830527
F 30.996857 42.472921 101.713527
F 30.645457 42.342921 123.911527
F 13.331057 27.033121 101.247527
F 12.721057 27.033121 123.084527
F 13.331057 34.756821 101.247527
F 12.721057 34.756821 123.084527
F 13.331057 42.480521 101.247527
F 12.721057 42.480521 123.084527
F 22.189657 27.115221 101.532527
F 21.622957 26.979021 123.427527
F 22.126357 34.684721 101.563527
F 21.648757 34.805521 123.322527
F 22.292957 42.481021 101.323527
F 21.531957 42.525221 123.161527
F 3.885427 27.028521 120.111527
F 30.617057 26.742521 131.176527
F 30.766957 27.207321 121.165527
F 3.885427 34.752221 120.111527
F 31.288057 34.950221 98.991727
F 30.466557 34.841221 121.001527
F 3.885427 42.476021 120.111527
F 22.439857 42.448821 98.545727
F 30.707257 42.631421 121.243527
F 13.407257 27.033121 98.517827
F 12.797357 27.033121 120.355527
F 13.407257 34.756821 98.517827
F 12.797357 34.756821 120.355527
F 13.407257 42.480521 98.517827
F 12.797357 42.480521 120.355527
F 32.935557 38.524821 128.420527
F 21.670857 27.019421 120.816527
F 33.093757 28.107721 124.663527
F 21.760057 34.871821 120.528527
F 28.163857 30.769821 131.089527
F 21.741957 42.548721 120.561527
F 3.987077 24.463021 116.471527
F 30.680457 24.536821 117.349527
F 3.987077 32.186721 116.471527
F 30.757157 32.289921 117.417527
F 3.987077 39.910521 116.471527
F 30.680357 39.935321 117.341527
F 12.898957 24.458521 116.715527
F 12.898957 32.182221 116.715527
F 12.898957 39.905921 116.715527
F 21.828557 24.459721 116.823527
F 22.009757 32.165421 116.866527
F 21.761257 39.911421 117.030527
F 6.718527 30.893321 98.332127
F 6.108547 30.893321 120.169527
F 26.742357 42.438921 98.719727
F 6.718527 38.617021 98.332127
F 6.108547 38.617021 120.169527
F 32.719557 30.696621 128.423527
F 28.581457 43.630121 105.229527
F 28.316057 36.039321 127.425527
F 6.718527 46.340721 98.332127
F 6.108547 46.340721 120.169527
F 29.046857 35.892621 105.390527
F 32.978357 43.899121 120.316527
F 15.636057 30.894921 98.580127
F 15.026057 30.894921 120.417527
F 15.636057 38.618721 98.580127
F 15.026057 38.618721 120.417527
F 15.636057 23.171221 98.580127
F 15.026057 23.171221 120.417527
F 15.636057 46.342421 98.580127
F 15.026057 46.342421 120.417527
F 20.021457 30.871921 98.544227
F 24.003557 30.904721 120.661527
F 33.074057 38.594321 113.760527
F 24.003157 38.695521 120.664527
F 28.244057 28.392821 127.488527
F 28.917357 28.441721 105.260527
F 6.210197 28.322021 116.530527
F 33.476257 30.992821 99.021427
F 6.210197 36.045721 116.530527
F 33.054057 31.114721 113.783527
F 6.210197 43.769521 116.530527
F 33.257157 36.033921 110.004527
F 15.127757 28.320321 116.777527
F 15.127757 36.044121 116.777527
F 15.127757 43.767821 116.777527
F 24.098457 28.200221 117.142527
F 24.154357 36.128721 117.015527
F 24.108057 43.955821 117.001527
F 6.134027 28.322021 119.257527
F 33.104257 43.841121 112.774527
F 6.134027 36.045721 119.257527
F 30.370557 34.631221 131.037527
F 6.134027 43.769521 119.257527
F 32.998757 38.569821 106.369527
F 15.051557 28.320321 119.507527
F 15.051557 36.044121 119.507527
F 15.051557 43.767821 119.507527
F 23.972757 28.148321 119.826527
F 24.098757 35.914721 119.768527
F 23.950957 43.856321 119.618527
F 6.642337 30.893321 101.059527
F 6.032357 30.893321 122.897527
F 32.690457 36.071321 120.114527
F 6.642337 38.617021 101.059527
F 6.032357 38.617021 122.897527
F 20.035057 23.253121 113.280527
F 6.642337 46.340721 101.059527
F 6.032357 46.340721 122.897527
F 32.805557 43.811321 127.577527
F 15.559857 30.894921 101.309527
F 14.949857 30.894921 123.147527
F 15.559857 38.618721 101.309527
F 14.949857 38.618721 123.147527
F 15.559857 23.171221 101.309527
F 14.949857 23.171221 123.147527
F 15.559857 46.342421 101.309527
F 14.949857 46.342421 123.147527
F 24.363457 30.850521 101.648527
F 23.939157 30.891021 123.332527
F 24.456357 38.531921 101.804527
F 23.957957 38.791621 123.358527
F 19.263457 43.856921 126.829527
F 20.045357 43.495521 105.020527
F 8.365037 24.458421 119.320527
F 8.365037 32.182121 119.320527
F 8.365037 39.905821 119.320527
F 17.280257 24.458521 119.569527
F 17.280257 32.182221 119.569527
F 17.280257 39.905921 119.569527
F 26.135757 24.420621 119.796527
F 26.246457 32.236621 120.165527
F 26.413957 39.957721 119.713527
F 8.873337 27.033121 101.123527
F 8.263357 27.033121 122.960527
F 8.873337 34.756921 101.123527
F 8.263357 34.756921 122.960527
F 8.873337 42.480621 101.123527
F 8.263357 42.480621 122.960527
F 17.788557 27.033121 101.371527
F 17.178657 27.033121 123.209527
F 17.788557 34.756821 101.371527
F 17.178657 34.756821 123.209527
F 17.788557 42.480521 101.371527
F 17.178657 42.480521 123.209527
F 26.608657 27.156621 101.596527
F 26.327157 26.963121 123.523527
F 26.752857 34.626921 101.774527
F 25.955557 35.019221 123.914527
F 26.683757 42.146721 101.514527
F 26.181657 42.436721 123.399527
F 8.949597 27.033121 98.393227
F 8.339617 27.033121 120.230527
F 8.949597 34.756921 98.393227
F 8.339617 34.756921 120.230527
F 8.949597 42.480621 98.393227
F 8.339617 42.480621 120.230527
F 17.864857 27.033121 98.642327
F 17.254857 27.033121 120.479527
F 17.864857 34.756821 98.642327
F 17.254857 34.756821 120.479527
F 17.864857 42.480521 98.642327
F 17.254857 42.480521 120.479527
F 33.514357 30.854621 101.823527
F 26.288757 26.958021 120.827527
F 25.975557 34.720621 130.899527
F 26.152657 34.840921 121.220527
F 33.279957 28.342921 102.815527
F 26.029757 42.455221 120.743527
F 8.441277 24.458421 116.591527
F 8.441277 32.182121 116.591527
F 8.441277 39.905821 116.591527
F 17.356557 24.458521 116.840527
F 17.356557 32.182221 116.840527
F 17.356557 39.905921 116.840527
F 26.264857 24.469821 116.902527
F 26.384457 32.082921 117.250527
F 26.280457 40.025121 117.058527
F 11.178557 30.894921 98.455527
F 10.568557 30.894921 120.293527
F 11.178557 38.618721 98.455527
F 10.568557 38.618721 120.293527
F 28.901957 30.974621 109.002527
F 33.108257 23.229521 109.073527
F 11.178557 46.342421 98.455527
F 10.568557 46.342421 120.293527
F 32.981257 30.948321 116.494527
F 19.428357 30.943821 120.299527
F 33.147557 30.897221 121.068527
F 19.523157 38.559821 120.647527
F 19.252757 36.121221 126.966527
F 32.665757 46.120621 123.781527
F 32.837757 27.995821 127.604527
F 28.767257 31.006521 121.146527
F 33.041657 28.215821 120.131527
F 28.557657 38.825821 121.022527
F 19.531557 46.294921 120.436527
F 19.736057 38.600021 108.793527
F 28.320157 38.689221 128.148527
F 19.920157 36.071721 105.173527
F 10.670157 28.320321 116.653527
F 10.670157 36.044121 116.653527
F 10.670157 43.767821 116.653527
F 19.592257 28.359821 116.716527
F 19.549157 36.029121 116.889527
F 19.618057 43.858621 116.996527
F 28.607957 28.412321 117.486527
F 28.496057 36.074221 117.547527
F 28.652857 43.841621 117.419527
F 10.593957 28.320321 119.383527
F 10.593957 36.044121 119.383527
F 10.593957 43.767821 119.383527
F 19.457557 28.399521 119.452527
F 19.395257 36.001421 119.616527
F 19.572957 43.740921 119.654527
F 28.630857 28.426421 120.285527
F 28.314657 36.151121 120.281527
F 28.434457 43.750121 120.194527
F 11.102257 30.894921 101.185527
F 10.492257 30.894921 123.022527
F 11.102257 38.618721 101.185527
F 10.492257 38.618721 123.022527
F 11.102257 46.342421 101.185527
F 10.492257 46.342421 123.022527
F 19.976057 31.026521 101.254527
F 19.264257 30.766221 123.012527
F 20.018857 38.833421 101.471527
F 19.314357 38.607621 123.325527
F 20.195357 38.608321 98.603727
F 19.278957 28.392521 126.926527
F 29.060557 31.001121 101.799527
F 28.433057 31.190821 123.811527
F 29.193757 38.619721 101.666527
F 28.409257 38.611621 123.764527
F 28.933657 28.367921 102.572527
F 19.964057 28.271321 105.036527
F 10.288957 38.618721 130.301527
F 10.390657 43.767821 126.662527
F 4.317787 24.463021 104.632527
F 3.707807 24.463021 126.470527
F 30.959757 24.619421 105.414527
F 30.324157 24.486521 127.551527
F 4.317787 32.186721 104.632527
F 3.707807 32.186721 126.470527
F 31.259957 32.068621 105.432527
F 30.535257 32.141521 127.502527
F 4.317787 39.910521 104.632527
F 3.707807 39.910521 126.470527
F 30.905457 39.822921 105.493527
F 30.657457 39.889721 127.570527
F 13.229357 24.458521 104.887527
F 12.619457 24.458521 126.724527
F 13.229357 32.182221 104.887527
F 12.619457 32.182221 126.724527
F 13.229357 39.905921 104.887527
F 12.619457 39.905921 126.724527
F 22.243257 24.669421 105.120527
F 21.392257 24.348421 126.900527
F 22.132057 32.152721 105.317527
F 21.602457 32.119621 126.735527
F 22.335857 39.837121 105.198527
F 21.584657 39.810221 127.002527
F 4.216107 27.028521 108.272527
F 3.606137 27.028521 130.110527
F 30.961857 27.218021 109.225527
F 11.076857 43.767821 102.095527
F 4.216107 34.752221 108.272527
F 3.606137 34.752221 130.110527
F 30.890257 34.817521 109.064527
F 24.350657 23.121621 113.197527
F 4.216107 42.476021 108.272527
F 3.606137 42.476021 130.110527
F 30.993057 42.554121 108.909527
F 23.614157 38.843421 130.879527
F 13.127757 27.033121 108.526527
F 12.517757 27.033121 130.364527
F 13.127757 34.756821 108.526527
F 12.517757 34.756821 130.364527
F 13.127757 42.480521 108.526527
F 12.517757 42.480521 130.364527
F 22.106657 27.238321 108.726527
F 26.803657 27.193121 98.905727
F 22.151857 34.872321 108.851527
F 33.082457 38.672321 116.478527
F 22.031957 42.406321 108.907527
F 10.466857 36.044121 123.932527
F 4.292077 27.028521 105.553527
F 3.682097 27.028521 127.390527
F 31.065457 27.167021 106.463527
F 30.527257 27.071721 128.403527
F 4.292077 34.752221 105.553527
F 3.682097 34.752221 127.390527
F 31.153557 34.574321 106.370527
F 30.511257 34.749521 128.406527
F 4.292077 42.476021 105.553527
F 3.682097 42.476021 127.390527
F 30.764257 42.473821 106.262527
F 30.510757 42.471021 128.379527
F 13.203957 27.033121 105.796527
F 12.593957 27.033121 127.634527
F 13.203957 34.756821 105.796527
F 12.593957 34.756821 127.634527
F 13.203957 42.480521 105.796527
F 12.593957 42.480521 127.634527
F 22.156457 27.170821 106.004527
F 21.441057 26.938421 127.958527
F 22.125757 34.825221 106.159527
F 21.539657 34.639821 127.986527
F 22.131057 42.360421 106.128527
F 21.311157 42.540221 128.053527
F 4.393727 24.463021 101.913527
F 3.783757 24.463021 123.751527
F 31.294557 24.729521 102.775527
F 30.543957 24.453421 124.795527
F 4.393727 32.186721 101.913527
F 3.783757 32.186721 123.751527
F 31.218857 32.101221 102.640527
F 30.831157 32.222721 124.762527
F 4.393727 39.910521 101.913527
F 3.783757 39.910521 123.751527
F 31.225857 39.961121 102.707527
F 30.659357 39.674321 124.873527
F 13.305657 24.458521 102.157527
F 12.695657 24.458521 123.994527
F 13.305657 32.182221 102.157527
F 12.695657 32.182221 123.994527
F 13.305657 39.905921 102.157527
F 12.695657 39.905921 123.994527
F 22.194357 24.578021 102.489527
F 21.634257 24.406821 124.140527
F 22.200757 32.098921 102.486527
F 21.484357 32.130921 124.068527
F 22.329457 40.031321 102.366527
F 21.577757 39.961221 124.261527
F 6.515207 30.893321 105.611527
F 5.905227 30.893321 127.448527
F 32.872057 23.295521 123.820527
F 32.940457 43.687621 124.866527
F 6.515197 38.617021 105.611527
F 5.905227 38.617021 127.448527
F 28.715257 43.759321 102.555527
F 32.659257 35.782721 124.827527
F 28.959857 38.612521 98.921827
F 28.337057 43.604021 124.526527
F 6.515207 46.340721 105.611527
F 5.905227 46.340721 127.448527
F 22.427957 27.178721 98.907227
F 11.000557 43.767821 104.824527
F 10.390657 36.044121 126.662527
F 11.000557 36.044121 104.824527
F 15.432757 30.894921 105.859527
F 14.822757 30.894921 127.696527
F 15.432757 38.618721 105.859527
F 14.822757 38.618721 127.696527
F 15.432757 23.171221 105.859527
F 14.822757 23.171221 127.696527
F 15.432757 46.342421 105.859527
F 14.822757 46.342421 127.696527
F 24.365457 30.915121 106.200527
F 23.704457 30.919321 128.087527
F 24.456857 38.319421 106.301527
F 23.773157 38.726621 127.880527
F 33.122857 28.449521 117.338527
F 21.668657 34.943621 130.640527
F 6.616847 28.322021 101.971527
F 6.006877 28.322021 123.809527
F 19.262057 30.987121 130.730527
F 11.076857 36.044121 102.095527
F 6.616847 36.045721 101.971527
F 6.006877 36.045721 123.809527
F 28.981757 30.917721 106.391527
F 19.297357 38.625521 127.784527
F 6.616847 43.769521 101.971527
F 6.006877 43.769521 123.809527
F 26.932057 34.700521 99.030727
F 28.469957 28.525321 124.843527
F 15.534357 28.320321 102.219527
F 14.924457 28.320321 124.057527
F 15.534357 36.044121 102.219527
F 14.924457 36.044121 124.057527
F 15.534357 43.767821 102.219527
F 14.924457 43.767821 124.057527
F 24.346557 28.333121 102.476527
F 23.978157 28.458721 124.264527
F 24.510157 35.850121 102.540527
F 23.649557 36.291721 124.508527
F 24.491257 43.752121 102.453527
F 23.921857 43.616021 124.395527
F 6.540677 28.322021 104.699527
F 5.930707 28.322021 126.536527
F 25.746757 27.145321 130.779527
F 25.837657 42.595421 130.882527
F 6.540677 36.045721 104.699527
F 5.930707 36.045721 126.536527
F 10.466857 28.320321 123.932527
F 28.121957 31.178321 128.401527
F 6.540677 43.769521 104.699527
F 5.930707 43.769521 126.536527
F 19.130557 38.504321 130.435527
F 28.678957 38.429921 106.215527
F 15.458157 28.320321 104.949527
F 14.848157 28.320321 126.786527
F 15.458157 36.044121 104.949527
F 14.848157 36.044121 126.786527
F 15.458157 43.767821 104.949527
F 14.848157 43.767821 126.786527
F 24.440357 28.459521 105.148527
F 23.739657 28.270521 127.103527
F 24.480057 35.897821 105.169527
F 23.812857 36.189921 127.331527
F 24.412857 43.822621 105.174527
F 23.756757 43.697321 127.176527
F 6.439007 30.893321 108.338527
F 5.829027 30.893321 130.176527
F 11.076857 28.320321 102.095527
F 28.292257 36.106621 124.716527
F 6.439007 38.617021 108.338527
F 5.829027 38.617021 130.176527
F 10.466857 43.767821 123.932527
F 31.157857 27.036621 98.994927
F 6.439007 46.340721 108.338527
F 5.829027 46.340721 130.176527
F 20.038757 36.094021 102.402527
F 10.390657 28.320321 126.662527
F 15.356457 30.894921 108.588527
F 14.746557 30.894921 130.426527
F 15.356457 38.618721 108.588527
F 14.746557 38.618721 130.426527
F 19.757857 30.735621 108.959527
F 14.746557 23.171221 130.426527
F 15.356457 46.342421 108.588527
F 14.746557 46.342421 130.426527
F 24.264257 31.187221 108.888527
F 19.402857 43.733721 124.135527
F 24.061157 38.765321 108.873527
F 19.455357 28.271821 124.231527
F 28.892557 35.947921 102.718527
F 11.000557 28.320321 104.824527
F 8.771687 24.458421 104.762527
F 8.161707 24.458421 126.600527
F 8.771687 32.182121 104.762527
F 8.161707 32.182121 126.600527
F 8.771687 39.905821 104.762527
F 8.161707 39.905821 126.600527
F 17.686957 24.458521 105.011527
F 17.076957 24.458521 126.849527
F 17.686957 32.182221 105.011527
F 17.076957 32.182221 126.849527
F 17.686957 39.905921 105.011527
F 17.076957 39.905921 126.849527
F 26.634557 24.492721 105.141527
F 25.787857 24.396021 126.851527
F 26.714157 31.996121 105.426527
F 25.898257 32.309021 127.203527
F 26.486057 39.712421 105.169527
F 26.129857 39.985521 127.281527
F 8.670007 27.033121 108.402527
F 8.060027 27.033121 130.239527
F 8.670007 34.756921 108.402527
F 8.060027 34.756921 130.239527
F 8.670007 42.480621 108.402527
F 8.060027 42.480621 130.239527
F 17.585257 27.033121 108.651527
F 16.975257 27.033121 130.488527
F 17.585257 34.756821 108.651527
F 16.975257 34.756821 130.488527
F 17.585257 42.480521 108.651527
F 16.975257 42.480521 130.488527
F 26.618057 27.171421 108.953527
F 20.047357 28.505621 102.395527
F 26.725757 34.981621 109.017527
F 20.066457 43.724521 102.343527
F 26.397457 42.538421 108.991527
F 19.498357 36.040521 124.316527
F 8.746267 27.033121 105.672527
F 8.136297 27.033121 127.509527
F 8.746267 34.756921 105.672527
F 8.136297 34.756921 127.509527
F 8.746267 42.480621 105.672527
F 8.136297 42.480621 127.509527
F 17.661557 27.033121 105.921527
F 17.051557 27.033121 127.758527
F 17.661557 34.756821 105.921527
F 17.051557 34.756821 127.758527
F 17.661557 42.480521 105.921527
F 17.051557 42.480521 127.758527
F 26.683857 27.136021 106.006527
F 25.933057 26.958621 128.030527
F 26.615657 34.630821 106.247527
F 26.046557 34.878021 128.233527
F 26.447457 42.219621 106.189527
F 26.073757 42.505921 128.259527
F 8.847927 24.458421 102.032527
F 8.237947 24.458421 123.870527
F 8.847927 32.182121 102.032527
F 8.237947 32.182121 123.870527
F 8.847927 39.905821 102.032527
F 8.237947 39.905821 123.870527
F 17.763157 24.458521 102.281527
F 17.153257 24.458521 124.119527
F 17.763157 32.182221 102.281527
F 17.153257 32.182221 124.119527
F 17.763157 39.905921 102.281527
F 17.153257 39.905921 124.119527
F 26.782157 24.567721 102.385527
F 25.919457 24.371021 124.165527
F 26.704657 32.141221 102.667527
F 25.944557 32.238721 124.515527
F 26.847657 39.614321 102.431527
F 26.121557 40.078621 124.565527
F 10.975157 30.894921 105.734527
F 10.365257 30.894921 127.572527
F 10.975157 38.618721 105.734527
F 10.365257 38.618721 127.572527
F 10.288957 46.342421 130.301527
F 10.898957 46.342421 108.464527
F 10.975157 46.342421 105.734527
F 10.365257 46.342421 127.572527
F 19.812857 30.897221 106.140527
F 19.334557 31.026121 127.926527
F 19.970257 38.698921 106.045527
F 32.862757 38.554921 121.160527
F 33.259657 30.863321 109.407527
F 21.454957 26.947121 130.577527
F 33.121157 38.505121 109.038527
F 28.145457 46.476421 130.866527
F 19.683157 46.431921 113.373527
F 33.044257 46.329221 113.818527
F 28.619957 46.171621 106.222527
F 24.334457 46.327021 113.351527
F 23.835257 46.384821 123.497527
F 24.244157 46.505021 105.904527
F 28.898757 46.256521 101.672527
F 32.747857 46.325521 128.471527
F 24.527857 46.327021 98.645727
F 20.189857 46.307321 98.700227
F 28.694757 46.346521 108.863527
F 19.892857 46.184121 105.904527
F 20.055257 23.287021 108.794527
F 19.873057 46.405121 108.660527
F 19.685857 46.359021 116.036527
F 33.347657 23.150621 101.934527
F 19.998357 23.289621 101.379527
F 24.550457 23.274221 98.754527
F 20.023657 23.308721 106.003527
F 19.195657 23.015121 127.937527
F 28.248557 23.205521 120.945527
F 33.048257 23.140521 113.760527
F 32.871757 23.174621 116.602527
F 28.627557 23.109321 108.827527
F 24.472257 23.426821 101.538527
F 27.944557 23.388221 128.286527
F 32.438457 23.119221 128.333527
F 20.131357 23.144021 98.724627
F 23.813557 23.276521 120.536527
F 19.520957 23.101621 120.534527
F 32.525657 30.731921 131.187527
F 28.109857 38.594021 131.004527
F 28.024857 23.192221 131.023527
F 33.582157 36.221321 98.310227
F 31.413457 32.316221 98.209727
F 31.267457 39.928821 98.254727
F 3.504487 24.463021 133.749527
F 2.894507 24.463021 155.587527
F 30.376557 24.475721 134.763527
F 29.813757 24.394521 156.490527
F 3.504487 32.186721 133.749527
F 2.894507 32.186721 155.587527
F 30.349957 32.155021 134.651527
F 29.686657 32.005921 156.414527
F 3.504487 39.910521 133.749527
F 2.894507 39.910521 155.587527
F 30.376057 39.680621 134.767527
F 29.894257 39.877421 156.597527
F 12.416057 24.458521 134.003527
F 11.806157 24.458521 155.841527
F 12.416057 32.182221 134.003527
F 11.806157 32.182221 155.841527
F 12.416057 39.905921 134.003527
F 11.806157 39.905921 155.841527
F 21.305057 24.536821 134.341527
F 20.774657 24.406521 156.131527
F 21.237757 32.169521 134.208527
F 20.698357 31.987421 156.147527
F 21.368657 39.937721 134.393527
F 20.840857 40.048321 156.235527
F 3.402807 27.028521 137.389527
F 2.792827 27.028521 159.226527
F 30.294057 27.063421 138.436527
F 29.614257 27.125721 159.967527
F 3.402807 34.752221 137.389527
F 2.792827 34.752221 159.226527
F 30.275057 34.689321 138.320527
F 29.830657 34.874721 160.066527
F 3.402807 42.476021 137.389527
F 2.792827 42.476021 159.226527
F 30.189557 42.581621 138.278527
F 29.843757 42.457121 160.262527
F 12.314457 27.033121 137.643527
F 11.704457 27.033121 159.480527
F 12.314457 34.756821 137.643527
F 11.704457 34.756821 159.480527
F 12.314457 42.480521 137.643527
F 11.704457 42.480521 159.480527
F 21.570257 26.937721 138.066527
F 20.677657 27.008621 159.714527
F 21.408857 34.768521 137.851527
F 20.784857 34.627721 159.722527
F 21.235657 42.394621 137.809527
F 20.700457 42.457421 159.807527
F 3.478777 27.028521 134.669527
F 2.868797 27.028521 156.507527
F 30.289357 27.040721 135.664527
F 29.799257 27.020921 157.261527
F 3.478777 34.752221 134.669527
F 2.868797 34.752221 156.507527
F 30.436057 34.707621 135.524527
F 29.929657 34.655021 157.299527
F 3.478777 42.476021 134.669527
F 2.868797 42.476021 156.507527
F 30.208557 42.404021 135.697527
F 30.015757 42.546621 157.469527
F 12.390657 27.033121 134.913527
F 11.780657 27.033121 156.751527
F 12.390657 34.756821 134.913527
F 11.780657 34.756821 156.751527
F 12.390657 42.480521 134.913527
F 11.780657 42.480521 156.751527
F 21.138057 26.964221 135.449527
F 20.608257 26.983621 157.027527
F 21.236257 34.683321 135.254527
F 20.748257 34.520921 156.962527
F 21.243157 42.550721 135.200527
F 20.763057 42.606421 156.984527
F 2.970447 24.463021 152.867527
F 32.561657 28.233721 134.852527
F 29.882057 24.363121 153.583527
F 2.970447 32.186721 152.867527
F 32.702557 43.786821 132.268527
F 29.833957 32.232221 153.609527
F 2.970447 39.910521 152.867527
F 28.171557 36.028421 131.742527
F 29.766057 39.796421 153.801527
F 12.492357 24.458521 131.274527
F 11.882357 24.458521 153.111527
F 12.492357 32.182221 131.274527
F 11.882357 32.182221 153.111527
F 12.492357 39.905921 131.274527
F 11.882357 39.905921 153.111527
F 32.449357 30.826021 135.643527
F 21.008457 24.345421 153.227527
F 32.395657 30.704421 138.420527
F 20.920757 32.275321 153.325527
F 32.415757 43.629821 146.300527
F 20.692757 39.923421 153.503527
F 5.701897 30.893321 134.727527
F 5.091917 30.893321 156.565527
F 23.436957 28.358421 131.856527
F 32.041057 30.701521 157.275527
F 5.701897 38.617021 134.727527
F 5.091927 38.617021 156.565527
F 32.454357 38.590421 138.389527
F 32.101057 38.515621 157.508527
F 9.780647 43.767821 148.499527
F 9.780647 36.044121 148.499527
F 5.701897 46.340721 134.727527
F 5.091917 46.340721 156.565527
F 19.062457 43.912321 131.562527
F 25.890557 32.228021 131.692527
F 20.848057 24.522121 149.007527
F 32.560557 23.073121 131.001527
F 14.619457 30.894921 134.975527
F 14.009457 30.894921 156.813527
F 14.619457 38.618721 134.975527
F 14.009457 38.618721 156.813527
F 14.619457 23.171221 134.975527
F 18.529557 38.618921 152.550527
F 14.619457 46.342421 134.975527
F 14.009457 46.342421 156.813527
F 23.486057 31.010621 135.192527
F 22.984757 30.803421 157.119527
F 23.645057 38.651621 135.307527
F 22.990557 38.573421 157.094527
F 9.780647 28.320321 148.499527
F 27.961057 43.642521 146.369527
F 5.803547 28.322021 131.088527
F 5.193567 28.322021 152.925527
F 18.412457 23.219521 159.592527
F 27.556057 22.962321 157.196527
F 5.803547 36.045721 131.088527
F 5.193567 36.045721 152.925527
F 30.414157 32.065921 131.980527
F 32.256957 35.946321 153.892527
F 5.803547 43.769521 131.088527
F 5.193567 43.769521 152.925527
F 30.170457 39.911021 132.046527
F 32.020857 43.678621 153.735527
F 14.721057 28.320321 131.336527
F 14.111157 28.320321 153.173527
F 14.721057 36.044121 131.336527
F 14.111157 36.044121 153.173527
F 14.721057 43.767821 131.336527
F 14.111157 43.767821 153.173527
F 32.283057 30.856521 145.553527
F 22.797057 28.300321 153.537527
F 25.413857 24.403921 146.300527
F 22.971757 35.948321 153.563527
F 28.018757 43.914021 131.859527
F 23.172957 43.704921 153.392527
F 5.727377 28.322021 133.815527
F 5.117397 28.322021 155.653527
F 32.626757 35.902121 142.029527
F 32.067557 28.126021 156.300527
F 5.727377 36.045721 133.815527
F 5.117397 36.045721 155.653527
F 32.715957 36.049621 134.731527
F 32.335557 35.971721 156.615527
F 5.727377 43.769521 133.815527
F 5.117397 43.769521 155.653527
F 32.683757 38.491821 135.639527
F 32.109157 43.757821 156.516527
F 14.644857 28.320321 134.066527
F 14.034857 28.320321 155.903527
F 14.644857 36.044121 134.066527
F 14.034857 36.044121 155.903527
F 14.644857 43.767821 134.066527
F 14.034857 43.767821 155.903527
F 23.502857 28.270521 134.606527
F 22.930257 28.236921 156.277527
F 23.510057 36.128421 134.506527
F 22.984057 36.042321 156.290527
F 23.552157 43.895121 134.577527
F 23.100157 43.706021 156.055527
F 5.625707 30.893321 137.455527
F 5.015727 30.893321 159.292527
F 21.520957 32.347221 131.501527
F 31.789057 30.787321 159.981527
F 5.625707 38.617021 137.455527
F 5.015727 38.617021 159.292527
F 22.730857 28.491421 163.499527
F 32.224557 38.735621 160.197527
F 5.625707 46.340721 137.455527
F 5.015727 46.340721 159.292527
F 19.199357 36.092821 131.501527
F 27.852557 35.992721 146.187527
F 14.543157 30.894921 137.705527
F 13.933257 30.894921 159.543527
F 14.543157 38.618721 137.705527
F 13.933257 38.618721 159.543527
F 14.543157 23.171221 137.705527
F 18.673957 31.080221 152.320527
F 14.543157 46.342421 137.705527
F 13.933257 46.342421 159.543527
F 23.405957 30.825321 137.831527
F 22.999957 30.725521 159.807527
F 23.537057 38.546621 138.030527
F 23.020057 38.497421 159.924527
F 27.884257 28.295921 146.311527
F 18.695657 43.627821 146.003527
F 7.958387 24.458421 133.879527
F 7.348407 24.458421 155.716527
F 7.958387 32.182121 133.879527
F 7.348407 32.182121 155.716527
F 7.958387 39.905821 133.879527
F 7.348407 39.905821 155.716527
F 16.873657 24.458521 134.128527
F 16.263657 24.458521 155.965527
F 16.873657 32.182221 134.128527
F 16.263657 32.182221 155.965527
F 16.873657 39.905921 134.128527
F 16.263657 39.905921 155.965527
F 25.637457 24.601321 134.407527
F 25.310957 24.283621 156.328527
F 25.712257 32.223421 134.405527
F 25.242857 32.295821 156.103527
F 25.886757 39.913121 134.544527
F 25.366557 39.798821 156.394527
F 7.856707 27.033121 137.518527
F 7.246727 27.033121 159.356527
F 7.856707 34.756921 137.518527
F 7.246727 34.756921 159.356527
F 7.856707 42.480621 137.518527
F 7.246727 42.480621 159.356527
F 16.771957 27.033121 137.767527
F 16.161957 27.033121 159.605527
F 16.771957 34.756821 137.767527
F 16.161957 34.756821 159.605527
F 16.771957 42.480521 137.767527
F 16.161957 42.480521 159.605527
F 25.908657 27.049921 138.315527
F 25.085257 26.779021 159.788527
F 25.756257 34.806221 138.140527
F 25.308157 34.563921 160.001527
F 25.681657 42.393321 138.152527
F 25.044957 42.421521 160.050527
F 7.932967 27.033121 134.789527
F 7.322987 27.033121 156.626527
F 7.932967 34.756921 134.789527
F 7.322987 34.756921 156.626527
F 7.932967 42.480621 134.789527
F 7.322987 42.480621 156.626527
F 16.848257 27.033121 135.038527
F 16.238257 27.033121 156.875527
F 16.848257 34.756821 135.038527
F 16.238257 34.756821 156.875527
F 16.848257 42.480521 135.038527
F 16.238257 42.480521 156.875527
F 25.782257 27.112421 135.626527
F 25.173757 26.907621 157.086527
F 25.736857 34.749121 135.315527
F 25.415757 34.788021 157.204527
F 25.667657 42.625221 135.404527
F 25.281357 42.478921 157.305527
F 8.034617 24.458421 131.149527
F 7.424647 24.458421 152.986527
F 8.034617 32.182121 131.149527
F 7.424647 32.182121 152.986527
F 8.034617 39.905821 131.149527
F 7.424647 39.905821 152.986527
F 16.949857 24.458521 131.398527
F 16.339957 24.458521 153.236527
F 16.949857 32.182221 131.398527
F 16.339957 32.182221 153.236527
F 16.949857 39.905921 131.398527
F 16.339957 39.905921 153.236527
F 32.710857 28.122121 132.212527
F 25.591057 24.628621 153.586527
F 32.813457 43.517621 135.042527
F 25.273157 32.097021 153.377527
F 20.361557 32.301221 163.391527
F 25.157857 39.790121 153.616527
F 10.161857 30.894921 134.851527
F 9.551907 30.894921 156.688527
F 10.161857 38.618721 134.851527
F 9.551907 38.618721 156.688527
F 9.678977 46.342421 152.139527
F 9.678977 38.618721 152.139527
F 10.161857 46.342421 134.851527
F 9.551907 46.342421 156.688527
F 19.001757 30.948121 135.157527
F 18.408857 30.925121 157.060527
F 19.087757 38.684321 135.072527
F 18.492457 38.611921 156.847527
F 32.172957 28.272621 153.489527
F 25.938657 24.733321 131.845527
F 27.974557 31.088021 135.421527
F 27.397357 30.612221 157.184527
F 28.068257 38.302721 135.265527
F 27.618957 38.574621 157.238527
F 9.678977 30.894921 152.139527
F 27.869057 43.591721 149.081527
F 30.389257 24.128021 132.031527
F 18.688257 36.122421 145.968527
F 10.263557 28.320321 131.211527
F 9.653557 28.320321 153.049527
F 10.263557 36.044121 131.211527
F 9.653557 36.044121 153.049527
F 10.263557 43.767821 131.211527
F 9.653557 43.767821 153.049527
F 23.805657 23.263221 138.162527
F 18.611857 28.234121 153.284527
F 32.648257 36.025821 131.842527
F 18.593257 36.005021 153.172527
F 28.055357 28.259321 131.877527
F 18.540857 43.748021 153.240527
F 19.219757 28.338421 131.523527
F 27.604157 28.263721 153.546527
F 22.908957 43.451821 163.451527
F 27.688157 35.815521 153.666527
F 18.282257 43.906921 163.380527
F 27.565757 43.478021 153.652527
F 10.187257 28.320321 133.941527
F 9.577327 28.320321 155.779527
F 10.187257 36.044121 133.941527
F 9.577327 36.044121 155.779527
F 10.187257 43.767821 133.941527
F 9.577327 43.767821 155.779527
F 19.070557 28.306621 134.243527
F 18.377857 28.353921 156.048527
F 19.040357 36.113121 134.226527
F 18.476157 36.011621 156.078527
F 19.035157 43.851121 134.201527
F 18.592057 43.797621 156.027527
F 28.004057 28.182921 134.603527
F 27.512257 28.137021 156.225527
F 28.100257 35.786621 134.422527
F 27.840957 36.060021 156.445527
F 28.100657 43.688721 134.559527
F 27.623957 43.662421 156.365527
F 10.085657 30.894921 137.581527
F 9.475647 30.894921 159.418527
F 10.085657 38.618721 137.581527
F 9.475647 38.618721 159.418527
F 10.085657 46.342421 137.581527
F 9.475647 46.342421 159.418527
F 19.025357 30.928421 137.837527
F 18.226557 30.678921 159.831527
F 18.933057 38.685321 137.868527
F 18.633157 38.591521 159.556527
F 32.529557 36.021321 139.297527
F 20.505157 39.859621 163.302527
F 27.822157 31.040821 138.310527
F 27.512257 30.912921 160.083527
F 27.932757 38.593321 138.044527
F 27.613157 38.609621 159.920527
F 25.023857 24.374021 163.312527
F 18.708957 28.474521 146.099527
F 25.568057 39.974321 146.361527
F 9.856887 43.767821 145.770527
F 3.301157 24.463021 141.028527
F 2.691177 24.463021 162.866527
F 30.198757 24.372921 142.149527
F 20.484557 24.641521 163.346527
F 3.301157 32.186721 141.028527
F 2.691177 32.186721 162.866527
F 30.197557 32.129021 141.933527
F 27.885357 23.290421 135.534527
F 3.301157 39.910521 141.028527
F 2.691177 39.910521 162.866527
F 30.168757 39.839221 141.880527
F 23.059157 23.136921 145.504527
F 12.212757 24.458521 141.282527
F 11.602757 24.458521 163.120527
F 12.212757 32.182221 141.282527
F 11.602757 32.182221 163.120527
F 12.212757 39.905921 141.282527
F 11.602757 39.905921 163.120527
F 21.146857 24.385521 141.631527
F 23.674657 43.968121 131.864527
F 21.219557 31.973321 141.543527
F 25.843357 40.039321 131.688527
F 21.213857 39.865621 141.841527
F 27.394157 28.388621 163.626527
F 3.199477 27.028521 144.668527
F 30.018057 27.101821 145.403527
F 3.199477 34.752221 144.668527
F 30.283357 34.763621 145.468527
F 3.199477 42.476021 144.668527
F 30.222357 42.363821 145.463527
F 12.111057 27.033121 144.922527
F 12.111057 34.756821 144.922527
F 12.111057 42.480521 144.922527
F 20.903557 26.976221 145.220527
F 20.953557 34.739321 145.271527
F 21.041657 42.550821 145.223527
F 3.275447 27.028521 141.949527
F 2.665477 27.028521 163.786527
F 30.014357 27.065421 142.682527
F 3.275447 34.752221 141.949527
F 2.665477 34.752221 163.786527
F 30.111857 34.809721 142.688527
F 3.275447 42.476021 141.949527
F 2.665477 42.476021 163.786527
F 30.155357 42.606021 142.775527
F 12.187357 27.033121 142.192527
F 12.187357 34.756821 142.192527
F 12.187357 42.480521 142.192527
F 21.122957 27.042121 142.419527
F 21.097757 34.669021 142.547527
F 21.100557 42.443921 142.530527
F 3.377107 24.463021 138.309527
F 2.767127 24.463021 160.147527
F 30.299957 24.444721 139.457527
F 29.670357 24.530321 161.132527
F 3.377107 32.186721 138.309527
F 2.767127 32.186721 160.147527
F 30.264957 32.119321 139.206527
F 29.730957 32.254821 161.018527
F 3.377107 39.910521 138.309527
F 2.767127 39.910521 160.147527
F 30.056557 39.959621 139.083527
F 29.919457 39.850621 160.973527
F 12.288957 24.458521 138.553527
F 11.679057 24.458521 160.390527
F 12.288957 32.182221 138.553527
F 11.679057 32.182221 160.390527
F 12.288957 39.905921 138.553527
F 11.679057 39.905921 160.390527
F 21.369357 24.278421 138.920527
F 20.545257 24.449921 160.664527
F 21.307557 32.221621 138.824527
F 20.613357 32.060821 160.582527
F 21.206857 39.772921 138.986527
F 20.733457 39.835921 160.543527
F 5.498577 30.893321 142.007527
F 4.888597 30.893321 163.844527
F 32.416457 30.866421 142.846527
F 5.498577 38.617021 142.007527
F 4.888597 38.617021 163.844527
F 32.463157 38.534621 142.920527
F 27.605357 38.405721 152.761527
F 27.698157 30.906621 152.813527
F 5.498577 46.340721 142.007527
F 4.888597 46.340721 163.844527
F 9.856887 36.044121 145.770527
F 9.856887 28.320321 145.770527
F 14.416157 30.894921 142.255527
F 14.416157 38.618721 142.255527
F 14.416157 23.171221 142.255527
F 14.416157 46.342421 142.255527
F 23.409657 30.817321 142.615527
F 23.441757 38.442721 142.662527
F 21.242957 40.125921 131.552527
F 5.600227 28.322021 138.367527
F 4.990247 28.322021 160.205527
F 32.755957 28.233321 139.448527
F 31.723557 28.286221 161.054527
F 5.600227 36.045721 138.367527
F 4.990247 36.045721 160.205527
F 29.746157 39.751421 163.821527
F 32.080757 36.209421 161.164527
F 5.600227 43.769521 138.367527
F 4.990247 43.769521 160.205527
F 32.317457 43.821221 139.281527
F 32.134557 43.766821 161.236527
F 14.517757 28.320321 138.615527
F 13.907757 28.320321 160.453527
F 14.517757 36.044121 138.615527
F 13.907757 36.044121 160.452527
F 14.517757 43.767821 138.615527
F 13.907757 43.767821 160.452527
F 23.617657 28.368121 138.908527
F 22.964257 28.191821 160.734527
F 23.507257 36.130121 139.005527
F 22.798157 35.957221 160.766527
F 23.388357 43.785821 138.858527
F 22.866457 43.772521 160.740527
F 5.524047 28.322021 141.094527
F 4.914077 28.322021 162.932527
F 32.249357 28.216021 142.055527
F 27.450357 36.093421 163.498527
F 5.524047 36.045721 141.094527
F 4.914077 36.045721 162.932527
F 21.574157 24.382021 131.588527
F 25.465457 42.225721 149.926527
F 5.524047 43.769521 141.094527
F 4.914077 43.769521 162.932527
F 32.473557 43.798621 142.015527
F 16.441557 27.033121 149.596527
F 14.441557 28.320321 141.345527
F 13.831557 28.320321 163.182527
F 14.441557 36.044121 141.345527
F 13.831557 36.044121 163.182527
F 14.441557 43.767821 141.345527
F 13.831557 43.767821 163.182527
F 23.385957 28.388921 141.618527
F 16.543257 32.182221 145.956527
F 23.367757 35.944021 141.688527
F 7.526317 42.480621 149.347527
F 23.359757 43.687321 141.640527
F 16.543257 24.458521 145.956527
F 5.422377 30.893321 144.734527
F 18.389157 28.151421 163.251527
F 5.422377 38.617021 144.734527
F 32.528857 38.582221 145.710527
F 5.422377 46.340721 144.734527
F 25.614857 32.041721 146.043527
F 14.339857 30.894921 144.984527
F 14.339857 38.618721 144.984527
F 14.339857 23.171221 144.984527
F 14.339857 46.342421 144.984527
F 23.261457 30.995521 145.223527
F 23.481357 38.430321 145.387527
F 18.583457 28.382521 148.899527
F 7.755057 24.458421 141.158527
F 7.145077 24.458421 162.995527
F 7.755057 32.182121 141.158527
F 7.145077 32.182121 162.995527
F 7.755057 39.905821 141.158527
F 7.145077 39.905821 162.995527
F 16.670357 24.458521 141.407527
F 16.060357 24.458521 163.244527
F 16.670357 32.182221 141.407527
F 16.060357 32.182221 163.244527
F 16.670357 39.905921 141.407527
F 16.060357 39.905921 163.244527
F 25.643257 24.357521 142.187527
F 25.493757 27.144521 149.933527
F 25.523857 32.282521 141.765527
F 7.627967 39.905821 145.707527
F 25.683657 39.855821 141.833527
F 16.441557 34.756821 149.596527
F 7.653377 27.033121 144.798527
F 7.653377 34.756921 144.798527
F 7.653377 42.480621 144.798527
F 16.568657 27.033121 145.047527
F 16.568657 34.756821 145.047527
F 16.568657 42.480521 145.047527
F 25.424957 27.096821 145.458527
F 25.728757 34.627621 145.247527
F 25.682257 42.623621 145.450527
F 7.729647 27.033121 142.068527
F 7.729647 34.756921 142.068527
F 7.729647 42.480621 142.068527
F 16.644957 27.033121 142.317527
F 16.644957 34.756821 142.317527
F 16.644957 42.480521 142.317527
F 25.371257 27.016321 142.668527
F 25.621257 34.775421 142.598527
F 25.615357 42.567921 142.752527
F 7.831297 24.458421 138.428527
F 7.221317 24.458421 160.266527
F 7.831297 32.182121 138.428527
F 7.221317 32.182121 160.266527
F 7.831297 39.905821 138.428527
F 7.221317 39.905821 160.266527
F 16.746557 24.458521 138.677527
F 16.136557 24.458521 160.515527
F 16.746557 32.182221 138.677527
F 16.136557 32.182221 160.515527
F 16.746557 39.905921 138.677527
F 16.136557 39.905921 160.515527
F 25.904657 24.504921 139.390527
F 24.913457 24.232921 160.503527
F 25.508257 32.148021 138.959527
F 25.085657 32.030821 160.891527
F 25.689557 39.794521 139.064527
F 25.311857 39.845921 160.867527
F 9.958557 30.894921 142.130527
F 9.958557 38.618721 142.130527
F 27.750057 35.872321 149.030527
F 9.958557 46.342421 142.130527
F 18.847857 30.848721 142.358527
F 18.964057 38.504121 142.381527
F 18.299557 35.981321 163.292527
F 27.633457 30.921821 142.674527
F 28.020157 38.775821 142.925527
F 27.748757 28.393121 148.991527
F 27.767957 38.517921 150.052527
F 10.060257 28.320321 138.490527
F 9.450237 28.320321 160.328527
F 10.060257 36.044121 138.490527
F 9.450237 36.044121 160.328527
F 10.060257 43.767821 138.490527
F 9.450237 43.767821 160.328527
F 19.075657 28.189321 138.607527
F 18.447657 28.034121 160.618527
F 19.141857 36.055621 138.865527
F 18.480857 35.923721 160.425527
F 19.004757 43.610621 138.836527
F 18.335557 43.765721 160.667527
F 28.047457 28.451721 139.056527
F 27.338457 28.256121 160.877527
F 27.953857 35.966321 139.178527
F 27.360057 35.990321 160.733527
F 27.739757 43.870221 139.226527
F 27.495057 43.649821 160.911527
F 9.983977 28.320321 141.220527
F 9.373997 28.320321 163.058527
F 9.983977 36.044121 141.220527
F 9.373997 36.044121 163.058527
F 9.983977 43.767821 141.220527
F 9.373997 43.767821 163.058527
F 18.991557 28.446321 141.494527
F 16.441557 42.480521 149.596527
F 18.958257 36.029421 141.593527
F 25.533557 34.788521 149.983527
F 18.953657 43.867121 141.610527
F 7.526317 34.756921 149.347527
F 27.622857 28.260621 141.753527
F 23.794157 36.150321 131.736527
F 27.887557 36.166021 141.951527
F 7.526317 27.033121 149.347527
F 27.838557 43.895521 141.991527
F 7.627967 32.182121 145.707527
F 9.882307 30.894921 144.860527
F 9.882297 38.618721 144.860527
F 9.882307 46.342421 144.860527
F 18.803557 30.922021 145.216527
F 18.854257 38.623921 145.153527
F 9.755237 46.342421 149.409527
F 27.944957 30.789721 145.417527
F 27.832557 38.760321 145.681527
F 18.727357 36.043321 148.751527
F 27.707257 30.894821 149.942527
F 3.097837 24.463021 148.307527
F 29.775357 24.432821 149.167527
F 3.097837 32.186721 148.307527
F 29.890157 32.156821 149.088527
F 3.097837 39.910521 148.307527
F 29.974657 39.822521 149.131527
F 12.009457 24.458521 148.562527
F 12.009457 32.182221 148.562527
F 12.009457 39.905921 148.562527
F 25.279257 42.307021 152.609527
F 20.849057 32.147621 148.784527
F 20.966257 39.797121 148.821527
F 2.996157 27.028521 151.947527
F 29.890857 27.184121 152.641527
F 2.996157 34.752221 151.947527
F 30.007257 34.882321 152.718527
F 2.996157 42.476021 151.947527
F 29.859157 42.449921 152.857527
F 11.907757 27.033121 152.201527
F 11.907757 34.756821 152.201527
F 11.907757 42.480521 152.201527
F 20.789557 26.944321 152.460527
F 20.862957 34.776321 152.180527
F 20.839757 42.454421 152.475527
F 3.072127 27.028521 149.228527
F 29.915457 26.968821 149.901527
F 3.072127 34.752221 149.228527
F 29.992557 34.780021 150.034527
F 3.072127 42.476021 149.228527
F 30.100457 42.341321 150.059527
F 11.984057 27.033121 149.471527
F 11.984057 34.756821 149.471527
F 11.984057 42.480521 149.471527
F 20.963957 27.165121 149.765527
F 21.077257 34.780921 149.387527
F 21.028657 42.474721 149.817527
F 3.173777 24.463021 145.588527
F 30.000157 24.540421 146.465527
F 3.173777 32.186721 145.588527
F 30.062057 32.209121 146.426527
F 3.173777 39.910521 145.588527
F 30.252457 39.933321 146.345527
F 12.085657 24.458521 145.832527
F 12.085657 32.182221 145.832527
F 12.085657 39.905921 145.832527
F 20.798557 24.443421 146.236527
F 21.036457 32.136021 145.998527
F 21.140157 39.874721 146.018527
F 5.295247 30.893321 149.286527
F 32.126857 30.780321 150.155527
F 5.295247 38.617021 149.286527
F 32.158857 38.581721 150.208527
F 9.755237 38.618721 149.409527
F 5.295247 46.340721 149.286527
F 9.755237 30.894921 149.409527
F 16.543257 39.905921 145.956527
F 14.212757 30.894921 149.534527
F 14.212757 38.618721 149.534527
F 14.212757 23.171221 149.534527
F 14.212757 46.342421 149.534527
F 23.187057 30.757821 149.615527
F 23.221057 38.480421 149.722527
F 18.739057 38.569221 149.721527
F 5.396897 28.322021 145.646527
F 32.282257 28.283321 146.542527
F 5.396897 36.045721 145.646527
F 32.593557 35.934321 146.481527
F 5.396897 43.769521 145.646527
F 25.054057 39.867821 163.552527
F 14.314457 28.320321 145.894527
F 14.314457 36.044121 145.894527
F 14.314457 43.767821 145.894527
F 23.162157 28.345121 146.094527
F 23.456457 35.998821 146.142527
F 23.191657 43.719621 146.288527
F 5.320727 28.322021 148.374527
F 32.276757 28.279221 149.234527
F 5.320727 36.045721 148.374527
F 32.378457 35.736821 149.166527
F 5.320727 43.769521 148.374527
F 32.410557 43.633221 149.038527
F 14.238257 28.320321 148.624527
F 14.238257 36.044121 148.624527
F 14.238257 43.767821 148.624527
F 23.190957 28.153521 148.820527
F 23.227657 35.954421 148.813527
F 23.388357 43.618121 148.974527
F 5.219057 30.893321 152.013527
F 32.138357 30.984521 152.869527
F 5.219057 38.617021 152.013527
F 31.991357 38.513721 152.955527
F 5.219057 46.340721 152.013527
F 18.581157 30.923421 149.734527
F 14.136557 30.894921 152.263527
F 14.136557 38.618721 152.263527
F 18.704057 43.698121 148.696527
F 14.136557 46.342421 152.263527
F 22.973257 30.788521 152.478527
F 22.896757 38.450521 152.414527
F 7.627967 24.458421 145.707527
F 7.551727 24.458421 148.437527
F 7.551727 32.182121 148.437527
F 7.551727 39.905821 148.437527
F 16.466957 24.458521 148.686527
F 16.466957 32.182221 148.686527
F 16.466957 39.905921 148.686527
F 25.333157 24.392621 149.054527
F 25.349857 32.151221 149.044527
F 25.609057 39.605821 148.971527
F 7.450057 27.033121 152.077527
F 7.450057 34.756921 152.077527
F 7.450057 42.480621 152.077527
F 16.365357 27.033121 152.326527
F 16.365357 34.756821 152.326527
F 16.365357 42.480521 152.326527
F 25.264057 27.088021 152.702527
F 25.508857 34.748821 152.653527
F 22.901357 36.066921 163.607527
F 32.096557 46.401521 157.635527
F 25.161057 32.369521 163.511527
F 28.056257 23.087121 138.269527
F 19.079057 23.223321 134.974527
F 18.671657 23.057221 152.536527
F 27.535957 43.581721 163.483527
F 18.471057 23.219121 156.848527
F 32.571757 23.036321 135.611527
F 27.675757 46.221521 150.146527
F 32.540457 23.222621 138.408527
F 23.505257 46.345421 145.416527
F 23.160557 46.260221 149.825527
F 23.050057 46.249821 152.475527
F 32.531257 46.191221 135.747527
F 18.864457 46.331421 142.388527
F 28.051657 46.342821 135.584527
F 27.985057 46.529521 138.308527
F 18.427557 46.272121 156.953527
F 23.065657 46.142721 157.158527
F 23.429757 46.450321 138.303527
F 27.489857 46.255921 157.235527
F 22.935257 46.387321 159.866527
F 23.513557 46.438721 135.591527
F 19.070857 46.379221 134.985527
F 27.731257 23.185421 145.610527
F 27.679557 23.026021 152.773527
F 23.436057 23.263221 135.347527
F 23.109857 23.021221 149.968527
F 32.560457 23.201121 143.019527
F 32.010357 23.215021 150.197527
F 32.271457 22.968221 145.598527
F 32.138757 23.087421 152.811527
F 18.697657 23.105521 145.100527
F 31.883857 36.054621 163.831527
F 29.502857 24.548921 163.867527
F 32.405057 38.728521 131.139527
F 30.314357 42.612621 131.147527
F 32.931857 46.299021 131.271527
F 2.284527 24.463021 177.424527
F 29.067657 24.454421 178.254527
F 2.284527 32.186721 177.424527
F 29.278257 32.089221 178.204527
F 2.284527 39.910521 177.424527
F 29.235857 39.722021 178.168527
F 11.196157 24.458521 177.678527
F 11.196157 32.182221 177.678527
F 11.196157 39.905921 177.678527
F 20.087157 24.509521 177.931527
F 20.032757 32.027421 177.876527
F 20.146157 39.990321 177.786527
F 2.182857 27.028521 181.064527
F 29.030257 26.963821 181.981527
F 2.182857 34.752221 181.064527
F 29.193957 34.642521 181.755527
F 2.182857 42.476021 181.064527
F 29.114157 42.498221 181.845527
F 11.094457 27.033121 181.318527
F 11.094457 34.756821 181.318527
F 11.094457 42.480521 181.318527
F 19.926257 26.861821 181.364527
F 20.006257 34.605021 181.596527
F 20.046557 42.544121 181.524527
F 2.258827 27.028521 178.344527
F 29.100557 26.977221 179.385527
F 2.258827 34.752221 178.344527
F 29.273357 34.804921 179.080527
F 2.258827 42.476021 178.344527
F 29.034657 42.373421 179.112527
F 11.170757 27.033121 178.588527
F 11.170757 34.756821 178.588527
F 11.170757 42.480521 178.588527
F 20.047257 26.977121 178.691527
F 20.168457 34.411321 178.866527
F 20.121757 42.541821 178.839527
F 2.360477 24.463021 174.705527
F 1.750497 24.463021 196.542527
F 29.354157 24.543321 175.586527
F 2.360477 32.186721 174.705527
F 1.750497 32.186721 196.542527
F 29.378657 32.166221 175.533527
F 2.360477 39.910521 174.705527
F 1.750497 39.910521 196.542527
F 28.830857 39.866921 175.482527
F 11.272357 24.458521 174.949527
F 11.272357 32.182221 174.949527
F 11.272357 39.905921 174.949527
F 20.255157 24.543821 175.177527
F 20.036057 32.164921 175.176527
F 20.258557 40.101821 175.120527
F 4.481947 30.893321 178.402527
F 31.654457 30.921721 179.164527
F 4.481947 38.617021 178.402527
F 31.595457 38.434121 179.150527
F 9.068997 30.894921 173.976527
F 4.481947 46.340721 178.402527
F 26.495557 43.839021 192.482527
F 18.381557 38.526021 164.105527
F 13.399457 30.894921 178.650527
F 13.399457 38.618721 178.650527
F 13.399457 23.171221 178.650527
F 13.399457 46.342421 178.650527
F 22.327457 30.861021 178.996527
F 22.345657 38.466221 178.891527
F 31.048657 38.833221 196.369527
F 4.583597 28.322021 174.763527
F 3.973617 28.322021 196.600527
F 31.415857 28.520221 175.522527
F 4.583597 36.045721 174.763527
F 3.973617 36.045721 196.600527
F 31.411757 36.152521 175.526527
F 4.583597 43.769521 174.763527
F 3.973617 43.769521 196.600527
F 31.508857 43.608221 175.525527
F 13.501157 28.320321 175.011527
F 13.501157 36.044121 175.011527
F 13.501157 43.767821 175.011527
F 22.412957 28.324621 175.287527
F 22.197557 36.173121 175.176527
F 22.467157 43.881721 175.483527
F 4.507427 28.322021 177.490527
F 31.348057 28.336021 178.257527
F 4.507427 36.045721 177.490527
F 31.568257 35.982621 178.282527
F 4.507427 43.769521 177.490527
F 31.407057 43.559421 178.263527
F 13.424957 28.320321 177.741527
F 13.424957 36.044121 177.741527
F 13.424957 43.767821 177.741527
F 22.341457 28.195521 177.978527
F 22.200457 36.036321 177.905527
F 22.435157 43.767321 178.079527
F 4.405747 30.893321 181.130527
F 31.437757 30.880521 181.882527
F 4.405747 38.617021 181.130527
F 31.397057 38.627021 181.888527
F 4.405747 46.340721 181.130527
F 22.628957 31.086121 164.173527
F 13.323257 30.894921 181.380527
F 13.323257 38.618721 181.380527
F 25.130557 34.917821 164.479527
F 13.323257 46.342421 181.380527
F 22.311857 30.997221 181.770527
F 22.219757 38.461621 181.525527
F 26.309757 30.949821 196.112527
F 6.738427 24.458421 177.554527
F 6.738427 32.182121 177.554527
F 6.738427 39.905821 177.554527
F 15.653657 24.458521 177.803527
F 15.653657 32.182221 177.803527
F 15.653657 39.905921 177.803527
F 24.735257 24.367121 178.042527
F 24.339057 32.295621 177.945527
F 24.653957 39.715921 178.048527
F 6.636747 27.033121 181.193527
F 22.796157 38.609021 164.431527
F 6.636747 34.756921 181.193527
F 9.068997 38.618721 173.976527
F 6.636747 42.480621 181.193527
F 21.939257 23.162021 196.398527
F 15.552057 27.033121 181.442527
F 15.552057 34.756821 181.442527
F 15.552057 42.480521 181.442527
F 24.551957 26.916421 181.615527
F 24.345657 34.905121 181.709527
F 24.709257 42.355321 181.746527
F 6.713017 27.033121 178.464527
F 6.713017 34.756921 178.464527
F 6.713017 42.480621 178.464527
F 15.628257 27.033121 178.713527
F 15.628257 34.756821 178.713527
F 15.628257 42.480521 178.713527
F 24.644957 27.136021 178.972527
F 24.480957 34.831621 179.025527
F 24.577757 42.329621 178.942527
F 6.814667 24.458421 174.824527
F 6.814667 32.182121 174.824527
F 6.814667 39.905821 174.824527
F 15.729957 24.458521 175.073527
F 15.729957 32.182221 175.073527
F 15.729957 39.905921 175.073527
F 29.715557 42.403821 164.589527
F 24.714257 32.120421 175.233527
F 24.583757 39.784021 175.378527
F 8.941937 30.894921 178.526527
F 8.941937 38.618721 178.526527
F 26.726857 38.584021 174.258527
F 8.941937 46.342421 178.526527
F 17.857057 30.894921 178.775527
F 17.857057 38.618721 178.775527
F 17.857057 23.171221 178.775527
F 26.725357 30.919521 179.012527
F 26.939757 38.363021 178.885527
F 18.264357 30.834221 164.055527
F 27.090457 43.672121 170.791527
F 9.043577 28.320321 174.886527
F 9.043577 36.044121 174.886527
F 9.043577 43.767821 174.886527
F 17.958757 28.320321 175.135527
F 17.958757 36.044121 175.135527
F 17.958757 43.767821 175.135527
F 26.815357 28.288721 175.365527
F 26.857857 36.143521 175.348527
F 26.691857 43.582921 175.203527
F 8.967347 28.320321 177.616527
F 8.967347 36.044121 177.616527
F 8.967347 43.767821 177.616527
F 17.882457 28.320321 177.865527
F 17.882457 36.044121 177.865527
F 17.882457 43.767821 177.865527
F 26.974057 28.241621 178.296527
F 26.892457 35.771321 178.067527
F 26.808257 43.892621 177.981527
F 8.865677 30.894921 181.256527
F 8.865677 38.618721 181.256527
F 8.865677 46.342421 181.256527
F 17.780857 30.894921 181.505527
F 17.780857 38.618721 181.505527
F 17.780857 23.171221 181.505527
F 26.921557 30.795821 181.921527
F 26.949157 38.605621 181.664527
F 26.535757 36.029721 192.435527
F 27.129857 36.107321 170.875527
F 2.081207 24.463021 184.703527
F 29.000357 24.456121 185.502527
F 2.081207 32.186721 184.703527
F 29.150457 32.213621 185.497527
F 2.081207 39.910521 184.703527
F 29.148657 40.036321 185.286527
F 10.992857 24.458521 184.957527
F 10.992857 32.182221 184.957527
F 10.992857 39.905921 184.957527
F 19.958357 24.328121 185.296527
F 19.939457 32.175121 185.294527
F 19.985357 40.017021 185.362527
F 2.589507 27.028521 166.505527
F 1.979527 27.028521 188.343527
F 29.600557 27.248121 167.557527
F 28.824857 26.974021 189.136527
F 2.589507 34.752221 166.505527
F 1.979527 34.752221 188.343527
F 29.487057 34.711721 167.294527
F 28.936657 34.906421 189.036527
F 2.589507 42.476021 166.505527
F 1.979527 42.476021 188.343527
F 29.596657 42.379521 167.479527
F 28.869957 42.582921 189.020527
F 11.501057 27.033121 166.760527
F 10.891157 27.033121 188.597527
F 11.501057 34.756821 166.760527
F 10.891157 34.756821 188.597527
F 11.501057 42.480521 166.760527
F 10.891157 42.480521 188.597527
F 20.600557 27.175721 166.966527
F 19.782757 26.991521 188.779527
F 20.386257 34.868221 167.071527
F 19.814257 34.739821 188.822527
F 20.480257 42.597621 166.968527
F 19.906457 42.608321 188.721527
F 2.055497 27.028521 185.624527
F 20.595657 27.103221 164.341527
F 28.867357 27.023421 186.404527
F 2.055497 34.752221 185.624527
F 29.609857 27.233721 164.665527
F 28.928057 34.788921 186.435527
F 2.055497 42.476021 185.624527
F 29.521157 24.524221 170.863527
F 29.162557 42.670121 186.228527
F 11.577357 27.033121 164.030527
F 10.967357 27.033121 185.867527
F 11.577357 34.756821 164.030527
F 10.967357 34.756821 185.867527
F 11.577357 42.480521 164.030527
F 10.967357 42.480521 185.867527
F 24.934357 27.029321 164.168527
F 19.861657 26.996121 186.024527
F 27.284457 38.737921 164.531527
F 19.930757 34.648321 186.103527
F 31.322957 23.031521 182.010527
F 19.986157 42.643921 185.947527
F 2.157147 24.463021 181.984527
F 29.009357 24.291921 182.762527
F 2.157147 32.186721 181.984527
F 29.159457 32.197921 182.786527
F 2.157147 39.910521 181.984527
F 29.195857 39.838121 182.714527
F 11.069057 24.458521 182.228527
F 11.069057 32.182221 182.228527
F 11.069057 39.905921 182.228527
F 19.947257 24.373821 182.510527
F 19.969857 32.097121 182.555527
F 19.950157 39.895921 182.560527
F 4.278617 30.893321 185.682527
F 28.931357 34.762821 196.235527
F 31.336657 30.953321 186.480527
F 4.278617 38.617021 185.682527
F 33.414957 24.353121 192.486527
F 31.370657 38.599421 186.171527
F 26.625257 28.293221 192.711527
F 4.278617 46.340721 185.682527
F 27.063057 28.477421 170.929527
F 17.475857 43.767821 192.423527
F 26.417657 38.531721 196.168527
F 24.155057 42.493821 196.251527
F 13.806157 30.894921 164.092527
F 13.196157 30.894921 185.930527
F 13.806157 38.618721 164.092527
F 13.196157 38.618721 185.930527
F 13.806157 23.171221 164.092527
F 13.196157 23.171221 185.930527
F 13.806157 46.342421 164.092527
F 13.196157 46.342421 185.930527
F 28.634757 42.632921 196.005527
F 22.236957 30.956321 186.033527
F 33.025757 27.323521 196.023527
F 22.222757 38.595421 186.137527
F 18.135857 43.823321 170.478527
F 17.475857 36.044121 192.423527
F 4.380267 28.322021 182.042527
F 31.120157 28.368521 182.909527
F 4.380267 36.045721 182.042527
F 31.513457 35.967021 182.708527
F 4.380267 43.769521 182.042527
F 31.343257 43.799921 182.721527
F 13.297857 28.320321 182.290527
F 13.297857 36.044121 182.290527
F 13.297857 43.767821 182.290527
F 22.110057 28.287021 182.604527
F 22.078957 36.070521 182.696527
F 22.392057 43.883721 182.261527
F 4.304097 28.322021 184.769527
F 31.279257 28.367621 185.677527
F 4.304097 36.045721 184.769527
F 31.332757 35.914121 185.574527
F 4.304097 43.769521 184.769527
F 31.454057 43.834721 185.397527
F 13.221557 28.320321 185.020527
F 13.221557 36.044121 185.020527
F 13.221557 43.767821 185.020527
F 22.123957 28.447421 185.192527
F 22.225357 36.015121 185.310527
F 22.151257 43.984821 185.000527
F 4.812407 30.893321 166.572527
F 4.202427 30.893321 188.409527
F 31.807857 31.015921 167.491527
F 31.219357 30.956121 189.234527
F 4.812407 38.617021 166.572527
F 4.202427 38.617021 188.409527
F 31.809857 38.453421 167.604527
F 31.233357 38.726621 189.021527
F 4.812407 46.340721 166.572527
F 4.202427 46.340721 188.409527
F 27.315157 30.990521 164.443527
F 26.324057 23.164921 196.137527
F 13.729857 30.894921 166.822527
F 13.119957 30.894921 188.659527
F 13.729857 38.618721 166.822527
F 13.119957 38.618721 188.659527
F 26.959857 30.884121 174.541527
F 13.119957 23.171221 188.659527
F 13.729857 46.342421 166.822527
F 13.119957 46.342421 188.659527
F 22.740257 30.746121 166.864527
F 21.972857 30.797421 188.944527
F 22.674957 38.627321 167.216527
F 22.139657 38.716421 188.938527
F 17.981557 36.143321 170.577527
F 20.517457 42.488421 164.337527
F 6.535107 24.458421 184.833527
F 25.229057 42.513221 164.361527
F 6.535107 32.182121 184.833527
F 27.232757 23.134321 174.542527
F 6.535107 39.905821 184.833527
F 24.689557 24.321821 175.378527
F 15.450357 24.458521 185.082527
F 15.450357 32.182221 185.082527
F 15.450357 39.905921 185.082527
F 24.451957 24.340821 185.463527
F 24.460357 32.271821 185.378527
F 24.345257 39.838321 185.302527
F 7.043407 27.033121 166.635527
F 6.433427 27.033121 188.473527
F 28.694257 26.993621 196.249527
F 7.043407 34.756921 166.635527
F 6.433427 34.756921 188.473527
F 20.346757 34.804321 164.444527
F 7.043407 42.480621 166.635527
F 6.433427 42.480621 188.473527
F 33.503157 39.998821 192.654527
F 15.958657 27.033121 166.884527
F 15.348657 27.033121 188.722527
F 15.958657 34.756821 166.884527
F 15.348657 34.756821 188.722527
F 15.958657 42.480521 166.884527
F 15.348657 42.480521 188.722527
F 25.059057 26.938821 166.898527
F 24.353857 26.932721 189.175527
F 24.986257 34.845421 167.249527
F 24.458957 34.762021 188.981527
F 24.938857 42.494021 167.099527
F 24.216557 42.564221 188.875527
F 7.119667 27.033121 163.905527
F 6.509687 27.033121 185.743527
F 33.196957 42.498721 196.177527
F 7.119667 34.756921 163.905527
F 6.509687 34.756921 185.743527
F 19.637757 27.076021 196.054527
F 7.119667 42.480621 163.905527
F 6.509687 42.480621 185.743527
F 9.145257 46.342421 171.247527
F 16.034957 27.033121 164.154527
F 15.424957 27.033121 185.992527
F 16.034957 34.756821 164.154527
F 15.424957 34.756821 185.992527
F 16.034957 42.480521 164.154527
F 15.424957 42.480521 185.992527
F 9.145257 30.894921 171.247527
F 24.486857 26.922121 186.304527
F 24.336157 39.974721 189.835527
F 24.412557 34.904321 186.212527
F 21.799357 38.597721 196.093527
F 24.281657 42.517621 185.995527
F 6.611337 24.458421 182.103527
F 8.459027 46.342421 195.814527
F 6.611337 32.182121 182.103527
F 8.459027 30.894921 195.814527
F 6.611337 39.905821 182.103527
F 17.984157 30.894921 174.225527
F 15.526657 24.458521 182.352527
F 15.526657 32.182221 182.352527
F 15.526657 39.905921 182.352527
F 24.454557 24.266621 182.687527
F 24.577357 32.350121 182.682527
F 24.458057 39.686121 182.575527
F 9.348587 30.894921 163.968527
F 8.738607 30.894921 185.805527
F 9.348587 38.618721 163.968527
F 8.738607 38.618721 185.805527
F 17.374157 23.171221 196.063527
F 17.984157 23.171221 174.225527
F 9.348587 46.342421 163.968527
F 8.738607 46.342421 185.805527
F 8.636927 43.767821 189.445527
F 17.653757 30.894921 186.054527
F 24.822257 40.024621 168.071527
F 17.653757 38.618721 186.054527
F 17.475857 28.320321 192.423527
F 17.653757 23.171221 186.054527
F 19.365757 34.631121 196.003527
F 26.798657 31.069621 186.325527
F 21.981157 31.074221 196.358527
F 26.735357 38.694821 186.219527
F 17.374157 38.618721 196.063527
F 17.984157 38.618721 174.225527
F 32.047057 38.530821 164.859527
F 8.535287 38.618721 193.084527
F 8.840257 28.320321 182.166527
F 8.840257 36.044121 182.166527
F 8.840257 43.767821 182.166527
F 17.755357 28.320321 182.415527
F 17.755357 36.044121 182.415527
F 17.755357 43.767821 182.415527
F 26.707557 28.216721 182.728527
F 26.766257 35.923921 182.594527
F 26.821157 43.828621 182.680527
F 8.764017 28.320321 184.895527
F 8.764017 36.044121 184.895527
F 8.764017 43.767821 184.895527
F 17.679157 28.320321 185.144527
F 17.679157 36.044121 185.144527
F 17.679157 43.767821 185.144527
F 26.728657 28.270921 185.375527
F 26.803857 36.081321 185.488527
F 26.655757 43.706321 185.439527
F 9.272327 30.894921 166.697527
F 8.662347 30.894921 188.535527
F 9.272327 38.618721 166.697527
F 8.662347 38.618721 188.535527
F 9.272327 46.342421 166.697527
F 8.662347 46.342421 188.535527
F 18.186557 30.883321 166.814527
F 17.577457 30.894921 188.784527
F 18.211857 38.540021 166.800527
F 17.577457 38.618721 188.784527
F 31.836757 28.429021 163.788527
F 17.577457 23.171221 188.784527
F 27.293657 30.760321 167.320527
F 26.616457 31.018121 189.167527
F 27.085157 38.744921 167.264527
F 26.728157 38.795221 188.868527
F 18.150557 28.415921 170.462527
F 9.145257 38.618721 171.247527
F 8.560697 43.767821 192.174527
F 27.152957 38.767421 171.590527
F 2.487857 24.463021 170.145527
F 1.877877 24.463021 191.982527
F 8.535277 30.894921 193.084527
F 28.819657 24.317121 192.580527
F 2.487857 32.186721 170.145527
F 1.877877 32.186721 191.982527
F 29.411857 32.184721 171.020527
F 28.524957 32.282021 192.774527
F 2.487857 39.910521 170.145527
F 1.877877 39.910521 191.982527
F 29.390557 40.045121 170.920527
F 28.838157 39.835321 192.634527
F 11.399457 24.458521 170.399527
F 10.789457 24.458521 192.237527
F 11.399457 32.182221 170.399527
F 10.789457 32.182221 192.237527
F 11.399457 39.905921 170.399527
F 10.789457 39.905921 192.237527
F 20.253157 24.537921 170.480527
F 19.633557 24.496921 192.323527
F 20.311857 32.031821 170.384527
F 19.589257 32.214821 192.444527
F 20.385457 39.962921 170.590527
F 19.692157 39.959421 192.480527
F 2.386177 27.028521 173.785527
F 1.776197 27.028521 195.622527
F 29.274957 27.112721 174.559527
F 17.450457 30.894921 193.333527
F 2.386177 34.752221 173.785527
F 1.776207 34.752221 195.622527
F 29.126057 34.833021 174.504527
F 18.059557 30.912821 171.463527
F 2.386177 42.476021 173.785527
F 1.776207 42.476021 195.622527
F 28.973957 42.415321 174.594527
F 26.201457 30.939021 193.427527
F 11.297757 27.033121 174.039527
F 10.687757 27.033121 195.876527
F 11.297757 34.756821 174.039527
F 10.687757 34.756821 195.876527
F 11.297757 42.480521 174.039527
F 10.687757 42.480521 195.876527
F 20.189557 27.105721 174.187527
F 8.535277 46.342421 193.084527
F 20.194257 34.705121 174.080527
F 32.023957 31.034921 164.664527
F 20.255257 42.725821 174.397527
F 18.209157 38.691521 171.506527
F 2.462147 27.028521 171.065527
F 1.852167 27.028521 192.903527
F 29.373257 27.153921 171.726527
F 28.836857 26.987821 193.490527
F 2.462147 34.752221 171.065527
F 1.852167 34.752221 192.903527
F 29.351157 34.832921 171.887527
F 28.789157 34.851021 193.561527
F 2.462147 42.476021 171.065527
F 1.852167 42.476021 192.903527
F 29.238957 42.584121 171.812527
F 28.663557 42.569421 193.315527
F 11.374057 27.033121 171.309527
F 10.764057 27.033121 193.147527
F 11.374057 34.756821 171.309527
F 10.764057 34.756821 193.147527
F 11.374057 42.480521 171.309527
F 10.764057 42.480521 193.147527
F 20.231457 27.195721 171.390527
F 19.655557 27.047821 193.366527
F 20.251557 34.849721 171.378527
F 19.603957 34.817521 193.301527
F 20.348557 42.531521 171.572527
F 19.524657 42.457021 193.532527
F 2.563797 24.463021 167.426527
F 1.953827 24.463021 189.263527
F 29.651057 24.576121 168.156527
F 28.777757 24.341121 189.799527
F 2.563797 32.186721 167.426527
F 1.953827 32.186721 189.263527
F 29.409357 32.176521 168.252527
F 28.945157 32.377621 190.134527
F 2.563797 39.910521 167.426527
F 1.953827 39.910521 189.263527
F 29.458257 39.769321 168.138527
F 28.852657 40.000421 189.904527
F 11.475657 24.458521 167.669527
F 10.865757 24.458521 189.507527
F 11.475657 32.182221 167.669527
F 10.865757 32.182221 189.507527
F 11.475657 39.905921 167.669527
F 10.865757 39.905921 189.507527
F 20.342957 24.414421 167.808527
F 19.873757 24.400521 189.690527
F 20.465957 32.116521 167.689527
F 19.814557 32.243521 189.709527
F 20.383457 39.932121 167.805527
F 19.811657 39.959221 189.687527
F 4.685267 30.893321 171.123527
F 4.075297 30.893321 192.961527
F 31.710657 30.802721 172.045527
F 30.846057 30.977421 193.468527
F 4.685267 38.617021 171.123527
F 4.075297 38.617021 192.961527
F 31.498357 38.679921 172.104527
F 31.317957 38.820321 193.695527
F 19.577157 42.464521 196.223527
F 30.897157 31.035721 196.245527
F 4.685267 46.340721 171.123527
F 4.075297 46.340721 192.961527
F 9.170677 43.767821 170.337527
F 26.526357 43.952821 189.750527
F 8.560697 36.044121 192.174527
F 18.256457 43.672221 167.795527
F 13.602857 30.894921 171.371527
F 12.992857 30.894921 193.209527
F 13.602857 38.618721 171.371527
F 12.992857 38.618721 193.209527
F 13.602857 23.171221 171.371527
F 12.992857 23.171221 193.209527
F 13.602857 46.342421 171.371527
F 12.992857 46.342421 193.209527
F 22.415457 30.914321 171.645527
F 21.741457 31.008821 193.614527
F 22.492657 38.484421 171.567527
F 21.974857 38.490121 193.331527
F 9.170677 36.044121 170.337527
F 9.246907 43.767821 167.607527
F 4.786917 28.322021 167.484527
F 4.176947 28.322021 189.321527
F 31.815757 28.451121 168.487527
F 31.134257 28.204721 189.992527
F 4.786917 36.045721 167.484527
F 4.176947 36.045721 189.321527
F 31.688957 35.808921 168.425527
F 31.209357 36.262321 189.949527
F 4.786917 43.769521 167.484527
F 4.176947 43.769521 189.321527
F 31.704557 43.891321 168.243527
F 31.203257 43.767621 189.925527
F 13.704457 28.320321 167.732527
F 13.094457 28.320321 189.569527
F 13.704457 36.044121 167.732527
F 13.094457 36.044121 189.569527
F 13.704457 43.767821 167.732527
F 13.094457 43.767821 189.569527
F 22.865857 28.174721 167.851527
F 21.932357 28.266621 189.898527
F 22.786057 36.056921 168.009527
F 22.190657 36.040321 189.669527
F 22.631657 43.797021 168.123527
F 22.110657 43.760121 189.948527
F 4.710747 28.322021 170.211527
F 4.100777 28.322021 192.049527
F 31.659257 28.274721 171.102527
F 31.007357 28.392721 192.708527
F 4.710747 36.045721 170.211527
F 4.100777 36.045721 192.049527
F 31.483557 36.144521 171.142527
F 31.266857 36.125021 192.675527
F 4.710747 43.769521 170.211527
F 4.100777 43.769521 192.049527
F 31.653557 43.655221 171.142527
F 31.034457 43.752421 192.537527
F 13.628257 28.320321 170.461527
F 13.018257 28.320321 192.299527
F 13.628257 36.044121 170.461527
F 13.018257 36.044121 192.299527
F 13.628257 43.767821 170.461527
F 13.018257 43.767821 192.299527
F 22.529257 28.310321 170.541527
F 21.960657 28.466721 192.582527
F 22.562357 36.032521 170.726527
F 21.941557 35.960721 192.415527
F 22.536657 43.837821 170.791527
F 22.019357 43.642421 192.720527
F 4.609077 30.893321 173.851527
F 3.999097 30.893321 195.688527
F 31.620357 31.048121 174.774527
F 27.228857 43.765021 168.090527
F 4.609077 38.617021 173.851527
F 3.999097 38.617021 195.688527
F 31.253857 38.710821 174.749527
F 26.723457 36.291821 189.763527
F 4.609077 46.340721 173.851527
F 3.999097 46.340721 195.688527
F 8.560697 28.320321 192.174527
F 27.119357 36.151321 168.095527
F 13.526557 30.894921 174.101527
F 12.916557 30.894921 195.938527
F 13.526557 38.618721 174.101527
F 12.916557 38.618721 195.938527
F 17.374157 30.894921 196.063527
F 12.916557 23.171221 195.938527
F 13.526557 46.342421 174.101527
F 12.916557 46.342421 195.938527
F 22.431157 30.968221 174.455527
F 8.636927 36.044121 189.445527
F 22.314157 38.539921 174.264527
F 9.068997 46.342421 173.976527
F 17.552057 36.044121 189.694527
F 18.009457 36.039721 167.808527
F 6.941757 24.458421 170.275527
F 6.331777 24.458421 192.112527
F 8.459027 38.618721 195.814527
F 6.941757 32.182121 170.275527
F 6.331777 32.182121 192.112527
F 26.533557 38.505821 193.452527
F 6.941757 39.905821 170.275527
F 6.331777 39.905821 192.112527
F 9.246907 36.044121 167.607527
F 15.857057 24.458521 170.524527
F 15.247057 24.458521 192.361527
F 15.857057 32.182221 170.524527
F 15.247057 32.182221 192.361527
F 15.857057 39.905921 170.524527
F 15.247057 39.905921 192.361527
F 24.872757 24.336421 170.792527
F 24.286457 24.533221 192.638527
F 24.844057 32.240521 170.816527
F 23.799657 32.250321 192.490527
F 24.745657 39.705621 170.730527
F 24.276957 39.675421 192.593527
F 6.840077 27.033121 173.914527
F 6.230097 27.033121 195.752527
F 27.088157 30.958321 171.843527
F 6.840077 34.756921 173.914527
F 6.230097 34.756921 195.752527
F 17.450457 38.618721 193.333527
F 6.840077 42.480621 173.914527
F 6.230097 42.480621 195.752527
F 17.552057 28.320321 189.694527
F 15.755357 27.033121 174.163527
F 15.145357 27.033121 196.001527
F 15.755357 34.756821 174.163527
F 15.145357 34.756821 196.001527
F 15.755357 42.480521 174.163527
F 15.145357 42.480521 196.001527
F 24.528157 26.894321 174.444527
F 26.605257 28.348221 189.947527
F 24.665657 34.833021 174.417527
F 9.170677 28.320321 170.337527
F 24.449157 42.313821 174.410527
F 17.552057 43.767821 189.694527
F 6.916337 27.033121 171.184527
F 6.306367 27.033121 193.022527
F 8.636927 28.320321 189.445527
F 6.916337 34.756921 171.184527
F 6.306367 34.756921 193.022527
F 17.450457 23.171221 193.333527
F 6.916337 42.480621 171.184527
F 6.306367 42.480621 193.022527
F 29.571157 34.786421 164.494527
F 15.831657 27.033121 171.434527
F 15.221657 27.033121 193.271527
F 15.831657 34.756821 171.434527
F 15.221657 34.756821 193.271527
F 15.831657 42.480521 171.434527
F 15.221657 42.480521 193.271527
F 24.789557 26.885721 171.679527
F 24.225357 27.146421 193.632527
F 24.803757 34.918521 171.628527
F 24.177557 34.822721 193.322527
F 24.829057 42.318721 171.665527
F 24.217257 42.279821 193.503527
F 7.017997 24.458421 167.545527
F 6.408017 24.458421 189.382527
F 9.246907 28.320321 167.607527
F 7.017997 32.182121 167.545527
F 6.408017 32.182121 189.382527
F 27.135657 28.205221 168.139527
F 7.017997 39.905821 167.545527
F 6.408017 39.905821 189.382527
F 18.253857 28.280521 167.754527
F 15.933257 24.458521 167.794527
F 15.323257 24.458521 189.631527
F 15.933257 32.182221 167.794527
F 15.323257 32.182221 189.631527
F 15.933257 39.905921 167.794527
F 15.323257 39.905921 189.631527
F 25.107857 24.557621 167.943527
F 24.419657 24.249021 190.025527
F 24.958257 32.267821 168.078527
F 24.094557 32.196921 189.837527
F 24.013357 27.028721 196.235527
F 22.166257 23.109121 186.320527
F 24.141557 34.840521 195.994527
F 27.240857 23.125321 171.719527
F 22.671657 46.294321 166.961527
F 33.352257 34.827521 193.719527
F 18.267257 23.321721 164.179527
F 33.332057 34.872821 196.423527
F 26.706757 23.061421 181.849527
F 18.248057 46.437921 166.908527
F 26.481857 22.882521 189.076527
F 31.197757 23.178221 193.362527
F 22.561857 23.281821 171.462527
F 22.164057 23.032021 181.739527
F 22.759257 23.328821 167.019527
F 27.393257 23.142321 167.366527
F 27.221657 46.368021 167.016527
F 22.033557 46.290421 188.952527
F 31.459557 46.482721 186.392527
F 27.119457 46.307121 171.792527
F 31.095457 46.345521 193.205527
F 22.817257 46.148221 164.190527
F 18.067057 46.288621 171.482527
F 22.377657 46.436621 178.833527
F 22.530057 46.387021 174.234527
F 26.985157 46.482821 181.783527
F 27.176457 23.283221 164.564527
F 29.547657 32.222621 163.703527
F 31.984557 43.764221 163.862527
F 1.674557 24.463021 199.262527
F 1.064577 24.463021 221.099527
F 28.553257 24.468021 199.946527
F 28.000857 24.279521 221.723527
F 1.674557 32.186721 199.262527
F 1.064577 32.186721 221.099527
F 28.494857 32.356821 199.879527
F 27.775857 32.068721 221.561527
F 1.674557 39.910521 199.262527
F 1.064577 39.910521 221.099527
F 28.574257 39.789921 199.862527
F 27.748257 39.949621 221.561527
F 10.586157 24.458521 199.516527
F 9.976177 24.458521 221.353527
F 10.586157 32.182221 199.516527
F 9.976177 32.182221 221.353527
F 10.586157 39.905921 199.516527
F 9.976177 39.905921 221.353527
F 33.132557 39.809521 200.127527
F 18.951257 24.414721 221.425527
F 19.434157 32.355921 199.740527
F 18.935257 32.112421 221.628527
F 19.578857 39.842821 199.593527
F 18.947857 39.971721 221.511527
F 1.572877 27.028521 202.901527
F 0.962900 27.028521 224.739527
F 28.571957 27.191921 203.480527
F 27.745657 26.964521 225.340527
F 1.572877 34.752221 202.901527
F 0.962900 34.752221 224.739527
F 28.486057 34.833121 203.509527
F 27.659257 34.778021 225.375527
F 1.572877 42.476021 202.901527
F 0.962900 42.476021 224.739527
F 28.390357 42.319421 203.433527
F 27.902857 42.448721 225.519527
F 10.484457 27.033121 203.155527
F 9.874497 27.033121 224.993527
F 10.484457 34.756821 203.155527
F 9.874497 34.756821 224.993527
F 10.484457 42.480521 203.155527
F 9.874497 42.480521 224.993527
F 19.441757 27.076921 203.353527
F 18.635257 27.068521 225.166527
F 19.521857 34.995921 203.384527
F 18.833457 34.757821 225.158527
F 19.372257 42.525621 203.255527
F 18.867757 42.677321 225.187527
F 1.648847 27.028521 200.182527
F 1.038867 27.028521 222.019527
F 28.608057 27.032621 200.820527
F 27.901257 26.936321 222.557527
F 1.648847 34.752221 200.182527
F 1.038867 34.752221 222.019527
F 28.426757 35.012321 200.700527
F 27.760357 34.677321 222.440527
F 1.648847 42.476021 200.182527
F 1.038867 42.476021 222.019527
F 28.593157 42.461221 200.694527
F 27.710857 42.428321 222.744527
F 10.560757 27.033121 200.426527
F 9.950757 27.033121 222.263527
F 10.560757 34.756821 200.426527
F 9.950757 34.756821 222.263527
F 10.560757 42.480521 200.426527
F 9.950757 42.480521 222.263527
F 19.647057 27.107221 200.671527
F 18.831857 26.976921 222.534527
F 19.520557 34.926221 200.695527
F 19.067557 34.771621 222.551527
F 19.406457 42.504121 200.473527
F 18.984557 42.517621 222.340527
F 1.140517 24.463021 218.380527
F 25.404957 36.136721 228.685527
F 27.873557 24.556721 218.901527
F 1.140517 32.186721 218.380527
F 32.854357 39.871721 207.136527
F 27.961657 32.265421 218.930527
F 1.140517 39.910521 218.380527
F 27.381557 39.755521 229.044527
F 27.968657 40.016321 218.762527
F 10.662357 24.458521 196.786527
F 10.052457 24.458521 218.624527
F 10.662357 32.182221 196.786527
F 10.052457 32.182221 218.624527
F 10.662357 39.905921 196.786527
F 10.052457 39.905921 218.624527
F 21.869157 43.720221 196.892527
F 19.009857 24.503621 218.669527
F 21.338057 23.306221 215.250527
F 19.022957 32.022121 218.872527
F 26.348457 43.861721 197.071527
F 18.856357 39.856921 218.838527
F 3.871967 30.893321 200.240527
F 3.261987 30.893321 222.078527
F 30.727357 30.866621 200.787527
F 29.985957 30.921721 222.644527
F 3.871967 38.617021 200.240527
F 3.261987 38.617021 222.078527
F 30.807357 38.579121 200.960527
F 29.892557 38.499421 222.645527
F 32.568057 39.805221 211.664527
F 7.950717 28.320321 214.012527
F 3.871967 46.340721 200.240527
F 3.261987 46.340721 222.078527
F 32.866457 34.700921 208.277527
F 32.765957 26.970621 208.168527
F 28.644357 32.159421 197.130527
F 26.016857 43.902321 211.645527
F 12.789557 30.894921 200.488527
F 12.179557 30.894921 222.325527
F 12.789557 38.618721 200.488527
F 12.179557 38.618721 222.325527
F 16.764157 38.618721 217.900527
F 12.179557 23.171221 222.325527
F 12.789557 46.342421 200.488527
F 12.179557 46.342421 222.325527
F 21.665957 30.959721 200.622527
F 21.248557 30.682321 222.550527
F 21.819357 38.712021 200.595527
F 20.957457 38.598921 222.635527
F 7.925307 38.618721 214.922527
F 25.732357 36.157821 211.702527
F 3.363637 28.322021 218.438527
F 33.025357 42.403321 200.988527
F 30.333357 28.356821 219.157527
F 3.363637 36.045721 218.438527
F 32.510557 32.082021 214.522527
F 29.874057 35.982021 218.921527
F 3.363637 43.769521 218.438527
F 24.125857 24.342821 197.247527
F 30.109757 44.012621 218.996527
F 12.891157 28.320321 196.848527
F 12.281157 28.320321 218.686527
F 12.891157 36.044121 196.848527
F 12.281157 36.044121 218.686527
F 12.891157 43.767821 196.848527
F 12.281157 43.767821 218.686527
F 23.030157 32.076321 228.770527
F 21.330557 28.415321 218.956527
F 32.985557 24.392621 204.346527
F 21.034357 36.185721 218.868527
F 29.749257 35.882221 229.105527
F 21.197057 43.719421 218.754527
F 3.897447 28.322021 199.328527
F 3.287467 28.322021 221.165527
F 30.868357 28.292021 199.848527
F 30.166857 28.268321 221.766527
F 3.897447 36.045721 199.328527
F 3.287467 36.045721 221.165527
F 30.777057 36.055121 199.873527
F 29.988057 36.000121 221.632527
F 3.897447 43.769521 199.328527
F 3.287467 43.769521 221.165527
F 30.743457 43.774921 199.725527
F 30.067557 43.738221 221.821527
F 12.814957 28.320321 199.578527
F 12.204957 28.320321 221.416527
F 12.814957 36.044121 199.578527
F 12.204957 36.044121 221.416527
F 12.814957 43.767821 199.578527
F 12.204957 43.767821 221.416527
F 21.752457 28.422321 199.902527
F 21.076057 28.073421 221.632527
F 21.760757 36.103121 199.713527
F 21.056857 36.258721 221.576527
F 21.693757 43.484421 199.698527
F 21.213057 43.790621 221.565527
F 3.795777 30.893321 202.967527
F 3.185797 30.893321 224.805527
F 30.875257 30.943221 203.530527
F 29.705857 31.013821 225.365527
F 3.795777 38.617021 202.967527
F 3.185797 38.617021 224.805527
F 30.593657 38.467221 203.726527
F 29.792057 38.407621 225.368527
F 3.795777 46.340721 202.967527
F 3.185797 46.340721 224.805527
F 26.051157 28.431321 211.615527
F 29.752057 43.649321 229.085527
F 12.713257 30.894921 203.218527
F 12.103257 30.894921 225.055527
F 12.713257 38.618721 203.218527
F 12.103257 38.618721 225.055527
F 16.764157 30.894921 217.900527
F 7.849047 46.342421 217.651527
F 12.713257 46.342421 203.218527
F 12.103257 46.342421 225.055527
F 21.619757 31.012921 203.198527
F 21.124457 30.893521 225.257527
F 21.833357 38.574221 203.447527
F 20.806157 38.767921 225.376527
F 7.925307 30.894921 214.922527
F 16.942057 43.767821 211.531527
F 6.128447 24.458421 199.391527
F 5.518477 24.458421 221.229527
F 21.865557 28.420821 197.155527
F 32.388457 24.403121 221.702527
F 6.128447 32.182121 199.391527
F 5.518477 32.182121 221.229527
F 26.179257 28.396321 197.113527
F 32.304057 32.062521 221.653527
F 6.128447 39.905821 199.391527
F 5.518477 39.905821 221.229527
F 32.895557 24.481221 207.082527
F 32.223357 39.544021 221.795527
F 15.043757 24.458521 199.640527
F 14.433757 24.458521 221.478527
F 15.043757 32.182221 199.640527
F 14.433757 32.182221 221.478527
F 15.043757 39.905921 199.640527
F 14.433757 39.905921 221.478527
F 23.875857 24.594721 199.977527
F 23.517357 24.294521 221.642527
F 24.100557 32.421821 199.871527
F 23.299357 32.106621 221.652527
F 23.972657 40.039821 199.732527
F 23.206757 39.834421 221.582527
F 6.026777 27.033121 203.031527
F 5.416797 27.033121 224.868527
F 32.616557 42.389321 210.791527
F 32.044957 27.177321 225.632527
F 6.026777 34.756921 203.031527
F 5.416797 34.756921 224.868527
F 33.052957 26.936921 203.671527
F 32.247557 34.781521 225.550527
F 6.026777 42.480621 203.031527
F 5.416797 42.480621 224.868527
F 19.681857 39.892721 196.983527
F 32.214657 42.410721 225.363527
F 14.942057 27.033121 203.280527
F 14.332057 27.033121 225.117527
F 14.942057 34.756821 203.280527
F 14.332057 34.756821 225.117527
F 14.942057 42.480521 203.280527
F 14.332057 42.480521 225.117527
F 24.069157 27.122321 203.705527
F 23.338857 26.914121 225.308527
F 24.185057 34.821921 203.492527
F 23.131357 34.883521 225.227527
F 23.991957 42.419821 203.286527
F 23.381757 42.641421 225.314527
F 6.103037 27.033121 200.301527
F 5.493057 27.033121 222.139527
F 32.984757 27.013921 201.020527
F 32.245757 26.950521 222.913527
F 6.103037 34.756921 200.301527
F 5.493057 34.756921 222.139527
F 23.083457 24.291021 228.963527
F 32.149657 34.623721 222.718527
F 6.103037 42.480621 200.301527
F 5.493057 42.480621 222.139527
F 30.980057 36.242921 197.180527
F 32.198957 42.254421 222.660527
F 15.018257 27.033121 200.550527
F 14.408357 27.033121 222.388527
F 15.018257 34.756821 200.550527
F 14.408357 34.756821 222.388527
F 15.018257 42.480521 200.550527
F 14.408357 42.480521 222.388527
F 23.892657 27.225321 200.972527
F 23.375057 27.016521 222.536527
F 24.082457 34.897021 200.690527
F 23.186157 34.966121 222.477527
F 24.214657 42.526721 200.656527
F 23.306757 42.431721 222.685527
F 6.204687 24.458421 196.662527
F 5.594717 24.458421 218.499527
F 33.147857 34.808221 200.877527
F 32.427157 24.404621 218.992527
F 6.204687 32.182121 196.662527
F 5.594717 32.182121 218.499527
F 33.007457 32.085121 207.335527
F 32.361757 32.334021 219.070527
F 6.204687 39.905821 196.662527
F 5.594717 39.905821 218.499527
F 20.944157 43.772521 228.881527
F 32.270557 39.944821 218.938527
F 15.119957 24.458521 196.911527
F 14.509957 24.458521 218.748527
F 15.119957 32.182221 196.911527
F 14.509957 32.182221 218.748527
F 15.119957 39.905921 196.911527
F 14.509957 39.905921 218.748527
F 19.490757 24.469821 199.872527
F 23.619357 24.425421 218.853527
F 31.926957 39.665421 229.155527
F 23.611757 32.399421 218.908527
F 33.039857 34.588721 203.527527
F 23.388657 40.042221 218.788527
F 8.331957 30.894921 200.363527
F 7.721977 30.894921 222.201527
F 8.331957 38.618721 200.363527
F 7.721977 38.618721 222.201527
F 7.849047 38.618721 217.651527
F 7.849047 30.894921 217.651527
F 8.331957 46.342421 200.363527
F 7.721977 46.342421 222.201527
F 17.247057 30.894921 200.612527
F 16.637157 30.894921 222.450527
F 17.247057 38.618721 200.612527
F 16.637157 38.618721 222.450527
F 17.247057 23.171221 200.612527
F 16.637157 23.171221 222.450527
F 26.347357 31.008621 200.743527
F 25.638557 30.799421 222.317527
F 26.102157 38.622921 200.749527
F 25.500357 38.689121 222.488527
F 25.594157 43.705021 214.273527
F 23.522157 39.964321 211.663527
F 26.556957 35.861321 197.044527
F 16.942057 36.044121 211.531527
F 8.433607 28.320321 196.724527
F 7.823627 28.320321 218.561527
F 8.433607 36.044121 196.724527
F 7.823627 36.044121 218.561527
F 8.433607 43.767821 196.724527
F 7.823627 43.767821 218.561527
F 17.348757 28.320321 196.973527
F 16.738757 28.320321 218.810527
F 17.348757 36.044121 196.973527
F 16.738757 36.044121 218.810527
F 17.348757 43.767821 196.973527
F 16.738757 43.767821 218.810527
F 20.776157 28.336921 228.915527
F 25.955957 28.450821 218.739527
F 31.757957 24.454321 229.150527
F 25.551957 36.025021 218.849527
F 32.559457 31.973921 211.798527
F 25.608857 43.873321 218.898527
F 8.357367 28.320321 199.454527
F 7.747397 28.320321 221.291527
F 8.357367 36.044121 199.454527
F 7.747397 36.044121 221.291527
F 8.357367 43.767821 199.454527
F 7.747397 43.767821 221.291527
F 17.272457 28.320321 199.703527
F 16.662557 28.320321 221.540527
F 17.272457 36.044121 199.703527
F 16.662557 36.044121 221.540527
F 17.272457 43.767821 199.703527
F 16.662557 43.767821 221.540527
F 26.227357 28.378221 200.015527
F 25.568157 28.124421 221.429527
F 26.128557 36.209021 199.788527
F 25.529257 36.109621 221.636527
F 26.373157 43.719621 199.742527
F 25.629957 43.728621 221.676527
F 8.255697 30.894921 203.093527
F 7.645717 30.894921 224.931527
F 8.255697 38.618721 203.093527
F 7.645717 38.618721 224.931527
F 8.255697 46.342421 203.093527
F 7.645717 46.342421 224.931527
F 17.170857 30.894921 203.342527
F 16.560857 30.894921 225.180527
F 17.170857 38.618721 203.342527
F 16.560857 38.618721 225.180527
F 17.170857 23.171221 203.342527
F 16.560857 23.171221 225.180527
F 26.310457 30.993121 203.568527
F 25.440357 30.869621 225.070527
F 26.291757 38.693221 203.489527
F 25.389557 38.769721 225.226527
F 16.942057 28.320321 211.531527
F 23.173457 40.015621 228.783527
F 8.026957 43.767821 211.282527
F 8.026957 36.044121 211.282527
F 1.471227 24.463021 206.541527
F 0.861258 24.463021 228.378527
F 28.431457 24.506321 207.077527
F 30.793957 28.456921 197.124527
F 1.471227 32.186721 206.541527
F 0.861258 32.186721 228.378527
F 28.330157 32.280921 207.126527
F 31.857257 32.265921 228.962527
F 1.471227 39.910521 206.541527
F 0.861259 39.910421 228.378527
F 28.266857 39.832121 207.399527
F 33.116557 32.053121 204.528527
F 10.382857 24.458521 206.795527
F 9.772857 24.458521 228.632527
F 10.382857 32.182221 206.795527
F 9.772857 32.182221 228.632527
F 10.382857 39.905921 206.795527
F 9.772857 39.905921 228.632527
F 19.521957 24.411521 207.168527
F 19.532257 32.139021 197.089527
F 19.353157 32.256221 207.143527
F 32.874957 42.370421 203.637527
F 19.253557 40.052521 206.907527
F 20.984257 36.156421 228.780527
F 1.369547 27.028521 210.180527
F 28.312557 27.194621 210.709527
F 1.369547 34.752221 210.180527
F 27.867757 34.842121 210.841527
F 1.369547 42.476021 210.180527
F 28.168757 42.512521 210.731527
F 10.281157 27.033121 210.435527
F 10.281157 34.756821 210.435527
F 10.281157 42.480521 210.435527
F 19.250957 27.112321 210.763527
F 19.128157 34.733321 210.687527
F 19.179857 42.414921 210.634527
F 1.445517 27.028521 207.461527
F 0.836872 27.027921 229.298527
F 28.304157 27.145821 208.101527
F 1.445517 34.752221 207.461527
F 0.836872 34.751721 229.298527
F 28.184557 34.775921 208.087527
F 1.445517 42.476021 207.461527
F 0.836872 42.475421 229.298527
F 28.346857 42.444421 208.081527
F 10.357457 27.033121 207.705527
F 10.357457 34.756821 207.705527
F 10.357457 42.480521 207.705527
F 19.272557 27.007821 207.937527
F 19.271757 34.833321 207.983527
F 19.406157 42.514421 207.947527
F 1.547177 24.463021 203.822527
F 0.937196 24.463021 225.659527
F 28.591857 24.558821 204.319527
F 27.742257 24.381321 226.421527
F 1.547177 32.186721 203.822527
F 0.937196 32.186721 225.659527
F 28.599157 32.188821 204.427527
F 27.447457 32.230721 226.289527
F 1.547177 39.910521 203.822527
F 0.937196 39.910521 225.659527
F 28.535957 39.822521 204.642527
F 27.731257 39.879321 226.218527
F 10.459057 24.458521 204.065527
F 9.849087 24.458521 225.903527
F 10.459057 32.182221 204.065527
F 9.849087 32.182221 225.903527
F 10.459057 39.905921 204.065527
F 9.849087 39.905921 225.903527
F 19.411057 24.519621 204.339527
F 18.677957 24.521621 226.165527
F 19.470557 32.327421 204.370527
F 18.830557 32.177621 226.143527
F 19.594157 39.901421 204.098527
F 18.717257 40.210221 226.228527
F 3.668647 30.893321 207.519527
F 3.058667 30.893221 229.357527
F 30.566057 30.901921 208.122527
F 3.668647 38.617021 207.519527
F 3.058667 38.617021 229.357527
F 30.593157 38.679821 208.034527
F 25.555357 38.651121 218.053527
F 25.756857 31.049921 217.966527
F 3.668647 46.340721 207.519527
F 3.058667 46.340721 229.357527
F 8.026957 28.320321 211.282527
F 30.739157 43.742721 197.008527
F 12.586157 30.894921 207.767527
F 12.586157 38.618721 207.767527
F 25.898657 36.029221 214.403527
F 12.586157 46.342421 207.767527
F 21.593157 30.953121 208.123527
F 21.503757 38.673221 208.005527
F 7.950717 36.044121 214.012527
F 3.770297 28.322021 203.880527
F 3.160317 28.322021 225.717527
F 30.827057 28.453521 204.521527
F 29.747757 28.480721 226.305527
F 3.770297 36.045721 203.880527
F 3.160317 36.045721 225.717527
F 30.901557 35.826421 204.617527
F 29.884457 35.925721 226.416527
F 3.770297 43.769521 203.880527
F 3.160317 43.769521 225.717527
F 30.558457 43.587321 204.410527
F 30.097257 43.791821 226.442527
F 12.687857 28.320321 204.128527
F 12.077857 28.320321 225.965527
F 12.687857 36.044121 204.128527
F 12.077857 36.044121 225.965527
F 12.687857 43.767821 204.128527
F 12.077857 43.767821 225.965527
F 21.626057 28.530721 204.246527
F 20.934457 28.221821 226.099527
F 21.769357 36.025121 204.385527
F 20.976757 36.080621 226.013527
F 21.819557 43.718321 204.169527
F 21.182257 43.907921 226.166527
F 3.694117 28.322021 206.607527
F 3.084197 28.322021 228.445527
F 30.654657 28.352921 207.215527
F 18.743457 39.998921 228.958527
F 3.694117 36.045721 206.607527
F 3.084197 36.045821 228.445527
F 30.506157 35.985921 207.263527
F 19.620157 24.532621 197.133527
F 3.694117 43.769521 206.607527
F 3.084197 43.769521 228.445527
F 30.435057 43.737521 207.092527
F 24.260857 32.363721 197.071527
F 12.611657 28.320321 206.857527
F 12.001657 28.320321 228.695527
F 12.611657 36.044121 206.857527
F 12.001657 36.044121 228.695527
F 12.611657 43.767821 206.857527
F 12.001657 43.767821 228.695527
F 21.442857 28.571421 207.094527
F 28.525857 24.477521 197.152527
F 21.601357 36.204921 206.999527
F 33.135657 24.610721 197.086527
F 21.554557 43.746521 206.859527
F 28.496457 39.996921 197.088527
F 3.592447 30.893321 210.247527
F 30.328357 30.879621 210.789527
F 3.592447 38.617021 210.247527
F 30.344157 38.572021 210.827527
F 3.592447 46.340721 210.247527
F 23.690757 32.024521 211.533527
F 12.509957 30.894921 210.497527
F 12.509957 38.618721 210.497527
F 25.885557 28.443621 214.360527
F 12.509957 46.342421 210.497527
F 21.373457 30.868621 210.714527
F 21.268557 38.728621 210.742527
F 25.822857 38.620921 215.321527
F 5.925127 24.458421 206.671527
F 5.315147 24.458421 228.508527
F 32.560357 34.484621 210.972527
F 14.713257 39.905921 211.469527
F 5.925127 32.182121 206.671527
F 5.315147 32.182121 228.508527
F 32.777857 27.035021 210.826527
F 5.798037 32.182121 211.220527
F 5.925127 39.905821 206.671527
F 5.315147 39.905821 228.508527
F 24.142157 39.843321 196.966527
F 23.386657 42.502621 215.199527
F 14.840357 24.458521 206.919527
F 14.230457 24.458521 228.757527
F 14.840357 32.182221 206.919527
F 14.230457 32.182221 228.757527
F 14.840357 39.905921 206.919527
F 14.230457 39.905921 228.757527
F 23.969157 24.594221 207.337527
F 21.751257 36.037221 196.984527
F 23.869857 32.299621 207.099527
F 18.672357 32.323921 228.989527
F 23.761857 40.019421 207.105527
F 23.656557 34.817821 215.239527
F 5.823447 27.033121 210.310527
F 32.909757 39.839321 204.349527
F 5.823447 34.756921 210.310527
F 25.288057 28.324721 228.934527
F 5.823447 42.480621 210.310527
F 33.297157 39.987821 197.345527
F 14.738757 27.033121 210.559527
F 14.738757 34.756821 210.559527
F 14.738757 42.480521 210.559527
F 23.883057 26.951821 210.706527
F 23.624057 34.797721 210.682527
F 23.658957 42.718321 210.801527
F 5.899717 27.033121 207.580527
F 32.596457 42.477721 208.081527
F 5.899717 34.756921 207.580527
F 5.798037 24.458421 211.220527
F 5.899717 42.480621 207.580527
F 32.820757 24.452421 211.671527
F 14.814957 27.033121 207.829527
F 14.814957 34.756821 207.829527
F 14.814957 42.480521 207.829527
F 23.743057 27.230621 207.949527
F 23.813557 34.849821 207.952527
F 23.892757 42.567821 207.945527
F 6.001367 24.458421 203.941527
F 5.391387 24.458421 225.778527
F 5.798037 39.905821 211.220527
F 32.019257 24.539021 226.466527
F 6.001367 32.182121 203.941527
F 5.391387 32.182121 225.778527
F 32.453257 39.908421 214.428527
F 32.044257 32.117021 226.293527
F 6.001367 39.905821 203.941527
F 5.391387 39.905821 225.778527
F 18.726357 24.247521 228.858527
F 32.133657 39.844621 226.430527
F 14.916657 24.458521 204.190527
F 14.306657 24.458521 226.027527
F 14.916657 32.182221 204.190527
F 14.306657 32.182221 226.027527
F 14.916657 39.905921 204.190527
F 14.306657 39.905921 226.027527
F 23.956057 24.419721 204.587527
F 23.364657 24.280121 226.303527
F 23.979757 32.153721 204.285527
F 23.257257 32.256421 225.999527
F 23.961457 39.851121 204.406527
F 23.118257 40.027221 226.126527
F 8.128627 30.894921 207.643527
F 8.128627 38.618721 207.643527
F 16.865857 43.767821 214.261527
F 8.128627 46.342421 207.643527
F 17.043757 30.894921 207.892527
F 17.043757 38.618721 207.892527
F 17.043757 23.171221 207.892527
F 26.118357 31.031321 208.047527
F 25.896157 38.655521 207.997527
F 16.865857 36.044121 214.261527
F 25.714057 31.006921 215.215527
F 8.230277 28.320321 204.003527
F 7.620307 28.320321 225.841527
F 8.230277 36.044121 204.003527
F 7.620307 36.044121 225.841527
F 8.230277 43.767821 204.003527
F 7.620307 43.767821 225.841527
F 17.145457 28.320321 204.252527
F 16.535457 28.320321 226.090527
F 17.145457 36.044121 204.252527
F 16.535457 36.044121 226.090527
F 17.145457 43.767821 204.252527
F 16.535457 43.767821 226.090527
F 26.257957 28.467821 204.426527
F 25.368957 28.307121 226.286527
F 26.299357 36.130521 204.466527
F 25.339957 36.153521 226.065527
F 26.060457 43.666221 204.310527
F 25.619157 43.695421 226.297527
F 8.154047 28.320321 206.733527
F 7.544067 28.320321 228.570527
F 8.154047 36.044121 206.733527
F 7.544067 36.044121 228.570527
F 8.154047 43.767821 206.733527
F 7.544067 43.767821 228.570527
F 17.069157 28.320321 206.982527
F 16.459157 28.320321 228.819527
F 17.069157 36.044121 206.982527
F 16.459157 36.044121 228.819527
F 17.069157 43.767821 206.982527
F 16.459157 43.767821 228.819527
F 26.053057 28.503921 207.172527
F 14.713257 32.182221 211.469527
F 26.066557 36.168321 207.147527
F 33.047757 24.642021 199.883527
F 26.156757 43.824221 206.971527
F 29.616657 28.397621 229.013527
F 8.052367 30.894921 210.372527
F 8.052367 38.618721 210.372527
F 8.052367 46.342421 210.372527
F 16.967457 30.894921 210.621527
F 16.967457 38.618721 210.621527
F 16.967457 23.171221 210.621527
F 26.205557 31.031021 210.841527
F 25.674057 38.722321 210.839527
F 23.600857 24.396421 211.771527
F 16.840457 23.171221 215.171527
F 1.267897 24.463021 213.820527
F 28.185157 24.602921 214.540527
F 1.267897 32.186721 213.820527
F 28.102957 32.233621 214.485527
F 1.267897 39.910521 213.820527
F 28.131057 39.984421 214.417527
F 10.179457 24.458521 214.074527
F 10.179457 32.182221 214.074527
F 10.179457 39.905921 214.074527
F 19.111857 24.427421 214.225527
F 19.087157 32.180121 214.310527
F 19.219057 39.917221 214.274527
F 1.166227 27.028521 217.460527
F 28.253257 27.161221 218.048527
F 1.166227 34.752221 217.460527
F 27.748557 34.808221 217.948527
F 1.166227 42.476021 217.460527
F 27.858257 42.717921 218.087527
F 10.077857 27.033121 217.714527
F 10.077857 34.756821 217.714527
F 10.077857 42.480521 217.714527
F 19.078957 27.135621 217.779527
F 18.891757 34.763421 217.933527
F 18.901957 42.500221 218.013527
F 1.242197 27.028521 214.740527
F 28.036857 27.147021 215.256527
F 1.242197 34.752221 214.740527
F 28.177857 34.893721 215.304527
F 1.242197 42.476021 214.740527
F 27.889457 42.557621 215.212527
F 10.154057 27.033121 214.984527
F 10.154057 34.756821 214.984527
F 10.154057 42.480521 214.984527
F 19.102557 26.980821 215.067527
F 19.273057 34.817921 215.123527
F 19.040157 42.448121 215.250527
F 1.343847 24.463021 211.101527
F 28.337257 24.463321 211.687527
F 1.343847 32.186721 211.101527
F 28.434157 32.418921 211.762527
F 1.343847 39.910521 211.101527
F 28.095757 39.965221 211.651527
F 10.255757 24.458521 211.344527
F 10.255757 32.182221 211.344527
F 10.255757 39.905921 211.344527
F 19.030957 24.477421 211.578527
F 19.254557 32.263021 211.432527
F 19.032457 40.017121 211.742527
F 3.465317 30.893321 214.798527
F 30.312857 30.752121 215.434527
F 3.465317 38.617021 214.798527
F 30.274857 38.586621 215.280527
F 16.764157 23.171221 217.900527
F 3.465317 46.340721 214.798527
F 14.713257 24.458521 211.469527
F 16.840457 38.618721 215.171527
F 12.382857 30.894921 215.046527
F 12.382857 38.618721 215.046527
F 12.382857 23.171221 215.046527
F 12.382857 46.342421 215.046527
F 21.410857 30.808721 215.251527
F 21.321557 38.624321 215.201527
F 16.840457 30.894921 215.171527
F 3.566967 28.322021 211.159527
F 30.521857 28.248821 211.626527
F 3.566967 36.045721 211.159527
F 30.389857 35.951521 211.562527
F 3.566967 43.769521 211.159527
F 30.411557 43.426821 211.829527
F 12.484557 28.320321 211.407527
F 12.484557 36.044121 211.407527
F 12.484557 43.767821 211.407527
F 21.546557 28.305721 211.666527
F 21.369957 36.073621 211.570527
F 21.323957 43.861121 211.400527
F 3.490797 28.322021 213.886527
F 30.387157 28.239421 214.436527
F 3.490797 36.045721 213.886527
F 30.528757 35.857121 214.380527
F 3.490797 43.769521 213.886527
F 30.294657 43.704921 214.599527
F 12.408257 28.320321 214.136527
F 12.408257 36.044121 214.136527
F 12.408257 43.767821 214.136527
F 21.344657 28.263721 214.333527
F 21.427457 36.171621 214.251527
F 21.254857 43.947921 214.236527
F 3.389127 30.893321 217.526527
F 30.294057 30.970821 218.110527
F 3.389127 38.617021 217.526527
F 29.986257 38.571621 218.025527
F 3.389127 46.340721 217.526527
F 7.925307 46.342421 214.922527
F 12.306657 30.894921 217.776527
F 12.306657 38.618721 217.776527
F 16.865857 28.320321 214.261527
F 12.306657 46.342421 217.776527
F 21.414057 30.912521 217.886527
F 21.023557 38.785321 217.927527
F 7.950717 43.767821 214.012527
F 5.721797 24.458421 213.950527
F 32.554657 24.579621 214.531527
F 5.721797 32.182121 213.950527
F 25.446657 43.887621 229.009527
F 5.721797 39.905821 213.950527
F 27.627757 24.356121 229.086527
F 14.637057 24.458521 214.199527
F 14.637057 32.182221 214.199527
F 14.637057 39.905921 214.199527
F 23.592157 24.573021 214.504527
F 23.535857 32.274421 214.414527
F 23.590957 39.985221 214.421527
F 5.620127 27.033121 217.589527
F 32.574657 27.081521 218.198527
F 5.620127 34.756921 217.589527
F 32.323057 34.925421 218.151527
F 5.620127 42.480621 217.589527
F 32.267657 42.610321 218.158527
F 14.535357 27.033121 217.838527
F 14.535357 34.756821 217.838527
F 14.535357 42.480521 217.838527
F 23.794557 27.032321 217.836527
F 23.360257 34.820721 217.930527
F 23.450557 42.544021 217.889527
F 5.696387 27.033121 214.859527
F 32.777157 27.208721 215.475527
F 5.696387 34.756921 214.859527
F 32.689957 34.610621 215.394527
F 5.696387 42.480621 214.859527
F 32.443157 42.467821 215.409527
F 14.611657 27.033121 215.109527
F 14.611657 34.756821 215.109527
F 14.611657 42.480521 215.109527
F 23.673257 27.173421 215.208527
F 27.563557 32.022221 229.072527
F 32.906057 32.137421 199.955527
F 26.205257 23.201921 203.700527
F 33.023957 32.253421 197.303527
F 29.879257 22.961821 225.524527
F 20.980657 23.166721 225.299527
F 25.590357 23.069521 225.403527
F 26.183357 23.354621 207.944527
F 21.750057 23.245721 200.824527
F 25.966757 23.298721 210.879527
F 26.119457 23.371221 200.907527
F 21.383857 23.286921 210.695527
F 21.180357 23.167921 222.456527
F 30.585857 23.194821 210.722527
F 21.101557 46.272021 217.947527
F 25.575057 46.244821 222.735527
F 26.177657 46.392421 203.355527
F 30.778157 46.472421 203.506527
F 21.668757 46.219021 203.411527
F 26.228157 46.361021 200.627527
F 30.287657 46.047221 210.720527
F 25.796657 23.166121 218.089527
F 30.246257 23.004121 222.856527
F 25.900857 23.435421 215.409527
F 30.209357 23.252121 218.357527
F 21.769857 23.067821 203.511527
F 30.420057 23.222221 215.567527
F 0.459159 24.466221 242.949527
F 27.209757 24.721821 243.638527
F 0.459159 32.189921 242.949527
F 27.167757 32.228521 244.001527
F 0.459159 39.913721 242.949527
F 27.278257 40.067421 243.627527
F 9.366207 24.458521 243.191527
F 9.366207 32.182221 243.191527
F 9.366207 39.905921 243.191527
F 18.331157 24.384221 243.412527
F 18.266757 31.978221 243.471527
F 18.153157 39.932421 243.342527
F 0.358933 27.025221 246.593527
F 26.914057 27.058421 247.378527
F 0.358933 34.748921 246.593527
F 26.915557 34.700921 247.331527
F 0.358933 42.472721 246.593527
F 27.104557 42.380021 247.341527
F 9.264527 27.033121 246.830527
F 9.264527 34.756821 246.830527
F 9.264527 42.480521 246.830527
F 18.093357 27.147021 247.025527
F 18.223457 34.860821 247.138527
F 18.300057 42.544121 247.102527
F 0.381004 27.048421 243.867527
F 27.113257 27.093621 244.719527
F 0.381004 34.772121 243.867527
F 26.992257 35.002921 244.516527
F 0.381004 42.495921 243.867527
F 27.149457 42.545421 244.687527
F 9.340787 27.033121 244.101527
F 9.340787 34.756821 244.101527
F 9.340787 42.480521 244.101527
F 18.227057 27.057221 244.288527
F 18.131357 34.614521 244.447527
F 18.208057 42.344521 244.375527
F 0.479136 24.442021 240.228527
F 27.029057 24.704021 240.902527
F 0.479136 32.165721 240.228527
F 27.255257 32.125321 241.254527
F 0.479137 39.889521 240.228527
F 27.114357 40.019421 240.831527
F 9.442437 24.458521 240.461527
F 9.442437 32.182221 240.461527
F 9.442437 39.905921 240.461527
F 18.533757 24.473621 240.796527
F 18.277857 32.263621 240.725527
F 18.388857 39.842221 240.611527
F 2.652297 30.893321 243.915527
F 29.332057 30.866621 244.812527
F 2.652297 38.617121 243.915527
F 29.268057 38.573721 244.604527
F 15.366757 45.957321 261.340527
F 2.652297 46.340821 243.915527
F 16.154157 30.894921 239.738527
F 27.305557 34.622321 229.749527
F 11.569557 30.894921 244.163527
F 11.569557 38.618721 244.163527
F 11.569557 23.171221 244.163527
F 11.569557 46.342421 244.163527
F 20.494357 30.868521 244.440527
F 20.382757 38.743621 244.268527
F 18.603557 26.943721 229.844527
F 2.753827 28.321921 240.276527
F 29.429657 28.412221 241.051527
F 2.753827 36.045621 240.276527
F 29.392857 36.070721 241.007527
F 2.753827 43.769421 240.276527
F 29.339557 43.830621 241.100527
F 11.671257 28.320321 240.523527
F 11.671257 36.044121 240.523527
F 11.671257 43.767821 240.523527
F 20.445257 28.341721 240.841527
F 20.562957 35.924021 240.793527
F 20.542557 43.747921 240.632527
F 2.676107 28.322721 243.004527
F 29.362957 28.311121 243.826527
F 2.676107 36.046421 243.004527
F 29.299757 36.076821 243.717527
F 2.676107 43.770221 243.004527
F 29.435957 43.676221 243.754527
F 11.594957 28.320321 243.253527
F 11.594957 36.044121 243.253527
F 11.594957 43.767821 243.253527
F 20.562857 28.331821 243.587527
F 20.297157 36.028321 243.477527
F 20.243457 43.770621 243.437527
F 2.575177 30.892321 246.644527
F 29.238857 30.975821 247.584527
F 2.575177 38.616021 246.644527
F 29.204357 38.650221 247.338527
F 2.575177 46.339821 246.644527
F 30.802957 24.600121 258.584527
F 11.493357 30.894921 246.893527
F 11.493357 38.618721 246.893527
F 15.619257 46.339021 258.797527
F 11.493357 46.342421 246.893527
F 20.408157 30.781521 247.136527
F 20.430257 38.644821 247.007527
F 31.800557 27.102521 230.026527
F 4.908497 24.458421 243.066527
F 31.544657 24.484121 243.966527
F 4.908497 32.182121 243.066527
F 31.389357 32.158121 243.857527
F 4.908497 39.905821 243.066527
F 31.428357 39.895621 243.821527
F 13.823757 24.458521 243.315527
F 13.823757 32.182221 243.315527
F 13.823757 39.905921 243.315527
F 22.552657 24.653721 243.437527
F 22.695657 32.131621 243.518527
F 22.651357 40.151221 243.588527
F 4.806827 27.033121 246.706527
F 31.394157 27.230221 247.603527
F 4.806827 34.756921 246.706527
F 31.371557 34.883021 247.495527
F 4.806827 42.480621 246.706527
F 31.385457 42.629221 247.524527
F 13.722057 27.033121 246.955527
F 13.722057 34.756821 246.955527
F 13.722057 42.480521 246.955527
F 22.591657 27.064721 247.219527
F 22.630257 34.915621 247.009527
F 22.442957 42.573521 247.234527
F 4.882987 27.033121 243.976527
F 31.736457 26.992921 244.816527
F 4.882987 34.756821 243.976527
F 31.556557 34.706021 244.732527
F 4.882987 42.480621 243.976527
F 31.570857 42.484621 244.776527
F 13.798357 27.033121 244.225527
F 13.798357 34.756821 244.225527
F 13.798357 42.480521 244.225527
F 22.824757 27.163421 244.486527
F 22.500757 34.731221 244.312527
F 22.630257 42.808821 244.395527
F 4.984647 24.458421 240.337527
F 31.667957 24.500621 241.142527
F 4.984647 32.182121 240.337527
F 31.646257 32.314421 241.191527
F 4.984647 39.905921 240.337527
F 31.538257 39.868321 241.151527
F 13.899957 24.458521 240.586527
F 13.899957 32.182221 240.586527
F 13.899957 39.905921 240.586527
F 22.760857 24.626721 240.781527
F 22.771557 32.049721 240.930527
F 22.753257 40.123021 240.887527
F 7.112007 30.894921 244.038527
F 7.112007 38.618721 244.038527
F 6.444467 45.950021 261.100527
F 7.112007 46.342421 244.038527
F 16.027157 30.894921 244.287527
F 16.027157 38.618721 244.287527
F 7.239067 46.342421 239.489527
F 24.868957 30.966521 244.649527
F 24.844657 38.807421 244.370527
F 33.113257 30.855821 254.965527
F 18.656857 34.908721 229.922527
F 7.213647 28.320321 240.399527
F 7.213647 36.044121 240.399527
F 7.213647 43.767821 240.399527
F 16.128757 28.320321 240.648527
F 16.128757 36.044121 240.648527
F 16.128757 43.767821 240.648527
F 24.899957 28.289021 240.907527
F 24.809857 36.188021 241.003527
F 25.034757 43.922821 240.905527
F 7.137417 28.320321 243.129527
F 7.137417 36.044121 243.129527
F 7.137417 43.767821 243.129527
F 16.052557 28.320321 243.378527
F 16.052557 36.044121 243.378527
F 16.052557 43.767821 243.378527
F 25.018657 28.470521 243.808527
F 24.631757 36.250621 243.651527
F 25.030257 43.937921 243.631527
F 7.035747 30.894921 246.768527
F 7.035747 38.618721 246.768527
F 7.035747 46.342421 246.768527
F 15.950857 30.894921 247.017527
F 15.950857 38.618721 247.017527
F 15.950857 23.171221 247.017527
F 24.771557 30.829621 247.251527
F 24.664357 38.636421 247.158527
F 33.196957 43.560521 255.750527
F 32.914457 36.082121 255.708527
F 0.249298 24.461521 250.232527
F 26.929657 24.649321 251.136527
F 0.249298 32.185221 250.232527
F 26.718057 31.936921 250.923527
F 0.249298 39.909021 250.232527
F 26.969357 39.886921 251.000527
F 9.162877 24.458521 250.470527
F 9.162877 32.182221 250.470527
F 9.162877 39.905921 250.470527
F 17.995557 24.553521 250.413527
F 18.065957 32.085021 250.641527
F 18.083557 39.879321 250.531527
F 0.759693 27.028421 232.018527
F 0.135750 27.037221 253.867527
F 27.165757 27.099321 232.578527
F 26.461557 27.241821 254.831527
F 0.759693 34.752221 232.018527
F 0.135751 34.760921 253.867527
F 27.606357 34.773421 232.545527
F 26.739957 34.875121 254.776527
F 0.759693 42.475921 232.018527
F 0.135751 42.484621 253.867527
F 27.497857 42.420421 232.760527
F 26.605257 42.392021 254.466527
F 9.671177 27.033121 232.272527
F 9.061197 27.033121 254.110527
F 9.671177 34.756821 232.272527
F 9.061197 34.756821 254.110527
F 9.671177 42.480521 232.272527
F 9.061197 42.480521 254.110527
F 18.548557 26.886421 232.530527
F 17.976357 27.033121 254.359527
F 18.538257 34.785721 232.677527
F 17.976357 34.756821 254.359527
F 18.424057 42.461521 232.407527
F 17.976357 42.480521 254.359527
F 0.205789 27.037121 251.117527
F 29.791557 30.803321 230.105527
F 26.796857 27.089421 252.191527
F 0.205789 34.760821 251.117527
F 29.549457 38.502421 229.957527
F 26.874157 34.571021 252.073527
F 0.205789 42.484521 251.117527
F 33.470857 23.203421 252.574527
F 26.868557 42.551621 251.735527
F 9.747437 27.033121 229.542527
F 9.137457 27.033121 251.380527
F 9.747437 34.756821 229.542527
F 9.137457 34.756821 251.380527
F 9.747437 42.480521 229.542527
F 9.137457 42.480521 251.380527
F 21.403057 42.538921 261.939527
F 18.073757 27.028821 251.612527
F 32.789557 31.125721 259.730527
F 18.217957 34.751421 251.590527
F 32.026457 42.259921 230.006527
F 18.054957 42.370621 251.593527
F 0.297169 24.450521 247.496527
F 26.952357 24.656021 248.471527
F 0.297169 32.174221 247.496527
F 26.968457 32.183121 248.244527
F 0.297169 39.898021 247.496527
F 26.898557 39.900421 248.190527
F 9.239107 24.458521 247.740527
F 9.239107 32.182221 247.740527
F 9.239107 39.905921 247.740527
F 18.002257 24.614021 247.744527
F 18.284357 32.155221 247.881527
F 18.178557 40.004221 247.881527
F 2.449247 30.892821 251.194527
F 23.107457 42.592321 229.798527
F 28.939157 30.963521 251.963527
F 2.449247 38.616521 251.194527
F 32.795357 43.640421 258.345527
F 29.115257 38.573421 252.052527
F 25.221757 38.532521 230.091527
F 2.449247 46.340321 251.194527
F 26.406357 24.640321 258.387527
F 6.444467 38.226321 261.100527
F 11.161657 46.339021 258.672527
F 27.398457 26.993621 229.867527
F 11.976257 30.894921 229.605527
F 11.366257 30.894921 251.442527
F 11.976257 38.618721 229.605527
F 11.366257 38.618721 251.442527
F 11.976257 23.171221 229.605527
F 11.366257 23.171221 251.442527
F 11.976257 46.342421 229.605527
F 11.366257 46.342421 251.442527
F 23.279257 34.726221 229.611527
F 20.296057 31.012621 251.943527
F 29.679757 23.140021 230.173527
F 20.207557 38.911421 251.728527
F 33.000857 28.378421 258.731527
F 15.646357 36.043821 257.934527
F 2.550927 28.322221 247.555527
F 29.152957 28.402121 248.445527
F 2.550927 36.045921 247.555527
F 29.058457 36.048821 248.254527
F 2.550927 43.769721 247.555527
F 29.196357 43.609121 248.328527
F 11.467857 28.320321 247.803527
F 11.467857 36.044121 247.803527
F 11.467857 43.767821 247.803527
F 20.399757 28.210721 248.086527
F 20.368457 36.171421 248.087527
F 20.408157 43.947021 248.256527
F 2.474657 28.322921 250.283527
F 28.971057 28.467721 251.174527
F 2.474657 36.046721 250.283527
F 29.007657 36.014321 250.974527
F 2.474657 43.770421 250.283527
F 29.165657 43.703921 250.999527
F 11.391657 28.320321 250.532527
F 11.391657 36.044121 250.532527
F 11.391657 43.767821 250.532527
F 20.377557 28.585821 250.819527
F 20.337757 36.358521 250.735527
F 20.342557 43.540421 251.089527
F 2.982337 30.893121 232.084527
F 2.374027 30.892521 253.923527
F 29.729557 30.901121 232.726527
F 28.891457 31.135821 254.653527
F 2.982337 38.616821 232.085527
F 2.374027 38.616321 253.923527
F 29.732457 38.684321 232.729527
F 28.870457 38.614121 254.719527
F 2.982337 46.340621 232.084527
F 2.374027 46.340021 253.923527
F 16.255857 36.044121 236.098527
F 15.646357 28.320021 257.934527
F 11.899957 30.894921 232.334527
F 11.289957 30.894921 254.172527
F 11.899957 38.618721 232.334527
F 11.289957 38.618721 254.172527
F 11.899957 23.171221 232.334527
F 11.289957 23.171221 254.172527
F 11.899957 46.342421 232.334527
F 11.289957 46.342421 254.172527
F 20.547357 30.924421 232.438527
F 20.311457 31.106521 254.580527
F 20.731557 38.567121 232.593527
F 20.125057 38.686521 254.363527
F 15.722157 36.044121 255.206527
F 16.255857 28.320321 236.098527
F 4.705177 24.458421 250.346527
F 29.658157 23.201421 232.838527
F 4.705177 32.182121 250.346527
F 31.219657 32.442321 251.133527
F 4.705177 39.905921 250.346527
F 31.247957 39.882921 251.128527
F 13.620457 24.458521 250.594527
F 13.620457 32.182221 250.594527
F 13.620457 39.905921 250.594527
F 22.389057 24.471621 250.698527
F 22.452757 32.402721 250.934527
F 22.623357 39.717421 250.788527
F 5.213467 27.033121 232.148527
F 4.603477 27.033121 253.985527
F 31.870057 27.124921 232.957527
F 30.912357 27.284321 254.981527
F 5.213467 34.756921 232.148527
F 4.603477 34.756921 253.985527
F 31.896757 34.842021 232.977527
F 30.808457 34.778421 254.630527
F 5.213467 42.480621 232.148527
F 4.603477 42.480621 253.985527
F 31.812357 42.422021 232.816527
F 30.922257 42.575621 254.677527
F 14.128757 27.033121 232.397527
F 13.518757 27.033121 254.234527
F 14.128757 34.756821 232.397527
F 13.518757 34.756821 254.234527
F 14.128757 42.480521 232.397527
F 13.518757 42.480521 254.234527
F 22.954857 27.056821 232.560527
F 22.147557 26.994321 254.560527
F 23.073057 34.880121 232.393527
F 22.297357 34.986821 254.484527
F 23.024557 42.304021 232.516527
F 22.193657 42.479121 254.675527
F 5.289737 27.033121 229.418527
F 4.679737 27.033121 251.255527
F 18.732757 42.634821 229.832527
F 31.179657 27.325321 252.175527
F 5.289737 34.756921 229.418527
F 4.679737 34.756821 251.255527
F 20.971057 38.772821 229.863527
F 31.269757 34.995221 251.971527
F 5.289737 42.480621 229.418527
F 4.679737 42.480621 251.255527
F 33.164457 38.708521 255.004527
F 31.123257 42.388921 252.084527
F 14.204957 27.033121 229.667527
F 13.595057 27.033121 251.504527
F 14.204957 34.756821 229.667527
F 13.595057 34.756821 251.504527
F 14.204957 42.480521 229.667527
F 13.595057 42.480521 251.504527
F 29.276457 23.525621 240.099527
F 22.356457 26.994421 251.825527
F 31.031557 24.641321 255.948527
F 22.418257 34.966621 251.790527
F 22.964857 26.881321 229.709527
F 22.546257 42.335121 251.934527
F 4.781347 24.458421 247.616527
F 31.239757 24.721421 248.720527
F 4.781347 32.182121 247.616527
F 31.411757 32.306021 248.439527
F 4.781347 39.905921 247.616527
F 31.453857 39.987421 248.332527
F 13.696657 24.458521 247.865527
F 13.696657 32.182221 247.865527
F 13.696657 39.905921 247.865527
F 22.657157 24.365721 248.009527
F 22.550957 32.318521 248.126527
F 22.592857 39.977021 248.048527
F 7.518657 30.894921 229.480527
F 6.908677 30.894921 251.318527
F 7.518657 38.618721 229.480527
F 6.908677 38.618721 251.318527
F 7.239067 38.618721 239.489527
F 32.857857 38.604321 259.499527
F 7.518657 46.342421 229.480527
F 6.908677 46.342421 251.318527
F 16.433757 30.894921 229.729527
F 15.823857 30.894921 251.567527
F 16.433757 38.618721 229.729527
F 15.823857 38.618721 251.567527
F 16.433757 23.171221 229.729527
F 15.823857 23.171221 251.567527
F 15.366757 30.509821 261.340527
F 24.477257 30.895821 251.956527
F 20.817857 23.230221 232.593527
F 24.854657 38.376521 251.880527
F 6.730817 43.767321 257.683527
F 6.444467 30.502521 261.100527
F 7.340737 43.767821 235.849527
F 6.730817 36.043521 257.683527
F 7.010327 28.320321 247.678527
F 7.010327 36.044121 247.678527
F 7.010327 43.767821 247.678527
F 15.925457 28.320321 247.927527
F 15.925457 36.044121 247.927527
F 15.925457 43.767821 247.927527
F 24.733557 28.366521 248.310527
F 24.719257 36.094721 248.218527
F 24.743357 43.746821 248.043527
F 6.934087 28.320321 250.408527
F 6.934087 36.044121 250.408527
F 6.934087 43.767821 250.408527
F 15.849257 28.320321 250.657527
F 15.849257 36.044121 250.657527
F 15.849257 43.767821 250.657527
F 24.651657 28.312821 251.222527
F 24.761757 35.887621 250.965527
F 24.608157 43.803221 250.816527
F 7.442397 30.894921 232.210527
F 6.832417 30.894921 254.047527
F 7.442397 38.618721 232.210527
F 6.832417 38.618721 254.047527
F 7.442397 46.342421 232.210527
F 7.239067 30.894921 239.489527
F 16.357557 30.894921 232.459527
F 15.747557 30.894921 254.296527
F 16.357557 38.618721 232.459527
F 15.747557 38.618721 254.296527
F 16.357557 23.171221 232.459527
F 15.747557 23.171221 254.296527
F 25.200657 31.108721 232.402527
F 24.444957 30.998521 254.640527
F 25.307957 38.503621 232.669527
F 24.401257 38.500321 254.513527
F 7.340737 36.044121 235.849527
F 6.730817 28.319821 257.683527
F 7.340737 28.320321 235.849527
F 18.811157 38.743521 261.794527
F 0.659064 24.464021 235.661527
F 0.025572 24.448021 257.502527
F 27.282457 24.471521 236.347527
F 32.067157 34.862421 230.136527
F 0.659064 32.187721 235.661527
F 0.025572 32.171721 257.502527
F 27.249957 32.295621 236.572527
F 26.413957 32.282721 258.415527
F 0.659064 39.911521 235.661527
F 0.025572 39.895521 257.502527
F 27.333257 39.909421 236.308527
F 26.256257 39.794821 258.233527
F 9.569527 24.458521 235.912527
F 8.959847 24.458121 257.747527
F 9.569527 32.182221 235.912527
F 8.959847 32.181821 257.747527
F 9.569527 39.905921 235.912527
F 8.959847 39.905621 257.747527
F 18.393357 24.415121 236.234527
F 17.875157 24.458221 257.996527
F 18.484657 32.237121 236.115527
F 17.875157 32.181921 257.996527
F 18.447857 39.813421 236.151527
F 17.875157 39.905621 257.996527
F 0.558714 27.026421 239.304527
F 16.332157 36.044121 233.369527
F 27.309257 27.287421 240.025527
F 24.603257 36.055721 255.507527
F 0.558714 34.750121 239.304527
F 7.416977 43.767821 233.120527
F 27.089657 34.699721 240.156527
F 21.325957 34.741021 261.945527
F 0.558714 42.473921 239.304527
F 24.407357 43.852921 255.524527
F 27.317357 42.555321 240.030527
F 25.220157 30.805321 229.732527
F 9.467847 27.033121 239.551527
F 8.680877 26.648721 261.152527
F 9.467847 34.756821 239.551527
F 8.680877 34.372421 261.152527
F 9.467847 42.480521 239.551527
F 8.680877 42.096221 261.152527
F 18.275857 27.012421 239.786527
F 17.595457 26.648021 261.402527
F 18.414257 34.835421 239.873527
F 17.595457 34.371721 261.402527
F 18.402457 42.532821 239.562527
F 17.595457 42.095421 261.402527
F 0.599381 27.041421 236.584527
F 0.013378 27.033121 258.358527
F 27.349557 27.077821 237.349527
F 26.300357 27.262121 259.258527
F 0.599382 34.765121 236.584527
F 0.013378 34.756821 258.358527
F 27.278757 34.959521 237.353527
F 26.292557 34.807121 259.438527
F 0.599382 42.488921 236.584527
F 0.013378 42.480521 258.358527
F 27.401757 42.519521 237.306527
F 26.442957 42.281021 259.220527
F 9.544107 27.033121 236.822527
F 8.932917 27.029721 258.610527
F 9.544107 34.756821 236.822527
F 8.932917 34.753421 258.610527
F 9.544107 42.480521 236.822527
F 8.932917 42.477121 258.610527
F 18.480657 26.883221 237.055527
F 17.848057 27.029721 258.859527
F 18.600157 34.829621 237.131527
F 17.848057 34.753421 258.859527
F 18.492257 42.393121 236.966527
F 17.848057 42.477121 258.859527
F 0.725079 24.459821 232.939527
F 0.104920 24.453821 254.736527
F 27.538057 24.610321 233.657527
F 26.474057 24.663521 255.681527
F 0.725079 32.183621 232.939527
F 0.104920 32.177621 254.736527
F 27.406057 32.175921 233.552527
F 26.613757 32.286021 255.692527
F 0.725079 39.907321 232.939527
F 0.104920 39.901321 254.736527
F 27.485357 39.875421 233.647527
F 26.604657 39.825521 255.624527
F 9.645767 24.458521 233.182527
F 9.035787 24.458521 255.019527
F 9.645767 32.182221 233.182527
F 9.035787 32.182221 255.019527
F 9.645767 39.905921 233.182527
F 9.035787 39.905921 255.019527
F 18.598757 24.281921 233.563527
F 17.950957 24.458521 255.268527
F 18.456757 32.273021 233.434527
F 17.950957 32.182221 255.268527
F 18.497257 39.848521 233.460527
F 17.950957 39.905921 255.268527
F 2.855407 30.893321 236.636527
F 2.245347 30.892521 258.474527
F 29.420457 30.959221 237.480527
F 28.550157 30.986421 259.594527
F 2.855407 38.617121 236.636527
F 2.245347 38.616221 258.474527
F 29.465057 38.704721 237.482527
F 28.310257 38.602221 259.286527
F 25.222457 30.853121 240.123527
F 27.544457 42.313121 230.048527
F 2.855407 46.340821 236.636527
F 2.245347 46.340021 258.474527
F 15.722157 43.767821 255.206527
F 24.214457 43.609821 258.408527
F 25.242557 36.062921 233.611527
F 16.154157 23.171221 239.738527
F 11.772857 30.894921 236.884527
F 11.161657 30.891521 258.672527
F 11.772857 38.618721 236.884527
F 11.161657 38.615321 258.672527
F 11.772857 23.171221 236.884527
F 25.179957 43.708221 236.331527
F 11.772857 46.342421 236.884527
F 15.366757 38.233621 261.340527
F 20.702257 30.799721 237.106527
F 19.807357 30.856921 259.280527
F 20.794257 38.634521 237.237527
F 19.716157 38.527021 259.178527
F 25.303357 43.733421 233.494527
F 24.265357 35.997121 258.291527
F 2.956997 28.322021 232.996527
F 2.347357 28.322621 254.833527
F 29.490357 28.398621 233.699527
F 28.648857 28.547921 255.676527
F 2.956997 36.045721 232.996527
F 2.347357 36.046421 254.833527
F 29.682157 36.177421 233.771527
F 28.730857 36.177621 255.676527
F 2.956997 43.769421 232.996527
F 2.347357 43.770121 254.833527
F 29.603357 43.759621 233.614527
F 28.607257 43.648021 255.689527
F 11.874557 28.320321 233.244527
F 11.264557 28.320321 255.082527
F 11.874557 36.044121 233.244527
F 11.264557 36.044121 255.082527
F 11.874557 43.767821 233.244527
F 11.264557 43.767821 255.082527
F 20.724857 28.288121 233.323527
F 20.124457 28.416321 255.312527
F 20.841057 36.031621 233.586527
F 19.959657 36.197021 255.180527
F 20.628457 43.787321 233.403527
F 19.995957 43.920721 255.272527
F 2.880057 28.322321 235.725527
F 2.273797 28.322621 257.562527
F 29.467157 28.405321 236.302527
F 28.557657 28.495221 258.440527
F 2.880057 36.046021 235.725527
F 2.273797 36.046321 257.562527
F 29.593757 36.112721 236.564527
F 28.530957 35.977721 258.344527
F 2.880057 43.769821 235.725527
F 2.273797 43.770121 257.562527
F 29.521957 44.011421 236.420527
F 28.713557 43.562321 258.348527
F 11.798357 28.320321 235.974527
F 11.188757 28.320021 257.809527
F 11.798357 36.044121 235.974527
F 11.188757 36.043821 257.809527
F 11.798357 43.767821 235.974527
F 11.188757 43.767521 257.809527
F 20.584557 28.267821 236.088527
F 19.990857 28.317421 258.045527
F 20.843357 36.032921 236.275527
F 19.917157 36.027121 257.922527
F 20.613857 43.900221 236.155527
F 20.032657 43.754821 257.979527
F 2.777807 30.892821 239.365527
F 2.171627 30.894921 261.199527
F 29.537357 30.964721 240.354527
F 6.806957 28.320321 254.957527
F 2.777807 38.616521 239.365527
F 2.171627 38.618621 261.199527
F 29.383357 38.578721 240.164527
F 16.255857 43.767821 236.098527
F 2.777807 46.340321 239.365527
F 2.171627 46.342421 261.199527
F 24.262657 28.589621 255.705527
F 32.898457 36.020521 258.495527
F 11.696657 30.894921 239.613527
F 10.909157 30.509821 261.215527
F 11.696657 38.618721 239.613527
F 10.909157 38.233621 261.215527
F 11.696657 23.171221 239.613527
F 15.722157 28.320321 255.206527
F 11.696657 46.342421 239.613527
F 10.909157 45.957321 261.215527
F 20.557457 30.975021 239.934527
F 6.806957 36.044021 254.957527
F 20.770057 38.476621 239.961527
F 18.866357 23.302921 261.885527
F 25.038557 28.571221 233.388527
F 24.824957 38.656521 239.866527
F 5.111827 24.458421 235.787527
F 4.501617 24.458621 257.624527
F 31.534757 24.440221 236.549527
F 31.280857 24.506521 251.577527
F 5.111827 32.182121 235.787527
F 4.501617 32.182421 257.624527
F 31.630157 32.125021 236.691527
F 30.813557 32.404821 258.619527
F 5.111827 39.905821 235.787527
F 4.501617 39.906121 257.624527
F 31.590057 40.068321 236.659527
F 30.638257 39.701621 258.515527
F 14.027057 24.458521 236.036527
F 13.417557 24.458221 257.871527
F 14.027057 32.182221 236.036527
F 13.417557 32.181921 257.871527
F 14.027057 39.905921 236.036527
F 13.417557 39.905621 257.871527
F 22.920557 24.483521 236.306527
F 22.079757 24.463821 258.362527
F 22.911857 32.071821 236.034527
F 21.988057 32.149421 258.332527
F 22.972357 39.949121 236.224527
F 21.889357 39.692621 258.024527
F 5.010147 27.033121 239.427527
F 4.400407 27.033121 261.261527
F 31.639557 27.047821 240.255527
F 16.332157 43.767821 233.369527
F 5.010147 34.756921 239.427527
F 4.400407 34.756821 261.261527
F 31.802157 34.932421 240.248527
F 20.888457 30.843621 229.858527
F 5.010147 42.480621 239.427527
F 4.400407 42.480521 261.261527
F 31.545757 42.525321 240.431527
F 16.332157 28.320321 233.369527
F 13.925457 27.033121 239.676527
F 13.137957 26.648021 261.278527
F 13.925457 34.756821 239.676527
F 13.137957 34.371721 261.278527
F 13.925457 42.480521 239.676527
F 13.137957 42.095421 261.278527
F 22.639957 27.132421 239.927527
F 7.416977 28.320321 233.120527
F 22.692157 34.598721 239.890527
F 6.806957 43.767821 254.957527
F 22.839457 42.819021 239.772527
F 33.127557 28.322821 256.158527
F 5.086357 27.033121 236.697527
F 4.476497 27.033121 258.537527
F 31.529457 26.997321 237.416527
F 30.607457 27.129621 259.651527
F 5.086357 34.756921 236.697527
F 4.476497 34.756821 258.537527
F 31.762757 34.653421 237.554527
F 30.736957 34.894621 259.707527
F 5.086357 42.480621 236.697527
F 4.476497 42.480521 258.537527
F 31.429257 42.664821 237.723527
F 30.666057 42.217321 259.459527
F 14.001657 27.033121 236.946527
F 13.390457 27.029721 258.734527
F 14.001657 34.756821 236.946527
F 13.390457 34.753421 258.734527
F 14.001657 42.480521 236.946527
F 13.390457 42.477121 258.734527
F 22.769257 27.048021 237.110527
F 21.944757 27.004321 259.424527
F 22.901657 34.580321 237.142527
F 21.975757 34.815821 259.214527
F 22.814157 42.625521 237.095527
F 22.073557 42.372221 259.363527
F 5.188057 24.458421 233.057527
F 4.578047 24.458521 254.895527
F 31.776357 24.571521 233.841527
F 7.416977 36.044121 233.120527
F 5.188057 32.182121 233.057527
F 4.578047 32.182221 254.895527
F 31.710257 32.341921 233.988527
F 30.967757 32.412421 255.885527
F 5.188057 39.905921 233.057527
F 4.578047 39.905921 254.895527
F 31.914157 39.861021 233.818527
F 30.887557 40.023421 255.772527
F 14.103357 24.458521 233.306527
F 13.493357 24.458521 255.144527
F 14.103357 32.182221 233.306527
F 13.493357 32.182221 255.144527
F 14.103357 39.905921 233.306527
F 13.493357 39.905921 255.144527
F 23.021057 24.490821 233.647527
F 22.135657 24.429521 255.593527
F 22.913457 32.228021 233.424527
F 22.363057 32.475921 255.667527
F 23.064257 39.831321 233.460527
F 22.223857 39.968321 255.449527
F 7.315327 30.894921 236.759527
F 6.704667 30.892021 258.550527
F 7.315327 38.618721 236.759527
F 6.704667 38.615721 258.550527
F 25.072357 35.984621 236.301527
F 16.154157 38.618721 239.738527
F 7.315327 46.342421 236.759527
F 6.704667 46.339421 258.550527
F 16.230457 30.894921 237.008527
F 15.619257 30.891521 258.797527
F 16.230457 38.618721 237.008527
F 15.619257 38.615321 258.797527
F 23.968057 28.411921 258.340527
F 25.108057 28.413021 236.209527
F 25.047457 30.837421 237.348527
F 24.046157 30.947721 259.287527
F 25.036057 38.534521 237.188527
F 24.013257 38.581121 259.175527
F 15.646357 43.767521 257.934527
F 25.062157 23.058721 237.270527
F 29.477257 23.057621 237.339527
F 33.391957 38.527521 252.187527
F 20.183257 46.402821 251.733527
F 24.564757 46.254721 251.856527
F 24.143657 23.272321 259.290527
F 23.474957 31.144921 261.916527
F 18.855757 31.111521 261.987527
F 21.266657 27.240721 261.963527
F 28.977757 23.265921 252.182527
F 23.418557 38.542821 261.774527
F 20.041957 23.347121 251.636527
F 28.531757 23.216121 259.315527
F 29.282857 23.453921 247.345527
F 20.633657 23.253421 237.205527
F 20.677757 23.208421 239.834527
F 25.394757 23.129921 232.917527
F 20.489857 46.363121 239.852527
F 24.278357 46.478321 254.659527
F 25.021957 46.492721 244.671527
F 24.603757 46.324521 247.285527
F 28.572757 46.334021 254.866527
F 20.900557 46.406821 229.877527
F 25.168157 46.281921 237.417527
F 20.795157 46.528721 237.103527
F 20.252757 46.376621 254.497527
F 25.012657 23.293821 247.218527
F 24.890257 23.347521 244.425527
F 33.135557 23.178321 255.251527
F 28.867057 23.312921 254.919527
F 30.248457 34.904521 262.348527
F 30.343357 42.507621 262.142527
F 25.914457 27.364621 261.997527
F 27.973957 30.852621 262.351527
F 7.166627 47.638321 2.772837
F 6.554367 47.634221 24.562127
F 25.694357 55.466021 0.811701
F 7.166627 55.362021 2.772837
F 6.554367 55.357921 24.562127
F 19.075557 67.060021 0.825210
F 7.166627 63.085721 2.772837
F 6.554367 63.081721 24.562127
F 28.202557 59.313621 0.943925
F 16.077157 47.633121 3.027837
F 15.465957 47.629721 24.816227
F 16.077157 55.356821 3.027837
F 15.465957 55.353421 24.816227
F 16.077157 63.080521 3.027837
F 15.465957 63.077121 24.816227
F 25.615557 47.546021 3.458687
F 24.511957 47.530121 25.228327
F 25.515157 55.486621 3.739077
F 24.466857 55.482421 25.006327
F 25.531257 63.185221 3.561497
F 24.668757 63.200921 25.226927
F 7.062627 50.199721 6.364257
F 6.452687 50.199721 28.201727
F 23.643357 51.641221 0.695615
F 7.062627 57.923521 6.364257
F 6.452697 57.923521 28.201727
F 19.195457 59.148421 0.566117
F 7.062627 65.647221 6.364257
F 6.452697 65.647221 28.201727
F 18.377057 46.646321 6.730177
F 15.974257 50.204321 6.618407
F 15.364257 50.204321 28.455827
F 15.974257 57.928021 6.618407
F 15.364257 57.928021 28.455827
F 15.974257 65.651721 6.618407
F 15.364257 65.651721 28.455827
F 25.334157 50.227921 7.064877
F 24.435157 50.436421 28.757427
F 25.191057 57.937021 7.261027
F 24.578857 58.115021 28.892427
F 25.326257 65.428321 7.308097
F 24.411957 65.781621 28.668127
F 7.138157 50.200521 3.646467
F 6.528657 50.199721 25.482427
F 18.345257 46.441021 3.931777
F 7.138157 57.924221 3.646467
F 6.528657 57.923521 25.482427
F 25.774557 63.259721 0.951482
F 7.138157 65.647921 3.646467
F 6.528657 65.647221 25.482427
F 22.353657 59.071621 32.327227
F 16.050057 50.204621 3.890787
F 15.440557 50.204321 25.726127
F 16.050057 57.928321 3.890787
F 15.440557 57.928021 25.726127
F 16.050057 65.652021 3.890787
F 15.440557 65.651721 25.726127
F 25.507657 50.332221 4.179707
F 24.681557 50.162321 26.140727
F 25.297257 58.004521 4.579617
F 24.623057 58.075821 26.064927
F 25.561757 65.774421 4.523237
F 24.388457 65.933021 25.977527
F 7.417547 48.021021 0.234552
F 6.630317 47.634221 21.842827
F 32.602657 61.993521 -0.002252
F 7.417547 55.744721 0.234552
F 6.630317 55.357921 21.842827
F 26.631057 51.489921 32.485127
F 7.417547 63.468521 0.234551
F 6.630317 63.081721 21.842827
F 23.178057 46.307021 4.359597
F 16.329657 48.014821 0.484749
F 15.542157 47.629721 22.086527
F 16.329657 55.738521 0.484749
F 15.542157 55.353421 22.086527
F 16.329657 63.462221 0.484748
F 15.542157 63.077121 22.086527
F 32.746657 51.613921 0.983868
F 24.542057 47.614421 22.516427
F 19.146057 51.585821 0.702614
F 24.442157 55.595521 22.278927
F 28.571357 55.409521 32.396727
F 24.504457 63.159421 22.411027
F 9.361377 54.064721 3.705077
F 8.751787 54.064521 25.540427
F 9.361377 61.788421 3.705077
F 8.751787 61.788221 25.540427
F 18.453957 54.242721 4.160737
F 17.669357 54.066121 25.788327
F 18.537357 61.661021 4.024577
F 17.669357 61.789921 25.788327
F 27.826457 53.932521 4.467917
F 26.793757 54.231421 25.927727
F 27.786257 61.845821 4.643127
F 26.889057 61.888221 26.053127
F 22.611957 46.242721 14.165727
F 31.457957 46.274821 18.994627
F 9.643337 51.876621 0.297847
F 8.853437 51.493221 21.900827
F 9.643337 59.600421 0.297847
F 8.853437 59.216921 21.900827
F 9.643337 67.324121 0.297847
F 8.853437 66.940721 21.900827
F 22.357757 46.245821 25.898127
F 17.770957 51.491521 22.148827
F 27.685857 46.626521 7.188557
F 17.770957 59.215321 22.148827
F 21.208257 47.534721 0.491003
F 17.770957 66.939021 22.148827
F 31.253257 51.399121 32.614327
F 26.650857 51.425121 22.423127
F 32.702157 66.990121 1.363527
F 26.896657 59.221521 22.375727
F 22.018257 51.827321 32.267727
F 27.013657 66.882021 22.319427
F 9.388507 51.496621 2.839857
F 8.777257 51.493221 24.628227
F 9.388507 59.220321 2.839857
F 8.777257 59.216921 24.628227
F 9.388507 66.944121 2.839857
F 8.777257 66.940721 24.628227
F 18.746057 51.551521 3.313317
F 17.694757 51.491521 24.878527
F 18.648257 59.092321 3.244907
F 17.694757 59.215321 24.878527
F 18.489057 66.838021 3.368887
F 17.694757 66.939021 24.878527
F 27.833757 51.596721 3.360387
F 26.795057 51.429621 25.126727
F 27.762457 59.236821 3.719547
F 26.870857 59.234221 25.079827
F 27.892957 67.091121 3.704637
F 26.817557 67.167521 25.004827
F 9.285567 54.064521 6.430417
F 8.675587 54.064521 28.267827
F 9.285567 61.788221 6.430417
F 8.675587 61.788221 28.267827
F 18.417357 54.163021 6.925537
F 17.593057 54.066121 28.518027
F 18.300057 61.813421 6.802047
F 17.593057 61.789921 28.518027
F 27.631657 53.924221 7.172247
F 26.692157 54.165221 28.779827
F 27.635357 61.800121 7.256837
F 26.873057 61.867721 28.896127
F 31.125757 59.295321 32.594427
F 28.186257 51.552321 0.717790
F 11.619457 47.633021 2.903387
F 11.008257 47.629621 24.691727
F 11.619457 55.356721 2.903387
F 11.008257 55.353321 24.691727
F 11.619457 63.080421 2.903387
F 11.008257 63.077121 24.691727
F 20.788957 47.518521 3.279257
F 20.010757 47.559821 24.971827
F 20.927857 55.359121 3.444807
F 19.858957 55.450221 24.862927
F 20.989957 63.032621 3.549567
F 19.878057 63.062221 24.863527
F 30.054957 47.615121 3.505497
F 29.005657 47.657221 25.404627
F 30.070657 55.410021 3.533357
F 29.128857 55.378021 25.218027
F 30.208757 63.141321 3.856317
F 29.086257 63.150721 25.130027
F 11.516557 50.204321 6.493957
F 10.906557 50.204321 28.331327
F 11.516557 57.928121 6.493957
F 10.906557 57.928121 28.331327
F 11.516557 65.651821 6.493957
F 10.906557 65.651821 28.331327
F 20.508157 50.523921 6.935107
F 19.974357 50.404621 28.471227
F 20.668057 57.877021 6.918277
F 19.938157 57.999521 28.489727
F 20.753957 65.750421 6.962777
F 19.921357 65.711321 28.512527
F 29.970957 50.245721 7.258597
F 28.951957 50.094421 28.984427
F 29.854757 57.858721 7.230467
F 28.961257 57.942521 28.809727
F 29.834157 65.718421 7.289957
F 28.895157 65.545521 28.644327
F 11.592357 50.204721 3.766217
F 10.982857 50.204321 25.601527
F 11.592357 57.928421 3.766217
F 10.982857 57.928121 25.601527
F 11.592357 65.652121 3.766217
F 10.982857 65.651821 25.601527
F 20.984557 50.179521 4.230477
F 19.982057 50.100021 25.780927
F 20.925257 57.953721 4.229527
F 19.943657 57.974021 25.767627
F 20.718457 65.851821 4.199987
F 19.980957 65.601221 25.817227
F 30.044557 50.181321 4.425567
F 29.039957 50.176521 26.268727
F 30.141757 58.221721 4.558197
F 29.085557 57.959021 26.155027
F 30.168857 65.883721 4.541047
F 29.057157 65.757121 25.790027
F 11.872157 48.014721 0.360240
F 11.084457 47.629621 21.961927
F 11.872157 55.738521 0.360240
F 11.084457 55.353321 21.961927
F 11.872157 63.462221 0.360240
F 11.084457 63.077121 21.961927
F 28.909457 63.354921 32.683927
F 19.984157 47.643221 22.303227
F 23.652257 67.085721 0.781811
F 19.860457 55.455821 22.087527
F 24.250757 55.193821 32.522627
F 20.091857 63.092021 22.245827
F 19.759857 47.688621 32.094127
F 28.986157 47.711921 22.672027
F 24.278657 47.549021 32.215627
F 29.085257 55.315421 22.417427
F 32.660857 54.197121 0.114536
F 29.231457 63.124921 22.427127
F 13.821357 54.066421 3.828537
F 13.211757 54.066121 25.663827
F 13.821357 61.790221 3.828537
F 13.211757 61.789921 25.663827
F 23.257957 54.140521 4.412587
F 22.104457 54.034121 25.867427
F 23.321057 61.864921 4.453357
F 22.170557 61.950021 25.888127
F 31.583557 61.874721 21.639827
F 13.338857 61.789921 21.114427
F 32.417657 54.214621 4.507647
F 31.346057 54.016721 26.039727
F 32.572157 61.877121 4.728997
F 31.368957 61.943421 26.205527
F 14.100857 51.876621 0.422493
F 13.313457 51.491521 22.024327
F 14.100857 59.600421 0.422492
F 13.313457 59.215321 22.024327
F 14.100857 67.324121 0.422492
F 13.313457 66.939021 22.024327
F 17.999757 69.513621 13.959727
F 22.048857 51.469121 22.207927
F 8.675587 69.511921 28.267827
F 22.391157 59.400321 22.262327
F 13.415057 69.513621 18.384727
F 22.222357 66.941221 22.260927
F 13.542157 69.513621 13.835227
F 31.175257 51.524821 22.539527
F 29.031157 47.541521 29.922827
F 31.396657 59.271521 22.494827
F 19.671157 55.467821 32.131727
F 31.449257 66.671421 22.483027
F 13.848357 51.494921 2.965587
F 13.237157 51.491521 24.753927
F 13.848357 59.218721 2.965587
F 13.237157 59.215321 24.753927
F 13.848357 66.942421 2.965587
F 13.237157 66.939021 24.753927
F 23.148157 51.604121 3.524487
F 22.419957 51.368621 25.091427
F 23.158257 59.218721 3.529157
F 22.215557 59.415621 25.068427
F 23.334557 66.982521 3.437667
F 22.163057 67.168821 25.033527
F 30.468357 47.782021 0.871183
F 31.223757 51.536821 25.317027
F 32.409957 59.447321 3.744467
F 31.429857 59.169321 25.125927
F 32.516857 66.933221 3.993077
F 31.529257 66.791721 25.293927
F 13.745457 54.066121 6.556147
F 13.135557 54.066121 28.393527
F 13.745457 61.789921 6.556147
F 13.135557 61.789921 28.393527
F 23.139857 54.030621 7.175707
F 22.337957 54.164221 28.668227
F 22.931657 61.857721 7.081597
F 22.333457 61.872921 28.625127
F 17.796357 69.513621 21.238927
F 8.878917 69.511921 20.988627
F 32.158657 54.107821 7.287687
F 31.207457 53.871321 28.730427
F 32.135457 61.597221 7.513577
F 31.207557 61.836121 28.997527
F 6.961017 47.634221 10.003757
F 6.351047 47.634221 31.841227
F 21.123457 55.474521 0.693838
F 6.961017 55.357921 10.003757
F 6.351047 55.357921 31.841227
F 22.405157 61.935021 21.337727
F 6.961017 63.081721 10.003757
F 6.351047 63.081721 31.841227
F 13.821357 46.342721 3.828537
F 15.872657 47.629721 10.257927
F 15.262657 47.629721 32.095427
F 15.872657 55.353421 10.257927
F 15.262657 55.353421 32.095427
F 15.872657 63.077121 10.257927
F 15.262657 63.077121 32.095427
F 24.912557 47.488421 10.735027
F 26.056357 47.708621 0.819809
F 25.231757 55.283021 10.679827
F 22.007957 54.204421 21.355727
F 25.061857 63.053521 10.963327
F 9.285567 69.511921 6.430417
F 6.859347 50.199721 13.643327
F 6.859347 57.923521 13.643327
F 6.859347 65.647221 13.643327
F 15.770957 50.204321 13.897427
F 15.770957 57.928021 13.897427
F 15.770957 65.651721 13.897427
F 24.926357 50.121821 14.328327
F 24.954057 57.965621 14.571127
F 24.902857 65.845221 14.237627
F 6.935307 50.199721 10.924027
F 6.325337 50.199721 32.761527
F 6.935307 57.923521 10.924027
F 6.325337 57.923521 32.761527
F 6.935307 65.647221 10.924027
F 6.325337 65.647221 32.761527
F 15.847157 50.204321 11.167827
F 15.847157 57.928021 11.167827
F 15.847157 65.651721 11.167827
F 24.995557 50.159621 11.539527
F 25.208457 57.891421 11.780727
F 24.886457 65.624121 11.554127
F 7.036967 47.634221 7.284467
F 6.426987 47.634221 29.121927
F 30.342157 63.343721 1.197437
F 7.036967 55.357921 7.284467
F 6.426987 55.357921 29.121927
F 28.272957 67.099821 1.064205
F 7.036967 63.081721 7.284457
F 6.426987 63.081721 29.121927
F 21.959157 66.926921 32.266527
F 15.948857 47.629721 7.528197
F 15.338857 47.629721 29.365727
F 15.948857 55.353421 7.528197
F 15.338857 55.353421 29.365727
F 15.948857 63.077121 7.528197
F 15.338857 63.077121 29.365727
F 25.202857 47.660921 7.942017
F 24.444057 47.841221 29.596027
F 25.408557 55.326021 7.960817
F 24.444057 55.452921 29.757427
F 25.361157 62.981021 8.201567
F 24.529057 63.121721 29.579727
F 9.158437 54.064521 10.982127
F 9.158437 61.788221 10.982127
F 18.146657 53.970521 11.284527
F 17.980857 61.768221 11.362827
F 27.286557 53.917621 11.817427
F 27.429057 61.834421 11.590927
F 21.332057 63.186121 0.878532
F 9.260087 51.493221 7.342517
F 8.650107 51.493221 29.180027
F 9.260087 59.216921 7.342517
F 8.650107 59.216921 29.180027
F 9.260087 66.940721 7.342517
F 8.650107 66.940721 29.180027
F 18.062157 51.678921 7.656757
F 17.567657 51.491521 29.427927
F 18.250657 59.166221 7.460347
F 17.567657 59.215321 29.427927
F 18.293957 66.866821 7.706337
F 17.567657 66.939021 29.427927
F 27.631757 51.424321 8.067357
F 26.763357 51.528221 29.642127
F 27.517157 59.192121 8.006717
F 26.817757 59.352421 29.584627
F 27.417257 66.992021 8.218437
F 26.608057 67.013921 29.540027
F 9.183917 51.493221 10.069897
F 8.573937 51.493221 31.907427
F 9.183917 59.216921 10.069897
F 8.573937 59.216921 31.907427
F 9.183917 66.940721 10.069897
F 8.573937 66.940721 31.907427
F 18.123057 51.422521 10.365027
F 17.491457 51.491521 32.157627
F 18.188957 59.278421 10.403827
F 17.491457 59.215321 32.157627
F 18.114557 67.004221 10.455627
F 17.491457 66.939021 32.157627
F 27.246757 51.538121 10.749427
F 13.338857 69.513621 21.114427
F 27.520457 59.242521 10.732427
F 13.745457 69.513621 6.556147
F 27.275457 66.816121 10.976127
F 19.751657 63.001121 32.178027
F 9.082237 54.064521 13.709527
F 9.082237 61.788221 13.709527
F 17.999757 54.066121 13.959727
F 17.999757 61.789921 13.959727
F 27.237157 53.908721 14.583127
F 27.283457 61.823621 14.435127
F 17.872657 69.513621 18.509227
F 11.414957 47.629621 10.133427
F 10.804957 47.629621 31.970927
F 11.414957 55.353321 10.133427
F 10.804957 55.353321 31.970927
F 11.414957 63.077121 10.133427
F 10.804957 63.077121 31.970927
F 20.458557 47.817921 10.378427
F 32.485157 51.566821 3.722877
F 20.476157 55.377221 10.443527
F 27.823457 46.541221 4.493737
F 20.486757 62.898121 10.693127
F 8.751787 69.511921 25.540427
F 29.531057 47.623321 10.936327
F 31.281157 66.833821 32.425827
F 29.608557 55.200221 10.907127
F 17.669357 69.513621 25.788327
F 29.747757 63.128121 11.033227
F 17.593057 69.513621 28.518027
F 11.313257 50.204321 13.773027
F 11.313257 57.928121 13.773027
F 11.313257 65.651821 13.773027
F 20.347857 50.169121 14.085527
F 20.344757 57.988721 14.060227
F 20.294457 65.669421 14.142527
F 29.383757 50.103421 14.481727
F 29.548957 58.135521 14.549727
F 29.689957 65.861321 14.545527
F 11.389457 50.204321 11.043227
F 11.389457 57.928121 11.043227
F 11.389457 65.651821 11.043227
F 20.542857 50.345821 11.151027
F 20.559657 57.929821 11.368827
F 20.135057 65.551221 11.461227
F 29.566957 50.321121 11.744327
F 29.524757 57.736321 11.766227
F 29.546057 65.663121 11.876427
F 11.491157 47.629621 7.403617
F 10.881157 47.629621 29.241127
F 11.491157 55.353321 7.403617
F 10.881157 55.353321 29.241127
F 11.491157 63.077121 7.403617
F 10.881157 63.077121 29.241127
F 20.772657 47.892821 7.629367
F 19.733257 47.745521 29.247627
F 20.749357 55.281921 7.865237
F 19.936757 55.369621 29.479027
F 20.623657 62.943621 7.773167
F 19.857857 62.994421 29.499927
F 29.984657 47.577721 8.146167
F 32.638057 59.545321 1.030180
F 29.829757 55.269221 8.132437
F 29.015757 55.368321 29.583827
F 29.992157 63.238721 8.250347
F 29.072557 63.130621 29.924427
F 13.618457 54.066121 11.105527
F 13.618457 61.789921 11.105527
F 22.903157 54.115421 11.425927
F 22.666657 61.631821 11.589027
F 9.158437 69.511921 10.982127
F 31.847157 54.039421 11.800427
F 31.979757 61.808921 11.711327
F 13.720057 51.491521 7.465937
F 13.110057 51.491521 29.303427
F 13.720057 59.215321 7.465937
F 13.110057 59.215321 29.303427
F 13.720057 66.939021 7.465937
F 13.110057 66.939021 29.303427
F 22.954757 51.359021 8.004237
F 22.133357 51.680321 29.542827
F 22.907457 59.211721 7.860637
F 22.135357 59.265121 29.620627
F 23.039557 66.889121 8.109787
F 22.098057 67.078821 29.518527
F 32.298457 51.393321 8.111197
F 31.002957 51.445921 29.917427
F 32.089457 59.068321 8.344677
F 31.146857 59.338621 29.713327
F 32.170257 66.801221 7.888857
F 31.282657 66.746221 29.655527
F 13.643857 51.491521 10.195627
F 13.033857 51.491521 32.033127
F 13.643857 59.215321 10.195627
F 13.033857 59.215321 32.033127
F 13.643857 66.939021 10.195627
F 13.033857 66.939021 32.033127
F 22.898357 51.579521 10.678927
F 13.135557 69.513621 28.393527
F 23.052857 58.971521 10.650927
F 9.361377 69.512221 3.705077
F 22.550857 66.752921 10.738027
F 30.364557 55.596821 0.846937
F 31.957257 51.446821 10.853527
F 23.693057 59.285721 0.851733
F 31.804357 59.166921 10.995927
F 31.291957 54.121321 21.699027
F 31.893757 66.700121 10.683927
F 26.650557 67.077121 32.345227
F 13.542157 54.066121 13.835227
F 13.542157 61.789921 13.835227
F 22.748757 53.939721 14.147327
F 22.515857 61.729921 14.290927
F 9.082237 69.511921 13.709527
F 31.683557 54.086821 14.462327
F 31.659757 61.828521 14.355827
F 6.757697 47.634221 17.282927
F 6.757697 55.357921 17.282927
F 6.757697 63.081721 17.282927
F 15.669257 47.629721 17.537027
F 15.669257 55.353421 17.537027
F 15.669257 63.077121 17.537027
F 24.661757 47.641721 17.920227
F 24.678057 55.292421 18.082727
F 24.916757 63.137121 17.907827
F 6.656017 50.199721 20.922527
F 6.656017 57.923521 20.922527
F 6.656017 65.647221 20.922527
F 15.567657 50.204321 21.176627
F 15.567657 57.928021 21.176627
F 15.567657 65.651721 21.176627
F 24.433157 50.171821 21.596427
F 24.624657 58.089521 21.384127
F 24.699457 65.779321 21.553027
F 6.731987 50.199721 18.203227
F 6.731987 57.923521 18.203227
F 6.731987 65.647221 18.203227
F 15.643857 50.204321 18.446927
F 15.643857 57.928021 18.446927
F 15.643857 65.651721 18.446927
F 24.598057 50.117221 18.816127
F 24.676457 57.975921 18.713627
F 24.899057 65.822621 18.751427
F 6.833637 47.634221 14.563627
F 6.833637 55.357921 14.563627
F 6.833637 63.081721 14.563627
F 15.745557 47.629721 14.807327
F 15.745557 55.353421 14.807327
F 15.745557 63.077121 14.807327
F 24.814857 47.504021 15.186027
F 24.797757 55.272221 15.370427
F 24.788057 63.146721 15.042227
F 8.955107 54.064521 18.261227
F 8.955107 61.788221 18.261227
F 17.872657 54.066121 18.509227
F 17.872657 61.789921 18.509227
F 26.929257 54.163021 18.997327
F 27.046957 61.669521 19.027927
F 13.211757 69.513621 25.663827
F 9.056757 51.493221 14.621727
F 9.056757 59.216921 14.621727
F 9.056757 66.940721 14.621727
F 17.974357 51.491521 14.869627
F 17.974357 59.215321 14.869627
F 17.974357 66.939021 14.869627
F 27.164257 51.306821 15.349527
F 27.333557 59.361521 15.274027
F 27.282857 67.083721 15.364227
F 8.980587 51.493221 17.349027
F 8.980587 59.216921 17.349027
F 8.980587 66.940721 17.349027
F 17.898057 51.491521 17.599327
F 17.898057 59.215321 17.599327
F 17.898057 66.939021 17.599327
F 26.974757 51.371521 18.150227
F 27.093357 59.228921 17.921527
F 27.253957 66.947721 18.042827
F 8.878917 54.064521 20.988627
F 8.878917 61.788221 20.988627
[truncated: 2,054,005 more chars]
