# Supplementary material for: Molecular-resolution imaging of ice crystallized from liquid water by cryogenic liquid-cell TEM
Source: Nat Commun. 2025 Sep 25;16:8342. doi: 10.1038/s41467-025-62451-0 (PMC12462463; doi:10.1038/s41467-025-62451-0)
Supplement: Supplementary file 9 — Supplementary Data 1 [file 41467_2025_62451_MOESM9_ESM.zip › supercell_5_3_12/1.6/input.xyz]

75213
F75213
F 7.212483 1.286291 2.727575
F 6.602979 1.286291 24.548172
F 5.993474 1.286291 46.368768
F 5.383970 1.286291 68.189365
F 4.774466 1.286291 90.009961
F 4.164961 1.286291 111.830558
F 3.555457 1.286291 133.651154
F 2.945952 1.286291 155.471751
F 2.336448 1.286291 177.292348
F 1.726943 1.286291 199.112944
F 1.117439 1.286291 220.933541
F 0.507934 1.286291 242.754137
F 7.212483 24.439548 2.727575
F 6.602979 24.439548 24.548172
F 5.993474 24.439548 46.368768
F 5.383970 24.439548 68.189365
F 4.774466 24.439548 90.009961
F 4.164961 24.439548 111.830558
F 3.555457 24.439548 133.651154
F 2.945952 24.439548 155.471751
F 2.336448 24.439548 177.292348
F 1.726943 24.439548 199.112944
F 1.117439 24.439548 220.933541
F 0.507934 24.439548 242.754137
F 7.212483 47.592806 2.727575
F 6.602979 47.592806 24.548172
F 5.993474 47.592806 46.368768
F 5.383970 47.592806 68.189365
F 4.774466 47.592806 90.009961
F 4.164961 47.592806 111.830558
F 3.555457 47.592806 133.651154
F 2.945952 47.592806 155.471751
F 2.336448 47.592806 177.292348
F 1.726943 47.592806 199.112944
F 1.117439 47.592806 220.933541
F 0.507934 47.592806 242.754137
F 33.937163 1.286291 3.474063
F 33.327658 1.286291 25.294660
F 32.718154 1.286291 47.115256
F 32.108649 1.286291 68.935853
F 31.499145 1.286291 90.756449
F 30.889640 1.286291 112.577046
F 30.280136 1.286291 134.397642
F 29.670632 1.286291 156.218238
F 29.061127 1.286291 178.038836
F 28.451623 1.286291 199.859432
F 27.842118 1.286291 221.680029
F 27.232614 1.286291 243.500625
F 33.937163 24.439548 3.474063
F 33.327658 24.439548 25.294660
F 32.718154 24.439548 47.115256
F 32.108649 24.439548 68.935853
F 31.499145 24.439548 90.756449
F 30.889640 24.439548 112.577046
F 30.280136 24.439548 134.397642
F 29.670632 24.439548 156.218238
F 29.061127 24.439548 178.038836
F 28.451623 24.439548 199.859432
F 27.842118 24.439548 221.680029
F 27.232614 24.439548 243.500625
F 33.937163 47.592806 3.474063
F 33.327658 47.592806 25.294660
F 32.718154 47.592806 47.115256
F 32.108649 47.592806 68.935853
F 31.499145 47.592806 90.756449
F 30.889640 47.592806 112.577046
F 30.280136 47.592806 134.397642
F 29.670632 47.592806 156.218238
F 29.061127 47.592806 178.038836
F 28.451623 47.592806 199.859432
F 27.842118 47.592806 221.680029
F 27.232614 47.592806 243.500625
F 60.661842 1.286291 4.220551
F 60.052338 1.286291 26.041147
F 59.442833 1.286291 47.861744
F 58.833329 1.286291 69.682341
F 58.223824 1.286291 91.502937
F 57.614320 1.286291 113.323534
F 57.004815 1.286291 135.144130
F 56.395311 1.286291 156.964726
F 55.785806 1.286291 178.785324
F 55.176302 1.286291 200.605920
F 54.566798 1.286291 222.426517
F 53.957293 1.286291 244.247113
F 60.661842 24.439548 4.220551
F 60.052338 24.439548 26.041147
F 59.442833 24.439548 47.861744
F 58.833329 24.439548 69.682341
F 58.223824 24.439548 91.502937
F 57.614320 24.439548 113.323534
F 57.004815 24.439548 135.144130
F 56.395311 24.439548 156.964726
F 55.785806 24.439548 178.785324
F 55.176302 24.439548 200.605920
F 54.566798 24.439548 222.426517
F 53.957293 24.439548 244.247113
F 60.661842 47.592806 4.220551
F 60.052338 47.592806 26.041147
F 59.442833 47.592806 47.861744
F 58.833329 47.592806 69.682341
F 58.223824 47.592806 91.502937
F 57.614320 47.592806 113.323534
F 57.004815 47.592806 135.144130
F 56.395311 47.592806 156.964726
F 55.785806 47.592806 178.785324
F 55.176302 47.592806 200.605920
F 54.566798 47.592806 222.426517
F 53.957293 47.592806 244.247113
F 7.212483 9.004040 2.727575
F 6.602979 9.004040 24.548172
F 5.993474 9.004040 46.368768
F 5.383970 9.004040 68.189365
F 4.774466 9.004040 90.009961
F 4.164961 9.004040 111.830558
F 3.555457 9.004040 133.651154
F 2.945952 9.004040 155.471751
F 2.336448 9.004040 177.292348
F 1.726943 9.004040 199.112944
F 1.117439 9.004040 220.933541
F 0.507934 9.004040 242.754137
F 7.212483 32.157298 2.727575
F 6.602979 32.157298 24.548172
F 5.993474 32.157298 46.368768
F 5.383970 32.157298 68.189365
F 4.774466 32.157298 90.009961
F 4.164961 32.157298 111.830558
F 3.555457 32.157298 133.651154
F 2.945952 32.157298 155.471751
F 2.336448 32.157298 177.292348
F 1.726943 32.157298 199.112944
F 1.117439 32.157298 220.933541
F 0.507934 32.157298 242.754137
F 7.212483 55.310555 2.727575
F 6.602979 55.310555 24.548172
F 5.993474 55.310555 46.368768
F 5.383970 55.310555 68.189365
F 4.774466 55.310555 90.009961
F 4.164961 55.310555 111.830558
F 3.555457 55.310555 133.651154
F 2.945952 55.310555 155.471751
F 2.336448 55.310555 177.292348
F 1.726943 55.310555 199.112944
F 1.117439 55.310555 220.933541
F 0.507934 55.310555 242.754137
F 33.937163 9.004040 3.474063
F 33.327658 9.004040 25.294660
F 32.718154 9.004040 47.115256
F 32.108649 9.004040 68.935853
F 31.499145 9.004040 90.756449
F 30.889640 9.004040 112.577046
F 30.280136 9.004040 134.397642
F 29.670632 9.004040 156.218238
F 29.061127 9.004040 178.038836
F 28.451623 9.004040 199.859432
F 27.842118 9.004040 221.680029
F 27.232614 9.004040 243.500625
F 33.937163 32.157298 3.474063
F 33.327658 32.157298 25.294660
F 32.718154 32.157298 47.115256
F 32.108649 32.157298 68.935853
F 31.499145 32.157298 90.756449
F 30.889640 32.157298 112.577046
F 30.280136 32.157298 134.397642
F 29.670632 32.157298 156.218238
F 29.061127 32.157298 178.038836
F 28.451623 32.157298 199.859432
F 27.842118 32.157298 221.680029
F 27.232614 32.157298 243.500625
F 33.937163 55.310555 3.474063
F 33.327658 55.310555 25.294660
F 32.718154 55.310555 47.115256
F 32.108649 55.310555 68.935853
F 31.499145 55.310555 90.756449
F 30.889640 55.310555 112.577046
F 30.280136 55.310555 134.397642
F 29.670632 55.310555 156.218238
F 29.061127 55.310555 178.038836
F 28.451623 55.310555 199.859432
F 27.842118 55.310555 221.680029
F 27.232614 55.310555 243.500625
F 60.661842 9.004040 4.220551
F 60.052338 9.004040 26.041147
F 59.442833 9.004040 47.861744
F 58.833329 9.004040 69.682341
F 58.223824 9.004040 91.502937
F 57.614320 9.004040 113.323534
F 57.004815 9.004040 135.144130
F 56.395311 9.004040 156.964726
F 55.785806 9.004040 178.785324
F 55.176302 9.004040 200.605920
F 54.566798 9.004040 222.426517
F 53.957293 9.004040 244.247113
F 60.661842 32.157298 4.220551
F 60.052338 32.157298 26.041147
F 59.442833 32.157298 47.861744
F 58.833329 32.157298 69.682341
F 58.223824 32.157298 91.502937
F 57.614320 32.157298 113.323534
F 57.004815 32.157298 135.144130
F 56.395311 32.157298 156.964726
F 55.785806 32.157298 178.785324
F 55.176302 32.157298 200.605920
F 54.566798 32.157298 222.426517
F 53.957293 32.157298 244.247113
F 60.661842 55.310555 4.220551
F 60.052338 55.310555 26.041147
F 59.442833 55.310555 47.861744
F 58.833329 55.310555 69.682341
F 58.223824 55.310555 91.502937
F 57.614320 55.310555 113.323534
F 57.004815 55.310555 135.144130
F 56.395311 55.310555 156.964726
F 55.785806 55.310555 178.785324
F 55.176302 55.310555 200.605920
F 54.566798 55.310555 222.426517
F 53.957293 55.310555 244.247113
F 7.212483 16.721795 2.727575
F 6.602979 16.721795 24.548173
F 5.993474 16.721795 46.368769
F 5.383970 16.721795 68.189366
F 4.774466 16.721795 90.009962
F 4.164961 16.721795 111.830558
F 3.555457 16.721795 133.651155
F 2.945952 16.721795 155.471752
F 2.336448 16.721795 177.292349
F 1.726943 16.721795 199.112945
F 1.117439 16.721795 220.933541
F 0.507934 16.721795 242.754138
F 7.212483 39.875053 2.727575
F 6.602979 39.875053 24.548173
F 5.993474 39.875053 46.368769
F 5.383970 39.875053 68.189366
F 4.774466 39.875053 90.009962
F 4.164961 39.875053 111.830558
F 3.555457 39.875053 133.651155
F 2.945952 39.875053 155.471752
F 2.336448 39.875053 177.292349
F 1.726943 39.875053 199.112945
F 1.117439 39.875053 220.933541
F 0.507934 39.875053 242.754138
F 7.212483 63.028310 2.727575
F 6.602979 63.028310 24.548173
F 5.993474 63.028310 46.368769
F 5.383970 63.028310 68.189366
F 4.774466 63.028310 90.009962
F 4.164961 63.028310 111.830558
F 3.555457 63.028310 133.651155
F 2.945952 63.028310 155.471752
F 2.336448 63.028310 177.292349
F 1.726943 63.028310 199.112945
F 1.117439 63.028310 220.933541
F 0.507934 63.028310 242.754138
F 33.937163 16.721795 3.474063
F 33.327658 16.721795 25.294661
F 32.718154 16.721795 47.115257
F 32.108649 16.721795 68.935854
F 31.499145 16.721795 90.756450
F 30.889640 16.721795 112.577046
F 30.280136 16.721795 134.397643
F 29.670632 16.721795 156.218239
F 29.061127 16.721795 178.038837
F 28.451623 16.721795 199.859433
F 27.842118 16.721795 221.680029
F 27.232614 16.721795 243.500626
F 33.937163 39.875053 3.474063
F 33.327658 39.875053 25.294661
F 32.718154 39.875053 47.115257
F 32.108649 39.875053 68.935854
F 31.499145 39.875053 90.756450
F 30.889640 39.875053 112.577046
F 30.280136 39.875053 134.397643
F 29.670632 39.875053 156.218239
F 29.061127 39.875053 178.038837
F 28.451623 39.875053 199.859433
F 27.842118 39.875053 221.680029
F 27.232614 39.875053 243.500626
F 33.937163 63.028310 3.474063
F 33.327658 63.028310 25.294661
F 32.718154 63.028310 47.115257
F 32.108649 63.028310 68.935854
F 31.499145 63.028310 90.756450
F 30.889640 63.028310 112.577046
F 30.280136 63.028310 134.397643
F 29.670632 63.028310 156.218239
F 29.061127 63.028310 178.038837
F 28.451623 63.028310 199.859433
F 27.842118 63.028310 221.680029
F 27.232614 63.028310 243.500626
F 60.661842 16.721795 4.220551
F 60.052338 16.721795 26.041148
F 59.442833 16.721795 47.861745
F 58.833329 16.721795 69.682342
F 58.223824 16.721795 91.502938
F 57.614320 16.721795 113.323534
F 57.004815 16.721795 135.144131
F 56.395311 16.721795 156.964727
F 55.785806 16.721795 178.785325
F 55.176302 16.721795 200.605921
F 54.566798 16.721795 222.426517
F 53.957293 16.721795 244.247114
F 60.661842 39.875053 4.220551
F 60.052338 39.875053 26.041148
F 59.442833 39.875053 47.861745
F 58.833329 39.875053 69.682342
F 58.223824 39.875053 91.502938
F 57.614320 39.875053 113.323534
F 57.004815 39.875053 135.144131
F 56.395311 39.875053 156.964727
F 55.785806 39.875053 178.785325
F 55.176302 39.875053 200.605921
F 54.566798 39.875053 222.426517
F 53.957293 39.875053 244.247114
F 60.661842 63.028310 4.220551
F 60.052338 63.028310 26.041148
F 59.442833 63.028310 47.861745
F 58.833329 63.028310 69.682342
F 58.223824 63.028310 91.502938
F 57.614320 63.028310 113.323534
F 57.004815 63.028310 135.144131
F 56.395311 63.028310 156.964727
F 55.785806 63.028310 178.785325
F 55.176302 63.028310 200.605921
F 54.566798 63.028310 222.426517
F 53.957293 63.028310 244.247114
F 16.120706 1.286291 2.976405
F 15.511201 1.286291 24.797001
F 14.901697 1.286291 46.617598
F 14.292192 1.286291 68.438194
F 13.682688 1.286291 90.258790
F 13.073184 1.286291 112.079387
F 12.463679 1.286291 133.899984
F 11.854175 1.286291 155.720581
F 11.244670 1.286291 177.541177
F 10.635166 1.286291 199.361773
F 10.025661 1.286291 221.182370
F 9.416157 1.286291 243.002966
F 16.120706 24.439548 2.976405
F 15.511201 24.439548 24.797001
F 14.901697 24.439548 46.617598
F 14.292192 24.439548 68.438194
F 13.682688 24.439548 90.258790
F 13.073184 24.439548 112.079387
F 12.463679 24.439548 133.899984
F 11.854175 24.439548 155.720581
F 11.244670 24.439548 177.541177
F 10.635166 24.439548 199.361773
F 10.025661 24.439548 221.182370
F 9.416157 24.439548 243.002966
F 16.120706 47.592806 2.976405
F 15.511201 47.592806 24.797001
F 14.901697 47.592806 46.617598
F 14.292192 47.592806 68.438194
F 13.682688 47.592806 90.258790
F 13.073184 47.592806 112.079387
F 12.463679 47.592806 133.899984
F 11.854175 47.592806 155.720581
F 11.244670 47.592806 177.541177
F 10.635166 47.592806 199.361773
F 10.025661 47.592806 221.182370
F 9.416157 47.592806 243.002966
F 42.845385 1.286291 3.722893
F 42.235881 1.286291 25.543489
F 41.626376 1.286291 47.364086
F 41.016872 1.286291 69.184682
F 40.407367 1.286291 91.005278
F 39.797863 1.286291 112.825875
F 39.188358 1.286291 134.646472
F 38.578854 1.286291 156.467069
F 37.969350 1.286291 178.287665
F 37.359845 1.286291 200.108261
F 36.750341 1.286291 221.928858
F 36.140836 1.286291 243.749454
F 42.845385 24.439548 3.722893
F 42.235881 24.439548 25.543489
F 41.626376 24.439548 47.364086
F 41.016872 24.439548 69.184682
F 40.407367 24.439548 91.005278
F 39.797863 24.439548 112.825875
F 39.188358 24.439548 134.646472
F 38.578854 24.439548 156.467069
F 37.969350 24.439548 178.287665
F 37.359845 24.439548 200.108261
F 36.750341 24.439548 221.928858
F 36.140836 24.439548 243.749454
F 42.845385 47.592806 3.722893
F 42.235881 47.592806 25.543489
F 41.626376 47.592806 47.364086
F 41.016872 47.592806 69.184682
F 40.407367 47.592806 91.005278
F 39.797863 47.592806 112.825875
F 39.188358 47.592806 134.646472
F 38.578854 47.592806 156.467069
F 37.969350 47.592806 178.287665
F 37.359845 47.592806 200.108261
F 36.750341 47.592806 221.928858
F 36.140836 47.592806 243.749454
F 64.084526 1.286291 200.854749
F 63.475021 1.286291 222.675346
F 62.865517 1.286291 244.495942
F 64.084526 24.439548 200.854749
F 63.475021 24.439548 222.675346
F 62.865517 24.439548 244.495942
F 64.084526 47.592806 200.854749
F 63.475021 47.592806 222.675346
F 62.865517 47.592806 244.495942
F 16.120706 9.004040 2.976405
F 15.511201 9.004040 24.797001
F 14.901697 9.004040 46.617598
F 14.292192 9.004040 68.438194
F 13.682688 9.004040 90.258790
F 13.073184 9.004040 112.079387
F 12.463679 9.004040 133.899984
F 11.854175 9.004040 155.720581
F 11.244670 9.004040 177.541177
F 10.635166 9.004040 199.361773
F 10.025661 9.004040 221.182370
F 9.416157 9.004040 243.002966
F 16.120706 32.157298 2.976405
F 15.511201 32.157298 24.797001
F 14.901697 32.157298 46.617598
F 14.292192 32.157298 68.438194
F 13.682688 32.157298 90.258790
F 13.073184 32.157298 112.079387
F 12.463679 32.157298 133.899984
F 11.854175 32.157298 155.720581
F 11.244670 32.157298 177.541177
F 10.635166 32.157298 199.361773
F 10.025661 32.157298 221.182370
F 9.416157 32.157298 243.002966
F 16.120706 55.310555 2.976405
F 15.511201 55.310555 24.797001
F 14.901697 55.310555 46.617598
F 14.292192 55.310555 68.438194
F 13.682688 55.310555 90.258790
F 13.073184 55.310555 112.079387
F 12.463679 55.310555 133.899984
F 11.854175 55.310555 155.720581
F 11.244670 55.310555 177.541177
F 10.635166 55.310555 199.361773
F 10.025661 55.310555 221.182370
F 9.416157 55.310555 243.002966
F 42.845385 9.004040 3.722893
F 42.235881 9.004040 25.543489
F 41.626376 9.004040 47.364086
F 41.016872 9.004040 69.184682
F 40.407367 9.004040 91.005278
F 39.797863 9.004040 112.825875
F 39.188358 9.004040 134.646472
F 38.578854 9.004040 156.467069
F 37.969350 9.004040 178.287665
F 37.359845 9.004040 200.108261
F 36.750341 9.004040 221.928858
F 36.140836 9.004040 243.749454
F 42.845385 32.157298 3.722893
F 42.235881 32.157298 25.543489
F 41.626376 32.157298 47.364086
F 41.016872 32.157298 69.184682
F 40.407367 32.157298 91.005278
F 39.797863 32.157298 112.825875
F 39.188358 32.157298 134.646472
F 38.578854 32.157298 156.467069
F 37.969350 32.157298 178.287665
F 37.359845 32.157298 200.108261
F 36.750341 32.157298 221.928858
F 36.140836 32.157298 243.749454
F 42.845385 55.310555 3.722893
F 42.235881 55.310555 25.543489
F 41.626376 55.310555 47.364086
F 41.016872 55.310555 69.184682
F 40.407367 55.310555 91.005278
F 39.797863 55.310555 112.825875
F 39.188358 55.310555 134.646472
F 38.578854 55.310555 156.467069
F 37.969350 55.310555 178.287665
F 37.359845 55.310555 200.108261
F 36.750341 55.310555 221.928858
F 36.140836 55.310555 243.749454
F 64.084526 9.004040 200.854749
F 63.475021 9.004040 222.675346
F 62.865517 9.004040 244.495942
F 64.084526 32.157298 200.854749
F 63.475021 32.157298 222.675346
F 62.865517 32.157298 244.495942
F 64.084526 55.310555 200.854749
F 63.475021 55.310555 222.675346
F 62.865517 55.310555 244.495942
F 16.120706 16.721795 2.976406
F 15.511201 16.721795 24.797002
F 14.901697 16.721795 46.617598
F 14.292192 16.721795 68.438195
F 13.682688 16.721795 90.258791
F 13.073184 16.721795 112.079388
F 12.463679 16.721795 133.899985
F 11.854175 16.721795 155.720581
F 11.244670 16.721795 177.541178
F 10.635166 16.721795 199.361774
F 10.025661 16.721795 221.182371
F 9.416157 16.721795 243.002967
F 16.120706 39.875053 2.976406
F 15.511201 39.875053 24.797002
F 14.901697 39.875053 46.617598
F 14.292192 39.875053 68.438195
F 13.682688 39.875053 90.258791
F 13.073184 39.875053 112.079388
F 12.463679 39.875053 133.899985
F 11.854175 39.875053 155.720581
F 11.244670 39.875053 177.541178
F 10.635166 39.875053 199.361774
F 10.025661 39.875053 221.182371
F 9.416157 39.875053 243.002967
F 16.120706 63.028310 2.976406
F 15.511201 63.028310 24.797002
F 14.901697 63.028310 46.617598
F 14.292192 63.028310 68.438195
F 13.682688 63.028310 90.258791
F 13.073184 63.028310 112.079388
F 12.463679 63.028310 133.899985
F 11.854175 63.028310 155.720581
F 11.244670 63.028310 177.541178
F 10.635166 63.028310 199.361774
F 10.025661 63.028310 221.182371
F 9.416157 63.028310 243.002967
F 42.845385 16.721795 3.722894
F 42.235881 16.721795 25.543490
F 41.626376 16.721795 47.364086
F 41.016872 16.721795 69.184683
F 40.407367 16.721795 91.005279
F 39.797863 16.721795 112.825876
F 39.188358 16.721795 134.646473
F 38.578854 16.721795 156.467069
F 37.969350 16.721795 178.287666
F 37.359845 16.721795 200.108262
F 36.750341 16.721795 221.928859
F 36.140836 16.721795 243.749455
F 42.845385 39.875053 3.722894
F 42.235881 39.875053 25.543490
F 41.626376 39.875053 47.364086
F 41.016872 39.875053 69.184683
F 40.407367 39.875053 91.005279
F 39.797863 39.875053 112.825876
F 39.188358 39.875053 134.646473
F 38.578854 39.875053 156.467069
F 37.969350 39.875053 178.287666
F 37.359845 39.875053 200.108262
F 36.750341 39.875053 221.928859
F 36.140836 39.875053 243.749455
F 42.845385 63.028310 3.722894
F 42.235881 63.028310 25.543490
F 41.626376 63.028310 47.364086
F 41.016872 63.028310 69.184683
F 40.407367 63.028310 91.005279
F 39.797863 63.028310 112.825876
F 39.188358 63.028310 134.646473
F 38.578854 63.028310 156.467069
F 37.969350 63.028310 178.287666
F 37.359845 63.028310 200.108262
F 36.750341 63.028310 221.928859
F 36.140836 63.028310 243.749455
F 64.084525 16.721795 200.854750
F 63.475021 16.721795 222.675347
F 62.865517 16.721795 244.495943
F 64.084525 39.875053 200.854750
F 63.475021 39.875053 222.675347
F 62.865517 39.875053 244.495943
F 64.084525 63.028310 200.854750
F 63.475021 63.028310 222.675347
F 62.865517 63.028310 244.495943
F 25.028934 1.286290 3.225235
F 24.419430 1.286290 25.045831
F 23.809925 1.286290 46.866428
F 23.200421 1.286290 68.687024
F 22.590916 1.286290 90.507621
F 21.981412 1.286290 112.328218
F 21.371908 1.286290 134.148814
F 20.762403 1.286290 155.969411
F 20.152899 1.286290 177.790007
F 19.543394 1.286290 199.610603
F 18.933890 1.286290 221.431201
F 18.324385 1.286290 243.251797
F 25.028934 24.439547 3.225235
F 24.419430 24.439547 25.045831
F 23.809925 24.439547 46.866428
F 23.200421 24.439547 68.687024
F 22.590916 24.439547 90.507621
F 21.981412 24.439547 112.328218
F 21.371908 24.439547 134.148814
F 20.762403 24.439547 155.969411
F 20.152899 24.439547 177.790007
F 19.543394 24.439547 199.610603
F 18.933890 24.439547 221.431201
F 18.324385 24.439547 243.251797
F 25.028934 47.592805 3.225235
F 24.419430 47.592805 25.045831
F 23.809925 47.592805 46.866428
F 23.200421 47.592805 68.687024
F 22.590916 47.592805 90.507621
F 21.981412 47.592805 112.328218
F 21.371908 47.592805 134.148814
F 20.762403 47.592805 155.969411
F 20.152899 47.592805 177.790007
F 19.543394 47.592805 199.610603
F 18.933890 47.592805 221.431201
F 18.324385 47.592805 243.251797
F 51.753615 1.286290 3.971723
F 51.144110 1.286290 25.792319
F 50.534606 1.286290 47.612916
F 49.925101 1.286290 69.433512
F 49.315597 1.286290 91.254109
F 48.706092 1.286290 113.074706
F 48.096588 1.286290 134.895302
F 47.487083 1.286290 156.715899
F 46.877579 1.286290 178.536495
F 46.268075 1.286290 200.357091
F 45.658570 1.286290 222.177689
F 45.049066 1.286290 243.998285
F 51.753615 24.439547 3.971723
F 51.144110 24.439547 25.792319
F 50.534606 24.439547 47.612916
F 49.925101 24.439547 69.433512
F 49.315597 24.439547 91.254109
F 48.706092 24.439547 113.074706
F 48.096588 24.439547 134.895302
F 47.487083 24.439547 156.715899
F 46.877579 24.439547 178.536495
F 46.268075 24.439547 200.357091
F 45.658570 24.439547 222.177689
F 45.049066 24.439547 243.998285
F 51.753615 47.592805 3.971723
F 51.144110 47.592805 25.792319
F 50.534606 47.592805 47.612916
F 49.925101 47.592805 69.433512
F 49.315597 47.592805 91.254109
F 48.706092 47.592805 113.074706
F 48.096588 47.592805 134.895302
F 47.487083 47.592805 156.715899
F 46.877579 47.592805 178.536495
F 46.268075 47.592805 200.357091
F 45.658570 47.592805 222.177689
F 45.049066 47.592805 243.998285
F 25.028934 9.004039 3.225235
F 24.419430 9.004039 25.045831
F 23.809925 9.004039 46.866428
F 23.200421 9.004039 68.687024
F 22.590916 9.004039 90.507621
F 21.981412 9.004039 112.328218
F 21.371908 9.004039 134.148814
F 20.762403 9.004039 155.969410
F 20.152899 9.004039 177.790007
F 19.543394 9.004039 199.610603
F 18.933890 9.004039 221.431201
F 18.324385 9.004039 243.251797
F 25.028934 32.157297 3.225235
F 24.419430 32.157297 25.045831
F 23.809925 32.157297 46.866428
F 23.200421 32.157297 68.687024
F 22.590916 32.157297 90.507621
F 21.981412 32.157297 112.328218
F 21.371908 32.157297 134.148814
F 20.762403 32.157297 155.969410
F 20.152899 32.157297 177.790007
F 19.543394 32.157297 199.610603
F 18.933890 32.157297 221.431201
F 18.324385 32.157297 243.251797
F 25.028934 55.310554 3.225235
F 24.419430 55.310554 25.045831
F 23.809925 55.310554 46.866428
F 23.200421 55.310554 68.687024
F 22.590916 55.310554 90.507621
F 21.981412 55.310554 112.328218
F 21.371908 55.310554 134.148814
F 20.762403 55.310554 155.969410
F 20.152899 55.310554 177.790007
F 19.543394 55.310554 199.610603
F 18.933890 55.310554 221.431201
F 18.324385 55.310554 243.251797
F 51.753615 9.004039 3.971723
F 51.144110 9.004039 25.792319
F 50.534606 9.004039 47.612916
F 49.925101 9.004039 69.433512
F 49.315597 9.004039 91.254109
F 48.706092 9.004039 113.074706
F 48.096588 9.004039 134.895302
F 47.487083 9.004039 156.715898
F 46.877579 9.004039 178.536495
F 46.268075 9.004039 200.357091
F 45.658570 9.004039 222.177689
F 45.049066 9.004039 243.998285
F 51.753615 32.157297 3.971723
F 51.144110 32.157297 25.792319
F 50.534606 32.157297 47.612916
F 49.925101 32.157297 69.433512
F 49.315597 32.157297 91.254109
F 48.706092 32.157297 113.074706
F 48.096588 32.157297 134.895302
F 47.487083 32.157297 156.715898
F 46.877579 32.157297 178.536495
F 46.268075 32.157297 200.357091
F 45.658570 32.157297 222.177689
F 45.049066 32.157297 243.998285
F 51.753615 55.310554 3.971723
F 51.144110 55.310554 25.792319
F 50.534606 55.310554 47.612916
F 49.925101 55.310554 69.433512
F 49.315597 55.310554 91.254109
F 48.706092 55.310554 113.074706
F 48.096588 55.310554 134.895302
F 47.487083 55.310554 156.715898
F 46.877579 55.310554 178.536495
F 46.268075 55.310554 200.357091
F 45.658570 55.310554 222.177689
F 45.049066 55.310554 243.998285
F 25.028934 16.721795 3.225236
F 24.419430 16.721795 25.045832
F 23.809925 16.721795 46.866428
F 23.200421 16.721795 68.687025
F 22.590916 16.721795 90.507622
F 21.981412 16.721795 112.328219
F 21.371907 16.721795 134.148815
F 20.762403 16.721795 155.969411
F 20.152899 16.721795 177.790008
F 19.543394 16.721795 199.610604
F 18.933890 16.721795 221.431202
F 18.324385 16.721795 243.251798
F 25.028934 39.875052 3.225236
F 24.419430 39.875052 25.045832
F 23.809925 39.875052 46.866428
F 23.200421 39.875052 68.687025
F 22.590916 39.875052 90.507622
F 21.981412 39.875052 112.328219
F 21.371907 39.875052 134.148815
F 20.762403 39.875052 155.969411
F 20.152899 39.875052 177.790008
F 19.543394 39.875052 199.610604
F 18.933890 39.875052 221.431202
F 18.324385 39.875052 243.251798
F 25.028934 63.028310 3.225236
F 24.419430 63.028310 25.045832
F 23.809925 63.028310 46.866428
F 23.200421 63.028310 68.687025
F 22.590916 63.028310 90.507622
F 21.981412 63.028310 112.328219
F 21.371907 63.028310 134.148815
F 20.762403 63.028310 155.969411
F 20.152899 63.028310 177.790008
F 19.543394 63.028310 199.610604
F 18.933890 63.028310 221.431202
F 18.324385 63.028310 243.251798
F 51.753615 16.721795 3.971724
F 51.144110 16.721795 25.792320
F 50.534606 16.721795 47.612916
F 49.925101 16.721795 69.433513
F 49.315597 16.721795 91.254110
F 48.706092 16.721795 113.074707
F 48.096588 16.721795 134.895303
F 47.487083 16.721795 156.715899
F 46.877579 16.721795 178.536496
F 46.268075 16.721795 200.357092
F 45.658570 16.721795 222.177690
F 45.049066 16.721795 243.998286
F 51.753615 39.875052 3.971724
F 51.144110 39.875052 25.792320
F 50.534606 39.875052 47.612916
F 49.925101 39.875052 69.433513
F 49.315597 39.875052 91.254110
F 48.706092 39.875052 113.074707
F 48.096588 39.875052 134.895303
F 47.487083 39.875052 156.715899
F 46.877579 39.875052 178.536496
F 46.268075 39.875052 200.357092
F 45.658570 39.875052 222.177690
F 45.049066 39.875052 243.998286
F 51.753615 63.028310 3.971724
F 51.144110 63.028310 25.792320
F 50.534606 63.028310 47.612916
F 49.925101 63.028310 69.433513
F 49.315597 63.028310 91.254110
F 48.706092 63.028310 113.074707
F 48.096588 63.028310 134.895303
F 47.487083 63.028310 156.715899
F 46.877579 63.028310 178.536496
F 46.268075 63.028310 200.357092
F 45.658570 63.028310 222.177690
F 45.049066 63.028310 243.998286
F 7.110885 3.858875 6.364341
F 6.501381 3.858875 28.184938
F 5.891876 3.858875 50.005534
F 5.282372 3.858875 71.826130
F 4.672867 3.858875 93.646727
F 4.063363 3.858875 115.467323
F 3.453859 3.858875 137.287921
F 2.844354 3.858875 159.108517
F 2.234850 3.858875 180.929113
F 1.625345 3.858875 202.749710
F 1.015841 3.858875 224.570306
F 0.406336 3.858875 246.390902
F 7.110885 27.012132 6.364341
F 6.501381 27.012132 28.184938
F 5.891876 27.012132 50.005534
F 5.282372 27.012132 71.826130
F 4.672867 27.012132 93.646727
F 4.063363 27.012132 115.467323
F 3.453859 27.012132 137.287921
F 2.844354 27.012132 159.108517
F 2.234850 27.012132 180.929113
F 1.625345 27.012132 202.749710
F 1.015841 27.012132 224.570306
F 0.406336 27.012132 246.390902
F 7.110885 50.165390 6.364341
F 6.501381 50.165390 28.184938
F 5.891876 50.165390 50.005534
F 5.282372 50.165390 71.826130
F 4.672867 50.165390 93.646727
F 4.063363 50.165390 115.467323
F 3.453859 50.165390 137.287921
F 2.844354 50.165390 159.108517
F 2.234850 50.165390 180.929113
F 1.625345 50.165390 202.749710
F 1.015841 50.165390 224.570306
F 0.406336 50.165390 246.390902
F 33.835565 3.858875 7.110829
F 33.226060 3.858875 28.931426
F 32.616556 3.858875 50.752022
F 32.007051 3.858875 72.572618
F 31.397547 3.858875 94.393215
F 30.788042 3.858875 116.213811
F 30.178538 3.858875 138.034408
F 29.569033 3.858875 159.855005
F 28.959529 3.858875 181.675601
F 28.350025 3.858875 203.496198
F 27.740520 3.858875 225.316794
F 27.131016 3.858875 247.137390
F 33.835565 27.012132 7.110829
F 33.226060 27.012132 28.931426
F 32.616556 27.012132 50.752022
F 32.007051 27.012132 72.572618
F 31.397547 27.012132 94.393215
F 30.788042 27.012132 116.213811
F 30.178538 27.012132 138.034408
F 29.569033 27.012132 159.855005
F 28.959529 27.012132 181.675601
F 28.350025 27.012132 203.496198
F 27.740520 27.012132 225.316794
F 27.131016 27.012132 247.137390
F 33.835565 50.165390 7.110829
F 33.226060 50.165390 28.931426
F 32.616556 50.165390 50.752022
F 32.007051 50.165390 72.572618
F 31.397547 50.165390 94.393215
F 30.788042 50.165390 116.213811
F 30.178538 50.165390 138.034408
F 29.569033 50.165390 159.855005
F 28.959529 50.165390 181.675601
F 28.350025 50.165390 203.496198
F 27.740520 50.165390 225.316794
F 27.131016 50.165390 247.137390
F 60.560245 3.858875 7.857316
F 59.950741 3.858875 29.677914
F 59.341236 3.858875 51.498510
F 58.731732 3.858875 73.319106
F 58.122227 3.858875 95.139703
F 57.512723 3.858875 116.960299
F 56.903218 3.858875 138.780896
F 56.293714 3.858875 160.601493
F 55.684209 3.858875 182.422089
F 55.074705 3.858875 204.242686
F 54.465201 3.858875 226.063282
F 53.855696 3.858875 247.883878
F 60.560245 27.012132 7.857316
F 59.950741 27.012132 29.677914
F 59.341236 27.012132 51.498510
F 58.731732 27.012132 73.319106
F 58.122227 27.012132 95.139703
F 57.512723 27.012132 116.960299
F 56.903218 27.012132 138.780896
F 56.293714 27.012132 160.601493
F 55.684209 27.012132 182.422089
F 55.074705 27.012132 204.242686
F 54.465201 27.012132 226.063282
F 53.855696 27.012132 247.883878
F 60.560245 50.165390 7.857316
F 59.950741 50.165390 29.677914
F 59.341236 50.165390 51.498510
F 58.731732 50.165390 73.319106
F 58.122227 50.165390 95.139703
F 57.512723 50.165390 116.960299
F 56.903218 50.165390 138.780896
F 56.293714 50.165390 160.601493
F 55.684209 50.165390 182.422089
F 55.074705 50.165390 204.242686
F 54.465201 50.165390 226.063282
F 53.855696 50.165390 247.883878
F 7.110885 11.576625 6.364341
F 6.501381 11.576625 28.184938
F 5.891876 11.576625 50.005534
F 5.282372 11.576625 71.826131
F 4.672867 11.576625 93.646727
F 4.063363 11.576625 115.467323
F 3.453859 11.576625 137.287921
F 2.844354 11.576625 159.108517
F 2.234850 11.576625 180.929113
F 1.625345 11.576625 202.749710
F 1.015841 11.576625 224.570306
F 0.406336 11.576625 246.390903
F 7.110885 34.729882 6.364341
F 6.501381 34.729882 28.184938
F 5.891876 34.729882 50.005534
F 5.282372 34.729882 71.826131
F 4.672867 34.729882 93.646727
F 4.063363 34.729882 115.467323
F 3.453859 34.729882 137.287921
F 2.844354 34.729882 159.108517
F 2.234850 34.729882 180.929113
F 1.625345 34.729882 202.749710
F 1.015841 34.729882 224.570306
F 0.406336 34.729882 246.390903
F 7.110885 57.883140 6.364341
F 6.501381 57.883140 28.184938
F 5.891876 57.883140 50.005534
F 5.282372 57.883140 71.826131
F 4.672867 57.883140 93.646727
F 4.063363 57.883140 115.467323
F 3.453859 57.883140 137.287921
F 2.844354 57.883140 159.108517
F 2.234850 57.883140 180.929113
F 1.625345 57.883140 202.749710
F 1.015841 57.883140 224.570306
F 0.406336 57.883140 246.390903
F 33.835565 11.576625 7.110829
F 33.226060 11.576625 28.931426
F 32.616556 11.576625 50.752022
F 32.007051 11.576625 72.572619
F 31.397547 11.576625 94.393215
F 30.788042 11.576625 116.213811
F 30.178538 11.576625 138.034408
F 29.569033 11.576625 159.855005
F 28.959529 11.576625 181.675601
F 28.350025 11.576625 203.496198
F 27.740520 11.576625 225.316794
F 27.131016 11.576625 247.137391
F 33.835565 34.729882 7.110829
F 33.226060 34.729882 28.931426
F 32.616556 34.729882 50.752022
F 32.007051 34.729882 72.572619
F 31.397547 34.729882 94.393215
F 30.788042 34.729882 116.213811
F 30.178538 34.729882 138.034408
F 29.569033 34.729882 159.855005
F 28.959529 34.729882 181.675601
F 28.350025 34.729882 203.496198
F 27.740520 34.729882 225.316794
F 27.131016 34.729882 247.137391
F 33.835565 57.883140 7.110829
F 33.226060 57.883140 28.931426
F 32.616556 57.883140 50.752022
F 32.007051 57.883140 72.572619
F 31.397547 57.883140 94.393215
F 30.788042 57.883140 116.213811
F 30.178538 57.883140 138.034408
F 29.569033 57.883140 159.855005
F 28.959529 57.883140 181.675601
F 28.350025 57.883140 203.496198
F 27.740520 57.883140 225.316794
F 27.131016 57.883140 247.137391
F 60.560245 11.576625 7.857316
F 59.950741 11.576625 29.677914
F 59.341236 11.576625 51.498510
F 58.731732 11.576625 73.319107
F 58.122227 11.576625 95.139703
F 57.512723 11.576625 116.960299
F 56.903218 11.576625 138.780896
F 56.293714 11.576625 160.601493
F 55.684209 11.576625 182.422089
F 55.074705 11.576625 204.242686
F 54.465201 11.576625 226.063282
F 53.855696 11.576625 247.883879
F 60.560245 34.729882 7.857316
F 59.950741 34.729882 29.677914
F 59.341236 34.729882 51.498510
F 58.731732 34.729882 73.319107
F 58.122227 34.729882 95.139703
F 57.512723 34.729882 116.960299
F 56.903218 34.729882 138.780896
F 56.293714 34.729882 160.601493
F 55.684209 34.729882 182.422089
F 55.074705 34.729882 204.242686
F 54.465201 34.729882 226.063282
F 53.855696 34.729882 247.883879
F 60.560245 57.883140 7.857316
F 59.950741 57.883140 29.677914
F 59.341236 57.883140 51.498510
F 58.731732 57.883140 73.319107
F 58.122227 57.883140 95.139703
F 57.512723 57.883140 116.960299
F 56.903218 57.883140 138.780896
F 56.293714 57.883140 160.601493
F 55.684209 57.883140 182.422089
F 55.074705 57.883140 204.242686
F 54.465201 57.883140 226.063282
F 53.855696 57.883140 247.883879
F 7.110885 19.294380 6.364342
F 6.501381 19.294380 28.184938
F 5.891876 19.294380 50.005535
F 5.282372 19.294380 71.826131
F 4.672867 19.294380 93.646727
F 4.063363 19.294380 115.467324
F 3.453859 19.294380 137.287921
F 2.844354 19.294380 159.108518
F 2.234850 19.294380 180.929114
F 1.625345 19.294380 202.749710
F 1.015841 19.294380 224.570307
F 0.406336 19.294380 246.390903
F 7.110885 42.447638 6.364342
F 6.501381 42.447638 28.184938
F 5.891876 42.447638 50.005535
F 5.282372 42.447638 71.826131
F 4.672867 42.447638 93.646727
F 4.063363 42.447638 115.467324
F 3.453859 42.447638 137.287921
F 2.844354 42.447638 159.108518
F 2.234850 42.447638 180.929114
F 1.625345 42.447638 202.749710
F 1.015841 42.447638 224.570307
F 0.406336 42.447638 246.390903
F 7.110885 65.600895 6.364342
F 6.501381 65.600895 28.184938
F 5.891876 65.600895 50.005535
F 5.282372 65.600895 71.826131
F 4.672867 65.600895 93.646727
F 4.063363 65.600895 115.467324
F 3.453859 65.600895 137.287921
F 2.844354 65.600895 159.108518
F 2.234850 65.600895 180.929114
F 1.625345 65.600895 202.749710
F 1.015841 65.600895 224.570307
F 0.406336 65.600895 246.390903
F 33.835565 19.294380 7.110830
F 33.226060 19.294380 28.931426
F 32.616556 19.294380 50.752023
F 32.007051 19.294380 72.572619
F 31.397547 19.294380 94.393215
F 30.788042 19.294380 116.213812
F 30.178538 19.294380 138.034408
F 29.569033 19.294380 159.855006
F 28.959529 19.294380 181.675602
F 28.350025 19.294380 203.496198
F 27.740520 19.294380 225.316795
F 27.131016 19.294380 247.137391
F 33.835565 42.447638 7.110830
F 33.226060 42.447638 28.931426
F 32.616556 42.447638 50.752023
F 32.007051 42.447638 72.572619
F 31.397547 42.447638 94.393215
F 30.788042 42.447638 116.213812
F 30.178538 42.447638 138.034408
F 29.569033 42.447638 159.855006
F 28.959529 42.447638 181.675602
F 28.350025 42.447638 203.496198
F 27.740520 42.447638 225.316795
F 27.131016 42.447638 247.137391
F 33.835565 65.600895 7.110830
F 33.226060 65.600895 28.931426
F 32.616556 65.600895 50.752023
F 32.007051 65.600895 72.572619
F 31.397547 65.600895 94.393215
F 30.788042 65.600895 116.213812
F 30.178538 65.600895 138.034408
F 29.569033 65.600895 159.855006
F 28.959529 65.600895 181.675602
F 28.350025 65.600895 203.496198
F 27.740520 65.600895 225.316795
F 27.131016 65.600895 247.137391
F 60.560245 19.294380 7.857317
F 59.950741 19.294380 29.677914
F 59.341236 19.294380 51.498511
F 58.731732 19.294380 73.319107
F 58.122227 19.294380 95.139703
F 57.512723 19.294380 116.960300
F 56.903218 19.294380 138.780896
F 56.293714 19.294380 160.601494
F 55.684209 19.294380 182.422090
F 55.074705 19.294380 204.242686
F 54.465201 19.294380 226.063283
F 53.855696 19.294380 247.883879
F 60.560245 42.447638 7.857317
F 59.950741 42.447638 29.677914
F 59.341236 42.447638 51.498511
F 58.731732 42.447638 73.319107
F 58.122227 42.447638 95.139703
F 57.512723 42.447638 116.960300
F 56.903218 42.447638 138.780896
F 56.293714 42.447638 160.601494
F 55.684209 42.447638 182.422090
F 55.074705 42.447638 204.242686
F 54.465201 42.447638 226.063283
F 53.855696 42.447638 247.883879
F 60.560245 65.600895 7.857317
F 59.950741 65.600895 29.677914
F 59.341236 65.600895 51.498511
F 58.731732 65.600895 73.319107
F 58.122227 65.600895 95.139703
F 57.512723 65.600895 116.960300
F 56.903218 65.600895 138.780896
F 56.293714 65.600895 160.601494
F 55.684209 65.600895 182.422090
F 55.074705 65.600895 204.242686
F 54.465201 65.600895 226.063283
F 53.855696 65.600895 247.883879
F 16.019106 3.858875 6.613171
F 15.409601 3.858875 28.433767
F 14.800097 3.858875 50.254363
F 14.190592 3.858875 72.074960
F 13.581088 3.858875 93.895556
F 12.971583 3.858875 115.716154
F 12.362079 3.858875 137.536750
F 11.752575 3.858875 159.357346
F 11.143070 3.858875 181.177943
F 10.533566 3.858875 202.998539
F 9.924061 3.858875 224.819135
F 9.314557 3.858875 246.639732
F 16.019106 27.012133 6.613171
F 15.409601 27.012133 28.433767
F 14.800097 27.012133 50.254363
F 14.190592 27.012133 72.074960
F 13.581088 27.012133 93.895556
F 12.971583 27.012133 115.716154
F 12.362079 27.012133 137.536750
F 11.752575 27.012133 159.357346
F 11.143070 27.012133 181.177943
F 10.533566 27.012133 202.998539
F 9.924061 27.012133 224.819135
F 9.314557 27.012133 246.639732
F 16.019106 50.165390 6.613171
F 15.409601 50.165390 28.433767
F 14.800097 50.165390 50.254363
F 14.190592 50.165390 72.074960
F 13.581088 50.165390 93.895556
F 12.971583 50.165390 115.716154
F 12.362079 50.165390 137.536750
F 11.752575 50.165390 159.357346
F 11.143070 50.165390 181.177943
F 10.533566 50.165390 202.998539
F 9.924061 50.165390 224.819135
F 9.314557 50.165390 246.639732
F 42.743786 3.858875 7.359659
F 42.134282 3.858875 29.180255
F 41.524777 3.858875 51.000851
F 40.915273 3.858875 72.821448
F 40.305768 3.858875 94.642044
F 39.696264 3.858875 116.462641
F 39.086759 3.858875 138.283238
F 38.477255 3.858875 160.103834
F 37.867750 3.858875 181.924431
F 37.258246 3.858875 203.745027
F 36.648742 3.858875 225.565623
F 36.039237 3.858875 247.386220
F 42.743786 27.012133 7.359659
F 42.134282 27.012133 29.180255
F 41.524777 27.012133 51.000851
F 40.915273 27.012133 72.821448
F 40.305768 27.012133 94.642044
F 39.696264 27.012133 116.462641
F 39.086759 27.012133 138.283238
F 38.477255 27.012133 160.103834
F 37.867750 27.012133 181.924431
F 37.258246 27.012133 203.745027
F 36.648742 27.012133 225.565623
F 36.039237 27.012133 247.386220
F 42.743786 50.165390 7.359659
F 42.134282 50.165390 29.180255
F 41.524777 50.165390 51.000851
F 40.915273 50.165390 72.821448
F 40.305768 50.165390 94.642044
F 39.696264 50.165390 116.462641
F 39.086759 50.165390 138.283238
F 38.477255 50.165390 160.103834
F 37.867750 50.165390 181.924431
F 37.258246 50.165390 203.745027
F 36.648742 50.165390 225.565623
F 36.039237 50.165390 247.386220
F 64.592430 3.858875 182.670919
F 63.982925 3.858875 204.491515
F 63.373421 3.858875 226.312111
F 62.763917 3.858875 248.132708
F 64.592430 27.012133 182.670919
F 63.982925 27.012133 204.491515
F 63.373421 27.012133 226.312111
F 62.763917 27.012133 248.132708
F 64.592430 50.165390 182.670919
F 63.982925 50.165390 204.491515
F 63.373421 50.165390 226.312111
F 62.763917 50.165390 248.132708
F 16.019106 11.576625 6.613171
F 15.409601 11.576625 28.433767
F 14.800097 11.576625 50.254364
F 14.190592 11.576625 72.074960
F 13.581088 11.576625 93.895556
F 12.971583 11.576625 115.716154
F 12.362079 11.576625 137.536750
F 11.752575 11.576625 159.357346
F 11.143070 11.576625 181.177943
F 10.533566 11.576625 202.998539
F 9.924061 11.576625 224.819136
F 9.314557 11.576625 246.639732
F 16.019106 34.729883 6.613171
F 15.409601 34.729883 28.433767
F 14.800097 34.729883 50.254364
F 14.190592 34.729883 72.074960
F 13.581088 34.729883 93.895556
F 12.971583 34.729883 115.716154
F 12.362079 34.729883 137.536750
F 11.752575 34.729883 159.357346
F 11.143070 34.729883 181.177943
F 10.533566 34.729883 202.998539
F 9.924061 34.729883 224.819136
F 9.314557 34.729883 246.639732
F 16.019106 57.883140 6.613171
F 15.409601 57.883140 28.433767
F 14.800097 57.883140 50.254364
F 14.190592 57.883140 72.074960
F 13.581088 57.883140 93.895556
F 12.971583 57.883140 115.716154
F 12.362079 57.883140 137.536750
F 11.752575 57.883140 159.357346
F 11.143070 57.883140 181.177943
F 10.533566 57.883140 202.998539
F 9.924061 57.883140 224.819136
F 9.314557 57.883140 246.639732
F 42.743786 11.576625 7.359659
F 42.134282 11.576625 29.180255
F 41.524777 11.576625 51.000852
F 40.915273 11.576625 72.821448
F 40.305768 11.576625 94.642044
F 39.696264 11.576625 116.462641
F 39.086759 11.576625 138.283238
F 38.477255 11.576625 160.103834
F 37.867750 11.576625 181.924431
F 37.258246 11.576625 203.745027
F 36.648742 11.576625 225.565624
F 36.039237 11.576625 247.386220
F 42.743786 34.729883 7.359659
F 42.134282 34.729883 29.180255
F 41.524777 34.729883 51.000852
F 40.915273 34.729883 72.821448
F 40.305768 34.729883 94.642044
F 39.696264 34.729883 116.462641
F 39.086759 34.729883 138.283238
F 38.477255 34.729883 160.103834
F 37.867750 34.729883 181.924431
F 37.258246 34.729883 203.745027
F 36.648742 34.729883 225.565624
F 36.039237 34.729883 247.386220
F 42.743786 57.883140 7.359659
F 42.134282 57.883140 29.180255
F 41.524777 57.883140 51.000852
F 40.915273 57.883140 72.821448
F 40.305768 57.883140 94.642044
F 39.696264 57.883140 116.462641
F 39.086759 57.883140 138.283238
F 38.477255 57.883140 160.103834
F 37.867750 57.883140 181.924431
F 37.258246 57.883140 203.745027
F 36.648742 57.883140 225.565624
F 36.039237 57.883140 247.386220
F 64.592430 11.576625 182.670919
F 63.982925 11.576625 204.491515
F 63.373421 11.576625 226.312112
F 62.763917 11.576625 248.132708
F 64.592430 34.729883 182.670919
F 63.982925 34.729883 204.491515
F 63.373421 34.729883 226.312112
F 62.763917 34.729883 248.132708
F 64.592430 57.883140 182.670919
F 63.982925 57.883140 204.491515
F 63.373421 57.883140 226.312112
F 62.763917 57.883140 248.132708
F 16.019106 19.294380 6.613171
F 15.409601 19.294380 28.433768
F 14.800097 19.294380 50.254364
F 14.190592 19.294380 72.074960
F 13.581088 19.294380 93.895557
F 12.971583 19.294380 115.716154
F 12.362079 19.294380 137.536751
F 11.752575 19.294380 159.357347
F 11.143070 19.294380 181.177943
F 10.533566 19.294380 202.998540
F 9.924061 19.294380 224.819136
F 9.314557 19.294380 246.639733
F 16.019106 42.447638 6.613171
F 15.409601 42.447638 28.433768
F 14.800097 42.447638 50.254364
F 14.190592 42.447638 72.074960
F 13.581088 42.447638 93.895557
F 12.971583 42.447638 115.716154
F 12.362079 42.447638 137.536751
F 11.752575 42.447638 159.357347
F 11.143070 42.447638 181.177943
F 10.533566 42.447638 202.998540
F 9.924061 42.447638 224.819136
F 9.314557 42.447638 246.639733
F 16.019106 65.600896 6.613171
F 15.409601 65.600896 28.433768
F 14.800097 65.600896 50.254364
F 14.190592 65.600896 72.074960
F 13.581088 65.600896 93.895557
F 12.971583 65.600896 115.716154
F 12.362079 65.600896 137.536751
F 11.752575 65.600896 159.357347
F 11.143070 65.600896 181.177943
F 10.533566 65.600896 202.998540
F 9.924061 65.600896 224.819136
F 9.314557 65.600896 246.639733
F 42.743786 19.294380 7.359659
F 42.134282 19.294380 29.180256
F 41.524777 19.294380 51.000852
F 40.915273 19.294380 72.821448
F 40.305768 19.294380 94.642045
F 39.696264 19.294380 116.462641
F 39.086759 19.294380 138.283239
F 38.477255 19.294380 160.103835
F 37.867750 19.294380 181.924431
F 37.258246 19.294380 203.745028
F 36.648742 19.294380 225.565624
F 36.039237 19.294380 247.386221
F 42.743786 42.447638 7.359659
F 42.134282 42.447638 29.180256
F 41.524777 42.447638 51.000852
F 40.915273 42.447638 72.821448
F 40.305768 42.447638 94.642045
F 39.696264 42.447638 116.462641
F 39.086759 42.447638 138.283239
F 38.477255 42.447638 160.103835
F 37.867750 42.447638 181.924431
F 37.258246 42.447638 203.745028
F 36.648742 42.447638 225.565624
F 36.039237 42.447638 247.386221
F 42.743786 65.600896 7.359659
F 42.134282 65.600896 29.180256
F 41.524777 65.600896 51.000852
F 40.915273 65.600896 72.821448
F 40.305768 65.600896 94.642045
F 39.696264 65.600896 116.462641
F 39.086759 65.600896 138.283239
F 38.477255 65.600896 160.103835
F 37.867750 65.600896 181.924431
F 37.258246 65.600896 203.745028
F 36.648742 65.600896 225.565624
F 36.039237 65.600896 247.386221
F 64.592430 19.294380 182.670919
F 63.982925 19.294380 204.491516
F 63.373421 19.294380 226.312112
F 62.763916 19.294380 248.132709
F 64.592430 42.447638 182.670919
F 63.982925 42.447638 204.491516
F 63.373421 42.447638 226.312112
F 62.763916 42.447638 248.132709
F 64.592430 65.600896 182.670919
F 63.982925 65.600896 204.491516
F 63.373421 65.600896 226.312112
F 62.763916 65.600896 248.132709
F 24.927337 3.858876 6.862001
F 24.317833 3.858876 28.682597
F 23.708328 3.858876 50.503193
F 23.098824 3.858876 72.323791
F 22.489319 3.858876 94.144387
F 21.879815 3.858876 115.964984
F 21.270310 3.858876 137.785580
F 20.660806 3.858876 159.606176
F 20.051302 3.858876 181.426773
F 19.441797 3.858876 203.247370
F 18.832293 3.858876 225.067967
F 18.222788 3.858876 246.888563
F 24.927337 27.012134 6.862001
F 24.317833 27.012134 28.682597
F 23.708328 27.012134 50.503193
F 23.098824 27.012134 72.323791
F 22.489319 27.012134 94.144387
F 21.879815 27.012134 115.964984
F 21.270310 27.012134 137.785580
F 20.660806 27.012134 159.606176
F 20.051302 27.012134 181.426773
F 19.441797 27.012134 203.247370
F 18.832293 27.012134 225.067967
F 18.222788 27.012134 246.888563
F 24.927337 50.165391 6.862001
F 24.317833 50.165391 28.682597
F 23.708328 50.165391 50.503193
F 23.098824 50.165391 72.323791
F 22.489319 50.165391 94.144387
F 21.879815 50.165391 115.964984
F 21.270310 50.165391 137.785580
F 20.660806 50.165391 159.606176
F 20.051302 50.165391 181.426773
F 19.441797 50.165391 203.247370
F 18.832293 50.165391 225.067967
F 18.222788 50.165391 246.888563
F 51.652017 3.858876 7.608489
F 51.042512 3.858876 29.429085
F 50.433008 3.858876 51.249681
F 49.823503 3.858876 73.070279
F 49.213999 3.858876 94.890875
F 48.604494 3.858876 116.711472
F 47.994990 3.858876 138.532068
F 47.385485 3.858876 160.352664
F 46.775981 3.858876 182.173261
F 46.166476 3.858876 203.993857
F 45.556972 3.858876 225.814455
F 44.947468 3.858876 247.635051
F 51.652017 27.012134 7.608489
F 51.042512 27.012134 29.429085
F 50.433008 27.012134 51.249681
F 49.823503 27.012134 73.070279
F 49.213999 27.012134 94.890875
F 48.604494 27.012134 116.711472
F 47.994990 27.012134 138.532068
F 47.385485 27.012134 160.352664
F 46.775981 27.012134 182.173261
F 46.166476 27.012134 203.993857
F 45.556972 27.012134 225.814455
F 44.947468 27.012134 247.635051
F 51.652017 50.165391 7.608489
F 51.042512 50.165391 29.429085
F 50.433008 50.165391 51.249681
F 49.823503 50.165391 73.070279
F 49.213999 50.165391 94.890875
F 48.604494 50.165391 116.711472
F 47.994990 50.165391 138.532068
F 47.385485 50.165391 160.352664
F 46.775981 50.165391 182.173261
F 46.166476 50.165391 203.993857
F 45.556972 50.165391 225.814455
F 44.947468 50.165391 247.635051
F 24.927337 11.576626 6.862001
F 24.317833 11.576626 28.682597
F 23.708328 11.576626 50.503194
F 23.098824 11.576626 72.323791
F 22.489319 11.576626 94.144387
F 21.879815 11.576626 115.964984
F 21.270310 11.576626 137.785580
F 20.660806 11.576626 159.606177
F 20.051302 11.576626 181.426773
F 19.441797 11.576626 203.247370
F 18.832293 11.576626 225.067967
F 18.222788 11.576626 246.888563
F 24.927337 34.729884 6.862001
F 24.317833 34.729884 28.682597
F 23.708328 34.729884 50.503194
F 23.098824 34.729884 72.323791
F 22.489319 34.729884 94.144387
F 21.879815 34.729884 115.964984
F 21.270310 34.729884 137.785580
F 20.660806 34.729884 159.606177
F 20.051302 34.729884 181.426773
F 19.441797 34.729884 203.247370
F 18.832293 34.729884 225.067967
F 18.222788 34.729884 246.888563
F 24.927337 57.883141 6.862001
F 24.317833 57.883141 28.682597
F 23.708328 57.883141 50.503194
F 23.098824 57.883141 72.323791
F 22.489319 57.883141 94.144387
F 21.879815 57.883141 115.964984
F 21.270310 57.883141 137.785580
F 20.660806 57.883141 159.606177
F 20.051302 57.883141 181.426773
F 19.441797 57.883141 203.247370
F 18.832293 57.883141 225.067967
F 18.222788 57.883141 246.888563
F 51.652017 11.576626 7.608489
F 51.042512 11.576626 29.429085
F 50.433008 11.576626 51.249682
F 49.823503 11.576626 73.070279
F 49.213999 11.576626 94.890875
F 48.604494 11.576626 116.711472
F 47.994990 11.576626 138.532068
F 47.385485 11.576626 160.352665
F 46.775981 11.576626 182.173261
F 46.166476 11.576626 203.993857
F 45.556972 11.576626 225.814455
F 44.947468 11.576626 247.635051
F 51.652017 34.729884 7.608489
F 51.042512 34.729884 29.429085
F 50.433008 34.729884 51.249682
F 49.823503 34.729884 73.070279
F 49.213999 34.729884 94.890875
F 48.604494 34.729884 116.711472
F 47.994990 34.729884 138.532068
F 47.385485 34.729884 160.352665
F 46.775981 34.729884 182.173261
F 46.166476 34.729884 203.993857
F 45.556972 34.729884 225.814455
F 44.947468 34.729884 247.635051
F 51.652017 57.883141 7.608489
F 51.042512 57.883141 29.429085
F 50.433008 57.883141 51.249682
F 49.823503 57.883141 73.070279
F 49.213999 57.883141 94.890875
F 48.604494 57.883141 116.711472
F 47.994990 57.883141 138.532068
F 47.385485 57.883141 160.352665
F 46.775981 57.883141 182.173261
F 46.166476 57.883141 203.993857
F 45.556972 57.883141 225.814455
F 44.947468 57.883141 247.635051
F 24.927337 19.294382 6.862001
F 24.317833 19.294382 28.682598
F 23.708328 19.294382 50.503194
F 23.098824 19.294382 72.323792
F 22.489319 19.294382 94.144388
F 21.879815 19.294382 115.964984
F 21.270310 19.294382 137.785581
F 20.660806 19.294382 159.606177
F 20.051302 19.294382 181.426773
F 19.441797 19.294382 203.247371
F 18.832293 19.294382 225.067967
F 18.222788 19.294382 246.888564
F 24.927337 42.447639 6.862001
F 24.317833 42.447639 28.682598
F 23.708328 42.447639 50.503194
F 23.098824 42.447639 72.323792
F 22.489319 42.447639 94.144388
F 21.879815 42.447639 115.964984
F 21.270310 42.447639 137.785581
F 20.660806 42.447639 159.606177
F 20.051302 42.447639 181.426773
F 19.441797 42.447639 203.247371
F 18.832293 42.447639 225.067967
F 18.222788 42.447639 246.888564
F 24.927337 65.600897 6.862001
F 24.317833 65.600897 28.682598
F 23.708328 65.600897 50.503194
F 23.098824 65.600897 72.323792
F 22.489319 65.600897 94.144388
F 21.879815 65.600897 115.964984
F 21.270310 65.600897 137.785581
F 20.660806 65.600897 159.606177
F 20.051302 65.600897 181.426773
F 19.441797 65.600897 203.247371
F 18.832293 65.600897 225.067967
F 18.222788 65.600897 246.888564
F 51.652017 19.294382 7.608489
F 51.042512 19.294382 29.429086
F 50.433008 19.294382 51.249682
F 49.823503 19.294382 73.070280
F 49.213999 19.294382 94.890876
F 48.604494 19.294382 116.711472
F 47.994990 19.294382 138.532069
F 47.385485 19.294382 160.352665
F 46.775981 19.294382 182.173261
F 46.166476 19.294382 203.993858
F 45.556972 19.294382 225.814455
F 44.947468 19.294382 247.635052
F 51.652017 42.447639 7.608489
F 51.042512 42.447639 29.429086
F 50.433008 42.447639 51.249682
F 49.823503 42.447639 73.070280
F 49.213999 42.447639 94.890876
F 48.604494 42.447639 116.711472
F 47.994990 42.447639 138.532069
F 47.385485 42.447639 160.352665
F 46.775981 42.447639 182.173261
F 46.166476 42.447639 203.993858
F 45.556972 42.447639 225.814455
F 44.947468 42.447639 247.635052
F 51.652017 65.600897 7.608489
F 51.042512 65.600897 29.429086
F 50.433008 65.600897 51.249682
F 49.823503 65.600897 73.070280
F 49.213999 65.600897 94.890876
F 48.604494 65.600897 116.711472
F 47.994990 65.600897 138.532069
F 47.385485 65.600897 160.352665
F 46.775981 65.600897 182.173261
F 46.166476 65.600897 203.993858
F 45.556972 65.600897 225.814455
F 44.947468 65.600897 247.635052
F 7.187085 3.858875 3.636768
F 6.577581 3.858875 25.457364
F 5.968076 3.858875 47.277961
F 5.358572 3.858875 69.098557
F 4.749067 3.858875 90.919153
F 4.139563 3.858875 112.739751
F 3.530059 3.858875 134.560347
F 2.920554 3.858875 156.380944
F 2.311050 3.858875 178.201540
F 1.701545 3.858875 200.022136
F 1.092041 3.858875 221.842733
F 0.482536 3.858875 243.663330
F 7.187085 27.012133 3.636768
F 6.577581 27.012133 25.457364
F 5.968076 27.012133 47.277961
F 5.358572 27.012133 69.098557
F 4.749067 27.012133 90.919153
F 4.139563 27.012133 112.739751
F 3.530059 27.012133 134.560347
F 2.920554 27.012133 156.380944
F 2.311050 27.012133 178.201540
F 1.701545 27.012133 200.022136
F 1.092041 27.012133 221.842733
F 0.482536 27.012133 243.663330
F 7.187085 50.165390 3.636768
F 6.577581 50.165390 25.457364
F 5.968076 50.165390 47.277961
F 5.358572 50.165390 69.098557
F 4.749067 50.165390 90.919153
F 4.139563 50.165390 112.739751
F 3.530059 50.165390 134.560347
F 2.920554 50.165390 156.380944
F 2.311050 50.165390 178.201540
F 1.701545 50.165390 200.022136
F 1.092041 50.165390 221.842733
F 0.482536 50.165390 243.663330
F 33.911765 3.858875 4.383256
F 33.302260 3.858875 26.203852
F 32.692756 3.858875 48.024449
F 32.083251 3.858875 69.845045
F 31.473747 3.858875 91.665641
F 30.864242 3.858875 113.486238
F 30.254738 3.858875 135.306835
F 29.645234 3.858875 157.127432
F 29.035729 3.858875 178.948028
F 28.426225 3.858875 200.768624
F 27.816720 3.858875 222.589221
F 27.207216 3.858875 244.409817
F 33.911765 27.012133 4.383256
F 33.302260 27.012133 26.203852
F 32.692756 27.012133 48.024449
F 32.083251 27.012133 69.845045
F 31.473747 27.012133 91.665641
F 30.864242 27.012133 113.486238
F 30.254738 27.012133 135.306835
F 29.645234 27.012133 157.127432
F 29.035729 27.012133 178.948028
F 28.426225 27.012133 200.768624
F 27.816720 27.012133 222.589221
F 27.207216 27.012133 244.409817
F 33.911765 50.165390 4.383256
F 33.302260 50.165390 26.203852
F 32.692756 50.165390 48.024449
F 32.083251 50.165390 69.845045
F 31.473747 50.165390 91.665641
F 30.864242 50.165390 113.486238
F 30.254738 50.165390 135.306835
F 29.645234 50.165390 157.127432
F 29.035729 50.165390 178.948028
F 28.426225 50.165390 200.768624
F 27.816720 50.165390 222.589221
F 27.207216 50.165390 244.409817
F 60.636444 3.858875 5.129744
F 60.026940 3.858875 26.950340
F 59.417435 3.858875 48.770937
F 58.807931 3.858875 70.591533
F 58.198426 3.858875 92.412129
F 57.588922 3.858875 114.232726
F 56.979417 3.858875 136.053323
F 56.369913 3.858875 157.873920
F 55.760408 3.858875 179.694516
F 55.150904 3.858875 201.515112
F 54.541400 3.858875 223.335709
F 53.931895 3.858875 245.156305
F 60.636444 27.012133 5.129744
F 60.026940 27.012133 26.950340
F 59.417435 27.012133 48.770937
F 58.807931 27.012133 70.591533
F 58.198426 27.012133 92.412129
F 57.588922 27.012133 114.232726
F 56.979417 27.012133 136.053323
F 56.369913 27.012133 157.873920
F 55.760408 27.012133 179.694516
F 55.150904 27.012133 201.515112
F 54.541400 27.012133 223.335709
F 53.931895 27.012133 245.156305
F 60.636444 50.165390 5.129744
F 60.026940 50.165390 26.950340
F 59.417435 50.165390 48.770937
F 58.807931 50.165390 70.591533
F 58.198426 50.165390 92.412129
F 57.588922 50.165390 114.232726
F 56.979417 50.165390 136.053323
F 56.369913 50.165390 157.873920
F 55.760408 50.165390 179.694516
F 55.150904 50.165390 201.515112
F 54.541400 50.165390 223.335709
F 53.931895 50.165390 245.156305
F 7.187085 11.576625 3.636768
F 6.577581 11.576625 25.457364
F 5.968076 11.576625 47.277961
F 5.358572 11.576625 69.098557
F 4.749067 11.576625 90.919153
F 4.139563 11.576625 112.739751
F 3.530059 11.576625 134.560347
F 2.920554 11.576625 156.380943
F 2.311050 11.576625 178.201540
F 1.701545 11.576625 200.022136
F 1.092041 11.576625 221.842733
F 0.482536 11.576625 243.663330
F 7.187085 34.729883 3.636768
F 6.577581 34.729883 25.457364
F 5.968076 34.729883 47.277961
F 5.358572 34.729883 69.098557
F 4.749067 34.729883 90.919153
F 4.139563 34.729883 112.739751
F 3.530059 34.729883 134.560347
F 2.920554 34.729883 156.380943
F 2.311050 34.729883 178.201540
F 1.701545 34.729883 200.022136
F 1.092041 34.729883 221.842733
F 0.482536 34.729883 243.663330
F 7.187085 57.883140 3.636768
F 6.577581 57.883140 25.457364
F 5.968076 57.883140 47.277961
F 5.358572 57.883140 69.098557
F 4.749067 57.883140 90.919153
F 4.139563 57.883140 112.739751
F 3.530059 57.883140 134.560347
F 2.920554 57.883140 156.380943
F 2.311050 57.883140 178.201540
F 1.701545 57.883140 200.022136
F 1.092041 57.883140 221.842733
F 0.482536 57.883140 243.663330
F 33.911765 11.576625 4.383256
F 33.302260 11.576625 26.203852
F 32.692756 11.576625 48.024449
F 32.083251 11.576625 69.845045
F 31.473747 11.576625 91.665641
F 30.864242 11.576625 113.486238
F 30.254738 11.576625 135.306835
F 29.645234 11.576625 157.127431
F 29.035729 11.576625 178.948028
F 28.426225 11.576625 200.768624
F 27.816720 11.576625 222.589221
F 27.207216 11.576625 244.409817
F 33.911765 34.729883 4.383256
F 33.302260 34.729883 26.203852
F 32.692756 34.729883 48.024449
F 32.083251 34.729883 69.845045
F 31.473747 34.729883 91.665641
F 30.864242 34.729883 113.486238
F 30.254738 34.729883 135.306835
F 29.645234 34.729883 157.127431
F 29.035729 34.729883 178.948028
F 28.426225 34.729883 200.768624
F 27.816720 34.729883 222.589221
F 27.207216 34.729883 244.409817
F 33.911765 57.883140 4.383256
F 33.302260 57.883140 26.203852
F 32.692756 57.883140 48.024449
F 32.083251 57.883140 69.845045
F 31.473747 57.883140 91.665641
F 30.864242 57.883140 113.486238
F 30.254738 57.883140 135.306835
F 29.645234 57.883140 157.127431
F 29.035729 57.883140 178.948028
F 28.426225 57.883140 200.768624
F 27.816720 57.883140 222.589221
F 27.207216 57.883140 244.409817
F 60.636444 11.576625 5.129744
F 60.026940 11.576625 26.950340
F 59.417435 11.576625 48.770937
F 58.807931 11.576625 70.591533
F 58.198426 11.576625 92.412129
F 57.588922 11.576625 114.232726
F 56.979417 11.576625 136.053323
F 56.369913 11.576625 157.873919
F 55.760408 11.576625 179.694516
F 55.150904 11.576625 201.515112
F 54.541400 11.576625 223.335709
F 53.931895 11.576625 245.156305
F 60.636444 34.729883 5.129744
F 60.026940 34.729883 26.950340
F 59.417435 34.729883 48.770937
F 58.807931 34.729883 70.591533
F 58.198426 34.729883 92.412129
F 57.588922 34.729883 114.232726
F 56.979417 34.729883 136.053323
F 56.369913 34.729883 157.873919
F 55.760408 34.729883 179.694516
F 55.150904 34.729883 201.515112
F 54.541400 34.729883 223.335709
F 53.931895 34.729883 245.156305
F 60.636444 57.883140 5.129744
F 60.026940 57.883140 26.950340
F 59.417435 57.883140 48.770937
F 58.807931 57.883140 70.591533
F 58.198426 57.883140 92.412129
F 57.588922 57.883140 114.232726
F 56.979417 57.883140 136.053323
F 56.369913 57.883140 157.873919
F 55.760408 57.883140 179.694516
F 55.150904 57.883140 201.515112
F 54.541400 57.883140 223.335709
F 53.931895 57.883140 245.156305
F 7.187085 19.294381 3.636767
F 6.577581 19.294381 25.457364
F 5.968076 19.294381 47.277960
F 5.358572 19.294381 69.098556
F 4.749067 19.294381 90.919153
F 4.139563 19.294381 112.739750
F 3.530059 19.294381 134.560347
F 2.920554 19.294381 156.380943
F 2.311050 19.294381 178.201539
F 1.701545 19.294381 200.022136
F 1.092041 19.294381 221.842732
F 0.482536 19.294381 243.663330
F 7.187085 42.447638 3.636767
F 6.577581 42.447638 25.457364
F 5.968076 42.447638 47.277960
F 5.358572 42.447638 69.098556
F 4.749067 42.447638 90.919153
F 4.139563 42.447638 112.739750
F 3.530059 42.447638 134.560347
F 2.920554 42.447638 156.380943
F 2.311050 42.447638 178.201539
F 1.701545 42.447638 200.022136
F 1.092041 42.447638 221.842732
F 0.482536 42.447638 243.663330
F 7.187085 65.600896 3.636767
F 6.577581 65.600896 25.457364
F 5.968076 65.600896 47.277960
F 5.358572 65.600896 69.098556
F 4.749067 65.600896 90.919153
F 4.139563 65.600896 112.739750
F 3.530059 65.600896 134.560347
F 2.920554 65.600896 156.380943
F 2.311050 65.600896 178.201539
F 1.701545 65.600896 200.022136
F 1.092041 65.600896 221.842732
F 0.482536 65.600896 243.663330
F 33.911765 19.294381 4.383255
F 33.302260 19.294381 26.203852
F 32.692756 19.294381 48.024448
F 32.083251 19.294381 69.845044
F 31.473747 19.294381 91.665641
F 30.864242 19.294381 113.486237
F 30.254738 19.294381 135.306835
F 29.645234 19.294381 157.127431
F 29.035729 19.294381 178.948027
F 28.426225 19.294381 200.768624
F 27.816720 19.294381 222.589220
F 27.207216 19.294381 244.409817
F 33.911765 42.447638 4.383255
F 33.302260 42.447638 26.203852
F 32.692756 42.447638 48.024448
F 32.083251 42.447638 69.845044
F 31.473747 42.447638 91.665641
F 30.864242 42.447638 113.486237
F 30.254738 42.447638 135.306835
F 29.645234 42.447638 157.127431
F 29.035729 42.447638 178.948027
F 28.426225 42.447638 200.768624
F 27.816720 42.447638 222.589220
F 27.207216 42.447638 244.409817
F 33.911765 65.600896 4.383255
F 33.302260 65.600896 26.203852
F 32.692756 65.600896 48.024448
F 32.083251 65.600896 69.845044
F 31.473747 65.600896 91.665641
F 30.864242 65.600896 113.486237
F 30.254738 65.600896 135.306835
F 29.645234 65.600896 157.127431
F 29.035729 65.600896 178.948027
F 28.426225 65.600896 200.768624
F 27.816720 65.600896 222.589220
F 27.207216 65.600896 244.409817
F 60.636444 19.294381 5.129743
F 60.026940 19.294381 26.950340
F 59.417435 19.294381 48.770936
F 58.807931 19.294381 70.591532
F 58.198426 19.294381 92.412129
F 57.588922 19.294381 114.232725
F 56.979417 19.294381 136.053323
F 56.369913 19.294381 157.873919
F 55.760408 19.294381 179.694515
F 55.150904 19.294381 201.515112
F 54.541400 19.294381 223.335708
F 53.931895 19.294381 245.156305
F 60.636444 42.447638 5.129743
F 60.026940 42.447638 26.950340
F 59.417435 42.447638 48.770936
F 58.807931 42.447638 70.591532
F 58.198426 42.447638 92.412129
F 57.588922 42.447638 114.232725
F 56.979417 42.447638 136.053323
F 56.369913 42.447638 157.873919
F 55.760408 42.447638 179.694515
F 55.150904 42.447638 201.515112
F 54.541400 42.447638 223.335708
F 53.931895 42.447638 245.156305
F 60.636444 65.600896 5.129743
F 60.026940 65.600896 26.950340
F 59.417435 65.600896 48.770936
F 58.807931 65.600896 70.591532
F 58.198426 65.600896 92.412129
F 57.588922 65.600896 114.232725
F 56.979417 65.600896 136.053323
F 56.369913 65.600896 157.873919
F 55.760408 65.600896 179.694515
F 55.150904 65.600896 201.515112
F 54.541400 65.600896 223.335708
F 53.931895 65.600896 245.156305
F 16.095307 3.858875 3.885597
F 15.485802 3.858875 25.706193
F 14.876298 3.858875 47.526790
F 14.266793 3.858875 69.347386
F 13.657289 3.858875 91.167983
F 13.047784 3.858875 112.988580
F 12.438280 3.858875 134.809176
F 11.828776 3.858875 156.629773
F 11.219271 3.858875 178.450369
F 10.609767 3.858875 200.270965
F 10.000262 3.858875 222.091563
F 9.390758 3.858875 243.912159
F 16.095307 27.012133 3.885597
F 15.485802 27.012133 25.706193
F 14.876298 27.012133 47.526790
F 14.266793 27.012133 69.347386
F 13.657289 27.012133 91.167983
F 13.047784 27.012133 112.988580
F 12.438280 27.012133 134.809176
F 11.828776 27.012133 156.629773
F 11.219271 27.012133 178.450369
F 10.609767 27.012133 200.270965
F 10.000262 27.012133 222.091563
F 9.390758 27.012133 243.912159
F 16.095307 50.165390 3.885597
F 15.485802 50.165390 25.706193
F 14.876298 50.165390 47.526790
F 14.266793 50.165390 69.347386
F 13.657289 50.165390 91.167983
F 13.047784 50.165390 112.988580
F 12.438280 50.165390 134.809176
F 11.828776 50.165390 156.629773
F 11.219271 50.165390 178.450369
F 10.609767 50.165390 200.270965
F 10.000262 50.165390 222.091563
F 9.390758 50.165390 243.912159
F 42.819987 3.858875 4.632085
F 42.210483 3.858875 26.452681
F 41.600978 3.858875 48.273278
F 40.991474 3.858875 70.093874
F 40.381969 3.858875 91.914471
F 39.772465 3.858875 113.735068
F 39.162960 3.858875 135.555664
F 38.553456 3.858875 157.376261
F 37.943952 3.858875 179.196857
F 37.334447 3.858875 201.017453
F 36.724943 3.858875 222.838050
F 36.115438 3.858875 244.658647
F 42.819987 27.012133 4.632085
F 42.210483 27.012133 26.452681
F 41.600978 27.012133 48.273278
F 40.991474 27.012133 70.093874
F 40.381969 27.012133 91.914471
F 39.772465 27.012133 113.735068
F 39.162960 27.012133 135.555664
F 38.553456 27.012133 157.376261
F 37.943952 27.012133 179.196857
F 37.334447 27.012133 201.017453
F 36.724943 27.012133 222.838050
F 36.115438 27.012133 244.658647
F 42.819987 50.165390 4.632085
F 42.210483 50.165390 26.452681
F 41.600978 50.165390 48.273278
F 40.991474 50.165390 70.093874
F 40.381969 50.165390 91.914471
F 39.772465 50.165390 113.735068
F 39.162960 50.165390 135.555664
F 38.553456 50.165390 157.376261
F 37.943952 50.165390 179.196857
F 37.334447 50.165390 201.017453
F 36.724943 50.165390 222.838050
F 36.115438 50.165390 244.658647
F 64.059126 3.858875 201.763941
F 63.449622 3.858875 223.584538
F 62.840118 3.858875 245.405135
F 64.059126 27.012133 201.763941
F 63.449622 27.012133 223.584538
F 62.840118 27.012133 245.405135
F 64.059126 50.165390 201.763941
F 63.449622 50.165390 223.584538
F 62.840118 50.165390 245.405135
F 16.095307 11.576625 3.885597
F 15.485802 11.576625 25.706193
F 14.876298 11.576625 47.526789
F 14.266793 11.576625 69.347386
F 13.657289 11.576625 91.167983
F 13.047784 11.576625 112.988580
F 12.438280 11.576625 134.809176
F 11.828776 11.576625 156.629772
F 11.219271 11.576625 178.450369
F 10.609767 11.576625 200.270965
F 10.000262 11.576625 222.091563
F 9.390758 11.576625 243.912159
F 16.095307 34.729883 3.885597
F 15.485802 34.729883 25.706193
F 14.876298 34.729883 47.526789
F 14.266793 34.729883 69.347386
F 13.657289 34.729883 91.167983
F 13.047784 34.729883 112.988580
F 12.438280 34.729883 134.809176
F 11.828776 34.729883 156.629772
F 11.219271 34.729883 178.450369
F 10.609767 34.729883 200.270965
F 10.000262 34.729883 222.091563
F 9.390758 34.729883 243.912159
F 16.095307 57.883140 3.885597
F 15.485802 57.883140 25.706193
F 14.876298 57.883140 47.526789
F 14.266793 57.883140 69.347386
F 13.657289 57.883140 91.167983
F 13.047784 57.883140 112.988580
F 12.438280 57.883140 134.809176
F 11.828776 57.883140 156.629772
F 11.219271 57.883140 178.450369
F 10.609767 57.883140 200.270965
F 10.000262 57.883140 222.091563
F 9.390758 57.883140 243.912159
F 42.819987 11.576625 4.632085
F 42.210483 11.576625 26.452681
F 41.600978 11.576625 48.273277
F 40.991474 11.576625 70.093874
F 40.381969 11.576625 91.914471
F 39.772465 11.576625 113.735068
F 39.162960 11.576625 135.555664
F 38.553456 11.576625 157.376260
F 37.943952 11.576625 179.196857
F 37.334447 11.576625 201.017453
F 36.724943 11.576625 222.838050
F 36.115438 11.576625 244.658647
F 42.819987 34.729883 4.632085
F 42.210483 34.729883 26.452681
F 41.600978 34.729883 48.273277
F 40.991474 34.729883 70.093874
F 40.381969 34.729883 91.914471
F 39.772465 34.729883 113.735068
F 39.162960 34.729883 135.555664
F 38.553456 34.729883 157.376260
F 37.943952 34.729883 179.196857
F 37.334447 34.729883 201.017453
F 36.724943 34.729883 222.838050
F 36.115438 34.729883 244.658647
F 42.819987 57.883140 4.632085
F 42.210483 57.883140 26.452681
F 41.600978 57.883140 48.273277
F 40.991474 57.883140 70.093874
F 40.381969 57.883140 91.914471
F 39.772465 57.883140 113.735068
F 39.162960 57.883140 135.555664
F 38.553456 57.883140 157.376260
F 37.943952 57.883140 179.196857
F 37.334447 57.883140 201.017453
F 36.724943 57.883140 222.838050
F 36.115438 57.883140 244.658647
F 64.059126 11.576625 201.763941
F 63.449622 11.576625 223.584538
F 62.840118 11.576625 245.405135
F 64.059126 34.729883 201.763941
F 63.449622 34.729883 223.584538
F 62.840118 34.729883 245.405135
F 64.059126 57.883140 201.763941
F 63.449622 57.883140 223.584538
F 62.840118 57.883140 245.405135
F 16.095307 19.294381 3.885596
F 15.485802 19.294381 25.706193
F 14.876298 19.294381 47.526789
F 14.266793 19.294381 69.347385
F 13.657289 19.294381 91.167983
F 13.047785 19.294381 112.988579
F 12.438280 19.294381 134.809175
F 11.828776 19.294381 156.629772
F 11.219271 19.294381 178.450368
F 10.609767 19.294381 200.270965
F 10.000262 19.294381 222.091562
F 9.390758 19.294381 243.912158
F 16.095307 42.447638 3.885596
F 15.485802 42.447638 25.706193
F 14.876298 42.447638 47.526789
F 14.266793 42.447638 69.347385
F 13.657289 42.447638 91.167983
F 13.047785 42.447638 112.988579
F 12.438280 42.447638 134.809175
F 11.828776 42.447638 156.629772
F 11.219271 42.447638 178.450368
F 10.609767 42.447638 200.270965
F 10.000262 42.447638 222.091562
F 9.390758 42.447638 243.912158
F 16.095307 65.600896 3.885596
F 15.485802 65.600896 25.706193
F 14.876298 65.600896 47.526789
F 14.266793 65.600896 69.347385
F 13.657289 65.600896 91.167983
F 13.047785 65.600896 112.988579
F 12.438280 65.600896 134.809175
F 11.828776 65.600896 156.629772
F 11.219271 65.600896 178.450368
F 10.609767 65.600896 200.270965
F 10.000262 65.600896 222.091562
F 9.390758 65.600896 243.912158
F 42.819987 19.294381 4.632084
F 42.210483 19.294381 26.452681
F 41.600978 19.294381 48.273277
F 40.991474 19.294381 70.093873
F 40.381969 19.294381 91.914471
F 39.772465 19.294381 113.735067
F 39.162960 19.294381 135.555663
F 38.553456 19.294381 157.376260
F 37.943952 19.294381 179.196856
F 37.334447 19.294381 201.017453
F 36.724943 19.294381 222.838049
F 36.115438 19.294381 244.658646
F 42.819987 42.447638 4.632084
F 42.210483 42.447638 26.452681
F 41.600978 42.447638 48.273277
F 40.991474 42.447638 70.093873
F 40.381969 42.447638 91.914471
F 39.772465 42.447638 113.735067
F 39.162960 42.447638 135.555663
F 38.553456 42.447638 157.376260
F 37.943952 42.447638 179.196856
F 37.334447 42.447638 201.017453
F 36.724943 42.447638 222.838049
F 36.115438 42.447638 244.658646
F 42.819987 65.600896 4.632084
F 42.210483 65.600896 26.452681
F 41.600978 65.600896 48.273277
F 40.991474 65.600896 70.093873
F 40.381969 65.600896 91.914471
F 39.772465 65.600896 113.735067
F 39.162960 65.600896 135.555663
F 38.553456 65.600896 157.376260
F 37.943952 65.600896 179.196856
F 37.334447 65.600896 201.017453
F 36.724943 65.600896 222.838049
F 36.115438 65.600896 244.658646
F 64.059126 19.294381 201.763941
F 63.449622 19.294381 223.584537
F 62.840118 19.294381 245.405134
F 64.059126 42.447638 201.763941
F 63.449622 42.447638 223.584537
F 62.840118 42.447638 245.405134
F 64.059126 65.600896 201.763941
F 63.449622 65.600896 223.584537
F 62.840118 65.600896 245.405134
F 25.003537 3.858876 4.134425
F 24.394033 3.858876 25.955022
F 23.784528 3.858876 47.775619
F 23.175024 3.858876 69.596215
F 22.565519 3.858876 91.416811
F 21.956015 3.858876 113.237408
F 21.346511 3.858876 135.058004
F 20.737006 3.858876 156.878601
F 20.127502 3.858876 178.699198
F 19.517997 3.858876 200.519794
F 18.908493 3.858876 222.340391
F 18.298988 3.858876 244.160987
F 25.003537 27.012133 4.134425
F 24.394033 27.012133 25.955022
F 23.784528 27.012133 47.775619
F 23.175024 27.012133 69.596215
F 22.565519 27.012133 91.416811
F 21.956015 27.012133 113.237408
F 21.346511 27.012133 135.058004
F 20.737006 27.012133 156.878601
F 20.127502 27.012133 178.699198
F 19.517997 27.012133 200.519794
F 18.908493 27.012133 222.340391
F 18.298988 27.012133 244.160987
F 25.003537 50.165391 4.134425
F 24.394033 50.165391 25.955022
F 23.784528 50.165391 47.775619
F 23.175024 50.165391 69.596215
F 22.565519 50.165391 91.416811
F 21.956015 50.165391 113.237408
F 21.346511 50.165391 135.058004
F 20.737006 50.165391 156.878601
F 20.127502 50.165391 178.699198
F 19.517997 50.165391 200.519794
F 18.908493 50.165391 222.340391
F 18.298988 50.165391 244.160987
F 51.728217 3.858876 4.880913
F 51.118712 3.858876 26.701509
F 50.509208 3.858876 48.522107
F 49.899703 3.858876 70.342703
F 49.290199 3.858876 92.163299
F 48.680694 3.858876 113.983896
F 48.071190 3.858876 135.804492
F 47.461685 3.858876 157.625089
F 46.852181 3.858876 179.445686
F 46.242677 3.858876 201.266282
F 45.633172 3.858876 223.086879
F 45.023668 3.858876 244.907475
F 51.728217 27.012133 4.880913
F 51.118712 27.012133 26.701509
F 50.509208 27.012133 48.522107
F 49.899703 27.012133 70.342703
F 49.290199 27.012133 92.163299
F 48.680694 27.012133 113.983896
F 48.071190 27.012133 135.804492
F 47.461685 27.012133 157.625089
F 46.852181 27.012133 179.445686
F 46.242677 27.012133 201.266282
F 45.633172 27.012133 223.086879
F 45.023668 27.012133 244.907475
F 51.728217 50.165391 4.880913
F 51.118712 50.165391 26.701509
F 50.509208 50.165391 48.522107
F 49.899703 50.165391 70.342703
F 49.290199 50.165391 92.163299
F 48.680694 50.165391 113.983896
F 48.071190 50.165391 135.804492
F 47.461685 50.165391 157.625089
F 46.852181 50.165391 179.445686
F 46.242677 50.165391 201.266282
F 45.633172 50.165391 223.086879
F 45.023668 50.165391 244.907475
F 25.003537 11.576626 4.134425
F 24.394033 11.576626 25.955022
F 23.784528 11.576626 47.775618
F 23.175024 11.576626 69.596215
F 22.565519 11.576626 91.416811
F 21.956015 11.576626 113.237408
F 21.346511 11.576626 135.058004
F 20.737006 11.576626 156.878600
F 20.127502 11.576626 178.699198
F 19.517997 11.576626 200.519794
F 18.908493 11.576626 222.340391
F 18.298988 11.576626 244.160987
F 25.003537 34.729883 4.134425
F 24.394033 34.729883 25.955022
F 23.784528 34.729883 47.775618
F 23.175024 34.729883 69.596215
F 22.565519 34.729883 91.416811
F 21.956015 34.729883 113.237408
F 21.346511 34.729883 135.058004
F 20.737006 34.729883 156.878600
F 20.127502 34.729883 178.699198
F 19.517997 34.729883 200.519794
F 18.908493 34.729883 222.340391
F 18.298988 34.729883 244.160987
F 25.003537 57.883141 4.134425
F 24.394033 57.883141 25.955022
F 23.784528 57.883141 47.775618
F 23.175024 57.883141 69.596215
F 22.565519 57.883141 91.416811
F 21.956015 57.883141 113.237408
F 21.346511 57.883141 135.058004
F 20.737006 57.883141 156.878600
F 20.127502 57.883141 178.699198
F 19.517997 57.883141 200.519794
F 18.908493 57.883141 222.340391
F 18.298988 57.883141 244.160987
F 51.728217 11.576626 4.880913
F 51.118712 11.576626 26.701509
F 50.509208 11.576626 48.522106
F 49.899703 11.576626 70.342703
F 49.290199 11.576626 92.163299
F 48.680694 11.576626 113.983896
F 48.071190 11.576626 135.804492
F 47.461685 11.576626 157.625088
F 46.852181 11.576626 179.445686
F 46.242677 11.576626 201.266282
F 45.633172 11.576626 223.086879
F 45.023668 11.576626 244.907475
F 51.728217 34.729883 4.880913
F 51.118712 34.729883 26.701509
F 50.509208 34.729883 48.522106
F 49.899703 34.729883 70.342703
F 49.290199 34.729883 92.163299
F 48.680694 34.729883 113.983896
F 48.071190 34.729883 135.804492
F 47.461685 34.729883 157.625088
F 46.852181 34.729883 179.445686
F 46.242677 34.729883 201.266282
F 45.633172 34.729883 223.086879
F 45.023668 34.729883 244.907475
F 51.728217 57.883141 4.880913
F 51.118712 57.883141 26.701509
F 50.509208 57.883141 48.522106
F 49.899703 57.883141 70.342703
F 49.290199 57.883141 92.163299
F 48.680694 57.883141 113.983896
F 48.071190 57.883141 135.804492
F 47.461685 57.883141 157.625088
F 46.852181 57.883141 179.445686
F 46.242677 57.883141 201.266282
F 45.633172 57.883141 223.086879
F 45.023668 57.883141 244.907475
F 25.003537 19.294381 4.134424
F 24.394033 19.294381 25.955022
F 23.784528 19.294381 47.775618
F 23.175024 19.294381 69.596214
F 22.565519 19.294381 91.416811
F 21.956015 19.294381 113.237407
F 21.346511 19.294381 135.058003
F 20.737006 19.294381 156.878600
F 20.127502 19.294381 178.699197
F 19.517997 19.294381 200.519794
F 18.908493 19.294381 222.340390
F 18.298988 19.294381 244.160986
F 25.003537 42.447639 4.134424
F 24.394033 42.447639 25.955022
F 23.784528 42.447639 47.775618
F 23.175024 42.447639 69.596214
F 22.565519 42.447639 91.416811
F 21.956015 42.447639 113.237407
F 21.346511 42.447639 135.058003
F 20.737006 42.447639 156.878600
F 20.127502 42.447639 178.699197
F 19.517997 42.447639 200.519794
F 18.908493 42.447639 222.340390
F 18.298988 42.447639 244.160986
F 25.003537 65.600896 4.134424
F 24.394033 65.600896 25.955022
F 23.784528 65.600896 47.775618
F 23.175024 65.600896 69.596214
F 22.565519 65.600896 91.416811
F 21.956015 65.600896 113.237407
F 21.346511 65.600896 135.058003
F 20.737006 65.600896 156.878600
F 20.127502 65.600896 178.699197
F 19.517997 65.600896 200.519794
F 18.908493 65.600896 222.340390
F 18.298988 65.600896 244.160986
F 51.728217 19.294381 4.880912
F 51.118712 19.294381 26.701509
F 50.509208 19.294381 48.522106
F 49.899703 19.294381 70.342702
F 49.290199 19.294381 92.163299
F 48.680694 19.294381 113.983895
F 48.071190 19.294381 135.804491
F 47.461685 19.294381 157.625088
F 46.852181 19.294381 179.445685
F 46.242677 19.294381 201.266282
F 45.633172 19.294381 223.086878
F 45.023668 19.294381 244.907474
F 51.728217 42.447639 4.880912
F 51.118712 42.447639 26.701509
F 50.509208 42.447639 48.522106
F 49.899703 42.447639 70.342702
F 49.290199 42.447639 92.163299
F 48.680694 42.447639 113.983895
F 48.071190 42.447639 135.804491
F 47.461685 42.447639 157.625088
F 46.852181 42.447639 179.445685
F 46.242677 42.447639 201.266282
F 45.633172 42.447639 223.086878
F 45.023668 42.447639 244.907474
F 51.728217 65.600896 4.880912
F 51.118712 65.600896 26.701509
F 50.509208 65.600896 48.522106
F 49.899703 65.600896 70.342702
F 49.290199 65.600896 92.163299
F 48.680694 65.600896 113.983895
F 48.071190 65.600896 135.804491
F 47.461685 65.600896 157.625088
F 46.852181 65.600896 179.445685
F 46.242677 65.600896 201.266282
F 45.633172 65.600896 223.086878
F 45.023668 65.600896 244.907474
F 7.288659 1.286291 0.000001
F 6.679155 1.286291 21.820598
F 6.069650 1.286291 43.641194
F 5.460146 1.286291 65.461790
F 4.850642 1.286291 87.282388
F 4.241137 1.286291 109.102984
F 3.631633 1.286291 130.923581
F 3.022128 1.286291 152.744177
F 2.412624 1.286291 174.564773
F 1.803119 1.286291 196.385370
F 1.193615 1.286291 218.205967
F 0.584110 1.286291 240.026564
F 7.288659 24.439549 0.000001
F 6.679155 24.439549 21.820598
F 6.069650 24.439549 43.641194
F 5.460146 24.439549 65.461790
F 4.850642 24.439549 87.282388
F 4.241137 24.439549 109.102984
F 3.631633 24.439549 130.923581
F 3.022128 24.439549 152.744177
F 2.412624 24.439549 174.564773
F 1.803119 24.439549 196.385370
F 1.193615 24.439549 218.205967
F 0.584110 24.439549 240.026564
F 7.288659 47.592806 0.000001
F 6.679155 47.592806 21.820598
F 6.069650 47.592806 43.641194
F 5.460146 47.592806 65.461790
F 4.850642 47.592806 87.282388
F 4.241137 47.592806 109.102984
F 3.631633 47.592806 130.923581
F 3.022128 47.592806 152.744177
F 2.412624 47.592806 174.564773
F 1.803119 47.592806 196.385370
F 1.193615 47.592806 218.205967
F 0.584110 47.592806 240.026564
F 34.013339 1.286291 0.746489
F 33.403834 1.286291 22.567086
F 32.794330 1.286291 44.387682
F 32.184825 1.286291 66.208278
F 31.575321 1.286291 88.028876
F 30.965817 1.286291 109.849472
F 30.356312 1.286291 131.670069
F 29.746808 1.286291 153.490665
F 29.137303 1.286291 175.311261
F 28.527799 1.286291 197.131858
F 27.918294 1.286291 218.952454
F 27.308790 1.286291 240.773052
F 34.013339 24.439549 0.746489
F 33.403834 24.439549 22.567086
F 32.794330 24.439549 44.387682
F 32.184825 24.439549 66.208278
F 31.575321 24.439549 88.028876
F 30.965817 24.439549 109.849472
F 30.356312 24.439549 131.670069
F 29.746808 24.439549 153.490665
F 29.137303 24.439549 175.311261
F 28.527799 24.439549 197.131858
F 27.918294 24.439549 218.952454
F 27.308790 24.439549 240.773052
F 34.013339 47.592806 0.746489
F 33.403834 47.592806 22.567086
F 32.794330 47.592806 44.387682
F 32.184825 47.592806 66.208278
F 31.575321 47.592806 88.028876
F 30.965817 47.592806 109.849472
F 30.356312 47.592806 131.670069
F 29.746808 47.592806 153.490665
F 29.137303 47.592806 175.311261
F 28.527799 47.592806 197.131858
F 27.918294 47.592806 218.952454
F 27.308790 47.592806 240.773052
F 60.738018 1.286291 1.492977
F 60.128514 1.286291 23.313574
F 59.519009 1.286291 45.134170
F 58.909505 1.286291 66.954766
F 58.300000 1.286291 88.775363
F 57.690496 1.286291 110.595960
F 57.080991 1.286291 132.416557
F 56.471487 1.286291 154.237153
F 55.861983 1.286291 176.057749
F 55.252478 1.286291 197.878346
F 54.642974 1.286291 219.698942
F 54.033469 1.286291 241.519540
F 60.738018 24.439549 1.492977
F 60.128514 24.439549 23.313574
F 59.519009 24.439549 45.134170
F 58.909505 24.439549 66.954766
F 58.300000 24.439549 88.775363
F 57.690496 24.439549 110.595960
F 57.080991 24.439549 132.416557
F 56.471487 24.439549 154.237153
F 55.861983 24.439549 176.057749
F 55.252478 24.439549 197.878346
F 54.642974 24.439549 219.698942
F 54.033469 24.439549 241.519540
F 60.738018 47.592806 1.492977
F 60.128514 47.592806 23.313574
F 59.519009 47.592806 45.134170
F 58.909505 47.592806 66.954766
F 58.300000 47.592806 88.775363
F 57.690496 47.592806 110.595960
F 57.080991 47.592806 132.416557
F 56.471487 47.592806 154.237153
F 55.861983 47.592806 176.057749
F 55.252478 47.592806 197.878346
F 54.642974 47.592806 219.698942
F 54.033469 47.592806 241.519540
F 7.288659 9.004040 0.000001
F 6.679155 9.004040 21.820598
F 6.069650 9.004040 43.641194
F 5.460146 9.004040 65.461790
F 4.850642 9.004040 87.282388
F 4.241137 9.004040 109.102984
F 3.631633 9.004040 130.923581
F 3.022128 9.004040 152.744177
F 2.412624 9.004040 174.564773
F 1.803119 9.004040 196.385370
F 1.193615 9.004040 218.205967
F 0.584110 9.004040 240.026564
F 7.288659 32.157298 0.000001
F 6.679155 32.157298 21.820598
F 6.069650 32.157298 43.641194
F 5.460146 32.157298 65.461790
F 4.850642 32.157298 87.282388
F 4.241137 32.157298 109.102984
F 3.631633 32.157298 130.923581
F 3.022128 32.157298 152.744177
F 2.412624 32.157298 174.564773
F 1.803119 32.157298 196.385370
F 1.193615 32.157298 218.205967
F 0.584110 32.157298 240.026564
F 7.288659 55.310555 0.000001
F 6.679155 55.310555 21.820598
F 6.069650 55.310555 43.641194
F 5.460146 55.310555 65.461790
F 4.850642 55.310555 87.282388
F 4.241137 55.310555 109.102984
F 3.631633 55.310555 130.923581
F 3.022128 55.310555 152.744177
F 2.412624 55.310555 174.564773
F 1.803119 55.310555 196.385370
F 1.193615 55.310555 218.205967
F 0.584110 55.310555 240.026564
F 34.013339 9.004040 0.746489
F 33.403834 9.004040 22.567086
F 32.794330 9.004040 44.387682
F 32.184825 9.004040 66.208278
F 31.575321 9.004040 88.028876
F 30.965817 9.004040 109.849472
F 30.356312 9.004040 131.670069
F 29.746808 9.004040 153.490665
F 29.137303 9.004040 175.311261
F 28.527799 9.004040 197.131858
F 27.918294 9.004040 218.952454
F 27.308790 9.004040 240.773052
F 34.013339 32.157298 0.746489
F 33.403834 32.157298 22.567086
F 32.794330 32.157298 44.387682
F 32.184825 32.157298 66.208278
F 31.575321 32.157298 88.028876
F 30.965817 32.157298 109.849472
F 30.356312 32.157298 131.670069
F 29.746808 32.157298 153.490665
F 29.137303 32.157298 175.311261
F 28.527799 32.157298 197.131858
F 27.918294 32.157298 218.952454
F 27.308790 32.157298 240.773052
F 34.013339 55.310555 0.746489
F 33.403834 55.310555 22.567086
F 32.794330 55.310555 44.387682
F 32.184825 55.310555 66.208278
F 31.575321 55.310555 88.028876
F 30.965817 55.310555 109.849472
F 30.356312 55.310555 131.670069
F 29.746808 55.310555 153.490665
F 29.137303 55.310555 175.311261
F 28.527799 55.310555 197.131858
F 27.918294 55.310555 218.952454
F 27.308790 55.310555 240.773052
F 60.738018 9.004040 1.492977
F 60.128514 9.004040 23.313574
F 59.519009 9.004040 45.134170
F 58.909505 9.004040 66.954766
F 58.300000 9.004040 88.775363
F 57.690496 9.004040 110.595960
F 57.080991 9.004040 132.416557
F 56.471487 9.004040 154.237153
F 55.861983 9.004040 176.057749
F 55.252478 9.004040 197.878346
F 54.642974 9.004040 219.698942
F 54.033469 9.004040 241.519540
F 60.738018 32.157298 1.492977
F 60.128514 32.157298 23.313574
F 59.519009 32.157298 45.134170
F 58.909505 32.157298 66.954766
F 58.300000 32.157298 88.775363
F 57.690496 32.157298 110.595960
F 57.080991 32.157298 132.416557
F 56.471487 32.157298 154.237153
F 55.861983 32.157298 176.057749
F 55.252478 32.157298 197.878346
F 54.642974 32.157298 219.698942
F 54.033469 32.157298 241.519540
F 60.738018 55.310555 1.492977
F 60.128514 55.310555 23.313574
F 59.519009 55.310555 45.134170
F 58.909505 55.310555 66.954766
F 58.300000 55.310555 88.775363
F 57.690496 55.310555 110.595960
F 57.080991 55.310555 132.416557
F 56.471487 55.310555 154.237153
F 55.861983 55.310555 176.057749
F 55.252478 55.310555 197.878346
F 54.642974 55.310555 219.698942
F 54.033469 55.310555 241.519540
F 7.288659 16.721796 0.000000
F 6.679155 16.721796 21.820597
F 6.069650 16.721796 43.641193
F 5.460146 16.721796 65.461790
F 4.850642 16.721796 87.282387
F 4.241137 16.721796 109.102983
F 3.631633 16.721796 130.923580
F 3.022128 16.721796 152.744176
F 2.412624 16.721796 174.564773
F 1.803119 16.721796 196.385369
F 1.193615 16.721796 218.205966
F 0.584110 16.721796 240.026563
F 7.288659 39.875053 0.000000
F 6.679155 39.875053 21.820597
F 6.069650 39.875053 43.641193
F 5.460146 39.875053 65.461790
F 4.850642 39.875053 87.282387
F 4.241137 39.875053 109.102983
F 3.631633 39.875053 130.923580
F 3.022128 39.875053 152.744176
F 2.412624 39.875053 174.564773
F 1.803119 39.875053 196.385369
F 1.193615 39.875053 218.205966
F 0.584110 39.875053 240.026563
F 7.288659 63.028311 0.000000
F 6.679155 63.028311 21.820597
F 6.069650 63.028311 43.641193
F 5.460146 63.028311 65.461790
F 4.850642 63.028311 87.282387
F 4.241137 63.028311 109.102983
F 3.631633 63.028311 130.923580
F 3.022128 63.028311 152.744176
F 2.412624 63.028311 174.564773
F 1.803119 63.028311 196.385369
F 1.193615 63.028311 218.205966
F 0.584110 63.028311 240.026563
F 34.013339 16.721796 0.746488
F 33.403834 16.721796 22.567085
F 32.794330 16.721796 44.387681
F 32.184825 16.721796 66.208278
F 31.575321 16.721796 88.028875
F 30.965817 16.721796 109.849471
F 30.356312 16.721796 131.670068
F 29.746808 16.721796 153.490664
F 29.137303 16.721796 175.311261
F 28.527799 16.721796 197.131857
F 27.918294 16.721796 218.952453
F 27.308790 16.721796 240.773051
F 34.013339 39.875053 0.746488
F 33.403834 39.875053 22.567085
F 32.794330 39.875053 44.387681
F 32.184825 39.875053 66.208278
F 31.575321 39.875053 88.028875
F 30.965817 39.875053 109.849471
F 30.356312 39.875053 131.670068
F 29.746808 39.875053 153.490664
F 29.137303 39.875053 175.311261
F 28.527799 39.875053 197.131857
F 27.918294 39.875053 218.952453
F 27.308790 39.875053 240.773051
F 34.013339 63.028311 0.746488
F 33.403834 63.028311 22.567085
F 32.794330 63.028311 44.387681
F 32.184825 63.028311 66.208278
F 31.575321 63.028311 88.028875
F 30.965817 63.028311 109.849471
F 30.356312 63.028311 131.670068
F 29.746808 63.028311 153.490664
F 29.137303 63.028311 175.311261
F 28.527799 63.028311 197.131857
F 27.918294 63.028311 218.952453
F 27.308790 63.028311 240.773051
F 60.738018 16.721796 1.492976
F 60.128514 16.721796 23.313573
F 59.519009 16.721796 45.134169
F 58.909505 16.721796 66.954766
F 58.300000 16.721796 88.775362
F 57.690496 16.721796 110.595959
F 57.080991 16.721796 132.416556
F 56.471487 16.721796 154.237152
F 55.861983 16.721796 176.057749
F 55.252478 16.721796 197.878345
F 54.642974 16.721796 219.698941
F 54.033469 16.721796 241.519539
F 60.738018 39.875053 1.492976
F 60.128514 39.875053 23.313573
F 59.519009 39.875053 45.134169
F 58.909505 39.875053 66.954766
F 58.300000 39.875053 88.775362
F 57.690496 39.875053 110.595959
F 57.080991 39.875053 132.416556
F 56.471487 39.875053 154.237152
F 55.861983 39.875053 176.057749
F 55.252478 39.875053 197.878345
F 54.642974 39.875053 219.698941
F 54.033469 39.875053 241.519539
F 60.738018 63.028311 1.492976
F 60.128514 63.028311 23.313573
F 59.519009 63.028311 45.134169
F 58.909505 63.028311 66.954766
F 58.300000 63.028311 88.775362
F 57.690496 63.028311 110.595959
F 57.080991 63.028311 132.416556
F 56.471487 63.028311 154.237152
F 55.861983 63.028311 176.057749
F 55.252478 63.028311 197.878345
F 54.642974 63.028311 219.698941
F 54.033469 63.028311 241.519539
F 16.196881 1.286291 0.248830
F 15.587376 1.286291 22.069427
F 14.977872 1.286291 43.890023
F 14.368367 1.286291 65.710620
F 13.758863 1.286291 87.531217
F 13.149359 1.286291 109.351813
F 12.539854 1.286291 131.172409
F 11.930350 1.286291 152.993006
F 11.320845 1.286291 174.813602
F 10.711341 1.286291 196.634200
F 10.101836 1.286291 218.454796
F 9.492332 1.286291 240.275392
F 16.196881 24.439548 0.248830
F 15.587376 24.439548 22.069427
F 14.977872 24.439548 43.890023
F 14.368367 24.439548 65.710620
F 13.758863 24.439548 87.531217
F 13.149359 24.439548 109.351813
F 12.539854 24.439548 131.172409
F 11.930350 24.439548 152.993006
F 11.320845 24.439548 174.813602
F 10.711341 24.439548 196.634200
F 10.101836 24.439548 218.454796
F 9.492332 24.439548 240.275392
F 16.196881 47.592806 0.248830
F 15.587376 47.592806 22.069427
F 14.977872 47.592806 43.890023
F 14.368367 47.592806 65.710620
F 13.758863 47.592806 87.531217
F 13.149359 47.592806 109.351813
F 12.539854 47.592806 131.172409
F 11.930350 47.592806 152.993006
F 11.320845 47.592806 174.813602
F 10.711341 47.592806 196.634200
F 10.101836 47.592806 218.454796
F 9.492332 47.592806 240.275392
F 42.921560 1.286291 0.995318
F 42.312056 1.286291 22.815915
F 41.702551 1.286291 44.636511
F 41.093047 1.286291 66.457108
F 40.483542 1.286291 88.277705
F 39.874038 1.286291 110.098301
F 39.264534 1.286291 131.918897
F 38.655029 1.286291 153.739494
F 38.045525 1.286291 175.560090
F 37.436020 1.286291 197.380687
F 36.826516 1.286291 219.201284
F 36.217011 1.286291 241.021880
F 42.921560 24.439548 0.995318
F 42.312056 24.439548 22.815915
F 41.702551 24.439548 44.636511
F 41.093047 24.439548 66.457108
F 40.483542 24.439548 88.277705
F 39.874038 24.439548 110.098301
F 39.264534 24.439548 131.918897
F 38.655029 24.439548 153.739494
F 38.045525 24.439548 175.560090
F 37.436020 24.439548 197.380687
F 36.826516 24.439548 219.201284
F 36.217011 24.439548 241.021880
F 42.921560 47.592806 0.995318
F 42.312056 47.592806 22.815915
F 41.702551 47.592806 44.636511
F 41.093047 47.592806 66.457108
F 40.483542 47.592806 88.277705
F 39.874038 47.592806 110.098301
F 39.264534 47.592806 131.918897
F 38.655029 47.592806 153.739494
F 38.045525 47.592806 175.560090
F 37.436020 47.592806 197.380687
F 36.826516 47.592806 219.201284
F 36.217011 47.592806 241.021880
F 64.160700 1.286291 198.127175
F 63.551195 1.286291 219.947772
F 62.941691 1.286291 241.768368
F 64.160700 24.439548 198.127175
F 63.551195 24.439548 219.947772
F 62.941691 24.439548 241.768368
F 64.160700 47.592806 198.127175
F 63.551195 47.592806 219.947772
F 62.941691 47.592806 241.768368
F 16.196881 9.004040 0.248830
F 15.587376 9.004040 22.069427
F 14.977872 9.004040 43.890023
F 14.368367 9.004040 65.710620
F 13.758863 9.004040 87.531217
F 13.149359 9.004040 109.351813
F 12.539854 9.004040 131.172410
F 11.930350 9.004040 152.993006
F 11.320845 9.004040 174.813602
F 10.711341 9.004040 196.634200
F 10.101836 9.004040 218.454796
F 9.492332 9.004040 240.275393
F 16.196881 32.157298 0.248830
F 15.587376 32.157298 22.069427
F 14.977872 32.157298 43.890023
F 14.368367 32.157298 65.710620
F 13.758863 32.157298 87.531217
F 13.149359 32.157298 109.351813
F 12.539854 32.157298 131.172410
F 11.930350 32.157298 152.993006
F 11.320845 32.157298 174.813602
F 10.711341 32.157298 196.634200
F 10.101836 32.157298 218.454796
F 9.492332 32.157298 240.275393
F 16.196881 55.310555 0.248830
F 15.587376 55.310555 22.069427
F 14.977872 55.310555 43.890023
F 14.368367 55.310555 65.710620
F 13.758863 55.310555 87.531217
F 13.149359 55.310555 109.351813
F 12.539854 55.310555 131.172410
F 11.930350 55.310555 152.993006
F 11.320845 55.310555 174.813602
F 10.711341 55.310555 196.634200
F 10.101836 55.310555 218.454796
F 9.492332 55.310555 240.275393
F 42.921560 9.004040 0.995318
F 42.312056 9.004040 22.815915
F 41.702551 9.004040 44.636511
F 41.093047 9.004040 66.457108
F 40.483542 9.004040 88.277705
F 39.874038 9.004040 110.098301
F 39.264533 9.004040 131.918898
F 38.655029 9.004040 153.739494
F 38.045525 9.004040 175.560090
F 37.436020 9.004040 197.380687
F 36.826516 9.004040 219.201284
F 36.217011 9.004040 241.021881
F 42.921560 32.157298 0.995318
F 42.312056 32.157298 22.815915
F 41.702551 32.157298 44.636511
F 41.093047 32.157298 66.457108
F 40.483542 32.157298 88.277705
F 39.874038 32.157298 110.098301
F 39.264533 32.157298 131.918898
F 38.655029 32.157298 153.739494
F 38.045525 32.157298 175.560090
F 37.436020 32.157298 197.380687
F 36.826516 32.157298 219.201284
F 36.217011 32.157298 241.021881
F 42.921560 55.310555 0.995318
F 42.312056 55.310555 22.815915
F 41.702551 55.310555 44.636511
F 41.093047 55.310555 66.457108
F 40.483542 55.310555 88.277705
F 39.874038 55.310555 110.098301
F 39.264533 55.310555 131.918898
F 38.655029 55.310555 153.739494
F 38.045525 55.310555 175.560090
F 37.436020 55.310555 197.380687
F 36.826516 55.310555 219.201284
F 36.217011 55.310555 241.021881
F 64.160700 9.004040 198.127175
F 63.551195 9.004040 219.947772
F 62.941691 9.004040 241.768369
F 64.160700 32.157298 198.127175
F 63.551195 32.157298 219.947772
F 62.941691 32.157298 241.768369
F 64.160700 55.310555 198.127175
F 63.551195 55.310555 219.947772
F 62.941691 55.310555 241.768369
F 16.196881 16.721795 0.248829
F 15.587376 16.721795 22.069426
F 14.977872 16.721795 43.890022
F 14.368367 16.721795 65.710620
F 13.758863 16.721795 87.531216
F 13.149359 16.721795 109.351812
F 12.539854 16.721795 131.172409
F 11.930350 16.721795 152.993005
F 11.320845 16.721795 174.813602
F 10.711341 16.721795 196.634199
F 10.101836 16.721795 218.454795
F 9.492332 16.721795 240.275392
F 16.196881 39.875053 0.248829
F 15.587376 39.875053 22.069426
F 14.977872 39.875053 43.890022
F 14.368367 39.875053 65.710620
F 13.758863 39.875053 87.531216
F 13.149359 39.875053 109.351812
F 12.539854 39.875053 131.172409
F 11.930350 39.875053 152.993005
F 11.320845 39.875053 174.813602
F 10.711341 39.875053 196.634199
F 10.101836 39.875053 218.454795
F 9.492332 39.875053 240.275392
F 16.196881 63.028310 0.248829
F 15.587376 63.028310 22.069426
F 14.977872 63.028310 43.890022
F 14.368367 63.028310 65.710620
F 13.758863 63.028310 87.531216
F 13.149359 63.028310 109.351812
F 12.539854 63.028310 131.172409
F 11.930350 63.028310 152.993005
F 11.320845 63.028310 174.813602
F 10.711341 63.028310 196.634199
F 10.101836 63.028310 218.454795
F 9.492332 63.028310 240.275392
F 42.921560 16.721795 0.995317
F 42.312056 16.721795 22.815914
F 41.702551 16.721795 44.636510
F 41.093047 16.721795 66.457108
F 40.483542 16.721795 88.277704
F 39.874038 16.721795 110.098300
F 39.264534 16.721795 131.918897
F 38.655029 16.721795 153.739493
F 38.045525 16.721795 175.560090
F 37.436020 16.721795 197.380686
F 36.826516 16.721795 219.201283
F 36.217011 16.721795 241.021880
F 42.921560 39.875053 0.995317
F 42.312056 39.875053 22.815914
F 41.702551 39.875053 44.636510
F 41.093047 39.875053 66.457108
F 40.483542 39.875053 88.277704
F 39.874038 39.875053 110.098300
F 39.264534 39.875053 131.918897
F 38.655029 39.875053 153.739493
F 38.045525 39.875053 175.560090
F 37.436020 39.875053 197.380686
F 36.826516 39.875053 219.201283
F 36.217011 39.875053 241.021880
F 42.921560 63.028310 0.995317
F 42.312056 63.028310 22.815914
F 41.702551 63.028310 44.636510
F 41.093047 63.028310 66.457108
F 40.483542 63.028310 88.277704
F 39.874038 63.028310 110.098300
F 39.264534 63.028310 131.918897
F 38.655029 63.028310 153.739493
F 38.045525 63.028310 175.560090
F 37.436020 63.028310 197.380686
F 36.826516 63.028310 219.201283
F 36.217011 63.028310 241.021880
F 64.160700 16.721795 198.127174
F 63.551195 16.721795 219.947771
F 62.941691 16.721795 241.768368
F 64.160700 39.875053 198.127174
F 63.551195 39.875053 219.947771
F 62.941691 39.875053 241.768368
F 64.160700 63.028310 198.127174
F 63.551195 63.028310 219.947771
F 62.941691 63.028310 241.768368
F 25.105110 1.286290 0.497659
F 24.495606 1.286290 22.318255
F 23.886101 1.286290 44.138852
F 23.276597 1.286290 65.959448
F 22.667093 1.286290 87.780044
F 22.057588 1.286290 109.600641
F 21.448084 1.286290 131.421237
F 20.838579 1.286290 153.241835
F 20.229075 1.286290 175.062431
F 19.619570 1.286290 196.883027
F 19.010066 1.286290 218.703624
F 18.400561 1.286290 240.524220
F 25.105110 24.439547 0.497659
F 24.495606 24.439547 22.318255
F 23.886101 24.439547 44.138852
F 23.276597 24.439547 65.959448
F 22.667093 24.439547 87.780044
F 22.057588 24.439547 109.600641
F 21.448084 24.439547 131.421237
F 20.838579 24.439547 153.241835
F 20.229075 24.439547 175.062431
F 19.619570 24.439547 196.883027
F 19.010066 24.439547 218.703624
F 18.400561 24.439547 240.524220
F 25.105110 47.592805 0.497659
F 24.495606 47.592805 22.318255
F 23.886101 47.592805 44.138852
F 23.276597 47.592805 65.959448
F 22.667093 47.592805 87.780044
F 22.057588 47.592805 109.600641
F 21.448084 47.592805 131.421237
F 20.838579 47.592805 153.241835
F 20.229075 47.592805 175.062431
F 19.619570 47.592805 196.883027
F 19.010066 47.592805 218.703624
F 18.400561 47.592805 240.524220
F 51.829791 1.286290 1.244146
F 51.220286 1.286290 23.064743
F 50.610782 1.286290 44.885340
F 50.001277 1.286290 66.705936
F 49.391773 1.286290 88.526532
F 48.782268 1.286290 110.347129
F 48.172764 1.286290 132.167725
F 47.563260 1.286290 153.988323
F 46.953755 1.286290 175.808919
F 46.344251 1.286290 197.629515
F 45.734746 1.286290 219.450112
F 45.125242 1.286290 241.270708
F 51.829791 24.439547 1.244146
F 51.220286 24.439547 23.064743
F 50.610782 24.439547 44.885340
F 50.001277 24.439547 66.705936
F 49.391773 24.439547 88.526532
F 48.782268 24.439547 110.347129
F 48.172764 24.439547 132.167725
F 47.563260 24.439547 153.988323
F 46.953755 24.439547 175.808919
F 46.344251 24.439547 197.629515
F 45.734746 24.439547 219.450112
F 45.125242 24.439547 241.270708
F 51.829791 47.592805 1.244146
F 51.220286 47.592805 23.064743
F 50.610782 47.592805 44.885340
F 50.001277 47.592805 66.705936
F 49.391773 47.592805 88.526532
F 48.782268 47.592805 110.347129
F 48.172764 47.592805 132.167725
F 47.563260 47.592805 153.988323
F 46.953755 47.592805 175.808919
F 46.344251 47.592805 197.629515
F 45.734746 47.592805 219.450112
F 45.125242 47.592805 241.270708
F 25.105110 9.004039 0.497659
F 24.495606 9.004039 22.318255
F 23.886101 9.004039 44.138852
F 23.276597 9.004039 65.959448
F 22.667093 9.004039 87.780045
F 22.057588 9.004039 109.600641
F 21.448084 9.004039 131.421237
F 20.838579 9.004039 153.241835
F 20.229075 9.004039 175.062431
F 19.619570 9.004039 196.883028
F 19.010066 9.004039 218.703624
F 18.400561 9.004039 240.524220
F 25.105110 32.157296 0.497659
F 24.495606 32.157296 22.318255
F 23.886101 32.157296 44.138852
F 23.276597 32.157296 65.959448
F 22.667093 32.157296 87.780045
F 22.057588 32.157296 109.600641
F 21.448084 32.157296 131.421237
F 20.838579 32.157296 153.241835
F 20.229075 32.157296 175.062431
F 19.619570 32.157296 196.883028
F 19.010066 32.157296 218.703624
F 18.400561 32.157296 240.524220
F 25.105110 55.310554 0.497659
F 24.495606 55.310554 22.318255
F 23.886101 55.310554 44.138852
F 23.276597 55.310554 65.959448
F 22.667093 55.310554 87.780045
F 22.057588 55.310554 109.600641
F 21.448084 55.310554 131.421237
F 20.838579 55.310554 153.241835
F 20.229075 55.310554 175.062431
F 19.619570 55.310554 196.883028
F 19.010066 55.310554 218.703624
F 18.400561 55.310554 240.524220
F 51.829791 9.004039 1.244146
F 51.220286 9.004039 23.064743
F 50.610782 9.004039 44.885340
F 50.001277 9.004039 66.705936
F 49.391773 9.004039 88.526533
F 48.782268 9.004039 110.347129
F 48.172764 9.004039 132.167725
F 47.563260 9.004039 153.988323
F 46.953755 9.004039 175.808919
F 46.344251 9.004039 197.629516
F 45.734746 9.004039 219.450112
F 45.125242 9.004039 241.270708
F 51.829791 32.157296 1.244146
F 51.220286 32.157296 23.064743
F 50.610782 32.157296 44.885340
F 50.001277 32.157296 66.705936
F 49.391773 32.157296 88.526533
F 48.782268 32.157296 110.347129
F 48.172764 32.157296 132.167725
F 47.563260 32.157296 153.988323
F 46.953755 32.157296 175.808919
F 46.344251 32.157296 197.629516
F 45.734746 32.157296 219.450112
F 45.125242 32.157296 241.270708
F 51.829791 55.310554 1.244146
F 51.220286 55.310554 23.064743
F 50.610782 55.310554 44.885340
F 50.001277 55.310554 66.705936
F 49.391773 55.310554 88.526533
F 48.782268 55.310554 110.347129
F 48.172764 55.310554 132.167725
F 47.563260 55.310554 153.988323
F 46.953755 55.310554 175.808919
F 46.344251 55.310554 197.629516
F 45.734746 55.310554 219.450112
F 45.125242 55.310554 241.270708
F 25.105110 16.721794 0.497658
F 24.495606 16.721794 22.318255
F 23.886101 16.721794 44.138851
F 23.276597 16.721794 65.959447
F 22.667093 16.721794 87.780044
F 22.057588 16.721794 109.600640
F 21.448084 16.721794 131.421237
F 20.838579 16.721794 153.241834
F 20.229075 16.721794 175.062430
F 19.619570 16.721794 196.883027
F 19.010066 16.721794 218.703623
F 18.400561 16.721794 240.524219
F 25.105110 39.875052 0.497658
F 24.495606 39.875052 22.318255
F 23.886101 39.875052 44.138851
F 23.276597 39.875052 65.959447
F 22.667093 39.875052 87.780044
F 22.057588 39.875052 109.600640
F 21.448084 39.875052 131.421237
F 20.838579 39.875052 153.241834
F 20.229075 39.875052 175.062430
F 19.619570 39.875052 196.883027
F 19.010066 39.875052 218.703623
F 18.400561 39.875052 240.524219
F 25.105110 63.028309 0.497658
F 24.495606 63.028309 22.318255
F 23.886101 63.028309 44.138851
F 23.276597 63.028309 65.959447
F 22.667093 63.028309 87.780044
F 22.057588 63.028309 109.600640
F 21.448084 63.028309 131.421237
F 20.838579 63.028309 153.241834
F 20.229075 63.028309 175.062430
F 19.619570 63.028309 196.883027
F 19.010066 63.028309 218.703623
F 18.400561 63.028309 240.524219
F 51.829791 16.721794 1.244145
F 51.220286 16.721794 23.064743
F 50.610782 16.721794 44.885339
F 50.001277 16.721794 66.705935
F 49.391773 16.721794 88.526532
F 48.782268 16.721794 110.347128
F 48.172764 16.721794 132.167725
F 47.563260 16.721794 153.988322
F 46.953755 16.721794 175.808918
F 46.344251 16.721794 197.629515
F 45.734746 16.721794 219.450111
F 45.125242 16.721794 241.270707
F 51.829791 39.875052 1.244145
F 51.220286 39.875052 23.064743
F 50.610782 39.875052 44.885339
F 50.001277 39.875052 66.705935
F 49.391773 39.875052 88.526532
F 48.782268 39.875052 110.347128
F 48.172764 39.875052 132.167725
F 47.563260 39.875052 153.988322
F 46.953755 39.875052 175.808918
F 46.344251 39.875052 197.629515
F 45.734746 39.875052 219.450111
F 45.125242 39.875052 241.270707
F 51.829791 63.028309 1.244145
F 51.220286 63.028309 23.064743
F 50.610782 63.028309 44.885339
F 50.001277 63.028309 66.705935
F 49.391773 63.028309 88.526532
F 48.782268 63.028309 110.347128
F 48.172764 63.028309 132.167725
F 47.563260 63.028309 153.988322
F 46.953755 63.028309 175.808918
F 46.344251 63.028309 197.629515
F 45.734746 63.028309 219.450111
F 45.125242 63.028309 241.270707
F 9.414143 7.717750 3.698975
F 8.804638 7.717750 25.519571
F 8.195134 7.717750 47.340168
F 7.585629 7.717750 69.160765
F 6.976125 7.717750 90.981361
F 6.366620 7.717750 112.801958
F 5.757116 7.717750 134.622554
F 5.147611 7.717750 156.443151
F 4.538107 7.717750 178.263747
F 3.928603 7.717750 200.084344
F 3.319098 7.717750 221.904941
F 2.709594 7.717750 243.725537
F 9.414143 30.871007 3.698975
F 8.804638 30.871007 25.519571
F 8.195134 30.871007 47.340168
F 7.585629 30.871007 69.160765
F 6.976125 30.871007 90.981361
F 6.366620 30.871007 112.801958
F 5.757116 30.871007 134.622554
F 5.147611 30.871007 156.443151
F 4.538107 30.871007 178.263747
F 3.928603 30.871007 200.084344
F 3.319098 30.871007 221.904941
F 2.709594 30.871007 243.725537
F 9.414143 54.024265 3.698975
F 8.804638 54.024265 25.519571
F 8.195134 54.024265 47.340168
F 7.585629 54.024265 69.160765
F 6.976125 54.024265 90.981361
F 6.366620 54.024265 112.801958
F 5.757116 54.024265 134.622554
F 5.147611 54.024265 156.443151
F 4.538107 54.024265 178.263747
F 3.928603 54.024265 200.084344
F 3.319098 54.024265 221.904941
F 2.709594 54.024265 243.725537
F 36.138822 7.717750 4.445463
F 35.529318 7.717750 26.266059
F 34.919813 7.717750 48.086656
F 34.310309 7.717750 69.907253
F 33.700804 7.717750 91.727849
F 33.091300 7.717750 113.548446
F 32.481795 7.717750 135.369042
F 31.872291 7.717750 157.189639
F 31.262786 7.717750 179.010235
F 30.653282 7.717750 200.830831
F 30.043778 7.717750 222.651429
F 29.434273 7.717750 244.472025
F 36.138822 30.871007 4.445463
F 35.529318 30.871007 26.266059
F 34.919813 30.871007 48.086656
F 34.310309 30.871007 69.907253
F 33.700804 30.871007 91.727849
F 33.091300 30.871007 113.548446
F 32.481795 30.871007 135.369042
F 31.872291 30.871007 157.189639
F 31.262786 30.871007 179.010235
F 30.653282 30.871007 200.830831
F 30.043778 30.871007 222.651429
F 29.434273 30.871007 244.472025
F 36.138822 54.024265 4.445463
F 35.529318 54.024265 26.266059
F 34.919813 54.024265 48.086656
F 34.310309 54.024265 69.907253
F 33.700804 54.024265 91.727849
F 33.091300 54.024265 113.548446
F 32.481795 54.024265 135.369042
F 31.872291 54.024265 157.189639
F 31.262786 54.024265 179.010235
F 30.653282 54.024265 200.830831
F 30.043778 54.024265 222.651429
F 29.434273 54.024265 244.472025
F 62.863502 7.717750 5.191951
F 62.253998 7.717750 27.012547
F 61.644494 7.717750 48.833144
F 61.034989 7.717750 70.653740
F 60.425485 7.717750 92.474337
F 59.815980 7.717750 114.294934
F 59.206476 7.717750 136.115530
F 58.596971 7.717750 157.936127
F 57.987467 7.717750 179.756723
F 57.377962 7.717750 201.577319
F 56.768458 7.717750 223.397917
F 56.158953 7.717750 245.218513
F 62.863502 30.871007 5.191951
F 62.253998 30.871007 27.012547
F 61.644494 30.871007 48.833144
F 61.034989 30.871007 70.653740
F 60.425485 30.871007 92.474337
F 59.815980 30.871007 114.294934
F 59.206476 30.871007 136.115530
F 58.596971 30.871007 157.936127
F 57.987467 30.871007 179.756723
F 57.377962 30.871007 201.577319
F 56.768458 30.871007 223.397917
F 56.158953 30.871007 245.218513
F 62.863502 54.024265 5.191951
F 62.253998 54.024265 27.012547
F 61.644494 54.024265 48.833144
F 61.034989 54.024265 70.653740
F 60.425485 54.024265 92.474337
F 59.815980 54.024265 114.294934
F 59.206476 54.024265 136.115530
F 58.596971 54.024265 157.936127
F 57.987467 54.024265 179.756723
F 57.377962 54.024265 201.577319
F 56.768458 54.024265 223.397917
F 56.158953 54.024265 245.218513
F 9.414143 15.435503 3.698974
F 8.804638 15.435503 25.519570
F 8.195134 15.435503 47.340167
F 7.585629 15.435503 69.160764
F 6.976125 15.435503 90.981360
F 6.366620 15.435503 112.801957
F 5.757116 15.435503 134.622553
F 5.147612 15.435503 156.443150
F 4.538107 15.435503 178.263746
F 3.928603 15.435503 200.084343
F 3.319098 15.435503 221.904940
F 2.709594 15.435503 243.725536
F 9.414143 38.588760 3.698974
F 8.804638 38.588760 25.519570
F 8.195134 38.588760 47.340167
F 7.585629 38.588760 69.160764
F 6.976125 38.588760 90.981360
F 6.366620 38.588760 112.801957
F 5.757116 38.588760 134.622553
F 5.147612 38.588760 156.443150
F 4.538107 38.588760 178.263746
F 3.928603 38.588760 200.084343
F 3.319098 38.588760 221.904940
F 2.709594 38.588760 243.725536
F 9.414143 61.742018 3.698974
F 8.804638 61.742018 25.519570
F 8.195134 61.742018 47.340167
F 7.585629 61.742018 69.160764
F 6.976125 61.742018 90.981360
F 6.366620 61.742018 112.801957
F 5.757116 61.742018 134.622553
F 5.147612 61.742018 156.443150
F 4.538107 61.742018 178.263746
F 3.928603 61.742018 200.084343
F 3.319098 61.742018 221.904940
F 2.709594 61.742018 243.725536
F 36.138822 15.435503 4.445462
F 35.529318 15.435503 26.266058
F 34.919813 15.435503 48.086655
F 34.310309 15.435503 69.907252
F 33.700804 15.435503 91.727848
F 33.091300 15.435503 113.548445
F 32.481795 15.435503 135.369041
F 31.872291 15.435503 157.189638
F 31.262786 15.435503 179.010234
F 30.653282 15.435503 200.830830
F 30.043778 15.435503 222.651428
F 29.434273 15.435503 244.472024
F 36.138822 38.588760 4.445462
F 35.529318 38.588760 26.266058
F 34.919813 38.588760 48.086655
F 34.310309 38.588760 69.907252
F 33.700804 38.588760 91.727848
F 33.091300 38.588760 113.548445
F 32.481795 38.588760 135.369041
F 31.872291 38.588760 157.189638
F 31.262786 38.588760 179.010234
F 30.653282 38.588760 200.830830
F 30.043778 38.588760 222.651428
F 29.434273 38.588760 244.472024
F 36.138822 61.742018 4.445462
F 35.529318 61.742018 26.266058
F 34.919813 61.742018 48.086655
F 34.310309 61.742018 69.907252
F 33.700804 61.742018 91.727848
F 33.091300 61.742018 113.548445
F 32.481795 61.742018 135.369041
F 31.872291 61.742018 157.189638
F 31.262786 61.742018 179.010234
F 30.653282 61.742018 200.830830
F 30.043778 61.742018 222.651428
F 29.434273 61.742018 244.472024
F 62.863502 15.435503 5.191950
F 62.253998 15.435503 27.012546
F 61.644494 15.435503 48.833143
F 61.034989 15.435503 70.653739
F 60.425485 15.435503 92.474336
F 59.815980 15.435503 114.294933
F 59.206476 15.435503 136.115529
F 58.596971 15.435503 157.936126
F 57.987467 15.435503 179.756722
F 57.377962 15.435503 201.577318
F 56.768458 15.435503 223.397916
F 56.158953 15.435503 245.218512
F 62.863502 38.588760 5.191950
F 62.253998 38.588760 27.012546
F 61.644494 38.588760 48.833143
F 61.034989 38.588760 70.653739
F 60.425485 38.588760 92.474336
F 59.815980 38.588760 114.294933
F 59.206476 38.588760 136.115529
F 58.596971 38.588760 157.936126
F 57.987467 38.588760 179.756722
F 57.377962 38.588760 201.577318
F 56.768458 38.588760 223.397916
F 56.158953 38.588760 245.218512
F 62.863502 61.742018 5.191950
F 62.253998 61.742018 27.012546
F 61.644494 61.742018 48.833143
F 61.034989 61.742018 70.653739
F 60.425485 61.742018 92.474336
F 59.815980 61.742018 114.294933
F 59.206476 61.742018 136.115529
F 58.596971 61.742018 157.936126
F 57.987467 61.742018 179.756722
F 57.377962 61.742018 201.577318
F 56.768458 61.742018 223.397916
F 56.158953 61.742018 245.218512
F 9.414143 0.000000 3.698975
F 8.804638 0.000000 25.519571
F 8.195134 0.000000 47.340168
F 7.585629 0.000000 69.160765
F 6.976125 0.000000 90.981361
F 6.366620 0.000000 112.801958
F 5.757116 0.000000 134.622554
F 5.147611 0.000000 156.443151
F 4.538107 0.000000 178.263747
F 3.928603 0.000000 200.084344
F 3.319098 0.000000 221.904941
F 2.709594 0.000000 243.725537
F 9.414143 23.153258 3.698975
F 8.804638 23.153258 25.519571
F 8.195134 23.153258 47.340168
F 7.585629 23.153258 69.160765
F 6.976125 23.153258 90.981361
F 6.366620 23.153258 112.801958
F 5.757116 23.153258 134.622554
F 5.147611 23.153258 156.443151
F 4.538107 23.153258 178.263747
F 3.928603 23.153258 200.084344
F 3.319098 23.153258 221.904941
F 2.709594 23.153258 243.725537
F 9.414143 46.306515 3.698975
F 8.804638 46.306515 25.519571
F 8.195134 46.306515 47.340168
F 7.585629 46.306515 69.160765
F 6.976125 46.306515 90.981361
F 6.366620 46.306515 112.801958
F 5.757116 46.306515 134.622554
F 5.147611 46.306515 156.443151
F 4.538107 46.306515 178.263747
F 3.928603 46.306515 200.084344
F 3.319098 46.306515 221.904941
F 2.709594 46.306515 243.725537
F 36.138822 0.000000 4.445463
F 35.529318 0.000000 26.266059
F 34.919813 0.000000 48.086656
F 34.310309 0.000000 69.907253
F 33.700804 0.000000 91.727849
F 33.091300 0.000000 113.548446
F 32.481795 0.000000 135.369042
F 31.872291 0.000000 157.189639
F 31.262786 0.000000 179.010235
F 30.653282 0.000000 200.830831
F 30.043778 0.000000 222.651429
F 29.434273 0.000000 244.472025
F 36.138822 23.153258 4.445463
F 35.529318 23.153258 26.266059
F 34.919813 23.153258 48.086656
F 34.310309 23.153258 69.907253
F 33.700804 23.153258 91.727849
F 33.091300 23.153258 113.548446
F 32.481795 23.153258 135.369042
F 31.872291 23.153258 157.189639
F 31.262786 23.153258 179.010235
F 30.653282 23.153258 200.830831
F 30.043778 23.153258 222.651429
F 29.434273 23.153258 244.472025
F 36.138822 46.306515 4.445463
F 35.529318 46.306515 26.266059
F 34.919813 46.306515 48.086656
F 34.310309 46.306515 69.907253
F 33.700804 46.306515 91.727849
F 33.091300 46.306515 113.548446
F 32.481795 46.306515 135.369042
F 31.872291 46.306515 157.189639
F 31.262786 46.306515 179.010235
F 30.653282 46.306515 200.830831
F 30.043778 46.306515 222.651429
F 29.434273 46.306515 244.472025
F 62.863502 0.000000 5.191951
F 62.253998 0.000000 27.012547
F 61.644494 0.000000 48.833144
F 61.034989 0.000000 70.653740
F 60.425485 0.000000 92.474337
F 59.815980 0.000000 114.294934
F 59.206476 0.000000 136.115530
F 58.596971 0.000000 157.936127
F 57.987467 0.000000 179.756723
F 57.377962 0.000000 201.577319
F 56.768458 0.000000 223.397917
F 56.158953 0.000000 245.218513
F 62.863502 23.153258 5.191951
F 62.253998 23.153258 27.012547
F 61.644494 23.153258 48.833144
F 61.034989 23.153258 70.653740
F 60.425485 23.153258 92.474337
F 59.815980 23.153258 114.294934
F 59.206476 23.153258 136.115530
F 58.596971 23.153258 157.936127
F 57.987467 23.153258 179.756723
F 57.377962 23.153258 201.577319
F 56.768458 23.153258 223.397917
F 56.158953 23.153258 245.218513
F 62.863502 46.306515 5.191951
F 62.253998 46.306515 27.012547
F 61.644494 46.306515 48.833144
F 61.034989 46.306515 70.653740
F 60.425485 46.306515 92.474337
F 59.815980 46.306515 114.294934
F 59.206476 46.306515 136.115530
F 58.596971 46.306515 157.936127
F 57.987467 46.306515 179.756723
F 57.377962 46.306515 201.577319
F 56.768458 46.306515 223.397917
F 56.158953 46.306515 245.218513
F 18.322366 7.717750 3.947804
F 17.712862 7.717750 25.768401
F 17.103357 7.717750 47.588998
F 16.493853 7.717750 69.409594
F 15.884348 7.717750 91.230190
F 15.274844 7.717750 113.050787
F 14.665339 7.717750 134.871383
F 14.055835 7.717750 156.691980
F 13.446331 7.717750 178.512577
F 12.836826 7.717750 200.333173
F 12.227322 7.717750 222.153770
F 11.617817 7.717750 243.974366
F 18.322366 30.871007 3.947804
F 17.712862 30.871007 25.768401
F 17.103357 30.871007 47.588998
F 16.493853 30.871007 69.409594
F 15.884348 30.871007 91.230190
F 15.274844 30.871007 113.050787
F 14.665339 30.871007 134.871383
F 14.055835 30.871007 156.691980
F 13.446331 30.871007 178.512577
F 12.836826 30.871007 200.333173
F 12.227322 30.871007 222.153770
F 11.617817 30.871007 243.974366
F 18.322366 54.024265 3.947804
F 17.712862 54.024265 25.768401
F 17.103357 54.024265 47.588998
F 16.493853 54.024265 69.409594
F 15.884348 54.024265 91.230190
F 15.274844 54.024265 113.050787
F 14.665339 54.024265 134.871383
F 14.055835 54.024265 156.691980
F 13.446331 54.024265 178.512577
F 12.836826 54.024265 200.333173
F 12.227322 54.024265 222.153770
F 11.617817 54.024265 243.974366
F 45.047045 7.717750 4.694292
F 44.437541 7.717750 26.514888
F 43.828037 7.717750 48.335486
F 43.218532 7.717750 70.156082
F 42.609028 7.717750 91.976678
F 41.999523 7.717750 113.797275
F 41.390019 7.717750 135.617871
F 40.780514 7.717750 157.438468
F 40.171010 7.717750 179.259065
F 39.561505 7.717750 201.079661
F 38.952001 7.717750 222.900258
F 38.342497 7.717750 244.720854
F 45.047045 30.871007 4.694292
F 44.437541 30.871007 26.514888
F 43.828037 30.871007 48.335486
F 43.218532 30.871007 70.156082
F 42.609028 30.871007 91.976678
F 41.999523 30.871007 113.797275
F 41.390019 30.871007 135.617871
F 40.780514 30.871007 157.438468
F 40.171010 30.871007 179.259065
F 39.561505 30.871007 201.079661
F 38.952001 30.871007 222.900258
F 38.342497 30.871007 244.720854
F 45.047045 54.024265 4.694292
F 44.437541 54.024265 26.514888
F 43.828037 54.024265 48.335486
F 43.218532 54.024265 70.156082
F 42.609028 54.024265 91.976678
F 41.999523 54.024265 113.797275
F 41.390019 54.024265 135.617871
F 40.780514 54.024265 157.438468
F 40.171010 54.024265 179.259065
F 39.561505 54.024265 201.079661
F 38.952001 54.024265 222.900258
F 38.342497 54.024265 244.720854
F 65.067177 7.717750 245.467342
F 65.067177 30.871007 245.467342
F 65.067177 54.024265 245.467342
F 18.322366 15.435502 3.947803
F 17.712862 15.435502 25.768400
F 17.103357 15.435502 47.588997
F 16.493853 15.435502 69.409593
F 15.884348 15.435502 91.230189
F 15.274844 15.435502 113.050786
F 14.665339 15.435502 134.871382
F 14.055835 15.435502 156.691979
F 13.446331 15.435502 178.512576
F 12.836826 15.435502 200.333172
F 12.227322 15.435502 222.153769
F 11.617817 15.435502 243.974365
F 18.322366 38.588760 3.947803
F 17.712862 38.588760 25.768400
F 17.103357 38.588760 47.588997
F 16.493853 38.588760 69.409593
F 15.884348 38.588760 91.230189
F 15.274844 38.588760 113.050786
F 14.665339 38.588760 134.871382
F 14.055835 38.588760 156.691979
F 13.446331 38.588760 178.512576
F 12.836826 38.588760 200.333172
F 12.227322 38.588760 222.153769
F 11.617817 38.588760 243.974365
F 18.322366 61.742017 3.947803
F 17.712862 61.742017 25.768400
F 17.103357 61.742017 47.588997
F 16.493853 61.742017 69.409593
F 15.884348 61.742017 91.230189
F 15.274844 61.742017 113.050786
F 14.665339 61.742017 134.871382
F 14.055835 61.742017 156.691979
F 13.446331 61.742017 178.512576
F 12.836826 61.742017 200.333172
F 12.227322 61.742017 222.153769
F 11.617817 61.742017 243.974365
F 45.047046 15.435502 4.694291
F 44.437541 15.435502 26.514887
F 43.828037 15.435502 48.335485
F 43.218532 15.435502 70.156081
F 42.609028 15.435502 91.976677
F 41.999523 15.435502 113.797274
F 41.390019 15.435502 135.617870
F 40.780514 15.435502 157.438467
F 40.171010 15.435502 179.259064
F 39.561505 15.435502 201.079660
F 38.952001 15.435502 222.900257
F 38.342497 15.435502 244.720853
F 45.047046 38.588760 4.694291
F 44.437541 38.588760 26.514887
F 43.828037 38.588760 48.335485
F 43.218532 38.588760 70.156081
F 42.609028 38.588760 91.976677
F 41.999523 38.588760 113.797274
F 41.390019 38.588760 135.617870
F 40.780514 38.588760 157.438467
F 40.171010 38.588760 179.259064
F 39.561505 38.588760 201.079660
F 38.952001 38.588760 222.900257
F 38.342497 38.588760 244.720853
F 45.047046 61.742017 4.694291
F 44.437541 61.742017 26.514887
F 43.828037 61.742017 48.335485
F 43.218532 61.742017 70.156081
F 42.609028 61.742017 91.976677
F 41.999523 61.742017 113.797274
F 41.390019 61.742017 135.617870
F 40.780514 61.742017 157.438467
F 40.171010 61.742017 179.259064
F 39.561505 61.742017 201.079660
F 38.952001 61.742017 222.900257
F 38.342497 61.742017 244.720853
F 65.067177 15.435502 245.467341
F 65.067177 38.588760 245.467341
F 65.067177 61.742017 245.467341
F 18.322366 0.000000 3.947804
F 17.712862 0.000000 25.768401
F 17.103357 0.000000 47.588998
F 16.493853 0.000000 69.409594
F 15.884348 0.000000 91.230190
F 15.274844 0.000000 113.050787
F 14.665339 0.000000 134.871383
F 14.055835 0.000000 156.691980
F 13.446331 0.000000 178.512577
F 12.836826 0.000000 200.333173
F 12.227322 0.000000 222.153770
F 11.617817 0.000000 243.974366
F 18.322366 23.153258 3.947804
F 17.712862 23.153258 25.768401
F 17.103357 23.153258 47.588998
F 16.493853 23.153258 69.409594
F 15.884348 23.153258 91.230190
F 15.274844 23.153258 113.050787
F 14.665339 23.153258 134.871383
F 14.055835 23.153258 156.691980
F 13.446331 23.153258 178.512577
F 12.836826 23.153258 200.333173
F 12.227322 23.153258 222.153770
F 11.617817 23.153258 243.974366
F 18.322366 46.306515 3.947804
F 17.712862 46.306515 25.768401
F 17.103357 46.306515 47.588998
F 16.493853 46.306515 69.409594
F 15.884348 46.306515 91.230190
F 15.274844 46.306515 113.050787
F 14.665339 46.306515 134.871383
F 14.055835 46.306515 156.691980
F 13.446331 46.306515 178.512577
F 12.836826 46.306515 200.333173
F 12.227322 46.306515 222.153770
F 11.617817 46.306515 243.974366
F 45.047045 0.000000 4.694292
F 44.437541 0.000000 26.514888
F 43.828037 0.000000 48.335486
F 43.218532 0.000000 70.156082
F 42.609028 0.000000 91.976678
F 41.999523 0.000000 113.797275
F 41.390019 0.000000 135.617871
F 40.780514 0.000000 157.438468
F 40.171010 0.000000 179.259065
F 39.561505 0.000000 201.079661
F 38.952001 0.000000 222.900258
F 38.342497 0.000000 244.720854
F 45.047045 23.153258 4.694292
F 44.437541 23.153258 26.514888
F 43.828037 23.153258 48.335486
F 43.218532 23.153258 70.156082
F 42.609028 23.153258 91.976678
F 41.999523 23.153258 113.797275
F 41.390019 23.153258 135.617871
F 40.780514 23.153258 157.438468
F 40.171010 23.153258 179.259065
F 39.561505 23.153258 201.079661
F 38.952001 23.153258 222.900258
F 38.342497 23.153258 244.720854
F 45.047045 46.306515 4.694292
F 44.437541 46.306515 26.514888
F 43.828037 46.306515 48.335486
F 43.218532 46.306515 70.156082
F 42.609028 46.306515 91.976678
F 41.999523 46.306515 113.797275
F 41.390019 46.306515 135.617871
F 40.780514 46.306515 157.438468
F 40.171010 46.306515 179.259065
F 39.561505 46.306515 201.079661
F 38.952001 46.306515 222.900258
F 38.342497 46.306515 244.720854
F 65.067177 0.000000 245.467342
F 65.067177 23.153258 245.467342
F 65.067177 46.306515 245.467342
F 27.230597 7.717750 4.196633
F 26.621092 7.717750 26.017229
F 26.011588 7.717750 47.837826
F 25.402083 7.717750 69.658422
F 24.792579 7.717750 91.479019
F 24.183074 7.717750 113.299616
F 23.573570 7.717750 135.120212
F 22.964065 7.717750 156.940809
F 22.354561 7.717750 178.761405
F 21.745057 7.717750 200.582002
F 21.135552 7.717750 222.402598
F 20.526048 7.717750 244.223195
F 27.230597 30.871008 4.196633
F 26.621092 30.871008 26.017229
F 26.011588 30.871008 47.837826
F 25.402083 30.871008 69.658422
F 24.792579 30.871008 91.479019
F 24.183074 30.871008 113.299616
F 23.573570 30.871008 135.120212
F 22.964065 30.871008 156.940809
F 22.354561 30.871008 178.761405
F 21.745057 30.871008 200.582002
F 21.135552 30.871008 222.402598
F 20.526048 30.871008 244.223195
F 27.230597 54.024265 4.196633
F 26.621092 54.024265 26.017229
F 26.011588 54.024265 47.837826
F 25.402083 54.024265 69.658422
F 24.792579 54.024265 91.479019
F 24.183074 54.024265 113.299616
F 23.573570 54.024265 135.120212
F 22.964065 54.024265 156.940809
F 22.354561 54.024265 178.761405
F 21.745057 54.024265 200.582002
F 21.135552 54.024265 222.402598
F 20.526048 54.024265 244.223195
F 53.955276 7.717750 4.943121
F 53.345772 7.717750 26.763717
F 52.736267 7.717750 48.584314
F 52.126763 7.717750 70.404910
F 51.517258 7.717750 92.225507
F 50.907754 7.717750 114.046103
F 50.298249 7.717750 135.866700
F 49.688745 7.717750 157.687297
F 49.079240 7.717750 179.507893
F 48.469736 7.717750 201.328490
F 47.860231 7.717750 223.149086
F 47.250727 7.717750 244.969682
F 53.955276 30.871008 4.943121
F 53.345772 30.871008 26.763717
F 52.736267 30.871008 48.584314
F 52.126763 30.871008 70.404910
F 51.517258 30.871008 92.225507
F 50.907754 30.871008 114.046103
F 50.298249 30.871008 135.866700
F 49.688745 30.871008 157.687297
F 49.079240 30.871008 179.507893
F 48.469736 30.871008 201.328490
F 47.860231 30.871008 223.149086
F 47.250727 30.871008 244.969682
F 53.955276 54.024265 4.943121
F 53.345772 54.024265 26.763717
F 52.736267 54.024265 48.584314
F 52.126763 54.024265 70.404910
F 51.517258 54.024265 92.225507
F 50.907754 54.024265 114.046103
F 50.298249 54.024265 135.866700
F 49.688745 54.024265 157.687297
F 49.079240 54.024265 179.507893
F 48.469736 54.024265 201.328490
F 47.860231 54.024265 223.149086
F 47.250727 54.024265 244.969682
F 27.230597 15.435503 4.196632
F 26.621092 15.435503 26.017228
F 26.011588 15.435503 47.837825
F 25.402083 15.435503 69.658421
F 24.792579 15.435503 91.479018
F 24.183074 15.435503 113.299615
F 23.573570 15.435503 135.120211
F 22.964065 15.435503 156.940808
F 22.354561 15.435503 178.761404
F 21.745057 15.435503 200.582001
F 21.135552 15.435503 222.402597
F 20.526048 15.435503 244.223194
F 27.230597 38.588760 4.196632
F 26.621092 38.588760 26.017228
F 26.011588 38.588760 47.837825
F 25.402083 38.588760 69.658421
F 24.792579 38.588760 91.479018
F 24.183074 38.588760 113.299615
F 23.573570 38.588760 135.120211
F 22.964065 38.588760 156.940808
F 22.354561 38.588760 178.761404
F 21.745057 38.588760 200.582001
F 21.135552 38.588760 222.402597
F 20.526048 38.588760 244.223194
F 27.230597 61.742018 4.196632
F 26.621092 61.742018 26.017228
F 26.011588 61.742018 47.837825
F 25.402083 61.742018 69.658421
F 24.792579 61.742018 91.479018
F 24.183074 61.742018 113.299615
F 23.573570 61.742018 135.120211
F 22.964065 61.742018 156.940808
F 22.354561 61.742018 178.761404
F 21.745057 61.742018 200.582001
F 21.135552 61.742018 222.402597
F 20.526048 61.742018 244.223194
F 53.955276 15.435503 4.943120
F 53.345772 15.435503 26.763716
F 52.736267 15.435503 48.584313
F 52.126763 15.435503 70.404909
F 51.517258 15.435503 92.225506
F 50.907754 15.435503 114.046102
F 50.298249 15.435503 135.866699
F 49.688745 15.435503 157.687296
F 49.079240 15.435503 179.507892
F 48.469736 15.435503 201.328489
F 47.860232 15.435503 223.149085
F 47.250727 15.435503 244.969681
F 53.955276 38.588760 4.943120
F 53.345772 38.588760 26.763716
F 52.736267 38.588760 48.584313
F 52.126763 38.588760 70.404909
F 51.517258 38.588760 92.225506
F 50.907754 38.588760 114.046102
F 50.298249 38.588760 135.866699
F 49.688745 38.588760 157.687296
F 49.079240 38.588760 179.507892
F 48.469736 38.588760 201.328489
F 47.860232 38.588760 223.149085
F 47.250727 38.588760 244.969681
F 53.955276 61.742018 4.943120
F 53.345772 61.742018 26.763716
F 52.736267 61.742018 48.584313
F 52.126763 61.742018 70.404909
F 51.517258 61.742018 92.225506
F 50.907754 61.742018 114.046102
F 50.298249 61.742018 135.866699
F 49.688745 61.742018 157.687296
F 49.079240 61.742018 179.507892
F 48.469736 61.742018 201.328489
F 47.860232 61.742018 223.149085
F 47.250727 61.742018 244.969681
F 27.230597 0.000001 4.196633
F 26.621092 0.000001 26.017229
F 26.011588 0.000001 47.837826
F 25.402083 0.000001 69.658422
F 24.792579 0.000001 91.479019
F 24.183074 0.000001 113.299616
F 23.573570 0.000001 135.120212
F 22.964065 0.000001 156.940809
F 22.354561 0.000001 178.761405
F 21.745057 0.000001 200.582002
F 21.135552 0.000001 222.402598
F 20.526048 0.000001 244.223195
F 27.230597 23.153258 4.196633
F 26.621092 23.153258 26.017229
F 26.011588 23.153258 47.837826
F 25.402083 23.153258 69.658422
F 24.792579 23.153258 91.479019
F 24.183074 23.153258 113.299616
F 23.573570 23.153258 135.120212
F 22.964065 23.153258 156.940809
F 22.354561 23.153258 178.761405
F 21.745057 23.153258 200.582002
F 21.135552 23.153258 222.402598
F 20.526048 23.153258 244.223195
F 27.230597 46.306516 4.196633
F 26.621092 46.306516 26.017229
F 26.011588 46.306516 47.837826
F 25.402083 46.306516 69.658422
F 24.792579 46.306516 91.479019
F 24.183074 46.306516 113.299616
F 23.573570 46.306516 135.120212
F 22.964065 46.306516 156.940809
F 22.354561 46.306516 178.761405
F 21.745057 46.306516 200.582002
F 21.135552 46.306516 222.402598
F 20.526048 46.306516 244.223195
F 53.955276 0.000001 4.943121
F 53.345772 0.000001 26.763717
F 52.736267 0.000001 48.584314
F 52.126763 0.000001 70.404910
F 51.517258 0.000001 92.225507
F 50.907754 0.000001 114.046103
F 50.298249 0.000001 135.866700
F 49.688745 0.000001 157.687297
F 49.079240 0.000001 179.507893
F 48.469736 0.000001 201.328490
F 47.860231 0.000001 223.149086
F 47.250727 0.000001 244.969682
F 53.955276 23.153258 4.943121
F 53.345772 23.153258 26.763717
F 52.736267 23.153258 48.584314
F 52.126763 23.153258 70.404910
F 51.517258 23.153258 92.225507
F 50.907754 23.153258 114.046103
F 50.298249 23.153258 135.866700
F 49.688745 23.153258 157.687297
F 49.079240 23.153258 179.507893
F 48.469736 23.153258 201.328490
F 47.860231 23.153258 223.149086
F 47.250727 23.153258 244.969682
F 53.955276 46.306516 4.943121
F 53.345772 46.306516 26.763717
F 52.736267 46.306516 48.584314
F 52.126763 46.306516 70.404910
F 51.517258 46.306516 92.225507
F 50.907754 46.306516 114.046103
F 50.298249 46.306516 135.866700
F 49.688745 46.306516 157.687297
F 49.079240 46.306516 179.507893
F 48.469736 46.306516 201.328490
F 47.860231 46.306516 223.149086
F 47.250727 46.306516 244.969682
F 9.515713 5.145166 0.062209
F 8.906208 5.145166 21.882805
F 8.296704 5.145166 43.703402
F 7.687199 5.145166 65.523999
F 7.077695 5.145166 87.344595
F 6.468190 5.145166 109.165191
F 5.858686 5.145166 130.985788
F 5.249182 5.145166 152.806384
F 4.639677 5.145166 174.626982
F 4.030173 5.145166 196.447578
F 3.420668 5.145166 218.268174
F 2.811164 5.145166 240.088771
F 9.515713 28.298423 0.062209
F 8.906208 28.298423 21.882805
F 8.296704 28.298423 43.703402
F 7.687199 28.298423 65.523999
F 7.077695 28.298423 87.344595
F 6.468190 28.298423 109.165191
F 5.858686 28.298423 130.985788
F 5.249182 28.298423 152.806384
F 4.639677 28.298423 174.626982
F 4.030173 28.298423 196.447578
F 3.420668 28.298423 218.268174
F 2.811164 28.298423 240.088771
F 9.515713 51.451681 0.062209
F 8.906208 51.451681 21.882805
F 8.296704 51.451681 43.703402
F 7.687199 51.451681 65.523999
F 7.077695 51.451681 87.344595
F 6.468190 51.451681 109.165191
F 5.858686 51.451681 130.985788
F 5.249182 51.451681 152.806384
F 4.639677 51.451681 174.626982
F 4.030173 51.451681 196.447578
F 3.420668 51.451681 218.268174
F 2.811164 51.451681 240.088771
F 36.240392 5.145166 0.808697
F 35.630888 5.145166 22.629293
F 35.021383 5.145166 44.449889
F 34.411879 5.145166 66.270487
F 33.802374 5.145166 88.091083
F 33.192870 5.145166 109.911679
F 32.583365 5.145166 131.732276
F 31.973861 5.145166 153.552872
F 31.364356 5.145166 175.373469
F 30.754852 5.145166 197.194066
F 30.145348 5.145166 219.014662
F 29.535843 5.145166 240.835259
F 36.240392 28.298423 0.808697
F 35.630888 28.298423 22.629293
F 35.021383 28.298423 44.449889
F 34.411879 28.298423 66.270487
F 33.802374 28.298423 88.091083
F 33.192870 28.298423 109.911679
F 32.583365 28.298423 131.732276
F 31.973861 28.298423 153.552872
F 31.364356 28.298423 175.373469
F 30.754852 28.298423 197.194066
F 30.145348 28.298423 219.014662
F 29.535843 28.298423 240.835259
F 36.240392 51.451681 0.808697
F 35.630888 51.451681 22.629293
F 35.021383 51.451681 44.449889
F 34.411879 51.451681 66.270487
F 33.802374 51.451681 88.091083
F 33.192870 51.451681 109.911679
F 32.583365 51.451681 131.732276
F 31.973861 51.451681 153.552872
F 31.364356 51.451681 175.373469
F 30.754852 51.451681 197.194066
F 30.145348 51.451681 219.014662
F 29.535843 51.451681 240.835259
F 62.965071 5.145166 1.555185
F 62.355567 5.145166 23.375781
F 61.746063 5.145166 45.196377
F 61.136558 5.145166 67.016974
F 60.527054 5.145166 88.837571
F 59.917549 5.145166 110.658167
F 59.308045 5.145166 132.478764
F 58.698540 5.145166 154.299360
F 58.089036 5.145166 176.119957
F 57.479531 5.145166 197.940553
F 56.870027 5.145166 219.761150
F 56.260523 5.145166 241.581747
F 62.965071 28.298423 1.555185
F 62.355567 28.298423 23.375781
F 61.746063 28.298423 45.196377
F 61.136558 28.298423 67.016974
F 60.527054 28.298423 88.837571
F 59.917549 28.298423 110.658167
F 59.308045 28.298423 132.478764
F 58.698540 28.298423 154.299360
F 58.089036 28.298423 176.119957
F 57.479531 28.298423 197.940553
F 56.870027 28.298423 219.761150
F 56.260523 28.298423 241.581747
F 62.965071 51.451681 1.555185
F 62.355567 51.451681 23.375781
F 61.746063 51.451681 45.196377
F 61.136558 51.451681 67.016974
F 60.527054 51.451681 88.837571
F 59.917549 51.451681 110.658167
F 59.308045 51.451681 132.478764
F 58.698540 51.451681 154.299360
F 58.089036 51.451681 176.119957
F 57.479531 51.451681 197.940553
F 56.870027 51.451681 219.761150
F 56.260523 51.451681 241.581747
F 9.515713 12.862918 0.062208
F 8.906208 12.862918 21.882804
F 8.296704 12.862918 43.703401
F 7.687199 12.862918 65.523998
F 7.077695 12.862918 87.344594
F 6.468190 12.862918 109.165191
F 5.858686 12.862918 130.985787
F 5.249182 12.862918 152.806383
F 4.639677 12.862918 174.626981
F 4.030173 12.862918 196.447577
F 3.420668 12.862918 218.268173
F 2.811164 12.862918 240.088770
F 9.515713 36.016175 0.062208
F 8.906208 36.016175 21.882804
F 8.296704 36.016175 43.703401
F 7.687199 36.016175 65.523998
F 7.077695 36.016175 87.344594
F 6.468190 36.016175 109.165191
F 5.858686 36.016175 130.985787
F 5.249182 36.016175 152.806383
F 4.639677 36.016175 174.626981
F 4.030173 36.016175 196.447577
F 3.420668 36.016175 218.268173
F 2.811164 36.016175 240.088770
F 9.515713 59.169433 0.062208
F 8.906208 59.169433 21.882804
F 8.296704 59.169433 43.703401
F 7.687199 59.169433 65.523998
F 7.077695 59.169433 87.344594
F 6.468190 59.169433 109.165191
F 5.858686 59.169433 130.985787
F 5.249182 59.169433 152.806383
F 4.639677 59.169433 174.626981
F 4.030173 59.169433 196.447577
F 3.420668 59.169433 218.268173
F 2.811164 59.169433 240.088770
F 36.240392 12.862918 0.808696
F 35.630888 12.862918 22.629292
F 35.021383 12.862918 44.449888
F 34.411879 12.862918 66.270486
F 33.802374 12.862918 88.091082
F 33.192870 12.862918 109.911679
F 32.583365 12.862918 131.732275
F 31.973861 12.862918 153.552871
F 31.364357 12.862918 175.373468
F 30.754852 12.862918 197.194065
F 30.145348 12.862918 219.014661
F 29.535843 12.862918 240.835258
F 36.240392 36.016175 0.808696
F 35.630888 36.016175 22.629292
F 35.021383 36.016175 44.449888
F 34.411879 36.016175 66.270486
F 33.802374 36.016175 88.091082
F 33.192870 36.016175 109.911679
F 32.583365 36.016175 131.732275
F 31.973861 36.016175 153.552871
F 31.364357 36.016175 175.373468
F 30.754852 36.016175 197.194065
F 30.145348 36.016175 219.014661
F 29.535843 36.016175 240.835258
F 36.240392 59.169433 0.808696
F 35.630888 59.169433 22.629292
F 35.021383 59.169433 44.449888
F 34.411879 59.169433 66.270486
F 33.802374 59.169433 88.091082
F 33.192870 59.169433 109.911679
F 32.583365 59.169433 131.732275
F 31.973861 59.169433 153.552871
F 31.364357 59.169433 175.373468
F 30.754852 59.169433 197.194065
F 30.145348 59.169433 219.014661
F 29.535843 59.169433 240.835258
F 62.965072 12.862918 1.555184
F 62.355567 12.862918 23.375780
F 61.746063 12.862918 45.196376
F 61.136558 12.862918 67.016973
F 60.527054 12.862918 88.837570
F 59.917549 12.862918 110.658167
F 59.308045 12.862918 132.478763
F 58.698540 12.862918 154.299359
F 58.089036 12.862918 176.119956
F 57.479531 12.862918 197.940552
F 56.870027 12.862918 219.761149
F 56.260523 12.862918 241.581746
F 62.965072 36.016175 1.555184
F 62.355567 36.016175 23.375780
F 61.746063 36.016175 45.196376
F 61.136558 36.016175 67.016973
F 60.527054 36.016175 88.837570
F 59.917549 36.016175 110.658167
F 59.308045 36.016175 132.478763
F 58.698540 36.016175 154.299359
F 58.089036 36.016175 176.119956
F 57.479531 36.016175 197.940552
F 56.870027 36.016175 219.761149
F 56.260523 36.016175 241.581746
F 62.965072 59.169433 1.555184
F 62.355567 59.169433 23.375780
F 61.746063 59.169433 45.196376
F 61.136558 59.169433 67.016973
F 60.527054 59.169433 88.837570
F 59.917549 59.169433 110.658167
F 59.308045 59.169433 132.478763
F 58.698540 59.169433 154.299359
F 58.089036 59.169433 176.119956
F 57.479531 59.169433 197.940552
F 56.870027 59.169433 219.761149
F 56.260523 59.169433 241.581746
F 9.515713 20.580673 0.062208
F 8.906208 20.580673 21.882805
F 8.296704 20.580673 43.703402
F 7.687199 20.580673 65.523998
F 7.077695 20.580673 87.344595
F 6.468190 20.580673 109.165191
F 5.858686 20.580673 130.985788
F 5.249182 20.580673 152.806384
F 4.639677 20.580673 174.626981
F 4.030173 20.580673 196.447578
F 3.420668 20.580673 218.268174
F 2.811164 20.580673 240.088771
F 9.515713 43.733931 0.062208
F 8.906208 43.733931 21.882805
F 8.296704 43.733931 43.703402
F 7.687199 43.733931 65.523998
F 7.077695 43.733931 87.344595
F 6.468190 43.733931 109.165191
F 5.858686 43.733931 130.985788
F 5.249182 43.733931 152.806384
F 4.639677 43.733931 174.626981
F 4.030173 43.733931 196.447578
F 3.420668 43.733931 218.268174
F 2.811164 43.733931 240.088771
F 9.515713 66.887188 0.062208
F 8.906208 66.887188 21.882805
F 8.296704 66.887188 43.703402
F 7.687199 66.887188 65.523998
F 7.077695 66.887188 87.344595
F 6.468190 66.887188 109.165191
F 5.858686 66.887188 130.985788
F 5.249182 66.887188 152.806384
F 4.639677 66.887188 174.626981
F 4.030173 66.887188 196.447578
F 3.420668 66.887188 218.268174
F 2.811164 66.887188 240.088771
F 36.240392 20.580673 0.808696
F 35.630888 20.580673 22.629293
F 35.021383 20.580673 44.449889
F 34.411879 20.580673 66.270486
F 33.802374 20.580673 88.091083
F 33.192870 20.580673 109.911679
F 32.583365 20.580673 131.732276
F 31.973861 20.580673 153.552872
F 31.364357 20.580673 175.373468
F 30.754852 20.580673 197.194066
F 30.145348 20.580673 219.014662
F 29.535843 20.580673 240.835259
F 36.240392 43.733931 0.808696
F 35.630888 43.733931 22.629293
F 35.021383 43.733931 44.449889
F 34.411879 43.733931 66.270486
F 33.802374 43.733931 88.091083
F 33.192870 43.733931 109.911679
F 32.583365 43.733931 131.732276
F 31.973861 43.733931 153.552872
F 31.364357 43.733931 175.373468
F 30.754852 43.733931 197.194066
F 30.145348 43.733931 219.014662
F 29.535843 43.733931 240.835259
F 36.240392 66.887188 0.808696
F 35.630888 66.887188 22.629293
F 35.021383 66.887188 44.449889
F 34.411879 66.887188 66.270486
F 33.802374 66.887188 88.091083
F 33.192870 66.887188 109.911679
F 32.583365 66.887188 131.732276
F 31.973861 66.887188 153.552872
F 31.364357 66.887188 175.373468
F 30.754852 66.887188 197.194066
F 30.145348 66.887188 219.014662
F 29.535843 66.887188 240.835259
F 62.965072 20.580673 1.555184
F 62.355567 20.580673 23.375781
F 61.746063 20.580673 45.196377
F 61.136558 20.580673 67.016973
F 60.527054 20.580673 88.837571
F 59.917549 20.580673 110.658167
F 59.308045 20.580673 132.478764
F 58.698540 20.580673 154.299360
F 58.089036 20.580673 176.119956
F 57.479531 20.580673 197.940553
F 56.870027 20.580673 219.761150
F 56.260523 20.580673 241.581747
F 62.965072 43.733931 1.555184
F 62.355567 43.733931 23.375781
F 61.746063 43.733931 45.196377
F 61.136558 43.733931 67.016973
F 60.527054 43.733931 88.837571
F 59.917549 43.733931 110.658167
F 59.308045 43.733931 132.478764
F 58.698540 43.733931 154.299360
F 58.089036 43.733931 176.119956
F 57.479531 43.733931 197.940553
F 56.870027 43.733931 219.761150
F 56.260523 43.733931 241.581747
F 62.965072 66.887188 1.555184
F 62.355567 66.887188 23.375781
F 61.746063 66.887188 45.196377
F 61.136558 66.887188 67.016973
F 60.527054 66.887188 88.837571
F 59.917549 66.887188 110.658167
F 59.308045 66.887188 132.478764
F 58.698540 66.887188 154.299360
F 58.089036 66.887188 176.119956
F 57.479531 66.887188 197.940553
F 56.870027 66.887188 219.761150
F 56.260523 66.887188 241.581747
F 18.423935 5.145165 0.311037
F 17.814431 5.145165 22.131634
F 17.204926 5.145165 43.952231
F 16.595422 5.145165 65.772827
F 15.985917 5.145165 87.593424
F 15.376413 5.145165 109.414020
F 14.766909 5.145165 131.234616
F 14.157404 5.145165 153.055214
F 13.547900 5.145165 174.875810
F 12.938395 5.145165 196.696407
F 12.328891 5.145165 218.517003
F 11.719386 5.145165 240.337599
F 18.423935 28.298422 0.311037
F 17.814431 28.298422 22.131634
F 17.204926 28.298422 43.952231
F 16.595422 28.298422 65.772827
F 15.985917 28.298422 87.593424
F 15.376413 28.298422 109.414020
F 14.766909 28.298422 131.234616
F 14.157404 28.298422 153.055214
F 13.547900 28.298422 174.875810
F 12.938395 28.298422 196.696407
F 12.328891 28.298422 218.517003
F 11.719386 28.298422 240.337599
F 18.423935 51.451680 0.311037
F 17.814431 51.451680 22.131634
F 17.204926 51.451680 43.952231
F 16.595422 51.451680 65.772827
F 15.985917 51.451680 87.593424
F 15.376413 51.451680 109.414020
F 14.766909 51.451680 131.234616
F 14.157404 51.451680 153.055214
F 13.547900 51.451680 174.875810
F 12.938395 51.451680 196.696407
F 12.328891 51.451680 218.517003
F 11.719386 51.451680 240.337599
F 45.148615 5.145165 1.057525
F 44.539110 5.145165 22.878121
F 43.929606 5.145165 44.698719
F 43.320101 5.145165 66.519315
F 42.710597 5.145165 88.339912
F 42.101092 5.145165 110.160508
F 41.491588 5.145165 131.981104
F 40.882083 5.145165 153.801701
F 40.272579 5.145165 175.622298
F 39.663075 5.145165 197.442895
F 39.053570 5.145165 219.263491
F 38.444066 5.145165 241.084087
F 45.148615 28.298422 1.057525
F 44.539110 28.298422 22.878121
F 43.929606 28.298422 44.698719
F 43.320101 28.298422 66.519315
F 42.710597 28.298422 88.339912
F 42.101092 28.298422 110.160508
F 41.491588 28.298422 131.981104
F 40.882083 28.298422 153.801701
F 40.272579 28.298422 175.622298
F 39.663075 28.298422 197.442895
F 39.053570 28.298422 219.263491
F 38.444066 28.298422 241.084087
F 45.148615 51.451680 1.057525
F 44.539110 51.451680 22.878121
F 43.929606 51.451680 44.698719
F 43.320101 51.451680 66.519315
F 42.710597 51.451680 88.339912
F 42.101092 51.451680 110.160508
F 41.491588 51.451680 131.981104
F 40.882083 51.451680 153.801701
F 40.272579 51.451680 175.622298
F 39.663075 51.451680 197.442895
F 39.053570 51.451680 219.263491
F 38.444066 51.451680 241.084087
F 65.168745 5.145165 241.830575
F 65.168745 28.298422 241.830575
F 65.168745 51.451680 241.830575
F 18.423935 12.862917 0.311036
F 17.814431 12.862917 22.131633
F 17.204926 12.862917 43.952230
F 16.595422 12.862917 65.772826
F 15.985917 12.862917 87.593423
F 15.376413 12.862917 109.414019
F 14.766909 12.862917 131.234615
F 14.157404 12.862917 153.055213
F 13.547900 12.862917 174.875809
F 12.938395 12.862917 196.696406
F 12.328891 12.862917 218.517002
F 11.719386 12.862917 240.337598
F 18.423935 36.016174 0.311036
F 17.814431 36.016174 22.131633
F 17.204926 36.016174 43.952230
F 16.595422 36.016174 65.772826
F 15.985917 36.016174 87.593423
F 15.376413 36.016174 109.414019
F 14.766909 36.016174 131.234615
F 14.157404 36.016174 153.055213
F 13.547900 36.016174 174.875809
F 12.938395 36.016174 196.696406
F 12.328891 36.016174 218.517002
F 11.719386 36.016174 240.337598
F 18.423935 59.169432 0.311036
F 17.814431 59.169432 22.131633
F 17.204926 59.169432 43.952230
F 16.595422 59.169432 65.772826
F 15.985917 59.169432 87.593423
F 15.376413 59.169432 109.414019
F 14.766909 59.169432 131.234615
F 14.157404 59.169432 153.055213
F 13.547900 59.169432 174.875809
F 12.938395 59.169432 196.696406
F 12.328891 59.169432 218.517002
F 11.719386 59.169432 240.337598
F 45.148615 12.862917 1.057524
F 44.539110 12.862917 22.878120
F 43.929606 12.862917 44.698718
F 43.320101 12.862917 66.519314
F 42.710597 12.862917 88.339911
F 42.101092 12.862917 110.160507
F 41.491588 12.862917 131.981103
F 40.882083 12.862917 153.801700
F 40.272579 12.862917 175.622297
F 39.663075 12.862917 197.442894
F 39.053570 12.862917 219.263490
F 38.444066 12.862917 241.084086
F 45.148615 36.016174 1.057524
F 44.539110 36.016174 22.878120
F 43.929606 36.016174 44.698718
F 43.320101 36.016174 66.519314
F 42.710597 36.016174 88.339911
F 42.101092 36.016174 110.160507
F 41.491588 36.016174 131.981103
F 40.882083 36.016174 153.801700
F 40.272579 36.016174 175.622297
F 39.663075 36.016174 197.442894
F 39.053570 36.016174 219.263490
F 38.444066 36.016174 241.084086
F 45.148615 59.169432 1.057524
F 44.539110 59.169432 22.878120
F 43.929606 59.169432 44.698718
F 43.320101 59.169432 66.519314
F 42.710597 59.169432 88.339911
F 42.101092 59.169432 110.160507
F 41.491588 59.169432 131.981103
F 40.882083 59.169432 153.801700
F 40.272579 59.169432 175.622297
F 39.663075 59.169432 197.442894
F 39.053570 59.169432 219.263490
F 38.444066 59.169432 241.084086
F 65.168745 12.862917 241.830574
F 65.168745 36.016174 241.830574
F 65.168745 59.169432 241.830574
F 18.423935 20.580672 0.311037
F 17.814431 20.580672 22.131634
F 17.204926 20.580672 43.952231
F 16.595422 20.580672 65.772827
F 15.985917 20.580672 87.593423
F 15.376413 20.580672 109.414020
F 14.766909 20.580672 131.234616
F 14.157404 20.580672 153.055214
F 13.547900 20.580672 174.875810
F 12.938395 20.580672 196.696406
F 12.328891 20.580672 218.517003
F 11.719386 20.580672 240.337599
F 18.423935 43.733930 0.311037
F 17.814431 43.733930 22.131634
F 17.204926 43.733930 43.952231
F 16.595422 43.733930 65.772827
F 15.985917 43.733930 87.593423
F 15.376413 43.733930 109.414020
F 14.766909 43.733930 131.234616
F 14.157404 43.733930 153.055214
F 13.547900 43.733930 174.875810
F 12.938395 43.733930 196.696406
F 12.328891 43.733930 218.517003
F 11.719386 43.733930 240.337599
F 18.423935 66.887187 0.311037
F 17.814431 66.887187 22.131634
F 17.204926 66.887187 43.952231
F 16.595422 66.887187 65.772827
F 15.985917 66.887187 87.593423
F 15.376413 66.887187 109.414020
F 14.766909 66.887187 131.234616
F 14.157404 66.887187 153.055214
F 13.547900 66.887187 174.875810
F 12.938395 66.887187 196.696406
F 12.328891 66.887187 218.517003
F 11.719386 66.887187 240.337599
F 45.148615 20.580672 1.057525
F 44.539110 20.580672 22.878121
F 43.929606 20.580672 44.698719
F 43.320101 20.580672 66.519315
F 42.710597 20.580672 88.339911
F 42.101092 20.580672 110.160508
F 41.491588 20.580672 131.981104
F 40.882083 20.580672 153.801701
F 40.272579 20.580672 175.622298
F 39.663075 20.580672 197.442894
F 39.053570 20.580672 219.263491
F 38.444066 20.580672 241.084087
F 45.148615 43.733930 1.057525
F 44.539110 43.733930 22.878121
F 43.929606 43.733930 44.698719
F 43.320101 43.733930 66.519315
F 42.710597 43.733930 88.339911
F 42.101092 43.733930 110.160508
F 41.491588 43.733930 131.981104
F 40.882083 43.733930 153.801701
F 40.272579 43.733930 175.622298
F 39.663075 43.733930 197.442894
F 39.053570 43.733930 219.263491
F 38.444066 43.733930 241.084087
F 45.148615 66.887187 1.057525
F 44.539110 66.887187 22.878121
F 43.929606 66.887187 44.698719
F 43.320101 66.887187 66.519315
F 42.710597 66.887187 88.339911
F 42.101092 66.887187 110.160508
F 41.491588 66.887187 131.981104
F 40.882083 66.887187 153.801701
F 40.272579 66.887187 175.622298
F 39.663075 66.887187 197.442894
F 39.053570 66.887187 219.263491
F 38.444066 66.887187 241.084087
F 65.168745 20.580672 241.830575
F 65.168745 43.733930 241.830575
F 65.168745 66.887187 241.830575
F 27.332168 5.145164 0.559866
F 26.722663 5.145164 22.380463
F 26.113159 5.145164 44.201059
F 25.503654 5.145164 66.021656
F 24.894150 5.145164 87.842253
F 24.284645 5.145164 109.662849
F 23.675141 5.145164 131.483446
F 23.065637 5.145164 153.304042
F 22.456132 5.145164 175.124639
F 21.846628 5.145164 196.945235
F 21.237123 5.145164 218.765831
F 20.627619 5.145164 240.586429
F 27.332168 28.298422 0.559866
F 26.722663 28.298422 22.380463
F 26.113159 28.298422 44.201059
F 25.503654 28.298422 66.021656
F 24.894150 28.298422 87.842253
F 24.284645 28.298422 109.662849
F 23.675141 28.298422 131.483446
F 23.065637 28.298422 153.304042
F 22.456132 28.298422 175.124639
F 21.846628 28.298422 196.945235
F 21.237123 28.298422 218.765831
F 20.627619 28.298422 240.586429
F 27.332168 51.451679 0.559866
F 26.722663 51.451679 22.380463
F 26.113159 51.451679 44.201059
F 25.503654 51.451679 66.021656
F 24.894150 51.451679 87.842253
F 24.284645 51.451679 109.662849
F 23.675141 51.451679 131.483446
F 23.065637 51.451679 153.304042
F 22.456132 51.451679 175.124639
F 21.846628 51.451679 196.945235
F 21.237123 51.451679 218.765831
F 20.627619 51.451679 240.586429
F 54.056847 5.145164 1.306354
F 53.447343 5.145164 23.126951
F 52.837838 5.145164 44.947547
F 52.228334 5.145164 66.768144
F 51.618829 5.145164 88.588740
F 51.009325 5.145164 110.409337
F 50.399820 5.145164 132.229934
F 49.790316 5.145164 154.050530
F 49.180811 5.145164 175.871127
F 48.571307 5.145164 197.691723
F 47.961803 5.145164 219.512319
F 47.352298 5.145164 241.332917
F 54.056847 28.298422 1.306354
F 53.447343 28.298422 23.126951
F 52.837838 28.298422 44.947547
F 52.228334 28.298422 66.768144
F 51.618829 28.298422 88.588740
F 51.009325 28.298422 110.409337
F 50.399820 28.298422 132.229934
F 49.790316 28.298422 154.050530
F 49.180811 28.298422 175.871127
F 48.571307 28.298422 197.691723
F 47.961803 28.298422 219.512319
F 47.352298 28.298422 241.332917
F 54.056847 51.451679 1.306354
F 53.447343 51.451679 23.126951
F 52.837838 51.451679 44.947547
F 52.228334 51.451679 66.768144
F 51.618829 51.451679 88.588740
F 51.009325 51.451679 110.409337
F 50.399820 51.451679 132.229934
F 49.790316 51.451679 154.050530
F 49.180811 51.451679 175.871127
F 48.571307 51.451679 197.691723
F 47.961803 51.451679 219.512319
F 47.352298 51.451679 241.332917
F 27.332168 12.862916 0.559866
F 26.722663 12.862916 22.380462
F 26.113159 12.862916 44.201058
F 25.503654 12.862916 66.021655
F 24.894150 12.862916 87.842252
F 24.284645 12.862916 109.662849
F 23.675141 12.862916 131.483445
F 23.065637 12.862916 153.304041
F 22.456132 12.862916 175.124638
F 21.846628 12.862916 196.945234
F 21.237123 12.862916 218.765830
F 20.627619 12.862916 240.586428
F 27.332168 36.016174 0.559866
F 26.722663 36.016174 22.380462
F 26.113159 36.016174 44.201058
F 25.503654 36.016174 66.021655
F 24.894150 36.016174 87.842252
F 24.284645 36.016174 109.662849
F 23.675141 36.016174 131.483445
F 23.065637 36.016174 153.304041
F 22.456132 36.016174 175.124638
F 21.846628 36.016174 196.945234
F 21.237123 36.016174 218.765830
F 20.627619 36.016174 240.586428
F 27.332168 59.169431 0.559866
F 26.722663 59.169431 22.380462
F 26.113159 59.169431 44.201058
F 25.503654 59.169431 66.021655
F 24.894150 59.169431 87.842252
F 24.284645 59.169431 109.662849
F 23.675141 59.169431 131.483445
F 23.065637 59.169431 153.304041
F 22.456132 59.169431 175.124638
F 21.846628 59.169431 196.945234
F 21.237123 59.169431 218.765830
F 20.627619 59.169431 240.586428
F 54.056847 12.862916 1.306354
F 53.447343 12.862916 23.126950
F 52.837838 12.862916 44.947546
F 52.228334 12.862916 66.768143
F 51.618829 12.862916 88.588739
F 51.009325 12.862916 110.409337
F 50.399820 12.862916 132.229933
F 49.790316 12.862916 154.050529
F 49.180811 12.862916 175.871126
F 48.571307 12.862916 197.691722
F 47.961803 12.862916 219.512318
F 47.352298 12.862916 241.332916
F 54.056847 36.016174 1.306354
F 53.447343 36.016174 23.126950
F 52.837838 36.016174 44.947546
F 52.228334 36.016174 66.768143
F 51.618829 36.016174 88.588739
F 51.009325 36.016174 110.409337
F 50.399820 36.016174 132.229933
F 49.790316 36.016174 154.050529
F 49.180811 36.016174 175.871126
F 48.571307 36.016174 197.691722
F 47.961803 36.016174 219.512318
F 47.352298 36.016174 241.332916
F 54.056847 59.169431 1.306354
F 53.447343 59.169431 23.126950
F 52.837838 59.169431 44.947546
F 52.228334 59.169431 66.768143
F 51.618829 59.169431 88.588739
F 51.009325 59.169431 110.409337
F 50.399820 59.169431 132.229933
F 49.790316 59.169431 154.050529
F 49.180811 59.169431 175.871126
F 48.571307 59.169431 197.691722
F 47.961803 59.169431 219.512318
F 47.352298 59.169431 241.332916
F 27.332168 20.580672 0.559866
F 26.722663 20.580672 22.380463
F 26.113159 20.580672 44.201059
F 25.503654 20.580672 66.021655
F 24.894150 20.580672 87.842253
F 24.284645 20.580672 109.662849
F 23.675141 20.580672 131.483446
F 23.065637 20.580672 153.304042
F 22.456132 20.580672 175.124638
F 21.846628 20.580672 196.945235
F 21.237123 20.580672 218.765831
F 20.627619 20.580672 240.586429
F 27.332168 43.733929 0.559866
F 26.722663 43.733929 22.380463
F 26.113159 43.733929 44.201059
F 25.503654 43.733929 66.021655
F 24.894150 43.733929 87.842253
F 24.284645 43.733929 109.662849
F 23.675141 43.733929 131.483446
F 23.065637 43.733929 153.304042
F 22.456132 43.733929 175.124638
F 21.846628 43.733929 196.945235
F 21.237123 43.733929 218.765831
F 20.627619 43.733929 240.586429
F 27.332168 66.887187 0.559866
F 26.722663 66.887187 22.380463
F 26.113159 66.887187 44.201059
F 25.503654 66.887187 66.021655
F 24.894150 66.887187 87.842253
F 24.284645 66.887187 109.662849
F 23.675141 66.887187 131.483446
F 23.065637 66.887187 153.304042
F 22.456132 66.887187 175.124638
F 21.846628 66.887187 196.945235
F 21.237123 66.887187 218.765831
F 20.627619 66.887187 240.586429
F 54.056847 20.580672 1.306354
F 53.447343 20.580672 23.126951
F 52.837838 20.580672 44.947547
F 52.228334 20.580672 66.768143
F 51.618829 20.580672 88.588740
F 51.009325 20.580672 110.409337
F 50.399820 20.580672 132.229934
F 49.790316 20.580672 154.050530
F 49.180811 20.580672 175.871126
F 48.571307 20.580672 197.691723
F 47.961803 20.580672 219.512319
F 47.352298 20.580672 241.332917
F 54.056847 43.733929 1.306354
F 53.447343 43.733929 23.126951
F 52.837838 43.733929 44.947547
F 52.228334 43.733929 66.768143
F 51.618829 43.733929 88.588740
F 51.009325 43.733929 110.409337
F 50.399820 43.733929 132.229934
F 49.790316 43.733929 154.050530
F 49.180811 43.733929 175.871126
F 48.571307 43.733929 197.691723
F 47.961803 43.733929 219.512319
F 47.352298 43.733929 241.332917
F 54.056847 66.887187 1.306354
F 53.447343 66.887187 23.126951
F 52.837838 66.887187 44.947547
F 52.228334 66.887187 66.768143
F 51.618829 66.887187 88.588740
F 51.009325 66.887187 110.409337
F 50.399820 66.887187 132.229934
F 49.790316 66.887187 154.050530
F 49.180811 66.887187 175.871126
F 48.571307 66.887187 197.691723
F 47.961803 66.887187 219.512319
F 47.352298 66.887187 241.332917
F 9.439537 5.145165 2.789782
F 8.830032 5.145165 24.610379
F 8.220528 5.145165 46.430975
F 7.611023 5.145165 68.251572
F 7.001519 5.145165 90.072168
F 6.392014 5.145165 111.892765
F 5.782510 5.145165 133.713362
F 5.173006 5.145165 155.533958
F 4.563501 5.145165 177.354555
F 3.953997 5.145165 199.175151
F 3.344492 5.145165 220.995747
F 2.734988 5.145165 242.816344
F 9.439537 28.298423 2.789782
F 8.830032 28.298423 24.610379
F 8.220528 28.298423 46.430975
F 7.611023 28.298423 68.251572
F 7.001519 28.298423 90.072168
F 6.392014 28.298423 111.892765
F 5.782510 28.298423 133.713362
F 5.173006 28.298423 155.533958
F 4.563501 28.298423 177.354555
F 3.953997 28.298423 199.175151
F 3.344492 28.298423 220.995747
F 2.734988 28.298423 242.816344
F 9.439537 51.451680 2.789782
F 8.830032 51.451680 24.610379
F 8.220528 51.451680 46.430975
F 7.611023 51.451680 68.251572
F 7.001519 51.451680 90.072168
F 6.392014 51.451680 111.892765
F 5.782510 51.451680 133.713362
F 5.173006 51.451680 155.533958
F 4.563501 51.451680 177.354555
F 3.953997 51.451680 199.175151
F 3.344492 51.451680 220.995747
F 2.734988 51.451680 242.816344
F 36.164216 5.145165 3.536270
F 35.554712 5.145165 25.356867
F 34.945207 5.145165 47.177463
F 34.335703 5.145165 68.998060
F 33.726198 5.145165 90.818656
F 33.116694 5.145165 112.639252
F 32.507189 5.145165 134.459850
F 31.897685 5.145165 156.280446
F 31.288180 5.145165 178.101043
F 30.678676 5.145165 199.921639
F 30.069172 5.145165 221.742235
F 29.459667 5.145165 243.562832
F 36.164216 28.298423 3.536270
F 35.554712 28.298423 25.356867
F 34.945207 28.298423 47.177463
F 34.335703 28.298423 68.998060
F 33.726198 28.298423 90.818656
F 33.116694 28.298423 112.639252
F 32.507189 28.298423 134.459850
F 31.897685 28.298423 156.280446
F 31.288180 28.298423 178.101043
F 30.678676 28.298423 199.921639
F 30.069172 28.298423 221.742235
F 29.459667 28.298423 243.562832
F 36.164216 51.451680 3.536270
F 35.554712 51.451680 25.356867
F 34.945207 51.451680 47.177463
F 34.335703 51.451680 68.998060
F 33.726198 51.451680 90.818656
F 33.116694 51.451680 112.639252
F 32.507189 51.451680 134.459850
F 31.897685 51.451680 156.280446
F 31.288180 51.451680 178.101043
F 30.678676 51.451680 199.921639
F 30.069172 51.451680 221.742235
F 29.459667 51.451680 243.562832
F 62.888895 5.145165 4.282757
F 62.279391 5.145165 26.103355
F 61.669887 5.145165 47.923951
F 61.060382 5.145165 69.744548
F 60.450878 5.145165 91.565144
F 59.841373 5.145165 113.385740
F 59.231869 5.145165 135.206337
F 58.622364 5.145165 157.026934
F 58.012860 5.145165 178.847531
F 57.403355 5.145165 200.668127
F 56.793851 5.145165 222.488723
F 56.184347 5.145165 244.309320
F 62.888895 28.298423 4.282757
F 62.279391 28.298423 26.103355
F 61.669887 28.298423 47.923951
F 61.060382 28.298423 69.744548
F 60.450878 28.298423 91.565144
F 59.841373 28.298423 113.385740
F 59.231869 28.298423 135.206337
F 58.622364 28.298423 157.026934
F 58.012860 28.298423 178.847531
F 57.403355 28.298423 200.668127
F 56.793851 28.298423 222.488723
F 56.184347 28.298423 244.309320
F 62.888895 51.451680 4.282757
F 62.279391 51.451680 26.103355
F 61.669887 51.451680 47.923951
F 61.060382 51.451680 69.744548
F 60.450878 51.451680 91.565144
F 59.841373 51.451680 113.385740
F 59.231869 51.451680 135.206337
F 58.622364 51.451680 157.026934
F 58.012860 51.451680 178.847531
F 57.403355 51.451680 200.668127
F 56.793851 51.451680 222.488723
F 56.184347 51.451680 244.309320
F 9.439537 12.862917 2.789783
F 8.830032 12.862917 24.610380
F 8.220528 12.862917 46.430976
F 7.611023 12.862917 68.251573
F 7.001519 12.862917 90.072169
F 6.392014 12.862917 111.892766
F 5.782510 12.862917 133.713363
F 5.173006 12.862917 155.533959
F 4.563501 12.862917 177.354556
F 3.953997 12.862917 199.175152
F 3.344492 12.862917 220.995748
F 2.734988 12.862917 242.816345
F 9.439537 36.016175 2.789783
F 8.830032 36.016175 24.610380
F 8.220528 36.016175 46.430976
F 7.611023 36.016175 68.251573
F 7.001519 36.016175 90.072169
F 6.392014 36.016175 111.892766
F 5.782510 36.016175 133.713363
F 5.173006 36.016175 155.533959
F 4.563501 36.016175 177.354556
F 3.953997 36.016175 199.175152
F 3.344492 36.016175 220.995748
F 2.734988 36.016175 242.816345
F 9.439537 59.169432 2.789783
F 8.830032 59.169432 24.610380
F 8.220528 59.169432 46.430976
F 7.611023 59.169432 68.251573
F 7.001519 59.169432 90.072169
F 6.392014 59.169432 111.892766
F 5.782510 59.169432 133.713363
F 5.173006 59.169432 155.533959
F 4.563501 59.169432 177.354556
F 3.953997 59.169432 199.175152
F 3.344492 59.169432 220.995748
F 2.734988 59.169432 242.816345
F 36.164216 12.862917 3.536271
F 35.554712 12.862917 25.356868
F 34.945207 12.862917 47.177464
F 34.335703 12.862917 68.998061
F 33.726198 12.862917 90.818657
F 33.116694 12.862917 112.639253
F 32.507189 12.862917 134.459851
F 31.897685 12.862917 156.280447
F 31.288180 12.862917 178.101044
F 30.678676 12.862917 199.921640
F 30.069172 12.862917 221.742236
F 29.459667 12.862917 243.562833
F 36.164216 36.016175 3.536271
F 35.554712 36.016175 25.356868
F 34.945207 36.016175 47.177464
F 34.335703 36.016175 68.998061
F 33.726198 36.016175 90.818657
F 33.116694 36.016175 112.639253
F 32.507189 36.016175 134.459851
F 31.897685 36.016175 156.280447
F 31.288180 36.016175 178.101044
F 30.678676 36.016175 199.921640
F 30.069172 36.016175 221.742236
F 29.459667 36.016175 243.562833
F 36.164216 59.169432 3.536271
F 35.554712 59.169432 25.356868
F 34.945207 59.169432 47.177464
F 34.335703 59.169432 68.998061
F 33.726198 59.169432 90.818657
F 33.116694 59.169432 112.639253
F 32.507189 59.169432 134.459851
F 31.897685 59.169432 156.280447
F 31.288180 59.169432 178.101044
F 30.678676 59.169432 199.921640
F 30.069172 59.169432 221.742236
F 29.459667 59.169432 243.562833
F 62.888895 12.862917 4.282758
F 62.279391 12.862917 26.103356
F 61.669887 12.862917 47.923952
F 61.060382 12.862917 69.744549
F 60.450878 12.862917 91.565145
F 59.841373 12.862917 113.385741
F 59.231869 12.862917 135.206338
F 58.622364 12.862917 157.026935
F 58.012860 12.862917 178.847532
F 57.403355 12.862917 200.668128
F 56.793851 12.862917 222.488724
F 56.184346 12.862917 244.309321
F 62.888895 36.016175 4.282758
F 62.279391 36.016175 26.103356
F 61.669887 36.016175 47.923952
F 61.060382 36.016175 69.744549
F 60.450878 36.016175 91.565145
F 59.841373 36.016175 113.385741
F 59.231869 36.016175 135.206338
F 58.622364 36.016175 157.026935
F 58.012860 36.016175 178.847532
F 57.403355 36.016175 200.668128
F 56.793851 36.016175 222.488724
F 56.184346 36.016175 244.309321
F 62.888895 59.169432 4.282758
F 62.279391 59.169432 26.103356
F 61.669887 59.169432 47.923952
F 61.060382 59.169432 69.744549
F 60.450878 59.169432 91.565145
F 59.841373 59.169432 113.385741
F 59.231869 59.169432 135.206338
F 58.622364 59.169432 157.026935
F 58.012860 59.169432 178.847532
F 57.403355 59.169432 200.668128
F 56.793851 59.169432 222.488724
F 56.184346 59.169432 244.309321
F 9.439537 20.580673 2.789783
F 8.830032 20.580673 24.610379
F 8.220528 20.580673 46.430975
F 7.611023 20.580673 68.251572
F 7.001519 20.580673 90.072168
F 6.392014 20.580673 111.892766
F 5.782510 20.580673 133.713362
F 5.173006 20.580673 155.533958
F 4.563501 20.580673 177.354555
F 3.953997 20.580673 199.175151
F 3.344492 20.580673 220.995748
F 2.734988 20.580673 242.816344
F 9.439537 43.733930 2.789783
F 8.830032 43.733930 24.610379
F 8.220528 43.733930 46.430975
F 7.611023 43.733930 68.251572
F 7.001519 43.733930 90.072168
F 6.392014 43.733930 111.892766
F 5.782510 43.733930 133.713362
F 5.173006 43.733930 155.533958
F 4.563501 43.733930 177.354555
F 3.953997 43.733930 199.175151
F 3.344492 43.733930 220.995748
F 2.734988 43.733930 242.816344
F 9.439537 66.887188 2.789783
F 8.830032 66.887188 24.610379
F 8.220528 66.887188 46.430975
F 7.611023 66.887188 68.251572
F 7.001519 66.887188 90.072168
F 6.392014 66.887188 111.892766
F 5.782510 66.887188 133.713362
F 5.173006 66.887188 155.533958
F 4.563501 66.887188 177.354555
F 3.953997 66.887188 199.175151
F 3.344492 66.887188 220.995748
F 2.734988 66.887188 242.816344
F 36.164216 20.580673 3.536271
F 35.554712 20.580673 25.356867
F 34.945207 20.580673 47.177463
F 34.335703 20.580673 68.998060
F 33.726198 20.580673 90.818656
F 33.116694 20.580673 112.639253
F 32.507189 20.580673 134.459850
F 31.897685 20.580673 156.280446
F 31.288180 20.580673 178.101043
F 30.678676 20.580673 199.921639
F 30.069172 20.580673 221.742236
F 29.459667 20.580673 243.562832
F 36.164216 43.733930 3.536271
F 35.554712 43.733930 25.356867
F 34.945207 43.733930 47.177463
F 34.335703 43.733930 68.998060
F 33.726198 43.733930 90.818656
F 33.116694 43.733930 112.639253
F 32.507189 43.733930 134.459850
F 31.897685 43.733930 156.280446
F 31.288180 43.733930 178.101043
F 30.678676 43.733930 199.921639
F 30.069172 43.733930 221.742236
F 29.459667 43.733930 243.562832
F 36.164216 66.887188 3.536271
F 35.554712 66.887188 25.356867
F 34.945207 66.887188 47.177463
F 34.335703 66.887188 68.998060
F 33.726198 66.887188 90.818656
F 33.116694 66.887188 112.639253
F 32.507189 66.887188 134.459850
F 31.897685 66.887188 156.280446
F 31.288180 66.887188 178.101043
F 30.678676 66.887188 199.921639
F 30.069172 66.887188 221.742236
F 29.459667 66.887188 243.562832
F 62.888895 20.580673 4.282758
F 62.279391 20.580673 26.103355
F 61.669887 20.580673 47.923951
F 61.060382 20.580673 69.744548
F 60.450878 20.580673 91.565144
F 59.841373 20.580673 113.385741
F 59.231869 20.580673 135.206337
F 58.622364 20.580673 157.026934
F 58.012860 20.580673 178.847531
F 57.403355 20.580673 200.668127
F 56.793851 20.580673 222.488724
F 56.184347 20.580673 244.309320
F 62.888895 43.733930 4.282758
F 62.279391 43.733930 26.103355
F 61.669887 43.733930 47.923951
F 61.060382 43.733930 69.744548
F 60.450878 43.733930 91.565144
F 59.841373 43.733930 113.385741
F 59.231869 43.733930 135.206337
F 58.622364 43.733930 157.026934
F 58.012860 43.733930 178.847531
F 57.403355 43.733930 200.668127
F 56.793851 43.733930 222.488724
F 56.184347 43.733930 244.309320
F 62.888895 66.887188 4.282758
F 62.279391 66.887188 26.103355
F 61.669887 66.887188 47.923951
F 61.060382 66.887188 69.744548
F 60.450878 66.887188 91.565144
F 59.841373 66.887188 113.385741
F 59.231869 66.887188 135.206337
F 58.622364 66.887188 157.026934
F 58.012860 66.887188 178.847531
F 57.403355 66.887188 200.668127
F 56.793851 66.887188 222.488724
F 56.184347 66.887188 244.309320
F 18.347760 5.145165 3.038612
F 17.738256 5.145165 24.859208
F 17.128751 5.145165 46.679805
F 16.519247 5.145165 68.500401
F 15.909742 5.145165 90.320998
F 15.300238 5.145165 112.141595
F 14.690733 5.145165 133.962191
F 14.081229 5.145165 155.782788
F 13.471725 5.145165 177.603384
F 12.862220 5.145165 199.423980
F 12.252716 5.145165 221.244578
F 11.643211 5.145165 243.065174
F 18.347760 28.298422 3.038612
F 17.738256 28.298422 24.859208
F 17.128751 28.298422 46.679805
F 16.519247 28.298422 68.500401
F 15.909742 28.298422 90.320998
F 15.300238 28.298422 112.141595
F 14.690733 28.298422 133.962191
F 14.081229 28.298422 155.782788
F 13.471725 28.298422 177.603384
F 12.862220 28.298422 199.423980
F 12.252716 28.298422 221.244578
F 11.643211 28.298422 243.065174
F 18.347760 51.451680 3.038612
F 17.738256 51.451680 24.859208
F 17.128751 51.451680 46.679805
F 16.519247 51.451680 68.500401
F 15.909742 51.451680 90.320998
F 15.300238 51.451680 112.141595
F 14.690733 51.451680 133.962191
F 14.081229 51.451680 155.782788
F 13.471725 51.451680 177.603384
F 12.862220 51.451680 199.423980
F 12.252716 51.451680 221.244578
F 11.643211 51.451680 243.065174
F 45.072440 5.145165 3.785100
F 44.462935 5.145165 25.605696
F 43.853431 5.145165 47.426293
F 43.243926 5.145165 69.246889
F 42.634422 5.145165 91.067485
F 42.024917 5.145165 112.888083
F 41.415413 5.145165 134.708679
F 40.805908 5.145165 156.529276
F 40.196404 5.145165 178.349872
F 39.586899 5.145165 200.170468
F 38.977395 5.145165 221.991065
F 38.367891 5.145165 243.811662
F 45.072440 28.298422 3.785100
F 44.462935 28.298422 25.605696
F 43.853431 28.298422 47.426293
F 43.243926 28.298422 69.246889
F 42.634422 28.298422 91.067485
F 42.024917 28.298422 112.888083
F 41.415413 28.298422 134.708679
F 40.805908 28.298422 156.529276
F 40.196404 28.298422 178.349872
F 39.586899 28.298422 200.170468
F 38.977395 28.298422 221.991065
F 38.367891 28.298422 243.811662
F 45.072440 51.451680 3.785100
F 44.462935 51.451680 25.605696
F 43.853431 51.451680 47.426293
F 43.243926 51.451680 69.246889
F 42.634422 51.451680 91.067485
F 42.024917 51.451680 112.888083
F 41.415413 51.451680 134.708679
F 40.805908 51.451680 156.529276
F 40.196404 51.451680 178.349872
F 39.586899 51.451680 200.170468
F 38.977395 51.451680 221.991065
F 38.367891 51.451680 243.811662
F 65.092570 5.145165 244.558149
F 65.092570 28.298422 244.558149
F 65.092570 51.451680 244.558149
F 18.347760 12.862917 3.038613
F 17.738256 12.862917 24.859209
F 17.128751 12.862917 46.679806
F 16.519247 12.862917 68.500402
F 15.909742 12.862917 90.320999
F 15.300238 12.862917 112.141596
F 14.690733 12.862917 133.962192
F 14.081229 12.862917 155.782789
F 13.471725 12.862917 177.603385
F 12.862220 12.862917 199.423981
F 12.252716 12.862917 221.244579
F 11.643211 12.862917 243.065175
F 18.347760 36.016175 3.038613
F 17.738256 36.016175 24.859209
F 17.128751 36.016175 46.679806
F 16.519247 36.016175 68.500402
F 15.909742 36.016175 90.320999
F 15.300238 36.016175 112.141596
F 14.690733 36.016175 133.962192
F 14.081229 36.016175 155.782789
F 13.471725 36.016175 177.603385
F 12.862220 36.016175 199.423981
F 12.252716 36.016175 221.244579
F 11.643211 36.016175 243.065175
F 18.347760 59.169432 3.038613
F 17.738256 59.169432 24.859209
F 17.128751 59.169432 46.679806
F 16.519247 59.169432 68.500402
F 15.909742 59.169432 90.320999
F 15.300238 59.169432 112.141596
F 14.690733 59.169432 133.962192
F 14.081229 59.169432 155.782789
F 13.471725 59.169432 177.603385
F 12.862220 59.169432 199.423981
F 12.252716 59.169432 221.244579
F 11.643211 59.169432 243.065175
F 45.072440 12.862917 3.785101
F 44.462935 12.862917 25.605697
F 43.853431 12.862917 47.426294
F 43.243926 12.862917 69.246890
F 42.634422 12.862917 91.067486
F 42.024917 12.862917 112.888084
F 41.415413 12.862917 134.708680
F 40.805908 12.862917 156.529277
F 40.196404 12.862917 178.349873
F 39.586899 12.862917 200.170469
F 38.977395 12.862917 221.991066
F 38.367891 12.862917 243.811663
F 45.072440 36.016175 3.785101
F 44.462935 36.016175 25.605697
F 43.853431 36.016175 47.426294
F 43.243926 36.016175 69.246890
F 42.634422 36.016175 91.067486
F 42.024917 36.016175 112.888084
F 41.415413 36.016175 134.708680
F 40.805908 36.016175 156.529277
F 40.196404 36.016175 178.349873
F 39.586899 36.016175 200.170469
F 38.977395 36.016175 221.991066
F 38.367891 36.016175 243.811663
F 45.072440 59.169432 3.785101
F 44.462935 59.169432 25.605697
F 43.853431 59.169432 47.426294
F 43.243926 59.169432 69.246890
F 42.634422 59.169432 91.067486
F 42.024917 59.169432 112.888084
F 41.415413 59.169432 134.708680
F 40.805908 59.169432 156.529277
F 40.196404 59.169432 178.349873
F 39.586899 59.169432 200.170469
F 38.977395 59.169432 221.991066
F 38.367891 59.169432 243.811663
F 65.092570 12.862917 244.558150
F 65.092570 36.016175 244.558150
F 65.092570 59.169432 244.558150
F 18.347760 20.580672 3.038612
F 17.738256 20.580672 24.859209
F 17.128751 20.580672 46.679805
F 16.519247 20.580672 68.500401
F 15.909742 20.580672 90.320999
F 15.300238 20.580672 112.141595
F 14.690733 20.580672 133.962191
F 14.081229 20.580672 155.782788
F 13.471725 20.580672 177.603384
F 12.862220 20.580672 199.423981
F 12.252716 20.580672 221.244578
F 11.643211 20.580672 243.065174
F 18.347760 43.733930 3.038612
F 17.738256 43.733930 24.859209
F 17.128751 43.733930 46.679805
F 16.519247 43.733930 68.500401
F 15.909742 43.733930 90.320999
F 15.300238 43.733930 112.141595
F 14.690733 43.733930 133.962191
F 14.081229 43.733930 155.782788
F 13.471725 43.733930 177.603384
F 12.862220 43.733930 199.423981
F 12.252716 43.733930 221.244578
F 11.643211 43.733930 243.065174
F 18.347760 66.887187 3.038612
F 17.738256 66.887187 24.859209
F 17.128751 66.887187 46.679805
F 16.519247 66.887187 68.500401
F 15.909742 66.887187 90.320999
F 15.300238 66.887187 112.141595
F 14.690733 66.887187 133.962191
F 14.081229 66.887187 155.782788
F 13.471725 66.887187 177.603384
F 12.862220 66.887187 199.423981
F 12.252716 66.887187 221.244578
F 11.643211 66.887187 243.065174
F 45.072440 20.580672 3.785100
F 44.462935 20.580672 25.605697
F 43.853431 20.580672 47.426293
F 43.243926 20.580672 69.246889
F 42.634422 20.580672 91.067486
F 42.024917 20.580672 112.888083
F 41.415413 20.580672 134.708679
F 40.805908 20.580672 156.529276
F 40.196404 20.580672 178.349872
F 39.586899 20.580672 200.170469
F 38.977395 20.580672 221.991065
F 38.367891 20.580672 243.811662
F 45.072440 43.733930 3.785100
F 44.462935 43.733930 25.605697
F 43.853431 43.733930 47.426293
F 43.243926 43.733930 69.246889
F 42.634422 43.733930 91.067486
F 42.024917 43.733930 112.888083
F 41.415413 43.733930 134.708679
F 40.805908 43.733930 156.529276
F 40.196404 43.733930 178.349872
F 39.586899 43.733930 200.170469
F 38.977395 43.733930 221.991065
F 38.367891 43.733930 243.811662
F 45.072440 66.887187 3.785100
F 44.462935 66.887187 25.605697
F 43.853431 66.887187 47.426293
F 43.243926 66.887187 69.246889
F 42.634422 66.887187 91.067486
F 42.024917 66.887187 112.888083
F 41.415413 66.887187 134.708679
F 40.805908 66.887187 156.529276
F 40.196404 66.887187 178.349872
F 39.586899 66.887187 200.170469
F 38.977395 66.887187 221.991065
F 38.367891 66.887187 243.811662
F 65.092570 20.580672 244.558149
F 65.092570 43.733930 244.558149
F 65.092570 66.887187 244.558149
F 27.255991 5.145164 3.287441
F 26.646486 5.145164 25.108038
F 26.036982 5.145164 46.928635
F 25.427477 5.145164 68.749232
F 24.817973 5.145164 90.569828
F 24.208468 5.145164 112.390424
F 23.598964 5.145164 134.211021
F 22.989459 5.145164 156.031617
F 22.379955 5.145164 177.852214
F 21.770451 5.145164 199.672811
F 21.160946 5.145164 221.493407
F 20.551442 5.145164 243.314004
F 27.255991 28.298422 3.287441
F 26.646486 28.298422 25.108038
F 26.036982 28.298422 46.928635
F 25.427477 28.298422 68.749232
F 24.817973 28.298422 90.569828
F 24.208468 28.298422 112.390424
F 23.598964 28.298422 134.211021
F 22.989459 28.298422 156.031617
F 22.379955 28.298422 177.852214
F 21.770451 28.298422 199.672811
F 21.160946 28.298422 221.493407
F 20.551442 28.298422 243.314004
F 27.255991 51.451679 3.287441
F 26.646486 51.451679 25.108038
F 26.036982 51.451679 46.928635
F 25.427477 51.451679 68.749232
F 24.817973 51.451679 90.569828
F 24.208468 51.451679 112.390424
F 23.598964 51.451679 134.211021
F 22.989459 51.451679 156.031617
F 22.379955 51.451679 177.852214
F 21.770451 51.451679 199.672811
F 21.160946 51.451679 221.493407
F 20.551442 51.451679 243.314004
F 53.980671 5.145164 4.033929
F 53.371167 5.145164 25.854526
F 52.761662 5.145164 47.675123
F 52.152158 5.145164 69.495720
F 51.542653 5.145164 91.316316
F 50.933149 5.145164 113.136912
F 50.323644 5.145164 134.957509
F 49.714140 5.145164 156.778105
F 49.104635 5.145164 178.598702
F 48.495131 5.145164 200.419299
F 47.885626 5.145164 222.239895
F 47.276122 5.145164 244.060492
F 53.980671 28.298422 4.033929
F 53.371167 28.298422 25.854526
F 52.761662 28.298422 47.675123
F 52.152158 28.298422 69.495720
F 51.542653 28.298422 91.316316
F 50.933149 28.298422 113.136912
F 50.323644 28.298422 134.957509
F 49.714140 28.298422 156.778105
F 49.104635 28.298422 178.598702
F 48.495131 28.298422 200.419299
F 47.885626 28.298422 222.239895
F 47.276122 28.298422 244.060492
F 53.980671 51.451679 4.033929
F 53.371167 51.451679 25.854526
F 52.761662 51.451679 47.675123
F 52.152158 51.451679 69.495720
F 51.542653 51.451679 91.316316
F 50.933149 51.451679 113.136912
F 50.323644 51.451679 134.957509
F 49.714140 51.451679 156.778105
F 49.104635 51.451679 178.598702
F 48.495131 51.451679 200.419299
F 47.885626 51.451679 222.239895
F 47.276122 51.451679 244.060492
F 27.255991 12.862917 3.287442
F 26.646486 12.862917 25.108039
F 26.036982 12.862917 46.928636
F 25.427477 12.862917 68.749232
F 24.817973 12.862917 90.569829
F 24.208468 12.862917 112.390425
F 23.598964 12.862917 134.211022
F 22.989459 12.862917 156.031618
F 22.379955 12.862917 177.852215
F 21.770451 12.862917 199.672812
F 21.160946 12.862917 221.493408
F 20.551442 12.862917 243.314005
F 27.255991 36.016174 3.287442
F 26.646486 36.016174 25.108039
F 26.036982 36.016174 46.928636
F 25.427477 36.016174 68.749232
F 24.817973 36.016174 90.569829
F 24.208468 36.016174 112.390425
F 23.598964 36.016174 134.211022
F 22.989459 36.016174 156.031618
F 22.379955 36.016174 177.852215
F 21.770451 36.016174 199.672812
F 21.160946 36.016174 221.493408
F 20.551442 36.016174 243.314005
F 27.255991 59.169432 3.287442
F 26.646486 59.169432 25.108039
F 26.036982 59.169432 46.928636
F 25.427477 59.169432 68.749232
F 24.817973 59.169432 90.569829
F 24.208468 59.169432 112.390425
F 23.598964 59.169432 134.211022
F 22.989459 59.169432 156.031618
F 22.379955 59.169432 177.852215
F 21.770451 59.169432 199.672812
F 21.160946 59.169432 221.493408
F 20.551442 59.169432 243.314005
F 53.980671 12.862917 4.033930
F 53.371166 12.862917 25.854527
F 52.761662 12.862917 47.675124
F 52.152158 12.862917 69.495720
F 51.542653 12.862917 91.316317
F 50.933149 12.862917 113.136913
F 50.323644 12.862917 134.957510
F 49.714140 12.862917 156.778106
F 49.104635 12.862917 178.598703
F 48.495131 12.862917 200.419300
F 47.885626 12.862917 222.239896
F 47.276122 12.862917 244.060493
F 53.980671 36.016174 4.033930
F 53.371166 36.016174 25.854527
F 52.761662 36.016174 47.675124
F 52.152158 36.016174 69.495720
F 51.542653 36.016174 91.316317
F 50.933149 36.016174 113.136913
F 50.323644 36.016174 134.957510
F 49.714140 36.016174 156.778106
F 49.104635 36.016174 178.598703
F 48.495131 36.016174 200.419300
F 47.885626 36.016174 222.239896
F 47.276122 36.016174 244.060493
F 53.980671 59.169432 4.033930
F 53.371166 59.169432 25.854527
F 52.761662 59.169432 47.675124
F 52.152158 59.169432 69.495720
F 51.542653 59.169432 91.316317
F 50.933149 59.169432 113.136913
F 50.323644 59.169432 134.957510
F 49.714140 59.169432 156.778106
F 49.104635 59.169432 178.598703
F 48.495131 59.169432 200.419300
F 47.885626 59.169432 222.239896
F 47.276122 59.169432 244.060493
F 27.255991 20.580672 3.287442
F 26.646486 20.580672 25.108038
F 26.036982 20.580672 46.928635
F 25.427477 20.580672 68.749232
F 24.817973 20.580672 90.569828
F 24.208468 20.580672 112.390425
F 23.598964 20.580672 134.211021
F 22.989459 20.580672 156.031617
F 22.379955 20.580672 177.852215
F 21.770451 20.580672 199.672811
F 21.160946 20.580672 221.493408
F 20.551442 20.580672 243.314004
F 27.255991 43.733929 3.287442
F 26.646486 43.733929 25.108038
F 26.036982 43.733929 46.928635
F 25.427477 43.733929 68.749232
F 24.817973 43.733929 90.569828
F 24.208468 43.733929 112.390425
F 23.598964 43.733929 134.211021
F 22.989459 43.733929 156.031617
F 22.379955 43.733929 177.852215
F 21.770451 43.733929 199.672811
F 21.160946 43.733929 221.493408
F 20.551442 43.733929 243.314004
F 27.255991 66.887187 3.287442
F 26.646486 66.887187 25.108038
F 26.036982 66.887187 46.928635
F 25.427477 66.887187 68.749232
F 24.817973 66.887187 90.569828
F 24.208468 66.887187 112.390425
F 23.598964 66.887187 134.211021
F 22.989459 66.887187 156.031617
F 22.379955 66.887187 177.852215
F 21.770451 66.887187 199.672811
F 21.160946 66.887187 221.493408
F 20.551442 66.887187 243.314004
F 53.980671 20.580672 4.033930
F 53.371167 20.580672 25.854526
F 52.761662 20.580672 47.675123
F 52.152158 20.580672 69.495720
F 51.542653 20.580672 91.316316
F 50.933149 20.580672 113.136913
F 50.323644 20.580672 134.957509
F 49.714140 20.580672 156.778105
F 49.104635 20.580672 178.598703
F 48.495131 20.580672 200.419299
F 47.885626 20.580672 222.239896
F 47.276122 20.580672 244.060492
F 53.980671 43.733929 4.033930
F 53.371167 43.733929 25.854526
F 52.761662 43.733929 47.675123
F 52.152158 43.733929 69.495720
F 51.542653 43.733929 91.316316
F 50.933149 43.733929 113.136913
F 50.323644 43.733929 134.957509
F 49.714140 43.733929 156.778105
F 49.104635 43.733929 178.598703
F 48.495131 43.733929 200.419299
F 47.885626 43.733929 222.239896
F 47.276122 43.733929 244.060492
F 53.980671 66.887187 4.033930
F 53.371167 66.887187 25.854526
F 52.761662 66.887187 47.675123
F 52.152158 66.887187 69.495720
F 51.542653 66.887187 91.316316
F 50.933149 66.887187 113.136913
F 50.323644 66.887187 134.957509
F 49.714140 66.887187 156.778105
F 49.104635 66.887187 178.598703
F 48.495131 66.887187 200.419299
F 47.885626 66.887187 222.239896
F 47.276122 66.887187 244.060492
F 9.337943 7.717749 6.426548
F 8.728438 7.717749 28.247145
F 8.118934 7.717749 50.067741
F 7.509429 7.717749 71.888337
F 6.899925 7.717749 93.708935
F 6.290420 7.717749 115.529531
F 5.680916 7.717749 137.350127
F 5.071411 7.717749 159.170724
F 4.461907 7.717749 180.991320
F 3.852403 7.717749 202.811917
F 3.242898 7.717749 224.632514
F 2.633394 7.717749 246.453110
F 9.337943 30.871007 6.426548
F 8.728438 30.871007 28.247145
F 8.118934 30.871007 50.067741
F 7.509429 30.871007 71.888337
F 6.899925 30.871007 93.708935
F 6.290420 30.871007 115.529531
F 5.680916 30.871007 137.350127
F 5.071411 30.871007 159.170724
F 4.461907 30.871007 180.991320
F 3.852403 30.871007 202.811917
F 3.242898 30.871007 224.632514
F 2.633394 30.871007 246.453110
F 9.337943 54.024264 6.426548
F 8.728438 54.024264 28.247145
F 8.118934 54.024264 50.067741
F 7.509429 54.024264 71.888337
F 6.899925 54.024264 93.708935
F 6.290420 54.024264 115.529531
F 5.680916 54.024264 137.350127
F 5.071411 54.024264 159.170724
F 4.461907 54.024264 180.991320
F 3.852403 54.024264 202.811917
F 3.242898 54.024264 224.632514
F 2.633394 54.024264 246.453110
F 36.062622 7.717749 7.173036
F 35.453118 7.717749 28.993633
F 34.843613 7.717749 50.814229
F 34.234109 7.717749 72.634825
F 33.624604 7.717749 94.455422
F 33.015100 7.717749 116.276019
F 32.405595 7.717749 138.096615
F 31.796091 7.717749 159.917212
F 31.186586 7.717749 181.737808
F 30.577082 7.717749 203.558405
F 29.967578 7.717749 225.379001
F 29.358073 7.717749 247.199598
F 36.062622 30.871007 7.173036
F 35.453118 30.871007 28.993633
F 34.843613 30.871007 50.814229
F 34.234109 30.871007 72.634825
F 33.624604 30.871007 94.455422
F 33.015100 30.871007 116.276019
F 32.405595 30.871007 138.096615
F 31.796091 30.871007 159.917212
F 31.186586 30.871007 181.737808
F 30.577082 30.871007 203.558405
F 29.967578 30.871007 225.379001
F 29.358073 30.871007 247.199598
F 36.062622 54.024264 7.173036
F 35.453118 54.024264 28.993633
F 34.843613 54.024264 50.814229
F 34.234109 54.024264 72.634825
F 33.624604 54.024264 94.455422
F 33.015100 54.024264 116.276019
F 32.405595 54.024264 138.096615
F 31.796091 54.024264 159.917212
F 31.186586 54.024264 181.737808
F 30.577082 54.024264 203.558405
F 29.967578 54.024264 225.379001
F 29.358073 54.024264 247.199598
F 62.787301 7.717749 7.919524
F 62.177797 7.717749 29.740121
F 61.568292 7.717749 51.560717
F 60.958788 7.717749 73.381313
F 60.349284 7.717749 95.201910
F 59.739779 7.717749 117.022507
F 59.130275 7.717749 138.843103
F 58.520770 7.717749 160.663700
F 57.911266 7.717749 182.484296
F 57.301761 7.717749 204.304893
F 56.692257 7.717749 226.125489
F 56.082752 7.717749 247.946085
F 62.787301 30.871007 7.919524
F 62.177797 30.871007 29.740121
F 61.568292 30.871007 51.560717
F 60.958788 30.871007 73.381313
F 60.349284 30.871007 95.201910
F 59.739779 30.871007 117.022507
F 59.130275 30.871007 138.843103
F 58.520770 30.871007 160.663700
F 57.911266 30.871007 182.484296
F 57.301761 30.871007 204.304893
F 56.692257 30.871007 226.125489
F 56.082752 30.871007 247.946085
F 62.787301 54.024264 7.919524
F 62.177797 54.024264 29.740121
F 61.568292 54.024264 51.560717
F 60.958788 54.024264 73.381313
F 60.349284 54.024264 95.201910
F 59.739779 54.024264 117.022507
F 59.130275 54.024264 138.843103
F 58.520770 54.024264 160.663700
F 57.911266 54.024264 182.484296
F 57.301761 54.024264 204.304893
F 56.692257 54.024264 226.125489
F 56.082752 54.024264 247.946085
F 9.337943 15.435502 6.426549
F 8.728438 15.435502 28.247146
F 8.118934 15.435502 50.067742
F 7.509429 15.435502 71.888338
F 6.899925 15.435502 93.708936
F 6.290420 15.435502 115.529532
F 5.680916 15.435502 137.350129
F 5.071411 15.435502 159.170725
F 4.461907 15.435502 180.991321
F 3.852403 15.435502 202.811918
F 3.242898 15.435502 224.632515
F 2.633394 15.435502 246.453111
F 9.337943 38.588760 6.426549
F 8.728438 38.588760 28.247146
F 8.118934 38.588760 50.067742
F 7.509429 38.588760 71.888338
F 6.899925 38.588760 93.708936
F 6.290420 38.588760 115.529532
F 5.680916 38.588760 137.350129
F 5.071411 38.588760 159.170725
F 4.461907 38.588760 180.991321
F 3.852403 38.588760 202.811918
F 3.242898 38.588760 224.632515
F 2.633394 38.588760 246.453111
F 9.337943 61.742017 6.426549
F 8.728438 61.742017 28.247146
F 8.118934 61.742017 50.067742
F 7.509429 61.742017 71.888338
F 6.899925 61.742017 93.708936
F 6.290420 61.742017 115.529532
F 5.680916 61.742017 137.350129
F 5.071411 61.742017 159.170725
F 4.461907 61.742017 180.991321
F 3.852403 61.742017 202.811918
F 3.242898 61.742017 224.632515
F 2.633394 61.742017 246.453111
F 36.062622 15.435502 7.173037
F 35.453118 15.435502 28.993634
F 34.843613 15.435502 50.814230
F 34.234109 15.435502 72.634826
F 33.624604 15.435502 94.455423
F 33.015100 15.435502 116.276020
F 32.405595 15.435502 138.096617
F 31.796091 15.435502 159.917213
F 31.186586 15.435502 181.737809
F 30.577082 15.435502 203.558406
F 29.967577 15.435502 225.379002
F 29.358073 15.435502 247.199599
F 36.062622 38.588760 7.173037
F 35.453118 38.588760 28.993634
F 34.843613 38.588760 50.814230
F 34.234109 38.588760 72.634826
F 33.624604 38.588760 94.455423
F 33.015100 38.588760 116.276020
F 32.405595 38.588760 138.096617
F 31.796091 38.588760 159.917213
F 31.186586 38.588760 181.737809
F 30.577082 38.588760 203.558406
F 29.967577 38.588760 225.379002
F 29.358073 38.588760 247.199599
F 36.062622 61.742017 7.173037
F 35.453118 61.742017 28.993634
F 34.843613 61.742017 50.814230
F 34.234109 61.742017 72.634826
F 33.624604 61.742017 94.455423
F 33.015100 61.742017 116.276020
F 32.405595 61.742017 138.096617
F 31.796091 61.742017 159.917213
F 31.186586 61.742017 181.737809
F 30.577082 61.742017 203.558406
F 29.967577 61.742017 225.379002
F 29.358073 61.742017 247.199599
F 62.787301 15.435502 7.919525
F 62.177797 15.435502 29.740122
F 61.568292 15.435502 51.560718
F 60.958788 15.435502 73.381314
F 60.349284 15.435502 95.201911
F 59.739779 15.435502 117.022508
F 59.130275 15.435502 138.843105
F 58.520770 15.435502 160.663701
F 57.911266 15.435502 182.484297
F 57.301761 15.435502 204.304894
F 56.692257 15.435502 226.125490
F 56.082752 15.435502 247.946086
F 62.787301 38.588760 7.919525
F 62.177797 38.588760 29.740122
F 61.568292 38.588760 51.560718
F 60.958788 38.588760 73.381314
F 60.349284 38.588760 95.201911
F 59.739779 38.588760 117.022508
F 59.130275 38.588760 138.843105
F 58.520770 38.588760 160.663701
F 57.911266 38.588760 182.484297
F 57.301761 38.588760 204.304894
F 56.692257 38.588760 226.125490
F 56.082752 38.588760 247.946086
F 62.787301 61.742017 7.919525
F 62.177797 61.742017 29.740122
F 61.568292 61.742017 51.560718
F 60.958788 61.742017 73.381314
F 60.349284 61.742017 95.201911
F 59.739779 61.742017 117.022508
F 59.130275 61.742017 138.843105
F 58.520770 61.742017 160.663701
F 57.911266 61.742017 182.484297
F 57.301761 61.742017 204.304894
F 56.692257 61.742017 226.125490
F 56.082752 61.742017 247.946086
F 9.337943 0.000000 6.426548
F 8.728438 0.000000 28.247145
F 8.118934 0.000000 50.067741
F 7.509429 0.000000 71.888337
F 6.899925 0.000000 93.708935
F 6.290420 0.000000 115.529531
F 5.680916 0.000000 137.350128
F 5.071411 0.000000 159.170724
F 4.461907 0.000000 180.991320
F 3.852403 0.000000 202.811917
F 3.242898 0.000000 224.632514
F 2.633394 0.000000 246.453111
F 9.337943 23.153257 6.426548
F 8.728438 23.153257 28.247145
F 8.118934 23.153257 50.067741
F 7.509429 23.153257 71.888337
F 6.899925 23.153257 93.708935
F 6.290420 23.153257 115.529531
F 5.680916 23.153257 137.350128
F 5.071411 23.153257 159.170724
F 4.461907 23.153257 180.991320
F 3.852403 23.153257 202.811917
F 3.242898 23.153257 224.632514
F 2.633394 23.153257 246.453111
F 9.337943 46.306515 6.426548
F 8.728438 46.306515 28.247145
F 8.118934 46.306515 50.067741
F 7.509429 46.306515 71.888337
F 6.899925 46.306515 93.708935
F 6.290420 46.306515 115.529531
F 5.680916 46.306515 137.350128
F 5.071411 46.306515 159.170724
F 4.461907 46.306515 180.991320
F 3.852403 46.306515 202.811917
F 3.242898 46.306515 224.632514
F 2.633394 46.306515 246.453111
F 36.062622 0.000000 7.173036
F 35.453118 0.000000 28.993633
F 34.843613 0.000000 50.814229
F 34.234109 0.000000 72.634825
F 33.624604 0.000000 94.455422
F 33.015100 0.000000 116.276019
F 32.405595 0.000000 138.096616
F 31.796091 0.000000 159.917212
F 31.186586 0.000000 181.737808
F 30.577082 0.000000 203.558405
F 29.967578 0.000000 225.379001
F 29.358073 0.000000 247.199599
F 36.062622 23.153257 7.173036
F 35.453118 23.153257 28.993633
F 34.843613 23.153257 50.814229
F 34.234109 23.153257 72.634825
F 33.624604 23.153257 94.455422
F 33.015100 23.153257 116.276019
F 32.405595 23.153257 138.096616
F 31.796091 23.153257 159.917212
F 31.186586 23.153257 181.737808
F 30.577082 23.153257 203.558405
F 29.967578 23.153257 225.379001
F 29.358073 23.153257 247.199599
F 36.062622 46.306515 7.173036
F 35.453118 46.306515 28.993633
F 34.843613 46.306515 50.814229
F 34.234109 46.306515 72.634825
F 33.624604 46.306515 94.455422
F 33.015100 46.306515 116.276019
F 32.405595 46.306515 138.096616
F 31.796091 46.306515 159.917212
F 31.186586 46.306515 181.737808
F 30.577082 46.306515 203.558405
F 29.967578 46.306515 225.379001
F 29.358073 46.306515 247.199599
F 62.787301 0.000000 7.919524
F 62.177797 0.000000 29.740121
F 61.568292 0.000000 51.560717
F 60.958788 0.000000 73.381313
F 60.349284 0.000000 95.201910
F 59.739779 0.000000 117.022507
F 59.130275 0.000000 138.843104
F 58.520770 0.000000 160.663700
F 57.911266 0.000000 182.484296
F 57.301761 0.000000 204.304893
F 56.692257 0.000000 226.125489
F 56.082752 0.000000 247.946086
F 62.787301 23.153257 7.919524
F 62.177797 23.153257 29.740121
F 61.568292 23.153257 51.560717
F 60.958788 23.153257 73.381313
F 60.349284 23.153257 95.201910
F 59.739779 23.153257 117.022507
F 59.130275 23.153257 138.843104
F 58.520770 23.153257 160.663700
F 57.911266 23.153257 182.484296
F 57.301761 23.153257 204.304893
F 56.692257 23.153257 226.125489
F 56.082752 23.153257 247.946086
F 62.787301 46.306515 7.919524
F 62.177797 46.306515 29.740121
F 61.568292 46.306515 51.560717
F 60.958788 46.306515 73.381313
F 60.349284 46.306515 95.201910
F 59.739779 46.306515 117.022507
F 59.130275 46.306515 138.843104
F 58.520770 46.306515 160.663700
F 57.911266 46.306515 182.484296
F 57.301761 46.306515 204.304893
F 56.692257 46.306515 226.125489
F 56.082752 46.306515 247.946086
F 18.246165 7.717750 6.675378
F 17.636661 7.717750 28.495974
F 17.027156 7.717750 50.316570
F 16.417652 7.717750 72.137168
F 15.808147 7.717750 93.957764
F 15.198643 7.717750 115.778361
F 14.589138 7.717750 137.598957
F 13.979634 7.717750 159.419553
F 13.370129 7.717750 181.240150
F 12.760625 7.717750 203.060747
F 12.151121 7.717750 224.881344
F 11.541616 7.717750 246.701940
F 18.246165 30.871007 6.675378
F 17.636661 30.871007 28.495974
F 17.027156 30.871007 50.316570
F 16.417652 30.871007 72.137168
F 15.808147 30.871007 93.957764
F 15.198643 30.871007 115.778361
F 14.589138 30.871007 137.598957
F 13.979634 30.871007 159.419553
F 13.370129 30.871007 181.240150
F 12.760625 30.871007 203.060747
F 12.151121 30.871007 224.881344
F 11.541616 30.871007 246.701940
F 18.246165 54.024265 6.675378
F 17.636661 54.024265 28.495974
F 17.027156 54.024265 50.316570
F 16.417652 54.024265 72.137168
F 15.808147 54.024265 93.957764
F 15.198643 54.024265 115.778361
F 14.589138 54.024265 137.598957
F 13.979634 54.024265 159.419553
F 13.370129 54.024265 181.240150
F 12.760625 54.024265 203.060747
F 12.151121 54.024265 224.881344
F 11.541616 54.024265 246.701940
F 44.970844 7.717750 7.421866
F 44.361340 7.717750 29.242462
F 43.751836 7.717750 51.063058
F 43.142331 7.717750 72.883656
F 42.532827 7.717750 94.704252
F 41.923322 7.717750 116.524849
F 41.313818 7.717750 138.345445
F 40.704313 7.717750 160.166041
F 40.094809 7.717750 181.986638
F 39.485304 7.717750 203.807234
F 38.875800 7.717750 225.627832
F 38.266296 7.717750 247.448428
F 44.970844 30.871007 7.421866
F 44.361340 30.871007 29.242462
F 43.751836 30.871007 51.063058
F 43.142331 30.871007 72.883656
F 42.532827 30.871007 94.704252
F 41.923322 30.871007 116.524849
F 41.313818 30.871007 138.345445
F 40.704313 30.871007 160.166041
F 40.094809 30.871007 181.986638
F 39.485304 30.871007 203.807234
F 38.875800 30.871007 225.627832
F 38.266296 30.871007 247.448428
F 44.970844 54.024265 7.421866
F 44.361340 54.024265 29.242462
F 43.751836 54.024265 51.063058
F 43.142331 54.024265 72.883656
F 42.532827 54.024265 94.704252
F 41.923322 54.024265 116.524849
F 41.313818 54.024265 138.345445
F 40.704313 54.024265 160.166041
F 40.094809 54.024265 181.986638
F 39.485304 54.024265 203.807234
F 38.875800 54.024265 225.627832
F 38.266296 54.024265 247.448428
F 64.990975 7.717750 248.194916
F 64.990975 30.871007 248.194916
F 64.990975 54.024265 248.194916
F 18.246165 15.435503 6.675379
F 17.636661 15.435503 28.495975
F 17.027156 15.435503 50.316571
F 16.417652 15.435503 72.137169
F 15.808147 15.435503 93.957765
F 15.198643 15.435503 115.778362
F 14.589138 15.435503 137.598958
F 13.979634 15.435503 159.419554
F 13.370129 15.435503 181.240151
F 12.760625 15.435503 203.060748
F 12.151121 15.435503 224.881345
F 11.541616 15.435503 246.701941
F 18.246165 38.588760 6.675379
F 17.636661 38.588760 28.495975
F 17.027156 38.588760 50.316571
F 16.417652 38.588760 72.137169
F 15.808147 38.588760 93.957765
F 15.198643 38.588760 115.778362
F 14.589138 38.588760 137.598958
F 13.979634 38.588760 159.419554
F 13.370129 38.588760 181.240151
F 12.760625 38.588760 203.060748
F 12.151121 38.588760 224.881345
F 11.541616 38.588760 246.701941
F 18.246165 61.742018 6.675379
F 17.636661 61.742018 28.495975
F 17.027156 61.742018 50.316571
F 16.417652 61.742018 72.137169
F 15.808147 61.742018 93.957765
F 15.198643 61.742018 115.778362
F 14.589138 61.742018 137.598958
F 13.979634 61.742018 159.419554
F 13.370129 61.742018 181.240151
F 12.760625 61.742018 203.060748
F 12.151121 61.742018 224.881345
F 11.541616 61.742018 246.701941
F 44.970844 15.435503 7.421867
F 44.361340 15.435503 29.242463
F 43.751836 15.435503 51.063059
F 43.142331 15.435503 72.883657
F 42.532827 15.435503 94.704253
F 41.923322 15.435503 116.524850
F 41.313818 15.435503 138.345446
F 40.704313 15.435503 160.166042
F 40.094809 15.435503 181.986639
F 39.485304 15.435503 203.807235
F 38.875800 15.435503 225.627833
F 38.266295 15.435503 247.448429
F 44.970844 38.588760 7.421867
F 44.361340 38.588760 29.242463
F 43.751836 38.588760 51.063059
F 43.142331 38.588760 72.883657
F 42.532827 38.588760 94.704253
F 41.923322 38.588760 116.524850
F 41.313818 38.588760 138.345446
F 40.704313 38.588760 160.166042
F 40.094809 38.588760 181.986639
F 39.485304 38.588760 203.807235
F 38.875800 38.588760 225.627833
F 38.266295 38.588760 247.448429
F 44.970844 61.742018 7.421867
F 44.361340 61.742018 29.242463
F 43.751836 61.742018 51.063059
F 43.142331 61.742018 72.883657
F 42.532827 61.742018 94.704253
F 41.923322 61.742018 116.524850
F 41.313818 61.742018 138.345446
F 40.704313 61.742018 160.166042
F 40.094809 61.742018 181.986639
F 39.485304 61.742018 203.807235
F 38.875800 61.742018 225.627833
F 38.266295 61.742018 247.448429
F 64.990975 15.435503 248.194917
F 64.990975 38.588760 248.194917
F 64.990975 61.742018 248.194917
F 18.246165 0.000000 6.675378
F 17.636661 0.000000 28.495974
F 17.027156 0.000000 50.316570
F 16.417652 0.000000 72.137168
F 15.808147 0.000000 93.957764
F 15.198643 0.000000 115.778361
F 14.589138 0.000000 137.598957
F 13.979634 0.000000 159.419553
F 13.370129 0.000000 181.240150
F 12.760625 0.000000 203.060747
F 12.151121 0.000000 224.881344
F 11.541616 0.000000 246.701940
F 18.246165 23.153258 6.675378
F 17.636661 23.153258 28.495974
F 17.027156 23.153258 50.316570
F 16.417652 23.153258 72.137168
F 15.808147 23.153258 93.957764
F 15.198643 23.153258 115.778361
F 14.589138 23.153258 137.598957
F 13.979634 23.153258 159.419553
F 13.370129 23.153258 181.240150
F 12.760625 23.153258 203.060747
F 12.151121 23.153258 224.881344
F 11.541616 23.153258 246.701940
F 18.246165 46.306515 6.675378
F 17.636661 46.306515 28.495974
F 17.027156 46.306515 50.316570
F 16.417652 46.306515 72.137168
F 15.808147 46.306515 93.957764
F 15.198643 46.306515 115.778361
F 14.589138 46.306515 137.598957
F 13.979634 46.306515 159.419553
F 13.370129 46.306515 181.240150
F 12.760625 46.306515 203.060747
F 12.151121 46.306515 224.881344
F 11.541616 46.306515 246.701940
F 44.970844 0.000000 7.421866
F 44.361340 0.000000 29.242462
F 43.751836 0.000000 51.063058
F 43.142331 0.000000 72.883656
F 42.532827 0.000000 94.704252
F 41.923322 0.000000 116.524849
F 41.313818 0.000000 138.345445
F 40.704313 0.000000 160.166041
F 40.094809 0.000000 181.986638
F 39.485304 0.000000 203.807234
F 38.875800 0.000000 225.627832
F 38.266296 0.000000 247.448428
F 44.970844 23.153258 7.421866
F 44.361340 23.153258 29.242462
F 43.751836 23.153258 51.063058
F 43.142331 23.153258 72.883656
F 42.532827 23.153258 94.704252
F 41.923322 23.153258 116.524849
F 41.313818 23.153258 138.345445
F 40.704313 23.153258 160.166041
F 40.094809 23.153258 181.986638
F 39.485304 23.153258 203.807234
F 38.875800 23.153258 225.627832
F 38.266296 23.153258 247.448428
F 44.970844 46.306515 7.421866
F 44.361340 46.306515 29.242462
F 43.751836 46.306515 51.063058
F 43.142331 46.306515 72.883656
F 42.532827 46.306515 94.704252
F 41.923322 46.306515 116.524849
F 41.313818 46.306515 138.345445
F 40.704313 46.306515 160.166041
F 40.094809 46.306515 181.986638
F 39.485304 46.306515 203.807234
F 38.875800 46.306515 225.627832
F 38.266296 46.306515 247.448428
F 64.990975 0.000000 248.194916
F 64.990975 23.153258 248.194916
F 64.990975 46.306515 248.194916
F 27.154397 7.717751 6.924208
F 26.544892 7.717751 28.744805
F 25.935388 7.717751 50.565401
F 25.325883 7.717751 72.385998
F 24.716379 7.717751 94.206594
F 24.106874 7.717751 116.027190
F 23.497370 7.717751 137.847788
F 22.887865 7.717751 159.668384
F 22.278361 7.717751 181.488980
F 21.668856 7.717751 203.309577
F 21.059352 7.717751 225.130173
F 20.449848 7.717751 246.950770
F 27.154397 30.871008 6.924208
F 26.544892 30.871008 28.744805
F 25.935388 30.871008 50.565401
F 25.325883 30.871008 72.385998
F 24.716379 30.871008 94.206594
F 24.106874 30.871008 116.027190
F 23.497370 30.871008 137.847788
F 22.887865 30.871008 159.668384
F 22.278361 30.871008 181.488980
F 21.668856 30.871008 203.309577
F 21.059352 30.871008 225.130173
F 20.449848 30.871008 246.950770
F 27.154397 54.024266 6.924208
F 26.544892 54.024266 28.744805
F 25.935388 54.024266 50.565401
F 25.325883 54.024266 72.385998
F 24.716379 54.024266 94.206594
F 24.106874 54.024266 116.027190
F 23.497370 54.024266 137.847788
F 22.887865 54.024266 159.668384
F 22.278361 54.024266 181.488980
F 21.668856 54.024266 203.309577
F 21.059352 54.024266 225.130173
F 20.449848 54.024266 246.950770
F 53.879076 7.717751 7.670695
F 53.269571 7.717751 29.491293
F 52.660067 7.717751 51.311889
F 52.050563 7.717751 73.132486
F 51.441058 7.717751 94.953082
F 50.831554 7.717751 116.773678
F 50.222049 7.717751 138.594275
F 49.612545 7.717751 160.414872
F 49.003040 7.717751 182.235468
F 48.393536 7.717751 204.056065
F 47.784031 7.717751 225.876661
F 47.174527 7.717751 247.697258
F 53.879076 30.871008 7.670695
F 53.269571 30.871008 29.491293
F 52.660067 30.871008 51.311889
F 52.050563 30.871008 73.132486
F 51.441058 30.871008 94.953082
F 50.831554 30.871008 116.773678
F 50.222049 30.871008 138.594275
F 49.612545 30.871008 160.414872
F 49.003040 30.871008 182.235468
F 48.393536 30.871008 204.056065
F 47.784031 30.871008 225.876661
F 47.174527 30.871008 247.697258
F 53.879076 54.024266 7.670695
F 53.269571 54.024266 29.491293
F 52.660067 54.024266 51.311889
F 52.050563 54.024266 73.132486
F 51.441058 54.024266 94.953082
F 50.831554 54.024266 116.773678
F 50.222049 54.024266 138.594275
F 49.612545 54.024266 160.414872
F 49.003040 54.024266 182.235468
F 48.393536 54.024266 204.056065
F 47.784031 54.024266 225.876661
F 47.174527 54.024266 247.697258
F 27.154396 15.435503 6.924209
F 26.544892 15.435503 28.744806
F 25.935388 15.435503 50.565402
F 25.325883 15.435503 72.385999
F 24.716379 15.435503 94.206595
F 24.106874 15.435503 116.027191
F 23.497370 15.435503 137.847789
F 22.887865 15.435503 159.668385
F 22.278361 15.435503 181.488982
F 21.668856 15.435503 203.309578
F 21.059352 15.435503 225.130174
F 20.449848 15.435503 246.950771
F 27.154396 38.588761 6.924209
F 26.544892 38.588761 28.744806
F 25.935388 38.588761 50.565402
F 25.325883 38.588761 72.385999
F 24.716379 38.588761 94.206595
F 24.106874 38.588761 116.027191
F 23.497370 38.588761 137.847789
F 22.887865 38.588761 159.668385
F 22.278361 38.588761 181.488982
F 21.668856 38.588761 203.309578
F 21.059352 38.588761 225.130174
F 20.449848 38.588761 246.950771
F 27.154396 61.742018 6.924209
F 26.544892 61.742018 28.744806
F 25.935388 61.742018 50.565402
F 25.325883 61.742018 72.385999
F 24.716379 61.742018 94.206595
F 24.106874 61.742018 116.027191
F 23.497370 61.742018 137.847789
F 22.887865 61.742018 159.668385
F 22.278361 61.742018 181.488982
F 21.668856 61.742018 203.309578
F 21.059352 61.742018 225.130174
F 20.449848 61.742018 246.950771
F 53.879076 15.435503 7.670696
F 53.269571 15.435503 29.491294
F 52.660067 15.435503 51.311890
F 52.050563 15.435503 73.132487
F 51.441058 15.435503 94.953083
F 50.831554 15.435503 116.773679
F 50.222049 15.435503 138.594276
F 49.612545 15.435503 160.414873
F 49.003040 15.435503 182.235470
F 48.393536 15.435503 204.056066
F 47.784031 15.435503 225.876662
F 47.174527 15.435503 247.697259
F 53.879076 38.588761 7.670696
F 53.269571 38.588761 29.491294
F 52.660067 38.588761 51.311890
F 52.050563 38.588761 73.132487
F 51.441058 38.588761 94.953083
F 50.831554 38.588761 116.773679
F 50.222049 38.588761 138.594276
F 49.612545 38.588761 160.414873
F 49.003040 38.588761 182.235470
F 48.393536 38.588761 204.056066
F 47.784031 38.588761 225.876662
F 47.174527 38.588761 247.697259
F 53.879076 61.742018 7.670696
F 53.269571 61.742018 29.491294
F 52.660067 61.742018 51.311890
F 52.050563 61.742018 73.132487
F 51.441058 61.742018 94.953083
F 50.831554 61.742018 116.773679
F 50.222049 61.742018 138.594276
F 49.612545 61.742018 160.414873
F 49.003040 61.742018 182.235470
F 48.393536 61.742018 204.056066
F 47.784031 61.742018 225.876662
F 47.174527 61.742018 247.697259
F 27.154397 0.000001 6.924208
F 26.544892 0.000001 28.744805
F 25.935388 0.000001 50.565401
F 25.325883 0.000001 72.385998
F 24.716379 0.000001 94.206594
F 24.106874 0.000001 116.027190
F 23.497370 0.000001 137.847788
F 22.887865 0.000001 159.668384
F 22.278361 0.000001 181.488981
F 21.668856 0.000001 203.309577
F 21.059352 0.000001 225.130173
F 20.449848 0.000001 246.950770
F 27.154397 23.153259 6.924208
F 26.544892 23.153259 28.744805
F 25.935388 23.153259 50.565401
F 25.325883 23.153259 72.385998
F 24.716379 23.153259 94.206594
F 24.106874 23.153259 116.027190
F 23.497370 23.153259 137.847788
F 22.887865 23.153259 159.668384
F 22.278361 23.153259 181.488981
F 21.668856 23.153259 203.309577
F 21.059352 23.153259 225.130173
F 20.449848 23.153259 246.950770
F 27.154397 46.306516 6.924208
F 26.544892 46.306516 28.744805
F 25.935388 46.306516 50.565401
F 25.325883 46.306516 72.385998
F 24.716379 46.306516 94.206594
F 24.106874 46.306516 116.027190
F 23.497370 46.306516 137.847788
F 22.887865 46.306516 159.668384
F 22.278361 46.306516 181.488981
F 21.668856 46.306516 203.309577
F 21.059352 46.306516 225.130173
F 20.449848 46.306516 246.950770
F 53.879076 0.000001 7.670695
F 53.269571 0.000001 29.491293
F 52.660067 0.000001 51.311889
F 52.050563 0.000001 73.132486
F 51.441058 0.000001 94.953082
F 50.831554 0.000001 116.773678
F 50.222049 0.000001 138.594275
F 49.612545 0.000001 160.414872
F 49.003040 0.000001 182.235469
F 48.393536 0.000001 204.056065
F 47.784031 0.000001 225.876661
F 47.174527 0.000001 247.697258
F 53.879076 23.153259 7.670695
F 53.269571 23.153259 29.491293
F 52.660067 23.153259 51.311889
F 52.050563 23.153259 73.132486
F 51.441058 23.153259 94.953082
F 50.831554 23.153259 116.773678
F 50.222049 23.153259 138.594275
F 49.612545 23.153259 160.414872
F 49.003040 23.153259 182.235469
F 48.393536 23.153259 204.056065
F 47.784031 23.153259 225.876661
F 47.174527 23.153259 247.697258
F 53.879076 46.306516 7.670695
F 53.269571 46.306516 29.491293
F 52.660067 46.306516 51.311889
F 52.050563 46.306516 73.132486
F 51.441058 46.306516 94.953082
F 50.831554 46.306516 116.773678
F 50.222049 46.306516 138.594275
F 49.612545 46.306516 160.414872
F 49.003040 46.306516 182.235469
F 48.393536 46.306516 204.056065
F 47.784031 46.306516 225.876661
F 47.174527 46.306516 247.697258
F 11.666594 1.286291 2.851990
F 11.057090 1.286291 24.672586
F 10.447585 1.286291 46.493183
F 9.838081 1.286291 68.313780
F 9.228576 1.286291 90.134376
F 8.619072 1.286291 111.954973
F 8.009567 1.286291 133.775569
F 7.400063 1.286291 155.596166
F 6.790558 1.286291 177.416762
F 6.181054 1.286291 199.237358
F 5.571550 1.286291 221.057956
F 4.962045 1.286291 242.878552
F 11.666594 24.439548 2.851990
F 11.057090 24.439548 24.672586
F 10.447585 24.439548 46.493183
F 9.838081 24.439548 68.313780
F 9.228576 24.439548 90.134376
F 8.619072 24.439548 111.954973
F 8.009567 24.439548 133.775569
F 7.400063 24.439548 155.596166
F 6.790558 24.439548 177.416762
F 6.181054 24.439548 199.237358
F 5.571550 24.439548 221.057956
F 4.962045 24.439548 242.878552
F 11.666594 47.592806 2.851990
F 11.057090 47.592806 24.672586
F 10.447585 47.592806 46.493183
F 9.838081 47.592806 68.313780
F 9.228576 47.592806 90.134376
F 8.619072 47.592806 111.954973
F 8.009567 47.592806 133.775569
F 7.400063 47.592806 155.596166
F 6.790558 47.592806 177.416762
F 6.181054 47.592806 199.237358
F 5.571550 47.592806 221.057956
F 4.962045 47.592806 242.878552
F 38.391274 1.286291 3.598478
F 37.781770 1.286291 25.419074
F 37.172266 1.286291 47.239671
F 36.562761 1.286291 69.060267
F 35.953257 1.286291 90.880864
F 35.343752 1.286291 112.701461
F 34.734248 1.286291 134.522057
F 34.124743 1.286291 156.342654
F 33.515239 1.286291 178.163250
F 32.905734 1.286291 199.983846
F 32.296230 1.286291 221.804444
F 31.686725 1.286291 243.625040
F 38.391274 24.439548 3.598478
F 37.781770 24.439548 25.419074
F 37.172266 24.439548 47.239671
F 36.562761 24.439548 69.060267
F 35.953257 24.439548 90.880864
F 35.343752 24.439548 112.701461
F 34.734248 24.439548 134.522057
F 34.124743 24.439548 156.342654
F 33.515239 24.439548 178.163250
F 32.905734 24.439548 199.983846
F 32.296230 24.439548 221.804444
F 31.686725 24.439548 243.625040
F 38.391274 47.592806 3.598478
F 37.781770 47.592806 25.419074
F 37.172266 47.592806 47.239671
F 36.562761 47.592806 69.060267
F 35.953257 47.592806 90.880864
F 35.343752 47.592806 112.701461
F 34.734248 47.592806 134.522057
F 34.124743 47.592806 156.342654
F 33.515239 47.592806 178.163250
F 32.905734 47.592806 199.983846
F 32.296230 47.592806 221.804444
F 31.686725 47.592806 243.625040
F 64.506449 1.286291 26.165562
F 63.896945 1.286291 47.986159
F 63.287440 1.286291 69.806755
F 62.677936 1.286291 91.627351
F 62.068432 1.286291 113.447949
F 61.458927 1.286291 135.268545
F 60.849423 1.286291 157.089142
F 60.239918 1.286291 178.909738
F 59.630414 1.286291 200.730334
F 59.020909 1.286291 222.550931
F 58.411405 1.286291 244.371528
F 64.506449 24.439548 26.165562
F 63.896945 24.439548 47.986159
F 63.287440 24.439548 69.806755
F 62.677936 24.439548 91.627351
F 62.068432 24.439548 113.447949
F 61.458927 24.439548 135.268545
F 60.849423 24.439548 157.089142
F 60.239918 24.439548 178.909738
F 59.630414 24.439548 200.730334
F 59.020909 24.439548 222.550931
F 58.411405 24.439548 244.371528
F 64.506449 47.592806 26.165562
F 63.896945 47.592806 47.986159
F 63.287440 47.592806 69.806755
F 62.677936 47.592806 91.627351
F 62.068432 47.592806 113.447949
F 61.458927 47.592806 135.268545
F 60.849423 47.592806 157.089142
F 60.239918 47.592806 178.909738
F 59.630414 47.592806 200.730334
F 59.020909 47.592806 222.550931
F 58.411405 47.592806 244.371528
F 11.666594 9.004040 2.851990
F 11.057090 9.004040 24.672586
F 10.447585 9.004040 46.493183
F 9.838081 9.004040 68.313780
F 9.228576 9.004040 90.134376
F 8.619072 9.004040 111.954973
F 8.009567 9.004040 133.775569
F 7.400063 9.004040 155.596166
F 6.790558 9.004040 177.416762
F 6.181054 9.004040 199.237358
F 5.571550 9.004040 221.057956
F 4.962045 9.004040 242.878552
F 11.666594 32.157298 2.851990
F 11.057090 32.157298 24.672586
F 10.447585 32.157298 46.493183
F 9.838081 32.157298 68.313780
F 9.228576 32.157298 90.134376
F 8.619072 32.157298 111.954973
F 8.009567 32.157298 133.775569
F 7.400063 32.157298 155.596166
F 6.790558 32.157298 177.416762
F 6.181054 32.157298 199.237358
F 5.571550 32.157298 221.057956
F 4.962045 32.157298 242.878552
F 11.666594 55.310555 2.851990
F 11.057090 55.310555 24.672586
F 10.447585 55.310555 46.493183
F 9.838081 55.310555 68.313780
F 9.228576 55.310555 90.134376
F 8.619072 55.310555 111.954973
F 8.009567 55.310555 133.775569
F 7.400063 55.310555 155.596166
F 6.790558 55.310555 177.416762
F 6.181054 55.310555 199.237358
F 5.571550 55.310555 221.057956
F 4.962045 55.310555 242.878552
F 38.391274 9.004040 3.598478
F 37.781770 9.004040 25.419074
F 37.172266 9.004040 47.239671
F 36.562761 9.004040 69.060267
F 35.953257 9.004040 90.880864
F 35.343752 9.004040 112.701461
F 34.734248 9.004040 134.522057
F 34.124743 9.004040 156.342654
F 33.515239 9.004040 178.163250
F 32.905734 9.004040 199.983846
F 32.296230 9.004040 221.804444
F 31.686725 9.004040 243.625040
F 38.391274 32.157298 3.598478
F 37.781770 32.157298 25.419074
F 37.172266 32.157298 47.239671
F 36.562761 32.157298 69.060267
F 35.953257 32.157298 90.880864
F 35.343752 32.157298 112.701461
F 34.734248 32.157298 134.522057
F 34.124743 32.157298 156.342654
F 33.515239 32.157298 178.163250
F 32.905734 32.157298 199.983846
F 32.296230 32.157298 221.804444
F 31.686725 32.157298 243.625040
F 38.391274 55.310555 3.598478
F 37.781770 55.310555 25.419074
F 37.172266 55.310555 47.239671
F 36.562761 55.310555 69.060267
F 35.953257 55.310555 90.880864
F 35.343752 55.310555 112.701461
F 34.734248 55.310555 134.522057
F 34.124743 55.310555 156.342654
F 33.515239 55.310555 178.163250
F 32.905734 55.310555 199.983846
F 32.296230 55.310555 221.804444
F 31.686725 55.310555 243.625040
F 64.506449 9.004040 26.165562
F 63.896945 9.004040 47.986159
F 63.287440 9.004040 69.806755
F 62.677936 9.004040 91.627351
F 62.068432 9.004040 113.447949
F 61.458927 9.004040 135.268545
F 60.849423 9.004040 157.089142
F 60.239918 9.004040 178.909738
F 59.630414 9.004040 200.730334
F 59.020909 9.004040 222.550931
F 58.411405 9.004040 244.371528
F 64.506449 32.157298 26.165562
F 63.896945 32.157298 47.986159
F 63.287440 32.157298 69.806755
F 62.677936 32.157298 91.627351
F 62.068432 32.157298 113.447949
F 61.458927 32.157298 135.268545
F 60.849423 32.157298 157.089142
F 60.239918 32.157298 178.909738
F 59.630414 32.157298 200.730334
F 59.020909 32.157298 222.550931
F 58.411405 32.157298 244.371528
F 64.506449 55.310555 26.165562
F 63.896945 55.310555 47.986159
F 63.287440 55.310555 69.806755
F 62.677936 55.310555 91.627351
F 62.068432 55.310555 113.447949
F 61.458927 55.310555 135.268545
F 60.849423 55.310555 157.089142
F 60.239918 55.310555 178.909738
F 59.630414 55.310555 200.730334
F 59.020909 55.310555 222.550931
F 58.411405 55.310555 244.371528
F 11.666594 16.721795 2.851991
F 11.057090 16.721795 24.672587
F 10.447585 16.721795 46.493183
F 9.838081 16.721795 68.313781
F 9.228576 16.721795 90.134377
F 8.619072 16.721795 111.954974
F 8.009567 16.721795 133.775570
F 7.400063 16.721795 155.596166
F 6.790558 16.721795 177.416763
F 6.181054 16.721795 199.237359
F 5.571550 16.721795 221.057957
F 4.962045 16.721795 242.878553
F 11.666594 39.875053 2.851991
F 11.057090 39.875053 24.672587
F 10.447585 39.875053 46.493183
F 9.838081 39.875053 68.313781
F 9.228576 39.875053 90.134377
F 8.619072 39.875053 111.954974
F 8.009567 39.875053 133.775570
F 7.400063 39.875053 155.596166
F 6.790558 39.875053 177.416763
F 6.181054 39.875053 199.237359
F 5.571550 39.875053 221.057957
F 4.962045 39.875053 242.878553
F 11.666594 63.028310 2.851991
F 11.057090 63.028310 24.672587
F 10.447585 63.028310 46.493183
F 9.838081 63.028310 68.313781
F 9.228576 63.028310 90.134377
F 8.619072 63.028310 111.954974
F 8.009567 63.028310 133.775570
F 7.400063 63.028310 155.596166
F 6.790558 63.028310 177.416763
F 6.181054 63.028310 199.237359
F 5.571550 63.028310 221.057957
F 4.962045 63.028310 242.878553
F 38.391274 16.721795 3.598479
F 37.781770 16.721795 25.419075
F 37.172266 16.721795 47.239671
F 36.562761 16.721795 69.060268
F 35.953257 16.721795 90.880865
F 35.343752 16.721795 112.701462
F 34.734248 16.721795 134.522058
F 34.124743 16.721795 156.342654
F 33.515239 16.721795 178.163251
F 32.905734 16.721795 199.983847
F 32.296230 16.721795 221.804445
F 31.686725 16.721795 243.625041
F 38.391274 39.875053 3.598479
F 37.781770 39.875053 25.419075
F 37.172266 39.875053 47.239671
F 36.562761 39.875053 69.060268
F 35.953257 39.875053 90.880865
F 35.343752 39.875053 112.701462
F 34.734248 39.875053 134.522058
F 34.124743 39.875053 156.342654
F 33.515239 39.875053 178.163251
F 32.905734 39.875053 199.983847
F 32.296230 39.875053 221.804445
F 31.686725 39.875053 243.625041
F 38.391274 63.028310 3.598479
F 37.781770 63.028310 25.419075
F 37.172266 63.028310 47.239671
F 36.562761 63.028310 69.060268
F 35.953257 63.028310 90.880865
F 35.343752 63.028310 112.701462
F 34.734248 63.028310 134.522058
F 34.124743 63.028310 156.342654
F 33.515239 63.028310 178.163251
F 32.905734 63.028310 199.983847
F 32.296230 63.028310 221.804445
F 31.686725 63.028310 243.625041
F 64.506449 16.721795 26.165563
F 63.896945 16.721795 47.986159
F 63.287440 16.721795 69.806756
F 62.677936 16.721795 91.627352
F 62.068432 16.721795 113.447950
F 61.458927 16.721795 135.268546
F 60.849423 16.721795 157.089142
F 60.239918 16.721795 178.909739
F 59.630414 16.721795 200.730335
F 59.020909 16.721795 222.550932
F 58.411405 16.721795 244.371529
F 64.506449 39.875053 26.165563
F 63.896945 39.875053 47.986159
F 63.287440 39.875053 69.806756
F 62.677936 39.875053 91.627352
F 62.068432 39.875053 113.447950
F 61.458927 39.875053 135.268546
F 60.849423 39.875053 157.089142
F 60.239918 39.875053 178.909739
F 59.630414 39.875053 200.730335
F 59.020909 39.875053 222.550932
F 58.411405 39.875053 244.371529
F 64.506449 63.028310 26.165563
F 63.896945 63.028310 47.986159
F 63.287440 63.028310 69.806756
F 62.677936 63.028310 91.627352
F 62.068432 63.028310 113.447950
F 61.458927 63.028310 135.268546
F 60.849423 63.028310 157.089142
F 60.239918 63.028310 178.909739
F 59.630414 63.028310 200.730335
F 59.020909 63.028310 222.550932
F 58.411405 63.028310 244.371529
F 20.574820 1.286290 3.100819
F 19.965315 1.286290 24.921416
F 19.355811 1.286290 46.742013
F 18.746306 1.286290 68.562609
F 18.136802 1.286290 90.383206
F 17.527297 1.286290 112.203802
F 16.917793 1.286290 134.024399
F 16.308288 1.286290 155.844995
F 15.698784 1.286290 177.665592
F 15.089279 1.286290 199.486189
F 14.479775 1.286290 221.306785
F 13.870271 1.286290 243.127382
F 20.574820 24.439548 3.100819
F 19.965315 24.439548 24.921416
F 19.355811 24.439548 46.742013
F 18.746306 24.439548 68.562609
F 18.136802 24.439548 90.383206
F 17.527297 24.439548 112.203802
F 16.917793 24.439548 134.024399
F 16.308288 24.439548 155.844995
F 15.698784 24.439548 177.665592
F 15.089279 24.439548 199.486189
F 14.479775 24.439548 221.306785
F 13.870271 24.439548 243.127382
F 20.574820 47.592806 3.100819
F 19.965315 47.592806 24.921416
F 19.355811 47.592806 46.742013
F 18.746306 47.592806 68.562609
F 18.136802 47.592806 90.383206
F 17.527297 47.592806 112.203802
F 16.917793 47.592806 134.024399
F 16.308288 47.592806 155.844995
F 15.698784 47.592806 177.665592
F 15.089279 47.592806 199.486189
F 14.479775 47.592806 221.306785
F 13.870271 47.592806 243.127382
F 47.299499 1.286290 3.847307
F 46.689994 1.286290 25.667904
F 46.080490 1.286290 47.488501
F 45.470986 1.286290 69.309097
F 44.861481 1.286290 91.129694
F 44.251977 1.286290 112.950290
F 43.642472 1.286290 134.770887
F 43.032968 1.286290 156.591483
F 42.423463 1.286290 178.412079
F 41.813959 1.286290 200.232677
F 41.204454 1.286290 222.053273
F 40.594950 1.286290 243.873870
F 47.299499 24.439548 3.847307
F 46.689994 24.439548 25.667904
F 46.080490 24.439548 47.488501
F 45.470986 24.439548 69.309097
F 44.861481 24.439548 91.129694
F 44.251977 24.439548 112.950290
F 43.642472 24.439548 134.770887
F 43.032968 24.439548 156.591483
F 42.423463 24.439548 178.412079
F 41.813959 24.439548 200.232677
F 41.204454 24.439548 222.053273
F 40.594950 24.439548 243.873870
F 47.299499 47.592806 3.847307
F 46.689994 47.592806 25.667904
F 46.080490 47.592806 47.488501
F 45.470986 47.592806 69.309097
F 44.861481 47.592806 91.129694
F 44.251977 47.592806 112.950290
F 43.642472 47.592806 134.770887
F 43.032968 47.592806 156.591483
F 42.423463 47.592806 178.412079
F 41.813959 47.592806 200.232677
F 41.204454 47.592806 222.053273
F 40.594950 47.592806 243.873870
F 20.574820 9.004040 3.100819
F 19.965315 9.004040 24.921416
F 19.355811 9.004040 46.742013
F 18.746306 9.004040 68.562609
F 18.136802 9.004040 90.383206
F 17.527297 9.004040 112.203802
F 16.917793 9.004040 134.024398
F 16.308288 9.004040 155.844995
F 15.698784 9.004040 177.665592
F 15.089279 9.004040 199.486189
F 14.479775 9.004040 221.306785
F 13.870271 9.004040 243.127381
F 20.574820 32.157297 3.100819
F 19.965315 32.157297 24.921416
F 19.355811 32.157297 46.742013
F 18.746306 32.157297 68.562609
F 18.136802 32.157297 90.383206
F 17.527297 32.157297 112.203802
F 16.917793 32.157297 134.024398
F 16.308288 32.157297 155.844995
F 15.698784 32.157297 177.665592
F 15.089279 32.157297 199.486189
F 14.479775 32.157297 221.306785
F 13.870271 32.157297 243.127381
F 20.574820 55.310555 3.100819
F 19.965315 55.310555 24.921416
F 19.355811 55.310555 46.742013
F 18.746306 55.310555 68.562609
F 18.136802 55.310555 90.383206
F 17.527297 55.310555 112.203802
F 16.917793 55.310555 134.024398
F 16.308288 55.310555 155.844995
F 15.698784 55.310555 177.665592
F 15.089279 55.310555 199.486189
F 14.479775 55.310555 221.306785
F 13.870271 55.310555 243.127381
F 47.299499 9.004040 3.847307
F 46.689994 9.004040 25.667904
F 46.080490 9.004040 47.488501
F 45.470986 9.004040 69.309097
F 44.861481 9.004040 91.129694
F 44.251977 9.004040 112.950290
F 43.642472 9.004040 134.770886
F 43.032968 9.004040 156.591483
F 42.423463 9.004040 178.412079
F 41.813959 9.004040 200.232677
F 41.204454 9.004040 222.053273
F 40.594950 9.004040 243.873869
F 47.299499 32.157297 3.847307
F 46.689994 32.157297 25.667904
F 46.080490 32.157297 47.488501
F 45.470986 32.157297 69.309097
F 44.861481 32.157297 91.129694
F 44.251977 32.157297 112.950290
F 43.642472 32.157297 134.770886
F 43.032968 32.157297 156.591483
F 42.423463 32.157297 178.412079
F 41.813959 32.157297 200.232677
F 41.204454 32.157297 222.053273
F 40.594950 32.157297 243.873869
F 47.299499 55.310555 3.847307
F 46.689994 55.310555 25.667904
F 46.080490 55.310555 47.488501
F 45.470986 55.310555 69.309097
F 44.861481 55.310555 91.129694
F 44.251977 55.310555 112.950290
F 43.642472 55.310555 134.770886
F 43.032968 55.310555 156.591483
F 42.423463 55.310555 178.412079
F 41.813959 55.310555 200.232677
F 41.204454 55.310555 222.053273
F 40.594950 55.310555 243.873869
F 20.574819 16.721795 3.100820
F 19.965315 16.721795 24.921416
F 19.355811 16.721795 46.742014
F 18.746306 16.721795 68.562610
F 18.136802 16.721795 90.383207
F 17.527297 16.721795 112.203803
F 16.917793 16.721795 134.024399
F 16.308288 16.721795 155.844996
F 15.698784 16.721795 177.665593
F 15.089279 16.721795 199.486189
F 14.479775 16.721795 221.306786
F 13.870271 16.721795 243.127382
F 20.574819 39.875053 3.100820
F 19.965315 39.875053 24.921416
F 19.355811 39.875053 46.742014
F 18.746306 39.875053 68.562610
F 18.136802 39.875053 90.383207
F 17.527297 39.875053 112.203803
F 16.917793 39.875053 134.024399
F 16.308288 39.875053 155.844996
F 15.698784 39.875053 177.665593
F 15.089279 39.875053 199.486189
F 14.479775 39.875053 221.306786
F 13.870271 39.875053 243.127382
F 20.574819 63.028310 3.100820
F 19.965315 63.028310 24.921416
F 19.355811 63.028310 46.742014
F 18.746306 63.028310 68.562610
F 18.136802 63.028310 90.383207
F 17.527297 63.028310 112.203803
F 16.917793 63.028310 134.024399
F 16.308288 63.028310 155.844996
F 15.698784 63.028310 177.665593
F 15.089279 63.028310 199.486189
F 14.479775 63.028310 221.306786
F 13.870271 63.028310 243.127382
F 47.299499 16.721795 3.847308
F 46.689994 16.721795 25.667904
F 46.080490 16.721795 47.488502
F 45.470986 16.721795 69.309098
F 44.861481 16.721795 91.129695
F 44.251977 16.721795 112.950291
F 43.642472 16.721795 134.770887
F 43.032968 16.721795 156.591484
F 42.423463 16.721795 178.412080
F 41.813959 16.721795 200.232677
F 41.204454 16.721795 222.053274
F 40.594950 16.721795 243.873870
F 47.299499 39.875053 3.847308
F 46.689994 39.875053 25.667904
F 46.080490 39.875053 47.488502
F 45.470986 39.875053 69.309098
F 44.861481 39.875053 91.129695
F 44.251977 39.875053 112.950291
F 43.642472 39.875053 134.770887
F 43.032968 39.875053 156.591484
F 42.423463 39.875053 178.412080
F 41.813959 39.875053 200.232677
F 41.204454 39.875053 222.053274
F 40.594950 39.875053 243.873870
F 47.299499 63.028310 3.847308
F 46.689994 63.028310 25.667904
F 46.080490 63.028310 47.488502
F 45.470986 63.028310 69.309098
F 44.861481 63.028310 91.129695
F 44.251977 63.028310 112.950291
F 43.642472 63.028310 134.770887
F 43.032968 63.028310 156.591484
F 42.423463 63.028310 178.412080
F 41.813959 63.028310 200.232677
F 41.204454 63.028310 222.053274
F 40.594950 63.028310 243.873870
F 29.483050 1.286290 3.349649
F 28.873546 1.286290 25.170246
F 28.264041 1.286290 46.990842
F 27.654537 1.286290 68.811438
F 27.045032 1.286290 90.632035
F 26.435528 1.286290 112.452632
F 25.826023 1.286290 134.273229
F 25.216519 1.286290 156.093825
F 24.607014 1.286290 177.914421
F 23.997510 1.286290 199.735018
F 23.388005 1.286290 221.555614
F 22.778501 1.286290 243.376211
F 29.483050 24.439548 3.349649
F 28.873546 24.439548 25.170246
F 28.264041 24.439548 46.990842
F 27.654537 24.439548 68.811438
F 27.045032 24.439548 90.632035
F 26.435528 24.439548 112.452632
F 25.826023 24.439548 134.273229
F 25.216519 24.439548 156.093825
F 24.607014 24.439548 177.914421
F 23.997510 24.439548 199.735018
F 23.388005 24.439548 221.555614
F 22.778501 24.439548 243.376211
F 29.483050 47.592805 3.349649
F 28.873546 47.592805 25.170246
F 28.264041 47.592805 46.990842
F 27.654537 47.592805 68.811438
F 27.045032 47.592805 90.632035
F 26.435528 47.592805 112.452632
F 25.826023 47.592805 134.273229
F 25.216519 47.592805 156.093825
F 24.607014 47.592805 177.914421
F 23.997510 47.592805 199.735018
F 23.388005 47.592805 221.555614
F 22.778501 47.592805 243.376211
F 56.207729 1.286290 4.096137
F 55.598225 1.286290 25.916734
F 54.988720 1.286290 47.737330
F 54.379216 1.286290 69.557926
F 53.769712 1.286290 91.378523
F 53.160207 1.286290 113.199119
F 52.550703 1.286290 135.019717
F 51.941198 1.286290 156.840313
F 51.331694 1.286290 178.660909
F 50.722189 1.286290 200.481506
F 50.112685 1.286290 222.302102
F 49.503180 1.286290 244.122699
F 56.207729 24.439548 4.096137
F 55.598225 24.439548 25.916734
F 54.988720 24.439548 47.737330
F 54.379216 24.439548 69.557926
F 53.769712 24.439548 91.378523
F 53.160207 24.439548 113.199119
F 52.550703 24.439548 135.019717
F 51.941198 24.439548 156.840313
F 51.331694 24.439548 178.660909
F 50.722189 24.439548 200.481506
F 50.112685 24.439548 222.302102
F 49.503180 24.439548 244.122699
F 56.207729 47.592805 4.096137
F 55.598225 47.592805 25.916734
F 54.988720 47.592805 47.737330
F 54.379216 47.592805 69.557926
F 53.769712 47.592805 91.378523
F 53.160207 47.592805 113.199119
F 52.550703 47.592805 135.019717
F 51.941198 47.592805 156.840313
F 51.331694 47.592805 178.660909
F 50.722189 47.592805 200.481506
F 50.112685 47.592805 222.302102
F 49.503180 47.592805 244.122699
F 29.483050 9.004040 3.349649
F 28.873546 9.004040 25.170246
F 28.264041 9.004040 46.990842
F 27.654537 9.004040 68.811438
F 27.045032 9.004040 90.632035
F 26.435528 9.004040 112.452632
F 25.826023 9.004040 134.273228
F 25.216519 9.004040 156.093825
F 24.607014 9.004040 177.914421
F 23.997510 9.004040 199.735018
F 23.388005 9.004040 221.555614
F 22.778501 9.004040 243.376210
F 29.483050 32.157297 3.349649
F 28.873546 32.157297 25.170246
F 28.264041 32.157297 46.990842
F 27.654537 32.157297 68.811438
F 27.045032 32.157297 90.632035
F 26.435528 32.157297 112.452632
F 25.826023 32.157297 134.273228
F 25.216519 32.157297 156.093825
F 24.607014 32.157297 177.914421
F 23.997510 32.157297 199.735018
F 23.388005 32.157297 221.555614
F 22.778501 32.157297 243.376210
F 29.483050 55.310555 3.349649
F 28.873546 55.310555 25.170246
F 28.264041 55.310555 46.990842
F 27.654537 55.310555 68.811438
F 27.045032 55.310555 90.632035
F 26.435528 55.310555 112.452632
F 25.826023 55.310555 134.273228
F 25.216519 55.310555 156.093825
F 24.607014 55.310555 177.914421
F 23.997510 55.310555 199.735018
F 23.388005 55.310555 221.555614
F 22.778501 55.310555 243.376210
F 56.207729 9.004040 4.096137
F 55.598225 9.004040 25.916734
F 54.988720 9.004040 47.737330
F 54.379216 9.004040 69.557926
F 53.769712 9.004040 91.378523
F 53.160207 9.004040 113.199119
F 52.550703 9.004040 135.019716
F 51.941198 9.004040 156.840313
F 51.331694 9.004040 178.660909
F 50.722189 9.004040 200.481506
F 50.112685 9.004040 222.302102
F 49.503180 9.004040 244.122698
F 56.207729 32.157297 4.096137
F 55.598225 32.157297 25.916734
F 54.988720 32.157297 47.737330
F 54.379216 32.157297 69.557926
F 53.769712 32.157297 91.378523
F 53.160207 32.157297 113.199119
F 52.550703 32.157297 135.019716
F 51.941198 32.157297 156.840313
F 51.331694 32.157297 178.660909
F 50.722189 32.157297 200.481506
F 50.112685 32.157297 222.302102
F 49.503180 32.157297 244.122698
F 56.207729 55.310555 4.096137
F 55.598225 55.310555 25.916734
F 54.988720 55.310555 47.737330
F 54.379216 55.310555 69.557926
F 53.769712 55.310555 91.378523
F 53.160207 55.310555 113.199119
F 52.550703 55.310555 135.019716
F 51.941198 55.310555 156.840313
F 51.331694 55.310555 178.660909
F 50.722189 55.310555 200.481506
F 50.112685 55.310555 222.302102
F 49.503180 55.310555 244.122698
F 29.483050 16.721795 3.349650
F 28.873546 16.721795 25.170246
F 28.264041 16.721795 46.990843
F 27.654537 16.721795 68.811439
F 27.045032 16.721795 90.632036
F 26.435528 16.721795 112.452633
F 25.826023 16.721795 134.273229
F 25.216519 16.721795 156.093826
F 24.607014 16.721795 177.914422
F 23.997510 16.721795 199.735019
F 23.388005 16.721795 221.555615
F 22.778501 16.721795 243.376211
F 29.483050 39.875052 3.349650
F 28.873546 39.875052 25.170246
F 28.264041 39.875052 46.990843
F 27.654537 39.875052 68.811439
F 27.045032 39.875052 90.632036
F 26.435528 39.875052 112.452633
F 25.826023 39.875052 134.273229
F 25.216519 39.875052 156.093826
F 24.607014 39.875052 177.914422
F 23.997510 39.875052 199.735019
F 23.388005 39.875052 221.555615
F 22.778501 39.875052 243.376211
F 29.483050 63.028310 3.349650
F 28.873546 63.028310 25.170246
F 28.264041 63.028310 46.990843
F 27.654537 63.028310 68.811439
F 27.045032 63.028310 90.632036
F 26.435528 63.028310 112.452633
F 25.826023 63.028310 134.273229
F 25.216519 63.028310 156.093826
F 24.607014 63.028310 177.914422
F 23.997510 63.028310 199.735019
F 23.388005 63.028310 221.555615
F 22.778501 63.028310 243.376211
F 56.207729 16.721795 4.096138
F 55.598225 16.721795 25.916734
F 54.988720 16.721795 47.737331
F 54.379216 16.721795 69.557927
F 53.769712 16.721795 91.378524
F 53.160207 16.721795 113.199120
F 52.550703 16.721795 135.019717
F 51.941198 16.721795 156.840314
F 51.331694 16.721795 178.660910
F 50.722189 16.721795 200.481507
F 50.112685 16.721795 222.302103
F 49.503180 16.721795 244.122699
F 56.207729 39.875052 4.096138
F 55.598225 39.875052 25.916734
F 54.988720 39.875052 47.737331
F 54.379216 39.875052 69.557927
F 53.769712 39.875052 91.378524
F 53.160207 39.875052 113.199120
F 52.550703 39.875052 135.019717
F 51.941198 39.875052 156.840314
F 51.331694 39.875052 178.660910
F 50.722189 39.875052 200.481507
F 50.112685 39.875052 222.302103
F 49.503180 39.875052 244.122699
F 56.207729 63.028310 4.096138
F 55.598225 63.028310 25.916734
F 54.988720 63.028310 47.737331
F 54.379216 63.028310 69.557927
F 53.769712 63.028310 91.378524
F 53.160207 63.028310 113.199120
F 52.550703 63.028310 135.019717
F 51.941198 63.028310 156.840314
F 51.331694 63.028310 178.660910
F 50.722189 63.028310 200.481507
F 50.112685 63.028310 222.302103
F 49.503180 63.028310 244.122699
F 11.564995 3.858875 6.488755
F 10.955491 3.858875 28.309352
F 10.345986 3.858875 50.129948
F 9.736482 3.858875 71.950545
F 9.126977 3.858875 93.771142
F 8.517473 3.858875 115.591738
F 7.907968 3.858875 137.412335
F 7.298464 3.858875 159.232931
F 6.688959 3.858875 181.053527
F 6.079455 3.858875 202.874125
F 5.469950 3.858875 224.694721
F 4.860446 3.858875 246.515318
F 11.564995 27.012132 6.488755
F 10.955491 27.012132 28.309352
F 10.345986 27.012132 50.129948
F 9.736482 27.012132 71.950545
F 9.126977 27.012132 93.771142
F 8.517473 27.012132 115.591738
F 7.907968 27.012132 137.412335
F 7.298464 27.012132 159.232931
F 6.688959 27.012132 181.053527
F 6.079455 27.012132 202.874125
F 5.469950 27.012132 224.694721
F 4.860446 27.012132 246.515318
F 11.564995 50.165390 6.488755
F 10.955491 50.165390 28.309352
F 10.345986 50.165390 50.129948
F 9.736482 50.165390 71.950545
F 9.126977 50.165390 93.771142
F 8.517473 50.165390 115.591738
F 7.907968 50.165390 137.412335
F 7.298464 50.165390 159.232931
F 6.688959 50.165390 181.053527
F 6.079455 50.165390 202.874125
F 5.469950 50.165390 224.694721
F 4.860446 50.165390 246.515318
F 38.289675 3.858875 7.235243
F 37.680171 3.858875 29.055840
F 37.070666 3.858875 50.876436
F 36.461162 3.858875 72.697033
F 35.851658 3.858875 94.517630
F 35.242153 3.858875 116.338226
F 34.632649 3.858875 138.158823
F 34.023144 3.858875 159.979419
F 33.413640 3.858875 181.800015
F 32.804135 3.858875 203.620613
F 32.194631 3.858875 225.441209
F 31.585126 3.858875 247.261806
F 38.289675 27.012132 7.235243
F 37.680171 27.012132 29.055840
F 37.070666 27.012132 50.876436
F 36.461162 27.012132 72.697033
F 35.851658 27.012132 94.517630
F 35.242153 27.012132 116.338226
F 34.632649 27.012132 138.158823
F 34.023144 27.012132 159.979419
F 33.413640 27.012132 181.800015
F 32.804135 27.012132 203.620613
F 32.194631 27.012132 225.441209
F 31.585126 27.012132 247.261806
F 38.289675 50.165390 7.235243
F 37.680171 50.165390 29.055840
F 37.070666 50.165390 50.876436
F 36.461162 50.165390 72.697033
F 35.851658 50.165390 94.517630
F 35.242153 50.165390 116.338226
F 34.632649 50.165390 138.158823
F 34.023144 50.165390 159.979419
F 33.413640 50.165390 181.800015
F 32.804135 50.165390 203.620613
F 32.194631 50.165390 225.441209
F 31.585126 50.165390 247.261806
F 64.404850 3.858875 29.802328
F 63.795346 3.858875 51.622924
F 63.185841 3.858875 73.443520
F 62.576337 3.858875 95.264118
F 61.966833 3.858875 117.084714
F 61.357328 3.858875 138.905311
F 60.747824 3.858875 160.725907
F 60.138319 3.858875 182.546503
F 59.528815 3.858875 204.367100
F 58.919310 3.858875 226.187697
F 58.309806 3.858875 248.008294
F 64.404850 27.012132 29.802328
F 63.795346 27.012132 51.622924
F 63.185841 27.012132 73.443520
F 62.576337 27.012132 95.264118
F 61.966833 27.012132 117.084714
F 61.357328 27.012132 138.905311
F 60.747824 27.012132 160.725907
F 60.138319 27.012132 182.546503
F 59.528815 27.012132 204.367100
F 58.919310 27.012132 226.187697
F 58.309806 27.012132 248.008294
F 64.404850 50.165390 29.802328
F 63.795346 50.165390 51.622924
F 63.185841 50.165390 73.443520
F 62.576337 50.165390 95.264118
F 61.966833 50.165390 117.084714
F 61.357328 50.165390 138.905311
F 60.747824 50.165390 160.725907
F 60.138319 50.165390 182.546503
F 59.528815 50.165390 204.367100
F 58.919310 50.165390 226.187697
F 58.309806 50.165390 248.008294
F 11.564995 11.576625 6.488755
F 10.955491 11.576625 28.309352
F 10.345986 11.576625 50.129948
F 9.736482 11.576625 71.950546
F 9.126977 11.576625 93.771142
F 8.517473 11.576625 115.591738
F 7.907968 11.576625 137.412335
F 7.298464 11.576625 159.232931
F 6.688959 11.576625 181.053528
F 6.079455 11.576625 202.874125
F 5.469950 11.576625 224.694721
F 4.860446 11.576625 246.515318
F 11.564995 34.729882 6.488755
F 10.955491 34.729882 28.309352
F 10.345986 34.729882 50.129948
F 9.736482 34.729882 71.950546
F 9.126977 34.729882 93.771142
F 8.517473 34.729882 115.591738
F 7.907968 34.729882 137.412335
F 7.298464 34.729882 159.232931
F 6.688959 34.729882 181.053528
F 6.079455 34.729882 202.874125
F 5.469950 34.729882 224.694721
F 4.860446 34.729882 246.515318
F 11.564995 57.883140 6.488755
F 10.955491 57.883140 28.309352
F 10.345986 57.883140 50.129948
F 9.736482 57.883140 71.950546
F 9.126977 57.883140 93.771142
F 8.517473 57.883140 115.591738
F 7.907968 57.883140 137.412335
F 7.298464 57.883140 159.232931
F 6.688959 57.883140 181.053528
F 6.079455 57.883140 202.874125
F 5.469950 57.883140 224.694721
F 4.860446 57.883140 246.515318
F 38.289675 11.576625 7.235243
F 37.680171 11.576625 29.055840
F 37.070666 11.576625 50.876436
F 36.461162 11.576625 72.697034
F 35.851658 11.576625 94.517630
F 35.242153 11.576625 116.338226
F 34.632649 11.576625 138.158823
F 34.023144 11.576625 159.979419
F 33.413640 11.576625 181.800016
F 32.804135 11.576625 203.620613
F 32.194631 11.576625 225.441209
F 31.585126 11.576625 247.261806
F 38.289675 34.729882 7.235243
F 37.680171 34.729882 29.055840
F 37.070666 34.729882 50.876436
F 36.461162 34.729882 72.697034
F 35.851658 34.729882 94.517630
F 35.242153 34.729882 116.338226
F 34.632649 34.729882 138.158823
F 34.023144 34.729882 159.979419
F 33.413640 34.729882 181.800016
F 32.804135 34.729882 203.620613
F 32.194631 34.729882 225.441209
F 31.585126 34.729882 247.261806
F 38.289675 57.883140 7.235243
F 37.680171 57.883140 29.055840
F 37.070666 57.883140 50.876436
F 36.461162 57.883140 72.697034
F 35.851658 57.883140 94.517630
F 35.242153 57.883140 116.338226
F 34.632649 57.883140 138.158823
F 34.023144 57.883140 159.979419
F 33.413640 57.883140 181.800016
F 32.804135 57.883140 203.620613
F 32.194631 57.883140 225.441209
F 31.585126 57.883140 247.261806
F 64.404850 11.576625 29.802328
F 63.795346 11.576625 51.622924
F 63.185841 11.576625 73.443521
F 62.576337 11.576625 95.264118
F 61.966833 11.576625 117.084714
F 61.357328 11.576625 138.905311
F 60.747824 11.576625 160.725907
F 60.138319 11.576625 182.546504
F 59.528815 11.576625 204.367100
F 58.919310 11.576625 226.187697
F 58.309806 11.576625 248.008294
F 64.404850 34.729882 29.802328
F 63.795346 34.729882 51.622924
F 63.185841 34.729882 73.443521
F 62.576337 34.729882 95.264118
F 61.966833 34.729882 117.084714
F 61.357328 34.729882 138.905311
F 60.747824 34.729882 160.725907
F 60.138319 34.729882 182.546504
F 59.528815 34.729882 204.367100
F 58.919310 34.729882 226.187697
F 58.309806 34.729882 248.008294
F 64.404850 57.883140 29.802328
F 63.795346 57.883140 51.622924
F 63.185841 57.883140 73.443521
F 62.576337 57.883140 95.264118
F 61.966833 57.883140 117.084714
F 61.357328 57.883140 138.905311
F 60.747824 57.883140 160.725907
F 60.138319 57.883140 182.546504
F 59.528815 57.883140 204.367100
F 58.919310 57.883140 226.187697
F 58.309806 57.883140 248.008294
F 11.564995 19.294380 6.488756
F 10.955491 19.294380 28.309352
F 10.345986 19.294380 50.129949
F 9.736482 19.294380 71.950546
F 9.126977 19.294380 93.771142
F 8.517473 19.294380 115.591739
F 7.907968 19.294380 137.412335
F 7.298464 19.294380 159.232932
F 6.688959 19.294380 181.053528
F 6.079455 19.294380 202.874125
F 5.469950 19.294380 224.694722
F 4.860446 19.294380 246.515318
F 11.564995 42.447638 6.488756
F 10.955491 42.447638 28.309352
F 10.345986 42.447638 50.129949
F 9.736482 42.447638 71.950546
F 9.126977 42.447638 93.771142
F 8.517473 42.447638 115.591739
F 7.907968 42.447638 137.412335
F 7.298464 42.447638 159.232932
F 6.688959 42.447638 181.053528
F 6.079455 42.447638 202.874125
F 5.469950 42.447638 224.694722
F 4.860446 42.447638 246.515318
F 11.564995 65.600895 6.488756
F 10.955491 65.600895 28.309352
F 10.345986 65.600895 50.129949
F 9.736482 65.600895 71.950546
F 9.126977 65.600895 93.771142
F 8.517473 65.600895 115.591739
F 7.907968 65.600895 137.412335
F 7.298464 65.600895 159.232932
F 6.688959 65.600895 181.053528
F 6.079455 65.600895 202.874125
F 5.469950 65.600895 224.694722
F 4.860446 65.600895 246.515318
F 38.289675 19.294380 7.235244
F 37.680171 19.294380 29.055840
F 37.070666 19.294380 50.876437
F 36.461162 19.294380 72.697034
F 35.851658 19.294380 94.517630
F 35.242153 19.294380 116.338227
F 34.632649 19.294380 138.158823
F 34.023144 19.294380 159.979420
F 33.413640 19.294380 181.800016
F 32.804135 19.294380 203.620613
F 32.194631 19.294380 225.441210
F 31.585126 19.294380 247.261806
F 38.289675 42.447638 7.235244
F 37.680171 42.447638 29.055840
F 37.070666 42.447638 50.876437
F 36.461162 42.447638 72.697034
F 35.851658 42.447638 94.517630
F 35.242153 42.447638 116.338227
F 34.632649 42.447638 138.158823
F 34.023144 42.447638 159.979420
F 33.413640 42.447638 181.800016
F 32.804135 42.447638 203.620613
F 32.194631 42.447638 225.441210
F 31.585126 42.447638 247.261806
F 38.289675 65.600895 7.235244
F 37.680171 65.600895 29.055840
F 37.070666 65.600895 50.876437
F 36.461162 65.600895 72.697034
F 35.851658 65.600895 94.517630
F 35.242153 65.600895 116.338227
F 34.632649 65.600895 138.158823
F 34.023144 65.600895 159.979420
F 33.413640 65.600895 181.800016
F 32.804135 65.600895 203.620613
F 32.194631 65.600895 225.441210
F 31.585126 65.600895 247.261806
F 64.404850 19.294380 29.802328
F 63.795346 19.294380 51.622925
F 63.185841 19.294380 73.443521
F 62.576337 19.294380 95.264118
F 61.966832 19.294380 117.084715
F 61.357328 19.294380 138.905311
F 60.747824 19.294380 160.725908
F 60.138319 19.294380 182.546504
F 59.528815 19.294380 204.367100
F 58.919310 19.294380 226.187698
F 58.309806 19.294380 248.008294
F 64.404850 42.447638 29.802328
F 63.795346 42.447638 51.622925
F 63.185841 42.447638 73.443521
F 62.576337 42.447638 95.264118
F 61.966832 42.447638 117.084715
F 61.357328 42.447638 138.905311
F 60.747824 42.447638 160.725908
F 60.138319 42.447638 182.546504
F 59.528815 42.447638 204.367100
F 58.919310 42.447638 226.187698
F 58.309806 42.447638 248.008294
F 64.404850 65.600895 29.802328
F 63.795346 65.600895 51.622925
F 63.185841 65.600895 73.443521
F 62.576337 65.600895 95.264118
F 61.966832 65.600895 117.084715
F 61.357328 65.600895 138.905311
F 60.747824 65.600895 160.725908
F 60.138319 65.600895 182.546504
F 59.528815 65.600895 204.367100
F 58.919310 65.600895 226.187698
F 58.309806 65.600895 248.008294
F 20.473220 3.858876 6.737585
F 19.863716 3.858876 28.558183
F 19.254212 3.858876 50.378779
F 18.644707 3.858876 72.199375
F 18.035203 3.858876 94.019972
F 17.425698 3.858876 115.840568
F 16.816194 3.858876 137.661165
F 16.206689 3.858876 159.481762
F 15.597185 3.858876 181.302358
F 14.987680 3.858876 203.122955
F 14.378176 3.858876 224.943551
F 13.768671 3.858876 246.764148
F 20.473220 27.012134 6.737585
F 19.863716 27.012134 28.558183
F 19.254212 27.012134 50.378779
F 18.644707 27.012134 72.199375
F 18.035203 27.012134 94.019972
F 17.425698 27.012134 115.840568
F 16.816194 27.012134 137.661165
F 16.206689 27.012134 159.481762
F 15.597185 27.012134 181.302358
F 14.987680 27.012134 203.122955
F 14.378176 27.012134 224.943551
F 13.768671 27.012134 246.764148
F 20.473220 50.165391 6.737585
F 19.863716 50.165391 28.558183
F 19.254212 50.165391 50.378779
F 18.644707 50.165391 72.199375
F 18.035203 50.165391 94.019972
F 17.425698 50.165391 115.840568
F 16.816194 50.165391 137.661165
F 16.206689 50.165391 159.481762
F 15.597185 50.165391 181.302358
F 14.987680 50.165391 203.122955
F 14.378176 50.165391 224.943551
F 13.768671 50.165391 246.764148
F 47.197900 3.858876 7.484073
F 46.588395 3.858876 29.304670
F 45.978891 3.858876 51.125267
F 45.369386 3.858876 72.945863
F 44.759882 3.858876 94.766460
F 44.150378 3.858876 116.587056
F 43.540873 3.858876 138.407653
F 42.931369 3.858876 160.228249
F 42.321864 3.858876 182.048846
F 41.712360 3.858876 203.869443
F 41.102855 3.858876 225.690039
F 40.493351 3.858876 247.510636
F 47.197900 27.012134 7.484073
F 46.588395 27.012134 29.304670
F 45.978891 27.012134 51.125267
F 45.369386 27.012134 72.945863
F 44.759882 27.012134 94.766460
F 44.150378 27.012134 116.587056
F 43.540873 27.012134 138.407653
F 42.931369 27.012134 160.228249
F 42.321864 27.012134 182.048846
F 41.712360 27.012134 203.869443
F 41.102855 27.012134 225.690039
F 40.493351 27.012134 247.510636
F 47.197900 50.165391 7.484073
F 46.588395 50.165391 29.304670
F 45.978891 50.165391 51.125267
F 45.369386 50.165391 72.945863
F 44.759882 50.165391 94.766460
F 44.150378 50.165391 116.587056
F 43.540873 50.165391 138.407653
F 42.931369 50.165391 160.228249
F 42.321864 50.165391 182.048846
F 41.712360 50.165391 203.869443
F 41.102855 50.165391 225.690039
F 40.493351 50.165391 247.510636
F 20.473220 11.576626 6.737585
F 19.863716 11.576626 28.558183
F 19.254212 11.576626 50.378779
F 18.644707 11.576626 72.199376
F 18.035203 11.576626 94.019972
F 17.425698 11.576626 115.840568
F 16.816194 11.576626 137.661165
F 16.206689 11.576626 159.481762
F 15.597185 11.576626 181.302359
F 14.987680 11.576626 203.122955
F 14.378176 11.576626 224.943551
F 13.768671 11.576626 246.764148
F 20.473220 34.729884 6.737585
F 19.863716 34.729884 28.558183
F 19.254212 34.729884 50.378779
F 18.644707 34.729884 72.199376
F 18.035203 34.729884 94.019972
F 17.425698 34.729884 115.840568
F 16.816194 34.729884 137.661165
F 16.206689 34.729884 159.481762
F 15.597185 34.729884 181.302359
F 14.987680 34.729884 203.122955
F 14.378176 34.729884 224.943551
F 13.768671 34.729884 246.764148
F 20.473220 57.883141 6.737585
F 19.863716 57.883141 28.558183
F 19.254212 57.883141 50.378779
F 18.644707 57.883141 72.199376
F 18.035203 57.883141 94.019972
F 17.425698 57.883141 115.840568
F 16.816194 57.883141 137.661165
F 16.206689 57.883141 159.481762
F 15.597185 57.883141 181.302359
F 14.987680 57.883141 203.122955
F 14.378176 57.883141 224.943551
F 13.768671 57.883141 246.764148
F 47.197900 11.576626 7.484073
F 46.588395 11.576626 29.304670
F 45.978891 11.576626 51.125267
F 45.369386 11.576626 72.945864
F 44.759882 11.576626 94.766460
F 44.150378 11.576626 116.587056
F 43.540873 11.576626 138.407653
F 42.931369 11.576626 160.228249
F 42.321864 11.576626 182.048847
F 41.712360 11.576626 203.869443
F 41.102855 11.576626 225.690039
F 40.493351 11.576626 247.510636
F 47.197900 34.729884 7.484073
F 46.588395 34.729884 29.304670
F 45.978891 34.729884 51.125267
F 45.369386 34.729884 72.945864
F 44.759882 34.729884 94.766460
F 44.150378 34.729884 116.587056
F 43.540873 34.729884 138.407653
F 42.931369 34.729884 160.228249
F 42.321864 34.729884 182.048847
F 41.712360 34.729884 203.869443
F 41.102855 34.729884 225.690039
F 40.493351 34.729884 247.510636
F 47.197900 57.883141 7.484073
F 46.588395 57.883141 29.304670
F 45.978891 57.883141 51.125267
F 45.369386 57.883141 72.945864
F 44.759882 57.883141 94.766460
F 44.150378 57.883141 116.587056
F 43.540873 57.883141 138.407653
F 42.931369 57.883141 160.228249
F 42.321864 57.883141 182.048847
F 41.712360 57.883141 203.869443
F 41.102855 57.883141 225.690039
F 40.493351 57.883141 247.510636
F 20.473220 19.294382 6.737586
F 19.863716 19.294382 28.558183
F 19.254211 19.294382 50.378780
F 18.644707 19.294382 72.199376
F 18.035203 19.294382 94.019972
F 17.425698 19.294382 115.840569
F 16.816194 19.294382 137.661165
F 16.206689 19.294382 159.481763
F 15.597185 19.294382 181.302359
F 14.987680 19.294382 203.122955
F 14.378176 19.294382 224.943552
F 13.768671 19.294382 246.764148
F 20.473220 42.447639 6.737586
F 19.863716 42.447639 28.558183
F 19.254211 42.447639 50.378780
F 18.644707 42.447639 72.199376
F 18.035203 42.447639 94.019972
F 17.425698 42.447639 115.840569
F 16.816194 42.447639 137.661165
F 16.206689 42.447639 159.481763
F 15.597185 42.447639 181.302359
F 14.987680 42.447639 203.122955
F 14.378176 42.447639 224.943552
F 13.768671 42.447639 246.764148
F 20.473220 65.600897 6.737586
F 19.863716 65.600897 28.558183
F 19.254211 65.600897 50.378780
F 18.644707 65.600897 72.199376
F 18.035203 65.600897 94.019972
F 17.425698 65.600897 115.840569
F 16.816194 65.600897 137.661165
F 16.206689 65.600897 159.481763
F 15.597185 65.600897 181.302359
F 14.987680 65.600897 203.122955
F 14.378176 65.600897 224.943552
F 13.768671 65.600897 246.764148
F 47.197900 19.294382 7.484074
F 46.588395 19.294382 29.304670
F 45.978891 19.294382 51.125268
F 45.369386 19.294382 72.945864
F 44.759882 19.294382 94.766460
F 44.150378 19.294382 116.587057
F 43.540873 19.294382 138.407653
F 42.931369 19.294382 160.228250
F 42.321864 19.294382 182.048847
F 41.712360 19.294382 203.869443
F 41.102855 19.294382 225.690040
F 40.493351 19.294382 247.510636
F 47.197900 42.447639 7.484074
F 46.588395 42.447639 29.304670
F 45.978891 42.447639 51.125268
F 45.369386 42.447639 72.945864
F 44.759882 42.447639 94.766460
F 44.150378 42.447639 116.587057
F 43.540873 42.447639 138.407653
F 42.931369 42.447639 160.228250
F 42.321864 42.447639 182.048847
F 41.712360 42.447639 203.869443
F 41.102855 42.447639 225.690040
F 40.493351 42.447639 247.510636
F 47.197900 65.600897 7.484074
F 46.588395 65.600897 29.304670
F 45.978891 65.600897 51.125268
F 45.369386 65.600897 72.945864
F 44.759882 65.600897 94.766460
F 44.150378 65.600897 116.587057
F 43.540873 65.600897 138.407653
F 42.931369 65.600897 160.228250
F 42.321864 65.600897 182.048847
F 41.712360 65.600897 203.869443
F 41.102855 65.600897 225.690040
F 40.493351 65.600897 247.510636
F 29.381453 3.858875 6.986415
F 28.771948 3.858875 28.807011
F 28.162444 3.858875 50.627608
F 27.552940 3.858875 72.448204
F 26.943435 3.858875 94.268801
F 26.333931 3.858875 116.089398
F 25.724426 3.858875 137.909994
F 25.114922 3.858875 159.730591
F 24.505417 3.858875 181.551187
F 23.895913 3.858875 203.371783
F 23.286408 3.858875 225.192380
F 22.676904 3.858875 247.012977
F 29.381453 27.012133 6.986415
F 28.771948 27.012133 28.807011
F 28.162444 27.012133 50.627608
F 27.552940 27.012133 72.448204
F 26.943435 27.012133 94.268801
F 26.333931 27.012133 116.089398
F 25.724426 27.012133 137.909994
F 25.114922 27.012133 159.730591
F 24.505417 27.012133 181.551187
F 23.895913 27.012133 203.371783
F 23.286408 27.012133 225.192380
F 22.676904 27.012133 247.012977
F 29.381453 50.165390 6.986415
F 28.771948 50.165390 28.807011
F 28.162444 50.165390 50.627608
F 27.552940 50.165390 72.448204
F 26.943435 50.165390 94.268801
F 26.333931 50.165390 116.089398
F 25.724426 50.165390 137.909994
F 25.114922 50.165390 159.730591
F 24.505417 50.165390 181.551187
F 23.895913 50.165390 203.371783
F 23.286408 50.165390 225.192380
F 22.676904 50.165390 247.012977
F 56.106132 3.858875 7.732903
F 55.496628 3.858875 29.553499
F 54.887123 3.858875 51.374096
F 54.277619 3.858875 73.194692
F 53.668114 3.858875 95.015288
F 53.058610 3.858875 116.835886
F 52.449106 3.858875 138.656482
F 51.839601 3.858875 160.477079
F 51.230097 3.858875 182.297675
F 50.620592 3.858875 204.118271
F 50.011088 3.858875 225.938868
F 49.401583 3.858875 247.759465
F 56.106132 27.012133 7.732903
F 55.496628 27.012133 29.553499
F 54.887123 27.012133 51.374096
F 54.277619 27.012133 73.194692
F 53.668114 27.012133 95.015288
F 53.058610 27.012133 116.835886
F 52.449106 27.012133 138.656482
F 51.839601 27.012133 160.477079
F 51.230097 27.012133 182.297675
F 50.620592 27.012133 204.118271
F 50.011088 27.012133 225.938868
F 49.401583 27.012133 247.759465
F 56.106132 50.165390 7.732903
F 55.496628 50.165390 29.553499
F 54.887123 50.165390 51.374096
F 54.277619 50.165390 73.194692
F 53.668114 50.165390 95.015288
F 53.058610 50.165390 116.835886
F 52.449106 50.165390 138.656482
F 51.839601 50.165390 160.477079
F 51.230097 50.165390 182.297675
F 50.620592 50.165390 204.118271
F 50.011088 50.165390 225.938868
F 49.401583 50.165390 247.759465
F 29.381453 11.576625 6.986415
F 28.771948 11.576625 28.807011
F 28.162444 11.576625 50.627608
F 27.552940 11.576625 72.448204
F 26.943435 11.576625 94.268802
F 26.333931 11.576625 116.089398
F 25.724426 11.576625 137.909994
F 25.114922 11.576625 159.730591
F 24.505417 11.576625 181.551187
F 23.895913 11.576625 203.371784
F 23.286408 11.576625 225.192380
F 22.676904 11.576625 247.012977
F 29.381453 34.729883 6.986415
F 28.771948 34.729883 28.807011
F 28.162444 34.729883 50.627608
F 27.552940 34.729883 72.448204
F 26.943435 34.729883 94.268802
F 26.333931 34.729883 116.089398
F 25.724426 34.729883 137.909994
F 25.114922 34.729883 159.730591
F 24.505417 34.729883 181.551187
F 23.895913 34.729883 203.371784
F 23.286408 34.729883 225.192380
F 22.676904 34.729883 247.012977
F 29.381453 57.883140 6.986415
F 28.771948 57.883140 28.807011
F 28.162444 57.883140 50.627608
F 27.552940 57.883140 72.448204
F 26.943435 57.883140 94.268802
F 26.333931 57.883140 116.089398
F 25.724426 57.883140 137.909994
F 25.114922 57.883140 159.730591
F 24.505417 57.883140 181.551187
F 23.895913 57.883140 203.371784
F 23.286408 57.883140 225.192380
F 22.676904 57.883140 247.012977
F 56.106132 11.576625 7.732903
F 55.496628 11.576625 29.553499
F 54.887123 11.576625 51.374096
F 54.277619 11.576625 73.194692
F 53.668114 11.576625 95.015289
F 53.058610 11.576625 116.835886
F 52.449106 11.576625 138.656482
F 51.839601 11.576625 160.477079
F 51.230097 11.576625 182.297675
F 50.620592 11.576625 204.118272
F 50.011088 11.576625 225.938868
F 49.401583 11.576625 247.759465
F 56.106132 34.729883 7.732903
F 55.496628 34.729883 29.553499
F 54.887123 34.729883 51.374096
F 54.277619 34.729883 73.194692
F 53.668114 34.729883 95.015289
F 53.058610 34.729883 116.835886
F 52.449106 34.729883 138.656482
F 51.839601 34.729883 160.477079
F 51.230097 34.729883 182.297675
F 50.620592 34.729883 204.118272
F 50.011088 34.729883 225.938868
F 49.401583 34.729883 247.759465
F 56.106132 57.883140 7.732903
F 55.496628 57.883140 29.553499
F 54.887123 57.883140 51.374096
F 54.277619 57.883140 73.194692
F 53.668114 57.883140 95.015289
F 53.058610 57.883140 116.835886
F 52.449106 57.883140 138.656482
F 51.839601 57.883140 160.477079
F 51.230097 57.883140 182.297675
F 50.620592 57.883140 204.118272
F 50.011088 57.883140 225.938868
F 49.401583 57.883140 247.759465
F 29.381453 19.294381 6.986415
F 28.771948 19.294381 28.807012
F 28.162444 19.294381 50.627608
F 27.552940 19.294381 72.448205
F 26.943435 19.294381 94.268802
F 26.333931 19.294381 116.089398
F 25.724426 19.294381 137.909995
F 25.114922 19.294381 159.730591
F 24.505417 19.294381 181.551188
F 23.895913 19.294381 203.371784
F 23.286408 19.294381 225.192380
F 22.676904 19.294381 247.012978
F 29.381453 42.447638 6.986415
F 28.771948 42.447638 28.807012
F 28.162444 42.447638 50.627608
F 27.552940 42.447638 72.448205
F 26.943435 42.447638 94.268802
F 26.333931 42.447638 116.089398
F 25.724426 42.447638 137.909995
F 25.114922 42.447638 159.730591
F 24.505417 42.447638 181.551188
F 23.895913 42.447638 203.371784
F 23.286408 42.447638 225.192380
F 22.676904 42.447638 247.012978
F 29.381453 65.600896 6.986415
F 28.771948 65.600896 28.807012
F 28.162444 65.600896 50.627608
F 27.552940 65.600896 72.448205
F 26.943435 65.600896 94.268802
F 26.333931 65.600896 116.089398
F 25.724426 65.600896 137.909995
F 25.114922 65.600896 159.730591
F 24.505417 65.600896 181.551188
F 23.895913 65.600896 203.371784
F 23.286408 65.600896 225.192380
F 22.676904 65.600896 247.012978
F 56.106132 19.294381 7.732903
F 55.496628 19.294381 29.553500
F 54.887123 19.294381 51.374096
F 54.277619 19.294381 73.194693
F 53.668114 19.294381 95.015289
F 53.058610 19.294381 116.835886
F 52.449106 19.294381 138.656483
F 51.839601 19.294381 160.477079
F 51.230097 19.294381 182.297676
F 50.620592 19.294381 204.118272
F 50.011088 19.294381 225.938868
F 49.401583 19.294381 247.759466
F 56.106132 42.447638 7.732903
F 55.496628 42.447638 29.553500
F 54.887123 42.447638 51.374096
F 54.277619 42.447638 73.194693
F 53.668114 42.447638 95.015289
F 53.058610 42.447638 116.835886
F 52.449106 42.447638 138.656483
F 51.839601 42.447638 160.477079
F 51.230097 42.447638 182.297676
F 50.620592 42.447638 204.118272
F 50.011088 42.447638 225.938868
F 49.401583 42.447638 247.759466
F 56.106132 65.600896 7.732903
F 55.496628 65.600896 29.553500
F 54.887123 65.600896 51.374096
F 54.277619 65.600896 73.194693
F 53.668114 65.600896 95.015289
F 53.058610 65.600896 116.835886
F 52.449106 65.600896 138.656483
F 51.839601 65.600896 160.477079
F 51.230097 65.600896 182.297676
F 50.620592 65.600896 204.118272
F 50.011088 65.600896 225.938868
F 49.401583 65.600896 247.759466
F 11.641196 3.858875 3.761182
F 11.031692 3.858875 25.581779
F 10.422187 3.858875 47.402376
F 9.812683 3.858875 69.222972
F 9.203178 3.858875 91.043568
F 8.593674 3.858875 112.864165
F 7.984169 3.858875 134.684761
F 7.374665 3.858875 156.505358
F 6.765160 3.858875 178.325955
F 6.155656 3.858875 200.146551
F 5.546152 3.858875 221.967148
F 4.936647 3.858875 243.787744
F 11.641196 27.012133 3.761182
F 11.031692 27.012133 25.581779
F 10.422187 27.012133 47.402376
F 9.812683 27.012133 69.222972
F 9.203178 27.012133 91.043568
F 8.593674 27.012133 112.864165
F 7.984169 27.012133 134.684761
F 7.374665 27.012133 156.505358
F 6.765160 27.012133 178.325955
F 6.155656 27.012133 200.146551
F 5.546152 27.012133 221.967148
F 4.936647 27.012133 243.787744
F 11.641196 50.165390 3.761182
F 11.031692 50.165390 25.581779
F 10.422187 50.165390 47.402376
F 9.812683 50.165390 69.222972
F 9.203178 50.165390 91.043568
F 8.593674 50.165390 112.864165
F 7.984169 50.165390 134.684761
F 7.374665 50.165390 156.505358
F 6.765160 50.165390 178.325955
F 6.155656 50.165390 200.146551
F 5.546152 50.165390 221.967148
F 4.936647 50.165390 243.787744
F 38.365875 3.858875 4.507670
F 37.756371 3.858875 26.328266
F 37.146866 3.858875 48.148864
F 36.537362 3.858875 69.969460
F 35.927858 3.858875 91.790056
F 35.318353 3.858875 113.610653
F 34.708849 3.858875 135.431249
F 34.099344 3.858875 157.251846
F 33.489840 3.858875 179.072443
F 32.880335 3.858875 200.893039
F 32.270831 3.858875 222.713636
F 31.661326 3.858875 244.534232
F 38.365875 27.012133 4.507670
F 37.756371 27.012133 26.328266
F 37.146866 27.012133 48.148864
F 36.537362 27.012133 69.969460
F 35.927858 27.012133 91.790056
F 35.318353 27.012133 113.610653
F 34.708849 27.012133 135.431249
F 34.099344 27.012133 157.251846
F 33.489840 27.012133 179.072443
F 32.880335 27.012133 200.893039
F 32.270831 27.012133 222.713636
F 31.661326 27.012133 244.534232
F 38.365875 50.165390 4.507670
F 37.756371 50.165390 26.328266
F 37.146866 50.165390 48.148864
F 36.537362 50.165390 69.969460
F 35.927858 50.165390 91.790056
F 35.318353 50.165390 113.610653
F 34.708849 50.165390 135.431249
F 34.099344 50.165390 157.251846
F 33.489840 50.165390 179.072443
F 32.880335 50.165390 200.893039
F 32.270831 50.165390 222.713636
F 31.661326 50.165390 244.534232
F 64.481050 3.858875 27.074754
F 63.871546 3.858875 48.895351
F 63.262041 3.858875 70.715948
F 62.652537 3.858875 92.536544
F 62.043033 3.858875 114.357141
F 61.433528 3.858875 136.177737
F 60.824024 3.858875 157.998334
F 60.214519 3.858875 179.818930
F 59.605015 3.858875 201.639527
F 58.995510 3.858875 223.460124
F 58.386006 3.858875 245.280720
F 64.481050 27.012133 27.074754
F 63.871546 27.012133 48.895351
F 63.262041 27.012133 70.715948
F 62.652537 27.012133 92.536544
F 62.043033 27.012133 114.357141
F 61.433528 27.012133 136.177737
F 60.824024 27.012133 157.998334
F 60.214519 27.012133 179.818930
F 59.605015 27.012133 201.639527
F 58.995510 27.012133 223.460124
F 58.386006 27.012133 245.280720
F 64.481050 50.165390 27.074754
F 63.871546 50.165390 48.895351
F 63.262041 50.165390 70.715948
F 62.652537 50.165390 92.536544
F 62.043033 50.165390 114.357141
F 61.433528 50.165390 136.177737
F 60.824024 50.165390 157.998334
F 60.214519 50.165390 179.818930
F 59.605015 50.165390 201.639527
F 58.995510 50.165390 223.460124
F 58.386006 50.165390 245.280720
F 11.641196 11.576625 3.761182
F 11.031692 11.576625 25.581779
F 10.422187 11.576625 47.402375
F 9.812683 11.576625 69.222972
F 9.203178 11.576625 91.043568
F 8.593674 11.576625 112.864165
F 7.984169 11.576625 134.684761
F 7.374665 11.576625 156.505357
F 6.765160 11.576625 178.325955
F 6.155656 11.576625 200.146551
F 5.546152 11.576625 221.967148
F 4.936647 11.576625 243.787744
F 11.641196 34.729883 3.761182
F 11.031692 34.729883 25.581779
F 10.422187 34.729883 47.402375
F 9.812683 34.729883 69.222972
F 9.203178 34.729883 91.043568
F 8.593674 34.729883 112.864165
F 7.984169 34.729883 134.684761
F 7.374665 34.729883 156.505357
F 6.765160 34.729883 178.325955
F 6.155656 34.729883 200.146551
F 5.546152 34.729883 221.967148
F 4.936647 34.729883 243.787744
F 11.641196 57.883140 3.761182
F 11.031692 57.883140 25.581779
F 10.422187 57.883140 47.402375
F 9.812683 57.883140 69.222972
F 9.203178 57.883140 91.043568
F 8.593674 57.883140 112.864165
F 7.984169 57.883140 134.684761
F 7.374665 57.883140 156.505357
F 6.765160 57.883140 178.325955
F 6.155656 57.883140 200.146551
F 5.546152 57.883140 221.967148
F 4.936647 57.883140 243.787744
F 38.365875 11.576625 4.507670
F 37.756371 11.576625 26.328266
F 37.146867 11.576625 48.148863
F 36.537362 11.576625 69.969460
F 35.927858 11.576625 91.790056
F 35.318353 11.576625 113.610653
F 34.708849 11.576625 135.431249
F 34.099344 11.576625 157.251845
F 33.489840 11.576625 179.072443
F 32.880335 11.576625 200.893039
F 32.270831 11.576625 222.713636
F 31.661326 11.576625 244.534232
F 38.365875 34.729883 4.507670
F 37.756371 34.729883 26.328266
F 37.146867 34.729883 48.148863
F 36.537362 34.729883 69.969460
F 35.927858 34.729883 91.790056
F 35.318353 34.729883 113.610653
F 34.708849 34.729883 135.431249
F 34.099344 34.729883 157.251845
F 33.489840 34.729883 179.072443
F 32.880335 34.729883 200.893039
F 32.270831 34.729883 222.713636
F 31.661326 34.729883 244.534232
F 38.365875 57.883140 4.507670
F 37.756371 57.883140 26.328266
F 37.146867 57.883140 48.148863
F 36.537362 57.883140 69.969460
F 35.927858 57.883140 91.790056
F 35.318353 57.883140 113.610653
F 34.708849 57.883140 135.431249
F 34.099344 57.883140 157.251845
F 33.489840 57.883140 179.072443
F 32.880335 57.883140 200.893039
F 32.270831 57.883140 222.713636
F 31.661326 57.883140 244.534232
F 64.481050 11.576625 27.074754
F 63.871546 11.576625 48.895350
F 63.262041 11.576625 70.715948
F 62.652537 11.576625 92.536544
F 62.043033 11.576625 114.357141
F 61.433528 11.576625 136.177737
F 60.824024 11.576625 157.998333
F 60.214519 11.576625 179.818930
F 59.605015 11.576625 201.639527
F 58.995510 11.576625 223.460124
F 58.386006 11.576625 245.280720
F 64.481050 34.729883 27.074754
F 63.871546 34.729883 48.895350
F 63.262041 34.729883 70.715948
F 62.652537 34.729883 92.536544
F 62.043033 34.729883 114.357141
F 61.433528 34.729883 136.177737
F 60.824024 34.729883 157.998333
F 60.214519 34.729883 179.818930
F 59.605015 34.729883 201.639527
F 58.995510 34.729883 223.460124
F 58.386006 34.729883 245.280720
F 64.481050 57.883140 27.074754
F 63.871546 57.883140 48.895350
F 63.262041 57.883140 70.715948
F 62.652537 57.883140 92.536544
F 62.043033 57.883140 114.357141
F 61.433528 57.883140 136.177737
F 60.824024 57.883140 157.998333
F 60.214519 57.883140 179.818930
F 59.605015 57.883140 201.639527
F 58.995510 57.883140 223.460124
F 58.386006 57.883140 245.280720
F 11.641196 19.294381 3.761181
F 11.031692 19.294381 25.581779
F 10.422187 19.294381 47.402375
F 9.812683 19.294381 69.222971
F 9.203178 19.294381 91.043568
F 8.593674 19.294381 112.864164
F 7.984169 19.294381 134.684761
F 7.374665 19.294381 156.505357
F 6.765160 19.294381 178.325954
F 6.155656 19.294381 200.146551
F 5.546152 19.294381 221.967147
F 4.936647 19.294381 243.787744
F 11.641196 42.447638 3.761181
F 11.031692 42.447638 25.581779
F 10.422187 42.447638 47.402375
F 9.812683 42.447638 69.222971
F 9.203178 42.447638 91.043568
F 8.593674 42.447638 112.864164
F 7.984169 42.447638 134.684761
F 7.374665 42.447638 156.505357
F 6.765160 42.447638 178.325954
F 6.155656 42.447638 200.146551
F 5.546152 42.447638 221.967147
F 4.936647 42.447638 243.787744
F 11.641196 65.600896 3.761181
F 11.031692 65.600896 25.581779
F 10.422187 65.600896 47.402375
F 9.812683 65.600896 69.222971
F 9.203178 65.600896 91.043568
F 8.593674 65.600896 112.864164
F 7.984169 65.600896 134.684761
F 7.374665 65.600896 156.505357
F 6.765160 65.600896 178.325954
F 6.155656 65.600896 200.146551
F 5.546152 65.600896 221.967147
F 4.936647 65.600896 243.787744
F 38.365875 19.294381 4.507669
F 37.756371 19.294381 26.328266
F 37.146867 19.294381 48.148863
F 36.537362 19.294381 69.969459
F 35.927858 19.294381 91.790056
F 35.318353 19.294381 113.610652
F 34.708849 19.294381 135.431249
F 34.099344 19.294381 157.251845
F 33.489840 19.294381 179.072442
F 32.880335 19.294381 200.893039
F 32.270831 19.294381 222.713635
F 31.661326 19.294381 244.534232
F 38.365875 42.447638 4.507669
F 37.756371 42.447638 26.328266
F 37.146867 42.447638 48.148863
F 36.537362 42.447638 69.969459
F 35.927858 42.447638 91.790056
F 35.318353 42.447638 113.610652
F 34.708849 42.447638 135.431249
F 34.099344 42.447638 157.251845
F 33.489840 42.447638 179.072442
F 32.880335 42.447638 200.893039
F 32.270831 42.447638 222.713635
F 31.661326 42.447638 244.534232
F 38.365875 65.600896 4.507669
F 37.756371 65.600896 26.328266
F 37.146867 65.600896 48.148863
F 36.537362 65.600896 69.969459
F 35.927858 65.600896 91.790056
F 35.318353 65.600896 113.610652
F 34.708849 65.600896 135.431249
F 34.099344 65.600896 157.251845
F 33.489840 65.600896 179.072442
F 32.880335 65.600896 200.893039
F 32.270831 65.600896 222.713635
F 31.661326 65.600896 244.534232
F 64.481050 19.294381 27.074754
F 63.871546 19.294381 48.895350
F 63.262041 19.294381 70.715947
F 62.652537 19.294381 92.536544
F 62.043033 19.294381 114.357140
F 61.433528 19.294381 136.177737
F 60.824024 19.294381 157.998333
F 60.214519 19.294381 179.818929
F 59.605015 19.294381 201.639527
F 58.995510 19.294381 223.460123
F 58.386006 19.294381 245.280720
F 64.481050 42.447638 27.074754
F 63.871546 42.447638 48.895350
F 63.262041 42.447638 70.715947
F 62.652537 42.447638 92.536544
F 62.043033 42.447638 114.357140
F 61.433528 42.447638 136.177737
F 60.824024 42.447638 157.998333
F 60.214519 42.447638 179.818929
F 59.605015 42.447638 201.639527
F 58.995510 42.447638 223.460123
F 58.386006 42.447638 245.280720
F 64.481050 65.600896 27.074754
F 63.871546 65.600896 48.895350
F 63.262041 65.600896 70.715947
F 62.652537 65.600896 92.536544
F 62.043033 65.600896 114.357140
F 61.433528 65.600896 136.177737
F 60.824024 65.600896 157.998333
F 60.214519 65.600896 179.818929
F 59.605015 65.600896 201.639527
F 58.995510 65.600896 223.460123
F 58.386006 65.600896 245.280720
F 20.549421 3.858876 4.010011
F 19.939917 3.858876 25.830608
F 19.330413 3.858876 47.651204
F 18.720908 3.858876 69.471800
F 18.111404 3.858876 91.292397
F 17.501899 3.858876 113.112993
F 16.892395 3.858876 134.933591
F 16.282890 3.858876 156.754187
F 15.673386 3.858876 178.574783
F 15.063881 3.858876 200.395380
F 14.454377 3.858876 222.215976
F 13.844873 3.858876 244.036573
F 20.549421 27.012133 4.010011
F 19.939917 27.012133 25.830608
F 19.330413 27.012133 47.651204
F 18.720908 27.012133 69.471800
F 18.111404 27.012133 91.292397
F 17.501899 27.012133 113.112993
F 16.892395 27.012133 134.933591
F 16.282890 27.012133 156.754187
F 15.673386 27.012133 178.574783
F 15.063881 27.012133 200.395380
F 14.454377 27.012133 222.215976
F 13.844873 27.012133 244.036573
F 20.549421 50.165391 4.010011
F 19.939917 50.165391 25.830608
F 19.330413 50.165391 47.651204
F 18.720908 50.165391 69.471800
F 18.111404 50.165391 91.292397
F 17.501899 50.165391 113.112993
F 16.892395 50.165391 134.933591
F 16.282890 50.165391 156.754187
F 15.673386 50.165391 178.574783
F 15.063881 50.165391 200.395380
F 14.454377 50.165391 222.215976
F 13.844873 50.165391 244.036573
F 47.274101 3.858876 4.756499
F 46.664596 3.858876 26.577096
F 46.055092 3.858876 48.397692
F 45.445588 3.858876 70.218288
F 44.836083 3.858876 92.038885
F 44.226579 3.858876 113.859481
F 43.617074 3.858876 135.680078
F 43.007570 3.858876 157.500675
F 42.398065 3.858876 179.321271
F 41.788561 3.858876 201.141868
F 41.179056 3.858876 222.962464
F 40.569552 3.858876 244.783061
F 47.274101 27.012133 4.756499
F 46.664596 27.012133 26.577096
F 46.055092 27.012133 48.397692
F 45.445588 27.012133 70.218288
F 44.836083 27.012133 92.038885
F 44.226579 27.012133 113.859481
F 43.617074 27.012133 135.680078
F 43.007570 27.012133 157.500675
F 42.398065 27.012133 179.321271
F 41.788561 27.012133 201.141868
F 41.179056 27.012133 222.962464
F 40.569552 27.012133 244.783061
F 47.274101 50.165391 4.756499
F 46.664596 50.165391 26.577096
F 46.055092 50.165391 48.397692
F 45.445588 50.165391 70.218288
F 44.836083 50.165391 92.038885
F 44.226579 50.165391 113.859481
F 43.617074 50.165391 135.680078
F 43.007570 50.165391 157.500675
F 42.398065 50.165391 179.321271
F 41.788561 50.165391 201.141868
F 41.179056 50.165391 222.962464
F 40.569552 50.165391 244.783061
F 20.549421 11.576626 4.010011
F 19.939917 11.576626 25.830607
F 19.330413 11.576626 47.651204
F 18.720908 11.576626 69.471800
F 18.111404 11.576626 91.292397
F 17.501899 11.576626 113.112993
F 16.892395 11.576626 134.933590
F 16.282890 11.576626 156.754187
F 15.673386 11.576626 178.574783
F 15.063881 11.576626 200.395380
F 14.454377 11.576626 222.215976
F 13.844873 11.576626 244.036572
F 20.549421 34.729883 4.010011
F 19.939917 34.729883 25.830607
F 19.330413 34.729883 47.651204
F 18.720908 34.729883 69.471800
F 18.111404 34.729883 91.292397
F 17.501899 34.729883 113.112993
F 16.892395 34.729883 134.933590
F 16.282890 34.729883 156.754187
F 15.673386 34.729883 178.574783
F 15.063881 34.729883 200.395380
F 14.454377 34.729883 222.215976
F 13.844873 34.729883 244.036572
F 20.549421 57.883141 4.010011
F 19.939917 57.883141 25.830607
F 19.330413 57.883141 47.651204
F 18.720908 57.883141 69.471800
F 18.111404 57.883141 91.292397
F 17.501899 57.883141 113.112993
F 16.892395 57.883141 134.933590
F 16.282890 57.883141 156.754187
F 15.673386 57.883141 178.574783
F 15.063881 57.883141 200.395380
F 14.454377 57.883141 222.215976
F 13.844873 57.883141 244.036572
F 47.274101 11.576626 4.756499
F 46.664596 11.576626 26.577095
F 46.055092 11.576626 48.397692
F 45.445588 11.576626 70.218288
F 44.836083 11.576626 92.038885
F 44.226579 11.576626 113.859481
F 43.617074 11.576626 135.680077
F 43.007570 11.576626 157.500675
F 42.398065 11.576626 179.321271
F 41.788561 11.576626 201.141868
F 41.179056 11.576626 222.962464
F 40.569552 11.576626 244.783060
F 47.274101 34.729883 4.756499
F 46.664596 34.729883 26.577095
F 46.055092 34.729883 48.397692
F 45.445588 34.729883 70.218288
F 44.836083 34.729883 92.038885
F 44.226579 34.729883 113.859481
F 43.617074 34.729883 135.680077
F 43.007570 34.729883 157.500675
F 42.398065 34.729883 179.321271
F 41.788561 34.729883 201.141868
F 41.179056 34.729883 222.962464
F 40.569552 34.729883 244.783060
F 47.274101 57.883141 4.756499
F 46.664596 57.883141 26.577095
F 46.055092 57.883141 48.397692
F 45.445588 57.883141 70.218288
F 44.836083 57.883141 92.038885
F 44.226579 57.883141 113.859481
F 43.617074 57.883141 135.680077
F 43.007570 57.883141 157.500675
F 42.398065 57.883141 179.321271
F 41.788561 57.883141 201.141868
F 41.179056 57.883141 222.962464
F 40.569552 57.883141 244.783060
F 20.549421 19.294381 4.010011
F 19.939917 19.294381 25.830607
F 19.330413 19.294381 47.651203
F 18.720908 19.294381 69.471800
F 18.111404 19.294381 91.292396
F 17.501899 19.294381 113.112992
F 16.892395 19.294381 134.933590
F 16.282890 19.294381 156.754186
F 15.673386 19.294381 178.574783
F 15.063881 19.294381 200.395379
F 14.454377 19.294381 222.215975
F 13.844873 19.294381 244.036572
F 20.549421 42.447639 4.010011
F 19.939917 42.447639 25.830607
F 19.330413 42.447639 47.651203
F 18.720908 42.447639 69.471800
F 18.111404 42.447639 91.292396
F 17.501899 42.447639 113.112992
F 16.892395 42.447639 134.933590
F 16.282890 42.447639 156.754186
F 15.673386 42.447639 178.574783
F 15.063881 42.447639 200.395379
F 14.454377 42.447639 222.215975
F 13.844873 42.447639 244.036572
F 20.549421 65.600896 4.010011
F 19.939917 65.600896 25.830607
F 19.330413 65.600896 47.651203
F 18.720908 65.600896 69.471800
F 18.111404 65.600896 91.292396
F 17.501899 65.600896 113.112992
F 16.892395 65.600896 134.933590
F 16.282890 65.600896 156.754186
F 15.673386 65.600896 178.574783
F 15.063881 65.600896 200.395379
F 14.454377 65.600896 222.215975
F 13.844873 65.600896 244.036572
F 47.274101 19.294381 4.756499
F 46.664596 19.294381 26.577095
F 46.055092 19.294381 48.397691
F 45.445588 19.294381 70.218288
F 44.836083 19.294381 92.038884
F 44.226579 19.294381 113.859480
F 43.617074 19.294381 135.680077
F 43.007570 19.294381 157.500674
F 42.398065 19.294381 179.321271
F 41.788561 19.294381 201.141867
F 41.179056 19.294381 222.962463
F 40.569552 19.294381 244.783060
F 47.274101 42.447639 4.756499
F 46.664596 42.447639 26.577095
F 46.055092 42.447639 48.397691
F 45.445588 42.447639 70.218288
F 44.836083 42.447639 92.038884
F 44.226579 42.447639 113.859480
F 43.617074 42.447639 135.680077
F 43.007570 42.447639 157.500674
F 42.398065 42.447639 179.321271
F 41.788561 42.447639 201.141867
F 41.179056 42.447639 222.962463
F 40.569552 42.447639 244.783060
F 47.274101 65.600896 4.756499
F 46.664596 65.600896 26.577095
F 46.055092 65.600896 48.397691
F 45.445588 65.600896 70.218288
F 44.836083 65.600896 92.038884
F 44.226579 65.600896 113.859480
F 43.617074 65.600896 135.680077
F 43.007570 65.600896 157.500674
F 42.398065 65.600896 179.321271
F 41.788561 65.600896 201.141867
F 41.179056 65.600896 222.962463
F 40.569552 65.600896 244.783060
F 29.457652 3.858875 4.258841
F 28.848147 3.858875 26.079437
F 28.238643 3.858875 47.900033
F 27.629139 3.858875 69.720631
F 27.019634 3.858875 91.541227
F 26.410130 3.858875 113.361824
F 25.800625 3.858875 135.182420
F 25.191121 3.858875 157.003016
F 24.581616 3.858875 178.823613
F 23.972112 3.858875 200.644209
F 23.362607 3.858875 222.464806
F 22.753103 3.858875 244.285403
F 29.457652 27.012133 4.258841
F 28.848147 27.012133 26.079437
F 28.238643 27.012133 47.900033
F 27.629139 27.012133 69.720631
F 27.019634 27.012133 91.541227
F 26.410130 27.012133 113.361824
F 25.800625 27.012133 135.182420
F 25.191121 27.012133 157.003016
F 24.581616 27.012133 178.823613
F 23.972112 27.012133 200.644209
F 23.362607 27.012133 222.464806
F 22.753103 27.012133 244.285403
F 29.457652 50.165390 4.258841
F 28.848147 50.165390 26.079437
F 28.238643 50.165390 47.900033
F 27.629139 50.165390 69.720631
F 27.019634 50.165390 91.541227
F 26.410130 50.165390 113.361824
F 25.800625 50.165390 135.182420
F 25.191121 50.165390 157.003016
F 24.581616 50.165390 178.823613
F 23.972112 50.165390 200.644209
F 23.362607 50.165390 222.464806
F 22.753103 50.165390 244.285403
F 56.182331 3.858875 5.005329
F 55.572827 3.858875 26.825925
F 54.963322 3.858875 48.646521
F 54.353818 3.858875 70.467118
F 53.744314 3.858875 92.287715
F 53.134809 3.858875 114.108312
F 52.525305 3.858875 135.928908
F 51.915800 3.858875 157.749504
F 51.306296 3.858875 179.570101
F 50.696791 3.858875 201.390697
F 50.087287 3.858875 223.211294
F 49.477782 3.858875 245.031891
F 56.182331 27.012133 5.005329
F 55.572827 27.012133 26.825925
F 54.963322 27.012133 48.646521
F 54.353818 27.012133 70.467118
F 53.744314 27.012133 92.287715
F 53.134809 27.012133 114.108312
F 52.525305 27.012133 135.928908
F 51.915800 27.012133 157.749504
F 51.306296 27.012133 179.570101
F 50.696791 27.012133 201.390697
F 50.087287 27.012133 223.211294
F 49.477782 27.012133 245.031891
F 56.182331 50.165390 5.005329
F 55.572827 50.165390 26.825925
F 54.963322 50.165390 48.646521
F 54.353818 50.165390 70.467118
F 53.744314 50.165390 92.287715
F 53.134809 50.165390 114.108312
F 52.525305 50.165390 135.928908
F 51.915800 50.165390 157.749504
F 51.306296 50.165390 179.570101
F 50.696791 50.165390 201.390697
F 50.087287 50.165390 223.211294
F 49.477782 50.165390 245.031891
F 29.457652 11.576625 4.258840
F 28.848147 11.576625 26.079437
F 28.238643 11.576625 47.900033
F 27.629139 11.576625 69.720631
F 27.019634 11.576625 91.541227
F 26.410130 11.576625 113.361823
F 25.800625 11.576625 135.182420
F 25.191121 11.576625 157.003016
F 24.581616 11.576625 178.823613
F 23.972112 11.576625 200.644209
F 23.362607 11.576625 222.464806
F 22.753103 11.576625 244.285403
F 29.457652 34.729883 4.258840
F 28.848147 34.729883 26.079437
F 28.238643 34.729883 47.900033
F 27.629139 34.729883 69.720631
F 27.019634 34.729883 91.541227
F 26.410130 34.729883 113.361823
F 25.800625 34.729883 135.182420
F 25.191121 34.729883 157.003016
F 24.581616 34.729883 178.823613
F 23.972112 34.729883 200.644209
F 23.362607 34.729883 222.464806
F 22.753103 34.729883 244.285403
F 29.457652 57.883140 4.258840
F 28.848147 57.883140 26.079437
F 28.238643 57.883140 47.900033
F 27.629139 57.883140 69.720631
F 27.019634 57.883140 91.541227
F 26.410130 57.883140 113.361823
F 25.800625 57.883140 135.182420
F 25.191121 57.883140 157.003016
F 24.581616 57.883140 178.823613
F 23.972112 57.883140 200.644209
F 23.362607 57.883140 222.464806
F 22.753103 57.883140 244.285403
F 56.182331 11.576625 5.005328
F 55.572827 11.576625 26.825925
F 54.963322 11.576625 48.646521
F 54.353818 11.576625 70.467118
F 53.744314 11.576625 92.287715
F 53.134809 11.576625 114.108311
F 52.525305 11.576625 135.928908
F 51.915800 11.576625 157.749504
F 51.306296 11.576625 179.570101
F 50.696791 11.576625 201.390697
F 50.087287 11.576625 223.211294
F 49.477782 11.576625 245.031891
F 56.182331 34.729883 5.005328
F 55.572827 34.729883 26.825925
F 54.963322 34.729883 48.646521
F 54.353818 34.729883 70.467118
F 53.744314 34.729883 92.287715
F 53.134809 34.729883 114.108311
F 52.525305 34.729883 135.928908
F 51.915800 34.729883 157.749504
F 51.306296 34.729883 179.570101
F 50.696791 34.729883 201.390697
F 50.087287 34.729883 223.211294
F 49.477782 34.729883 245.031891
F 56.182331 57.883140 5.005328
F 55.572827 57.883140 26.825925
F 54.963322 57.883140 48.646521
F 54.353818 57.883140 70.467118
F 53.744314 57.883140 92.287715
F 53.134809 57.883140 114.108311
F 52.525305 57.883140 135.928908
F 51.915800 57.883140 157.749504
F 51.306296 57.883140 179.570101
F 50.696791 57.883140 201.390697
F 50.087287 57.883140 223.211294
F 49.477782 57.883140 245.031891
F 29.457652 19.294381 4.258840
F 28.848148 19.294381 26.079436
F 28.238643 19.294381 47.900033
F 27.629139 19.294381 69.720630
F 27.019634 19.294381 91.541226
F 26.410130 19.294381 113.361823
F 25.800625 19.294381 135.182419
F 25.191121 19.294381 157.003016
F 24.581616 19.294381 178.823612
F 23.972112 19.294381 200.644208
F 23.362607 19.294381 222.464806
F 22.753103 19.294381 244.285402
F 29.457652 42.447638 4.258840
F 28.848148 42.447638 26.079436
F 28.238643 42.447638 47.900033
F 27.629139 42.447638 69.720630
F 27.019634 42.447638 91.541226
F 26.410130 42.447638 113.361823
F 25.800625 42.447638 135.182419
F 25.191121 42.447638 157.003016
F 24.581616 42.447638 178.823612
F 23.972112 42.447638 200.644208
F 23.362607 42.447638 222.464806
F 22.753103 42.447638 244.285402
F 29.457652 65.600896 4.258840
F 28.848148 65.600896 26.079436
F 28.238643 65.600896 47.900033
F 27.629139 65.600896 69.720630
F 27.019634 65.600896 91.541226
F 26.410130 65.600896 113.361823
F 25.800625 65.600896 135.182419
F 25.191121 65.600896 157.003016
F 24.581616 65.600896 178.823612
F 23.972112 65.600896 200.644208
F 23.362607 65.600896 222.464806
F 22.753103 65.600896 244.285402
F 56.182331 19.294381 5.005328
F 55.572827 19.294381 26.825924
F 54.963322 19.294381 48.646521
F 54.353818 19.294381 70.467117
F 53.744314 19.294381 92.287714
F 53.134809 19.294381 114.108311
F 52.525305 19.294381 135.928907
F 51.915800 19.294381 157.749504
F 51.306296 19.294381 179.570100
F 50.696791 19.294381 201.390696
F 50.087287 19.294381 223.211294
F 49.477782 19.294381 245.031890
F 56.182331 42.447638 5.005328
F 55.572827 42.447638 26.825924
F 54.963322 42.447638 48.646521
F 54.353818 42.447638 70.467117
F 53.744314 42.447638 92.287714
F 53.134809 42.447638 114.108311
F 52.525305 42.447638 135.928907
F 51.915800 42.447638 157.749504
F 51.306296 42.447638 179.570100
F 50.696791 42.447638 201.390696
F 50.087287 42.447638 223.211294
F 49.477782 42.447638 245.031890
F 56.182331 65.600896 5.005328
F 55.572827 65.600896 26.825924
F 54.963322 65.600896 48.646521
F 54.353818 65.600896 70.467117
F 53.744314 65.600896 92.287714
F 53.134809 65.600896 114.108311
F 52.525305 65.600896 135.928907
F 51.915800 65.600896 157.749504
F 51.306296 65.600896 179.570100
F 50.696791 65.600896 201.390696
F 50.087287 65.600896 223.211294
F 49.477782 65.600896 245.031890
F 11.742769 1.286291 0.124416
F 11.133265 1.286291 21.945013
F 10.523760 1.286291 43.765609
F 9.914256 1.286291 65.586205
F 9.304751 1.286291 87.406802
F 8.695247 1.286291 109.227398
F 8.085742 1.286291 131.047996
F 7.476238 1.286291 152.868592
F 6.866734 1.286291 174.689188
F 6.257229 1.286291 196.509785
F 5.647725 1.286291 218.330381
F 5.038220 1.286291 240.150978
F 11.742769 24.439549 0.124416
F 11.133265 24.439549 21.945013
F 10.523760 24.439549 43.765609
F 9.914256 24.439549 65.586205
F 9.304751 24.439549 87.406802
F 8.695247 24.439549 109.227398
F 8.085742 24.439549 131.047996
F 7.476238 24.439549 152.868592
F 6.866734 24.439549 174.689188
F 6.257229 24.439549 196.509785
F 5.647725 24.439549 218.330381
F 5.038220 24.439549 240.150978
F 11.742769 47.592806 0.124416
F 11.133265 47.592806 21.945013
F 10.523760 47.592806 43.765609
F 9.914256 47.592806 65.586205
F 9.304751 47.592806 87.406802
F 8.695247 47.592806 109.227398
F 8.085742 47.592806 131.047996
F 7.476238 47.592806 152.868592
F 6.866734 47.592806 174.689188
F 6.257229 47.592806 196.509785
F 5.647725 47.592806 218.330381
F 5.038220 47.592806 240.150978
F 38.467449 1.286291 0.870903
F 37.857945 1.286291 22.691501
F 37.248441 1.286291 44.512097
F 36.638936 1.286291 66.332693
F 36.029432 1.286291 88.153290
F 35.419927 1.286291 109.973886
F 34.810423 1.286291 131.794483
F 34.200918 1.286291 153.615080
F 33.591414 1.286291 175.435676
F 32.981909 1.286291 197.256273
F 32.372405 1.286291 219.076869
F 31.762901 1.286291 240.897466
F 38.467449 24.439549 0.870903
F 37.857945 24.439549 22.691501
F 37.248441 24.439549 44.512097
F 36.638936 24.439549 66.332693
F 36.029432 24.439549 88.153290
F 35.419927 24.439549 109.973886
F 34.810423 24.439549 131.794483
F 34.200918 24.439549 153.615080
F 33.591414 24.439549 175.435676
F 32.981909 24.439549 197.256273
F 32.372405 24.439549 219.076869
F 31.762901 24.439549 240.897466
F 38.467449 47.592806 0.870903
F 37.857945 47.592806 22.691501
F 37.248441 47.592806 44.512097
F 36.638936 47.592806 66.332693
F 36.029432 47.592806 88.153290
F 35.419927 47.592806 109.973886
F 34.810423 47.592806 131.794483
F 34.200918 47.592806 153.615080
F 33.591414 47.592806 175.435676
F 32.981909 47.592806 197.256273
F 32.372405 47.592806 219.076869
F 31.762901 47.592806 240.897466
F 64.582624 1.286291 23.437989
F 63.973120 1.286291 45.258585
F 63.363616 1.286291 67.079181
F 62.754111 1.286291 88.899778
F 62.144607 1.286291 110.720374
F 61.535102 1.286291 132.540971
F 60.925598 1.286291 154.361567
F 60.316093 1.286291 176.182164
F 59.706589 1.286291 198.002761
F 59.097084 1.286291 219.823357
F 58.487580 1.286291 241.643954
F 64.582624 24.439549 23.437989
F 63.973120 24.439549 45.258585
F 63.363616 24.439549 67.079181
F 62.754111 24.439549 88.899778
F 62.144607 24.439549 110.720374
F 61.535102 24.439549 132.540971
F 60.925598 24.439549 154.361567
F 60.316093 24.439549 176.182164
F 59.706589 24.439549 198.002761
F 59.097084 24.439549 219.823357
F 58.487580 24.439549 241.643954
F 64.582624 47.592806 23.437989
F 63.973120 47.592806 45.258585
F 63.363616 47.592806 67.079181
F 62.754111 47.592806 88.899778
F 62.144607 47.592806 110.720374
F 61.535102 47.592806 132.540971
F 60.925598 47.592806 154.361567
F 60.316093 47.592806 176.182164
F 59.706589 47.592806 198.002761
F 59.097084 47.592806 219.823357
F 58.487580 47.592806 241.643954
F 11.742769 9.004041 0.124416
F 11.133265 9.004041 21.945013
F 10.523760 9.004041 43.765609
F 9.914256 9.004041 65.586205
F 9.304751 9.004041 87.406802
F 8.695247 9.004041 109.227398
F 8.085742 9.004041 131.047996
F 7.476238 9.004041 152.868592
F 6.866734 9.004041 174.689188
F 6.257229 9.004041 196.509785
F 5.647725 9.004041 218.330381
F 5.038220 9.004041 240.150978
F 11.742769 32.157298 0.124416
F 11.133265 32.157298 21.945013
F 10.523760 32.157298 43.765609
F 9.914256 32.157298 65.586205
F 9.304751 32.157298 87.406802
F 8.695247 32.157298 109.227398
F 8.085742 32.157298 131.047996
F 7.476238 32.157298 152.868592
F 6.866734 32.157298 174.689188
F 6.257229 32.157298 196.509785
F 5.647725 32.157298 218.330381
F 5.038220 32.157298 240.150978
F 11.742769 55.310556 0.124416
F 11.133265 55.310556 21.945013
F 10.523760 55.310556 43.765609
F 9.914256 55.310556 65.586205
F 9.304751 55.310556 87.406802
F 8.695247 55.310556 109.227398
F 8.085742 55.310556 131.047996
F 7.476238 55.310556 152.868592
F 6.866734 55.310556 174.689188
F 6.257229 55.310556 196.509785
F 5.647725 55.310556 218.330381
F 5.038220 55.310556 240.150978
F 38.467449 9.004041 0.870903
F 37.857945 9.004041 22.691501
F 37.248441 9.004041 44.512097
F 36.638936 9.004041 66.332693
F 36.029432 9.004041 88.153290
F 35.419927 9.004041 109.973886
F 34.810423 9.004041 131.794483
F 34.200918 9.004041 153.615080
F 33.591414 9.004041 175.435676
F 32.981909 9.004041 197.256273
F 32.372405 9.004041 219.076869
F 31.762901 9.004041 240.897466
F 38.467449 32.157298 0.870903
F 37.857945 32.157298 22.691501
F 37.248441 32.157298 44.512097
F 36.638936 32.157298 66.332693
F 36.029432 32.157298 88.153290
F 35.419927 32.157298 109.973886
F 34.810423 32.157298 131.794483
F 34.200918 32.157298 153.615080
F 33.591414 32.157298 175.435676
F 32.981909 32.157298 197.256273
F 32.372405 32.157298 219.076869
F 31.762901 32.157298 240.897466
F 38.467449 55.310556 0.870903
F 37.857945 55.310556 22.691501
F 37.248441 55.310556 44.512097
F 36.638936 55.310556 66.332693
F 36.029432 55.310556 88.153290
F 35.419927 55.310556 109.973886
F 34.810423 55.310556 131.794483
F 34.200918 55.310556 153.615080
F 33.591414 55.310556 175.435676
F 32.981909 55.310556 197.256273
F 32.372405 55.310556 219.076869
F 31.762901 55.310556 240.897466
F 64.582624 9.004041 23.437989
F 63.973120 9.004041 45.258585
F 63.363616 9.004041 67.079181
F 62.754111 9.004041 88.899778
F 62.144607 9.004041 110.720374
F 61.535102 9.004041 132.540971
F 60.925598 9.004041 154.361567
F 60.316093 9.004041 176.182164
F 59.706589 9.004041 198.002761
F 59.097084 9.004041 219.823357
F 58.487580 9.004041 241.643954
F 64.582624 32.157298 23.437989
F 63.973120 32.157298 45.258585
F 63.363616 32.157298 67.079181
F 62.754111 32.157298 88.899778
F 62.144607 32.157298 110.720374
F 61.535102 32.157298 132.540971
F 60.925598 32.157298 154.361567
F 60.316093 32.157298 176.182164
F 59.706589 32.157298 198.002761
F 59.097084 32.157298 219.823357
F 58.487580 32.157298 241.643954
F 64.582624 55.310556 23.437989
F 63.973120 55.310556 45.258585
F 63.363616 55.310556 67.079181
F 62.754111 55.310556 88.899778
F 62.144607 55.310556 110.720374
F 61.535102 55.310556 132.540971
F 60.925598 55.310556 154.361567
F 60.316093 55.310556 176.182164
F 59.706589 55.310556 198.002761
F 59.097084 55.310556 219.823357
F 58.487580 55.310556 241.643954
F 11.742769 16.721796 0.124415
F 11.133265 16.721796 21.945012
F 10.523760 16.721796 43.765608
F 9.914256 16.721796 65.586205
F 9.304751 16.721796 87.406801
F 8.695247 16.721796 109.227397
F 8.085742 16.721796 131.047995
F 7.476238 16.721796 152.868591
F 6.866734 16.721796 174.689188
F 6.257229 16.721796 196.509784
F 5.647725 16.721796 218.330380
F 5.038220 16.721796 240.150977
F 11.742769 39.875053 0.124415
F 11.133265 39.875053 21.945012
F 10.523760 39.875053 43.765608
F 9.914256 39.875053 65.586205
F 9.304751 39.875053 87.406801
F 8.695247 39.875053 109.227397
F 8.085742 39.875053 131.047995
F 7.476238 39.875053 152.868591
F 6.866734 39.875053 174.689188
F 6.257229 39.875053 196.509784
F 5.647725 39.875053 218.330380
F 5.038220 39.875053 240.150977
F 11.742769 63.028311 0.124415
F 11.133265 63.028311 21.945012
F 10.523760 63.028311 43.765608
F 9.914256 63.028311 65.586205
F 9.304751 63.028311 87.406801
F 8.695247 63.028311 109.227397
F 8.085742 63.028311 131.047995
F 7.476238 63.028311 152.868591
F 6.866734 63.028311 174.689188
F 6.257229 63.028311 196.509784
F 5.647725 63.028311 218.330380
F 5.038220 63.028311 240.150977
F 38.467450 16.721796 0.870902
F 37.857945 16.721796 22.691500
F 37.248441 16.721796 44.512096
F 36.638936 16.721796 66.332693
F 36.029432 16.721796 88.153289
F 35.419927 16.721796 109.973885
F 34.810423 16.721796 131.794482
F 34.200918 16.721796 153.615079
F 33.591414 16.721796 175.435676
F 32.981909 16.721796 197.256272
F 32.372405 16.721796 219.076868
F 31.762901 16.721796 240.897465
F 38.467450 39.875053 0.870902
F 37.857945 39.875053 22.691500
F 37.248441 39.875053 44.512096
F 36.638936 39.875053 66.332693
F 36.029432 39.875053 88.153289
F 35.419927 39.875053 109.973885
F 34.810423 39.875053 131.794482
F 34.200918 39.875053 153.615079
F 33.591414 39.875053 175.435676
F 32.981909 39.875053 197.256272
F 32.372405 39.875053 219.076868
F 31.762901 39.875053 240.897465
F 38.467450 63.028311 0.870902
F 37.857945 63.028311 22.691500
F 37.248441 63.028311 44.512096
F 36.638936 63.028311 66.332693
F 36.029432 63.028311 88.153289
F 35.419927 63.028311 109.973885
F 34.810423 63.028311 131.794482
F 34.200918 63.028311 153.615079
F 33.591414 63.028311 175.435676
F 32.981909 63.028311 197.256272
F 32.372405 63.028311 219.076868
F 31.762901 63.028311 240.897465
F 64.582624 16.721796 23.437988
F 63.973120 16.721796 45.258584
F 63.363616 16.721796 67.079181
F 62.754111 16.721796 88.899777
F 62.144607 16.721796 110.720373
F 61.535102 16.721796 132.540970
F 60.925598 16.721796 154.361566
F 60.316093 16.721796 176.182164
F 59.706589 16.721796 198.002760
F 59.097084 16.721796 219.823356
F 58.487580 16.721796 241.643953
F 64.582624 39.875053 23.437988
F 63.973120 39.875053 45.258584
F 63.363616 39.875053 67.079181
F 62.754111 39.875053 88.899777
F 62.144607 39.875053 110.720373
F 61.535102 39.875053 132.540970
F 60.925598 39.875053 154.361566
F 60.316093 39.875053 176.182164
F 59.706589 39.875053 198.002760
F 59.097084 39.875053 219.823356
F 58.487580 39.875053 241.643953
F 64.582624 63.028311 23.437988
F 63.973120 63.028311 45.258584
F 63.363616 63.028311 67.079181
F 62.754111 63.028311 88.899777
F 62.144607 63.028311 110.720373
F 61.535102 63.028311 132.540970
F 60.925598 63.028311 154.361566
F 60.316093 63.028311 176.182164
F 59.706589 63.028311 198.002760
F 59.097084 63.028311 219.823356
F 58.487580 63.028311 241.643953
F 20.650995 1.286290 0.373245
F 20.041490 1.286290 22.193841
F 19.431986 1.286290 44.014437
F 18.822481 1.286290 65.835034
F 18.212977 1.286290 87.655630
F 17.603472 1.286290 109.476227
F 16.993968 1.286290 131.296824
F 16.384463 1.286290 153.117420
F 15.774959 1.286290 174.938017
F 15.165455 1.286290 196.758613
F 14.555950 1.286290 218.579209
F 13.946446 1.286290 240.399807
F 20.650995 24.439547 0.373245
F 20.041490 24.439547 22.193841
F 19.431986 24.439547 44.014437
F 18.822481 24.439547 65.835034
F 18.212977 24.439547 87.655630
F 17.603472 24.439547 109.476227
F 16.993968 24.439547 131.296824
F 16.384463 24.439547 153.117420
F 15.774959 24.439547 174.938017
F 15.165455 24.439547 196.758613
F 14.555950 24.439547 218.579209
F 13.946446 24.439547 240.399807
F 20.650995 47.592805 0.373245
F 20.041490 47.592805 22.193841
F 19.431986 47.592805 44.014437
F 18.822481 47.592805 65.835034
F 18.212977 47.592805 87.655630
F 17.603472 47.592805 109.476227
F 16.993968 47.592805 131.296824
F 16.384463 47.592805 153.117420
F 15.774959 47.592805 174.938017
F 15.165455 47.592805 196.758613
F 14.555950 47.592805 218.579209
F 13.946446 47.592805 240.399807
F 47.375674 1.286290 1.119733
F 46.766170 1.286290 22.940329
F 46.156665 1.286290 44.760925
F 45.547161 1.286290 66.581522
F 44.937656 1.286290 88.402118
F 44.328152 1.286290 110.222715
F 43.718647 1.286290 132.043312
F 43.109143 1.286290 153.863908
F 42.499638 1.286290 175.684505
F 41.890134 1.286290 197.505101
F 41.280629 1.286290 219.325697
F 40.671125 1.286290 241.146294
F 47.375674 24.439547 1.119733
F 46.766170 24.439547 22.940329
F 46.156665 24.439547 44.760925
F 45.547161 24.439547 66.581522
F 44.937656 24.439547 88.402118
F 44.328152 24.439547 110.222715
F 43.718647 24.439547 132.043312
F 43.109143 24.439547 153.863908
F 42.499638 24.439547 175.684505
F 41.890134 24.439547 197.505101
F 41.280629 24.439547 219.325697
F 40.671125 24.439547 241.146294
F 47.375674 47.592805 1.119733
F 46.766170 47.592805 22.940329
F 46.156665 47.592805 44.760925
F 45.547161 47.592805 66.581522
F 44.937656 47.592805 88.402118
F 44.328152 47.592805 110.222715
F 43.718647 47.592805 132.043312
F 43.109143 47.592805 153.863908
F 42.499638 47.592805 175.684505
F 41.890134 47.592805 197.505101
F 41.280629 47.592805 219.325697
F 40.671125 47.592805 241.146294
F 20.650995 9.004039 0.373245
F 20.041490 9.004039 22.193841
F 19.431986 9.004039 44.014437
F 18.822481 9.004039 65.835034
F 18.212977 9.004039 87.655630
F 17.603472 9.004039 109.476228
F 16.993968 9.004039 131.296824
F 16.384463 9.004039 153.117420
F 15.774959 9.004039 174.938017
F 15.165455 9.004039 196.758613
F 14.555950 9.004039 218.579210
F 13.946446 9.004039 240.399807
F 20.650995 32.157297 0.373245
F 20.041490 32.157297 22.193841
F 19.431986 32.157297 44.014437
F 18.822481 32.157297 65.835034
F 18.212977 32.157297 87.655630
F 17.603472 32.157297 109.476228
F 16.993968 32.157297 131.296824
F 16.384463 32.157297 153.117420
F 15.774959 32.157297 174.938017
F 15.165455 32.157297 196.758613
F 14.555950 32.157297 218.579210
F 13.946446 32.157297 240.399807
F 20.650995 55.310554 0.373245
F 20.041490 55.310554 22.193841
F 19.431986 55.310554 44.014437
F 18.822481 55.310554 65.835034
F 18.212977 55.310554 87.655630
F 17.603472 55.310554 109.476228
F 16.993968 55.310554 131.296824
F 16.384463 55.310554 153.117420
F 15.774959 55.310554 174.938017
F 15.165455 55.310554 196.758613
F 14.555950 55.310554 218.579210
F 13.946446 55.310554 240.399807
F 47.375674 9.004039 1.119733
F 46.766170 9.004039 22.940329
F 46.156665 9.004039 44.760925
F 45.547161 9.004039 66.581522
F 44.937656 9.004039 88.402118
F 44.328152 9.004039 110.222716
F 43.718647 9.004039 132.043312
F 43.109143 9.004039 153.863908
F 42.499638 9.004039 175.684505
F 41.890134 9.004039 197.505101
F 41.280629 9.004039 219.325698
F 40.671125 9.004039 241.146294
F 47.375674 32.157297 1.119733
F 46.766170 32.157297 22.940329
F 46.156665 32.157297 44.760925
F 45.547161 32.157297 66.581522
F 44.937656 32.157297 88.402118
F 44.328152 32.157297 110.222716
F 43.718647 32.157297 132.043312
F 43.109143 32.157297 153.863908
F 42.499638 32.157297 175.684505
F 41.890134 32.157297 197.505101
F 41.280629 32.157297 219.325698
F 40.671125 32.157297 241.146294
F 47.375674 55.310554 1.119733
F 46.766170 55.310554 22.940329
F 46.156665 55.310554 44.760925
F 45.547161 55.310554 66.581522
F 44.937656 55.310554 88.402118
F 44.328152 55.310554 110.222716
F 43.718647 55.310554 132.043312
F 43.109143 55.310554 153.863908
F 42.499638 55.310554 175.684505
F 41.890134 55.310554 197.505101
F 41.280629 55.310554 219.325698
F 40.671125 55.310554 241.146294
F 20.650995 16.721795 0.373244
F 20.041490 16.721795 22.193840
F 19.431986 16.721795 44.014437
F 18.822481 16.721795 65.835033
F 18.212977 16.721795 87.655629
F 17.603472 16.721795 109.476227
F 16.993968 16.721795 131.296823
F 16.384463 16.721795 153.117420
F 15.774959 16.721795 174.938016
F 15.165455 16.721795 196.758612
F 14.555950 16.721795 218.579209
F 13.946446 16.721795 240.399806
F 20.650995 39.875052 0.373244
F 20.041490 39.875052 22.193840
F 19.431986 39.875052 44.014437
F 18.822481 39.875052 65.835033
F 18.212977 39.875052 87.655629
F 17.603472 39.875052 109.476227
F 16.993968 39.875052 131.296823
F 16.384463 39.875052 153.117420
F 15.774959 39.875052 174.938016
F 15.165455 39.875052 196.758612
F 14.555950 39.875052 218.579209
F 13.946446 39.875052 240.399806
F 20.650995 63.028310 0.373244
F 20.041490 63.028310 22.193840
F 19.431986 63.028310 44.014437
F 18.822481 63.028310 65.835033
F 18.212977 63.028310 87.655629
F 17.603472 63.028310 109.476227
F 16.993968 63.028310 131.296823
F 16.384463 63.028310 153.117420
F 15.774959 63.028310 174.938016
F 15.165455 63.028310 196.758612
F 14.555950 63.028310 218.579209
F 13.946446 63.028310 240.399806
F 47.375674 16.721795 1.119732
F 46.766170 16.721795 22.940328
F 46.156665 16.721795 44.760925
F 45.547161 16.721795 66.581521
F 44.937656 16.721795 88.402117
F 44.328152 16.721795 110.222715
F 43.718647 16.721795 132.043311
F 43.109143 16.721795 153.863908
F 42.499638 16.721795 175.684504
F 41.890134 16.721795 197.505100
F 41.280629 16.721795 219.325697
F 40.671125 16.721795 241.146293
F 47.375674 39.875052 1.119732
F 46.766170 39.875052 22.940328
F 46.156665 39.875052 44.760925
F 45.547161 39.875052 66.581521
F 44.937656 39.875052 88.402117
F 44.328152 39.875052 110.222715
F 43.718647 39.875052 132.043311
F 43.109143 39.875052 153.863908
F 42.499638 39.875052 175.684504
F 41.890134 39.875052 197.505100
F 41.280629 39.875052 219.325697
F 40.671125 39.875052 241.146293
F 47.375674 63.028310 1.119732
F 46.766170 63.028310 22.940328
F 46.156665 63.028310 44.760925
F 45.547161 63.028310 66.581521
F 44.937656 63.028310 88.402117
F 44.328152 63.028310 110.222715
F 43.718647 63.028310 132.043311
F 43.109143 63.028310 153.863908
F 42.499638 63.028310 175.684504
F 41.890134 63.028310 197.505100
F 41.280629 63.028310 219.325697
F 40.671125 63.028310 241.146293
F 29.559226 1.286290 0.622074
F 28.949722 1.286290 22.442670
F 28.340217 1.286290 44.263267
F 27.730713 1.286290 66.083864
F 27.121208 1.286290 87.904460
F 26.511704 1.286290 109.725057
F 25.902199 1.286290 131.545653
F 25.292695 1.286290 153.366249
F 24.683190 1.286290 175.186847
F 24.073686 1.286290 197.007443
F 23.464182 1.286290 218.828040
F 22.854677 1.286290 240.648636
F 29.559226 24.439548 0.622074
F 28.949722 24.439548 22.442670
F 28.340217 24.439548 44.263267
F 27.730713 24.439548 66.083864
F 27.121208 24.439548 87.904460
F 26.511704 24.439548 109.725057
F 25.902199 24.439548 131.545653
F 25.292695 24.439548 153.366249
F 24.683190 24.439548 175.186847
F 24.073686 24.439548 197.007443
F 23.464182 24.439548 218.828040
F 22.854677 24.439548 240.648636
F 29.559226 47.592805 0.622074
F 28.949722 47.592805 22.442670
F 28.340217 47.592805 44.263267
F 27.730713 47.592805 66.083864
F 27.121208 47.592805 87.904460
F 26.511704 47.592805 109.725057
F 25.902199 47.592805 131.545653
F 25.292695 47.592805 153.366249
F 24.683190 47.592805 175.186847
F 24.073686 47.592805 197.007443
F 23.464182 47.592805 218.828040
F 22.854677 47.592805 240.648636
F 56.283906 1.286290 1.368562
F 55.674402 1.286290 23.189158
F 55.064898 1.286290 45.009754
F 54.455393 1.286290 66.830352
F 53.845889 1.286290 88.650948
F 53.236384 1.286290 110.471545
F 52.626880 1.286290 132.292141
F 52.017375 1.286290 154.112737
F 51.407871 1.286290 175.933334
F 50.798366 1.286290 197.753931
F 50.188862 1.286290 219.574528
F 49.579357 1.286290 241.395124
F 56.283906 24.439548 1.368562
F 55.674402 24.439548 23.189158
F 55.064898 24.439548 45.009754
F 54.455393 24.439548 66.830352
F 53.845889 24.439548 88.650948
F 53.236384 24.439548 110.471545
F 52.626880 24.439548 132.292141
F 52.017375 24.439548 154.112737
F 51.407871 24.439548 175.933334
F 50.798366 24.439548 197.753931
F 50.188862 24.439548 219.574528
F 49.579357 24.439548 241.395124
F 56.283906 47.592805 1.368562
F 55.674402 47.592805 23.189158
F 55.064898 47.592805 45.009754
F 54.455393 47.592805 66.830352
F 53.845889 47.592805 88.650948
F 53.236384 47.592805 110.471545
F 52.626880 47.592805 132.292141
F 52.017375 47.592805 154.112737
F 51.407871 47.592805 175.933334
F 50.798366 47.592805 197.753931
F 50.188862 47.592805 219.574528
F 49.579357 47.592805 241.395124
F 29.559226 9.004039 0.622074
F 28.949722 9.004039 22.442670
F 28.340217 9.004039 44.263268
F 27.730713 9.004039 66.083864
F 27.121208 9.004039 87.904460
F 26.511704 9.004039 109.725057
F 25.902199 9.004039 131.545653
F 25.292695 9.004039 153.366250
F 24.683190 9.004039 175.186847
F 24.073686 9.004039 197.007443
F 23.464182 9.004039 218.828040
F 22.854677 9.004039 240.648636
F 29.559226 32.157297 0.622074
F 28.949722 32.157297 22.442670
F 28.340217 32.157297 44.263268
F 27.730713 32.157297 66.083864
F 27.121208 32.157297 87.904460
F 26.511704 32.157297 109.725057
F 25.902199 32.157297 131.545653
F 25.292695 32.157297 153.366250
F 24.683190 32.157297 175.186847
F 24.073686 32.157297 197.007443
F 23.464182 32.157297 218.828040
F 22.854677 32.157297 240.648636
F 29.559226 55.310555 0.622074
F 28.949722 55.310555 22.442670
F 28.340217 55.310555 44.263268
F 27.730713 55.310555 66.083864
F 27.121208 55.310555 87.904460
F 26.511704 55.310555 109.725057
F 25.902199 55.310555 131.545653
F 25.292695 55.310555 153.366250
F 24.683190 55.310555 175.186847
F 24.073686 55.310555 197.007443
F 23.464182 55.310555 218.828040
F 22.854677 55.310555 240.648636
F 56.283906 9.004039 1.368562
F 55.674402 9.004039 23.189158
F 55.064898 9.004039 45.009755
F 54.455393 9.004039 66.830352
F 53.845889 9.004039 88.650948
F 53.236384 9.004039 110.471545
F 52.626880 9.004039 132.292141
F 52.017375 9.004039 154.112738
F 51.407871 9.004039 175.933334
F 50.798366 9.004039 197.753931
F 50.188862 9.004039 219.574528
F 49.579357 9.004039 241.395124
F 56.283906 32.157297 1.368562
F 55.674402 32.157297 23.189158
F 55.064898 32.157297 45.009755
F 54.455393 32.157297 66.830352
F 53.845889 32.157297 88.650948
F 53.236384 32.157297 110.471545
F 52.626880 32.157297 132.292141
F 52.017375 32.157297 154.112738
F 51.407871 32.157297 175.933334
F 50.798366 32.157297 197.753931
F 50.188862 32.157297 219.574528
F 49.579357 32.157297 241.395124
F 56.283906 55.310555 1.368562
F 55.674402 55.310555 23.189158
F 55.064898 55.310555 45.009755
F 54.455393 55.310555 66.830352
F 53.845889 55.310555 88.650948
F 53.236384 55.310555 110.471545
F 52.626880 55.310555 132.292141
F 52.017375 55.310555 154.112738
F 51.407871 55.310555 175.933334
F 50.798366 55.310555 197.753931
F 50.188862 55.310555 219.574528
F 49.579357 55.310555 241.395124
F 29.559226 16.721795 0.622073
F 28.949722 16.721795 22.442669
F 28.340217 16.721795 44.263267
F 27.730713 16.721795 66.083863
F 27.121208 16.721795 87.904459
F 26.511704 16.721795 109.725056
F 25.902199 16.721795 131.545652
F 25.292695 16.721795 153.366249
F 24.683190 16.721795 175.186846
F 24.073686 16.721795 197.007442
F 23.464182 16.721795 218.828039
F 22.854677 16.721795 240.648635
F 29.559226 39.875052 0.622073
F 28.949722 39.875052 22.442669
F 28.340217 39.875052 44.263267
F 27.730713 39.875052 66.083863
F 27.121208 39.875052 87.904459
F 26.511704 39.875052 109.725056
F 25.902199 39.875052 131.545652
F 25.292695 39.875052 153.366249
F 24.683190 39.875052 175.186846
F 24.073686 39.875052 197.007442
F 23.464182 39.875052 218.828039
F 22.854677 39.875052 240.648635
F 29.559226 63.028310 0.622073
F 28.949722 63.028310 22.442669
F 28.340217 63.028310 44.263267
F 27.730713 63.028310 66.083863
F 27.121208 63.028310 87.904459
F 26.511704 63.028310 109.725056
F 25.902199 63.028310 131.545652
F 25.292695 63.028310 153.366249
F 24.683190 63.028310 175.186846
F 24.073686 63.028310 197.007442
F 23.464182 63.028310 218.828039
F 22.854677 63.028310 240.648635
F 56.283906 16.721795 1.368561
F 55.674402 16.721795 23.189157
F 55.064898 16.721795 45.009754
F 54.455393 16.721795 66.830351
F 53.845889 16.721795 88.650947
F 53.236384 16.721795 110.471544
F 52.626880 16.721795 132.292140
F 52.017375 16.721795 154.112737
F 51.407871 16.721795 175.933333
F 50.798366 16.721795 197.753930
F 50.188862 16.721795 219.574527
F 49.579357 16.721795 241.395123
F 56.283906 39.875052 1.368561
F 55.674402 39.875052 23.189157
F 55.064898 39.875052 45.009754
F 54.455393 39.875052 66.830351
F 53.845889 39.875052 88.650947
F 53.236384 39.875052 110.471544
F 52.626880 39.875052 132.292140
F 52.017375 39.875052 154.112737
F 51.407871 39.875052 175.933333
F 50.798366 39.875052 197.753930
F 50.188862 39.875052 219.574527
F 49.579357 39.875052 241.395123
F 56.283906 63.028310 1.368561
F 55.674402 63.028310 23.189157
F 55.064898 63.028310 45.009754
F 54.455393 63.028310 66.830351
F 53.845889 63.028310 88.650947
F 53.236384 63.028310 110.471544
F 52.626880 63.028310 132.292140
F 52.017375 63.028310 154.112737
F 51.407871 63.028310 175.933333
F 50.798366 63.028310 197.753930
F 50.188862 63.028310 219.574527
F 49.579357 63.028310 241.395123
F 13.868253 7.717750 3.823390
F 13.258749 7.717750 25.643986
F 12.649244 7.717750 47.464583
F 12.039740 7.717750 69.285179
F 11.430236 7.717750 91.105776
F 10.820731 7.717750 112.926373
F 10.211227 7.717750 134.746969
F 9.601722 7.717750 156.567566
F 8.992218 7.717750 178.388162
F 8.382713 7.717750 200.208758
F 7.773209 7.717750 222.029355
F 7.163704 7.717750 243.849951
F 13.868253 30.871007 3.823390
F 13.258749 30.871007 25.643986
F 12.649244 30.871007 47.464583
F 12.039740 30.871007 69.285179
F 11.430236 30.871007 91.105776
F 10.820731 30.871007 112.926373
F 10.211227 30.871007 134.746969
F 9.601722 30.871007 156.567566
F 8.992218 30.871007 178.388162
F 8.382713 30.871007 200.208758
F 7.773209 30.871007 222.029355
F 7.163704 30.871007 243.849951
F 13.868253 54.024265 3.823390
F 13.258749 54.024265 25.643986
F 12.649244 54.024265 47.464583
F 12.039740 54.024265 69.285179
F 11.430236 54.024265 91.105776
F 10.820731 54.024265 112.926373
F 10.211227 54.024265 134.746969
F 9.601722 54.024265 156.567566
F 8.992218 54.024265 178.388162
F 8.382713 54.024265 200.208758
F 7.773209 54.024265 222.029355
F 7.163704 54.024265 243.849951
F 40.592934 7.717750 4.569878
F 39.983429 7.717750 26.390474
F 39.373925 7.717750 48.211071
F 38.764420 7.717750 70.031667
F 38.154916 7.717750 91.852264
F 37.545412 7.717750 113.672860
F 36.935907 7.717750 135.493457
F 36.326403 7.717750 157.314054
F 35.716898 7.717750 179.134650
F 35.107394 7.717750 200.955246
F 34.497889 7.717750 222.775843
F 33.888385 7.717750 244.596439
F 40.592934 30.871007 4.569878
F 39.983429 30.871007 26.390474
F 39.373925 30.871007 48.211071
F 38.764420 30.871007 70.031667
F 38.154916 30.871007 91.852264
F 37.545412 30.871007 113.672860
F 36.935907 30.871007 135.493457
F 36.326403 30.871007 157.314054
F 35.716898 30.871007 179.134650
F 35.107394 30.871007 200.955246
F 34.497889 30.871007 222.775843
F 33.888385 30.871007 244.596439
F 40.592934 54.024265 4.569878
F 39.983429 54.024265 26.390474
F 39.373925 54.024265 48.211071
F 38.764420 54.024265 70.031667
F 38.154916 54.024265 91.852264
F 37.545412 54.024265 113.672860
F 36.935907 54.024265 135.493457
F 36.326403 54.024265 157.314054
F 35.716898 54.024265 179.134650
F 35.107394 54.024265 200.955246
F 34.497889 54.024265 222.775843
F 33.888385 54.024265 244.596439
F 64.879595 7.717750 92.598752
F 64.270091 7.717750 114.419348
F 63.660586 7.717750 136.239944
F 63.051082 7.717750 158.060542
F 62.441578 7.717750 179.881138
F 61.832073 7.717750 201.701734
F 61.222569 7.717750 223.522331
F 60.613064 7.717750 245.342927
F 64.879595 30.871007 92.598752
F 64.270091 30.871007 114.419348
F 63.660586 30.871007 136.239944
F 63.051082 30.871007 158.060542
F 62.441578 30.871007 179.881138
F 61.832073 30.871007 201.701734
F 61.222569 30.871007 223.522331
F 60.613064 30.871007 245.342927
F 64.879595 54.024265 92.598752
F 64.270091 54.024265 114.419348
F 63.660586 54.024265 136.239944
F 63.051082 54.024265 158.060542
F 62.441578 54.024265 179.881138
F 61.832073 54.024265 201.701734
F 61.222569 54.024265 223.522331
F 60.613064 54.024265 245.342927
F 13.868253 15.435502 3.823389
F 13.258749 15.435502 25.643985
F 12.649244 15.435502 47.464582
F 12.039740 15.435502 69.285178
F 11.430236 15.435502 91.105774
F 10.820731 15.435502 112.926372
F 10.211227 15.435502 134.746968
F 9.601722 15.435502 156.567565
F 8.992218 15.435502 178.388161
F 8.382713 15.435502 200.208757
F 7.773209 15.435502 222.029354
F 7.163704 15.435502 243.849950
F 13.868253 38.588760 3.823389
F 13.258749 38.588760 25.643985
F 12.649244 38.588760 47.464582
F 12.039740 38.588760 69.285178
F 11.430236 38.588760 91.105774
F 10.820731 38.588760 112.926372
F 10.211227 38.588760 134.746968
F 9.601722 38.588760 156.567565
F 8.992218 38.588760 178.388161
F 8.382713 38.588760 200.208757
F 7.773209 38.588760 222.029354
F 7.163704 38.588760 243.849950
F 13.868253 61.742018 3.823389
F 13.258749 61.742018 25.643985
F 12.649244 61.742018 47.464582
F 12.039740 61.742018 69.285178
F 11.430236 61.742018 91.105774
F 10.820731 61.742018 112.926372
F 10.211227 61.742018 134.746968
F 9.601722 61.742018 156.567565
F 8.992218 61.742018 178.388161
F 8.382713 61.742018 200.208757
F 7.773209 61.742018 222.029354
F 7.163704 61.742018 243.849950
F 40.592934 15.435502 4.569877
F 39.983429 15.435502 26.390473
F 39.373925 15.435502 48.211070
F 38.764420 15.435502 70.031666
F 38.154916 15.435502 91.852262
F 37.545412 15.435502 113.672859
F 36.935907 15.435502 135.493456
F 36.326403 15.435502 157.314053
F 35.716898 15.435502 179.134649
F 35.107394 15.435502 200.955245
F 34.497889 15.435502 222.775842
F 33.888385 15.435502 244.596438
F 40.592934 38.588760 4.569877
F 39.983429 38.588760 26.390473
F 39.373925 38.588760 48.211070
F 38.764420 38.588760 70.031666
F 38.154916 38.588760 91.852262
F 37.545412 38.588760 113.672859
F 36.935907 38.588760 135.493456
F 36.326403 38.588760 157.314053
F 35.716898 38.588760 179.134649
F 35.107394 38.588760 200.955245
F 34.497889 38.588760 222.775842
F 33.888385 38.588760 244.596438
F 40.592934 61.742018 4.569877
F 39.983429 61.742018 26.390473
F 39.373925 61.742018 48.211070
F 38.764420 61.742018 70.031666
F 38.154916 61.742018 91.852262
F 37.545412 61.742018 113.672859
F 36.935907 61.742018 135.493456
F 36.326403 61.742018 157.314053
F 35.716898 61.742018 179.134649
F 35.107394 61.742018 200.955245
F 34.497889 61.742018 222.775842
F 33.888385 61.742018 244.596438
F 64.879595 15.435502 92.598750
F 64.270091 15.435502 114.419347
F 63.660586 15.435502 136.239943
F 63.051082 15.435502 158.060541
F 62.441578 15.435502 179.881137
F 61.832073 15.435502 201.701733
F 61.222569 15.435502 223.522330
F 60.613064 15.435502 245.342926
F 64.879595 38.588760 92.598750
F 64.270091 38.588760 114.419347
F 63.660586 38.588760 136.239943
F 63.051082 38.588760 158.060541
F 62.441578 38.588760 179.881137
F 61.832073 38.588760 201.701733
F 61.222569 38.588760 223.522330
F 60.613064 38.588760 245.342926
F 64.879595 61.742018 92.598750
F 64.270091 61.742018 114.419347
F 63.660586 61.742018 136.239943
F 63.051082 61.742018 158.060541
F 62.441578 61.742018 179.881137
F 61.832073 61.742018 201.701733
F 61.222569 61.742018 223.522330
F 60.613064 61.742018 245.342926
F 13.868253 0.000000 3.823390
F 13.258749 0.000000 25.643986
F 12.649244 0.000000 47.464583
F 12.039740 0.000000 69.285179
F 11.430236 0.000000 91.105775
F 10.820731 0.000000 112.926373
F 10.211227 0.000000 134.746969
F 9.601722 0.000000 156.567566
F 8.992218 0.000000 178.388162
F 8.382713 0.000000 200.208758
F 7.773209 0.000000 222.029355
F 7.163704 0.000000 243.849951
F 13.868253 23.153258 3.823390
F 13.258749 23.153258 25.643986
F 12.649244 23.153258 47.464583
F 12.039740 23.153258 69.285179
F 11.430236 23.153258 91.105775
F 10.820731 23.153258 112.926373
F 10.211227 23.153258 134.746969
F 9.601722 23.153258 156.567566
F 8.992218 23.153258 178.388162
F 8.382713 23.153258 200.208758
F 7.773209 23.153258 222.029355
F 7.163704 23.153258 243.849951
F 13.868253 46.306515 3.823390
F 13.258749 46.306515 25.643986
F 12.649244 46.306515 47.464583
F 12.039740 46.306515 69.285179
F 11.430236 46.306515 91.105775
F 10.820731 46.306515 112.926373
F 10.211227 46.306515 134.746969
F 9.601722 46.306515 156.567566
F 8.992218 46.306515 178.388162
F 8.382713 46.306515 200.208758
F 7.773209 46.306515 222.029355
F 7.163704 46.306515 243.849951
F 40.592934 0.000000 4.569878
F 39.983429 0.000000 26.390474
F 39.373925 0.000000 48.211071
F 38.764420 0.000000 70.031667
F 38.154916 0.000000 91.852263
F 37.545412 0.000000 113.672860
F 36.935907 0.000000 135.493457
F 36.326403 0.000000 157.314054
F 35.716898 0.000000 179.134650
F 35.107394 0.000000 200.955246
F 34.497889 0.000000 222.775843
F 33.888385 0.000000 244.596439
F 40.592934 23.153258 4.569878
F 39.983429 23.153258 26.390474
F 39.373925 23.153258 48.211071
F 38.764420 23.153258 70.031667
F 38.154916 23.153258 91.852263
F 37.545412 23.153258 113.672860
F 36.935907 23.153258 135.493457
F 36.326403 23.153258 157.314054
F 35.716898 23.153258 179.134650
F 35.107394 23.153258 200.955246
F 34.497889 23.153258 222.775843
F 33.888385 23.153258 244.596439
F 40.592934 46.306515 4.569878
F 39.983429 46.306515 26.390474
F 39.373925 46.306515 48.211071
F 38.764420 46.306515 70.031667
F 38.154916 46.306515 91.852263
F 37.545412 46.306515 113.672860
F 36.935907 46.306515 135.493457
F 36.326403 46.306515 157.314054
F 35.716898 46.306515 179.134650
F 35.107394 46.306515 200.955246
F 34.497889 46.306515 222.775843
F 33.888385 46.306515 244.596439
F 64.879595 0.000000 92.598751
F 64.270091 0.000000 114.419348
F 63.660586 0.000000 136.239944
F 63.051082 0.000000 158.060542
F 62.441578 0.000000 179.881138
F 61.832073 0.000000 201.701734
F 61.222569 0.000000 223.522331
F 60.613064 0.000000 245.342927
F 64.879595 23.153258 92.598751
F 64.270091 23.153258 114.419348
F 63.660586 23.153258 136.239944
F 63.051082 23.153258 158.060542
F 62.441578 23.153258 179.881138
F 61.832073 23.153258 201.701734
F 61.222569 23.153258 223.522331
F 60.613064 23.153258 245.342927
F 64.879595 46.306515 92.598751
F 64.270091 46.306515 114.419348
F 63.660586 46.306515 136.239944
F 63.051082 46.306515 158.060542
F 62.441578 46.306515 179.881138
F 61.832073 46.306515 201.701734
F 61.222569 46.306515 223.522331
F 60.613064 46.306515 245.342927
F 22.776481 7.717750 4.072218
F 22.166976 7.717750 25.892815
F 21.557472 7.717750 47.713411
F 20.947968 7.717750 69.534008
F 20.338463 7.717750 91.354605
F 19.728959 7.717750 113.175201
F 19.119454 7.717750 134.995797
F 18.509950 7.717750 156.816394
F 17.900445 7.717750 178.636990
F 17.290941 7.717750 200.457587
F 16.681436 7.717750 222.278184
F 16.071932 7.717750 244.098780
F 22.776481 30.871008 4.072218
F 22.166976 30.871008 25.892815
F 21.557472 30.871008 47.713411
F 20.947968 30.871008 69.534008
F 20.338463 30.871008 91.354605
F 19.728959 30.871008 113.175201
F 19.119454 30.871008 134.995797
F 18.509950 30.871008 156.816394
F 17.900445 30.871008 178.636990
F 17.290941 30.871008 200.457587
F 16.681436 30.871008 222.278184
F 16.071932 30.871008 244.098780
F 22.776481 54.024265 4.072218
F 22.166976 54.024265 25.892815
F 21.557472 54.024265 47.713411
F 20.947968 54.024265 69.534008
F 20.338463 54.024265 91.354605
F 19.728959 54.024265 113.175201
F 19.119454 54.024265 134.995797
F 18.509950 54.024265 156.816394
F 17.900445 54.024265 178.636990
F 17.290941 54.024265 200.457587
F 16.681436 54.024265 222.278184
F 16.071932 54.024265 244.098780
F 49.501160 7.717750 4.818706
F 48.891656 7.717750 26.639303
F 48.282151 7.717750 48.459899
F 47.672647 7.717750 70.280495
F 47.063142 7.717750 92.101093
F 46.453638 7.717750 113.921689
F 45.844134 7.717750 135.742285
F 45.234629 7.717750 157.562882
F 44.625125 7.717750 179.383478
F 44.015620 7.717750 201.204075
F 43.406116 7.717750 223.024672
F 42.796611 7.717750 244.845268
F 49.501160 30.871008 4.818706
F 48.891656 30.871008 26.639303
F 48.282151 30.871008 48.459899
F 47.672647 30.871008 70.280495
F 47.063142 30.871008 92.101093
F 46.453638 30.871008 113.921689
F 45.844134 30.871008 135.742285
F 45.234629 30.871008 157.562882
F 44.625125 30.871008 179.383478
F 44.015620 30.871008 201.204075
F 43.406116 30.871008 223.024672
F 42.796611 30.871008 244.845268
F 49.501160 54.024265 4.818706
F 48.891656 54.024265 26.639303
F 48.282151 54.024265 48.459899
F 47.672647 54.024265 70.280495
F 47.063142 54.024265 92.101093
F 46.453638 54.024265 113.921689
F 45.844134 54.024265 135.742285
F 45.234629 54.024265 157.562882
F 44.625125 54.024265 179.383478
F 44.015620 54.024265 201.204075
F 43.406116 54.024265 223.024672
F 42.796611 54.024265 244.845268
F 22.776481 15.435503 4.072217
F 22.166976 15.435503 25.892813
F 21.557472 15.435503 47.713410
F 20.947968 15.435503 69.534007
F 20.338463 15.435503 91.354604
F 19.728959 15.435503 113.175200
F 19.119454 15.435503 134.995796
F 18.509950 15.435503 156.816393
F 17.900445 15.435503 178.636989
F 17.290941 15.435503 200.457586
F 16.681436 15.435503 222.278183
F 16.071932 15.435503 244.098779
F 22.776481 38.588760 4.072217
F 22.166976 38.588760 25.892813
F 21.557472 38.588760 47.713410
F 20.947968 38.588760 69.534007
F 20.338463 38.588760 91.354604
F 19.728959 38.588760 113.175200
F 19.119454 38.588760 134.995796
F 18.509950 38.588760 156.816393
F 17.900445 38.588760 178.636989
F 17.290941 38.588760 200.457586
F 16.681436 38.588760 222.278183
F 16.071932 38.588760 244.098779
F 22.776481 61.742018 4.072217
F 22.166976 61.742018 25.892813
F 21.557472 61.742018 47.713410
F 20.947968 61.742018 69.534007
F 20.338463 61.742018 91.354604
F 19.728959 61.742018 113.175200
F 19.119454 61.742018 134.995796
F 18.509950 61.742018 156.816393
F 17.900445 61.742018 178.636989
F 17.290941 61.742018 200.457586
F 16.681436 61.742018 222.278183
F 16.071932 61.742018 244.098779
F 49.501160 15.435503 4.818705
F 48.891656 15.435503 26.639301
F 48.282151 15.435503 48.459898
F 47.672647 15.435503 70.280494
F 47.063142 15.435503 92.101092
F 46.453638 15.435503 113.921688
F 45.844134 15.435503 135.742284
F 45.234629 15.435503 157.562881
F 44.625125 15.435503 179.383477
F 44.015620 15.435503 201.204074
F 43.406116 15.435503 223.024671
F 42.796611 15.435503 244.845267
F 49.501160 38.588760 4.818705
F 48.891656 38.588760 26.639301
F 48.282151 38.588760 48.459898
F 47.672647 38.588760 70.280494
F 47.063142 38.588760 92.101092
F 46.453638 38.588760 113.921688
F 45.844134 38.588760 135.742284
F 45.234629 38.588760 157.562881
F 44.625125 38.588760 179.383477
F 44.015620 38.588760 201.204074
F 43.406116 38.588760 223.024671
F 42.796611 38.588760 244.845267
F 49.501160 61.742018 4.818705
F 48.891656 61.742018 26.639301
F 48.282151 61.742018 48.459898
F 47.672647 61.742018 70.280494
F 47.063142 61.742018 92.101092
F 46.453638 61.742018 113.921688
F 45.844134 61.742018 135.742284
F 45.234629 61.742018 157.562881
F 44.625125 61.742018 179.383477
F 44.015620 61.742018 201.204074
F 43.406116 61.742018 223.024671
F 42.796611 61.742018 244.845267
F 22.776481 0.000001 4.072218
F 22.166976 0.000001 25.892814
F 21.557472 0.000001 47.713411
F 20.947968 0.000001 69.534008
F 20.338463 0.000001 91.354605
F 19.728959 0.000001 113.175201
F 19.119454 0.000001 134.995797
F 18.509950 0.000001 156.816394
F 17.900445 0.000001 178.636990
F 17.290941 0.000001 200.457587
F 16.681436 0.000001 222.278184
F 16.071932 0.000001 244.098780
F 22.776481 23.153258 4.072218
F 22.166976 23.153258 25.892814
F 21.557472 23.153258 47.713411
F 20.947968 23.153258 69.534008
F 20.338463 23.153258 91.354605
F 19.728959 23.153258 113.175201
F 19.119454 23.153258 134.995797
F 18.509950 23.153258 156.816394
F 17.900445 23.153258 178.636990
F 17.290941 23.153258 200.457587
F 16.681436 23.153258 222.278184
F 16.071932 23.153258 244.098780
F 22.776481 46.306516 4.072218
F 22.166976 46.306516 25.892814
F 21.557472 46.306516 47.713411
F 20.947968 46.306516 69.534008
F 20.338463 46.306516 91.354605
F 19.728959 46.306516 113.175201
F 19.119454 46.306516 134.995797
F 18.509950 46.306516 156.816394
F 17.900445 46.306516 178.636990
F 17.290941 46.306516 200.457587
F 16.681436 46.306516 222.278184
F 16.071932 46.306516 244.098780
F 49.501160 0.000001 4.818706
F 48.891656 0.000001 26.639302
F 48.282151 0.000001 48.459899
F 47.672647 0.000001 70.280495
F 47.063142 0.000001 92.101093
F 46.453638 0.000001 113.921689
F 45.844134 0.000001 135.742285
F 45.234629 0.000001 157.562882
F 44.625125 0.000001 179.383478
F 44.015620 0.000001 201.204075
F 43.406116 0.000001 223.024672
F 42.796611 0.000001 244.845268
F 49.501160 23.153258 4.818706
F 48.891656 23.153258 26.639302
F 48.282151 23.153258 48.459899
F 47.672647 23.153258 70.280495
F 47.063142 23.153258 92.101093
F 46.453638 23.153258 113.921689
F 45.844134 23.153258 135.742285
F 45.234629 23.153258 157.562882
F 44.625125 23.153258 179.383478
F 44.015620 23.153258 201.204075
F 43.406116 23.153258 223.024672
F 42.796611 23.153258 244.845268
F 49.501160 46.306516 4.818706
F 48.891656 46.306516 26.639302
F 48.282151 46.306516 48.459899
F 47.672647 46.306516 70.280495
F 47.063142 46.306516 92.101093
F 46.453638 46.306516 113.921689
F 45.844134 46.306516 135.742285
F 45.234629 46.306516 157.562882
F 44.625125 46.306516 179.383478
F 44.015620 46.306516 201.204075
F 43.406116 46.306516 223.024672
F 42.796611 46.306516 244.845268
F 31.684710 7.717750 4.321048
F 31.075206 7.717750 26.141645
F 30.465701 7.717750 47.962242
F 29.856197 7.717750 69.782838
F 29.246693 7.717750 91.603434
F 28.637188 7.717750 113.424031
F 28.027684 7.717750 135.244627
F 27.418179 7.717750 157.065225
F 26.808675 7.717750 178.885821
F 26.199170 7.717750 200.706417
F 25.589666 7.717750 222.527014
F 24.980161 7.717750 244.347610
F 31.684710 30.871007 4.321048
F 31.075206 30.871007 26.141645
F 30.465701 30.871007 47.962242
F 29.856197 30.871007 69.782838
F 29.246693 30.871007 91.603434
F 28.637188 30.871007 113.424031
F 28.027684 30.871007 135.244627
F 27.418179 30.871007 157.065225
F 26.808675 30.871007 178.885821
F 26.199170 30.871007 200.706417
F 25.589666 30.871007 222.527014
F 24.980161 30.871007 244.347610
F 31.684710 54.024265 4.321048
F 31.075206 54.024265 26.141645
F 30.465701 54.024265 47.962242
F 29.856197 54.024265 69.782838
F 29.246693 54.024265 91.603434
F 28.637188 54.024265 113.424031
F 28.027684 54.024265 135.244627
F 27.418179 54.024265 157.065225
F 26.808675 54.024265 178.885821
F 26.199170 54.024265 200.706417
F 25.589666 54.024265 222.527014
F 24.980161 54.024265 244.347610
F 58.409391 7.717750 5.067536
F 57.799886 7.717750 26.888133
F 57.190382 7.717750 48.708730
F 56.580877 7.717750 70.529326
F 55.971373 7.717750 92.349922
F 55.361868 7.717750 114.170519
F 54.752364 7.717750 135.991115
F 54.142860 7.717750 157.811712
F 53.533355 7.717750 179.632309
F 52.923851 7.717750 201.452905
F 52.314346 7.717750 223.273502
F 51.704842 7.717750 245.094098
F 58.409391 30.871007 5.067536
F 57.799886 30.871007 26.888133
F 57.190382 30.871007 48.708730
F 56.580877 30.871007 70.529326
F 55.971373 30.871007 92.349922
F 55.361868 30.871007 114.170519
F 54.752364 30.871007 135.991115
F 54.142860 30.871007 157.811712
F 53.533355 30.871007 179.632309
F 52.923851 30.871007 201.452905
F 52.314346 30.871007 223.273502
F 51.704842 30.871007 245.094098
F 58.409391 54.024265 5.067536
F 57.799886 54.024265 26.888133
F 57.190382 54.024265 48.708730
F 56.580877 54.024265 70.529326
F 55.971373 54.024265 92.349922
F 55.361868 54.024265 114.170519
F 54.752364 54.024265 135.991115
F 54.142860 54.024265 157.811712
F 53.533355 54.024265 179.632309
F 52.923851 54.024265 201.452905
F 52.314346 54.024265 223.273502
F 51.704842 54.024265 245.094098
F 31.684710 15.435502 4.321047
F 31.075206 15.435502 26.141644
F 30.465701 15.435502 47.962241
F 29.856197 15.435502 69.782837
F 29.246693 15.435502 91.603433
F 28.637188 15.435502 113.424030
F 28.027684 15.435502 135.244626
F 27.418179 15.435502 157.065224
F 26.808675 15.435502 178.885820
F 26.199170 15.435502 200.706416
F 25.589666 15.435502 222.527013
F 24.980161 15.435502 244.347609
F 31.684710 38.588760 4.321047
F 31.075206 38.588760 26.141644
F 30.465701 38.588760 47.962241
F 29.856197 38.588760 69.782837
F 29.246693 38.588760 91.603433
F 28.637188 38.588760 113.424030
F 28.027684 38.588760 135.244626
F 27.418179 38.588760 157.065224
F 26.808675 38.588760 178.885820
F 26.199170 38.588760 200.706416
F 25.589666 38.588760 222.527013
F 24.980161 38.588760 244.347609
F 31.684710 61.742018 4.321047
F 31.075206 61.742018 26.141644
F 30.465701 61.742018 47.962241
F 29.856197 61.742018 69.782837
F 29.246693 61.742018 91.603433
F 28.637188 61.742018 113.424030
F 28.027684 61.742018 135.244626
F 27.418179 61.742018 157.065224
F 26.808675 61.742018 178.885820
F 26.199170 61.742018 200.706416
F 25.589666 61.742018 222.527013
F 24.980161 61.742018 244.347609
F 58.409391 15.435502 5.067535
F 57.799886 15.435502 26.888132
F 57.190382 15.435502 48.708729
F 56.580877 15.435502 70.529325
F 55.971373 15.435502 92.349921
F 55.361868 15.435502 114.170518
F 54.752364 15.435502 135.991114
F 54.142860 15.435502 157.811711
F 53.533355 15.435502 179.632308
F 52.923851 15.435502 201.452904
F 52.314346 15.435502 223.273501
F 51.704842 15.435502 245.094097
F 58.409391 38.588760 5.067535
F 57.799886 38.588760 26.888132
F 57.190382 38.588760 48.708729
F 56.580877 38.588760 70.529325
F 55.971373 38.588760 92.349921
F 55.361868 38.588760 114.170518
F 54.752364 38.588760 135.991114
F 54.142860 38.588760 157.811711
F 53.533355 38.588760 179.632308
F 52.923851 38.588760 201.452904
F 52.314346 38.588760 223.273501
F 51.704842 38.588760 245.094097
F 58.409391 61.742018 5.067535
F 57.799886 61.742018 26.888132
F 57.190382 61.742018 48.708729
F 56.580877 61.742018 70.529325
F 55.971373 61.742018 92.349921
F 55.361868 61.742018 114.170518
F 54.752364 61.742018 135.991114
F 54.142860 61.742018 157.811711
F 53.533355 61.742018 179.632308
F 52.923851 61.742018 201.452904
F 52.314346 61.742018 223.273501
F 51.704842 61.742018 245.094097
F 31.684710 0.000000 4.321048
F 31.075206 0.000000 26.141645
F 30.465701 0.000000 47.962242
F 29.856197 0.000000 69.782838
F 29.246693 0.000000 91.603434
F 28.637188 0.000000 113.424031
F 28.027684 0.000000 135.244627
F 27.418179 0.000000 157.065225
F 26.808675 0.000000 178.885821
F 26.199170 0.000000 200.706417
F 25.589666 0.000000 222.527014
F 24.980161 0.000000 244.347610
F 31.684710 23.153258 4.321048
F 31.075206 23.153258 26.141645
F 30.465701 23.153258 47.962242
F 29.856197 23.153258 69.782838
F 29.246693 23.153258 91.603434
F 28.637188 23.153258 113.424031
F 28.027684 23.153258 135.244627
F 27.418179 23.153258 157.065225
F 26.808675 23.153258 178.885821
F 26.199170 23.153258 200.706417
F 25.589666 23.153258 222.527014
F 24.980161 23.153258 244.347610
F 31.684710 46.306515 4.321048
F 31.075206 46.306515 26.141645
F 30.465701 46.306515 47.962242
F 29.856197 46.306515 69.782838
F 29.246693 46.306515 91.603434
F 28.637188 46.306515 113.424031
F 28.027684 46.306515 135.244627
F 27.418179 46.306515 157.065225
F 26.808675 46.306515 178.885821
F 26.199170 46.306515 200.706417
F 25.589666 46.306515 222.527014
F 24.980161 46.306515 244.347610
F 58.409391 0.000000 5.067536
F 57.799886 0.000000 26.888133
F 57.190382 0.000000 48.708730
F 56.580877 0.000000 70.529326
F 55.971373 0.000000 92.349922
F 55.361868 0.000000 114.170519
F 54.752364 0.000000 135.991115
F 54.142860 0.000000 157.811712
F 53.533355 0.000000 179.632309
F 52.923851 0.000000 201.452905
F 52.314346 0.000000 223.273502
F 51.704842 0.000000 245.094098
F 58.409391 23.153258 5.067536
F 57.799886 23.153258 26.888133
F 57.190382 23.153258 48.708730
F 56.580877 23.153258 70.529326
F 55.971373 23.153258 92.349922
F 55.361868 23.153258 114.170519
F 54.752364 23.153258 135.991115
F 54.142860 23.153258 157.811712
F 53.533355 23.153258 179.632309
F 52.923851 23.153258 201.452905
F 52.314346 23.153258 223.273502
F 51.704842 23.153258 245.094098
F 58.409391 46.306515 5.067536
F 57.799886 46.306515 26.888133
F 57.190382 46.306515 48.708730
F 56.580877 46.306515 70.529326
F 55.971373 46.306515 92.349922
F 55.361868 46.306515 114.170519
F 54.752364 46.306515 135.991115
F 54.142860 46.306515 157.811712
F 53.533355 46.306515 179.632309
F 52.923851 46.306515 201.452905
F 52.314346 46.306515 223.273502
F 51.704842 46.306515 245.094098
F 13.969822 5.145165 0.186624
F 13.360318 5.145165 22.007220
F 12.750814 5.145165 43.827816
F 12.141309 5.145165 65.648413
F 11.531805 5.145165 87.469009
F 10.922300 5.145165 109.289606
F 10.312796 5.145165 131.110203
F 9.703291 5.145165 152.930799
F 9.093787 5.145165 174.751396
F 8.484282 5.145165 196.571992
F 7.874778 5.145165 218.392588
F 7.265273 5.145165 240.213186
F 13.969822 28.298423 0.186624
F 13.360318 28.298423 22.007220
F 12.750814 28.298423 43.827816
F 12.141309 28.298423 65.648413
F 11.531805 28.298423 87.469009
F 10.922300 28.298423 109.289606
F 10.312796 28.298423 131.110203
F 9.703291 28.298423 152.930799
F 9.093787 28.298423 174.751396
F 8.484282 28.298423 196.571992
F 7.874778 28.298423 218.392588
F 7.265273 28.298423 240.213186
F 13.969822 51.451680 0.186624
F 13.360318 51.451680 22.007220
F 12.750814 51.451680 43.827816
F 12.141309 51.451680 65.648413
F 11.531805 51.451680 87.469009
F 10.922300 51.451680 109.289606
F 10.312796 51.451680 131.110203
F 9.703291 51.451680 152.930799
F 9.093787 51.451680 174.751396
F 8.484282 51.451680 196.571992
F 7.874778 51.451680 218.392588
F 7.265273 51.451680 240.213186
F 40.694502 5.145165 0.933112
F 40.084997 5.145165 22.753708
F 39.475493 5.145165 44.574304
F 38.865988 5.145165 66.394901
F 38.256484 5.145165 88.215497
F 37.646980 5.145165 110.036093
F 37.037475 5.145165 131.856691
F 36.427971 5.145165 153.677287
F 35.818466 5.145165 175.497884
F 35.208962 5.145165 197.318480
F 34.599457 5.145165 219.139076
F 33.989953 5.145165 240.959673
F 40.694502 28.298423 0.933112
F 40.084997 28.298423 22.753708
F 39.475493 28.298423 44.574304
F 38.865988 28.298423 66.394901
F 38.256484 28.298423 88.215497
F 37.646980 28.298423 110.036093
F 37.037475 28.298423 131.856691
F 36.427971 28.298423 153.677287
F 35.818466 28.298423 175.497884
F 35.208962 28.298423 197.318480
F 34.599457 28.298423 219.139076
F 33.989953 28.298423 240.959673
F 40.694502 51.451680 0.933112
F 40.084997 51.451680 22.753708
F 39.475493 51.451680 44.574304
F 38.865988 51.451680 66.394901
F 38.256484 51.451680 88.215497
F 37.646980 51.451680 110.036093
F 37.037475 51.451680 131.856691
F 36.427971 51.451680 153.677287
F 35.818466 51.451680 175.497884
F 35.208962 51.451680 197.318480
F 34.599457 51.451680 219.139076
F 33.989953 51.451680 240.959673
F 64.981164 5.145165 88.961985
F 64.371660 5.145165 110.782581
F 63.762156 5.145165 132.603179
F 63.152651 5.145165 154.423775
F 62.543147 5.145165 176.244372
F 61.933642 5.145165 198.064968
F 61.324138 5.145165 219.885564
F 60.714633 5.145165 241.706161
F 64.981164 28.298423 88.961985
F 64.371660 28.298423 110.782581
F 63.762156 28.298423 132.603179
F 63.152651 28.298423 154.423775
F 62.543147 28.298423 176.244372
F 61.933642 28.298423 198.064968
F 61.324138 28.298423 219.885564
F 60.714633 28.298423 241.706161
F 64.981164 51.451680 88.961985
F 64.371660 51.451680 110.782581
F 63.762156 51.451680 132.603179
F 63.152651 51.451680 154.423775
F 62.543147 51.451680 176.244372
F 61.933642 51.451680 198.064968
F 61.324138 51.451680 219.885564
F 60.714633 51.451680 241.706161
F 13.969822 12.862918 0.186623
F 13.360318 12.862918 22.007219
F 12.750814 12.862918 43.827815
F 12.141309 12.862918 65.648412
F 11.531805 12.862918 87.469008
F 10.922300 12.862918 109.289606
F 10.312796 12.862918 131.110202
F 9.703291 12.862918 152.930798
F 9.093787 12.862918 174.751395
F 8.484282 12.862918 196.571991
F 7.874778 12.862918 218.392588
F 7.265274 12.862918 240.213185
F 13.969822 36.016175 0.186623
F 13.360318 36.016175 22.007219
F 12.750814 36.016175 43.827815
F 12.141309 36.016175 65.648412
F 11.531805 36.016175 87.469008
F 10.922300 36.016175 109.289606
F 10.312796 36.016175 131.110202
F 9.703291 36.016175 152.930798
F 9.093787 36.016175 174.751395
F 8.484282 36.016175 196.571991
F 7.874778 36.016175 218.392588
F 7.265274 36.016175 240.213185
F 13.969822 59.169433 0.186623
F 13.360318 59.169433 22.007219
F 12.750814 59.169433 43.827815
F 12.141309 59.169433 65.648412
F 11.531805 59.169433 87.469008
F 10.922300 59.169433 109.289606
F 10.312796 59.169433 131.110202
F 9.703291 59.169433 152.930798
F 9.093787 59.169433 174.751395
F 8.484282 59.169433 196.571991
F 7.874778 59.169433 218.392588
F 7.265274 59.169433 240.213185
F 40.694502 12.862918 0.933111
F 40.084997 12.862918 22.753707
F 39.475493 12.862918 44.574303
F 38.865989 12.862918 66.394900
F 38.256484 12.862918 88.215496
F 37.646980 12.862918 110.036093
F 37.037475 12.862918 131.856690
F 36.427971 12.862918 153.677286
F 35.818466 12.862918 175.497883
F 35.208962 12.862918 197.318479
F 34.599457 12.862918 219.139076
F 33.989953 12.862918 240.959672
F 40.694502 36.016175 0.933111
F 40.084997 36.016175 22.753707
F 39.475493 36.016175 44.574303
F 38.865989 36.016175 66.394900
F 38.256484 36.016175 88.215496
F 37.646980 36.016175 110.036093
F 37.037475 36.016175 131.856690
F 36.427971 36.016175 153.677286
F 35.818466 36.016175 175.497883
F 35.208962 36.016175 197.318479
F 34.599457 36.016175 219.139076
F 33.989953 36.016175 240.959672
F 40.694502 59.169433 0.933111
F 40.084997 59.169433 22.753707
F 39.475493 59.169433 44.574303
F 38.865989 59.169433 66.394900
F 38.256484 59.169433 88.215496
F 37.646980 59.169433 110.036093
F 37.037475 59.169433 131.856690
F 36.427971 59.169433 153.677286
F 35.818466 59.169433 175.497883
F 35.208962 59.169433 197.318479
F 34.599457 59.169433 219.139076
F 33.989953 59.169433 240.959672
F 64.981164 12.862918 88.961984
F 64.371660 12.862918 110.782581
F 63.762156 12.862918 132.603178
F 63.152651 12.862918 154.423774
F 62.543147 12.862918 176.244371
F 61.933642 12.862918 198.064967
F 61.324138 12.862918 219.885564
F 60.714633 12.862918 241.706160
F 64.981164 36.016175 88.961984
F 64.371660 36.016175 110.782581
F 63.762156 36.016175 132.603178
F 63.152651 36.016175 154.423774
F 62.543147 36.016175 176.244371
F 61.933642 36.016175 198.064967
F 61.324138 36.016175 219.885564
F 60.714633 36.016175 241.706160
F 64.981164 59.169433 88.961984
F 64.371660 59.169433 110.782581
F 63.762156 59.169433 132.603178
F 63.152651 59.169433 154.423774
F 62.543147 59.169433 176.244371
F 61.933642 59.169433 198.064967
F 61.324138 59.169433 219.885564
F 60.714633 59.169433 241.706160
F 13.969822 20.580673 0.186623
F 13.360318 20.580673 22.007220
F 12.750814 20.580673 43.827816
F 12.141309 20.580673 65.648412
F 11.531805 20.580673 87.469009
F 10.922300 20.580673 109.289606
F 10.312796 20.580673 131.110203
F 9.703291 20.580673 152.930799
F 9.093787 20.580673 174.751395
F 8.484282 20.580673 196.571992
F 7.874778 20.580673 218.392588
F 7.265273 20.580673 240.213186
F 13.969822 43.733930 0.186623
F 13.360318 43.733930 22.007220
F 12.750814 43.733930 43.827816
F 12.141309 43.733930 65.648412
F 11.531805 43.733930 87.469009
F 10.922300 43.733930 109.289606
F 10.312796 43.733930 131.110203
F 9.703291 43.733930 152.930799
F 9.093787 43.733930 174.751395
F 8.484282 43.733930 196.571992
F 7.874778 43.733930 218.392588
F 7.265273 43.733930 240.213186
F 13.969822 66.887188 0.186623
F 13.360318 66.887188 22.007220
F 12.750814 66.887188 43.827816
F 12.141309 66.887188 65.648412
F 11.531805 66.887188 87.469009
F 10.922300 66.887188 109.289606
F 10.312796 66.887188 131.110203
F 9.703291 66.887188 152.930799
F 9.093787 66.887188 174.751395
F 8.484282 66.887188 196.571992
F 7.874778 66.887188 218.392588
F 7.265273 66.887188 240.213186
F 40.694502 20.580673 0.933111
F 40.084997 20.580673 22.753708
F 39.475493 20.580673 44.574304
F 38.865989 20.580673 66.394900
F 38.256484 20.580673 88.215497
F 37.646980 20.580673 110.036093
F 37.037475 20.580673 131.856691
F 36.427971 20.580673 153.677287
F 35.818466 20.580673 175.497883
F 35.208962 20.580673 197.318480
F 34.599457 20.580673 219.139076
F 33.989953 20.580673 240.959673
F 40.694502 43.733930 0.933111
F 40.084997 43.733930 22.753708
F 39.475493 43.733930 44.574304
F 38.865989 43.733930 66.394900
F 38.256484 43.733930 88.215497
F 37.646980 43.733930 110.036093
F 37.037475 43.733930 131.856691
F 36.427971 43.733930 153.677287
F 35.818466 43.733930 175.497883
F 35.208962 43.733930 197.318480
F 34.599457 43.733930 219.139076
F 33.989953 43.733930 240.959673
F 40.694502 66.887188 0.933111
F 40.084997 66.887188 22.753708
F 39.475493 66.887188 44.574304
F 38.865989 66.887188 66.394900
F 38.256484 66.887188 88.215497
F 37.646980 66.887188 110.036093
F 37.037475 66.887188 131.856691
F 36.427971 66.887188 153.677287
F 35.818466 66.887188 175.497883
F 35.208962 66.887188 197.318480
F 34.599457 66.887188 219.139076
F 33.989953 66.887188 240.959673
F 64.981164 20.580673 88.961985
F 64.371660 20.580673 110.782581
F 63.762156 20.580673 132.603179
F 63.152651 20.580673 154.423775
F 62.543147 20.580673 176.244371
F 61.933642 20.580673 198.064968
F 61.324138 20.580673 219.885564
F 60.714633 20.580673 241.706161
F 64.981164 43.733930 88.961985
F 64.371660 43.733930 110.782581
F 63.762156 43.733930 132.603179
F 63.152651 43.733930 154.423775
F 62.543147 43.733930 176.244371
F 61.933642 43.733930 198.064968
F 61.324138 43.733930 219.885564
F 60.714633 43.733930 241.706161
F 64.981164 66.887188 88.961985
F 64.371660 66.887188 110.782581
F 63.762156 66.887188 132.603179
F 63.152651 66.887188 154.423775
F 62.543147 66.887188 176.244371
F 61.933642 66.887188 198.064968
F 61.324138 66.887188 219.885564
F 60.714633 66.887188 241.706161
F 22.878051 5.145164 0.435451
F 22.268546 5.145164 22.256048
F 21.659042 5.145164 44.076644
F 21.049538 5.145164 65.897241
F 20.440033 5.145164 87.717838
F 19.830529 5.145164 109.538434
F 19.221024 5.145164 131.359030
F 18.611520 5.145164 153.179627
F 18.002015 5.145164 175.000223
F 17.392511 5.145164 196.820821
F 16.783006 5.145164 218.641417
F 16.173502 5.145164 240.462013
F 22.878051 28.298421 0.435451
F 22.268546 28.298421 22.256048
F 21.659042 28.298421 44.076644
F 21.049538 28.298421 65.897241
F 20.440033 28.298421 87.717838
F 19.830529 28.298421 109.538434
F 19.221024 28.298421 131.359030
F 18.611520 28.298421 153.179627
F 18.002015 28.298421 175.000223
F 17.392511 28.298421 196.820821
F 16.783006 28.298421 218.641417
F 16.173502 28.298421 240.462013
F 22.878051 51.451679 0.435451
F 22.268546 51.451679 22.256048
F 21.659042 51.451679 44.076644
F 21.049538 51.451679 65.897241
F 20.440033 51.451679 87.717838
F 19.830529 51.451679 109.538434
F 19.221024 51.451679 131.359030
F 18.611520 51.451679 153.179627
F 18.002015 51.451679 175.000223
F 17.392511 51.451679 196.820821
F 16.783006 51.451679 218.641417
F 16.173502 51.451679 240.462013
F 49.602730 5.145164 1.181939
F 48.993226 5.145164 23.002536
F 48.383721 5.145164 44.823132
F 47.774217 5.145164 66.643729
F 47.164713 5.145164 88.464326
F 46.555208 5.145164 110.284922
F 45.945704 5.145164 132.105518
F 45.336199 5.145164 153.926115
F 44.726695 5.145164 175.746711
F 44.117190 5.145164 197.567308
F 43.507686 5.145164 219.387905
F 42.898181 5.145164 241.208501
F 49.602730 28.298421 1.181939
F 48.993226 28.298421 23.002536
F 48.383721 28.298421 44.823132
F 47.774217 28.298421 66.643729
F 47.164713 28.298421 88.464326
F 46.555208 28.298421 110.284922
F 45.945704 28.298421 132.105518
F 45.336199 28.298421 153.926115
F 44.726695 28.298421 175.746711
F 44.117190 28.298421 197.567308
F 43.507686 28.298421 219.387905
F 42.898181 28.298421 241.208501
F 49.602730 51.451679 1.181939
F 48.993226 51.451679 23.002536
F 48.383721 51.451679 44.823132
F 47.774217 51.451679 66.643729
F 47.164713 51.451679 88.464326
F 46.555208 51.451679 110.284922
F 45.945704 51.451679 132.105518
F 45.336199 51.451679 153.926115
F 44.726695 51.451679 175.746711
F 44.117190 51.451679 197.567308
F 43.507686 51.451679 219.387905
F 42.898181 51.451679 241.208501
F 22.878051 12.862916 0.435450
F 22.268547 12.862916 22.256047
F 21.659042 12.862916 44.076643
F 21.049538 12.862916 65.897240
F 20.440033 12.862916 87.717837
F 19.830529 12.862916 109.538433
F 19.221024 12.862916 131.359030
F 18.611520 12.862916 153.179626
F 18.002015 12.862916 175.000222
F 17.392511 12.862916 196.820820
F 16.783006 12.862916 218.641416
F 16.173502 12.862916 240.462013
F 22.878051 36.016174 0.435450
F 22.268547 36.016174 22.256047
F 21.659042 36.016174 44.076643
F 21.049538 36.016174 65.897240
F 20.440033 36.016174 87.717837
F 19.830529 36.016174 109.538433
F 19.221024 36.016174 131.359030
F 18.611520 36.016174 153.179626
F 18.002015 36.016174 175.000222
F 17.392511 36.016174 196.820820
F 16.783006 36.016174 218.641416
F 16.173502 36.016174 240.462013
F 22.878051 59.169431 0.435450
F 22.268547 59.169431 22.256047
F 21.659042 59.169431 44.076643
F 21.049538 59.169431 65.897240
F 20.440033 59.169431 87.717837
F 19.830529 59.169431 109.538433
F 19.221024 59.169431 131.359030
F 18.611520 59.169431 153.179626
F 18.002015 59.169431 175.000222
F 17.392511 59.169431 196.820820
F 16.783006 59.169431 218.641416
F 16.173502 59.169431 240.462013
F 49.602730 12.862916 1.181938
F 48.993226 12.862916 23.002535
F 48.383721 12.862916 44.823131
F 47.774217 12.862916 66.643728
F 47.164713 12.862916 88.464325
F 46.555208 12.862916 110.284921
F 45.945704 12.862916 132.105518
F 45.336199 12.862916 153.926114
F 44.726695 12.862916 175.746710
F 44.117190 12.862916 197.567307
F 43.507686 12.862916 219.387904
F 42.898181 12.862916 241.208501
F 49.602730 36.016174 1.181938
F 48.993226 36.016174 23.002535
F 48.383721 36.016174 44.823131
F 47.774217 36.016174 66.643728
F 47.164713 36.016174 88.464325
F 46.555208 36.016174 110.284921
F 45.945704 36.016174 132.105518
F 45.336199 36.016174 153.926114
F 44.726695 36.016174 175.746710
F 44.117190 36.016174 197.567307
F 43.507686 36.016174 219.387904
F 42.898181 36.016174 241.208501
F 49.602730 59.169431 1.181938
F 48.993226 59.169431 23.002535
F 48.383721 59.169431 44.823131
F 47.774217 59.169431 66.643728
F 47.164713 59.169431 88.464325
F 46.555208 59.169431 110.284921
F 45.945704 59.169431 132.105518
F 45.336199 59.169431 153.926114
F 44.726695 59.169431 175.746710
F 44.117190 59.169431 197.567307
F 43.507686 59.169431 219.387904
F 42.898181 59.169431 241.208501
F 22.878051 20.580671 0.435451
F 22.268547 20.580671 22.256047
F 21.659042 20.580671 44.076644
F 21.049538 20.580671 65.897241
F 20.440033 20.580671 87.717837
F 19.830529 20.580671 109.538434
F 19.221024 20.580671 131.359030
F 18.611520 20.580671 153.179627
F 18.002015 20.580671 175.000223
F 17.392511 20.580671 196.820820
F 16.783006 20.580671 218.641417
F 16.173502 20.580671 240.462013
F 22.878051 43.733929 0.435451
F 22.268547 43.733929 22.256047
F 21.659042 43.733929 44.076644
F 21.049538 43.733929 65.897241
F 20.440033 43.733929 87.717837
F 19.830529 43.733929 109.538434
F 19.221024 43.733929 131.359030
F 18.611520 43.733929 153.179627
F 18.002015 43.733929 175.000223
F 17.392511 43.733929 196.820820
F 16.783006 43.733929 218.641417
F 16.173502 43.733929 240.462013
F 22.878051 66.887186 0.435451
F 22.268547 66.887186 22.256047
F 21.659042 66.887186 44.076644
F 21.049538 66.887186 65.897241
F 20.440033 66.887186 87.717837
F 19.830529 66.887186 109.538434
F 19.221024 66.887186 131.359030
F 18.611520 66.887186 153.179627
F 18.002015 66.887186 175.000223
F 17.392511 66.887186 196.820820
F 16.783006 66.887186 218.641417
F 16.173502 66.887186 240.462013
F 49.602730 20.580671 1.181939
F 48.993226 20.580671 23.002535
F 48.383721 20.580671 44.823132
F 47.774217 20.580671 66.643729
F 47.164713 20.580671 88.464325
F 46.555208 20.580671 110.284922
F 45.945704 20.580671 132.105518
F 45.336199 20.580671 153.926115
F 44.726695 20.580671 175.746711
F 44.117190 20.580671 197.567307
F 43.507686 20.580671 219.387905
F 42.898181 20.580671 241.208501
F 49.602730 43.733929 1.181939
F 48.993226 43.733929 23.002535
F 48.383721 43.733929 44.823132
F 47.774217 43.733929 66.643729
F 47.164713 43.733929 88.464325
F 46.555208 43.733929 110.284922
F 45.945704 43.733929 132.105518
F 45.336199 43.733929 153.926115
F 44.726695 43.733929 175.746711
F 44.117190 43.733929 197.567307
F 43.507686 43.733929 219.387905
F 42.898181 43.733929 241.208501
F 49.602730 66.887186 1.181939
F 48.993226 66.887186 23.002535
F 48.383721 66.887186 44.823132
F 47.774217 66.887186 66.643729
F 47.164713 66.887186 88.464325
F 46.555208 66.887186 110.284922
F 45.945704 66.887186 132.105518
F 45.336199 66.887186 153.926115
F 44.726695 66.887186 175.746711
F 44.117190 66.887186 197.567307
F 43.507686 66.887186 219.387905
F 42.898181 66.887186 241.208501
F 31.786281 5.145165 0.684282
F 31.176777 5.145165 22.504879
F 30.567272 5.145165 44.325475
F 29.957768 5.145165 66.146072
F 29.348264 5.145165 87.966668
F 28.738759 5.145165 109.787264
F 28.129255 5.145165 131.607861
F 27.519750 5.145165 153.428458
F 26.910246 5.145165 175.249055
F 26.300741 5.145165 197.069651
F 25.691237 5.145165 218.890247
F 25.081732 5.145165 240.710844
F 31.786281 28.298423 0.684282
F 31.176777 28.298423 22.504879
F 30.567272 28.298423 44.325475
F 29.957768 28.298423 66.146072
F 29.348264 28.298423 87.966668
F 28.738759 28.298423 109.787264
F 28.129255 28.298423 131.607861
F 27.519750 28.298423 153.428458
F 26.910246 28.298423 175.249055
F 26.300741 28.298423 197.069651
F 25.691237 28.298423 218.890247
F 25.081732 28.298423 240.710844
F 31.786281 51.451680 0.684282
F 31.176777 51.451680 22.504879
F 30.567272 51.451680 44.325475
F 29.957768 51.451680 66.146072
F 29.348264 51.451680 87.966668
F 28.738759 51.451680 109.787264
F 28.129255 51.451680 131.607861
F 27.519750 51.451680 153.428458
F 26.910246 51.451680 175.249055
F 26.300741 51.451680 197.069651
F 25.691237 51.451680 218.890247
F 25.081732 51.451680 240.710844
F 58.510961 5.145165 1.430769
F 57.901456 5.145165 23.251367
F 57.291952 5.145165 45.071963
F 56.682447 5.145165 66.892560
F 56.072943 5.145165 88.713156
F 55.463439 5.145165 110.533752
F 54.853934 5.145165 132.354349
F 54.244430 5.145165 154.174946
F 53.634925 5.145165 175.995543
F 53.025421 5.145165 197.816139
F 52.415916 5.145165 219.636735
F 51.806412 5.145165 241.457332
F 58.510961 28.298423 1.430769
F 57.901456 28.298423 23.251367
F 57.291952 28.298423 45.071963
F 56.682447 28.298423 66.892560
F 56.072943 28.298423 88.713156
F 55.463439 28.298423 110.533752
F 54.853934 28.298423 132.354349
F 54.244430 28.298423 154.174946
F 53.634925 28.298423 175.995543
F 53.025421 28.298423 197.816139
F 52.415916 28.298423 219.636735
F 51.806412 28.298423 241.457332
F 58.510961 51.451680 1.430769
F 57.901456 51.451680 23.251367
F 57.291952 51.451680 45.071963
F 56.682447 51.451680 66.892560
F 56.072943 51.451680 88.713156
F 55.463439 51.451680 110.533752
F 54.853934 51.451680 132.354349
F 54.244430 51.451680 154.174946
F 53.634925 51.451680 175.995543
F 53.025421 51.451680 197.816139
F 52.415916 51.451680 219.636735
F 51.806412 51.451680 241.457332
F 31.786281 12.862917 0.684281
F 31.176777 12.862917 22.504878
F 30.567273 12.862917 44.325474
F 29.957768 12.862917 66.146071
F 29.348264 12.862917 87.966667
F 28.738759 12.862917 109.787263
F 28.129255 12.862917 131.607860
F 27.519750 12.862917 153.428457
F 26.910246 12.862917 175.249054
F 26.300741 12.862917 197.069650
F 25.691237 12.862917 218.890246
F 25.081732 12.862917 240.710843
F 31.786281 36.016175 0.684281
F 31.176777 36.016175 22.504878
F 30.567273 36.016175 44.325474
F 29.957768 36.016175 66.146071
F 29.348264 36.016175 87.966667
F 28.738759 36.016175 109.787263
F 28.129255 36.016175 131.607860
F 27.519750 36.016175 153.428457
F 26.910246 36.016175 175.249054
F 26.300741 36.016175 197.069650
F 25.691237 36.016175 218.890246
F 25.081732 36.016175 240.710843
F 31.786281 59.169432 0.684281
F 31.176777 59.169432 22.504878
F 30.567273 59.169432 44.325474
F 29.957768 59.169432 66.146071
F 29.348264 59.169432 87.966667
F 28.738759 59.169432 109.787263
F 28.129255 59.169432 131.607860
F 27.519750 59.169432 153.428457
F 26.910246 59.169432 175.249054
F 26.300741 59.169432 197.069650
F 25.691237 59.169432 218.890246
F 25.081732 59.169432 240.710843
F 58.510961 12.862917 1.430768
F 57.901456 12.862917 23.251366
F 57.291952 12.862917 45.071962
F 56.682447 12.862917 66.892559
F 56.072943 12.862917 88.713155
F 55.463439 12.862917 110.533751
F 54.853934 12.862917 132.354348
F 54.244430 12.862917 154.174945
F 53.634925 12.862917 175.995542
F 53.025421 12.862917 197.816138
F 52.415916 12.862917 219.636734
F 51.806412 12.862917 241.457331
F 58.510961 36.016175 1.430768
F 57.901456 36.016175 23.251366
F 57.291952 36.016175 45.071962
F 56.682447 36.016175 66.892559
F 56.072943 36.016175 88.713155
F 55.463439 36.016175 110.533751
F 54.853934 36.016175 132.354348
F 54.244430 36.016175 154.174945
F 53.634925 36.016175 175.995542
F 53.025421 36.016175 197.816138
F 52.415916 36.016175 219.636734
F 51.806412 36.016175 241.457331
F 58.510961 59.169432 1.430768
F 57.901456 59.169432 23.251366
F 57.291952 59.169432 45.071962
F 56.682447 59.169432 66.892559
F 56.072943 59.169432 88.713155
F 55.463439 59.169432 110.533751
F 54.853934 59.169432 132.354348
F 54.244430 59.169432 154.174945
F 53.634925 59.169432 175.995542
F 53.025421 59.169432 197.816138
F 52.415916 59.169432 219.636734
F 51.806412 59.169432 241.457331
F 31.786281 20.580673 0.684282
F 31.176777 20.580673 22.504879
F 30.567272 20.580673 44.325475
F 29.957768 20.580673 66.146071
F 29.348264 20.580673 87.966668
F 28.738759 20.580673 109.787264
F 28.129255 20.580673 131.607861
F 27.519750 20.580673 153.428458
F 26.910246 20.580673 175.249054
F 26.300741 20.580673 197.069651
F 25.691237 20.580673 218.890247
F 25.081732 20.580673 240.710844
F 31.786281 43.733930 0.684282
F 31.176777 43.733930 22.504879
F 30.567272 43.733930 44.325475
F 29.957768 43.733930 66.146071
F 29.348264 43.733930 87.966668
F 28.738759 43.733930 109.787264
F 28.129255 43.733930 131.607861
F 27.519750 43.733930 153.428458
F 26.910246 43.733930 175.249054
F 26.300741 43.733930 197.069651
F 25.691237 43.733930 218.890247
F 25.081732 43.733930 240.710844
F 31.786281 66.887188 0.684282
F 31.176777 66.887188 22.504879
F 30.567272 66.887188 44.325475
F 29.957768 66.887188 66.146071
F 29.348264 66.887188 87.966668
F 28.738759 66.887188 109.787264
F 28.129255 66.887188 131.607861
F 27.519750 66.887188 153.428458
F 26.910246 66.887188 175.249054
F 26.300741 66.887188 197.069651
F 25.691237 66.887188 218.890247
F 25.081732 66.887188 240.710844
F 58.510961 20.580673 1.430769
F 57.901456 20.580673 23.251367
F 57.291952 20.580673 45.071963
F 56.682447 20.580673 66.892559
F 56.072943 20.580673 88.713156
F 55.463439 20.580673 110.533752
F 54.853934 20.580673 132.354349
F 54.244430 20.580673 154.174946
F 53.634925 20.580673 175.995542
F 53.025421 20.580673 197.816139
F 52.415916 20.580673 219.636735
F 51.806412 20.580673 241.457332
F 58.510961 43.733930 1.430769
F 57.901456 43.733930 23.251367
F 57.291952 43.733930 45.071963
F 56.682447 43.733930 66.892559
F 56.072943 43.733930 88.713156
F 55.463439 43.733930 110.533752
F 54.853934 43.733930 132.354349
F 54.244430 43.733930 154.174946
F 53.634925 43.733930 175.995542
F 53.025421 43.733930 197.816139
F 52.415916 43.733930 219.636735
F 51.806412 43.733930 241.457332
F 58.510961 66.887188 1.430769
F 57.901456 66.887188 23.251367
F 57.291952 66.887188 45.071963
F 56.682447 66.887188 66.892559
F 56.072943 66.887188 88.713156
F 55.463439 66.887188 110.533752
F 54.853934 66.887188 132.354349
F 54.244430 66.887188 154.174946
F 53.634925 66.887188 175.995542
F 53.025421 66.887188 197.816139
F 52.415916 66.887188 219.636735
F 51.806412 66.887188 241.457332
F 13.893647 5.145165 2.914197
F 13.284143 5.145165 24.734793
F 12.674639 5.145165 46.555390
F 12.065134 5.145165 68.375987
F 11.455630 5.145165 90.196583
F 10.846125 5.145165 112.017179
F 10.236621 5.145165 133.837776
F 9.627116 5.145165 155.658372
F 9.017612 5.145165 177.478970
F 8.408107 5.145165 199.299566
F 7.798603 5.145165 221.120162
F 7.189098 5.145165 242.940759
F 13.893647 28.298423 2.914197
F 13.284143 28.298423 24.734793
F 12.674639 28.298423 46.555390
F 12.065134 28.298423 68.375987
F 11.455630 28.298423 90.196583
F 10.846125 28.298423 112.017179
F 10.236621 28.298423 133.837776
F 9.627116 28.298423 155.658372
F 9.017612 28.298423 177.478970
F 8.408107 28.298423 199.299566
F 7.798603 28.298423 221.120162
F 7.189098 28.298423 242.940759
F 13.893647 51.451680 2.914197
F 13.284143 51.451680 24.734793
F 12.674639 51.451680 46.555390
F 12.065134 51.451680 68.375987
F 11.455630 51.451680 90.196583
F 10.846125 51.451680 112.017179
F 10.236621 51.451680 133.837776
F 9.627116 51.451680 155.658372
F 9.017612 51.451680 177.478970
F 8.408107 51.451680 199.299566
F 7.798603 51.451680 221.120162
F 7.189098 51.451680 242.940759
F 40.618327 5.145165 3.660685
F 40.008822 5.145165 25.481281
F 39.399318 5.145165 47.301877
F 38.789813 5.145165 69.122475
F 38.180309 5.145165 90.943071
F 37.570805 5.145165 112.763667
F 36.961300 5.145165 134.584264
F 36.351796 5.145165 156.404860
F 35.742291 5.145165 178.225457
F 35.132787 5.145165 200.046054
F 34.523282 5.145165 221.866650
F 33.913778 5.145165 243.687247
F 40.618327 28.298423 3.660685
F 40.008822 28.298423 25.481281
F 39.399318 28.298423 47.301877
F 38.789813 28.298423 69.122475
F 38.180309 28.298423 90.943071
F 37.570805 28.298423 112.763667
F 36.961300 28.298423 134.584264
F 36.351796 28.298423 156.404860
F 35.742291 28.298423 178.225457
F 35.132787 28.298423 200.046054
F 34.523282 28.298423 221.866650
F 33.913778 28.298423 243.687247
F 40.618327 51.451680 3.660685
F 40.008822 51.451680 25.481281
F 39.399318 51.451680 47.301877
F 38.789813 51.451680 69.122475
F 38.180309 51.451680 90.943071
F 37.570805 51.451680 112.763667
F 36.961300 51.451680 134.584264
F 36.351796 51.451680 156.404860
F 35.742291 51.451680 178.225457
F 35.132787 51.451680 200.046054
F 34.523282 51.451680 221.866650
F 33.913778 51.451680 243.687247
F 64.904988 5.145165 91.689559
F 64.295484 5.145165 113.510155
F 63.685979 5.145165 135.330752
F 63.076475 5.145165 157.151348
F 62.466971 5.145165 178.971945
F 61.857466 5.145165 200.792541
F 61.247962 5.145165 222.613138
F 60.638457 5.145165 244.433735
F 64.904988 28.298423 91.689559
F 64.295484 28.298423 113.510155
F 63.685979 28.298423 135.330752
F 63.076475 28.298423 157.151348
F 62.466971 28.298423 178.971945
F 61.857466 28.298423 200.792541
F 61.247962 28.298423 222.613138
F 60.638457 28.298423 244.433735
F 64.904988 51.451680 91.689559
F 64.295484 51.451680 113.510155
F 63.685979 51.451680 135.330752
F 63.076475 51.451680 157.151348
F 62.466971 51.451680 178.971945
F 61.857466 51.451680 200.792541
F 61.247962 51.451680 222.613138
F 60.638457 51.451680 244.433735
F 13.893647 12.862917 2.914197
F 13.284143 12.862917 24.734794
F 12.674639 12.862917 46.555391
F 12.065134 12.862917 68.375988
F 11.455630 12.862917 90.196584
F 10.846125 12.862917 112.017180
F 10.236621 12.862917 133.837777
F 9.627116 12.862917 155.658373
F 9.017612 12.862917 177.478971
F 8.408107 12.862917 199.299567
F 7.798603 12.862917 221.120163
F 7.189098 12.862917 242.940760
F 13.893647 36.016175 2.914197
F 13.284143 36.016175 24.734794
F 12.674639 36.016175 46.555391
F 12.065134 36.016175 68.375988
F 11.455630 36.016175 90.196584
F 10.846125 36.016175 112.017180
F 10.236621 36.016175 133.837777
F 9.627116 36.016175 155.658373
F 9.017612 36.016175 177.478971
F 8.408107 36.016175 199.299567
F 7.798603 36.016175 221.120163
F 7.189098 36.016175 242.940760
F 13.893647 59.169432 2.914197
F 13.284143 59.169432 24.734794
F 12.674639 59.169432 46.555391
F 12.065134 59.169432 68.375988
F 11.455630 59.169432 90.196584
F 10.846125 59.169432 112.017180
F 10.236621 59.169432 133.837777
F 9.627116 59.169432 155.658373
F 9.017612 59.169432 177.478971
F 8.408107 59.169432 199.299567
F 7.798603 59.169432 221.120163
F 7.189098 59.169432 242.940760
F 40.618327 12.862917 3.660685
F 40.008822 12.862917 25.481282
F 39.399318 12.862917 47.301878
F 38.789813 12.862917 69.122476
F 38.180309 12.862917 90.943072
F 37.570805 12.862917 112.763668
F 36.961300 12.862917 134.584265
F 36.351796 12.862917 156.404861
F 35.742291 12.862917 178.225458
F 35.132787 12.862917 200.046055
F 34.523282 12.862917 221.866651
F 33.913778 12.862917 243.687248
F 40.618327 36.016175 3.660685
F 40.008822 36.016175 25.481282
F 39.399318 36.016175 47.301878
F 38.789813 36.016175 69.122476
F 38.180309 36.016175 90.943072
F 37.570805 36.016175 112.763668
F 36.961300 36.016175 134.584265
F 36.351796 36.016175 156.404861
F 35.742291 36.016175 178.225458
F 35.132787 36.016175 200.046055
F 34.523282 36.016175 221.866651
F 33.913778 36.016175 243.687248
F 40.618327 59.169432 3.660685
F 40.008822 59.169432 25.481282
F 39.399318 59.169432 47.301878
F 38.789813 59.169432 69.122476
F 38.180309 59.169432 90.943072
F 37.570805 59.169432 112.763668
F 36.961300 59.169432 134.584265
F 36.351796 59.169432 156.404861
F 35.742291 59.169432 178.225458
F 35.132787 59.169432 200.046055
F 34.523282 59.169432 221.866651
F 33.913778 59.169432 243.687248
F 64.904988 12.862917 91.689560
F 64.295484 12.862917 113.510156
F 63.685979 12.862917 135.330753
F 63.076475 12.862917 157.151349
F 62.466971 12.862917 178.971946
F 61.857466 12.862917 200.792542
F 61.247962 12.862917 222.613139
F 60.638457 12.862917 244.433736
F 64.904988 36.016175 91.689560
F 64.295484 36.016175 113.510156
F 63.685979 36.016175 135.330753
F 63.076475 36.016175 157.151349
F 62.466971 36.016175 178.971946
F 61.857466 36.016175 200.792542
F 61.247962 36.016175 222.613139
F 60.638457 36.016175 244.433736
F 64.904988 59.169432 91.689560
F 64.295484 59.169432 113.510156
F 63.685979 59.169432 135.330753
F 63.076475 59.169432 157.151349
F 62.466971 59.169432 178.971946
F 61.857466 59.169432 200.792542
F 61.247962 59.169432 222.613139
F 60.638457 59.169432 244.433736
F 13.893647 20.580673 2.914197
F 13.284143 20.580673 24.734793
F 12.674639 20.580673 46.555391
F 12.065134 20.580673 68.375987
F 11.455630 20.580673 90.196583
F 10.846125 20.580673 112.017180
F 10.236621 20.580673 133.837776
F 9.627116 20.580673 155.658373
F 9.017612 20.580673 177.478970
F 8.408107 20.580673 199.299566
F 7.798603 20.580673 221.120163
F 7.189098 20.580673 242.940759
F 13.893647 43.733930 2.914197
F 13.284143 43.733930 24.734793
F 12.674639 43.733930 46.555391
F 12.065134 43.733930 68.375987
F 11.455630 43.733930 90.196583
F 10.846125 43.733930 112.017180
F 10.236621 43.733930 133.837776
F 9.627116 43.733930 155.658373
F 9.017612 43.733930 177.478970
F 8.408107 43.733930 199.299566
F 7.798603 43.733930 221.120163
F 7.189098 43.733930 242.940759
F 13.893647 66.887188 2.914197
F 13.284143 66.887188 24.734793
F 12.674639 66.887188 46.555391
F 12.065134 66.887188 68.375987
F 11.455630 66.887188 90.196583
F 10.846125 66.887188 112.017180
F 10.236621 66.887188 133.837776
F 9.627116 66.887188 155.658373
F 9.017612 66.887188 177.478970
F 8.408107 66.887188 199.299566
F 7.798603 66.887188 221.120163
F 7.189098 66.887188 242.940759
F 40.618327 20.580673 3.660685
F 40.008822 20.580673 25.481281
F 39.399318 20.580673 47.301878
F 38.789813 20.580673 69.122475
F 38.180309 20.580673 90.943071
F 37.570805 20.580673 112.763668
F 36.961300 20.580673 134.584264
F 36.351796 20.580673 156.404861
F 35.742291 20.580673 178.225457
F 35.132787 20.580673 200.046054
F 34.523282 20.580673 221.866651
F 33.913778 20.580673 243.687247
F 40.618327 43.733930 3.660685
F 40.008822 43.733930 25.481281
F 39.399318 43.733930 47.301878
F 38.789813 43.733930 69.122475
F 38.180309 43.733930 90.943071
F 37.570805 43.733930 112.763668
F 36.961300 43.733930 134.584264
F 36.351796 43.733930 156.404861
F 35.742291 43.733930 178.225457
F 35.132787 43.733930 200.046054
F 34.523282 43.733930 221.866651
F 33.913778 43.733930 243.687247
F 40.618327 66.887188 3.660685
F 40.008822 66.887188 25.481281
F 39.399318 66.887188 47.301878
F 38.789813 66.887188 69.122475
F 38.180309 66.887188 90.943071
F 37.570805 66.887188 112.763668
F 36.961300 66.887188 134.584264
F 36.351796 66.887188 156.404861
F 35.742291 66.887188 178.225457
F 35.132787 66.887188 200.046054
F 34.523282 66.887188 221.866651
F 33.913778 66.887188 243.687247
F 64.904988 20.580673 91.689559
F 64.295484 20.580673 113.510156
F 63.685979 20.580673 135.330752
F 63.076475 20.580673 157.151349
F 62.466971 20.580673 178.971945
F 61.857466 20.580673 200.792541
F 61.247962 20.580673 222.613139
F 60.638457 20.580673 244.433735
F 64.904988 43.733930 91.689559
F 64.295484 43.733930 113.510156
F 63.685979 43.733930 135.330752
F 63.076475 43.733930 157.151349
F 62.466971 43.733930 178.971945
F 61.857466 43.733930 200.792541
F 61.247962 43.733930 222.613139
F 60.638457 43.733930 244.433735
F 64.904988 66.887188 91.689559
F 64.295484 66.887188 113.510156
F 63.685979 66.887188 135.330752
F 63.076475 66.887188 157.151349
F 62.466971 66.887188 178.971945
F 61.857466 66.887188 200.792541
F 61.247962 66.887188 222.613139
F 60.638457 66.887188 244.433735
F 22.801875 5.145164 3.163028
F 22.192370 5.145164 24.983624
F 21.582866 5.145164 46.804220
F 20.973362 5.145164 68.624817
F 20.363857 5.145164 90.445413
F 19.754353 5.145164 112.266010
F 19.144848 5.145164 134.086607
F 18.535344 5.145164 155.907203
F 17.925839 5.145164 177.727800
F 17.316335 5.145164 199.548396
F 16.706830 5.145164 221.368992
F 16.097326 5.145164 243.189589
F 22.801875 28.298422 3.163028
F 22.192370 28.298422 24.983624
F 21.582866 28.298422 46.804220
F 20.973362 28.298422 68.624817
F 20.363857 28.298422 90.445413
F 19.754353 28.298422 112.266010
F 19.144848 28.298422 134.086607
F 18.535344 28.298422 155.907203
F 17.925839 28.298422 177.727800
F 17.316335 28.298422 199.548396
F 16.706830 28.298422 221.368992
F 16.097326 28.298422 243.189589
F 22.801875 51.451679 3.163028
F 22.192370 51.451679 24.983624
F 21.582866 51.451679 46.804220
F 20.973362 51.451679 68.624817
F 20.363857 51.451679 90.445413
F 19.754353 51.451679 112.266010
F 19.144848 51.451679 134.086607
F 18.535344 51.451679 155.907203
F 17.925839 51.451679 177.727800
F 17.316335 51.451679 199.548396
F 16.706830 51.451679 221.368992
F 16.097326 51.451679 243.189589
F 49.526554 5.145164 3.909516
F 48.917050 5.145164 25.730112
F 48.307545 5.145164 47.550708
F 47.698041 5.145164 69.371305
F 47.088536 5.145164 91.191901
F 46.479032 5.145164 113.012498
F 45.869528 5.145164 134.833094
F 45.260023 5.145164 156.653691
F 44.650519 5.145164 178.474288
F 44.041014 5.145164 200.294884
F 43.431510 5.145164 222.115480
F 42.822005 5.145164 243.936077
F 49.526554 28.298422 3.909516
F 48.917050 28.298422 25.730112
F 48.307545 28.298422 47.550708
F 47.698041 28.298422 69.371305
F 47.088536 28.298422 91.191901
F 46.479032 28.298422 113.012498
F 45.869528 28.298422 134.833094
F 45.260023 28.298422 156.653691
F 44.650519 28.298422 178.474288
F 44.041014 28.298422 200.294884
F 43.431510 28.298422 222.115480
F 42.822005 28.298422 243.936077
F 49.526554 51.451679 3.909516
F 48.917050 51.451679 25.730112
F 48.307545 51.451679 47.550708
F 47.698041 51.451679 69.371305
F 47.088536 51.451679 91.191901
F 46.479032 51.451679 113.012498
F 45.869528 51.451679 134.833094
F 45.260023 51.451679 156.653691
F 44.650519 51.451679 178.474288
F 44.041014 51.451679 200.294884
F 43.431510 51.451679 222.115480
F 42.822005 51.451679 243.936077
F 22.801875 12.862917 3.163028
F 22.192370 12.862917 24.983625
F 21.582866 12.862917 46.804221
F 20.973361 12.862917 68.624818
F 20.363857 12.862917 90.445414
F 19.754353 12.862917 112.266010
F 19.144848 12.862917 134.086608
F 18.535344 12.862917 155.907204
F 17.925839 12.862917 177.727801
F 17.316335 12.862917 199.548397
F 16.706830 12.862917 221.368993
F 16.097326 12.862917 243.189590
F 22.801875 36.016174 3.163028
F 22.192370 36.016174 24.983625
F 21.582866 36.016174 46.804221
F 20.973361 36.016174 68.624818
F 20.363857 36.016174 90.445414
F 19.754353 36.016174 112.266010
F 19.144848 36.016174 134.086608
F 18.535344 36.016174 155.907204
F 17.925839 36.016174 177.727801
F 17.316335 36.016174 199.548397
F 16.706830 36.016174 221.368993
F 16.097326 36.016174 243.189590
F 22.801875 59.169432 3.163028
F 22.192370 59.169432 24.983625
F 21.582866 59.169432 46.804221
F 20.973361 59.169432 68.624818
F 20.363857 59.169432 90.445414
F 19.754353 59.169432 112.266010
F 19.144848 59.169432 134.086608
F 18.535344 59.169432 155.907204
F 17.925839 59.169432 177.727801
F 17.316335 59.169432 199.548397
F 16.706830 59.169432 221.368993
F 16.097326 59.169432 243.189590
F 49.526554 12.862917 3.909516
F 48.917050 12.862917 25.730113
F 48.307545 12.862917 47.550709
F 47.698041 12.862917 69.371306
F 47.088536 12.862917 91.191902
F 46.479032 12.862917 113.012498
F 45.869528 12.862917 134.833095
F 45.260023 12.862917 156.653692
F 44.650519 12.862917 178.474289
F 44.041014 12.862917 200.294885
F 43.431510 12.862917 222.115481
F 42.822005 12.862917 243.936078
F 49.526554 36.016174 3.909516
F 48.917050 36.016174 25.730113
F 48.307545 36.016174 47.550709
F 47.698041 36.016174 69.371306
F 47.088536 36.016174 91.191902
F 46.479032 36.016174 113.012498
F 45.869528 36.016174 134.833095
F 45.260023 36.016174 156.653692
F 44.650519 36.016174 178.474289
F 44.041014 36.016174 200.294885
F 43.431510 36.016174 222.115481
F 42.822005 36.016174 243.936078
F 49.526554 59.169432 3.909516
F 48.917050 59.169432 25.730113
F 48.307545 59.169432 47.550709
F 47.698041 59.169432 69.371306
F 47.088536 59.169432 91.191902
F 46.479032 59.169432 113.012498
F 45.869528 59.169432 134.833095
F 45.260023 59.169432 156.653692
F 44.650519 59.169432 178.474289
F 44.041014 59.169432 200.294885
F 43.431510 59.169432 222.115481
F 42.822005 59.169432 243.936078
F 22.801875 20.580672 3.163028
F 22.192370 20.580672 24.983624
F 21.582866 20.580672 46.804221
F 20.973362 20.580672 68.624817
F 20.363857 20.580672 90.445413
F 19.754353 20.580672 112.266010
F 19.144848 20.580672 134.086607
F 18.535344 20.580672 155.907204
F 17.925839 20.580672 177.727800
F 17.316335 20.580672 199.548396
F 16.706830 20.580672 221.368993
F 16.097326 20.580672 243.189589
F 22.801875 43.733929 3.163028
F 22.192370 43.733929 24.983624
F 21.582866 43.733929 46.804221
F 20.973362 43.733929 68.624817
F 20.363857 43.733929 90.445413
F 19.754353 43.733929 112.266010
F 19.144848 43.733929 134.086607
F 18.535344 43.733929 155.907204
F 17.925839 43.733929 177.727800
F 17.316335 43.733929 199.548396
F 16.706830 43.733929 221.368993
F 16.097326 43.733929 243.189589
F 22.801875 66.887187 3.163028
F 22.192370 66.887187 24.983624
F 21.582866 66.887187 46.804221
F 20.973362 66.887187 68.624817
F 20.363857 66.887187 90.445413
F 19.754353 66.887187 112.266010
F 19.144848 66.887187 134.086607
F 18.535344 66.887187 155.907204
F 17.925839 66.887187 177.727800
F 17.316335 66.887187 199.548396
F 16.706830 66.887187 221.368993
F 16.097326 66.887187 243.189589
F 49.526554 20.580672 3.909516
F 48.917050 20.580672 25.730112
F 48.307545 20.580672 47.550709
F 47.698041 20.580672 69.371305
F 47.088536 20.580672 91.191901
F 46.479032 20.580672 113.012498
F 45.869528 20.580672 134.833094
F 45.260023 20.580672 156.653692
F 44.650519 20.580672 178.474288
F 44.041014 20.580672 200.294884
F 43.431510 20.580672 222.115481
F 42.822005 20.580672 243.936077
F 49.526554 43.733929 3.909516
F 48.917050 43.733929 25.730112
F 48.307545 43.733929 47.550709
F 47.698041 43.733929 69.371305
F 47.088536 43.733929 91.191901
F 46.479032 43.733929 113.012498
F 45.869528 43.733929 134.833094
F 45.260023 43.733929 156.653692
F 44.650519 43.733929 178.474288
F 44.041014 43.733929 200.294884
F 43.431510 43.733929 222.115481
F 42.822005 43.733929 243.936077
F 49.526554 66.887187 3.909516
F 48.917050 66.887187 25.730112
F 48.307545 66.887187 47.550709
F 47.698041 66.887187 69.371305
F 47.088536 66.887187 91.191901
F 46.479032 66.887187 113.012498
F 45.869528 66.887187 134.833094
F 45.260023 66.887187 156.653692
F 44.650519 66.887187 178.474288
F 44.041014 66.887187 200.294884
F 43.431510 66.887187 222.115481
F 42.822005 66.887187 243.936077
F 31.710104 5.145165 3.411855
F 31.100600 5.145165 25.232452
F 30.491095 5.145165 47.053048
F 29.881591 5.145165 68.873645
F 29.272087 5.145165 90.694242
F 28.662582 5.145165 112.514838
F 28.053078 5.145165 134.335435
F 27.443573 5.145165 156.156031
F 26.834069 5.145165 177.976628
F 26.224564 5.145165 199.797224
F 25.615060 5.145165 221.617821
F 25.005555 5.145165 243.438418
F 31.710104 28.298423 3.411855
F 31.100600 28.298423 25.232452
F 30.491095 28.298423 47.053048
F 29.881591 28.298423 68.873645
F 29.272087 28.298423 90.694242
F 28.662582 28.298423 112.514838
F 28.053078 28.298423 134.335435
F 27.443573 28.298423 156.156031
F 26.834069 28.298423 177.976628
F 26.224564 28.298423 199.797224
F 25.615060 28.298423 221.617821
F 25.005555 28.298423 243.438418
F 31.710104 51.451680 3.411855
F 31.100600 51.451680 25.232452
F 30.491095 51.451680 47.053048
F 29.881591 51.451680 68.873645
F 29.272087 51.451680 90.694242
F 28.662582 51.451680 112.514838
F 28.053078 51.451680 134.335435
F 27.443573 51.451680 156.156031
F 26.834069 51.451680 177.976628
F 26.224564 51.451680 199.797224
F 25.615060 51.451680 221.617821
F 25.005555 51.451680 243.438418
F 58.434785 5.145165 4.158343
F 57.825280 5.145165 25.978940
F 57.215776 5.145165 47.799536
F 56.606271 5.145165 69.620133
F 55.996767 5.145165 91.440730
F 55.387262 5.145165 113.261326
F 54.777758 5.145165 135.081923
F 54.168254 5.145165 156.902519
F 53.558749 5.145165 178.723116
F 52.949245 5.145165 200.543712
F 52.339740 5.145165 222.364309
F 51.730236 5.145165 244.184906
F 58.434785 28.298423 4.158343
F 57.825280 28.298423 25.978940
F 57.215776 28.298423 47.799536
F 56.606271 28.298423 69.620133
F 55.996767 28.298423 91.440730
F 55.387262 28.298423 113.261326
F 54.777758 28.298423 135.081923
F 54.168254 28.298423 156.902519
F 53.558749 28.298423 178.723116
F 52.949245 28.298423 200.543712
F 52.339740 28.298423 222.364309
F 51.730236 28.298423 244.184906
F 58.434785 51.451680 4.158343
F 57.825280 51.451680 25.978940
F 57.215776 51.451680 47.799536
F 56.606271 51.451680 69.620133
F 55.996767 51.451680 91.440730
F 55.387262 51.451680 113.261326
F 54.777758 51.451680 135.081923
F 54.168254 51.451680 156.902519
F 53.558749 51.451680 178.723116
F 52.949245 51.451680 200.543712
F 52.339740 51.451680 222.364309
F 51.730236 51.451680 244.184906
F 31.710104 12.862917 3.411856
F 31.100600 12.862917 25.232453
F 30.491095 12.862917 47.053049
F 29.881591 12.862917 68.873646
F 29.272087 12.862917 90.694243
F 28.662582 12.862917 112.514839
F 28.053078 12.862917 134.335436
F 27.443573 12.862917 156.156032
F 26.834069 12.862917 177.976629
F 26.224564 12.862917 199.797225
F 25.615060 12.862917 221.617822
F 25.005555 12.862917 243.438419
F 31.710104 36.016175 3.411856
F 31.100600 36.016175 25.232453
F 30.491095 36.016175 47.053049
F 29.881591 36.016175 68.873646
F 29.272087 36.016175 90.694243
F 28.662582 36.016175 112.514839
F 28.053078 36.016175 134.335436
F 27.443573 36.016175 156.156032
F 26.834069 36.016175 177.976629
F 26.224564 36.016175 199.797225
F 25.615060 36.016175 221.617822
F 25.005555 36.016175 243.438419
F 31.710104 59.169432 3.411856
F 31.100600 59.169432 25.232453
F 30.491095 59.169432 47.053049
F 29.881591 59.169432 68.873646
F 29.272087 59.169432 90.694243
F 28.662582 59.169432 112.514839
F 28.053078 59.169432 134.335436
F 27.443573 59.169432 156.156032
F 26.834069 59.169432 177.976629
F 26.224564 59.169432 199.797225
F 25.615060 59.169432 221.617822
F 25.005555 59.169432 243.438419
F 58.434785 12.862917 4.158344
F 57.825280 12.862917 25.978941
F 57.215776 12.862917 47.799537
F 56.606271 12.862917 69.620134
F 55.996767 12.862917 91.440731
F 55.387262 12.862917 113.261327
F 54.777758 12.862917 135.081924
F 54.168254 12.862917 156.902520
F 53.558749 12.862917 178.723117
F 52.949245 12.862917 200.543713
F 52.339740 12.862917 222.364310
F 51.730236 12.862917 244.184907
F 58.434785 36.016175 4.158344
F 57.825280 36.016175 25.978941
F 57.215776 36.016175 47.799537
F 56.606271 36.016175 69.620134
F 55.996767 36.016175 91.440731
F 55.387262 36.016175 113.261327
F 54.777758 36.016175 135.081924
F 54.168254 36.016175 156.902520
F 53.558749 36.016175 178.723117
F 52.949245 36.016175 200.543713
F 52.339740 36.016175 222.364310
F 51.730236 36.016175 244.184907
F 58.434785 59.169432 4.158344
F 57.825280 59.169432 25.978941
F 57.215776 59.169432 47.799537
F 56.606271 59.169432 69.620134
F 55.996767 59.169432 91.440731
F 55.387262 59.169432 113.261327
F 54.777758 59.169432 135.081924
F 54.168254 59.169432 156.902520
F 53.558749 59.169432 178.723117
F 52.949245 59.169432 200.543713
F 52.339740 59.169432 222.364310
F 51.730236 59.169432 244.184907
F 31.710104 20.580672 3.411856
F 31.100600 20.580672 25.232452
F 30.491095 20.580672 47.053048
F 29.881591 20.580672 68.873645
F 29.272087 20.580672 90.694242
F 28.662582 20.580672 112.514839
F 28.053078 20.580672 134.335435
F 27.443573 20.580672 156.156031
F 26.834069 20.580672 177.976628
F 26.224564 20.580672 199.797224
F 25.615060 20.580672 221.617822
F 25.005555 20.580672 243.438418
F 31.710104 43.733930 3.411856
F 31.100600 43.733930 25.232452
F 30.491095 43.733930 47.053048
F 29.881591 43.733930 68.873645
F 29.272087 43.733930 90.694242
F 28.662582 43.733930 112.514839
F 28.053078 43.733930 134.335435
F 27.443573 43.733930 156.156031
F 26.834069 43.733930 177.976628
F 26.224564 43.733930 199.797224
F 25.615060 43.733930 221.617822
F 25.005555 43.733930 243.438418
F 31.710104 66.887188 3.411856
F 31.100600 66.887188 25.232452
F 30.491095 66.887188 47.053048
F 29.881591 66.887188 68.873645
F 29.272087 66.887188 90.694242
F 28.662582 66.887188 112.514839
F 28.053078 66.887188 134.335435
F 27.443573 66.887188 156.156031
F 26.834069 66.887188 177.976628
F 26.224564 66.887188 199.797224
F 25.615060 66.887188 221.617822
F 25.005555 66.887188 243.438418
F 58.434785 20.580672 4.158344
F 57.825280 20.580672 25.978940
F 57.215776 20.580672 47.799536
F 56.606271 20.580672 69.620133
F 55.996767 20.580672 91.440730
F 55.387262 20.580672 113.261327
F 54.777758 20.580672 135.081923
F 54.168254 20.580672 156.902519
F 53.558749 20.580672 178.723116
F 52.949245 20.580672 200.543712
F 52.339740 20.580672 222.364310
F 51.730236 20.580672 244.184906
F 58.434785 43.733930 4.158344
F 57.825280 43.733930 25.978940
F 57.215776 43.733930 47.799536
F 56.606271 43.733930 69.620133
F 55.996767 43.733930 91.440730
F 55.387262 43.733930 113.261327
F 54.777758 43.733930 135.081923
F 54.168254 43.733930 156.902519
F 53.558749 43.733930 178.723116
F 52.949245 43.733930 200.543712
F 52.339740 43.733930 222.364310
F 51.730236 43.733930 244.184906
F 58.434785 66.887188 4.158344
F 57.825280 66.887188 25.978940
F 57.215776 66.887188 47.799536
F 56.606271 66.887188 69.620133
F 55.996767 66.887188 91.440730
F 55.387262 66.887188 113.261327
F 54.777758 66.887188 135.081923
F 54.168254 66.887188 156.902519
F 53.558749 66.887188 178.723116
F 52.949245 66.887188 200.543712
F 52.339740 66.887188 222.364310
F 51.730236 66.887188 244.184906
F 13.792052 7.717749 6.550963
F 13.182548 7.717749 28.371560
F 12.573043 7.717749 50.192156
F 11.963539 7.717749 72.012752
F 11.354035 7.717749 93.833349
F 10.744530 7.717749 115.653945
F 10.135026 7.717749 137.474542
F 9.525521 7.717749 159.295139
F 8.916017 7.717749 181.115735
F 8.306512 7.717749 202.936332
F 7.697008 7.717749 224.756928
F 7.087503 7.717749 246.577525
F 13.792052 30.871007 6.550963
F 13.182548 30.871007 28.371560
F 12.573043 30.871007 50.192156
F 11.963539 30.871007 72.012752
F 11.354035 30.871007 93.833349
F 10.744530 30.871007 115.653945
F 10.135026 30.871007 137.474542
F 9.525521 30.871007 159.295139
F 8.916017 30.871007 181.115735
F 8.306512 30.871007 202.936332
F 7.697008 30.871007 224.756928
F 7.087503 30.871007 246.577525
F 13.792052 54.024264 6.550963
F 13.182548 54.024264 28.371560
F 12.573043 54.024264 50.192156
F 11.963539 54.024264 72.012752
F 11.354035 54.024264 93.833349
F 10.744530 54.024264 115.653945
F 10.135026 54.024264 137.474542
F 9.525521 54.024264 159.295139
F 8.916017 54.024264 181.115735
F 8.306512 54.024264 202.936332
F 7.697008 54.024264 224.756928
F 7.087503 54.024264 246.577525
F 40.516733 7.717749 7.297450
F 39.907228 7.717749 29.118048
F 39.297724 7.717749 50.938644
F 38.688219 7.717749 72.759240
F 38.078715 7.717749 94.579837
F 37.469210 7.717749 116.400433
F 36.859706 7.717749 138.221030
F 36.250202 7.717749 160.041627
F 35.640697 7.717749 181.862223
F 35.031193 7.717749 203.682820
F 34.421688 7.717749 225.503416
F 33.812184 7.717749 247.324013
F 40.516733 30.871007 7.297450
F 39.907228 30.871007 29.118048
F 39.297724 30.871007 50.938644
F 38.688219 30.871007 72.759240
F 38.078715 30.871007 94.579837
F 37.469210 30.871007 116.400433
F 36.859706 30.871007 138.221030
F 36.250202 30.871007 160.041627
F 35.640697 30.871007 181.862223
F 35.031193 30.871007 203.682820
F 34.421688 30.871007 225.503416
F 33.812184 30.871007 247.324013
F 40.516733 54.024264 7.297450
F 39.907228 54.024264 29.118048
F 39.297724 54.024264 50.938644
F 38.688219 54.024264 72.759240
F 38.078715 54.024264 94.579837
F 37.469210 54.024264 116.400433
F 36.859706 54.024264 138.221030
F 36.250202 54.024264 160.041627
F 35.640697 54.024264 181.862223
F 35.031193 54.024264 203.682820
F 34.421688 54.024264 225.503416
F 33.812184 54.024264 247.324013
F 64.803394 7.717749 95.326325
F 64.193890 7.717749 117.146921
F 63.584385 7.717749 138.967518
F 62.974881 7.717749 160.788114
F 62.365377 7.717749 182.608711
F 61.755872 7.717749 204.429308
F 61.146368 7.717749 226.249904
F 60.536863 7.717749 248.070501
F 64.803394 30.871007 95.326325
F 64.193890 30.871007 117.146921
F 63.584385 30.871007 138.967518
F 62.974881 30.871007 160.788114
F 62.365377 30.871007 182.608711
F 61.755872 30.871007 204.429308
F 61.146368 30.871007 226.249904
F 60.536863 30.871007 248.070501
F 64.803394 54.024264 95.326325
F 64.193890 54.024264 117.146921
F 63.584385 54.024264 138.967518
F 62.974881 54.024264 160.788114
F 62.365377 54.024264 182.608711
F 61.755872 54.024264 204.429308
F 61.146368 54.024264 226.249904
F 60.536863 54.024264 248.070501
F 13.792052 15.435502 6.550964
F 13.182548 15.435502 28.371561
F 12.573043 15.435502 50.192157
F 11.963539 15.435502 72.012753
F 11.354035 15.435502 93.833350
F 10.744530 15.435502 115.653946
F 10.135026 15.435502 137.474543
F 9.525521 15.435502 159.295140
F 8.916017 15.435502 181.115736
F 8.306512 15.435502 202.936333
F 7.697008 15.435502 224.756929
F 7.087503 15.435502 246.577526
F 13.792052 38.588760 6.550964
F 13.182548 38.588760 28.371561
F 12.573043 38.588760 50.192157
F 11.963539 38.588760 72.012753
F 11.354035 38.588760 93.833350
F 10.744530 38.588760 115.653946
F 10.135026 38.588760 137.474543
F 9.525521 38.588760 159.295140
F 8.916017 38.588760 181.115736
F 8.306512 38.588760 202.936333
F 7.697008 38.588760 224.756929
F 7.087503 38.588760 246.577526
F 13.792052 61.742017 6.550964
F 13.182548 61.742017 28.371561
F 12.573043 61.742017 50.192157
F 11.963539 61.742017 72.012753
F 11.354035 61.742017 93.833350
F 10.744530 61.742017 115.653946
F 10.135026 61.742017 137.474543
F 9.525521 61.742017 159.295140
F 8.916017 61.742017 181.115736
F 8.306512 61.742017 202.936333
F 7.697008 61.742017 224.756929
F 7.087503 61.742017 246.577526
F 40.516733 15.435502 7.297451
F 39.907228 15.435502 29.118049
F 39.297724 15.435502 50.938645
F 38.688219 15.435502 72.759241
F 38.078715 15.435502 94.579838
F 37.469210 15.435502 116.400434
F 36.859706 15.435502 138.221031
F 36.250202 15.435502 160.041628
F 35.640697 15.435502 181.862224
F 35.031193 15.435502 203.682821
F 34.421688 15.435502 225.503417
F 33.812184 15.435502 247.324014
F 40.516733 38.588760 7.297451
F 39.907228 38.588760 29.118049
F 39.297724 38.588760 50.938645
F 38.688219 38.588760 72.759241
F 38.078715 38.588760 94.579838
F 37.469210 38.588760 116.400434
F 36.859706 38.588760 138.221031
F 36.250202 38.588760 160.041628
F 35.640697 38.588760 181.862224
F 35.031193 38.588760 203.682821
F 34.421688 38.588760 225.503417
F 33.812184 38.588760 247.324014
F 40.516733 61.742017 7.297451
F 39.907228 61.742017 29.118049
F 39.297724 61.742017 50.938645
F 38.688219 61.742017 72.759241
F 38.078715 61.742017 94.579838
F 37.469210 61.742017 116.400434
F 36.859706 61.742017 138.221031
F 36.250202 61.742017 160.041628
F 35.640697 61.742017 181.862224
F 35.031193 61.742017 203.682821
F 34.421688 61.742017 225.503417
F 33.812184 61.742017 247.324014
F 64.803394 15.435502 95.326326
F 64.193890 15.435502 117.146922
F 63.584385 15.435502 138.967519
F 62.974881 15.435502 160.788115
F 62.365377 15.435502 182.608712
F 61.755872 15.435502 204.429309
F 61.146368 15.435502 226.249905
F 60.536863 15.435502 248.070502
F 64.803394 38.588760 95.326326
F 64.193890 38.588760 117.146922
F 63.584385 38.588760 138.967519
F 62.974881 38.588760 160.788115
F 62.365377 38.588760 182.608712
F 61.755872 38.588760 204.429309
F 61.146368 38.588760 226.249905
F 60.536863 38.588760 248.070502
F 64.803394 61.742017 95.326326
F 64.193890 61.742017 117.146922
F 63.584385 61.742017 138.967519
F 62.974881 61.742017 160.788115
F 62.365377 61.742017 182.608712
F 61.755872 61.742017 204.429309
F 61.146368 61.742017 226.249905
F 60.536863 61.742017 248.070502
F 13.792052 0.000000 6.550963
F 13.182548 0.000000 28.371560
F 12.573043 0.000000 50.192156
F 11.963539 0.000000 72.012753
F 11.354035 0.000000 93.833349
F 10.744530 0.000000 115.653945
F 10.135026 0.000000 137.474542
F 9.525521 0.000000 159.295139
F 8.916017 0.000000 181.115736
F 8.306512 0.000000 202.936332
F 7.697008 0.000000 224.756928
F 7.087503 0.000000 246.577525
F 13.792052 23.153257 6.550963
F 13.182548 23.153257 28.371560
F 12.573043 23.153257 50.192156
F 11.963539 23.153257 72.012753
F 11.354035 23.153257 93.833349
F 10.744530 23.153257 115.653945
F 10.135026 23.153257 137.474542
F 9.525521 23.153257 159.295139
F 8.916017 23.153257 181.115736
F 8.306512 23.153257 202.936332
F 7.697008 23.153257 224.756928
F 7.087503 23.153257 246.577525
F 13.792052 46.306515 6.550963
F 13.182548 46.306515 28.371560
F 12.573043 46.306515 50.192156
F 11.963539 46.306515 72.012753
F 11.354035 46.306515 93.833349
F 10.744530 46.306515 115.653945
F 10.135026 46.306515 137.474542
F 9.525521 46.306515 159.295139
F 8.916017 46.306515 181.115736
F 8.306512 46.306515 202.936332
F 7.697008 46.306515 224.756928
F 7.087503 46.306515 246.577525
F 40.516733 0.000000 7.297450
F 39.907228 0.000000 29.118048
F 39.297724 0.000000 50.938644
F 38.688219 0.000000 72.759241
F 38.078715 0.000000 94.579837
F 37.469210 0.000000 116.400433
F 36.859706 0.000000 138.221030
F 36.250202 0.000000 160.041627
F 35.640697 0.000000 181.862224
F 35.031193 0.000000 203.682820
F 34.421688 0.000000 225.503416
F 33.812184 0.000000 247.324013
F 40.516733 23.153257 7.297450
F 39.907228 23.153257 29.118048
F 39.297724 23.153257 50.938644
F 38.688219 23.153257 72.759241
F 38.078715 23.153257 94.579837
F 37.469210 23.153257 116.400433
F 36.859706 23.153257 138.221030
F 36.250202 23.153257 160.041627
F 35.640697 23.153257 181.862224
F 35.031193 23.153257 203.682820
F 34.421688 23.153257 225.503416
F 33.812184 23.153257 247.324013
F 40.516733 46.306515 7.297450
F 39.907228 46.306515 29.118048
F 39.297724 46.306515 50.938644
F 38.688219 46.306515 72.759241
F 38.078715 46.306515 94.579837
F 37.469210 46.306515 116.400433
F 36.859706 46.306515 138.221030
F 36.250202 46.306515 160.041627
F 35.640697 46.306515 181.862224
F 35.031193 46.306515 203.682820
F 34.421688 46.306515 225.503416
F 33.812184 46.306515 247.324013
F 64.803394 0.000000 95.326325
F 64.193890 0.000000 117.146921
F 63.584385 0.000000 138.967518
F 62.974881 0.000000 160.788114
F 62.365377 0.000000 182.608712
F 61.755872 0.000000 204.429308
F 61.146368 0.000000 226.249904
F 60.536863 0.000000 248.070501
F 64.803394 23.153257 95.326325
F 64.193890 23.153257 117.146921
F 63.584385 23.153257 138.967518
F 62.974881 23.153257 160.788114
F 62.365377 23.153257 182.608712
F 61.755872 23.153257 204.429308
F 61.146368 23.153257 226.249904
F 60.536863 23.153257 248.070501
F 64.803394 46.306515 95.326325
F 64.193890 46.306515 117.146921
F 63.584385 46.306515 138.967518
F 62.974881 46.306515 160.788114
F 62.365377 46.306515 182.608712
F 61.755872 46.306515 204.429308
F 61.146368 46.306515 226.249904
F 60.536863 46.306515 248.070501
F 22.700280 7.717751 6.799793
F 22.090775 7.717751 28.620390
F 21.481271 7.717751 50.440986
F 20.871766 7.717751 72.261583
F 20.262262 7.717751 94.082179
F 19.652758 7.717751 115.902776
F 19.043253 7.717751 137.723373
F 18.433749 7.717751 159.543969
F 17.824244 7.717751 181.364565
F 17.214740 7.717751 203.185162
F 16.605235 7.717751 225.005758
F 15.995731 7.717751 246.826356
F 22.700280 30.871008 6.799793
F 22.090775 30.871008 28.620390
F 21.481271 30.871008 50.440986
F 20.871766 30.871008 72.261583
F 20.262262 30.871008 94.082179
F 19.652758 30.871008 115.902776
F 19.043253 30.871008 137.723373
F 18.433749 30.871008 159.543969
F 17.824244 30.871008 181.364565
F 17.214740 30.871008 203.185162
F 16.605235 30.871008 225.005758
F 15.995731 30.871008 246.826356
F 22.700280 54.024266 6.799793
F 22.090775 54.024266 28.620390
F 21.481271 54.024266 50.440986
F 20.871766 54.024266 72.261583
F 20.262262 54.024266 94.082179
F 19.652758 54.024266 115.902776
F 19.043253 54.024266 137.723373
F 18.433749 54.024266 159.543969
F 17.824244 54.024266 181.364565
F 17.214740 54.024266 203.185162
F 16.605235 54.024266 225.005758
F 15.995731 54.024266 246.826356
F 49.424959 7.717751 7.546281
F 48.815455 7.717751 29.366878
F 48.205950 7.717751 51.187474
F 47.596446 7.717751 73.008071
F 46.986941 7.717751 94.828667
F 46.377437 7.717751 116.649264
F 45.767932 7.717751 138.469861
F 45.158428 7.717751 160.290457
F 44.548924 7.717751 182.111053
F 43.939419 7.717751 203.931650
F 43.329915 7.717751 225.752246
F 42.720410 7.717751 247.572843
F 49.424959 30.871008 7.546281
F 48.815455 30.871008 29.366878
F 48.205950 30.871008 51.187474
F 47.596446 30.871008 73.008071
F 46.986941 30.871008 94.828667
F 46.377437 30.871008 116.649264
F 45.767932 30.871008 138.469861
F 45.158428 30.871008 160.290457
F 44.548924 30.871008 182.111053
F 43.939419 30.871008 203.931650
F 43.329915 30.871008 225.752246
F 42.720410 30.871008 247.572843
F 49.424959 54.024266 7.546281
F 48.815455 54.024266 29.366878
F 48.205950 54.024266 51.187474
F 47.596446 54.024266 73.008071
F 46.986941 54.024266 94.828667
F 46.377437 54.024266 116.649264
F 45.767932 54.024266 138.469861
F 45.158428 54.024266 160.290457
F 44.548924 54.024266 182.111053
F 43.939419 54.024266 203.931650
F 43.329915 54.024266 225.752246
F 42.720410 54.024266 247.572843
F 22.700280 15.435503 6.799794
F 22.090775 15.435503 28.620391
F 21.481271 15.435503 50.440987
F 20.871766 15.435503 72.261584
F 20.262262 15.435503 94.082180
F 19.652758 15.435503 115.902777
F 19.043253 15.435503 137.723374
F 18.433749 15.435503 159.543970
F 17.824244 15.435503 181.364567
F 17.214740 15.435503 203.185163
F 16.605235 15.435503 225.005759
F 15.995731 15.435503 246.826357
F 22.700280 38.588761 6.799794
F 22.090775 38.588761 28.620391
F 21.481271 38.588761 50.440987
F 20.871766 38.588761 72.261584
F 20.262262 38.588761 94.082180
F 19.652758 38.588761 115.902777
F 19.043253 38.588761 137.723374
F 18.433749 38.588761 159.543970
F 17.824244 38.588761 181.364567
F 17.214740 38.588761 203.185163
F 16.605235 38.588761 225.005759
F 15.995731 38.588761 246.826357
F 22.700280 61.742018 6.799794
F 22.090775 61.742018 28.620391
F 21.481271 61.742018 50.440987
F 20.871766 61.742018 72.261584
F 20.262262 61.742018 94.082180
F 19.652758 61.742018 115.902777
F 19.043253 61.742018 137.723374
F 18.433749 61.742018 159.543970
F 17.824244 61.742018 181.364567
F 17.214740 61.742018 203.185163
F 16.605235 61.742018 225.005759
F 15.995731 61.742018 246.826357
F 49.424959 15.435503 7.546282
F 48.815455 15.435503 29.366879
F 48.205950 15.435503 51.187475
F 47.596446 15.435503 73.008072
F 46.986941 15.435503 94.828668
F 46.377437 15.435503 116.649265
F 45.767932 15.435503 138.469862
F 45.158428 15.435503 160.290458
F 44.548924 15.435503 182.111055
F 43.939419 15.435503 203.931651
F 43.329915 15.435503 225.752247
F 42.720410 15.435503 247.572844
F 49.424959 38.588761 7.546282
F 48.815455 38.588761 29.366879
F 48.205950 38.588761 51.187475
F 47.596446 38.588761 73.008072
F 46.986941 38.588761 94.828668
F 46.377437 38.588761 116.649265
F 45.767932 38.588761 138.469862
F 45.158428 38.588761 160.290458
F 44.548924 38.588761 182.111055
F 43.939419 38.588761 203.931651
F 43.329915 38.588761 225.752247
F 42.720410 38.588761 247.572844
F 49.424959 61.742018 7.546282
F 48.815455 61.742018 29.366879
F 48.205950 61.742018 51.187475
F 47.596446 61.742018 73.008072
F 46.986941 61.742018 94.828668
F 46.377437 61.742018 116.649265
F 45.767932 61.742018 138.469862
F 45.158428 61.742018 160.290458
F 44.548924 61.742018 182.111055
F 43.939419 61.742018 203.931651
F 43.329915 61.742018 225.752247
F 42.720410 61.742018 247.572844
F 22.700280 0.000001 6.799793
F 22.090775 0.000001 28.620390
F 21.481271 0.000001 50.440986
F 20.871766 0.000001 72.261583
F 20.262262 0.000001 94.082179
F 19.652758 0.000001 115.902776
F 19.043253 0.000001 137.723373
F 18.433749 0.000001 159.543969
F 17.824244 0.000001 181.364566
F 17.214740 0.000001 203.185162
F 16.605235 0.000001 225.005758
F 15.995731 0.000001 246.826356
F 22.700280 23.153259 6.799793
F 22.090775 23.153259 28.620390
F 21.481271 23.153259 50.440986
F 20.871766 23.153259 72.261583
F 20.262262 23.153259 94.082179
F 19.652758 23.153259 115.902776
F 19.043253 23.153259 137.723373
F 18.433749 23.153259 159.543969
F 17.824244 23.153259 181.364566
F 17.214740 23.153259 203.185162
F 16.605235 23.153259 225.005758
F 15.995731 23.153259 246.826356
F 22.700280 46.306516 6.799793
F 22.090775 46.306516 28.620390
F 21.481271 46.306516 50.440986
F 20.871766 46.306516 72.261583
F 20.262262 46.306516 94.082179
F 19.652758 46.306516 115.902776
F 19.043253 46.306516 137.723373
F 18.433749 46.306516 159.543969
F 17.824244 46.306516 181.364566
F 17.214740 46.306516 203.185162
F 16.605235 46.306516 225.005758
F 15.995731 46.306516 246.826356
F 49.424959 0.000001 7.546281
F 48.815455 0.000001 29.366878
F 48.205950 0.000001 51.187474
F 47.596446 0.000001 73.008071
F 46.986941 0.000001 94.828667
F 46.377437 0.000001 116.649264
F 45.767932 0.000001 138.469861
F 45.158428 0.000001 160.290457
F 44.548924 0.000001 182.111054
F 43.939419 0.000001 203.931650
F 43.329915 0.000001 225.752246
F 42.720410 0.000001 247.572843
F 49.424959 23.153259 7.546281
F 48.815455 23.153259 29.366878
F 48.205950 23.153259 51.187474
F 47.596446 23.153259 73.008071
F 46.986941 23.153259 94.828667
F 46.377437 23.153259 116.649264
F 45.767932 23.153259 138.469861
F 45.158428 23.153259 160.290457
F 44.548924 23.153259 182.111054
F 43.939419 23.153259 203.931650
F 43.329915 23.153259 225.752246
F 42.720410 23.153259 247.572843
F 49.424959 46.306516 7.546281
F 48.815455 46.306516 29.366878
F 48.205950 46.306516 51.187474
F 47.596446 46.306516 73.008071
F 46.986941 46.306516 94.828667
F 46.377437 46.306516 116.649264
F 45.767932 46.306516 138.469861
F 45.158428 46.306516 160.290457
F 44.548924 46.306516 182.111054
F 43.939419 46.306516 203.931650
F 43.329915 46.306516 225.752246
F 42.720410 46.306516 247.572843
F 31.608511 7.717750 7.048621
F 30.999007 7.717750 28.869218
F 30.389502 7.717750 50.689815
F 29.779998 7.717750 72.510411
F 29.170493 7.717750 94.331008
F 28.560989 7.717750 116.151604
F 27.951485 7.717750 137.972201
F 27.341980 7.717750 159.792797
F 26.732476 7.717750 181.613394
F 26.122971 7.717750 203.433991
F 25.513467 7.717750 225.254587
F 24.903962 7.717750 247.075184
F 31.608511 30.871007 7.048621
F 30.999007 30.871007 28.869218
F 30.389502 30.871007 50.689815
F 29.779998 30.871007 72.510411
F 29.170493 30.871007 94.331008
F 28.560989 30.871007 116.151604
F 27.951485 30.871007 137.972201
F 27.341980 30.871007 159.792797
F 26.732476 30.871007 181.613394
F 26.122971 30.871007 203.433991
F 25.513467 30.871007 225.254587
F 24.903962 30.871007 247.075184
F 31.608511 54.024265 7.048621
F 30.999007 54.024265 28.869218
F 30.389502 54.024265 50.689815
F 29.779998 54.024265 72.510411
F 29.170493 54.024265 94.331008
F 28.560989 54.024265 116.151604
F 27.951485 54.024265 137.972201
F 27.341980 54.024265 159.792797
F 26.732476 54.024265 181.613394
F 26.122971 54.024265 203.433991
F 25.513467 54.024265 225.254587
F 24.903962 54.024265 247.075184
F 58.333191 7.717750 7.795109
F 57.723686 7.717750 29.615706
F 57.114182 7.717750 51.436302
F 56.504677 7.717750 73.256899
F 55.895173 7.717750 95.077496
F 55.285668 7.717750 116.898092
F 54.676164 7.717750 138.718689
F 54.066660 7.717750 160.539285
F 53.457155 7.717750 182.359881
F 52.847651 7.717750 204.180479
F 52.238146 7.717750 226.001075
F 51.628642 7.717750 247.821672
F 58.333191 30.871007 7.795109
F 57.723686 30.871007 29.615706
F 57.114182 30.871007 51.436302
F 56.504677 30.871007 73.256899
F 55.895173 30.871007 95.077496
F 55.285668 30.871007 116.898092
F 54.676164 30.871007 138.718689
F 54.066660 30.871007 160.539285
F 53.457155 30.871007 182.359881
F 52.847651 30.871007 204.180479
F 52.238146 30.871007 226.001075
F 51.628642 30.871007 247.821672
F 58.333191 54.024265 7.795109
F 57.723686 54.024265 29.615706
F 57.114182 54.024265 51.436302
F 56.504677 54.024265 73.256899
F 55.895173 54.024265 95.077496
F 55.285668 54.024265 116.898092
F 54.676164 54.024265 138.718689
F 54.066660 54.024265 160.539285
F 53.457155 54.024265 182.359881
F 52.847651 54.024265 204.180479
F 52.238146 54.024265 226.001075
F 51.628642 54.024265 247.821672
F 31.608511 15.435502 7.048622
F 30.999007 15.435502 28.869219
F 30.389502 15.435502 50.689816
F 29.779998 15.435502 72.510413
F 29.170493 15.435502 94.331009
F 28.560989 15.435502 116.151605
F 27.951485 15.435502 137.972202
F 27.341980 15.435502 159.792798
F 26.732476 15.435502 181.613395
F 26.122971 15.435502 203.433992
F 25.513467 15.435502 225.254588
F 24.903962 15.435502 247.075185
F 31.608511 38.588760 7.048622
F 30.999007 38.588760 28.869219
F 30.389502 38.588760 50.689816
F 29.779998 38.588760 72.510413
F 29.170493 38.588760 94.331009
F 28.560989 38.588760 116.151605
F 27.951485 38.588760 137.972202
F 27.341980 38.588760 159.792798
F 26.732476 38.588760 181.613395
F 26.122971 38.588760 203.433992
F 25.513467 38.588760 225.254588
F 24.903962 38.588760 247.075185
F 31.608511 61.742017 7.048622
F 30.999007 61.742017 28.869219
F 30.389502 61.742017 50.689816
F 29.779998 61.742017 72.510413
F 29.170493 61.742017 94.331009
F 28.560989 61.742017 116.151605
F 27.951485 61.742017 137.972202
F 27.341980 61.742017 159.792798
F 26.732476 61.742017 181.613395
F 26.122971 61.742017 203.433992
F 25.513467 61.742017 225.254588
F 24.903962 61.742017 247.075185
F 58.333191 15.435502 7.795110
F 57.723686 15.435502 29.615707
F 57.114182 15.435502 51.436303
F 56.504677 15.435502 73.256901
F 55.895173 15.435502 95.077497
F 55.285668 15.435502 116.898093
F 54.676164 15.435502 138.718690
F 54.066659 15.435502 160.539286
F 53.457155 15.435502 182.359882
F 52.847651 15.435502 204.180480
F 52.238146 15.435502 226.001076
F 51.628642 15.435502 247.821673
F 58.333191 38.588760 7.795110
F 57.723686 38.588760 29.615707
F 57.114182 38.588760 51.436303
F 56.504677 38.588760 73.256901
F 55.895173 38.588760 95.077497
F 55.285668 38.588760 116.898093
F 54.676164 38.588760 138.718690
F 54.066659 38.588760 160.539286
F 53.457155 38.588760 182.359882
F 52.847651 38.588760 204.180480
F 52.238146 38.588760 226.001076
F 51.628642 38.588760 247.821673
F 58.333191 61.742017 7.795110
F 57.723686 61.742017 29.615707
F 57.114182 61.742017 51.436303
F 56.504677 61.742017 73.256901
F 55.895173 61.742017 95.077497
F 55.285668 61.742017 116.898093
F 54.676164 61.742017 138.718690
F 54.066659 61.742017 160.539286
F 53.457155 61.742017 182.359882
F 52.847651 61.742017 204.180480
F 52.238146 61.742017 226.001076
F 51.628642 61.742017 247.821673
F 31.608511 0.000000 7.048621
F 30.999007 0.000000 28.869218
F 30.389502 0.000000 50.689815
F 29.779998 0.000000 72.510412
F 29.170493 0.000000 94.331008
F 28.560989 0.000000 116.151604
F 27.951485 0.000000 137.972201
F 27.341980 0.000000 159.792797
F 26.732476 0.000000 181.613395
F 26.122971 0.000000 203.433991
F 25.513467 0.000000 225.254587
F 24.903962 0.000000 247.075184
F 31.608511 23.153258 7.048621
F 30.999007 23.153258 28.869218
F 30.389502 23.153258 50.689815
F 29.779998 23.153258 72.510412
F 29.170493 23.153258 94.331008
F 28.560989 23.153258 116.151604
F 27.951485 23.153258 137.972201
F 27.341980 23.153258 159.792797
F 26.732476 23.153258 181.613395
F 26.122971 23.153258 203.433991
F 25.513467 23.153258 225.254587
F 24.903962 23.153258 247.075184
F 31.608511 46.306515 7.048621
F 30.999007 46.306515 28.869218
F 30.389502 46.306515 50.689815
F 29.779998 46.306515 72.510412
F 29.170493 46.306515 94.331008
F 28.560989 46.306515 116.151604
F 27.951485 46.306515 137.972201
F 27.341980 46.306515 159.792797
F 26.732476 46.306515 181.613395
F 26.122971 46.306515 203.433991
F 25.513467 46.306515 225.254587
F 24.903962 46.306515 247.075184
F 58.333191 0.000000 7.795109
F 57.723686 0.000000 29.615706
F 57.114182 0.000000 51.436302
F 56.504677 0.000000 73.256900
F 55.895173 0.000000 95.077496
F 55.285668 0.000000 116.898092
F 54.676164 0.000000 138.718689
F 54.066660 0.000000 160.539285
F 53.457155 0.000000 182.359882
F 52.847651 0.000000 204.180479
F 52.238146 0.000000 226.001075
F 51.628642 0.000000 247.821672
F 58.333191 23.153258 7.795109
F 57.723686 23.153258 29.615706
F 57.114182 23.153258 51.436302
F 56.504677 23.153258 73.256900
F 55.895173 23.153258 95.077496
F 55.285668 23.153258 116.898092
F 54.676164 23.153258 138.718689
F 54.066660 23.153258 160.539285
F 53.457155 23.153258 182.359882
F 52.847651 23.153258 204.180479
F 52.238146 23.153258 226.001075
F 51.628642 23.153258 247.821672
F 58.333191 46.306515 7.795109
F 57.723686 46.306515 29.615706
F 57.114182 46.306515 51.436302
F 56.504677 46.306515 73.256900
F 55.895173 46.306515 95.077496
F 55.285668 46.306515 116.898092
F 54.676164 46.306515 138.718689
F 54.066660 46.306515 160.539285
F 53.457155 46.306515 182.359882
F 52.847651 46.306515 204.180479
F 52.238146 46.306515 226.001075
F 51.628642 46.306515 247.821672
F 7.009315 1.286291 10.001108
F 6.399811 1.286291 31.821704
F 5.790306 1.286291 53.642300
F 5.180802 1.286291 75.462897
F 4.571297 1.286291 97.283493
F 3.961793 1.286291 119.104090
F 3.352288 1.286291 140.924686
F 2.742784 1.286291 162.745283
F 2.133280 1.286291 184.565880
F 1.523775 1.286291 206.386476
F 0.914271 1.286291 228.207073
F 0.304766 1.286291 250.027669
F 7.009315 24.439548 10.001108
F 6.399811 24.439548 31.821704
F 5.790306 24.439548 53.642300
F 5.180802 24.439548 75.462897
F 4.571297 24.439548 97.283493
F 3.961793 24.439548 119.104090
F 3.352288 24.439548 140.924686
F 2.742784 24.439548 162.745283
F 2.133280 24.439548 184.565880
F 1.523775 24.439548 206.386476
F 0.914271 24.439548 228.207073
F 0.304766 24.439548 250.027669
F 7.009315 47.592806 10.001108
F 6.399811 47.592806 31.821704
F 5.790306 47.592806 53.642300
F 5.180802 47.592806 75.462897
F 4.571297 47.592806 97.283493
F 3.961793 47.592806 119.104090
F 3.352288 47.592806 140.924686
F 2.742784 47.592806 162.745283
F 2.133280 47.592806 184.565880
F 1.523775 47.592806 206.386476
F 0.914271 47.592806 228.207073
F 0.304766 47.592806 250.027669
F 33.733995 1.286291 10.747595
F 33.124490 1.286291 32.568192
F 32.514986 1.286291 54.388788
F 31.905481 1.286291 76.209385
F 31.295977 1.286291 98.029981
F 30.686472 1.286291 119.850578
F 30.076968 1.286291 141.671174
F 29.467463 1.286291 163.491771
F 28.857959 1.286291 185.312368
F 28.248455 1.286291 207.132964
F 27.638950 1.286291 228.953561
F 27.029446 1.286291 250.774157
F 33.733995 24.439548 10.747595
F 33.124490 24.439548 32.568192
F 32.514986 24.439548 54.388788
F 31.905481 24.439548 76.209385
F 31.295977 24.439548 98.029981
F 30.686472 24.439548 119.850578
F 30.076968 24.439548 141.671174
F 29.467463 24.439548 163.491771
F 28.857959 24.439548 185.312368
F 28.248455 24.439548 207.132964
F 27.638950 24.439548 228.953561
F 27.029446 24.439548 250.774157
F 33.733995 47.592806 10.747595
F 33.124490 47.592806 32.568192
F 32.514986 47.592806 54.388788
F 31.905481 47.592806 76.209385
F 31.295977 47.592806 98.029981
F 30.686472 47.592806 119.850578
F 30.076968 47.592806 141.671174
F 29.467463 47.592806 163.491771
F 28.857959 47.592806 185.312368
F 28.248455 47.592806 207.132964
F 27.638950 47.592806 228.953561
F 27.029446 47.592806 250.774157
F 60.458674 1.286291 11.494083
F 59.849170 1.286291 33.314679
F 59.239665 1.286291 55.135276
F 58.630161 1.286291 76.955873
F 58.020656 1.286291 98.776469
F 57.411152 1.286291 120.597066
F 56.801647 1.286291 142.417662
F 56.192143 1.286291 164.238258
F 55.582638 1.286291 186.058856
F 54.973134 1.286291 207.879452
F 54.363629 1.286291 229.700049
F 53.754125 1.286291 251.520645
F 60.458674 24.439548 11.494083
F 59.849170 24.439548 33.314679
F 59.239665 24.439548 55.135276
F 58.630161 24.439548 76.955873
F 58.020656 24.439548 98.776469
F 57.411152 24.439548 120.597066
F 56.801647 24.439548 142.417662
F 56.192143 24.439548 164.238258
F 55.582638 24.439548 186.058856
F 54.973134 24.439548 207.879452
F 54.363629 24.439548 229.700049
F 53.754125 24.439548 251.520645
F 60.458674 47.592806 11.494083
F 59.849170 47.592806 33.314679
F 59.239665 47.592806 55.135276
F 58.630161 47.592806 76.955873
F 58.020656 47.592806 98.776469
F 57.411152 47.592806 120.597066
F 56.801647 47.592806 142.417662
F 56.192143 47.592806 164.238258
F 55.582638 47.592806 186.058856
F 54.973134 47.592806 207.879452
F 54.363629 47.592806 229.700049
F 53.754125 47.592806 251.520645
F 7.009315 9.004040 10.001108
F 6.399811 9.004040 31.821704
F 5.790306 9.004040 53.642300
F 5.180802 9.004040 75.462897
F 4.571297 9.004040 97.283493
F 3.961793 9.004040 119.104090
F 3.352288 9.004040 140.924686
F 2.742784 9.004040 162.745283
F 2.133280 9.004040 184.565880
F 1.523775 9.004040 206.386476
F 0.914271 9.004040 228.207073
F 0.304766 9.004040 250.027669
F 7.009315 32.157298 10.001108
F 6.399811 32.157298 31.821704
F 5.790306 32.157298 53.642300
F 5.180802 32.157298 75.462897
F 4.571297 32.157298 97.283493
F 3.961793 32.157298 119.104090
F 3.352288 32.157298 140.924686
F 2.742784 32.157298 162.745283
F 2.133280 32.157298 184.565880
F 1.523775 32.157298 206.386476
F 0.914271 32.157298 228.207073
F 0.304766 32.157298 250.027669
F 7.009315 55.310555 10.001108
F 6.399811 55.310555 31.821704
F 5.790306 55.310555 53.642300
F 5.180802 55.310555 75.462897
F 4.571297 55.310555 97.283493
F 3.961793 55.310555 119.104090
F 3.352288 55.310555 140.924686
F 2.742784 55.310555 162.745283
F 2.133280 55.310555 184.565880
F 1.523775 55.310555 206.386476
F 0.914271 55.310555 228.207073
F 0.304766 55.310555 250.027669
F 33.733995 9.004040 10.747595
F 33.124490 9.004040 32.568192
F 32.514986 9.004040 54.388788
F 31.905481 9.004040 76.209385
F 31.295977 9.004040 98.029981
F 30.686472 9.004040 119.850578
F 30.076968 9.004040 141.671174
F 29.467463 9.004040 163.491771
F 28.857959 9.004040 185.312368
F 28.248455 9.004040 207.132964
F 27.638950 9.004040 228.953561
F 27.029446 9.004040 250.774157
F 33.733995 32.157298 10.747595
F 33.124490 32.157298 32.568192
F 32.514986 32.157298 54.388788
F 31.905481 32.157298 76.209385
F 31.295977 32.157298 98.029981
F 30.686472 32.157298 119.850578
F 30.076968 32.157298 141.671174
F 29.467463 32.157298 163.491771
F 28.857959 32.157298 185.312368
F 28.248455 32.157298 207.132964
F 27.638950 32.157298 228.953561
F 27.029446 32.157298 250.774157
F 33.733995 55.310555 10.747595
F 33.124490 55.310555 32.568192
F 32.514986 55.310555 54.388788
F 31.905481 55.310555 76.209385
F 31.295977 55.310555 98.029981
F 30.686472 55.310555 119.850578
F 30.076968 55.310555 141.671174
F 29.467463 55.310555 163.491771
F 28.857959 55.310555 185.312368
F 28.248455 55.310555 207.132964
F 27.638950 55.310555 228.953561
F 27.029446 55.310555 250.774157
F 60.458674 9.004040 11.494083
F 59.849170 9.004040 33.314679
F 59.239665 9.004040 55.135276
F 58.630161 9.004040 76.955873
F 58.020656 9.004040 98.776469
F 57.411152 9.004040 120.597066
F 56.801647 9.004040 142.417662
F 56.192143 9.004040 164.238258
F 55.582638 9.004040 186.058856
F 54.973134 9.004040 207.879452
F 54.363629 9.004040 229.700049
F 53.754125 9.004040 251.520645
F 60.458674 32.157298 11.494083
F 59.849170 32.157298 33.314679
F 59.239665 32.157298 55.135276
F 58.630161 32.157298 76.955873
F 58.020656 32.157298 98.776469
F 57.411152 32.157298 120.597066
F 56.801647 32.157298 142.417662
F 56.192143 32.157298 164.238258
F 55.582638 32.157298 186.058856
F 54.973134 32.157298 207.879452
F 54.363629 32.157298 229.700049
F 53.754125 32.157298 251.520645
F 60.458674 55.310555 11.494083
F 59.849170 55.310555 33.314679
F 59.239665 55.310555 55.135276
F 58.630161 55.310555 76.955873
F 58.020656 55.310555 98.776469
F 57.411152 55.310555 120.597066
F 56.801647 55.310555 142.417662
F 56.192143 55.310555 164.238258
F 55.582638 55.310555 186.058856
F 54.973134 55.310555 207.879452
F 54.363629 55.310555 229.700049
F 53.754125 55.310555 251.520645
F 7.009315 16.721795 10.001108
F 6.399811 16.721795 31.821705
F 5.790306 16.721795 53.642301
F 5.180802 16.721795 75.462898
F 4.571297 16.721795 97.283494
F 3.961793 16.721795 119.104090
F 3.352288 16.721795 140.924687
F 2.742784 16.721795 162.745284
F 2.133280 16.721795 184.565881
F 1.523775 16.721795 206.386477
F 0.914271 16.721795 228.207073
F 0.304766 16.721795 250.027670
F 7.009315 39.875053 10.001108
F 6.399811 39.875053 31.821705
F 5.790306 39.875053 53.642301
F 5.180802 39.875053 75.462898
F 4.571297 39.875053 97.283494
F 3.961793 39.875053 119.104090
F 3.352288 39.875053 140.924687
F 2.742784 39.875053 162.745284
F 2.133280 39.875053 184.565881
F 1.523775 39.875053 206.386477
F 0.914271 39.875053 228.207073
F 0.304766 39.875053 250.027670
F 7.009315 63.028310 10.001108
F 6.399811 63.028310 31.821705
F 5.790306 63.028310 53.642301
F 5.180802 63.028310 75.462898
F 4.571297 63.028310 97.283494
F 3.961793 63.028310 119.104090
F 3.352288 63.028310 140.924687
F 2.742784 63.028310 162.745284
F 2.133280 63.028310 184.565881
F 1.523775 63.028310 206.386477
F 0.914271 63.028310 228.207073
F 0.304766 63.028310 250.027670
F 33.733995 16.721795 10.747595
F 33.124490 16.721795 32.568193
F 32.514986 16.721795 54.388789
F 31.905481 16.721795 76.209386
F 31.295977 16.721795 98.029982
F 30.686472 16.721795 119.850578
F 30.076968 16.721795 141.671175
F 29.467463 16.721795 163.491772
F 28.857959 16.721795 185.312369
F 28.248454 16.721795 207.132965
F 27.638950 16.721795 228.953561
F 27.029446 16.721795 250.774158
F 33.733995 39.875053 10.747595
F 33.124490 39.875053 32.568193
F 32.514986 39.875053 54.388789
F 31.905481 39.875053 76.209386
F 31.295977 39.875053 98.029982
F 30.686472 39.875053 119.850578
F 30.076968 39.875053 141.671175
F 29.467463 39.875053 163.491772
F 28.857959 39.875053 185.312369
F 28.248454 39.875053 207.132965
F 27.638950 39.875053 228.953561
F 27.029446 39.875053 250.774158
F 33.733995 63.028310 10.747595
F 33.124490 63.028310 32.568193
F 32.514986 63.028310 54.388789
F 31.905481 63.028310 76.209386
F 31.295977 63.028310 98.029982
F 30.686472 63.028310 119.850578
F 30.076968 63.028310 141.671175
F 29.467463 63.028310 163.491772
F 28.857959 63.028310 185.312369
F 28.248454 63.028310 207.132965
F 27.638950 63.028310 228.953561
F 27.029446 63.028310 250.774158
F 60.458674 16.721795 11.494083
F 59.849169 16.721795 33.314680
F 59.239665 16.721795 55.135277
F 58.630161 16.721795 76.955874
F 58.020656 16.721795 98.776470
F 57.411152 16.721795 120.597066
F 56.801647 16.721795 142.417663
F 56.192143 16.721795 164.238259
F 55.582638 16.721795 186.058857
F 54.973134 16.721795 207.879453
F 54.363629 16.721795 229.700049
F 53.754125 16.721795 251.520646
F 60.458674 39.875053 11.494083
F 59.849169 39.875053 33.314680
F 59.239665 39.875053 55.135277
F 58.630161 39.875053 76.955874
F 58.020656 39.875053 98.776470
F 57.411152 39.875053 120.597066
F 56.801647 39.875053 142.417663
F 56.192143 39.875053 164.238259
F 55.582638 39.875053 186.058857
F 54.973134 39.875053 207.879453
F 54.363629 39.875053 229.700049
F 53.754125 39.875053 251.520646
F 60.458674 63.028310 11.494083
F 59.849169 63.028310 33.314680
F 59.239665 63.028310 55.135277
F 58.630161 63.028310 76.955874
F 58.020656 63.028310 98.776470
F 57.411152 63.028310 120.597066
F 56.801647 63.028310 142.417663
F 56.192143 63.028310 164.238259
F 55.582638 63.028310 186.058857
F 54.973134 63.028310 207.879453
F 54.363629 63.028310 229.700049
F 53.754125 63.028310 251.520646
F 15.917538 1.286291 10.249937
F 15.308033 1.286291 32.070533
F 14.698529 1.286291 53.891130
F 14.089024 1.286291 75.711726
F 13.479520 1.286291 97.532322
F 12.870015 1.286291 119.352920
F 12.260511 1.286291 141.173516
F 11.651006 1.286291 162.994113
F 11.041502 1.286291 184.814709
F 10.431998 1.286291 206.635305
F 9.822493 1.286291 228.455902
F 9.212989 1.286291 250.276498
F 15.917538 24.439548 10.249937
F 15.308033 24.439548 32.070533
F 14.698529 24.439548 53.891130
F 14.089024 24.439548 75.711726
F 13.479520 24.439548 97.532322
[truncated: 2,053,863 more chars]
