# Supplementary material for: Molecular-resolution imaging of ice crystallized from liquid water by cryogenic liquid-cell TEM
Source: Nat Commun. 2025 Sep 25;16:8342. doi: 10.1038/s41467-025-62451-0 (PMC12462463; doi:10.1038/s41467-025-62451-0)
Supplement: Supplementary file 9 — Supplementary Data 1 [file 41467_2025_62451_MOESM9_ESM.zip › supercell_5_3_12/1.6/minimized.xyz]

75213
F75213
F 7.223884 1.295882 2.772840
F 6.611622 1.291824 24.562100
F 33.353492 1.287288 25.314268
F 7.223884 9.019614 2.772841
F 6.611622 9.015556 24.562100
F 33.353492 9.011020 25.314268
F 7.223884 16.743352 2.772840
F 6.611622 16.739293 24.562100
F 33.353492 16.734757 25.314268
F 16.134417 1.290685 3.027840
F 15.523224 1.287288 24.816223
F 16.134417 9.014417 3.027840
F 15.523224 9.011020 24.816223
F 16.134417 16.738155 3.027840
F 15.523224 16.734757 24.816224
F 25.049551 1.290685 3.276863
F 24.438359 1.287287 25.065245
F 25.049551 9.014417 3.276863
F 24.438359 9.011019 25.065246
F 25.049551 16.738155 3.276863
F 24.438359 16.734757 25.065246
F 7.119882 3.857353 6.364252
F 6.509945 3.857331 28.201685
F 33.251816 3.861866 28.953853
F 7.119882 11.581085 6.364252
F 6.509945 11.581063 28.201685
F 33.251816 11.585599 28.953853
F 7.119882 19.304823 6.364253
F 6.509945 19.304801 28.201685
F 33.251816 19.309337 28.953853
F 16.031520 3.861867 6.618404
F 15.421547 3.861866 28.455808
F 16.031520 11.585599 6.618404
F 15.421547 11.585599 28.455808
F 16.031520 19.309337 6.618404
F 15.421547 19.309337 28.455809
F 24.946657 3.861867 6.867427
F 24.336684 3.861867 28.704831
F 24.946657 11.585600 6.867427
F 24.336684 11.585600 28.704831
F 24.946657 19.309338 6.867427
F 24.336684 19.309338 28.704831
F 7.195411 3.858070 3.646464
F 6.585914 3.857330 25.482388
F 33.328074 3.861866 26.224164
F 7.195411 11.581802 3.646464
F 6.585914 11.581063 25.482388
F 33.328075 11.585599 26.224164
F 7.195411 19.305540 3.646463
F 6.585914 19.304801 25.482388
F 33.328075 19.309337 26.224164
F 16.107358 3.862171 3.890790
F 15.497806 3.861866 25.726120
F 16.107358 11.585903 3.890790
F 15.497806 11.585599 25.726119
F 16.107357 19.309642 3.890789
F 15.497806 19.309337 25.726120
F 25.022493 3.862171 4.139811
F 24.412942 3.861867 25.975142
F 25.022493 11.585904 4.139811
F 24.412942 11.585600 25.975141
F 25.022493 19.309642 4.139811
F 24.412942 19.309337 25.975142
F 7.474803 1.678599 0.234552
F 6.687567 1.291824 21.842803
F 33.429728 1.287288 22.584579
F 7.474803 9.402331 0.234552
F 6.687567 9.015556 21.842802
F 33.429728 9.011020 22.584579
F 7.474802 17.126069 0.234551
F 6.687567 16.739294 21.842802
F 33.429728 16.734758 22.584578
F 16.386942 1.672363 0.484749
F 15.599459 1.287288 22.086534
F 16.386942 9.396095 0.484749
F 15.599459 9.011020 22.086534
F 16.386941 17.119832 0.484748
F 15.599459 16.734757 22.086534
F 25.302076 1.672362 0.733771
F 24.514594 1.287287 22.335556
F 25.302076 9.396094 0.733771
F 24.514594 9.011019 22.335556
F 25.302075 17.119831 0.733770
F 24.514594 16.734756 22.335556
F 9.418634 7.722294 3.705078
F 8.809037 7.722068 25.540440
F 9.418634 15.446029 3.705078
F 8.809037 15.445803 25.540439
F 31.226362 15.447467 21.612426
F 31.226362 7.723732 21.612426
F 18.336143 7.724037 3.953045
F 17.726592 7.723732 25.788375
F 18.336143 15.447772 3.953045
F 17.726592 15.447467 25.788375
F 22.311226 0.000000 21.363404
F 22.311225 15.447468 21.363405
F 27.251279 7.724037 4.202067
F 26.641727 7.723732 26.037397
F 27.251279 15.447773 4.202067
F 26.641727 15.447468 26.037396
F 27.251279 0.000305 4.202067
F 26.641727 0.000001 26.037397
F 9.700592 5.534227 0.297847
F 8.910686 5.150819 21.900854
F 9.700592 13.257962 0.297847
F 8.910686 12.874553 21.900854
F 9.700592 20.981699 0.297847
F 8.910686 20.598291 21.900854
F 18.615722 5.534230 0.547004
F 17.828240 5.149153 22.148789
F 18.615722 13.257964 0.547003
F 17.828240 12.872888 22.148789
F 18.615722 20.981702 0.547004
F 17.828240 20.596626 22.148789
F 27.530861 5.534226 0.796026
F 26.743378 5.149153 22.397811
F 27.530861 13.257961 0.796026
F 26.743378 12.872887 22.397811
F 27.530861 20.981699 0.796026
F 26.743378 20.596626 22.397811
F 9.445758 5.154215 2.839861
F 8.834515 5.150818 24.628236
F 9.445758 12.877950 2.839862
F 8.834515 12.874553 24.628236
F 9.445758 20.601688 2.839861
F 8.834515 20.598291 24.628236
F 18.363198 5.152551 3.090096
F 17.752006 5.149153 24.878478
F 18.363198 12.876285 3.090096
F 17.752006 12.872888 24.878479
F 18.363198 20.600023 3.090096
F 17.752006 20.596626 24.878479
F 27.278334 5.152550 3.339117
F 26.667141 5.149153 25.127501
F 27.278334 12.876285 3.339118
F 26.667141 12.872888 25.127501
F 27.278334 20.600023 3.339118
F 26.667141 20.596625 25.127501
F 9.342816 7.722068 6.430414
F 8.732843 7.722067 28.267821
F 9.342816 15.445803 6.430415
F 8.732843 15.445803 28.267821
F 22.311226 7.723733 21.363404
F 13.396091 23.171204 21.114381
F 9.342816 23.169541 6.430415
F 8.732843 23.169540 28.267821
F 18.260305 7.723733 6.680659
F 17.650333 7.723732 28.518063
F 18.260305 15.447468 6.680660
F 17.650333 15.447468 28.518064
F 13.396091 15.447466 21.114381
F 13.396091 7.723731 21.114381
F 27.175442 7.723733 6.929682
F 26.565469 7.723733 28.767086
F 27.175442 15.447468 6.929683
F 26.565469 15.447468 28.767087
F 27.175442 0.000001 6.929682
F 26.565469 0.000001 28.767086
F 11.676717 1.290589 2.903392
F 11.065521 1.287195 24.691775
F 11.676717 9.014321 2.903392
F 11.065521 9.010927 24.691775
F 11.676717 16.738059 2.903392
F 11.065521 16.734664 24.691776
F 20.591984 1.290685 3.152351
F 19.980791 1.287287 24.940734
F 20.591984 9.014417 3.152351
F 19.980791 9.011020 24.940734
F 20.591983 16.738155 3.152351
F 19.980791 16.734757 24.940734
F 29.507120 1.290685 3.401373
F 28.895927 1.287287 25.189757
F 29.507120 9.014417 3.401373
F 28.895927 9.011020 25.189757
F 29.507120 16.738155 3.401373
F 28.895927 16.734757 25.189757
F 11.573816 3.861960 6.493956
F 10.963844 3.861960 28.331360
F 11.573817 11.585693 6.493956
F 10.963844 11.585692 28.331360
F 11.573817 19.309430 6.493956
F 10.963844 19.309430 28.331360
F 20.489087 3.861867 6.742915
F 19.879114 3.861867 28.580320
F 20.489087 11.585600 6.742915
F 19.879114 11.585599 28.580320
F 20.489087 19.309338 6.742916
F 19.879114 19.309338 28.580320
F 29.404225 3.861866 6.991937
F 28.794251 3.861866 28.829341
F 29.404225 11.585599 6.991937
F 28.794251 11.585599 28.829341
F 29.404225 19.309338 6.991937
F 28.794251 19.309337 28.829342
F 11.649656 3.862265 3.766213
F 11.040107 3.861960 25.601538
F 11.649656 11.585997 3.766213
F 11.040107 11.585692 25.601537
F 11.649656 19.309736 3.766212
F 11.040107 19.309431 25.601537
F 20.564924 3.862171 4.015301
F 19.955373 3.861867 25.850631
F 20.564924 11.585904 4.015300
F 19.955373 11.585600 25.850630
F 20.564924 19.309642 4.015301
F 19.955373 19.309337 25.850630
F 29.480061 3.862170 4.264323
F 28.870509 3.861866 26.099653
F 29.480060 11.585903 4.264323
F 28.870509 11.585599 26.099653
F 29.480060 19.309642 4.264323
F 28.870510 19.309337 26.099652
F 11.929376 1.672361 0.360240
F 11.141759 1.287195 21.961952
F 11.929376 9.396093 0.360240
F 11.141759 9.010927 21.961952
F 11.929375 17.119831 0.360240
F 11.141759 16.734664 21.961952
F 20.844508 1.672363 0.609260
F 20.057026 1.287287 22.211045
F 20.844509 9.396095 0.609260
F 20.057026 9.011019 22.211045
F 20.844508 17.119833 0.609259
F 20.057026 16.734757 22.211044
F 29.759645 1.672361 0.858282
F 28.972163 1.287287 22.460067
F 29.759645 9.396092 0.858282
F 28.972163 9.011019 22.460067
F 29.759644 17.119830 0.858281
F 28.972163 16.734757 22.460066
F 13.878576 7.724035 3.828536
F 13.269025 7.723731 25.663865
F 13.878576 15.447770 3.828535
F 13.269025 15.447466 25.663864
F 31.328033 20.596626 17.972841
F 31.328033 12.872888 17.972841
F 22.793710 7.724037 4.077556
F 22.184159 7.723732 25.912886
F 22.793710 15.447773 4.077555
F 22.184159 15.447468 25.912885
F 22.793710 0.000305 4.077556
F 22.184159 0.000001 25.912886
F 31.708845 7.724037 4.326578
F 31.099294 7.723732 26.161909
F 31.708845 15.447772 4.326578
F 31.099294 15.447467 26.161908
F 31.328033 5.149154 17.972841
F 22.412899 20.596625 17.723819
F 14.158157 5.534228 0.422493
F 13.370673 5.149155 22.024280
F 14.158156 13.257963 0.422493
F 13.370673 12.872890 22.024279
F 14.158157 20.981701 0.422492
F 13.370673 20.596627 22.024279
F 23.073291 5.534229 0.671515
F 22.285808 5.149153 22.273300
F 23.073290 13.257963 0.671514
F 22.285809 12.872887 22.273300
F 23.073291 20.981701 0.671515
F 22.285809 20.596625 22.273299
F 31.988427 5.534227 0.920537
F 31.200944 5.149154 22.522323
F 31.988427 13.257961 0.920537
F 31.200944 12.872888 22.522323
F 31.988426 20.981699 0.920537
F 31.200944 20.596626 22.522323
F 13.905631 5.152552 2.965584
F 13.294439 5.149155 24.753966
F 13.905631 12.876286 2.965583
F 13.294439 12.872889 24.753967
F 13.905631 20.600025 2.965583
F 13.294439 20.596628 24.753966
F 22.820766 5.152550 3.214607
F 22.209573 5.149153 25.002990
F 22.820766 12.876285 3.214607
F 22.209573 12.872888 25.002991
F 22.820766 20.600023 3.214607
F 22.209573 20.596625 25.002990
F 31.735900 5.152551 3.463628
F 31.124708 5.149154 25.252012
F 31.735900 12.876285 3.463628
F 31.124708 12.872888 25.252012
F 31.735900 20.600023 3.463629
F 31.124708 20.596626 25.252012
F 13.802738 7.723731 6.556147
F 13.192766 7.723731 28.393552
F 13.802738 15.447467 6.556148
F 13.192766 15.447466 28.393552
F 22.412899 12.872888 17.723820
F 22.412899 5.149153 17.723819
F 13.802738 23.171204 6.556147
F 13.192766 23.171204 28.393552
F 22.717873 7.723733 6.805171
F 22.107900 7.723733 28.642575
F 22.717873 15.447468 6.805171
F 22.107899 15.447468 28.642576
F 22.717873 0.000001 6.805171
F 22.107900 0.000000 28.642575
F 31.633009 7.723733 7.054192
F 31.023036 7.723732 28.891597
F 31.633009 15.447468 7.054193
F 31.023036 15.447467 28.891597
F 13.497764 20.596628 17.474795
F 13.497764 12.872889 17.474796
F 7.018273 1.291824 10.003759
F 6.408296 1.291824 31.841270
F 33.150166 1.287288 32.593438
F 7.018273 9.015556 10.003759
F 6.408296 9.015556 31.841270
F 33.150166 9.011020 32.593438
F 7.018273 16.739293 10.003759
F 6.408296 16.739293 31.841270
F 33.150166 16.734757 32.593438
F 15.929876 1.287288 10.257882
F 15.319899 1.287288 32.095393
F 15.929876 9.011020 10.257882
F 15.319899 9.011020 32.095393
F 15.929876 16.734757 10.257883
F 15.319899 16.734757 32.095394
F 24.845010 1.287287 10.506905
F 24.235033 1.287287 32.344416
F 24.845010 9.011019 10.506905
F 24.235033 9.011019 32.344416
F 24.845010 16.734757 10.506906
F 24.235033 16.734757 32.344416
F 6.916596 3.857330 13.643342
F 6.916596 11.581063 13.643343
F 6.916596 19.304801 13.643343
F 15.828198 3.861866 13.897466
F 15.828198 11.585599 13.897467
F 15.828198 19.309337 13.897466
F 24.743335 3.861867 14.146489
F 24.743335 11.585600 14.146489
F 24.743335 19.309338 14.146490
F 6.992565 3.857330 10.924046
F 6.382588 3.857330 32.761558
F 6.992565 11.581063 10.924046
F 6.382588 11.581063 32.761557
F 6.992565 19.304801 10.924046
F 6.382588 19.304801 32.761557
F 15.904458 3.861866 11.167778
F 15.904458 11.585599 11.167778
F 15.904458 19.309337 11.167777
F 24.819593 3.861867 11.416800
F 24.819593 11.585600 11.416799
F 24.819593 19.309337 11.416799
F 7.094218 1.291824 7.284463
F 6.484241 1.291824 29.121972
F 33.226402 1.287288 29.863749
F 7.094218 9.015556 7.284463
F 6.484241 9.015556 29.121973
F 33.226402 9.011020 29.863749
F 7.094218 16.739294 7.284462
F 6.484241 16.739294 29.121972
F 33.226402 16.734758 29.863749
F 16.006111 1.287288 7.528196
F 15.396134 1.287288 29.365704
F 16.006111 9.011020 7.528196
F 15.396134 9.011020 29.365704
F 16.006111 16.734757 7.528195
F 15.396134 16.734757 29.365704
F 24.921245 1.287287 7.777218
F 24.311269 1.287287 29.614726
F 24.921245 9.011019 7.777218
F 24.311269 9.011019 29.614726
F 24.921245 16.734757 7.777217
F 24.311269 16.734756 29.614725
F 9.215689 7.722068 10.982098
F 9.215689 15.445803 10.982098
F 13.497764 5.149155 17.474795
F 18.133243 7.723732 11.230033
F 18.133243 15.447467 11.230033
F 31.404270 20.596626 15.243152
F 27.048379 7.723732 11.479056
F 27.048379 15.447468 11.479055
F 27.048378 0.000001 11.479056
F 9.317338 5.150819 7.342516
F 8.707361 5.150819 29.180025
F 9.317338 12.874553 7.342515
F 8.707361 12.874553 29.180024
F 9.317338 20.598291 7.342516
F 8.707361 20.598291 29.180024
F 18.234891 5.149153 7.590451
F 17.624915 5.149153 29.427960
F 18.234891 12.872888 7.590450
F 17.624915 12.872888 29.427959
F 18.234891 20.596626 7.590451
F 17.624915 20.596626 29.427960
F 27.150029 5.149153 7.839473
F 26.540052 5.149153 29.676982
F 27.150029 12.872887 7.839472
F 26.540052 12.872887 29.676981
F 27.150029 20.596626 7.839473
F 26.540052 20.596626 29.676981
F 9.241167 5.150818 10.069894
F 8.631190 5.150818 31.907406
F 9.241167 12.874553 10.069895
F 8.631190 12.874553 31.907406
F 9.241167 20.598291 10.069895
F 8.631190 20.598291 31.907406
F 18.158657 5.149153 10.320138
F 17.548680 5.149153 32.157648
F 18.158657 12.872888 10.320138
F 17.548680 12.872888 32.157649
F 18.158657 20.596626 10.320138
F 17.548680 20.596626 32.157649
F 27.073793 5.149153 10.569160
F 26.463816 5.149153 32.406672
F 27.073793 12.872888 10.569160
F 26.463816 12.872888 32.406672
F 27.073792 20.596626 10.569160
F 26.463816 20.596626 32.406672
F 9.139495 7.722067 13.709479
F 9.139494 15.445803 13.709479
F 31.404270 12.872888 15.243152
F 9.139494 23.169540 13.709479
F 18.056984 7.723732 13.959722
F 18.056984 15.447468 13.959722
F 31.404270 5.149154 15.243152
F 26.972120 7.723733 14.208745
F 26.972120 15.447468 14.208746
F 26.972120 0.000001 14.208745
F 11.472172 1.287195 10.133435
F 10.862194 1.287195 31.970945
F 11.472172 9.010927 10.133435
F 10.862194 9.010926 31.970945
F 11.472172 16.734664 10.133435
F 10.862195 16.734664 31.970946
F 20.387442 1.287287 10.382393
F 19.777465 1.287287 32.219905
F 20.387442 9.011020 10.382393
F 19.777466 9.011020 32.219905
F 20.387442 16.734757 10.382394
F 19.777465 16.734757 32.219905
F 29.302578 1.287287 10.631416
F 28.692601 1.287287 32.468927
F 29.302578 9.011020 10.631416
F 28.692601 9.011020 32.468927
F 29.302578 16.734757 10.631416
F 28.692601 16.734757 32.468927
F 11.370495 3.861960 13.773019
F 11.370495 11.585692 13.773019
F 11.370495 19.309430 13.773019
F 20.285765 3.861867 14.021978
F 20.285765 11.585600 14.021978
F 20.285765 19.309338 14.021978
F 29.200903 3.861866 14.271000
F 29.200903 11.585599 14.271000
F 29.200903 19.309337 14.271000
F 11.446758 3.861960 11.043196
F 11.446758 11.585692 11.043196
F 11.446758 19.309431 11.043195
F 20.362024 3.861867 11.292289
F 20.362025 11.585600 11.292289
F 20.362025 19.309337 11.292289
F 29.277161 3.861866 11.541311
F 29.277161 11.585599 11.541311
F 29.277161 19.309337 11.541311
F 11.548410 1.287195 7.403614
F 10.938434 1.287195 29.241122
F 11.548410 9.010927 7.403614
F 10.938434 9.010927 29.241122
F 11.548410 16.734664 7.403613
F 10.938434 16.734664 29.241122
F 20.463677 1.287287 7.652706
F 19.853700 1.287287 29.490215
F 20.463677 9.011019 7.652706
F 19.853700 9.011019 29.490215
F 20.463677 16.734757 7.652706
F 19.853700 16.734757 29.490215
F 29.378814 1.287287 7.901729
F 28.768837 1.287287 29.739237
F 29.378814 9.011019 7.901729
F 28.768837 9.011019 29.739237
F 29.378814 16.734757 7.901728
F 28.768837 16.734757 29.739236
F 13.675676 7.723731 11.105524
F 13.675676 15.447466 11.105523
F 22.489134 20.596625 14.994128
F 22.590810 7.723732 11.354544
F 22.590811 15.447468 11.354544
F 22.590811 0.000001 11.354544
F 31.505945 7.723732 11.603567
F 31.505945 15.447467 11.603566
F 22.489134 12.872887 14.994129
F 13.777324 5.149154 7.465941
F 13.167348 5.149155 29.303450
F 13.777324 12.872890 7.465940
F 13.167348 12.872890 29.303450
F 13.777324 20.596627 7.465941
F 13.167348 20.596627 29.303449
F 22.692460 5.149153 7.714962
F 22.082483 5.149153 29.552470
F 22.692460 12.872887 7.714961
F 22.082483 12.872887 29.552469
F 22.692460 20.596625 7.714962
F 22.082483 20.596625 29.552470
F 31.607595 5.149154 7.963985
F 30.997619 5.149154 29.801494
F 31.607595 12.872888 7.963984
F 30.997619 12.872888 29.801493
F 31.607595 20.596626 7.963985
F 30.997619 20.596626 29.801493
F 13.701090 5.149155 10.195625
F 13.091113 5.149155 32.033137
F 13.701090 12.872889 10.195625
F 13.091113 12.872889 32.033138
F 13.701090 20.596628 10.195626
F 13.091113 20.596627 32.033137
F 22.616224 5.149153 10.444649
F 22.006247 5.149153 32.282160
F 22.616224 12.872888 10.444649
F 22.006247 12.872888 32.282161
F 22.616224 20.596625 10.444650
F 22.006247 20.596625 32.282160
F 31.531359 5.149153 10.693670
F 30.921382 5.149154 32.531182
F 31.531359 12.872888 10.693671
F 30.921382 12.872888 32.531182
F 31.531359 20.596626 10.693671
F 30.921382 20.596626 32.531182
F 13.599417 7.723731 13.835211
F 13.599417 15.447466 13.835211
F 22.489134 5.149153 14.994129
F 13.599417 23.171204 13.835211
F 22.514551 7.723733 14.084234
F 22.514551 15.447468 14.084234
F 22.514551 0.000000 14.084234
F 31.429687 7.723732 14.333255
F 31.429687 15.447467 14.333256
F 13.573999 20.596627 14.745108
F 6.814947 1.291824 17.282928
F 6.814947 9.015556 17.282928
F 6.814947 16.739293 17.282929
F 15.726551 1.287288 17.537052
F 15.726551 9.011020 17.537052
F 15.726550 16.734757 17.537052
F 24.641684 1.287287 17.786074
F 24.641684 9.011019 17.786074
F 24.641684 16.734757 17.786075
F 6.713271 3.857330 20.922514
F 6.713271 11.581063 20.922514
F 6.713271 19.304801 20.922514
F 15.624872 3.861866 21.176637
F 15.624872 11.585599 21.176637
F 15.624872 19.309337 21.176638
F 24.540009 3.861867 21.425659
F 24.540009 11.585600 21.425659
F 24.540009 19.309338 21.425660
F 6.789239 3.857330 18.203217
F 6.789239 11.581063 18.203217
F 6.789239 19.304801 18.203217
F 15.701132 3.861866 18.446948
F 15.701132 11.585599 18.446948
F 15.701132 19.309337 18.446948
F 24.616268 3.861867 18.695970
F 24.616268 11.585600 18.695970
F 24.616268 19.309337 18.695970
F 6.890892 1.291824 14.563631
F 6.890893 9.015555 14.563631
F 6.890893 16.739294 14.563631
F 15.802785 1.287288 14.807363
F 15.802785 9.011020 14.807363
F 15.802785 16.734757 14.807363
F 24.717920 1.287287 15.056384
F 24.717920 9.011019 15.056384
F 24.717920 16.734757 15.056385
F 9.012363 7.722068 18.261269
F 9.012363 15.445803 18.261269
F 13.573999 12.872890 14.745108
F 17.929918 7.723732 18.509204
F 17.929918 15.447467 18.509203
F 13.573999 5.149154 14.745108
F 26.845053 7.723732 18.758226
F 26.845053 15.447468 18.758226
F 26.845053 0.000001 18.758226
F 9.114012 5.150819 14.621683
F 9.114012 12.874553 14.621683
F 9.114012 20.598291 14.621683
F 18.031566 5.149154 14.869618
F 18.031566 12.872888 14.869618
F 18.031566 20.596626 14.869618
F 26.946703 5.149153 15.118640
F 26.946703 12.872887 15.118640
F 26.946703 20.596626 15.118640
F 9.037841 5.150818 17.349065
F 9.037841 12.874553 17.349065
F 9.037841 20.598291 17.349065
F 17.955331 5.149153 17.599307
F 17.955331 12.872888 17.599308
F 17.955331 20.596625 17.599308
F 26.870467 5.149153 17.848330
F 26.870467 12.872888 17.848330
F 26.870467 20.596626 17.848330
F 8.936168 7.722067 20.988650
F 8.936168 15.445803 20.988650
F 31.302620 15.447467 18.882738
F 8.936168 23.169540 20.988650
F 17.853658 7.723732 21.238892
F 17.853658 15.447468 21.238893
F 31.302620 7.723732 18.882738
F 26.768794 7.723733 21.487916
F 26.768794 15.447468 21.487916
F 26.768794 0.000001 21.487916
F 11.268846 1.287195 17.412604
F 11.268846 9.010926 17.412604
F 11.268846 16.734664 17.412605
F 20.184117 1.287287 17.661563
F 20.184117 9.011020 17.661563
F 20.184117 16.734757 17.661563
F 29.099253 1.287287 17.910586
F 29.099253 9.011020 17.910586
F 29.099253 16.734757 17.910586
F 11.167169 3.861960 21.052189
F 11.167169 11.585692 21.052189
F 11.167169 19.309430 21.052189
F 20.082440 3.861867 21.301149
F 20.082440 11.585600 21.301149
F 20.082440 19.309338 21.301149
F 28.997578 3.861866 21.550170
F 28.997578 11.585599 21.550171
F 28.997578 19.309337 21.550171
F 11.243432 3.861960 18.322366
F 11.243432 11.585692 18.322366
F 11.243432 19.309431 18.322366
F 20.158699 3.861867 18.571460
F 20.158699 11.585600 18.571460
F 20.158699 19.309337 18.571459
F 29.073835 3.861866 18.820482
F 29.073835 11.585599 18.820482
F 29.073835 19.309337 18.820482
F 11.345085 1.287195 14.682781
F 11.345085 9.010927 14.682781
F 11.345085 16.734664 14.682781
F 20.260351 1.287287 14.931874
F 20.260351 9.011019 14.931874
F 20.260351 16.734757 14.931873
F 29.175489 1.287287 15.180896
F 29.175489 9.011019 15.180896
F 29.175489 16.734757 15.180895
F 13.472351 7.723731 18.384694
F 13.472350 15.447466 18.384694
F 22.387485 0.000001 18.633715
F 22.387485 7.723732 18.633715
F 22.387485 15.447468 18.633715
F 9.418634 23.169767 3.705078
F 8.809037 23.169541 25.540440
F 9.215689 23.169541 10.982098
F 9.012363 23.169541 18.261268
F 18.336143 0.000304 3.953045
F 13.878576 0.000303 3.828535
F 31.708845 0.000304 4.326578
F 17.650333 23.171205 28.518063
F 13.269025 23.171204 25.663865
F 31.099294 23.171205 26.161909
F 18.133243 23.171205 11.230033
F 18.056984 23.171205 13.959722
F 13.675676 23.171204 11.105524
F 31.505945 23.171205 11.603567
F 13.472351 23.171204 18.384694
F 31.302620 23.171205 18.882738
F 18.260305 0.000000 6.680659
F 31.633009 0.000000 7.054192
F 6.001644 1.291824 46.399610
F 32.743515 1.287288 47.151778
F 6.001644 9.015556 46.399610
F 32.743515 9.011020 47.151778
F 6.001644 16.739293 46.399611
F 32.743515 16.734757 47.151779
F 14.913248 1.287288 46.653734
F 14.913248 9.011020 46.653734
F 14.913248 16.734757 46.653734
F 23.828382 1.287287 46.902757
F 23.828382 9.011019 46.902757
F 23.828382 16.734757 46.902757
F 5.899968 3.857331 50.039195
F 32.641839 3.861866 50.791363
F 5.899968 11.581063 50.039196
F 32.641839 11.585599 50.791363
F 5.899968 19.304801 50.039196
F 32.641839 19.309337 50.791364
F 14.811570 3.861866 50.293319
F 14.811570 11.585599 50.293319
F 14.811570 19.309336 50.293319
F 23.726706 3.861867 50.542341
F 23.726706 11.585600 50.542342
F 23.726706 19.309338 50.542342
F 5.975937 3.857330 47.319899
F 32.718098 3.861866 48.061676
F 5.975937 11.581063 47.319899
F 32.718098 11.585599 48.061675
F 5.975937 19.304801 47.319899
F 32.718098 19.309337 48.061675
F 14.887830 3.861866 47.563631
F 14.887830 11.585599 47.563630
F 14.887830 19.309337 47.563630
F 23.802965 3.861867 47.812653
F 23.802965 11.585600 47.812652
F 23.802965 19.309337 47.812652
F 6.077590 1.291824 43.680313
F 5.467613 1.291824 65.517824
F 32.819751 1.287288 44.422090
F 6.077590 9.015556 43.680313
F 5.467613 9.015556 65.517824
F 32.819751 9.011020 44.422090
F 6.077590 16.739294 43.680313
F 5.467613 16.739294 65.517824
F 32.819751 16.734758 44.422089
F 14.989482 1.287288 43.924045
F 14.989482 9.011020 43.924045
F 14.989482 16.734757 43.924044
F 23.904617 1.287287 44.173067
F 23.904617 9.011019 44.173067
F 23.904617 16.734756 44.173066
F 8.199060 7.722068 47.377951
F 8.199060 15.445803 47.377950
F 30.006408 15.447467 65.287449
F 17.116615 7.723732 47.625887
F 17.116615 15.447467 47.625886
F 30.616385 15.447467 43.449938
F 26.031751 7.723732 47.874908
F 26.031751 15.447468 47.874908
F 26.031751 0.000001 47.874908
F 8.300710 5.150819 43.738366
F 8.300710 12.874553 43.738365
F 8.300710 20.598291 43.738366
F 17.218263 5.149153 43.986301
F 17.218263 12.872888 43.986300
F 17.218263 20.596626 43.986301
F 26.133401 5.149153 44.235322
F 26.133401 12.872887 44.235322
F 26.133401 20.596626 44.235322
F 8.224539 5.150818 46.465747
F 8.224539 12.874553 46.465747
F 8.224539 20.598291 46.465747
F 17.142028 5.149153 46.715990
F 17.142028 12.872888 46.715990
F 17.142028 20.596626 46.715990
F 26.057165 5.149153 46.965012
F 26.057165 12.872888 46.965013
F 26.057165 20.596625 46.965012
F 8.122866 7.722067 50.105332
F 8.122866 15.445803 50.105332
F 30.006408 7.723732 65.287448
F 8.122866 23.169540 50.105332
F 17.040355 7.723732 50.355574
F 17.040355 15.447468 50.355575
F 30.616385 7.723732 43.449937
F 25.955492 7.723733 50.604597
F 25.955492 15.447468 50.604598
F 25.955492 0.000001 50.604597
F 10.455543 1.287195 46.529287
F 10.455543 9.010927 46.529287
F 10.455543 16.734664 46.529287
F 19.370814 1.287287 46.778246
F 19.370814 9.011020 46.778246
F 19.370814 16.734757 46.778246
F 28.285950 1.287287 47.027268
F 28.285950 9.011020 47.027268
F 28.285950 16.734757 47.027268
F 10.353866 3.861960 50.168871
F 10.353866 11.585692 50.168871
F 10.353866 19.309430 50.168872
F 19.269137 3.861867 50.417831
F 19.269137 11.585600 50.417831
F 19.269137 19.309338 50.417831
F 28.184275 3.861866 50.666853
F 28.184275 11.585599 50.666853
F 28.184275 19.309337 50.666853
F 10.430130 3.861960 47.439049
F 10.430130 11.585692 47.439048
F 10.430130 19.309431 47.439048
F 19.345397 3.861867 47.688142
F 19.345397 11.585600 47.688142
F 19.345397 19.309337 47.688141
F 28.260532 3.861866 47.937164
F 28.260532 11.585599 47.937164
F 28.260532 19.309337 47.937164
F 10.531782 1.287195 43.799463
F 10.531782 9.010927 43.799463
F 10.531782 16.734664 43.799462
F 19.447049 1.287287 44.048556
F 19.447049 9.011019 44.048556
F 19.447049 16.734757 44.048556
F 28.362186 1.287287 44.297578
F 28.362186 9.011019 44.297579
F 28.362186 16.734757 44.297578
F 12.659048 7.723731 47.501376
F 12.659048 15.447466 47.501376
F 21.091272 0.000000 65.038426
F 21.574182 7.723732 47.750397
F 21.574182 15.447468 47.750396
F 21.574182 0.000000 47.750397
F 30.489317 7.723732 47.999420
F 30.489317 15.447467 47.999420
F 21.701248 0.000000 43.200915
F 12.760697 5.149154 43.861790
F 12.760697 12.872890 43.861790
F 12.760697 20.596627 43.861790
F 21.675832 5.149153 44.110811
F 21.675832 12.872887 44.110810
F 21.675832 20.596625 44.110811
F 30.590967 5.149154 44.359834
F 30.590968 12.872888 44.359834
F 30.590967 20.596626 44.359834
F 12.684462 5.149155 46.591478
F 12.684462 12.872889 46.591478
F 12.684462 20.596628 46.591478
F 21.599596 5.149153 46.840501
F 21.599596 12.872888 46.840501
F 21.599596 20.596625 46.840502
F 30.514731 5.149154 47.089523
F 30.514731 12.872888 47.089523
F 30.514731 20.596626 47.089523
F 12.582788 7.723731 50.231063
F 12.582788 15.447466 50.231063
F 21.091272 15.447468 65.038427
F 12.582788 23.171204 50.231063
F 21.497923 7.723733 50.480086
F 21.497923 15.447468 50.480087
F 21.497923 0.000000 50.480086
F 30.413059 7.723732 50.729108
F 30.413059 15.447467 50.729109
F 21.701248 15.447468 43.200915
F 5.798319 1.291824 53.678780
F 32.540190 1.287288 54.430948
F 5.798319 9.015556 53.678780
F 32.540190 9.011020 54.430948
F 5.798319 16.739293 53.678781
F 32.540190 16.734757 54.430949
F 14.709922 1.287288 53.932905
F 14.709922 9.011020 53.932905
F 14.709922 16.734757 53.932905
F 23.625056 1.287287 54.181927
F 23.625056 9.011019 54.181927
F 23.625056 16.734757 54.181927
F 6.306620 3.857330 35.480854
F 5.696643 3.857331 57.318365
F 33.048491 3.861866 36.233022
F 32.438514 3.861866 58.070533
F 6.306620 11.581063 35.480854
F 5.696643 11.581063 57.318365
F 33.048491 11.585599 36.233022
F 32.438514 11.585599 58.070533
F 6.306620 19.304801 35.480855
F 5.696643 19.304801 57.318365
F 33.048491 19.309337 36.233023
F 32.438514 19.309337 58.070533
F 15.218221 3.861866 35.734977
F 14.608244 3.861866 57.572489
F 15.218221 11.585599 35.734977
F 14.608244 11.585599 57.572489
F 15.218221 19.309337 35.734978
F 14.608244 19.309336 57.572489
F 24.133358 3.861867 35.984000
F 23.523381 3.861867 57.821512
F 24.133358 11.585600 35.984001
F 23.523381 11.585600 57.821512
F 24.133358 19.309338 35.984001
F 23.523381 19.309338 57.821512
F 5.772611 3.857330 54.599068
F 33.124749 3.861866 33.503334
F 32.514772 3.861866 55.340845
F 5.772611 11.581063 54.599068
F 33.124749 11.585599 33.503334
F 32.514772 11.585599 55.340845
F 5.772611 19.304801 54.599068
F 33.124749 19.309337 33.503334
F 32.514772 19.309337 55.340844
F 15.294481 3.861866 33.005289
F 14.684504 3.861866 54.842800
F 15.294481 11.585599 33.005289
F 14.684504 11.585599 54.842800
F 15.294481 19.309337 33.005289
F 14.684504 19.309337 54.842800
F 24.209616 3.861867 33.254311
F 23.599639 3.861867 55.091823
F 24.209616 11.585600 33.254311
F 23.599639 11.585600 55.091822
F 24.209616 19.309337 33.254311
F 23.599639 19.309337 55.091822
F 5.874264 1.291824 50.959483
F 32.616426 1.287288 51.701260
F 5.874264 9.015556 50.959483
F 32.616426 9.011020 51.701260
F 5.874264 16.739294 50.959483
F 32.616426 16.734758 51.701259
F 14.786157 1.287288 51.203216
F 14.786157 9.011020 51.203216
F 14.786157 16.734757 51.203215
F 23.701292 1.287287 51.452237
F 23.701292 9.011019 51.452237
F 23.701292 16.734756 51.452236
F 8.605711 7.722068 32.819610
F 7.995735 7.722068 54.657121
F 8.605711 15.445803 32.819609
F 7.995735 15.445803 54.657120
F 21.091272 7.723733 65.038426
F 21.701249 7.723733 43.200915
F 17.523267 7.723732 33.067545
F 16.913289 7.723732 54.905057
F 17.523267 15.447467 33.067544
F 16.913289 15.447467 54.905056
F 12.176137 23.171204 64.789403
F 12.786114 23.171204 42.951892
F 26.438402 7.723732 33.316567
F 25.828425 7.723732 55.154078
F 26.438402 15.447468 33.316566
F 25.828425 15.447468 55.154077
F 26.438402 0.000001 33.316567
F 25.828425 0.000001 55.154078
F 8.097384 5.150819 51.017536
F 8.097384 12.874553 51.017535
F 8.097384 20.598291 51.017536
F 17.014938 5.149153 51.265471
F 17.014938 12.872888 51.265471
F 17.014937 20.596626 51.265470
F 25.930076 5.149153 51.514493
F 25.930076 12.872887 51.514492
F 25.930076 20.596626 51.514492
F 8.021213 5.150818 53.744917
F 8.021213 12.874553 53.744917
F 8.021213 20.598291 53.744917
F 16.938703 5.149154 53.995160
F 16.938703 12.872888 53.995160
F 16.938703 20.596626 53.995160
F 25.853839 5.149153 54.244182
F 25.853839 12.872888 54.244183
F 25.853839 20.596625 54.244182
F 8.529517 7.722067 35.546990
F 7.919541 7.722067 57.384501
F 8.529517 15.445803 35.546991
F 7.919541 15.445803 57.384502
F 12.176137 15.447466 64.789403
F 12.786114 15.447466 42.951892
F 8.529517 23.169540 35.546990
F 7.919541 23.169540 57.384501
F 17.447007 7.723732 35.797233
F 16.837030 7.723732 57.634745
F 17.447006 15.447468 35.797233
F 16.837030 15.447468 57.634745
F 12.176137 7.723731 64.789403
F 12.786114 7.723731 42.951892
F 26.362143 7.723733 36.046256
F 25.752167 7.723733 57.883767
F 26.362143 15.447468 36.046257
F 25.752166 15.447468 57.883767
F 26.362143 0.000001 36.046256
F 25.752166 0.000001 57.883767
F 10.252218 1.287195 53.808457
F 10.252218 9.010927 53.808457
F 10.252218 16.734664 53.808457
F 19.167488 1.287287 54.057416
F 19.167488 9.011020 54.057416
F 19.167488 16.734757 54.057416
F 28.082624 1.287287 54.306438
F 28.082624 9.011020 54.306438
F 28.082624 16.734757 54.306439
F 10.760517 3.861960 35.610529
F 10.150541 3.861960 57.448041
F 10.760518 11.585692 35.610530
F 10.150541 11.585692 57.448041
F 10.760518 19.309430 35.610530
F 10.150541 19.309430 57.448041
F 19.675788 3.861867 35.859489
F 19.065811 3.861867 57.697000
F 19.675788 11.585600 35.859489
F 19.065811 11.585600 57.697000
F 19.675788 19.309338 35.859490
F 19.065811 19.309338 57.697001
F 28.590926 3.861866 36.108511
F 27.980949 3.861866 57.946022
F 28.590926 11.585599 36.108511
F 27.980949 11.585599 57.946022
F 28.590926 19.309337 36.108511
F 27.980949 19.309337 57.946023
F 10.836781 3.861960 32.880707
F 10.226804 3.861960 54.718219
F 10.836781 11.585692 32.880707
F 10.226804 11.585692 54.718218
F 10.836781 19.309431 32.880707
F 10.226804 19.309430 54.718218
F 19.752048 3.861867 33.129800
F 19.142071 3.861867 54.967311
F 19.752048 11.585600 33.129800
F 19.142071 11.585600 54.967311
F 19.752048 19.309337 33.129800
F 19.142071 19.309337 54.967311
F 28.667184 3.861866 33.378822
F 28.057207 3.861866 55.216334
F 28.667183 11.585599 33.378822
F 28.057207 11.585599 55.216333
F 28.667183 19.309337 33.378822
F 28.057207 19.309337 55.216333
F 10.328456 1.287195 51.078633
F 10.328456 9.010927 51.078633
F 10.328456 16.734664 51.078633
F 19.243723 1.287287 51.327726
F 19.243723 9.011019 51.327726
F 19.243724 16.734757 51.327725
F 28.158860 1.287287 51.576749
F 28.158860 9.011019 51.576749
F 28.158860 16.734757 51.576749
F 13.065699 7.723731 32.943035
F 12.455722 7.723731 54.780546
F 13.065699 15.447466 32.943034
F 12.455722 15.447466 54.780545
F 30.108080 20.596626 61.647863
F 30.718057 20.596626 39.810352
F 21.980833 7.723732 33.192056
F 21.370857 7.723732 55.029566
F 21.980833 15.447468 33.192055
F 21.370857 15.447468 55.029566
F 21.980833 0.000000 33.192056
F 21.370857 0.000001 55.029566
F 30.895968 7.723732 33.441079
F 30.285991 7.723732 55.278590
F 30.895968 15.447467 33.441078
F 30.285991 15.447467 55.278589
F 30.108079 12.872888 61.647863
F 30.718057 12.872888 39.810352
F 12.557370 5.149154 51.140961
F 12.557370 12.872890 51.140960
F 12.557370 20.596627 51.140961
F 21.472506 5.149153 51.389982
F 21.472506 12.872887 51.389981
F 21.472506 20.596625 51.389982
F 30.387642 5.149154 51.639004
F 30.387642 12.872888 51.639004
F 30.387642 20.596626 51.639004
F 12.481136 5.149155 53.870648
F 12.481136 12.872889 53.870648
F 12.481136 20.596628 53.870648
F 21.396271 5.149153 54.119671
F 21.396271 12.872888 54.119672
F 21.396271 20.596625 54.119672
F 30.311405 5.149154 54.368693
F 30.311405 12.872888 54.368693
F 30.311405 20.596626 54.368693
F 12.989440 7.723731 35.672721
F 12.379463 7.723731 57.510232
F 12.989440 15.447466 35.672722
F 12.379463 15.447466 57.510233
F 30.108079 5.149154 61.647863
F 30.718057 5.149154 39.810351
F 12.989440 23.171204 35.672721
F 12.379463 23.171204 57.510232
F 21.904574 7.723733 35.921745
F 21.294597 7.723733 57.759255
F 21.904574 15.447468 35.921745
F 21.294597 15.447468 57.759256
F 21.904574 0.000000 35.921745
F 21.294597 0.000000 57.759255
F 30.819711 7.723732 36.170766
F 30.209734 7.723732 58.008278
F 30.819711 15.447467 36.170767
F 30.209734 15.447467 58.008278
F 21.192945 20.596625 61.398841
F 21.802922 20.596625 39.561330
F 6.204971 1.291824 39.120440
F 5.594993 1.291824 60.957950
F 32.946841 1.287288 39.872608
F 32.336864 1.287288 61.710118
F 6.204971 9.015556 39.120439
F 5.594993 9.015556 60.957950
F 32.946841 9.011020 39.872607
F 32.336864 9.011020 61.710118
F 6.204971 16.739293 39.120440
F 5.594993 16.739293 60.957951
F 32.946841 16.734757 39.872608
F 32.336864 16.734757 61.710119
F 15.116573 1.287288 39.374563
F 14.506597 1.287288 61.212074
F 15.116573 9.011020 39.374563
F 14.506597 9.011020 61.212074
F 15.116573 16.734757 39.374563
F 14.506597 16.734757 61.212075
F 24.031707 1.287287 39.623586
F 23.421731 1.287287 61.461096
F 24.031707 9.011019 39.623586
F 23.421731 9.011019 61.461097
F 24.031707 16.734757 39.623586
F 23.421731 16.734757 61.461097
F 6.103294 3.857331 42.760024
F 5.493317 3.857331 64.597536
F 32.845165 3.861866 43.512192
F 32.235188 3.861866 65.349704
F 6.103295 11.581063 42.760024
F 5.493317 11.581063 64.597536
F 32.845165 11.585599 43.512192
F 32.235188 11.585599 65.349704
F 6.103295 19.304801 42.760025
F 5.493317 19.304801 64.597536
F 32.845165 19.309337 43.512193
F 32.235188 19.309337 65.349704
F 15.014896 3.861866 43.014148
F 14.404919 3.861866 64.851659
F 15.014896 11.585599 43.014148
F 14.404919 11.585599 64.851659
F 15.014896 19.309337 43.014148
F 14.404919 19.309336 64.851660
F 23.930032 3.861867 43.263171
F 23.320055 3.861867 65.100682
F 23.930032 11.585600 43.263171
F 23.320055 11.585600 65.100682
F 23.930032 19.309338 43.263171
F 23.320055 19.309338 65.100683
F 6.179263 3.857330 40.040728
F 5.569286 3.857330 61.878239
F 32.921423 3.861866 40.782504
F 32.311446 3.861866 62.620015
F 6.179263 11.581063 40.040728
F 5.569285 11.581063 61.878239
F 32.921423 11.585599 40.782504
F 32.311446 11.585599 62.620015
F 6.179263 19.304801 40.040727
F 5.569286 19.304801 61.878239
F 32.921423 19.309337 40.782504
F 32.311446 19.309337 62.620015
F 15.091155 3.861866 40.284460
F 14.481178 3.861866 62.121971
F 15.091155 11.585599 40.284460
F 14.481178 11.585599 62.121970
F 15.091155 19.309337 40.284459
F 14.481178 19.309337 62.121971
F 24.006290 3.861867 40.533482
F 23.396314 3.861867 62.370993
F 24.006290 11.585600 40.533482
F 23.396314 11.585600 62.370993
F 24.006291 19.309337 40.533481
F 23.396314 19.309337 62.370993
F 6.280916 1.291824 36.401142
F 5.670939 1.291824 58.238653
F 33.023077 1.287288 37.142919
F 32.413100 1.287288 58.980429
F 6.280916 9.015556 36.401142
F 5.670939 9.015556 58.238653
F 33.023077 9.011020 37.142919
F 32.413100 9.011020 58.980429
F 6.280916 16.739294 36.401142
F 5.670939 16.739294 58.238653
F 33.023077 16.734758 37.142918
F 32.413100 16.734758 58.980429
F 15.192808 1.287288 36.644874
F 14.582831 1.287288 58.482385
F 15.192808 9.011020 36.644874
F 14.582831 9.011020 58.482385
F 15.192808 16.734757 36.644873
F 14.582831 16.734757 58.482385
F 24.107943 1.287287 36.893896
F 23.497966 1.287287 58.731407
F 24.107943 9.011019 36.893896
F 23.497966 9.011019 58.731407
F 24.107943 16.734756 36.893895
F 23.497966 16.734756 58.731406
F 8.402386 7.722068 40.098780
F 7.792409 7.722068 61.936291
F 8.402386 15.445803 40.098779
F 7.792409 15.445803 61.936291
F 21.192945 12.872888 61.398842
F 21.802922 12.872888 39.561330
F 17.319940 7.723732 40.346716
F 16.709964 7.723732 62.184227
F 17.319940 15.447467 40.346715
F 16.709964 15.447467 62.184226
F 21.192945 5.149153 61.398841
F 21.802922 5.149153 39.561330
F 26.235076 7.723732 40.595737
F 25.625099 7.723732 62.433249
F 26.235076 15.447468 40.595737
F 25.625099 15.447468 62.433248
F 26.235076 0.000001 40.595737
F 25.625099 0.000001 62.433248
F 8.504035 5.150819 36.459194
F 7.894059 5.150819 58.296706
F 8.504035 12.874553 36.459193
F 7.894059 12.874553 58.296705
F 8.504035 20.598291 36.459194
F 7.894059 20.598291 58.296705
F 17.421589 5.149153 36.707130
F 16.811612 5.149153 58.544641
F 17.421589 12.872888 36.707129
F 16.811612 12.872888 58.544640
F 17.421589 20.596626 36.707130
F 16.811612 20.596626 58.544640
F 26.336727 5.149153 36.956151
F 25.726749 5.149153 58.793663
F 26.336727 12.872887 36.956151
F 25.726750 12.872887 58.793662
F 26.336727 20.596626 36.956151
F 25.726750 20.596626 58.793662
F 8.427864 5.150818 39.186575
F 7.817888 5.150818 61.024087
F 8.427864 12.874553 39.186576
F 7.817887 12.874553 61.024088
F 8.427864 20.598291 39.186576
F 7.817888 20.598291 61.024087
F 17.345354 5.149153 39.436819
F 16.735377 5.149154 61.274329
F 17.345354 12.872888 39.436819
F 16.735377 12.872888 61.274330
F 17.345354 20.596626 39.436819
F 16.735377 20.596626 61.274329
F 26.260490 5.149153 39.685841
F 25.650513 5.149153 61.523353
F 26.260490 12.872888 39.685842
F 25.650513 12.872888 61.523353
F 26.260490 20.596626 39.685841
F 25.650513 20.596625 61.523352
F 8.326192 7.722067 42.826161
F 7.716215 7.722067 64.663671
F 8.326192 15.445803 42.826161
F 7.716214 15.445803 64.663673
F 12.277810 20.596627 61.149818
F 12.887788 20.596628 39.312307
F 8.326192 23.169540 42.826161
F 7.716214 23.169540 64.663672
F 17.243681 7.723732 43.076404
F 16.633704 7.723732 64.913915
F 17.243681 15.447468 43.076404
F 16.633704 15.447468 64.913916
F 12.277810 12.872889 61.149818
F 12.887788 12.872889 39.312307
F 26.158818 7.723733 43.325426
F 25.548841 7.723733 65.162938
F 26.158818 15.447468 43.325427
F 25.548841 15.447468 65.162938
F 26.158818 0.000001 43.325426
F 25.548841 0.000001 65.162938
F 10.658869 1.287195 39.250116
F 10.048892 1.287195 61.087626
F 10.658869 9.010927 39.250115
F 10.048892 9.010926 61.087626
F 10.658869 16.734664 39.250115
F 10.048892 16.734664 61.087627
F 19.574140 1.287287 39.499074
F 18.964163 1.287287 61.336585
F 19.574140 9.011020 39.499074
F 18.964163 9.011020 61.336585
F 19.574140 16.734757 39.499075
F 18.964163 16.734757 61.336586
F 28.489276 1.287287 39.748097
F 27.879299 1.287287 61.585607
F 28.489276 9.011020 39.748097
F 27.879299 9.011020 61.585607
F 28.489276 16.734757 39.748097
F 27.879299 16.734757 61.585608
F 10.557192 3.861960 42.889700
F 9.947215 3.861960 64.727212
F 10.557192 11.585692 42.889700
F 9.947215 11.585692 64.727212
F 10.557192 19.309430 42.889701
F 9.947215 19.309430 64.727212
F 19.472463 3.861867 43.138660
F 18.862486 3.861867 64.976171
F 19.472463 11.585600 43.138660
F 18.862486 11.585600 64.976171
F 19.472463 19.309338 43.138660
F 18.862486 19.309338 64.976171
F 28.387600 3.861866 43.387682
F 27.777624 3.861866 65.225192
F 28.387600 11.585599 43.387682
F 27.777624 11.585599 65.225193
F 28.387600 19.309337 43.387682
F 27.777624 19.309337 65.225193
F 10.633455 3.861960 40.159878
F 10.023478 3.861960 61.997389
F 10.633455 11.585692 40.159878
F 10.023478 11.585692 61.997389
F 10.633455 19.309431 40.159877
F 10.023478 19.309431 61.997389
F 19.548722 3.861867 40.408971
F 18.938745 3.861867 62.246482
F 19.548722 11.585600 40.408970
F 18.938745 11.585600 62.246481
F 19.548722 19.309337 40.408971
F 18.938745 19.309337 62.246481
F 28.463858 3.861866 40.657993
F 27.853881 3.861866 62.495504
F 28.463858 11.585599 40.657992
F 27.853881 11.585599 62.495504
F 28.463858 19.309337 40.657992
F 27.853881 19.309337 62.495503
F 10.735107 1.287195 36.520292
F 10.125131 1.287195 58.357803
F 10.735108 9.010927 36.520292
F 10.125131 9.010927 58.357803
F 10.735108 16.734664 36.520291
F 10.125131 16.734664 58.357803
F 19.650375 1.287287 36.769385
F 19.040397 1.287287 58.606896
F 19.650375 9.011019 36.769385
F 19.040397 9.011019 58.606896
F 19.650375 16.734757 36.769385
F 19.040398 16.734757 58.606895
F 28.565511 1.287287 37.018407
F 27.955535 1.287287 58.855919
F 28.565511 9.011019 37.018408
F 27.955535 9.011019 58.855919
F 28.565511 16.734757 37.018407
F 27.955535 16.734757 58.855918
F 12.862374 7.723731 40.222205
F 12.252397 7.723731 62.059716
F 12.862374 15.447466 40.222205
F 12.252397 15.447466 62.059715
F 12.277810 5.149155 61.149818
F 12.887788 5.149155 39.312306
F 21.777508 7.723732 40.471226
F 21.167531 7.723732 62.308737
F 21.777508 15.447468 40.471225
F 21.167531 15.447468 62.308737
F 21.777508 0.000000 40.471226
F 21.167531 0.000001 62.308737
F 30.692643 7.723732 40.720249
F 30.082666 7.723732 62.557760
F 30.692643 15.447467 40.720249
F 30.082666 15.447467 62.557759
F 30.184316 20.596626 58.918174
F 30.794293 20.596626 37.080663
F 12.964022 5.149154 36.582619
F 12.354045 5.149155 58.420131
F 12.964022 12.872890 36.582619
F 12.354045 12.872890 58.420130
F 12.964022 20.596627 36.582619
F 12.354045 20.596627 58.420130
F 21.879157 5.149153 36.831640
F 21.269180 5.149153 58.669151
F 21.879157 12.872887 36.831639
F 21.269180 12.872887 58.669151
F 21.879157 20.596625 36.831640
F 21.269181 20.596625 58.669151
F 30.794293 5.149154 37.080663
F 30.184316 5.149154 58.918174
F 30.794293 12.872888 37.080662
F 30.184316 12.872888 58.918174
F 8.199060 23.169541 47.377951
F 8.605711 23.169541 32.819609
F 7.995735 23.169541 54.657121
F 8.402386 23.169541 40.098780
F 7.792409 23.169541 61.936291
F 12.659048 23.171204 47.501376
F 30.489317 23.171205 47.999420
F 16.913289 23.171205 54.905056
F 17.447007 23.171205 35.797233
F 16.837030 23.171205 57.634745
F 13.065699 23.171204 32.943034
F 12.455722 23.171204 54.780546
F 30.895969 23.171205 33.441078
F 30.285991 23.171205 55.278589
F 16.709964 23.171205 62.184227
F 17.243681 23.171205 43.076404
F 12.862374 23.171204 40.222205
F 12.252397 23.171204 62.059716
F 30.692643 23.171205 40.720249
F 30.082666 23.171205 62.557760
F 5.391668 1.291824 68.237122
F 4.781691 1.291824 90.074633
F 32.133538 1.287288 68.989290
F 31.523562 1.287288 90.826801
F 5.391668 9.015556 68.237122
F 4.781691 9.015556 90.074633
F 32.133538 9.011020 68.989290
F 31.523562 9.011020 90.826801
F 5.391668 16.739293 68.237122
F 4.781691 16.739293 90.074633
F 32.133538 16.734757 68.989290
F 31.523562 16.734757 90.826801
F 14.303271 1.287288 68.491245
F 13.693294 1.287288 90.328756
F 14.303271 9.011020 68.491245
F 13.693294 9.011020 90.328756
F 14.303271 16.734757 68.491246
F 13.693294 16.734757 90.328757
F 23.218405 1.287287 68.740268
F 22.608428 1.287287 90.577779
F 23.218405 9.011019 68.740268
F 22.608428 9.011019 90.577779
F 23.218405 16.734757 68.740268
F 22.608428 16.734757 90.577780
F 5.289991 3.857330 71.876706
F 4.680014 3.857331 93.714217
F 32.031862 3.861866 72.628874
F 31.421886 3.861866 94.466385
F 5.289992 11.581063 71.876707
F 4.680014 11.581063 93.714218
F 32.031862 11.585599 72.628875
F 31.421886 11.585599 94.466386
F 5.289992 19.304801 71.876707
F 4.680014 19.304801 93.714218
F 32.031862 19.309337 72.628875
F 31.421886 19.309337 94.466386
F 14.201593 3.861866 72.130830
F 13.591616 3.861866 93.968341
F 14.201593 11.585599 72.130830
F 13.591616 11.585599 93.968341
F 14.201593 19.309337 72.130830
F 13.591616 19.309336 93.968342
F 23.116730 3.861867 72.379853
F 22.506752 3.861867 94.217364
F 23.116730 11.585600 72.379854
F 22.506752 11.585600 94.217364
F 23.116730 19.309338 72.379854
F 22.506753 19.309338 94.217365
F 5.365960 3.857330 69.157410
F 4.755983 3.857330 90.994921
F 32.108121 3.861866 69.899186
F 31.498144 3.861866 91.736697
F 5.365960 11.581063 69.157410
F 4.755983 11.581063 90.994921
F 32.108121 11.585599 69.899186
F 31.498144 11.585599 91.736697
F 5.365960 19.304801 69.157409
F 4.755983 19.304801 90.994921
F 32.108121 19.309337 69.899186
F 31.498144 19.309337 91.736697
F 14.277852 3.861866 69.401142
F 13.667876 3.861866 91.238653
F 14.277852 11.585599 69.401142
F 13.667876 11.585599 91.238653
F 14.277852 19.309337 69.401141
F 13.667875 19.309337 91.238653
F 23.192988 3.861867 69.650164
F 22.583011 3.861867 91.487675
F 23.192988 11.585600 69.650164
F 22.583011 11.585600 91.487674
F 23.192988 19.309337 69.650163
F 22.583011 19.309337 91.487675
F 4.857636 1.291824 87.355336
F 32.209774 1.287288 66.259601
F 31.599797 1.287288 88.097112
F 4.857637 9.015556 87.355336
F 32.209774 9.011020 66.259600
F 31.599797 9.011020 88.097112
F 4.857637 16.739294 87.355336
F 32.209774 16.734758 66.259601
F 31.599797 16.734758 88.097112
F 14.379505 1.287288 65.761556
F 13.769529 1.287288 87.599068
F 14.379505 9.011020 65.761556
F 13.769528 9.011020 87.599068
F 14.379505 16.734757 65.761556
F 13.769528 16.734757 87.599067
F 23.294640 1.287287 66.010578
F 22.684664 1.287287 87.848089
F 23.294640 9.011019 66.010578
F 22.684664 9.011019 87.848089
F 23.294640 16.734756 66.010577
F 22.684664 16.734756 87.848089
F 7.589083 7.722068 69.215462
F 6.979106 7.722068 91.052973
F 7.589083 15.445803 69.215462
F 6.979106 15.445803 91.052973
F 29.396431 15.447467 87.124960
F 29.396431 7.723732 87.124959
F 16.506638 7.723732 69.463398
F 15.896661 7.723733 91.300908
F 16.506638 15.447467 69.463397
F 15.896661 15.447467 91.300908
F 20.481295 0.000000 86.875937
F 20.481295 15.447468 86.875938
F 25.421774 7.723732 69.712419
F 24.811797 7.723732 91.549930
F 25.421774 15.447468 69.712419
F 24.811797 15.447468 91.549930
F 25.421774 0.000001 69.712419
F 24.811797 0.000001 91.549930
F 7.690732 5.150819 65.575877
F 7.080756 5.150819 87.413388
F 7.690732 12.874553 65.575877
F 7.080756 12.874553 87.413387
F 7.690732 20.598291 65.575876
F 7.080756 20.598291 87.413388
F 16.608286 5.149153 65.823812
F 15.998309 5.149153 87.661323
F 16.608286 12.872888 65.823811
F 15.998309 12.872888 87.661322
F 16.608286 20.596626 65.823811
F 15.998309 20.596626 87.661322
F 25.523424 5.149153 66.072834
F 24.913447 5.149153 87.910345
F 25.523424 12.872887 66.072833
F 24.913447 12.872887 87.910345
F 25.523424 20.596626 66.072833
F 24.913447 20.596626 87.910345
F 7.614561 5.150818 68.303258
F 7.004585 5.150818 90.140769
F 7.614561 12.874553 68.303259
F 7.004585 12.874553 90.140769
F 7.614561 20.598291 68.303258
F 7.004585 20.598291 90.140769
F 16.532052 5.149153 68.553501
F 15.922075 5.149153 90.391012
F 16.532052 12.872888 68.553501
F 15.922075 12.872888 90.391013
F 16.532052 20.596626 68.553501
F 15.922075 20.596626 90.391013
F 25.447188 5.149153 68.802524
F 24.837211 5.149153 90.640035
F 25.447188 12.872888 68.802524
F 24.837211 12.872888 90.640035
F 25.447188 20.596625 68.802524
F 24.837211 20.596625 90.640035
F 7.512889 7.722067 71.942842
F 6.902912 7.722067 93.780354
F 7.512889 15.445803 71.942843
F 6.902912 15.445803 93.780355
F 20.481295 7.723733 86.875937
F 11.566161 23.171204 86.626914
F 7.512889 23.169540 71.942843
F 6.902912 23.169540 93.780355
F 16.430379 7.723732 72.193086
F 15.820401 7.723732 94.030597
F 16.430379 15.447468 72.193087
F 15.820401 15.447468 94.030597
F 11.566161 15.447466 86.626914
F 11.566161 7.723731 86.626914
F 25.345515 7.723733 72.442109
F 24.735538 7.723733 94.279620
F 25.345515 15.447468 72.442109
F 24.735538 15.447468 94.279620
F 25.345515 0.000001 72.442109
F 24.735538 0.000001 94.279620
F 9.845567 1.287195 68.366798
F 9.235590 1.287195 90.204309
F 9.845567 9.010926 68.366798
F 9.235590 9.010926 90.204309
F 9.845567 16.734664 68.366799
F 9.235590 16.734664 90.204309
F 18.760837 1.287287 68.615757
F 18.150860 1.287287 90.453268
F 18.760837 9.011020 68.615757
F 18.150861 9.011020 90.453268
F 18.760837 16.734757 68.615757
F 18.150860 16.734757 90.453268
F 27.675973 1.287287 68.864779
F 27.065996 1.287287 90.702290
F 27.675973 9.011020 68.864779
F 27.065996 9.011020 90.702290
F 27.675973 16.734757 68.864779
F 27.065996 16.734757 90.702290
F 9.743890 3.861960 72.006382
F 9.133913 3.861960 93.843894
F 9.743890 11.585692 72.006383
F 9.133913 11.585692 93.843894
F 9.743890 19.309430 72.006383
F 9.133913 19.309430 93.843894
F 18.659160 3.861867 72.255341
F 18.049184 3.861867 94.092853
F 18.659160 11.585599 72.255342
F 18.049184 11.585600 94.092853
F 18.659160 19.309338 72.255342
F 18.049184 19.309338 94.092853
F 27.574298 3.861866 72.504364
F 26.964321 3.861866 94.341875
F 27.574298 11.585599 72.504364
F 26.964321 11.585599 94.341876
F 27.574298 19.309337 72.504364
F 26.964321 19.309337 94.341876
F 9.820153 3.861960 69.276560
F 9.210176 3.861960 91.114071
F 9.820153 11.585692 69.276560
F 9.210176 11.585692 91.114071
F 9.820153 19.309431 69.276559
F 9.210176 19.309431 91.114070
F 18.735420 3.861867 69.525652
F 18.125443 3.861867 91.363164
F 18.735420 11.585600 69.525652
F 18.125443 11.585600 91.363164
F 18.735420 19.309337 69.525652
F 18.125443 19.309337 91.363163
F 27.650556 3.861866 69.774676
F 27.040579 3.861866 91.612187
F 27.650556 11.585599 69.774676
F 27.040578 11.585599 91.612187
F 27.650556 19.309337 69.774675
F 27.040579 19.309337 91.612186
F 9.921805 1.287195 65.636974
F 9.311828 1.287195 87.474485
F 9.921805 9.010927 65.636974
F 9.311828 9.010927 87.474485
F 9.921805 16.734664 65.636974
F 9.311828 16.734664 87.474485
F 18.837072 1.287287 65.886067
F 18.227095 1.287287 87.723578
F 18.837072 9.011019 65.886067
F 18.227095 9.011019 87.723578
F 18.837072 16.734757 65.886066
F 18.227095 16.734757 87.723577
F 27.752209 1.287287 66.135090
F 27.142232 1.287287 87.972600
F 27.752209 9.011019 66.135090
F 27.142232 9.011019 87.972600
F 27.752209 16.734757 66.135089
F 27.142232 16.734757 87.972600
F 12.049071 7.723731 69.338887
F 11.439094 7.723731 91.176398
F 12.049071 15.447466 69.338887
F 11.439094 15.447466 91.176397
F 29.498103 20.596626 83.485374
F 29.498103 12.872888 83.485375
F 20.964206 7.723732 69.587908
F 20.354228 7.723732 91.425420
F 20.964206 15.447468 69.587908
F 20.354228 15.447468 91.425419
F 20.964206 0.000001 69.587908
F 20.354228 0.000000 91.425420
F 29.879340 7.723732 69.836931
F 29.269364 7.723732 91.674442
F 29.879340 15.447467 69.836931
F 29.269364 15.447467 91.674441
F 29.498103 5.149154 83.485374
F 20.582968 20.596625 83.236352
F 12.150720 5.149155 65.699302
F 11.540743 5.149155 87.536813
F 12.150720 12.872890 65.699301
F 11.540743 12.872890 87.536812
F 12.150720 20.596627 65.699301
F 11.540743 20.596627 87.536812
F 21.065855 5.149153 65.948322
F 20.455878 5.149153 87.785834
F 21.065855 12.872887 65.948322
F 20.455878 12.872887 87.785833
F 21.065855 20.596625 65.948322
F 20.455878 20.596625 87.785833
F 29.980990 5.149154 66.197346
F 29.371014 5.149154 88.034856
F 29.980990 12.872888 66.197345
F 29.371014 12.872888 88.034856
F 29.980990 20.596626 66.197345
F 29.371014 20.596626 88.034856
F 12.074485 5.149155 68.428989
F 11.464508 5.149155 90.266500
F 12.074485 12.872889 68.428990
F 11.464508 12.872889 90.266500
F 12.074485 20.596628 68.428989
F 11.464508 20.596627 90.266500
F 20.989620 5.149153 68.678012
F 20.379642 5.149153 90.515523
F 20.989619 12.872888 68.678013
F 20.379642 12.872888 90.515524
F 20.989620 20.596625 68.678013
F 20.379642 20.596626 90.515523
F 29.904754 5.149154 68.927034
F 29.294777 5.149153 90.764545
F 29.904754 12.872888 68.927035
F 29.294777 12.872888 90.764546
F 29.904754 20.596626 68.927034
F 29.294777 20.596626 90.764545
F 11.972812 7.723731 72.068573
F 11.362835 7.723731 93.906085
F 11.972812 15.447466 72.068574
F 11.362835 15.447466 93.906085
F 20.582968 12.872888 83.236353
F 20.582968 5.149153 83.236352
F 11.972812 23.171204 72.068574
F 11.362835 23.171204 93.906085
F 20.887946 7.723733 72.317597
F 20.277969 7.723733 94.155108
F 20.887946 15.447468 72.317598
F 20.277969 15.447468 94.155109
F 20.887946 0.000000 72.317598
F 20.277969 0.000000 94.155108
F 29.803082 7.723732 72.566619
F 29.193105 7.723732 94.404130
F 29.803082 15.447467 72.566620
F 29.193105 15.447467 94.404131
F 11.667834 20.596627 82.987329
F 11.667834 12.872889 82.987329
F 5.188342 1.291824 75.516292
F 4.578365 1.291824 97.353803
F 31.930213 1.287288 76.268460
F 31.320236 1.287288 98.105971
F 5.188342 9.015556 75.516292
F 4.578365 9.015556 97.353803
F 31.930213 9.011020 76.268460
F 31.320236 9.011020 98.105971
F 5.188342 16.739293 75.516293
F 4.578365 16.739293 97.353803
F 31.930213 16.734757 76.268460
F 31.320236 16.734757 98.105971
F 14.099945 1.287288 75.770415
F 13.489968 1.287288 97.607926
F 14.099945 9.011020 75.770415
F 13.489968 9.011020 97.607926
F 14.099945 16.734757 75.770416
F 13.489968 16.734757 97.607927
F 23.015079 1.287287 76.019438
F 22.405102 1.287287 97.856949
F 23.015079 9.011019 76.019439
F 22.405102 9.011019 97.856949
F 23.015079 16.734757 76.019439
F 22.405102 16.734757 97.856950
F 5.086666 3.857330 79.155876
F 31.828537 3.861866 79.908044
F 5.086666 11.581063 79.155876
F 31.828537 11.585599 79.908044
F 5.086666 19.304801 79.155876
F 31.828537 19.309337 79.908044
F 13.998267 3.861866 79.409999
F 13.998267 11.585599 79.409999
F 13.998267 19.309337 79.410000
F 22.913404 3.861867 79.659023
F 22.913404 11.585600 79.659023
F 22.913404 19.309338 79.659023
F 5.162634 3.857330 76.436579
F 4.552657 3.857330 98.274091
F 31.904795 3.861866 77.178356
F 5.162634 11.581063 76.436579
F 4.552657 11.581063 98.274091
F 31.904795 11.585599 77.178356
F 5.162634 19.304801 76.436579
F 4.552657 19.304801 98.274090
F 31.904795 19.309337 77.178356
F 14.074527 3.861866 76.680311
F 14.074527 11.585599 76.680311
F 14.074527 19.309337 76.680311
F 22.989662 3.861867 76.929333
F 22.989662 11.585600 76.929333
F 22.989662 19.309337 76.929333
F 5.264287 1.291824 72.796995
F 4.654310 1.291824 94.634506
F 32.006449 1.287288 73.538771
F 31.396472 1.287288 95.376283
F 5.264287 9.015556 72.796995
F 4.654310 9.015556 94.634506
F 32.006449 9.011020 73.538771
F 31.396472 9.011020 95.376283
F 5.264288 16.739294 72.796994
F 4.654310 16.739294 94.634506
F 32.006449 16.734758 73.538770
F 31.396472 16.734758 95.376282
F 14.176180 1.287288 73.040727
F 13.566203 1.287288 94.878238
F 14.176180 9.011020 73.040727
F 13.566203 9.011020 94.878238
F 14.176180 16.734757 73.040726
F 13.566203 16.734757 94.878237
F 23.091315 1.287287 73.289748
F 22.481338 1.287287 95.127259
F 23.091315 9.011019 73.289748
F 22.481338 9.011019 95.127259
F 23.091315 16.734756 73.289748
F 22.481338 16.734756 95.127259
F 7.385758 7.722068 76.494632
F 7.385758 15.445803 76.494631
F 11.667834 5.149155 82.987329
F 16.303313 7.723732 76.742567
F 16.303313 15.447467 76.742567
F 29.574339 20.596626 80.755685
F 25.218448 7.723732 76.991589
F 25.218448 15.447468 76.991588
F 25.218448 0.000000 76.991589
F 7.487407 5.150819 72.855047
F 6.877430 5.150819 94.692558
F 7.487407 12.874553 72.855047
F 6.877430 12.874553 94.692558
F 7.487407 20.598291 72.855047
F 6.877430 20.598291 94.692558
F 16.404961 5.149153 73.102982
F 15.794984 5.149153 94.940493
F 16.404961 12.872888 73.102981
F 15.794984 12.872888 94.940492
F 16.404961 20.596625 73.102982
F 15.794984 20.596626 94.940493
F 25.320098 5.149153 73.352004
F 24.710122 5.149153 95.189515
F 25.320098 12.872887 73.352003
F 24.710122 12.872887 95.189515
F 25.320098 20.596626 73.352003
F 24.710122 20.596626 95.189515
F 7.411236 5.150818 75.582428
F 6.801259 5.150818 97.419939
F 7.411236 12.874553 75.582429
F 6.801259 12.874553 97.419940
F 7.411236 20.598291 75.582428
F 6.801259 20.598291 97.419939
F 16.328726 5.149153 75.832671
F 15.718749 5.149153 97.670182
F 16.328726 12.872888 75.832671
F 15.718749 12.872888 97.670182
F 16.328726 20.596626 75.832671
F 15.718749 20.596626 97.670183
F 25.243862 5.149153 76.081694
F 24.633885 5.149153 97.919205
F 25.243862 12.872888 76.081694
F 24.633885 12.872888 97.919205
F 25.243862 20.596626 76.081694
F 24.633885 20.596625 97.919205
F 7.309563 7.722067 79.222012
F 7.309563 15.445803 79.222013
F 29.574339 12.872888 80.755685
F 7.309563 23.169540 79.222012
F 16.227053 7.723732 79.472256
F 16.227053 15.447468 79.472256
F 29.574339 5.149154 80.755685
F 25.142189 7.723733 79.721278
F 25.142189 15.447468 79.721278
F 25.142189 0.000000 79.721278
F 9.642241 1.287195 75.645968
F 9.032264 1.287195 97.483479
F 9.642241 9.010926 75.645968
F 9.032264 9.010927 97.483479
F 9.642241 16.734664 75.645969
F 9.032264 16.734664 97.483479
F 18.557512 1.287287 75.894927
F 17.947535 1.287287 97.732438
F 18.557512 9.011020 75.894927
F 17.947535 9.011020 97.732438
F 18.557512 16.734757 75.894927
F 17.947535 16.734757 97.732439
F 27.472647 1.287287 76.143949
F 26.862671 1.287287 97.981460
F 27.472647 9.011020 76.143949
F 26.862670 9.011020 97.981460
F 27.472647 16.734757 76.143949
F 26.862671 16.734757 97.981461
F 9.540564 3.861960 79.285552
F 9.540564 11.585692 79.285552
F 9.540564 19.309430 79.285552
F 18.455835 3.861867 79.534511
F 18.455835 11.585600 79.534511
F 18.455835 19.309338 79.534511
F 27.370972 3.861866 79.783533
F 27.370972 11.585599 79.783533
F 27.370972 19.309337 79.783534
F 9.616827 3.861960 76.555729
F 9.616827 11.585692 76.555729
F 9.616827 19.309431 76.555729
F 18.532094 3.861867 76.804823
F 18.532094 11.585600 76.804822
F 18.532094 19.309337 76.804822
F 27.447230 3.861866 77.053845
F 27.447229 11.585599 77.053845
F 27.447230 19.309337 77.053844
F 9.718480 1.287195 72.916144
F 9.108503 1.287195 94.753656
F 9.718480 9.010927 72.916144
F 9.108503 9.010927 94.753656
F 9.718480 16.734664 72.916144
F 9.108503 16.734664 94.753655
F 18.633746 1.287287 73.165237
F 18.023770 1.287287 95.002749
F 18.633746 9.011019 73.165237
F 18.023770 9.011019 95.002749
F 18.633746 16.734757 73.165237
F 18.023770 16.734757 95.002748
F 27.548884 1.287287 73.414260
F 26.938906 1.287287 95.251771
F 27.548884 9.011019 73.414260
F 26.938906 9.011019 95.251771
F 27.548884 16.734757 73.414259
F 26.938906 16.734757 95.251770
F 11.845746 7.723731 76.618057
F 11.845746 15.447466 76.618056
F 20.659203 20.596625 80.506662
F 20.760879 7.723732 76.867078
F 20.760879 15.447468 76.867078
F 20.760879 0.000000 76.867078
F 29.676015 7.723732 77.116100
F 29.676015 15.447467 77.116100
F 20.659203 12.872887 80.506662
F 11.947394 5.149155 72.978472
F 11.337417 5.149154 94.815983
F 11.947394 12.872890 72.978472
F 11.337417 12.872890 94.815982
F 11.947394 20.596627 72.978471
F 11.337417 20.596627 94.815983
F 20.862529 5.149153 73.227493
F 20.252552 5.149153 95.065004
F 20.862529 12.872887 73.227492
F 20.252552 12.872887 95.065004
F 20.862529 20.596625 73.227493
F 20.252552 20.596625 95.065003
F 29.777665 5.149154 73.476515
F 29.167688 5.149154 95.314027
F 29.777665 12.872888 73.476515
F 29.167688 12.872888 95.314026
F 29.777665 20.596626 73.476515
F 29.167688 20.596626 95.314027
F 11.871159 5.149155 75.708159
F 11.261182 5.149155 97.545670
F 11.871159 12.872889 75.708160
F 11.261182 12.872889 97.545670
F 11.871159 20.596628 75.708159
F 11.261182 20.596627 97.545670
F 20.786293 5.149153 75.957183
F 20.176317 5.149153 97.794693
F 20.786293 12.872888 75.957183
F 20.176317 12.872888 97.794694
F 20.786293 20.596625 75.957183
F 20.176317 20.596626 97.794693
F 29.701428 5.149153 76.206205
F 29.091451 5.149154 98.043715
F 29.701428 12.872888 76.206205
F 29.091451 12.872888 98.043716
F 29.701428 20.596626 76.206205
F 29.091451 20.596626 98.043716
F 11.769486 7.723731 79.347743
F 11.769486 15.447466 79.347744
F 20.659203 5.149153 80.506663
F 11.769486 23.171204 79.347743
F 20.684620 7.723733 79.596767
F 20.684620 15.447468 79.596768
F 20.684620 0.000000 79.596767
F 29.599757 7.723732 79.845789
F 29.599757 15.447467 79.845789
F 11.744068 20.596627 80.257641
F 4.985017 1.291824 82.795461
F 31.726887 1.287288 83.547629
F 4.985017 9.015556 82.795462
F 31.726887 9.011020 83.547629
F 4.985017 16.739293 82.795462
F 31.726887 16.734757 83.547630
F 13.896619 1.287288 83.049585
F 13.896619 9.011020 83.049585
F 13.896619 16.734757 83.049585
F 22.811754 1.287287 83.298608
F 22.811754 9.011019 83.298608
F 22.811754 16.734757 83.298609
F 4.883341 3.857330 86.435047
F 31.625211 3.861866 87.187215
F 4.883341 11.581063 86.435047
F 31.625211 11.585599 87.187215
F 4.883341 19.304801 86.435047
F 31.625211 19.309337 87.187215
F 13.794942 3.861866 86.689170
F 13.794942 11.585599 86.689170
F 13.794942 19.309336 86.689171
F 22.710079 3.861867 86.938193
F 22.710078 11.585600 86.938194
F 22.710078 19.309338 86.938194
F 4.959309 3.857330 83.715750
F 31.701469 3.861866 84.457527
F 4.959309 11.581063 83.715750
F 31.701470 11.585599 84.457527
F 4.959309 19.304801 83.715750
F 31.701470 19.309337 84.457526
F 13.871201 3.861866 83.959483
F 13.871201 11.585599 83.959482
F 13.871201 19.309337 83.959482
F 22.786337 3.861867 84.208504
F 22.786337 11.585600 84.208503
F 22.786337 19.309337 84.208503
F 5.060962 1.291824 80.076165
F 31.803123 1.287288 80.817941
F 5.060962 9.015556 80.076165
F 31.803123 9.011020 80.817941
F 5.060962 16.739294 80.076164
F 31.803123 16.734758 80.817940
F 13.972854 1.287288 80.319897
F 13.972854 9.011020 80.319897
F 13.972854 16.734757 80.319896
F 22.887989 1.287287 80.568917
F 22.887989 9.011019 80.568918
F 22.887989 16.734756 80.568918
F 7.182432 7.722068 83.773803
F 7.182432 15.445803 83.773802
F 11.744068 12.872890 80.257641
F 16.099986 7.723733 84.021738
F 16.099986 15.447467 84.021737
F 11.744068 5.149155 80.257642
F 25.015122 7.723732 84.270759
F 25.015122 15.447468 84.270759
F 25.015122 0.000000 84.270759
F 7.284081 5.150819 80.134217
F 7.284081 12.874553 80.134216
F 7.284081 20.598291 80.134217
F 16.201635 5.149153 80.382152
F 16.201635 12.872888 80.382151
F 16.201635 20.596626 80.382151
F 25.116773 5.149153 80.631173
F 25.116773 12.872887 80.631173
F 25.116773 20.596626 80.631173
F 7.207910 5.150818 82.861598
F 7.207910 12.874553 82.861598
F 7.207910 20.598291 82.861598
F 16.125401 5.149153 83.111841
F 16.125401 12.872888 83.111841
F 16.125401 20.596626 83.111841
F 25.040536 5.149153 83.360863
F 25.040536 12.872888 83.360864
F 25.040536 20.596626 83.360863
F 7.106238 7.722067 86.501184
F 7.106238 15.445803 86.501184
F 29.472689 15.447467 84.395271
F 7.106238 23.169540 86.501184
F 16.023727 7.723732 86.751426
F 16.023727 15.447468 86.751427
F 29.472689 7.723732 84.395271
F 24.938864 7.723733 87.000449
F 24.938864 15.447468 87.000449
F 24.938864 0.000000 87.000449
F 9.438915 1.287195 82.925138
F 9.438915 9.010926 82.925138
F 9.438915 16.734664 82.925138
F 18.354186 1.287287 83.174097
F 18.354186 9.011020 83.174097
F 18.354186 16.734757 83.174097
F 27.269322 1.287287 83.423119
F 27.269322 9.011020 83.423119
F 27.269322 16.734757 83.423119
F 9.337238 3.861960 86.564723
F 9.337238 11.585692 86.564723
F 9.337238 19.309430 86.564723
F 18.252509 3.861867 86.813682
F 18.252509 11.585600 86.813682
F 18.252509 19.309338 86.813682
F 27.167646 3.861866 87.062704
F 27.167646 11.585599 87.062704
F 27.167646 19.309337 87.062704
F 9.413501 3.861960 83.834900
F 9.413501 11.585692 83.834900
F 9.413501 19.309431 83.834899
F 18.328768 3.861867 84.083993
F 18.328769 11.585600 84.083993
F 18.328769 19.309337 84.083992
F 27.243904 3.861866 84.333015
F 27.243904 11.585599 84.333015
F 27.243904 19.309337 84.333015
F 9.515154 1.287195 80.195314
F 9.515154 9.010927 80.195314
F 9.515154 16.734664 80.195314
F 18.430421 1.287287 80.444407
F 18.430421 9.011019 80.444407
F 18.430421 16.734757 80.444406
F 27.345557 1.287287 80.693429
F 27.345557 9.011019 80.693429
F 27.345557 16.734757 80.693429
F 11.642420 7.723731 83.897227
F 11.642420 15.447466 83.897227
F 20.557554 0.000000 84.146249
F 20.557554 7.723732 84.146249
F 20.557554 15.447468 84.146248
F 7.589083 23.169541 69.215462
F 6.979106 23.169541 91.052973
F 7.385758 23.169541 76.494632
F 7.182432 23.169541 83.773803
F 12.049071 23.171204 69.338887
F 11.439094 23.171204 91.176398
F 20.354228 23.171205 91.425420
F 29.879340 23.171205 69.836931
F 29.269364 23.171205 91.674442
F 11.845746 23.171204 76.618057
F 11.642420 23.171204 83.897227
F 29.472689 23.171205 84.395271
F 4.171714 1.291824 111.912144
F 30.913584 1.287288 112.664312
F 4.171714 9.015556 111.912144
F 30.913584 9.011020 112.664312
F 4.171714 16.739293 111.912144
F 30.913584 16.734757 112.664312
F 13.083317 1.287288 112.166267
F 13.083317 9.011020 112.166267
F 13.083317 16.734757 112.166268
F 21.998451 1.287287 112.415291
F 21.998451 9.011019 112.415291
F 21.998451 16.734757 112.415291
F 4.070038 3.857330 115.551728
F 30.811908 3.861866 116.303896
F 4.070038 11.581063 115.551729
F 30.811908 11.585599 116.303896
F 4.070038 19.304801 115.551729
F 30.811908 19.309337 116.303897
F 12.981639 3.861866 115.805853
F 12.981639 11.585599 115.805853
F 12.981639 19.309337 115.805853
F 21.896776 3.861867 116.054876
F 21.896776 11.585600 116.054876
F 21.896776 19.309338 116.054876
F 4.146006 3.857330 112.832433
F 30.888167 3.861866 113.574208
F 4.146006 11.581063 112.832433
F 30.888167 11.585599 113.574208
F 4.146006 19.304801 112.832432
F 30.888167 19.309337 113.574208
F 13.057898 3.861866 113.076165
F 13.057898 11.585599 113.076165
F 13.057899 19.309337 113.076164
F 21.973034 3.861867 113.325186
F 21.973034 11.585600 113.325186
F 21.973034 19.309337 113.325185
F 4.247659 1.291824 109.192847
F 3.637683 1.291824 131.030358
F 30.989821 1.287288 109.934623
F 4.247659 9.015556 109.192847
F 3.637683 9.015556 131.030358
F 30.989821 9.011020 109.934623
F 4.247659 16.739294 109.192846
F 3.637683 16.739294 131.030358
F 30.989821 16.734758 109.934623
F 13.159552 1.287288 109.436579
F 13.159552 9.011020 109.436578
F 13.159552 16.734757 109.436578
F 22.074687 1.287287 109.685600
F 22.074687 9.011019 109.685600
F 22.074687 16.734757 109.685600
F 6.369129 7.722068 112.890485
F 33.116951 7.723732 113.636465
F 6.369129 15.445803 112.890484
F 33.116951 15.447468 113.636464
F 28.176477 15.447467 130.799982
F 28.786454 15.447467 108.962471
F 15.286684 7.723732 113.138420
F 15.286684 15.447467 113.138419
F 28.176477 7.723732 130.799982
F 24.201820 7.723732 113.387442
F 24.201820 15.447468 113.387441
F 24.201820 0.000001 113.387442
F 6.470778 5.150819 109.250899
F 33.218600 5.149154 109.996878
F 6.470778 12.874553 109.250899
F 33.218600 12.872889 109.996879
F 6.470778 20.598291 109.250899
F 33.218600 20.596626 109.996879
F 15.388333 5.149153 109.498834
F 15.388333 12.872888 109.498833
F 15.388332 20.596626 109.498834
F 24.303470 5.149153 109.747856
F 24.303470 12.872887 109.747856
F 24.303470 20.596626 109.747856
F 6.394607 5.150818 111.978280
F 33.142365 5.149154 112.726567
F 6.394607 12.874553 111.978281
F 33.142365 12.872888 112.726567
F 6.394607 20.598291 111.978281
F 33.142365 20.596627 112.726567
F 15.312098 5.149153 112.228523
F 15.312098 12.872888 112.228524
F 15.312098 20.596626 112.228523
F 24.227234 5.149153 112.477545
F 24.227234 12.872888 112.477546
F 24.227234 20.596626 112.477546
F 6.292935 7.722067 115.617865
F 33.040692 7.723732 116.366152
F 6.292935 15.445803 115.617866
F 33.040692 15.447467 116.366153
F 28.786454 7.723732 108.962470
F 6.292935 23.169540 115.617865
F 19.261341 0.000000 130.550960
F 33.040692 23.171205 116.366152
F 15.210425 7.723732 115.868108
F 15.210425 15.447468 115.868109
F 19.871318 0.000000 108.713449
F 24.125561 7.723733 116.117130
F 24.125561 15.447468 116.117131
F 24.125561 0.000001 116.117130
F 8.625613 1.287195 112.041820
F 8.625613 9.010926 112.041820
F 8.625613 16.734664 112.041821
F 17.540883 1.287287 112.290779
F 17.540883 9.011020 112.290779
F 17.540883 16.734757 112.290779
F 26.456019 1.287287 112.539801
F 26.456019 9.011020 112.539801
F 26.456019 16.734757 112.539802
F 8.523936 3.861960 115.681405
F 8.523936 11.585692 115.681405
F 8.523936 19.309430 115.681405
F 17.439206 3.861867 115.930364
F 17.439206 11.585600 115.930364
F 17.439206 19.309338 115.930364
F 26.354344 3.861866 116.179386
F 26.354344 11.585599 116.179386
F 26.354344 19.309337 116.179386
F 8.600199 3.861960 112.951582
F 8.600199 11.585692 112.951582
F 8.600199 19.309431 112.951581
F 17.515466 3.861867 113.200675
F 17.515466 11.585600 113.200674
F 17.515466 19.309337 113.200674
F 26.430602 3.861866 113.449698
F 26.430602 11.585599 113.449697
F 26.430602 19.309337 113.449697
F 8.701851 1.287195 109.311996
F 8.701851 9.010927 109.311996
F 8.701852 16.734664 109.311996
F 17.617118 1.287287 109.561089
F 17.617118 9.011019 109.561090
F 17.617118 16.734757 109.561089
F 26.532255 1.287287 109.810112
F 26.532255 9.011019 109.810112
F 26.532255 16.734757 109.810111
F 10.829117 7.723731 113.013910
F 10.829117 15.447466 113.013909
F 19.261341 15.447468 130.550961
F 19.744252 7.723732 113.262931
F 19.744252 15.447468 113.262930
F 19.744252 0.000000 113.262931
F 28.659386 7.723732 113.511953
F 28.659386 15.447467 113.511953
F 19.871318 15.447468 108.713449
F 10.930766 5.149155 109.374324
F 10.930766 12.872890 109.374324
F 10.930766 20.596627 109.374324
F 19.845901 5.149153 109.623345
F 19.845901 12.872887 109.623344
F 19.845901 20.596625 109.623345
F 28.761037 5.149154 109.872367
F 28.761037 12.872888 109.872367
F 28.761037 20.596626 109.872367
F 10.854531 5.149155 112.104011
F 10.854531 12.872889 112.104011
F 10.854531 20.596628 112.104011
F 19.769666 5.149153 112.353035
F 19.769666 12.872888 112.353034
F 19.769666 20.596625 112.353035
F 28.684800 5.149154 112.602056
F 28.684800 12.872888 112.602056
F 28.684800 20.596626 112.602057
F 10.752858 7.723731 115.743596
F 10.752858 15.447466 115.743596
F 19.261341 7.723733 130.550960
F 10.752858 23.171204 115.743596
F 19.667992 7.723733 115.992620
F 19.667992 15.447468 115.992620
F 19.667992 0.000000 115.992620
F 28.583128 7.723732 116.241641
F 28.583128 15.447467 116.241642
F 19.871318 7.723733 108.713449
F 3.968388 1.291824 119.191314
F 30.710259 1.287288 119.943482
F 3.968388 9.015556 119.191314
F 30.710259 9.011020 119.943482
F 3.968388 16.739293 119.191314
F 30.710259 16.734757 119.943482
F 12.879991 1.287288 119.445438
F 12.879991 9.011020 119.445438
F 12.879991 16.734757 119.445439
F 21.795125 1.287287 119.694461
F 21.795125 9.011019 119.694461
F 21.795126 16.734757 119.694461
F 4.476689 3.857331 100.993387
F 3.866712 3.857330 122.830898
F 31.218560 3.861866 101.745555
F 30.608583 3.861866 123.583066
F 4.476689 11.581063 100.993387
F 3.866712 11.581063 122.830899
F 31.218560 11.585599 101.745555
F 30.608583 11.585599 123.583067
F 4.476689 19.304801 100.993387
F 3.866712 19.304801 122.830898
F 31.218560 19.309337 101.745555
F 30.608583 19.309337 123.583066
F 13.388291 3.861866 101.247510
F 12.778313 3.861866 123.085022
F 13.388290 11.585599 101.247511
F 12.778313 11.585599 123.085023
F 13.388290 19.309337 101.247511
F 12.778313 19.309337 123.085022
F 22.303427 3.861867 101.496534
F 21.693450 3.861867 123.334045
F 22.303427 11.585600 101.496534
F 21.693450 11.585600 123.334045
F 22.303427 19.309338 101.496534
F 21.693450 19.309338 123.334045
F 3.942680 3.857330 120.111602
F 31.294818 3.861866 99.015867
F 30.684841 3.861866 120.853378
F 3.942681 11.581063 120.111602
F 31.294818 11.585599 99.015867
F 30.684841 11.585599 120.853378
F 3.942681 19.304801 120.111601
F 31.294818 19.309337 99.015866
F 30.684841 19.309337 120.853378
F 13.464550 3.861866 98.517823
F 12.854573 3.861866 120.355334
F 13.464550 11.585599 98.517822
F 12.854573 11.585599 120.355334
F 13.464550 19.309337 98.517822
F 12.854573 19.309337 120.355333
F 22.379685 3.861867 98.766845
F 21.769709 3.861867 120.604355
F 22.379685 11.585600 98.766844
F 21.769709 11.585600 120.604355
F 22.379685 19.309337 98.766844
F 21.769709 19.309337 120.604355
F 4.044333 1.291824 116.472017
F 30.786495 1.287288 117.213794
F 4.044333 9.015556 116.472017
F 30.786495 9.011020 117.213794
F 4.044334 16.739294 116.472016
F 30.786495 16.734758 117.213793
F 12.956226 1.287288 116.715749
F 12.956226 9.011020 116.715749
F 12.956226 16.734757 116.715748
F 21.871361 1.287287 116.964770
F 21.871361 9.011019 116.964770
F 21.871361 16.734757 116.964770
F 6.775781 7.722068 98.332143
F 6.165804 7.722068 120.169654
F 32.913625 7.723732 120.915634
F 6.775781 15.445803 98.332143
F 6.165804 15.445803 120.169653
F 32.913625 15.447468 120.915633
F 10.346206 23.171204 130.301936
F 10.956183 23.171204 108.464425
F 10.346207 15.447466 130.301937
F 15.693335 7.723733 98.580078
F 15.083359 7.723733 120.417589
F 15.693335 15.447467 98.580078
F 15.083359 15.447467 120.417589
F 10.956183 15.447466 108.464425
F 10.346207 7.723731 130.301936
F 24.608471 7.723732 98.829100
F 23.998494 7.723732 120.666611
F 24.608471 15.447468 98.829099
F 23.998494 15.447468 120.666611
F 24.608471 0.000001 98.829100
F 23.998494 0.000001 120.666611
F 6.267453 5.150819 116.530069
F 33.015275 5.149154 117.276049
F 6.267453 12.874553 116.530068
F 33.015275 12.872889 117.276048
F 6.267453 20.598291 116.530069
F 33.015275 20.596626 117.276049
F 15.185007 5.149153 116.778004
F 15.185007 12.872888 116.778004
F 15.185007 20.596626 116.778004
F 24.100145 5.149153 117.027026
F 24.100145 12.872887 117.027026
F 24.100145 20.596626 117.027026
F 6.191282 5.150818 119.257450
F 32.939039 5.149154 120.005737
F 6.191282 12.874553 119.257451
F 32.939039 12.872888 120.005737
F 6.191282 20.598291 119.257451
F 32.939039 20.596626 120.005737
F 15.108772 5.149153 119.507693
F 15.108772 12.872888 119.507694
F 15.108772 20.596625 119.507694
F 24.023908 5.149153 119.756715
F 24.023908 12.872888 119.756716
F 24.023908 20.596626 119.756716
F 6.699587 7.722067 101.059524
F 6.089610 7.722067 122.897035
F 32.837367 7.723732 123.645322
F 6.699587 15.445803 101.059524
F 6.089609 15.445803 122.897035
F 32.837367 15.447467 123.645322
F 10.956183 7.723731 108.464425
F 28.278149 20.596626 127.160396
F 6.699587 23.169540 101.059524
F 6.089609 23.169540 122.897035
F 28.888126 20.596626 105.322886
F 32.837367 23.171205 123.645322
F 15.617076 7.723732 101.309766
F 15.007099 7.723732 123.147278
F 15.617076 15.447468 101.309767
F 15.007099 15.447468 123.147278
F 28.278149 12.872888 127.160397
F 28.888126 12.872888 105.322885
F 24.532213 7.723733 101.558789
F 23.922236 7.723733 123.396300
F 24.532213 15.447468 101.558789
F 23.922236 15.447468 123.396301
F 24.532213 0.000001 101.558789
F 23.922236 0.000000 123.396300
F 8.422287 1.287195 119.320990
F 8.422287 9.010926 119.320990
F 8.422287 16.734664 119.320991
F 17.337558 1.287287 119.569949
F 17.337558 9.011020 119.569949
F 17.337558 16.734757 119.569950
F 26.252694 1.287287 119.818971
F 26.252694 9.011020 119.818972
F 26.252694 16.734757 119.818972
F 8.930587 3.861960 101.123063
F 8.320610 3.861960 122.960574
F 8.930587 11.585692 101.123063
F 8.320610 11.585692 122.960575
F 8.930587 19.309430 101.123064
F 8.320610 19.309430 122.960574
F 17.845857 3.861867 101.372022
F 17.235881 3.861867 123.209533
F 17.845857 11.585599 101.372022
F 17.235881 11.585599 123.209534
F 17.845857 19.309338 101.372023
F 17.235881 19.309338 123.209534
F 26.760995 3.861866 101.621045
F 26.151019 3.861866 123.458556
F 26.760995 11.585599 101.621045
F 26.151019 11.585599 123.458556
F 26.760995 19.309337 101.621045
F 26.151018 19.309337 123.458556
F 9.006850 3.861960 98.393241
F 8.396873 3.861960 120.230751
F 9.006850 11.585692 98.393241
F 8.396873 11.585692 120.230751
F 9.006850 19.309431 98.393240
F 8.396873 19.309431 120.230751
F 17.922117 3.861867 98.642333
F 17.312140 3.861867 120.479845
F 17.922117 11.585600 98.642333
F 17.312140 11.585600 120.479845
F 17.922117 19.309337 98.642333
F 17.312140 19.309337 120.479845
F 26.837253 3.861866 98.891356
F 26.227276 3.861866 120.728867
F 26.837253 11.585599 98.891356
F 26.227276 11.585599 120.728867
F 26.837253 19.309337 98.891356
F 26.227276 19.309337 120.728867
F 8.498526 1.287195 116.591166
F 8.498526 9.010927 116.591166
F 8.498526 16.734664 116.591166
F 17.413792 1.287287 116.840259
F 17.413792 9.011019 116.840259
F 17.413793 16.734757 116.840260
F 26.328930 1.287287 117.089282
F 26.328930 9.011019 117.089282
F 26.328930 16.734757 117.089282
F 11.235768 7.723731 98.455568
F 10.625792 7.723731 120.293079
F 11.235768 15.447466 98.455567
F 10.625792 15.447466 120.293079
F 28.278149 5.149153 127.160396
F 28.888126 5.149153 105.322885
F 20.150903 7.723732 98.704589
F 19.540925 7.723732 120.542100
F 20.150903 15.447468 98.704589
F 19.540926 15.447468 120.542100
F 20.150903 0.000000 98.704589
F 19.540925 0.000000 120.542100
F 29.066037 7.723732 98.953612
F 28.456061 7.723732 120.791123
F 29.066037 15.447467 98.953611
F 28.456061 15.447467 120.791122
F 19.363014 20.596625 126.911375
F 19.972991 20.596625 105.073863
F 10.727440 5.149155 116.653494
F 10.727440 12.872890 116.653494
F 10.727440 20.596627 116.653494
F 19.642576 5.149153 116.902515
F 19.642576 12.872887 116.902514
F 19.642576 20.596625 116.902515
F 28.557711 5.149154 117.151537
F 28.557711 12.872888 117.151537
F 28.557711 20.596626 117.151538
F 10.651205 5.149155 119.383181
F 10.651205 12.872889 119.383181
F 10.651205 20.596628 119.383181
F 19.566339 5.149153 119.632205
F 19.566339 12.872888 119.632205
F 19.566339 20.596625 119.632205
F 28.481475 5.149154 119.881226
F 28.481475 12.872888 119.881227
F 28.481475 20.596626 119.881227
F 11.159509 7.723731 101.185254
F 10.549532 7.723731 123.022766
F 11.159509 15.447466 101.185255
F 10.549532 15.447466 123.022766
F 19.363014 12.872888 126.911376
F 19.972991 12.872888 105.073863
F 11.159509 23.171204 101.185254
F 10.549532 23.171204 123.022766
F 20.074643 7.723733 101.434278
F 19.464666 7.723733 123.271790
F 20.074643 15.447468 101.434279
F 19.464666 15.447468 123.271790
F 20.074644 0.000000 101.434278
F 19.464666 0.000000 123.271790
F 28.989780 7.723732 101.683300
F 28.379803 7.723732 123.520811
F 28.989780 15.447467 101.683300
F 28.379803 15.447467 123.520812
F 19.363014 5.149153 126.911375
F 19.972991 5.149153 105.073863
F 4.375040 1.291824 104.632973
F 3.765063 1.291824 126.470484
F 31.116910 1.287288 105.385141
F 30.506933 1.287288 127.222652
F 4.375040 9.015556 104.632973
F 3.765063 9.015556 126.470484
F 31.116910 9.011020 105.385141
F 30.506933 9.011020 127.222652
F 4.375040 16.739293 104.632973
F 3.765063 16.739293 126.470484
F 31.116910 16.734757 105.385141
F 30.506933 16.734757 127.222652
F 13.286643 1.287288 104.887096
F 12.676666 1.287288 126.724608
F 13.286643 9.011020 104.887096
F 12.676666 9.011020 126.724608
F 13.286643 16.734757 104.887097
F 12.676665 16.734757 126.724608
F 22.201777 1.287287 105.136119
F 21.591800 1.287287 126.973630
F 22.201777 9.011019 105.136119
F 21.591800 9.011019 126.973630
F 22.201777 16.734757 105.136120
F 21.591800 16.734757 126.973631
F 4.273363 3.857330 108.272557
F 3.663387 3.857330 130.110070
F 31.015235 3.861866 109.024725
F 30.405257 3.861866 130.862237
F 4.273363 11.581063 108.272557
F 3.663387 11.581063 130.110069
F 31.015235 11.585599 109.024725
F 30.405257 11.585599 130.862237
F 4.273363 19.304801 108.272558
F 3.663387 19.304801 130.110069
F 31.015235 19.309337 109.024726
F 30.405257 19.309337 130.862237
F 13.184965 3.861866 108.526681
F 12.574988 3.861866 130.364193
F 13.184965 11.585599 108.526682
F 12.574988 11.585599 130.364193
F 13.184965 19.309337 108.526681
F 12.574988 19.309337 130.364194
F 22.100101 3.861867 108.775704
F 21.490125 3.861867 130.613215
F 22.100101 11.585600 108.775705
F 21.490125 11.585600 130.613215
F 22.100101 19.309338 108.775704
F 21.490125 19.309338 130.613216
F 4.349332 3.857330 105.553261
F 3.739355 3.857330 127.390773
F 31.091493 3.861866 106.295037
F 30.481516 3.861866 128.132549
F 4.349332 11.581063 105.553261
F 3.739355 11.581063 127.390773
F 31.091493 11.585599 106.295037
F 30.481516 11.585599 128.132549
F 4.349332 19.304801 105.553261
F 3.739355 19.304801 127.390772
F 31.091493 19.309337 106.295037
F 30.481516 19.309337 128.132549
F 13.261224 3.861866 105.796993
F 12.651247 3.861866 127.634504
F 13.261224 11.585599 105.796993
F 12.651247 11.585599 127.634504
F 13.261224 19.309337 105.796993
F 12.651247 19.309337 127.634504
F 22.176360 3.861867 106.046015
F 21.566383 3.861867 127.883526
F 22.176360 11.585600 106.046015
F 21.566383 11.585600 127.883525
F 22.176360 19.309337 106.046014
F 21.566383 19.309337 127.883526
F 4.450985 1.291824 101.913676
F 3.841008 1.291824 123.751187
F 31.193146 1.287288 102.655452
F 30.583169 1.287288 124.492963
F 4.450985 9.015556 101.913676
F 3.841008 9.015556 123.751187
F 31.193146 9.011020 102.655452
F 30.583169 9.011020 124.492964
F 4.450985 16.739294 101.913675
F 3.841008 16.739294 123.751187
F 31.193146 16.734758 102.655451
F 30.583169 16.734758 124.492963
F 13.362877 1.287288 102.157407
F 12.752900 1.287288 123.994918
F 13.362877 9.011020 102.157407
F 12.752900 9.011020 123.994919
F 13.362877 16.734757 102.157407
F 12.752900 16.734757 123.994918
F 22.278012 1.287287 102.406429
F 21.668035 1.287287 124.243940
F 22.278012 9.011019 102.406429
F 21.668035 9.011019 124.243940
F 22.278012 16.734756 102.406428
F 21.668035 16.734756 124.243939
F 6.572455 7.722068 105.611313
F 5.962478 7.722068 127.448825
F 33.320277 7.723732 106.357293
F 32.710299 7.723732 128.194805
F 6.572455 15.445803 105.611313
F 5.962478 15.445803 127.448824
F 33.320276 15.447468 106.357293
F 32.710300 15.447468 128.194804
F 10.447880 20.596627 126.662351
F 11.057857 20.596627 104.824840
F 10.447880 12.872889 126.662351
F 11.057857 12.872889 104.824840
F 15.490010 7.723732 105.859249
F 14.880033 7.723732 127.696759
F 15.490010 15.447467 105.859248
F 14.880033 15.447467 127.696759
F 10.447880 5.149155 126.662351
F 11.057857 5.149155 104.824840
F 24.405146 7.723732 106.108271
F 23.795168 7.723732 127.945782
F 24.405146 15.447468 106.108270
F 23.795168 15.447468 127.945782
F 24.405146 0.000001 106.108271
F 23.795168 0.000000 127.945782
F 6.674105 5.150819 101.971727
F 6.064127 5.150819 123.809239
F 33.421926 5.149154 102.717707
F 32.811949 5.149154 124.555219
F 6.674105 12.874553 101.971727
F 6.064127 12.874553 123.809239
F 33.421926 12.872889 102.717707
F 32.811949 12.872889 124.555218
F 6.674105 20.598291 101.971727
F 6.064127 20.598291 123.809239
F 33.421926 20.596626 102.717707
F 32.811949 20.596626 124.555219
F 15.591658 5.149153 102.219663
F 14.981681 5.149153 124.057173
F 15.591658 12.872888 102.219662
F 14.981681 12.872888 124.057173
F 15.591658 20.596626 102.219663
F 14.981681 20.596625 124.057174
F 24.506796 5.149153 102.468685
F 23.896819 5.149153 124.306196
F 24.506796 12.872887 102.468684
F 23.896819 12.872887 124.306196
F 24.506796 20.596626 102.468685
F 23.896819 20.596626 124.306196
F 6.597934 5.150818 104.699108
F 5.987956 5.150818 126.536621
F 33.345690 5.149154 105.447395
F 32.735713 5.149154 127.284908
F 6.597934 12.874553 104.699109
F 5.987956 12.874553 126.536621
F 33.345690 12.872888 105.447396
F 32.735714 12.872888 127.284908
F 6.597934 20.598291 104.699109
F 5.987956 20.598291 126.536621
F 33.345690 20.596627 105.447396
F 32.735714 20.596626 127.284908
F 15.515423 5.149154 104.949352
F 14.905447 5.149153 126.786863
F 15.515423 12.872888 104.949353
F 14.905447 12.872888 126.786863
F 15.515423 20.596626 104.949352
F 14.905447 20.596625 126.786864
F 24.430560 5.149153 105.198374
F 23.820583 5.149153 127.035886
F 24.430560 12.872888 105.198375
F 23.820583 12.872888 127.035886
F 24.430560 20.596626 105.198375
F 23.820582 20.596626 127.035886
F 6.496261 7.722067 108.338694
F 5.886284 7.722067 130.176206
F 33.244018 7.723732 109.086981
F 32.634041 7.723732 130.924493
F 6.496261 15.445803 108.338695
F 5.886284 15.445803 130.176206
F 33.244018 15.447467 109.086982
F 32.634041 15.447467 130.924493
F 28.354385 20.596626 124.430707
F 28.964362 20.596626 102.593196
F 6.496261 23.169540 108.338694
F 5.886284 23.169540 130.176206
F 28.354385 12.872888 124.430707
F 28.964362 12.872888 102.593196
F 33.244018 23.171205 109.086981
F 32.634041 23.171205 130.924493
F 15.413750 7.723732 108.588937
F 14.803774 7.723732 130.426448
F 15.413750 15.447468 108.588938
F 14.803774 15.447468 130.426449
F 28.354386 5.149154 124.430708
F 28.964362 5.149154 102.593196
F 24.328887 7.723733 108.837959
F 23.718910 7.723733 130.675471
F 24.328887 15.447468 108.837961
F 23.718910 15.447468 130.675471
F 24.328887 0.000001 108.837960
F 23.718910 0.000000 130.675471
F 8.828938 1.287195 104.762649
F 8.218962 1.287195 126.600160
F 8.828938 9.010927 104.762649
F 8.218962 9.010926 126.600160
F 8.828938 16.734664 104.762649
F 8.218962 16.734664 126.600160
F 17.744209 1.287287 105.011607
F 17.134232 1.287287 126.849119
F 17.744209 9.011020 105.011608
F 17.134232 9.011020 126.849119
F 17.744209 16.734757 105.011608
F 17.134232 16.734757 126.849119
F 26.659345 1.287287 105.260630
F 26.049368 1.287287 127.098142
F 26.659345 9.011020 105.260630
F 26.049368 9.011020 127.098142
F 26.659345 16.734757 105.260630
F 26.049368 16.734757 127.098142
F 8.727261 3.861960 108.402233
F 8.117284 3.861960 130.239745
F 8.727261 11.585693 108.402234
F 8.117284 11.585692 130.239745
F 8.727261 19.309430 108.402234
F 8.117284 19.309430 130.239745
F 17.642532 3.861867 108.651192
F 17.032555 3.861867 130.488704
F 17.642532 11.585599 108.651193
F 17.032555 11.585599 130.488704
F 17.642532 19.309338 108.651193
F 17.032555 19.309338 130.488704
F 26.557670 3.861866 108.900215
F 25.947693 3.861866 130.737726
F 26.557670 11.585599 108.900216
F 25.947693 11.585599 130.737727
F 26.557670 19.309337 108.900216
F 25.947693 19.309337 130.737727
F 8.803524 3.861960 105.672411
F 8.193547 3.861960 127.509922
F 8.803525 11.585692 105.672411
F 8.193547 11.585692 127.509922
F 8.803525 19.309431 105.672410
F 8.193547 19.309431 127.509921
F 17.718791 3.861867 105.921503
F 17.108815 3.861867 127.759016
F 17.718791 11.585600 105.921503
F 17.108815 11.585600 127.759016
F 17.718791 19.309337 105.921503
F 17.108815 19.309337 127.759015
F 26.633927 3.861866 106.170527
F 26.023950 3.861866 128.008038
F 26.633927 11.585599 106.170527
F 26.023950 11.585599 128.008038
F 26.633927 19.309337 106.170526
F 26.023950 19.309337 128.008038
F 8.905177 1.287195 102.032825
F 8.295200 1.287195 123.870336
F 8.905177 9.010927 102.032825
F 8.295200 9.010927 123.870336
F 8.905177 16.734664 102.032825
F 8.295200 16.734664 123.870336
F 17.820444 1.287287 102.281918
F 17.210467 1.287287 124.119430
F 17.820443 9.011019 102.281919
F 17.210467 9.011019 124.119430
F 17.820444 16.734757 102.281918
F 17.210467 16.734757 124.119429
F 26.735581 1.287287 102.530941
F 26.125604 1.287287 124.368452
F 26.735581 9.011019 102.530941
F 26.125604 9.011019 124.368452
F 26.735581 16.734757 102.530940
F 26.125604 16.734757 124.368451
F 11.032443 7.723731 105.734738
F 10.422466 7.723731 127.572250
F 11.032443 15.447466 105.734737
F 10.422466 15.447466 127.572250
F 19.439249 20.596625 124.181684
F 20.049227 20.596625 102.344173
F 19.947577 7.723732 105.983759
F 19.337600 7.723732 127.821271
F 19.947577 15.447468 105.983759
F 19.337600 15.447468 127.821270
F 19.947577 0.000000 105.983760
F 19.337600 0.000001 127.821271
F 28.862712 7.723732 106.232782
F 28.252735 7.723732 128.070293
F 28.862712 15.447467 106.232781
F 28.252735 15.447467 128.070292
F 19.439249 12.872887 124.181685
F 20.049227 12.872887 102.344173
F 11.134091 5.149154 102.095153
F 10.524114 5.149155 123.932664
F 11.134091 12.872890 102.095153
F 10.524114 12.872890 123.932664
F 11.134091 20.596627 102.095153
F 10.524114 20.596627 123.932664
F 20.049227 5.149153 102.344174
F 19.439249 5.149153 124.181684
F 6.369129 23.169541 112.890485
F 6.775781 23.169541 98.332143
F 6.165804 23.169541 120.169654
F 6.572455 23.169541 105.611313
F 5.962478 23.169541 127.448824
F 10.829117 23.171204 113.013910
F 28.659386 23.171205 113.511953
F 11.235768 23.171204 98.455568
F 10.625792 23.171204 120.293079
F 20.150903 23.171205 98.704589
F 29.066037 23.171205 98.953612
F 28.456061 23.171205 120.791123
F 33.320277 23.171205 106.357293
F 15.413750 23.171205 108.588937
F 11.032443 23.171204 105.734738
F 10.422466 23.171204 127.572250
F 28.252735 23.171205 128.070293
F 3.561737 1.291824 133.749655
F 2.951760 1.291824 155.587166
F 30.303608 1.287288 134.501823
F 29.693631 1.287288 156.339334
F 3.561737 9.015556 133.749655
F 2.951760 9.015556 155.587166
F 30.303608 9.011020 134.501823
F 29.693631 9.011020 156.339334
F 3.561737 16.739293 133.749655
F 2.951760 16.739293 155.587167
F 30.303608 16.734757 134.501823
F 29.693631 16.734757 156.339334
F 12.473340 1.287288 134.003779
F 11.863363 1.287288 155.841290
F 12.473340 9.011020 134.003779
F 11.863363 9.011020 155.841290
F 12.473340 16.734757 134.003779
F 11.863363 16.734757 155.841290
F 21.388474 1.287287 134.252801
F 20.778497 1.287287 156.090313
F 21.388474 9.011019 134.252801
F 20.778497 9.011019 156.090312
F 21.388474 16.734757 134.252802
F 20.778497 16.734757 156.090313
F 3.460061 3.857331 137.389240
F 2.850084 3.857330 159.226751
F 30.201932 3.861866 138.141408
F 29.591954 3.861866 159.978919
F 3.460061 11.581063 137.389241
F 2.850084 11.581063 159.226751
F 30.201932 11.585599 138.141408
F 29.591954 11.585599 159.978919
F 3.460061 19.304801 137.389240
F 2.850084 19.304801 159.226752
F 30.201932 19.309337 138.141408
F 29.591954 19.309337 159.978920
F 12.371662 3.861866 137.643364
F 11.761686 3.861866 159.480875
F 12.371662 11.585599 137.643364
F 11.761686 11.585599 159.480875
F 12.371662 19.309336 137.643364
F 11.761686 19.309337 159.480875
F 21.286799 3.861867 137.892386
F 20.676822 3.861867 159.729897
F 21.286799 11.585600 137.892386
F 20.676822 11.585599 159.729898
F 21.286799 19.309338 137.892387
F 20.676822 19.309338 159.729898
F 3.536029 3.857330 134.669944
F 2.926052 3.857330 156.507455
F 30.278190 3.861866 135.411720
F 29.668213 3.861866 157.249231
F 3.536030 11.581063 134.669944
F 2.926052 11.581063 156.507454
F 30.278190 11.585599 135.411720
F 29.668213 11.585599 157.249231
F 3.536030 19.304801 134.669944
F 2.926052 19.304801 156.507454
F 30.278190 19.309337 135.411720
F 29.668213 19.309337 157.249231
F 12.447922 3.861866 134.913675
F 11.837945 3.861866 156.751187
F 12.447922 11.585599 134.913675
F 11.837945 11.585599 156.751186
F 12.447922 19.309337 134.913675
F 11.837945 19.309337 156.751186
F 21.363058 3.861867 135.162697
F 20.753080 3.861867 157.000208
F 21.363058 11.585600 135.162697
F 20.753080 11.585600 157.000208
F 21.363058 19.309337 135.162696
F 20.753080 19.309337 157.000208
F 3.027705 1.291824 152.867869
F 30.379843 1.287288 131.772135
F 29.769867 1.287288 153.609645
F 3.027705 9.015556 152.867869
F 30.379843 9.011020 131.772135
F 29.769867 9.011020 153.609645
F 3.027705 16.739294 152.867869
F 30.379843 16.734758 131.772134
F 29.769867 16.734758 153.609645
F 12.549575 1.287288 131.274089
F 11.939598 1.287288 153.111601
F 12.549575 9.011020 131.274090
F 11.939598 9.011020 153.111601
F 12.549575 16.734757 131.274090
F 11.939598 16.734757 153.111600
F 21.464710 1.287287 131.523111
F 20.854733 1.287287 153.360623
F 21.464710 9.011019 131.523111
F 20.854733 9.011019 153.360623
F 21.464710 16.734756 131.523111
F 20.854733 16.734756 153.360622
F 5.759153 7.722068 134.727995
F 5.149175 7.722068 156.565507
F 32.506974 7.723732 135.473975
F 31.896997 7.723732 157.311487
F 5.759153 15.445803 134.727995
F 5.149176 15.445803 156.565506
F 32.506974 15.447468 135.473975
F 31.896997 15.447468 157.311486
F 27.566500 15.447467 152.637493
F 27.566500 7.723732 152.637492
F 18.651364 0.000000 152.388471
F 18.651364 15.447468 152.388471
F 14.676707 7.723733 134.975931
F 14.066730 7.723732 156.813442
F 14.676707 15.447467 134.975930
F 14.066730 15.447467 156.813441
F 18.651364 7.723733 152.388471
F 9.736229 23.171204 152.139448
F 23.591843 7.723732 135.224953
F 22.981866 7.723732 157.062464
F 23.591843 15.447468 135.224952
F 22.981866 15.447468 157.062464
F 23.591843 0.000000 135.224953
F 22.981866 0.000000 157.062464
F 5.860802 5.150819 131.088410
F 5.250825 5.150819 152.925921
F 32.608623 5.149154 131.834390
F 31.998646 5.149154 153.671901
F 5.860802 12.874553 131.088410
F 5.250825 12.874553 152.925920
F 32.608623 12.872889 131.834390
F 31.998646 12.872889 153.671900
F 5.860802 20.598291 131.088410
F 5.250825 20.598291 152.925921
F 32.608623 20.596626 131.834390
F 31.998646 20.596626 153.671901
F 14.778356 5.149153 131.336345
F 14.168379 5.149153 153.173857
F 14.778356 12.872888 131.336344
F 14.168379 12.872888 153.173856
F 14.778356 20.596626 131.336344
F 14.168379 20.596626 153.173857
F 23.693493 5.149153 131.585367
F 23.083517 5.149153 153.422878
F 23.693493 12.872887 131.585367
F 23.083517 12.872887 153.422877
F 23.693493 20.596626 131.585367
F 23.083517 20.596626 153.422878
F 5.784631 5.150818 133.815792
F 5.174654 5.150818 155.653302
F 32.532387 5.149154 134.564079
F 31.922411 5.149154 156.401589
F 5.784631 12.874553 133.815792
F 5.174654 12.874553 155.653303
F 32.532387 12.872888 134.564079
F 31.922411 12.872888 156.401590
F 5.784631 20.598291 133.815792
F 5.174654 20.598291 155.653302
F 32.532387 20.596626 134.564079
F 31.922411 20.596627 156.401590
F 14.702121 5.149153 134.066034
F 14.092144 5.149153 155.903546
F 14.702121 12.872888 134.066035
F 14.092144 12.872888 155.903546
F 14.702121 20.596626 134.066034
F 14.092144 20.596626 155.903546
F 23.617257 5.149153 134.315057
F 23.007280 5.149153 156.152567
F 23.617257 12.872888 134.315057
F 23.007280 12.872888 156.152568
F 23.617257 20.596626 134.315057
F 23.007280 20.596626 156.152568
F 5.682958 7.722067 137.455376
F 5.072981 7.722067 159.292887
F 32.430715 7.723732 138.203663
F 31.820738 7.723732 160.041175
F 5.682958 15.445803 137.455377
F 5.072981 15.445803 159.292888
F 32.430715 15.447467 138.203664
F 31.820738 15.447468 160.041175
F 9.736229 15.447466 152.139448
F 9.736229 7.723731 152.139448
F 5.682958 23.169540 137.455377
F 5.072981 23.169540 159.292888
F 27.668172 20.596626 148.997907
F 27.668172 12.872888 148.997908
F 32.430715 23.171205 138.203664
F 31.820738 23.171205 160.041175
F 14.600448 7.723732 137.705619
F 13.990471 7.723732 159.543130
F 14.600448 15.447468 137.705620
F 13.990471 15.447468 159.543130
F 27.668172 5.149153 148.997907
F 18.753037 20.596625 148.748886
F 23.515584 7.723733 137.954642
F 22.905607 7.723733 159.792153
F 23.515585 15.447468 137.954643
F 22.905607 15.447468 159.792154
F 23.515584 0.000001 137.954642
F 22.905607 0.000001 159.792153
F 8.015636 1.287195 133.879331
F 7.405659 1.287195 155.716843
F 8.015636 9.010926 133.879331
F 7.405659 9.010926 155.716843
F 8.015636 16.734664 133.879332
F 7.405659 16.734664 155.716842
F 16.930906 1.287287 134.128290
F 16.320929 1.287287 155.965801
F 16.930907 9.011020 134.128290
F 16.320929 9.011020 155.965801
F 16.930906 16.734757 134.128290
F 16.320929 16.734757 155.965802
F 25.846042 1.287287 134.377313
F 25.236065 1.287287 156.214823
F 25.846042 9.011020 134.377312
F 25.236065 9.011020 156.214824
F 25.846042 16.734757 134.377313
F 25.236065 16.734757 156.214824
F 7.913959 3.861960 137.518916
F 7.303982 3.861960 159.356427
F 7.913959 11.585692 137.518916
F 7.303982 11.585692 159.356427
F 7.913959 19.309430 137.518916
F 7.303982 19.309430 159.356427
F 16.829230 3.861867 137.767875
F 16.219252 3.861867 159.605387
F 16.829230 11.585599 137.767875
F 16.219252 11.585600 159.605387
F 16.829230 19.309338 137.767875
F 16.219252 19.309338 159.605387
F 25.744367 3.861866 138.016897
F 25.134390 3.861866 159.854408
F 25.744367 11.585599 138.016897
F 25.134390 11.585599 159.854409
F 25.744367 19.309337 138.016898
F 25.134390 19.309337 159.854409
F 7.990222 3.861960 134.789093
F 7.380245 3.861960 156.626604
F 7.990222 11.585692 134.789093
F 7.380245 11.585692 156.626603
F 7.990222 19.309431 134.789093
F 7.380245 19.309431 156.626604
F 16.905489 3.861867 135.038187
F 16.295512 3.861867 156.875698
F 16.905489 11.585600 135.038186
F 16.295512 11.585600 156.875697
F 16.905489 19.309337 135.038186
F 16.295512 19.309337 156.875697
F 25.820625 3.861866 135.287209
F 25.210648 3.861866 157.124720
F 25.820625 11.585599 135.287209
F 25.210648 11.585599 157.124719
F 25.820625 19.309337 135.287208
F 25.210648 19.309337 157.124719
F 8.091874 1.287195 131.149508
F 7.481898 1.287195 152.987019
F 8.091874 9.010927 131.149508
F 7.481898 9.010927 152.987019
F 8.091874 16.734664 131.149508
F 7.481898 16.734664 152.987018
F 17.007141 1.287287 131.398601
F 16.397164 1.287287 153.236111
F 17.007141 9.011019 131.398601
F 16.397164 9.011019 153.236111
F 17.007141 16.734757 131.398600
F 16.397164 16.734757 153.236111
F 25.922278 1.287287 131.647623
F 25.312301 1.287287 153.485134
F 25.922278 9.011019 131.647623
F 25.312301 9.011019 153.485134
F 25.922278 16.734757 131.647622
F 25.312301 16.734757 153.485134
F 10.219141 7.723731 134.851421
F 9.609163 7.723731 156.688932
F 10.219141 15.447466 134.851420
F 9.609163 15.447466 156.688932
F 18.753037 12.872888 148.748886
F 18.753037 5.149153 148.748886
F 19.134274 7.723732 135.100441
F 18.524298 7.723732 156.937953
F 19.134274 15.447468 135.100441
F 18.524298 15.447468 156.937952
F 19.134275 0.000001 135.100441
F 18.524298 0.000001 156.937953
F 28.049410 7.723732 135.349464
F 27.439433 7.723732 157.186976
F 28.049410 15.447467 135.349463
F 27.439433 15.447467 157.186975
F 9.837903 20.596628 148.499862
F 9.837903 12.872889 148.499862
F 10.320789 5.149155 131.211835
F 9.710812 5.149154 153.049346
F 10.320789 12.872890 131.211835
F 9.710812 12.872890 153.049345
F 10.320789 20.596627 131.211835
F 9.710812 20.596627 153.049346
F 19.235924 5.149153 131.460855
F 18.625947 5.149153 153.298367
F 19.235924 12.872887 131.460856
F 18.625947 12.872887 153.298366
F 19.235924 20.596625 131.460855
F 18.625947 20.596625 153.298367
F 28.151060 5.149154 131.709879
F 27.541083 5.149154 153.547390
F 28.151060 12.872888 131.709878
F 27.541083 12.872888 153.547389
F 28.151060 20.596626 131.709879
F 27.541083 20.596626 153.547390
F 10.244554 5.149155 133.941522
F 9.634577 5.149155 155.779033
F 10.244554 12.872889 133.941523
F 9.634577 12.872889 155.779033
F 10.244554 20.596628 133.941522
F 9.634577 20.596628 155.779034
F 19.159688 5.149153 134.190546
F 18.549712 5.149153 156.028057
F 19.159688 12.872888 134.190547
F 18.549712 12.872888 156.028057
F 19.159688 20.596625 134.190546
F 18.549712 20.596625 156.028057
F 28.074823 5.149153 134.439567
F 27.464846 5.149154 156.277078
F 28.074823 12.872888 134.439568
F 27.464846 12.872888 156.277079
F 28.074823 20.596626 134.439568
F 27.464846 20.596626 156.277078
F 10.142881 7.723731 137.581107
F 9.532904 7.723731 159.418619
F 10.142881 15.447466 137.581108
F 9.532904 15.447466 159.418619
F 9.837903 5.149155 148.499862
F 27.744408 20.596626 146.268219
F 10.142881 23.171204 137.581107
F 9.532904 23.171204 159.418619
F 19.058015 7.723733 137.830131
F 18.448039 7.723733 159.667642
F 19.058015 15.447468 137.830132
F 18.448038 15.447468 159.667642
F 19.058015 0.000000 137.830131
F 18.448038 0.000000 159.667642
F 27.973152 7.723732 138.079152
F 27.363175 7.723732 159.916663
F 27.973152 15.447467 138.079153
F 27.363175 15.447467 159.916664
F 27.744408 12.872888 146.268218
F 27.744408 5.149154 146.268219
F 3.358411 1.291824 141.028825
F 2.748434 1.291824 162.866336
F 30.100282 1.287288 141.780993
F 29.490305 1.287288 163.618504
F 3.358411 9.015556 141.028825
F 2.748434 9.015556 162.866336
F 30.100282 9.011020 141.780993
F 29.490305 9.011020 163.618504
F 3.358411 16.739293 141.028826
F 2.748434 16.739293 162.866337
F 30.100282 16.734757 141.780994
F 29.490305 16.734757 163.618505
F 12.270014 1.287288 141.282949
F 11.660037 1.287288 163.120460
F 12.270014 9.011020 141.282949
F 11.660037 9.011020 163.120460
F 12.270014 16.734757 141.282950
F 11.660037 16.734757 163.120460
F 21.185148 1.287287 141.531972
F 20.575172 1.287287 163.369483
F 21.185148 9.011019 141.531972
F 20.575172 9.011019 163.369482
F 21.185148 16.734757 141.531972
F 20.575172 16.734757 163.369483
F 3.256735 3.857331 144.668410
F 29.998606 3.861866 145.420578
F 3.256735 11.581063 144.668410
F 29.998606 11.585599 145.420578
F 3.256735 19.304801 144.668410
F 29.998606 19.309337 145.420578
F 12.168337 3.861866 144.922533
F 12.168337 11.585599 144.922533
F 12.168337 19.309337 144.922534
F 21.083473 3.861867 145.171556
F 21.083473 11.585600 145.171556
F 21.083473 19.309338 145.171556
F 3.332703 3.857330 141.949114
F 2.722727 3.857330 163.786624
F 30.074865 3.861866 142.690890
F 3.332703 11.581063 141.949113
F 2.722727 11.581063 163.786624
F 30.074864 11.585599 142.690889
F 3.332703 19.304801 141.949113
F 2.722727 19.304801 163.786624
F 30.074865 19.309337 142.690889
F 12.244596 3.861866 142.192845
F 12.244596 11.585599 142.192845
F 12.244596 19.309337 142.192845
F 21.159731 3.861867 142.441866
F 21.159731 11.585600 142.441866
F 21.159731 19.309337 142.441866
F 3.434357 1.291824 138.309528
F 2.824380 1.291824 160.147039
F 30.176518 1.287288 139.051304
F 29.566541 1.287288 160.888816
F 3.434357 9.015556 138.309528
F 2.824380 9.015556 160.147039
F 30.176518 9.011020 139.051304
F 29.566541 9.011020 160.888816
F 3.434357 16.739294 138.309528
F 2.824380 16.739294 160.147039
F 30.176518 16.734758 139.051304
F 29.566541 16.734758 160.888815
F 12.346249 1.287288 138.553260
F 11.736273 1.287288 160.390771
F 12.346249 9.011020 138.553260
F 11.736272 9.011020 160.390771
F 12.346249 16.734757 138.553260
F 11.736272 16.734757 160.390770
F 21.261384 1.287287 138.802282
F 20.651407 1.287287 160.639793
F 21.261384 9.011019 138.802282
F 20.651407 9.011019 160.639793
F 21.261384 16.734756 138.802281
F 20.651407 16.734757 160.639792
F 5.555827 7.722068 142.007165
F 4.945850 7.722068 163.844676
F 32.303648 7.723732 142.753145
F 5.555827 15.445803 142.007164
F 4.945850 15.445803 163.844676
F 32.303648 15.447468 142.753144
F 18.829273 20.596625 146.019196
F 18.829273 12.872887 146.019195
F 18.829273 5.149153 146.019196
F 14.473382 7.723732 142.255100
F 14.473382 15.447467 142.255099
F 9.914137 20.596627 145.770175
F 23.388517 7.723732 142.504123
F 23.388517 15.447468 142.504122
F 23.388517 0.000001 142.504123
F 5.657476 5.150819 138.367581
F 5.047499 5.150819 160.205091
F 32.405297 5.149154 139.113560
F 31.795321 5.149154 160.951071
F 5.657476 12.874553 138.367580
F 5.047499 12.874553 160.205091
F 32.405297 12.872889 139.113560
F 31.795321 12.872889 160.951071
F 5.657476 20.598291 138.367580
F 5.047499 20.598291 160.205091
F 32.405297 20.596626 139.113560
F 31.795321 20.596626 160.951071
F 14.575030 5.149153 138.615515
F 13.965053 5.149154 160.453027
F 14.575030 12.872888 138.615514
F 13.965053 12.872888 160.453026
F 14.575030 20.596626 138.615515
F 13.965053 20.596626 160.453026
F 23.490168 5.149153 138.864538
F 22.880191 5.149153 160.702048
F 23.490168 12.872887 138.864537
F 22.880191 12.872887 160.702048
F 23.490168 20.596626 138.864537
F 22.880191 20.596626 160.702048
F 5.581305 5.150818 141.094962
F 4.971328 5.150818 162.932473
F 32.329062 5.149154 141.843249
F 31.719085 5.149154 163.680760
F 5.581305 12.874553 141.094962
F 4.971328 12.874553 162.932473
F 32.329062 12.872888 141.843249
F 31.719085 12.872888 163.680760
F 5.581305 20.598291 141.094962
F 4.971328 20.598291 162.932473
F 32.329062 20.596626 141.843249
F 31.719085 20.596626 163.680760
F 14.498795 5.149153 141.345204
F 13.888818 5.149153 163.182716
F 14.498795 12.872888 141.345205
F 13.888818 12.872888 163.182716
F 14.498795 20.596625 141.345204
F 13.888818 20.596626 163.182716
F 23.413931 5.149153 141.594227
F 22.803954 5.149153 163.431738
F 23.413931 12.872888 141.594227
F 22.803954 12.872888 163.431739
F 23.413931 20.596626 141.594227
F 22.803954 20.596625 163.431738
F 5.479633 7.722067 144.734546
F 32.227390 7.723732 145.482833
F 5.479633 15.445803 144.734546
F 32.227390 15.447468 145.482834
F 9.914138 12.872890 145.770174
F 5.479633 23.169540 144.734546
F 9.914137 5.149154 145.770175
F 32.227390 23.171205 145.482833
F 14.397122 7.723732 144.984788
F 14.397122 15.447468 144.984789
F 27.642758 15.447467 149.907804
F 23.312259 7.723733 145.233812
F 23.312259 15.447468 145.233812
F 23.312259 0.000001 145.233812
F 7.812310 1.287195 141.158501
F 7.202333 1.287195 162.996013
F 7.812310 9.010926 141.158501
F 7.202333 9.010927 162.996013
F 7.812310 16.734664 141.158502
F 7.202333 16.734664 162.996013
F 16.727581 1.287287 141.407460
F 16.117604 1.287287 163.244971
F 16.727581 9.011020 141.407460
F 16.117604 9.011020 163.244971
F 16.727581 16.734757 141.407460
F 16.117604 16.734757 163.244972
F 25.642717 1.287287 141.656483
F 25.032740 1.287287 163.493994
F 25.642716 9.011020 141.656482
F 25.032740 9.011020 163.493993
F 25.642717 16.734757 141.656483
F 25.032740 16.734757 163.493994
F 7.710633 3.861960 144.798085
F 7.710633 11.585692 144.798085
F 7.710633 19.309430 144.798086
F 16.625904 3.861867 145.047045
F 16.625904 11.585600 145.047045
F 16.625904 19.309338 145.047045
F 25.541041 3.861866 145.296066
F 25.541041 11.585599 145.296067
F 25.541041 19.309337 145.296067
F 7.786896 3.861960 142.068262
F 7.786896 11.585692 142.068262
F 7.786896 19.309431 142.068262
F 16.702163 3.861867 142.317356
F 16.702163 11.585600 142.317356
F 16.702163 19.309337 142.317355
F 25.617299 3.861866 142.566378
F 25.617299 11.585599 142.566378
F 25.617299 19.309337 142.566377
F 7.888549 1.287195 138.428678
F 7.278572 1.287195 160.266189
F 7.888549 9.010927 138.428678
F 7.278572 9.010927 160.266189
F 7.888549 16.734664 138.428678
F 7.278572 16.734664 160.266189
F 16.803816 1.287287 138.677771
F 16.193838 1.287287 160.515282
F 16.803816 9.011019 138.677771
F 16.193838 9.011019 160.515282
F 16.803816 16.734757 138.677770
F 16.193839 16.734757 160.515281
F 25.718953 1.287287 138.926793
F 25.108976 1.287287 160.764304
F 25.718953 9.011019 138.926793
F 25.108976 9.011019 160.764304
F 25.718953 16.734757 138.926792
F 25.108976 16.734757 160.764303
F 10.015815 7.723731 142.130591
F 10.015815 15.447466 142.130590
F 27.642758 7.723732 149.907804
F 18.930949 7.723732 142.379612
F 18.930949 15.447468 142.379611
F 18.930949 0.000000 142.379612
F 27.846083 7.723732 142.628633
F 27.846084 15.447467 142.628633
F 18.727623 0.000000 149.658782
F 10.117463 5.149155 138.491006
F 9.507486 5.149154 160.328516
F 10.117463 12.872890 138.491005
F 9.507486 12.872890 160.328516
F 10.117463 20.596627 138.491005
F 9.507486 20.596627 160.328516
F 19.032598 5.149153 138.740026
F 18.422622 5.149153 160.577537
F 19.032598 12.872887 138.740025
F 18.422622 12.872887 160.577537
F 19.032598 20.596625 138.740026
F 18.422622 20.596625 160.577537
F 27.947734 5.149154 138.989050
F 27.337757 5.149154 160.826560
F 27.947734 12.872888 138.989049
F 27.337757 12.872888 160.826560
F 27.947734 20.596626 138.989049
F 27.337757 20.596626 160.826560
F 10.041229 5.149155 141.220692
F 9.431251 5.149155 163.058203
F 10.041229 12.872889 141.220693
F 9.431251 12.872889 163.058203
F 10.041229 20.596627 141.220692
F 9.431251 20.596628 163.058204
F 18.956363 5.149153 141.469716
F 18.346386 5.149153 163.307227
F 18.956363 12.872888 141.469717
F 18.346386 12.872888 163.307227
F 18.956363 20.596626 141.469716
F 18.346386 20.596625 163.307227
F 27.871498 5.149153 141.718738
F 27.261521 5.149154 163.556248
F 27.871497 12.872888 141.718738
F 27.261521 12.872888 163.556249
F 27.871498 20.596626 141.718738
F 27.261521 20.596626 163.556249
F 9.939556 7.723731 144.860277
F 9.939555 15.447466 144.860278
F 18.727623 15.447468 149.658781
F 9.939556 23.171204 144.860277
F 18.854690 7.723733 145.109300
F 18.854690 15.447468 145.109301
F 18.854690 0.000000 145.109301
F 27.769826 7.723732 145.358322
F 27.769826 15.447467 145.358322
F 18.727623 7.723732 149.658782
F 3.155086 1.291824 148.307995
F 29.896957 1.287288 149.060162
F 3.155086 9.015556 148.307995
F 29.896957 9.011020 149.060162
F 3.155086 16.739293 148.307996
F 29.896956 16.734757 149.060163
F 12.066689 1.287288 148.562119
F 12.066689 9.011020 148.562119
F 12.066689 16.734757 148.562119
F 20.981823 1.287287 148.811142
F 20.981823 9.011019 148.811142
F 20.981823 16.734757 148.811142
F 3.053409 3.857331 151.947580
F 29.795281 3.861866 152.699748
F 3.053409 11.581063 151.947580
F 29.795281 11.585599 152.699748
F 3.053409 19.304801 151.947581
F 29.795281 19.309337 152.699749
F 11.965011 3.861866 152.201704
F 11.965011 11.585599 152.201704
F 11.965011 19.309337 152.201704
F 20.880147 3.861867 152.450727
F 20.880147 11.585600 152.450727
F 20.880148 19.309338 152.450727
F 3.129378 3.857330 149.228284
F 29.871539 3.861866 149.970060
F 3.129378 11.581063 149.228284
F 29.871539 11.585599 149.970060
F 3.129378 19.304801 149.228283
F 29.871539 19.309337 149.970060
F 12.041271 3.861866 149.472016
F 12.041271 11.585599 149.472016
F 12.041270 19.309337 149.472015
F 20.956406 3.861867 149.721037
F 20.956406 11.585600 149.721037
F 20.956406 19.309337 149.721036
F 3.231031 1.291824 145.588698
F 29.973192 1.287288 146.330474
F 3.231031 9.015556 145.588698
F 29.973192 9.011020 146.330474
F 3.231031 16.739294 145.588697
F 29.973192 16.734758 146.330474
F 12.142924 1.287288 145.832430
F 12.142924 9.011020 145.832430
F 12.142923 16.734757 145.832429
F 21.058058 1.287287 146.081452
F 21.058058 9.011019 146.081452
F 21.058058 16.734756 146.081451
F 5.352501 7.722068 149.286336
F 32.100323 7.723732 150.032316
F 5.352501 15.445803 149.286335
F 32.100323 15.447468 150.032315
F 9.812489 15.447466 149.409760
F 9.812489 7.723731 149.409761
F 14.270056 7.723732 149.534271
F 14.270056 15.447467 149.534270
F 25.515627 16.734757 146.205963
F 23.185192 7.723732 149.783293
F 23.185192 15.447468 149.783292
F 23.185192 0.000000 149.783293
F 5.454151 5.150819 145.646750
F 32.201972 5.149154 146.392730
F 5.454151 12.874553 145.646749
F 32.201972 12.872889 146.392729
F 5.454151 20.598291 145.646750
F 32.201972 20.596626 146.392730
F 14.371704 5.149153 145.894685
F 14.371704 12.872888 145.894684
F 14.371704 20.596626 145.894685
F 23.286842 5.149153 146.143707
F 23.286842 12.872887 146.143706
F 23.286842 20.596626 146.143707
F 5.377980 5.150818 148.374131
F 32.125736 5.149154 149.122418
F 5.377980 12.874553 148.374132
F 32.125736 12.872888 149.122419
F 5.377980 20.598291 148.374131
F 32.125736 20.596627 149.122418
F 14.295470 5.149153 148.624374
F 14.295470 12.872888 148.624375
F 14.295470 20.596626 148.624375
F 23.210606 5.149153 148.873396
F 23.210606 12.872888 148.873397
F 23.210606 20.596626 148.873396
F 5.276307 7.722067 152.013716
F 32.024064 7.723732 152.762003
F 5.276307 15.445803 152.013717
F 32.024064 15.447467 152.762004
F 25.515627 9.011019 146.205963
F 5.276307 23.169540 152.013716
F 25.515627 1.287287 146.205962
F 32.024064 23.171205 152.762004
F 14.193796 7.723732 152.263960
F 14.193796 15.447468 152.263960
F 16.600490 16.734757 145.956940
F 23.108933 7.723733 152.512982
F 23.108933 15.447468 152.512983
F 23.108933 0.000001 152.512982
F 7.608984 1.287195 148.437671
F 7.608984 9.010927 148.437671
F 7.608985 16.734664 148.437671
F 16.524256 1.287287 148.686630
F 16.524256 9.011020 148.686630
F 16.524256 16.734757 148.686630
F 25.439391 1.287287 148.935652
F 25.439391 9.011020 148.935652
F 25.439391 16.734757 148.935653
F 7.507308 3.861960 152.077256
F 7.507308 11.585692 152.077256
F 7.507308 19.309430 152.077256
F 16.422578 3.861867 152.326215
F 16.422578 11.585600 152.326215
F 16.422578 19.309338 152.326216
F 25.337716 3.861866 152.575238
F 25.337716 11.585599 152.575237
F 25.337716 19.309337 152.575238
F 7.583571 3.861960 149.347433
F 7.583571 11.585692 149.347433
F 7.583571 19.309431 149.347432
F 16.498838 3.861867 149.596526
F 16.498838 11.585600 149.596526
F 16.498838 19.309337 149.596526
F 25.413974 3.861866 149.845549
F 25.413973 11.585599 149.845548
F 25.413973 19.309337 149.845548
F 7.685223 1.287195 145.707848
F 7.685223 9.010927 145.707848
F 7.685223 16.734664 145.707847
F 16.600490 1.287287 145.956940
F 16.600490 9.011019 145.956940
F 5.759153 23.169541 134.727996
F 5.149175 23.169541 156.565507
F 5.555827 23.169541 142.007165
F 4.945850 23.169541 163.844676
F 5.352501 23.169541 149.286336
F 14.066730 23.171205 156.813442
F 13.990471 23.171205 159.543130
F 10.219141 23.171204 134.851421
F 9.609163 23.171204 156.688932
F 28.049410 23.171205 135.349464
F 27.439433 23.171205 157.186976
F 10.015815 23.171204 142.130590
F 27.846084 23.171205 142.628633
F 14.193796 23.171205 152.263960
F 9.812489 23.171204 149.409761
F 27.642758 23.171205 149.907804
F 2.341783 1.291824 177.424677
F 29.083654 1.287288 178.176846
F 2.341783 9.015556 177.424677
F 29.083654 9.011020 178.176846
F 2.341783 16.739293 177.424678
F 29.083654 16.734757 178.176846
F 11.253386 1.287288 177.678801
F 11.253386 9.011020 177.678801
F 11.253386 16.734757 177.678802
F 20.168521 1.287287 177.927824
F 20.168521 9.011019 177.927824
F 20.168521 16.734757 177.927824
F 2.240107 3.857331 181.064262
F 28.981978 3.861866 181.816430
F 2.240107 11.581063 181.064262
F 28.981978 11.585599 181.816430
F 2.240107 19.304801 181.064262
F 28.981978 19.309337 181.816430
F 11.151708 3.861866 181.318386
F 11.151708 11.585599 181.318386
F 11.151708 19.309337 181.318386
F 20.066845 3.861867 181.567409
F 20.066845 11.585600 181.567409
F 20.066845 19.309338 181.567409
F 2.316076 3.857330 178.344966
F 29.058236 3.861866 179.086742
F 2.316076 11.581063 178.344966
F 29.058236 11.585599 179.086742
F 2.316076 19.304801 178.344965
F 29.058236 19.309337 179.086742
F 11.227968 3.861866 178.588698
F 11.227968 11.585599 178.588698
F 11.227968 19.309337 178.588697
F 20.143104 3.861867 178.837720
F 20.143104 11.585600 178.837719
F 20.143104 19.309337 178.837719
F 2.417729 1.291824 174.705380
F 1.807751 1.291824 196.542891
F 29.159890 1.287288 175.447156
F 2.417729 9.015556 174.705380
F 1.807751 9.015556 196.542891
F 29.159890 9.011020 175.447156
F 2.417729 16.739294 174.705380
F 1.807751 16.739294 196.542891
F 29.159890 16.734758 175.447156
F 11.329621 1.287288 174.949112
F 11.329621 9.011020 174.949112
F 11.329621 16.734757 174.949112
F 20.244756 1.287287 175.198134
F 20.244756 9.011019 175.198134
F 20.244756 16.734756 175.198133
F 4.539199 7.722068 178.403018
F 31.287020 7.723732 179.148997
F 4.539199 15.445803 178.403017
F 31.287020 15.447468 179.148997
F 26.346546 15.447467 196.312516
F 26.956523 15.447467 174.475004
F 13.456754 7.723732 178.650953
F 13.456754 15.447467 178.650953
F 26.346546 7.723732 196.312515
F 22.371889 7.723732 178.899975
F 22.371889 15.447468 178.899975
F 22.371889 0.000001 178.899975
F 4.640848 5.150819 174.763433
F 4.030871 5.150819 196.600944
F 31.388669 5.149154 175.509412
F 4.640848 12.874553 174.763432
F 4.030871 12.874553 196.600943
F 31.388670 12.872889 175.509412
F 4.640848 20.598291 174.763432
F 4.030871 20.598291 196.600944
F 31.388670 20.596626 175.509412
F 13.558402 5.149153 175.011367
F 13.558402 12.872888 175.011367
F 13.558402 20.596626 175.011367
F 22.473539 5.149153 175.260390
F 22.473539 12.872887 175.260389
F 22.473539 20.596626 175.260389
F 4.564677 5.150818 177.490814
F 31.312433 5.149154 178.239101
F 4.564677 12.874553 177.490815
F 31.312433 12.872888 178.239102
F 4.564677 20.598291 177.490814
F 31.312433 20.596626 178.239101
F 13.482167 5.149153 177.741056
F 13.482167 12.872888 177.741057
F 13.482167 20.596626 177.741057
F 22.397303 5.149153 177.990079
F 22.397303 12.872888 177.990080
F 22.397303 20.596626 177.990079
F 4.463005 7.722067 181.130398
F 31.210761 7.723732 181.878685
F 4.463004 15.445803 181.130399
F 31.210761 15.447467 181.878686
F 26.956523 7.723732 174.475004
F 4.463004 23.169540 181.130398
F 17.431410 0.000000 196.063493
F 31.210761 23.171205 181.878685
F 13.380494 7.723732 181.380641
F 13.380494 15.447468 181.380642
F 18.041387 0.000000 174.225982
F 22.295631 7.723733 181.629664
F 22.295631 15.447468 181.629665
F 22.295631 0.000001 181.629665
F 6.795682 1.287195 177.554353
F 6.795682 9.010927 177.554353
F 6.795682 16.734664 177.554354
F 15.710953 1.287287 177.803312
F 15.710953 9.011020 177.803312
F 15.710953 16.734757 177.803313
F 24.626088 1.287287 178.052334
F 24.626088 9.011020 178.052334
F 24.626088 16.734757 178.052335
F 6.694005 3.861960 181.193938
F 33.439541 3.861866 181.940941
F 6.694005 11.585692 181.193938
F 33.439541 11.585599 181.940941
F 6.694005 19.309430 181.193938
F 33.439541 19.309337 181.940941
F 15.609276 3.861867 181.442897
F 15.609276 11.585600 181.442898
F 15.609276 19.309338 181.442898
F 24.524413 3.861866 181.691919
F 24.524413 11.585599 181.691919
F 24.524413 19.309337 181.691920
F 6.770268 3.861960 178.464116
F 6.770268 11.585692 178.464116
F 6.770268 19.309431 178.464115
F 15.685535 3.861867 178.713208
F 15.685535 11.585600 178.713208
F 15.685535 19.309337 178.713208
F 24.600671 3.861866 178.962231
F 24.600671 11.585599 178.962231
F 24.600671 19.309337 178.962230
F 6.871921 1.287195 174.824530
F 6.871921 9.010927 174.824530
F 6.871921 16.734664 174.824530
F 15.787187 1.287287 175.073623
F 15.787187 9.011019 175.073623
F 15.787187 16.734757 175.073622
F 24.702324 1.287287 175.322646
F 24.702324 9.011019 175.322646
F 24.702324 16.734757 175.322645
F 8.999187 7.723731 178.526443
F 8.999187 15.447466 178.526442
F 17.431410 15.447468 196.063494
F 17.914321 7.723732 178.775463
F 17.914321 15.447468 178.775463
F 17.914321 0.000001 178.775464
F 26.829456 7.723732 179.024487
F 26.829456 15.447467 179.024486
F 18.041387 15.447468 174.225983
F 9.100835 5.149155 174.886858
F 9.100835 12.872890 174.886857
F 9.100835 20.596627 174.886857
F 18.015970 5.149153 175.135878
F 18.015970 12.872887 175.135877
F 18.015970 20.596625 175.135878
F 26.931106 5.149154 175.384901
F 26.931106 12.872888 175.384901
F 26.931106 20.596626 175.384901
F 9.024600 5.149155 177.616545
F 9.024600 12.872889 177.616545
F 9.024600 20.596628 177.616545
F 17.939735 5.149153 177.865568
F 17.939735 12.872888 177.865569
F 17.939735 20.596625 177.865568
F 26.854869 5.149154 178.114590
F 26.854869 12.872888 178.114590
F 26.854869 20.596626 178.114590
F 8.922927 7.723731 181.256129
F 8.922927 15.447466 181.256130
F 17.431410 7.723733 196.063493
F 8.922927 23.171204 181.256130
F 17.838061 7.723733 181.505153
F 17.838061 15.447468 181.505154
F 17.838061 0.000000 181.505153
F 26.753198 7.723732 181.754175
F 26.753198 15.447467 181.754175
F 18.041387 7.723733 174.225982
F 2.138458 1.291824 184.703848
F 28.880328 1.287288 185.456016
F 2.138458 9.015556 184.703848
F 28.880328 9.011020 185.456016
F 2.138458 16.739293 184.703848
F 28.880328 16.734757 185.456016
F 11.050061 1.287288 184.957971
F 11.050061 9.011020 184.957971
F 11.050061 16.734757 184.957972
F 19.965194 1.287287 185.206994
F 19.965194 9.011019 185.206994
F 19.965194 16.734757 185.206994
F 2.646758 3.857331 166.505921
F 2.036782 3.857331 188.343432
F 29.388629 3.861866 167.258089
F 28.778652 3.861866 189.095600
F 2.646758 11.581063 166.505921
F 2.036782 11.581063 188.343432
F 29.388629 11.585599 167.258089
F 28.778652 11.585599 189.095600
F 2.646758 19.304801 166.505921
F 2.036782 19.304801 188.343432
F 29.388629 19.309337 167.258089
F 28.778652 19.309337 189.095600
F 11.558359 3.861866 166.760045
F 10.948383 3.861866 188.597555
F 11.558359 11.585599 166.760045
F 10.948383 11.585599 188.597555
F 11.558359 19.309337 166.760045
F 10.948383 19.309336 188.597556
F 20.473496 3.861867 167.009067
F 19.863519 3.861867 188.846579
F 20.473496 11.585599 167.009067
F 19.863519 11.585600 188.846579
F 20.473496 19.309338 167.009067
F 19.863519 19.309338 188.846579
F 2.112750 3.857330 185.624135
F 29.464887 3.861866 164.528401
F 28.854911 3.861866 186.365912
F 2.112750 11.581063 185.624135
F 29.464887 11.585599 164.528401
F 28.854911 11.585599 186.365912
F 2.112750 19.304801 185.624135
F 29.464887 19.309337 164.528400
F 28.854911 19.309337 186.365912
F 11.634619 3.861866 164.030356
F 11.024642 3.861866 185.867867
F 11.634619 11.585599 164.030356
F 11.024642 11.585599 185.867867
F 11.634619 19.309337 164.030355
F 11.024642 19.309337 185.867867
F 20.549755 3.861867 164.279378
F 19.939778 3.861867 186.116889
F 20.549755 11.585599 164.279378
F 19.939778 11.585600 186.116889
F 20.549755 19.309337 164.279378
F 19.939778 19.309337 186.116889
F 2.214403 1.291824 181.984550
F 28.956564 1.287288 182.726327
F 2.214403 9.015556 181.984550
F 28.956564 9.011020 182.726327
F 2.214403 16.739294 181.984550
F 28.956564 16.734758 182.726326
F 11.126295 1.287288 182.228282
F 11.126295 9.011020 182.228282
F 11.126295 16.734757 182.228281
F 20.041430 1.287287 182.477304
F 20.041430 9.011019 182.477304
F 20.041430 16.734757 182.477303
F 4.335873 7.722068 185.682187
F 31.693671 7.723732 164.590656
F 31.083694 7.723732 186.428167
F 4.335873 15.445803 185.682187
F 31.693672 15.447468 164.590656
F 31.083694 15.447468 186.428166
F 8.516275 23.171204 195.814470
F 9.126253 23.171204 173.976959
F 8.516275 15.447466 195.814470
F 13.863405 7.723732 164.092612
F 13.253428 7.723732 185.930123
F 13.863405 15.447467 164.092612
F 13.253428 15.447467 185.930122
F 9.126253 15.447466 173.976959
F 8.516275 7.723731 195.814470
F 22.778540 7.723732 164.341633
F 22.168563 7.723732 186.179144
F 22.778540 15.447468 164.341633
F 22.168563 15.447468 186.179144
F 22.778540 0.000001 164.341634
F 22.168563 0.000001 186.179144
F 4.437522 5.150819 182.042603
F 31.185344 5.149154 182.788582
F 4.437522 12.874553 182.042603
F 31.185344 12.872889 182.788582
F 4.437522 20.598291 182.042603
F 31.185344 20.596626 182.788582
F 13.355076 5.149153 182.290538
F 13.355076 12.872888 182.290537
F 13.355076 20.596626 182.290538
F 22.270214 5.149153 182.539559
F 22.270214 12.872887 182.539559
F 22.270214 20.596626 182.539559
F 4.361351 5.150818 184.769984
F 31.109108 5.149154 185.518271
F 4.361351 12.874553 184.769985
F 31.109108 12.872888 185.518272
F 4.361351 20.598291 184.769984
F 31.109108 20.596626 185.518271
F 13.278841 5.149153 185.020227
F 13.278841 12.872888 185.020227
F 13.278841 20.596626 185.020227
F 22.193978 5.149153 185.269249
F 22.193978 12.872888 185.269250
F 22.193977 20.596626 185.269250
F 4.869656 7.722067 166.572057
F 4.259679 7.722067 188.409568
F 31.617413 7.723732 167.320344
F 31.007436 7.723732 189.157855
F 4.869656 15.445803 166.572057
F 4.259679 15.445803 188.409569
F 31.617413 15.447468 167.320344
F 31.007436 15.447467 189.157856
F 9.126253 7.723731 173.976959
F 26.448218 20.596626 192.672929
F 4.869656 23.169540 166.572057
F 4.259679 23.169540 188.409568
F 27.058195 20.596626 170.835419
F 26.448218 12.872888 192.672930
F 31.617413 23.171205 167.320344
F 31.007436 23.171205 189.157855
F 13.787145 7.723732 166.822300
F 13.177168 7.723732 188.659811
F 13.787145 15.447468 166.822301
F 13.177168 15.447468 188.659811
F 27.058195 12.872888 170.835419
F 26.448218 5.149154 192.672929
F 22.702282 7.723733 167.071323
F 22.092305 7.723733 188.908834
F 22.702282 15.447468 167.071323
F 22.092305 15.447468 188.908834
F 22.702282 0.000001 167.071323
F 22.092305 0.000001 188.908834
F 6.592356 1.287195 184.833523
F 33.337893 1.287288 185.580526
F 6.592356 9.010927 184.833523
F 33.337893 9.011020 185.580526
F 6.592356 16.734664 184.833524
F 33.337893 16.734757 185.580527
F 15.507627 1.287287 185.082482
F 15.507627 9.011020 185.082483
F 15.507627 16.734757 185.082483
F 24.422763 1.287287 185.331505
F 24.422763 9.011020 185.331505
F 24.422763 16.734757 185.331505
F 7.100656 3.861960 166.635596
F 6.490679 3.861960 188.473108
F 33.236216 3.861866 189.220111
F 7.100656 11.585692 166.635596
F 6.490679 11.585692 188.473108
F 33.236216 11.585599 189.220111
F 7.100656 19.309430 166.635597
F 6.490679 19.309430 188.473108
F 33.236216 19.309337 189.220111
F 16.015927 3.861867 166.884556
F 15.405950 3.861867 188.722067
F 16.015927 11.585599 166.884556
F 15.405950 11.585600 188.722067
F 16.015927 19.309338 166.884557
F 15.405950 19.309338 188.722067
F 24.931065 3.861866 167.133578
F 24.321088 3.861866 188.971089
F 24.931065 11.585599 167.133578
F 24.321088 11.585599 188.971089
F 24.931065 19.309337 167.133578
F 24.321088 19.309337 188.971089
F 7.176920 3.861960 163.905774
F 6.566942 3.861960 185.743285
F 33.312474 3.861866 186.490423
F 7.176920 11.585692 163.905774
F 6.566942 11.585692 185.743285
F 33.312474 11.585599 186.490423
F 7.176919 19.309431 163.905773
F 6.566942 19.309431 185.743285
F 33.312474 19.309337 186.490423
F 16.092186 3.861867 164.154867
F 15.482209 3.861867 185.992378
F 16.092186 11.585600 164.154867
F 15.482210 11.585600 185.992378
F 16.092186 19.309337 164.154867
F 15.482210 19.309337 185.992378
F 25.007322 3.861866 164.403890
F 24.397345 3.861866 186.241400
F 25.007322 11.585599 164.403889
F 24.397345 11.585599 186.241400
F 25.007322 19.309337 164.403889
F 24.397345 19.309337 186.241400
F 6.668595 1.287195 182.103700
F 33.414127 1.287288 182.850838
F 6.668595 9.010927 182.103700
F 33.414128 9.011020 182.850838
F 6.668595 16.734664 182.103699
F 33.414128 16.734758 182.850837
F 15.583862 1.287287 182.352793
F 15.583862 9.011019 182.352793
F 15.583862 16.734757 182.352793
F 24.498999 1.287287 182.601816
F 24.498999 9.011019 182.601816
F 24.498999 16.734757 182.601815
F 9.405838 7.723731 163.968102
F 8.795861 7.723731 185.805612
F 9.405838 15.447466 163.968101
F 8.795861 15.447466 185.805612
F 27.058195 5.149154 170.835419
F 17.533083 20.596625 192.423908
F 18.320972 7.723732 164.217122
F 17.710995 7.723732 186.054634
F 18.320972 15.447468 164.217122
F 17.710995 15.447468 186.054633
F 18.320972 0.000001 164.217122
F 17.710995 0.000000 186.054633
F 27.236107 7.723732 164.466145
F 26.626130 7.723732 186.303656
F 27.236107 15.447467 164.466145
F 26.626130 15.447467 186.303656
F 18.143060 20.596625 170.586397
F 17.533083 12.872888 192.423908
F 8.897509 5.149154 182.166027
F 8.897509 12.872890 182.166027
F 8.897509 20.596627 182.166027
F 17.812645 5.149153 182.415048
F 17.812645 12.872887 182.415047
F 17.812645 20.596625 182.415048
F 26.727780 5.149154 182.664071
F 26.727780 12.872888 182.664071
F 26.727781 20.596626 182.664071
F 8.821275 5.149155 184.895715
F 8.821275 12.872889 184.895716
F 8.821275 20.596627 184.895715
F 17.736409 5.149153 185.144738
F 17.736409 12.872888 185.144739
F 17.736409 20.596625 185.144738
F 26.651544 5.149154 185.393760
F 26.651544 12.872888 185.393760
F 26.651544 20.596626 185.393760
F 9.329578 7.723731 166.697788
F 8.719602 7.723731 188.535299
F 9.329578 15.447466 166.697788
F 8.719602 15.447466 188.535300
F 18.143060 12.872888 170.586397
F 17.533083 5.149153 192.423908
F 9.329578 23.171204 166.697788
F 8.719602 23.171204 188.535299
F 18.244713 7.723733 166.946811
F 17.634736 7.723733 188.784323
F 18.244712 15.447468 166.946812
F 17.634736 15.447468 188.784323
F 18.244713 0.000000 166.946811
F 17.634736 0.000000 188.784322
F 27.159849 7.723732 167.195833
F 26.549872 7.723732 189.033345
F 27.159849 15.447467 167.195833
F 26.549872 15.447467 189.033345
F 18.143060 5.149153 170.586397
F 8.617949 20.596628 192.174885
F 2.545109 1.291824 170.145506
F 1.935132 1.291824 191.983017
F 29.286979 1.287288 170.897674
F 28.677003 1.287288 192.735185
F 2.545109 9.015556 170.145506
F 1.935132 9.015556 191.983017
F 29.286979 9.011020 170.897674
F 28.677003 9.011020 192.735185
F 2.545109 16.739293 170.145507
F 1.935132 16.739293 191.983018
F 29.286979 16.734757 170.897675
F 28.677003 16.734757 192.735186
F 11.456712 1.287288 170.399630
F 10.846735 1.287288 192.237141
F 11.456712 9.011020 170.399630
F 10.846735 9.011020 192.237141
F 11.456712 16.734757 170.399631
F 10.846735 16.734757 192.237141
F 20.371846 1.287287 170.648652
F 19.761869 1.287287 192.486163
F 20.371846 9.011019 170.648653
F 19.761869 9.011019 192.486163
F 20.371846 16.734757 170.648653
F 19.761869 16.734757 192.486164
F 2.443433 3.857331 173.785091
F 1.833455 3.857331 195.622602
F 29.185303 3.861866 174.537259
F 28.575327 3.861866 196.374770
F 2.443433 11.581063 173.785092
F 1.833455 11.581063 195.622603
F 29.185303 11.585599 174.537260
F 28.575327 11.585599 196.374771
F 2.443433 19.304801 173.785092
F 1.833455 19.304801 195.622603
F 29.185303 19.309337 174.537260
F 28.575327 19.309337 196.374771
F 11.355034 3.861866 174.039215
F 10.745057 3.861866 195.876726
F 11.355034 11.585599 174.039215
F 10.745057 11.585599 195.876726
F 11.355034 19.309337 174.039216
F 10.745057 19.309336 195.876726
F 20.270171 3.861867 174.288238
F 19.660194 3.861867 196.125749
F 20.270171 11.585600 174.288238
F 19.660194 11.585600 196.125750
F 20.270171 19.309338 174.288238
F 19.660194 19.309338 196.125750
F 2.519401 3.857330 171.065795
F 1.909424 3.857330 192.903306
F 29.261562 3.861866 171.807571
F 28.651585 3.861866 193.645082
F 2.519401 11.581063 171.065795
F 1.909424 11.581063 192.903306
F 29.261562 11.585599 171.807571
F 28.651585 11.585599 193.645082
F 2.519401 19.304801 171.065795
F 1.909424 19.304801 192.903305
F 29.261562 19.309337 171.807571
F 28.651585 19.309337 193.645082
F 11.431293 3.861866 171.309526
F 10.821317 3.861866 193.147038
F 11.431293 11.585599 171.309526
F 10.821317 11.585599 193.147037
F 11.431293 19.309337 171.309527
F 10.821317 19.309337 193.147037
F 20.346429 3.861867 171.558549
F 19.736452 3.861867 193.396060
F 20.346429 11.585600 171.558548
F 19.736452 11.585600 193.396059
F 20.346429 19.309337 171.558549
F 19.736452 19.309337 193.396059
F 2.621054 1.291824 167.426209
F 2.011077 1.291824 189.263720
F 29.363215 1.287288 168.167985
F 28.753238 1.287288 190.005497
F 2.621054 9.015556 167.426209
F 2.011077 9.015556 189.263720
F 29.363215 9.011020 168.167985
F 28.753239 9.011020 190.005497
F 2.621054 16.739294 167.426209
F 2.011078 16.739294 189.263720
F 29.363215 16.734758 168.167985
F 28.753238 16.734758 190.005496
F 11.532946 1.287288 167.669940
F 10.922970 1.287288 189.507452
F 11.532946 9.011020 167.669940
F 10.922970 9.011020 189.507452
F 11.532946 16.734757 167.669941
F 10.922970 16.734757 189.507452
F 20.448082 1.287287 167.918963
F 19.838104 1.287287 189.756473
F 20.448082 9.011019 167.918963
F 19.838104 9.011019 189.756474
F 20.448081 16.734756 167.918962
F 19.838104 16.734756 189.756473
F 4.742524 7.722068 171.123846
F 4.132548 7.722068 192.961358
F 31.490346 7.723732 171.869826
F 30.880369 7.723732 193.707338
F 4.742524 15.445803 171.123846
F 4.132548 15.445803 192.961358
F 31.490346 15.447468 171.869826
F 30.880369 15.447468 193.707337
F 9.227926 20.596628 170.337374
F 8.617949 12.872889 192.174885
F 9.227926 12.872889 170.337374
F 8.617949 5.149155 192.174884
F 13.660079 7.723732 171.371782
F 13.050102 7.723732 193.209294
F 13.660079 15.447467 171.371782
F 13.050102 15.447467 193.209293
F 9.227926 5.149155 170.337374
F 26.524454 20.596626 189.943241
F 22.575215 7.723732 171.620805
F 21.965238 7.723732 193.458315
F 22.575215 15.447468 171.620803
F 21.965238 15.447468 193.458315
F 22.575215 0.000001 171.620804
F 21.965238 0.000001 193.458315
F 4.844174 5.150819 167.484261
F 4.234197 5.150819 189.321773
F 31.591995 5.149154 168.230241
F 30.982018 5.149154 190.067753
F 4.844174 12.874553 167.484261
F 4.234197 12.874553 189.321772
F 31.591995 12.872889 168.230241
F 30.982018 12.872889 190.067752
F 4.844174 20.598291 167.484261
F 4.234197 20.598291 189.321773
F 31.591995 20.596626 168.230240
F 30.982018 20.596626 190.067752
F 13.761728 5.149153 167.732196
F 13.151750 5.149153 189.569708
F 13.761728 12.872888 167.732196
F 13.151750 12.872888 189.569707
F 13.761727 20.596626 167.732196
F 13.151750 20.596626 189.569707
F 22.676865 5.149153 167.981219
F 22.066888 5.149153 189.818729
F 22.676865 12.872887 167.981218
F 22.066888 12.872887 189.818729
F 22.676865 20.596626 167.981218
F 22.066888 20.596626 189.818729
F 4.768003 5.150818 170.211643
F 4.158026 5.150818 192.049154
F 31.515760 5.149154 170.959930
F 30.905782 5.149154 192.797441
F 4.768003 12.874553 170.211643
F 4.158026 12.874553 192.049154
F 31.515760 12.872888 170.959930
F 30.905782 12.872888 192.797441
F 4.768003 20.598291 170.211643
F 4.158026 20.598291 192.049154
F 31.515760 20.596626 170.959930
F 30.905782 20.596626 192.797441
F 13.685493 5.149153 170.461885
F 13.075516 5.149153 192.299396
F 13.685493 12.872888 170.461886
F 13.075516 12.872888 192.299397
F 13.685493 20.596626 170.461885
F 13.075516 20.596626 192.299397
F 22.600629 5.149153 170.710908
F 21.990652 5.149153 192.548419
F 22.600629 12.872888 170.710908
F 21.990652 12.872888 192.548420
F 22.600629 20.596625 170.710908
F 21.990652 20.596625 192.548419
F 4.666330 7.722067 173.851227
F 4.056353 7.722067 195.688739
F 31.414087 7.723732 174.599514
F 30.804110 7.723732 196.437026
F 4.666330 15.445803 173.851228
F 4.056353 15.445803 195.688739
F 31.414087 15.447468 174.599515
F 30.804110 15.447467 196.437026
F 27.134432 20.596626 168.105730
F 26.524455 12.872888 189.943241
F 4.666330 23.169540 173.851228
F 4.056353 23.169540 195.688739
F 27.134432 12.872888 168.105730
F 26.524454 5.149154 189.943241
F 31.414087 23.171205 174.599515
F 30.804110 23.171205 196.437026
F 13.583820 7.723732 174.101470
F 12.973843 7.723732 195.938982
F 13.583820 15.447468 174.101471
F 12.973843 15.447468 195.938983
F 27.134432 5.149154 168.105730
F 17.609319 20.596625 189.694218
F 22.498956 7.723733 174.350494
F 21.888979 7.723733 196.188004
F 22.498956 15.447468 174.350494
F 21.888979 15.447468 196.188005
F 22.498956 0.000001 174.350494
F 21.888979 0.000001 196.188004
F 6.999008 1.287195 170.275182
F 6.389031 1.287195 192.112693
F 33.134567 1.287288 192.859696
F 6.999008 9.010927 170.275182
F 6.389031 9.010927 192.112693
F 33.134567 9.011020 192.859696
F 6.999008 16.734664 170.275183
F 6.389031 16.734664 192.112694
F 33.134567 16.734757 192.859697
F 15.914278 1.287287 170.524141
F 15.304302 1.287287 192.361653
F 15.914278 9.011020 170.524141
F 15.304302 9.011020 192.361653
F 15.914278 16.734757 170.524142
F 15.304302 16.734757 192.361653
F 24.829415 1.287287 170.773163
F 24.219437 1.287287 192.610675
F 24.829414 9.011020 170.773163
F 24.219437 9.011020 192.610675
F 24.829414 16.734757 170.773164
F 24.219437 16.734757 192.610675
F 6.897331 3.861960 173.914767
F 6.287354 3.861960 195.752279
F 33.032889 3.861866 196.499281
F 6.897331 11.585692 173.914767
F 6.287354 11.585692 195.752279
F 33.032889 11.585599 196.499281
F 6.897331 19.309430 173.914767
F 6.287354 19.309430 195.752279
F 33.032889 19.309337 196.499282
F 15.812601 3.861867 174.163727
F 15.202625 3.861867 196.001238
F 15.812601 11.585599 174.163727
F 15.202625 11.585600 196.001238
F 15.812601 19.309338 174.163727
F 15.202625 19.309338 196.001238
F 24.727739 3.861866 174.412748
F 24.117762 3.861866 196.250260
F 24.727739 11.585599 174.412748
F 24.117762 11.585599 196.250260
F 24.727739 19.309337 174.412749
F 24.117762 19.309337 196.250260
F 6.973594 3.861960 171.184945
F 6.363617 3.861960 193.022456
F 33.109149 3.861866 193.769594
F 6.973594 11.585692 171.184944
F 6.363617 11.585692 193.022456
F 33.109149 11.585599 193.769594
F 6.973594 19.309431 171.184944
F 6.363617 19.309431 193.022455
F 33.109149 19.309337 193.769593
F 15.888861 3.861867 171.434038
F 15.278884 3.861867 193.271549
F 15.888861 11.585600 171.434037
F 15.278884 11.585600 193.271548
F 15.888861 19.309337 171.434037
F 15.278884 19.309337 193.271548
F 24.803997 3.861866 171.683060
F 24.194020 3.861866 193.520571
F 24.803997 11.585599 171.683060
F 24.194020 11.585599 193.520571
F 24.803997 19.309337 171.683059
F 24.194020 19.309337 193.520570
F 7.075246 1.287195 167.545358
F 6.465269 1.287195 189.382870
F 33.210802 1.287288 190.130008
F 7.075246 9.010927 167.545358
F 6.465269 9.010927 189.382870
F 33.210802 9.011021 190.130008
F 7.075246 16.734664 167.545359
F 6.465269 16.734664 189.382869
F 33.210802 16.734758 190.130007
F 15.990513 1.287287 167.794452
F 15.380536 1.287287 189.631963
F 15.990513 9.011019 167.794452
F 15.380536 9.011019 189.631963
F 15.990513 16.734757 167.794451
F 15.380536 16.734757 189.631962
F 24.905650 1.287287 168.043474
F 24.295673 1.287287 189.880985
F 24.905650 9.011019 168.043474
F 24.295673 9.011019 189.880985
F 24.905650 16.734757 168.043473
F 24.295673 16.734757 189.880985
F 9.202512 7.723731 171.247272
F 8.592535 7.723731 193.084783
F 9.202512 15.447466 171.247271
F 8.592536 15.447466 193.084783
F 18.219296 20.596625 167.856706
F 17.609319 12.872887 189.694218
F 18.117646 7.723732 171.496293
F 17.507669 7.723732 193.333804
F 18.117646 15.447468 171.496293
F 17.507670 15.447468 193.333803
F 18.117646 0.000001 171.496292
F 17.507670 0.000000 193.333804
F 27.032781 7.723732 171.745316
F 26.422804 7.723732 193.582827
F 27.032781 15.447467 171.745315
F 26.422804 15.447467 193.582827
F 18.219296 12.872887 167.856706
F 17.609319 5.149153 189.694219
F 9.304160 5.149155 167.607687
F 8.694184 5.149154 189.445197
F 9.304160 12.872890 167.607686
F 8.694184 12.872890 189.445197
F 9.304161 20.596627 167.607686
F 8.694184 20.596627 189.445197
F 18.219296 5.149153 167.856707
F 4.539199 23.169541 178.403018
F 4.335873 23.169541 185.682187
F 4.742524 23.169541 171.123847
F 4.132548 23.169541 192.961358
F 13.380494 23.171205 181.380641
F 8.999187 23.171204 178.526443
F 26.829456 23.171205 179.024487
F 13.787145 23.171205 166.822300
F 9.405838 23.171204 163.968102
F 8.795861 23.171204 185.805612
F 27.236107 23.171205 164.466145
F 26.626130 23.171205 186.303656
F 13.583820 23.171205 174.101470
F 9.202512 23.171204 171.247272
F 8.592535 23.171204 193.084783
F 27.032781 23.171205 171.745316
F 26.422804 23.171205 193.582827
F 1.731806 1.291824 199.262188
F 1.121830 1.291824 221.099700
F 28.473677 1.287288 200.014356
F 27.863700 1.287288 221.851868
F 1.731806 9.015556 199.262188
F 1.121830 9.015556 221.099700
F 28.473677 9.011020 200.014356
F 27.863700 9.011020 221.851868
F 1.731806 16.739293 199.262189
F 1.121830 16.739293 221.099700
F 28.473677 16.734757 200.014357
F 27.863700 16.734757 221.851868
F 10.643409 1.287288 199.516312
F 10.033432 1.287288 221.353823
F 10.643409 9.011020 199.516312
F 10.033432 9.011020 221.353823
F 10.643409 16.734757 199.516313
F 10.033432 16.734757 221.353824
F 19.558543 1.287287 199.765334
F 18.948567 1.287287 221.602846
F 19.558543 9.011019 199.765334
F 18.948567 9.011019 221.602846
F 19.558543 16.734757 199.765335
F 18.948567 16.734757 221.602847
F 1.630130 3.857331 202.901773
F 1.020153 3.857330 224.739284
F 28.372001 3.861866 203.653941
F 27.762024 3.861866 225.491452
F 1.630130 11.581063 202.901773
F 1.020153 11.581063 224.739284
F 28.372001 11.585599 203.653941
F 27.762024 11.585599 225.491452
F 1.630130 19.304801 202.901773
F 1.020153 19.304801 224.739285
F 28.372001 19.309337 203.653941
F 27.762024 19.309337 225.491453
F 10.541732 3.861866 203.155897
F 9.931755 3.861866 224.993408
F 10.541732 11.585599 203.155897
F 9.931754 11.585599 224.993408
F 10.541732 19.309336 203.155897
F 9.931754 19.309337 224.993408
F 19.456868 3.861867 203.404920
F 18.846891 3.861867 225.242431
F 19.456868 11.585600 203.404920
F 18.846891 11.585600 225.242432
F 19.456868 19.309338 203.404921
F 18.846891 19.309338 225.242431
F 1.706098 3.857330 200.182477
F 1.096122 3.857330 222.019988
F 28.448259 3.861866 200.924253
F 27.838282 3.861866 222.761764
F 1.706098 11.581063 200.182476
F 1.096122 11.581063 222.019988
F 28.448259 11.585599 200.924253
F 27.838282 11.585599 222.761764
F 1.706098 19.304801 200.182476
F 1.096122 19.304801 222.019987
F 28.448260 19.309337 200.924253
F 27.838282 19.309337 222.761764
F 10.617991 3.861866 200.426208
F 10.008014 3.861866 222.263720
F 10.617991 11.585599 200.426208
F 10.008014 11.585599 222.263720
F 10.617991 19.309337 200.426208
F 10.008014 19.309337 222.263720
F 19.533126 3.861867 200.675230
F 18.923150 3.861867 222.512742
F 19.533126 11.585600 200.675230
F 18.923150 11.585600 222.512742
F 19.533126 19.309337 200.675231
F 18.923150 19.309337 222.512741
F 1.197775 1.291824 218.380403
F 28.549913 1.287288 197.284668
F 27.939936 1.287288 219.122178
F 1.197775 9.015556 218.380403
F 28.549913 9.011020 197.284668
F 27.939936 9.011020 219.122178
F 1.197775 16.739294 218.380402
F 28.549913 16.734758 197.284667
F 27.939936 16.734758 219.122178
F 10.719644 1.287288 196.786624
F 10.109667 1.287288 218.624134
F 10.719644 9.011020 196.786623
F 10.109667 9.011020 218.624134
F 10.719644 16.734757 196.786623
F 10.109667 16.734757 218.624134
F 19.634779 1.287287 197.035644
F 19.024802 1.287287 218.873156
F 19.634779 9.011019 197.035645
F 19.024802 9.011019 218.873156
F 19.634779 16.734756 197.035644
F 19.024802 16.734756 218.873155
F 3.929222 7.722068 200.240529
F 3.319245 7.722068 222.078041
F 30.677043 7.723732 200.986508
F 30.067067 7.723732 222.824020
F 3.929222 15.445803 200.240528
F 3.319245 15.445803 222.078040
F 30.677043 15.447468 200.986508
F 30.067066 15.447468 222.824020
F 25.736570 15.447467 218.150026
F 25.736570 7.723732 218.150026
F 16.821433 0.000000 217.901005
F 16.821433 15.447468 217.901004
F 12.846776 7.723732 200.488464
F 12.236800 7.723733 222.325976
F 12.846776 15.447467 200.488464
F 12.236800 15.447467 222.325975
F 16.821433 7.723733 217.901004
F 7.906299 23.171204 217.651980
F 21.761912 7.723732 200.737486
F 21.151935 7.723732 222.574997
F 21.761912 15.447468 200.737486
F 21.151935 15.447468 222.574997
F 21.761912 0.000001 200.737486
F 21.151935 0.000000 222.574997
F 3.420894 5.150819 218.438454
F 30.778692 5.149154 197.346924
F 30.168716 5.149154 219.184434
F 3.420894 12.874553 218.438454
F 30.778692 12.872889 197.346923
F 30.168716 12.872889 219.184434
F 3.420894 20.598291 218.438454
F 30.778692 20.596626 197.346924
F 30.168716 20.596626 219.184434
F 12.948425 5.149153 196.848879
F 12.338448 5.149153 218.686390
F 12.948425 12.872888 196.848878
F 12.338448 12.872888 218.686389
F 12.948425 20.596626 196.848878
F 12.338448 20.596625 218.686390
F 21.863563 5.149153 197.097900
F 21.253586 5.149153 218.935411
F 21.863563 12.872887 197.097900
F 21.253586 12.872887 218.935410
F 21.863563 20.596626 197.097900
F 21.253586 20.596626 218.935411
F 3.954700 5.150818 199.328325
F 3.344723 5.150818 221.165835
F 30.702457 5.149154 200.076612
F 30.092480 5.149154 221.914123
F 3.954700 12.874553 199.328325
F 3.344723 12.874553 221.165836
F 30.702457 12.872888 200.076612
F 30.092480 12.872888 221.914123
F 3.954700 20.598291 199.328325
F 3.344723 20.598291 221.165836
F 30.702457 20.596626 200.076612
F 30.092480 20.596627 221.914123
F 12.872190 5.149154 199.578567
F 12.262213 5.149153 221.416079
F 12.872190 12.872888 199.578568
F 12.262213 12.872888 221.416080
F 12.872190 20.596626 199.578568
F 12.262213 20.596626 221.416079
F 21.787326 5.149153 199.827590
F 21.177349 5.149153 221.665101
F 21.787326 12.872888 199.827591
F 21.177349 12.872888 221.665101
F 21.787326 20.596626 199.827590
F 21.177349 20.596626 221.665102
F 3.853028 7.722067 202.967910
F 3.243051 7.722067 224.805421
F 30.600785 7.723732 203.716197
F 29.990808 7.723732 225.553708
F 3.853028 15.445803 202.967910
F 3.243050 15.445803 224.805422
F 30.600785 15.447467 203.716197
F 29.990807 15.447467 225.553708
F 7.906299 15.447466 217.651981
F 7.906299 7.723731 217.651980
F 3.853028 23.169540 202.967910
F 3.243051 23.169540 224.805421
F 25.838241 20.596626 214.510441
F 25.838241 12.872888 214.510441
F 30.600785 23.171205 203.716197
F 29.990808 23.171205 225.553708
F 12.770517 7.723732 203.218153
F 12.160540 7.723732 225.055664
F 12.770517 15.447468 203.218153
F 12.160540 15.447468 225.055665
F 25.838241 5.149154 214.510441
F 16.923107 20.596625 214.261419
F 21.685653 7.723733 203.467175
F 21.075677 7.723733 225.304686
F 21.685653 15.447468 203.467176
F 21.075677 15.447468 225.304687
F 21.685653 0.000001 203.467176
F 21.075677 0.000000 225.304686
F 6.185705 1.287195 199.391864
F 5.575728 1.287195 221.229376
F 32.931241 1.287288 200.138867
F 32.321264 1.287288 221.976379
F 6.185705 9.010927 199.391864
F 5.575728 9.010926 221.229376
F 32.931241 9.011020 200.138867
F 32.321264 9.011020 221.976379
F 6.185705 16.734664 199.391865
F 5.575728 16.734664 221.229377
F 32.931241 16.734757 200.138868
F 32.321264 16.734757 221.976380
F 15.100975 1.287287 199.640824
F 14.490999 1.287287 221.478334
F 15.100975 9.011020 199.640824
F 14.490999 9.011020 221.478335
F 15.100975 16.734757 199.640824
F 14.490999 16.734757 221.478335
F 24.016112 1.287287 199.889846
F 23.406134 1.287287 221.727357
F 24.016112 9.011020 199.889846
F 23.406134 9.011020 221.727357
F 24.016112 16.734757 199.889846
F 23.406134 16.734757 221.727357
F 6.084028 3.861960 203.031450
F 5.474051 3.861960 224.868960
F 32.829564 3.861866 203.778453
F 32.219587 3.861866 225.615963
F 6.084028 11.585692 203.031450
F 5.474051 11.585692 224.868960
F 32.829564 11.585599 203.778453
F 32.219587 11.585599 225.615964
F 6.084028 19.309430 203.031450
F 5.474051 19.309430 224.868961
F 32.829564 19.309337 203.778453
F 32.219587 19.309337 225.615964
F 14.999299 3.861867 203.280409
F 14.389322 3.861867 225.117919
F 14.999299 11.585600 203.280409
F 14.389322 11.585600 225.117919
F 14.999299 19.309338 203.280409
F 14.389322 19.309338 225.117920
F 23.914436 3.861866 203.529430
F 23.304459 3.861866 225.366941
F 23.914437 11.585599 203.529431
F 23.304459 11.585599 225.366942
F 23.914436 19.309337 203.529431
F 23.304459 19.309337 225.366942
F 6.160291 3.861960 200.301627
F 5.550315 3.861960 222.139138
F 32.905823 3.861866 201.048764
F 32.295846 3.861866 222.886276
F 6.160291 11.585692 200.301626
F 5.550315 11.585692 222.139138
F 32.905823 11.585599 201.048764
F 32.295846 11.585599 222.886276
F 6.160291 19.309431 200.301626
F 5.550315 19.309431 222.139137
F 32.905823 19.309337 201.048764
F 32.295846 19.309337 222.886275
F 15.075558 3.861867 200.550720
F 14.465581 3.861867 222.388230
F 15.075558 11.585600 200.550720
F 14.465581 11.585600 222.388230
F 15.075558 19.309337 200.550719
F 14.465581 19.309337 222.388230
F 23.990694 3.861866 200.799742
F 23.380717 3.861866 222.637253
F 23.990694 11.585599 200.799742
F 23.380717 11.585599 222.637253
F 23.990694 19.309337 200.799741
F 23.380717 19.309337 222.637253
F 6.261944 1.287195 196.662041
F 5.651967 1.287195 218.499552
F 33.007476 1.287288 197.409179
F 32.397499 1.287288 219.246690
F 6.261944 9.010927 196.662041
F 5.651967 9.010927 218.499552
F 33.007476 9.011021 197.409179
F 32.397499 9.011020 219.246690
F 6.261944 16.734664 196.662040
F 5.651967 16.734664 218.499551
F 33.007476 16.734758 197.409178
F 32.397499 16.734758 219.246689
F 15.177211 1.287287 196.911134
F 14.567233 1.287287 218.748644
F 15.177211 9.011019 196.911134
F 14.567234 9.011019 218.748645
F 15.177211 16.734757 196.911133
F 14.567234 16.734757 218.748645
F 24.092347 1.287287 197.160156
F 23.482371 1.287287 218.997668
F 24.092347 9.011019 197.160156
F 23.482371 9.011019 218.997668
F 24.092347 16.734757 197.160156
F 23.482371 16.734757 218.997667
F 8.389209 7.723731 200.363954
F 7.779233 7.723731 222.201465
F 8.389209 15.447466 200.363953
F 7.779233 15.447466 222.201465
F 16.923107 12.872888 214.261419
F 16.923107 5.149153 214.261419
F 17.304344 7.723732 200.612975
F 16.694367 7.723732 222.450486
F 17.304344 15.447468 200.612974
F 16.694367 15.447468 222.450486
F 17.304344 0.000000 200.612975
F 16.694367 0.000000 222.450486
F 26.219479 7.723732 200.861998
F 25.609502 7.723732 222.699509
F 26.219479 15.447467 200.861997
F 25.609502 15.447467 222.699508
F 8.007972 20.596628 214.012396
F 8.007972 12.872889 214.012396
F 8.490858 5.149154 196.724368
F 7.880881 5.149155 218.561879
F 8.490858 12.872890 196.724368
F 7.880881 12.872890 218.561879
F 8.490858 20.596627 196.724368
F 7.880881 20.596627 218.561879
F 17.405993 5.149153 196.973390
F 16.796016 5.149153 218.810900
F 17.405993 12.872887 196.973389
F 16.796016 12.872887 218.810900
F 17.405993 20.596625 196.973389
F 16.796016 20.596625 218.810900
F 26.321129 5.149154 197.222412
F 25.711152 5.149154 219.059923
F 26.321129 12.872888 197.222412
F 25.711152 12.872888 219.059923
F 26.321129 20.596626 197.222412
F 25.711152 20.596626 219.059923
F 8.414623 5.149155 199.454056
F 7.804647 5.149155 221.291566
F 8.414623 12.872889 199.454056
F 7.804647 12.872889 221.291567
F 8.414623 20.596627 199.454056
F 7.804647 20.596628 221.291567
F 17.329758 5.149153 199.703079
F 16.719781 5.149153 221.540590
F 17.329758 12.872888 199.703080
F 16.719781 12.872888 221.540590
F 17.329758 20.596625 199.703079
F 16.719781 20.596625 221.540591
F 26.244892 5.149154 199.952101
F 25.634916 5.149154 221.789612
F 26.244892 12.872888 199.952101
F 25.634916 12.872888 221.789612
F 26.244892 20.596626 199.952101
F 25.634916 20.596626 221.789613
F 8.312950 7.723731 203.093641
F 7.702973 7.723731 224.931151
F 8.312950 15.447466 203.093641
F 7.702973 15.447466 224.931152
F 8.007972 5.149155 214.012395
F 25.914478 20.596626 211.780752
F 8.312950 23.171204 203.093641
F 7.702973 23.171204 224.931151
F 17.228085 7.723733 203.342664
F 16.618107 7.723733 225.180175
F 17.228085 15.447468 203.342665
F 16.618107 15.447468 225.180175
F 17.228085 0.000000 203.342664
F 16.618107 0.000000 225.180175
F 26.143221 7.723732 203.591686
F 25.533244 7.723732 225.429197
F 26.143221 15.447467 203.591687
F 25.533244 15.447467 225.429198
F 25.914478 12.872888 211.780751
F 25.914478 5.149154 211.780752
F 1.528481 1.291824 206.541358
F 0.918512 1.291777 228.378895
F 28.270352 1.287288 207.293527
F 27.660374 1.287288 229.131038
F 1.528481 9.015556 206.541359
F 0.918512 9.015509 228.378895
F 28.270352 9.011020 207.293527
F 27.660374 9.011020 229.131038
F 1.528481 16.739293 206.541359
F 0.918512 16.739246 228.378895
F 28.270351 16.734757 207.293527
F 27.660374 16.734757 229.131038
F 10.440084 1.287288 206.795482
F 9.830107 1.287288 228.632993
F 10.440084 9.011020 206.795482
F 9.830107 9.011020 228.632993
F 10.440084 16.734757 206.795483
F 9.830107 16.734757 228.632994
F 19.355218 1.287287 207.044505
F 18.745241 1.287287 228.882017
F 19.355218 9.011019 207.044505
F 18.745241 9.011019 228.882017
F 19.355218 16.734757 207.044506
F 18.745241 16.734757 228.882017
F 1.426804 3.857330 210.180943
F 28.168675 3.861866 210.933111
F 1.426804 11.581063 210.180943
F 28.168675 11.585599 210.933111
F 1.426804 19.304801 210.180943
F 28.168675 19.309337 210.933111
F 10.338406 3.861866 210.435066
F 10.338406 11.585599 210.435067
F 10.338406 19.309337 210.435067
F 19.253542 3.861867 210.684090
F 19.253542 11.585599 210.684090
F 19.253542 19.309338 210.684090
F 1.502773 3.857330 207.461647
F 0.894125 3.856744 229.298681
F 28.244933 3.861866 208.203423
F 1.502773 11.581063 207.461646
F 0.894125 11.580476 229.298681
F 28.244933 11.585599 208.203423
F 1.502773 19.304801 207.461646
F 0.894125 19.304215 229.298680
F 28.244934 19.309337 208.203422
F 10.414666 3.861866 207.705378
F 10.414666 11.585599 207.705378
F 10.414666 19.309337 207.705378
F 19.329801 3.861867 207.954401
F 19.329801 11.585600 207.954400
F 19.329801 19.309337 207.954400
F 1.604426 1.291824 203.822061
F 0.994449 1.291823 225.659574
F 28.346587 1.287288 204.563838
F 27.736610 1.287288 226.401349
F 1.604426 9.015556 203.822061
F 0.994449 9.015555 225.659574
F 28.346587 9.011020 204.563838
F 27.736610 9.011020 226.401349
F 1.604426 16.739294 203.822061
F 0.994449 16.739293 225.659574
F 28.346587 16.734758 204.563837
F 27.736610 16.734758 226.401349
F 10.516319 1.287288 204.065794
F 9.906341 1.287288 225.903305
F 10.516318 9.011020 204.065794
F 9.906341 9.011020 225.903305
F 10.516318 16.734757 204.065793
F 9.906341 16.734757 225.903304
F 19.431453 1.287287 204.314815
F 18.821477 1.287287 226.152326
F 19.431453 9.011019 204.314815
F 18.821477 9.011019 226.152326
F 19.431453 16.734756 204.314815
F 18.821477 16.734756 226.152326
F 3.725896 7.722068 207.519699
F 3.115917 7.722066 229.357230
F 30.473718 7.723732 208.265679
F 3.725896 15.445803 207.519698
F 3.115917 15.445801 229.357230
F 30.473718 15.447468 208.265678
F 16.999342 20.596625 211.531729
F 16.999342 12.872887 211.531729
F 16.999342 5.149153 211.531729
F 12.643451 7.723732 207.767634
F 12.643451 15.447467 207.767634
F 8.084207 20.596627 211.282708
F 21.558586 7.723732 208.016656
F 21.558586 15.447468 208.016655
F 21.558586 0.000001 208.016656
F 3.827546 5.150819 203.880114
F 3.217569 5.150819 225.717626
F 30.575367 5.149154 204.626094
F 29.965390 5.149154 226.463605
F 3.827546 12.874553 203.880113
F 3.217569 12.874554 225.717626
F 30.575367 12.872889 204.626093
F 29.965390 12.872889 226.463604
F 3.827546 20.598291 203.880114
F 3.217569 20.598292 225.717626
F 30.575367 20.596626 204.626094
F 29.965390 20.596626 226.463605
F 12.745099 5.149153 204.128048
F 12.135123 5.149153 225.965560
F 12.745099 12.872888 204.128048
F 12.135123 12.872888 225.965560
F 12.745099 20.596626 204.128049
F 12.135122 20.596625 225.965560
F 21.660237 5.149153 204.377071
F 21.050260 5.149153 226.214582
F 21.660237 12.872887 204.377070
F 21.050260 12.872887 226.214582
F 21.660237 20.596626 204.377071
F 21.050260 20.596626 226.214582
F 3.751375 5.150818 206.607495
F 3.141453 5.150857 228.445027
F 30.499131 5.149154 207.355782
F 29.889154 5.149154 229.193293
F 3.751374 12.874553 206.607496
F 3.141453 12.874592 228.445028
F 30.499131 12.872888 207.355783
F 29.889154 12.872888 229.193293
F 3.751375 20.598291 206.607495
F 3.141453 20.598330 228.445028
F 30.499131 20.596627 207.355782
F 29.889154 20.596627 229.193293
F 12.668865 5.149154 206.857737
F 12.058887 5.149153 228.695249
F 12.668865 12.872888 206.857738
F 12.058887 12.872888 228.695250
F 12.668865 20.596626 206.857738
F 12.058887 20.596626 228.695249
F 21.584000 5.149153 207.106760
F 20.974024 5.149153 228.944271
F 21.584000 12.872888 207.106761
F 20.974024 12.872888 228.944272
F 21.584000 20.596625 207.106761
F 20.974024 20.596626 228.944272
F 3.649702 7.722067 210.247079
F 30.397459 7.723732 210.995366
F 3.649702 15.445803 210.247080
F 30.397459 15.447467 210.995367
F 8.084207 12.872890 211.282707
F 3.649702 23.169540 210.247079
F 8.084207 5.149154 211.282708
F 30.397459 23.171205 210.995366
F 12.567191 7.723732 210.497322
F 12.567191 15.447468 210.497323
F 25.812827 15.447467 215.420337
F 21.482328 7.723733 210.746345
F 21.482328 15.447468 210.746345
F 21.482328 0.000001 210.746345
F 5.982379 1.287195 206.671035
F 5.372402 1.287195 228.508547
F 32.727916 1.287288 207.418037
F 32.117939 1.287288 229.255549
F 5.982379 9.010926 206.671035
F 5.372402 9.010927 228.508547
F 32.727916 9.011020 207.418037
F 32.117939 9.011020 229.255549
F 5.982379 16.734664 206.671035
F 5.372402 16.734664 228.508547
F 32.727916 16.734757 207.418038
F 32.117939 16.734757 229.255550
F 14.897650 1.287287 206.919994
F 14.287673 1.287287 228.757504
F 14.897650 9.011020 206.919994
F 14.287673 9.011020 228.757504
F 14.897650 16.734757 206.919994
F 14.287673 16.734757 228.757505
F 23.812786 1.287287 207.169016
F 23.202809 1.287287 229.006527
F 23.812786 9.011020 207.169016
F 23.202809 9.011020 229.006527
F 23.812786 16.734757 207.169016
F 23.202809 16.734757 229.006527
F 5.880702 3.861960 210.310619
F 32.626238 3.861866 211.057622
F 5.880702 11.585692 210.310619
F 32.626238 11.585599 211.057622
F 5.880702 19.309430 210.310620
F 32.626238 19.309337 211.057623
F 14.795973 3.861867 210.559578
F 14.795973 11.585600 210.559578
F 14.795973 19.309338 210.559579
F 23.711111 3.861866 210.808600
F 23.711111 11.585599 210.808600
F 23.711111 19.309337 210.808600
F 5.956966 3.861960 207.580797
F 32.702497 3.861866 208.327934
F 5.956966 11.585692 207.580796
F 32.702497 11.585599 208.327934
F 5.956966 19.309431 207.580796
F 32.702497 19.309337 208.327934
F 14.872232 3.861867 207.829889
F 14.872232 11.585600 207.829889
F 14.872232 19.309337 207.829889
F 23.787369 3.861866 208.078912
F 23.787368 11.585599 208.078912
F 23.787368 19.309337 208.078912
F 6.058618 1.287195 203.941212
F 5.448641 1.287195 225.778722
F 32.804150 1.287288 204.688349
F 32.194174 1.287288 226.525860
F 6.058618 9.010927 203.941211
F 5.448641 9.010927 225.778722
F 32.804150 9.011020 204.688349
F 32.194174 9.011021 226.525860
F 6.058618 16.734664 203.941211
F 5.448641 16.734664 225.778722
F 32.804150 16.734758 204.688349
F 32.194174 16.734758 226.525860
F 14.973885 1.287287 204.190304
F 14.363908 1.287287 226.027815
F 14.973885 9.011019 204.190304
F 14.363908 9.011019 226.027815
F 14.973885 16.734757 204.190303
F 14.363908 16.734757 226.027815
F 23.889022 1.287287 204.439327
F 23.279045 1.287287 226.276837
F 23.889022 9.011019 204.439327
F 23.279045 9.011019 226.276838
F 23.889022 16.734757 204.439326
F 23.279045 16.734757 226.276837
F 8.185884 7.723731 207.643124
F 8.185884 15.447466 207.643123
F 25.812827 7.723732 215.420338
F 17.101018 7.723732 207.892145
F 17.101018 15.447468 207.892144
F 17.101018 0.000000 207.892145
F 26.016153 7.723732 208.141168
F 26.016153 15.447467 208.141167
F 16.897693 0.000000 215.171315
F 8.287532 5.149154 204.003539
F 7.677556 5.149154 225.841049
F 8.287532 12.872890 204.003538
F 7.677555 12.872890 225.841049
F 8.287532 20.596627 204.003539
F 7.677556 20.596627 225.841049
F 17.202668 5.149153 204.252560
F 16.592691 5.149153 226.090071
F 17.202668 12.872887 204.252559
F 16.592691 12.872887 226.090070
F 17.202668 20.596625 204.252559
F 16.592691 20.596625 226.090071
F 26.117803 5.149154 204.501582
F 25.507826 5.149154 226.339093
F 26.117803 12.872888 204.501582
F 25.507826 12.872888 226.339093
F 26.117803 20.596626 204.501582
F 25.507827 20.596626 226.339093
F 8.211298 5.149155 206.733226
F 7.601321 5.149155 228.570736
F 8.211298 12.872889 206.733226
F 7.601321 12.872889 228.570737
F 8.211298 20.596628 206.733226
F 7.601321 20.596627 228.570737
F 17.126432 5.149153 206.982249
F 16.516455 5.149153 228.819760
F 17.126432 12.872888 206.982250
F 16.516455 12.872888 228.819760
F 17.126432 20.596625 206.982249
F 16.516455 20.596625 228.819761
F 26.041567 5.149154 207.231271
F 25.431590 5.149153 229.068782
F 26.041567 12.872888 207.231271
F 25.431590 12.872888 229.068783
F 26.041567 20.596626 207.231271
F 25.431590 20.596626 229.068783
F 8.109624 7.723731 210.372810
F 8.109624 15.447466 210.372811
F 16.897693 15.447468 215.171315
F 8.109624 23.171204 210.372810
F 17.024759 7.723733 210.621834
F 17.024759 15.447468 210.621834
F 17.024759 0.000000 210.621834
F 25.939895 7.723732 210.870856
F 25.939895 15.447467 210.870856
F 16.897693 7.723732 215.171315
F 1.325155 1.291824 213.820529
F 28.067025 1.287288 214.572697
F 1.325155 9.015556 213.820529
F 28.067025 9.011020 214.572697
F 1.325155 16.739293 213.820529
F 28.067025 16.734757 214.572696
F 10.236758 1.287288 214.074652
F 10.236758 9.011020 214.074652
F 10.236758 16.734757 214.074653
F 19.151892 1.287287 214.323675
F 19.151892 9.011019 214.323675
F 19.151892 16.734757 214.323676
F 1.223479 3.857330 217.460113
F 27.965350 3.861866 218.212281
F 1.223479 11.581063 217.460113
F 27.965350 11.585599 218.212281
F 1.223479 19.304801 217.460114
F 27.965349 19.309337 218.212282
F 10.135080 3.861866 217.714237
F 10.135080 11.585599 217.714237
F 10.135080 19.309337 217.714237
F 19.050217 3.861867 217.963260
F 19.050217 11.585600 217.963261
F 19.050217 19.309338 217.963260
F 1.299447 3.857330 214.740817
F 28.041608 3.861866 215.482593
F 1.299447 11.581063 214.740817
F 28.041608 11.585599 215.482593
F 1.299447 19.304801 214.740816
F 28.041608 19.309337 215.482593
F 10.211339 3.861866 214.984549
F 10.211339 11.585599 214.984549
F 10.211339 19.309337 214.984548
F 19.126475 3.861867 215.233571
F 19.126475 11.585600 215.233571
F 19.126475 19.309337 215.233570
F 1.401100 1.291824 211.101232
F 28.143261 1.287288 211.843007
F 1.401100 9.015556 211.101232
F 28.143261 9.011020 211.843007
F 1.401100 16.739294 211.101231
F 28.143261 16.734758 211.843007
F 10.312993 1.287288 211.344963
F 10.312993 9.011020 211.344963
F 10.312993 16.734757 211.344963
F 19.228128 1.287287 211.593985
F 19.228128 9.011019 211.593985
F 19.228128 16.734756 211.593984
F 3.522570 7.722068 214.798869
F 30.270392 7.723732 215.544849
F 3.522570 15.445803 214.798869
F 30.270392 15.447468 215.544848
F 7.982558 15.447466 214.922293
F 7.982558 7.723731 214.922294
F 12.440125 7.723732 215.046805
F 12.440125 15.447467 215.046804
F 23.685696 16.734757 211.718496
F 21.355261 7.723732 215.295826
F 21.355261 15.447468 215.295825
F 21.355261 0.000001 215.295826
F 3.624220 5.150819 211.159283
F 30.372041 5.149154 211.905263
F 3.624220 12.874553 211.159283
F 30.372041 12.872889 211.905263
F 3.624220 20.598291 211.159283
F 30.372041 20.596626 211.905263
F 12.541774 5.149153 211.407219
F 12.541774 12.872888 211.407218
F 12.541774 20.596626 211.407218
F 21.456911 5.149153 211.656240
F 21.456911 12.872887 211.656239
F 21.456911 20.596626 211.656240
F 3.548049 5.150818 213.886664
F 30.295806 5.149154 214.634951
F 3.548049 12.874553 213.886665
F 30.295806 12.872888 214.634952
F 3.548049 20.598291 213.886665
F 30.295806 20.596627 214.634952
F 12.465539 5.149153 214.136907
F 12.465539 12.872888 214.136908
F 12.465539 20.596626 214.136908
F 21.380675 5.149153 214.385930
F 21.380675 12.872888 214.385930
F 21.380675 20.596625 214.385931
F 3.446376 7.722067 217.526250
F 30.194134 7.723732 218.274537
F 3.446376 15.445803 217.526251
F 30.194133 15.447467 218.274537
F 23.685696 9.011019 211.718497
F 3.446376 23.169540 217.526250
F 23.685696 1.287287 211.718497
F 30.194133 23.171205 218.274537
F 12.363866 7.723732 217.776493
F 12.363866 15.447468 217.776494
F 14.770559 16.734757 211.469473
F 21.279002 7.723733 218.025515
F 21.279002 15.447468 218.025516
F 21.279002 0.000001 218.025516
F 5.779054 1.287195 213.950205
F 32.524590 1.287288 214.697208
F 5.779054 9.010926 213.950205
F 32.524590 9.011020 214.697208
F 5.779054 16.734664 213.950205
F 32.524590 16.734757 214.697208
F 14.694324 1.287287 214.199163
F 14.694324 9.011020 214.199163
F 14.694324 16.734757 214.199164
F 23.609461 1.287287 214.448185
F 23.609460 9.011020 214.448185
F 23.609461 16.734757 214.448186
F 5.677377 3.861960 217.589789
F 32.422913 3.861866 218.336792
F 5.677377 11.585692 217.589790
F 32.422913 11.585599 218.336793
F 5.677377 19.309430 217.589790
F 32.422913 19.309337 218.336793
F 14.592647 3.861867 217.838748
F 14.592647 11.585599 217.838749
F 14.592647 19.309338 217.838749
F 23.507785 3.861866 218.087771
F 23.507785 11.585599 218.087771
F 23.507785 19.309337 218.087771
F 5.753640 3.861960 214.859967
F 32.499172 3.861866 215.607105
F 5.753640 11.585692 214.859967
F 32.499172 11.585599 215.607105
F 5.753640 19.309431 214.859966
F 32.499172 19.309337 215.607104
F 14.668907 3.861867 215.109059
F 14.668907 11.585600 215.109059
F 14.668907 19.309337 215.109059
F 23.584043 3.861866 215.358082
F 23.584043 11.585599 215.358082
F 23.584043 19.309337 215.358082
F 5.855292 1.287195 211.220381
F 32.600825 1.287288 211.967519
F 5.855292 9.010927 211.220381
F 32.600825 9.011020 211.967519
F 5.855292 16.734664 211.220380
F 32.600825 16.734758 211.967518
F 14.770559 1.287287 211.469473
F 14.770559 9.011019 211.469474
F 3.929222 23.169541 200.240529
F 3.319245 23.169541 222.078041
F 3.725896 23.169541 207.519699
F 3.115917 23.169539 229.357230
F 3.522570 23.169541 214.798869
F 12.846776 23.171205 200.488464
F 12.770517 23.171205 203.218153
F 12.160540 23.171205 225.055664
F 8.389209 23.171204 200.363954
F 7.779233 23.171204 222.201465
F 26.219479 23.171205 200.861998
F 12.643451 23.171205 207.767634
F 12.567191 23.171205 210.497323
F 8.185884 23.171204 207.643124
F 26.016153 23.171205 208.141168
F 12.363866 23.171205 217.776493
F 7.982558 23.171204 214.922294
F 25.812827 23.171205 215.420338
F 0.516412 1.295015 242.949055
F 27.253723 1.287288 243.689379
F 0.516412 9.018747 242.949055
F 27.253723 9.011020 243.689379
F 0.516412 16.742484 242.949055
F 27.253723 16.734757 243.689379
F 9.423455 1.287288 243.191334
F 9.423455 9.011020 243.191334
F 9.423455 16.734757 243.191335
F 18.338589 1.287287 243.440357
F 18.338589 9.011019 243.440357
F 18.338589 16.734757 243.440358
F 0.416186 3.854003 246.593901
F 27.152047 3.861866 247.328963
F 0.416186 11.577735 246.593902
F 27.152047 11.585599 247.328964
F 0.416186 19.301473 246.593902
F 27.152047 19.309337 247.328964
F 9.321778 3.861866 246.830919
F 9.321778 11.585599 246.830919
F 9.321778 19.309336 246.830920
F 18.236914 3.861867 247.079942
F 18.236914 11.585600 247.079942
F 18.236914 19.309338 247.079943
F 0.438257 3.877213 243.867925
F 27.228306 3.861866 244.599275
F 0.438257 11.600946 243.867925
F 27.228306 11.585599 244.599275
F 0.438257 19.324684 243.867925
F 27.228306 19.309337 244.599275
F 9.398037 3.861866 244.101231
F 9.398037 11.585599 244.101231
F 9.398037 19.309337 244.101231
F 18.313172 3.861867 244.350253
F 18.313172 11.585600 244.350253
F 18.313172 19.309337 244.350252
F 0.536390 1.270816 240.228394
F 27.329959 1.287288 240.959691
F 0.536390 8.994548 240.228394
F 27.329959 9.011020 240.959691
F 0.536390 16.718286 240.228393
F 27.329959 16.734758 240.959690
F 9.499690 1.287288 240.461645
F 9.499690 9.011020 240.461646
F 9.499690 16.734757 240.461645
F 18.414825 1.287287 240.710667
F 18.414825 9.011019 240.710667
F 18.414825 16.734756 240.710666
F 2.709552 7.722142 243.915762
F 29.457089 7.723732 244.661531
F 2.709552 15.445877 243.915762
F 29.457089 15.447468 244.661531
F 25.126592 15.447467 239.987538
F 24.339110 7.338657 261.589322
F 11.626823 7.723733 244.163486
F 11.626823 15.447467 244.163486
F 25.126592 7.723732 239.987537
F 20.541959 7.723732 244.412509
F 20.541959 15.447468 244.412508
F 20.541958 0.000001 244.412509
F 2.811079 5.150707 240.276140
F 29.558739 5.149154 241.021946
F 2.811079 12.874441 240.276139
F 29.558739 12.872889 241.021945
F 2.811079 20.598179 240.276139
F 29.558739 20.596626 241.021946
F 11.728471 5.149153 240.523900
F 11.728471 12.872888 240.523900
F 11.728471 20.596626 240.523900
F 20.643609 5.149153 240.772923
F 20.643609 12.872887 240.772923
F 20.643609 20.596626 240.772923
F 2.733360 5.151526 243.004779
F 29.482503 5.149154 243.751634
F 2.733360 12.875261 243.004779
F 29.482503 12.872888 243.751635
F 2.733360 20.598999 243.004779
F 29.482503 20.596627 243.751634
F 11.652236 5.149153 243.253590
F 11.652236 12.872888 243.253590
F 11.652236 20.596626 243.253590
F 20.567373 5.149153 243.502613
F 20.567373 12.872888 243.502613
F 20.567372 20.596626 243.502613
F 2.632431 7.721124 246.644242
F 29.380831 7.723732 247.391219
F 2.632431 15.444860 246.644242
F 29.380831 15.447467 247.391220
F 16.211456 0.000000 239.738516
F 2.632431 23.168597 246.644243
F 15.423974 15.062393 261.340301
F 29.380831 23.171205 247.391220
F 11.550563 7.723732 246.893175
F 11.550563 15.447468 246.893175
F 16.211456 15.447468 239.738517
F 20.465700 7.723733 247.142198
F 20.465700 15.447468 247.142198
F 20.465700 0.000001 247.142198
F 4.965754 1.287196 243.066890
F 31.711287 1.287288 243.813890
F 4.965754 9.010928 243.066890
F 31.711287 9.011020 243.813890
F 4.965754 16.734665 243.066890
F 31.711287 16.734757 243.813891
F 13.881022 1.287287 243.315846
F 13.881022 9.011020 243.315845
F 13.881022 16.734757 243.315846
F 22.796158 1.287287 243.564868
F 22.796158 9.011020 243.564867
F 22.796158 16.734757 243.564868
F 4.864084 3.861956 246.706470
F 31.609610 3.861866 247.453475
F 4.864084 11.585689 246.706471
F 31.609610 11.585599 247.453475
F 4.864084 19.309426 246.706471
F 31.609610 19.309337 247.453475
F 13.779345 3.861867 246.955431
F 13.779345 11.585599 246.955431
F 13.779345 19.309338 246.955431
F 22.694483 3.861866 247.204453
F 22.694483 11.585599 247.204453
F 22.694483 19.309337 247.204454
F 4.940243 3.861927 243.976677
F 31.685869 3.861866 244.723787
F 4.940243 11.585660 243.976677
F 31.685869 11.585599 244.723787
F 4.940243 19.309398 243.976677
F 31.685869 19.309337 244.723786
F 13.855605 3.861867 244.225742
F 13.855605 11.585600 244.225741
F 13.855605 19.309337 244.225741
F 22.770740 3.861866 244.474765
F 22.770740 11.585599 244.474765
F 22.770740 19.309337 244.474764
F 5.041903 1.287230 240.337093
F 31.787523 1.287288 241.084201
F 5.041903 9.010962 240.337093
F 31.787523 9.011020 241.084201
F 5.041903 16.734699 240.337092
F 31.787523 16.734758 241.084201
F 13.957257 1.287287 240.586157
F 13.957257 9.011019 240.586156
F 13.957257 16.734757 240.586156
F 22.872393 1.287287 240.835179
F 22.872393 9.011019 240.835178
F 22.872394 16.734757 240.835178
F 7.169256 7.723731 244.038976
F 7.169256 15.447466 244.038975
F 15.423973 7.338658 261.340301
F 16.084390 7.723732 244.287997
F 16.084390 15.447468 244.287997
F 16.084390 0.000000 244.287997
F 24.999525 7.723732 244.537020
F 24.999525 15.447467 244.537019
F 16.211456 7.723733 239.738516
F 7.270904 5.149154 240.399391
F 7.270905 12.872890 240.399391
F 7.270904 20.596627 240.399391
F 16.186039 5.149153 240.648411
F 16.186039 12.872887 240.648411
F 16.186039 20.596625 240.648411
F 25.101175 5.149154 240.897435
F 25.101175 12.872888 240.897434
F 25.101175 20.596626 240.897434
F 7.194668 5.149154 243.129078
F 7.194668 12.872888 243.129079
F 7.194668 20.596627 243.129078
F 16.109804 5.149153 243.378101
F 16.109804 12.872888 243.378102
F 16.109804 20.596626 243.378101
F 25.024938 5.149153 243.627123
F 25.024938 12.872888 243.627124
F 25.024938 20.596626 243.627123
F 7.092996 7.723731 246.768663
F 7.092996 15.447467 246.768664
F 33.254237 22.786132 261.838345
F 7.092996 23.171205 246.768663
F 16.008131 7.723733 247.017687
F 16.008130 15.447468 247.017687
F 16.008131 0.000000 247.017687
F 24.923267 7.723732 247.266708
F 24.923267 15.447467 247.266709
F 6.501720 22.778815 261.100401
F 0.306551 1.290297 250.232480
F 27.050398 1.287288 250.968549
F 0.306551 9.014029 250.232480
F 27.050398 9.011020 250.968549
F 0.306551 16.737766 250.232481
F 27.050398 16.734757 250.968549
F 9.220130 1.287288 250.470504
F 9.220130 9.011020 250.470504
F 9.220130 16.734757 250.470505
F 18.135264 1.287287 250.719527
F 18.135264 9.011019 250.719527
F 18.135264 16.734757 250.719528
F 0.816946 3.857265 232.018961
F 0.193004 3.865976 253.867031
F 27.558698 3.861866 232.770621
F 26.948722 3.861866 254.608130
F 0.816946 11.580997 232.018962
F 0.193004 11.589709 253.867031
F 27.558698 11.585599 232.770622
F 26.948722 11.585599 254.608130
F 0.816946 19.304735 232.018961
F 0.193004 19.313447 253.867031
F 27.558698 19.309337 232.770622
F 26.948722 19.309337 254.608130
F 9.728429 3.861866 232.272577
F 9.118452 3.861866 254.110086
F 9.728429 11.585599 232.272578
F 9.118452 11.585599 254.110086
F 9.728429 19.309336 232.272577
F 9.118452 19.309337 254.110087
F 18.643566 3.861867 232.521601
F 18.033589 3.861867 254.359109
F 18.643566 11.585600 232.521601
F 18.033589 11.585600 254.359109
F 18.643565 19.309338 232.521601
F 18.033589 19.309338 254.359110
F 0.263042 3.865884 251.117040
F 27.634957 3.861866 230.040934
F 27.024980 3.861866 251.878444
F 0.263042 11.589616 251.117040
F 27.634957 11.585599 230.040934
F 27.024980 11.585599 251.878444
F 0.263042 19.313354 251.117040
F 27.634957 19.309337 230.040933
F 27.024980 19.309337 251.878444
F 9.804688 3.861866 229.542890
F 9.194712 3.861866 251.380401
F 9.804688 11.585599 229.542890
F 9.194712 11.585599 251.380400
F 9.804688 19.309337 229.542889
F 9.194712 19.309337 251.380401
F 18.719824 3.861867 229.791911
F 18.109847 3.861867 251.629422
F 18.719824 11.585600 229.791911
F 18.109847 11.585600 251.629422
F 18.719824 19.309337 229.791911
F 18.109847 19.309337 251.629422
F 0.354423 1.279309 247.496861
F 27.126633 1.287288 248.238860
F 0.354423 9.003041 247.496861
F 27.126634 9.011020 248.238860
F 0.354423 16.726779 247.496861
F 27.126633 16.734758 248.238860
F 9.296365 1.287288 247.740815
F 9.296365 9.011020 247.740815
F 9.296365 16.734757 247.740815
F 18.211499 1.287287 247.989837
F 18.211499 9.011019 247.989837
F 18.211499 16.734756 247.989836
F 2.506497 7.721608 251.194305
F 29.863740 7.723732 230.103190
F 29.253764 7.723732 251.940701
F 2.506497 15.445344 251.194305
F 29.863740 15.447468 230.103189
F 29.253764 15.447468 251.940700
F 7.296321 23.171204 239.489492
F 33.254236 15.062395 261.838345
F 6.501720 15.055078 261.100402
F 12.033474 7.723733 229.605145
F 11.423497 7.723732 251.442656
F 12.033474 15.447467 229.605145
F 11.423497 15.447467 251.442655
F 7.296321 15.447467 239.489493
F 33.254237 7.338659 261.838345
F 20.948610 7.723732 229.854167
F 20.338633 7.723732 251.691678
F 20.948610 15.447468 229.854166
F 20.338633 15.447468 251.691678
F 20.948610 0.000000 229.854167
F 20.338633 0.000001 251.691678
F 2.608176 5.151027 247.555092
F 29.355413 5.149154 248.301116
F 2.608176 12.874762 247.555091
F 29.355413 12.872889 248.301116
F 2.608176 20.598499 247.555091
F 29.355413 20.596626 248.301115
F 11.525145 5.149153 247.803071
F 11.525145 12.872888 247.803070
F 11.525145 20.596626 247.803071
F 20.440283 5.149153 248.052094
F 20.440283 12.872887 248.052093
F 20.440283 20.596626 248.052093
F 2.531911 5.151765 250.283675
F 29.279177 5.149154 251.030804
F 2.531911 12.875500 250.283675
F 29.279177 12.872888 251.030805
F 2.531911 20.599238 250.283675
F 29.279177 20.596627 251.030804
F 11.448911 5.149153 250.532760
F 11.448911 12.872888 250.532760
F 11.448911 20.596626 250.532760
F 20.364046 5.149153 250.781783
F 20.364046 12.872888 250.781783
F 20.364046 20.596626 250.781783
F 3.039595 7.721902 232.085027
F 2.431276 7.721359 253.923303
F 29.787482 7.723732 232.832877
F 29.177505 7.723732 254.670386
F 3.039595 15.445637 232.085027
F 2.431276 15.445094 253.923304
F 29.787482 15.447467 232.832878
F 29.177505 15.447467 254.670387
F 6.501720 7.331342 261.100401
F 7.296321 7.723731 239.489492
F 3.039595 23.169375 232.085027
F 2.431276 23.168832 253.923303
F 24.618713 20.596321 258.183282
F 25.228265 20.596626 236.347952
F 29.787482 23.171205 232.832877
F 29.177505 23.171205 254.670386
F 11.957214 7.723732 232.334834
F 11.347238 7.723732 254.172342
F 11.957214 15.447468 232.334834
F 11.347238 15.447468 254.172342
F 24.618713 12.872583 258.183282
F 25.228265 12.872888 236.347953
F 20.872351 7.723733 232.583856
F 20.262374 7.723733 254.421365
F 20.872351 15.447468 232.583857
F 20.262374 15.447468 254.421365
F 20.872351 0.000000 232.583856
F 20.262374 0.000001 254.421365
F 4.762426 1.287207 250.346046
F 31.507962 1.287288 251.093060
F 4.762426 9.010939 250.346046
F 31.507962 9.011020 251.093060
F 4.762426 16.734676 250.346047
F 31.507962 16.734757 251.093061
F 13.677696 1.287287 250.595016
F 13.677696 9.011020 250.595016
F 13.677696 16.734757 250.595016
F 22.592832 1.287287 250.844039
F 22.592832 9.011020 250.844038
F 22.592832 16.734757 250.844039
F 5.270725 3.861959 232.148131
F 4.660731 3.861938 253.985618
F 32.016262 3.861866 232.895133
F 31.406285 3.861866 254.732642
F 5.270725 11.585692 232.148131
F 4.660731 11.585670 253.985618
F 32.016262 11.585599 232.895134
F 31.406285 11.585599 254.732642
F 5.270725 19.309430 232.148131
F 4.660731 19.309408 253.985619
F 32.016262 19.309337 232.895133
F 31.406285 19.309337 254.732642
F 14.185996 3.861867 232.397089
F 13.576019 3.861867 254.234598
F 14.185996 11.585600 232.397090
F 13.576019 11.585600 254.234598
F 14.185996 19.309338 232.397089
F 13.576019 19.309338 254.234598
F 23.101134 3.861866 232.646112
F 22.491157 3.861866 254.483620
F 23.101134 11.585599 232.646112
F 22.491157 11.585599 254.483621
F 23.101134 19.309337 232.646112
F 22.491157 19.309337 254.483620
F 5.346991 3.861961 229.418307
F 4.736988 3.861928 251.255848
F 32.092520 3.861866 230.165445
F 31.482543 3.861866 252.002956
F 5.346991 11.585693 229.418307
F 4.736988 11.585661 251.255848
F 32.092520 11.585599 230.165445
F 31.482543 11.585599 252.002956
F 5.346991 19.309431 229.418306
F 4.736988 19.309399 251.255848
F 32.092520 19.309337 230.165445
F 31.482543 19.309337 252.002956
F 14.262256 3.861867 229.667400
F 13.652278 3.861867 251.504911
F 14.262256 11.585600 229.667400
F 13.652278 11.585600 251.504911
F 14.262256 19.309337 229.667400
F 13.652278 19.309337 251.504911
F 23.177391 3.861866 229.916423
F 22.567415 3.861866 251.753934
F 23.177391 11.585599 229.916423
F 22.567414 11.585599 251.753934
F 23.177391 19.309337 229.916423
F 22.567414 19.309337 251.753933
F 4.838601 1.287219 247.616257
F 31.584196 1.287288 248.363371
F 4.838601 9.010951 247.616257
F 31.584196 9.011020 248.363371
F 4.838601 16.734689 247.616257
F 31.584196 16.734758 248.363371
F 13.753931 1.287287 247.865327
F 13.753931 9.011019 247.865327
F 13.753931 16.734757 247.865326
F 22.669068 1.287287 248.114349
F 22.669068 9.011019 248.114349
F 22.669068 16.734757 248.114348
F 7.575907 7.723731 229.480634
F 6.965930 7.723732 251.318146
F 7.575907 15.447466 229.480634
F 6.965930 15.447467 251.318145
F 24.618713 5.148849 258.183282
F 25.228265 5.149153 236.347952
F 16.491041 7.723732 229.729656
F 15.881064 7.723732 251.567167
F 16.491041 15.447468 229.729655
F 15.881064 15.447468 251.567167
F 16.491041 0.000000 229.729656
F 15.881064 0.000000 251.567167
F 25.406176 7.723732 229.978678
F 24.796199 7.723732 251.816189
F 25.406176 15.447467 229.978678
F 24.796199 15.447467 251.816189
F 15.703579 20.596321 257.934260
F 16.313130 20.596626 236.098930
F 7.067579 5.149154 247.678561
F 7.067579 12.872889 247.678561
F 7.067579 20.596627 247.678561
F 15.982714 5.149153 247.927581
F 15.982714 12.872887 247.927581
F 15.982714 20.596625 247.927581
F 24.897849 5.149154 248.176605
F 24.897849 12.872888 248.176604
F 24.897849 20.596626 248.176604
F 6.991344 5.149154 250.408249
F 6.991344 12.872888 250.408249
F 6.991344 20.596626 250.408249
F 15.906478 5.149153 250.657271
F 15.906478 12.872888 250.657272
F 15.906478 20.596625 250.657271
F 24.821613 5.149153 250.906293
F 24.821613 12.872888 250.906294
F 24.821613 20.596626 250.906293
F 7.499648 7.723731 232.210321
F 6.889672 7.723732 254.047832
F 7.499648 15.447467 232.210322
F 6.889672 15.447468 254.047832
F 15.703579 12.872583 257.934260
F 16.313129 12.872888 236.098931
F 7.499648 23.171204 232.210321
F 6.889672 23.171205 254.047831
F 16.414782 7.723733 232.459345
F 15.804805 7.723733 254.296854
F 16.414782 15.447468 232.459345
F 15.804805 15.447468 254.296854
F 16.414782 0.000000 232.459345
F 15.804805 0.000000 254.296854
F 25.329919 7.723732 232.708366
F 24.719941 7.723732 254.545875
F 25.329919 15.447467 232.708368
F 24.719941 15.447467 254.545876
F 15.703579 5.148848 257.934260
F 16.313129 5.149153 236.098930
F 0.716317 1.292812 235.661157
F 0.082825 1.276825 257.502746
F 27.457049 1.287288 236.410208
F 26.847497 1.286984 258.245537
F 0.716317 9.016543 235.661157
F 0.082825 9.000557 257.502746
F 27.457049 9.011020 236.410208
F 26.847497 9.010716 258.245537
F 0.716317 16.740281 235.661158
F 0.082825 16.724294 257.502747
F 27.457049 16.734757 236.410208
F 26.847497 16.734453 258.245538
F 9.626781 1.287288 235.912163
F 9.017096 1.286903 257.747502
F 9.626781 9.011020 235.912163
F 9.017096 9.010635 257.747502
F 9.626781 16.734757 235.912164
F 9.017096 16.734372 257.747502
F 18.541915 1.287287 236.161186
F 17.932364 1.286983 257.996516
F 18.541915 9.011019 236.161186
F 17.932364 9.010715 257.996516
F 18.541915 16.734757 236.161187
F 17.932364 16.734453 257.996516
F 0.615967 3.855223 239.304954
F 6.788072 20.596079 257.683837
F 27.355373 3.861866 240.049793
F 26.567889 3.476792 261.651578
F 0.615967 11.578955 239.304953
F 7.397995 20.596627 235.849907
F 27.355373 11.585599 240.049793
F 26.567889 11.200525 261.651578
F 0.615967 19.302693 239.304953
F 24.339111 15.062392 261.589323
F 27.355373 19.309337 240.049793
F 26.567890 18.924263 261.651578
F 9.525103 3.861866 239.551748
F 8.738134 3.477515 261.153019
F 9.525103 11.585599 239.551748
F 8.738134 11.201247 261.153020
F 9.525103 19.309337 239.551749
F 8.738134 18.924985 261.153019
F 18.440240 3.861867 239.800771
F 17.652758 3.476792 261.402556
F 18.440240 11.585600 239.800771
F 17.652758 11.200524 261.402556
F 18.440240 19.309338 239.800772
F 17.652758 18.924263 261.402556
F 0.656634 3.870233 236.584207
F 0.070632 3.861873 258.358709
F 27.431631 3.861866 237.320105
F 26.820439 3.858469 259.108488
F 0.656635 11.593966 236.584206
F 0.070632 11.585606 258.358709
F 27.431631 11.585599 237.320104
F 26.820439 11.582201 259.108488
F 0.656635 19.317704 236.584206
F 0.070632 19.309344 258.358708
F 27.431631 19.309337 237.320104
F 26.820439 19.305939 259.108488
F 9.601363 3.861866 236.822060
F 8.990172 3.858477 258.610405
F 9.601363 11.585599 236.822060
F 8.990172 11.582210 258.610405
F 9.601363 19.309337 236.822060
F 8.990172 19.305948 258.610405
F 18.516498 3.861867 237.071082
F 17.905306 3.858469 258.859465
F 18.516498 11.585600 237.071081
F 17.905306 11.582202 258.859465
F 18.516498 19.309337 237.071082
F 17.905306 19.305940 258.859465
F 0.782332 1.288655 232.939494
F 0.162174 1.282651 254.736385
F 27.533285 1.287288 233.680519
F 26.923312 1.287288 255.517923
F 0.782332 9.012387 232.939494
F 0.162174 9.006383 254.736385
F 27.533285 9.011020 233.680519
F 26.923312 9.011020 255.517923
F 0.782333 16.736125 232.939493
F 0.162174 16.730121 254.736385
F 27.533285 16.734758 233.680519
F 26.923312 16.734757 255.517923
F 9.703016 1.287288 233.182474
F 9.093040 1.287286 255.019879
F 9.703016 9.011020 233.182475
F 9.093040 9.011018 255.019879
F 9.703016 16.734757 233.182474
F 9.093040 16.734755 255.019878
F 18.618151 1.287287 233.431496
F 18.008178 1.287287 255.268900
F 18.618151 9.011019 233.431496
F 18.008178 9.011019 255.268900
F 18.618151 16.734756 233.431495
F 18.008178 16.734756 255.268899
F 2.912659 7.722152 236.636498
F 2.302601 7.721302 258.475006
F 29.660415 7.723732 237.382361
F 29.049223 7.720335 259.170744
F 2.912659 15.445887 236.636496
F 2.302601 15.445038 258.475005
F 29.660415 15.447468 237.382360
F 29.049223 15.444070 259.170744
F 6.788072 12.872341 257.683837
F 7.397995 12.872889 235.849907
F 6.788072 5.148606 257.683836
F 6.761917 23.168263 258.550426
F 11.830148 7.723733 236.884315
F 11.218956 7.720335 258.672699
F 11.830148 15.447467 236.884315
F 11.218956 15.444070 258.672699
F 7.397995 5.149154 235.849907
F 2.302601 23.168775 258.475006
F 20.745284 7.723732 237.133337
F 20.134091 7.720335 258.921721
F 20.745284 15.447468 237.133337
F 20.134091 15.444070 258.921721
F 20.745284 0.000001 237.133337
F 2.912659 23.169625 236.636497
F 3.014246 5.150784 232.996852
F 2.404610 5.151461 254.833522
F 29.762064 5.149154 233.742775
F 29.152091 5.149154 255.580179
F 3.014246 12.874519 232.996852
F 2.404610 12.875196 254.833521
F 29.762064 12.872889 233.742774
F 29.152091 12.872888 255.580178
F 3.014246 20.598256 232.996852
F 2.404610 20.598933 254.833521
F 29.762064 20.596626 233.742775
F 29.152091 20.596626 255.580178
F 11.931796 5.149153 233.244729
F 11.321824 5.149153 255.082134
F 11.931796 12.872888 233.244729
F 11.321824 12.872888 255.082133
F 11.931796 20.596625 233.244729
F 11.321823 20.596625 255.082133
F 20.846935 5.149153 233.493752
F 20.236961 5.149152 255.331156
F 20.846935 12.872887 233.493752
F 20.236961 12.872887 255.331155
F 20.846934 20.596626 233.493752
F 20.236961 20.596625 255.331156
F 2.937315 5.151102 235.725112
F 2.331047 5.151426 257.562943
F 29.685829 5.149154 236.472463
F 29.076278 5.148849 258.307792
F 2.937315 12.874837 235.725112
F 2.331047 12.875160 257.562944
F 29.685829 12.872888 236.472463
F 29.076278 12.872584 258.307793
F 2.937315 20.598575 235.725112
F 2.331047 20.598899 257.562944
F 29.685829 20.596626 236.472463
F 29.076278 20.596322 258.307792
F 11.855562 5.149153 235.974419
F 11.246012 5.148849 257.809749
F 11.855562 12.872888 235.974419
F 11.246012 12.872584 257.809749
F 11.855562 20.596625 235.974419
F 11.246012 20.596321 257.809749
F 20.770698 5.149153 236.223442
F 20.161147 5.148848 258.058771
F 20.770698 12.872888 236.223442
F 20.161147 12.872583 258.058772
F 20.770698 20.596625 236.223442
F 20.161147 20.596321 258.058771
F 2.835061 7.721617 239.365074
F 2.228876 7.723722 261.199220
F 29.584156 7.723732 240.112049
F 28.796673 7.338658 261.713834
F 2.835061 15.445353 239.365074
F 2.228876 15.447457 261.199220
F 29.584156 15.447467 240.112049
F 28.796674 15.062393 261.713834
F 24.694528 20.596626 255.455667
F 15.423973 22.786131 261.340300
F 2.835061 23.169090 239.365073
F 2.228876 23.171195 261.199220
F 25.304501 20.596626 233.618263
F 24.694528 12.872887 255.455667
F 29.584156 23.171205 240.112049
F 28.796674 22.786131 261.713834
F 11.753889 7.723732 239.614004
F 10.966406 7.338661 261.215790
F 11.753889 15.447468 239.614004
F 10.966406 15.062396 261.215791
F 25.304501 12.872888 233.618263
F 24.694528 5.149153 255.455667
F 20.669026 7.723733 239.863027
F 19.881542 7.338658 261.464811
F 20.669026 15.447468 239.863027
F 19.881543 15.062393 261.464812
F 20.669026 0.000001 239.863027
F 25.304501 5.149154 233.618263
F 5.169077 1.287195 235.787718
F 4.558874 1.287449 257.624743
F 31.914613 1.287288 236.534719
F 31.305062 1.286984 258.370049
F 5.169077 9.010927 235.787718
F 4.558874 9.011181 257.624743
F 31.914613 9.011020 236.534719
F 31.305062 9.010715 258.370049
F 5.169077 16.734665 235.787718
F 4.558874 16.734919 257.624743
F 31.914613 16.734757 236.534719
F 31.305062 16.734453 258.370049
F 14.084348 1.287287 236.036675
F 13.474796 1.286983 257.872004
F 14.084348 9.011020 236.036674
F 13.474796 9.010716 257.872004
F 14.084348 16.734757 236.036675
F 13.474796 16.734453 257.872005
F 22.999483 1.287287 236.285697
F 22.389932 1.286983 258.121027
F 22.999483 9.011020 236.285696
F 22.389932 9.010715 258.121027
F 22.999483 16.734757 236.285697
F 22.389932 16.734453 258.121028
F 5.067401 3.861959 239.427304
F 4.457658 3.861867 261.261459
F 31.812936 3.861866 240.174304
F 31.025453 3.476794 261.776089
F 5.067401 11.585691 239.427304
F 4.457658 11.585600 261.261459
F 31.812936 11.585599 240.174304
F 31.025453 11.200526 261.776089
F 5.067401 19.309429 239.427304
F 4.457658 19.309338 261.261459
F 31.812936 19.309337 240.174304
F 31.025453 18.924264 261.776089
F 13.982671 3.861867 239.676260
F 13.195187 3.476793 261.278044
F 13.982671 11.585600 239.676260
F 13.195188 11.200526 261.278045
F 13.982671 19.309338 239.676260
F 13.195188 18.924264 261.278045
F 22.897808 3.861866 239.925282
F 22.110326 3.476790 261.527067
F 22.897808 11.585599 239.925282
F 22.110326 11.200523 261.527067
F 22.897808 19.309337 239.925283
F 22.110326 18.924261 261.527067
F 5.143614 3.861936 236.697498
F 4.533748 3.861887 258.537223
F 31.889195 3.861866 237.444615
F 31.278002 3.858469 259.232999
F 5.143614 11.585669 236.697498
F 4.533748 11.585620 258.537223
F 31.889195 11.585599 237.444615
F 31.278002 11.582201 259.232999
F 5.143614 19.309407 236.697498
F 4.533748 19.309358 258.537223
F 31.889195 19.309337 237.444615
F 31.278002 19.305939 259.232999
F 14.058930 3.861867 236.946571
F 13.447738 3.858469 258.734954
F 14.058930 11.585600 236.946571
F 13.447738 11.582202 258.734954
F 14.058930 19.309337 236.946570
F 13.447738 19.305940 258.734955
F 22.974066 3.861866 237.195593
F 22.362874 3.858468 258.983977
F 22.974066 11.585599 237.195593
F 22.362874 11.582201 258.983977
F 22.974066 19.309337 237.195593
F 22.362874 19.305940 258.983976
F 5.245305 1.287202 233.057899
F 4.635299 1.287278 254.895427
F 31.990848 1.287288 233.805029
F 31.380875 1.287288 255.642434
F 5.245306 9.010935 233.057900
F 4.635299 9.011010 254.895427
F 31.990848 9.011020 233.805030
F 31.380875 9.011020 255.642434
F 5.245306 16.734672 233.057900
F 4.635299 16.734747 254.895426
F 31.990848 16.734758 233.805030
F 31.380875 16.734757 255.642433
F 14.160582 1.287287 233.306985
F 13.550609 1.287287 255.144389
F 14.160582 9.011019 233.306985
F 13.550609 9.011019 255.144389
F 14.160582 16.734757 233.306985
F 13.550609 16.734757 255.144389
F 23.075719 1.287287 233.556007
F 22.465746 1.287287 255.393411
F 23.075719 9.011019 233.556007
F 22.465746 9.011019 255.393411
F 23.075719 16.734757 233.556007
F 22.465746 16.734757 255.393411
F 7.372582 7.723731 236.759805
F 6.761917 7.720790 258.550426
F 7.372582 15.447466 236.759805
F 6.761917 15.444525 258.550426
F 15.779392 20.596625 255.206645
F 19.881542 22.786131 261.464811
F 16.287715 7.723732 237.008827
F 15.676523 7.720335 258.797210
F 16.287715 15.447468 237.008826
F 15.676524 15.444070 258.797210
F 16.287716 0.000000 237.008827
F 2.506497 23.169081 251.194305
F 25.202851 7.723732 237.257849
F 24.591658 7.720335 259.046232
F 25.202851 15.447467 237.257848
F 24.591658 15.444069 259.046232
F 16.389365 20.596625 233.369240
F 2.709552 23.169615 243.915762
F 7.474230 5.149155 233.120219
F 6.864211 5.149129 254.957597
F 7.474230 12.872890 233.120219
F 6.864211 12.872864 254.957596
F 7.474230 20.596627 233.120219
F 6.864211 20.596601 254.957597
F 16.389365 5.149153 233.369240
F 15.779392 5.149152 255.206644
F 16.389365 12.872887 233.369240
F 15.779392 12.872887 255.206644
F 24.339110 22.786130 261.589322
F 10.966406 22.786134 261.215790
F 29.457089 23.171205 244.661531
F 11.550563 23.171205 246.893175
F 7.169256 23.171204 244.038976
F 16.084390 23.171205 244.287997
F 24.999525 23.171205 244.537020
F 29.253764 23.171205 251.940701
F 7.575907 23.171204 229.480635
F 6.965930 23.171205 251.318146
F 24.796199 23.171205 251.816189
F 29.049223 23.167808 259.170744
F 11.218956 23.167808 258.672699
F 20.134092 23.167808 258.921721
F 7.372582 23.171204 236.759805
F 16.287715 23.171205 237.008827
F 15.676523 23.167808 258.797210
F 25.202851 23.171205 237.257849
F 24.591658 23.167807 259.046232
F 6.889672 0.000000 254.047831
F 7.223884 24.467087 2.772840
F 6.611622 24.463029 24.562100
F 33.353492 24.458493 25.314268
F 7.223884 32.190820 2.772841
F 6.611622 32.186761 24.562100
F 33.353492 32.182225 25.314268
F 7.223885 39.914557 2.772840
F 6.611622 39.910499 24.562100
F 33.353492 39.905963 25.314268
F 16.134417 24.461890 3.027840
F 15.523224 24.458493 24.816223
F 16.134417 32.185623 3.027840
F 15.523224 32.182225 24.816223
F 16.134417 39.909360 3.027840
F 15.523224 39.905963 24.816224
F 25.049551 24.461889 3.276863
F 24.438359 24.458492 25.065245
F 25.049551 32.185622 3.276863
F 24.438359 32.182224 25.065246
F 25.049551 39.909359 3.276863
F 24.438359 39.905962 25.065246
F 7.119882 27.028558 6.364252
F 6.509945 27.028535 28.201684
F 33.251816 27.033071 28.953853
F 7.119882 34.752290 6.364252
F 6.509945 34.752268 28.201685
F 33.251816 34.756804 28.953853
F 7.119882 42.476029 6.364253
F 6.509945 42.476006 28.201685
F 33.251816 42.480542 28.953853
F 16.031520 27.033072 6.618404
F 15.421547 27.033072 28.455808
F 16.031520 34.756805 6.618404
F 15.421547 34.756804 28.455808
F 16.031520 42.480542 6.618404
F 15.421547 42.480542 28.455809
F 24.946657 27.033073 6.867427
F 24.336684 27.033072 28.704831
F 24.946656 34.756805 6.867427
F 24.336684 34.756805 28.704831
F 24.946657 42.480543 6.867427
F 24.336684 42.480543 28.704831
F 7.195411 27.029275 3.646464
F 6.585914 27.028536 25.482388
F 33.328074 27.033072 26.224164
F 7.195411 34.753008 3.646464
F 6.585914 34.752268 25.482388
F 33.328075 34.756804 26.224164
F 7.195411 42.476745 3.646463
F 6.585914 42.476006 25.482388
F 33.328075 42.480542 26.224164
F 16.107357 27.033376 3.890790
F 15.497806 27.033072 25.726120
F 16.107358 34.757109 3.890790
F 15.497806 34.756804 25.726119
F 16.107358 42.480846 3.890789
F 15.497806 42.480542 25.726120
F 25.022493 27.033376 4.139811
F 24.412942 27.033072 25.975142
F 25.022493 34.757109 4.139811
F 24.412942 34.756804 25.975141
F 25.022493 42.480847 4.139811
F 24.412942 42.480543 25.975142
F 7.474803 24.849804 0.234552
F 6.687567 24.463029 21.842803
F 33.429728 24.458493 22.584579
F 7.474803 32.573536 0.234552
F 6.687567 32.186761 21.842803
F 33.429728 32.182225 22.584579
F 7.474803 40.297274 0.234551
F 6.687567 39.910499 21.842802
F 33.429728 39.905963 22.584578
F 16.386942 24.843568 0.484749
F 15.599459 24.458493 22.086534
F 16.386942 32.567300 0.484749
F 15.599459 32.182225 22.086534
F 16.386941 40.291038 0.484748
F 15.599459 39.905963 22.086534
F 25.302076 24.843567 0.733771
F 24.514594 24.458492 22.335556
F 25.302076 32.567299 0.733771
F 24.514594 32.182224 22.335556
F 25.302075 40.291037 0.733770
F 24.514594 39.905962 22.335556
F 9.418634 30.893499 3.705078
F 8.809037 30.893273 25.540440
F 9.418634 38.617234 3.705078
F 8.809037 38.617008 25.540439
F 31.226362 46.342410 21.612426
F 31.226362 23.171205 21.612426
F 9.418634 46.340972 3.705078
F 8.809037 46.340746 25.540440
F 18.336143 30.895242 3.953045
F 17.726592 30.894937 25.788375
F 18.336143 38.618977 3.953045
F 17.726592 38.618673 25.788375
F 18.336143 23.171510 3.953045
F 17.726592 23.171205 25.788375
F 31.226362 38.618673 21.612426
F 17.726592 46.342410 25.788375
F 27.251279 30.895242 4.202067
F 26.641727 30.894938 26.037397
F 27.251279 38.618977 4.202067
F 26.641727 38.618673 26.037396
F 27.251279 23.171510 4.202067
F 26.641727 23.171205 26.037397
F 9.700592 28.705432 0.297847
F 8.910686 28.322024 21.900854
F 9.700592 36.429167 0.297847
F 8.910686 36.045758 21.900854
F 9.700592 44.152905 0.297847
F 8.910686 43.769496 21.900854
F 18.615722 28.705435 0.547004
F 17.828240 28.320358 22.148789
F 18.615722 36.429169 0.547004
F 17.828240 36.044093 22.148789
F 18.615722 44.152907 0.547003
F 17.828240 43.767831 22.148789
F 27.530861 28.705432 0.796026
F 26.743378 28.320358 22.397811
F 27.530861 36.429166 0.796026
F 26.743378 36.044093 22.397811
F 27.530861 44.152904 0.796026
F 26.743378 43.767830 22.397811
F 9.445758 28.325421 2.839862
F 8.834515 28.322024 24.628236
F 9.445758 36.049155 2.839862
F 8.834515 36.045758 24.628236
F 9.445758 43.772893 2.839861
F 8.834515 43.769496 24.628236
F 18.363198 28.323756 3.090096
F 17.752006 28.320358 24.878478
F 18.363198 36.047491 3.090096
F 17.752006 36.044093 24.878479
F 18.363198 43.771228 3.090096
F 17.752006 43.767831 24.878479
F 27.278334 28.323756 3.339117
F 26.667141 28.320358 25.127501
F 27.278334 36.047490 3.339118
F 26.667141 36.044093 25.127501
F 27.278334 43.771228 3.339118
F 26.667141 43.767830 25.127501
F 9.342816 30.893273 6.430414
F 8.732843 30.893273 28.267821
F 9.342816 38.617009 6.430415
F 8.732843 38.617008 28.267821
F 9.342816 46.340746 6.430414
F 8.732843 46.340746 28.267821
F 18.260305 30.894937 6.680659
F 17.650333 30.894937 28.518063
F 18.260305 38.618673 6.680660
F 17.650333 38.618673 28.518064
F 18.260305 23.171206 6.680659
F 13.396091 46.342409 21.114381
F 18.260305 46.342411 6.680659
F 17.650333 46.342410 28.518063
F 27.175442 30.894938 6.929682
F 26.565469 30.894938 28.767086
F 27.175442 38.618674 6.929683
F 26.565469 38.618673 28.767087
F 27.175442 23.171206 6.929682
F 26.565469 23.171206 28.767086
F 11.676717 24.461794 2.903392
F 11.065521 24.458400 24.691775
F 11.676717 32.185527 2.903392
F 11.065521 32.182132 24.691775
F 11.676717 39.909264 2.903392
F 11.065521 39.905869 24.691776
F 20.591984 24.461890 3.152351
F 19.980791 24.458493 24.940734
F 20.591984 32.185622 3.152351
F 19.980791 32.182225 24.940734
F 20.591983 39.909360 3.152351
F 19.980791 39.905963 24.940734
F 29.507120 24.461890 3.401373
F 28.895927 24.458493 25.189757
F 29.507120 32.185622 3.401373
F 28.895927 32.182225 25.189757
F 29.507120 39.909359 3.401373
F 28.895927 39.905962 25.189757
F 11.573817 27.033165 6.493956
F 10.963844 27.033165 28.331360
F 11.573817 34.756897 6.493956
F 10.963844 34.756897 28.331360
F 11.573816 42.480636 6.493956
F 10.963844 42.480635 28.331360
F 20.489087 27.033073 6.742915
F 19.879114 27.033072 28.580320
F 20.489087 34.756805 6.742915
F 19.879114 34.756805 28.580320
F 20.489087 42.480543 6.742916
F 19.879114 42.480543 28.580320
F 29.404225 27.033072 6.991937
F 28.794251 27.033072 28.829341
F 29.404225 34.756805 6.991937
F 28.794251 34.756804 28.829341
F 29.404225 42.480542 6.991937
F 28.794251 42.480542 28.829342
F 11.649656 27.033470 3.766213
F 11.040107 27.033165 25.601538
F 11.649656 34.757203 3.766213
F 11.040107 34.756898 25.601537
F 11.649656 42.480940 3.766212
F 11.040107 42.480635 25.601537
F 20.564924 27.033376 4.015301
F 19.955373 27.033072 25.850631
F 20.564924 34.757109 4.015300
F 19.955373 34.756804 25.850630
F 20.564924 42.480847 4.015301
F 19.955373 42.480543 25.850630
F 29.480061 27.033376 4.264323
F 28.870509 27.033072 26.099653
F 29.480061 34.757109 4.264323
F 28.870509 34.756804 26.099653
F 29.480061 42.480846 4.264323
F 28.870510 42.480542 26.099652
F 11.929376 24.843566 0.360240
F 11.141759 24.458400 21.961952
F 11.929376 32.567298 0.360240
F 11.141759 32.182132 21.961952
F 11.929375 40.291035 0.360240
F 11.141759 39.905869 21.961952
F 20.844509 24.843568 0.609260
F 20.057026 24.458492 22.211045
F 20.844508 32.567300 0.609260
F 20.057026 32.182225 22.211045
F 20.844508 40.291037 0.609259
F 20.057026 39.905962 22.211044
F 29.759645 24.843566 0.858282
F 28.972163 24.458493 22.460067
F 29.759645 32.567298 0.858282
F 28.972163 32.182224 22.460067
F 29.759645 40.291035 0.858281
F 28.972163 39.905962 22.460066
F 13.878576 30.895240 3.828536
F 13.269025 30.894936 25.663865
F 13.878576 38.618976 3.828535
F 13.269025 38.618672 25.663864
F 13.878576 23.171509 3.828535
F 13.396091 38.618672 21.114381
F 31.226362 30.894937 21.612426
F 13.269025 46.342409 25.663865
F 22.793710 30.895242 4.077556
F 22.184159 30.894938 25.912886
F 22.793710 38.618977 4.077555
F 22.184159 38.618673 25.912885
F 22.793710 23.171510 4.077556
F 22.184159 23.171205 25.912886
F 31.708845 30.895242 4.326578
F 31.099294 30.894937 26.161909
F 31.708845 38.618977 4.326578
F 31.099294 38.618673 26.161908
F 31.708845 23.171510 4.326578
F 13.396091 30.894936 21.114381
F 22.311226 23.171206 21.363404
F 31.099294 46.342410 26.161909
F 14.158157 28.705434 0.422493
F 13.370673 28.320360 22.024280
F 14.158157 36.429168 0.422493
F 13.370673 36.044095 22.024279
F 14.158157 44.152906 0.422493
F 13.370673 43.767832 22.024279
F 23.073291 28.705434 0.671515
F 22.285808 28.320358 22.273300
F 23.073290 36.429169 0.671514
F 22.285809 36.044093 22.273300
F 23.073290 44.152906 0.671515
F 22.285809 43.767830 22.273299
F 31.988427 28.705432 0.920537
F 31.200944 28.320359 22.522324
F 31.988426 36.429166 0.920537
F 31.200944 36.044093 22.522323
F 31.988427 44.152904 0.920537
F 31.200944 43.767831 22.522323
F 13.905631 28.323757 2.965584
F 13.294439 28.320360 24.753966
F 13.905631 36.047492 2.965584
F 13.294439 36.044095 24.753967
F 13.905631 43.771230 2.965583
F 13.294439 43.767832 24.753966
F 22.820766 28.323756 3.214607
F 22.209573 28.320358 25.002990
F 22.820766 36.047490 3.214607
F 22.209573 36.044092 25.002991
F 22.820766 43.771228 3.214607
F 22.209573 43.767830 25.002990
F 31.735900 28.323756 3.463628
F 31.124708 28.320359 25.252012
F 31.735900 36.047491 3.463628
F 31.124708 36.044093 25.252012
F 31.735900 43.771228 3.463629
F 31.124708 43.767831 25.252012
F 13.802738 30.894937 6.556147
F 13.192766 30.894936 28.393552
F 13.802738 38.618672 6.556148
F 13.192766 38.618672 28.393552
F 13.802738 46.342409 6.556147
F 13.192766 46.342409 28.393552
F 22.717873 30.894938 6.805171
F 22.107900 30.894938 28.642575
F 22.717873 38.618674 6.805171
F 22.107900 38.618674 28.642576
F 22.717873 23.171206 6.805171
F 22.107900 23.171206 28.642575
F 31.633009 30.894938 7.054192
F 31.023036 30.894937 28.891597
F 31.633009 38.618673 7.054193
F 31.023036 38.618673 28.891597
F 31.633009 23.171206 7.054192
F 31.023036 23.171205 28.891597
F 31.633009 46.342410 7.054192
F 31.023036 46.342410 28.891597
F 7.018273 24.463029 10.003759
F 6.408296 24.463029 31.841270
F 33.150166 24.458493 32.593438
F 7.018273 32.186761 10.003759
F 6.408296 32.186761 31.841270
F 33.150166 32.182225 32.593438
F 7.018273 39.910499 10.003759
F 6.408296 39.910499 31.841270
F 33.150167 39.905963 32.593438
F 15.929876 24.458493 10.257882
F 15.319899 24.458493 32.095393
F 15.929876 32.182225 10.257882
F 15.319899 32.182225 32.095393
F 15.929876 39.905963 10.257883
F 15.319899 39.905963 32.095394
F 24.845010 24.458492 10.506905
F 24.235033 24.458492 32.344416
F 24.845010 32.182225 10.506905
F 24.235033 32.182224 32.344416
F 24.845010 39.905962 10.506906
F 24.235033 39.905962 32.344416
F 6.916596 27.028535 13.643342
F 6.916596 34.752268 13.643343
F 6.916596 42.476006 13.643343
F 15.828198 27.033072 13.897467
F 15.828198 34.756804 13.897467
F 15.828198 42.480542 13.897466
F 24.743335 27.033072 14.146489
F 24.743335 34.756805 14.146489
F 24.743335 42.480543 14.146490
F 6.992565 27.028536 10.924046
F 6.382588 27.028536 32.761558
F 6.992565 34.752268 10.924046
F 6.382588 34.752268 32.761557
F 6.992565 42.476006 10.924046
F 6.382588 42.476006 32.761557
F 15.904458 27.033072 11.167778
F 15.904458 34.756805 11.167778
F 15.904458 42.480542 11.167777
F 24.819593 27.033072 11.416800
F 24.819593 34.756804 11.416799
F 24.819593 42.480543 11.416799
F 7.094218 24.463029 7.284463
F 6.484241 24.463029 29.121972
F 33.226402 24.458493 29.863749
F 7.094218 32.186761 7.284463
F 6.484241 32.186761 29.121973
F 33.226402 32.182225 29.863749
F 7.094218 39.910499 7.284462
F 6.484241 39.910499 29.121972
F 33.226402 39.905963 29.863749
F 16.006111 24.458493 7.528196
F 15.396134 24.458493 29.365704
F 16.006111 32.182225 7.528196
F 15.396134 32.182225 29.365704
F 16.006111 39.905963 7.528195
F 15.396134 39.905963 29.365704
F 24.921245 24.458492 7.777218
F 24.311269 24.458492 29.614726
F 24.921245 32.182224 7.777218
F 24.311269 32.182224 29.614726
F 24.921245 39.905962 7.777217
F 24.311269 39.905962 29.614725
F 9.215689 30.893273 10.982098
F 9.215689 38.617008 10.982098
F 22.311225 38.618674 21.363405
F 9.215689 46.340746 10.982098
F 18.133243 30.894937 11.230033
F 18.133243 38.618673 11.230033
F 31.328033 43.767831 17.972841
F 18.133243 46.342410 11.230033
F 27.048378 30.894938 11.479056
F 27.048379 38.618673 11.479055
F 27.048379 23.171205 11.479056
F 9.317338 28.322023 7.342516
F 8.707361 28.322024 29.180025
F 9.317338 36.045758 7.342515
F 8.707361 36.045758 29.180024
F 9.317338 43.769496 7.342516
F 8.707361 43.769496 29.180024
F 18.234891 28.320358 7.590451
F 17.624915 28.320358 29.427960
F 18.234891 36.044093 7.590450
F 17.624915 36.044093 29.427959
F 18.234891 43.767831 7.590451
F 17.624915 43.767831 29.427960
F 27.150029 28.320358 7.839473
F 26.540052 28.320358 29.676982
F 27.150029 36.044093 7.839472
F 26.540052 36.044093 29.676981
F 27.150029 43.767830 7.839473
F 26.540052 43.767830 29.676981
F 9.241167 28.322024 10.069894
F 8.631190 28.322024 31.907406
F 9.241167 36.045758 10.069895
F 8.631190 36.045758 31.907406
F 9.241167 43.769496 10.069895
F 8.631190 43.769496 31.907406
F 18.158657 28.320358 10.320138
F 17.548680 28.320358 32.157648
F 18.158657 36.044093 10.320138
F 17.548680 36.044093 32.157649
F 18.158657 43.767831 10.320138
F 17.548680 43.767831 32.157649
F 27.073792 28.320358 10.569160
F 26.463816 28.320358 32.406672
F 27.073792 36.044093 10.569160
F 26.463816 36.044093 32.406672
F 27.073792 43.767830 10.569160
F 26.463816 43.767830 32.406672
F 9.139495 30.893273 13.709479
F 9.139494 38.617008 13.709479
F 9.139494 46.340746 13.709479
F 18.056984 30.894937 13.959722
F 18.056984 38.618673 13.959722
F 31.328033 36.044094 17.972841
F 18.056984 46.342410 13.959722
F 26.972120 30.894938 14.208745
F 26.972120 38.618674 14.208746
F 26.972120 23.171206 14.208745
F 11.472172 24.458400 10.133435
F 10.862194 24.458400 31.970945
F 11.472172 32.182132 10.133435
F 10.862194 32.182132 31.970945
F 11.472172 39.905869 10.133435
F 10.862194 39.905869 31.970946
F 20.387442 24.458493 10.382393
F 19.777466 24.458493 32.219905
F 20.387442 32.182225 10.382393
F 19.777465 32.182225 32.219905
F 20.387442 39.905963 10.382394
F 19.777466 39.905963 32.219905
F 29.302578 24.458493 10.631416
F 28.692601 24.458493 32.468927
F 29.302578 32.182225 10.631416
F 28.692601 32.182225 32.468927
F 29.302578 39.905962 10.631416
F 28.692601 39.905962 32.468927
F 11.370495 27.033164 13.773019
F 11.370495 34.756897 13.773019
F 11.370495 42.480635 13.773019
F 20.285765 27.033072 14.021978
F 20.285765 34.756805 14.021978
F 20.285765 42.480543 14.021978
F 29.200903 27.033072 14.271000
F 29.200903 34.756804 14.271000
F 29.200903 42.480542 14.271000
F 11.446758 27.033165 11.043196
F 11.446758 34.756898 11.043196
F 11.446758 42.480635 11.043195
F 20.362025 27.033072 11.292289
F 20.362025 34.756804 11.292289
F 20.362024 42.480543 11.292289
F 29.277161 27.033072 11.541311
F 29.277161 34.756804 11.541311
F 29.277161 42.480542 11.541311
F 11.548410 24.458400 7.403614
F 10.938434 24.458400 29.241122
F 11.548410 32.182132 7.403614
F 10.938434 32.182132 29.241122
F 11.548410 39.905869 7.403613
F 10.938434 39.905869 29.241122
F 20.463677 24.458492 7.652706
F 19.853700 24.458492 29.490215
F 20.463677 32.182225 7.652706
F 19.853700 32.182225 29.490215
F 20.463677 39.905962 7.652706
F 19.853700 39.905962 29.490215
F 29.378814 24.458493 7.901729
F 28.768837 24.458493 29.739237
F 29.378814 32.182225 7.901729
F 28.768837 32.182225 29.739237
F 29.378814 39.905962 7.901728
F 28.768837 39.905962 29.739237
F 13.675676 30.894936 11.105524
F 13.675676 38.618672 11.105523
F 31.328033 28.320359 17.972841
F 13.675676 46.342409 11.105524
F 22.590810 30.894938 11.354544
F 22.590810 38.618673 11.354544
F 22.590810 23.171205 11.354544
F 31.505945 30.894937 11.603567
F 31.505945 38.618673 11.603566
F 22.412899 43.767830 17.723819
F 31.505945 46.342410 11.603567
F 13.777324 28.320360 7.465941
F 13.167348 28.320360 29.303450
F 13.777324 36.044094 7.465940
F 13.167348 36.044095 29.303449
F 13.777324 43.767832 7.465941
F 13.167348 43.767832 29.303449
F 22.692460 28.320358 7.714962
F 22.082483 28.320358 29.552470
F 22.692460 36.044093 7.714961
F 22.082483 36.044093 29.552469
F 22.692460 43.767830 7.714962
F 22.082483 43.767830 29.552470
F 31.607595 28.320359 7.963985
F 30.997619 28.320359 29.801494
F 31.607595 36.044093 7.963984
F 30.997619 36.044093 29.801493
F 31.607595 43.767831 7.963985
F 30.997619 43.767831 29.801493
F 13.701090 28.320360 10.195625
F 13.091113 28.320360 32.033137
F 13.701090 36.044095 10.195625
F 13.091113 36.044095 32.033138
F 13.701090 43.767832 10.195626
F 13.091113 43.767832 32.033137
F 22.616224 28.320358 10.444649
F 22.006247 28.320358 32.282160
F 22.616224 36.044092 10.444649
F 22.006247 36.044092 32.282161
F 22.616224 43.767830 10.444650
F 22.006247 43.767830 32.282160
F 31.531359 28.320359 10.693670
F 30.921382 28.320359 32.531182
F 31.531359 36.044093 10.693671
F 30.921382 36.044093 32.531182
F 31.531359 43.767831 10.693671
F 30.921382 43.767831 32.531182
F 13.599417 30.894936 13.835211
F 13.599417 38.618672 13.835211
F 13.599417 46.342409 13.835211
F 22.514551 30.894938 14.084234
F 22.514551 38.618674 14.084234
F 22.514551 23.171206 14.084234
F 31.429687 30.894937 14.333255
F 31.429687 38.618673 14.333256
F 31.429687 23.171205 14.333255
F 31.429687 46.342410 14.333255
F 6.814947 24.463029 17.282928
F 6.814947 32.186761 17.282928
F 6.814947 39.910499 17.282929
F 15.726551 24.458493 17.537052
F 15.726551 32.182225 17.537052
F 15.726550 39.905963 17.537052
F 24.641684 24.458492 17.786074
F 24.641684 32.182224 17.786074
F 24.641684 39.905962 17.786075
F 6.713271 27.028535 20.922514
F 6.713271 34.752268 20.922514
F 6.713271 42.476006 20.922514
F 15.624872 27.033072 21.176637
F 15.624872 34.756804 21.176637
F 15.624872 42.480542 21.176638
F 24.540009 27.033072 21.425659
F 24.540009 34.756805 21.425659
F 24.540009 42.480543 21.425660
F 6.789239 27.028536 18.203217
F 6.789239 34.752268 18.203217
F 6.789239 42.476006 18.203217
F 15.701132 27.033072 18.446948
F 15.701132 34.756804 18.446948
F 15.701132 42.480542 18.446948
F 24.616268 27.033072 18.695970
F 24.616268 34.756804 18.695970
F 24.616268 42.480543 18.695970
F 6.890892 24.463029 14.563631
F 6.890893 32.186761 14.563631
F 6.890892 39.910499 14.563631
F 15.802785 24.458493 14.807363
F 15.802785 32.182225 14.807363
F 15.802785 39.905963 14.807363
F 24.717920 24.458492 15.056384
F 24.717920 32.182224 15.056384
F 24.717920 39.905962 15.056385
F 9.012363 30.893273 18.261269
F 9.012363 38.617008 18.261269
F 22.311226 30.894938 21.363404
F 9.012363 46.340746 18.261268
F 17.929918 30.894937 18.509204
F 17.929918 38.618673 18.509203
F 17.929918 23.171205 18.509204
F 17.929918 46.342410 18.509204
F 26.845053 30.894938 18.758226
F 26.845053 38.618673 18.758226
F 26.845053 23.171205 18.758226
F 9.114012 28.322024 14.621683
F 9.114012 36.045758 14.621683
F 9.114012 43.769496 14.621683
F 18.031566 28.320358 14.869618
F 18.031566 36.044093 14.869618
F 18.031566 43.767831 14.869618
F 26.946703 28.320358 15.118640
F 26.946703 36.044093 15.118640
F 26.946703 43.767830 15.118640
F 9.037841 28.322024 17.349065
F 9.037841 36.045758 17.349065
F 9.037841 43.769496 17.349065
F 17.955331 28.320358 17.599307
F 17.955331 36.044093 17.599308
F 17.955331 43.767831 17.599308
F 26.870467 28.320358 17.848330
F 26.870467 36.044093 17.848330
F 26.870467 43.767830 17.848330
F 8.936168 30.893273 20.988650
F 8.936168 38.617008 20.988650
F 8.936168 46.340746 20.988650
F 17.853658 30.894937 21.238892
F 17.853658 38.618673 21.238893
F 17.853658 23.171205 21.238892
F 17.853658 46.342410 21.238892
F 26.768795 30.894938 21.487916
F 26.768794 38.618674 21.487916
F 26.768795 23.171206 21.487916
F 11.268846 24.458400 17.412604
F 11.268846 32.182132 17.412604
F 11.268846 39.905869 17.412605
F 20.184117 24.458493 17.661563
F 20.184117 32.182225 17.661563
F 20.184117 39.905963 17.661563
F 29.099253 24.458493 17.910586
F 29.099253 32.182225 17.910586
F 29.099253 39.905962 17.910586
F 11.167169 27.033164 21.052189
F 11.167169 34.756897 21.052189
F 11.167169 42.480635 21.052189
F 20.082440 27.033072 21.301149
F 20.082440 34.756805 21.301149
F 20.082440 42.480543 21.301149
F 28.997578 27.033072 21.550170
F 28.997578 34.756804 21.550171
F 28.997578 42.480542 21.550171
F 11.243432 27.033165 18.322366
F 11.243432 34.756898 18.322366
F 11.243432 42.480635 18.322366
F 20.158699 27.033072 18.571460
F 20.158699 34.756804 18.571460
F 20.158699 42.480543 18.571459
F 29.073835 27.033072 18.820482
F 29.073835 34.756804 18.820482
F 29.073835 42.480542 18.820482
F 11.345085 24.458400 14.682781
F 11.345085 32.182132 14.682781
F 11.345085 39.905869 14.682781
F 20.260351 24.458492 14.931874
F 20.260351 32.182225 14.931874
F 20.260351 39.905962 14.931873
F 29.175489 24.458493 15.180896
F 29.175489 32.182225 15.180896
F 29.175489 39.905962 15.180895
F 13.472351 30.894936 18.384694
F 13.472350 38.618672 18.384694
F 22.412899 36.044092 17.723820
F 13.472351 46.342409 18.384694
F 22.387485 30.894938 18.633715
F 22.387485 38.618673 18.633715
F 22.387485 23.171205 18.633715
F 31.302620 30.894937 18.882738
F 31.302620 38.618673 18.882738
F 22.412899 28.320358 17.723819
F 31.302620 46.342410 18.882738
F 13.573999 28.320360 14.745108
F 13.573999 36.044094 14.745108
F 13.573999 43.767832 14.745108
F 22.489134 28.320358 14.994129
F 22.489134 36.044093 14.994129
F 22.489134 43.767830 14.994128
F 31.404270 28.320359 15.243152
F 31.404270 36.044093 15.243152
F 31.404270 43.767831 15.243152
F 13.497764 28.320360 17.474795
F 13.497764 36.044095 17.474796
F 13.497764 43.767832 17.474795
F 6.001644 24.463029 46.399610
F 32.743515 24.458493 47.151778
F 6.001645 32.186761 46.399610
F 32.743515 32.182225 47.151778
F 6.001645 39.910499 46.399611
F 32.743515 39.905963 47.151779
F 14.913248 24.458493 46.653734
F 14.913248 32.182225 46.653734
F 14.913248 39.905963 46.653734
F 23.828382 24.458492 46.902757
F 23.828382 32.182224 46.902757
F 23.828382 39.905962 46.902757
F 5.899968 27.028535 50.039195
F 32.641839 27.033071 50.791363
F 5.899968 34.752268 50.039196
F 32.641839 34.756804 50.791363
F 5.899968 42.476006 50.039196
F 32.641839 42.480542 50.791364
F 14.811570 27.033072 50.293319
F 14.811570 34.756804 50.293319
F 14.811570 42.480542 50.293319
F 23.726706 27.033072 50.542342
F 23.726706 34.756805 50.542342
F 23.726706 42.480543 50.542342
F 5.975937 27.028536 47.319899
F 32.718098 27.033072 48.061675
F 5.975937 34.752268 47.319899
F 32.718098 34.756804 48.061675
F 5.975937 42.476006 47.319899
F 32.718098 42.480542 48.061675
F 14.887829 27.033072 47.563631
F 14.887830 34.756804 47.563630
F 14.887830 42.480542 47.563630
F 23.802965 27.033072 47.812653
F 23.802965 34.756804 47.812652
F 23.802965 42.480543 47.812652
F 6.077590 24.463029 43.680313
F 5.467613 24.463029 65.517824
F 32.819751 24.458493 44.422090
F 6.077590 32.186761 43.680313
F 5.467613 32.186761 65.517824
F 32.819751 32.182225 44.422090
F 6.077590 39.910499 43.680313
F 5.467613 39.910499 65.517824
F 32.819751 39.905963 44.422089
F 14.989482 24.458493 43.924045
F 14.989482 32.182225 43.924045
F 14.989482 39.905963 43.924044
F 23.904617 24.458492 44.173067
F 23.904617 32.182224 44.173067
F 23.904617 39.905962 44.173066
F 8.199060 30.893273 47.377951
F 8.199060 38.617008 47.377950
F 30.006408 46.342410 65.287448
F 8.199060 46.340745 47.377951
F 17.116615 30.894937 47.625887
F 17.116615 38.618673 47.625886
F 17.116615 23.171205 47.625887
F 17.116615 46.342410 47.625887
F 26.031751 30.894938 47.874908
F 26.031751 38.618673 47.874908
F 26.031751 23.171205 47.874908
F 8.300710 28.322024 43.738366
F 8.300710 36.045758 43.738365
F 8.300710 43.769496 43.738366
F 17.218263 28.320358 43.986301
F 17.218263 36.044093 43.986300
F 17.218263 43.767831 43.986301
F 26.133401 28.320358 44.235322
F 26.133401 36.044093 44.235322
F 26.133401 43.767830 44.235322
F 8.224539 28.322024 46.465747
F 8.224539 36.045758 46.465747
F 8.224539 43.769496 46.465747
F 17.142029 28.320358 46.715990
F 17.142029 36.044093 46.715990
F 17.142028 43.767831 46.715990
F 26.057165 28.320358 46.965012
F 26.057165 36.044093 46.965013
F 26.057165 43.767830 46.965012
F 8.122866 30.893273 50.105332
F 8.122866 38.617008 50.105332
F 8.122866 46.340746 50.105332
F 17.040355 30.894937 50.355574
F 17.040355 38.618673 50.355575
F 17.040355 23.171205 50.355574
F 17.040355 46.342410 50.355574
F 25.955492 30.894938 50.604597
F 25.955492 38.618674 50.604598
F 25.955492 23.171206 50.604597
F 10.455543 24.458400 46.529287
F 10.455543 32.182132 46.529287
F 10.455543 39.905869 46.529287
F 19.370814 24.458493 46.778246
F 19.370814 32.182224 46.778246
F 19.370814 39.905963 46.778246
F 28.285950 24.458493 47.027268
F 28.285950 32.182225 47.027268
F 28.285950 39.905962 47.027268
F 10.353866 27.033164 50.168871
F 10.353866 34.756897 50.168871
F 10.353866 42.480635 50.168872
F 19.269137 27.033072 50.417831
F 19.269138 34.756805 50.417831
F 19.269137 42.480543 50.417831
F 28.184275 27.033072 50.666853
F 28.184275 34.756804 50.666853
F 28.184275 42.480542 50.666853
F 10.430130 27.033165 47.439049
F 10.430130 34.756898 47.439048
F 10.430130 42.480635 47.439048
F 19.345397 27.033072 47.688142
F 19.345397 34.756804 47.688142
F 19.345397 42.480543 47.688141
F 28.260532 27.033072 47.937164
F 28.260532 34.756804 47.937164
F 28.260532 42.480542 47.937164
F 10.531782 24.458400 43.799463
F 10.531782 32.182132 43.799463
F 10.531782 39.905869 43.799462
F 19.447049 24.458492 44.048556
F 19.447049 32.182225 44.048556
F 19.447049 39.905962 44.048556
F 28.362186 24.458493 44.297578
F 28.362186 32.182225 44.297579
F 28.362186 39.905962 44.297578
F 12.659048 30.894936 47.501376
F 12.659048 38.618672 47.501376
F 30.616385 38.618673 43.449938
F 12.659048 46.342409 47.501376
F 21.574182 30.894938 47.750397
F 21.574182 38.618673 47.750396
F 21.574182 23.171205 47.750397
F 30.489317 30.894937 47.999420
F 30.489317 38.618673 47.999420
F 30.006408 30.894937 65.287448
F 30.489317 46.342410 47.999420
F 12.760697 28.320360 43.861790
F 12.760697 36.044094 43.861790
F 12.760697 43.767832 43.861790
F 21.675832 28.320358 44.110811
F 21.675832 36.044093 44.110810
F 21.675832 43.767830 44.110811
F 30.590967 28.320359 44.359834
F 30.590968 36.044093 44.359834
F 30.590967 43.767831 44.359834
F 12.684462 28.320360 46.591478
F 12.684462 36.044095 46.591478
F 12.684462 43.767832 46.591478
F 21.599596 28.320358 46.840501
F 21.599596 36.044093 46.840501
F 21.599596 43.767830 46.840502
F 30.514731 28.320359 47.089522
F 30.514731 36.044093 47.089523
F 30.514731 43.767831 47.089523
F 12.582788 30.894936 50.231063
F 12.582788 38.618672 50.231063
F 12.582788 46.342409 50.231063
F 21.497923 30.894938 50.480086
F 21.497923 38.618673 50.480086
F 21.497923 23.171206 50.480086
F 30.413059 30.894937 50.729108
F 30.413059 38.618673 50.729109
F 30.413059 23.171205 50.729108
F 30.413059 46.342410 50.729108
F 5.798319 24.463029 53.678780
F 32.540190 24.458493 54.430948
F 5.798319 32.186761 53.678781
F 32.540190 32.182225 54.430949
F 5.798319 39.910499 53.678781
F 32.540190 39.905963 54.430949
F 14.709922 24.458493 53.932905
F 14.709922 32.182225 53.932905
F 14.709922 39.905963 53.932905
F 23.625056 24.458492 54.181927
F 23.625056 32.182225 54.181927
F 23.625056 39.905962 54.181927
F 6.306620 27.028535 35.480854
F 5.696643 27.028535 57.318365
F 33.048491 27.033071 36.233022
F 32.438514 27.033071 58.070533
F 6.306620 34.752268 35.480854
F 5.696643 34.752268 57.318365
F 33.048491 34.756804 36.233022
F 32.438514 34.756804 58.070533
F 6.306620 42.476006 35.480855
F 5.696643 42.476006 57.318365
F 33.048491 42.480542 36.233023
F 32.438514 42.480542 58.070533
F 15.218221 27.033072 35.734977
F 14.608244 27.033072 57.572489
F 15.218221 34.756804 35.734977
F 14.608244 34.756804 57.572489
F 15.218221 42.480542 35.734978
F 14.608245 42.480542 57.572489
F 24.133358 27.033072 35.984000
F 23.523381 27.033072 57.821512
F 24.133358 34.756805 35.984001
F 23.523381 34.756805 57.821512
F 24.133358 42.480543 35.984001
F 23.523381 42.480543 57.821512
F 5.772611 27.028536 54.599068
F 33.124749 27.033072 33.503334
F 32.514772 27.033072 55.340845
F 5.772611 34.752268 54.599068
F 33.124749 34.756804 33.503334
F 32.514772 34.756804 55.340845
F 5.772611 42.476006 54.599068
F 33.124749 42.480542 33.503334
F 32.514772 42.480542 55.340844
F 15.294481 27.033072 33.005289
F 14.684504 27.033072 54.842800
F 15.294481 34.756804 33.005289
F 14.684504 34.756804 54.842800
F 15.294481 42.480542 33.005289
F 14.684504 42.480542 54.842800
F 24.209616 27.033072 33.254311
F 23.599639 27.033072 55.091823
F 24.209616 34.756804 33.254311
F 23.599639 34.756804 55.091823
F 24.209616 42.480543 33.254311
F 23.599639 42.480543 55.091822
F 5.874264 24.463029 50.959483
F 32.616426 24.458493 51.701260
F 5.874264 32.186761 50.959483
F 32.616426 32.182225 51.701260
F 5.874264 39.910498 50.959483
F 32.616426 39.905963 51.701259
F 14.786157 24.458493 51.203216
F 14.786157 32.182225 51.203216
F 14.786157 39.905963 51.203215
F 23.701292 24.458492 51.452237
F 23.701292 32.182224 51.452237
F 23.701292 39.905962 51.452237
F 8.605711 30.893273 32.819610
F 7.995735 30.893273 54.657121
F 8.605711 38.617008 32.819609
F 7.995735 38.617008 54.657120
F 30.616385 46.342410 43.449937
F 30.006408 23.171205 65.287448
F 8.605711 46.340745 32.819609
F 7.995735 46.340745 54.657121
F 17.523266 30.894937 33.067545
F 16.913289 30.894937 54.905056
F 17.523267 38.618673 33.067544
F 16.913289 38.618673 54.905056
F 17.523267 23.171205 33.067545
F 30.616385 30.894937 43.449937
F 17.523267 46.342410 33.067545
F 16.913289 46.342410 54.905056
F 26.438402 30.894938 33.316567
F 25.828425 30.894938 55.154078
F 26.438402 38.618673 33.316566
F 25.828425 38.618673 55.154077
F 26.438402 23.171205 33.316567
F 25.828425 23.171205 55.154078
F 8.097384 28.322024 51.017536
F 8.097384 36.045758 51.017535
F 8.097384 43.769496 51.017536
F 17.014938 28.320358 51.265471
F 17.014938 36.044093 51.265471
F 17.014937 43.767831 51.265470
F 25.930076 28.320358 51.514493
F 25.930076 36.044093 51.514492
F 25.930076 43.767830 51.514492
F 8.021213 28.322024 53.744917
F 8.021213 36.045758 53.744917
F 8.021213 43.769496 53.744917
F 16.938703 28.320358 53.995160
F 16.938703 36.044093 53.995161
F 16.938703 43.767831 53.995160
F 25.853839 28.320358 54.244182
F 25.853839 36.044093 54.244183
F 25.853839 43.767830 54.244182
F 8.529517 30.893273 35.546990
F 7.919541 30.893272 57.384501
F 8.529517 38.617008 35.546991
F 7.919541 38.617008 57.384502
F 8.529517 46.340746 35.546990
F 7.919541 46.340746 57.384501
F 17.447007 30.894937 35.797233
F 16.837030 30.894937 57.634745
F 17.447006 38.618673 35.797233
F 16.837030 38.618673 57.634745
F 21.091272 23.171206 65.038426
F 21.701249 23.171206 43.200915
F 17.447007 46.342410 35.797233
F 16.837030 46.342410 57.634745
F 26.362143 30.894938 36.046256
F 25.752167 30.894938 57.883767
F 26.362143 38.618673 36.046257
F 25.752166 38.618674 57.883767
F 26.362143 23.171206 36.046256
F 25.752166 23.171206 57.883767
F 10.252218 24.458400 53.808457
F 10.252218 32.182132 53.808457
F 10.252218 39.905869 53.808457
F 19.167488 24.458493 54.057416
F 19.167488 32.182224 54.057416
F 19.167488 39.905963 54.057416
F 28.082624 24.458493 54.306438
F 28.082624 32.182225 54.306438
F 28.082624 39.905962 54.306439
F 10.760518 27.033164 35.610529
F 10.150541 27.033165 57.448041
F 10.760518 34.756897 35.610530
F 10.150541 34.756897 57.448041
F 10.760517 42.480635 35.610530
F 10.150541 42.480635 57.448041
F 19.675788 27.033072 35.859489
F 19.065811 27.033072 57.697000
F 19.675788 34.756805 35.859489
F 19.065811 34.756805 57.697000
F 19.675788 42.480543 35.859490
F 19.065811 42.480543 57.697001
F 28.590926 27.033072 36.108511
F 27.980949 27.033072 57.946022
F 28.590926 34.756804 36.108511
F 27.980949 34.756804 57.946022
F 28.590926 42.480542 36.108511
F 27.980949 42.480542 57.946023
F 10.836781 27.033165 32.880707
F 10.226804 27.033165 54.718218
F 10.836781 34.756898 32.880707
F 10.226804 34.756898 54.718218
F 10.836781 42.480635 32.880707
F 10.226804 42.480635 54.718218
F 19.752048 27.033072 33.129800
F 19.142071 27.033072 54.967311
F 19.752048 34.756804 33.129800
F 19.142071 34.756804 54.967311
F 19.752048 42.480543 33.129800
F 19.142071 42.480543 54.967311
F 28.667184 27.033072 33.378822
F 28.057207 27.033072 55.216334
F 28.667184 34.756804 33.378822
F 28.057207 34.756804 55.216333
F 28.667184 42.480542 33.378822
F 28.057207 42.480542 55.216333
F 10.328456 24.458400 51.078633
F 10.328456 32.182132 51.078633
F 10.328456 39.905869 51.078633
F 19.243723 24.458492 51.327726
F 19.243723 32.182225 51.327726
F 19.243723 39.905962 51.327725
F 28.158860 24.458493 51.576749
F 28.158860 32.182225 51.576749
F 28.158860 39.905962 51.576749
F 13.065699 30.894936 32.943035
F 12.455722 30.894936 54.780546
F 13.065699 38.618672 32.943034
F 12.455722 38.618672 54.780545
F 21.091272 38.618674 65.038427
F 21.701248 38.618674 43.200915
F 13.065699 46.342409 32.943034
F 12.455722 46.342409 54.780546
F 21.980833 30.894938 33.192056
F 21.370857 30.894938 55.029566
F 21.980833 38.618673 33.192055
F 21.370857 38.618673 55.029566
F 21.980833 23.171205 33.192056
F 21.370857 23.171205 55.029566
F 30.895969 30.894937 33.441079
F 30.285991 30.894937 55.278590
F 30.895969 38.618673 33.441078
F 30.285991 38.618673 55.278589
F 21.091272 30.894938 65.038426
F 21.701248 30.894938 43.200915
F 30.895969 46.342410 33.441078
F 30.285991 46.342410 55.278590
F 12.557370 28.320360 51.140961
F 12.557370 36.044094 51.140960
F 12.557371 43.767832 51.140961
F 21.472506 28.320358 51.389982
F 21.472506 36.044093 51.389981
F 21.472506 43.767830 51.389982
F 30.387642 28.320359 51.639004
F 30.387642 36.044093 51.639004
F 30.387641 43.767831 51.639004
F 12.481136 28.320360 53.870648
F 12.481136 36.044095 53.870648
F 12.481136 43.767832 53.870648
F 21.396271 28.320358 54.119671
F 21.396271 36.044092 54.119672
F 21.396271 43.767830 54.119672
F 30.311405 28.320359 54.368693
F 30.311405 36.044093 54.368693
F 30.311405 43.767831 54.368693
F 12.989440 30.894936 35.672721
F 12.379463 30.894936 57.510232
F 12.989440 38.618672 35.672722
F 12.379463 38.618672 57.510233
F 12.989440 46.342409 35.672721
F 12.379463 46.342409 57.510232
F 21.904574 30.894938 35.921745
F 21.294597 30.894938 57.759255
F 21.904574 38.618674 35.921745
F 21.294597 38.618674 57.759256
F 21.904574 23.171206 35.921745
F 21.294597 23.171206 57.759255
F 30.819711 30.894937 36.170766
F 30.209734 30.894937 58.008278
F 30.819711 38.618673 36.170767
F 30.209734 38.618673 58.008278
F 30.819711 23.171205 36.170766
F 30.209733 23.171205 58.008278
F 30.819711 46.342410 36.170766
F 30.209733 46.342410 58.008278
F 6.204971 24.463029 39.120440
F 5.594993 24.463029 60.957950
F 32.946841 24.458493 39.872608
F 32.336864 24.458493 61.710118
F 6.204971 32.186761 39.120439
F 5.594993 32.186761 60.957950
F 32.946841 32.182225 39.872607
F 32.336864 32.182225 61.710119
F 6.204971 39.910499 39.120440
F 5.594993 39.910499 60.957951
F 32.946841 39.905963 39.872608
F 32.336864 39.905963 61.710119
F 15.116573 24.458493 39.374563
F 14.506597 24.458493 61.212074
F 15.116573 32.182225 39.374563
F 14.506597 32.182225 61.212074
F 15.116573 39.905963 39.374563
F 14.506597 39.905963 61.212075
F 24.031707 24.458492 39.623586
F 23.421731 24.458492 61.461096
F 24.031707 32.182225 39.623586
F 23.421731 32.182225 61.461096
F 24.031707 39.905962 39.623586
F 23.421731 39.905962 61.461097
F 6.103294 27.028535 42.760024
F 5.493317 27.028535 64.597536
F 32.845165 27.033071 43.512192
F 32.235188 27.033071 65.349704
F 6.103295 34.752268 42.760024
F 5.493317 34.752268 64.597536
F 32.845165 34.756804 43.512192
F 32.235188 34.756804 65.349704
F 6.103295 42.476006 42.760025
F 5.493317 42.476006 64.597536
F 32.845165 42.480542 43.512193
F 32.235188 42.480542 65.349704
F 15.014896 27.033072 43.014148
F 14.404919 27.033072 64.851659
F 15.014896 34.756804 43.014148
F 14.404919 34.756804 64.851659
F 15.014896 42.480542 43.014148
F 14.404919 42.480542 64.851660
F 23.930032 27.033072 43.263171
F 23.320055 27.033072 65.100682
F 23.930032 34.756805 43.263171
F 23.320055 34.756805 65.100682
F 23.930032 42.480543 43.263171
F 23.320055 42.480543 65.100683
F 6.179263 27.028536 40.040728
F 5.569286 27.028536 61.878239
F 32.921423 27.033072 40.782504
F 32.311446 27.033072 62.620015
F 6.179263 34.752268 40.040728
F 5.569285 34.752268 61.878239
F 32.921423 34.756804 40.782504
F 32.311446 34.756804 62.620015
F 6.179263 42.476006 40.040727
F 5.569286 42.476006 61.878239
F 32.921423 42.480542 40.782504
F 32.311446 42.480542 62.620015
F 15.091155 27.033072 40.284460
F 14.481178 27.033072 62.121971
F 15.091155 34.756804 40.284460
F 14.481178 34.756804 62.121970
F 15.091155 42.480542 40.284459
F 14.481178 42.480542 62.121971
F 24.006290 27.033072 40.533482
F 23.396314 27.033072 62.370993
F 24.006290 34.756804 40.533482
F 23.396314 34.756804 62.370993
F 24.006291 42.480543 40.533481
F 23.396314 42.480543 62.370993
F 6.280916 24.463029 36.401142
F 5.670939 24.463029 58.238653
F 33.023077 24.458493 37.142919
F 32.413100 24.458493 58.980429
F 6.280916 32.186761 36.401142
F 5.670939 32.186761 58.238653
F 33.023077 32.182225 37.142919
F 32.413100 32.182225 58.980429
F 6.280916 39.910499 36.401141
F 5.670939 39.910499 58.238653
F 33.023077 39.905963 37.142918
F 32.413100 39.905963 58.980429
F 15.192808 24.458493 36.644874
F 14.582831 24.458493 58.482385
F 15.192808 32.182225 36.644874
F 14.582831 32.182225 58.482385
F 15.192808 39.905963 36.644873
F 14.582831 39.905963 58.482385
F 24.107943 24.458492 36.893896
F 23.497966 24.458492 58.731407
F 24.107943 32.182224 36.893896
F 23.497966 32.182224 58.731407
F 24.107943 39.905962 36.893895
F 23.497966 39.905962 58.731406
F 8.402386 30.893273 40.098780
F 7.792409 30.893273 61.936291
F 8.402386 38.617008 40.098779
F 7.792409 38.617008 61.936291
F 30.616385 23.171205 43.449937
F 30.006408 38.618673 65.287449
F 8.402386 46.340745 40.098780
F 7.792409 46.340746 61.936291
F 17.319940 30.894937 40.346716
F 16.709964 30.894937 62.184227
F 17.319940 38.618673 40.346715
F 16.709964 38.618673 62.184226
F 17.319940 23.171205 40.346716
F 12.176137 46.342409 64.789403
F 17.319940 46.342410 40.346716
F 16.709964 46.342410 62.184227
F 26.235076 30.894938 40.595737
F 25.625099 30.894938 62.433249
F 26.235076 38.618673 40.595737
F 25.625099 38.618673 62.433248
F 26.235076 23.171205 40.595737
F 25.625099 23.171206 62.433248
F 8.504035 28.322024 36.459194
F 7.894059 28.322024 58.296706
F 8.504035 36.045758 36.459193
F 7.894059 36.045758 58.296705
F 8.504035 43.769496 36.459194
F 7.894059 43.769496 58.296705
F 17.421589 28.320358 36.707130
F 16.811612 28.320358 58.544641
F 17.421589 36.044093 36.707129
F 16.811612 36.044093 58.544640
F 17.421589 43.767831 36.707130
F 16.811612 43.767831 58.544640
F 26.336727 28.320358 36.956151
F 25.726749 28.320358 58.793663
F 26.336727 36.044093 36.956151
F 25.726750 36.044093 58.793662
F 26.336727 43.767830 36.956151
F 25.726750 43.767830 58.793662
F 8.427864 28.322024 39.186575
F 7.817888 28.322024 61.024087
F 8.427864 36.045758 39.186576
F 7.817887 36.045758 61.024088
F 8.427864 43.769496 39.186576
F 7.817888 43.769496 61.024087
F 17.345354 28.320358 39.436819
F 16.735377 28.320358 61.274329
F 17.345354 36.044093 39.436819
F 16.735377 36.044093 61.274330
F 17.345354 43.767831 39.436819
F 16.735377 43.767831 61.274329
F 26.260490 28.320358 39.685841
F 25.650513 28.320358 61.523353
F 26.260490 36.044093 39.685842
F 25.650513 36.044093 61.523352
F 26.260490 43.767830 39.685841
F 25.650513 43.767830 61.523352
F 8.326192 30.893273 42.826161
F 7.716214 30.893272 64.663671
F 8.326192 38.617008 42.826161
F 7.716214 38.617008 64.663673
F 8.326192 46.340746 42.826161
F 7.716214 46.340746 64.663672
F 17.243681 30.894937 43.076404
F 16.633704 30.894937 64.913915
F 17.243681 38.618673 43.076404
F 16.633704 38.618673 64.913916
F 12.786114 46.342409 42.951892
F 16.633704 23.171205 64.913915
F 17.243681 46.342410 43.076404
F 16.633704 46.342410 64.913915
F 26.158818 30.894938 43.325426
F 25.548841 30.894938 65.162938
F 26.158818 38.618674 43.325427
F 25.548841 38.618674 65.162938
F 26.158818 23.171206 43.325426
F 25.548841 23.171206 65.162938
F 10.658869 24.458400 39.250115
F 10.048892 24.458400 61.087626
F 10.658869 32.182132 39.250116
F 10.048892 32.182132 61.087626
F 10.658869 39.905869 39.250115
F 10.048892 39.905869 61.087627
F 19.574140 24.458493 39.499074
F 18.964163 24.458493 61.336585
F 19.574140 32.182224 39.499074
F 18.964163 32.182224 61.336585
F 19.574140 39.905963 39.499075
F 18.964163 39.905963 61.336586
F 28.489276 24.458493 39.748097
F 27.879299 24.458493 61.585607
F 28.489276 32.182225 39.748097
F 27.879299 32.182225 61.585607
F 28.489276 39.905962 39.748097
F 27.879299 39.905962 61.585608
F 10.557192 27.033165 42.889700
F 9.947215 27.033165 64.727212
F 10.557192 34.756897 42.889700
F 9.947215 34.756897 64.727212
F 10.557192 42.480635 42.889701
F 9.947215 42.480635 64.727212
F 19.472463 27.033072 43.138660
F 18.862486 27.033072 64.976171
F 19.472463 34.756805 43.138660
F 18.862486 34.756805 64.976171
F 19.472463 42.480543 43.138660
F 18.862486 42.480543 64.976171
F 28.387600 27.033072 43.387682
F 27.777624 27.033072 65.225192
F 28.387600 34.756804 43.387682
F 27.777624 34.756804 65.225193
F 28.387600 42.480542 43.387682
F 27.777624 42.480542 65.225193
F 10.633455 27.033165 40.159878
F 10.023478 27.033165 61.997389
F 10.633455 34.756898 40.159878
F 10.023478 34.756898 61.997389
F 10.633455 42.480635 40.159877
F 10.023478 42.480635 61.997389
F 19.548722 27.033072 40.408971
F 18.938745 27.033072 62.246482
F 19.548722 34.756804 40.408970
F 18.938745 34.756804 62.246481
F 19.548722 42.480543 40.408971
F 18.938745 42.480543 62.246481
F 28.463858 27.033072 40.657993
F 27.853881 27.033072 62.495504
F 28.463858 34.756804 40.657992
F 27.853881 34.756804 62.495504
F 28.463858 42.480542 40.657992
F 27.853881 42.480542 62.495503
F 10.735108 24.458400 36.520292
F 10.125131 24.458400 58.357803
F 10.735108 32.182132 36.520292
F 10.125131 32.182132 58.357803
F 10.735108 39.905869 36.520291
F 10.125131 39.905869 58.357803
F 19.650375 24.458492 36.769385
F 19.040397 24.458492 58.606896
F 19.650375 32.182225 36.769385
F 19.040397 32.182225 58.606896
F 19.650374 39.905962 36.769385
F 19.040397 39.905962 58.606895
F 28.565511 24.458493 37.018407
F 27.955535 24.458493 58.855919
F 28.565511 32.182224 37.018408
F 27.955535 32.182225 58.855918
F 28.565511 39.905962 37.018407
F 27.955535 39.905962 58.855918
F 12.862374 30.894936 40.222205
F 12.252397 30.894936 62.059716
F 12.862374 38.618672 40.222205
F 12.252397 38.618672 62.059715
F 12.176137 38.618672 64.789404
F 12.786114 38.618672 42.951892
F 12.862374 46.342409 40.222205
F 12.252397 46.342409 62.059716
F 21.777508 30.894938 40.471226
F 21.167531 30.894938 62.308737
F 21.777508 38.618673 40.471225
F 21.167531 38.618673 62.308737
F 21.777508 23.171205 40.471226
F 21.167531 23.171205 62.308737
F 30.692643 30.894937 40.720249
F 30.082666 30.894937 62.557760
F 30.692643 38.618673 40.720249
F 30.082666 38.618673 62.557759
F 12.176137 30.894936 64.789403
F 12.786114 30.894936 42.951892
F 30.692643 46.342410 40.720249
F 30.082666 46.342410 62.557760
F 12.964022 28.320360 36.582619
F 12.354045 28.320360 58.420131
F 12.964022 36.044094 36.582619
F 12.354045 36.044094 58.420130
F 12.964022 43.767832 36.582619
F 12.354045 43.767832 58.420130
F 21.879157 28.320358 36.831640
F 21.269180 28.320358 58.669151
F 21.879157 36.044093 36.831639
F 21.269180 36.044093 58.669151
F 21.879157 43.767830 36.831640
F 21.269181 43.767830 58.669151
F 30.794293 28.320359 37.080663
F 30.184316 28.320359 58.918175
F 30.794293 36.044093 37.080662
F 30.184316 36.044093 58.918174
F 30.794293 43.767831 37.080663
F 30.184316 43.767831 58.918174
F 12.887788 28.320360 39.312306
F 12.277810 28.320360 61.149818
F 12.887788 36.044095 39.312307
F 12.277810 36.044095 61.149818
F 12.887788 43.767832 39.312307
F 12.277810 43.767832 61.149818
F 21.802922 28.320358 39.561330
F 21.192945 28.320358 61.398841
F 21.802922 36.044093 39.561330
F 21.192945 36.044092 61.398842
F 21.802922 43.767830 39.561330
F 21.192945 43.767830 61.398841
F 30.718057 28.320359 39.810351
F 30.108079 28.320359 61.647863
F 30.718057 36.044093 39.810352
F 30.108079 36.044093 61.647863
F 30.718057 43.767831 39.810352
F 30.108080 43.767831 61.647863
F 5.391668 24.463029 68.237122
F 4.781691 24.463029 90.074633
F 32.133538 24.458493 68.989290
F 31.523562 24.458493 90.826801
F 5.391668 32.186761 68.237122
F 4.781691 32.186761 90.074633
F 32.133538 32.182225 68.989290
F 31.523562 32.182225 90.826801
F 5.391668 39.910499 68.237122
F 4.781691 39.910499 90.074633
F 32.133538 39.905963 68.989290
F 31.523562 39.905963 90.826801
F 14.303271 24.458493 68.491245
F 13.693294 24.458493 90.328756
F 14.303271 32.182225 68.491245
F 13.693294 32.182225 90.328756
F 14.303271 39.905963 68.491246
F 13.693294 39.905963 90.328757
F 23.218405 24.458492 68.740268
F 22.608428 24.458492 90.577779
F 23.218405 32.182225 68.740268
F 22.608428 32.182224 90.577779
F 23.218405 39.905962 68.740268
F 22.608428 39.905962 90.577780
F 5.289992 27.028535 71.876706
F 4.680014 27.028535 93.714217
F 32.031862 27.033071 72.628874
F 31.421886 27.033071 94.466385
F 5.289992 34.752268 71.876707
F 4.680014 34.752268 93.714217
F 32.031862 34.756804 72.628875
F 31.421886 34.756804 94.466386
F 5.289992 42.476006 71.876707
F 4.680014 42.476006 93.714218
F 32.031862 42.480542 72.628875
F 31.421886 42.480542 94.466386
F 14.201593 27.033072 72.130830
F 13.591616 27.033072 93.968341
F 14.201593 34.756804 72.130830
F 13.591616 34.756804 93.968341
F 14.201593 42.480542 72.130830
F 13.591616 42.480542 93.968342
F 23.116730 27.033072 72.379853
F 22.506752 27.033072 94.217364
F 23.116730 34.756805 72.379854
F 22.506752 34.756805 94.217364
F 23.116730 42.480543 72.379854
F 22.506752 42.480543 94.217365
F 5.365960 27.028536 69.157410
F 4.755983 27.028536 90.994921
F 32.108121 27.033072 69.899186
F 31.498144 27.033072 91.736697
F 5.365960 34.752268 69.157410
F 4.755983 34.752268 90.994921
F 32.108121 34.756804 69.899186
F 31.498144 34.756804 91.736697
F 5.365960 42.476006 69.157409
F 4.755983 42.476006 90.994921
F 32.108121 42.480542 69.899186
F 31.498144 42.480542 91.736697
F 14.277852 27.033072 69.401142
F 13.667876 27.033072 91.238653
F 14.277852 34.756804 69.401142
F 13.667876 34.756804 91.238653
F 14.277852 42.480542 69.401141
F 13.667876 42.480542 91.238653
F 23.192988 27.033072 69.650164
F 22.583011 27.033072 91.487675
F 23.192988 34.756804 69.650164
F 22.583011 34.756804 91.487674
F 23.192988 42.480543 69.650163
F 22.583011 42.480543 91.487675
F 4.857637 24.463029 87.355336
F 32.209774 24.458493 66.259601
F 31.599797 24.458493 88.097112
F 4.857637 32.186761 87.355336
F 32.209774 32.182225 66.259600
F 31.599797 32.182225 88.097112
F 4.857637 39.910499 87.355336
F 32.209774 39.905963 66.259601
F 31.599797 39.905963 88.097112
F 14.379505 24.458493 65.761556
F 13.769528 24.458493 87.599068
F 14.379505 32.182225 65.761556
F 13.769529 32.182225 87.599068
F 14.379505 39.905963 65.761556
F 13.769529 39.905963 87.599067
F 23.294640 24.458492 66.010578
F 22.684664 24.458492 87.848089
F 23.294640 32.182224 66.010578
F 22.684664 32.182224 87.848089
F 23.294640 39.905962 66.010577
F 22.684664 39.905962 87.848089
F 7.589083 30.893273 69.215462
F 6.979106 30.893273 91.052973
F 7.589083 38.617008 69.215462
F 6.979106 38.617008 91.052973
F 29.396431 46.342410 87.124959
F 29.396431 23.171206 87.124959
F 7.589083 46.340745 69.215462
F 6.979106 46.340745 91.052973
F 16.506638 30.894937 69.463398
F 15.896661 30.894937 91.300908
F 16.506638 38.618673 69.463397
F 15.896661 38.618673 91.300908
F 16.506638 23.171205 69.463398
F 15.896661 23.171205 91.300908
F 16.506638 46.342410 69.463398
F 15.896661 46.342410 91.300908
F 25.421774 30.894938 69.712419
F 24.811797 30.894938 91.549930
F 25.421774 38.618673 69.712419
F 24.811797 38.618673 91.549930
F 25.421774 23.171206 69.712419
F 24.811797 23.171205 91.549930
F 7.690732 28.322024 65.575877
F 7.080756 28.322024 87.413388
F 7.690732 36.045758 65.575877
F 7.080756 36.045758 87.413387
F 7.690732 43.769496 65.575876
F 7.080756 43.769496 87.413388
F 16.608286 28.320358 65.823812
F 15.998309 28.320358 87.661323
F 16.608286 36.044093 65.823811
F 15.998309 36.044093 87.661322
F 16.608287 43.767831 65.823812
F 15.998309 43.767831 87.661323
F 25.523424 28.320358 66.072834
F 24.913447 28.320358 87.910345
F 25.523424 36.044093 66.072833
F 24.913447 36.044093 87.910345
F 25.523424 43.767830 66.072833
F 24.913447 43.767830 87.910345
F 7.614561 28.322024 68.303258
F 7.004585 28.322024 90.140769
F 7.614561 36.045758 68.303259
F 7.004585 36.045758 90.140769
F 7.614561 43.769496 68.303258
F 7.004585 43.769496 90.140769
F 16.532052 28.320358 68.553500
F 15.922075 28.320358 90.391012
F 16.532052 36.044093 68.553501
F 15.922075 36.044093 90.391013
F 16.532052 43.767831 68.553501
F 15.922074 43.767831 90.391013
F 25.447188 28.320358 68.802524
F 24.837211 28.320358 90.640035
F 25.447188 36.044092 68.802524
F 24.837211 36.044093 90.640035
F 25.447188 43.767830 68.802524
F 24.837211 43.767830 90.640035
F 7.512889 30.893273 71.942843
F 6.902912 30.893273 93.780354
F 7.512889 38.617008 71.942843
F 6.902912 38.617008 93.780355
F 7.512889 46.340746 71.942842
F 6.902912 46.340746 93.780354
F 16.430379 30.894937 72.193086
F 15.820401 30.894937 94.030597
F 16.430379 38.618673 72.193087
F 15.820401 38.618673 94.030598
F 16.430379 23.171205 72.193086
F 15.820401 23.171205 94.030597
F 16.430379 46.342410 72.193086
F 15.820401 46.342410 94.030597
F 25.345515 30.894938 72.442109
F 24.735538 30.894938 94.279620
F 25.345515 38.618674 72.442109
F 24.735538 38.618673 94.279620
F 25.345515 23.171206 72.442109
F 24.735538 23.171206 94.279620
F 9.845567 24.458400 68.366798
F 9.235590 24.458400 90.204309
F 9.845567 32.182132 68.366798
F 9.235590 32.182132 90.204309
F 9.845567 39.905869 68.366799
F 9.235590 39.905869 90.204309
F 18.760837 24.458493 68.615756
F 18.150861 24.458493 90.453268
F 18.760837 32.182224 68.615757
F 18.150860 32.182224 90.453268
F 18.760837 39.905963 68.615757
F 18.150861 39.905963 90.453268
F 27.675973 24.458493 68.864779
F 27.065996 24.458493 90.702290
F 27.675973 32.182225 68.864779
F 27.065996 32.182225 90.702290
F 27.675973 39.905962 68.864779
F 27.065996 39.905962 90.702290
F 9.743890 27.033165 72.006382
F 9.133913 27.033165 93.843894
F 9.743890 34.756897 72.006383
F 9.133913 34.756897 93.843894
F 9.743890 42.480635 72.006383
F 9.133913 42.480635 93.843894
F 18.659160 27.033072 72.255341
F 18.049184 27.033072 94.092853
F 18.659160 34.756805 72.255342
F 18.049184 34.756805 94.092853
F 18.659160 42.480543 72.255342
F 18.049184 42.480543 94.092853
F 27.574298 27.033072 72.504364
F 26.964321 27.033072 94.341875
F 27.574298 34.756804 72.504364
F 26.964321 34.756804 94.341876
F 27.574298 42.480542 72.504364
F 26.964321 42.480542 94.341876
F 9.820153 27.033165 69.276560
F 9.210176 27.033165 91.114071
F 9.820153 34.756898 69.276560
F 9.210176 34.756898 91.114071
F 9.820153 42.480635 69.276559
F 9.210176 42.480635 91.114070
F 18.735420 27.033072 69.525652
F 18.125443 27.033072 91.363164
F 18.735419 34.756804 69.525652
F 18.125443 34.756804 91.363164
F 18.735420 42.480543 69.525652
F 18.125443 42.480543 91.363163
F 27.650556 27.033072 69.774676
F 27.040579 27.033072 91.612187
F 27.650556 34.756804 69.774675
F 27.040579 34.756804 91.612187
F 27.650556 42.480542 69.774675
F 27.040579 42.480542 91.612186
F 9.921805 24.458400 65.636974
F 9.311828 24.458400 87.474485
F 9.921805 32.182132 65.636974
F 9.311828 32.182132 87.474485
F 9.921805 39.905869 65.636974
F 9.311828 39.905869 87.474485
F 18.837072 24.458492 65.886067
F 18.227095 24.458492 87.723578
F 18.837072 32.182225 65.886067
F 18.227095 32.182225 87.723578
F 18.837072 39.905962 65.886066
F 18.227095 39.905962 87.723577
F 27.752209 24.458493 66.135090
F 27.142232 24.458493 87.972600
F 27.752209 32.182225 66.135090
F 27.142232 32.182225 87.972600
F 27.752209 39.905962 66.135089
F 27.142232 39.905962 87.972600
F 12.049071 30.894936 69.338887
F 11.439094 30.894936 91.176398
F 12.049071 38.618672 69.338887
F 11.439094 38.618672 91.176397
F 20.481295 23.171206 86.875937
F 20.481295 38.618673 86.875938
F 12.049071 46.342409 69.338887
F 11.439094 46.342409 91.176398
F 20.964206 30.894938 69.587908
F 20.354228 30.894938 91.425420
F 20.964206 38.618673 69.587908
F 20.354228 38.618673 91.425419
F 20.964206 23.171205 69.587908
F 20.481295 30.894938 86.875937
F 29.879340 30.894937 69.836931
F 29.269364 30.894937 91.674442
F 29.879340 38.618673 69.836931
F 29.269364 38.618673 91.674441
F 11.566161 46.342409 86.626914
F 11.566161 38.618672 86.626914
F 29.879340 46.342410 69.836931
F 29.269364 46.342410 91.674442
F 12.150719 28.320360 65.699302
F 11.540743 28.320360 87.536813
F 12.150719 36.044094 65.699301
F 11.540743 36.044094 87.536812
F 12.150720 43.767832 65.699301
F 11.540743 43.767832 87.536812
F 21.065855 28.320358 65.948323
F 20.455878 28.320358 87.785834
F 21.065855 36.044093 65.948322
F 20.455878 36.044093 87.785833
F 21.065855 43.767830 65.948322
F 20.455878 43.767830 87.785833
F 29.980990 28.320359 66.197346
F 29.371014 28.320359 88.034857
F 29.980990 36.044093 66.197345
F 29.371014 36.044093 88.034856
F 29.980990 43.767831 66.197345
F 29.371014 43.767831 88.034856
F 12.074485 28.320360 68.428989
F 11.464508 28.320360 90.266500
F 12.074485 36.044095 68.428990
F 11.464508 36.044094 90.266500
F 12.074485 43.767832 68.428989
F 11.464508 43.767832 90.266500
F 20.989620 28.320358 68.678012
F 20.379642 28.320358 90.515523
F 20.989619 36.044092 68.678013
F 20.379642 36.044093 90.515524
F 20.989620 43.767830 68.678013
F 20.379642 43.767831 90.515523
F 29.904754 28.320359 68.927034
F 29.294777 28.320359 90.764545
F 29.904754 36.044093 68.927035
F 29.294777 36.044093 90.764546
F 29.904754 43.767831 68.927034
F 29.294777 43.767831 90.764545
F 11.972812 30.894936 72.068573
F 11.362835 30.894936 93.906085
F 11.972812 38.618672 72.068574
F 11.362835 38.618672 93.906085
F 11.972812 46.342409 72.068574
F 11.362835 46.342409 93.906085
F 20.887946 30.894938 72.317598
F 20.277969 30.894938 94.155108
F 20.887946 38.618674 72.317598
F 20.277969 38.618673 94.155109
F 20.887946 23.171206 72.317598
F 20.277969 23.171206 94.155108
F 29.803082 30.894937 72.566619
F 29.193105 30.894937 94.404130
F 29.803082 38.618673 72.566620
F 29.193105 38.618673 94.404131
F 29.803082 23.171205 72.566620
F 29.193105 23.171205 94.404130
F 29.803082 46.342410 72.566620
F 29.193105 46.342410 94.404130
F 5.188342 24.463029 75.516292
F 4.578365 24.463029 97.353803
F 31.930213 24.458493 76.268460
F 31.320236 24.458493 98.105971
F 5.188342 32.186761 75.516292
F 4.578365 32.186761 97.353803
F 31.930213 32.182225 76.268460
F 31.320236 32.182225 98.105971
F 5.188342 39.910499 75.516292
F 4.578365 39.910499 97.353803
F 31.930213 39.905963 76.268460
F 31.320236 39.905963 98.105971
F 14.099945 24.458493 75.770415
F 13.489968 24.458493 97.607926
F 14.099945 32.182225 75.770415
F 13.489968 32.182225 97.607926
F 14.099945 39.905963 75.770416
F 13.489968 39.905963 97.607927
F 23.015079 24.458492 76.019438
F 22.405102 24.458492 97.856949
F 23.015079 32.182224 76.019439
F 22.405102 32.182224 97.856949
F 23.015079 39.905962 76.019439
F 22.405102 39.905962 97.856950
F 5.086666 27.028535 79.155876
F 31.828537 27.033071 79.908044
F 5.086666 34.752268 79.155876
F 31.828537 34.756804 79.908044
F 5.086666 42.476006 79.155876
F 31.828537 42.480542 79.908044
F 13.998267 27.033072 79.409999
F 13.998267 34.756804 79.409999
F 13.998267 42.480542 79.410000
F 22.913404 27.033072 79.659023
F 22.913404 34.756805 79.659023
F 22.913404 42.480543 79.659023
F 5.162634 27.028536 76.436579
F 4.552657 27.028536 98.274091
F 31.904795 27.033072 77.178356
F 5.162634 34.752268 76.436579
F 4.552657 34.752268 98.274091
F 31.904795 34.756804 77.178356
F 5.162635 42.476006 76.436579
F 4.552657 42.476006 98.274090
F 31.904795 42.480542 77.178356
F 14.074527 27.033072 76.680311
F 14.074527 34.756804 76.680311
F 14.074527 42.480542 76.680311
F 22.989662 27.033072 76.929333
F 22.989662 34.756804 76.929333
F 22.989662 42.480543 76.929333
F 5.264288 24.463029 72.796995
F 4.654310 24.463029 94.634506
F 32.006449 24.458493 73.538771
F 31.396472 24.458493 95.376283
F 5.264287 32.186761 72.796995
F 4.654310 32.186761 94.634506
F 32.006448 32.182225 73.538771
F 31.396472 32.182225 95.376283
F 5.264288 39.910499 72.796994
F 4.654310 39.910499 94.634506
F 32.006449 39.905963 73.538770
F 31.396472 39.905963 95.376282
F 14.176180 24.458493 73.040727
F 13.566203 24.458493 94.878238
F 14.176180 32.182225 73.040727
F 13.566203 32.182225 94.878238
F 14.176180 39.905963 73.040726
F 13.566203 39.905963 94.878237
F 23.091315 24.458492 73.289748
F 22.481338 24.458492 95.127259
F 23.091315 32.182224 73.289748
F 22.481338 32.182224 95.127259
F 23.091315 39.905962 73.289748
F 22.481338 39.905962 95.127259
F 7.385758 30.893273 76.494632
F 7.385758 38.617008 76.494631
F 29.396431 38.618673 87.124960
F 7.385758 46.340745 76.494632
F 16.303313 30.894937 76.742567
F 16.303313 38.618673 76.742567
F 16.303313 23.171205 76.742567
F 16.303313 46.342410 76.742567
F 25.218448 30.894938 76.991589
F 25.218448 38.618673 76.991588
F 25.218448 23.171205 76.991589
F 7.487407 28.322024 72.855047
F 6.877430 28.322024 94.692558
F 7.487407 36.045758 72.855047
F 6.877430 36.045758 94.692558
F 7.487407 43.769496 72.855047
F 6.877430 43.769496 94.692558
F 16.404961 28.320358 73.102982
F 15.794984 28.320358 94.940493
F 16.404961 36.044093 73.102981
F 15.794984 36.044093 94.940492
F 16.404961 43.767831 73.102982
F 15.794984 43.767831 94.940493
F 25.320098 28.320358 73.352004
F 24.710122 28.320358 95.189515
F 25.320098 36.044093 73.352003
F 24.710122 36.044093 95.189515
F 25.320098 43.767830 73.352003
F 24.710122 43.767830 95.189515
F 7.411236 28.322024 75.582428
F 6.801259 28.322024 97.419939
F 7.411236 36.045758 75.582429
F 6.801259 36.045758 97.419940
F 7.411236 43.769496 75.582428
F 6.801259 43.769496 97.419939
F 16.328726 28.320358 75.832671
F 15.718749 28.320358 97.670182
F 16.328726 36.044093 75.832671
F 15.718749 36.044093 97.670183
F 16.328726 43.767831 75.832671
F 15.718749 43.767831 97.670183
F 25.243862 28.320358 76.081694
F 24.633885 28.320358 97.919205
F 25.243862 36.044093 76.081694
F 24.633885 36.044093 97.919205
F 25.243862 43.767830 76.081694
F 24.633885 43.767830 97.919205
F 7.309563 30.893272 79.222012
F 7.309563 38.617008 79.222013
F 7.309563 46.340746 79.222012
F 16.227053 30.894937 79.472256
F 16.227053 38.618673 79.472256
F 16.227053 23.171205 79.472256
F 16.227053 46.342410 79.472256
F 25.142189 30.894938 79.721278
F 25.142189 38.618673 79.721278
F 25.142190 23.171206 79.721278
F 9.642241 24.458400 75.645968
F 9.032264 24.458400 97.483479
F 9.642241 32.182132 75.645968
F 9.032264 32.182132 97.483479
F 9.642241 39.905869 75.645969
F 9.032264 39.905869 97.483479
F 18.557512 24.458493 75.894927
F 17.947535 24.458493 97.732438
F 18.557512 32.182224 75.894927
F 17.947535 32.182224 97.732438
F 18.557512 39.905963 75.894927
F 17.947535 39.905962 97.732439
F 27.472647 24.458493 76.143949
F 26.862670 24.458493 97.981460
F 27.472647 32.182225 76.143949
F 26.862671 32.182225 97.981460
F 27.472647 39.905962 76.143949
F 26.862670 39.905962 97.981461
F 9.540564 27.033165 79.285552
F 9.540564 34.756897 79.285552
F 9.540564 42.480635 79.285552
F 18.455835 27.033072 79.534511
F 18.455835 34.756805 79.534511
F 18.455835 42.480543 79.534511
F 27.370972 27.033072 79.783533
F 27.370972 34.756804 79.783533
F 27.370972 42.480542 79.783534
F 9.616827 27.033165 76.555729
F 9.616827 34.756898 76.555729
F 9.616827 42.480635 76.555729
F 18.532094 27.033072 76.804823
F 18.532094 34.756804 76.804822
F 18.532094 42.480543 76.804822
F 27.447230 27.033072 77.053845
F 27.447230 34.756804 77.053845
F 27.447230 42.480542 77.053844
F 9.718480 24.458400 72.916144
F 9.108503 24.458400 94.753656
F 9.718480 32.182132 72.916144
F 9.108503 32.182132 94.753656
F 9.718480 39.905869 72.916144
F 9.108503 39.905869 94.753655
F 18.633746 24.458492 73.165237
F 18.023770 24.458492 95.002749
F 18.633746 32.182225 73.165237
F 18.023770 32.182225 95.002749
F 18.633746 39.905962 73.165237
F 18.023770 39.905962 95.002748
F 27.548884 24.458493 73.414260
F 26.938906 24.458493 95.251771
F 27.548884 32.182225 73.414260
F 26.938906 32.182225 95.251771
F 27.548884 39.905962 73.414259
F 26.938906 39.905962 95.251770
F 11.845746 30.894936 76.618057
F 11.845746 38.618672 76.618056
F 11.566161 30.894936 86.626914
F 11.845746 46.342409 76.618057
F 20.760879 30.894938 76.867078
F 20.760879 38.618673 76.867078
F 20.760879 23.171205 76.867078
F 29.676015 30.894937 77.116100
F 29.676015 38.618673 77.116100
F 29.676015 23.171205 77.116100
F 29.676015 46.342410 77.116100
F 11.947394 28.320360 72.978472
F 11.337417 28.320360 94.815983
F 11.947394 36.044095 72.978472
F 11.337417 36.044094 94.815982
F 11.947394 43.767832 72.978471
F 11.337417 43.767832 94.815983
F 20.862529 28.320358 73.227493
F 20.252552 28.320358 95.065004
F 20.862529 36.044093 73.227492
F 20.252552 36.044093 95.065004
F 20.862529 43.767830 73.227493
F 20.252552 43.767830 95.065003
F 29.777665 28.320359 73.476516
F 29.167688 28.320359 95.314027
F 29.777665 36.044093 73.476515
F 29.167688 36.044093 95.314026
F 29.777665 43.767831 73.476515
F 29.167688 43.767831 95.314027
F 11.871159 28.320360 75.708159
F 11.261182 28.320360 97.545670
F 11.871159 36.044095 75.708160
F 11.261182 36.044095 97.545670
F 11.871159 43.767832 75.708159
F 11.261182 43.767832 97.545670
F 20.786293 28.320358 75.957183
F 20.176317 28.320358 97.794693
F 20.786293 36.044093 75.957183
F 20.176317 36.044093 97.794694
F 20.786293 43.767830 75.957183
F 20.176317 43.767830 97.794693
F 29.701428 28.320359 76.206204
F 29.091451 28.320359 98.043715
F 29.701428 36.044093 76.206205
F 29.091451 36.044093 98.043716
F 29.701428 43.767831 76.206205
F 29.091451 43.767831 98.043716
F 11.769486 30.894936 79.347743
F 11.769486 38.618672 79.347744
F 11.769486 46.342409 79.347743
F 20.684620 30.894938 79.596767
F 20.684620 38.618673 79.596768
F 20.684620 23.171206 79.596767
F 29.599757 30.894937 79.845789
F 29.599757 38.618673 79.845789
F 29.599757 23.171205 79.845789
F 29.599757 46.342410 79.845789
F 4.985017 24.463029 82.795462
F 31.726887 24.458493 83.547629
F 4.985017 32.186761 82.795462
F 31.726887 32.182225 83.547629
F 4.985017 39.910499 82.795462
F 31.726887 39.905963 83.547630
F 13.896619 24.458493 83.049585
F 13.896619 32.182225 83.049585
F 13.896619 39.905963 83.049585
F 22.811754 24.458492 83.298608
F 22.811754 32.182224 83.298608
F 22.811754 39.905962 83.298609
F 4.883341 27.028535 86.435046
F 31.625211 27.033071 87.187214
F 4.883341 34.752268 86.435047
F 31.625211 34.756804 87.187215
F 4.883341 42.476006 86.435047
F 31.625211 42.480542 87.187215
F 13.794942 27.033072 86.689170
F 13.794942 34.756804 86.689170
F 13.794942 42.480542 86.689171
F 22.710079 27.033072 86.938193
F 22.710078 34.756805 86.938194
F 22.710078 42.480543 86.938194
F 4.959309 27.028536 83.715750
F 31.701469 27.033072 84.457527
F 4.959309 34.752268 83.715750
F 31.701469 34.756804 84.457527
F 4.959309 42.476006 83.715750
F 31.701469 42.480542 84.457526
F 13.871201 27.033072 83.959482
F 13.871201 34.756804 83.959482
F 13.871201 42.480542 83.959482
F 22.786337 27.033072 84.208504
F 22.786337 34.756804 84.208504
F 22.786337 42.480543 84.208503
F 5.060962 24.463029 80.076165
F 31.803123 24.458493 80.817941
F 5.060962 32.186761 80.076165
F 31.803123 32.182225 80.817941
F 5.060962 39.910499 80.076164
F 31.803123 39.905963 80.817940
F 13.972854 24.458493 80.319897
F 13.972854 32.182225 80.319896
F 13.972854 39.905963 80.319896
F 22.887989 24.458492 80.568917
F 22.887989 32.182224 80.568918
F 22.887989 39.905962 80.568918
F 7.182432 30.893273 83.773803
F 7.182432 38.617008 83.773802
F 29.396431 30.894937 87.124959
F 7.182432 46.340745 83.773803
F 16.099986 30.894937 84.021738
F 16.099986 38.618673 84.021737
F 16.099986 23.171205 84.021738
F 16.099986 46.342410 84.021738
F 25.015122 30.894938 84.270759
F 25.015122 38.618673 84.270759
F 25.015122 23.171205 84.270759
F 7.284081 28.322024 80.134217
F 7.284081 36.045758 80.134216
F 7.284081 43.769496 80.134217
F 16.201635 28.320358 80.382152
F 16.201635 36.044093 80.382151
F 16.201635 43.767831 80.382151
F 25.116773 28.320358 80.631173
F 25.116773 36.044093 80.631173
F 25.116773 43.767830 80.631173
F 7.207910 28.322024 82.861598
F 7.207910 36.045758 82.861598
F 7.207910 43.769496 82.861598
F 16.125401 28.320358 83.111841
F 16.125401 36.044093 83.111841
F 16.125401 43.767831 83.111841
F 25.040536 28.320358 83.360863
F 25.040536 36.044093 83.360864
F 25.040536 43.767830 83.360863
F 7.106238 30.893272 86.501184
F 7.106238 38.617008 86.501184
F 7.106238 46.340746 86.501184
F 16.023727 30.894937 86.751426
F 16.023727 38.618673 86.751427
F 16.023727 23.171205 86.751426
F 16.023727 46.342410 86.751426
F 24.938864 30.894938 87.000448
F 24.938864 38.618673 87.000449
F 24.938864 23.171206 87.000448
F 9.438915 24.458400 82.925138
F 9.438915 32.182132 82.925138
F 9.438915 39.905869 82.925138
F 18.354186 24.458493 83.174097
F 18.354186 32.182224 83.174097
F 18.354186 39.905963 83.174097
F 27.269322 24.458493 83.423119
F 27.269322 32.182225 83.423119
F 27.269322 39.905962 83.423119
F 9.337238 27.033165 86.564723
F 9.337238 34.756897 86.564723
F 9.337238 42.480635 86.564723
F 18.252509 27.033072 86.813682
F 18.252509 34.756805 86.813682
F 18.252509 42.480543 86.813682
F 27.167646 27.033072 87.062704
F 27.167646 34.756804 87.062704
F 27.167646 42.480542 87.062704
F 9.413501 27.033165 83.834900
F 9.413501 34.756898 83.834900
F 9.413501 42.480635 83.834900
F 18.328769 27.033072 84.083993
F 18.328768 34.756804 84.083993
F 18.328769 42.480543 84.083992
F 27.243904 27.033072 84.333015
F 27.243904 34.756804 84.333015
F 27.243904 42.480542 84.333015
F 9.515154 24.458400 80.195314
F 9.515154 32.182132 80.195314
F 9.515154 39.905869 80.195314
F 18.430421 24.458492 80.444407
F 18.430421 32.182225 80.444407
F 18.430421 39.905962 80.444406
F 27.345557 24.458493 80.693429
F 27.345557 32.182225 80.693429
F 27.345557 39.905962 80.693429
F 11.642420 30.894936 83.897227
F 11.642420 38.618672 83.897227
F 29.498103 43.767831 83.485374
F 11.642420 46.342409 83.897227
F 20.557554 30.894938 84.146249
F 20.557554 38.618673 84.146248
F 20.557554 23.171205 84.146249
F 29.472689 30.894937 84.395271
F 29.472689 38.618673 84.395271
F 29.498103 36.044093 83.485375
F 29.472689 46.342410 84.395271
F 11.744068 28.320360 80.257642
F 11.744068 36.044095 80.257641
F 11.744068 43.767832 80.257641
F 20.659203 28.320358 80.506663
F 20.659203 36.044093 80.506662
F 20.659203 43.767830 80.506662
F 29.574339 28.320359 80.755685
F 29.574339 36.044093 80.755685
F 29.574339 43.767831 80.755685
F 11.667834 28.320360 82.987329
F 11.667834 36.044095 82.987329
F 11.667834 43.767832 82.987329
F 20.582968 28.320358 83.236352
F 20.582968 36.044093 83.236353
F 20.582968 43.767830 83.236352
F 29.498103 28.320359 83.485374
F 4.171714 24.463029 111.912144
F 30.913584 24.458493 112.664312
F 4.171714 32.186761 111.912144
F 30.913584 32.182225 112.664312
F 4.171714 39.910499 111.912144
F 30.913584 39.905963 112.664312
F 13.083317 24.458493 112.166267
F 13.083317 32.182225 112.166267
F 13.083317 39.905963 112.166268
F 21.998451 24.458492 112.415291
F 21.998451 32.182225 112.415290
F 21.998451 39.905962 112.415291
F 4.070038 27.028535 115.551728
F 30.811908 27.033071 116.303896
F 4.070038 34.752268 115.551728
F 30.811908 34.756804 116.303896
F 4.070038 42.476006 115.551729
F 30.811908 42.480542 116.303897
F 12.981639 27.033072 115.805853
F 12.981639 34.756804 115.805853
F 12.981639 42.480542 115.805853
F 21.896776 27.033072 116.054876
F 21.896776 34.756805 116.054876
F 21.896776 42.480543 116.054875
F 4.146006 27.028536 112.832433
F 30.888167 27.033072 113.574208
F 4.146006 34.752268 112.832433
F 30.888167 34.756804 113.574208
F 4.146006 42.476006 112.832432
F 30.888167 42.480542 113.574208
F 13.057898 27.033072 113.076165
F 13.057898 34.756804 113.076165
F 13.057899 42.480542 113.076164
F 21.973034 27.033072 113.325186
F 21.973034 34.756804 113.325186
F 21.973034 42.480543 113.325185
F 4.247659 24.463029 109.192847
F 3.637683 24.463029 131.030358
F 30.989821 24.458493 109.934623
F 4.247659 32.186761 109.192847
F 3.637683 32.186761 131.030358
F 30.989821 32.182225 109.934623
F 4.247659 39.910499 109.192846
F 3.637683 39.910499 131.030358
F 30.989821 39.905963 109.934623
F 13.159552 24.458493 109.436578
F 13.159552 32.182225 109.436578
F 13.159552 39.905963 109.436578
F 22.074687 24.458492 109.685600
F 22.074687 32.182224 109.685600
F 22.074687 39.905962 109.685600
F 6.369129 30.893273 112.890485
F 33.116951 30.894937 113.636465
F 6.369129 38.617008 112.890484
F 33.116951 38.618673 113.636464
F 28.176477 46.342410 130.799981
F 6.369129 46.340746 112.890485
F 33.116951 23.171205 113.636465
F 33.116951 46.342410 113.636465
F 15.286684 30.894937 113.138420
F 15.286684 38.618673 113.138419
F 15.286684 23.171205 113.138420
F 15.286684 46.342410 113.138420
F 24.201820 30.894938 113.387442
F 24.201820 38.618673 113.387441
F 24.201820 23.171205 113.387442
F 6.470778 28.322024 109.250899
F 33.218600 28.320359 109.996878
F 6.470778 36.045758 109.250899
F 33.218600 36.044093 109.996878
F 6.470778 43.769496 109.250899
F 33.218600 43.767832 109.996879
F 15.388333 28.320358 109.498834
F 15.388333 36.044093 109.498833
F 15.388333 43.767831 109.498834
F 24.303470 28.320358 109.747856
F 24.303470 36.044093 109.747856
F 24.303470 43.767830 109.747856
F 6.394607 28.322024 111.978280
F 33.142365 28.320359 112.726567
F 6.394607 36.045758 111.978281
F 33.142365 36.044094 112.726567
F 6.394607 43.769496 111.978281
F 33.142365 43.767831 112.726567
F 15.312098 28.320358 112.228523
F 15.312098 36.044093 112.228524
F 15.312098 43.767831 112.228523
F 24.227234 28.320358 112.477545
F 24.227234 36.044093 112.477546
F 24.227234 43.767830 112.477546
F 6.292935 30.893273 115.617865
F 33.040692 30.894937 116.366152
F 6.292935 38.617008 115.617866
F 33.040692 38.618673 116.366153
F 6.292935 46.340746 115.617865
F 33.040692 46.342410 116.366152
F 15.210425 30.894937 115.868108
F 15.210425 38.618673 115.868109
F 15.210425 23.171205 115.868108
F 15.210425 46.342410 115.868108
F 24.125561 30.894938 116.117130
F 24.125561 38.618674 116.117131
F 24.125561 23.171206 116.117130
F 8.625613 24.458399 112.041820
F 8.625613 32.182132 112.041820
F 8.625613 39.905869 112.041821
F 17.540883 24.458493 112.290779
F 17.540883 32.182224 112.290779
F 17.540883 39.905962 112.290779
F 26.456019 24.458493 112.539801
F 26.456019 32.182225 112.539801
F 26.456019 39.905962 112.539802
F 8.523936 27.033165 115.681404
F 8.523936 34.756897 115.681405
F 8.523936 42.480635 115.681405
F 17.439206 27.033072 115.930364
F 17.439206 34.756805 115.930364
F 17.439206 42.480543 115.930364
F 26.354344 27.033072 116.179386
F 26.354344 34.756804 116.179386
F 26.354344 42.480542 116.179386
F 8.600199 27.033165 112.951582
F 8.600199 34.756898 112.951582
F 8.600199 42.480635 112.951581
F 17.515466 27.033072 113.200675
F 17.515466 34.756804 113.200674
F 17.515466 42.480543 113.200674
F 26.430602 27.033072 113.449698
F 26.430602 34.756804 113.449697
F 26.430602 42.480542 113.449697
F 8.701851 24.458400 109.311996
F 8.701851 32.182132 109.311996
F 8.701851 39.905869 109.311996
F 17.617118 24.458492 109.561089
F 17.617118 32.182225 109.561090
F 17.617118 39.905962 109.561089
F 26.532255 24.458493 109.810112
F 26.532255 32.182224 109.810112
F 26.532255 39.905962 109.810111
F 10.829117 30.894936 113.013910
F 10.829117 38.618672 113.013909
F 28.786454 38.618673 108.962471
F 10.829117 46.342409 113.013910
F 19.744252 30.894938 113.262931
F 19.744252 38.618673 113.262930
F 19.744252 23.171205 113.262931
F 28.659386 30.894937 113.511953
F 28.659386 38.618673 113.511953
F 28.176477 30.894937 130.799982
F 28.659386 46.342410 113.511953
F 10.930766 28.320360 109.374324
F 10.930766 36.044095 109.374324
F 10.930766 43.767832 109.374324
F 19.845901 28.320358 109.623345
F 19.845901 36.044093 109.623344
F 19.845901 43.767830 109.623345
F 28.761037 28.320359 109.872367
F 28.761037 36.044093 109.872367
F 28.761037 43.767831 109.872367
F 10.854531 28.320360 112.104011
F 10.854531 36.044095 112.104011
F 10.854531 43.767832 112.104011
F 19.769666 28.320358 112.353035
F 19.769666 36.044092 112.353034
F 19.769666 43.767830 112.353035
F 28.684800 28.320359 112.602056
F 28.684800 36.044093 112.602056
F 28.684800 43.767831 112.602057
F 10.752858 30.894936 115.743596
F 10.752858 38.618672 115.743596
F 10.752858 46.342409 115.743596
F 19.667992 30.894938 115.992620
F 19.667992 38.618674 115.992620
F 19.667992 23.171206 115.992620
F 28.583128 30.894937 116.241641
F 28.583128 38.618673 116.241642
F 28.583129 23.171205 116.241641
F 28.583129 46.342410 116.241641
F 3.968388 24.463029 119.191314
F 30.710259 24.458493 119.943482
F 3.968388 32.186761 119.191314
F 30.710259 32.182225 119.943482
F 3.968389 39.910499 119.191314
F 30.710259 39.905963 119.943482
F 12.879991 24.458493 119.445438
F 12.879991 32.182225 119.445438
F 12.879991 39.905963 119.445439
F 21.795125 24.458492 119.694461
F 21.795125 32.182224 119.694461
F 21.795126 39.905962 119.694461
F 4.476689 27.028535 100.993387
F 3.866712 27.028535 122.830898
F 31.218560 27.033071 101.745555
F 30.608583 27.033071 123.583066
F 4.476689 34.752268 100.993387
F 3.866712 34.752268 122.830898
F 31.218560 34.756804 101.745555
F 30.608583 34.756804 123.583067
F 4.476689 42.476006 100.993387
F 3.866712 42.476006 122.830898
F 31.218560 42.480542 101.745555
F 30.608583 42.480542 123.583066
F 13.388290 27.033072 101.247510
F 12.778313 27.033072 123.085022
F 13.388290 34.756804 101.247511
F 12.778313 34.756804 123.085022
F 13.388291 42.480542 101.247511
F 12.778313 42.480542 123.085022
F 22.303427 27.033072 101.496534
F 21.693450 27.033072 123.334045
F 22.303427 34.756805 101.496534
F 21.693450 34.756805 123.334045
F 22.303427 42.480543 101.496534
F 21.693450 42.480543 123.334045
F 3.942680 27.028536 120.111602
F 31.294818 27.033072 99.015867
F 30.684841 27.033072 120.853378
F 3.942681 34.752268 120.111602
F 31.294818 34.756804 99.015867
F 30.684841 34.756804 120.853378
F 3.942681 42.476006 120.111601
F 31.294818 42.480542 99.015867
F 30.684841 42.480542 120.853378
F 13.464550 27.033072 98.517823
F 12.854573 27.033072 120.355334
F 13.464550 34.756804 98.517822
F 12.854573 34.756805 120.355334
F 13.464550 42.480542 98.517822
F 12.854573 42.480542 120.355333
F 22.379685 27.033072 98.766845
F 21.769709 27.033072 120.604355
F 22.379685 34.756804 98.766844
F 21.769709 34.756805 120.604355
F 22.379685 42.480543 98.766844
F 21.769709 42.480543 120.604355
F 4.044334 24.463029 116.472017
F 30.786495 24.458493 117.213794
F 4.044333 32.186761 116.472017
F 30.786494 32.182225 117.213794
F 4.044334 39.910499 116.472016
F 30.786495 39.905963 117.213793
F 12.956226 24.458493 116.715749
F 12.956226 32.182225 116.715749
F 12.956226 39.905963 116.715748
F 21.871361 24.458492 116.964770
F 21.871361 32.182224 116.964770
F 21.871361 39.905962 116.964770
F 6.775781 30.893273 98.332143
F 6.165804 30.893273 120.169654
F 32.913625 30.894937 120.915634
F 6.775781 38.617008 98.332143
F 6.165804 38.617008 120.169653
F 32.913625 38.618673 120.915633
F 28.786454 46.342410 108.962471
F 28.176477 23.171205 130.799981
F 6.775781 46.340745 98.332143
F 6.165804 46.340746 120.169654
F 32.913625 23.171205 120.915634
F 32.913625 46.342410 120.915634
F 15.693335 30.894937 98.580078
F 15.083359 30.894937 120.417589
F 15.693335 38.618673 98.580078
F 15.083359 38.618673 120.417589
F 15.693335 23.171205 98.580079
F 15.083359 23.171205 120.417589
F 15.693335 46.342410 98.580079
F 15.083359 46.342410 120.417589
F 24.608471 30.894938 98.829100
F 23.998494 30.894938 120.666611
F 24.608471 38.618673 98.829099
F 23.998494 38.618673 120.666611
F 24.608471 23.171205 98.829100
F 23.998494 23.171205 120.666611
F 6.267453 28.322024 116.530069
F 33.015275 28.320359 117.276049
F 6.267453 36.045758 116.530068
F 33.015275 36.044093 117.276048
F 6.267453 43.769496 116.530069
F 33.015275 43.767832 117.276049
F 15.185007 28.320358 116.778004
F 15.185007 36.044093 116.778004
F 15.185007 43.767831 116.778004
F 24.100145 28.320358 117.027026
F 24.100145 36.044093 117.027026
F 24.100145 43.767830 117.027026
F 6.191282 28.322024 119.257450
F 32.939039 28.320359 120.005737
F 6.191282 36.045758 119.257451
F 32.939039 36.044093 120.005737
F 6.191282 43.769496 119.257451
F 32.939039 43.767831 120.005737
F 15.108772 28.320358 119.507693
F 15.108772 36.044093 119.507694
F 15.108772 43.767831 119.507694
F 24.023908 28.320358 119.756715
F 24.023908 36.044093 119.756716
F 24.023908 43.767830 119.756716
F 6.699587 30.893273 101.059524
F 6.089609 30.893273 122.897035
F 32.837367 30.894937 123.645322
F 6.699587 38.617008 101.059524
F 6.089609 38.617008 122.897035
F 32.837367 38.618673 123.645322
F 6.699587 46.340746 101.059524
F 6.089609 46.340746 122.897035
F 32.837367 46.342410 123.645322
F 15.617076 30.894937 101.309766
F 15.007099 30.894937 123.147278
F 15.617076 38.618673 101.309767
F 15.007099 38.618673 123.147278
F 15.617076 23.171205 101.309767
F 15.007099 23.171205 123.147278
F 15.617076 46.342410 101.309767
F 15.007099 46.342410 123.147278
F 24.532213 30.894938 101.558789
F 23.922236 30.894938 123.396300
F 24.532213 38.618674 101.558789
F 23.922236 38.618673 123.396301
F 24.532213 23.171206 101.558789
F 23.922236 23.171206 123.396300
F 8.422287 24.458399 119.320990
F 8.422287 32.182132 119.320990
F 8.422287 39.905869 119.320991
F 17.337558 24.458493 119.569949
F 17.337558 32.182225 119.569949
F 17.337558 39.905963 119.569950
F 26.252694 24.458493 119.818971
F 26.252694 32.182225 119.818972
F 26.252694 39.905962 119.818972
F 8.930587 27.033164 101.123063
F 8.320610 27.033165 122.960574
F 8.930587 34.756897 101.123063
F 8.320610 34.756897 122.960575
F 8.930587 42.480635 101.123064
F 8.320610 42.480635 122.960574
F 17.845857 27.033072 101.372022
F 17.235881 27.033072 123.209533
F 17.845857 34.756805 101.372022
F 17.235881 34.756805 123.209534
F 17.845857 42.480543 101.372023
F 17.235881 42.480543 123.209534
F 26.760995 27.033072 101.621045
F 26.151019 27.033072 123.458556
F 26.760995 34.756804 101.621045
F 26.151019 34.756804 123.458556
F 26.760995 42.480542 101.621045
F 26.151018 42.480542 123.458556
F 9.006850 27.033165 98.393241
F 8.396873 27.033165 120.230751
F 9.006850 34.756898 98.393241
F 8.396873 34.756898 120.230751
F 9.006850 42.480635 98.393240
F 8.396873 42.480635 120.230751
F 17.922117 27.033072 98.642333
F 17.312140 27.033072 120.479845
F 17.922117 34.756804 98.642333
F 17.312140 34.756804 120.479845
F 17.922117 42.480543 98.642333
F 17.312140 42.480543 120.479845
F 26.837253 27.033072 98.891356
F 26.227276 27.033072 120.728867
F 26.837253 34.756804 98.891356
F 26.227276 34.756804 120.728867
F 26.837253 42.480542 98.891356
F 26.227276 42.480542 120.728867
F 8.498526 24.458400 116.591166
F 8.498526 32.182132 116.591166
F 8.498526 39.905869 116.591166
F 17.413792 24.458492 116.840259
F 17.413792 32.182225 116.840259
F 17.413792 39.905962 116.840260
F 26.328930 24.458493 117.089282
F 26.328930 32.182224 117.089282
F 26.328930 39.905962 117.089282
F 11.235768 30.894936 98.455568
F 10.625792 30.894936 120.293079
F 11.235768 38.618672 98.455567
F 10.625792 38.618672 120.293079
F 28.786454 30.894937 108.962470
F 19.261341 23.171206 130.550960
F 11.235768 46.342409 98.455568
F 10.625792 46.342409 120.293079
F 20.150903 30.894938 98.704589
F 19.540925 30.894938 120.542100
F 20.150903 38.618673 98.704589
F 19.540926 38.618673 120.542100
F 19.871318 23.171206 108.713449
F 19.540925 23.171205 120.542100
F 29.066037 30.894937 98.953612
F 28.456061 30.894937 120.791123
F 29.066037 38.618673 98.953611
F 28.456061 38.618673 120.791122
F 19.261341 38.618674 130.550961
F 19.871318 38.618674 108.713449
F 29.066037 46.342410 98.953612
F 28.456061 46.342410 120.791123
F 10.727440 28.320360 116.653494
F 10.727440 36.044095 116.653494
F 10.727440 43.767832 116.653494
F 19.642576 28.320358 116.902515
F 19.642576 36.044093 116.902514
F 19.642576 43.767830 116.902515
F 28.557711 28.320359 117.151538
F 28.557711 36.044093 117.151537
F 28.557711 43.767831 117.151538
F 10.651205 28.320360 119.383181
F 10.651205 36.044095 119.383181
F 10.651205 43.767832 119.383181
F 19.566339 28.320358 119.632205
F 19.566339 36.044092 119.632205
F 19.566339 43.767830 119.632205
F 28.481475 28.320359 119.881226
F 28.481475 36.044093 119.881227
F 28.481475 43.767831 119.881227
F 11.159509 30.894936 101.185254
F 10.549532 30.894936 123.022766
F 11.159509 38.618672 101.185255
F 10.549532 38.618672 123.022766
F 11.159509 46.342409 101.185254
F 10.549532 46.342409 123.022766
F 20.074643 30.894938 101.434278
F 19.464666 30.894938 123.271790
F 20.074643 38.618673 101.434279
F 19.464666 38.618673 123.271790
F 20.074644 23.171206 101.434278
F 19.464666 23.171206 123.271790
F 28.989780 30.894937 101.683300
F 28.379803 30.894937 123.520811
F 28.989780 38.618673 101.683300
F 28.379803 38.618673 123.520812
F 28.989780 23.171206 101.683300
F 28.379803 23.171205 123.520811
F 28.989780 46.342410 101.683300
F 28.379803 46.342410 123.520811
F 4.375039 24.463029 104.632973
F 3.765063 24.463029 126.470484
F 31.116910 24.458493 105.385141
F 30.506933 24.458493 127.222652
F 4.375040 32.186761 104.632973
F 3.765063 32.186761 126.470484
F 31.116910 32.182225 105.385141
F 30.506933 32.182225 127.222652
F 4.375040 39.910499 104.632973
F 3.765063 39.910499 126.470484
F 31.116910 39.905963 105.385141
F 30.506933 39.905963 127.222652
F 13.286643 24.458493 104.887096
F 12.676666 24.458493 126.724608
F 13.286643 32.182225 104.887096
F 12.676666 32.182225 126.724608
F 13.286643 39.905963 104.887097
F 12.676666 39.905963 126.724608
F 22.201777 24.458492 105.136119
F 21.591800 24.458492 126.973630
F 22.201777 32.182224 105.136119
F 21.591800 32.182224 126.973630
F 22.201777 39.905962 105.136120
F 21.591800 39.905962 126.973631
F 4.273363 27.028535 108.272557
F 3.663387 27.028535 130.110070
F 31.015235 27.033071 109.024725
F 30.405257 27.033071 130.862237
F 4.273363 34.752268 108.272557
F 3.663387 34.752268 130.110069
F 31.015235 34.756804 109.024725
F 30.405257 34.756804 130.862237
F 4.273363 42.476006 108.272558
F 3.663387 42.476006 130.110069
F 31.015235 42.480542 109.024726
F 30.405257 42.480542 130.862237
F 13.184965 27.033072 108.526681
F 12.574988 27.033072 130.364193
F 13.184965 34.756804 108.526681
F 12.574988 34.756804 130.364193
F 13.184965 42.480542 108.526681
F 12.574988 42.480542 130.364193
F 22.100101 27.033072 108.775705
F 21.490125 27.033072 130.613215
F 22.100101 34.756805 108.775705
F 21.490125 34.756805 130.613215
F 22.100101 42.480543 108.775704
F 21.490125 42.480543 130.613216
F 4.349332 27.028536 105.553261
F 3.739355 27.028536 127.390773
F 31.091493 27.033072 106.295037
F 30.481516 27.033072 128.132549
F 4.349332 34.752268 105.553261
F 3.739355 34.752268 127.390773
F 31.091493 34.756804 106.295037
F 30.481516 34.756804 128.132549
F 4.349332 42.476006 105.553261
F 3.739355 42.476006 127.390773
F 31.091493 42.480542 106.295037
F 30.481516 42.480542 128.132549
F 13.261224 27.033072 105.796993
F 12.651247 27.033072 127.634504
F 13.261224 34.756804 105.796993
F 12.651247 34.756804 127.634504
F 13.261224 42.480542 105.796993
F 12.651247 42.480542 127.634504
F 22.176360 27.033072 106.046015
F 21.566383 27.033072 127.883526
F 22.176360 34.756805 106.046015
F 21.566383 34.756804 127.883526
F 22.176360 42.480543 106.046014
F 21.566383 42.480543 127.883526
F 4.450985 24.463029 101.913676
F 3.841008 24.463029 123.751187
F 31.193146 24.458493 102.655452
F 30.583169 24.458493 124.492964
F 4.450985 32.186761 101.913676
F 3.841008 32.186761 123.751187
F 31.193146 32.182225 102.655452
F 30.583169 32.182225 124.492964
F 4.450985 39.910499 101.913675
F 3.841008 39.910499 123.751187
F 31.193146 39.905963 102.655451
F 30.583169 39.905963 124.492963
F 13.362877 24.458493 102.157407
F 12.752900 24.458493 123.994918
F 13.362877 32.182225 102.157407
F 12.752900 32.182225 123.994919
F 13.362877 39.905963 102.157407
F 12.752900 39.905963 123.994918
F 22.278012 24.458492 102.406429
F 21.668035 24.458492 124.243940
F 22.278012 32.182224 102.406429
F 21.668035 32.182224 124.243940
F 22.278012 39.905962 102.406428
F 21.668035 39.905962 124.243939
F 6.572455 30.893273 105.611313
F 5.962478 30.893273 127.448825
F 33.320277 30.894937 106.357293
F 32.710299 30.894937 128.194805
F 6.572455 38.617008 105.611313
F 5.962478 38.617008 127.448824
F 33.320276 38.618673 106.357293
F 32.710300 38.618673 128.194804
F 28.786454 23.171206 108.962471
F 28.176477 38.618673 130.799982
F 6.572455 46.340745 105.611313
F 5.962478 46.340746 127.448824
F 19.261341 30.894938 130.550960
F 32.710300 23.171205 128.194804
F 33.320277 46.342410 106.357293
F 32.710300 46.342410 128.194804
F 15.490010 30.894937 105.859249
F 14.880033 30.894937 127.696759
F 15.490010 38.618673 105.859248
F 14.880033 38.618673 127.696759
F 15.490010 23.171205 105.859249
F 14.880033 23.171205 127.696759
F 15.490010 46.342410 105.859249
F 14.880033 46.342410 127.696759
F 24.405146 30.894938 106.108271
F 23.795168 30.894938 127.945782
F 24.405146 38.618673 106.108270
F 23.795168 38.618673 127.945782
F 24.405146 23.171205 106.108271
F 23.795168 23.171205 127.945782
F 6.674105 28.322024 101.971727
F 6.064127 28.322024 123.809239
F 33.421926 28.320359 102.717707
F 32.811949 28.320359 124.555219
F 6.674105 36.045758 101.971727
F 6.064127 36.045758 123.809238
F 33.421926 36.044093 102.717707
F 32.811949 36.044093 124.555218
F 6.674105 43.769496 101.971727
F 6.064127 43.769496 123.809239
F 33.421926 43.767832 102.717707
F 32.811949 43.767832 124.555219
F 15.591658 28.320358 102.219663
F 14.981681 28.320358 124.057174
F 15.591658 36.044093 102.219662
F 14.981681 36.044093 124.057173
F 15.591658 43.767831 102.219663
F 14.981681 43.767831 124.057174
F 24.506796 28.320358 102.468685
F 23.896819 28.320358 124.306196
F 24.506796 36.044093 102.468684
F 23.896819 36.044093 124.306196
F 24.506796 43.767830 102.468685
F 23.896819 43.767830 124.306196
F 6.597934 28.322024 104.699108
F 5.987956 28.322024 126.536620
F 33.345690 28.320359 105.447395
F 32.735713 28.320359 127.284908
F 6.597934 36.045758 104.699109
F 5.987956 36.045758 126.536621
F 33.345690 36.044094 105.447396
F 32.735714 36.044094 127.284908
F 6.597934 43.769496 104.699109
F 5.987956 43.769496 126.536621
F 33.345690 43.767831 105.447396
F 32.735714 43.767831 127.284908
F 15.515423 28.320358 104.949352
F 14.905447 28.320358 126.786863
F 15.515423 36.044093 104.949353
F 14.905447 36.044093 126.786863
F 15.515423 43.767831 104.949352
F 14.905447 43.767831 126.786864
F 24.430560 28.320358 105.198374
F 23.820582 28.320358 127.035886
F 24.430560 36.044093 105.198375
F 23.820582 36.044093 127.035886
F 24.430560 43.767830 105.198375
F 23.820583 43.767830 127.035886
F 6.496261 30.893273 108.338694
F 5.886284 30.893273 130.176206
F 33.244018 30.894937 109.086981
F 32.634041 30.894937 130.924493
F 6.496261 38.617008 108.338695
F 5.886284 38.617008 130.176206
F 33.244018 38.618673 109.086982
F 32.634041 38.618673 130.924493
F 6.496261 46.340746 108.338694
F 5.886284 46.340746 130.176206
F 33.244018 46.342410 109.086981
F 32.634041 46.342410 130.924493
F 15.413750 30.894937 108.588937
F 14.803774 30.894937 130.426448
F 15.413750 38.618673 108.588938
F 14.803774 38.618673 130.426449
F 19.871318 30.894938 108.713449
F 14.803774 23.171205 130.426448
F 15.413750 46.342410 108.588937
F 14.803774 46.342410 130.426448
F 24.328887 30.894938 108.837959
F 23.718910 30.894938 130.675471
F 24.328887 38.618673 108.837961
F 23.718910 38.618673 130.675471
F 24.328887 23.171206 108.837960
F 23.718910 23.171206 130.675471
F 8.828938 24.458400 104.762649
F 8.218962 24.458400 126.600160
F 8.828938 32.182132 104.762649
F 8.218962 32.182132 126.600160
F 8.828938 39.905869 104.762649
F 8.218962 39.905869 126.600160
F 17.744209 24.458493 105.011607
F 17.134232 24.458493 126.849119
F 17.744209 32.182224 105.011608
F 17.134232 32.182225 126.849119
F 17.744209 39.905963 105.011608
F 17.134232 39.905963 126.849119
F 26.659345 24.458493 105.260630
F 26.049368 24.458493 127.098142
F 26.659345 32.182225 105.260630
F 26.049368 32.182225 127.098142
F 26.659345 39.905962 105.260630
F 26.049368 39.905962 127.098141
F 8.727261 27.033165 108.402233
F 8.117284 27.033164 130.239745
F 8.727261 34.756897 108.402234
F 8.117284 34.756897 130.239745
F 8.727261 42.480635 108.402234
F 8.117284 42.480635 130.239745
F 17.642532 27.033072 108.651192
F 17.032555 27.033072 130.488704
F 17.642532 34.756805 108.651193
F 17.032555 34.756805 130.488704
F 17.642532 42.480543 108.651193
F 17.032555 42.480543 130.488704
F 26.557670 27.033072 108.900215
F 25.947693 27.033072 130.737726
F 26.557670 34.756804 108.900216
F 25.947693 34.756804 130.737727
F 26.557670 42.480542 108.900216
F 25.947693 42.480542 130.737727
F 8.803524 27.033165 105.672411
F 8.193547 27.033165 127.509922
F 8.803525 34.756898 105.672411
F 8.193547 34.756898 127.509922
F 8.803525 42.480635 105.672410
F 8.193547 42.480635 127.509922
F 17.718791 27.033072 105.921503
F 17.108815 27.033072 127.759016
F 17.718791 34.756804 105.921503
F 17.108815 34.756804 127.759015
F 17.718791 42.480543 105.921503
F 17.108815 42.480543 127.759015
F 26.633927 27.033072 106.170527
F 26.023950 27.033072 128.008038
F 26.633927 34.756804 106.170527
F 26.023950 34.756804 128.008038
F 26.633927 42.480542 106.170526
F 26.023950 42.480542 128.008038
F 8.905177 24.458400 102.032825
F 8.295200 24.458400 123.870336
F 8.905177 32.182132 102.032825
F 8.295200 32.182132 123.870336
F 8.905177 39.905869 102.032825
F 8.295200 39.905869 123.870336
F 17.820444 24.458492 102.281918
F 17.210467 24.458492 124.119430
F 17.820443 32.182225 102.281919
F 17.210467 32.182225 124.119430
F 17.820444 39.905962 102.281918
F 17.210467 39.905962 124.119429
F 26.735581 24.458493 102.530941
F 26.125604 24.458493 124.368452
F 26.735581 32.182225 102.530941
F 26.125604 32.182225 124.368452
F 26.735581 39.905962 102.530940
F 26.125604 39.905962 124.368451
F 11.032443 30.894936 105.734738
F 10.422466 30.894936 127.572250
F 11.032443 38.618672 105.734737
F 10.422466 38.618672 127.572250
F 10.346207 46.342409 130.301936
F 10.956183 46.342409 108.464425
F 11.032443 46.342409 105.734738
F 10.422466 46.342409 127.572249
F 19.947577 30.894938 105.983760
F 19.337600 30.894938 127.821271
F 19.947577 38.618673 105.983759
F 19.337600 38.618673 127.821270
F 19.947577 23.171205 105.983760
F 19.337600 23.171205 127.821271
F 28.862712 30.894937 106.232782
F 28.252735 30.894937 128.070293
F 28.862712 38.618673 106.232781
F 28.252735 38.618673 128.070292
F 28.862712 23.171205 106.232782
F 10.346207 38.618672 130.301937
F 28.862712 46.342410 106.232782
F 28.252735 46.342410 128.070293
F 11.134091 28.320360 102.095153
F 10.524114 28.320360 123.932664
F 11.134091 36.044094 102.095153
F 10.524114 36.044095 123.932664
F 11.134091 43.767832 102.095153
F 10.524114 43.767832 123.932664
F 20.049227 28.320358 102.344174
F 19.439249 28.320358 124.181684
F 20.049227 36.044093 102.344173
F 19.439249 36.044093 124.181685
F 20.049227 43.767830 102.344173
F 19.439249 43.767830 124.181684
F 28.964362 28.320359 102.593196
F 28.354386 28.320359 124.430708
F 28.964362 36.044093 102.593195
F 28.354386 36.044093 124.430707
F 28.964362 43.767831 102.593196
F 28.354385 43.767831 124.430707
F 11.057857 28.320360 104.824840
F 10.447880 28.320360 126.662351
F 11.057856 36.044094 104.824840
F 10.447880 36.044095 126.662351
F 11.057856 43.767832 104.824840
F 10.447880 43.767832 126.662351
F 19.972991 28.320358 105.073863
F 19.363014 28.320358 126.911375
F 19.972991 36.044092 105.073863
F 19.363014 36.044092 126.911376
F 19.972991 43.767830 105.073863
F 19.363014 43.767830 126.911375
F 28.888126 28.320359 105.322885
F 28.278149 28.320359 127.160396
F 28.888126 36.044093 105.322885
F 28.278149 36.044093 127.160397
F 28.888126 43.767831 105.322886
F 28.278149 43.767831 127.160396
F 10.956183 30.894936 108.464424
F 10.346207 30.894936 130.301936
F 10.956183 38.618672 108.464425
F 3.561737 24.463029 133.749655
F 2.951760 24.463029 155.587166
F 30.303608 24.458493 134.501823
F 29.693631 24.458493 156.339334
F 3.561737 32.186761 133.749655
F 2.951760 32.186761 155.587166
F 30.303608 32.182225 134.501823
F 29.693631 32.182225 156.339334
F 3.561738 39.910499 133.749655
F 2.951760 39.910499 155.587167
F 30.303608 39.905963 134.501823
F 29.693631 39.905963 156.339334
F 12.473340 24.458493 134.003779
F 11.863363 24.458493 155.841290
F 12.473340 32.182225 134.003779
F 11.863363 32.182225 155.841290
F 12.473340 39.905963 134.003779
F 11.863363 39.905963 155.841290
F 21.388474 24.458492 134.252801
F 20.778497 24.458492 156.090313
F 21.388474 32.182224 134.252801
F 20.778497 32.182224 156.090312
F 21.388474 39.905962 134.252802
F 20.778497 39.905962 156.090313
F 3.460061 27.028535 137.389240
F 2.850084 27.028535 159.226751
F 30.201932 27.033071 138.141408
F 29.591954 27.033071 159.978919
F 3.460061 34.752268 137.389240
F 2.850084 34.752268 159.226751
F 30.201932 34.756804 138.141408
F 29.591954 34.756804 159.978919
F 3.460061 42.476006 137.389241
F 2.850084 42.476006 159.226752
F 30.201932 42.480542 138.141408
F 29.591954 42.480542 159.978920
F 12.371662 27.033072 137.643364
F 11.761686 27.033072 159.480875
F 12.371662 34.756804 137.643364
F 11.761686 34.756804 159.480875
F 12.371662 42.480542 137.643364
F 11.761686 42.480542 159.480875
F 21.286799 27.033072 137.892386
F 20.676822 27.033072 159.729897
F 21.286799 34.756805 137.892386
F 20.676822 34.756805 159.729898
F 21.286799 42.480543 137.892387
F 20.676822 42.480543 159.729898
F 3.536029 27.028536 134.669944
F 2.926052 27.028536 156.507455
F 30.278190 27.033072 135.411720
F 29.668213 27.033072 157.249231
F 3.536030 34.752268 134.669944
F 2.926052 34.752268 156.507454
F 30.278190 34.756804 135.411720
F 29.668213 34.756804 157.249231
F 3.536030 42.476006 134.669944
F 2.926052 42.476006 156.507454
F 30.278190 42.480542 135.411720
F 29.668213 42.480542 157.249231
F 12.447922 27.033072 134.913675
F 11.837945 27.033072 156.751187
F 12.447922 34.756804 134.913675
F 11.837945 34.756805 156.751186
F 12.447922 42.480542 134.913675
F 11.837945 42.480542 156.751186
F 21.363058 27.033072 135.162697
F 20.753080 27.033072 157.000208
F 21.363058 34.756804 135.162697
F 20.753080 34.756804 157.000208
F 21.363058 42.480543 135.162696
F 20.753080 42.480543 157.000208
F 3.027705 24.463029 152.867869
F 30.379843 24.458493 131.772135
F 29.769867 24.458493 153.609645
F 3.027705 32.186761 152.867869
F 30.379843 32.182225 131.772135
F 29.769867 32.182225 153.609645
F 3.027705 39.910498 152.867868
F 30.379843 39.905963 131.772134
F 29.769867 39.905963 153.609645
F 12.549575 24.458493 131.274089
F 11.939598 24.458493 153.111601
F 12.549575 32.182225 131.274090
F 11.939598 32.182225 153.111601
F 12.549575 39.905963 131.274089
F 11.939598 39.905963 153.111600
F 21.464710 24.458492 131.523111
F 20.854733 24.458492 153.360623
F 21.464710 32.182224 131.523111
F 20.854733 32.182224 153.360623
F 21.464710 39.905962 131.523111
F 20.854733 39.905962 153.360622
F 5.759153 30.893273 134.727995
F 5.149175 30.893273 156.565507
F 32.506974 30.894937 135.473975
F 31.896997 30.894937 157.311487
F 5.759153 38.617008 134.727995
F 5.149176 38.617008 156.565506
F 32.506974 38.618673 135.473975
F 31.896997 38.618673 157.311486
F 27.566500 46.342410 152.637492
F 27.566500 23.171205 152.637492
F 5.759153 46.340745 134.727996
F 5.149175 46.340745 156.565507
F 32.506974 23.171205 135.473975
F 31.896997 23.171205 157.311487
F 32.506974 46.342410 135.473975
F 31.896997 46.342410 157.311487
F 14.676707 30.894937 134.975931
F 14.066730 30.894937 156.813442
F 14.676707 38.618673 134.975930
F 14.066730 38.618673 156.813441
F 14.676707 23.171205 134.975931
F 18.651364 38.618674 152.388471
F 14.676707 46.342410 134.975931
F 14.066730 46.342410 156.813442
F 23.591843 30.894938 135.224953
F 22.981866 30.894938 157.062464
F 23.591843 38.618673 135.224952
F 22.981866 38.618673 157.062464
F 23.591843 23.171205 135.224953
F 22.981866 23.171205 157.062464
F 5.860802 28.322024 131.088410
F 5.250825 28.322024 152.925921
F 32.608623 28.320359 131.834390
F 31.998646 28.320359 153.671901
F 5.860802 36.045758 131.088410
F 5.250825 36.045758 152.925920
F 32.608623 36.044093 131.834389
F 31.998646 36.044093 153.671900
F 5.860802 43.769496 131.088410
F 5.250825 43.769496 152.925921
F 32.608623 43.767832 131.834390
F 31.998646 43.767832 153.671901
F 14.778356 28.320358 131.336345
F 14.168379 28.320358 153.173857
F 14.778356 36.044093 131.336344
F 14.168379 36.044093 153.173856
F 14.778356 43.767831 131.336344
F 14.168379 43.767831 153.173857
F 23.693493 28.320358 131.585367
F 23.083517 28.320358 153.422878
F 23.693493 36.044093 131.585367
F 23.083517 36.044093 153.422877
F 23.693493 43.767830 131.585367
F 23.083517 43.767830 153.422878
F 5.784631 28.322024 133.815792
F 5.174654 28.322024 155.653302
F 32.532387 28.320359 134.564079
F 31.922411 28.320359 156.401589
F 5.784631 36.045758 133.815792
F 5.174654 36.045758 155.653303
F 32.532387 36.044093 134.564079
F 31.922411 36.044094 156.401590
F 5.784631 43.769496 133.815792
F 5.174654 43.769496 155.653302
F 32.532387 43.767831 134.564079
F 31.922411 43.767831 156.401590
F 14.702121 28.320358 134.066034
F 14.092144 28.320358 155.903546
F 14.702121 36.044093 134.066035
F 14.092144 36.044093 155.903546
F 14.702121 43.767831 134.066034
F 14.092144 43.767831 155.903546
F 23.617257 28.320358 134.315057
F 23.007280 28.320358 156.152567
F 23.617257 36.044093 134.315057
F 23.007280 36.044093 156.152568
F 23.617257 43.767830 134.315057
F 23.007280 43.767830 156.152568
F 5.682958 30.893272 137.455376
F 5.072981 30.893273 159.292887
F 32.430715 30.894937 138.203663
F 31.820738 30.894937 160.041175
F 5.682958 38.617008 137.455377
F 5.072981 38.617008 159.292888
F 32.430715 38.618673 138.203664
F 31.820738 38.618673 160.041175
F 5.682958 46.340746 137.455377
F 5.072981 46.340746 159.292887
F 32.430715 46.342410 138.203664
F 31.820738 46.342410 160.041175
F 14.600448 30.894937 137.705619
F 13.990471 30.894937 159.543130
F 14.600447 38.618673 137.705620
F 13.990471 38.618673 159.543131
F 14.600448 23.171205 137.705619
F 18.651364 30.894938 152.388471
F 14.600448 46.342410 137.705619
F 13.990471 46.342410 159.543130
F 23.515584 30.894938 137.954642
F 22.905607 30.894938 159.792153
F 23.515584 38.618673 137.954643
F 22.905607 38.618674 159.792154
F 23.515584 23.171206 137.954642
F 22.905607 23.171206 159.792153
F 8.015636 24.458399 133.879331
F 7.405659 24.458400 155.716843
F 8.015636 32.182132 133.879331
F 7.405659 32.182132 155.716843
F 8.015636 39.905869 133.879332
F 7.405659 39.905869 155.716842
F 16.930907 24.458493 134.128290
F 16.320929 24.458493 155.965801
F 16.930906 32.182225 134.128290
F 16.320929 32.182225 155.965801
F 16.930907 39.905963 134.128290
F 16.320929 39.905963 155.965802
F 25.846042 24.458493 134.377313
F 25.236065 24.458493 156.214823
F 25.846042 32.182225 134.377312
F 25.236065 32.182225 156.214824
F 25.846042 39.905962 134.377313
F 25.236065 39.905962 156.214824
F 7.913959 27.033165 137.518916
F 7.303982 27.033164 159.356427
F 7.913959 34.756897 137.518916
F 7.303982 34.756897 159.356427
F 7.913959 42.480635 137.518916
F 7.303982 42.480635 159.356427
F 16.829230 27.033072 137.767875
F 16.219252 27.033072 159.605387
F 16.829230 34.756805 137.767875
F 16.219252 34.756805 159.605387
F 16.829230 42.480543 137.767875
F 16.219252 42.480543 159.605387
F 25.744367 27.033072 138.016897
F 25.134390 27.033072 159.854408
F 25.744367 34.756804 138.016897
F 25.134390 34.756804 159.854409
F 25.744367 42.480542 138.016898
F 25.134390 42.480542 159.854409
F 7.990222 27.033165 134.789093
F 7.380245 27.033165 156.626604
F 7.990222 34.756898 134.789093
F 7.380245 34.756898 156.626603
F 7.990222 42.480635 134.789093
F 7.380245 42.480635 156.626604
F 16.905489 27.033072 135.038187
F 16.295512 27.033072 156.875698
F 16.905489 34.756804 135.038186
F 16.295512 34.756804 156.875697
F 16.905489 42.480543 135.038186
F 16.295512 42.480543 156.875697
F 25.820625 27.033072 135.287209
F 25.210648 27.033072 157.124720
F 25.820625 34.756804 135.287209
F 25.210648 34.756804 157.124719
F 25.820625 42.480542 135.287208
F 25.210648 42.480542 157.124719
F 8.091874 24.458400 131.149508
F 7.481898 24.458400 152.987019
F 8.091874 32.182132 131.149508
F 7.481898 32.182132 152.987019
F 8.091874 39.905869 131.149508
F 7.481898 39.905869 152.987018
F 17.007141 24.458492 131.398601
F 16.397164 24.458492 153.236111
F 17.007141 32.182225 131.398600
F 16.397164 32.182225 153.236111
F 17.007141 39.905962 131.398600
F 16.397164 39.905962 153.236111
F 25.922278 24.458493 131.647623
F 25.312301 24.458493 153.485134
F 25.922278 32.182224 131.647623
F 25.312301 32.182225 153.485134
F 25.922278 39.905962 131.647622
F 25.312301 39.905962 153.485134
F 10.219141 30.894936 134.851421
F 9.609163 30.894936 156.688932
F 10.219141 38.618672 134.851420
F 9.609163 38.618672 156.688932
F 9.736229 46.342409 152.139448
F 9.736229 38.618672 152.139448
F 10.219141 46.342409 134.851421
F 9.609163 46.342409 156.688932
F 19.134274 30.894938 135.100442
F 18.524298 30.894938 156.937953
F 19.134274 38.618673 135.100441
F 18.524298 38.618673 156.937952
F 19.134274 23.171205 135.100442
F 18.524298 23.171205 156.937953
F 28.049410 30.894937 135.349464
F 27.439433 30.894937 157.186976
F 28.049410 38.618673 135.349463
F 27.439433 38.618673 157.186975
F 9.736229 30.894936 152.139448
F 27.668172 43.767831 148.997907
F 28.049410 46.342410 135.349464
F 27.439433 46.342410 157.186976
F 10.320789 28.320360 131.211835
F 9.710812 28.320360 153.049346
F 10.320789 36.044095 131.211835
F 9.710812 36.044094 153.049345
F 10.320789 43.767832 131.211835
F 9.710812 43.767832 153.049346
F 19.235924 28.320358 131.460856
F 18.625947 28.320358 153.298367
F 19.235924 36.044093 131.460856
F 18.625947 36.044093 153.298366
F 19.235924 43.767830 131.460855
F 18.625947 43.767830 153.298367
F 28.151060 28.320359 131.709879
F 27.541083 28.320359 153.547390
F 28.151060 36.044093 131.709878
F 27.541083 36.044093 153.547389
F 28.151060 43.767831 131.709879
F 27.541083 43.767831 153.547390
F 10.244554 28.320360 133.941522
F 9.634577 28.320360 155.779033
F 10.244554 36.044095 133.941523
F 9.634577 36.044095 155.779033
F 10.244554 43.767832 133.941522
F 9.634577 43.767832 155.779034
F 19.159688 28.320358 134.190546
F 18.549712 28.320358 156.028057
F 19.159688 36.044092 134.190547
F 18.549712 36.044092 156.028057
F 19.159688 43.767830 134.190546
F 18.549712 43.767830 156.028057
F 28.074823 28.320359 134.439567
F 27.464846 28.320359 156.277078
F 28.074823 36.044093 134.439568
F 27.464846 36.044093 156.277079
F 28.074823 43.767831 134.439568
F 27.464846 43.767831 156.277078
F 10.142881 30.894936 137.581107
F 9.532904 30.894936 159.418619
F 10.142881 38.618672 137.581108
F 9.532904 38.618672 159.418619
F 10.142881 46.342409 137.581107
F 9.532904 46.342409 159.418619
F 19.058015 30.894938 137.830131
F 18.448038 30.894938 159.667642
F 19.058015 38.618674 137.830132
F 18.448039 38.618674 159.667642
F 19.058015 23.171206 137.830131
F 18.448038 23.171206 159.667642
F 27.973152 30.894937 138.079152
F 27.363175 30.894937 159.916663
F 27.973152 38.618673 138.079153
F 27.363175 38.618673 159.916664
F 27.973152 23.171205 138.079152
F 27.363175 23.171205 159.916663
F 27.973152 46.342410 138.079152
F 27.363175 46.342410 159.916663
F 3.358411 24.463029 141.028825
F 2.748434 24.463029 162.866336
F 30.100282 24.458493 141.780993
F 29.490305 24.458493 163.618504
F 3.358411 32.186761 141.028825
F 2.748434 32.186761 162.866336
F 30.100282 32.182225 141.780993
F 29.490305 32.182225 163.618504
F 3.358411 39.910499 141.028826
F 2.748435 39.910499 162.866337
F 30.100282 39.905963 141.780994
F 29.490305 39.905963 163.618505
F 12.270014 24.458493 141.282949
F 11.660037 24.458493 163.120460
F 12.270014 32.182225 141.282949
F 11.660037 32.182225 163.120460
F 12.270014 39.905963 141.282950
F 11.660037 39.905963 163.120460
F 21.185148 24.458492 141.531972
F 20.575172 24.458492 163.369483
F 21.185148 32.182224 141.531972
F 20.575172 32.182225 163.369482
F 21.185148 39.905962 141.531972
F 20.575172 39.905962 163.369483
F 3.256735 27.028535 144.668410
F 29.998606 27.033071 145.420578
F 3.256735 34.752268 144.668410
F 29.998606 34.756804 145.420578
F 3.256735 42.476006 144.668410
F 29.998606 42.480542 145.420578
F 12.168337 27.033072 144.922533
F 12.168337 34.756804 144.922533
F 12.168337 42.480542 144.922534
F 21.083473 27.033072 145.171556
F 21.083473 34.756805 145.171556
F 21.083473 42.480543 145.171556
F 3.332703 27.028536 141.949114
F 2.722727 27.028536 163.786624
F 30.074865 27.033072 142.690890
F 3.332703 34.752268 141.949113
F 2.722727 34.752268 163.786624
F 30.074864 34.756804 142.690889
F 3.332703 42.476006 141.949113
F 2.722727 42.476006 163.786624
F 30.074865 42.480542 142.690889
F 12.244596 27.033072 142.192845
F 12.244596 34.756804 142.192845
F 12.244596 42.480542 142.192845
F 21.159731 27.033072 142.441866
F 21.159731 34.756804 142.441866
F 21.159731 42.480543 142.441866
F 3.434357 24.463029 138.309528
F 2.824380 24.463029 160.147039
F 30.176518 24.458494 139.051304
F 29.566541 24.458493 160.888816
F 3.434357 32.186761 138.309528
F 2.824380 32.186761 160.147039
F 30.176518 32.182225 139.051304
F 29.566541 32.182225 160.888816
F 3.434357 39.910499 138.309528
F 2.824380 39.910499 160.147039
F 30.176518 39.905963 139.051304
F 29.566541 39.905963 160.888815
F 12.346249 24.458493 138.553260
F 11.736272 24.458493 160.390771
F 12.346249 32.182225 138.553260
F 11.736273 32.182225 160.390771
F 12.346249 39.905963 138.553260
F 11.736273 39.905963 160.390770
F 21.261384 24.458492 138.802282
F 20.651407 24.458492 160.639793
F 21.261384 32.182224 138.802282
F 20.651407 32.182224 160.639793
F 21.261384 39.905962 138.802281
F 20.651407 39.905962 160.639793
F 5.555827 30.893273 142.007165
F 4.945850 30.893273 163.844676
F 32.303648 30.894937 142.753145
F 5.555827 38.617008 142.007164
F 4.945850 38.617008 163.844676
F 32.303648 38.618673 142.753144
F 27.566500 38.618673 152.637493
F 27.566500 30.894937 152.637492
F 5.555827 46.340746 142.007165
F 4.945850 46.340745 163.844676
F 32.303648 23.171205 142.753145
F 32.303648 46.342410 142.753145
F 14.473382 30.894937 142.255100
F 14.473382 38.618673 142.255099
F 14.473382 23.171205 142.255100
F 14.473382 46.342410 142.255100
F 23.388517 30.894938 142.504123
F 23.388517 38.618673 142.504122
F 23.388517 23.171205 142.504123
F 5.657476 28.322024 138.367581
F 5.047499 28.322024 160.205091
F 32.405297 28.320359 139.113560
F 31.795321 28.320359 160.951071
F 5.657476 36.045758 138.367580
F 5.047499 36.045758 160.205091
F 32.405297 36.044093 139.113560
F 31.795321 36.044093 160.951070
F 5.657476 43.769496 138.367580
F 5.047499 43.769496 160.205091
F 32.405297 43.767832 139.113560
F 31.795321 43.767832 160.951071
F 14.575030 28.320358 138.615515
F 13.965053 28.320358 160.453027
F 14.575030 36.044093 138.615514
F 13.965053 36.044093 160.453027
F 14.575030 43.767831 138.615515
F 13.965053 43.767831 160.453026
F 23.490168 28.320358 138.864538
F 22.880191 28.320358 160.702049
F 23.490168 36.044093 138.864537
F 22.880191 36.044093 160.702048
F 23.490168 43.767830 138.864537
F 22.880191 43.767830 160.702048
F 5.581305 28.322024 141.094962
F 4.971328 28.322024 162.932472
F 32.329062 28.320359 141.843249
F 31.719085 28.320359 163.680760
F 5.581305 36.045758 141.094962
F 4.971328 36.045758 162.932473
F 32.329062 36.044093 141.843249
F 31.719085 36.044093 163.680760
F 5.581305 43.769496 141.094962
F 4.971328 43.769496 162.932473
F 32.329062 43.767831 141.843249
F 31.719085 43.767831 163.680760
F 14.498795 28.320358 141.345204
F 13.888818 28.320358 163.182716
F 14.498795 36.044093 141.345205
F 13.888818 36.044093 163.182716
F 14.498795 43.767831 141.345204
F 13.888818 43.767831 163.182716
F 23.413931 28.320358 141.594227
F 22.803954 28.320358 163.431738
F 23.413931 36.044093 141.594227
F 22.803954 36.044093 163.431739
F 23.413931 43.767830 141.594227
F 22.803954 43.767830 163.431738
F 5.479633 30.893273 144.734546
F 32.227390 30.894937 145.482833
F 5.479633 38.617008 144.734546
F 32.227390 38.618673 145.482834
F 5.479633 46.340746 144.734546
F 32.227390 46.342410 145.482833
F 14.397122 30.894937 144.984788
F 14.397122 38.618673 144.984789
F 14.397122 23.171205 144.984788
F 14.397122 46.342410 144.984788
F 23.312259 30.894938 145.233812
F 23.312259 38.618674 145.233812
F 23.312259 23.171206 145.233812
F 7.812310 24.458399 141.158501
F 7.202333 24.458400 162.996013
F 7.812310 32.182132 141.158501
F 7.202333 32.182132 162.996013
F 7.812310 39.905869 141.158502
F 7.202333 39.905869 162.996013
F 16.727581 24.458493 141.407460
F 16.117604 24.458493 163.244971
F 16.727581 32.182225 141.407460
F 16.117604 32.182224 163.244971
F 16.727581 39.905963 141.407460
F 16.117604 39.905963 163.244972
F 25.642716 24.458493 141.656483
F 25.032740 24.458493 163.493994
F 25.642717 32.182225 141.656482
F 25.032740 32.182225 163.493994
F 25.642717 39.905962 141.656483
F 25.032740 39.905962 163.493994
F 7.710633 27.033164 144.798085
F 7.710633 34.756897 144.798085
F 7.710633 42.480635 144.798086
F 16.625904 27.033072 145.047045
F 16.625904 34.756805 145.047045
F 16.625904 42.480543 145.047045
F 25.541041 27.033072 145.296066
F 25.541041 34.756804 145.296067
F 25.541041 42.480542 145.296067
F 7.786896 27.033165 142.068262
F 7.786896 34.756898 142.068262
F 7.786896 42.480635 142.068262
F 16.702163 27.033072 142.317356
F 16.702163 34.756804 142.317356
F 16.702163 42.480543 142.317355
F 25.617299 27.033072 142.566378
F 25.617299 34.756804 142.566378
F 25.617299 42.480542 142.566377
F 7.888549 24.458400 138.428678
F 7.278572 24.458400 160.266189
F 7.888549 32.182132 138.428678
F 7.278572 32.182132 160.266189
F 7.888549 39.905869 138.428678
F 7.278572 39.905869 160.266189
F 16.803816 24.458492 138.677771
F 16.193838 24.458492 160.515282
F 16.803816 32.182225 138.677771
F 16.193838 32.182225 160.515282
F 16.803816 39.905962 138.677770
F 16.193838 39.905962 160.515281
F 25.718953 24.458493 138.926793
F 25.108976 24.458493 160.764304
F 25.718953 32.182225 138.926793
F 25.108976 32.182224 160.764304
F 25.718953 39.905962 138.926792
F 25.108976 39.905962 160.764303
F 10.015815 30.894936 142.130591
F 10.015815 38.618672 142.130590
F 27.668172 36.044093 148.997908
F 10.015815 46.342409 142.130590
F 18.930949 30.894938 142.379612
F 18.930949 38.618673 142.379611
F 18.930949 23.171205 142.379612
F 27.846084 30.894937 142.628633
F 27.846084 38.618673 142.628633
F 27.668172 28.320359 148.997907
F 27.846084 46.342410 142.628633
F 10.117463 28.320360 138.491006
F 9.507486 28.320360 160.328516
F 10.117463 36.044095 138.491005
F 9.507486 36.044094 160.328516
F 10.117463 43.767832 138.491005
F 9.507486 43.767832 160.328516
F 19.032598 28.320358 138.740026
F 18.422622 28.320358 160.577537
F 19.032598 36.044093 138.740025
F 18.422622 36.044093 160.577537
F 19.032598 43.767830 138.740026
F 18.422622 43.767830 160.577537
F 27.947734 28.320359 138.989050
F 27.337757 28.320359 160.826560
F 27.947734 36.044093 138.989049
F 27.337757 36.044093 160.826560
F 27.947734 43.767831 138.989049
F 27.337757 43.767831 160.826560
F 10.041229 28.320360 141.220692
F 9.431251 28.320360 163.058203
F 10.041229 36.044095 141.220693
F 9.431251 36.044095 163.058203
F 10.041229 43.767832 141.220692
F 9.431251 43.767832 163.058204
F 18.956363 28.320358 141.469716
F 18.346386 28.320358 163.307227
F 18.956363 36.044093 141.469717
F 18.346386 36.044092 163.307227
F 18.956363 43.767830 141.469716
F 18.346386 43.767830 163.307227
F 27.871498 28.320359 141.718738
F 27.261521 28.320359 163.556248
F 27.871497 36.044093 141.718738
F 27.261521 36.044093 163.556249
F 27.871498 43.767831 141.718738
F 27.261521 43.767831 163.556249
F 9.939556 30.894936 144.860277
F 9.939555 38.618672 144.860278
F 9.939556 46.342409 144.860277
F 18.854690 30.894938 145.109300
F 18.854690 38.618673 145.109301
F 18.854690 23.171206 145.109301
F 27.769826 30.894937 145.358322
F 27.769826 38.618673 145.358322
F 27.769826 23.171205 145.358322
F 27.769826 46.342410 145.358322
F 3.155086 24.463029 148.307995
F 29.896957 24.458493 149.060162
F 3.155086 32.186761 148.307995
F 29.896957 32.182225 149.060162
F 3.155086 39.910499 148.307996
F 29.896957 39.905963 149.060163
F 12.066689 24.458493 148.562119
F 12.066689 32.182225 148.562119
F 12.066689 39.905963 148.562119
F 20.981823 24.458492 148.811142
F 20.981823 32.182224 148.811142
F 20.981823 39.905962 148.811142
F 3.053409 27.028535 151.947580
F 29.795281 27.033071 152.699748
F 3.053409 34.752268 151.947580
F 29.795281 34.756804 152.699748
F 3.053409 42.476006 151.947581
F 29.795281 42.480542 152.699749
F 11.965011 27.033072 152.201704
F 11.965011 34.756804 152.201704
F 11.965011 42.480542 152.201704
F 20.880148 27.033072 152.450727
F 20.880147 34.756805 152.450727
F 20.880148 42.480543 152.450727
F 3.129378 27.028536 149.228284
F 29.871539 27.033072 149.970060
F 3.129378 34.752268 149.228284
F 29.871539 34.756804 149.970060
F 3.129378 42.476006 149.228283
F 29.871539 42.480542 149.970060
F 12.041270 27.033072 149.472016
F 12.041271 34.756805 149.472016
F 12.041271 42.480542 149.472015
F 20.956406 27.033072 149.721037
F 20.956406 34.756804 149.721037
F 20.956406 42.480543 149.721036
F 3.231031 24.463029 145.588698
F 29.973192 24.458493 146.330474
F 3.231031 32.186761 145.588698
F 29.973192 32.182225 146.330474
F 3.231031 39.910499 145.588697
F 29.973192 39.905963 146.330474
F 12.142924 24.458493 145.832430
F 12.142924 32.182225 145.832430
F 12.142924 39.905963 145.832429
F 21.058058 24.458492 146.081452
F 21.058058 32.182224 146.081452
F 21.058058 39.905962 146.081451
F 5.352501 30.893273 149.286336
F 32.100323 30.894937 150.032316
F 5.352501 38.617008 149.286335
F 32.100323 38.618673 150.032315
F 18.651364 23.171206 152.388471
F 5.352501 46.340745 149.286336
F 32.100323 23.171205 150.032316
F 32.100323 46.342410 150.032316
F 14.270056 30.894937 149.534271
F 14.270056 38.618673 149.534270
F 14.270056 23.171205 149.534271
F 14.270056 46.342410 149.534271
F 23.185192 30.894938 149.783293
F 23.185192 38.618673 149.783292
F 23.185192 23.171205 149.783293
F 5.454151 28.322024 145.646750
F 32.201972 28.320359 146.392730
F 5.454151 36.045758 145.646749
F 32.201972 36.044093 146.392729
F 5.454151 43.769496 145.646750
F 32.201972 43.767832 146.392730
F 14.371704 28.320358 145.894685
F 14.371704 36.044093 145.894684
F 14.371704 43.767831 145.894685
F 23.286842 28.320358 146.143707
F 23.286842 36.044093 146.143706
F 23.286842 43.767830 146.143707
F 5.377980 28.322024 148.374131
F 32.125736 28.320359 149.122418
F 5.377980 36.045758 148.374132
F 32.125736 36.044094 149.122419
F 5.377980 43.769496 148.374131
F 32.125736 43.767831 149.122418
F 14.295470 28.320358 148.624374
F 14.295470 36.044093 148.624375
F 14.295470 43.767831 148.624374
F 23.210606 28.320358 148.873396
F 23.210606 36.044093 148.873397
F 23.210606 43.767830 148.873396
F 5.276307 30.893273 152.013716
F 32.024064 30.894937 152.762003
F 5.276307 38.617008 152.013717
F 32.024064 38.618673 152.762004
F 5.276307 46.340746 152.013716
F 32.024064 46.342410 152.762003
F 14.193796 30.894937 152.263960
F 14.193796 38.618673 152.263960
F 18.753037 43.767830 148.748886
F 14.193796 46.342410 152.263960
F 23.108933 30.894938 152.512982
F 23.108933 38.618674 152.512983
F 23.108933 23.171206 152.512982
F 7.608984 24.458400 148.437671
F 7.608984 32.182132 148.437671
F 7.608984 39.905869 148.437671
F 16.524256 24.458493 148.686630
F 16.524256 32.182225 148.686630
F 16.524256 39.905963 148.686630
F 25.439391 24.458493 148.935652
F 25.439391 32.182225 148.935652
F 25.439391 39.905962 148.935653
F 7.507308 27.033164 152.077256
F 7.507308 34.756897 152.077256
F 7.507308 42.480635 152.077256
F 16.422578 27.033072 152.326215
F 16.422578 34.756805 152.326215
F 16.422578 42.480543 152.326216
F 25.337716 27.033072 152.575238
F 25.337716 34.756804 152.575237
F 25.337716 42.480542 152.575238
F 7.583571 27.033165 149.347433
F 7.583571 34.756898 149.347433
F 7.583571 42.480635 149.347432
F 16.498838 27.033072 149.596526
F 16.498838 34.756804 149.596526
F 16.498838 42.480543 149.596526
F 25.413974 27.033072 149.845549
F 25.413974 34.756804 149.845548
F 25.413974 42.480542 149.845548
F 7.685223 24.458400 145.707848
F 7.685223 32.182132 145.707848
F 7.685223 39.905869 145.707847
F 16.600490 24.458492 145.956940
F 16.600490 32.182225 145.956940
F 16.600490 39.905962 145.956940
F 25.515627 24.458493 146.205962
F 25.515627 32.182225 146.205962
F 25.515627 39.905962 146.205963
F 9.812489 30.894936 149.409761
F 9.812489 38.618672 149.409760
F 18.753037 36.044093 148.748886
F 9.812489 46.342409 149.409761
F 18.727623 30.894938 149.658782
F 18.727623 38.618673 149.658781
F 18.727623 23.171205 149.658782
F 27.642758 30.894937 149.907804
F 27.642758 38.618673 149.907804
F 18.753037 28.320358 148.748886
F 27.642758 46.342410 149.907804
F 9.914137 28.320360 145.770175
F 9.914138 36.044094 145.770174
F 9.914137 43.767832 145.770175
F 18.829273 28.320358 146.019196
F 18.829273 36.044093 146.019195
F 18.829273 43.767830 146.019196
F 27.744408 28.320359 146.268219
F 27.744408 36.044093 146.268218
F 27.744408 43.767831 146.268219
F 9.837903 28.320360 148.499862
F 9.837903 36.044095 148.499862
F 9.837903 43.767832 148.499862
F 2.341783 24.463029 177.424677
F 29.083654 24.458493 178.176846
F 2.341784 32.186761 177.424678
F 29.083654 32.182225 178.176846
F 2.341784 39.910499 177.424678
F 29.083654 39.905963 178.176846
F 11.253386 24.458493 177.678801
F 11.253386 32.182225 177.678801
F 11.253386 39.905963 177.678802
F 20.168521 24.458492 177.927824
F 20.168521 32.182225 177.927824
F 20.168521 39.905962 177.927824
F 2.240107 27.028535 181.064262
F 28.981978 27.033071 181.816430
F 2.240107 34.752268 181.064262
F 28.981978 34.756804 181.816430
F 2.240107 42.476006 181.064263
F 28.981978 42.480542 181.816430
F 11.151708 27.033072 181.318386
F 11.151708 34.756804 181.318386
F 11.151708 42.480542 181.318386
F 20.066845 27.033072 181.567409
F 20.066845 34.756805 181.567409
F 20.066845 42.480543 181.567409
F 2.316076 27.028536 178.344966
F 29.058236 27.033072 179.086742
F 2.316076 34.752268 178.344966
F 29.058236 34.756804 179.086742
F 2.316076 42.476006 178.344965
F 29.058236 42.480542 179.086742
F 11.227968 27.033072 178.588698
F 11.227968 34.756804 178.588698
F 11.227968 42.480542 178.588697
F 20.143104 27.033072 178.837720
F 20.143104 34.756804 178.837720
F 20.143104 42.480543 178.837719
F 2.417729 24.463029 174.705380
F 1.807751 24.463029 196.542891
F 29.159890 24.458493 175.447156
F 2.417729 32.186761 174.705380
F 1.807751 32.186761 196.542891
F 29.159890 32.182225 175.447156
F 2.417729 39.910499 174.705380
F 1.807751 39.910498 196.542891
F 29.159890 39.905963 175.447156
F 11.329621 24.458493 174.949112
F 11.329621 32.182225 174.949112
F 11.329621 39.905963 174.949112
F 20.244756 24.458492 175.198134
F 20.244756 32.182224 175.198134
F 20.244756 39.905962 175.198133
F 4.539199 30.893273 178.403018
F 31.287020 30.894937 179.148997
F 4.539199 38.617008 178.403017
F 31.287020 38.618673 179.148997
F 26.346546 46.342410 196.312515
F 4.539199 46.340745 178.403017
F 31.287020 23.171205 179.148997
F 31.287020 46.342410 179.148997
F 13.456754 30.894937 178.650953
F 13.456754 38.618673 178.650953
F 13.456754 23.171205 178.650953
F 13.456754 46.342410 178.650953
F 22.371889 30.894938 178.899975
F 22.371889 38.618673 178.899975
F 22.371889 23.171205 178.899975
F 4.640848 28.322024 174.763433
F 4.030871 28.322024 196.600944
F 31.388669 28.320359 175.509412
F 4.640848 36.045758 174.763432
F 4.030871 36.045758 196.600943
F 31.388670 36.044093 175.509412
F 4.640848 43.769496 174.763432
F 4.030871 43.769496 196.600944
F 31.388670 43.767832 175.509412
F 13.558402 28.320358 175.011367
F 13.558402 36.044093 175.011367
F 13.558402 43.767831 175.011367
F 22.473539 28.320358 175.260390
F 22.473539 36.044093 175.260389
F 22.473539 43.767830 175.260389
F 4.564677 28.322024 177.490814
F 31.312433 28.320359 178.239101
F 4.564677 36.045758 177.490815
F 31.312433 36.044093 178.239102
F 4.564677 43.769496 177.490814
F 31.312433 43.767831 178.239101
F 13.482167 28.320358 177.741056
F 13.482167 36.044093 177.741057
F 13.482167 43.767831 177.741057
F 22.397303 28.320358 177.990079
F 22.397303 36.044093 177.990079
F 22.397303 43.767830 177.990079
F 4.463004 30.893272 181.130398
F 31.210761 30.894937 181.878685
F 4.463004 38.617008 181.130399
F 31.210761 38.618673 181.878686
F 4.463004 46.340746 181.130398
F 31.210761 46.342410 181.878685
F 13.380494 30.894937 181.380642
F 13.380494 38.618673 181.380642
F 26.346546 38.618673 196.312516
F 13.380494 46.342410 181.380641
F 22.295631 30.894938 181.629664
F 22.295631 38.618673 181.629665
F 22.295631 23.171206 181.629665
F 6.795682 24.458400 177.554353
F 6.795682 32.182132 177.554353
F 6.795682 39.905869 177.554354
F 15.710953 24.458493 177.803312
F 15.710953 32.182225 177.803312
F 15.710953 39.905963 177.803313
F 24.626088 24.458493 178.052334
F 24.626088 32.182225 178.052334
F 24.626088 39.905962 178.052335
F 6.694005 27.033165 181.193938
F 33.439541 27.033071 181.940941
F 6.694005 34.756897 181.193938
F 33.439541 34.756804 181.940941
F 6.694005 42.480635 181.193938
F 33.439541 42.480542 181.940941
F 15.609276 27.033072 181.442897
F 15.609276 34.756805 181.442898
F 15.609276 42.480543 181.442898
F 24.524413 27.033072 181.691919
F 24.524413 34.756804 181.691919
F 24.524413 42.480542 181.691920
F 6.770268 27.033165 178.464115
F 6.770268 34.756898 178.464116
F 6.770268 42.480635 178.464115
F 15.685535 27.033072 178.713208
F 15.685535 34.756804 178.713208
F 15.685535 42.480543 178.713208
F 24.600671 27.033072 178.962231
F 24.600671 34.756804 178.962231
F 24.600671 42.480542 178.962230
F 6.871921 24.458400 174.824530
F 6.871921 32.182132 174.824530
F 6.871921 39.905869 174.824530
F 15.787187 24.458492 175.073623
F 15.787187 32.182225 175.073623
F 15.787187 39.905962 175.073622
F 24.702324 24.458493 175.322646
F 24.702324 32.182225 175.322645
F 24.702324 39.905962 175.322645
F 8.999187 30.894936 178.526443
F 8.999187 38.618672 178.526442
F 26.956523 38.618673 174.475004
F 8.999187 46.342409 178.526443
F 17.914321 30.894938 178.775464
F 17.914321 38.618673 178.775463
F 17.914321 23.171205 178.775464
F 26.829456 30.894937 179.024487
F 26.829456 38.618673 179.024486
F 26.346546 30.894937 196.312515
F 26.829456 46.342410 179.024487
F 9.100835 28.320360 174.886858
F 9.100835 36.044095 174.886857
F 9.100835 43.767832 174.886857
F 18.015970 28.320358 175.135878
F 18.015970 36.044093 175.135877
F 18.015970 43.767830 175.135878
F 26.931106 28.320359 175.384902
F 26.931106 36.044093 175.384901
F 26.931106 43.767831 175.384901
F 9.024600 28.320360 177.616545
F 9.024600 36.044095 177.616545
F 9.024600 43.767832 177.616545
F 17.939735 28.320358 177.865568
F 17.939735 36.044092 177.865569
F 17.939735 43.767830 177.865568
F 26.854869 28.320359 178.114590
F 26.854869 36.044093 178.114590
F 26.854869 43.767831 178.114590
F 8.922927 30.894936 181.256129
F 8.922927 38.618672 181.256130
F 8.922927 46.342409 181.256130
F 17.838061 30.894938 181.505153
F 17.838061 38.618674 181.505154
F 17.838061 23.171206 181.505153
F 26.753198 30.894937 181.754175
F 26.753198 38.618673 181.754175
F 26.753198 23.171205 181.754175
F 26.753198 46.342410 181.754175
F 2.138458 24.463029 184.703848
F 28.880328 24.458493 185.456016
F 2.138458 32.186761 184.703848
F 28.880328 32.182225 185.456016
F 2.138458 39.910499 184.703848
F 28.880328 39.905963 185.456016
F 11.050061 24.458493 184.957971
F 11.050061 32.182225 184.957971
F 11.050061 39.905963 184.957971
F 19.965194 24.458492 185.206994
F 19.965194 32.182224 185.206994
F 19.965194 39.905962 185.206994
F 2.646758 27.028535 166.505920
F 2.036782 27.028535 188.343432
F 29.388629 27.033071 167.258089
F 28.778652 27.033071 189.095600
F 2.646758 34.752268 166.505921
F 2.036782 34.752268 188.343432
F 29.388629 34.756804 167.258089
F 28.778652 34.756804 189.095600
F 2.646758 42.476006 166.505921
F 2.036782 42.476006 188.343432
F 29.388629 42.480542 167.258089
F 28.778652 42.480542 189.095600
F 11.558359 27.033072 166.760045
F 10.948383 27.033072 188.597555
F 11.558359 34.756804 166.760045
F 10.948383 34.756804 188.597555
F 11.558359 42.480542 166.760044
F 10.948383 42.480542 188.597556
F 20.473496 27.033072 167.009067
F 19.863519 27.033072 188.846579
F 20.473496 34.756805 167.009067
F 19.863519 34.756805 188.846579
F 20.473496 42.480543 167.009067
F 19.863519 42.480543 188.846579
F 2.112750 27.028536 185.624135
F 29.464887 27.033072 164.528401
F 28.854911 27.033072 186.365912
F 2.112750 34.752268 185.624135
F 29.464887 34.756804 164.528401
F 28.854911 34.756804 186.365912
F 2.112750 42.476006 185.624135
F 29.464887 42.480542 164.528400
F 28.854911 42.480542 186.365912
F 11.634619 27.033072 164.030356
F 11.024642 27.033072 185.867867
F 11.634619 34.756805 164.030356
F 11.024642 34.756804 185.867867
F 11.634619 42.480542 164.030356
F 11.024642 42.480542 185.867867
F 20.549755 27.033072 164.279378
F 19.939778 27.033072 186.116889
F 20.549755 34.756804 164.279378
F 19.939778 34.756804 186.116889
F 20.549755 42.480543 164.279378
F 19.939778 42.480543 186.116889
F 2.214403 24.463029 181.984550
F 28.956564 24.458493 182.726327
F 2.214403 32.186761 181.984550
F 28.956564 32.182225 182.726327
F 2.214403 39.910499 181.984550
F 28.956564 39.905963 182.726326
F 11.126295 24.458493 182.228282
F 11.126295 32.182225 182.228282
F 11.126295 39.905963 182.228281
F 20.041430 24.458492 182.477304
F 20.041430 32.182224 182.477304
F 20.041430 39.905962 182.477303
F 4.335873 30.893273 185.682187
F 31.693671 30.894937 164.590656
F 31.083694 30.894937 186.428167
F 4.335873 38.617008 185.682187
F 31.693672 38.618673 164.590655
F 31.083694 38.618673 186.428166
F 26.956523 46.342410 174.475004
F 4.335873 46.340745 185.682187
F 31.693671 23.171205 164.590656
F 31.083694 23.171205 186.428167
F 31.693671 46.342410 164.590656
F 31.083694 46.342410 186.428167
F 13.863405 30.894937 164.092612
F 13.253428 30.894937 185.930123
F 13.863405 38.618673 164.092612
F 13.253428 38.618673 185.930122
F 13.863405 23.171205 164.092612
F 13.253428 23.171205 185.930123
F 13.863405 46.342410 164.092612
F 13.253428 46.342410 185.930123
F 22.778540 30.894938 164.341634
F 22.168563 30.894938 186.179144
F 22.778540 38.618673 164.341633
F 22.168563 38.618673 186.179144
F 22.778540 23.171205 164.341634
F 22.168563 23.171205 186.179144
F 4.437522 28.322024 182.042603
F 31.185344 28.320359 182.788582
F 4.437522 36.045758 182.042603
F 31.185344 36.044093 182.788582
F 4.437522 43.769496 182.042603
F 31.185344 43.767832 182.788582
F 13.355076 28.320358 182.290538
F 13.355076 36.044093 182.290537
F 13.355076 43.767831 182.290538
F 22.270214 28.320358 182.539559
F 22.270214 36.044093 182.539559
F 22.270214 43.767830 182.539559
F 4.361351 28.322024 184.769984
F 31.109108 28.320359 185.518271
F 4.361351 36.045758 184.769985
F 31.109108 36.044093 185.518272
F 4.361351 43.769496 184.769984
F 31.109108 43.767831 185.518271
F 13.278841 28.320358 185.020227
F 13.278841 36.044093 185.020227
F 13.278841 43.767831 185.020227
F 22.193977 28.320358 185.269249
F 22.193977 36.044093 185.269250
F 22.193978 43.767830 185.269250
F 4.869656 30.893273 166.572057
F 4.259679 30.893273 188.409568
F 31.617413 30.894937 167.320344
F 31.007436 30.894937 189.157855
F 4.869656 38.617008 166.572057
F 4.259679 38.617008 188.409569
F 31.617413 38.618673 167.320344
F 31.007436 38.618673 189.157856
F 4.869656 46.340746 166.572057
F 4.259679 46.340746 188.409568
F 31.617413 46.342410 167.320344
F 31.007436 46.342410 189.157855
F 13.787145 30.894937 166.822300
F 13.177168 30.894937 188.659811
F 13.787145 38.618673 166.822301
F 13.177168 38.618673 188.659811
F 26.956523 30.894937 174.475004
F 13.177168 23.171205 188.659811
F 13.787145 46.342410 166.822300
F 13.177168 46.342410 188.659811
F 22.702282 30.894938 167.071323
F 22.092305 30.894938 188.908834
F 22.702282 38.618673 167.071323
F 22.092305 38.618674 188.908834
F 22.702282 23.171206 167.071323
F 22.092305 23.171206 188.908834
F 6.592356 24.458400 184.833523
F 33.337893 24.458493 185.580526
F 6.592356 32.182132 184.833523
F 33.337893 32.182225 185.580526
F 6.592356 39.905869 184.833524
F 33.337893 39.905963 185.580527
F 15.507627 24.458493 185.082482
F 15.507627 32.182224 185.082482
F 15.507627 39.905963 185.082483
F 24.422763 24.458493 185.331505
F 24.422763 32.182225 185.331505
F 24.422763 39.905962 185.331505
F 7.100656 27.033165 166.635596
F 6.490679 27.033165 188.473108
F 33.236216 27.033071 189.220111
F 7.100656 34.756897 166.635596
F 6.490679 34.756897 188.473108
F 33.236216 34.756804 189.220111
F 7.100656 42.480635 166.635597
F 6.490679 42.480635 188.473108
F 33.236216 42.480542 189.220111
F 16.015927 27.033072 166.884556
F 15.405950 27.033072 188.722067
F 16.015927 34.756805 166.884556
F 15.405950 34.756805 188.722067
F 16.015927 42.480543 166.884557
F 15.405950 42.480543 188.722067
F 24.931065 27.033072 167.133578
F 24.321088 27.033072 188.971089
F 24.931065 34.756804 167.133578
F 24.321088 34.756804 188.971089
F 24.931065 42.480542 167.133579
F 24.321088 42.480542 188.971089
F 7.176920 27.033165 163.905774
F 6.566942 27.033165 185.743285
F 33.312474 27.033072 186.490423
F 7.176920 34.756898 163.905774
F 6.566942 34.756898 185.743285
F 33.312474 34.756804 186.490423
F 7.176919 42.480635 163.905774
F 6.566942 42.480635 185.743285
F 33.312474 42.480542 186.490423
F 16.092186 27.033072 164.154867
F 15.482210 27.033072 185.992378
F 16.092186 34.756804 164.154867
F 15.482209 34.756804 185.992378
F 16.092186 42.480543 164.154867
F 15.482209 42.480543 185.992378
F 25.007322 27.033072 164.403890
F 24.397345 27.033072 186.241400
F 25.007322 34.756804 164.403889
F 24.397345 34.756804 186.241400
F 25.007322 42.480542 164.403889
F 24.397345 42.480542 186.241400
F 6.668595 24.458400 182.103700
F 33.414127 24.458493 182.850838
F 6.668595 32.182132 182.103700
F 33.414128 32.182225 182.850838
F 6.668595 39.905869 182.103699
F 33.414128 39.905963 182.850837
F 15.583862 24.458492 182.352793
F 15.583862 32.182225 182.352793
F 15.583862 39.905962 182.352793
F 24.498999 24.458493 182.601816
F 24.498999 32.182225 182.601816
F 24.498999 39.905962 182.601815
F 9.405838 30.894936 163.968102
F 8.795861 30.894936 185.805612
F 9.405838 38.618672 163.968101
F 8.795861 38.618672 185.805612
F 17.431410 23.171206 196.063493
F 18.041387 23.171206 174.225982
F 9.405838 46.342409 163.968102
F 8.795861 46.342409 185.805612
F 18.320972 30.894938 164.217122
F 17.710995 30.894938 186.054634
F 18.320972 38.618673 164.217122
F 17.710995 38.618673 186.054633
F 18.320972 23.171205 164.217122
F 17.710995 23.171205 186.054633
F 27.236107 30.894937 164.466145
F 26.626130 30.894937 186.303656
F 27.236107 38.618673 164.466145
F 26.626130 38.618673 186.303656
F 17.431410 38.618673 196.063494
F 18.041387 38.618674 174.225983
F 27.236107 46.342410 164.466145
F 26.626130 46.342410 186.303656
F 8.897509 28.320360 182.166027
F 8.897509 36.044094 182.166027
F 8.897509 43.767832 182.166027
F 17.812645 28.320358 182.415048
F 17.812645 36.044093 182.415047
F 17.812645 43.767830 182.415048
F 26.727780 28.320359 182.664071
F 26.727780 36.044093 182.664071
F 26.727780 43.767831 182.664071
F 8.821275 28.320360 184.895715
F 8.821275 36.044095 184.895716
F 8.821275 43.767832 184.895715
F 17.736409 28.320358 185.144738
F 17.736409 36.044092 185.144739
F 17.736409 43.767830 185.144738
F 26.651544 28.320359 185.393760
F 26.651544 36.044093 185.393760
F 26.651544 43.767831 185.393760
F 9.329578 30.894936 166.697788
F 8.719602 30.894936 188.535299
F 9.329578 38.618672 166.697788
F 8.719602 38.618672 188.535300
F 9.329578 46.342409 166.697788
F 8.719602 46.342409 188.535299
F 18.244713 30.894938 166.946811
F 17.634736 30.894938 188.784323
F 18.244712 38.618674 166.946812
F 17.634736 38.618673 188.784323
F 18.244713 23.171206 166.946811
F 17.634736 23.171206 188.784322
F 27.159849 30.894937 167.195833
F 26.549872 30.894937 189.033345
F 27.159849 38.618673 167.195833
F 26.549872 38.618673 189.033345
F 27.159849 23.171205 167.195833
F 26.549872 23.171205 189.033345
F 27.159849 46.342410 167.195833
F 26.549872 46.342410 189.033345
F 2.545109 24.463029 170.145506
F 1.935132 24.463029 191.983017
F 29.286979 24.458493 170.897674
F 28.677003 24.458493 192.735185
F 2.545109 32.186761 170.145506
F 1.935132 32.186761 191.983017
F 29.286979 32.182225 170.897674
F 28.677003 32.182225 192.735185
F 2.545109 39.910499 170.145507
F 1.935132 39.910499 191.983018
F 29.286979 39.905963 170.897675
F 28.677003 39.905963 192.735186
F 11.456712 24.458493 170.399630
F 10.846735 24.458493 192.237141
F 11.456712 32.182225 170.399630
F 10.846735 32.182225 192.237141
F 11.456712 39.905963 170.399630
F 10.846735 39.905963 192.237141
F 20.371846 24.458492 170.648652
F 19.761869 24.458492 192.486163
F 20.371846 32.182224 170.648652
F 19.761869 32.182224 192.486163
F 20.371846 39.905962 170.648653
F 19.761869 39.905962 192.486164
F 2.443433 27.028535 173.785091
F 1.833455 27.028535 195.622602
F 29.185303 27.033071 174.537259
F 28.575327 27.033071 196.374770
F 2.443433 34.752268 173.785092
F 1.833455 34.752268 195.622602
F 29.185303 34.756804 174.537260
F 28.575327 34.756804 196.374771
F 2.443433 42.476006 173.785092
F 1.833455 42.476006 195.622603
F 29.185303 42.480542 174.537260
F 28.575327 42.480542 196.374771
F 11.355034 27.033072 174.039215
F 10.745057 27.033072 195.876726
F 11.355034 34.756804 174.039215
F 10.745057 34.756804 195.876726
F 11.355034 42.480542 174.039216
F 10.745057 42.480542 195.876726
F 20.270171 27.033072 174.288238
F 19.660194 27.033072 196.125749
F 20.270171 34.756805 174.288238
F 19.660194 34.756805 196.125750
F 20.270171 42.480543 174.288238
F 19.660194 42.480543 196.125750
F 2.519401 27.028536 171.065795
F 1.909424 27.028536 192.903306
F 29.261562 27.033072 171.807571
F 28.651585 27.033072 193.645082
F 2.519401 34.752268 171.065795
F 1.909424 34.752268 192.903306
F 29.261562 34.756804 171.807571
F 28.651585 34.756804 193.645082
F 2.519401 42.476006 171.065795
F 1.909424 42.476006 192.903305
F 29.261562 42.480542 171.807571
F 28.651585 42.480542 193.645082
F 11.431293 27.033072 171.309526
F 10.821317 27.033072 193.147038
F 11.431293 34.756804 171.309526
F 10.821317 34.756804 193.147037
F 11.431293 42.480542 171.309527
F 10.821317 42.480542 193.147037
F 20.346429 27.033072 171.558548
F 19.736452 27.033072 193.396060
F 20.346429 34.756804 171.558548
F 19.736452 34.756804 193.396059
F 20.346429 42.480543 171.558549
F 19.736452 42.480543 193.396059
F 2.621054 24.463029 167.426209
F 2.011077 24.463029 189.263720
F 29.363215 24.458493 168.167985
F 28.753239 24.458493 190.005497
F 2.621054 32.186761 167.426209
F 2.011077 32.186761 189.263720
F 29.363215 32.182225 168.167985
F 28.753238 32.182225 190.005497
F 2.621054 39.910499 167.426209
F 2.011078 39.910499 189.263720
F 29.363215 39.905963 168.167985
F 28.753239 39.905963 190.005496
F 11.532946 24.458493 167.669940
F 10.922970 24.458493 189.507452
F 11.532946 32.182225 167.669940
F 10.922970 32.182225 189.507452
F 11.532946 39.905963 167.669941
F 10.922970 39.905963 189.507452
F 20.448082 24.458492 167.918963
F 19.838104 24.458492 189.756473
F 20.448082 32.182224 167.918962
F 19.838104 32.182224 189.756474
F 20.448081 39.905962 167.918962
F 19.838104 39.905962 189.756473
F 4.742524 30.893273 171.123846
F 4.132548 30.893273 192.961358
F 31.490346 30.894937 171.869826
F 30.880369 30.894937 193.707338
F 4.742524 38.617008 171.123846
F 4.132548 38.617008 192.961358
F 31.490346 38.618673 171.869826
F 30.880369 38.618673 193.707337
F 26.346546 23.171205 196.312515
F 26.956523 23.171205 174.475004
F 4.742524 46.340746 171.123846
F 4.132548 46.340746 192.961358
F 31.490346 23.171205 171.869826
F 30.880369 23.171205 193.707338
F 31.490346 46.342410 171.869826
F 30.880369 46.342410 193.707338
F 13.660079 30.894937 171.371782
F 13.050102 30.894937 193.209294
F 13.660079 38.618673 171.371782
F 13.050102 38.618673 193.209293
F 13.660079 23.171205 171.371782
F 13.050102 23.171205 193.209294
F 13.660079 46.342410 171.371782
F 13.050102 46.342410 193.209294
F 22.575215 30.894938 171.620805
F 21.965238 30.894938 193.458315
F 22.575215 38.618673 171.620803
F 21.965238 38.618673 193.458315
F 22.575215 23.171206 171.620804
F 21.965238 23.171205 193.458315
F 4.844174 28.322024 167.484261
F 4.234197 28.322024 189.321773
F 31.591995 28.320359 168.230241
F 30.982018 28.320359 190.067752
F 4.844174 36.045758 167.484261
F 4.234197 36.045758 189.321772
F 31.591995 36.044093 168.230241
F 30.982018 36.044093 190.067752
F 4.844174 43.769496 167.484261
F 4.234197 43.769496 189.321773
F 31.591995 43.767832 168.230240
F 30.982018 43.767832 190.067752
F 13.761728 28.320358 167.732196
F 13.151750 28.320358 189.569708
F 13.761728 36.044093 167.732196
F 13.151750 36.044093 189.569707
F 13.761727 43.767831 167.732196
F 13.151750 43.767831 189.569707
F 22.676865 28.320358 167.981219
F 22.066888 28.320358 189.818729
F 22.676865 36.044093 167.981218
F 22.066888 36.044093 189.818729
F 22.676865 43.767830 167.981218
F 22.066888 43.767830 189.818729
F 4.768003 28.322024 170.211643
F 4.158026 28.322024 192.049154
F 31.515760 28.320359 170.959930
F 30.905782 28.320359 192.797441
F 4.768003 36.045758 170.211643
F 4.158026 36.045758 192.049154
F 31.515760 36.044093 170.959930
F 30.905782 36.044093 192.797441
F 4.768003 43.769496 170.211643
F 4.158026 43.769496 192.049154
F 31.515760 43.767831 170.959930
F 30.905782 43.767831 192.797441
F 13.685493 28.320358 170.461885
F 13.075516 28.320358 192.299396
F 13.685493 36.044093 170.461886
F 13.075516 36.044093 192.299397
F 13.685493 43.767831 170.461885
F 13.075516 43.767831 192.299397
F 22.600629 28.320358 170.710909
F 21.990652 28.320358 192.548419
F 22.600629 36.044092 170.710908
F 21.990652 36.044093 192.548420
F 22.600629 43.767830 170.710908
F 21.990652 43.767830 192.548419
F 4.666330 30.893272 173.851227
F 4.056353 30.893273 195.688739
F 31.414087 30.894937 174.599514
F 30.804110 30.894937 196.437026
F 4.666330 38.617008 173.851228
F 4.056353 38.617008 195.688739
F 31.414087 38.618673 174.599515
F 30.804110 38.618673 196.437026
F 4.666330 46.340746 173.851228
F 4.056353 46.340746 195.688739
F 31.414087 46.342410 174.599515
F 30.804110 46.342410 196.437026
F 13.583820 30.894937 174.101470
F 12.973843 30.894937 195.938982
F 13.583820 38.618673 174.101471
F 12.973842 38.618673 195.938983
F 17.431410 30.894938 196.063493
F 12.973842 23.171205 195.938982
F 13.583820 46.342410 174.101470
F 12.973843 46.342410 195.938982
F 22.498956 30.894938 174.350494
F 21.888979 30.894938 196.188004
F 22.498956 38.618673 174.350494
F 21.888979 38.618674 196.188005
F 22.498956 23.171206 174.350494
F 21.888980 23.171206 196.188004
F 6.999008 24.458400 170.275182
F 6.389031 24.458400 192.112693
F 33.134567 24.458493 192.859696
F 6.999008 32.182132 170.275182
F 6.389031 32.182132 192.112693
F 33.134567 32.182225 192.859696
F 6.999008 39.905869 170.275183
F 6.389031 39.905869 192.112693
F 33.134567 39.905963 192.859697
F 15.914278 24.458493 170.524141
F 15.304302 24.458493 192.361653
F 15.914278 32.182225 170.524141
F 15.304302 32.182224 192.361653
F 15.914278 39.905963 170.524142
F 15.304302 39.905963 192.361653
F 24.829414 24.458493 170.773163
F 24.219437 24.458493 192.610675
F 24.829414 32.182225 170.773163
F 24.219437 32.182225 192.610675
F 24.829414 39.905962 170.773164
F 24.219437 39.905962 192.610675
F 6.897331 27.033165 173.914767
F 6.287354 27.033164 195.752279
F 33.032889 27.033071 196.499281
F 6.897331 34.756897 173.914767
F 6.287354 34.756897 195.752279
F 33.032889 34.756804 196.499281
F 6.897331 42.480635 173.914767
F 6.287354 42.480635 195.752279
F 33.032889 42.480542 196.499282
F 15.812601 27.033072 174.163727
F 15.202625 27.033072 196.001238
F 15.812601 34.756805 174.163727
F 15.202625 34.756805 196.001238
F 15.812601 42.480543 174.163727
F 15.202625 42.480543 196.001238
F 24.727739 27.033072 174.412748
F 24.117762 27.033072 196.250260
F 24.727739 34.756804 174.412748
F 24.117762 34.756804 196.250260
F 24.727739 42.480542 174.412749
F 24.117762 42.480542 196.250260
F 6.973594 27.033165 171.184944
F 6.363617 27.033165 193.022456
F 33.109149 27.033072 193.769594
F 6.973594 34.756898 171.184944
F 6.363617 34.756898 193.022456
F 33.109149 34.756804 193.769594
F 6.973594 42.480635 171.184944
F 6.363617 42.480635 193.022455
F 33.109149 42.480542 193.769593
F 15.888861 27.033072 171.434038
F 15.278884 27.033072 193.271549
F 15.888861 34.756804 171.434037
F 15.278884 34.756804 193.271548
F 15.888861 42.480543 171.434037
F 15.278884 42.480543 193.271548
F 24.803997 27.033072 171.683060
F 24.194020 27.033072 193.520571
F 24.803997 34.756804 171.683060
F 24.194020 34.756804 193.520570
F 24.803997 42.480542 171.683059
F 24.194020 42.480542 193.520570
F 7.075246 24.458400 167.545358
F 6.465269 24.458400 189.382870
F 33.210802 24.458493 190.130008
F 7.075246 32.182132 167.545358
F 6.465269 32.182132 189.382870
F 33.210802 32.182225 190.130008
F 7.075246 39.905869 167.545359
F 6.465269 39.905869 189.382869
F 33.210802 39.905963 190.130007
F 15.990513 24.458492 167.794452
F 15.380536 24.458492 189.631963
F 15.990513 32.182225 167.794452
F 15.380536 32.182225 189.631963
F 15.990513 39.905962 167.794451
F 15.380536 39.905962 189.631962
F 24.905650 24.458493 168.043474
F 24.295673 24.458493 189.880985
F 24.905650 32.182224 168.043474
F 24.295673 32.182225 189.880985
F 24.905650 39.905962 168.043473
F 24.295673 39.905962 189.880985
F 9.202512 30.894936 171.247272
F 8.592535 30.894936 193.084783
F 9.202512 38.618672 171.247271
F 8.592536 38.618672 193.084783
F 18.041387 30.894938 174.225982
F 8.516276 46.342409 195.814470
F 9.202512 46.342409 171.247272
F 8.592535 46.342409 193.084783
F 18.117646 30.894938 171.496293
F 17.507670 30.894938 193.333804
F 18.117646 38.618673 171.496293
F 17.507669 38.618673 193.333803
F 18.117646 23.171205 171.496293
F 17.507669 23.171205 193.333804
F 27.032781 30.894937 171.745316
F 26.422804 30.894937 193.582827
F 27.032781 38.618673 171.745315
F 26.422804 38.618673 193.582827
F 9.126253 46.342409 173.976959
F 8.516276 38.618672 195.814470
F 27.032781 46.342410 171.745316
F 26.422804 46.342410 193.582827
F 9.304160 28.320360 167.607687
F 8.694184 28.320360 189.445197
F 9.304160 36.044095 167.607686
F 8.694184 36.044094 189.445197
F 9.304161 43.767832 167.607686
F 8.694184 43.767832 189.445197
F 18.219296 28.320358 167.856707
F 17.609319 28.320358 189.694219
F 18.219296 36.044093 167.856706
F 17.609319 36.044093 189.694218
F 18.219296 43.767830 167.856706
F 17.609319 43.767830 189.694218
F 27.134432 28.320359 168.105730
F 26.524454 28.320359 189.943241
F 27.134432 36.044093 168.105730
F 26.524455 36.044093 189.943241
F 27.134432 43.767831 168.105730
F 26.524454 43.767831 189.943241
F 9.227926 28.320360 170.337374
F 8.617949 28.320360 192.174884
F 9.227926 36.044095 170.337374
F 8.617949 36.044095 192.174885
F 9.227926 43.767832 170.337374
F 8.617949 43.767832 192.174885
F 18.143060 28.320358 170.586397
F 17.533083 28.320358 192.423908
F 18.143060 36.044092 170.586397
F 17.533083 36.044093 192.423908
F 18.143060 43.767830 170.586397
F 17.533083 43.767830 192.423908
F 27.058195 28.320359 170.835419
F 26.448218 28.320359 192.672929
F 27.058195 36.044093 170.835419
F 26.448218 36.044093 192.672930
F 27.058195 43.767831 170.835419
F 26.448218 43.767831 192.672929
F 9.126253 30.894936 173.976959
F 8.516276 30.894936 195.814470
F 9.126253 38.618672 173.976959
F 1.731806 24.463029 199.262188
F 1.121830 24.463029 221.099700
F 28.473677 24.458493 200.014356
F 27.863700 24.458493 221.851868
F 1.731806 32.186761 199.262188
F 1.121830 32.186761 221.099700
F 28.473677 32.182225 200.014356
F 27.863700 32.182225 221.851868
F 1.731806 39.910499 199.262189
F 1.121830 39.910499 221.099700
F 28.473677 39.905963 200.014357
F 27.863700 39.905963 221.851868
F 10.643409 24.458493 199.516312
F 10.033432 24.458493 221.353823
F 10.643409 32.182225 199.516312
F 10.033432 32.182225 221.353823
F 10.643409 39.905963 199.516312
F 10.033432 39.905963 221.353824
F 19.558543 24.458492 199.765334
F 18.948567 24.458492 221.602846
F 19.558543 32.182224 199.765334
F 18.948567 32.182224 221.602846
F 19.558543 39.905962 199.765335
F 18.948567 39.905962 221.602847
F 1.630130 27.028535 202.901773
F 1.020153 27.028535 224.739284
F 28.372001 27.033071 203.653941
F 27.762024 27.033071 225.491452
F 1.630130 34.752268 202.901773
F 1.020153 34.752268 224.739284
F 28.372001 34.756804 203.653941
F 27.762024 34.756804 225.491452
F 1.630130 42.476006 202.901773
F 1.020153 42.476006 224.739285
F 28.372001 42.480542 203.653941
F 27.762024 42.480542 225.491453
F 10.541732 27.033072 203.155897
F 9.931754 27.033072 224.993408
F 10.541732 34.756804 203.155897
F 9.931754 34.756804 224.993408
F 10.541732 42.480542 203.155897
F 9.931755 42.480542 224.993408
F 19.456868 27.033072 203.404920
F 18.846891 27.033072 225.242432
F 19.456868 34.756805 203.404920
F 18.846891 34.756805 225.242432
F 19.456868 42.480543 203.404921
F 18.846891 42.480543 225.242431
F 1.706098 27.028536 200.182476
F 1.096122 27.028536 222.019988
F 28.448259 27.033072 200.924253
F 27.838282 27.033072 222.761764
F 1.706098 34.752268 200.182476
F 1.096122 34.752268 222.019988
F 28.448259 34.756804 200.924253
F 27.838282 34.756804 222.761764
F 1.706098 42.476006 200.182476
F 1.096122 42.476006 222.019987
F 28.448259 42.480542 200.924253
F 27.838282 42.480542 222.761764
F 10.617991 27.033072 200.426208
F 10.008014 27.033072 222.263720
F 10.617991 34.756804 200.426208
F 10.008014 34.756804 222.263720
F 10.617991 42.480542 200.426208
F 10.008014 42.480542 222.263720
F 19.533126 27.033072 200.675230
F 18.923150 27.033072 222.512742
F 19.533126 34.756804 200.675230
F 18.923150 34.756805 222.512742
F 19.533126 42.480543 200.675231
F 18.923150 42.480543 222.512741
F 1.197775 24.463029 218.380403
F 28.549913 24.458493 197.284668
F 27.939936 24.458493 219.122179
F 1.197775 32.186761 218.380403
F 28.549913 32.182225 197.284668
F 27.939936 32.182225 219.122178
F 1.197775 39.910499 218.380402
F 28.549913 39.905963 197.284667
F 27.939936 39.905963 219.122178
F 10.719644 24.458493 196.786623
F 10.109667 24.458493 218.624134
F 10.719644 32.182225 196.786623
F 10.109667 32.182225 218.624134
F 10.719644 39.905963 196.786623
F 10.109667 39.905963 218.624134
F 19.634779 24.458492 197.035644
F 19.024802 24.458492 218.873156
F 19.634779 32.182224 197.035645
F 19.024802 32.182224 218.873156
F 19.634779 39.905962 197.035644
F 19.024802 39.905962 218.873155
F 3.929222 30.893273 200.240529
F 3.319245 30.893273 222.078041
F 30.677043 30.894937 200.986508
F 30.067067 30.894937 222.824020
F 3.929222 38.617008 200.240528
F 3.319245 38.617008 222.078040
F 30.677043 38.618673 200.986508
F 30.067066 38.618673 222.824020
F 25.736570 46.342410 218.150026
F 25.736570 23.171205 218.150026
F 3.929222 46.340746 200.240529
F 3.319245 46.340745 222.078041
F 30.677043 23.171205 200.986508
F 30.067067 23.171205 222.824020
F 30.677043 46.342410 200.986508
F 30.067067 46.342410 222.824020
F 12.846776 30.894937 200.488464
F 12.236800 30.894937 222.325976
F 12.846776 38.618673 200.488464
F 12.236800 38.618673 222.325975
F 16.821433 38.618674 217.901004
F 12.236800 23.171205 222.325976
F 12.846776 46.342410 200.488464
F 12.236800 46.342410 222.325976
F 21.761912 30.894938 200.737486
F 21.151935 30.894938 222.574997
F 21.761912 38.618673 200.737486
F 21.151935 38.618673 222.574997
F 21.761912 23.171205 200.737486
F 21.151935 23.171205 222.574997
F 3.420894 28.322024 218.438454
F 30.778692 28.320359 197.346924
F 30.168716 28.320359 219.184434
F 3.420894 36.045758 218.438454
F 30.778692 36.044093 197.346923
F 30.168716 36.044093 219.184434
F 3.420894 43.769496 218.438454
F 30.778692 43.767832 197.346924
F 30.168716 43.767832 219.184434
F 12.948425 28.320358 196.848879
F 12.338448 28.320358 218.686390
F 12.948425 36.044093 196.848878
F 12.338448 36.044093 218.686389
F 12.948425 43.767831 196.848878
F 12.338448 43.767831 218.686390
F 21.863563 28.320358 197.097900
F 21.253586 28.320358 218.935411
F 21.863563 36.044093 197.097900
F 21.253586 36.044093 218.935410
F 21.863563 43.767830 197.097900
F 21.253586 43.767830 218.935411
F 3.954700 28.322024 199.328325
F 3.344723 28.322024 221.165835
F 30.702457 28.320359 200.076612
F 30.092480 28.320359 221.914122
F 3.954700 36.045758 199.328325
F 3.344723 36.045758 221.165836
F 30.702457 36.044094 200.076612
F 30.092480 36.044094 221.914123
F 3.954700 43.769496 199.328325
F 3.344723 43.769496 221.165836
F 30.702457 43.767831 200.076612
F 30.092480 43.767831 221.914123
F 12.872190 28.320358 199.578567
F 12.262213 28.320358 221.416079
F 12.872190 36.044093 199.578568
F 12.262213 36.044093 221.416080
F 12.872190 43.767831 199.578568
F 12.262213 43.767831 221.416079
F 21.787326 28.320358 199.827590
F 21.177349 28.320358 221.665101
F 21.787326 36.044093 199.827591
F 21.177349 36.044093 221.665101
F 21.787326 43.767830 199.827590
F 21.177349 43.767830 221.665102
F 3.853028 30.893273 202.967910
F 3.243051 30.893273 224.805421
F 30.600785 30.894937 203.716197
F 29.990808 30.894937 225.553708
F 3.853028 38.617008 202.967910
F 3.243051 38.617008 224.805422
F 30.600785 38.618673 203.716197
F 29.990807 38.618673 225.553708
F 3.853028 46.340746 202.967910
F 3.243051 46.340746 224.805421
F 30.600785 46.342410 203.716197
F 29.990808 46.342410 225.553708
F 12.770517 30.894937 203.218153
F 12.160540 30.894937 225.055664
F 12.770517 38.618673 203.218153
F 12.160540 38.618673 225.055665
F 16.821433 30.894938 217.901004
F 7.906299 46.342409 217.651980
F 12.770517 46.342410 203.218153
F 12.160540 46.342410 225.055664
F 21.685653 30.894938 203.467175
F 21.075677 30.894938 225.304686
F 21.685653 38.618674 203.467176
F 21.075677 38.618673 225.304687
F 21.685653 23.171206 203.467175
F 21.075677 23.171206 225.304686
F 6.185705 24.458400 199.391864
F 5.575728 24.458400 221.229376
F 32.931241 24.458493 200.138867
F 32.321264 24.458493 221.976379
F 6.185705 32.182132 199.391864
F 5.575728 32.182132 221.229376
F 32.931241 32.182225 200.138867
F 32.321264 32.182225 221.976379
F 6.185705 39.905869 199.391865
F 5.575728 39.905869 221.229377
F 32.931241 39.905963 200.138868
F 32.321264 39.905963 221.976380
F 15.100975 24.458493 199.640824
F 14.490999 24.458493 221.478334
F 15.100975 32.182225 199.640824
F 14.490999 32.182225 221.478335
F 15.100975 39.905963 199.640824
F 14.490999 39.905963 221.478335
F 24.016112 24.458493 199.889846
F 23.406134 24.458493 221.727357
F 24.016112 32.182225 199.889846
F 23.406134 32.182225 221.727357
F 24.016112 39.905962 199.889846
F 23.406134 39.905962 221.727357
F 6.084028 27.033164 203.031449
F 5.474051 27.033165 224.868960
F 32.829564 27.033071 203.778453
F 32.219587 27.033071 225.615963
F 6.084028 34.756897 203.031450
F 5.474051 34.756897 224.868960
F 32.829564 34.756804 203.778453
F 32.219587 34.756804 225.615964
F 6.084028 42.480635 203.031450
F 5.474051 42.480635 224.868961
F 32.829564 42.480542 203.778453
F 32.219587 42.480542 225.615964
F 14.999299 27.033072 203.280409
F 14.389322 27.033072 225.117919
F 14.999299 34.756805 203.280409
F 14.389322 34.756805 225.117919
F 14.999298 42.480543 203.280409
F 14.389322 42.480543 225.117920
F 23.914436 27.033072 203.529430
F 23.304459 27.033072 225.366941
F 23.914437 34.756804 203.529431
F 23.304459 34.756804 225.366942
F 23.914436 42.480542 203.529431
F 23.304459 42.480542 225.366942
F 6.160291 27.033165 200.301627
F 5.550315 27.033165 222.139138
F 32.905823 27.033072 201.048764
F 32.295846 27.033072 222.886276
F 6.160291 34.756898 200.301626
F 5.550315 34.756898 222.139138
F 32.905823 34.756804 201.048764
F 32.295846 34.756804 222.886276
F 6.160291 42.480635 200.301626
F 5.550315 42.480635 222.139137
F 32.905823 42.480542 201.048764
F 32.295846 42.480542 222.886275
F 15.075558 27.033072 200.550720
F 14.465581 27.033072 222.388231
F 15.075558 34.756804 200.550720
F 14.465581 34.756804 222.388230
F 15.075558 42.480543 200.550719
F 14.465581 42.480543 222.388230
F 23.990694 27.033072 200.799742
F 23.380717 27.033072 222.637253
F 23.990694 34.756804 200.799742
F 23.380717 34.756804 222.637253
F 23.990694 42.480542 200.799741
F 23.380717 42.480542 222.637253
F 6.261944 24.458400 196.662041
F 5.651967 24.458400 218.499552
F 33.007476 24.458493 197.409179
F 32.397499 24.458493 219.246690
F 6.261944 32.182132 196.662041
F 5.651967 32.182132 218.499552
F 33.007476 32.182225 197.409179
F 32.397499 32.182225 219.246690
F 6.261944 39.905869 196.662040
F 5.651967 39.905869 218.499551
F 33.007476 39.905963 197.409178
F 32.397499 39.905963 219.246689
F 15.177211 24.458492 196.911134
F 14.567233 24.458492 218.748644
F 15.177211 32.182225 196.911134
F 14.567234 32.182225 218.748645
F 15.177211 39.905962 196.911133
F 14.567234 39.905962 218.748645
F 24.092347 24.458493 197.160156
F 23.482371 24.458493 218.997668
F 24.092347 32.182225 197.160156
F 23.482371 32.182225 218.997668
F 24.092347 39.905962 197.160156
F 23.482371 39.905962 218.997667
F 8.389209 30.894936 200.363954
F 7.779233 30.894936 222.201465
F 8.389209 38.618672 200.363953
F 7.779233 38.618672 222.201465
F 7.906299 38.618672 217.651981
F 7.906299 30.894936 217.651980
F 8.389209 46.342409 200.363954
F 7.779233 46.342409 222.201465
F 17.304344 30.894938 200.612975
F 16.694367 30.894938 222.450486
F 17.304344 38.618673 200.612974
F 16.694367 38.618673 222.450486
F 17.304344 23.171205 200.612975
F 16.694367 23.171205 222.450486
F 26.219479 30.894937 200.861998
F 25.609502 30.894937 222.699509
F 26.219479 38.618673 200.861997
F 25.609502 38.618673 222.699508
F 25.838241 43.767831 214.510441
F 25.609502 23.171205 222.699509
F 26.219479 46.342410 200.861998
F 25.609502 46.342410 222.699509
F 8.490858 28.320360 196.724368
F 7.880881 28.320360 218.561879
F 8.490858 36.044094 196.724368
F 7.880881 36.044095 218.561879
F 8.490858 43.767832 196.724368
F 7.880881 43.767832 218.561879
F 17.405993 28.320358 196.973390
F 16.796016 28.320358 218.810900
F 17.405993 36.044093 196.973389
F 16.796016 36.044093 218.810900
F 17.405993 43.767830 196.973389
F 16.796016 43.767830 218.810900
F 26.321129 28.320359 197.222412
F 25.711152 28.320359 219.059923
F 26.321129 36.044093 197.222412
F 25.711152 36.044093 219.059922
F 26.321129 43.767831 197.222412
F 25.711152 43.767831 219.059923
F 8.414623 28.320360 199.454055
F 7.804647 28.320360 221.291566
F 8.414623 36.044095 199.454056
F 7.804647 36.044095 221.291567
F 8.414623 43.767832 199.454056
F 7.804647 43.767832 221.291567
F 17.329758 28.320358 199.703079
F 16.719781 28.320358 221.540590
F 17.329758 36.044092 199.703080
F 16.719781 36.044092 221.540590
F 17.329758 43.767830 199.703079
F 16.719781 43.767830 221.540591
F 26.244892 28.320359 199.952100
F 25.634916 28.320359 221.789612
F 26.244892 36.044093 199.952101
F 25.634916 36.044093 221.789612
F 26.244892 43.767831 199.952101
F 25.634916 43.767831 221.789613
F 8.312950 30.894936 203.093641
F 7.702973 30.894936 224.931151
F 8.312950 38.618672 203.093641
F 7.702973 38.618672 224.931152
F 8.312950 46.342409 203.093641
F 7.702973 46.342409 224.931151
F 17.228084 30.894938 203.342664
F 16.618107 30.894938 225.180175
F 17.228085 38.618674 203.342665
F 16.618107 38.618674 225.180175
F 17.228085 23.171206 203.342664
F 16.618107 23.171206 225.180175
F 26.143221 30.894937 203.591686
F 25.533244 30.894937 225.429197
F 26.143221 38.618673 203.591687
F 25.533244 38.618673 225.429198
F 26.143221 23.171205 203.591686
F 25.533244 23.171206 225.429197
F 26.143221 46.342410 203.591686
F 25.533244 46.342410 225.429197
F 1.528481 24.463029 206.541359
F 0.918512 24.462982 228.378895
F 28.270352 24.458493 207.293527
F 27.660374 24.458493 229.131038
F 1.528481 32.186761 206.541359
F 0.918512 32.186714 228.378895
F 28.270352 32.182225 207.293527
F 27.660374 32.182225 229.131038
F 1.528481 39.910499 206.541359
F 0.918512 39.910452 228.378895
F 28.270351 39.905963 207.293527
F 27.660374 39.905963 229.131038
F 10.440084 24.458493 206.795482
F 9.830107 24.458493 228.632993
F 10.440084 32.182225 206.795482
F 9.830107 32.182225 228.632993
F 10.440084 39.905963 206.795483
F 9.830107 39.905963 228.632994
F 19.355218 24.458492 207.044505
F 18.745241 24.458492 228.882017
F 19.355218 32.182224 207.044505
F 18.745241 32.182224 228.882017
F 19.355218 39.905962 207.044506
F 18.745241 39.905962 228.882017
F 1.426804 27.028535 210.180943
F 28.168675 27.033071 210.933111
F 1.426804 34.752268 210.180943
F 28.168675 34.756804 210.933111
F 1.426804 42.476006 210.180943
F 28.168675 42.480542 210.933111
F 10.338406 27.033072 210.435066
F 10.338406 34.756804 210.435067
F 10.338406 42.480542 210.435067
F 19.253542 27.033072 210.684090
F 19.253542 34.756805 210.684090
F 19.253542 42.480543 210.684090
F 1.502773 27.028536 207.461646
F 0.894125 27.027949 229.298681
F 28.244933 27.033072 208.203423
F 1.502773 34.752268 207.461646
F 0.894125 34.751682 229.298681
F 28.244933 34.756804 208.203423
F 1.502773 42.476006 207.461646
F 0.894125 42.475419 229.298680
F 28.244934 42.480542 208.203422
F 10.414666 27.033072 207.705378
F 10.414666 34.756804 207.705378
F 10.414666 42.480542 207.705378
F 19.329801 27.033072 207.954401
F 19.329801 34.756804 207.954400
F 19.329801 42.480543 207.954400
F 1.604426 24.463029 203.822061
F 0.994449 24.463028 225.659574
F 28.346587 24.458493 204.563838
F 27.736610 24.458493 226.401349
F 1.604426 32.186761 203.822061
F 0.994449 32.186760 225.659574
F 28.346587 32.182225 204.563838
F 27.736610 32.182225 226.401349
F 1.604426 39.910499 203.822061
F 0.994449 39.910497 225.659574
F 28.346587 39.905963 204.563837
F 27.736610 39.905963 226.401349
F 10.516318 24.458493 204.065794
F 9.906341 24.458493 225.903305
F 10.516319 32.182225 204.065794
F 9.906341 32.182225 225.903305
F 10.516319 39.905963 204.065793
F 9.906341 39.905963 225.903304
F 19.431453 24.458492 204.314815
F 18.821477 24.458492 226.152326
F 19.431453 32.182224 204.314815
F 18.821477 32.182224 226.152326
F 19.431453 39.905962 204.314815
F 18.821477 39.905962 226.152326
F 3.725896 30.893273 207.519699
F 3.115917 30.893271 229.357230
F 30.473718 30.894937 208.265679
F 3.725896 38.617008 207.519698
F 3.115917 38.617006 229.357230
F 30.473718 38.618673 208.265678
F 25.736570 38.618673 218.150026
F 25.736570 30.894937 218.150026
F 3.725896 46.340745 207.519699
F 3.115917 46.340744 229.357230
F 30.473718 23.171205 208.265679
F 30.473718 46.342410 208.265679
F 12.643451 30.894937 207.767634
F 12.643451 38.618673 207.767634
F 25.838241 36.044093 214.510441
F 12.643451 46.342410 207.767635
F 21.558586 30.894938 208.016656
F 21.558586 38.618673 208.016655
F 21.558586 23.171205 208.016656
F 3.827546 28.322024 203.880114
F 3.217569 28.322024 225.717626
F 30.575367 28.320359 204.626094
F 29.965390 28.320359 226.463605
F 3.827546 36.045758 203.880113
F 3.217569 36.045759 225.717626
F 30.575367 36.044093 204.626093
F 29.965390 36.044093 226.463604
F 3.827546 43.769496 203.880114
F 3.217569 43.769497 225.717626
F 30.575367 43.767832 204.626094
F 29.965390 43.767832 226.463605
F 12.745099 28.320358 204.128048
F 12.135123 28.320358 225.965560
F 12.745099 36.044093 204.128048
F 12.135123 36.044093 225.965560
F 12.745099 43.767831 204.128049
F 12.135123 43.767831 225.965560
F 21.660237 28.320358 204.377071
F 21.050260 28.320358 226.214582
F 21.660237 36.044093 204.377070
F 21.050260 36.044093 226.214582
F 21.660237 43.767830 204.377071
F 21.050260 43.767830 226.214582
F 3.751375 28.322024 206.607495
F 3.141453 28.322063 228.445027
F 30.499131 28.320359 207.355782
F 29.889154 28.320359 229.193293
F 3.751374 36.045758 206.607495
F 3.141453 36.045797 228.445028
F 30.499131 36.044094 207.355783
F 29.889154 36.044094 229.193293
F 3.751375 43.769496 206.607495
F 3.141453 43.769535 228.445028
F 30.499131 43.767831 207.355782
F 29.889154 43.767831 229.193293
F 12.668865 28.320358 206.857737
F 12.058887 28.320358 228.695249
F 12.668865 36.044093 206.857738
F 12.058887 36.044093 228.695250
F 12.668865 43.767831 206.857738
F 12.058887 43.767831 228.695249
F 21.584000 28.320358 207.106760
F 20.974024 28.320358 228.944271
F 21.584000 36.044093 207.106761
F 20.974024 36.044093 228.944272
F 21.584000 43.767830 207.106761
F 20.974024 43.767830 228.944272
F 3.649702 30.893273 210.247079
F 30.397459 30.894937 210.995366
F 3.649702 38.617008 210.247080
F 30.397459 38.618673 210.995367
F 3.649702 46.340746 210.247079
F 30.397459 46.342410 210.995366
F 12.567191 30.894937 210.497322
F 12.567191 38.618673 210.497323
F 25.838241 28.320359 214.510441
F 12.567191 46.342410 210.497323
F 21.482328 30.894938 210.746345
F 21.482328 38.618674 210.746345
F 21.482328 23.171206 210.746345
F 5.982379 24.458400 206.671035
F 5.372402 24.458400 228.508547
F 32.727916 24.458493 207.418037
F 32.117939 24.458493 229.255549
F 5.982379 32.182132 206.671035
F 5.372402 32.182132 228.508547
F 32.727916 32.182225 207.418037
F 32.117939 32.182225 229.255549
F 5.982379 39.905869 206.671035
F 5.372402 39.905869 228.508547
F 32.727916 39.905963 207.418038
F 32.117939 39.905963 229.255550
F 14.897650 24.458493 206.919994
F 14.287673 24.458493 228.757504
F 14.897650 32.182224 206.919994
F 14.287673 32.182224 228.757504
F 14.897650 39.905963 206.919994
F 14.287673 39.905963 228.757505
F 23.812786 24.458493 207.169016
F 23.202809 24.458493 229.006527
F 23.812786 32.182225 207.169016
F 23.202809 32.182225 229.006527
F 23.812786 39.905962 207.169016
F 23.202809 39.905962 229.006527
F 5.880702 27.033165 210.310619
F 32.626238 27.033071 211.057622
F 5.880702 34.756897 210.310619
F 32.626238 34.756804 211.057622
F 5.880702 42.480635 210.310620
F 32.626238 42.480542 211.057623
F 14.795973 27.033072 210.559578
F 14.795973 34.756805 210.559578
F 14.795973 42.480543 210.559579
F 23.711111 27.033072 210.808600
F 23.711111 34.756804 210.808600
F 23.711111 42.480542 210.808600
F 5.956966 27.033165 207.580797
F 32.702497 27.033072 208.327934
F 5.956966 34.756898 207.580796
F 32.702497 34.756804 208.327934
F 5.956966 42.480635 207.580796
F 32.702497 42.480542 208.327934
F 14.872232 27.033072 207.829889
F 14.872232 34.756804 207.829889
F 14.872232 42.480543 207.829889
F 23.787368 27.033072 208.078912
F 23.787369 34.756804 208.078912
F 23.787369 42.480542 208.078912
F 6.058618 24.458400 203.941212
F 5.448641 24.458400 225.778722
F 32.804150 24.458493 204.688349
F 32.194174 24.458493 226.525860
F 6.058618 32.182132 203.941212
F 5.448641 32.182132 225.778722
F 32.804150 32.182225 204.688349
F 32.194174 32.182225 226.525860
F 6.058618 39.905869 203.941211
F 5.448641 39.905869 225.778722
F 32.804150 39.905963 204.688349
F 32.194174 39.905963 226.525860
F 14.973885 24.458492 204.190304
F 14.363908 24.458492 226.027815
F 14.973885 32.182225 204.190304
F 14.363908 32.182225 226.027815
F 14.973885 39.905962 204.190303
F 14.363908 39.905962 226.027815
F 23.889022 24.458493 204.439327
F 23.279045 24.458493 226.276837
F 23.889022 32.182225 204.439327
F 23.279045 32.182225 226.276838
F 23.889022 39.905962 204.439326
F 23.279045 39.905962 226.276837
F 8.185884 30.894936 207.643124
F 8.185884 38.618672 207.643123
F 16.923107 43.767830 214.261419
F 8.185884 46.342409 207.643124
F 17.101018 30.894938 207.892145
F 17.101018 38.618673 207.892144
F 17.101018 23.171205 207.892145
F 26.016153 30.894937 208.141168
F 26.016153 38.618673 208.141167
F 16.923107 36.044092 214.261419
F 26.016153 46.342410 208.141168
F 8.287532 28.320360 204.003539
F 7.677555 28.320360 225.841049
F 8.287532 36.044094 204.003538
F 7.677555 36.044094 225.841049
F 8.287532 43.767832 204.003539
F 7.677556 43.767832 225.841049
F 17.202668 28.320358 204.252560
F 16.592691 28.320358 226.090071
F 17.202668 36.044093 204.252559
F 16.592691 36.044093 226.090070
F 17.202668 43.767830 204.252559
F 16.592691 43.767830 226.090071
F 26.117803 28.320359 204.501582
F 25.507827 28.320359 226.339093
F 26.117803 36.044093 204.501582
F 25.507827 36.044093 226.339093
F 26.117803 43.767831 204.501582
F 25.507826 43.767831 226.339093
F 8.211298 28.320360 206.733226
F 7.601321 28.320360 228.570736
F 8.211298 36.044095 206.733226
F 7.601321 36.044094 228.570737
F 8.211298 43.767832 206.733226
F 7.601321 43.767832 228.570737
F 17.126432 28.320358 206.982249
F 16.516455 28.320358 228.819760
F 17.126432 36.044093 206.982250
F 16.516455 36.044092 228.819760
F 17.126432 43.767830 206.982249
F 16.516455 43.767830 228.819761
F 26.041567 28.320359 207.231271
F 25.431590 28.320359 229.068782
F 26.041567 36.044093 207.231271
F 25.431590 36.044093 229.068783
F 26.041567 43.767831 207.231271
F 25.431590 43.767831 229.068783
F 8.109625 30.894936 210.372810
F 8.109625 38.618672 210.372811
F 8.109625 46.342409 210.372810
F 17.024759 30.894938 210.621834
F 17.024759 38.618674 210.621834
F 17.024759 23.171206 210.621834
F 25.939895 30.894937 210.870856
F 25.939895 38.618673 210.870856
F 25.939895 23.171205 210.870856
F 25.939895 46.342410 210.870856
F 1.325155 24.463029 213.820529
F 28.067025 24.458493 214.572697
F 1.325155 32.186761 213.820529
F 28.067025 32.182225 214.572697
F 1.325155 39.910499 213.820529
F 28.067025 39.905963 214.572696
F 10.236758 24.458493 214.074652
F 10.236758 32.182225 214.074652
F 10.236758 39.905963 214.074653
F 19.151892 24.458492 214.323675
F 19.151892 32.182225 214.323675
F 19.151892 39.905962 214.323676
F 1.223479 27.028535 217.460113
F 27.965350 27.033071 218.212281
F 1.223479 34.752268 217.460113
F 27.965349 34.756804 218.212281
F 1.223479 42.476006 217.460114
F 27.965350 42.480542 218.212282
F 10.135080 27.033072 217.714237
F 10.135080 34.756804 217.714237
F 10.135080 42.480542 217.714237
F 19.050217 27.033072 217.963260
F 19.050217 34.756805 217.963261
F 19.050217 42.480543 217.963260
F 1.299447 27.028536 214.740817
F 28.041608 27.033072 215.482593
F 1.299447 34.752268 214.740817
F 28.041608 34.756804 215.482593
F 1.299447 42.476006 214.740816
F 28.041608 42.480542 215.482593
F 10.211339 27.033072 214.984549
F 10.211339 34.756804 214.984549
F 10.211340 42.480542 214.984549
F 19.126475 27.033072 215.233571
F 19.126475 34.756804 215.233571
F 19.126475 42.480543 215.233570
F 1.401100 24.463029 211.101232
F 28.143261 24.458493 211.843007
F 1.401100 32.186761 211.101232
F 28.143261 32.182225 211.843007
F 1.401100 39.910499 211.101231
F 28.143261 39.905963 211.843007
F 10.312993 24.458493 211.344963
F 10.312993 32.182225 211.344963
F 10.312993 39.905963 211.344963
F 19.228128 24.458492 211.593985
F 19.228128 32.182224 211.593985
F 19.228128 39.905962 211.593984
F 3.522570 30.893273 214.798869
F 30.270392 30.894937 215.544849
F 3.522570 38.617008 214.798869
F 30.270392 38.618673 215.544848
F 16.821433 23.171206 217.901005
F 3.522570 46.340745 214.798869
F 30.270392 23.171205 215.544849
F 30.270392 46.342410 215.544849
F 12.440125 30.894937 215.046805
F 12.440125 38.618673 215.046804
F 12.440125 23.171205 215.046805
F 12.440125 46.342410 215.046805
F 21.355261 30.894938 215.295826
F 21.355261 38.618673 215.295825
F 21.355261 23.171205 215.295826
F 3.624220 28.322024 211.159283
F 30.372041 28.320359 211.905263
F 3.624220 36.045758 211.159283
F 30.372041 36.044093 211.905263
F 3.624220 43.769496 211.159283
F 30.372041 43.767832 211.905263
F 12.541774 28.320358 211.407219
F 12.541774 36.044093 211.407218
F 12.541774 43.767831 211.407219
F 21.456911 28.320358 211.656240
F 21.456911 36.044093 211.656239
F 21.456911 43.767830 211.656240
F 3.548049 28.322024 213.886664
F 30.295806 28.320359 214.634951
F 3.548049 36.045758 213.886665
F 30.295806 36.044094 214.634952
F 3.548049 43.769496 213.886665
F 30.295806 43.767831 214.634952
F 12.465539 28.320358 214.136907
F 12.465539 36.044093 214.136908
F 12.465539 43.767831 214.136908
F 21.380675 28.320358 214.385930
F 21.380675 36.044092 214.385930
F 21.380675 43.767830 214.385931
F 3.446376 30.893273 217.526250
F 30.194133 30.894937 218.274537
F 3.446376 38.617008 217.526251
F 30.194133 38.618673 218.274537
F 3.446376 46.340746 217.526250
F 30.194133 46.342410 218.274537
F 12.363866 30.894937 217.776493
F 12.363866 38.618673 217.776494
F 16.923107 28.320358 214.261419
F 12.363866 46.342410 217.776493
F 21.279002 30.894938 218.025515
F 21.279002 38.618674 218.025516
F 21.279002 23.171206 218.025516
F 5.779054 24.458400 213.950205
F 32.524590 24.458493 214.697208
F 5.779054 32.182132 213.950205
F 32.524590 32.182225 214.697208
F 5.779054 39.905869 213.950205
F 32.524590 39.905963 214.697208
F 14.694325 24.458493 214.199163
F 14.694324 32.182224 214.199163
F 14.694324 39.905963 214.199164
F 23.609460 24.458493 214.448185
F 23.609461 32.182225 214.448186
F 23.609460 39.905962 214.448186
F 5.677377 27.033165 217.589789
F 32.422913 27.033071 218.336792
F 5.677377 34.756897 217.589790
F 32.422913 34.756804 218.336793
F 5.677377 42.480635 217.589790
F 32.422913 42.480542 218.336793
F 14.592647 27.033072 217.838748
F 14.592647 34.756805 217.838749
F 14.592647 42.480543 217.838749
F 23.507785 27.033072 218.087771
F 23.507785 34.756804 218.087771
F 23.507785 42.480542 218.087771
F 5.753640 27.033165 214.859967
F 32.499172 27.033072 215.607105
F 5.753640 34.756898 214.859967
F 32.499172 34.756804 215.607105
F 5.753640 42.480635 214.859966
F 32.499171 42.480542 215.607104
F 14.668907 27.033072 215.109059
F 14.668907 34.756804 215.109059
F 14.668907 42.480543 215.109059
F 23.584043 27.033072 215.358082
F 23.584043 34.756804 215.358082
F 23.584043 42.480542 215.358082
F 5.855292 24.458400 211.220381
F 32.600825 24.458493 211.967519
F 5.855292 32.182132 211.220381
F 32.600825 32.182225 211.967519
F 5.855292 39.905869 211.220380
F 32.600825 39.905963 211.967518
F 14.770559 24.458492 211.469473
F 14.770559 32.182225 211.469474
F 14.770559 39.905962 211.469473
F 23.685696 24.458493 211.718497
F 23.685696 32.182225 211.718497
F 23.685696 39.905962 211.718496
F 7.982558 30.894936 214.922294
F 7.982558 38.618672 214.922293
F 8.007972 43.767832 214.012396
F 7.982558 46.342409 214.922294
F 16.897693 30.894938 215.171315
F 16.897693 38.618673 215.171315
F 16.897693 23.171205 215.171315
F 25.812827 30.894937 215.420338
F 25.812827 38.618673 215.420337
F 8.007972 36.044095 214.012396
F 25.812827 46.342410 215.420338
F 8.084207 28.320360 211.282708
F 8.084207 36.044094 211.282707
F 8.084207 43.767832 211.282708
F 16.999342 28.320358 211.531729
F 16.999342 36.044093 211.531729
F 16.999342 43.767830 211.531729
F 25.914478 28.320359 211.780752
F 25.914478 36.044093 211.780751
F 25.914478 43.767831 211.780752
F 8.007972 28.320360 214.012395
F 0.516412 24.466220 242.949055
F 27.253723 24.458493 243.689379
F 0.516412 32.189952 242.949055
F 27.253723 32.182225 243.689379
F 0.516412 39.913690 242.949055
F 27.253723 39.905963 243.689379
F 9.423455 24.458493 243.191334
F 9.423455 32.182225 243.191334
F 9.423455 39.905963 243.191335
F 18.338589 24.458492 243.440357
F 18.338589 32.182224 243.440357
F 18.338589 39.905962 243.440358
F 0.416186 27.025207 246.593901
F 27.152047 27.033071 247.328963
F 0.416186 34.748940 246.593902
F 27.152047 34.756804 247.328964
F 0.416186 42.472678 246.593902
F 27.152047 42.480542 247.328964
F 9.321778 27.033072 246.830919
F 9.321778 34.756804 246.830919
F 9.321778 42.480542 246.830920
F 18.236914 27.033072 247.079942
F 18.236914 34.756805 247.079942
F 18.236914 42.480543 247.079943
F 0.438257 27.048419 243.867925
F 27.228306 27.033072 244.599275
F 0.438257 34.772152 243.867925
F 27.228306 34.756804 244.599275
F 0.438257 42.495889 243.867925
F 27.228306 42.480542 244.599275
F 9.398037 27.033072 244.101231
F 9.398037 34.756804 244.101231
F 9.398037 42.480542 244.101231
F 18.313172 27.033072 244.350253
F 18.313172 34.756804 244.350253
F 18.313172 42.480543 244.350252
F 0.536390 24.442021 240.228394
F 27.329959 24.458493 240.959691
F 0.536390 32.165753 240.228394
F 27.329959 32.182225 240.959691
F 0.536390 39.889491 240.228393
F 27.329959 39.905963 240.959690
F 9.499690 24.458493 240.461645
F 9.499690 32.182225 240.461646
F 9.499690 39.905963 240.461645
F 18.414825 24.458492 240.710667
F 18.414825 32.182224 240.710667
F 18.414825 39.905962 240.710666
F 2.709552 30.893347 243.915762
F 29.457089 30.894937 244.661531
F 2.709552 38.617082 243.915762
F 29.457089 38.618673 244.661531
F 15.423974 45.957336 261.340301
F 2.709552 46.340820 243.915762
F 16.211456 30.894938 239.738516
F 29.457089 46.342410 244.661531
F 11.626823 30.894937 244.163486
F 11.626823 38.618673 244.163486
F 11.626823 23.171205 244.163486
F 11.626823 46.342410 244.163486
F 20.541959 30.894938 244.412509
F 20.541959 38.618673 244.412508
F 20.541959 23.171205 244.412509
F 2.811079 28.321912 240.276140
F 29.558739 28.320359 241.021946
F 2.811079 36.045646 240.276139
F 29.558739 36.044093 241.021945
F 2.811079 43.769384 240.276139
F 29.558739 43.767832 241.021946
F 11.728471 28.320358 240.523900
F 11.728471 36.044093 240.523900
F 11.728471 43.767831 240.523900
F 20.643609 28.320358 240.772923
F 20.643609 36.044093 240.772923
F 20.643609 43.767830 240.772923
F 2.733360 28.322732 243.004779
F 29.482503 28.320359 243.751634
F 2.733360 36.046466 243.004779
F 29.482503 36.044094 243.751634
F 2.733360 43.770204 243.004779
F 29.482503 43.767831 243.751634
F 11.652236 28.320358 243.253590
F 11.652236 36.044093 243.253590
F 11.652236 43.767831 243.253590
F 20.567372 28.320358 243.502613
F 20.567372 36.044093 243.502613
F 20.567373 43.767830 243.502613
F 2.632431 30.892329 246.644242
F 29.380831 30.894937 247.391219
F 2.632431 38.616065 246.644242
F 29.380831 38.618673 247.391220
F 2.632431 46.339803 246.644242
F 29.380831 46.342410 247.391220
F 11.550563 30.894937 246.893175
F 11.550563 38.618673 246.893176
F 33.254237 45.957337 261.838345
F 11.550563 46.342410 246.893175
F 20.465700 30.894938 247.142198
F 20.465700 38.618673 247.142198
F 20.465700 23.171206 247.142198
F 4.965754 24.458401 243.066890
F 31.711287 24.458493 243.813890
F 4.965754 32.182133 243.066890
F 31.711287 32.182225 243.813890
F 4.965754 39.905871 243.066890
F 31.711287 39.905963 243.813891
F 13.881022 24.458493 243.315846
F 13.881022 32.182224 243.315845
F 13.881022 39.905963 243.315846
F 22.796158 24.458493 243.564868
F 22.796158 32.182225 243.564867
F 22.796158 39.905962 243.564868
F 4.864084 27.033161 246.706470
F 31.609610 27.033071 247.453475
F 4.864084 34.756893 246.706471
F 31.609610 34.756804 247.453475
F 4.864084 42.480632 246.706471
F 31.609610 42.480542 247.453475
F 13.779345 27.033072 246.955431
F 13.779345 34.756805 246.955431
F 13.779345 42.480543 246.955431
F 22.694483 27.033072 247.204453
F 22.694483 34.756804 247.204453
F 22.694483 42.480542 247.204454
F 4.940243 27.033133 243.976677
F 31.685869 27.033072 244.723787
F 4.940243 34.756866 243.976677
F 31.685869 34.756804 244.723787
F 4.940243 42.480603 243.976677
F 31.685869 42.480542 244.723787
F 13.855605 27.033072 244.225742
F 13.855605 34.756804 244.225741
F 13.855605 42.480543 244.225741
F 22.770740 27.033072 244.474765
F 22.770740 34.756804 244.474764
F 22.770740 42.480542 244.474764
F 5.041903 24.458435 240.337093
F 31.787523 24.458493 241.084201
F 5.041903 32.182167 240.337093
F 31.787523 32.182225 241.084201
F 5.041903 39.905904 240.337092
F 31.787523 39.905963 241.084201
F 13.957257 24.458492 240.586157
F 13.957257 32.182225 240.586156
F 13.957257 39.905962 240.586156
F 22.872393 24.458493 240.835179
F 22.872393 32.182225 240.835178
F 22.872394 39.905962 240.835178
F 7.169256 30.894936 244.038976
F 7.169256 38.618672 244.038975
F 6.501720 45.950021 261.100401
F 7.169256 46.342409 244.038976
F 16.084390 30.894938 244.287997
F 16.084390 38.618673 244.287997
F 7.296321 46.342410 239.489492
F 24.999525 30.894937 244.537020
F 24.999525 38.618673 244.537019
F 33.254236 38.233600 261.838345
F 24.999525 46.342410 244.537020
F 7.270904 28.320360 240.399391
F 7.270904 36.044094 240.399391
F 7.270904 43.767832 240.399391
F 16.186039 28.320358 240.648411
F 16.186039 36.044093 240.648411
F 16.186039 43.767830 240.648411
F 25.101175 28.320359 240.897435
F 25.101175 36.044093 240.897434
F 25.101175 43.767831 240.897434
F 7.194668 28.320359 243.129078
F 7.194668 36.044094 243.129079
F 7.194668 43.767831 243.129078
F 16.109804 28.320358 243.378101
F 16.109804 36.044093 243.378102
F 16.109804 43.767830 243.378101
F 25.024938 28.320359 243.627123
F 25.024938 36.044093 243.627124
F 25.024938 43.767831 243.627123
F 7.092996 30.894937 246.768663
F 7.092996 38.618673 246.768664
F 7.092996 46.342410 246.768663
F 16.008130 30.894938 247.017687
F 16.008131 38.618674 247.017687
F 16.008131 23.171206 247.017687
F 24.923267 30.894937 247.266708
F 24.923267 38.618673 247.266709
F 24.923267 23.171206 247.266708
F 24.923267 46.342410 247.266708
F 0.306551 24.461502 250.232480
F 27.050398 24.458493 250.968549
F 0.306551 32.185234 250.232480
F 27.050398 32.182225 250.968549
F 0.306551 39.908972 250.232481
F 27.050398 39.905963 250.968549
F 9.220130 24.458493 250.470504
F 9.220130 32.182225 250.470504
F 9.220130 39.905963 250.470505
F 18.135264 24.458492 250.719527
F 18.135264 32.182224 250.719527
F 18.135264 39.905962 250.719528
F 0.816946 27.028470 232.018961
F 0.193004 27.037181 253.867031
F 27.558698 27.033071 232.770621
F 26.948722 27.033071 254.608130
F 0.816946 34.752202 232.018962
F 0.193004 34.760914 253.867031
F 27.558698 34.756804 232.770622
F 26.948722 34.756804 254.608130
F 0.816946 42.475941 232.018961
F 0.193004 42.484652 253.867031
F 27.558698 42.480542 232.770622
F 26.948722 42.480542 254.608130
F 9.728429 27.033072 232.272578
F 9.118452 27.033072 254.110086
F 9.728429 34.756804 232.272578
F 9.118452 34.756805 254.110086
F 9.728429 42.480542 232.272577
F 9.118452 42.480542 254.110087
F 18.643566 27.033072 232.521601
F 18.033589 27.033072 254.359109
F 18.643566 34.756805 232.521601
F 18.033589 34.756805 254.359109
F 18.643565 42.480543 232.521601
F 18.033589 42.480543 254.359110
F 0.263042 27.037089 251.117040
F 27.634957 27.033072 230.040934
F 27.024980 27.033072 251.878444
F 0.263042 34.760822 251.117040
F 27.634957 34.756804 230.040934
F 27.024980 34.756804 251.878444
F 0.263042 42.484559 251.117040
F 27.634957 42.480542 230.040933
F 27.024980 42.480542 251.878444
F 9.804688 27.033072 229.542890
F 9.194712 27.033072 251.380401
F 9.804688 34.756804 229.542890
F 9.194712 34.756804 251.380400
F 9.804688 42.480542 229.542889
F 9.194712 42.480542 251.380401
F 18.719824 27.033072 229.791911
F 18.109847 27.033072 251.629422
F 18.719824 34.756805 229.791911
F 18.109847 34.756804 251.629422
F 18.719824 42.480543 229.791911
F 18.109847 42.480543 251.629422
F 0.354423 24.450515 247.496861
F 27.126633 24.458493 248.238860
F 0.354423 32.174246 247.496861
F 27.126633 32.182225 248.238860
F 0.354423 39.897984 247.496861
F 27.126633 39.905963 248.238860
F 9.296365 24.458493 247.740815
F 9.296365 32.182225 247.740815
F 9.296365 39.905963 247.740815
F 18.211499 24.458492 247.989837
F 18.211499 32.182224 247.989837
F 18.211499 39.905962 247.989836
F 2.506497 30.892813 251.194305
F 29.863740 30.894937 230.103190
F 29.253764 30.894937 251.940701
F 2.506497 38.616549 251.194305
F 29.863740 38.618673 230.103189
F 29.253764 38.618673 251.940700
F 19.881542 45.957335 261.464811
F 2.506497 46.340286 251.194305
F 29.863740 23.171205 230.103190
F 6.501720 38.226283 261.100402
F 29.863740 46.342410 230.103190
F 29.253764 46.342410 251.940701
F 12.033474 30.894937 229.605145
F 11.423497 30.894937 251.442656
F 12.033474 38.618673 229.605145
F 11.423497 38.618673 251.442655
F 12.033474 23.171205 229.605145
F 11.423497 23.171205 251.442656
F 12.033474 46.342410 229.605145
F 11.423497 46.342410 251.442656
F 20.948610 30.894938 229.854167
F 20.338633 30.894938 251.691679
F 20.948610 38.618673 229.854166
F 20.338633 38.618673 251.691678
F 20.948610 23.171205 229.854167
F 20.338633 23.171205 251.691679
F 2.608176 28.322232 247.555092
F 29.355413 28.320359 248.301116
F 2.608176 36.045966 247.555091
F 29.355413 36.044093 248.301116
F 2.608176 43.769705 247.555091
F 29.355413 43.767832 248.301115
F 11.525145 28.320358 247.803071
F 11.525145 36.044093 247.803070
F 11.525145 43.767831 247.803071
F 20.440283 28.320358 248.052094
F 20.440283 36.044093 248.052093
F 20.440283 43.767830 248.052093
F 2.531911 28.322971 250.283675
F 29.279177 28.320359 251.030804
F 2.531911 36.046705 250.283675
F 29.279177 36.044094 251.030805
F 2.531911 43.770443 250.283675
F 29.279177 43.767831 251.030804
F 11.448911 28.320358 250.532760
F 11.448911 36.044093 250.532761
F 11.448911 43.767831 250.532760
F 20.364046 28.320358 250.781783
F 20.364046 36.044093 250.781783
F 20.364046 43.767830 250.781783
F 3.039595 30.893107 232.085027
F 2.431276 30.892564 253.923303
F 29.787482 30.894937 232.832877
F 29.177505 30.894937 254.670386
F 3.039595 38.616843 232.085027
F 2.431276 38.616300 253.923304
F 29.787482 38.618673 232.832878
F 29.177505 38.618673 254.670387
F 3.039595 46.340580 232.085027
F 2.431276 46.340037 253.923303
F 29.787482 46.342410 232.832877
F 29.177505 46.342410 254.670386
F 11.957214 30.894937 232.334834
F 11.347238 30.894937 254.172342
F 11.957214 38.618673 232.334834
F 11.347238 38.618673 254.172342
F 11.957214 23.171205 232.334834
F 11.347238 23.171205 254.172342
F 11.957214 46.342410 232.334834
F 11.347238 46.342410 254.172342
F 20.872351 30.894938 232.583856
F 20.262374 30.894938 254.421365
F 20.872351 38.618673 232.583857
F 20.262374 38.618674 254.421365
F 20.872351 23.171206 232.583856
F 20.262374 23.171206 254.421365
F 4.762426 24.458412 250.346046
F 31.507962 24.458493 251.093060
F 4.762426 32.182144 250.346046
F 31.507962 32.182225 251.093060
F 4.762426 39.905882 250.346047
F 31.507962 39.905963 251.093061
F 13.677696 24.458493 250.595016
F 13.677696 32.182224 250.595016
F 13.677696 39.905963 250.595016
F 22.592832 24.458493 250.844039
F 22.592832 32.182225 250.844038
F 22.592832 39.905962 250.844039
F 5.270725 27.033164 232.148131
F 4.660731 27.033143 253.985618
F 32.016262 27.033071 232.895133
F 31.406285 27.033071 254.732642
F 5.270725 34.756897 232.148131
F 4.660731 34.756875 253.985618
F 32.016262 34.756804 232.895134
F 31.406285 34.756804 254.732642
F 5.270725 42.480635 232.148131
F 4.660731 42.480613 253.985619
F 32.016262 42.480542 232.895133
F 31.406285 42.480542 254.732642
F 14.185996 27.033072 232.397089
F 13.576019 27.033072 254.234598
F 14.185996 34.756805 232.397089
F 13.576019 34.756805 254.234598
F 14.185996 42.480543 232.397089
F 13.576019 42.480543 254.234598
F 23.101134 27.033072 232.646112
F 22.491157 27.033072 254.483620
F 23.101134 34.756804 232.646112
F 22.491157 34.756804 254.483621
F 23.101134 42.480542 232.646112
F 22.491157 42.480542 254.483620
F 5.346991 27.033166 229.418307
F 4.736988 27.033134 251.255848
F 32.092520 27.033072 230.165445
F 31.482543 27.033072 252.002956
F 5.346991 34.756899 229.418307
F 4.736988 34.756867 251.255848
F 32.092520 34.756804 230.165445
F 31.482543 34.756804 252.002956
F 5.346991 42.480636 229.418306
F 4.736988 42.480604 251.255848
F 32.092520 42.480542 230.165445
F 31.482543 42.480542 252.002956
F 14.262256 27.033072 229.667400
F 13.652278 27.033072 251.504911
F 14.262256 34.756804 229.667400
F 13.652278 34.756804 251.504911
F 14.262256 42.480543 229.667400
F 13.652278 42.480543 251.504911
F 23.177391 27.033072 229.916423
F 22.567415 27.033072 251.753934
F 23.177391 34.756804 229.916423
F 22.567415 34.756804 251.753934
F 23.177391 42.480542 229.916423
F 22.567415 42.480542 251.753933
F 4.838601 24.458424 247.616257
F 31.584196 24.458493 248.363371
F 4.838601 32.182156 247.616257
F 31.584196 32.182225 248.363371
F 4.838601 39.905894 247.616257
F 31.584196 39.905963 248.363371
F 13.753931 24.458492 247.865327
F 13.753931 32.182225 247.865327
F 13.753931 39.905962 247.865326
F 22.669068 24.458493 248.114349
F 22.669068 32.182225 248.114349
F 22.669068 39.905962 248.114348
F 7.575907 30.894936 229.480634
F 6.965930 30.894937 251.318146
F 7.575907 38.618672 229.480634
F 6.965930 38.618672 251.318145
F 7.296321 38.618672 239.489493
F 33.254237 30.509864 261.838345
F 7.575907 46.342409 229.480635
F 6.965930 46.342410 251.318146
F 16.491041 30.894938 229.729656
F 15.881064 30.894938 251.567167
F 16.491041 38.618673 229.729655
F 15.881064 38.618673 251.567167
F 16.491041 23.171205 229.729656
F 15.881064 23.171205 251.567167
F 25.406176 30.894937 229.978678
F 24.796199 30.894937 251.816189
F 25.406176 38.618673 229.978678
F 24.796199 38.618673 251.816189
F 25.406176 23.171205 229.978678
F 6.501720 30.502547 261.100401
F 25.406176 46.342410 229.978679
F 24.796199 46.342410 251.816189
F 7.067579 28.320360 247.678561
F 7.067579 36.044094 247.678561
F 7.067579 43.767832 247.678561
F 15.982714 28.320358 247.927582
F 15.982714 36.044093 247.927581
F 15.982714 43.767830 247.927581
F 24.897849 28.320359 248.176605
F 24.897849 36.044093 248.176604
F 24.897849 43.767831 248.176604
F 6.991344 28.320359 250.408249
F 6.991344 36.044093 250.408249
F 6.991344 43.767831 250.408249
F 15.906478 28.320358 250.657271
F 15.906478 36.044093 250.657272
F 15.906478 43.767830 250.657271
F 24.821613 28.320359 250.906293
F 24.821613 36.044093 250.906294
F 24.821613 43.767831 250.906293
F 7.499648 30.894936 232.210321
F 6.889672 30.894938 254.047832
F 7.499648 38.618672 232.210322
F 6.889672 38.618673 254.047832
F 7.499648 46.342409 232.210321
F 7.296321 30.894937 239.489492
F 16.414782 30.894938 232.459345
F 15.804805 30.894938 254.296854
F 16.414782 38.618673 232.459345
F 15.804805 38.618674 254.296854
F 16.414782 23.171206 232.459345
F 15.804805 23.171206 254.296854
F 25.329919 30.894937 232.708366
F 24.719941 30.894937 254.545875
F 25.329919 38.618673 232.708367
F 24.719941 38.618673 254.545876
F 25.329919 23.171206 232.708367
F 24.719941 23.171205 254.545875
F 25.329919 46.342410 232.708367
F 24.719941 46.342410 254.545875
F 0.716317 24.464017 235.661157
F 0.082825 24.448030 257.502746
F 27.457049 24.458493 236.410208
F 26.847497 24.458189 258.245537
F 0.716317 32.187749 235.661157
F 0.082825 32.171763 257.502746
F 27.457049 32.182225 236.410208
F 26.847497 32.181921 258.245537
F 0.716317 39.911486 235.661158
F 0.082825 39.895500 257.502747
F 27.457049 39.905963 236.410208
F 26.847497 39.905658 258.245538
F 9.626781 24.458493 235.912163
F 9.017096 24.458108 257.747502
F 9.626781 32.182225 235.912163
F 9.017096 32.181840 257.747502
F 9.626781 39.905963 235.912163
F 9.017096 39.905577 257.747502
F 18.541915 24.458492 236.161186
F 17.932364 24.458188 257.996516
F 18.541915 32.182224 236.161186
F 17.932364 32.181920 257.996516
F 18.541915 39.905962 236.161187
F 17.932364 39.905657 257.996516
F 0.615967 27.026427 239.304954
F 24.339110 45.957335 261.589322
F 27.355373 27.033071 240.049793
F 26.567889 26.647997 261.651578
F 0.615967 34.750160 239.304953
F 25.126592 46.342410 239.987537
F 27.355373 34.756804 240.049793
F 26.567889 34.371730 261.651578
F 0.615967 42.473898 239.304953
F 25.126592 23.171205 239.987537
F 27.355373 42.480542 240.049793
F 26.567889 42.095468 261.651578
F 9.525103 27.033072 239.551748
F 8.738134 26.648720 261.153019
F 9.525103 34.756804 239.551748
F 8.738134 34.372453 261.153020
F 9.525103 42.480542 239.551749
F 8.738134 42.096190 261.153019
F 18.440240 27.033072 239.800771
F 17.652757 26.647997 261.402556
F 18.440240 34.756805 239.800771
F 17.652758 34.371730 261.402556
F 18.440240 42.480543 239.800772
F 17.652758 42.095468 261.402556
F 0.656634 27.041439 236.584207
F 0.070632 27.033078 258.358709
F 27.431631 27.033072 237.320105
F 26.820439 27.029674 259.108488
F 0.656635 34.765171 236.584206
F 0.070632 34.756811 258.358709
F 27.431631 34.756804 237.320104
F 26.820439 34.753407 259.108488
F 0.656635 42.488909 236.584206
F 0.070631 42.480549 258.358708
F 27.431631 42.480542 237.320104
F 26.820439 42.477144 259.108488
F 9.601363 27.033072 236.822060
F 8.990172 27.029683 258.610405
F 9.601363 34.756804 236.822060
F 8.990172 34.753416 258.610405
F 9.601363 42.480542 236.822060
F 8.990172 42.477153 258.610405
F 18.516498 27.033072 237.071081
F 17.905306 27.029674 258.859465
F 18.516498 34.756804 237.071081
F 17.905306 34.753407 258.859465
F 18.516498 42.480543 237.071082
F 17.905306 42.477145 258.859465
F 0.782332 24.459861 232.939494
F 0.162174 24.453857 254.736385
F 27.533285 24.458494 233.680519
F 26.923312 24.458493 255.517923
F 0.782332 32.183593 232.939494
F 0.162174 32.177589 254.736385
F 27.533285 32.182225 233.680519
F 26.923312 32.182225 255.517923
F 0.782333 39.907330 232.939493
F 0.162173 39.901326 254.736384
F 27.533285 39.905963 233.680519
F 26.923312 39.905962 255.517923
F 9.703016 24.458493 233.182474
F 9.093040 24.458491 255.019879
F 9.703016 32.182225 233.182475
F 9.093040 32.182223 255.019879
F 9.703016 39.905963 233.182474
F 9.093040 39.905961 255.019878
F 18.618151 24.458492 233.431496
F 18.008178 24.458492 255.268900
F 18.618151 32.182224 233.431495
F 18.008178 32.182224 255.268900
F 18.618151 39.905962 233.431495
F 18.008178 39.905962 255.268899
F 2.912659 30.893357 236.636498
F 2.302601 30.892507 258.475006
F 29.660415 30.894937 237.382361
F 29.049223 30.891539 259.170744
F 2.912659 38.617092 236.636496
F 2.302601 38.616243 258.475005
F 29.660415 38.618673 237.382360
F 29.049223 38.615275 259.170744
F 25.126592 30.894937 239.987537
F 24.339110 30.509862 261.589322
F 2.912659 46.340830 236.636497
F 2.302601 46.339980 258.475006
F 29.660415 23.171205 237.382360
F 24.618713 43.767527 258.183282
F 29.660415 46.342410 237.382360
F 16.211456 23.171206 239.738516
F 11.830148 30.894937 236.884315
F 11.218956 30.891540 258.672699
F 11.830148 38.618673 236.884315
F 11.218956 38.615275 258.672699
F 11.830148 23.171205 236.884315
F 25.228265 43.767831 236.347952
F 11.830148 46.342410 236.884315
F 15.423974 38.233599 261.340301
F 20.745284 30.894938 237.133337
F 20.134091 30.891540 258.921721
F 20.745284 38.618673 237.133337
F 20.134091 38.615275 258.921721
F 20.745284 23.171205 237.133337
F 24.618713 36.043789 258.183282
F 3.014246 28.321989 232.996852
F 2.404610 28.322666 254.833521
F 29.762064 28.320359 233.742775
F 29.152091 28.320359 255.580178
F 3.014246 36.045724 232.996852
F 2.404610 36.046401 254.833521
F 29.762064 36.044093 233.742774
F 29.152091 36.044093 255.580178
F 3.014246 43.769462 232.996852
F 2.404610 43.770139 254.833521
F 29.762064 43.767832 233.742775
F 29.152091 43.767831 255.580178
F 11.931796 28.320358 233.244729
F 11.321824 28.320358 255.082134
F 11.931796 36.044093 233.244729
F 11.321824 36.044092 255.082133
F 11.931796 43.767831 233.244729
F 11.321824 43.767831 255.082133
F 20.846935 28.320358 233.493752
F 20.236961 28.320358 255.331156
F 20.846935 36.044093 233.493752
F 20.236961 36.044092 255.331155
F 20.846934 43.767830 233.493752
F 20.236961 43.767830 255.331156
F 2.937315 28.322308 235.725112
F 2.331047 28.322631 257.562943
F 29.685829 28.320359 236.472463
F 29.076278 28.320055 258.307792
F 2.937315 36.046042 235.725112
F 2.331047 36.046366 257.562944
F 29.685829 36.044094 236.472463
F 29.076278 36.043789 258.307793
F 2.937315 43.769780 235.725112
F 2.331047 43.770103 257.562944
F 29.685829 43.767831 236.472463
F 29.076278 43.767527 258.307792
F 11.855562 28.320358 235.974419
F 11.246012 28.320054 257.809749
F 11.855562 36.044093 235.974419
F 11.246012 36.043789 257.809749
F 11.855562 43.767831 235.974419
F 11.246012 43.767527 257.809749
F 20.770698 28.320358 236.223442
F 20.161147 28.320054 258.058771
F 20.770698 36.044093 236.223442
F 20.161147 36.043788 258.058772
F 20.770698 43.767830 236.223442
F 20.161147 43.767526 258.058771
F 2.835061 30.892822 239.365074
F 2.228876 30.894927 261.199220
F 29.584156 30.894937 240.112049
F 28.796673 30.509863 261.713834
F 2.835061 38.616558 239.365074
F 2.228876 38.618663 261.199220
F 29.584156 38.618673 240.112049
F 28.796674 38.233599 261.713834
F 2.835061 46.340295 239.365073
F 2.228876 46.342401 261.199220
F 29.584156 46.342410 240.112049
F 28.796673 45.957336 261.713834
F 11.753889 30.894937 239.614004
F 10.966406 30.509865 261.215790
F 11.753889 38.618673 239.614005
F 10.966406 38.233601 261.215791
F 11.753889 23.171205 239.614004
F 24.339111 38.233597 261.589323
F 11.753889 46.342410 239.614004
F 10.966406 45.957338 261.215790
F 20.669026 30.894938 239.863027
F 19.881543 30.509862 261.464811
F 20.669026 38.618673 239.863027
F 19.881543 38.233598 261.464812
F 20.669026 23.171206 239.863027
F 25.126592 38.618673 239.987538
F 5.169077 24.458400 235.787718
F 4.558874 24.458654 257.624743
F 31.914613 24.458493 236.534719
F 31.305062 24.458189 258.370049
F 5.169077 32.182133 235.787718
F 4.558874 32.182387 257.624743
F 31.914613 32.182225 236.534719
F 31.305062 32.181921 258.370049
F 5.169077 39.905870 235.787718
F 4.558874 39.906124 257.624743
F 31.914613 39.905963 236.534719
F 31.305062 39.905658 258.370049
F 14.084348 24.458493 236.036675
F 13.474796 24.458188 257.872004
F 14.084348 32.182224 236.036674
F 13.474796 32.181920 257.872004
F 14.084348 39.905963 236.036675
F 13.474796 39.905658 257.872005
F 22.999483 24.458493 236.285697
F 22.389932 24.458188 258.121027
F 22.999483 32.182225 236.285696
F 22.389932 32.181920 258.121027
F 22.999483 39.905962 236.285697
F 22.389932 39.905657 258.121028
F 5.067401 27.033163 239.427304
F 4.457658 27.033072 261.261459
F 31.812936 27.033071 240.174304
F 31.025453 26.647999 261.776089
F 5.067401 34.756896 239.427304
F 4.457658 34.756805 261.261459
F 31.812936 34.756804 240.174304
F 31.025453 34.371731 261.776089
F 5.067401 42.480634 239.427304
F 4.457658 42.480543 261.261459
F 31.812936 42.480542 240.174304
F 31.025453 42.095470 261.776089
F 13.982671 27.033072 239.676260
F 13.195187 26.647999 261.278044
F 13.982671 34.756805 239.676260
F 13.195188 34.371732 261.278045
F 13.982671 42.480543 239.676260
F 13.195188 42.095469 261.278045
F 22.897808 27.033072 239.925282
F 22.110326 26.647996 261.527067
F 22.897808 34.756804 239.925282
F 22.110326 34.371728 261.527067
F 22.897808 42.480542 239.925283
F 22.110327 42.095466 261.527067
F 5.143614 27.033141 236.697498
F 4.533748 27.033092 258.537223
F 31.889195 27.033072 237.444615
F 31.278002 27.029674 259.232999
F 5.143614 34.756874 236.697498
F 4.533748 34.756825 258.537223
F 31.889195 34.756804 237.444615
F 31.278002 34.753407 259.232999
F 5.143614 42.480612 236.697498
F 4.533748 42.480563 258.537223
F 31.889195 42.480542 237.444615
F 31.278002 42.477144 259.232999
F 14.058930 27.033072 236.946571
F 13.447738 27.029674 258.734954
F 14.058930 34.756804 236.946571
F 13.447738 34.753407 258.734954
F 14.058930 42.480543 236.946570
F 13.447738 42.477145 258.734955
F 22.974066 27.033072 237.195593
F 22.362874 27.029674 258.983977
F 22.974066 34.756804 237.195593
F 22.362874 34.753407 258.983977
F 22.974066 42.480542 237.195593
F 22.362874 42.477144 258.983977
F 5.245306 24.458408 233.057899
F 4.635299 24.458483 254.895427
F 31.990848 24.458493 233.805029
F 31.380875 24.458493 255.642434
F 5.245306 32.182140 233.057900
F 4.635299 32.182215 254.895427
F 31.990848 32.182225 233.805030
F 31.380875 32.182225 255.642434
F 5.245306 39.905877 233.057900
F 4.635299 39.905952 254.895426
F 31.990848 39.905963 233.805030
F 31.380875 39.905962 255.642433
F 14.160582 24.458492 233.306985
F 13.550609 24.458492 255.144389
F 14.160582 32.182225 233.306985
F 13.550609 32.182224 255.144389
F 14.160582 39.905962 233.306985
F 13.550609 39.905962 255.144389
F 23.075719 24.458493 233.556007
F 22.465746 24.458492 255.393411
F 23.075719 32.182224 233.556007
F 22.465746 32.182224 255.393411
F 23.075719 39.905962 233.556007
F 22.465746 39.905961 255.393412
F 7.372582 30.894936 236.759805
F 6.761917 30.891995 258.550426
F 7.372582 38.618672 236.759805
F 6.761917 38.615730 258.550426
F 25.228265 36.044093 236.347953
F 16.211456 38.618673 239.738517
F 7.372582 46.342409 236.759805
F 6.761917 46.339468 258.550426
F 16.287715 30.894938 237.008827
F 15.676524 30.891540 258.797210
F 16.287715 38.618673 237.008826
F 15.676523 38.615275 258.797210
F 24.618713 28.320055 258.183282
F 25.228265 28.320359 236.347952
F 25.202851 30.894937 237.257849
F 24.591658 30.891539 259.046232
F 25.202851 38.618673 237.257848
F 24.591658 38.615275 259.046232
F 15.703579 43.767526 257.934260
F 16.313130 43.767831 236.098930
F 25.202851 46.342410 237.257849
F 15.423974 30.509863 261.340301
F 7.474230 28.320360 233.120219
F 6.864211 28.320334 254.957597
F 7.474230 36.044094 233.120219
F 6.864211 36.044069 254.957596
F 7.474230 43.767832 233.120219
F 6.864211 43.767806 254.957597
F 16.389365 28.320358 233.369240
F 15.779392 28.320357 255.206645
F 16.389365 36.044093 233.369240
F 15.779392 36.044092 255.206644
F 16.389365 43.767830 233.369240
F 15.779392 43.767830 255.206645
F 25.304501 28.320359 233.618263
F 24.694528 28.320359 255.455667
F 25.304501 36.044093 233.618263
F 24.694528 36.044093 255.455667
F 25.304501 43.767831 233.618263
F 24.694528 43.767831 255.455667
F 7.397995 28.320360 235.849907
F 6.788072 28.319812 257.683836
F 7.397995 36.044094 235.849907
F 6.788072 36.043546 257.683837
F 7.397995 43.767832 235.849907
F 6.788072 43.767284 257.683837
F 16.313129 28.320358 236.098930
F 15.703579 28.320054 257.934260
F 16.313129 36.044093 236.098931
F 15.703579 36.043788 257.934260
F 20.134091 46.339013 258.921721
F 24.591658 46.339012 259.046232
F 11.218956 46.339013 258.672699
F 29.049223 46.339012 259.170744
F 15.676523 46.339013 258.797210
F 7.223884 47.638293 2.772840
F 6.611622 47.634234 24.562100
F 33.353492 47.629698 25.314268
F 7.223884 55.362024 2.772841
F 6.611622 55.357966 24.562100
F 33.353492 55.353430 25.314268
F 7.223884 63.085762 2.772840
F 6.611622 63.081704 24.562100
F 33.353492 63.077168 25.314268
F 16.134417 47.633096 3.027840
F 15.523224 47.629698 24.816223
F 16.134417 55.356828 3.027840
F 15.523224 55.353430 24.816223
F 16.134417 63.080565 3.027840
F 15.523225 63.077167 24.816224
F 25.049551 47.633095 3.276863
F 24.438359 47.629698 25.065245
F 25.049551 55.356827 3.276863
F 24.438359 55.353429 25.065246
F 25.049551 63.080565 3.276863
F 24.438359 63.077167 25.065246
F 7.119882 50.199763 6.364252
F 6.509945 50.199741 28.201685
F 33.251816 50.204277 28.953853
F 7.119882 57.923496 6.364252
F 6.509945 57.923473 28.201685
F 33.251816 57.928009 28.953853
F 7.119882 65.647233 6.364253
F 6.509945 65.647211 28.201685
F 33.251816 65.651747 28.953853
F 16.031520 50.204277 6.618404
F 15.421547 50.204277 28.455808
F 16.031520 57.928010 6.618404
F 15.421547 57.928009 28.455808
F 16.031520 65.651748 6.618404
F 15.421547 65.651747 28.455809
F 24.946657 50.204278 6.867427
F 24.336684 50.204277 28.704831
F 24.946657 57.928010 6.867427
F 24.336684 57.928010 28.704831
F 24.946657 65.651748 6.867427
F 24.336684 65.651748 28.704831
F 7.195411 50.200480 3.646464
F 6.585914 50.199741 25.482388
F 33.328074 50.204277 26.224164
F 7.195411 57.924212 3.646464
F 6.585914 57.923473 25.482388
F 33.328075 57.928009 26.224164
F 7.195411 65.647951 3.646463
F 6.585914 65.647211 25.482388
F 33.328075 65.651747 26.224164
F 16.107358 50.204581 3.890790
F 15.497806 50.204277 25.726120
F 16.107358 57.928314 3.890790
F 15.497806 57.928009 25.726119
F 16.107358 65.652052 3.890789
F 15.497806 65.651747 25.726120
F 25.022493 50.204582 4.139811
F 24.412942 50.204277 25.975142
F 25.022493 57.928314 4.139811
F 24.412942 57.928010 25.975141
F 25.022493 65.652052 4.139811
F 24.412942 65.651748 25.975142
F 7.474803 48.021009 0.234552
F 6.687567 47.634234 21.842803
F 33.429728 47.629698 22.584579
F 7.474803 55.744741 0.234552
F 6.687567 55.357966 21.842802
F 33.429728 55.353430 22.584579
F 7.474803 63.468479 0.234551
F 6.687567 63.081704 21.842802
F 33.429728 63.077168 22.584578
F 16.386942 48.014773 0.484749
F 15.599459 47.629698 22.086534
F 16.386942 55.738505 0.484749
F 15.599459 55.353430 22.086534
F 16.386941 63.462242 0.484748
F 15.599459 63.077167 22.086534
F 25.302076 48.014772 0.733771
F 24.514594 47.629698 22.335556
F 25.302076 55.738504 0.733771
F 24.514594 55.353429 22.335556
F 25.302075 63.462242 0.733770
F 24.514594 63.077167 22.335556
F 9.418634 54.064704 3.705078
F 8.809037 54.064478 25.540440
F 9.418634 61.788440 3.705078
F 8.809037 61.788214 25.540439
F 18.336143 54.066447 3.953045
F 17.726592 54.066143 25.788375
F 18.336143 61.790182 3.953045
F 17.726592 61.789878 25.788375
F 27.251279 54.066447 4.202067
F 26.641727 54.066143 26.037397
F 27.251279 61.790183 4.202067
F 26.641727 61.789878 26.037396
F 27.251279 46.342715 4.202067
F 26.641727 46.342411 26.037397
F 9.700592 51.876638 0.297847
F 8.910686 51.493229 21.900854
F 9.700592 59.600372 0.297847
F 8.910686 59.216963 21.900854
F 9.700592 67.324110 0.297847
F 8.910686 66.940701 21.900854
F 18.615722 51.876640 0.547004
F 17.828240 51.491564 22.148789
F 18.615722 59.600375 0.547003
F 17.828240 59.215298 22.148789
F 18.615722 67.324112 0.547004
F 17.828240 66.939036 22.148789
F 27.530861 51.876637 0.796026
F 26.743378 51.491563 22.397811
F 27.530861 59.600371 0.796026
F 26.743378 59.215297 22.397811
F 27.530861 67.324110 0.796026
F 26.743378 66.939036 22.397811
F 9.445758 51.496625 2.839861
F 8.834515 51.493228 24.628236
F 9.445758 59.220360 2.839862
F 8.834515 59.216963 24.628236
F 9.445758 66.944098 2.839862
F 8.834515 66.940701 24.628236
F 18.363198 51.494961 3.090096
F 17.752006 51.491564 24.878478
F 18.363198 59.218695 3.090096
F 17.752006 59.215298 24.878479
F 18.363198 66.942433 3.090096
F 17.752006 66.939036 24.878479
F 27.278334 51.494960 3.339117
F 26.667141 51.491563 25.127501
F 27.278334 59.218696 3.339118
F 26.667141 59.215298 25.127501
F 27.278334 66.942433 3.339118
F 26.667141 66.939036 25.127501
F 9.342816 54.064478 6.430414
F 8.732843 54.064477 28.267821
F 9.342816 61.788213 6.430415
F 8.732843 61.788213 28.267821
F 18.260305 54.066143 6.680659
F 17.650333 54.066143 28.518063
F 18.260305 61.789879 6.680660
F 17.650333 61.789878 28.518064
F 27.175442 54.066144 6.929682
F 26.565469 54.066143 28.767087
F 27.175442 61.789879 6.929683
F 26.565469 61.789878 28.767087
F 27.175442 46.342411 6.929682
F 26.565469 46.342411 28.767086
F 11.676717 47.633000 2.903392
F 11.065521 47.629605 24.691775
F 11.676717 55.356732 2.903392
F 11.065521 55.353337 24.691775
F 11.676717 63.080469 2.903392
F 11.065521 63.077074 24.691776
F 20.591984 47.633096 3.152351
F 19.980791 47.629698 24.940734
F 20.591984 55.356827 3.152351
F 19.980791 55.353430 24.940734
F 20.591983 63.080565 3.152351
F 19.980791 63.077167 24.940734
F 29.507120 47.633095 3.401373
F 28.895927 47.629697 25.189757
F 29.507120 55.356827 3.401373
F 28.895927 55.353430 25.189757
F 29.507120 63.080565 3.401373
F 28.895927 63.077167 25.189757
F 11.573816 50.204370 6.493956
F 10.963844 50.204370 28.331360
F 11.573817 57.928103 6.493956
F 10.963844 57.928103 28.331360
F 11.573817 65.651841 6.493956
F 10.963844 65.651840 28.331360
F 20.489087 50.204278 6.742915
F 19.879114 50.204277 28.580320
F 20.489087 57.928010 6.742915
F 19.879114 57.928010 28.580320
F 20.489087 65.651749 6.742916
F 19.879114 65.651748 28.580320
F 29.404225 50.204277 6.991937
F 28.794251 50.204276 28.829341
F 29.404225 57.928009 6.991937
F 28.794251 57.928009 28.829341
F 29.404225 65.651748 6.991937
F 28.794251 65.651748 28.829342
F 11.649656 50.204675 3.766213
F 11.040107 50.204370 25.601538
F 11.649656 57.928407 3.766213
F 11.040107 57.928102 25.601537
F 11.649656 65.652146 3.766212
F 11.040107 65.651841 25.601537
F 20.564924 50.204582 4.015301
F 19.955373 50.204277 25.850631
F 20.564924 57.928314 4.015300
F 19.955373 57.928010 25.850630
F 20.564924 65.652052 4.015301
F 19.955373 65.651747 25.850630
F 29.480061 50.204581 4.264323
F 28.870509 50.204276 26.099653
F 29.480060 57.928314 4.264323
F 28.870509 57.928009 26.099653
F 29.480061 65.652052 4.264323
F 28.870510 65.651748 26.099652
F 11.929376 48.014771 0.360240
F 11.141759 47.629605 21.961952
F 11.929376 55.738503 0.360240
F 11.141759 55.353337 21.961952
F 11.929375 63.462241 0.360240
F 11.141759 63.077075 21.961952
F 20.844508 48.014773 0.609260
F 20.057026 47.629697 22.211045
F 20.844509 55.738505 0.609260
F 20.057026 55.353429 22.211045
F 20.844508 63.462243 0.609259
F 20.057026 63.077168 22.211044
F 29.759645 48.014771 0.858282
F 28.972163 47.629697 22.460067
F 29.759645 55.738503 0.858282
F 28.972163 55.353430 22.460067
F 29.759644 63.462241 0.858281
F 28.972163 63.077167 22.460066
F 13.878576 54.066446 3.828536
F 13.269025 54.066141 25.663865
F 13.878576 61.790181 3.828535
F 13.269025 61.789877 25.663864
F 22.793710 54.066447 4.077556
F 22.184159 54.066143 25.912886
F 22.793710 61.790183 4.077555
F 22.184159 61.789878 25.912885
F 22.793710 46.342715 4.077556
F 22.184159 46.342411 25.912886
F 31.708845 54.066447 4.326578
F 31.099294 54.066143 26.161909
F 31.708845 61.790183 4.326578
F 31.099294 61.789878 26.161908
F 14.158157 51.876639 0.422493
F 13.370673 51.491565 22.024280
F 14.158156 59.600374 0.422493
F 13.370673 59.215300 22.024279
F 14.158157 67.324112 0.422492
F 13.370673 66.939038 22.024279
F 23.073291 51.876639 0.671515
F 22.285808 51.491563 22.273300
F 23.073290 59.600373 0.671514
F 22.285809 59.215297 22.273300
F 23.073291 67.324111 0.671515
F 22.285809 66.939035 22.273299
F 31.988427 51.876637 0.920537
F 31.200944 51.491564 22.522323
F 31.988427 59.600371 0.920537
F 31.200944 59.215298 22.522323
F 31.988426 67.324110 0.920537
F 31.200944 66.939037 22.522323
F 13.905631 51.494962 2.965584
F 13.294439 51.491565 24.753966
F 13.905631 59.218697 2.965583
F 13.294439 59.215299 24.753967
F 13.905631 66.942435 2.965583
F 13.294439 66.939038 24.753966
F 22.820766 51.494960 3.214607
F 22.209573 51.491563 25.002990
F 22.820766 59.218696 3.214607
F 22.209573 59.215298 25.002991
F 22.820766 66.942433 3.214607
F 22.209573 66.939036 25.002990
F 31.735900 51.494961 3.463628
F 31.124708 51.491564 25.252012
F 31.735900 59.218696 3.463628
F 31.124708 59.215298 25.252012
F 31.735900 66.942434 3.463629
F 31.124708 66.939037 25.252012
F 13.802738 54.066141 6.556147
F 13.192766 54.066141 28.393552
F 13.802738 61.789877 6.556148
F 13.192766 61.789877 28.393552
F 22.717873 54.066144 6.805171
F 22.107900 54.066143 28.642575
F 22.717873 61.789879 6.805171
F 22.107899 61.789878 28.642576
F 22.717873 46.342411 6.805171
F 22.107900 46.342411 28.642575
F 31.633009 54.066143 7.054192
F 31.023036 54.066143 28.891597
F 31.633009 61.789878 7.054193
F 31.023036 61.789878 28.891597
F 7.018273 47.634234 10.003759
F 6.408296 47.634234 31.841270
F 33.150166 47.629698 32.593438
F 7.018273 55.357966 10.003759
F 6.408296 55.357966 31.841270
F 33.150166 55.353430 32.593438
F 7.018273 63.081704 10.003759
F 6.408296 63.081704 31.841270
F 33.150167 63.077168 32.593438
F 15.929876 47.629698 10.257882
F 15.319899 47.629698 32.095393
F 15.929876 55.353430 10.257882
F 15.319899 55.353430 32.095393
F 15.929876 63.077167 10.257883
F 15.319899 63.077167 32.095394
F 24.845010 47.629698 10.506905
F 24.235033 47.629697 32.344416
F 24.845010 55.353429 10.506905
F 24.235033 55.353429 32.344416
F 24.845010 63.077167 10.506906
F 24.235033 63.077167 32.344416
F 6.916596 50.199741 13.643342
F 6.916596 57.923473 13.643343
F 6.916596 65.647211 13.643343
F 15.828198 50.204277 13.897466
F 15.828198 57.928009 13.897467
F 15.828198 65.651747 13.897466
F 24.743335 50.204277 14.146489
F 24.743335 57.928010 14.146489
F 24.743335 65.651748 14.146490
F 6.992565 50.199741 10.924046
F 6.382588 50.199741 32.761558
F 6.992565 57.923473 10.924046
F 6.382588 57.923473 32.761557
F 6.992565 65.647211 10.924046
F 6.382588 65.647211 32.761557
F 15.904458 50.204277 11.167778
F 15.904458 57.928009 11.167778
F 15.904458 65.651747 11.167777
F 24.819593 50.204277 11.416800
F 24.819593 57.928010 11.416799
F 24.819593 65.651748 11.416799
F 7.094218 47.634234 7.284463
F 6.484241 47.634234 29.121972
F 33.226402 47.629698 29.863749
F 7.094218 55.357966 7.284463
F 6.484241 55.357966 29.121973
F 33.226402 55.353430 29.863749
F 7.094218 63.081704 7.284462
F 6.484241 63.081704 29.121972
F 33.226402 63.077168 29.863749
F 16.006111 47.629698 7.528196
F 15.396134 47.629698 29.365704
F 16.006111 55.353430 7.528196
F 15.396134 55.353430 29.365704
F 16.006111 63.077167 7.528195
F 15.396134 63.077167 29.365704
F 24.921245 47.629697 7.777218
F 24.311269 47.629697 29.614726
F 24.921245 55.353429 7.777218
F 24.311269 55.353429 29.614726
F 24.921245 63.077167 7.777217
F 24.311269 63.077167 29.614725
F 9.215689 54.064478 10.982098
F 9.215689 61.788214 10.982098
F 18.133243 54.066143 11.230033
F 18.133243 61.789878 11.230033
F 27.048379 54.066143 11.479056
F 27.048379 61.789878 11.479055
F 27.048378 46.342411 11.479056
F 9.317338 51.493229 7.342516
F 8.707361 51.493229 29.180025
F 9.317338 59.216963 7.342515
F 8.707361 59.216963 29.180024
F 9.317338 66.940701 7.342516
F 8.707361 66.940701 29.180024
F 18.234891 51.491564 7.590451
F 17.624915 51.491564 29.427960
F 18.234891 59.215298 7.590450
F 17.624915 59.215298 29.427959
F 18.234891 66.939036 7.590451
F 17.624915 66.939036 29.427960
F 27.150029 51.491563 7.839473
F 26.540052 51.491563 29.676982
F 27.150029 59.215297 7.839472
F 26.540052 59.215297 29.676981
F 27.150029 66.939036 7.839473
F 26.540052 66.939036 29.676981
F 9.241167 51.493228 10.069894
F 8.631190 51.493229 31.907406
F 9.241167 59.216963 10.069895
F 8.631190 59.216963 31.907406
F 9.241167 66.940701 10.069895
F 8.631190 66.940701 31.907406
F 18.158657 51.491564 10.320138
F 17.548680 51.491564 32.157648
F 18.158657 59.215298 10.320138
F 17.548680 59.215298 32.157649
F 18.158657 66.939036 10.320138
F 17.548680 66.939036 32.157649
F 27.073793 51.491563 10.569160
F 26.463816 51.491563 32.406672
F 27.073793 59.215298 10.569160
F 26.463816 59.215298 32.406672
F 27.073792 66.939036 10.569160
F 26.463816 66.939036 32.406672
F 9.139495 54.064477 13.709479
F 9.139494 61.788213 13.709479
F 18.056984 54.066143 13.959722
F 18.056984 61.789878 13.959722
F 26.972120 54.066143 14.208745
F 26.972120 61.789878 14.208746
F 26.972120 46.342411 14.208745
F 11.472172 47.629605 10.133435
F 10.862194 47.629605 31.970945
F 11.472172 55.353337 10.133435
F 10.862194 55.353337 31.970945
F 11.472172 63.077074 10.133435
F 10.862194 63.077074 31.970946
F 20.387442 47.629698 10.382393
F 19.777465 47.629698 32.219905
F 20.387442 55.353430 10.382393
F 19.777466 55.353430 32.219905
F 20.387442 63.077167 10.382394
F 19.777465 63.077167 32.219905
F 29.302578 47.629697 10.631416
F 28.692601 47.629697 32.468927
F 29.302578 55.353430 10.631416
F 28.692601 55.353430 32.468927
F 29.302578 63.077168 10.631416
F 28.692601 63.077167 32.468927
F 11.370495 50.204370 13.773019
F 11.370495 57.928103 13.773019
F 11.370495 65.651840 13.773019
F 20.285765 50.204277 14.021978
F 20.285765 57.928010 14.021978
F 20.285765 65.651748 14.021978
F 29.200903 50.204276 14.271000
F 29.200903 57.928009 14.271000
F 29.200903 65.651748 14.271000
F 11.446758 50.204370 11.043196
F 11.446758 57.928102 11.043196
F 11.446758 65.651841 11.043195
F 20.362024 50.204277 11.292289
F 20.362025 57.928010 11.292289
F 20.362025 65.651748 11.292289
F 29.277161 50.204276 11.541311
F 29.277161 57.928009 11.541311
F 29.277161 65.651748 11.541311
F 11.548410 47.629605 7.403614
F 10.938434 47.629605 29.241122
F 11.548410 55.353337 7.403614
F 10.938434 55.353337 29.241122
F 11.548410 63.077075 7.403613
F 10.938434 63.077075 29.241122
F 20.463677 47.629698 7.652706
F 19.853700 47.629698 29.490215
F 20.463677 55.353429 7.652706
F 19.853700 55.353429 29.490215
F 20.463677 63.077168 7.652706
F 19.853700 63.077168 29.490215
F 29.378814 47.629697 7.901729
F 28.768837 47.629697 29.739237
F 29.378814 55.353430 7.901729
F 28.768837 55.353430 29.739237
F 29.378814 63.077167 7.901728
F 28.768837 63.077167 29.739237
F 13.675676 54.066141 11.105524
F 13.675676 61.789877 11.105523
F 22.590810 54.066143 11.354544
F 22.590811 61.789878 11.354544
F 22.590810 46.342411 11.354544
F 31.505945 54.066143 11.603567
F 31.505945 61.789878 11.603566
F 13.777324 51.491565 7.465941
F 13.167348 51.491565 29.303450
F 13.777324 59.215300 7.465940
F 13.167348 59.215300 29.303450
F 13.777324 66.939038 7.465941
F 13.167348 66.939038 29.303449
F 22.692460 51.491563 7.714962
F 22.082483 51.491563 29.552470
F 22.692460 59.215297 7.714961
F 22.082483 59.215297 29.552469
F 22.692460 66.939035 7.714962
F 22.082483 66.939035 29.552470
F 31.607595 51.491564 7.963985
F 30.997619 51.491564 29.801494
F 31.607595 59.215298 7.963984
F 30.997619 59.215298 29.801493
F 31.607595 66.939037 7.963985
F 30.997619 66.939037 29.801493
F 13.701090 51.491565 10.195625
F 13.091113 51.491565 32.033137
F 13.701090 59.215299 10.195625
F 13.091113 59.215299 32.033138
F 13.701090 66.939038 10.195626
F 13.091113 66.939038 32.033137
F 22.616224 51.491563 10.444649
F 22.006247 51.491563 32.282160
F 22.616224 59.215298 10.444649
F 22.006247 59.215298 32.282161
F 22.616224 66.939036 10.444650
F 22.006247 66.939036 32.282160
F 31.531359 51.491564 10.693670
F 30.921382 51.491564 32.531182
[truncated: 2,054,816 more chars]
