# Supplementary material for: Molecular-resolution imaging of ice crystallized from liquid water by cryogenic liquid-cell TEM
Source: Nat Commun. 2025 Sep 25;16:8342. doi: 10.1038/s41467-025-62451-0 (PMC12462463; doi:10.1038/s41467-025-62451-0)
Supplement: Supplementary file 9 — Supplementary Data 1 [file 41467_2025_62451_MOESM9_ESM.zip › supercell_5_3_12/1.8/93K_relaxed.xyz]

74907
F74907
F 8.110205 1.304404 2.758950
F 7.412645 1.297764 24.540170
F 8.110205 9.023784 2.758950
F 7.412645 9.017144 24.540170
F 8.110205 16.743164 2.758950
F 7.412645 16.736564 24.540170
F 17.007285 1.290564 3.046830
F 16.311985 1.286564 24.830770
F 17.007285 9.009944 3.046830
F 16.311985 9.005954 24.830770
F 17.007285 16.729364 3.046830
F 16.311985 16.725364 24.830770
F 26.255785 1.083444 3.561350
F 25.305985 1.382724 25.249470
F 26.267785 8.815404 3.508900
F 25.261785 8.982294 25.385370
F 26.177285 16.649564 3.623440
F 25.368085 16.632864 25.315470
F 7.983845 3.848734 6.354540
F 7.298335 3.848494 28.177270
F 7.983845 11.568164 6.354540
F 7.298335 11.567864 28.177270
F 7.983845 19.287464 6.354540
F 7.298335 19.287264 28.177270
F 16.883485 3.859714 6.646260
F 16.197685 3.859694 28.467970
F 16.883485 11.579064 6.646260
F 16.197685 11.579064 28.467970
F 16.883485 19.298464 6.646260
F 16.197685 19.298464 28.467970
F 25.983585 3.865304 6.969230
F 25.363385 3.870654 28.872370
F 26.101885 11.602564 7.142500
F 25.176685 11.497364 28.809070
F 26.066285 19.265564 7.035090
F 25.277885 19.248664 28.889470
F 8.068265 3.853724 3.648990
F 7.383375 3.848494 25.471470
F 8.068265 11.573064 3.648990
F 7.383385 11.567864 25.471470
F 8.068265 19.292464 3.648990
F 7.383385 19.287264 25.471470
F 16.972485 3.861054 3.923950
F 16.283385 3.859694 25.740070
F 16.972485 11.580464 3.923950
F 16.283385 11.579064 25.740070
F 16.972485 19.299864 3.923950
F 16.283385 19.298464 25.740070
F 25.991285 3.788224 4.277470
F 25.470085 3.923454 26.038970
F 26.114885 11.379764 4.377580
F 25.214585 11.576864 26.088570
F 26.054385 19.199764 4.438990
F 25.138085 19.184964 26.139570
F 8.505335 1.291394 0.098109
F 7.497675 1.297764 21.834270
F 8.505335 9.010784 0.098109
F 7.497675 9.017144 21.834270
F 8.505335 16.730164 0.098108
F 7.497675 16.736564 21.834270
F 17.421385 1.296614 0.363652
F 16.397685 1.286564 22.102970
F 17.421385 9.016004 0.363652
F 16.397685 9.005954 22.102970
F 17.421385 16.735364 0.363652
F 16.397685 16.725364 22.102970
F 32.831485 12.965964 3.794410
F 25.344985 1.305984 22.554470
F 33.100385 12.729564 1.116660
F 25.330385 9.235154 22.585870
F 32.980085 20.463564 3.667620
F 25.384385 16.643464 22.524870
F 10.284485 7.717584 3.716140
F 9.594555 7.716084 25.532070
F 10.284485 15.436964 3.716140
F 9.594555 15.435464 25.532070
F 32.510085 15.324764 21.676470
F 32.245485 7.835914 21.734470
F 19.175385 7.651054 4.245100
F 18.541585 7.666344 25.828970
F 19.118285 15.243464 4.117390
F 18.481985 15.658864 25.827670
F 32.562485 15.471764 11.890870
F 23.166685 15.530364 21.457170
F 28.502985 7.556264 4.252060
F 27.670385 7.665074 26.218970
F 28.477585 15.435464 4.475060
F 27.557085 15.155564 25.950370
F 28.469485 7.620904 0.188160
F 9.823155 23.154864 18.257670
F 10.744585 5.168394 0.163680
F 9.708845 5.149564 21.894870
F 10.744585 12.887764 0.163680
F 9.708835 12.868964 21.894870
F 10.744585 20.607164 0.163680
F 9.708845 20.588364 21.894870
F 30.893285 16.719964 1.147160
F 18.644785 5.186404 22.130070
F 24.100985 5.115744 0.455260
F 18.502585 12.800564 22.181070
F 32.003485 -0.299216 26.376870
F 18.496785 20.599264 22.271970
F 32.455385 7.586354 14.618670
F 27.473185 5.166324 22.636670
F 27.915985 0.074955 19.019670
F 27.796185 12.884364 22.451270
F 32.453685 7.598434 11.845770
F 27.580085 20.391864 22.381670
F 10.318185 5.153574 2.836910
F 9.623255 5.149564 24.618470
F 10.318185 12.872964 2.836910
F 9.623255 12.868964 24.618470
F 10.318185 20.592364 2.836910
F 9.623255 20.588364 24.618470
F 19.200385 5.057484 3.252240
F 18.446485 5.072124 24.845670
F 19.276685 12.721964 2.970010
F 18.566985 13.030064 24.894870
F 19.337685 20.604664 3.090180
F 18.639685 20.479464 25.057470
F 28.390785 4.868844 3.433570
F 27.880885 5.122664 25.295170
F 28.358885 12.683164 3.730910
F 27.549185 12.532964 25.211670
F 28.338285 20.557064 3.672780
F 27.348385 20.518564 25.231070
F 10.194785 7.716114 6.433950
F 9.508945 7.716084 28.255670
F 10.194785 15.435464 6.433950
F 9.508945 15.435464 28.255670
F 23.190685 7.620944 21.665770
F 32.668585 20.427564 10.904270
F 10.194785 23.154864 6.433950
F 9.508945 23.154864 28.255670
F 19.152885 7.619594 7.010990
F 18.481385 7.861484 28.638470
F 19.150385 15.358364 6.726330
F 18.498885 15.525564 28.406370
F 30.846585 8.741954 0.858112
F 14.198885 0.000016 21.123670
F 28.248285 7.606274 6.991490
F 27.487685 7.654064 28.858970
F 28.265285 15.641964 7.268770
F 27.639485 15.199064 28.674070
F 21.769385 16.573364 0.827547
F 10.051785 23.154864 10.983370
F 12.550985 1.289534 2.907610
F 11.855585 1.285514 24.691470
F 12.550985 9.008924 2.907610
F 11.855585 9.004904 24.691470
F 12.550985 16.728264 2.907610
F 11.855585 16.724264 24.691470
F 21.574785 1.106884 3.257660
F 20.981785 1.075804 25.076470
F 21.551985 8.878854 3.450030
F 20.743485 9.159634 24.985270
F 21.442585 16.551964 3.578930
F 20.738785 16.788364 24.997870
F 30.756185 1.174934 3.650940
F 32.557685 15.393964 14.685570
F 30.780285 8.816464 3.602700
F 29.903085 9.010744 25.284070
F 30.655085 16.853664 3.855070
F 29.760185 16.506564 25.314370
F 12.427085 3.860764 6.506970
F 11.741285 3.860744 28.328670
F 12.427085 11.580164 6.506970
F 11.741285 11.580164 28.328670
F 12.427085 19.299564 6.506970
F 11.741285 19.299564 28.328670
F 21.462285 3.843014 6.804080
F 20.771385 3.723654 28.569670
F 21.413685 11.614764 6.887750
F 20.807485 11.566364 28.674370
F 21.365885 19.235164 6.647850
F 20.450085 19.221564 28.884670
F 30.556785 3.827414 7.376820
F 29.889585 3.859054 28.959170
F 30.471285 11.671764 7.356560
F 29.581285 11.465964 29.095370
F 30.563885 19.276664 7.328480
F 29.697685 19.285764 28.907270
F 12.516085 3.862114 3.783220
F 11.827085 3.860744 25.599270
F 12.516085 11.581464 3.783220
F 11.827085 11.580164 25.599270
F 12.516085 19.300864 3.783220
F 11.827085 19.299564 25.599270
F 21.543385 3.762504 4.175690
F 20.614985 3.617864 25.839270
F 21.571585 11.561364 4.105220
F 20.805685 11.561364 26.073970
F 21.561785 19.418764 4.045500
F 20.709785 19.292964 26.127570
F 30.767085 3.908944 4.611860
F 29.937085 3.654144 26.183770
F 30.677485 11.470564 4.669550
F 29.804885 11.508364 26.258670
F 30.680385 19.502064 4.633090
F 29.528285 19.181964 26.152670
F 12.966385 1.297104 0.223617
F 11.941385 1.285514 21.962170
F 12.966385 9.016484 0.223617
F 11.941385 9.004904 21.962170
F 12.966385 16.735864 0.223616
F 11.941385 16.724264 21.962170
F 19.699285 5.169134 0.550477
F 20.941485 0.997213 22.190570
F 26.188185 16.637964 0.905057
F 21.064085 9.195914 22.257670
F 32.733685 12.786964 8.529010
F 20.761185 16.649564 22.284570
F 32.976085 15.410664 7.587810
F 29.815285 1.324834 22.384870
F 32.977085 20.674364 1.056260
F 29.837485 8.892664 22.482770
F 26.502385 1.096104 0.792210
F 30.216085 16.526564 22.516270
F 14.745185 7.720764 3.853940
F 14.055985 7.719404 25.670070
F 14.745185 15.440164 3.853940
F 14.055985 15.438764 25.670070
F 14.745185 0.001375 3.853940
F 14.055985 0.000016 25.670070
F 23.920685 7.682974 4.237060
F 23.054885 7.587024 25.998470
F 23.982185 15.194064 4.249610
F 22.974285 15.558564 25.963270
F 25.199285 1.201474 32.304670
F 14.198885 15.438764 21.123670
F 23.305185 -0.027319 21.251570
F 32.122185 7.819154 26.261870
F 32.834485 5.085434 8.392080
F 32.015185 15.372064 26.190070
F 32.585485 4.850334 11.063070
F 21.865685 1.319054 0.591320
F 15.194285 5.156384 0.293684
F 14.170285 5.146244 22.032970
F 15.194285 12.875764 0.293684
F 14.170285 12.865664 22.032970
F 15.194285 20.595164 0.293684
F 14.170285 20.585064 22.032970
F 28.660785 4.856084 0.803501
F 23.114085 5.034724 22.344270
F 29.787885 9.044504 32.544070
F 22.972585 12.856064 22.430470
F 23.475285 -0.047535 14.396670
F 23.251885 20.475364 22.394770
F 25.093485 9.018384 32.566270
F 32.158985 5.288964 22.672070
F 19.693485 20.444564 0.395460
F 32.238685 12.713264 22.532270
F 32.963185 15.401164 0.238451
F 32.253385 20.514564 22.652970
F 14.779885 5.150234 2.976860
F 14.084585 5.146244 24.760870
F 14.779885 12.869664 2.976860
F 14.084585 12.865664 24.760870
F 14.779885 20.589064 2.976860
F 14.084585 20.585064 24.760870
F 23.798585 5.085694 3.219260
F 22.997485 4.959374 25.229470
F 23.989685 12.641464 3.464420
F 22.981185 12.944364 25.175570
F 23.874885 20.556164 3.428320
F 23.000485 20.591064 25.166570
F 24.011085 20.445164 0.657904
F 32.234885 5.174464 25.257470
F 32.123685 0.013366 21.728570
F 32.204385 12.838964 25.258270
F 18.417485 12.708964 32.044670
F 31.906285 20.312264 25.384070
F 14.656085 7.719424 6.576280
F 13.970285 7.719404 28.397970
F 14.656085 15.438764 6.576280
F 13.970285 15.438764 28.397970
F 14.656085 0.000037 6.576280
F 13.970285 0.000016 28.397970
F 14.198885 7.719404 21.123670
F 32.479485 20.655864 18.352670
F 23.794185 7.713374 7.043640
F 22.874185 7.752394 28.716170
F 23.539685 15.277664 7.115050
F 23.126785 15.506364 28.659870
F 26.360185 8.849444 0.809677
F 32.476885 12.680764 18.294970
F 19.669885 12.830364 0.343862
F 32.181285 7.651194 28.975370
F 29.851385 16.786564 32.437470
F 31.986485 15.421664 28.943670
F 32.731285 20.703464 8.129580
F 32.517685 5.159434 17.988970
F 7.869855 1.297764 9.991480
F 7.184045 1.297764 31.814470
F 7.869855 9.017154 9.991480
F 7.184045 9.017144 31.814470
F 7.869855 16.736564 9.991480
F 7.184045 16.736564 31.814470
F 16.769185 1.286564 10.282170
F 16.083385 1.286564 32.105170
F 16.769185 9.005954 10.282170
F 16.083385 9.005954 32.105170
F 16.769185 16.725364 10.282170
F 16.083385 16.725364 32.105170
F 25.816485 1.097774 10.700470
F 23.851985 23.139864 7.107870
F 25.972585 8.938454 10.755770
F 32.816185 7.633344 7.332180
F 25.797985 16.757464 10.592970
F 27.446885 5.248364 32.633870
F 7.755545 3.848494 13.628670
F 7.755545 11.567864 13.628670
F 7.755545 19.287264 13.628670
F 16.654885 3.859694 13.919370
F 16.654885 11.579064 13.919370
F 16.654885 19.298464 13.919370
F 25.806885 3.706034 14.147870
F 25.702385 11.576564 14.207470
F 25.660685 19.271264 14.273670
F 7.840585 3.848494 10.922770
F 7.154775 3.848494 32.745770
F 7.840585 11.567864 10.922770
F 7.154775 11.567864 32.745770
F 7.840585 19.287264 10.922770
F 7.154775 19.287264 32.745770
F 16.740585 3.859694 11.191470
F 16.740585 11.579064 11.191470
F 16.740585 19.298464 11.191470
F 25.827085 3.731594 11.490270
F 25.658985 11.552464 11.534770
F 25.780085 19.328364 11.645170
F 7.954865 1.297784 7.285620
F 7.269065 1.297764 29.108570
F 7.954865 9.017174 7.285620
F 7.269065 9.017144 29.108570
F 7.954865 16.736564 7.285620
F 7.269065 16.736564 29.108570
F 16.854885 1.286564 7.554400
F 16.169085 1.286564 29.377270
F 16.854885 9.005954 7.554400
F 16.169085 9.005954 29.377270
F 16.854885 16.725364 7.554400
F 16.169085 16.725364 29.377270
F 25.970585 1.215714 8.017400
F 25.436985 1.329904 29.616770
F 26.126085 8.981994 7.991920
F 25.051785 8.980144 29.767470
F 25.760585 16.576064 7.954420
F 25.354885 16.539064 29.670470
F 10.051785 7.716084 10.983370
F 10.051785 15.435464 10.983370
F 23.423785 20.686964 17.726070
F 18.962385 7.567044 11.154470
F 18.947185 15.434864 11.215870
F 23.358885 12.917964 17.960770
F 28.179385 7.455104 11.771470
F 27.906785 15.484264 11.551470
F 23.317785 5.156274 17.843870
F 10.165985 5.149544 7.346290
F 9.480235 5.149564 29.169170
F 10.165985 12.868964 7.346290
F 9.480235 12.868964 29.169170
F 10.165985 20.588364 7.346290
F 9.480235 20.588364 29.169170
F 19.202785 4.993134 7.845840
F 18.473985 5.203344 29.218270
F 18.949985 12.847064 7.668990
F 18.570985 12.919064 29.329670
F 19.205485 20.625764 7.459720
F 18.180985 20.704764 29.477070
F 28.105385 5.077074 8.200750
F 27.663185 5.096614 29.746270
F 28.179185 13.014864 8.164330
F 27.341585 12.708764 29.796570
F 28.149885 20.462764 8.122520
F 27.419685 20.493964 29.794470
F 10.080485 5.149564 10.069870
F 9.394655 5.149564 31.892770
F 10.080485 12.868964 10.069870
F 9.394655 12.868964 31.892770
F 10.080485 20.588364 10.069870
F 9.394655 20.588364 31.892770
F 19.052385 4.843134 10.513070
F 28.490185 20.431664 1.056370
F 19.037085 12.751464 10.400470
F 33.048985 7.751744 4.672890
F 18.860385 20.702764 10.329070
F 29.862785 1.240304 25.105470
F 28.179885 4.906274 10.855770
F 23.191985 0.022881 18.549170
F 28.009885 12.888464 10.914970
F 20.630585 16.669364 32.201070
F 28.161385 20.577364 10.805670
F 33.067785 5.009314 3.555200
F 9.966155 7.716084 13.706970
F 9.966155 15.435464 13.706970
F 14.313185 20.585064 17.486470
F 9.966155 23.154864 13.706970
F 19.034885 7.758384 13.971270
F 18.904185 15.272164 13.995870
F 14.313185 12.865664 17.486470
F 27.939085 7.691174 14.440570
F 27.906285 15.485264 14.316970
F 14.313185 5.146244 17.486470
F 12.312785 1.285514 10.142870
F 11.626985 1.285514 31.965870
F 12.312785 9.004904 10.142870
F 11.626985 9.004904 31.965870
F 12.312785 16.724264 10.142870
F 11.626985 16.724264 31.965870
F 21.364285 1.185634 10.473870
F 14.284585 7.719404 18.395770
F 21.325785 9.019964 10.806070
F 14.284585 0.000016 18.395770
F 21.235785 16.583964 10.353870
F 32.806685 15.472864 4.738560
F 30.448685 1.100524 11.075970
F 18.798385 -0.018816 18.679770
F 30.330185 8.899674 10.854570
F 32.446085 7.720434 18.985970
F 30.321185 16.702864 10.958170
F 23.317285 15.539664 18.719370
F 12.198485 3.860744 13.780070
F 12.198485 11.580164 13.780070
F 12.198485 19.299564 13.780070
F 21.305485 4.054914 14.342570
F 21.297685 11.558464 14.159470
F 21.143085 19.247764 14.059970
F 30.195085 3.733074 14.628970
F 30.207285 11.420364 14.586170
F 30.488485 19.198364 14.516570
F 12.284285 3.860744 11.050670
F 12.284285 11.580164 11.050670
F 12.284285 19.299564 11.050670
F 21.408485 3.925334 11.457570
F 21.273285 11.618064 11.449670
F 21.156285 19.289364 11.262870
F 30.339885 3.677214 11.876870
F 30.348085 11.311264 11.966270
F 30.375585 19.374464 11.809370
F 12.398585 1.285514 7.413610
F 11.712785 1.285514 29.236470
F 12.398585 9.004904 7.413610
F 11.712785 9.004904 29.236470
F 12.398585 16.724264 7.413610
F 11.712785 16.724264 29.236470
F 21.444285 1.249784 7.624330
F 20.889285 1.181194 29.615470
F 21.516685 8.885514 7.831650
F 20.760085 9.038124 29.641270
F 21.247085 16.743664 7.542720
F 20.680485 16.593164 29.435270
F 30.592485 1.171304 8.301300
F 29.743585 1.254484 29.815870
F 30.347385 8.951934 7.936030
F 29.906185 8.944014 29.805870
F 30.696285 16.592764 8.154940
F 29.741285 16.641264 29.703870
F 14.513185 7.719404 11.121470
F 14.513185 15.438764 11.121470
F 14.513185 0.000016 11.121470
F 23.519185 7.615234 11.434470
F 23.608585 15.415664 11.485570
F 23.229085 7.866464 18.951170
F 22.841985 5.006484 32.466770
F 24.045785 12.763964 0.696075
F 32.536085 20.655064 15.546970
F 14.627485 5.146244 7.484390
F 13.941685 5.146244 29.307270
F 14.627485 12.865664 7.484390
F 13.941685 12.865664 29.307270
F 14.627485 20.585064 7.484390
F 13.941685 20.585064 29.307270
F 23.637885 5.135524 7.875390
F 22.968285 5.144154 29.559270
F 23.718985 12.820264 7.827560
F 23.064585 13.033764 29.667570
F 23.770285 20.381464 7.922080
F 22.825385 20.343464 29.706170
F 25.433385 16.725964 32.384370
F 32.021185 4.973274 29.842370
F 30.202385 16.685464 15.405170
F 31.830185 12.870964 29.845470
F 32.731385 12.672164 11.258470
F 31.993885 20.535864 29.805270
F 14.541785 5.146244 10.212170
F 13.855985 5.146244 32.035170
F 14.541785 12.865664 10.212170
F 13.855985 12.865664 32.035170
F 14.541785 20.585064 10.212170
F 13.855985 20.585064 32.035170
F 23.797085 5.127954 10.514770
F 14.284585 15.438764 18.395770
F 23.468085 12.908864 10.604870
F 22.837185 20.478064 32.281970
F 23.448785 20.620264 10.586870
F 10.284485 23.156364 3.716140
F 21.894185 8.831524 0.902667
F 18.285685 4.890304 32.060270
F 20.569185 1.183824 32.219570
F 18.252385 20.491964 32.206770
F 30.263485 8.811294 15.484670
F 9.594555 23.154864 25.532070
F 14.427485 7.719404 13.849370
F 14.427485 15.438764 13.849370
F 14.427485 0.000016 13.849370
F 32.325285 12.809764 15.585770
F 23.658285 7.878874 14.183870
F 23.219985 15.361964 14.157770
F 32.528185 4.965254 15.316270
F 28.542185 12.682564 1.093390
F 30.896285 1.240374 0.887135
F 23.392785 20.549664 14.969870
F 7.641255 1.297764 17.265770
F 7.641255 9.017144 17.265770
F 7.641255 16.736564 17.265770
F 16.540585 1.286564 17.556470
F 16.540585 9.005954 17.556470
F 16.540585 16.725364 17.556470
F 25.615585 1.319654 17.869670
F 25.443185 8.954054 17.949770
F 25.708685 16.534964 17.776070
F 7.526935 3.848494 20.902970
F 7.526935 11.567864 20.902970
F 7.526935 19.287264 20.902970
F 16.426285 3.859694 21.193670
F 16.426285 11.579064 21.193670
F 16.426285 19.298464 21.193670
F 25.450885 3.785274 21.551870
F 25.439085 11.606464 21.579870
F 25.427885 19.126464 21.418070
F 7.611985 3.848494 18.197070
F 7.611985 11.567864 18.197070
F 7.611985 19.287264 18.197070
F 16.511985 3.859694 18.465770
F 16.511985 11.579064 18.465770
F 16.511985 19.298464 18.465770
F 25.425085 3.910394 18.829970
F 25.597185 11.543464 18.886670
F 25.626385 19.112764 18.588170
F 7.726275 1.297764 14.559970
F 7.726275 9.017144 14.559970
F 7.726275 16.736564 14.559970
F 16.626285 1.286564 14.828670
F 16.626285 9.005954 14.828670
F 16.626285 16.725364 14.828670
F 25.723185 1.140974 15.243270
F 25.659785 9.021444 15.211370
F 25.581385 16.589464 15.063570
F 9.823155 7.716084 18.257670
F 9.823155 15.435464 18.257670
F 23.513885 12.938064 15.264270
F 18.869785 7.786524 18.705970
F 18.728985 15.423564 18.530770
F 23.673585 5.175704 15.206770
F 27.651385 7.650084 18.916470
F 27.892385 15.425264 18.772370
F 14.398885 20.585064 14.758570
F 9.937445 5.149564 14.620570
F 9.937445 12.868964 14.620570
F 9.937445 20.588364 14.620570
F 18.912485 5.220144 15.045270
F 18.958685 12.714964 14.868070
F 18.885185 20.664564 14.941370
F 27.958785 5.028184 15.252370
F 27.884185 12.825864 15.198470
F 27.996885 20.506264 15.335170
F 9.851865 5.149564 17.344170
F 9.851865 12.868964 17.344170
F 9.851865 20.588364 17.344170
F 18.769485 5.221214 17.777170
F 18.742085 12.894864 17.511470
F 18.916785 20.609264 17.586870
F 27.692985 5.104884 17.952870
F 27.785085 12.858364 18.035270
F 27.824785 20.573964 18.066470
F 9.737555 7.716084 20.981270
F 9.737555 15.435464 20.981270
F 14.398885 12.865664 14.758570
F 9.737555 23.154864 20.981270
F 18.671085 7.847184 21.342170
F 18.635885 15.319464 21.283170
F 14.398885 5.146244 14.758570
F 27.449285 7.698384 21.611170
F 27.719485 15.500364 21.529770
F 32.576185 15.256964 18.869770
F 12.084185 1.285514 17.417170
F 12.084185 9.004904 17.417170
F 12.084185 16.724264 17.417170
F 20.991785 1.329764 17.690370
F 21.078585 9.140364 17.806070
F 21.157985 16.659064 17.828770
F 30.087485 1.448064 18.164270
F 30.043585 8.852464 18.111170
F 30.308785 16.760564 18.095870
F 11.969885 3.860744 21.054370
F 11.969885 11.580164 21.054370
F 11.969885 19.299564 21.054370
F 20.984185 3.785884 21.449970
F 20.863985 11.720064 21.330570
F 20.846285 19.281564 21.538670
F 29.980185 3.957324 21.740870
F 29.970885 11.640664 21.765270
F 30.078285 19.114664 21.639570
F 12.055685 3.860744 18.324970
F 12.055685 11.580164 18.324970
F 12.055685 19.299564 18.324970
F 21.043285 3.841004 18.669570
F 21.035985 11.774264 18.629670
F 21.049785 19.457164 18.719670
F 30.157285 4.136164 18.957070
F 29.988885 11.445964 19.033270
F 30.174585 19.359164 19.004170
F 12.169985 1.285514 14.687870
F 12.169985 9.004904 14.687870
F 12.169985 16.724264 14.687870
F 21.206385 1.316984 14.992870
F 21.214585 8.918864 14.976270
F 21.000385 16.708864 15.061070
F 30.207485 1.156434 15.416970
F 20.649785 9.069464 32.453970
F 22.904985 12.805164 32.418070
F 33.150185 5.051404 0.830525
F 23.621185 -0.266121 11.538470
F 18.759085 0.001427 25.938770
F 18.987185 0.168484 11.291170
F 28.035785 23.078364 14.347370
F 23.342085 23.237664 18.767170
F 30.786285 19.178664 0.096751
F 27.543085 12.904964 32.489670
F 18.441685 23.281064 28.613970
F 33.060985 23.221164 0.230765
F 27.510485 20.700264 32.601870
F 28.283485 23.272464 11.686070
F 31.854085 23.198464 29.031770
F 18.541485 23.116364 21.201270
F 27.915585 23.295464 18.961870
F 32.868185 22.949564 4.467690
F 19.364985 23.145164 3.854500
F 27.439385 23.041164 26.088470
F 23.227685 23.072464 21.472570
F 18.959185 23.276264 11.285970
F 31.992185 22.965464 26.275370
F 28.234385 23.099964 7.111600
F 23.847385 23.175464 4.282280
F 22.972885 22.979264 28.698070
F 19.120685 -0.178998 6.893970
F 28.248085 0.098299 7.200760
F 27.638685 -0.026382 28.838370
F 32.284585 -0.007220 19.022370
F 31.961485 20.586664 32.660070
F 31.990085 5.284864 32.473170
F 32.096085 12.724764 32.526570
F 28.569385 15.473864 0.058131
F 30.940185 11.377064 0.328131
F 28.623985 22.901364 0.099018
F 33.120385 -0.018604 0.036502
F 6.726835 1.297764 46.363070
F 6.726835 9.017144 46.363070
F 6.726835 16.736564 46.363070
F 15.626185 1.286564 46.653770
F 15.626185 9.005954 46.653770
F 15.626185 16.725364 46.653770
F 24.808085 1.228494 46.897370
F 24.685885 8.983014 46.840770
F 24.666185 16.852464 47.022370
F 6.612525 3.848494 50.000270
F 27.627985 15.435664 33.324470
F 6.612525 11.567864 50.000270
F 32.026685 15.289764 33.475770
F 6.612525 19.287264 50.000270
F 22.985785 15.505064 33.210070
F 15.511785 3.859694 50.290970
F 15.511785 11.579064 50.290970
F 15.511785 19.298464 50.290970
F 24.479285 3.749304 50.526970
F 24.703085 11.638664 50.678870
F 24.419485 19.355064 50.527870
F 6.697565 3.848494 47.294370
F 6.697565 11.567864 47.294370
F 6.697565 19.287264 47.294370
F 15.597585 3.859694 47.563070
F 15.597585 11.579064 47.563070
F 15.597585 19.298464 47.563070
F 24.446885 3.806884 47.716270
F 24.925285 11.550364 47.908270
F 24.641585 19.310364 47.963470
F 6.811855 1.297764 43.657270
F 6.126045 1.297764 65.480170
F 6.811855 9.017144 43.657270
F 6.126045 9.017144 65.480170
F 6.811855 16.736564 43.657270
F 6.126045 16.736564 65.480170
F 15.711885 1.286564 43.925870
F 15.711885 9.005954 43.925870
F 15.711885 16.725364 43.925870
F 24.832385 1.277144 44.188070
F 24.867585 9.067744 44.023370
F 24.726185 16.760064 44.329370
F 8.908735 7.716084 47.354970
F 8.908735 15.435464 47.354970
F 25.249485 11.719964 33.215170
F 17.824885 7.719384 47.633070
F 17.824885 15.438764 47.633070
F 31.631585 15.478764 43.346070
F 26.788585 7.562464 48.029270
F 26.927985 15.524064 47.815570
F 26.288485 15.595764 65.035770
F 9.023025 5.149564 43.717870
F 9.023025 12.868964 43.717870
F 9.023025 20.588364 43.717870
F 17.939185 5.146254 43.995870
F 17.939185 12.865664 43.995870
F 17.939185 20.585064 43.995870
F 27.080185 5.060624 44.315470
F 27.237385 12.725264 44.182970
F 27.084485 20.435764 44.318570
F 8.937445 5.149564 46.441470
F 8.937445 12.868964 46.441470
F 8.937445 20.588364 46.441470
F 17.853485 5.146254 46.723770
F 17.853485 12.865664 46.723770
F 17.853485 20.585064 46.723770
F 26.872085 4.947744 47.068570
F 27.096885 13.087364 46.862770
F 26.972785 20.768864 47.033370
F 8.823135 7.716084 50.078570
F 8.823135 15.435464 50.078570
F 19.816485 1.075704 53.927370
F 8.823135 23.154864 50.078570
F 17.739185 7.719384 50.360970
F 17.739185 15.438764 50.360970
F 31.868685 7.908244 43.556870
F 26.760685 7.849954 50.671870
F 26.772685 15.419864 50.650270
F 25.295785 3.842294 33.426770
F 11.169785 1.285514 46.514470
F 11.169785 9.004904 46.514470
F 11.169785 16.724264 46.514470
F 20.072385 1.173614 46.708570
F 20.141685 9.035834 46.855770
F 20.190785 16.583764 46.781670
F 29.134985 1.283424 46.846470
F 29.186485 9.070504 47.190970
F 29.222485 16.859764 46.859270
F 11.055485 3.860744 50.151670
F 11.055485 11.580164 50.151670
F 11.055485 19.299564 50.151670
F 19.996385 3.851604 50.432970
F 20.000185 11.502864 50.388270
F 19.984485 19.262764 50.377470
F 29.003285 4.008524 50.714470
F 29.135885 11.672964 50.859370
F 29.050485 19.519764 50.609670
F 11.141285 3.860744 47.422270
F 11.141285 11.580164 47.422270
F 11.141285 19.299564 47.422270
F 20.166785 3.965354 47.727370
F 20.243185 11.567964 47.716070
F 20.134685 19.255364 47.515570
F 29.175285 3.739454 47.913570
F 29.130285 11.565164 48.130370
F 29.229685 19.419564 47.816770
F 11.255485 1.285514 43.785070
F 11.255485 9.004904 43.785070
F 11.255485 16.724264 43.785070
F 20.169585 1.228444 44.026570
F 20.301185 9.031944 44.084070
F 20.202885 16.765464 44.065870
F 19.517585 11.462964 65.055870
F 29.508185 9.044464 44.440770
F 29.259585 16.631864 44.261670
F 13.370185 7.719404 47.493070
F 13.370185 15.438764 47.493070
F 13.370185 0.000016 47.493070
F 22.314085 7.615964 47.591870
F 22.462785 15.446664 47.752370
F 22.644985 15.442564 43.197170
F 31.496785 7.743524 48.109870
F 31.436585 15.662964 47.941570
F 26.497985 0.154465 65.202770
F 13.484485 5.146244 43.855870
F 13.484485 12.865664 43.855870
F 13.484485 20.585064 43.855870
F 22.496485 5.039104 43.941270
F 22.582285 12.944264 44.076270
F 22.398685 20.569964 44.050870
F 31.659285 5.370414 44.342870
F 31.767585 12.890964 44.183670
F 31.617085 20.612264 44.381770
F 13.398785 5.146244 46.583770
F 13.398785 12.865664 46.583770
F 13.398785 20.585064 46.583770
F 22.341885 5.087474 46.782970
F 22.639585 12.868764 46.749870
F 22.468285 20.590664 46.871570
F 31.563085 5.154134 47.149270
F 31.349985 13.078164 47.139970
F 31.601985 20.591064 47.090870
F 13.284485 7.719404 50.220970
F 13.284485 15.438764 50.220970
F 13.284485 0.000016 50.220970
F 22.565485 7.750744 43.275170
F 22.193585 7.689674 50.397870
F 22.311785 15.245264 50.419970
F 12.827185 0.000016 64.769570
F 31.531385 7.713724 50.927670
F 31.439485 15.649964 50.612970
F 13.513085 0.000015 42.946670
F 6.498235 1.297764 53.637370
F 33.472485 3.921844 58.018670
F 6.498235 9.017144 53.637370
F 33.307485 4.064894 62.501770
F 6.498235 16.736564 53.637370
F 33.082985 11.781564 65.116670
F 15.397585 1.286564 53.928070
F 15.397585 9.005954 53.928070
F 15.397585 16.725364 53.928070
F 28.686985 19.515264 64.985670
F 24.493685 8.788084 54.074570
F 24.408085 16.630064 54.153870
F 7.069725 3.848494 35.451570
F 6.383915 3.848494 57.274570
F 30.876685 15.568164 65.296670
F 7.069735 11.567864 35.451570
F 6.383915 11.567864 57.274570
F 23.869585 11.728664 65.016870
F 7.069735 19.287264 35.451570
F 6.383915 19.287264 57.274570
F 27.315985 0.016904 36.043570
F 15.968985 3.859694 35.742270
F 15.283185 3.859694 57.565270
F 15.968985 11.579064 35.742270
F 15.283185 11.579064 57.565270
F 15.968985 19.298464 35.742270
F 15.283185 19.298464 57.565270
F 25.203585 3.872764 36.050470
F 24.358485 3.955584 57.727470
F 24.848285 11.632264 35.975070
F 24.283085 11.501764 57.843270
F 25.058485 19.353264 36.089570
F 24.374085 19.399664 57.962470
F 6.468965 3.848494 54.568670
F 24.088185 3.981514 65.172470
F 6.468965 11.567864 54.568670
F 33.321185 19.403064 62.382970
F 6.468965 19.287264 54.568670
F 26.431585 0.075231 62.522570
F 16.054785 3.859694 33.014470
F 15.368985 3.859694 54.837370
F 16.054785 11.579064 33.014470
F 15.368985 11.579064 54.837370
F 16.054785 19.298464 33.014470
F 15.368985 19.298464 54.837370
F 33.235285 19.239864 65.134070
F 24.358385 3.769304 55.002670
F 33.303885 9.256094 61.652770
F 24.539585 11.443264 55.023070
F 22.885485 7.686634 33.352170
F 24.586585 19.149664 55.092470
F 6.583255 1.297764 50.931570
F 25.153885 19.319064 33.284570
F 6.583255 9.017144 50.931570
F 33.596085 11.773764 50.902570
F 6.583255 16.736564 50.931570
F 18.281485 15.411364 32.980370
F 15.483285 1.286564 51.200270
F 15.483285 9.005954 51.200270
F 15.483285 16.725364 51.200270
F 24.625985 1.120604 51.363570
F 24.433385 9.104064 51.295270
F 24.354485 16.741964 51.285970
F 9.365945 7.716084 32.806370
F 8.680135 7.716084 54.629370
F 9.365945 15.435464 32.806370
F 8.680135 15.435464 54.629270
F 12.827185 15.438764 64.769570
F 13.513085 15.438764 42.946670
F 32.030385 7.821054 33.354270
F 17.596285 7.719384 54.907370
F 30.789485 7.878794 65.106170
F 17.596285 15.438764 54.907370
F 12.827185 7.719404 64.769570
F 13.513085 7.719404 42.946670
F 20.515285 19.181064 33.281470
F 26.762485 7.662644 55.096370
F 24.133385 19.179064 65.167370
F 26.675785 15.424664 55.021170
F 31.129185 20.782964 61.605870
F 31.555585 20.505364 40.064870
F 8.794425 5.149564 50.992170
F 8.794425 12.868964 50.992170
F 8.794425 20.588364 50.992170
F 17.710585 5.146254 51.270270
F 17.710585 12.865664 51.270270
F 17.710585 20.585064 51.270270
F 26.696485 5.183484 51.444570
F 26.912285 12.865764 51.676070
F 26.720285 20.694264 51.360270
F 8.708835 5.149564 53.715770
F 8.708835 12.868964 53.715770
F 8.708835 20.588364 53.715770
F 17.624885 5.146254 53.998070
F 17.624885 12.865664 53.998070
F 17.624885 20.585064 53.998070
F 26.737185 5.019284 54.242270
F 26.759685 12.836064 54.331670
F 26.743585 20.439964 54.028870
F 9.280345 7.716084 35.529970
F 8.594525 7.716084 57.352870
F 9.280345 15.435464 35.529970
F 8.594525 15.435464 57.352870
F 30.957285 12.901264 61.589970
F 31.794785 12.936964 39.993670
F 9.280345 23.154864 35.529970
F 8.594525 23.154864 57.352870
F 18.347685 7.610884 35.920670
F 17.510485 7.719384 57.635270
F 18.242585 15.449864 35.827870
F 17.510485 15.438764 57.635270
F 31.042485 5.216674 61.514470
F 31.744685 5.291334 39.856070
F 27.334885 7.714714 36.258070
F 26.646285 7.675054 57.876870
F 27.163685 15.368764 35.989070
F 26.670685 15.503464 57.805970
F 28.462485 11.550964 65.203470
F 21.926085 20.441464 61.527470
F 10.941185 1.285514 53.788770
F 10.941185 9.004904 53.788770
F 10.941185 16.724264 53.788770
F 30.977085 15.578664 62.584070
F 19.927085 8.755754 54.087870
F 19.885085 16.597164 54.010370
F 28.942885 1.207794 54.293670
F 29.169085 8.864194 54.385170
F 29.026785 16.691764 54.236370
F 11.512685 3.860744 35.602970
F 10.826885 3.860744 57.425970
F 11.512685 11.580164 35.602970
F 10.826885 11.580164 57.425970
F 11.512685 19.299564 35.602970
F 10.826885 19.299564 57.425970
F 20.496885 3.937434 36.138270
F 19.742985 3.774564 57.672170
F 20.457085 11.550764 35.904270
F 19.717785 11.514664 57.772570
F 20.487985 19.387564 35.912570
F 19.723685 19.386664 57.371270
F 29.698285 3.896604 36.179470
F 28.752285 3.930944 57.814070
F 29.676385 11.605664 36.207670
F 29.013785 11.527464 57.970870
F 29.495885 19.263564 36.258570
F 28.947385 19.304764 57.771470
F 11.598485 3.860744 32.873670
F 10.912685 3.860744 54.696570
F 11.598485 11.580164 32.873670
F 10.912685 11.580164 54.696570
F 11.598485 19.299564 32.873670
F 10.912685 19.299564 54.696570
F 29.865885 11.513464 33.447370
F 19.728785 3.683144 54.900970
F 28.625385 3.767914 65.286770
F 19.814485 11.534564 55.170570
F 22.004385 7.719844 65.014170
F 20.004285 19.409364 54.587270
F 26.413585 7.607864 64.886170
F 28.963985 3.916294 55.228070
F 29.757685 19.282864 33.502270
F 29.048685 11.532564 55.173670
F 33.385485 11.845064 58.007370
F 29.090685 19.248964 55.018970
F 11.026885 1.285514 51.059470
F 11.026885 9.004904 51.059470
F 11.026885 16.724264 51.059470
F 19.961785 1.241464 51.315670
F 20.087085 9.029344 51.226170
F 20.027785 16.772464 51.324270
F 29.002985 1.358144 51.495970
F 29.233085 9.027164 51.597870
F 28.956085 16.843864 51.461570
F 13.827385 7.719404 32.944370
F 13.141585 7.719404 54.767370
F 13.827385 15.438764 32.944370
F 13.141585 15.438764 54.767370
F 13.827385 0.000016 32.944370
F 13.141585 0.000016 54.767370
F 18.403785 7.664684 33.045170
F 22.382385 7.574494 55.109570
F 21.883185 15.567064 65.150670
F 22.292185 15.097664 55.104070
F 22.501885 20.610464 39.592170
F 21.901685 12.818064 61.348970
F 29.611785 1.367614 37.050470
F 31.379485 7.540824 55.270570
F 20.593285 11.717464 33.122370
F 31.335285 15.514364 55.130370
F 22.722985 12.919964 39.789570
F 21.865185 5.138734 61.588070
F 13.255885 5.146244 51.130270
F 13.255885 12.865664 51.130270
F 13.255885 20.585064 51.130270
F 22.213285 5.101224 51.381570
F 22.202985 12.800564 51.512070
F 22.349985 20.621464 51.555570
F 31.298385 5.064704 51.800270
F 31.258785 12.976664 51.585770
F 31.418885 20.717964 51.379870
F 13.170185 5.146244 53.858070
F 13.170185 12.865664 53.858070
F 13.170185 20.585064 53.858070
F 22.009485 5.046264 54.043770
F 22.122985 12.515164 54.143770
F 22.346785 20.383364 54.114470
F 31.450785 4.904974 54.605970
F 31.255985 12.818864 54.230570
F 31.358085 20.515664 54.227970
F 13.741685 7.719404 35.672270
F 13.055885 7.719404 57.495270
F 13.741685 15.438764 35.672270
F 13.055885 15.438764 57.495270
F 13.741685 0.000016 35.672270
F 13.055885 0.000016 57.495270
F 22.767885 5.303904 39.578770
F 12.941585 20.585064 61.132470
F 22.827285 7.786254 36.099770
F 22.122685 7.705114 57.915370
F 22.827285 15.332964 35.903770
F 22.143785 15.467264 57.916270
F 13.627385 20.585064 39.309470
F 12.941585 12.865664 61.132470
F 31.985185 7.609664 36.122470
F 31.205685 7.805864 58.136070
F 31.651785 15.502164 36.252870
F 31.078085 15.726964 57.932170
F 13.627385 12.865664 39.309470
F 12.941585 5.146244 61.132470
F 6.955445 1.297764 39.088770
F 6.269625 1.297764 60.911770
F 13.713085 20.585064 36.581570
F 6.955445 9.017144 39.088770
F 6.269625 9.017144 60.911770
F 27.399785 7.772594 33.639270
F 6.955445 16.736564 39.088770
F 6.269625 16.736564 60.911770
F 33.256385 16.720264 61.660270
F 15.854785 1.286564 39.379470
F 15.168885 1.286564 61.202370
F 15.854785 9.005954 39.379470
F 15.168885 9.005954 61.202370
F 15.854785 16.725364 39.379470
F 15.168885 16.725364 61.202370
F 24.882785 1.291154 39.569370
F 24.256485 1.315764 61.592770
F 25.017685 8.907224 39.673970
F 24.391585 9.182764 61.540970
F 24.789285 16.831164 39.658670
F 24.033085 16.765164 61.437170
F 6.841125 3.848494 42.725970
F 6.155315 3.848494 64.548870
F 13.027285 20.585064 58.404570
F 6.841125 11.567864 42.725970
F 6.155315 11.567864 64.548870
F 9.365945 23.154864 32.806370
F 6.841125 19.287264 42.725970
F 6.155315 19.287264 64.548870
F 13.713085 5.146244 36.581570
F 15.740385 3.859694 43.016570
F 15.054585 3.859694 64.839570
F 15.740385 11.579064 43.016570
F 15.054585 11.579064 64.839570
F 15.740385 19.298464 43.016570
F 15.054585 19.298464 64.839570
F 24.851985 3.803144 43.370570
F 24.329385 1.143704 54.185570
F 24.872585 11.672964 43.224170
F 29.237085 1.267734 44.212670
F 24.840385 19.224364 43.271370
F 19.535385 3.824434 65.052670
F 6.926175 3.848494 40.020070
F 6.240355 3.848494 61.843070
F 31.548985 15.489764 40.641370
F 6.926175 11.567864 40.020070
F 6.240355 11.567864 61.843070
F 13.713085 12.865664 36.581570
F 6.926175 19.287264 40.020070
F 6.240355 19.287264 61.843070
F 17.596285 23.158164 54.907370
F 15.826185 3.859694 40.288770
F 15.140385 3.859694 62.111670
F 15.826185 11.579064 40.288770
F 15.140385 11.579064 62.111670
F 15.826185 19.298464 40.288770
F 15.140385 19.298464 62.111670
F 24.982585 3.878304 40.588670
F 24.195185 3.994584 62.358970
F 24.970485 11.593964 40.587570
F 24.249485 11.932464 62.230670
F 24.810385 19.422664 40.577870
F 24.088085 19.176764 62.356770
F 7.040465 1.297764 36.382870
F 6.354645 1.297764 58.205870
F 8.451525 23.154864 61.903670
F 7.040465 9.017144 36.382870
F 6.354645 9.017144 58.205870
F 17.510485 23.158164 57.635270
F 7.040465 16.736564 36.382870
F 6.354645 16.736564 58.205870
F 9.137345 23.154864 40.080670
F 15.940485 1.286564 36.651570
F 15.254685 1.286564 58.474570
F 15.940485 9.005954 36.651570
F 15.254685 9.005954 58.474570
F 15.940485 16.725364 36.651570
F 15.254685 16.725364 58.474570
F 25.067785 1.220574 36.962870
F 24.311285 1.406864 58.602170
F 25.046585 9.099114 36.933270
F 24.390785 9.067544 58.805070
F 24.935385 16.796564 36.884170
F 24.368685 16.819464 58.678470
F 9.137345 7.716084 40.080670
F 8.451525 7.716084 61.903670
F 9.137345 15.435464 40.080670
F 8.451525 15.435464 61.903670
F 13.627385 5.146244 39.309470
F 31.125885 20.577664 58.920770
F 18.086785 7.627584 40.313970
F 17.367685 7.719384 62.181670
F 18.016485 15.441964 40.468470
F 17.367685 15.438764 62.181670
F 31.720585 20.567364 37.310370
F 31.115385 13.098964 58.776970
F 27.157285 7.747454 40.687470
F 26.504085 7.721654 62.247270
F 26.820485 15.475464 40.722170
F 26.443385 15.705264 62.408270
F 31.847485 12.973964 37.240970
F 31.146685 5.190964 58.746570
F 9.251635 5.149564 36.443470
F 8.565815 5.149564 58.266470
F 9.251635 12.868964 36.443470
F 8.565815 12.868964 58.266470
F 9.251635 20.588364 36.443470
F 8.565815 20.588364 58.266470
F 18.167785 5.137204 36.901670
F 17.481985 5.146254 58.544570
F 18.265485 13.037964 36.807570
F 17.481985 12.865664 58.544570
F 18.203885 20.605764 36.915170
F 17.481985 20.585064 58.544570
F 27.393485 5.057614 37.066770
F 26.568685 5.154724 58.746470
F 27.114385 12.859364 37.022670
F 26.550385 12.926564 58.658770
F 27.192785 20.543364 36.969970
F 26.711585 20.602064 58.793270
F 9.166045 5.149564 39.167070
F 8.480235 5.149564 60.990070
F 9.166045 12.868964 39.167070
F 8.480235 12.868964 60.990070
F 9.166045 20.588364 39.167070
F 8.480235 20.588364 60.990070
F 18.168985 5.111174 39.523670
F 17.396285 5.146254 61.272370
F 18.031585 12.856164 39.557870
F 17.396285 12.865664 61.272370
F 18.004985 20.639564 39.638870
F 17.396285 20.585064 61.272370
F 27.239185 5.026124 39.749670
F 26.508185 5.071144 61.355370
F 27.156785 12.789164 39.726470
F 26.510285 13.009464 61.409470
F 27.185185 20.534064 39.756470
F 26.513285 20.583864 61.499970
F 9.051735 7.716084 42.804270
F 8.365925 7.716084 64.627270
F 9.051735 15.435464 42.804270
F 8.365925 15.435464 64.627270
F 32.042985 5.194894 37.205770
F 21.940885 20.569164 58.721570
F 9.051735 23.154864 42.804270
F 8.365925 23.154864 64.627270
F 17.967785 7.719384 43.086570
F 17.281885 7.719384 64.909570
F 17.967785 15.438764 43.086570
F 17.281885 15.438764 64.909570
F 22.825085 20.607464 36.959070
F 21.996685 12.722964 58.669770
F 27.235585 7.546254 43.291070
F 19.670185 19.499964 65.215170
F 26.945285 15.392364 43.389370
F 17.824885 23.158164 47.633070
F 22.614485 12.865864 36.954270
F 8.680135 23.154864 54.629370
F 11.398385 1.285514 39.240170
F 10.712585 1.285514 61.063070
F 11.398385 9.004904 39.240170
F 10.712585 9.004904 61.063070
F 11.398385 16.724264 39.240170
F 10.712585 16.724264 61.063070
F 20.486285 1.381704 39.781570
F 19.680385 1.427094 61.493970
F 20.461685 8.996624 39.724270
F 19.650285 8.826554 61.205570
F 20.339985 16.675264 39.561270
F 19.679385 16.744064 61.394570
F 29.485285 1.237714 39.697070
F 28.710185 1.441144 61.713370
F 29.549385 9.009694 39.842770
F 28.731285 9.076054 61.479170
F 29.204385 16.664664 39.921170
F 28.786685 16.912864 61.582470
F 11.284085 3.860744 42.877270
F 10.598285 3.860744 64.700270
F 11.284085 11.580164 42.877270
F 10.598285 11.580164 64.700270
F 11.284085 19.299564 42.877270
F 10.598285 19.299564 64.700270
F 20.172585 3.768984 43.034770
F 17.739185 23.158164 50.360970
F 20.378585 11.608464 43.170370
F 8.908735 23.154864 47.354970
F 20.273685 19.424964 43.238170
F 13.027285 5.146244 58.404570
F 29.461185 4.054354 43.441870
F 17.281885 23.158164 64.909570
F 29.475085 11.602964 43.446870
F 13.027285 12.865664 58.404570
F 29.274085 19.210964 43.535170
F 17.967785 23.158164 43.086570
F 11.369885 3.860744 40.147970
F 10.683985 3.860744 61.970970
F 11.369885 11.580164 40.147970
F 10.683985 11.580164 61.970970
F 11.369885 19.299564 40.147970
F 10.683985 19.299564 61.970970
F 20.444285 3.964224 40.363070
F 19.722685 3.852004 62.409470
F 20.322185 11.553964 40.295170
F 19.466485 11.503364 62.173970
F 20.166885 19.214864 40.423470
F 19.599285 19.233664 62.504670
F 29.487485 3.845574 40.551270
F 28.735885 3.890494 62.512970
F 29.498785 11.558764 40.772770
F 28.653685 11.711664 62.380570
F 29.361585 19.173964 40.881870
F 28.795685 19.451964 62.306570
F 11.484185 1.285514 36.510770
F 10.798285 1.285514 58.333770
F 11.484185 9.004904 36.510770
F 10.798285 9.004904 58.333770
F 11.484185 16.724264 36.510770
F 10.798285 16.724264 58.333770
F 20.525985 1.238604 36.897670
F 19.721885 1.254744 58.654070
F 20.532485 9.005784 36.752870
F 19.806685 9.007694 58.460370
F 20.602985 16.838864 36.950470
F 19.733085 16.636664 58.523070
F 29.749185 3.993144 33.346270
F 28.766285 1.415894 58.730670
F 29.750485 8.913694 37.023470
F 28.796385 9.062014 58.890770
F 29.420885 16.749864 37.249270
F 28.761685 16.789064 58.933770
F 13.598785 7.719404 40.218770
F 12.912985 7.719404 62.041670
F 13.598785 15.438764 40.218770
F 12.912985 15.438764 62.041670
F 13.598785 0.000016 40.218770
F 12.912985 0.000016 62.041670
F 22.748285 7.721444 40.518070
F 22.072485 7.851734 62.294170
F 22.662385 15.537364 40.507870
F 22.041585 15.359764 62.454770
F 22.101485 5.152954 58.765770
F 22.782285 5.218844 36.905870
F 31.832885 7.852844 40.765970
F 31.032785 7.893774 62.480870
F 20.598585 3.844484 33.286470
F 21.890185 0.034065 62.116270
F 33.377185 11.778264 62.486070
F 33.312085 1.414204 61.508070
F 31.788285 -0.004033 40.758370
F 33.214985 3.859564 65.286770
F 27.550585 0.089549 33.177770
F 33.227385 1.282694 58.761570
F 26.530185 0.010249 57.773170
F 31.262685 23.489764 62.280970
F 22.674685 23.139264 40.430970
F 31.533785 23.266164 50.557070
F 22.663485 0.034943 40.458570
F 26.705085 23.098264 57.741970
F 22.248485 23.266264 47.779970
F 26.421385 23.188264 62.290770
F 31.457685 23.167464 47.861470
F 22.060185 0.218864 57.858870
F 27.323785 23.089164 40.618270
F 26.750985 23.045564 54.925270
F 22.859285 23.103364 35.907870
F 22.096985 23.026764 54.978470
F 21.917085 23.099764 62.219770
F 31.016185 23.176764 65.167770
F 27.014085 22.901364 43.134370
F 31.268785 23.032364 55.198370
F 31.341385 23.217364 57.799870
F 22.510585 23.237964 43.116970
F 18.104785 -0.053054 40.326370
F 27.004085 0.065128 43.338070
F 31.400985 0.209863 48.029370
F 31.305885 0.261980 50.692770
F 22.536685 0.017527 43.361770
F 18.276785 0.047538 33.313970
F 21.956885 0.133615 64.973170
F 31.075785 0.069642 62.407970
F 29.878485 1.352424 32.542570
F 6.041025 1.297764 68.186070
F 5.355205 1.297764 90.008970
F 26.347585 5.088964 65.890670
F 32.196785 1.349764 90.564570
F 6.041025 9.017144 68.186070
F 5.355205 9.017144 90.008970
F 26.308485 13.098964 66.036070
F 31.943285 8.800324 90.543570
F 6.041025 16.736564 68.186070
F 5.355205 16.736564 90.008970
F 28.643085 16.971864 65.939170
F 32.216685 16.728664 90.762970
F 14.940285 1.286564 68.476770
F 14.254485 1.286564 90.299670
F 14.940285 9.005954 68.476770
F 14.254485 9.005954 90.299670
F 14.940285 16.725364 68.476770
F 14.254485 16.725364 90.299670
F 24.092185 1.270084 68.960670
F 23.171985 1.407684 90.593070
F 23.852485 8.933454 68.524870
F 23.194685 8.930474 90.400570
F 23.799785 16.526464 68.695370
F 23.311385 16.885364 90.607570
F 5.926705 3.848494 71.823170
F 5.240895 3.848494 93.646170
F 32.890085 9.140324 68.920770
F 31.926185 4.018374 94.374470
F 5.926705 11.567864 71.823170
F 5.240895 11.567864 93.646170
F 25.200985 20.641564 97.858070
F 32.020385 11.568764 94.298270
F 5.926705 19.287264 71.823170
F 5.240895 19.287264 93.646170
F 24.101485 9.082324 65.833370
F 31.955385 18.992564 94.452270
F 14.825985 3.859694 72.113870
F 14.140185 3.859694 93.936870
F 14.825985 11.579064 72.113870
F 14.140185 11.579064 93.936870
F 14.825985 19.298464 72.113870
F 14.140185 19.298464 93.936870
F 23.750285 4.092714 72.325370
F 22.954885 3.795814 94.303270
F 23.648885 11.605864 72.358570
F 23.076985 11.515864 94.143170
F 23.613185 19.178764 72.464770
F 23.101385 19.318964 94.145970
F 6.011755 3.848494 69.117370
F 5.325935 3.848494 90.940370
F 24.921185 4.956844 97.840970
F 31.871785 3.842044 91.652470
F 6.011755 11.567864 69.117370
F 5.325935 11.567864 90.940270
F 28.488085 9.006254 66.183270
F 31.817285 11.215564 91.643470
F 6.011755 19.287264 69.117370
F 5.325935 19.287264 90.940270
F 32.676185 16.797264 76.052370
F 32.026585 19.308564 91.690270
F 14.911785 3.859694 69.386070
F 14.225885 3.859694 91.208970
F 14.911785 11.579064 69.386070
F 14.225885 11.579064 91.208970
F 14.911785 19.298464 69.386070
F 14.225885 19.298464 91.208970
F 23.963685 3.903154 69.674870
F 23.132085 3.964124 91.557770
F 23.790385 11.513664 69.658670
F 23.200185 11.428464 91.380370
F 23.918485 19.092264 69.659070
F 23.218885 19.443864 91.368070
F 5.440235 1.297764 87.303170
F 30.746185 5.208684 66.008970
F 32.270885 1.347594 87.817270
F 5.440235 9.017144 87.303170
F 29.760485 20.747164 98.191970
F 32.107285 8.963724 87.990570
F 5.440235 16.736564 87.303170
F 27.351485 16.794564 98.020170
F 32.346685 16.405764 88.038370
F 15.026085 1.286564 65.748870
F 14.340185 1.286564 87.571870
F 15.026085 9.005954 65.748870
F 14.340185 9.005954 87.571870
F 15.026085 16.725364 65.748870
F 14.340185 16.725364 87.571870
F 32.689385 9.005664 76.229470
F 23.345385 1.452264 87.796270
F 32.804785 3.948744 72.473870
F 23.332485 8.960204 87.730670
F 23.985485 1.417744 66.192270
F 23.475485 16.562464 87.808470
F 8.222925 7.716084 69.177970
F 7.537105 7.716084 91.000970
F 8.222925 15.435464 69.177970
F 7.537105 15.435464 91.000970
F 29.996285 15.201064 87.006370
F 29.946385 7.696924 86.873970
F 17.139085 7.719384 69.456070
F 16.453285 7.719384 91.278970
F 17.139085 15.438764 69.456070
F 16.453285 15.438764 91.278970
F 21.232285 15.456664 86.901870
F 21.007185 7.738054 86.695470
F 26.080985 7.800614 69.618770
F 25.438385 7.873104 91.540970
F 26.113985 15.548664 69.732570
F 25.437885 15.485664 91.568170
F 12.141385 0.000016 86.592570
F 12.141385 15.438764 86.592570
F 8.337215 5.149564 65.540770
F 7.651395 5.149564 87.363770
F 8.337215 12.868964 65.540770
F 7.651395 12.868964 87.363770
F 8.337215 20.588364 65.540770
F 7.651395 20.588364 87.363770
F 17.253385 5.146254 65.818870
F 16.567585 5.146254 87.641870
F 17.253385 12.865664 65.818870
F 16.567585 12.865664 87.641870
F 17.253385 20.585064 65.818870
F 16.567585 20.585064 87.641870
F 32.880285 11.669264 69.734570
F 25.471885 5.054344 87.859670
F 32.617385 11.704664 79.839170
F 25.425385 12.825164 87.769370
F 32.150385 3.967654 79.756270
F 25.357685 20.264964 87.876970
F 8.251625 5.149564 68.264370
F 7.565815 5.149564 90.087370
F 8.251625 12.868964 68.264370
F 7.565815 12.868964 90.087370
F 8.251625 20.588364 68.264370
F 7.565815 20.588364 90.087370
F 17.167685 5.146254 68.546770
F 16.481785 5.146254 90.369670
F 17.167685 12.865664 68.546770
F 16.481785 12.865664 90.369670
F 17.167685 20.585064 68.546770
F 16.481785 20.585064 90.369670
F 26.187185 5.184754 68.731170
F 25.358985 5.348314 90.489370
F 26.057485 12.917964 68.748470
F 25.349485 12.927764 90.635670
F 26.072085 20.414864 68.656470
F 25.521685 20.549364 90.491370
F 8.137315 7.716084 71.901570
F 7.451505 7.716084 93.724570
F 8.137315 15.435464 71.901570
F 7.451505 15.435464 93.724570
F 12.141385 7.719404 86.592570
F 30.077185 20.342064 83.219470
F 8.137315 23.154864 71.901570
F 7.451505 23.154864 93.724570
F 17.053285 7.719384 72.183870
F 16.367485 7.719384 94.006870
F 17.053285 15.438764 72.183870
F 16.367485 15.438764 94.006870
F 30.310585 12.685164 83.405270
F 29.942885 5.009494 83.455170
F 26.106585 7.626744 72.449370
F 25.159885 7.437214 94.180870
F 25.858085 15.479064 72.412270
F 25.284185 15.454764 94.308570
F 16.596085 23.158164 86.732570
F 21.220585 20.624664 83.455470
F 10.483985 1.285514 68.337470
F 9.798145 1.285514 90.160370
F 10.483985 9.004904 68.337470
F 9.798145 9.004904 90.160370
F 10.483985 16.724264 68.337470
F 9.798145 16.724264 90.160370
F 19.424385 1.067984 68.645870
F 18.685085 1.271454 90.475570
F 19.383985 8.971094 68.530870
F 18.471285 9.053824 90.266370
F 19.265785 16.768064 68.607570
F 18.627885 16.814464 90.484170
F 28.586885 1.289994 68.928870
F 27.452085 1.319574 90.562970
F 28.362985 9.005484 68.841470
F 27.704685 8.981474 90.675370
F 28.552685 16.666664 68.656570
F 27.763685 16.555064 90.621470
F 10.369685 3.860744 71.974570
F 9.683825 3.860744 93.797570
F 10.369685 11.580164 71.974570
F 9.683825 11.580164 93.797570
F 10.369685 19.299564 71.974570
F 9.683825 19.299564 93.797570
F 19.194985 3.847824 72.164270
F 18.685485 3.777394 94.059470
F 19.381685 11.575264 72.315370
F 18.502085 11.535164 94.020670
F 19.253585 19.177864 72.234470
F 18.494985 19.361664 94.138970
F 28.396685 3.980074 72.440570
F 27.593185 3.800774 94.259270
F 28.238185 11.558764 72.320070
F 27.446385 11.510864 94.467570
F 28.177685 19.281564 72.384970
F 27.599485 19.213764 94.419570
F 10.455385 3.860744 69.245270
F 9.769615 3.860744 91.068170
F 10.455385 11.580164 69.245270
F 9.769615 11.580164 91.068170
F 10.455385 19.299564 69.245270
F 9.769615 19.299564 91.068170
F 19.346885 3.741544 69.458070
F 18.601385 3.805834 91.339570
F 19.386285 11.505664 69.531970
F 18.630185 11.480264 91.336870
F 19.382185 19.321064 69.483170
F 18.627785 19.338064 91.399870
F 28.368485 3.904274 69.656270
F 27.486085 3.929614 91.503470
F 28.290085 11.665864 69.613270
F 27.412785 11.394664 91.751970
F 28.320385 19.252064 69.673270
F 27.719185 19.067664 91.685770
F 10.569685 1.285514 65.608070
F 9.883905 1.285514 87.431070
F 10.569685 9.004904 65.608070
F 9.883905 9.004904 87.431070
F 10.569685 16.724264 65.608070
F 9.883905 16.724264 87.431070
F 21.600085 0.125055 72.147170
F 18.785385 1.294224 87.631370
F 32.846685 19.432464 69.828870
F 18.878185 9.029314 87.510270
F 32.086485 11.499464 86.940770
F 18.843585 16.511364 87.701770
F 32.782085 11.716464 72.515570
F 27.656585 1.099144 87.802070
F 32.958985 3.963334 69.630970
F 27.624285 8.858244 87.971070
F 32.532785 1.352904 76.190270
F 27.816585 16.690764 87.993970
F 12.684385 7.719404 69.316070
F 11.998585 7.719404 91.138970
F 12.684385 15.438764 69.316070
F 11.998585 15.438764 91.138970
F 12.684385 0.000016 69.316070
F 11.998585 0.000016 91.138970
F 21.566885 7.558484 69.408670
F 20.793985 7.937434 91.302670
F 21.480585 15.325864 69.604370
F 20.926885 15.405864 91.285170
F 21.941285 20.593664 65.901670
F 21.178285 12.924964 83.311870
F 30.558185 7.841804 69.778470
F 29.750785 7.554374 91.667170
F 30.733785 15.422364 69.774270
F 29.937185 15.142064 91.661670
F 21.083785 5.039404 83.099570
F 12.255685 20.585064 82.955370
F 12.798685 5.146244 65.678870
F 12.112885 5.146244 87.501870
F 12.798685 12.865664 65.678870
F 12.112885 12.865664 87.501870
F 12.798685 20.585064 65.678870
F 12.112885 20.585064 87.501870
F 27.094085 8.717354 98.039570
F 20.996785 5.084744 87.757370
F 28.238985 1.414564 73.291970
F 20.992785 12.925364 87.732470
F 30.747885 13.017264 66.093370
F 21.081885 20.319064 87.905970
F 32.851285 19.404264 72.564270
F 29.961685 5.093204 87.911270
F 32.779385 9.258244 73.311170
F 29.765985 12.606664 88.022670
F 32.288685 1.312524 80.569970
F 29.901785 20.555364 87.982970
F 12.712985 5.146244 68.406770
F 12.027085 5.146244 90.229670
F 12.712985 12.865664 68.406770
F 12.027085 12.865664 90.229670
F 12.712985 20.585064 68.406770
F 12.027085 20.585064 90.229670
F 21.674585 4.912534 68.664270
F 20.823185 5.120644 90.500370
F 21.630785 12.710864 68.649770
F 20.955285 12.863264 90.527370
F 21.729585 20.491164 68.568570
F 20.776785 20.483364 90.570370
F 30.649485 5.225194 68.826770
F 29.725185 5.144174 90.678070
F 30.617885 12.821864 68.832770
F 29.725585 12.613864 90.784170
F 30.587685 20.579464 68.860270
F 29.837885 20.411364 90.644870
F 12.598585 7.719404 72.043870
F 11.912785 7.719404 93.866870
F 12.598585 15.438764 72.043870
F 11.912785 15.438764 93.866870
F 12.598585 0.000016 72.043870
F 11.912785 0.000016 93.866870
F 12.255685 12.865664 82.955370
F 12.255685 5.146244 82.955370
F 21.513985 7.726764 72.095870
F 20.910485 7.637244 94.004070
F 21.380385 15.128464 72.401470
F 20.858185 15.409364 93.997470
F 30.312585 20.378764 80.513670
F 30.297885 12.807364 80.732070
F 30.616585 7.808334 72.512470
F 29.522785 7.814564 94.470570
F 30.490985 15.601464 72.578270
F 29.831285 15.096064 94.436470
F 30.102985 5.305014 80.736370
F 21.216685 20.474164 80.784570
F 5.812415 1.297764 75.460370
F 5.126605 1.297764 97.283370
F 26.307585 20.716164 65.828370
F 32.732985 11.565264 77.064670
F 5.812415 9.017144 75.460370
F 5.126605 9.017144 97.283370
F 32.951685 16.764764 68.958970
F 16.824685 23.158164 79.458170
F 5.812415 16.736564 75.460370
F 5.126605 16.736564 97.283370
F 24.059885 16.731764 66.111870
F 18.475385 16.586264 97.858970
F 14.711685 1.286564 75.751070
F 14.025885 1.286564 97.574070
F 14.711685 9.005954 75.751070
F 14.025885 9.005954 97.574070
F 14.711685 16.725364 75.751070
F 14.025885 16.725364 97.574070
F 23.685385 1.235494 75.979570
F 31.041385 20.528464 65.975870
F 23.811885 9.141194 75.879570
F 20.914785 12.883864 97.570870
F 23.822885 16.929264 76.041970
F 33.223985 16.596164 66.110770
F 5.698105 3.848494 79.097570
F 25.942885 0.056230 72.461270
F 5.698105 11.567864 79.097570
F 33.147485 1.228084 68.817670
F 5.698105 19.287264 79.097570
F 30.802085 -0.032500 69.724270
F 14.597385 3.859694 79.388170
F 14.597385 11.579064 79.388170
F 14.597385 19.298464 79.388170
F 23.480885 3.706484 79.696970
F 23.491485 11.427664 79.553970
F 23.599185 19.441164 79.634270
F 5.783145 3.848494 76.391670
F 5.097335 3.848494 98.214670
F 19.498885 16.768564 65.783370
F 5.783145 11.567864 76.391670
F 5.097335 11.567864 98.214670
F 29.587385 12.665164 97.952270
F 5.783145 19.287264 76.391670
F 5.097335 19.287264 98.214670
F 32.634385 19.378464 76.963570
F 14.683185 3.859694 76.660370
F 14.683185 11.579064 76.660370
F 14.683185 19.298464 76.660370
F 23.582485 3.840104 76.972570
F 23.680085 11.697364 76.980370
F 23.715585 19.445064 76.783470
F 5.897445 1.297764 72.754470
F 5.211625 1.297764 94.577470
F 19.601185 8.892674 65.854870
F 31.840285 1.449194 95.268370
F 5.897445 9.017144 72.754470
F 5.211625 9.017144 94.577470
F 28.807485 1.161224 66.183570
F 31.830885 8.981464 95.192770
F 5.897445 16.736564 72.754470
F 5.211625 16.736564 94.577470
F 18.490085 8.843584 97.610170
F 31.998685 16.482764 95.399970
F 14.797485 1.286564 73.023170
F 14.111585 1.286564 94.846170
F 14.797485 9.005954 73.023170
F 14.111585 9.005954 94.846170
F 14.797485 16.725364 73.023170
F 14.111585 16.725364 94.846170
F 23.841685 1.491424 73.136470
F 23.027685 1.145454 95.232970
F 23.767785 8.998314 73.109070
F 23.057185 8.930934 95.078770
F 23.527685 16.498564 73.320370
F 22.891985 16.850064 95.185070
F 7.994315 7.716084 76.452270
F 7.994315 15.435464 76.452270
F 21.319485 12.920664 80.602670
F 16.910485 7.719384 76.730370
F 16.910485 15.438764 76.730370
F 21.261685 5.124334 80.322470
F 26.004185 7.636774 76.837770
F 25.799785 15.471764 76.887370
F 16.910485 23.158164 76.730370
F 8.108605 5.149564 72.815170
F 7.422795 5.149564 94.638070
F 8.108605 12.868964 72.815170
F 7.422795 12.868964 94.638070
F 8.108605 20.588364 72.815170
F 7.422795 20.588364 94.638070
F 17.024785 5.146254 73.093170
F 16.338885 5.146254 94.916170
F 17.024785 12.865664 73.093170
F 16.338885 12.865664 94.916170
F 17.024785 20.585064 73.093170
F 16.338885 20.585064 94.916170
F 26.015785 5.055454 73.498270
F 25.303485 4.886544 95.125670
F 26.010485 12.762264 73.269970
F 25.217485 12.939564 95.122570
F 25.918085 20.515064 73.235970
F 25.277785 20.570664 95.164270
F 8.023025 5.149564 75.538770
F 7.337215 5.149564 97.361670
F 8.023025 12.868964 75.538770
F 7.337215 12.868964 97.361670
F 8.023025 20.588364 75.538770
F 7.337215 20.588364 97.361670
F 16.938985 5.146254 75.821070
F 16.253185 5.146254 97.643970
F 16.938985 12.865664 75.821070
F 16.253185 12.865664 97.643970
F 16.938985 20.585064 75.821070
F 16.253185 20.585064 97.643970
F 25.822585 5.059664 76.194470
F 32.493585 19.035964 79.629070
F 25.777585 12.873864 76.015970
F 32.854285 16.792064 73.384770
F 25.958285 20.641964 75.974070
F 25.054085 12.668164 97.835270
F 7.908715 7.716084 79.175870
F 7.908715 15.435464 79.175870
F 12.341485 20.585064 80.227470
F 7.908715 23.154864 79.175870
F 16.824685 7.719384 79.458170
F 16.824685 15.438764 79.458170
F 12.341485 12.865664 80.227470
F 25.760485 7.559474 79.719270
F 25.701385 15.476464 79.621970
F 12.341485 5.146244 80.227470
F 10.255385 1.285514 75.611770
F 9.569535 1.285514 97.434670
F 10.255385 9.004904 75.611770
F 9.569535 9.004904 97.434670
F 10.255385 16.724264 75.611770
F 9.569535 16.724264 97.434670
F 19.060385 1.224484 75.755570
F 21.612285 13.044864 65.934370
F 19.216985 8.967744 75.902470
F 19.577885 1.184634 65.888370
F 19.183485 16.738364 75.834070
F 16.453285 23.158164 91.278970
F 28.170885 1.392194 76.018270
F 20.890685 20.450964 97.862370
F 28.303685 8.805924 75.945070
F 22.893185 16.713364 97.942770
F 28.021585 16.593564 76.072170
F 18.447685 1.322104 97.503870
F 10.141085 3.860744 79.248870
F 10.141085 11.580164 79.248870
F 10.141085 19.299564 79.248870
F 19.128085 3.661864 79.603470
F 19.120385 11.596164 79.492370
F 19.056185 19.232464 79.588370
F 28.091185 3.833024 79.594270
F 28.142085 11.615964 79.588270
F 27.898685 19.335364 79.651070
F 10.226785 3.860744 76.519570
F 10.226785 11.580164 76.519570
F 10.226785 19.299564 76.519570
F 19.103785 3.893224 76.740370
F 19.179585 11.605664 76.828870
F 19.145285 19.304764 76.827470
F 28.132385 3.786694 76.886370
F 28.185785 11.373264 76.781570
F 28.055485 19.303764 77.027270
F 10.341085 1.285514 72.882370
F 9.655305 1.285514 94.705370
F 10.341085 9.004904 72.882370
F 9.655305 9.004904 94.705370
F 10.341085 16.724264 72.882370
F 9.655305 16.724264 94.705370
F 19.246285 1.377804 73.103570
F 18.586785 1.158954 94.770370
F 19.336885 8.947104 73.069170
F 18.643385 8.942314 94.988570
F 19.274785 16.576864 73.170370
F 18.597085 16.557664 95.036770
F 20.444385 5.183284 97.699170
F 27.523585 1.285754 95.304170
F 28.211085 8.935234 73.196170
F 27.119185 8.877754 95.355970
F 28.092685 16.700864 73.399970
F 27.546885 16.640464 95.190170
F 12.455785 7.719404 76.590370
F 12.455785 15.438764 76.590370
F 12.455785 0.000016 76.590370
F 21.620685 7.899874 76.752470
F 21.523885 15.619864 76.773670
F 30.035385 15.352664 84.210570
F 30.417285 7.698944 77.035870
F 30.255285 15.330464 76.987570
F 30.001685 7.638364 84.180270
F 12.570085 5.146244 72.953170
F 11.884285 5.146244 94.776170
F 12.570085 12.865664 72.953170
F 11.884285 12.865664 94.776170
F 12.570085 20.585064 72.953170
F 11.884285 20.585064 94.776170
F 21.320085 5.214664 73.362270
F 20.777985 5.205204 95.074170
F 21.507985 12.726364 73.337970
F 20.824585 12.811564 94.806970
F 21.380785 20.690764 73.231270
F 20.807885 20.552364 95.235170
F 30.597285 5.232154 73.440670
F 29.601085 5.270674 95.176970
F 30.447885 12.908964 73.291170
F 29.595885 12.673164 95.296770
F 30.601685 20.655164 73.306770
F 29.796985 20.393764 95.469570
F 12.484385 5.146244 75.681070
F 11.798485 5.146244 97.504070
F 12.484385 12.865664 75.681070
F 11.798485 12.865664 97.504070
F 12.484385 20.585064 75.681070
F 11.798485 20.585064 97.504070
F 21.394385 5.172404 76.157970
F 22.721985 1.137534 97.891270
F 21.496385 12.916364 76.158870
F 7.994315 23.154864 76.452270
F 21.310585 20.596664 76.046870
F 32.531585 4.023934 77.063270
F 30.335285 5.132724 76.129670
F 27.421785 1.229124 97.972870
F 30.423385 12.718464 76.064270
F 32.982585 9.230724 66.163370
F 30.237885 20.567864 76.035670
F 29.340585 5.124544 97.981270
F 12.369985 7.719404 79.318270
F 12.369985 15.438764 79.318270
F 12.369985 0.000016 79.318270
F 21.310185 15.459964 84.140570
F 21.377685 7.633464 79.385570
F 21.253785 15.525264 79.481270
F 20.989685 7.597294 83.996770
F 30.234285 7.818054 79.785270
F 30.243485 15.378964 79.677270
F 12.227185 0.000016 83.864670
F 5.583815 1.297764 82.734670
F 32.369785 1.095084 83.335370
F 5.583815 9.017144 82.734670
F 32.316685 8.967324 83.421670
F 5.583815 16.736564 82.734670
F 32.490685 16.519764 83.278970
F 14.483085 1.286564 83.025370
F 14.483085 9.005954 83.025370
F 14.483085 16.725364 83.025370
F 23.169385 1.457744 83.409670
F 23.345285 8.807024 83.153870
F 23.471185 16.690064 83.195170
F 5.469495 3.848494 86.371870
F 32.344585 3.972474 87.275770
F 5.469495 11.567864 86.371870
F 32.736885 1.315054 73.449070
F 5.469495 19.287264 86.371870
F 31.988685 19.163864 87.061370
F 14.368785 3.859694 86.662570
F 14.368785 11.579064 86.662570
F 14.368785 19.298464 86.662570
F 23.291885 4.020874 86.805070
F 23.183585 11.489164 86.829870
F 23.234985 19.101464 86.848470
F 5.554545 3.848494 83.665970
F 32.257785 3.747104 84.199670
F 5.554545 11.567864 83.665970
F 32.428485 11.532664 84.401170
F 5.554545 19.287264 83.665970
F 32.339485 19.134364 84.341470
F 14.454585 3.859694 83.934670
F 14.454585 11.579064 83.934670
F 14.454585 19.298464 83.934670
F 23.438985 4.010514 84.154370
F 23.383785 11.457764 84.128670
F 23.473585 19.125164 84.147370
F 5.668835 1.297764 80.028870
F 21.716785 5.190104 65.940870
F 5.668835 9.017144 80.028870
F 32.435385 9.124144 80.789170
F 5.668835 16.736564 80.028870
F 32.549785 16.599164 80.568570
F 14.568785 1.286564 80.297470
F 14.568785 9.005954 80.297470
F 14.568785 16.725364 80.297470
F 23.362285 1.217324 80.638070
F 23.481785 8.777734 80.350370
F 23.382085 16.685964 80.497170
F 7.765715 7.716084 83.726570
F 7.765715 15.435464 83.726570
F 12.227185 15.438764 83.864670
F 16.681885 7.719384 84.004670
F 16.681885 15.438764 84.004670
F 12.227185 7.719404 83.864670
F 25.634385 7.717194 84.051070
F 25.645485 15.386964 84.094270
F 27.989585 16.733064 80.485970
F 7.880005 5.149564 80.089470
F 7.880005 12.868964 80.089470
F 7.880005 20.588364 80.089470
F 16.796185 5.146254 80.367470
F 16.796185 12.865664 80.367470
F 16.796185 20.585064 80.367470
F 25.885385 5.005474 80.514970
F 25.630885 12.956364 80.487570
F 25.821985 20.747864 80.489670
F 7.794425 5.149564 82.813070
F 7.794425 12.868964 82.813070
F 7.794425 20.588364 82.813070
F 16.710385 5.146254 83.095370
F 16.710385 12.865664 83.095370
F 16.710385 20.585064 83.095370
F 25.886185 5.082564 83.251270
F 25.530785 12.828164 83.335770
F 25.764185 20.599964 83.311970
F 7.680105 7.716084 86.450170
F 7.680105 15.435464 86.450170
F 28.002285 9.089294 80.593970
F 7.680105 23.154864 86.450170
F 16.596085 7.719384 86.732570
F 16.596085 15.438764 86.732570
F 27.762485 1.350854 80.561170
F 25.441485 7.590254 86.785770
F 25.704285 15.296364 86.822670
F 7.765715 23.154864 83.726570
F 10.026785 1.285514 82.886070
F 10.026785 9.004904 82.886070
F 10.026785 16.724264 82.886070
F 18.797485 1.176534 83.113570
F 18.842985 8.947964 83.035570
F 19.073785 16.504564 83.251970
F 27.845585 1.076034 83.334970
F 27.845185 9.046304 83.306870
F 27.792385 16.686964 83.160970
F 9.912435 3.860744 86.523270
F 9.912435 11.580164 86.523270
F 9.912435 19.299564 86.523270
F 18.662885 3.859654 86.709570
F 18.865085 11.610164 86.739770
F 18.806285 19.265064 86.850370
F 27.776985 3.759454 87.134070
F 27.619885 11.335264 86.796870
F 27.703885 19.363464 87.067570
F 9.998185 3.860744 83.793870
F 9.998185 11.580164 83.793870
F 9.998185 19.299564 83.793870
F 18.955285 3.760524 84.081770
F 18.901285 11.582264 84.087670
F 18.895085 19.227064 84.051370
F 27.811885 3.702374 84.429570
F 27.840085 11.624464 84.246370
F 27.869985 19.250464 84.315770
F 10.112485 1.285514 80.156770
F 10.112485 9.004904 80.156770
F 10.112485 16.724264 80.156770
F 19.108085 1.083754 80.469570
F 19.116985 8.902434 80.302870
F 19.033085 16.628964 80.569170
F 8.222925 23.154864 69.177970
F 7.537105 23.154864 91.000970
F 17.139085 23.158164 69.456070
F 22.866285 8.986674 97.809670
F 26.082785 0.078231 76.989170
F 31.671285 1.469384 98.033770
F 30.571385 -0.114154 72.424870
F 32.998385 1.430964 66.222570
F 31.652685 8.878504 97.906170
F 31.853185 16.591864 98.187670
F 21.647285 23.101164 69.559670
F 21.725585 -0.004335 69.516770
F 26.361985 -0.029916 69.876170
F 29.961285 0.176559 91.581470
F 25.455885 22.905864 86.929570
F 25.656685 23.076964 84.181570
F 30.391585 0.023099 77.015570
F 29.954985 23.279464 87.083770
F 29.733185 22.952964 94.286070
F 29.836085 23.119564 91.480070
F 21.680785 23.119064 72.214670
F 26.164885 23.184764 72.393670
F 30.195985 23.203764 79.557570
F 20.925985 23.069464 91.543470
F 30.840285 23.290764 69.587970
F 25.187885 23.157564 94.250470
F 20.910385 23.069464 94.178570
F 29.805285 22.896564 84.195670
F 26.129385 23.030364 69.638570
F 21.268685 22.928164 79.632370
F 21.023385 22.974364 87.088170
F 29.662485 0.087944 94.231770
F 4.669395 1.297764 111.831770
F 31.349285 1.190994 112.791770
F 4.669395 9.017144 111.831770
F 31.410085 8.915764 112.741770
F 4.669395 16.736564 111.831770
F 31.399385 16.734764 112.518770
F 13.568685 1.286564 112.122770
F 13.568685 9.005954 112.122770
F 13.568685 16.725364 112.122770
F 22.343485 1.141534 112.359770
F 22.432285 9.039874 112.306770
F 22.420885 16.852064 112.269770
F 4.555075 3.848494 115.468770
F 31.289185 3.931364 116.521770
F 4.555075 11.567864 115.468770
F 31.284885 11.408264 116.308770
F 4.555075 19.287264 115.468770
F 30.972585 19.245464 116.277770
F 13.454385 3.859694 115.759770
F 13.454385 11.579064 115.759770
F 13.454385 19.298464 115.759770
F 22.038285 3.918834 115.983770
F 22.468085 11.588964 116.041770
F 22.398985 19.169864 115.843770
F 4.640125 3.848494 112.763770
F 31.305685 3.759484 113.722770
F 4.640125 11.567864 112.763770
F 31.330885 11.519964 113.523770
F 4.640125 19.287264 112.763770
F 31.158585 19.372164 113.541770
F 13.540085 3.859694 113.031770
F 13.540085 11.579064 113.031770
F 13.540085 19.298464 113.031770
F 22.268885 3.698614 113.286770
F 22.597485 11.587664 113.262770
F 22.424185 19.375364 113.207770
F 4.754415 1.297764 109.125770
F 4.068605 1.297764 130.948770
F 31.511685 1.244044 110.058770
F 4.754415 9.017144 109.125770
F 4.068605 9.017144 130.948770
F 31.276585 8.935184 110.020770
F 4.754415 16.736564 109.125770
F 4.068605 16.736564 130.948770
F 31.440985 16.791764 109.848770
F 13.654385 1.286564 109.394770
F 13.654385 9.005954 109.394770
F 13.654385 16.725364 109.394770
F 22.606585 1.211674 109.670770
F 22.397585 8.932004 109.484770
F 22.543385 16.942564 109.595770
F 6.851295 7.716084 112.823770
F 6.851295 15.435464 112.823770
F 29.466185 7.716894 98.808670
F 15.767385 7.719384 113.101770
F 15.767385 15.438764 113.101770
F 29.172985 15.542564 108.791770
F 24.577085 7.797074 113.199770
F 24.458885 15.577664 113.339770
F 29.539285 15.369964 98.799270
F 6.965585 5.149564 109.186770
F 6.965585 12.868964 109.186770
F 6.965585 20.588364 109.186770
F 15.881685 5.146254 109.464770
F 15.881685 12.865664 109.464770
F 15.881685 20.585064 109.464770
F 24.570185 5.184024 109.789770
F 24.807185 12.832364 109.631770
F 24.753085 20.610264 109.592770
F 6.880005 5.149564 111.910770
F 6.880005 12.868964 111.910770
F 6.880005 20.588364 111.910770
F 15.795985 5.146254 112.192770
F 15.795985 12.865664 112.192770
F 15.795985 20.585064 112.192770
F 24.439185 5.101174 112.576770
F 24.644585 13.102964 112.295770
F 24.713385 20.779964 112.298770
F 6.765695 7.716084 115.547770
F 6.765685 15.435464 115.547770
F 29.210685 7.565254 109.092770
F 6.765695 23.154864 115.547770
F 15.681685 7.719384 115.829770
F 15.681685 15.438764 115.829770
F 33.215985 7.772454 128.235770
F 24.671785 7.632984 115.977770
F 24.604085 15.496064 116.019770
F 20.575485 7.681974 98.785870
F 9.112325 1.285514 111.983770
F 9.112325 9.004904 111.983770
F 9.112325 16.724264 111.983770
F 17.967785 1.281544 112.219770
F 18.051485 9.094024 112.285770
F 18.093685 16.760564 112.269770
F 26.893085 1.320434 112.876770
F 26.933085 9.062344 112.402770
F 26.986185 16.653364 112.543770
F 8.998015 3.860744 115.620770
F 8.998015 11.580164 115.620770
F 8.998015 19.299564 115.620770
F 17.908985 3.859694 115.899770
F 17.908985 11.579064 115.899770
F 17.908985 19.298464 115.899770
F 26.912085 3.789734 116.507770
F 26.784385 11.463764 116.311770
F 26.603685 19.265264 116.260770
F 9.083795 3.860744 112.890770
F 9.083795 11.580164 112.890770
F 9.083795 19.299564 112.890770
F 17.994685 3.859694 113.171770
F 17.994685 11.579064 113.171770
F 17.994685 19.298464 113.171770
F 26.665385 3.831904 113.625770
F 26.618485 11.604464 113.624770
F 26.719385 19.300764 113.492770
F 9.198095 1.285514 109.253770
F 9.198095 9.004904 109.253770
F 9.198095 16.724264 109.253770
F 18.158385 1.379104 109.305770
F 18.057585 9.146804 109.488770
F 17.912785 16.798864 109.433770
F 27.055085 1.338944 110.140770
F 26.960485 9.080434 109.742770
F 26.884585 16.722764 109.774770
F 11.312785 7.719404 112.961770
F 11.312785 15.438764 112.961770
F 11.312785 0.000016 112.961770
F 20.254185 7.670654 113.177770
F 20.281085 15.446764 113.322770
F 20.368885 15.491764 108.720770
F 29.050985 7.504084 113.528770
F 29.285685 15.337464 113.456770
F 26.470085 1.074974 124.458770
F 11.426985 5.146244 109.324770
F 11.426985 12.865664 109.324770
F 11.426985 20.585064 109.324770
F 20.306785 5.111864 109.597770
F 20.299985 12.803464 109.491770
F 20.439385 20.812664 109.402770
F 29.139185 5.039164 109.889770
F 29.217485 12.953564 109.811770
F 29.303485 20.589164 110.021770
F 11.341285 5.146244 112.052770
F 11.341285 12.865664 112.052770
F 11.341285 20.585064 112.052770
F 20.170785 5.157354 112.276770
F 20.447385 12.892364 112.251770
F 20.230585 20.588964 112.169770
F 29.016985 4.905814 112.773770
F 28.939985 12.766164 112.577770
F 28.902185 20.702864 112.690770
F 11.226985 7.719404 115.689770
F 11.226985 15.438764 115.689770
F 11.226985 0.000016 115.689770
F 20.239285 7.690684 108.574770
F 20.160985 7.613034 116.037770
F 20.132285 15.213764 116.009770
F 10.769785 0.000015 130.238770
F 29.072585 7.684114 116.349770
F 29.133385 15.275964 116.243770
F 11.455585 0.000015 108.415770
F 4.440785 1.297764 119.106770
F 31.148485 0.983091 120.044770
F 4.440785 9.017144 119.106770
F 31.253985 9.084014 119.980770
F 4.440785 16.736564 119.106770
F 31.255085 16.835564 120.076770
F 13.340085 1.286564 119.396770
F 13.340085 9.005954 119.396770
F 13.340085 16.725364 119.396770
F 22.184385 1.165234 119.839770
F 22.266385 8.966454 119.666770
F 22.166985 16.680264 119.780770
F 5.012285 3.848494 100.920770
F 4.326475 3.848494 122.743770
F 31.601185 3.895844 101.656770
F 31.262685 3.887794 123.615770
F 5.012285 11.567864 100.920770
F 4.326475 11.567864 122.743770
F 31.680885 11.605164 101.843770
F 31.057085 11.533464 123.671770
F 5.012285 19.287264 100.920770
F 4.326475 19.287264 122.743770
F 31.693685 19.345364 102.020770
F 30.917285 19.369164 123.680770
F 13.911585 3.859694 101.210770
F 13.225785 3.859694 123.033770
F 13.911585 11.579064 101.210770
F 13.225785 11.579064 123.033770
F 13.911585 19.298464 101.210770
F 13.225785 19.298464 123.033770
F 22.741885 3.862474 101.502770
F 22.123185 3.789184 123.286770
F 22.694785 11.487564 101.505770
F 22.150185 11.548564 123.445770
F 22.788885 19.250764 101.656770
F 22.076185 19.098064 123.379770
F 4.411515 3.848494 120.037770
F 28.884085 -0.211110 120.987770
F 31.176285 3.659304 120.921770
F 4.411515 11.567864 120.037770
F 22.985285 19.053364 98.927070
F 31.285685 11.600364 121.058770
F 4.411515 19.287264 120.037770
F 33.413885 20.694464 112.740770
F 31.113685 19.506864 120.875770
F 13.997285 3.859694 98.483270
F 13.311485 3.859694 120.306770
F 13.997285 11.579064 98.483270
F 13.311485 11.579064 120.306770
F 13.997285 19.298464 98.483270
F 13.311485 19.298464 120.306770
F 26.483885 11.727164 130.532770
F 22.125585 3.763444 120.687770
F 33.265985 13.046064 120.112770
F 22.215585 11.381764 120.637770
F 18.410185 3.769274 98.608770
F 22.286785 19.242064 120.706770
F 4.525815 1.297764 116.400770
F 31.223485 1.274234 117.429770
F 4.525815 9.017144 116.400770
F 31.305485 8.756274 117.244770
F 4.525815 16.736564 116.400770
F 31.168185 16.735264 117.389770
F 13.425785 1.286564 116.668770
F 13.425785 9.005954 116.668770
F 13.425785 16.725364 116.668770
F 22.395285 1.373654 117.034770
F 22.444585 8.879644 116.760770
F 22.226285 16.707964 116.989770
F 7.308505 7.716084 98.275270
F 6.622685 7.716084 120.097770
F 31.544885 4.062674 99.014170
F 7.308505 15.435464 98.275270
F 6.622685 15.435464 120.097770
F 31.591185 19.139264 99.191470
F 10.769785 15.438764 130.238770
F 11.455585 15.438764 108.415770
F 10.769785 7.719404 130.238770
F 16.224685 7.719384 98.553270
F 15.538785 7.719384 120.376770
F 16.224685 15.438764 98.553270
F 15.538785 15.438764 120.375770
F 11.455585 7.719404 108.415770
F 28.729785 20.540164 127.328770
F 18.545785 19.161264 98.716370
F 24.413585 7.671734 120.771770
F 21.819985 19.207964 130.542770
F 24.371285 15.448664 120.624770
F 15.224485 23.158164 130.378770
F 15.910285 23.158164 108.555770
F 6.736975 5.149564 116.460770
F 6.736975 12.868964 116.460770
F 6.736975 20.588364 116.460770
F 15.653085 5.146254 116.738770
F 15.653085 12.865664 116.738770
F 15.653085 20.585064 116.738770
F 24.450485 5.105924 116.879770
F 24.580585 13.015764 117.040770
F 24.405985 20.436564 117.053770
F 6.651395 5.149564 119.184770
F 33.492085 20.776264 120.108770
F 6.651395 12.868964 119.184770
F 31.800785 11.404864 98.859870
F 6.651395 20.588364 119.184770
F 18.615685 11.444764 98.389770
F 15.567385 5.146254 119.466770
F 15.567385 12.865664 119.466770
F 15.567385 20.585064 119.466770
F 24.507985 5.239234 119.613770
F 24.492085 12.880864 119.871770
F 24.474085 20.620864 119.867770
F 7.222895 7.716084 100.998770
F 6.537085 7.716084 122.821770
F 25.103885 15.464664 98.756270
F 7.222895 15.435464 100.998770
F 6.537085 15.435464 122.821770
F 24.800785 7.478934 98.772970
F 29.254985 20.663164 105.330770
F 28.758085 12.862764 127.246770
F 7.222895 23.154864 100.998770
F 6.537085 23.154864 122.821770
F 29.217185 12.983364 105.253770
F 28.607785 7.710294 130.707770
F 16.138885 7.719384 101.280770
F 15.453085 7.719384 123.103770
F 16.138885 15.438764 101.280770
F 15.453085 15.438764 123.103770
F 28.823985 4.837734 127.277770
F 29.265685 5.148574 105.455770
F 24.995085 7.459984 101.487770
F 24.189785 7.466934 123.556770
F 25.056985 15.454164 101.625770
F 24.522885 15.392264 123.285770
F 19.811185 20.526264 127.028770
F 20.437385 20.515364 105.119770
F 8.883725 1.285514 119.257770
F 8.883725 9.004904 119.257770
F 8.883725 16.724264 119.257770
F 17.794685 1.286564 119.536770
F 17.794685 9.005954 119.536770
F 17.794685 16.725364 119.536770
F 20.755985 15.308564 98.727170
F 26.752585 8.853594 119.844770
F 26.658585 16.583264 119.667770
F 9.455225 3.860744 101.071770
F 8.769405 3.860744 122.894770
F 9.455225 11.580164 101.071770
F 8.769405 11.580164 122.894770
F 9.455225 19.299564 101.071770
F 8.769405 19.299564 122.894770
F 18.380385 3.665254 101.427770
F 17.680385 3.859694 123.173770
F 18.304585 11.575364 101.071770
F 17.680385 11.579064 123.173770
F 18.457185 19.347464 101.361770
F 17.680385 19.298464 123.173770
F 27.360785 3.908374 101.614770
F 26.605985 3.873884 123.555770
F 27.251885 11.423664 101.512770
F 26.896585 11.395164 123.499770
F 27.340185 19.329464 101.549770
F 26.430185 19.262664 123.493770
F 9.541005 3.860744 98.342570
F 8.855195 3.860744 120.165770
F 9.541005 11.580164 98.342570
F 8.855195 11.580164 120.165770
F 9.541005 19.299564 98.342570
F 8.855195 19.299564 120.165770
F 26.712685 1.179494 120.066770
F 17.766085 3.859694 120.445770
F 22.887885 11.529364 98.698270
F 17.766085 11.579064 120.445770
F 19.811385 15.548364 130.566770
F 17.766085 19.298464 120.445770
F 33.193985 20.446664 117.359770
F 26.709785 3.856034 120.743770
F 33.124385 20.438864 124.631770
F 26.741785 11.555764 120.817770
F 22.633285 3.818634 98.731670
F 26.464185 19.060264 120.809770
F 8.969485 1.285514 116.528770
F 8.969485 9.004904 116.528770
F 8.969485 16.724264 116.528770
F 17.880385 1.286564 116.808770
F 17.880385 9.005954 116.808770
F 17.880385 16.725364 116.808770
F 26.576685 1.184904 117.396770
F 26.706685 8.905144 117.135770
F 26.900185 16.626064 117.051770
F 11.769985 7.719404 98.413270
F 11.084085 7.719404 120.235770
F 11.769985 15.438764 98.413270
F 11.084085 15.438764 120.235770
F 11.769985 0.000016 98.413270
F 11.084085 0.000016 120.235770
F 24.190785 15.403364 130.762770
F 19.902585 7.715094 120.670770
F 27.135085 3.732394 98.880470
F 19.946885 15.257464 120.483770
F 19.777785 12.715964 126.870770
F 20.373585 12.936664 105.010770
F 33.274785 5.191784 127.372770
F 28.929385 7.559904 120.839770
F 26.488185 3.819214 130.721770
F 28.895585 15.410264 120.811770
F 19.890585 5.138594 127.044770
F 20.355685 5.101554 104.974770
F 11.198385 5.146244 116.598770
F 11.198385 12.865664 116.598770
F 11.198385 20.585064 116.598770
F 19.888385 5.227954 117.015770
F 20.221485 12.635264 117.003770
F 20.115385 20.516764 116.844770
F 29.055585 5.239324 117.252770
F 29.145985 12.805964 117.269770
F 28.846985 20.568964 117.152770
F 11.112685 5.146244 119.326770
F 11.112685 12.865664 119.326770
F 11.112685 20.585064 119.326770
F 20.045385 5.203924 119.772770
F 20.070985 12.563164 119.603770
F 19.967085 20.400864 119.700770
F 29.001785 4.896554 119.896770
F 29.085885 12.709764 120.059770
F 28.701085 20.437064 119.899770
F 11.684185 7.719404 101.140770
F 10.998385 7.719404 122.963770
F 11.684185 15.438764 101.140770
F 10.998385 15.438764 122.963770
F 11.684185 0.000016 101.140770
F 10.998385 0.000015 122.963770
F 10.884085 20.585064 126.601770
F 11.569885 20.585064 104.778770
F 20.727385 7.621634 101.414770
F 19.915785 7.721374 123.276770
F 20.487485 15.301764 101.442770
F 19.988885 15.227764 123.237770
F 10.884085 12.865664 126.601770
F 11.569885 12.865664 104.778770
F 29.516385 7.799924 101.509770
F 28.887385 7.496494 123.556770
F 29.551685 15.365164 101.617770
F 28.827885 15.431164 123.438770
F 10.884085 5.146244 126.601770
F 11.569885 5.146244 104.778770
F 4.897995 1.297764 104.557770
F 4.212185 1.297764 126.380770
F 31.526185 1.203604 105.435770
F 30.861585 1.240654 127.260770
F 4.897995 9.017144 104.557770
F 4.212185 9.017144 126.380770
F 31.479285 8.987194 105.338770
F 30.909885 8.963694 127.332770
F 4.897995 16.736564 104.557770
F 4.212185 16.736564 126.380770
F 31.658785 17.034664 105.385770
F 30.831085 16.780664 127.130770
F 13.797285 1.286564 104.848770
F 13.111485 1.286564 126.671770
F 13.797285 9.005954 104.848770
F 13.111485 9.005954 126.671770
F 13.797285 16.725364 104.848770
F 13.111485 16.725364 126.671770
F 22.675185 1.242264 104.961770
F 22.080385 1.083444 126.850770
F 22.600985 9.028094 105.239770
F 22.024985 8.916394 127.069770
F 22.735385 16.582264 105.228770
F 21.884285 16.514364 127.029770
F 4.783685 3.848494 108.194770
F 4.097865 3.848494 130.017770
F 31.315085 3.773314 108.858770
F 33.077285 12.988264 127.243770
F 4.783685 11.567864 108.194770
F 4.097865 11.567864 130.017770
F 31.329085 11.682364 108.918770
F 33.180485 7.792164 123.852770
F 4.783685 19.287264 108.194770
F 4.097865 19.287264 130.017770
F 31.573485 19.538364 109.051770
F 7.079895 23.154864 105.549770
F 13.682985 3.859694 108.485770
F 12.997185 3.859694 130.308770
F 13.682985 11.579064 108.485770
F 12.997185 11.579064 130.308770
F 13.682985 19.298464 108.485770
F 12.997185 19.298464 130.308770
F 22.589385 3.738884 108.827770
F 21.898785 3.734734 130.770770
F 22.543985 11.553264 108.638770
F 30.973585 3.832594 131.026770
F 22.525085 19.451664 108.625770
F 27.193385 11.304364 98.788970
F 4.868725 3.848494 105.488770
F 4.182915 3.848494 127.311770
F 31.349685 3.743664 106.164770
F 31.059885 3.845254 128.266770
F 4.868725 11.567864 105.488770
F 4.182915 11.567864 127.311770
F 31.329885 11.638264 106.281770
F 30.973885 11.551064 127.999770
F 4.868725 19.287264 105.488770
F 4.182915 19.287264 127.311770
F 31.614385 19.602064 106.286770
F 30.854285 19.273364 128.320770
F 13.768685 3.859694 105.757770
F 13.082885 3.859694 127.580770
F 13.768685 11.579064 105.757770
F 13.082885 11.579064 127.580770
F 13.768685 19.298464 105.757770
F 13.082885 19.298464 127.580770
F 22.405685 3.805554 106.089770
F 22.055485 3.667274 128.016770
F 22.549885 11.664864 105.981770
F 22.039585 11.543464 127.976770
F 22.803885 19.211064 105.903770
F 22.291885 19.106264 127.897770
F 4.983025 1.297764 101.851770
F 4.297205 1.297764 123.674770
F 31.696585 1.243524 102.700770
F 31.010285 1.438714 124.667770
F 4.983025 9.017144 101.851770
F 4.297205 9.017144 123.674770
F 31.566685 9.097924 102.674770
F 30.949785 9.079004 124.607770
F 4.983025 16.736564 101.851770
F 4.297205 16.736564 123.674770
F 31.603485 16.710264 102.617770
F 31.015685 16.751964 124.389770
F 13.882985 1.286564 102.120770
F 13.197185 1.286564 123.943770
F 13.882985 9.005954 102.120770
F 13.197185 9.005954 123.943770
F 13.882985 16.725364 102.120770
F 13.197185 16.725364 123.943770
F 22.922285 1.271564 102.231770
F 21.959885 1.244284 124.069770
F 22.849985 8.848694 102.541770
F 22.074085 8.939824 124.335770
F 22.635385 16.705564 102.511770
F 22.161585 16.503264 124.124770
F 7.079895 7.716084 105.549770
F 6.394085 7.716084 127.372770
F 20.549985 -0.054279 101.422770
F 7.079895 15.435464 105.549770
F 6.394085 15.435464 127.372770
F 29.203485 23.259464 109.038770
F 28.648285 20.446764 124.658770
F 29.331685 20.472464 102.605770
F 28.879485 12.881964 124.457770
F 15.996085 7.719384 105.827770
F 15.310185 7.719384 127.650770
F 15.996085 15.438764 105.827770
F 15.310185 15.438764 127.650770
F 29.337585 12.779864 102.465770
F 28.967085 4.945424 124.617770
F 24.815285 7.563514 106.203770
F 24.195285 7.551014 128.024770
F 25.004385 15.319564 106.075770
F 24.256385 15.430264 128.061770
F 24.246185 23.214364 130.561770
F 33.105885 20.393664 127.302770
F 7.194185 5.149564 101.912770
F 6.508375 5.149564 123.735770
F 21.978585 11.728764 130.827770
F 7.194185 12.868964 101.912770
F 6.508375 12.868964 123.735770
F 27.349085 19.420964 98.836570
F 7.194185 20.588364 101.912770
F 6.508375 20.588364 123.735770
F 6.394085 23.154864 127.372770
F 16.110285 5.146254 102.190770
F 15.424485 5.146254 124.013770
F 16.110285 12.865664 102.190770
F 15.424485 12.865664 124.013770
F 16.110285 20.585064 102.190770
F 15.424485 20.585064 124.013770
F 24.950285 4.985354 102.507770
F 24.293385 5.041404 124.527770
F 25.074985 12.898564 102.362770
F 24.561485 12.791464 124.142770
F 25.029385 20.471764 102.522770
F 24.197785 20.617264 124.249770
F 7.108605 5.149564 104.635770
F 6.422795 5.149564 126.458770
F 15.681685 23.158164 115.829770
F 7.108605 12.868964 104.635770
F 6.422795 12.868964 126.458770
F 19.782285 7.698124 130.679770
F 7.108605 20.588364 104.635770
F 6.422795 20.588364 126.458770
F 16.138885 23.158164 101.280770
F 16.024585 5.146254 104.918770
F 15.338785 5.146254 126.741770
F 16.024585 12.865664 104.918770
F 15.338785 12.865664 126.741770
F 16.024585 20.585064 104.918770
F 15.338785 20.585064 126.741770
F 24.784085 5.139634 105.264770
F 24.274585 5.048354 127.162770
F 24.847285 12.853064 105.103770
F 24.402885 12.801864 126.920770
F 24.972285 20.609564 105.111770
F 24.418185 20.513264 126.977770
F 6.994295 7.716084 108.272770
F 6.308485 7.716084 130.095770
F 16.224685 23.158164 98.553270
F 6.994295 15.435464 108.272770
F 6.308485 15.435464 130.095770
F 28.860585 22.990064 120.939770
F 29.458385 5.171854 102.736770
F 19.825985 20.608564 124.379770
F 6.994295 23.154864 108.272770
F 6.308485 23.154864 130.095770
F 20.612285 20.725564 102.444770
F 15.310185 23.158164 127.650770
F 15.910285 7.719384 108.555770
F 15.224485 7.719384 130.378770
F 15.910285 15.438764 108.555770
F 15.224485 15.438764 130.378770
F 19.905385 12.761164 124.181770
F 20.469285 12.750464 102.253770
F 24.804085 7.741774 108.844770
F 6.851295 23.154864 112.823770
F 24.752285 15.519264 108.839770
F 11.655585 5.146244 102.050770
F 19.923985 5.223654 124.284770
F 20.469685 5.133054 102.256770
F 9.340935 1.285514 104.708770
F 8.655115 1.285514 126.531770
F 9.340935 9.004904 104.708770
F 8.655115 9.004904 126.531770
F 9.340935 16.724264 104.708770
F 8.655115 16.724264 126.531770
F 18.214985 1.261964 105.072770
F 17.566085 1.286564 126.811770
F 18.223685 9.041734 104.923770
F 17.566085 9.005954 126.811770
F 18.192585 16.815264 104.933770
F 17.566085 16.725364 126.811770
F 26.790385 1.446924 105.290770
F 26.548685 1.104644 127.274770
F 27.039585 8.924834 105.404770
F 26.466885 8.749294 127.227770
F 27.217485 16.731464 105.082770
F 26.345085 16.738064 127.206770
F 9.226615 3.860744 108.345770
F 8.540805 3.860744 130.168770
F 9.226615 11.580164 108.345770
F 8.540805 11.580164 130.168770
F 9.226615 19.299564 108.345770
F 8.540805 19.299564 130.168770
F 18.170785 3.958514 108.488770
F 17.451785 3.859694 130.448770
F 18.025285 11.577164 108.571770
F 17.451785 11.579064 130.448770
F 18.223385 19.390664 108.794770
F 17.451785 19.298464 130.448770
F 26.872885 3.906314 108.874770
F 33.217285 12.928964 124.588770
F 27.087885 11.616364 108.712770
F 10.969785 5.146244 123.873770
F 27.149985 19.276864 108.763770
F 6.622685 23.154864 120.097770
F 9.312405 3.860744 105.616770
F 8.626585 3.860744 127.439770
F 9.312405 11.580164 105.616770
F 8.626585 11.580164 127.439770
F 9.312405 19.299564 105.616770
F 8.626585 19.299564 127.439770
F 18.138185 3.866044 105.770770
F 17.537485 3.859694 127.720770
F 18.230585 11.614264 105.809770
F 17.537485 11.579064 127.720770
F 18.269485 19.416264 106.061770
F 17.537485 19.298464 127.720770
F 26.903785 3.974804 106.143770
F 26.436985 3.628174 128.026770
F 27.031685 11.526364 106.052770
F 26.462585 11.310064 127.915770
F 27.016585 19.335364 106.140770
F 26.458785 19.339864 128.161770
F 9.426695 1.285514 101.979770
F 8.740885 1.285514 123.802770
F 9.426695 9.004904 101.979770
F 8.740885 9.004904 123.802770
F 9.426695 16.724264 101.979770
F 8.740885 16.724264 123.802770
F 18.360685 1.183944 102.381770
F 17.651785 1.286564 124.083770
F 18.420685 9.122704 102.179770
F 17.651785 9.005954 124.083770
F 18.325485 16.653364 102.205770
F 17.651785 16.725364 124.083770
F 27.268285 1.333844 102.693770
F 7.308505 23.154864 98.275270
F 27.144685 8.874314 102.567770
F 26.619985 8.770554 124.438770
F 27.265385 16.761364 102.433770
F 26.688785 16.850264 124.497770
F 11.541385 7.719404 105.687770
F 10.855485 7.719404 127.510770
F 11.541385 15.438764 105.687770
F 10.855485 15.438764 127.510770
F 11.541385 0.000016 105.687770
F 10.855485 0.000016 127.510770
F 20.345885 7.524574 105.883770
F 19.808185 7.693924 127.929770
F 20.270485 15.563264 105.886770
F 19.608885 15.323764 127.833770
F 10.969785 20.585064 123.873770
F 11.655585 20.585064 102.050770
F 29.380085 7.728734 106.325770
F 28.775385 7.509274 127.988770
F 29.432485 15.546564 106.104770
F 28.707785 15.395064 128.142770
F 10.969785 12.865664 123.873770
F 11.655585 12.865664 102.050770
F 25.211185 23.136264 101.808770
F 24.178285 7.709974 130.879770
F 26.424885 19.363864 131.024770
F 33.157685 15.503964 128.217770
F 33.448585 5.043664 120.255770
F 20.796785 23.075264 101.371770
F 33.235785 15.399864 123.779770
F 19.924085 23.053064 120.584770
F 24.247285 23.275364 123.668770
F 33.103485 7.811654 130.944770
F 19.734585 -0.053062 130.665770
F 28.473085 23.197264 130.868770
F 24.528785 23.345064 120.931770
F 24.988685 23.112664 99.100870
F 33.141585 23.279664 121.075770
F 29.608685 23.367564 99.042870
F 29.308685 23.159864 106.218770
F 24.867385 23.267364 106.041770
F 24.494985 23.030364 116.299770
F 19.673385 23.127964 127.811770
F 33.459285 23.004364 116.541770
F 20.275485 23.214464 113.175770
F 28.915585 22.983564 123.630770
F 33.140285 22.882764 128.247770
F 33.458585 22.983864 123.744770
F 28.817485 23.213564 116.119770
F 19.726885 23.075764 123.203770
F 19.966985 -0.286067 120.395770
F 20.207985 0.086420 116.029770
F 25.095285 0.048613 98.714170
F 24.553285 -0.101296 113.490770
F 24.937785 0.121537 108.726770
F 30.870985 19.195064 131.165770
F 33.095485 15.718464 130.931770
F 31.007185 11.753364 130.727770
F 3.983575 1.297764 133.654770
F 3.297765 1.297764 155.477770
F 30.663185 1.292914 134.542770
F 30.131585 1.319684 156.601770
F 3.983575 9.017144 133.654770
F 3.297765 9.017144 155.477770
F 30.769785 8.989004 134.514770
F 30.228785 9.014184 156.371770
F 3.983575 16.736564 133.654770
F 3.297765 16.736564 155.477770
F 30.796485 16.564264 134.885770
F 30.070185 16.716964 156.542770
F 12.882885 1.286564 133.945770
F 12.197085 1.286564 155.768770
F 12.882885 9.005954 133.945770
F 12.197085 9.005954 155.768770
F 12.882885 16.725364 133.945770
F 12.197085 16.725364 155.768770
F 21.905085 1.142794 134.254770
F 21.136685 1.265624 156.300770
F 21.834185 9.100774 134.390770
F 21.167585 9.013044 156.173770
F 22.093385 16.846364 134.381770
F 21.185685 16.868264 156.117770
F 3.869265 3.848494 137.291770
F 3.183445 3.848494 159.114770
F 30.644685 3.851874 138.150770
F 29.799885 3.823954 160.166770
F 3.869265 11.567864 137.291770
F 3.183445 11.567864 159.114770
F 30.808485 11.688364 138.073770
F 30.080485 11.548064 160.085770
F 3.869265 19.287264 137.291770
F 3.183445 19.287264 159.114770
F 30.819285 19.061264 138.109770
F 30.077485 19.073264 159.994770
F 12.768585 3.859694 137.582770
F 12.082785 3.859694 159.405770
F 12.768585 11.579064 137.582770
F 12.082785 11.579064 159.405770
F 12.768585 19.298464 137.582770
F 12.082785 19.298464 159.405770
F 21.686085 3.650094 137.921770
F 21.137085 4.040924 159.656770
F 21.595685 11.726964 138.016770
F 21.117285 11.558464 159.826770
F 21.670985 19.278064 138.040770
F 20.913085 19.359064 159.817770
F 3.954305 3.848494 134.585770
F 3.268495 3.848494 156.408770
F 30.642285 3.865384 135.541770
F 30.302685 3.964144 157.430770
F 3.954305 11.567864 134.585770
F 3.268495 11.567864 156.408770
F 30.736985 11.564064 135.385770
F 30.267885 11.442964 157.510770
F 3.954305 19.287264 134.585770
F 3.268495 19.287264 156.408770
F 30.851585 19.334364 135.514770
F 30.181285 19.257964 157.287770
F 12.854285 3.859694 134.854770
F 12.168485 3.859694 156.677770
F 12.854285 11.579064 134.854770
F 12.168485 11.579064 156.677770
F 12.854285 19.298464 134.854770
F 12.168485 19.298464 156.677770
F 21.868285 3.696304 135.211770
F 21.276085 3.939864 156.955770
F 21.792185 11.636264 135.187770
F 21.099185 11.600364 157.053770
F 21.729185 19.353464 135.378770
F 21.104585 19.444464 156.993770
F 3.382785 1.297764 152.771770
F 32.554485 7.846664 152.858770
F 30.388085 1.438204 153.853770
F 3.382785 9.017144 152.771770
F 33.068785 13.191464 131.643770
F 30.299885 9.109784 153.689770
F 3.382785 16.736564 152.771770
F 32.990885 12.914864 134.610770
F 30.172785 16.688064 153.831770
F 12.968585 1.286564 131.217770
F 12.282785 1.286564 153.040770
F 12.968585 9.005954 131.217770
F 12.282785 9.005954 153.040770
F 12.968585 16.725364 131.217770
F 12.282785 16.725364 153.040770
F 32.682085 4.989194 149.115770
F 21.224785 1.279204 153.556770
F 33.080585 20.550864 131.944770
F 20.966585 9.108914 153.500770
F 20.752485 9.022834 163.388770
F 21.170685 16.759764 153.491770
F 6.165475 7.716084 134.646770
F 5.479665 7.716084 156.469770
F 32.636785 12.689064 146.569770
F 28.725885 12.920964 131.617770
F 6.165475 15.435464 134.646770
F 5.479665 15.435464 156.469770
F 28.676785 20.711064 131.863770
F 32.332585 15.327464 157.460770
F 27.946385 15.590164 152.765770
F 28.078785 8.027364 152.627770
F 18.976485 15.351264 152.325770
F 19.093085 7.602824 152.511770
F 15.081585 7.719384 134.924770
F 14.395785 7.719384 156.747770
F 15.081585 15.438764 134.924770
F 14.395785 15.438764 156.747770
F 10.083985 0.000016 152.061770
F 10.083985 15.438764 152.061770
F 23.968085 7.742274 135.445770
F 23.317585 7.768284 157.061770
F 24.117585 15.420464 135.519770
F 23.293485 15.407564 157.156770
F 10.083985 7.719404 152.061770
F 32.865685 15.241664 142.952770
F 6.279765 5.149564 131.009770
F 5.593955 5.149564 152.832770
F 32.806885 7.646864 135.590770
F 32.722885 5.176124 153.751770
F 6.279765 12.868964 131.009770
F 5.593955 12.868964 152.832770
F 32.935585 20.377664 139.423770
F 32.361085 12.927964 153.775770
F 6.279765 20.588364 131.009770
F 5.593955 20.588364 152.832770
F 32.804785 20.389064 146.513770
F 32.718085 20.508564 153.792770
F 15.195885 5.146254 131.287770
F 14.510085 5.146254 153.110770
F 15.195885 12.865664 131.287770
F 14.510085 12.865664 153.110770
F 15.195885 20.585064 131.287770
F 14.510085 20.585064 153.110770
F 32.887085 0.009465 135.502770
F 23.594785 5.048304 153.563770
F 21.986085 9.073984 131.532770
F 23.366585 12.804864 153.349770
F 32.792985 15.444764 145.573770
F 23.480485 20.569064 153.478770
F 6.194185 5.149564 133.733770
F 5.508375 5.149564 155.555770
F 32.895785 12.686364 141.960770
F 32.773685 7.644984 145.447770
F 6.194185 12.868964 133.733770
F 5.508375 12.868964 155.555770
F 24.156485 20.624964 131.589770
F 32.544285 12.708564 156.587770
F 6.194185 20.588364 133.733770
F 5.508375 20.588364 155.555770
F 32.557185 12.865964 149.263770
F 32.387285 20.647064 156.444770
F 15.110185 5.146254 134.015770
F 14.424385 5.146254 155.838770
F 15.110185 12.865664 134.015770
F 14.424385 12.865664 155.838770
F 15.110185 20.585064 134.015770
F 14.424385 20.585064 155.838770
F 24.037385 5.116684 134.327770
F 23.495485 5.335304 156.169770
F 24.141385 13.033364 134.471770
F 23.372785 12.811864 156.151770
F 23.901485 20.797064 134.305770
F 23.348285 20.561264 156.190770
F 6.079875 7.716084 137.370770
F 5.394065 7.716084 159.193770
F 32.300185 15.180964 160.246770
F 32.374785 7.539414 160.195770
F 6.079875 15.435464 137.370770
F 5.394065 15.435464 159.193770
F 33.011485 12.576064 139.237770
F 32.914085 5.099874 134.703770
F 28.129185 20.366164 149.227770
F 28.019585 12.830964 148.940770
F 6.079875 23.154864 137.370770
F 5.394065 23.154864 159.193770
F 28.147285 5.025744 149.069770
F 19.100085 20.543864 148.783770
F 18.744585 5.024264 163.215770
F 14.624385 23.158164 149.473770
F 14.995885 7.719384 137.652770
F 14.310085 7.719384 159.475770
F 14.995885 15.438764 137.652770
F 14.310085 15.438764 159.475770
F 19.222785 12.974464 148.719770
F 19.220385 5.133234 148.803770
F 23.881685 7.522704 138.159770
F 23.256085 7.752224 159.823770
F 23.778085 15.546964 138.154770
F 23.311885 15.489964 160.002770
F 18.894085 0.023374 156.942770
F 32.903185 7.777814 142.653770
F 8.426515 1.285514 133.806770
F 7.740695 1.285514 155.629770
F 8.426515 9.004904 133.806770
F 7.740695 9.004904 155.629770
F 8.426515 16.724264 133.806770
F 7.740695 16.724264 155.629770
F 17.337485 1.286564 134.085770
F 16.651685 1.286564 155.908770
F 17.337485 9.005954 134.085770
F 16.651685 9.005954 155.908770
F 17.337485 16.725364 134.085770
F 16.651685 16.725364 155.908770
F 26.046585 1.344934 134.414770
F 25.560185 1.353414 156.351770
F 26.094385 9.081034 134.424770
F 25.610985 9.001294 156.315770
F 26.313285 16.747264 134.579770
F 25.794285 16.666464 156.452770
F 8.312195 3.860744 137.443770
F 7.626385 3.860744 159.266770
F 8.312195 11.580164 137.443770
F 7.626385 11.580164 159.266770
F 8.312195 19.299564 137.443770
F 7.626385 19.299564 159.266770
F 17.223185 3.859694 137.722770
F 16.537385 3.859694 159.545770
F 17.223185 11.579064 137.722770
F 16.537385 11.579064 159.545770
F 17.223185 19.298464 137.722770
F 16.537385 19.298464 159.545770
F 26.135885 3.897234 138.033770
F 25.576385 3.962114 160.007770
F 26.090285 11.444564 137.891770
F 25.505185 11.507964 159.903770
F 26.071285 19.172264 138.073770
F 25.554485 19.193364 160.038770
F 8.397985 3.860744 134.713770
F 7.712165 3.860744 156.536770
F 8.397985 11.580164 134.713770
F 7.712165 11.580164 156.536770
F 8.397985 19.299564 134.713770
F 7.712165 19.299564 156.536770
F 17.308885 3.859694 134.994770
F 16.623085 3.859694 156.817770
F 17.308885 11.579064 134.994770
F 16.623085 11.579064 156.817770
F 17.308885 19.298464 134.994770
F 16.623085 19.298464 156.817770
F 26.412385 3.860584 135.303770
F 25.654685 4.119164 157.280770
F 26.279085 11.712164 135.199770
F 25.725085 11.631764 157.054770
F 26.108385 19.355664 135.292770
F 25.657885 19.307464 157.266770
F 8.512275 1.285514 131.076770
F 7.826465 1.285514 152.899770
F 8.512275 9.004904 131.076770
F 7.826465 9.004904 152.899770
F 8.512275 16.724264 131.076770
F 7.826465 16.724264 152.899770
F 17.423185 1.286564 131.357770
F 16.737385 1.286564 153.180770
F 17.423185 9.005954 131.357770
F 16.737385 9.005954 153.180770
F 17.423185 16.725364 131.357770
F 16.737385 16.725364 153.180770
F 32.624485 5.126864 156.547770
F 25.783485 1.200354 153.667770
F 32.840685 4.945244 142.156770
F 25.623685 9.023284 153.538770
F 24.320485 12.922964 131.825770
F 25.735585 16.637064 153.745770
F 10.626885 7.719404 134.784770
F 9.941105 7.719404 156.607770
F 10.626885 15.438764 134.784770
F 9.941105 15.438764 156.607770
F 10.626885 0.000016 134.784770
F 9.941105 0.000016 156.607770
F 19.610285 7.706444 135.129770
F 18.831485 7.874074 156.895770
F 19.730885 15.631064 135.057770
F 19.032985 15.571864 156.839770
F 10.198285 20.585064 148.424770
F 10.198285 12.865664 148.424770
F 28.370085 7.831514 135.394770
F 27.792985 7.570254 157.302770
F 28.534585 15.500864 135.382770
F 27.988285 15.316464 157.225770
F 10.198285 5.146244 148.424770
F 28.196785 20.447064 146.469770
F 10.741185 5.146244 131.147770
F 10.055385 5.146244 152.970770
F 10.741185 12.865664 131.147770
F 10.055385 12.865664 152.970770
F 10.741185 20.585064 131.147770
F 10.055385 20.585064 152.970770
F 24.199385 5.045054 131.644770
F 18.966985 5.074444 153.314770
F 33.097785 15.415864 135.620770
F 18.795185 12.790764 153.453770
F 32.559885 20.569964 149.215770
F 19.045085 20.543264 153.389770
F 33.027985 7.715194 138.405770
F 28.019585 5.350434 153.584770
F 32.379285 7.657694 157.425770
F 27.868685 12.850964 153.619770
F 33.047585 20.630364 134.698770
F 27.923385 20.639064 153.614770
F 10.655485 5.146244 133.875770
F 9.969685 5.146244 155.698770
F 10.655485 12.865664 133.875770
F 9.969685 12.865664 155.698770
F 10.655485 20.585064 133.875770
F 9.969685 20.585064 155.698770
F 19.632585 5.093534 134.279770
F 18.894485 5.213574 156.001770
F 19.657785 13.036764 134.149770
F 19.083385 13.007664 156.065770
F 19.628985 20.441064 134.172770
F 19.007685 20.649464 156.119770
F 28.693285 5.305524 134.477770
F 28.014085 5.076824 156.375770
F 28.570485 13.065464 134.340770
F 28.138485 12.728864 156.384770
F 28.690885 20.574564 134.595770
F 27.988485 20.481164 156.463770
F 10.541185 7.719404 137.512770
F 9.855375 7.719404 159.335770
F 10.541185 15.438764 137.512770
F 9.855375 15.438764 159.335770
F 10.541185 0.000016 137.512770
F 9.855375 0.000016 159.335770
F 28.399685 12.817864 146.255770
F 28.231385 5.092874 146.299770
F 19.389785 7.781234 137.806770
F 18.725685 7.750224 159.584770
F 19.410585 15.511164 137.922770
F 18.807885 15.432464 159.598770
F 19.148785 20.452364 146.037770
F 19.220985 12.767464 146.023770
F 28.557385 7.802494 138.041770
F 27.897385 7.666574 159.929770
F 28.264085 15.460664 138.111770
F 27.855685 15.426964 159.978770
F 19.119485 5.049684 146.063770
F 10.283985 20.585064 145.696770
F 3.754975 1.297764 140.928770
F 3.069155 1.297764 162.751770
F 30.591485 1.189544 141.889770
F 21.997385 16.657364 131.594770
F 3.754975 9.017144 140.928770
F 3.069155 9.017144 162.751770
F 30.618485 9.006164 141.723770
F 30.905385 9.102184 131.914770
F 3.754975 16.736564 140.928770
F 3.069165 16.736564 162.751770
F 30.551585 16.495264 141.961770
F 33.091685 5.272314 131.908770
F 12.654285 1.286564 141.219770
F 11.968485 1.286564 163.042770
F 12.654285 9.005954 141.219770
F 11.968485 9.005954 163.042770
F 12.654285 16.725364 141.219770
F 11.968485 16.725364 163.042770
F 21.596885 1.278624 141.654770
F 22.957185 5.094184 163.503770
F 21.579285 9.141774 141.445770
F 32.703785 5.221094 139.209770
F 21.543285 16.455564 141.691770
F 32.965185 20.395364 142.037770
F 3.640655 3.848494 144.566770
F 30.582985 3.778394 145.458770
F 3.640655 11.567864 144.566770
F 30.574585 11.469864 145.515770
F 3.640655 19.287264 144.566770
F 30.583885 19.143964 145.666770
F 12.539985 3.859694 144.856770
F 12.539985 11.579064 144.856770
F 12.539985 19.298464 144.856770
F 21.519285 3.867484 145.124770
F 21.527785 11.496564 145.148770
F 21.479685 19.293864 145.229770
F 3.725705 3.848494 141.860770
F 3.039885 3.848494 163.683770
F 30.480385 3.696454 142.770770
F 3.725705 11.567864 141.860770
F 3.039895 11.567864 163.683770
F 30.577785 11.494964 142.728770
F 3.725705 19.287264 141.860770
F 3.039895 19.287264 163.683770
F 30.672685 19.086364 142.893770
F 12.625685 3.859694 142.128770
F 12.625685 11.579064 142.128770
F 12.625685 19.298464 142.128770
F 21.456985 3.825264 142.450770
F 21.401785 11.614364 142.383770
F 21.423985 19.130264 142.324770
F 3.839995 1.297764 138.223770
F 3.154185 1.297764 160.046770
F 30.562585 1.194224 139.112770
F 29.910685 1.178874 160.894770
F 3.839995 9.017144 138.223770
F 3.154185 9.017144 160.046770
F 30.765385 9.059904 139.031770
F 30.150285 8.859564 160.994770
F 3.839995 16.736564 138.223770
F 3.154185 16.736564 160.046770
F 30.619685 16.563464 139.243770
F 30.125485 16.611364 160.961770
F 12.739985 1.286564 138.491770
F 12.054185 1.286564 160.314770
F 12.739985 9.005954 138.491770
F 12.054185 9.005954 160.314770
F 12.739985 16.725364 138.491770
F 12.054185 16.725364 160.314770
F 21.704285 1.208304 138.822770
F 21.053285 1.476674 160.776770
F 21.806485 8.993554 138.667770
F 20.974185 9.020524 160.656770
F 21.489585 16.674764 138.954770
F 20.972585 16.868564 160.565770
F 5.936875 7.716084 141.920770
F 5.251065 7.716084 163.743770
F 32.512985 15.524764 152.787770
F 5.936875 15.435464 141.920770
F 5.251065 15.435464 163.743770
F 32.850685 5.074354 146.385770
F 10.283985 12.865664 145.696770
F 10.283985 5.146244 145.696770
F 28.120385 15.276064 150.047770
F 14.852985 7.719384 142.198770
F 14.852985 15.438764 142.198770
F 27.933085 7.602624 149.787770
F 23.572385 7.436874 142.499770
F 23.842385 15.215164 142.382770
F 5.708265 23.154864 149.195770
F 6.051165 5.149564 138.283770
F 5.365355 5.149564 160.106770
F 32.901885 15.231764 138.351770
F 32.144785 5.015874 161.004770
F 6.051165 12.868964 138.283770
F 5.365355 12.868964 160.106770
F 28.037185 -0.037171 145.520770
F 32.307985 12.585664 161.317770
F 6.051165 20.588364 138.283770
F 5.365355 20.588364 160.106770
F 22.954485 12.861764 163.527770
F 32.335685 20.263664 160.988770
F 14.967285 5.146254 138.561770
F 14.281485 5.146254 160.384770
F 14.967285 12.865664 138.561770
F 14.281485 12.865664 160.384770
F 14.967285 20.585064 138.561770
F 14.281485 20.585064 160.384770
F 23.818285 4.914604 138.948770
F 23.195585 5.289504 160.810770
F 23.887785 12.997464 138.882770
F 23.259785 12.877864 160.798770
F 23.802185 20.578164 138.906770
F 23.184685 20.507564 160.634770
F 5.965585 5.149564 141.007770
F 5.279765 5.149564 162.830770
F 25.418985 1.384644 163.727770
F 30.836185 1.278854 131.876770
F 5.965585 12.868964 141.007770
F 5.279765 12.868964 162.830770
F 26.528185 9.109474 131.770770
F 18.985685 0.141977 159.715770
F 5.965585 20.588364 141.007770
F 5.279765 20.588364 162.830770
F 26.278385 16.761464 131.920770
F 23.060285 20.523064 163.232770
F 14.881585 5.146254 141.289770
F 14.195785 5.146254 163.112770
F 14.881585 12.865664 141.289770
F 14.195785 12.865664 163.112770
F 14.881585 20.585064 141.289770
F 14.195785 20.585064 163.112770
F 23.741485 4.938374 141.726770
F 5.936875 23.154864 141.920770
F 23.896285 12.735964 141.601770
F 30.856785 16.598264 132.127770
F 23.594685 20.517164 141.704770
F 5.479665 23.154864 156.469770
F 5.851275 7.716084 144.644770
F 28.049085 0.038964 150.021770
F 5.851275 15.435464 144.644770
F 19.578385 5.130714 131.609770
F 19.095585 15.496164 149.703770
F 5.851275 23.154864 144.644770
F 19.169085 7.737774 149.670770
F 32.635985 15.397464 150.184770
F 14.767285 7.719384 144.926770
F 14.767285 15.438764 144.926770
F 10.169685 0.000016 149.333770
F 23.701585 7.631304 145.297770
F 23.591685 15.248764 145.033770
F 25.890985 3.763804 149.980770
F 8.197905 1.285514 141.080770
F 7.512095 1.285514 162.903770
F 8.197905 9.004904 141.080770
F 7.512095 9.004904 162.903770
F 8.197905 16.724264 141.080770
F 7.512095 16.724264 162.903770
F 17.108885 1.286564 141.359770
F 16.423085 1.286564 163.182770
F 17.108885 9.005954 141.359770
F 16.423085 9.005954 163.182770
F 17.108885 16.725364 141.359770
F 16.423085 16.725364 163.182770
F 25.970585 1.094064 141.774770
F 26.273285 1.190574 131.714770
F 25.943285 8.697054 141.646770
F 18.589585 20.688264 163.242770
F 26.133285 16.660464 141.733770
F 14.995885 23.158164 137.652770
F 8.083595 3.860744 144.717770
F 8.083595 11.580164 144.717770
F 8.083595 19.299564 144.717770
F 16.994585 3.859694 144.996770
F 16.994585 11.579064 144.996770
F 16.994585 19.298464 144.996770
F 25.971885 3.902124 145.181770
F 26.219985 11.398564 145.392770
F 25.832985 19.194664 145.383770
F 8.169375 3.860744 141.988770
F 8.169375 11.580164 141.988770
F 8.169375 19.299564 141.988770
F 17.080285 3.859694 142.268770
F 17.080285 11.579064 142.268770
F 17.080285 19.298464 142.268770
F 26.136985 3.744454 142.442770
F 26.105285 11.262964 142.654770
F 26.095285 19.300764 142.694770
F 8.283675 1.285514 138.351770
F 7.597855 1.285514 160.173770
F 8.283675 9.004904 138.351770
F 7.597855 9.004904 160.173770
F 8.283675 16.724264 138.351770
F 7.597855 16.724264 160.173770
F 17.194585 1.286564 138.631770
F 16.508785 1.286564 160.454770
F 17.194585 9.005954 138.631770
F 16.508785 9.005954 160.454770
F 17.194585 16.725364 138.631770
F 16.508785 16.725364 160.454770
F 26.116885 1.295504 139.088770
F 25.523585 1.406354 160.931770
F 26.128085 8.775164 138.906770
F 25.622085 8.935024 160.816770
F 26.077885 16.597164 138.996770
F 25.627785 16.723464 160.887770
F 10.398285 7.719404 142.058770
F 10.398285 15.438764 142.058770
F 10.398285 0.000016 142.058770
F 19.256285 7.733044 142.339770
F 19.172685 15.366564 142.605770
F 10.169685 15.438764 149.333770
F 28.309785 7.899724 142.774770
F 28.302385 15.161764 142.515770
F 10.169685 7.719404 149.333770
F 10.512585 5.146244 138.421770
F 9.826795 5.146244 160.244770
F 10.512585 12.865664 138.421770
F 9.826795 12.865664 160.244770
F 10.512585 20.585064 138.421770
F 9.826795 20.585064 160.244770
F 19.390085 5.117844 138.710770
F 18.738185 5.212284 160.439770
F 19.265485 12.926364 138.725770
F 18.695585 12.857864 160.368770
F 19.539485 20.673064 138.678770
F 18.703085 20.688464 160.582770
F 28.392185 5.139244 139.009770
F 27.703985 5.235964 160.945770
F 28.257985 12.812564 138.933770
F 27.717285 12.777664 160.731770
F 28.433885 20.202464 139.000770
F 27.785785 20.431364 160.841770
F 10.426885 5.146244 141.149770
F 9.741075 5.146244 162.972770
F 10.426885 12.865664 141.149770
F 9.741075 12.865664 162.972770
F 10.426885 20.585064 141.149770
F 9.741075 20.585064 162.972770
F 19.334485 5.117834 141.519770
F 5.251065 23.154864 163.743770
F 19.319485 12.963564 141.420770
F 14.395785 23.158164 156.747770
F 19.264985 20.532364 141.413770
F 28.605985 5.064684 131.847770
F 28.338185 5.153514 141.828770
F 14.310085 23.158164 159.475770
F 28.314985 12.555064 141.773770
F 32.373385 7.704944 150.051770
F 28.415185 20.503964 141.842770
F 27.543485 12.937464 163.513770
F 10.312585 7.719404 144.786770
F 10.312585 15.438764 144.786770
F 10.312585 0.000016 144.786770
F 25.927685 16.513264 146.194770
F 19.208485 7.715714 145.155770
F 19.218685 15.447964 145.223770
F 25.835585 8.854704 146.394770
F 28.164185 7.714724 145.397770
F 28.305985 15.479564 145.242770
F 25.881285 1.372724 146.253770
F 3.526365 1.297764 148.203770
F 30.214085 1.424304 149.148770
F 3.526365 9.017144 148.203770
F 30.201685 8.893934 149.080770
F 3.526365 16.736564 148.203770
F 30.401185 16.698964 149.238770
F 12.425685 1.286564 148.493770
F 12.425685 9.005954 148.493770
F 12.425685 16.725364 148.493770
F 21.283185 1.324564 148.911770
F 21.468185 9.072514 148.738770
F 21.355185 16.789664 148.729770
F 3.412055 3.848494 151.840770
F 30.354585 4.073514 152.763770
F 3.412055 11.567864 151.840770
F 30.205285 11.770264 152.732770
F 3.412055 19.287264 151.840770
F 30.247185 19.244664 153.070770
F 12.311385 3.859694 152.131770
F 12.311385 11.579064 152.131770
F 12.311385 19.298464 152.131770
F 21.359085 3.820464 152.550770
F 20.992785 11.615364 152.427770
F 21.346685 19.287264 152.598770
F 3.497095 3.848494 149.134770
F 30.352085 3.867804 150.061770
F 3.497105 11.567864 149.134770
F 30.254785 11.417364 150.118770
F 3.497105 19.287264 149.134770
F 30.313785 19.103064 150.347770
F 12.397085 3.859694 149.403770
F 12.397085 11.579064 149.403770
F 12.397085 19.298464 149.403770
F 21.379585 3.833614 149.818770
F 21.277785 11.693264 149.709770
F 21.331085 19.309764 149.880770
F 3.611395 1.297764 145.497770
F 30.258785 1.280814 146.396770
F 3.611395 9.017144 145.497770
F 30.485785 8.937244 146.389770
F 3.611395 16.736564 145.497770
F 30.393885 16.596664 146.498770
F 12.511385 1.286564 145.766770
F 12.511385 9.005954 145.766770
F 12.511385 16.725364 145.766770
F 21.451085 1.456224 146.150770
F 21.373985 8.920404 146.027770
F 21.488985 16.747964 146.021770
F 5.708265 7.716084 149.195770
F 16.851685 19.298464 149.543770
F 5.708265 15.435464 149.195770
F 21.936585 1.174784 131.601770
F 16.965985 16.725364 145.906770
F 16.965985 9.005954 145.906770
F 14.624385 7.719384 149.473770
F 14.624385 15.438764 149.473770
F 16.965985 1.286564 145.906770
F 23.325985 7.621604 149.923770
F 23.575585 15.420164 149.849770
F 8.055065 16.724264 145.625770
F 5.822555 5.149564 145.558770
F 14.852985 23.158164 142.198770
F 5.822555 12.868964 145.558770
F 25.232685 8.913654 163.620770
F 5.822555 20.588364 145.558770
F 20.842585 1.342084 163.426770
F 14.738685 5.146254 145.836770
F 14.738685 12.865664 145.836770
F 14.738685 20.585064 145.836770
F 23.697385 5.150374 146.097770
F 23.851085 12.664064 146.104770
F 23.654585 20.522264 146.254770
F 5.736975 5.149564 148.281770
F 19.583885 12.924864 131.501770
F 5.736975 12.868964 148.281770
F 20.665085 16.923764 163.242770
F 5.736975 20.588364 148.281770
F 27.766785 20.383964 163.589770
F 14.652985 5.146254 148.563770
F 14.652985 12.865664 148.563770
F 14.652985 20.585064 148.563770
F 23.807785 5.222864 148.845770
F 23.535885 12.616264 148.908770
F 23.766085 20.374264 149.026770
F 5.622665 7.716084 151.918770
F 19.236285 0.133362 145.107770
F 5.622665 15.435464 151.918770
F 6.165475 23.154864 134.646770
F 8.055065 9.004904 145.625770
F 5.622665 23.154864 151.918770
F 8.055065 1.285514 145.625770
F 14.767285 23.158164 144.926770
F 14.538685 7.719384 152.201770
F 14.538685 15.438764 152.201770
F 25.892285 19.051464 150.087770
F 23.413785 7.569304 152.776770
F 23.432485 15.486464 152.688770
F 25.875285 11.562264 149.918770
F 7.969305 1.285514 148.354770
F 7.969305 9.004904 148.354770
F 7.969305 16.724264 148.354770
F 16.880285 1.286564 148.633770
F 16.880285 9.005954 148.633770
F 16.880285 16.725364 148.633770
F 25.982585 1.357724 149.029770
F 25.597385 8.938734 149.149770
F 25.877285 16.559064 149.062770
F 7.854985 3.860744 151.991770
F 7.854985 11.580164 151.991770
F 7.854985 19.299564 151.991770
F 16.765985 3.859694 152.271770
F 16.765985 11.579064 152.271770
F 16.765985 19.298464 152.271770
F 25.827885 3.926074 152.641770
F 25.628785 11.657164 152.685770
F 25.596785 19.131964 152.704770
F 7.940775 3.860744 149.262770
F 7.940775 11.580164 149.262770
F 7.940775 19.299564 149.262770
F 16.851685 3.859694 149.543770
F 16.851685 11.579064 149.543770
F 18.756285 12.770864 163.066770
F 19.639685 20.525364 131.482770
F 28.399285 0.132538 135.305770
F 23.592385 0.073460 152.479770
F 32.493785 0.115633 150.299770
F 19.255185 -0.004314 142.450770
F 32.392985 0.122240 157.584770
F 25.199785 16.720464 163.672770
F 32.478985 0.008220 153.153770
F 23.638285 0.031575 145.393770
F 18.735785 23.289964 159.702770
F 32.924785 0.012933 138.249770
F 27.671385 5.228304 163.610770
F 32.491685 23.189264 157.552770
F 19.576385 0.065254 135.167770
F 23.698085 0.180217 149.849770
F 23.325785 -0.011942 157.301770
F 19.317785 23.206064 142.389770
F 27.992685 -0.001260 152.767770
F 19.343585 23.199064 145.193770
F 32.598985 23.249564 150.121770
F 27.987385 23.305264 152.829770
F 23.845385 23.233664 137.937770
F 28.059585 23.033564 150.017770
F 32.081685 22.923864 160.181770
F 19.560785 23.124864 135.084770
F 23.582585 23.089364 149.812770
F 32.822685 23.006764 145.755770
F 28.592085 22.810564 138.259770
F 23.841085 23.244064 142.587770
F 23.763985 23.147564 145.333770
F 28.290785 23.096264 142.698770
F 32.944085 22.934064 143.150770
F 23.470485 23.123664 152.450770
F 27.685685 22.917864 159.819770
F 19.001785 23.123264 149.755770
F 32.951685 23.131364 135.794770
F 18.907185 23.085864 152.430770
F 32.841485 23.085864 138.547770
F 28.292085 22.975664 145.428770
F 23.208585 23.019464 159.738770
F 19.019285 0.026011 149.746770
F 32.423285 20.550164 163.732770
F 30.011185 16.791564 163.751770
F 28.599485 15.684564 130.934770
F 32.944285 23.143464 130.901770
F 2.611955 1.297764 177.300770
F 29.557985 1.223754 178.225770
F 2.611945 9.017144 177.300770
F 29.621085 9.091884 178.276770
F 2.611955 16.736564 177.300770
F 29.717385 16.653564 178.218770
F 11.511285 1.286564 177.591770
F 11.511285 9.005954 177.591770
F 11.511285 16.725364 177.591770
F 20.411685 1.288484 177.939770
F 20.271485 9.104074 177.804770
F 20.613585 16.645064 177.803770
F 2.497635 3.848494 180.937770
F 29.224585 3.924714 181.796770
F 2.497635 11.567864 180.937770
F 29.478785 11.656464 181.881770
F 2.497635 19.287264 180.937770
F 29.430485 19.322964 181.793770
F 11.396985 3.859694 181.228770
F 11.396985 11.579064 181.228770
F 11.396985 19.298464 181.228770
F 20.334485 3.810134 181.521770
F 20.507885 11.588764 181.397770
F 20.439085 19.255064 181.594770
F 2.582685 3.848494 178.231770
F 29.361285 3.796474 179.103770
F 2.582685 11.567864 178.231770
F 29.658985 11.604664 179.201770
F 2.582685 19.287264 178.231770
F 29.668285 19.254464 179.083770
F 11.482685 3.859694 178.500770
F 11.482685 11.579064 178.500770
F 11.482685 19.298464 178.500770
F 20.488785 3.807344 178.715770
F 20.484485 11.808764 178.705770
F 20.559285 19.274164 178.863770
F 2.696975 1.297764 174.594770
F 2.011155 1.297764 196.417770
F 22.903585 7.757154 164.327770
F 2.696975 9.017144 174.594770
F 2.011155 9.017144 196.417770
F 29.686785 9.035234 175.472770
F 2.696975 16.736564 174.594770
F 2.011165 16.736564 196.417770
F 29.582285 16.834664 175.527770
F 11.596985 1.286564 174.863770
F 11.596985 9.005954 174.863770
F 11.596985 16.725364 174.863770
F 20.491185 1.069064 175.220770
F 20.583085 8.786874 175.268770
F 20.835685 16.711364 175.030770
F 4.793855 7.716084 178.292770
F 31.776085 7.792034 179.174770
F 4.793855 15.435464 178.292770
F 31.913385 15.381964 179.237770
F 24.401685 11.626664 196.290770
F 27.305885 15.470064 174.750770
F 13.709985 7.719384 178.570770
F 13.709985 15.438764 178.570770
F 32.197185 15.369764 164.539770
F 22.627185 7.786454 178.670770
F 22.796385 15.622464 178.865770
F 27.269385 -0.121783 178.967770
F 4.908145 5.149564 174.655770
F 4.222325 5.149564 196.478770
F 31.889585 5.131354 175.442770
F 4.908145 12.868964 174.655770
F 4.222325 12.868964 196.478770
F 31.881285 12.816364 175.647770
F 4.908145 20.588364 174.655770
F 4.222325 20.588364 196.478770
F 31.762485 20.682264 175.515770
F 13.824285 5.146254 174.933770
F 13.824285 12.865664 174.933770
F 13.824285 20.585064 174.933770
F 22.777185 4.934874 175.117770
F 22.824885 12.671264 175.232770
F 22.867785 20.772164 175.363770
F 4.822555 5.149564 177.378770
F 31.654885 5.179674 178.232770
F 4.822555 12.868964 177.378770
F 31.874885 12.826764 178.253770
F 4.822555 20.588364 177.378770
F 31.899285 20.389664 178.219770
F 13.738585 5.146254 177.661770
F 13.738585 12.865664 177.661770
F 13.738585 20.585064 177.661770
F 22.827185 5.162214 177.845770
F 22.960285 13.113364 178.070770
F 22.676485 20.705764 178.180770
F 4.708245 7.716084 181.016770
F 31.688785 7.724214 181.846770
F 4.708245 15.435464 181.016770
F 31.697185 15.487564 182.015770
F 27.343985 7.796244 174.531770
F 4.708245 23.154864 181.016770
F 17.621685 15.438764 195.987770
F 27.631185 7.766274 164.571770
F 13.624285 7.719384 181.298770
F 13.624285 15.438764 181.298770
F 18.373685 15.639964 174.175770
F 22.617785 7.848924 181.520770
F 22.768985 15.535464 181.717770
F 18.629585 0.151197 167.057770
F 7.054885 1.285514 177.451770
F 7.054885 9.004904 177.451770
F 7.054885 16.724264 177.451770
F 15.965885 1.286564 177.731770
F 15.965885 9.005954 177.731770
F 15.965885 16.725364 177.731770
F 24.967285 1.249064 178.159770
F 24.935185 9.183724 178.183770
F 24.996185 16.815464 178.135770
F 6.940575 3.860744 181.089770
F 6.940575 11.580164 181.089770
F 6.940575 19.299564 181.089770
F 15.851585 3.859694 181.368770
F 15.851585 11.579064 181.368770
F 15.851585 19.298464 181.368770
F 24.792285 3.950324 181.633770
F 24.844785 11.747164 181.611770
F 24.864885 19.449264 181.682770
F 7.026355 3.860744 178.359770
F 7.026355 11.580164 178.359770
F 7.026355 19.299564 178.359770
F 15.937285 3.859694 178.640770
F 15.937285 11.579064 178.640770
F 15.937285 19.298464 178.640770
F 24.916985 3.973314 178.842770
F 24.926985 11.765864 179.011770
F 25.048285 19.465764 179.029770
F 7.140645 1.285514 174.722770
F 7.140645 9.004904 174.722770
F 7.140645 16.724264 174.722770
F 16.051585 1.286564 175.003770
F 16.051585 9.005954 175.003770
F 16.051585 16.725364 175.003770
F 25.114185 1.133934 175.459770
F 25.219085 9.021134 175.514770
F 24.980785 16.823564 175.467770
F 9.255295 7.719404 178.430770
F 9.255295 15.438764 178.430770
F 9.255295 0.000016 178.430770
F 18.104985 7.678084 178.732770
F 18.315185 15.303064 178.760770
F 17.621685 7.719384 195.987770
F 27.216985 7.954814 178.966770
F 27.344885 15.504464 179.122770
F 18.248585 7.719514 174.223770
F 9.369585 5.146244 174.793770
F 9.369585 12.865664 174.793770
F 9.369585 20.585064 174.793770
F 18.342585 4.884684 175.135770
F 18.322485 12.933364 175.050770
F 18.329285 20.582364 174.849770
F 27.290085 5.217304 175.357770
F 27.286285 12.769964 175.479770
F 27.517085 20.630964 175.499770
F 9.283865 5.146244 177.521770
F 9.283865 12.865664 177.521770
F 9.283865 20.585064 177.521770
F 18.189085 5.172644 177.727770
F 18.155285 12.832464 177.714770
F 18.367585 20.536064 177.704770
F 27.211585 5.343894 177.931770
F 27.367585 12.849364 178.210770
F 27.472785 20.552464 178.241770
F 9.169555 7.719404 181.158770
F 9.169555 15.438764 181.158770
F 9.169555 0.000016 181.158770
F 8.712345 0.000016 195.707770
F 18.144485 7.799054 181.474770
F 18.161785 15.565964 181.385770
F 9.398165 0.000016 173.884770
F 27.047185 7.846334 181.831770
F 27.440185 15.505464 181.808770
F 8.712345 15.438764 195.707770
F 2.383345 1.297764 184.574770
F 29.139085 1.301814 185.342770
F 2.383345 9.017144 184.574770
F 29.335185 9.007374 185.533770
F 2.383345 16.736564 184.574770
F 29.233985 16.776864 185.483770
F 11.282685 1.286564 184.865770
F 11.282685 9.005954 184.865770
F 11.282685 16.725364 184.865770
F 20.200985 1.346514 185.153770
F 20.242885 9.150074 185.226770
F 20.239485 16.603764 185.179770
F 2.954845 3.848494 166.389770
F 2.269035 3.848494 188.212770
F 29.932485 3.992084 167.338770
F 29.006485 3.864134 189.252770
F 2.954845 11.567864 166.389770
F 2.269035 11.567864 188.212770
F 29.915585 11.696064 167.365770
F 29.254185 11.399764 189.132770
F 2.954845 19.287264 166.389770
F 2.269035 19.287264 188.212770
F 29.704085 19.324764 167.356770
F 28.990185 19.394364 188.963770
F 11.854185 3.859694 166.679770
F 11.168285 3.859694 188.502770
F 11.854185 11.579064 166.679770
F 11.168285 11.579064 188.502770
F 11.854185 19.298464 166.679770
F 11.168285 19.298464 188.502770
F 20.908985 3.910324 167.161770
F 20.068285 3.921064 188.615770
F 20.671985 11.400164 166.981770
F 19.964785 11.539864 188.871770
F 20.750985 19.266164 167.081770
F 20.181585 19.204064 188.637770
F 2.354075 3.848494 185.506770
F 31.989085 -0.009668 174.627770
F 29.093985 3.780434 186.525770
F 2.354075 11.567864 185.506770
F 18.537885 15.252764 164.071770
F 29.097785 11.555364 186.370770
F 2.354075 19.287264 185.506770
F 24.252185 19.433764 196.075770
F 29.483985 19.416664 186.256770
F 11.939885 3.859694 163.951770
F 11.254085 3.859694 185.774770
F 11.939885 11.579064 163.951770
F 11.254085 11.579064 185.774770
F 11.939885 19.298464 163.951770
F 11.254085 19.298464 185.774770
F 25.268585 11.550564 164.366770
F 20.318985 3.867994 185.992770
F 23.089485 22.997964 164.232770
F 20.310985 11.893364 186.259770
F 29.733485 11.671064 164.537770
F 20.166685 19.300464 185.872770
F 2.468365 1.297764 181.869770
F 29.275185 1.258834 182.586770
F 2.468365 9.017144 181.869770
F 29.466585 9.061654 182.784770
F 2.468365 16.736564 181.869770
F 29.456185 16.837064 182.762770
F 11.368385 1.286564 182.137770
F 11.368385 9.005954 182.137770
F 11.368385 16.725364 182.137770
F 20.201685 1.240674 182.429770
F 20.246185 9.073074 182.385770
F 20.422985 16.698664 182.422770
F 4.565245 7.716084 185.566770
F 30.057185 19.357064 164.493770
F 31.471785 7.461204 186.243770
F 4.565245 15.435464 185.566770
F 18.573185 7.499624 164.129770
F 31.622185 15.375064 186.333770
F 9.398165 15.438764 173.884770
F 8.712345 7.719404 195.707770
F 9.398165 7.719404 173.884770
F 14.167185 7.719384 164.021770
F 13.481385 7.719384 185.844770
F 14.167185 15.438764 164.021770
F 13.481385 15.438764 185.844770
F 27.068185 20.584364 192.552770
F 27.454185 20.359164 170.822770
F 26.686585 15.443964 196.272770
F 22.545385 7.679074 186.163770
F 22.884885 15.523764 164.246770
F 22.512385 15.379964 186.084770
F 26.619185 12.958864 192.628770
F 27.359585 13.050464 170.678770
F 4.679535 5.149564 181.929770
F 31.480385 5.069134 182.717770
F 4.679535 12.868964 181.929770
F 31.755585 12.767964 182.886770
F 4.679535 20.588364 181.929770
F 31.859985 20.422564 182.715770
F 13.595685 5.146254 182.207770
F 13.595685 12.865664 182.207770
F 13.595685 20.585064 182.207770
F 22.566385 5.289894 182.369770
F 22.552685 12.979864 182.379770
F 22.660885 20.647964 182.717770
F 4.593955 5.149564 184.653770
F 31.236585 4.850714 185.509770
F 4.593955 12.868964 184.653770
F 31.517385 12.729464 185.494770
F 4.593955 20.588364 184.653770
F 31.843985 20.529764 185.556770
F 13.509985 5.146254 184.935770
F 13.509985 12.865664 184.935770
F 13.509985 20.585064 184.935770
F 22.677985 5.180134 185.168770
F 22.567585 12.900664 185.099770
F 22.557585 20.567564 185.343770
F 5.165455 7.716084 166.467770
F 4.479645 7.716084 188.290770
F 32.017685 7.879634 167.344770
F 31.544685 7.468914 189.027770
F 5.165455 15.435464 166.467770
F 4.479645 15.435464 188.290770
F 32.139885 15.648264 167.409770
F 31.510385 15.604364 189.073770
F 26.794685 5.120094 192.581770
F 27.526285 5.086234 171.106770
F 5.165455 23.154864 166.467770
F 4.479645 23.154864 188.290770
F 17.735985 20.585064 192.349770
F 18.460785 20.493264 170.522770
F 20.927385 3.872054 164.443770
F 22.131185 15.389264 196.188770
F 14.081485 7.719384 166.749770
F 13.395685 7.719384 188.572770
F 14.081485 15.438764 166.749770
F 13.395685 15.438764 188.572770
F 17.735985 12.865664 192.349770
F 18.522785 12.795564 170.540770
F 23.020185 7.669334 167.033770
F 22.307485 7.702404 188.888770
F 22.824585 15.582964 167.062770
F 22.539185 15.610364 188.831770
F 24.355385 3.577154 196.123770
F 17.735985 5.146254 192.349770
F 6.826285 1.285514 184.726770
F 6.826285 9.004904 184.726770
F 6.826285 16.724264 184.726770
F 15.737285 1.286564 185.005770
F 15.737285 9.005954 185.005770
F 15.737285 16.725364 185.005770
F 24.579585 1.340554 185.073770
F 24.772785 9.072314 185.288770
F 24.752285 16.679564 185.297770
F 7.397785 3.860744 166.540770
F 6.711965 3.860744 188.363770
F 7.397785 11.580164 166.540770
F 6.711965 11.580164 188.363770
F 7.397785 19.299564 166.540770
F 6.711965 19.299564 188.363770
F 16.308785 3.859694 166.819770
F 15.622985 3.859694 188.642770
F 16.308785 11.579064 166.819770
F 15.622985 11.579064 188.642770
F 16.308785 19.298464 166.819770
F 15.622985 19.298464 188.642770
F 25.230485 3.852344 167.355770
F 24.538785 4.080784 188.852770
F 25.178285 11.603564 167.200770
F 24.663285 11.695564 188.881770
F 25.169185 19.354864 167.169770
F 24.742285 19.384864 188.937770
F 7.483565 3.860744 163.811770
F 6.797755 3.860744 185.634770
F 7.483565 11.580164 163.811770
F 6.797755 11.580164 185.634770
F 7.483565 19.299564 163.811770
F 6.797755 19.299564 185.634770
F 16.394485 3.859694 164.091770
F 15.708685 3.859694 185.914770
F 16.394485 11.579064 164.091770
F 15.708685 11.579064 185.914770
F 16.394485 19.298464 164.091770
F 15.708685 19.298464 185.914770
F 25.369685 3.951974 164.580770
F 24.767785 3.798884 186.048770
F 27.199785 23.241064 181.754770
F 24.715185 11.613864 186.125770
F 22.264985 7.619134 195.962770
F 24.908785 19.272864 186.210770
F 6.912045 1.285514 181.996770
F 6.912045 9.004904 181.996770
F 6.912045 16.724264 181.996770
F 15.822985 1.286564 182.277770
F 15.822985 9.005954 182.277770
F 15.822985 16.725364 182.277770
F 24.853485 1.374934 182.422770
F 24.854185 9.234204 182.534770
F 25.055285 16.672764 182.515770
F 9.712505 7.719404 163.881770
F 9.026695 7.719404 185.704770
F 9.712505 15.438764 163.881770
F 9.026695 15.438764 185.704770
F 9.712505 0.000016 163.881770
F 9.026695 0.000016 185.704770
F 19.791585 11.586564 196.061770
F 17.935985 7.719384 185.984770
F 22.179585 -0.104882 188.818770
F 17.935985 15.438764 185.984770
F 18.493585 5.091564 170.861770
F 8.826655 20.585064 192.069770
F 32.057385 7.667894 164.704770
F 26.954485 7.704094 186.337770
F 25.270085 19.481564 164.487770
F 26.911585 15.507964 186.319770
F 9.512475 20.585064 170.246770
F 8.826655 12.865664 192.069770
F 9.140985 5.146244 182.067770
F 9.140985 12.865664 182.067770
F 9.140985 20.585064 182.067770
F 18.080785 5.222794 182.310770
F 18.111885 12.874664 182.222770
F 18.153885 20.694764 182.257770
F 26.931285 5.134394 182.583770
F 27.088385 12.983764 182.661770
F 27.077885 20.762264 182.650770
F 9.055265 5.146244 184.795770
F 9.055265 12.865664 184.795770
F 9.055265 20.585064 184.795770
F 17.964585 5.146254 185.075770
F 17.964585 12.865664 185.075770
F 17.964585 20.585064 185.075770
F 27.003585 5.046694 185.361770
F 27.074885 12.942164 185.393770
F 27.180485 20.647164 185.455770
F 9.626765 7.719404 166.609770
F 8.940955 7.719404 188.432770
F 9.626765 15.438764 166.609770
F 8.940955 15.438764 188.432770
F 9.626765 0.000016 166.609770
F 8.940955 0.000015 188.432770
F 9.512475 12.865664 170.246770
F 8.826655 5.146244 192.069770
F 18.426085 7.671494 166.846770
F 17.850285 7.719384 188.712770
F 18.402285 15.408964 166.766770
F 17.850285 15.438764 188.712770
F 9.512475 5.146244 170.246770
F 26.866785 20.863664 189.729770
F 27.677085 7.630204 167.350770
F 26.875485 7.793294 189.073770
F 27.405685 15.564764 167.305770
F 26.892985 15.407664 189.048770
F 27.534485 20.531264 168.118770
F 27.052385 12.764864 189.941770
F 2.840555 1.297764 170.026770
F 2.154745 1.297764 191.849770
F 29.851885 1.213184 170.804770
F 28.789785 1.245354 192.570770
F 2.840555 9.017144 170.026770
F 2.154745 9.017144 191.849770
F 29.638685 8.737104 171.159770
F 29.212185 8.785644 192.642770
F 2.840555 16.736564 170.026770
F 2.154745 16.736564 191.849770
F 29.570885 16.540764 171.056770
F 29.084485 16.641664 192.647770
F 11.739885 1.286564 170.316770
F 11.054085 1.286564 192.139770
F 11.739885 9.005954 170.316770
F 11.054085 9.005954 192.139770
F 11.739885 16.725364 170.316770
F 11.054085 16.725364 192.139770
F 20.756185 1.152074 170.853770
F 19.961985 1.325734 192.169770
F 20.586185 8.940254 170.441770
F 20.117885 8.878804 192.451770
F 20.750185 16.616364 170.523770
F 20.035285 16.676264 192.269770
F 2.726235 3.848494 173.663770
F 2.040425 3.848494 195.486770
F 29.613885 3.928534 174.723770
F 19.945085 3.914164 195.956770
F 2.726235 11.567864 173.663770
F 2.040425 11.567864 195.486770
F 29.536785 11.719764 174.526770
F 18.632085 23.131964 164.283770
F 2.726235 19.287264 173.663770
F 2.040425 19.287264 195.486770
F 29.665185 19.355264 174.629770
F 29.822185 3.910744 164.607770
F 11.625585 3.859694 173.954770
F 10.939685 3.859694 195.777770
F 11.625585 11.579064 173.954770
F 10.939685 11.579064 195.777770
F 11.625585 19.298464 173.954770
F 10.939685 19.298464 195.777770
F 20.533385 3.669364 174.412770
F 31.143585 22.916864 193.710770
F 20.524585 11.343364 174.151770
F 4.793855 23.154864 178.292770
F 20.760585 19.296364 174.287770
F 22.791685 23.326064 174.219770
F 2.811285 3.848494 170.957770
F 2.125475 3.848494 192.780770
F 29.597485 3.677394 171.960770
F 28.932685 3.820634 193.558770
F 2.811285 11.567864 170.957770
F 2.125475 11.567864 192.780770
F 29.530685 11.525464 171.822770
F 28.785785 11.507764 193.259770
F 2.811285 19.287264 170.957770
F 2.125475 19.287264 192.780770
F 29.716485 19.182464 171.947770
F 29.078085 19.064364 193.604770
F 11.711285 3.859694 171.226770
F 11.025485 3.859694 193.049770
F 11.711285 11.579064 171.226770
F 11.025485 11.579064 193.049770
F 11.711285 19.298464 171.226770
F 11.025485 19.298464 193.049770
F 20.773985 3.681944 171.708770
F 19.900085 3.710534 193.107770
F 20.710185 11.272864 171.432770
F 19.978285 11.472364 193.249770
F 20.698185 19.252864 171.454770
F 20.007785 19.379864 193.190770
F 2.925575 1.297764 167.320770
F 2.239765 1.297764 189.143770
F 29.979085 1.301934 168.060770
F 28.948085 1.275134 189.809770
F 2.925575 9.017144 167.320770
F 2.239765 9.017144 189.143770
F 29.768485 9.088184 168.342770
F 29.317285 8.832624 190.055770
F 2.925575 16.736564 167.320770
F 2.239765 16.736564 189.143770
F 29.717885 16.837164 168.372770
F 29.251185 16.726464 189.961770
F 11.825585 1.286564 167.589770
F 11.139785 1.286564 189.412770
F 11.825585 9.005954 167.589770
F 11.139785 9.005954 189.412770
F 11.825585 16.725364 167.589770
F 11.139785 16.725364 189.412770
F 20.898885 1.293834 168.149770
F 19.985485 1.330094 189.563770
F 20.677885 8.787604 167.771770
F 20.019885 9.009304 189.684770
F 20.500185 16.735364 167.854770
F 20.121085 16.689864 189.651770
F 5.022455 7.716084 171.018770
F 4.336645 7.716084 192.841770
F 31.885685 7.581254 171.989770
F 31.398885 7.590904 193.743770
F 5.022455 15.435464 171.018770
F 4.336645 15.435464 192.841770
F 31.927885 15.477364 171.955770
F 31.493485 15.189264 193.387770
F 27.479685 12.936064 167.969770
F 26.755685 5.291214 189.996770
F 27.503685 5.029074 168.410770
F 17.821685 20.585064 189.622770
F 13.938585 7.719384 171.296770
F 13.252785 7.719384 193.119770
F 13.938585 15.438764 171.296770
F 13.252785 15.438764 193.119770
F 18.472685 20.499164 167.929770
F 17.821685 12.865664 189.622770
F 22.880885 7.603694 171.688770
F 22.370385 7.677704 193.285770
F 22.952185 15.322064 171.330770
F 22.175685 15.540164 193.426770
F 18.452085 12.847464 167.751770
F 17.821685 5.146254 189.622770
F 5.136745 5.149564 167.381770
F 4.450935 5.149564 189.203770
F 32.182585 5.338664 168.304770
F 31.289485 4.992284 190.133770
F 5.136745 12.868964 167.381770
F 4.450935 12.868964 189.203770
F 32.055685 13.041564 168.375770
F 31.453285 12.936664 189.866770
F 5.136745 20.588364 167.381770
F 4.450935 20.588364 189.203770
F 32.054685 20.514264 168.340770
F 31.509985 20.411564 190.073770
F 14.052885 5.146254 167.659770
F 13.367085 5.146254 189.482770
F 14.052885 12.865664 167.659770
F 13.367085 12.865664 189.482770
F 14.052885 20.585064 167.659770
F 13.367085 20.585064 189.482770
F 23.025385 5.135194 168.144770
F 22.114285 5.098494 189.727770
F 22.817685 12.919664 167.865770
F 22.449085 12.850364 189.717770
F 22.926585 20.551164 167.955770
F 22.310185 20.663264 189.477770
F 5.051165 5.149564 170.104770
F 4.365345 5.149564 191.927770
F 31.946285 4.989874 170.995770
F 31.263885 4.945204 192.975770
F 5.051165 12.868964 170.104770
F 4.365345 12.868964 191.927770
F 31.840385 12.884864 171.171770
F 31.409685 12.556464 192.551770
F 5.051165 20.588364 170.104770
F 4.365345 20.588364 191.927770
F 31.960585 20.499664 171.096770
F 31.360585 20.311264 192.920770
F 13.967185 5.146254 170.386770
F 13.281385 5.146254 192.209770
F 13.967185 12.865664 170.386770
F 13.281385 12.865664 192.209770
F 13.967185 20.585064 170.386770
F 13.281385 20.585064 192.209770
F 22.906085 4.972344 170.963770
F 22.218785 5.008454 192.434770
F 23.073085 12.453164 170.598770
F 22.230385 12.817764 192.466770
F 23.015285 20.521364 170.666770
F 22.437385 20.455864 192.149770
F 4.936855 7.716084 173.741770
F 4.251035 7.716084 195.564770
F 31.915085 7.788144 174.753770
F 17.707385 23.158164 193.259770
F 4.936855 15.435464 173.741770
F 4.251035 15.435464 195.564770
F 31.750085 15.408164 174.757770
F 13.709985 23.158164 178.570770
F 18.653985 5.104394 167.998770
F 8.912375 20.585064 189.342770
F 4.936855 23.154864 173.741770
F 4.251035 23.154864 195.564770
F 9.598195 20.585064 167.519770
F 8.912375 12.865664 189.342770
F 29.632285 1.340424 175.484770
F 4.336645 23.154864 192.841770
F 13.852885 7.719384 174.024770
F 13.167085 7.719384 195.847770
F 13.852885 15.438764 174.024770
F 13.167085 15.438764 195.847770
F 9.598185 12.865664 167.519770
F 8.912375 5.146244 189.342770
F 22.964785 7.592424 174.544770
F 27.684285 15.548664 164.615770
F 22.883085 15.232764 174.237770
F 13.624285 23.158164 181.298770
F 9.598185 5.146244 167.519770
F 26.728885 15.511764 193.554770
F 7.283495 1.285514 170.177770
F 6.597675 1.285514 192.000770
F 17.850285 23.158164 188.712770
F 7.283495 9.004904 170.177770
F 6.597675 9.004904 192.000770
F 20.687385 11.568264 164.271770
F 7.283495 16.724264 170.177770
F 6.597675 16.724264 192.000770
F 13.481385 23.158164 185.844770
F 16.194485 1.286564 170.456770
F 15.508685 1.286564 192.279770
F 16.194485 9.005954 170.456770
F 15.508685 9.005954 192.279770
F 16.194485 16.725364 170.456770
F 15.508685 16.725364 192.279770
F 25.186485 1.172374 170.854770
F 24.442685 1.225064 192.370770
F 25.203785 8.809794 170.690770
F 24.732185 9.033074 192.705770
F 25.151385 16.777364 170.799770
F 24.496985 16.774364 192.520770
F 7.169175 3.860744 173.814770
F 6.483365 3.860744 195.637770
F 17.621685 23.158164 195.987770
F 7.169175 11.580164 173.814770
F 6.483365 11.580164 195.637770
F 5.022455 23.154864 171.018770
F 7.169175 19.299564 173.814770
F 6.483365 19.299564 195.637770
F 13.395685 23.158164 188.572770
F 16.080185 3.859694 174.094770
F 15.394385 3.859694 195.917770
F 16.080185 11.579064 174.094770
F 15.394385 11.579064 195.917770
F 16.080185 19.298464 174.094770
F 15.394385 19.298464 195.917770
F 25.126185 3.816344 174.507770
F 4.565245 23.154864 185.566770
F 25.135785 11.495264 174.369770
F 14.081485 23.158164 166.749770
F 25.144785 19.300064 174.578770
F 13.167085 23.158164 195.847770
F 7.254955 3.860744 171.085770
F 6.569145 3.860744 192.908770
F 20.726385 19.475864 164.325770
F 7.254955 11.580164 171.085770
F 6.569145 11.580164 192.908770
F 19.963585 19.369064 195.929770
F 7.254955 19.299564 171.085770
F 6.569145 19.299564 192.908770
F 17.935985 23.158164 185.984770
F 16.165885 3.859694 171.366770
F 15.480085 3.859694 193.189770
F 16.165885 11.579064 171.366770
F 15.480085 11.579064 193.189770
F 16.165885 19.298464 171.366770
F 15.480085 19.298464 193.189770
F 25.193385 3.657964 171.802770
F 24.520985 3.760834 193.346770
F 25.353485 11.526464 171.509770
F 24.362285 11.585564 193.423770
F 25.200885 19.348164 171.760770
F 24.671685 19.475664 193.315770
F 7.369255 1.285514 167.448770
F 6.683435 1.285514 189.271770
F 7.369255 9.004904 167.448770
F 6.683435 9.004904 189.271770
F 7.369255 16.724264 167.448770
F 6.683435 16.724264 189.271770
F 16.280185 1.286564 167.729770
F 15.594385 1.286564 189.552770
F 16.280185 9.005954 167.729770
F 15.594385 9.005954 189.552770
F 16.280185 16.725364 167.729770
F 15.594385 16.725364 189.552770
F 25.317885 1.362594 168.196770
F 24.409985 1.185004 189.719770
F 25.351885 9.050344 168.023770
F 24.606985 8.928814 189.974770
F 25.030685 16.800164 168.119770
F 24.691485 16.830464 189.678770
F 9.483905 7.719404 171.156770
F 8.798085 7.719404 192.979770
F 9.483905 15.438764 171.156770
F 8.798085 15.438764 192.979770
F 9.483905 0.000016 171.156770
F 8.798085 0.000016 192.979770
F 18.417285 7.734634 171.406770
F 17.707385 7.719384 193.259770
F 18.369085 15.423364 171.365770
F 17.707385 15.438764 193.259770
F 27.242085 15.409464 171.921770
F 26.783385 7.608304 193.694770
F 27.386985 7.638464 171.748770
F 28.923185 3.669734 196.307770
F 31.445185 7.547974 196.573770
F 28.842785 19.044264 196.309770
F 31.342085 15.133964 196.288770
F 26.552585 7.680704 196.391770
F 27.286685 23.262164 174.515770
F 31.279985 23.176264 196.325770
F 27.418485 23.101264 171.708770
F 22.201785 23.025564 193.368770
F 18.006285 23.151464 181.341770
F 31.751985 22.944364 181.854770
F 22.866985 23.172164 181.702770
F 26.659385 23.190464 196.325770
F 27.655785 22.941164 167.212770
F 32.183085 23.073464 164.796770
F 27.822385 22.950564 164.503770
F 31.574185 23.093064 189.239770
F 31.288185 0.182687 186.350770
F 26.824085 0.002398 188.746770
F 27.445485 -0.189058 164.605770
F 18.552285 0.126613 164.220770
F 31.660785 0.130314 181.986770
F 23.124185 -0.003299 167.222770
F 32.245585 0.079655 167.308770
F 22.713785 0.029813 181.481770
F 31.928985 -0.011172 171.859770
F 30.958185 -0.104672 193.648770
F 28.933285 11.540464 196.037770
F 32.203885 12.767664 163.967770
F 32.147885 5.126114 163.784770
F 29.878785 1.185464 163.560770
F 29.953485 9.030904 163.710770
F 1.926135 1.297764 199.123770
F 1.240325 1.297764 220.946770
F 33.075885 19.297464 210.824770
F 27.950285 1.345644 221.705770
F 1.926135 9.017144 199.123770
F 1.240325 9.017144 220.946770
F 28.947285 8.995994 199.789770
F 27.876885 8.976044 221.655770
F 1.926135 16.736564 199.123770
F 1.240325 16.736564 220.946770
F 28.931485 16.527564 199.942770
F 28.108485 16.701564 221.786770
F 10.825485 1.286564 199.414770
F 10.139585 1.286564 221.237770
F 10.825485 9.005954 199.414770
F 10.139585 9.005954 221.237770
F 10.825485 16.725364 199.414770
F 10.139585 16.725364 221.237770
F 19.769785 1.235714 199.505770
F 19.077285 1.292084 221.482770
F 19.668585 8.955424 199.601770
F 19.292585 9.098234 221.405770
F 19.603085 16.853464 199.633770
F 18.975085 16.712064 221.317770
F 1.811825 3.848494 202.760770
F 1.126005 3.848494 224.583770
F 28.486885 3.834544 203.384770
F 27.878385 4.077414 225.215770
F 1.811825 11.567864 202.760770
F 1.126005 11.567864 224.583770
F 28.799685 11.621164 203.470770
F 27.775385 11.498964 225.218770
F 1.811825 19.287264 202.760770
F 1.126005 19.287264 224.583770
F 28.687885 19.018864 203.564770
F 27.697185 19.209664 225.325770
F 10.711085 3.859694 203.051770
F 10.025285 3.859694 224.874770
F 10.711085 11.579064 203.051770
F 10.025285 11.579064 224.874770
F 10.711085 19.298464 203.051770
F 10.025285 19.298464 224.874770
F 19.550485 3.739344 203.189770
F 18.925985 3.910544 225.179770
F 19.817285 11.817764 203.446770
F 18.847885 11.452364 225.027770
F 19.481985 19.161964 203.410770
F 18.941785 19.343064 224.936770
F 1.896865 3.848494 200.054770
F 1.211055 3.848494 221.877770
F 28.615185 3.743294 200.519770
F 28.013785 3.919584 222.456770
F 1.896865 11.567864 200.054770
F 1.211055 11.567864 221.877770
F 28.823385 11.505264 200.681770
F 27.926285 11.499464 222.379770
F 1.896865 19.287264 200.054770
F 1.211055 19.287264 221.877770
F 28.706385 19.071064 200.910770
F 27.972685 19.418064 222.567770
F 10.796885 3.859694 200.323770
F 10.111085 3.859694 222.146770
F 10.796885 11.579064 200.323770
F 10.111085 11.579064 222.146770
F 10.796885 19.298464 200.323770
F 10.111085 19.298464 222.146770
F 19.654185 3.799154 200.631770
F 19.009485 3.869774 222.528770
F 19.733585 11.551264 200.641770
F 19.039385 11.687464 222.362770
F 19.733985 19.294564 200.529770
F 19.032985 19.212164 222.099770
F 1.325345 1.297764 218.240770
F 31.216585 20.438064 197.135770
F 28.306485 1.178304 218.986770
F 1.325345 9.017144 218.240770
F 25.519485 5.011234 228.811770
F 28.090585 8.872014 218.891770
F 1.325345 16.736564 218.240770
F 32.969985 3.931444 210.822770
F 27.902885 16.799264 219.020770
F 10.911185 1.286564 196.686770
F 10.225385 1.286564 218.509770
F 10.911185 9.005954 196.686770
F 10.225385 9.005954 218.509770
F 10.911185 16.725364 196.686770
F 10.225385 16.725364 218.509770
F 32.632785 19.387564 218.221770
F 19.291285 1.413414 218.888770
F 22.047785 20.505964 197.119770
F 19.123785 8.972994 218.807770
F 32.801185 11.548864 210.949770
F 19.134985 16.843264 218.501770
F 4.108035 7.716084 200.115770
F 3.422225 7.716084 221.938770
F 31.241885 7.635874 200.539770
F 30.130685 7.809894 222.513770
F 4.108035 15.435464 200.115770
F 3.422225 15.435464 221.938770
F 31.196185 15.261764 200.803770
F 30.257385 15.246864 222.904770
F 25.718585 15.396364 217.917770
F 25.810085 7.783864 217.855770
F 16.935785 15.438764 217.810770
F 16.935785 7.719384 217.810770
F 13.024185 7.719384 200.393770
F 12.338385 7.719384 222.216770
F 13.024185 15.438764 200.393770
F 12.338385 15.438764 222.216770
F 8.026535 0.000016 217.530770
F 8.026535 15.438764 217.530770
F 21.967385 7.873174 200.644770
F 21.456585 7.725274 222.492770
F 21.772085 15.317664 200.564770
F 21.340185 15.431464 222.084770
F 8.026535 7.719404 217.530770
F 26.068485 20.612464 214.518770
F 3.536515 5.149564 218.301770
F 29.998385 5.119944 228.902770
F 30.452385 5.046134 219.029770
F 3.536515 12.868964 218.301770
F 33.126285 8.986174 207.092770
F 30.368185 12.917864 218.960770
F 3.536515 20.588364 218.301770
F 24.273885 16.870364 197.010770
F 30.325985 20.544564 218.961770
F 13.138485 5.146254 196.756770
F 12.452685 5.146254 218.579770
F 13.138485 12.865664 196.756770
F 12.452685 12.865664 218.579770
F 13.138485 20.585064 196.756770
F 12.452685 20.585064 218.579770
F 22.124585 5.118964 196.984770
F 21.328585 5.328204 219.030770
F 23.122785 16.594664 228.679770
F 21.142185 12.721964 218.659770
F 26.297285 0.147550 210.704770
F 21.260685 20.834464 218.580770
F 4.136745 5.149564 199.201770
F 3.450935 5.149564 221.024770
F 31.270485 4.856054 199.978770
F 30.284685 5.355354 221.550770
F 4.136745 12.868964 199.201770
F 3.450935 12.868964 221.024770
F 31.059685 12.842264 199.758770
F 30.274785 12.656264 221.719770
F 4.136745 20.588364 199.201770
F 3.450935 20.588364 221.024770
F 31.032185 20.282364 199.877770
F 30.360185 20.525364 221.725770
F 13.052785 5.146254 199.484770
F 12.366985 5.146254 221.307770
F 13.052785 12.865664 199.484770
F 12.366985 12.865664 221.307770
F 13.052785 20.585064 199.484770
F 12.366985 20.585064 221.307770
F 21.956985 5.331774 199.652770
F 21.242785 5.082444 221.700770
F 22.065685 12.694764 199.799770
F 21.406185 12.784364 221.346770
F 22.072585 20.507064 199.894770
F 21.419485 20.347464 221.385770
F 4.022435 7.716084 202.839770
F 3.336615 7.716084 224.662770
F 31.111985 7.666474 203.437770
F 30.015685 7.857344 225.206770
F 4.022435 15.435464 202.839770
F 3.336615 15.435464 224.662770
F 31.031385 15.546664 203.548770
F 29.918385 15.750164 225.572770
F 26.106885 12.772764 214.100770
F 25.833285 5.011854 214.473770
F 4.022435 23.154864 202.839770
F 3.336615 23.154864 224.662770
F 17.050185 20.585064 214.172770
F 17.050185 12.865664 214.172770
F 33.082485 11.557264 203.332770
F 31.218785 12.589564 197.123770
F 12.938485 7.719384 203.121770
F 12.252585 7.719384 224.944770
F 12.938485 15.438764 203.121770
F 12.252585 15.438764 224.944770
F 17.050185 5.146254 214.172770
F 8.140845 20.585064 213.892770
F 21.929885 7.715594 203.438770
F 21.125885 7.778854 225.311770
F 21.668085 15.521464 203.261770
F 20.967885 15.262064 224.854770
F 8.140845 12.865664 213.892770
F 12.481185 23.158164 217.670770
F 6.369075 1.285514 199.274770
F 5.683255 1.285514 221.097770
F 30.053185 0.030920 225.554770
F 26.052785 -0.016820 218.125770
F 6.369075 9.004904 199.274770
F 5.683255 9.004904 221.097770
F 31.267585 4.718384 197.209770
F 32.442985 9.060274 221.819770
F 6.369075 16.724264 199.274770
F 5.683255 16.724264 221.097770
F 28.697785 1.177644 199.934770
F 32.450785 16.555864 221.764770
F 15.280085 1.286564 199.554770
F 14.594285 1.286564 221.377770
F 15.280085 9.005954 199.554770
F 14.594285 9.005954 221.377770
F 15.280085 16.725364 199.554770
F 14.594285 16.725364 221.377770
F 24.139285 1.382944 199.928770
F 23.465685 1.277174 221.558770
F 24.082985 9.166554 199.694770
F 23.761585 8.946394 221.726770
F 24.088285 16.639064 199.777770
F 23.735085 16.582964 221.395770
F 6.254755 3.860744 202.912770
F 5.568945 3.860744 224.735770
F 33.409085 19.218164 203.576770
F 32.164185 3.902594 225.190770
F 6.254755 11.580164 202.912770
F 5.568945 11.580164 224.735770
F 32.361085 16.667764 218.987770
F 32.394085 11.726964 225.365770
F 6.254755 19.299564 202.912770
F 5.568945 19.299564 224.735770
F 21.010185 12.831064 228.815770
F 32.276085 18.972964 225.464770
F 15.165785 3.859694 203.191770
F 14.479885 3.859694 225.014770
F 15.165785 11.579064 203.191770
F 14.479885 11.579064 225.014770
F 15.165785 19.298464 203.191770
F 14.479885 19.298464 225.014770
F 24.229585 4.062274 203.527770
F 23.220885 3.799974 225.181770
F 24.148585 11.656764 203.463770
F 23.259885 11.686564 225.343770
F 24.130585 19.070264 203.508770
F 23.363585 19.285664 225.245770
F 6.340545 3.860744 200.182770
F 5.654725 3.860744 222.005770
F 32.974385 11.545964 208.092770
F 32.323785 4.016614 222.558770
F 6.340545 11.580164 200.182770
F 5.654725 11.580164 222.005770
F 20.000485 8.916834 196.898770
F 32.508785 11.564264 222.669770
F 6.340545 19.299564 200.182770
F 5.654725 19.299564 222.005770
F 29.923385 20.474164 229.030770
F 32.355685 18.969764 222.720770
F 15.251485 3.859694 200.463770
F 14.565685 3.859694 222.286770
F 15.251485 11.579064 200.463770
F 14.565685 11.579064 222.286770
F 15.251485 19.298464 200.463770
F 14.565685 19.298464 222.286770
F 24.170485 4.111544 200.657770
F 23.491485 3.777924 222.455770
F 24.329785 11.667964 200.622770
F 23.616785 11.589264 222.550770
F 24.368585 19.233164 200.768770
F 23.574785 19.109564 222.444770
F 6.454835 1.285514 196.545770
F 5.769015 1.285514 218.368770
F 32.960285 11.621964 215.295770
F 32.095885 1.281144 221.695770
F 6.454835 9.004904 196.545770
F 5.769015 9.004904 218.368770
F 32.752685 9.191674 219.105770
F 26.542585 5.029634 197.014770
F 6.454835 16.724264 196.545770
F 5.769015 16.724264 218.368770
F 22.072385 12.765264 197.085770
F 23.246985 1.319484 228.922770
F 15.365785 1.286564 196.826770
F 14.679985 1.286564 218.649770
F 15.365785 9.005954 196.826770
F 14.679985 9.005954 218.649770
F 15.365785 16.725364 196.826770
F 14.679985 16.725364 218.649770
F 27.681785 8.972114 228.829770
F 23.639685 1.166924 218.891770
F 26.634185 20.546364 196.898770
F 23.660585 9.051074 218.896770
F 19.901985 16.822264 196.850770
F 23.603785 16.896564 218.636770
F 8.569485 7.719404 200.253770
F 7.883665 7.719404 222.076770
F 8.569485 15.438764 200.253770
F 7.883665 15.438764 222.076770
F 8.569485 0.000016 200.253770
F 7.883665 0.000016 222.076770
F 17.478785 7.719384 200.533770
F 16.792985 7.719384 222.356770
F 17.478785 15.438764 200.533770
F 16.792985 15.438764 222.356770
F 8.140845 5.146244 213.892770
F 16.792985 0.000000 222.356770
F 26.550785 7.960364 200.572770
F 25.782485 7.457744 222.455770
F 26.419785 15.696164 200.851770
F 25.873685 15.345164 222.533770
F 26.218585 20.667564 211.716770
F 26.196285 12.826864 211.380770
F 8.683775 5.146244 196.616770
F 7.997955 5.146244 218.439770
F 8.683775 12.865664 196.616770
F 7.997955 12.865664 218.439770
F 8.683775 20.585064 196.616770
F 7.997955 20.585064 218.439770
F 17.593085 5.146254 196.896770
F 16.907285 5.146254 218.719770
F 17.593085 12.865664 196.896770
F 16.907285 12.865664 218.719770
F 17.593085 20.585064 196.896770
F 16.907285 20.585064 218.719770
F 33.067685 3.850444 208.084770
F 25.784885 5.102874 218.619770
F 26.598185 12.773664 197.075770
F 25.643785 12.733764 218.813770
F 32.848585 1.186824 214.464770
F 25.874885 20.708664 218.786770
F 8.598055 5.146244 199.344770
F 7.912245 5.146244 221.167770
F 8.598055 12.865664 199.344770
F 7.912245 12.865664 221.167770
F 8.598055 20.585064 199.344770
F 7.912245 20.585064 221.167770
F 17.507385 5.146254 199.624770
F 16.821485 5.146254 221.447770
F 17.507385 12.865664 199.624770
F 16.821485 12.865664 221.447770
F 17.507385 20.585064 199.624770
F 16.821485 20.585064 221.447770
F 26.484085 5.184394 199.707770
F 25.748585 4.939974 221.446770
F 26.464685 13.226664 199.764770
F 25.803285 12.903364 221.531770
F 26.637585 20.382464 199.639770
F 25.783985 20.647764 221.728770
F 8.483745 7.719404 202.981770
F 7.797925 7.719404 224.804770
F 8.483745 15.438764 202.981770
F 7.797925 15.438764 224.804770
F 8.483745 0.000016 202.981770
F 7.797925 0.000016 224.804770
F 26.219685 5.009564 211.605770
F 17.135885 20.585064 211.444770
F 17.393085 7.719384 203.261770
F 16.707185 7.719384 225.084770
F 17.393085 15.438764 203.261770
F 16.707185 15.438764 225.084770
F 17.135885 12.865664 211.444770
F 17.135885 5.146254 211.445770
F 26.270885 7.926624 203.290770
F 25.380885 7.585494 225.060770
F 26.275885 15.463764 203.543770
F 25.422385 15.261064 225.273770
F 8.226565 20.585064 211.165770
F 8.226565 12.865664 211.165770
F 1.697535 1.297764 206.397770
F 1.011715 1.297764 228.220770
F 18.836185 1.180974 228.852770
F 32.598685 19.267264 215.389770
F 1.697535 9.017144 206.397770
F 1.011715 9.017144 228.220770
F 28.635785 8.985384 207.144770
F 33.348885 16.582864 204.551770
F 1.697535 16.736564 206.397770
F 1.011715 16.736564 228.220770
F 28.650485 16.535864 207.110770
F 33.322685 1.285104 204.460770
F 10.596885 1.286564 206.688770
F 9.911025 1.286564 228.511770
F 10.596885 9.005954 206.688770
F 9.911025 9.005954 228.511770
F 10.596885 16.725364 206.688770
F 9.911025 16.725364 228.511770
F 19.566185 1.357654 206.959770
F 32.872985 16.634564 214.472770
F 19.577185 8.903044 206.934770
F 26.621585 22.970564 203.382770
F 19.426485 16.603464 206.996770
F 3.650825 23.154864 214.664770
F 1.583215 3.848494 210.035770
F 28.412785 3.646144 210.794770
F 1.583215 11.567864 210.035770
F 28.459585 11.509664 210.663770
F 1.583215 19.287264 210.035770
F 28.568385 19.315964 210.681770
F 10.482485 3.859694 210.325770
F 10.482485 11.579064 210.325770
F 10.482485 19.298464 210.325770
F 19.428385 3.913494 210.734770
F 19.479285 11.445564 210.658770
F 19.404985 19.392564 210.586770
F 1.668265 3.848494 207.329770
F 0.982448 3.848494 229.152770
F 28.628185 3.806944 207.937770
F 1.668265 11.567864 207.329770
F 0.982448 11.567864 229.152770
F 28.659085 11.644364 207.857770
F 1.668265 19.287264 207.329770
F 0.982448 19.287264 229.152770
F 28.453985 19.236964 207.998770
F 10.568285 3.859694 207.597770
F 10.568285 11.579064 207.597770
F 10.568285 19.298464 207.597770
F 19.498085 4.076174 207.889770
F 19.552685 11.555164 207.824770
F 19.488285 19.282764 207.885770
F 1.782555 1.297764 203.692770
F 1.096745 1.297764 225.514770
F 28.819185 1.191184 204.404770
F 27.630085 1.420394 225.886770
F 1.782555 9.017144 203.692770
F 1.096745 9.017144 225.514770
F 28.618185 8.905864 204.481770
F 27.737785 8.962014 226.081770
F 1.782555 16.736564 203.692770
F 1.096745 16.736564 225.514770
F 28.732885 16.600264 204.404770
F 27.566485 16.588264 226.245770
F 10.682585 1.286564 203.960770
F 9.996785 1.286564 225.783770
F 10.682585 9.005954 203.960770
F 9.996785 9.005954 225.783770
F 10.682585 16.725364 203.960770
F 9.996785 16.725364 225.783770
F 33.165785 16.733864 207.211770
F 18.957285 1.212714 226.139770
F 19.618785 9.176274 204.184770
F 18.764585 9.018854 226.148770
F 19.528485 16.729964 204.275770
F 18.931985 16.782264 225.915770
F 3.879435 7.716084 207.389770
F 3.193615 7.716084 229.212770
F 30.855785 7.670864 207.902770
F 3.879435 15.435464 207.389770
F 3.193615 15.435464 229.212770
F 30.989585 15.447964 208.044770
F 8.226565 5.146244 211.165770
F 25.897785 15.309964 215.146770
F 26.021685 7.811234 215.231770
F 12.795585 7.719384 207.667770
F 12.795585 15.438764 207.667770
F 17.021585 15.438764 215.082770
F 21.847485 7.704314 207.904770
F 21.786885 15.543764 207.841770
F 21.130385 20.578764 228.860770
F 3.993725 5.149564 203.752770
F 3.307905 5.149564 225.575770
F 30.908185 5.013684 204.128770
F 30.078585 5.410624 226.213770
F 3.993725 12.868964 203.752770
F 3.307905 12.868964 225.575770
F 30.961185 13.012564 204.266770
F 30.060885 13.058664 226.281770
F 3.993725 20.588364 203.752770
F 3.307905 20.588364 225.575770
F 31.050685 20.516464 204.415770
F 30.031785 20.329164 226.375770
F 12.909885 5.146254 204.030770
F 12.224085 5.146254 225.853770
F 12.909885 12.865664 204.030770
F 12.224085 12.865664 225.853770
F 12.909885 20.585064 204.030770
F 12.224085 20.585064 225.853770
F 21.812485 5.060694 204.236770
F 21.111885 5.168924 226.165770
F 22.062285 13.094264 204.355770
F 21.091685 12.786164 226.112770
F 21.836885 20.449264 204.290770
F 21.163085 20.557464 226.143770
F 3.908135 5.149564 206.476770
F 3.222325 5.149564 228.299770
F 30.838885 5.067874 206.885770
F 16.935785 23.158164 217.810770
F 3.908135 12.868964 206.476770
F 3.222325 12.868964 228.299770
F 30.879885 12.874364 206.992770
F 19.941485 1.303654 196.779770
F 3.908135 20.588364 206.476770
F 3.222325 20.588364 228.299770
F 30.885385 20.354264 207.289770
F 23.272785 9.005974 228.856770
F 12.824185 5.146254 206.758770
F 12.138285 5.146254 228.581770
F 12.824185 12.865664 206.758770
F 12.138285 12.865664 228.581770
F 12.824185 20.585064 206.758770
F 12.138285 20.585064 228.581770
F 21.839285 5.018104 206.989770
F 19.592785 1.159834 204.211770
F 21.865385 12.985664 207.073770
F 32.653885 11.736964 218.108770
F 21.818385 20.383464 207.016770
F 28.946585 1.081034 197.254770
F 3.793825 7.716084 210.113770
F 30.763985 7.714114 210.663770
F 3.793825 15.435464 210.113770
F 30.828785 15.369264 210.908770
F 17.021585 7.719384 215.082770
F 3.793825 23.154864 210.113770
F 8.112275 0.000016 214.802770
F 32.859885 1.208574 211.731770
F 12.709785 7.719384 210.395770
F 12.709785 15.438764 210.395770
F 8.112275 15.438764 214.802770
F 21.722985 7.548244 210.611770
F 21.684585 15.554864 210.577770
F 17.021585 23.158164 215.082770
F 6.140465 1.285514 206.549770
F 5.454655 1.285514 228.372770
F 29.812285 12.852164 228.949770
F 3.422225 23.154864 221.938770
F 6.140465 9.004904 206.549770
F 5.454655 9.004904 228.372770
F 33.205385 8.964384 204.359770
F 12.795585 23.158164 207.667770
F 6.140465 16.724264 206.549770
F 5.454655 16.724264 228.372770
F 33.004385 16.692864 211.637770
F 28.914485 8.915164 196.924770
F 15.051485 1.286564 206.828770
F 14.365585 1.286564 228.651770
F 15.051485 9.005954 206.828770
F 14.365585 9.005954 228.651770
F 15.051485 16.725364 206.828770
F 14.365585 16.725364 228.651770
F 24.234985 1.178574 207.026770
F 18.734985 16.906364 228.575770
F 24.178885 9.025784 207.046770
F 32.659885 3.632614 218.120770
F 24.075085 16.625564 207.046770
F 33.496485 9.052294 200.063770
F 6.026155 3.860744 210.186770
F 4.108035 23.154864 200.115770
F 6.026155 11.580164 210.186770
F 32.595585 1.172944 218.941770
F 6.026155 19.299564 210.186770
F 17.164385 23.158164 210.535770
F 14.937085 3.859694 210.465770
F 14.937085 11.579064 210.465770
F 14.937085 19.298464 210.465770
F 23.984485 3.862414 210.573770
F 23.833185 11.710164 210.595770
F 23.939485 19.213364 210.697770
F 6.111935 3.860744 207.457770
F 16.792985 23.158164 222.356770
F 6.111935 11.580164 207.457770
F 33.054985 8.967564 211.664770
F 6.111935 19.299564 207.457770
F 24.383285 9.085554 196.881770
F 15.022885 3.859694 207.737770
F 15.022885 11.579064 207.737770
F 15.022885 19.298464 207.737770
F 24.167785 3.739634 207.930770
F 24.059985 11.565564 207.903770
F 24.067985 19.241664 207.896770
F 6.226225 1.285514 203.819770
F 5.540415 1.285514 225.642770
F 12.252585 23.158164 224.944770
F 32.218285 1.462854 226.282770
F 6.226225 9.004904 203.819770
F 5.540415 9.004904 225.642770
F 27.628185 1.190704 228.623770
F 32.277685 9.040614 226.027770
F 6.226225 16.724264 203.819770
F 5.540415 16.724264 225.642770
F 17.478785 23.158164 200.533770
F 32.309785 16.524564 226.451770
F 15.137185 1.286564 204.100770
F 14.451385 1.286564 225.923770
F 15.137185 9.005954 204.100770
F 14.451385 9.005954 225.923770
F 15.137185 16.725364 204.100770
F 14.451385 16.725364 225.923770
F 24.261385 1.322144 204.185770
F 23.482885 1.332884 226.130770
F 24.137885 9.058264 204.348770
F 23.407685 9.055004 226.206770
F 23.910185 16.586664 204.375770
F 23.137185 16.649664 225.953770
F 8.340875 7.719404 207.527770
F 8.340875 15.438764 207.527770
F 8.340875 0.000016 207.527770
F 17.250185 7.719384 207.807770
F 17.250185 15.438764 207.807770
F 8.112275 7.719404 214.802770
F 26.315385 7.675354 208.176770
F 26.258385 15.311164 207.990770
F 23.987685 16.676164 211.586770
F 8.455165 5.146244 203.890770
F 7.769355 5.146244 225.713770
F 8.455165 12.865664 203.890770
F 7.769355 12.865664 225.713770
F 8.455165 20.585064 203.890770
F 7.769355 20.585064 225.713770
F 17.364485 5.146254 204.170770
F 16.678685 5.146254 225.993770
F 17.364485 12.865664 204.170770
F 16.678685 12.865664 225.993770
F 17.364485 20.585064 204.170770
F 16.678685 20.585064 225.993770
F 26.531285 5.388294 204.260770
F 25.439985 5.040774 226.110770
F 26.482085 12.769064 204.270770
F 25.694885 12.771864 226.114770
F 26.592185 20.478664 204.411770
F 25.472485 20.572864 226.323770
F 8.369455 5.146244 206.618770
F 7.683635 5.146244 228.441770
F 8.369455 12.865664 206.618770
F 7.683635 12.865664 228.441770
F 8.369455 20.585064 206.618770
F 7.683635 20.585064 228.441770
F 17.278785 5.146254 206.898770
F 16.592885 5.146254 228.721770
F 17.278785 12.865664 206.898770
F 16.592885 12.865664 228.721770
F 17.278785 20.585064 206.898770
F 16.592885 20.585064 228.721770
F 26.471385 5.215174 207.209770
F 33.025385 1.076844 207.221770
F 26.285685 12.802264 207.010770
F 27.618985 16.603464 229.019770
F 26.300885 20.463164 207.070770
F 32.767685 3.920894 215.365770
F 8.255135 7.719404 210.255770
F 8.255135 15.438764 210.255770
F 8.255135 0.000016 210.255770
F 23.909785 9.055994 211.484770
F 17.164385 7.719384 210.535770
F 17.164385 15.438764 210.535770
F 24.027885 1.433644 211.406770
F 26.263685 7.608534 210.802770
F 26.300885 15.404064 210.673770
F 14.908585 16.725364 211.375770
F 1.468925 1.297764 213.672770
F 28.470485 1.145164 214.624770
F 1.468925 9.017144 213.672770
F 28.364085 9.037644 214.468770
F 1.468925 16.736564 213.672770
F 28.303785 16.586764 214.253770
F 10.368185 1.286564 213.962770
F 10.368185 9.005954 213.962770
F 10.368185 16.725364 213.962770
F 19.314485 1.290974 214.195770
F 19.322785 8.750064 214.097770
F 19.301185 16.695364 214.169770
F 1.354615 3.848494 217.309770
F 28.220985 3.731054 218.087770
F 1.354615 11.567864 217.309770
F 28.003285 11.435964 218.137770
F 1.354615 19.287264 217.309770
F 28.022685 19.258264 218.006770
F 10.253885 3.859694 217.600770
F 10.253885 11.579064 217.600770
F 10.253885 19.298464 217.600770
F 19.204185 3.965644 217.789770
F 19.004585 11.438664 217.682770
F 19.054185 19.393464 217.743770
F 1.439655 3.848494 214.603770
F 28.239885 3.669624 215.409770
F 1.439655 11.567864 214.603770
F 28.228485 11.532964 215.342770
F 1.439655 19.287264 214.603770
F 28.243085 19.159064 215.209770
F 10.339685 3.859694 214.872770
F 10.339685 11.579064 214.872770
F 10.339685 19.298464 214.872770
F 19.317985 3.914714 215.035770
F 19.158185 11.347364 214.989770
F 19.352485 19.271664 215.002770
F 1.553955 1.297764 210.966770
F 28.503785 1.291744 211.906770
F 1.553955 9.017144 210.966770
F 28.537085 8.890154 211.733770
F 1.553955 16.736564 210.966770
F 28.571385 16.788664 211.601770
F 10.453985 1.286564 211.235770
F 10.453985 9.005954 211.235770
F 10.453985 16.725364 211.235770
F 19.617085 1.222794 211.603770
F 19.505485 8.843994 211.484770
F 19.427085 16.822364 211.395770
F 3.650825 7.716084 214.664770
F 30.468885 7.812014 215.378770
F 3.650825 15.435464 214.664770
F 30.473085 15.407064 215.236770
F 14.908585 9.005954 211.375770
F 14.908585 1.286564 211.375770
F 12.566985 7.719384 214.942770
F 12.566985 15.438764 214.942770
F 17.393085 23.158164 203.261770
F 21.655885 7.873424 215.196770
F 21.641785 15.554164 215.122770
F 5.997625 16.724264 211.094770
F 3.765115 5.149564 211.026770
F 30.591685 5.086564 211.477770
F 3.765115 12.868964 211.026770
F 30.588085 12.891064 211.727770
F 3.765115 20.588364 211.026770
F 30.732485 20.529664 211.633770
F 12.681285 5.146254 211.305770
F 12.681285 12.865664 211.305770
F 12.681285 20.585064 211.305770
F 21.790185 5.036184 211.530770
F 21.602685 12.868364 211.459770
F 21.612185 20.577064 211.630770
F 3.679535 5.149564 213.750770
F 30.238585 5.207824 214.382770
F 3.679535 12.868964 213.750770
F 30.607585 12.809064 214.449770
F 3.679535 20.588364 213.750770
F 30.468685 20.470164 214.376770
F 12.595585 5.146254 214.032770
F 12.595585 12.865664 214.032770
F 12.595585 20.585064 214.032770
F 21.703285 5.235914 214.307770
F 21.439985 12.917464 214.387770
F 21.481485 20.751064 214.334770
F 3.565225 7.716084 217.387770
F 30.716085 7.618804 218.131770
F 3.565225 15.435464 217.387770
F 30.161785 15.493464 217.977770
F 21.025485 5.183544 228.808770
F 3.565225 23.154864 217.387770
F 5.997625 9.004904 211.094770
F 16.707185 23.158164 225.084770
F 12.481185 7.719384 217.670770
F 12.481185 15.438764 217.670770
F 12.709785 23.158164 210.395770
F 21.371485 7.768354 217.922770
F 21.404785 15.527564 217.827770
F 3.193615 23.154864 229.212770
F 5.911865 1.285514 213.823770
F 3.879435 23.154864 207.389770
F 5.911865 9.004904 213.823770
F 28.675385 1.227044 207.091770
F 5.911865 16.724264 213.823770
F 25.352985 20.496664 228.970770
F 14.822885 1.286564 214.102770
F 14.822885 9.005954 214.102770
F 14.822885 16.725364 214.102770
F 24.007185 1.148414 214.281770
F 23.793185 9.024484 214.185770
F 23.868285 16.818564 214.305770
F 5.797545 3.860744 217.460770
F 30.839385 -0.117622 208.082770
F 5.797545 11.580164 217.460770
F 32.712785 9.030824 214.406770
F 5.797545 19.299564 217.460770
F 29.028485 16.378064 197.186770
F 14.708485 3.859694 217.740770
F 14.708485 11.579064 217.740770
F 14.708485 19.298464 217.740770
F 23.459485 3.730874 217.962770
F 23.492385 11.655564 217.880770
F 23.641885 19.508564 217.874770
F 5.883335 3.860744 214.731770
F 12.338385 23.158164 222.216770
F 5.883335 11.580164 214.731770
F 17.250185 23.158164 207.807770
F 5.883335 19.299564 214.731770
F 24.494585 1.189824 197.146770
F 14.794285 3.859694 215.012770
F 14.794285 11.579064 215.012770
F 14.794285 19.298464 215.012770
F 23.605685 3.610194 215.149770
F 23.713185 11.621564 215.062770
F 23.695485 19.369564 215.155770
F 5.997625 1.285514 211.094770
F 18.876685 9.091164 228.819770
F 25.396185 12.786364 228.771770
F 30.351985 23.159664 217.871770
F 32.137885 16.639364 229.271770
F 25.467785 -0.143122 225.043770
F 30.591985 23.129064 215.285770
F 33.128485 19.211864 208.098770
F 33.232585 3.811234 203.572770
F 31.014985 23.055264 203.515770
F 21.559385 23.335564 215.190770
F 30.701085 23.190364 210.792770
F 30.946385 23.052464 208.078770
F 26.327785 23.058464 207.901770
F 22.068785 23.110264 200.677770
F 29.897085 23.083564 225.532770
F 25.544085 23.225664 225.525770
F 30.172685 23.133664 222.669770
F 21.246485 22.858864 222.566770
F 21.605085 22.923664 208.022770
F 25.668785 23.148164 222.651770
F 25.712885 23.204864 218.092770
F 31.054285 22.905364 200.743770
F 21.938985 23.060164 203.335770
F 26.679585 23.052064 200.763770
F 21.479585 0.040006 217.723770
F 26.361885 -0.019523 200.688770
F 31.078885 -0.033965 203.576770
F 21.867985 0.072425 207.860770
F 32.047685 1.350754 229.016770
F 32.172085 8.957814 228.785770
F 0.549673 1.305354 242.790770
F 32.001485 11.477664 229.937770
F 0.549673 9.024744 242.790770
F 27.106085 9.001234 243.443770
F 0.549674 16.744164 242.790770
F 27.150185 16.505164 243.504770
F 9.453815 1.286564 243.060770
F 9.453815 9.005954 243.060770
F 9.453815 16.725364 243.060770
F 18.317785 1.304294 243.354770
F 18.413585 9.001464 243.312770
F 18.321585 16.585164 243.335770
F 0.366633 3.873204 246.427770
F 27.094185 4.020704 247.162770
F 0.366634 11.592564 246.427770
F 27.294485 11.404864 247.247770
F 0.366634 19.311964 246.427770
F 27.245585 19.017764 247.472770
F 9.339495 3.859694 246.697770
F 9.339495 11.579064 246.697770
F 9.339495 19.298464 246.697770
F 18.240685 3.801854 247.124770
F 18.248385 11.596564 246.810770
F 18.145685 19.211064 246.939770
F 0.412006 3.897434 243.678770
F 27.247285 3.962454 244.351770
F 0.412007 11.616864 243.678770
F 27.208785 11.495564 244.577770
F 0.412007 19.336264 243.678770
F 27.341885 18.976064 244.735770
F 9.425225 3.859694 243.969770
F 9.425225 11.579064 243.969770
F 9.425225 19.298464 243.969770
F 18.214785 3.908074 244.383770
F 18.410385 11.741964 244.157770
F 18.304885 19.266364 244.202770
F 0.583314 1.274954 240.070770
F 27.212685 1.147454 240.933770
F 0.583313 8.994344 240.070770
F 27.242285 9.144404 240.820770
F 0.583315 16.713764 240.070770
F 27.312585 16.527764 240.861770
F 9.539525 1.286564 240.332770
F 9.539525 9.005954 240.332770
F 9.539525 16.725364 240.332770
F 18.393885 1.157424 240.670770
F 18.374985 9.049124 240.706770
F 18.393885 16.657364 240.621770
F 2.737405 7.717114 243.762770
F 29.359485 7.664594 244.576770
F 2.737405 15.436464 243.762770
F 29.349085 15.279964 244.601770
F 25.093385 15.189964 239.821770
F 20.917485 15.556664 229.617770
F 11.652585 7.719384 244.039770
F 11.652585 15.438764 244.039770
F 25.138385 7.814614 239.795770
F 20.529685 7.628854 244.279770
F 20.646485 15.408564 244.316770
F 15.226185 15.428764 261.372770
F 2.850775 5.148894 240.125770
F 29.533285 5.218284 240.960770
F 2.850775 12.868264 240.125770
F 29.666785 12.812764 241.092770
F 2.850775 20.587664 240.125770
F 29.659285 20.253564 241.103770
F 11.766885 5.146254 240.402770
F 11.766885 12.865664 240.402770
F 11.766885 20.585064 240.402770
F 20.652385 5.192584 240.648770
F 20.683185 12.811464 240.678770
F 20.589885 20.397064 240.782770
F 2.752325 5.146704 242.854770
F 29.528985 5.232464 243.576770
F 2.752325 12.866064 242.854770
F 29.553985 12.664264 243.768770
F 2.752325 20.585464 242.854770
F 29.588185 20.356264 243.902770
F 11.681085 5.146254 243.130770
F 11.681085 12.865664 243.130770
F 11.681085 20.585064 243.130770
F 20.747285 5.016614 243.297770
F 20.633385 12.847664 243.500770
F 20.734985 20.646564 243.561770
F 2.637925 7.720044 246.491770
F 29.244085 7.736424 247.345770
F 2.637925 15.439464 246.491770
F 29.399785 15.435964 247.305770
F 2.637925 0.000655 246.491770
F 16.249985 15.438764 239.632770
F 15.226185 7.709374 261.372770
F 33.560685 7.523854 255.003770
F 11.566785 7.719384 246.767770
F 11.566785 15.438764 246.767770
F 16.249985 7.719384 239.632770
F 20.529685 7.588884 247.081770
F 20.481785 15.393764 247.111770
F 33.109085 12.850764 258.740770
F 4.997515 1.285554 242.920770
F 31.629785 1.317774 243.809770
F 4.997515 9.004934 242.920770
F 31.613485 8.812474 243.683770
F 4.997515 16.724364 242.920770
F 31.724585 16.319364 243.855770
F 13.908385 1.286564 243.200770
F 13.908385 9.005954 243.200770
F 13.908385 16.725364 243.200770
F 22.902485 1.160464 243.751770
F 22.766885 8.812854 243.410770
F 22.961285 16.529664 243.480770
F 4.882615 3.860574 246.557770
F 31.444485 3.978124 247.193770
F 4.882615 11.579964 246.557770
F 31.624785 11.528664 247.562770
F 4.882615 19.299364 246.557770
F 31.674485 19.198564 247.588770
F 13.794085 3.859694 246.837770
F 13.794085 11.579064 246.837770
F 13.794085 19.298464 246.837770
F 22.812785 3.924164 246.996770
F 22.835985 11.554064 247.110770
F 22.733885 19.276364 247.146770
F 4.967435 3.860514 243.828770
F 31.600485 3.828174 244.544770
F 4.967435 11.579864 243.828770
F 31.788285 11.338564 244.773770
F 4.967435 19.299264 243.828770
F 31.847585 18.874964 244.872770
F 13.879885 3.859694 244.109770
F 13.879885 11.579064 244.109770
F 13.879885 19.298464 244.109770
F 22.808685 3.826754 244.301770
F 22.777285 11.449564 244.279770
F 23.025885 19.058464 244.478770
F 5.082685 1.285594 240.191770
F 31.754485 1.228414 241.093770
F 5.082685 9.004984 240.191770
F 31.636785 8.828334 240.949770
F 5.082685 16.724364 240.191770
F 31.659785 16.572064 240.870770
F 13.994185 1.286564 240.472770
F 13.994185 9.005954 240.472770
F 13.994185 16.725364 240.472770
F 22.984885 1.199954 240.849770
F 22.802985 8.987484 240.594770
F 22.949385 16.545964 240.649770
F 7.197855 7.719404 243.899770
F 7.197855 15.438764 243.899770
F 7.197855 0.000022 243.899770
F 16.107185 7.719384 244.179770
F 16.107185 15.438764 244.179770
F 6.442365 23.004364 261.074770
F 24.985185 7.644084 244.492770
F 24.994485 15.166264 244.468770
F 7.340665 0.000027 239.353770
F 7.312145 5.146244 240.262770
F 7.312145 12.865664 240.262770
F 7.312145 20.585064 240.262770
F 16.221485 5.146254 240.542770
F 16.221485 12.865664 240.542770
F 16.221485 20.585064 240.542770
F 25.131085 5.241744 240.726770
F 25.183985 12.646164 240.744770
F 24.999085 20.451064 240.875770
F 7.226255 5.146204 242.990770
F 7.226255 12.865564 242.990770
F 7.226255 20.584964 242.990770
F 16.135685 5.146254 243.270770
F 16.135685 12.865664 243.270770
F 16.135685 20.585064 243.270770
F 25.015985 5.122394 243.423770
F 24.994185 12.779364 243.472770
F 25.217885 20.417064 243.811770
F 7.111875 7.719474 246.627770
F 7.111875 15.438864 246.627770
F 7.111875 0.000087 246.627770
F 6.442365 15.284964 261.074770
F 16.021385 7.719384 246.907770
F 16.021385 15.438764 246.907770
F 7.340665 15.438764 239.353770
F 24.791585 7.834424 247.203770
F 24.898085 15.297064 247.192770
F 6.442365 7.565544 261.074770
F 0.229872 1.256774 250.058770
F 26.996185 1.243064 250.801770
F 0.229872 8.976164 250.058770
F 26.890585 8.789324 250.952770
F 0.229872 16.695564 250.058770
F 26.806185 16.693564 250.757770
F 9.225205 1.286564 250.334770
F 9.225205 9.005954 250.334770
F 9.225205 16.725364 250.334770
F 18.134785 1.309784 250.709770
F 18.130285 8.917534 250.592770
F 18.183185 16.522164 250.497770
F 0.897409 3.848494 231.858770
F 0.126291 3.891954 253.691770
F 27.540285 3.607064 232.602770
F 26.776685 3.985654 254.787770
F 0.897410 11.567864 231.858770
F 0.126291 11.611364 253.691770
F 27.419985 11.449464 232.495770
F 26.750485 11.571464 254.721770
F 0.897410 19.287264 231.858770
F 0.126291 19.330764 253.691770
F 27.620785 19.070164 232.577770
F 26.720285 19.104264 254.649770
F 9.796705 3.859694 232.148770
F 9.110875 3.859694 253.971770
F 9.796705 11.579064 232.148770
F 9.110875 11.579064 253.971770
F 9.796705 19.298464 232.148770
F 9.110875 19.298464 253.971770
F 18.682285 3.792234 232.407770
F 18.089785 3.944864 254.289770
F 18.574085 11.476764 232.242770
F 18.040985 11.570564 254.291770
F 18.616285 19.417664 232.155770
F 17.968885 19.281664 254.253770
F 0.161857 3.904284 250.837770
F 20.324585 0.138416 251.632770
F 26.877685 3.766124 251.944770
F 0.161857 11.623664 250.837770
F 29.892185 7.792074 229.788770
F 27.021685 11.390064 252.001770
F 0.161857 19.343064 250.837770
F 33.380385 15.390364 259.573770
F 26.772485 19.219564 251.920770
F 9.882445 3.859694 229.420770
F 9.196625 3.859694 251.243770
F 9.882445 11.579064 229.420770
F 9.196625 11.579064 251.243770
F 9.882445 19.298464 229.420770
F 9.196625 19.298464 251.243770
F 32.211785 19.308164 230.064770
F 18.160385 3.904194 251.462770
F 23.059985 18.977964 229.962770
F 18.076985 11.509964 251.618770
F 25.286785 15.406664 229.843770
F 17.992485 19.120264 251.471770
F 0.262351 1.233794 247.237770
F 27.108785 1.472284 248.154770
F 0.262351 8.953174 247.237770
F 26.997885 8.870724 248.262770
F 0.262351 16.672564 247.237770
F 27.076285 16.547864 248.187770
F 9.310915 1.286564 247.606770
F 9.310915 9.005954 247.606770
F 9.310915 16.725364 247.606770
F 18.348285 1.343264 248.034770
F 18.298285 9.028354 247.808770
F 18.261885 16.727164 247.819770
F 2.498925 7.718774 251.029770
F 27.808385 3.695294 229.781770
F 29.125385 7.672984 251.965770
F 2.498925 15.438164 251.029770
F 25.439585 7.544044 229.688770
F 28.867985 15.177364 252.102770
F 7.340665 7.719414 239.353770
F 24.499385 20.551664 258.169770
F 25.046585 20.451764 236.150770
F 12.109785 7.719384 229.490770
F 11.423985 7.719384 251.313770
F 12.109785 15.438764 229.490770
F 11.423985 15.438764 251.313770
F 24.264485 12.872264 258.238770
F 25.314885 12.719464 236.160770
F 33.440485 20.574064 255.635770
F 20.203685 7.601654 251.594770
F 19.808685 7.635624 261.687770
F 20.465785 15.417564 251.449770
F 18.726385 19.425364 229.533770
F 24.360285 5.070224 258.270770
F 2.617945 5.147464 247.395770
F 29.220685 5.205604 248.310770
F 2.617945 12.866864 247.395770
F 29.423085 12.784564 248.316770
F 2.617945 20.586264 247.395770
F 29.374685 20.431964 248.328770
F 11.538185 5.146254 247.676770
F 11.538185 12.865664 247.676770
F 11.538185 20.585064 247.676770
F 20.483085 4.934684 247.942770
F 20.462285 12.733164 247.926770
F 20.386585 20.471364 247.704770
F 2.528295 5.145864 250.126770
F 29.391685 5.042384 250.997770
F 2.528295 12.865264 250.126770
F 29.189785 12.725764 251.045770
F 2.528295 20.584664 250.126770
F 29.148285 20.338164 251.153770
F 11.452485 5.146254 250.404770
F 11.452485 12.865664 250.404770
F 11.452485 20.585064 250.404770
F 20.313885 5.165754 250.620770
F 20.300985 12.889364 250.755770
F 20.182785 20.552064 250.660770
F 3.108015 7.716084 231.936770
F 2.420815 7.718464 253.761770
F 29.768985 7.519934 232.558770
F 29.078985 7.544464 254.700770
F 3.108015 15.435464 231.936770
F 2.420815 15.437864 253.761770
F 29.687485 15.482064 232.523770
F 29.214385 15.264764 254.692770
F 25.462485 5.043154 236.386770
F 15.675185 20.583664 257.812770
F 3.108015 23.154864 231.936770
F 2.420815 23.157264 253.761770
F 16.364285 20.585064 235.995770
F 15.675185 12.864264 257.812770
F 27.702085 19.173964 229.867770
F 21.132785 7.627434 229.654770
F 12.023985 7.719384 232.218770
F 11.338185 7.719384 254.041770
F 12.023985 15.438764 232.218770
F 11.338185 15.438764 254.041770
F 16.364285 12.865664 235.995770
F 15.675185 5.144884 257.812770
F 21.113185 7.561974 232.510770
F 20.305985 7.628184 254.391770
F 20.771585 15.325564 232.278770
F 20.309485 15.526364 254.061770
F 16.364285 5.146254 235.995770
F 6.763795 20.581864 257.526770
F 4.767715 1.285744 250.194770
F 31.527485 1.167424 250.980770
F 4.767715 9.005124 250.194770
F 31.358685 8.871194 251.296770
F 4.767715 16.724564 250.194770
F 31.169185 16.412064 251.140770
F 13.679785 1.286564 250.474770
F 13.679785 9.005954 250.474770
F 13.679785 16.725364 250.474770
F 22.654385 1.359944 250.695770
F 22.357085 9.028584 250.759770
F 22.599285 16.634864 250.695770
F 5.340335 3.860744 232.009770
F 4.653195 3.860534 253.831770
F 32.030985 3.670804 232.778770
F 31.156185 3.615304 254.964770
F 5.340335 11.580164 232.009770
F 4.653195 11.579964 253.831770
F 31.877085 11.445064 232.587770
F 30.939385 11.157464 255.075770
F 5.340335 19.299564 232.009770
F 4.653195 19.299264 253.831770
F 32.070485 19.176764 232.733770
F 31.270085 19.178164 254.659770
F 14.251285 3.859694 232.288770
F 13.565485 3.859694 254.111770
F 14.251285 11.579064 232.288770
F 13.565485 11.579064 254.111770
F 14.251285 19.298464 232.288770
F 13.565485 19.298464 254.111770
F 23.109585 3.810904 232.551770
F 22.587585 3.886594 254.427770
F 23.124085 11.563064 232.425770
F 22.292385 11.577464 254.280770
F 23.161285 19.134164 232.579770
F 22.609485 19.291064 254.281770
F 5.426125 3.860744 229.280770
F 4.738755 3.859894 251.103770
F 33.302385 4.890254 258.669770
F 31.588785 3.766124 251.922770
F 5.426125 11.580164 229.280770
F 4.738755 11.579264 251.103770
F 21.885785 19.212364 261.576770
F 31.247885 11.422264 252.269770
F 5.426125 19.299564 229.280770
F 4.738755 19.298664 251.103770
F 27.640185 11.660964 229.837770
F 31.323685 19.096164 252.009770
F 14.337085 3.859694 229.560770
F 13.651285 3.859694 251.383770
F 14.337085 11.579064 229.560770
F 13.651285 11.579064 251.383770
F 14.337085 19.298464 229.560770
F 13.651285 19.298464 251.383770
F 33.300285 20.490264 258.496770
F 22.434885 3.727784 251.673770
F 33.284785 15.052064 252.065770
F 22.480485 11.526964 251.586770
F 33.691985 12.521364 251.301770
F 22.511085 19.283664 251.572770
F 4.852715 1.286024 247.466770
F 31.569185 1.430854 248.114770
F 4.852715 9.005414 247.466770
F 31.453185 8.996894 248.462770
F 4.852715 16.724764 247.466770
F 31.534785 16.610264 248.491770
F 13.765485 1.286564 247.746770
F 13.765485 9.005954 247.746770
F 13.765485 16.725364 247.746770
F 22.676785 1.414234 247.945770
F 22.518385 9.037904 248.057770
F 22.674785 16.609864 248.005770
F 7.655065 7.719404 229.350770
F 6.969105 7.719444 251.173770
F 7.655065 15.438764 229.350770
F 6.969105 15.438864 251.173770
F 7.655065 0.000016 229.350770
F 6.969105 0.000057 251.173770
F 16.564385 7.719384 229.630770
F 15.878585 7.719384 251.453770
F 16.564385 15.438764 229.630770
F 15.878585 15.438764 251.453770
F 7.455055 20.585064 235.715770
F 6.763795 12.862464 257.526770
F 27.335085 1.333064 243.574770
F 24.584485 7.724164 251.887770
F 18.835185 3.704734 229.719770
F 24.757285 15.284464 251.858770
F 7.455055 12.865664 235.715770
F 6.763795 5.143084 257.526770
F 7.083465 5.146214 247.536770
F 7.083465 12.865564 247.536770
F 7.083465 20.584964 247.536770
F 15.992785 5.146254 247.816770
F 15.992785 12.865664 247.816770
F 15.992785 20.585064 247.816770
F 24.931985 5.260204 248.158770
F 25.038485 12.709264 248.043770
F 25.071185 20.511664 248.098770
F 6.997605 5.146144 250.264770
F 6.997605 12.865564 250.264770
F 6.997605 20.584964 250.264770
F 15.907085 5.146254 250.544770
F 15.907085 12.865664 250.544770
F 15.907085 20.585064 250.544770
F 24.599785 5.143084 250.950770
F 24.751885 12.813764 250.762770
F 24.770285 20.556364 250.658770
F 7.569325 7.719404 232.078770
F 6.883315 7.719514 253.901770
F 7.569325 15.438764 232.078770
F 6.883315 15.438864 253.901770
F 7.569325 0.000015 232.078770
F 6.883315 0.000123 253.901770
F 7.455055 5.146244 235.715770
F 24.604285 20.625864 255.409770
F 16.478585 7.719384 232.358770
F 15.792785 7.719384 254.181770
F 16.478585 15.438764 232.358770
F 15.792785 15.438764 254.181770
F 25.496585 20.461164 233.369770
F 24.514685 12.873164 255.408770
F 25.239685 7.667714 232.441770
F 24.602485 7.794014 254.692770
F 25.285585 15.370964 232.704770
F 24.569385 15.355864 254.609770
F 25.222885 12.765964 233.464770
F 24.437685 5.257014 255.585770
F 0.783239 1.296114 235.494770
F 0.036753 1.256714 257.332770
F 27.460585 1.147474 236.354770
F 26.801085 1.352414 258.150770
F 0.783239 9.015504 235.494770
F 0.036753 8.976104 257.332770
F 27.561485 9.103614 236.105770
F 26.413685 9.073684 258.300770
F 0.783240 16.734864 235.494770
F 0.036753 16.695464 257.332770
F 27.504485 16.710864 236.469770
F 26.639685 16.577664 258.372770
F 9.682415 1.286564 235.785770
F 8.991725 1.283774 257.599770
F 9.682415 9.005954 235.785770
F 8.991725 9.003164 257.599770
F 9.682415 16.725364 235.785770
F 8.991725 16.722564 257.599770
F 18.640485 1.277944 236.055770
F 17.902485 1.285204 257.881770
F 18.675485 8.851704 235.959770
F 17.902485 9.004584 257.881770
F 18.599985 16.724264 235.879770
F 17.902485 16.723964 257.881770
F 0.669011 3.844764 239.134770
F 25.370885 5.057584 233.540770
F 27.397885 3.812904 240.055770
F 29.084885 22.893664 252.129770
F 0.669011 11.564164 239.134770
F 15.764185 20.585064 255.089770
F 27.533085 11.632464 239.856770
F 23.251785 3.844754 229.841770
F 0.669011 19.283564 239.134770
F 26.331685 19.201164 261.981770
F 27.360785 19.226064 239.933770
F 21.918585 11.327264 261.827770
F 9.568105 3.859694 239.423770
F 8.662895 3.786844 261.113770
F 9.568105 11.579064 239.423770
F 8.662895 11.506264 261.113770
F 9.568105 19.298464 239.423770
F 8.662895 19.225664 261.113770
F 18.520085 3.725944 239.865770
F 17.453585 3.849634 261.442770
F 18.461785 11.763964 239.652770
F 17.453585 11.569064 261.442770
F 18.452285 19.239864 239.695770
F 17.453585 19.288464 261.442770
F 0.764525 3.843524 236.423770
F 0.013371 3.870774 258.119770
F 27.543285 3.751914 237.446770
F 26.533185 3.913214 259.135770
F 0.764526 11.562864 236.423770
F 0.013370 11.590164 258.119770
F 27.606685 11.479664 237.137770
F 26.499385 11.630164 259.238770
F 0.764526 19.282264 236.423770
F 0.013371 19.309564 258.119770
F 27.341985 19.265464 237.199770
F 26.618285 19.272764 259.182770
F 9.653845 3.859694 236.695770
F 8.958125 3.856724 258.453770
F 9.653845 11.579064 236.695770
F 8.958125 11.576064 258.453770
F 9.653845 19.298464 236.695770
F 8.958125 19.295464 258.453770
F 18.504085 3.801154 237.068770
F 17.867785 3.855704 258.759770
F 18.634785 11.393964 236.889770
F 17.867785 11.575064 258.759770
F 18.362385 19.187964 237.075770
F 17.867785 19.294464 258.759770
F 0.868140 1.297694 232.789770
F 0.082143 1.256884 254.469770
F 27.634985 1.181804 233.660770
F 26.699585 1.404404 255.398770
F 0.868140 9.017084 232.789770
F 0.082143 8.976274 254.469770
F 27.446685 8.901844 233.422770
F 26.842885 8.944274 255.569770
F 0.868141 16.736464 232.789770
F 0.082143 16.695664 254.469770
F 27.487385 16.669364 233.656770
F 26.939385 16.651764 255.627770
F 9.768135 1.286564 233.057770
F 9.082325 1.286424 254.879770
F 9.768135 9.005954 233.057770
F 9.082325 9.005814 254.879770
F 9.768135 16.725364 233.057770
F 9.082325 16.725164 254.879770
F 18.718485 1.274624 233.310770
F 17.991485 1.286544 255.159770
F 18.799685 8.740074 233.190770
F 17.991485 9.005924 255.159770
F 18.486685 16.795564 233.065770
F 17.991485 16.725364 255.159770
F 2.964985 7.716044 236.487770
F 2.273415 7.715914 258.309770
F 29.574285 7.523924 237.263770
F 28.707985 7.676094 259.451770
F 2.964985 15.435464 236.487770
F 2.273415 15.435264 258.309770
F 29.760885 15.368364 237.155770
F 28.780885 15.339664 259.339770
F 16.450085 20.585064 233.267770
F 15.764185 12.865664 255.089770
F 16.450085 12.865664 233.267770
F 15.764185 5.146234 255.089770
F 11.881185 7.719384 236.765770
F 11.185285 7.715494 258.549770
F 11.881185 15.438764 236.765770
F 11.185285 15.434864 258.549770
F 16.450085 5.146254 233.267770
F 6.854355 20.584764 254.808770
F 20.863985 7.678104 237.109770
F 20.032185 7.743274 258.988770
F 20.732785 15.427764 236.951770
F 20.064285 15.500864 258.818770
F 15.640485 23.154164 258.689770
F 7.540745 20.585064 232.987770
F 3.079365 5.149604 232.849770
F 2.384865 5.147874 254.666770
F 29.799685 5.020874 233.671770
F 29.038885 5.002584 255.584770
F 3.079365 12.868964 232.849770
F 2.384865 12.867264 254.666770
F 29.776585 12.821664 233.429770
F 29.051985 12.862164 255.752770
F 3.079365 20.588364 232.849770
F 2.384865 20.586664 254.666770
F 29.724285 20.437964 233.504770
F 29.071885 20.298064 255.628770
F 11.995485 5.146254 233.127770
F 11.309685 5.146294 254.949770
F 11.995485 12.865664 233.127770
F 11.309685 12.865664 254.949770
F 11.995485 20.585064 233.127770
F 11.309685 20.585064 254.949770
F 20.947685 5.064954 233.530770
F 20.397585 5.038474 255.350770
F 20.710685 12.779464 233.248770
F 20.129085 12.909864 255.074770
F 20.812785 20.489964 233.402770
F 20.174185 20.413764 255.291770
F 2.995505 5.150434 235.573770
F 2.315725 5.149704 257.397770
F 29.616685 4.963474 236.370770
F 28.699685 5.190044 258.301770
F 2.995505 12.869864 235.573770
F 2.315725 12.869064 257.397770
F 29.721385 12.853164 236.270770
F 28.820585 12.748964 258.503770
F 2.995505 20.589164 235.573770
F 2.315725 20.588464 257.397770
F 29.429485 20.632564 236.208770
F 28.879785 20.426264 258.403770
F 11.909685 5.146254 235.855770
F 11.220785 5.145034 257.670770
F 11.909685 12.865664 235.855770
F 11.220785 12.864464 257.670770
F 11.909685 20.585064 235.855770
F 11.220785 20.583764 257.670770
F 20.854285 5.095044 236.121770
F 20.239985 5.125514 258.125770
F 20.805685 12.799464 236.017770
F 20.122885 12.831464 257.929770
F 20.502585 20.539164 236.099770
F 19.997185 20.592564 257.971770
F 2.874115 7.717054 239.214770
F 2.200575 7.719274 261.030770
F 29.467385 7.599004 239.950770
F 33.142785 7.608694 259.317770
F 2.874115 15.436464 239.214770
F 2.200575 15.438664 261.030770
F 29.600885 15.239864 239.807770
F 19.573185 15.515664 261.471770
F 6.854355 12.865364 254.808770
F 7.540745 12.865664 232.987770
F 2.874115 23.155864 239.214770
F 2.200575 23.158064 261.030770
F 6.854355 5.145994 254.808770
F 7.540745 5.146244 232.987770
F 12.023985 23.158164 232.218770
F 15.792785 23.158164 254.181770
F 11.795385 7.719384 239.493770
F 10.766385 7.714064 261.234770
F 11.795385 15.438764 239.493770
F 10.766385 15.433464 261.234770
F 24.323985 15.483164 259.223770
F 25.148485 15.360764 237.095770
F 20.544785 7.772634 239.715770
F 2.964985 23.154864 236.487770
F 20.667585 15.452564 239.682770
F 10.766385 23.152864 261.234770
F 24.190885 7.789004 259.035770
F 25.435585 7.756834 236.838770
F 5.226025 1.285514 235.646770
F 4.534715 1.288084 257.464770
F 31.780485 1.272304 236.759770
F 31.267885 1.155604 258.297770
F 5.226025 9.004904 235.646770
F 4.534715 9.007474 257.464770
F 31.870685 8.691524 236.368770
F 30.936985 8.919924 258.512770
F 5.226025 16.724264 235.646770
F 4.534715 16.726864 257.464770
F 31.919085 16.751364 236.460770
F 31.083185 16.582564 258.473770
F 14.136985 1.286564 235.925770
F 13.447885 1.285204 257.742770
F 14.136985 9.005954 235.925770
F 13.447885 9.004594 257.742770
F 14.136985 16.725364 235.925770
F 13.447885 16.723964 257.742770
F 23.104685 1.451254 236.159770
F 22.015385 1.335694 257.998770
F 23.033885 8.988294 236.199770
F 22.104185 9.091264 257.896770
F 22.969185 16.679464 236.187770
F 22.210785 16.720664 258.110770
F 5.111735 3.860754 239.283770
F 4.427945 3.859704 261.100770
F 31.747685 3.796434 240.197770
F 11.338185 23.158164 254.041770
F 5.111735 11.580164 239.283770
F 4.427945 11.579064 261.100770
F 31.841885 11.428664 239.969770
F 16.478585 23.158164 232.358770
F 5.111735 19.299564 239.283770
F 4.427945 19.298464 261.100770
F 31.736885 19.084464 239.983770
F 32.101385 3.766604 230.041770
F 14.022685 3.859694 239.562770
F 12.997885 3.852044 261.303770
F 14.022685 11.579064 239.562770
F 12.997885 11.571464 261.303770
F 14.022685 19.298464 239.562770
F 12.997885 19.290864 261.303770
F 22.984585 3.807724 239.954770
F 15.878585 23.158164 251.453770
F 22.957185 11.585164 239.687770
F 11.423985 23.158164 251.313770
F 22.915285 19.088064 239.761770
F 6.728415 23.148064 258.399770
F 5.197705 3.860744 236.554770
F 4.512375 3.859294 258.381770
F 31.999485 4.024554 237.443770
F 31.026385 3.700144 259.038770
F 5.197705 11.580164 236.554770
F 4.512375 11.578664 258.381770
F 31.922085 11.378264 237.239770
F 30.960285 11.499664 259.611770
F 5.197705 19.299564 236.554770
F 4.512375 19.298064 258.381770
F 31.493585 19.243564 237.301770
F 31.061485 19.011364 259.446770
F 14.108485 3.859694 236.835770
F 13.412885 3.855784 258.619770
F 14.108485 11.579064 236.835770
F 13.412885 11.575164 258.619770
F 14.108485 19.298464 236.835770
F 13.412885 19.294564 258.619770
F 23.064085 3.928004 237.243770
F 22.240785 3.752954 259.242770
F 22.977285 11.526864 236.988770
F 22.118985 11.438064 259.028770
F 22.863685 19.278564 237.107770
F 22.215285 19.280064 258.859770
F 5.311805 1.285514 232.917770
F 4.624935 1.286854 254.740770
F 31.807485 1.151604 233.951770
F 31.219885 1.000568 255.580770
F 5.311805 9.004904 232.917770
F 4.624935 9.006244 254.740770
F 31.838685 8.992844 233.697770
F 31.304085 8.672414 255.921770
F 5.311805 16.724264 232.917770
F 4.624935 16.725664 254.740770
F 31.905185 16.673764 233.718770
F 31.319685 16.688164 255.672770
F 14.222785 1.286564 233.197770
F 13.536885 1.286544 255.019770
F 14.222785 9.005954 233.197770
F 13.536885 9.005934 255.019770
F 14.222785 16.725364 233.197770
F 13.536885 16.725364 255.019770
F 23.251285 1.184214 233.418770
F 22.299385 1.278944 255.363770
F 23.130185 9.064454 233.371770
F 22.380785 9.046404 255.343770
F 22.831085 16.526464 233.439770
F 22.397385 16.872064 255.402770
F 7.426455 7.719404 236.625770
F 6.728415 7.709324 258.399770
F 7.426455 15.438764 236.625770
F 6.728415 15.428764 258.399770
F 7.426455 0.000016 236.625770
F 15.640485 15.434764 258.689770
F 16.335785 7.719384 236.905770
F 15.640485 7.715394 258.689770
F 16.335785 15.438764 236.905770
F 2.737405 23.155864 243.762770
F 12.109785 23.158164 229.490770
F 16.564385 23.158164 229.630770
F 16.335785 23.158164 236.905770
F 11.566785 23.158164 246.767770
F 15.226185 23.148164 261.372770
F 16.249985 23.158164 239.632770
F 16.107185 23.158164 244.179770
F 11.795385 23.158164 239.493770
F 16.021385 23.158164 246.907770
F 11.185285 23.154264 258.549770
F 2.498925 23.157564 251.029770
F 29.838785 15.402664 229.898770
F 2.273415 23.154664 258.309770
F 18.697485 11.633864 229.622770
F 23.165285 11.519364 229.624770
F 33.215985 12.628864 255.962770
F 26.349585 11.552164 262.040770
F 24.034385 15.348064 261.943770
F 20.856285 23.102164 237.137770
F 21.779385 3.862004 261.811770
F 29.720685 0.080499 229.708770
F 28.635785 22.935264 259.348770
F 28.959285 -0.003404 254.524770
F 20.865485 0.113767 237.147770
F 25.092385 23.130464 247.403770
F 25.384885 23.002264 232.589770
F 24.012785 7.812574 261.857770
F 29.706585 23.086964 232.629770
F 29.464985 22.984064 244.449770
F 29.555585 22.948864 237.370770
F 21.069385 23.065464 232.609770
F 25.198085 22.944864 239.986770
F 24.603485 23.208264 254.424770
F 24.976385 23.121964 244.573770
F 20.758285 23.021864 239.902770
F 20.631085 23.241164 244.332770
F 20.389585 22.993864 247.015770
F 29.575585 22.922664 240.018770
F 20.866185 23.204764 229.742770
F 29.044285 23.048564 254.868770
F 29.382685 22.971364 247.211770
F 19.730285 23.006964 261.622770
F 33.166585 22.980064 259.549770
F 24.292585 23.008364 261.801770
F 20.220385 23.064064 251.639770
F 21.186285 -0.007157 229.817770
F 29.834885 23.004764 229.853770
F 25.405885 22.953864 230.011770
F 25.129685 -0.073374 239.758770
F 29.221685 0.019192 251.906770
F 24.759485 0.058694 251.611770
F 21.148685 -0.100245 232.479770
F 24.427785 0.063228 258.929770
F 20.450085 0.006767 244.429770
F 24.551485 -0.051891 254.347770
F 20.740585 0.067410 239.788770
F 25.320385 0.004678 229.822770
F 29.372085 0.057620 247.322770
F 29.391685 -0.033858 244.659770
F 26.360485 3.782884 261.785770
F 30.969485 3.763354 261.775770
F 33.127885 7.636434 262.067770
F 8.110205 24.462564 2.758950
F 7.412645 24.455964 24.540170
F 8.110205 32.181964 2.758950
F 7.412645 32.175364 24.540170
F 8.110205 39.901364 2.758950
F 7.412645 39.894664 24.540170
F 17.007285 24.448764 3.046830
F 16.311985 24.444764 24.830770
F 17.007285 32.168064 3.046830
F 16.311985 32.164164 24.830770
F 17.007285 39.887464 3.046830
F 16.311985 39.883464 24.830770
F 26.130685 24.637164 3.464680
F 25.478385 24.534664 25.343270
F 26.011685 32.145964 3.591050
F 25.235985 32.261464 25.054570
F 26.127185 40.054664 3.522270
F 25.277585 39.949264 25.302770
F 7.983845 27.006864 6.354540
F 7.298335 27.006664 28.177270
F 7.983845 34.726264 6.354540
F 7.298335 34.726064 28.177270
F 7.983845 42.445664 6.354540
F 7.298335 42.445464 28.177270
F 16.883485 27.017864 6.646260
F 16.197685 27.017864 28.467970
F 16.883485 34.737264 6.646260
F 16.197685 34.737264 28.467970
F 16.883485 42.456664 6.646260
F 16.197685 42.456664 28.467970
F 26.052185 27.015964 7.156000
F 25.387485 27.032364 28.767470
F 26.030785 34.868464 7.157180
F 25.059685 34.661364 28.734670
F 25.841885 42.487264 7.142450
F 25.507085 42.657064 28.933270
F 8.068265 27.011864 3.648990
F 7.383375 27.006664 25.471470
F 8.068265 34.731264 3.648990
F 7.383385 34.726064 25.471470
F 8.068265 42.450664 3.648990
F 7.383385 42.445464 25.471470
F 16.972485 27.019264 3.923950
F 16.283385 27.017864 25.740070
F 16.972485 34.738564 3.923950
F 16.283385 34.737264 25.740070
F 16.972485 42.457964 3.923950
F 16.283385 42.456664 25.740070
F 26.193285 27.240764 4.303500
F 25.396285 27.165164 26.077570
F 26.060685 34.732164 4.412930
F 25.155885 34.713664 25.912070
F 26.102685 42.609264 4.478020
F 25.312985 42.516464 26.245270
F 8.505335 24.449564 0.098109
F 7.497675 24.455964 21.834270
F 8.505335 32.168964 0.098109
F 7.497675 32.175364 21.834270
F 8.505335 39.888364 0.098108
F 7.497675 39.894664 21.834270
F 17.421385 24.454764 0.363652
F 16.397685 24.444764 22.102970
F 17.421385 32.174164 0.363652
F 16.397685 32.164164 22.102970
F 17.421385 39.893564 0.363652
F 16.397685 39.883464 22.102970
F 32.719085 28.250664 8.140670
F 25.371985 24.384464 22.430270
F 32.444585 28.379464 15.742170
F 25.316285 32.106964 22.348370
F 29.621985 24.623464 29.782970
F 25.389385 39.844164 22.482870
F 10.284485 30.875764 3.716140
F 9.594555 30.874264 25.532070
F 10.284485 38.595164 3.716140
F 9.594555 38.593664 25.532070
F 14.198885 23.158164 21.123670
F 32.213585 38.634564 21.848170
F 10.284485 46.314564 3.716140
F 9.594555 46.313064 25.532070
F 19.180685 30.793364 4.158210
F 18.728385 30.868964 25.811770
F 19.237785 38.776364 4.078430
F 18.555385 38.816864 25.875470
F 32.338985 23.237964 18.995270
F 28.489285 28.381664 0.856021
F 32.378685 30.787664 21.883670
F 19.624285 36.215364 0.559250
F 28.383685 30.864564 4.546540
F 27.384785 31.024164 26.080170
F 28.319685 38.673864 4.395650
F 27.590285 38.535664 26.329870
F 33.007585 36.132164 0.892399
F 23.206185 38.547164 21.380870
F 10.744585 28.326564 0.163680
F 9.708845 28.307764 21.894870
F 10.744585 36.045964 0.163680
F 9.708835 36.027164 21.894870
F 10.744585 43.765364 0.163680
F 9.708845 43.746464 21.894870
F 32.965185 38.461464 4.403880
F 18.569685 28.274964 22.209270
F 32.993485 43.536164 3.920530
F 18.612985 35.914364 22.173470
F 24.048285 43.687464 0.675128
F 18.683185 43.723764 22.348670
F 33.115285 38.755664 0.097537
F 27.721485 28.108564 22.415970
F 32.553085 36.008664 8.211080
F 27.564885 36.071564 22.524570
F 26.228285 32.265164 0.950628
F 27.586785 43.810664 22.484770
F 10.318185 28.311764 2.836910
F 9.623255 28.307764 24.618470
F 10.318185 36.031164 2.836910
F 9.623255 36.027164 24.618470
F 10.318185 43.750564 2.836910
F 9.623255 43.746464 24.618470
F 19.393885 28.173664 3.271290
F 18.519185 28.326364 24.984470
F 19.403285 36.167464 3.245700
F 18.462585 36.227964 24.891870
F 19.319785 43.839564 3.269210
F 18.543185 43.979964 25.099970
F 28.538685 28.286164 3.617380
F 27.671285 28.567664 25.158870
F 28.216685 36.107164 3.650500
F 27.516885 35.971164 25.236670
F 28.398985 43.773664 3.348280
F 27.620085 43.911864 25.454270
F 10.194785 30.874264 6.433950
F 9.508945 30.874264 28.255670
F 10.194785 38.593664 6.433950
F 9.508945 38.593664 28.255670
F 10.194785 46.313064 6.433950
F 9.508945 46.313064 28.255670
F 19.120385 30.804764 6.854300
F 18.420385 30.780064 28.605770
F 19.271985 38.630364 6.744650
F 18.363585 38.588564 28.489870
F 24.145385 28.275764 0.571358
F 23.229385 30.781464 21.322870
F 14.427485 23.158164 13.849370
F 27.353585 35.917164 32.498270
F 28.199885 30.958564 7.318750
F 27.473285 31.010564 28.746970
F 28.244285 38.902664 7.113090
F 27.520585 38.617364 29.116270
F 19.617185 43.672664 0.468386
F 30.802085 24.413164 0.959426
F 12.550985 24.447664 2.907610
F 11.855585 24.443664 24.691470
F 12.550985 32.167064 2.907610
F 11.855585 32.163064 24.691470
F 12.550985 39.886464 2.907610
F 11.855585 39.882464 24.691470
F 21.686285 24.505464 3.149560
F 20.793485 24.409764 24.859870
F 21.498585 32.138864 3.367770
F 20.832585 32.195964 24.861970
F 21.588485 40.081064 3.434620
F 20.722185 40.205964 24.963670
F 30.733985 24.386764 3.694760
F 29.744185 24.360364 25.515870
F 30.556185 32.227964 3.666540
F 29.668685 32.076264 25.106870
F 30.657285 39.832764 3.564210
F 29.763285 39.950964 25.464970
F 12.427085 27.018964 6.506970
F 11.741285 27.018864 28.328670
F 12.427085 34.738264 6.506970
F 11.741285 34.738264 28.328670
F 12.427085 42.457664 6.506970
F 11.741285 42.457664 28.328670
F 21.475985 26.816964 7.051960
F 20.811385 26.940564 28.642670
F 21.363385 34.681764 7.011150
F 20.534985 34.684364 28.709270
F 21.456285 42.449864 7.062010
F 20.818985 42.743564 28.766370
F 30.339885 27.098364 7.341280
F 29.865985 27.178864 29.040470
F 30.310685 34.709464 7.323140
F 29.773285 34.740064 28.790270
F 30.377785 42.689464 7.199380
F 29.994985 42.425464 29.071470
F 12.516085 27.020264 3.783220
F 11.827085 27.018864 25.599270
F 12.516085 34.739664 3.783220
F 11.827085 34.738264 25.599270
F 12.516085 42.459064 3.783220
F 11.827085 42.457664 25.599270
F 21.556485 26.955164 4.250720
F 20.653085 27.057164 25.962370
F 21.399085 34.770164 4.209070
F 20.619585 34.731964 26.074170
F 21.505485 42.562064 4.248690
F 20.907685 42.742164 25.919370
F 30.691485 26.880564 4.662290
F 29.642085 26.945064 26.349270
F 30.273385 35.007064 4.656350
F 29.744585 34.729064 25.987370
F 30.580985 42.358064 4.500360
F 29.882885 42.588564 26.365470
F 12.966385 24.455264 0.223617
F 11.941385 24.443664 21.962170
F 12.966385 32.174664 0.223617
F 11.941385 32.163064 21.962170
F 12.966385 39.894064 0.223616
F 11.941385 39.882464 21.962170
F 32.724185 28.230764 10.728670
F 20.746885 24.230864 22.111370
F 32.752085 35.825364 3.651790
F 21.001685 31.928464 22.177670
F 24.080785 35.917664 0.731937
F 20.872485 39.779264 22.150570
F 26.488485 24.396464 0.820876
F 29.812685 24.322764 22.811170
F 32.458685 30.899264 14.778970
F 29.875285 31.969864 22.445470
F 32.746285 30.782164 4.661960
F 29.934885 39.916964 22.804070
F 14.745185 30.878964 3.853940
F 14.055985 30.877564 25.670070
F 14.745185 38.598364 3.853940
F 14.055985 38.596964 25.670070
F 14.745185 23.159564 3.853940
F 14.055985 23.158164 25.670070
F 13.970285 23.158164 28.397970
F 14.198885 38.596964 21.123670
F 23.721785 30.964164 4.414130
F 23.024685 30.924364 25.988770
F 23.940885 38.716064 4.190510
F 22.957385 38.786164 26.095170
F 31.963285 35.965764 29.864970
F 14.656085 23.158164 6.576280
F 30.897485 39.865264 0.903773
F 31.836685 30.701364 26.194670
F 30.729185 27.004764 0.064228
F 32.090985 38.707864 26.220770
F 32.982885 28.352364 0.916345
F 14.198885 30.877564 21.123670
F 32.357485 43.617764 18.438570
F 32.681485 43.687564 10.905070
F 15.194285 28.314564 0.293684
F 14.170285 28.304364 22.032970
F 15.194285 36.033964 0.293684
F 14.170285 36.023764 22.032970
F 15.194285 43.753364 0.293684
F 14.170285 43.743164 22.032970
F 32.083385 23.160164 21.768370
F 23.302385 28.253564 22.290270
F 33.203385 43.592064 1.214220
F 23.242385 35.895564 22.484370
F 22.809785 28.249264 32.506470
F 23.092385 43.768264 22.432670
F 32.814385 28.171164 3.743460
F 32.135585 28.195164 22.771670
F 32.570785 38.642864 11.878570
F 32.086885 36.072264 22.683470
F 21.995185 24.241164 0.475320
F 31.941985 43.842464 22.851870
F 14.779885 28.308364 2.976860
F 14.084585 28.304364 24.760870
F 14.779885 36.027764 2.976860
F 14.084585 36.023764 24.760870
F 14.779885 43.747164 2.976860
F 14.084585 43.743164 24.760870
F 23.932185 28.352464 3.369640
F 23.106385 28.284964 25.176870
F 23.809485 36.005164 3.363160
F 22.919685 36.257764 25.245670
F 23.893485 43.654964 3.335840
F 23.209985 43.841064 25.123370
F 25.166385 39.835864 32.368170
F 31.973885 27.998364 25.499170
F 32.678985 43.763564 8.161380
F 32.030985 36.147664 25.382070
F 19.777385 28.106464 0.552919
F 32.129685 43.709464 25.613970
F 14.656085 30.877564 6.576280
F 13.970285 30.877564 28.397970
F 14.656085 38.596964 6.576280
F 13.970285 38.596964 28.397970
F 32.305685 35.973964 18.251870
F 32.604285 28.217264 18.379670
F 23.591685 30.773664 7.268430
F 22.733385 30.911764 28.740270
F 23.743485 38.544364 6.939290
F 22.986785 38.706764 28.750170
F 18.927185 23.199364 13.950970
F 23.328985 43.864664 17.692670
F 25.204785 24.338364 29.556170
F 32.075885 30.839864 28.915070
F 32.565885 30.782564 11.913770
F 32.007485 38.696364 28.967570
F 20.591285 32.089164 32.206370
F 23.356485 36.008564 17.689470
F 23.429585 28.360864 17.936070
F 23.335285 30.946564 18.770370
F 7.869855 24.455964 9.991480
F 7.184045 24.455964 31.814470
F 7.869855 32.175364 9.991480
F 7.184045 32.175364 31.814470
F 7.869855 39.894664 9.991480
F 7.184045 39.894664 31.814470
F 16.769185 24.444764 10.282170
F 16.083385 24.444764 32.105170
F 16.769185 32.164164 10.282170
F 16.083385 32.164164 32.105170
F 16.769185 39.883464 10.282170
F 16.083385 39.883464 32.105170
F 26.106585 24.576364 10.678970
F 25.702585 24.483864 17.977270
F 25.878585 32.189664 10.800770
F 26.311985 39.840564 0.773220
F 25.676285 39.801064 10.726870
F 30.030085 42.234264 19.122270
F 7.755545 27.006664 13.628670
F 7.755545 34.726064 13.628670
F 7.755545 42.445464 13.628670
F 16.654885 27.017864 13.919370
F 16.654885 34.737264 13.919370
F 16.654885 42.456664 13.919370
F 25.669685 26.948564 14.462570
F 25.760785 34.773764 14.157770
F 25.715185 42.399764 14.237970
F 7.840585 27.006664 10.922770
F 7.154775 27.006664 32.745770
F 7.840585 34.726064 10.922770
F 7.154775 34.726064 32.745770
F 7.840585 42.445464 10.922770
F 7.154775 42.445464 32.745770
F 16.740585 27.017864 11.191470
F 16.740585 34.737264 11.191470
F 16.740585 42.456664 11.191470
F 25.863485 27.087864 11.744870
F 25.763885 34.981664 11.480670
F 25.852585 42.313464 11.652170
F 7.954865 24.455964 7.285620
F 7.269065 24.455964 29.108570
F 7.954865 32.175364 7.285620
F 7.269065 32.175264 29.108570
F 7.954865 39.894764 7.285620
F 7.269065 39.894664 29.108570
F 16.854885 24.444764 7.554400
F 16.169085 24.444764 29.377270
F 16.854885 32.164164 7.554400
F 16.169085 32.164164 29.377270
F 16.854885 39.883464 7.554400
F 16.169085 39.883464 29.377270
F 26.093885 24.357764 7.972550
F 32.660785 30.967064 7.289270
F 25.981785 32.223064 8.025450
F 25.152885 32.011464 29.691170
F 25.848085 39.987964 8.038160
F 25.343185 39.935364 29.720970
F 10.051785 30.874264 10.983370
F 10.051785 38.593664 10.983370
F 14.313185 43.743164 17.486470
F 10.051785 46.313064 10.983370
F 18.979785 30.789864 11.323670
F 18.973985 38.538864 11.330070
F 14.313185 36.023764 17.486470
F 32.680285 30.966564 19.059370
F 28.089185 30.963164 11.929270
F 27.897485 38.969764 11.901670
F 14.313185 28.304364 17.486470
F 10.165985 28.307664 7.346290
F 9.480235 28.307764 29.169170
F 10.165985 36.027064 7.346290
F 9.480235 36.027164 29.169170
F 10.165985 43.746464 7.346290
F 9.480235 43.746464 29.169170
F 19.162485 28.241364 7.661440
F 18.441285 28.280664 29.418770
F 18.982685 36.169464 7.700450
F 18.275185 36.058664 29.555870
F 18.973185 43.786364 7.794550
F 18.433685 44.011764 29.318870
F 28.105085 28.261464 8.376380
F 27.594985 28.511364 29.763570
F 28.192885 36.311264 7.954300
F 27.312285 35.938564 29.696870
F 27.996885 43.697564 8.147760
F 27.745585 43.710664 30.122470
F 10.080485 28.307764 10.069870
F 9.394655 28.307764 31.892770
F 10.080485 36.027164 10.069870
F 9.394655 36.027164 31.892770
F 10.080485 43.746464 10.069870
F 9.394655 43.746464 31.892770
F 19.106485 28.168664 10.443370
F 21.784885 32.231964 0.741384
F 19.087685 35.988364 10.359470
F 18.391485 36.109464 32.316070
F 19.099585 43.690764 10.531270
F 12.169985 32.163064 14.687870
F 28.151985 28.374064 11.118470
F 30.903085 42.449464 0.030427
F 28.187185 36.324264 10.878570
F 20.555985 40.060764 32.194970
F 28.097685 43.685364 11.096870
F 18.272785 28.209064 32.024970
F 9.966155 30.874264 13.706970
F 9.966155 38.593664 13.706970
F 9.966155 46.313064 13.706970
F 18.833785 30.948064 14.138470
F 19.001685 38.529564 14.053070
F 32.605885 43.588964 15.750470
F 19.197385 23.085264 6.567770
F 28.138885 30.965664 14.599670
F 27.874885 38.671864 14.593470
F 30.262385 24.350164 15.279770
F 12.312785 24.443664 10.142870
F 11.626985 24.443664 31.965870
F 12.312785 32.163064 10.142870
F 11.626985 32.163064 31.965870
F 12.312785 39.882464 10.142870
F 11.626985 39.882464 31.965870
F 21.253785 24.254164 10.418270
F 30.622085 32.332164 0.954767
F 21.397685 32.262164 10.635470
F 29.546485 24.433864 32.458970
F 21.290585 39.816864 10.357270
F 30.033185 34.842364 19.172970
F 30.619085 24.333564 10.827670
F 28.598885 43.643164 0.794536
F 30.327885 32.189664 10.996770
F 30.156185 27.098664 19.071270
F 30.378085 40.080564 10.834570
F 21.193485 39.922664 15.046670
F 12.198485 27.018864 13.780070
F 12.198485 34.738264 13.780070
F 12.198485 42.457664 13.780070
F 21.070885 26.972064 14.259370
F 21.263885 34.966764 14.044770
F 21.076385 42.398464 13.926870
F 30.400885 26.935264 14.725970
F 30.240185 34.862164 14.605670
F 30.504185 42.453364 14.428170
F 12.284285 27.018864 11.050670
F 12.284285 34.738264 11.050670
F 12.284285 42.457664 11.050670
F 21.254285 26.882964 11.486370
F 21.312785 34.766164 11.417770
F 21.378485 42.307464 11.316970
F 30.371885 26.969964 11.678170
F 30.277085 34.798164 11.833970
F 30.504085 42.590264 11.806570
F 12.398585 24.443664 7.413610
F 11.712785 24.443664 29.236470
F 12.398585 32.163064 7.413610
F 11.712785 32.163064 29.236470
F 12.398585 39.882464 7.413610
F 11.712785 39.882464 29.236470
F 21.498085 24.210664 7.604320
F 20.781985 24.431664 29.522770
F 21.331385 32.141964 7.891990
F 20.628285 32.151064 29.541170
F 21.462385 39.770264 7.734440
F 20.575285 39.815464 29.387170
F 30.406185 24.475564 8.034580
F 18.498885 23.267664 25.881570
F 30.435085 32.015964 8.140500
F 29.827485 32.180264 29.848870
F 30.681785 40.064564 7.862690
F 29.713585 39.845964 29.842470
F 14.513185 30.877564 11.121470
F 14.513185 38.596964 11.121470
F 14.513185 23.158164 11.121470
F 32.500385 36.056764 15.356770
F 23.643185 30.788864 11.509870
F 23.329885 38.514664 11.500570
F 32.813285 38.567364 7.192770
F 27.327785 28.326364 32.642570
F 24.989385 24.401564 32.441070
F 23.339285 43.675964 14.956970
F 14.284585 23.158164 18.395770
F 14.627485 28.304364 7.484390
F 13.941685 28.304364 29.307270
F 14.627485 36.023764 7.484390
F 13.941685 36.023764 29.307270
F 14.627485 43.743164 7.484390
F 13.941685 43.743164 29.307270
F 23.648085 28.122564 7.885770
F 23.104885 28.336564 29.678870
F 23.616585 36.027764 7.826160
F 22.866085 36.068364 29.542270
F 23.667285 43.840764 7.811120
F 23.034085 43.842864 29.889970
F 28.566185 36.367264 0.821874
F 32.112785 28.266664 29.950270
F 20.931585 34.934464 18.794270
F 29.757885 32.123864 32.513770
F 12.169985 24.443664 14.687870
F 32.121985 43.713764 30.121970
F 14.541785 28.304364 10.212170
F 13.855985 28.304364 32.035170
F 14.541785 36.023764 10.212170
F 13.855985 36.023764 32.035170
F 14.541785 43.743164 10.212170
F 13.855985 43.743164 32.035170
F 23.627585 28.111464 10.685870
F 21.151085 27.163164 18.749870
F 23.472785 36.043464 10.563070
F 31.957285 43.854264 32.863570
F 23.797585 43.602164 10.590470
F 12.169985 39.882464 14.687870
F 21.954085 39.974764 0.782362
F 21.123885 42.630164 18.757670
F 18.260685 43.749164 32.058970
F 21.029585 32.365264 14.991670
F 12.055685 42.457664 18.324970
F 21.174485 24.292564 15.121670
F 14.427485 30.877564 13.849370
F 14.427485 38.596964 13.849370
F 23.435785 35.977864 15.058370
F 23.458985 30.957764 14.313270
F 23.447385 38.634664 14.148670
F 23.383785 28.241064 15.043870
F 20.526885 24.446664 32.231470
F 32.532385 38.606264 14.646670
F 14.398885 43.743164 14.758570
F 14.284585 38.596964 18.395770
F 7.641255 24.455964 17.265770
F 7.641255 32.175364 17.265770
F 7.641255 39.894664 17.265770
F 16.540585 24.444764 17.556470
F 16.540585 32.164164 17.556470
F 16.540585 39.883464 17.556470
F 32.528085 36.081864 11.002570
F 25.665285 32.238064 18.091670
F 25.344585 39.925864 17.945270
F 7.526935 27.006664 20.902970
F 7.526935 34.726064 20.902970
F 7.526935 42.445464 20.902970
F 16.426285 27.017864 21.193670
F 16.426285 34.737264 21.193670
F 16.426285 42.456664 21.193670
F 25.469085 26.859064 21.604470
F 25.533485 34.804464 21.463670
F 25.393185 42.392464 21.556970
F 7.611985 27.006664 18.197070
F 7.611985 34.726064 18.197070
F 7.611985 42.445464 18.197070
F 16.511985 27.017864 18.465770
F 16.511985 34.737264 18.465770
F 16.511985 42.456664 18.465770
F 25.694585 27.035764 18.785770
F 25.606985 34.937464 18.738670
F 25.660985 42.575264 18.913470
F 7.726275 24.455964 14.559970
F 7.726275 32.175264 14.559970
F 7.726275 39.894664 14.559970
F 16.626285 24.444764 14.828670
F 16.626285 32.164164 14.828670
F 16.626285 39.883464 14.828670
F 25.765685 24.371864 15.268570
F 25.614485 32.203164 15.312370
F 25.637085 39.851464 15.260270
F 9.823155 30.874264 18.257670
F 9.823155 38.593664 18.257670
F 14.398885 36.023764 14.758570
F 9.823155 46.313064 18.257670
F 18.787885 30.879264 18.378670
F 18.657285 38.790064 18.588070
F 14.398885 28.304364 14.758570
F 14.284585 30.877564 18.395770
F 27.980085 30.957764 18.960270
F 27.612285 38.761464 19.017670
F 23.126185 38.500064 18.643270
F 9.937445 28.307764 14.620570
F 9.937445 36.027164 14.620570
F 9.937445 43.746464 14.620570
F 18.782785 28.310864 14.836670
F 18.921585 36.001064 14.952470
F 18.923285 43.584464 14.903870
F 27.927685 28.274664 15.404770
F 27.970485 36.020564 15.433570
F 28.120485 43.552564 15.329170
F 9.851865 28.307764 17.344170
F 9.851865 36.027164 17.344170
F 9.851865 43.746464 17.344170
F 18.840985 28.212764 17.621670
F 18.772885 36.174864 17.774570
F 18.878285 43.633364 17.648070
F 27.836985 28.319964 18.073470
F 27.854585 36.259964 18.084170
F 27.923285 43.790464 18.022270
F 9.737555 30.874264 20.981270
F 9.737555 38.593664 20.981270
F 9.737555 46.313064 20.981270
F 18.535485 30.794164 21.193870
F 18.600485 38.546864 21.271170
F 32.435685 38.519764 19.053970
F 30.249685 32.282064 15.520470
F 27.689085 30.715064 21.669370
F 27.738685 38.683464 21.723570
F 30.258985 39.881164 15.295370
F 12.084185 24.443664 17.417170
F 12.084185 32.163064 17.417170
F 12.084185 39.882464 17.417170
F 21.081885 24.568164 17.742670
F 21.065285 32.353264 17.610370
F 21.084785 40.047264 17.771770
F 30.119785 24.500764 17.933470
F 30.391885 32.206764 18.383370
F 30.148485 39.667764 18.116670
F 11.969885 27.018864 21.054370
F 11.969885 34.738264 21.054370
F 11.969885 42.457664 21.054370
F 21.050085 26.792164 21.606870
F 20.918485 34.627264 21.462770
F 20.926485 42.363864 21.477870
F 30.034185 26.869564 21.850670
F 29.832485 34.748764 21.927670
F 29.889385 42.520564 21.723570
F 12.055685 27.018864 18.324970
F 12.055685 34.738264 18.324970
F 32.018185 28.163164 32.637870
F 32.866685 23.116064 11.658970
F 22.950685 35.998764 32.286470
F 22.791485 43.744164 32.567070
F 31.855485 35.995664 32.586470
F 25.144785 32.075564 32.464670
F 29.745085 39.854564 32.688770
F 28.392085 46.294764 7.134950
F 27.423185 43.720664 32.834470
F 27.724085 23.055864 21.707870
F 19.052585 46.226264 6.943710
F 23.553285 23.224464 11.401970
F 27.509385 23.167164 28.856270
F 18.736785 23.260364 18.512070
F 23.240385 46.280164 14.299970
F 23.337485 46.491464 18.807470
F 32.545685 23.146564 14.364370
F 23.704485 46.333064 4.118760
F 27.600985 46.449364 21.706970
F 28.373485 46.358764 4.371880
F 32.759885 46.363964 7.445780
F 18.751285 46.353664 18.619670
F 32.636185 23.251364 7.261910
F 27.612285 46.565664 26.546270
F 32.183385 46.275164 19.222670
F 32.446285 46.285664 14.713970
F 32.603485 46.248764 11.999470
F 27.791685 46.222864 14.354570
F 18.688485 46.335964 21.357870
F 23.558885 23.191764 14.042470
F 28.229885 23.272664 4.417490
F 23.054985 23.285164 25.898170
F 28.453785 31.035864 -0.084197
F 33.146085 46.141864 0.185522
F 6.726835 24.455964 46.363070
F 6.726835 32.175364 46.363070
F 6.726835 39.894664 46.363070
F 15.626185 24.444764 46.653770
F 15.626185 32.164164 46.653770
F 15.626185 39.883464 46.653770
F 24.628385 24.479864 46.774070
F 24.689185 32.142564 46.908470
F 24.573985 39.800664 47.149670
F 6.612525 27.006664 50.000270
F 32.065185 30.889064 33.278970
F 6.612525 34.726064 50.000270
F 22.686785 38.651164 33.004970
F 6.612525 42.445464 50.000270
F 22.835085 30.754064 33.350370
F 15.511785 27.017864 50.290970
F 15.511785 34.737264 50.290970
F 15.511785 42.456664 50.290970
F 24.494685 27.224464 50.646870
F 24.705085 34.779564 50.546270
F 24.628485 42.352864 50.710370
F 6.697565 27.006664 47.294370
F 6.697565 34.726064 47.294370
F 6.697565 42.445464 47.294370
F 15.597585 27.017864 47.563070
F 15.597585 34.737264 47.563070
F 15.597585 42.456664 47.563070
F 24.719085 27.032264 47.852370
F 24.591885 34.624164 47.931170
F 24.664985 42.373064 48.024270
F 6.811855 24.455964 43.657270
F 6.126045 24.455964 65.480170
F 6.811855 32.175264 43.657270
F 6.126045 32.175264 65.480170
F 6.811855 39.894664 43.657270
F 6.126045 39.894664 65.480170
F 15.711885 24.444764 43.925870
F 15.711885 32.164164 43.925870
F 15.711885 39.883464 43.925870
F 24.823285 24.507964 43.940670
F 24.778885 32.235264 44.186570
F 24.917185 39.787164 44.234970
F 8.908735 30.874264 47.354970
F 8.908735 38.593664 47.354970
F 25.041485 42.436564 33.276070
F 8.908735 46.313064 47.354970
F 17.824885 30.877564 47.633070
F 17.824885 38.596964 47.633070
F 24.268885 42.431364 65.198970
F 17.824885 46.316364 47.633070
F 26.942085 30.724564 47.781870
F 26.807285 38.370964 47.785170
F 20.647685 34.643864 33.155270
F 9.023025 28.307764 43.717870
F 9.023025 36.027164 43.717870
F 9.023025 43.746464 43.717870
F 17.939185 28.304464 43.995870
F 17.939185 36.023764 43.995870
F 17.939185 43.743164 43.995870
F 27.034985 28.264964 44.227170
F 27.134785 35.886164 44.247570
F 26.748585 43.742064 44.498070
F 8.937445 28.307764 46.441470
F 8.937445 36.027164 46.441470
F 8.937445 43.746464 46.441470
F 17.853485 28.304464 46.723770
F 17.853485 36.023764 46.723770
F 17.853485 43.743164 46.723770
F 26.925785 28.234264 46.964670
F 26.979485 35.751864 46.904370
F 26.922585 43.572464 47.229770
F 8.823135 30.874264 50.078570
F 8.823135 38.593664 50.078570
F 8.823135 46.313064 50.078570
F 17.739185 30.877564 50.360970
F 17.739185 38.596964 50.360970
F 28.711985 34.598564 64.994370
F 17.739185 46.316364 50.360970
F 26.964485 30.852964 50.470370
F 26.734785 38.665864 50.837970
F 31.993085 38.623464 33.440670
F 11.169785 24.443664 46.514470
F 11.169785 32.163064 46.514470
F 11.169785 39.882464 46.514470
F 20.130385 24.574864 46.854670
F 19.946085 32.249964 46.785770
F 20.171085 39.833864 46.703470
F 29.207185 24.382864 46.692670
F 29.128785 32.082764 46.890770
F 29.012285 39.706664 47.034370
F 11.055485 27.018864 50.151670
F 11.055485 34.738264 50.151670
F 11.055485 42.457664 50.151670
F 19.927385 27.087464 50.317970
F 20.059485 34.897064 50.397770
F 19.981385 42.472764 50.548970
F 28.945085 26.975064 50.639470
F 29.270785 34.681864 50.485070
F 29.181885 42.378864 50.659370
F 11.141285 27.018864 47.422270
F 11.141285 34.738264 47.422270
F 11.141285 42.457664 47.422270
F 20.119385 27.108664 47.594770
F 20.041985 34.780264 47.691170
F 19.928885 42.423464 47.879970
F 28.964285 26.848664 47.901270
F 29.231385 34.702464 47.798670
F 29.162685 42.170164 48.080070
F 11.255485 24.443664 43.785070
F 11.255485 32.163064 43.785070
F 11.255485 39.882464 43.785070
F 20.208885 24.388164 44.102570
F 20.157585 32.306064 43.954270
F 20.284985 39.807664 44.034870
F 33.491485 26.896264 55.120970
F 29.428585 31.971764 44.187870
F 29.243285 39.818564 44.305570
F 13.370185 30.877564 47.493070
F 13.370185 38.596964 47.493070
F 13.370185 23.158164 47.493070
F 31.688285 38.603864 43.389970
F 22.241385 30.921464 47.574870
F 22.276485 38.522064 47.889470
F 29.772885 42.537164 33.606670
F 31.314285 30.803664 47.789670
F 31.259885 38.484364 47.892170
F 31.796285 30.705764 43.360070
F 31.008385 30.855564 65.222870
F 13.484485 28.304364 43.855870
F 13.484485 36.023764 43.855870
F 13.484485 43.743164 43.855870
F 22.532185 28.420064 43.946970
F 22.394785 36.119764 44.333470
F 22.340485 43.632464 44.461570
F 31.736885 28.092464 44.160470
F 31.500885 36.031764 44.273270
F 31.513085 43.557664 44.542670
F 13.398785 28.304364 46.583770
F 13.398785 36.023764 46.583770
F 13.398785 43.743164 46.583770
F 22.474585 28.441764 46.715770
F 22.348185 35.887964 47.079670
F 22.338185 43.510264 47.213670
F 31.521385 28.172764 47.042870
F 31.433385 35.924664 46.949670
F 31.451685 43.555764 47.318770
F 13.284485 30.877564 50.220970
F 13.284485 38.596964 50.220970
F 26.377685 30.699864 65.142970
F 22.276185 30.990564 50.315370
F 22.202085 38.635764 50.771670
F 22.621785 38.658464 43.172870
F 31.370085 30.717064 50.634270
F 31.193285 38.540364 50.618870
F 31.628585 23.284164 43.420470
F 20.439185 42.506664 33.291470
F 6.498235 24.455964 53.637370
F 25.135985 34.603864 33.389770
F 6.498235 32.175364 53.637370
F 19.497185 42.616464 64.974770
F 6.498235 39.894664 53.637370
F 33.479785 42.515464 62.529270
F 15.397585 24.444764 53.928070
F 15.397585 32.164164 53.928070
F 15.397585 39.883464 53.928070
F 24.235685 24.284164 54.008170
F 24.564285 31.862564 53.990870
F 24.448985 39.754564 54.418170
F 7.069725 27.006664 35.451570
F 6.383915 27.006664 57.274570
F 33.322885 32.231364 61.528170
F 7.069735 34.726064 35.451570
F 6.383915 34.726064 57.274570
F 33.151685 42.259164 65.234570
F 7.069735 42.445464 35.451570
F 6.383915 42.445464 57.274570
F 33.251485 34.843864 62.631370
F 15.968985 27.017864 35.742270
F 15.283185 27.017864 57.565270
F 15.968985 34.737264 35.742270
F 15.283185 34.737264 57.565270
F 15.968985 42.456664 35.742270
F 15.283185 42.456664 57.565270
F 24.984185 27.025964 36.087870
F 24.454385 26.865164 57.900970
F 24.971985 34.608664 36.045870
F 24.375285 34.437664 57.751870
F 25.117585 42.543664 36.034870
F 24.505685 42.446564 57.887470
F 6.468965 27.006664 54.568670
F 24.976485 26.939364 33.269570
F 6.468965 34.726064 54.568670
F 26.307485 38.540664 65.276370
F 6.468965 42.445464 54.568670
F 29.534485 34.771264 33.559270
F 16.054785 27.017864 33.014470
F 15.368985 27.017864 54.837370
F 16.054785 34.737264 33.014470
F 15.368985 34.737264 54.837370
F 16.054785 42.456664 33.014470
F 15.368985 42.456664 54.837370
F 19.510885 34.611264 65.017470
F 24.394385 26.821064 55.131270
F 29.225485 24.331464 43.959670
F 24.478085 34.569264 54.951970
F 27.294385 30.949664 33.327770
F 24.412785 42.524964 55.111970
F 6.583255 24.455964 50.931570
F 31.853885 22.996264 36.159370
F 6.583255 32.175264 50.931570
F 20.527085 26.918464 33.218970
F 6.583255 39.894664 50.931570
F 27.281285 23.275964 36.190570
F 15.483285 24.444764 51.200270
F 15.483285 32.164164 51.200270
F 15.483285 39.883464 51.200270
F 24.454285 24.494264 51.289570
F 24.664585 32.098764 51.204170
F 24.522585 39.925564 51.637570
F 9.365945 30.874264 32.806370
F 8.680135 30.874264 54.629370
F 9.365945 38.593664 32.806370
F 8.680135 38.593664 54.629370
F 22.508385 31.003964 43.206270
F 12.827185 38.596964 64.769570
F 9.365945 46.313064 32.806370
F 8.680135 46.313064 54.629370
F 31.135585 28.144264 59.001270
F 17.596285 30.877564 54.907370
F 12.912985 23.158164 62.041670
F 17.596285 38.596964 54.907370
F 28.686185 42.550164 65.332070
F 13.513085 38.596964 42.946670
F 12.827185 30.877564 64.769570
F 17.596285 46.316364 54.907370
F 33.453985 39.891464 51.597270
F 26.895585 30.564864 55.033270
F 19.502385 27.190764 64.793870
F 26.729885 38.431364 54.978470
F 13.513085 30.877564 42.946670
F 31.121985 43.563564 61.626170
F 8.794425 28.307764 50.992170
F 8.794425 36.027164 50.992170
F 8.794425 43.746464 50.992170
F 17.710585 28.304464 51.270270
F 17.710585 36.023764 51.270270
F 17.710585 43.743164 51.270270
F 26.746485 28.326764 51.498570
F 27.117185 35.981764 51.552470
F 26.936085 43.846964 51.584270
F 8.708835 28.307764 53.715770
F 8.708835 36.027164 53.715770
F 8.708835 43.746464 53.715770
F 17.624885 28.304464 53.998070
F 17.624885 36.023764 53.998070
F 17.624885 43.743164 53.998070
F 26.702285 28.052564 54.195770
F 26.739985 35.786264 54.188670
F 26.768185 43.833764 54.313870
F 9.280345 30.874264 35.529970
F 8.594525 30.874264 57.352870
F 9.280345 38.593664 35.529970
F 8.594525 38.593664 57.352870
F 9.280345 46.313064 35.529970
F 8.594525 46.313064 57.352870
F 18.170085 30.704364 35.764870
F 17.510485 30.877564 57.635270
F 18.295285 38.584264 35.813070
F 17.510485 38.596964 57.635270
F 31.627885 43.816264 39.921770
F 31.016785 35.975564 61.451770
F 18.359785 30.904664 33.065170
F 17.510485 46.316364 57.635270
F 27.154785 30.906564 36.161370
F 26.801185 30.827264 57.789370
F 27.256585 38.564164 36.101470
F 26.500285 38.306464 57.758870
F 13.055885 23.158164 57.495270
F 13.741685 23.158164 35.672270
F 10.941185 24.443664 53.788770
F 10.941185 32.163064 53.788770
F 10.941185 39.882464 53.788770
F 19.770885 24.407464 53.952670
F 19.849885 32.161464 53.975470
F 19.822885 39.980464 54.187970
F 29.026685 24.298064 54.295770
F 29.021685 32.168764 54.290070
F 29.077885 39.828164 54.362470
F 11.512685 27.018864 35.602970
F 10.826885 27.018864 57.425970
F 11.512685 34.738264 35.602970
F 10.826885 34.738264 57.425970
F 11.512685 42.457664 35.602970
F 10.826885 42.457664 57.425970
F 20.563285 27.063764 35.810470
F 19.787085 27.145864 57.720270
F 20.468185 34.670664 35.862570
F 19.689385 34.710564 57.577570
F 20.654285 42.449764 36.011270
F 19.734785 42.487964 57.899970
F 29.547085 26.905064 36.078270
F 29.063785 26.947264 57.891470
F 29.530985 34.760664 36.368170
F 28.938585 34.716964 57.933970
F 29.702685 42.424864 36.223370
F 28.788485 42.544964 58.054570
F 11.598485 27.018864 32.873670
F 10.912685 27.018864 54.696570
F 11.598485 34.738264 32.873670
F 10.912685 34.738264 54.696570
F 11.598485 42.457664 32.873670
F 10.912685 42.457664 54.696570
F 21.922685 38.464464 62.218270
F 19.809485 26.973164 55.005370
F 22.633885 38.521964 40.402870
F 19.819285 34.734464 54.836870
F 18.123785 23.187264 40.393370
F 19.792185 42.509364 55.184870
F 29.753585 27.044064 33.366170
F 29.093485 26.850564 55.032870
F 24.033085 26.760764 65.027070
F 29.068085 34.781864 55.200670
F 24.096985 34.617264 64.952070
F 28.925185 42.383564 55.220670
F 11.026885 24.443664 51.059470
F 11.026885 32.163064 51.059470
F 11.026885 39.882464 51.059470
F 19.869885 24.498564 51.192070
F 19.877585 32.207464 51.338670
F 19.871685 39.947364 51.424570
F 29.267485 24.350564 51.492370
F 29.273385 32.181664 51.548470
F 28.993785 39.778764 51.605170
F 13.827385 30.877564 32.944370
F 13.141585 30.877564 54.767370
F 13.827385 38.596964 32.944370
F 13.141585 38.596964 54.767370
F 13.827385 23.158164 32.944370
F 13.141585 23.158164 54.767370
F 31.866385 36.044664 39.891270
F 30.885185 28.025464 61.723870
F 22.084785 35.916964 58.741970
F 21.982785 30.750664 54.934070
F 22.015885 30.863064 62.187270
F 22.037885 38.493864 54.939770
F 31.772785 28.172564 39.898170
F 21.973485 43.728064 61.333870
F 30.771885 38.595064 65.035770
F 31.356785 30.797464 55.219370
F 33.158185 34.676264 65.322570
F 31.276185 38.719964 55.361770
F 22.725285 43.668664 39.760470
F 21.956585 35.910664 61.447470
F 13.513085 23.158164 42.946670
F 12.827185 23.158164 64.769570
F 13.255885 28.304364 51.130270
F 13.255885 36.023764 51.130270
F 13.255885 43.743164 51.130270
F 22.039885 28.419264 51.430270
F 22.294685 35.890764 51.368470
F 22.165085 43.535264 51.440870
F 31.337485 28.005964 51.501770
F 31.392085 36.004364 51.530670
F 31.498585 43.724964 51.613170
F 13.170185 28.304364 53.858070
F 13.170185 36.023764 53.858070
F 13.170185 43.743164 53.858070
F 22.153785 28.147864 54.084770
F 22.161885 35.945464 54.130670
F 22.105385 43.691064 54.182970
F 31.307185 28.209164 54.116670
F 31.232785 36.136964 54.355670
F 31.408985 43.753264 54.495170
F 13.741685 30.877564 35.672270
F 13.055885 30.877564 57.495270
F 13.741685 38.596964 35.672270
F 13.055885 38.596964 57.495270
F 22.690185 35.943264 39.537270
F 22.126285 28.229164 61.193470
F 22.551885 30.764364 36.152470
F 22.081685 30.822164 57.600370
F 22.685385 38.690764 35.898570
F 21.983385 38.380264 57.815970
F 22.551985 28.319364 39.679270
F 12.941585 43.743164 61.132470
F 31.673285 30.771764 36.138970
F 31.141585 30.538564 57.865770
F 32.004585 38.499764 36.081270
F 31.073785 38.621464 58.044570
F 13.627385 43.743164 39.309470
F 12.941585 36.023764 61.132470
F 13.284485 23.158164 50.220970
F 33.412385 39.726964 59.104470
F 6.955445 24.455964 39.088770
F 6.269625 24.455964 60.911770
F 30.962185 38.509064 62.402670
F 6.955445 32.175364 39.088770
F 6.269625 32.175364 60.911770
F 31.115285 30.799764 62.526470
F 6.955445 39.894664 39.088770
F 6.269625 39.894664 60.911770
F 13.598785 38.596964 40.218770
F 15.854785 24.444764 39.379470
F 15.168885 24.444764 61.202370
F 15.854785 32.164164 39.379470
F 15.168885 32.164164 61.202370
F 15.854785 39.883464 39.379470
F 15.168885 39.883464 61.202370
F 25.087385 24.453964 39.541370
F 24.134785 24.286464 61.188270
F 24.820885 32.309564 39.695570
F 24.445685 32.023064 61.489470
F 24.831185 39.953864 39.575170
F 24.147485 39.839064 61.386470
F 6.841125 27.006664 42.725970
F 6.155315 27.006664 64.548870
F 22.745185 36.072464 36.863470
F 6.841125 34.726064 42.725970
F 6.155315 34.726064 64.548870
F 12.912985 30.877564 62.041670
F 6.841125 42.445464 42.725970
F 6.155315 42.445464 64.548870
F 33.475285 31.979064 58.859470
F 15.740385 27.017864 43.016570
F 15.054585 27.017864 64.839570
F 15.740385 34.737264 43.016570
F 15.054585 34.737264 64.839570
F 15.740385 42.456664 43.016570
F 15.054585 42.456664 64.839570
F 24.837985 27.097864 43.156470
F 18.349385 38.774464 33.136570
F 24.815085 34.875464 43.296870
F 13.713085 28.304364 36.581570
F 24.587485 42.350264 43.579170
F 27.472585 38.599264 33.424370
F 6.926175 27.006664 40.020070
F 6.240355 27.006664 61.843070
F 12.912985 38.596964 62.041670
F 6.926175 34.726064 40.020070
F 6.240355 34.726064 61.843070
F 31.755485 30.852964 40.481370
F 6.926175 42.445464 40.020070
F 6.240355 42.445464 61.843070
F 21.851785 30.562364 64.876370
F 15.826185 27.017864 40.288770
F 15.140385 27.017864 62.111670
F 15.826185 34.737264 40.288770
F 15.140385 34.737264 62.111670
F 15.826185 42.456664 40.288770
F 15.140385 42.456664 62.111670
F 24.916685 27.166564 40.537670
F 24.236885 26.800964 62.261970
F 25.071885 34.889964 40.505670
F 24.248585 34.728464 62.277770
F 24.901485 42.354764 40.838170
F 24.191085 42.433864 62.243270
F 7.040465 24.455964 36.382870
F 6.354645 24.455964 58.205870
F 21.732585 38.635664 64.892370
F 7.040465 32.175264 36.382870
F 6.354645 32.175264 58.205870
F 31.858185 28.273564 37.031970
F 7.040465 39.894664 36.382870
F 6.354645 39.894664 58.205870
F 22.870285 43.584464 37.138970
F 15.940485 24.444764 36.651570
F 15.254685 24.444764 58.474570
F 15.940485 32.164164 36.651570
F 15.254685 32.164164 58.474570
F 15.940485 39.883464 36.651570
F 15.254685 39.883464 58.474570
F 24.975085 24.517864 36.889770
F 24.299985 24.108164 58.540270
F 24.769485 32.066364 36.910770
F 24.383485 32.010264 58.627970
F 25.002785 39.925464 36.931770
F 24.349185 39.902164 58.602470
F 9.137345 30.874264 40.080670
F 8.451525 30.874264 61.903670
F 9.137345 38.593664 40.080670
F 8.451525 38.593664 61.903670
F 13.627385 36.023764 39.309470
F 12.941585 28.304364 61.132470
F 9.137345 46.313064 40.080670
F 8.451525 46.313064 61.903670
F 18.001085 30.915564 40.284270
F 17.367685 30.877564 62.181670
F 18.102485 38.547164 40.336670
F 17.367685 38.596964 62.181670
F 13.627385 28.304364 39.309470
F 17.367685 23.158164 62.181670
F 13.598785 23.158164 40.218770
F 17.367685 46.316364 62.181670
F 27.135685 30.969764 40.489170
F 26.719185 30.828664 62.369770
F 27.162385 38.797964 40.424570
F 26.557485 38.636564 62.520470
F 31.191985 43.875964 58.846070
F 31.921485 43.932064 37.293370
F 9.251635 28.307764 36.443470
F 8.565815 28.307764 58.266470
F 9.251635 36.027164 36.443470
F 8.565815 36.027164 58.266470
F 9.251635 43.746464 36.443470
F 8.565815 43.746464 58.266470
F 18.228285 28.122664 36.710570
F 17.481985 28.304464 58.544570
F 18.284085 35.989364 36.710270
F 17.481985 36.023764 58.544570
F 18.260185 43.629564 36.594470
F 17.481985 43.743164 58.544570
F 27.324285 28.228164 36.870570
F 26.795485 28.231464 58.779870
F 27.210985 35.997464 36.884970
F 26.538485 35.886164 58.844170
F 27.344285 43.530064 37.080570
F 26.455485 43.899064 58.947570
F 9.166045 28.307764 39.167070
F 8.480235 28.307764 60.990070
F 9.166045 36.027164 39.167070
F 8.480235 36.027164 60.990070
F 9.166045 43.746464 39.167070
F 8.480235 43.746464 60.990070
F 18.225785 28.244664 39.351070
F 17.396285 28.304464 61.272370
F 18.141385 36.098264 39.307970
F 17.396285 36.023764 61.272370
F 18.226085 43.664464 39.313170
F 17.396285 43.743164 61.272370
F 27.254785 28.448364 39.596570
F 26.548685 28.245464 61.544270
F 27.315885 36.274564 39.560570
F 26.497985 36.090964 61.607070
F 27.139985 43.573464 39.747270
F 26.618985 43.665464 61.552870
F 9.051735 30.874264 42.804270
F 8.365925 30.874264 64.627270
F 9.051735 38.593664 42.804270
F 8.365925 38.593664 64.627270
F 9.051735 46.313064 42.804270
F 8.365925 46.313064 64.627270
F 17.967785 30.877564 43.086570
F 17.281885 30.877564 64.909570
F 17.967785 38.596964 43.086570
F 17.281885 38.596964 64.909570
F 31.187885 35.819564 58.868470
F 31.890085 36.077864 37.161670
F 17.967785 46.316364 43.086570
F 17.281885 46.316364 64.909570
F 27.057485 30.952564 43.173470
F 13.713085 36.023764 36.581570
F 27.152185 38.551964 43.214070
F 22.082885 43.648964 58.485670
F 22.751685 28.250964 37.092670
F 22.554585 30.991864 40.423570
F 11.398385 24.443664 39.240170
F 10.712585 24.443664 61.063070
F 11.398385 32.163064 39.240170
F 10.712585 32.163064 61.063070
F 11.398385 39.882464 39.240170
F 10.712585 39.882464 61.063070
F 20.443685 24.473164 39.640770
F 19.685685 24.377064 61.309270
F 20.188585 32.353464 39.617670
F 19.752785 32.036764 61.122270
F 20.353485 39.898564 39.550970
F 19.704585 39.762264 61.334670
F 29.433485 24.490764 39.838170
F 28.882685 24.422764 61.618370
F 29.447385 32.132164 39.679870
F 29.032485 32.035264 61.333970
F 29.549485 40.018464 39.869970
F 28.731885 39.900664 61.384870
F 11.284085 27.018864 42.877270
F 10.598285 27.018864 64.700270
F 11.284085 34.738264 42.877270
F 10.598285 34.738264 64.700270
F 11.284085 42.457664 42.877270
F 10.598285 42.457664 64.700270
F 20.235185 26.979564 43.249070
F 31.768585 38.773964 40.632170
F 20.249685 34.844264 43.110670
F 22.156985 28.219864 58.540270
F 20.222685 42.426964 43.206270
F 13.027285 36.023764 58.404570
F 29.287085 26.875764 43.392070
F 13.027285 43.743164 58.404570
F 29.325385 34.680564 43.302870
F 13.027285 28.304364 58.404570
F 29.055985 42.572964 43.484270
F 13.713085 43.743164 36.581570
F 11.369885 27.018864 40.147970
F 10.683985 27.018864 61.970970
F 11.369885 34.738264 40.147970
F 10.683985 34.738264 61.970970
F 11.369885 42.457664 40.147970
F 10.683985 42.457664 61.970970
F 20.271585 26.950864 40.498870
F 19.789285 27.042364 62.080670
F 20.202285 34.922964 40.434370
F 19.718685 34.592464 62.276870
F 20.322185 42.539364 40.528170
F 19.802885 42.363064 62.278970
F 29.346285 26.995664 40.693270
F 28.771985 26.820064 62.598570
F 29.500385 34.821764 40.578670
F 28.882085 34.716564 62.285470
F 29.400085 42.486864 40.804370
F 28.794085 42.412364 62.563170
F 11.484185 24.443664 36.510770
F 10.798285 24.443664 58.333770
F 11.484185 32.163064 36.510770
F 10.798285 32.163064 58.333770
F 11.484185 39.882464 36.510770
F 10.798285 39.882464 58.333770
F 20.684685 24.400864 36.831970
F 19.764685 24.394864 58.473870
F 20.352985 32.239464 36.886070
F 19.655985 32.122264 58.388270
F 20.485885 39.882164 36.803570
F 19.715485 39.736764 58.522070
F 29.659085 24.365364 37.057070
F 29.021785 24.376264 58.696270
F 29.517485 32.176864 37.109770
F 28.894285 32.103164 58.690570
F 29.553685 39.700064 37.020170
F 28.710085 39.943464 58.696370
F 13.598785 30.877564 40.218770
F 28.495085 27.086664 65.203470
F 22.675885 23.055264 33.128770
F 27.229585 23.229664 33.456970
F 33.402485 27.072964 62.503670
F 27.027285 46.203264 48.054870
F 18.318685 23.313064 35.879970
F 33.121685 26.974164 65.094370
F 31.659685 23.077264 40.805070
F 33.482785 24.551864 58.693970
F 31.697885 46.497564 40.901870
F 26.941985 46.384964 50.756570
F 31.464185 46.254664 48.049170
F 18.342285 46.426664 32.967570
F 22.318885 46.172364 47.829470
F 27.138685 46.255764 36.405270
F 31.036685 46.201864 62.388770
F 26.555885 46.386264 57.972770
F 22.590485 46.233664 43.453870
F 31.628785 46.053964 43.545270
F 22.221285 46.212164 55.064370
F 26.931585 46.212064 40.680070
F 22.529485 46.338264 36.198770
F 18.075285 46.407764 40.378070
F 27.196185 46.260664 43.298370
F 18.190785 23.033264 33.210470
F 26.868885 23.365864 47.829070
F 26.891585 23.377364 50.514970
F 31.933785 23.311864 33.434570
F 22.127785 23.275564 50.435770
F 26.525185 23.410264 65.013070
F 21.960185 23.172264 64.948270
F 22.027185 23.106664 57.777270
F 6.041025 24.455964 68.186070
F 5.355205 24.455964 90.008970
F 26.116785 28.069664 66.095070
F 32.063585 24.497664 90.761270
F 6.041025 32.175364 68.186070
F 5.355205 32.175364 90.008970
F 21.855085 35.948164 65.748370
F 32.155285 31.980064 90.598370
F 6.041025 39.894664 68.186070
F 5.355205 39.894664 90.008970
F 33.264585 31.947564 65.949470
F 31.952385 39.868264 90.590970
F 14.940285 24.444764 68.476770
F 14.254485 24.444764 90.299670
F 14.940285 32.164164 68.476770
F 14.254485 32.164164 90.299670
F 14.940285 39.883464 68.476770
F 14.254485 39.883464 90.299670
F 23.897185 24.256964 68.636470
F 23.209385 24.379864 90.586270
F 24.026885 31.932264 68.591170
F 22.980985 32.188064 90.324970
F 23.747985 39.746064 68.750670
F 23.153685 39.871464 90.486670
F 5.926705 27.006664 71.823170
F 5.240895 27.006664 93.646170
F 33.064885 39.687964 66.138270
F 31.839285 27.090664 94.311870
F 5.926705 34.726064 71.823170
F 5.240895 34.726064 93.646170
F 24.140385 24.224964 65.956070
F 31.956385 34.634164 94.372070
F 5.926705 42.445464 71.823170
F 5.240895 42.445464 93.646170
F 32.504385 34.872164 79.687270
F 31.933185 42.485364 94.360370
F 14.825985 27.017864 72.113870
F 14.140185 27.017864 93.936870
F 14.825985 34.737264 72.113870
F 14.140185 34.737264 93.936870
F 14.825985 42.456664 72.113870
F 14.140185 42.456664 93.936870
F 23.960385 27.046564 72.442570
F 23.070085 26.874664 94.160770
F 23.908085 34.692764 72.253170
F 22.992185 34.777764 94.229270
F 23.702585 42.317364 72.260170
F 23.060985 42.545764 94.200070
F 6.011755 27.006664 69.117370
F 5.325935 27.006664 90.940270
F 30.890785 28.236564 65.925670
F 32.123985 27.150464 91.595570
F 6.011755 34.726064 69.117370
F 5.325935 34.726064 90.940270
F 22.950685 24.461864 98.001770
F 31.756085 34.327064 91.697770
F 6.011755 42.445464 69.117370
F 5.325935 42.445464 90.940270
F 32.663485 34.461064 72.632970
F 31.994885 42.427464 91.534070
F 14.911785 27.017864 69.386070
F 14.225885 27.017864 91.208970
F 14.911785 34.737264 69.386070
F 14.225885 34.737264 91.208970
F 14.911785 42.456664 69.386070
F 14.225885 42.456664 91.208970
F 23.931385 26.794764 69.720970
F 23.089885 26.985464 91.471270
F 23.818485 34.644464 69.519470
F 23.165885 34.714064 91.557070
F 23.781485 42.253664 69.575670
F 23.281085 42.343864 91.521170
F 5.440235 24.455964 87.303170
F 27.185985 24.222064 97.993070
F 32.192385 24.483664 87.982870
F 5.440235 32.175364 87.303170
F 32.652685 31.939764 73.338870
F 32.025085 32.392364 87.907670
F 5.440235 39.894664 87.303170
F 23.991685 39.748064 66.018170
F 32.002085 39.890464 87.751870
F 15.026085 24.444764 65.748870
F 14.340185 24.444764 87.571870
F 15.026085 32.164164 65.748870
F 14.340185 32.164164 87.571870
F 15.026085 39.883464 65.748870
F 14.340185 39.883464 87.571870
F 28.509385 24.215464 68.800270
F 23.336985 24.163064 87.849170
F 19.560685 39.845564 65.890270
F 23.022685 32.062264 87.589970
F 26.412085 43.725564 66.112470
F 23.139485 40.024164 87.705870
F 8.222925 30.874264 69.177970
F 7.537105 30.874264 91.000970
F 8.222925 38.593664 69.177970
F 7.537105 38.593664 91.000970
F 12.369985 23.158164 79.318270
F 29.854485 38.653164 86.879970
F 8.222925 46.313064 69.177970
F 7.537105 46.313064 91.000970
F 17.139085 30.877564 69.456070
F 16.453285 30.877564 91.278970
F 17.139085 38.596964 69.456070
F 16.453285 38.596964 91.278970
F 29.800985 30.860264 86.944070
F 20.957785 38.468764 86.940770
F 17.139085 46.316364 69.456070
F 16.453285 46.316364 91.278970
F 26.317085 30.794764 69.670370
F 25.140085 31.043464 91.373270
F 26.266185 38.487264 69.552070
F 25.357185 38.520364 91.451670
F 20.909285 30.817464 86.902370
F 12.141385 38.596964 86.592570
F 8.337215 28.307764 65.540770
F 7.651395 28.307764 87.363770
F 8.337215 36.027164 65.540770
F 7.651395 36.027164 87.363770
F 8.337215 43.746464 65.540770
F 7.651395 43.746464 87.363770
F 17.253385 28.304464 65.818870
F 16.567585 28.304464 87.641870
F 17.253385 36.023764 65.818870
F 16.567585 36.023764 87.641870
F 17.253385 43.743164 65.818870
F 16.567585 43.743164 87.641870
F 33.071185 24.630364 68.710870
F 25.255685 28.336464 87.934070
F 21.836685 27.989864 65.873070
F 25.371885 36.249164 87.705070
F 32.728385 42.309364 69.767970
F 25.475385 43.823964 87.719170
F 8.251625 28.307764 68.264370
F 7.565815 28.307764 90.087370
F 8.251625 36.027164 68.264370
F 7.565815 36.027164 90.087370
F 8.251625 43.746464 68.264370
F 7.565815 43.746464 90.087370
F 17.167685 28.304464 68.546770
F 16.481785 28.304464 90.369670
F 17.167685 36.023764 68.546770
F 16.481785 36.023764 90.369670
F 17.167685 43.743164 68.546770
F 16.481785 43.743164 90.369670
F 26.139385 28.024264 68.782870
F 25.379685 28.322164 90.626070
F 26.199585 35.610264 68.688470
F 25.283185 35.904764 90.314370
F 26.206985 43.580464 68.762070
F 25.394985 43.766264 90.499770
F 8.137315 30.874264 71.901570
F 7.451505 30.874264 93.724570
F 8.137315 38.593664 71.901570
F 7.451505 38.593664 93.724570
F 8.137315 46.313064 71.901570
F 7.451505 46.313064 93.724570
F 17.053285 30.877564 72.183870
F 16.367485 30.877564 94.006870
F 17.053285 38.596964 72.183870
F 16.367485 38.596964 94.006870
F 17.053285 23.158164 72.183870
F 16.367485 23.158164 94.006870
F 17.053285 46.316364 72.183870
F 16.367485 46.316364 94.006870
F 26.013585 31.027464 72.327070
F 25.165685 30.989264 94.084770
F 26.266885 38.566564 72.258370
F 25.369985 38.462864 94.218970
F 11.912785 23.158164 93.866870
F 12.598585 23.158164 72.043870
F 10.483985 24.443664 68.337470
F 9.798145 24.443664 90.160370
F 10.483985 32.163064 68.337470
F 9.798145 32.163064 90.160370
F 10.483985 39.882464 68.337470
F 9.798145 39.882464 90.160370
F 19.484885 24.356364 68.641270
F 18.768885 24.405364 90.646670
F 19.414085 32.056164 68.584970
F 18.569285 32.170764 90.573370
F 19.648385 39.972364 68.538370
F 18.789385 39.875164 90.535970
F 30.752985 36.052264 66.026370
F 27.648685 24.385364 90.575570
F 28.556285 31.999364 68.788170
F 27.468485 32.146964 90.428670
F 28.629685 39.785464 68.762870
F 27.484585 39.994664 90.385570
F 10.369685 27.018864 71.974570
F 9.683825 27.018864 93.797570
F 10.369685 34.738264 71.974570
F 9.683825 34.738264 93.797570
F 10.369685 42.457664 71.974570
F 9.683825 42.457664 93.797570
F 19.236785 27.030164 72.380970
F 18.593885 26.950064 94.036870
F 19.397585 34.855664 72.310170
F 18.609385 34.859664 94.175570
F 19.318285 42.442764 72.206970
F 18.646685 42.638064 94.092170
F 28.242185 26.840964 72.195870
F 27.380785 26.668964 94.273770
F 28.247785 34.522964 72.336870
F 27.582385 34.538764 94.131770
F 28.100985 42.362564 72.315170
F 27.337285 42.421164 94.377670
F 10.455385 27.018864 69.245270
F 9.769615 27.018864 91.068170
F 10.455385 34.738264 69.245270
F 9.769615 34.738264 91.068170
F 10.455385 42.457664 69.245270
F 9.769615 42.457664 91.068170
F 19.331085 26.894464 69.572470
F 18.772885 26.939164 91.345270
F 19.514185 34.620164 69.572770
F 18.599585 34.768964 91.481170
F 19.321885 42.618464 69.515470
F 18.678285 42.547664 91.377170
F 28.460785 26.884164 69.382470
F 27.597185 26.920364 91.621970
F 28.550285 34.633964 69.468570
F 27.453885 34.628364 91.433270
F 28.344785 42.313264 69.667270
F 27.421685 42.410964 91.620270
F 10.569685 24.443664 65.608070
F 9.883905 24.443664 87.431070
F 10.569685 32.163064 65.608070
F 9.883905 32.163064 87.431070
F 10.569685 39.882464 65.608070
F 9.883905 39.882464 87.431070
F 19.572885 31.914864 65.778570
F 18.822085 24.386364 87.936870
F 32.398485 32.131664 75.979470
F 18.808685 32.171064 87.797870
F 27.466285 40.024264 98.141470
F 18.743685 39.781964 87.880570
F 20.789185 43.743864 97.830970
F 27.555385 24.383664 87.868770
F 26.265685 35.886064 66.007670
F 27.604185 32.084864 87.790570
F 25.171985 28.429564 97.856270
F 27.479285 39.803164 87.736170
F 12.684385 30.877564 69.316070
F 11.998585 30.877564 91.138970
F 12.684385 38.596964 69.316070
F 11.998585 38.596964 91.138970
F 12.684385 23.158164 69.316070
F 11.998585 23.158164 91.138970
F 12.141385 30.877564 86.592570
F 29.950885 43.708264 83.454070
F 21.539485 30.538464 69.533970
F 20.826985 30.776564 91.146470
F 21.652385 38.478764 69.665770
F 20.965185 38.582664 91.445070
F 29.890985 36.083664 83.449770
F 29.994985 28.336664 83.147670
F 30.708585 30.778364 69.887470
F 29.801585 30.820664 91.528970
F 30.640785 38.300664 69.815070
F 29.752785 38.553064 91.291170
F 21.060585 43.678464 83.049570
F 20.884685 36.053064 83.301570
F 12.141385 23.158164 86.592570
F 29.644385 28.310264 97.809570
F 12.798685 28.304364 65.678870
F 12.112885 28.304364 87.501870
F 12.798685 36.023764 65.678870
F 12.112885 36.023764 87.501870
F 12.798685 43.743164 65.678870
F 12.112885 43.743164 87.501870
F 18.591085 24.352364 98.002770
F 21.003785 28.194764 87.738770
F 28.885685 24.487964 66.081470
F 21.102685 35.872464 87.738470
F 23.069185 39.723164 97.814270
F 21.050885 43.714864 87.762470
F 30.445885 46.290264 72.341870
F 29.867985 28.266764 87.956370
F 32.575885 34.753264 77.056070
F 29.775485 36.179064 88.042770
F 23.893385 32.056064 65.778470
F 29.579385 43.544464 88.041270
F 12.712985 28.304364 68.406770
F 12.027085 28.304364 90.229670
F 12.712985 36.023764 68.406770
F 12.027085 36.023764 90.229670
F 12.712985 43.743164 68.406770
F 12.027085 43.743164 90.229670
F 21.676085 28.013564 68.672870
F 20.950285 28.287064 90.387570
F 21.713785 36.032864 68.578970
F 21.053285 35.984664 90.559170
F 21.610285 43.750264 68.664170
F 21.054285 43.665764 90.493970
F 30.667085 28.295164 68.558970
F 29.916085 28.206964 90.657570
F 30.819785 35.893464 68.772970
F 29.721185 35.820464 90.713570
F 30.640285 43.622864 68.819170
F 29.577685 43.715464 90.773170
F 12.598585 30.877564 72.043870
F 11.912785 30.877564 93.866870
F 12.598585 38.596964 72.043870
F 11.912785 38.596964 93.866870
F 21.086685 28.459464 83.484270
F 12.255685 43.743164 82.955370
F 21.510785 30.816864 72.390570
F 20.716885 30.716764 93.905970
F 21.490185 38.615164 72.411370
F 21.013185 38.797564 94.160470
F 12.255685 36.023764 82.955370
F 12.255685 28.304364 82.955370
F 30.416685 30.695664 72.594370
F 29.727185 30.782964 94.257870
F 30.704785 38.519964 72.545470
F 29.847985 38.413864 94.209370
F 30.317085 43.653464 80.769870
F 30.234785 36.029064 80.800670
F 25.208285 43.691064 98.192170
F 32.760485 42.497664 77.024770
F 5.812415 24.455964 75.460370
F 5.126605 24.455964 97.283370
F 32.982185 31.844364 68.888070
F 28.637885 31.938364 66.081670
F 5.812415 32.175364 75.460370
F 5.126605 32.175364 97.283370
F 31.760685 39.817264 97.835370
F 10.112485 39.882464 80.156770
F 5.812415 39.894664 75.460370
F 5.126605 39.894664 97.283370
F 32.939185 27.222064 69.637270
F 32.619785 24.594064 76.108070
F 14.711685 24.444764 75.751070
F 14.025885 24.444764 97.574070
F 14.711685 32.164164 75.751070
F 14.025885 32.164164 97.574070
F 14.711685 39.883464 75.751070
F 14.025885 39.883464 97.574070
F 23.768885 24.356064 76.015470
F 19.072085 32.178764 80.330470
F 23.582485 32.188964 75.885370
F 33.023485 34.535364 69.677070
F 23.860885 39.798964 75.831370
F 22.826685 32.104964 97.604970
F 5.698105 27.006664 79.097570
F 20.876885 28.337364 97.760870
F 5.698105 34.726064 79.097570
F 20.874685 35.905464 97.812870
F 5.698105 42.445464 79.097570
F 32.629385 42.464464 79.625570
F 14.597385 27.017864 79.388170
F 14.597385 34.737264 79.388170
F 14.597385 42.456664 79.388170
F 23.579785 27.122764 79.676870
F 23.559485 34.807864 79.557770
F 23.567685 42.356664 79.598470
F 5.783145 27.006664 76.391670
F 5.097335 27.006664 98.214670
F 21.828185 43.734764 65.999670
F 5.783145 34.726064 76.391670
F 5.097335 34.726064 98.214670
F 18.911585 24.427864 80.621870
F 5.783145 42.445464 76.391670
F 5.097335 42.445464 98.214670
F 30.362485 46.263264 76.844570
F 14.683185 27.017864 76.660370
F 14.683185 34.737264 76.660370
F 14.683185 42.456664 76.660370
F 23.700585 27.112864 76.801670
F 23.747285 34.743564 76.743770
F 23.630285 42.357764 76.877170
F 5.897445 24.455964 72.754470
F 5.211625 24.455964 94.577470
F 18.449385 32.186764 97.750170
F 31.839585 24.431864 95.137970
F 5.897445 32.175264 72.754470
F 5.211625 32.175264 94.577470
F 32.405285 39.844364 76.272670
F 31.846185 32.038264 95.372570
F 5.897445 39.894664 72.754470
F 5.211625 39.894664 94.577470
F 32.972485 27.066864 72.461070
F 32.097885 39.713264 95.023270
F 14.797485 24.444764 73.023170
F 14.111585 24.444764 94.846170
F 14.797485 32.164164 73.023170
F 14.111585 32.164164 94.846170
F 14.797485 39.883464 73.023170
F 14.111585 39.883464 94.846170
F 23.864485 24.425664 73.318670
F 25.865485 46.216564 76.823970
F 23.671485 32.269564 73.316170
F 22.884085 32.071564 94.841470
F 23.911585 39.740364 73.019170
F 23.203385 40.048764 95.071570
F 7.994315 30.874264 76.452270
F 7.994315 38.593664 76.452270
F 30.284785 28.652364 80.509170
F 7.994315 46.313064 76.452270
F 16.910485 30.877564 76.730370
F 16.910485 38.596964 76.730370
F 21.447085 43.828364 80.462470
F 16.910485 46.316364 76.730370
F 25.833285 30.943064 76.860670
F 26.086885 38.499064 76.816870
F 21.225685 36.072664 80.708270
F 8.108605 28.307764 72.815170
F 7.422795 28.307764 94.638070
F 8.108605 36.027164 72.815170
F 7.422795 36.027164 94.638070
F 8.108605 43.746464 72.815170
F 7.422795 43.746464 94.638070
F 17.024785 28.304464 73.093170
F 16.338885 28.304464 94.916170
F 17.024785 36.023764 73.093170
F 16.338885 36.023764 94.916170
F 17.024785 43.743164 73.093170
F 16.338885 43.743164 94.916170
F 26.163385 28.379064 73.209370
F 25.320885 28.374264 94.984070
F 26.134785 36.016164 73.155870
F 25.357885 35.970564 95.028470
F 25.817085 43.604664 73.136570
F 25.093385 43.679264 95.427370
F 8.023025 28.307764 75.538770
F 7.337215 28.307764 97.361670
F 8.023025 36.027164 75.538770
F 7.337215 36.027164 97.361670
F 8.023025 43.746464 75.538770
F 7.337215 43.746464 97.361670
F 16.938985 28.304464 75.821070
F 16.253185 28.304464 97.643970
F 16.938985 36.023764 75.821070
F 16.253185 36.023764 97.643970
F 16.938985 43.743164 75.821070
F 16.253185 43.743164 97.643970
F 25.971585 28.327864 75.929270
F 27.346985 32.207264 97.983470
F 26.059085 35.957464 75.765970
F 28.563785 39.803164 66.006470
F 25.910185 43.541864 75.873770
F 23.052085 24.441964 95.204170
F 7.908715 30.874264 79.175870
F 7.908715 38.593664 79.175870
F 7.908715 46.313064 79.175870
F 16.824685 30.877564 79.458170
F 16.824685 38.596964 79.458170
F 21.214385 28.177364 80.625770
F 16.824685 46.316364 79.458170
F 25.549385 30.865264 79.541270
F 25.827285 38.620364 79.416270
F 19.511985 24.402064 65.798770
F 10.255385 24.443664 75.611770
F 9.569535 24.443664 97.434670
F 10.255385 32.163064 75.611770
F 9.569535 32.163064 97.434670
F 10.255385 39.882464 75.611770
F 9.569535 39.882464 97.434670
F 19.293485 24.472264 75.908070
F 28.454385 24.424264 73.191670
F 19.281885 32.117364 75.938270
F 10.112485 32.163064 80.156770
F 19.267285 39.810564 75.753670
F 10.112485 24.443664 80.156770
F 28.142185 24.614164 75.875970
F 28.102285 24.557864 80.706470
F 28.110185 32.250164 76.062470
F 27.895285 39.930564 80.444070
F 28.150185 39.929964 75.954570
F 32.908385 39.967964 73.397770
F 10.141085 27.018864 79.248870
F 10.141085 34.738264 79.248870
F 10.141085 42.457664 79.248870
F 19.007785 27.025464 79.677670
F 19.080185 34.800564 79.300470
F 19.186885 42.487364 79.521470
F 28.107385 27.089364 79.722670
F 27.950385 34.889264 79.827570
F 27.985885 42.577664 79.633770
F 10.226785 27.018864 76.519570
F 10.226785 34.738264 76.519570
F 10.226785 42.457664 76.519570
F 19.095085 27.094364 76.923470
F 19.345185 34.901364 76.534870
F 19.070685 42.394264 76.790470
F 28.111585 27.037064 77.051370
F 28.071885 34.764464 77.074970
F 28.119385 42.410764 76.839170
F 10.341085 24.443664 72.882370
F 9.655305 24.443664 94.705370
F 10.341085 32.163064 72.882370
F 9.655305 32.163064 94.705370
F 10.341085 39.882464 72.882370
F 9.655305 39.882464 94.705370
F 19.358385 24.353564 73.103470
F 18.630985 24.303864 95.143170
F 19.295585 32.269764 73.215770
F 18.434485 32.113464 95.083770
F 19.196485 39.920164 73.116470
F 18.547685 39.934864 94.875470
F 32.603885 27.097764 79.782870
F 27.550785 24.169264 95.182970
F 28.254585 32.020864 73.332170
F 27.450585 31.972664 95.248370
F 28.429285 39.785864 73.217970
F 27.752085 39.895464 95.161470
F 12.455785 30.877564 76.590370
F 12.455785 38.596964 76.590370
F 12.455785 23.158164 76.590370
F 12.341485 43.743164 80.227470
F 21.418985 30.861964 76.747370
F 21.629385 38.586664 76.938070
F 12.341485 36.023764 80.227470
F 30.299085 30.920264 77.072670
F 30.225685 38.524264 77.003970
F 12.341485 28.304364 80.227470
F 32.770385 27.087864 77.087870
F 12.570085 28.304364 72.953170
F 11.884285 28.304364 94.776170
F 12.570085 36.023764 72.953170
F 11.884285 36.023764 94.776170
F 12.570085 43.743164 72.953170
F 11.884285 43.743164 94.776170
F 21.639185 28.206764 73.309370
F 20.836085 28.160464 95.056270
F 21.744785 35.975664 73.232770
F 20.796985 36.133264 95.218570
F 21.519785 43.557264 73.053270
F 20.750285 43.803564 95.079170
F 30.341785 27.980264 73.322070
F 29.504585 28.345664 95.014070
F 30.436285 35.822764 73.444670
F 29.670785 35.941664 95.214570
F 30.227485 43.856964 73.317970
F 29.580485 43.641764 95.247570
F 12.484385 28.304364 75.681070
F 11.798485 28.304364 97.504070
F 12.484385 36.023764 75.681070
F 11.798485 36.023764 97.504070
F 12.484385 43.743164 75.681070
F 11.798485 43.743164 97.504070
F 21.370085 28.304564 75.948570
F 33.209985 39.645864 68.892870
F 21.603985 36.054864 75.891770
F 32.570585 42.685064 72.546370
F 21.377285 43.706764 75.850570
F 31.051585 43.710164 66.137970
F 30.373385 28.252964 76.017070
F 27.653385 32.195864 80.713970
F 30.326885 35.914464 76.134570
F 27.619685 42.506664 84.102070
F 30.558185 43.619964 76.047770
F 32.887785 24.609764 73.343070
F 12.369985 30.877564 79.318270
F 12.369985 38.596964 79.318270
F 18.459585 39.937864 97.787170
F 21.173385 30.638264 79.508470
F 21.142585 38.560164 79.784770
F 30.005485 38.611164 84.028570
F 30.044485 31.241764 79.829570
F 30.151585 38.542064 79.732570
F 30.052085 30.768364 84.082070
F 12.227185 30.877564 83.864670
F 5.583815 24.455964 82.734670
F 32.175585 24.126564 83.497670
F 5.583815 32.175364 82.734670
F 32.299885 32.190964 83.449670
F 5.583815 39.894664 82.734670
F 32.345685 39.959064 83.200770
F 14.483085 24.444764 83.025370
F 14.483085 32.164164 83.025370
F 14.483085 39.883464 83.025370
F 23.405385 24.300564 83.134870
F 23.293985 32.036964 83.213970
F 23.420385 39.772664 83.388770
F 5.469495 27.006664 86.371870
F 32.225485 27.076764 86.907670
F 5.469495 34.726064 86.371870
F 32.129685 34.821764 86.846870
F 5.469495 42.445464 86.371870
F 32.014385 42.504564 87.044770
F 14.368785 27.017864 86.662570
F 14.368785 34.737264 86.662570
F 14.368785 42.456664 86.662570
F 23.123985 26.659264 87.020370
F 23.287485 34.712164 86.825670
F 23.282385 42.666964 86.793570
F 5.554545 27.006664 83.665970
F 32.115285 26.920564 84.275470
F 5.554545 34.726064 83.665970
F 32.169485 34.806864 84.156270
F 5.554545 42.445464 83.665970
F 32.214685 42.401564 84.317170
F 14.454585 27.017864 83.934670
F 14.454585 34.737264 83.934670
F 14.454585 42.456664 83.934670
F 23.221585 26.770264 84.219170
F 23.229585 34.666464 84.105570
F 23.416285 42.462164 84.105470
F 5.668835 24.455964 80.028870
F 32.529585 24.588164 80.763570
F 5.668835 32.175264 80.028870
F 32.328485 32.340464 80.550970
F 5.668835 39.894664 80.028870
F 32.477285 39.821264 80.510070
F 14.568785 24.444764 80.297470
F 14.568785 32.164164 80.297470
F 14.568785 39.883464 80.297470
F 23.412085 24.430664 80.332170
F 23.277885 32.218964 80.505770
F 23.456985 39.786364 80.585970
F 7.765715 30.874264 83.726570
F 7.765715 38.593664 83.726570
F 21.144885 38.649764 84.041170
F 7.765715 46.313064 83.726570
F 16.681885 30.877564 84.004670
F 16.681885 38.596964 84.004670
F 16.681885 23.158164 84.004670
F 21.130385 30.992364 84.267270
F 25.472885 30.788864 84.223870
F 25.695785 38.379464 83.969570
F 12.227185 23.158164 83.864670
F 7.880005 28.307764 80.089470
F 7.880005 36.027164 80.089470
F 7.880005 43.746464 80.089470
F 16.796185 28.304464 80.367470
F 16.796185 36.023764 80.367470
F 16.796185 43.743164 80.367470
F 25.750885 28.395864 80.507070
F 25.617285 36.131364 80.340870
F 25.595285 43.730864 80.660970
F 7.794425 28.307764 82.813070
F 7.794425 36.027164 82.813070
F 7.794425 43.746464 82.813070
F 16.710385 28.304464 83.095370
F 16.710385 36.023764 83.095370
F 16.710385 43.743164 83.095370
F 25.536385 28.286264 83.276870
F 25.373185 35.894164 83.113370
F 25.588185 43.947464 83.379770
F 7.680105 30.874264 86.450170
F 7.680105 38.593664 86.450170
F 7.680105 46.313064 86.450170
F 16.596085 30.877564 86.732570
F 16.596085 38.596964 86.732570
F 12.227185 38.596964 83.864670
F 16.596085 46.316364 86.732570
F 25.300085 30.914064 86.910070
F 25.267485 38.637364 86.628070
F 18.923785 39.967364 80.363170
F 10.026785 24.443664 82.886070
F 10.026785 32.163064 82.886070
F 10.026785 39.882464 82.886070
F 18.906085 24.364864 83.241670
F 18.814085 32.029964 83.062470
F 18.906485 39.785964 83.085370
F 27.927785 24.507264 83.540870
F 27.741485 32.233964 83.423970
F 27.794885 39.910364 83.155370
F 9.912435 27.018864 86.523270
F 9.912435 34.738264 86.523270
F 9.912435 42.457664 86.523270
F 18.722985 26.928964 86.991970
F 18.825085 34.773464 86.818670
F 18.774985 42.418164 86.845370
F 27.564785 26.973864 87.046070
F 27.627885 34.834164 87.036270
F 27.509485 42.542264 86.775570
F 9.998185 27.018864 83.793870
F 9.998185 34.738264 83.793870
F 9.998185 42.457664 83.793870
F 18.884085 27.018264 84.263570
F 18.763485 34.616264 83.962970
F 18.865985 42.429564 84.079970
F 27.716685 27.130064 84.190470
F 27.545385 34.720564 84.276470
F 29.656785 43.805064 97.854470
F 25.127185 36.031264 97.847670
F 33.356785 24.426864 66.113170
F 31.823885 24.584064 97.877170
F 29.611185 36.079964 97.889670
F 31.824485 32.098564 98.195170
F 29.651585 46.195764 91.743470
F 21.205585 46.307564 79.492170
F 29.577185 46.243864 94.403970
F 25.844585 46.222064 79.572270
F 21.677185 46.369764 69.499370
F 30.277785 46.139664 79.579870
F 25.177385 46.349264 94.279370
F 25.994285 46.370964 72.350070
F 30.610685 46.264864 69.756770
F 29.877885 46.199564 87.133470
F 30.141485 46.136164 84.407470
F 21.252985 46.314464 76.906170
F 21.510685 23.120664 76.900370
F 25.338585 23.082764 91.518670
F 25.786185 23.323964 79.656170
F 30.369485 23.094164 76.822670
F 26.046385 23.252364 76.968470
F 21.173385 23.137864 84.381070
F 30.727285 23.181664 72.215670
F 4.669395 24.455964 111.831770
F 31.325985 24.493464 112.724770
F 4.669395 32.175364 111.831770
F 31.302285 32.268664 112.720770
F 4.669395 39.894664 111.831770
F 31.214985 39.809464 112.735770
F 13.568685 24.444764 112.122770
F 13.568685 32.164164 112.122770
F 13.568685 39.883464 112.122770
F 22.557485 24.388764 112.416770
F 22.273885 32.078664 112.376770
F 22.489985 39.810664 112.420770
F 4.555075 27.006664 115.468770
F 31.144185 27.048964 116.335770
F 4.555075 34.726064 115.468770
F 31.293485 34.850964 116.300770
F 4.555075 42.445464 115.468770
F 31.303885 42.342464 116.462770
F 13.454385 27.017864 115.759770
F 13.454385 34.737264 115.759770
F 13.454385 42.456664 115.759770
F 22.509685 26.981564 116.188770
F 22.302985 34.805064 116.000770
F 22.482085 42.466664 116.030770
F 4.640125 27.006664 112.763770
F 31.304385 27.133464 113.734770
F 4.640125 34.726064 112.763770
F 31.318285 34.800564 113.551770
F 4.640125 42.445464 112.763770
F 31.326385 42.341064 113.622770
F 13.540085 27.017864 113.031770
F 13.540085 34.737264 113.031770
F 13.540085 42.456664 113.031770
F 22.674185 26.934164 113.465770
F 22.477685 34.641964 113.326770
F 22.348085 42.491264 113.345770
F 4.754415 24.455964 109.125770
F 4.068605 24.455964 130.948770
F 31.458085 24.653664 109.995770
F 4.754415 32.175264 109.125770
F 4.068605 32.175264 130.948770
F 31.421785 32.005664 109.859770
F 4.754415 39.894664 109.125770
F 4.068605 39.894664 130.948770
F 31.209785 39.760864 110.007770
F 13.654385 24.444764 109.394770
F 13.654385 32.164164 109.394770
F 13.654385 39.883464 109.394770
F 22.435885 24.368364 109.808770
F 22.486685 32.043164 109.600770
F 22.539785 39.752964 109.723770
F 6.851295 30.874264 112.823770
F 6.851295 38.593664 112.823770
F 31.767185 34.788364 98.919270
F 6.851295 46.313064 112.823770
F 15.767385 30.877564 113.101770
F 15.767385 38.596964 113.101770
F 15.767385 23.158164 113.101770
F 27.490085 42.677664 98.980770
F 24.607385 31.173364 113.620770
F 24.760585 38.543864 113.381770
F 25.242685 38.568664 99.007470
F 6.965585 28.307764 109.186770
F 6.965585 36.027164 109.186770
F 6.965585 43.746464 109.186770
F 15.881685 28.304464 109.464770
F 15.881685 36.023764 109.464770
F 15.881685 43.743164 109.464770
F 24.964185 28.294564 109.783770
F 24.814285 35.840264 109.704770
F 24.729185 43.852764 109.670770
F 6.880005 28.307764 111.910770
F 6.880005 36.027164 111.910770
F 6.880005 43.746464 111.910770
F 15.795985 28.304464 112.192770
F 15.795985 36.023764 112.192770
F 15.795985 43.743164 112.192770
F 24.847485 28.508664 112.707770
F 24.609385 36.011164 112.585770
F 24.561885 43.750964 112.392770
F 6.765695 30.874264 115.547770
F 6.765685 38.593664 115.547770
F 6.765695 46.313064 115.547770
F 15.681685 30.877564 115.829770
F 15.681685 38.596964 115.829770
F 29.017385 38.550464 108.884770
F 15.681685 46.316364 115.829770
F 24.652085 30.962764 116.427770
F 24.680385 38.615064 116.190770
F 18.587585 42.310164 98.831270
F 9.112325 24.443664 111.983770
F 9.112325 32.163064 111.983770
F 9.112325 39.882464 111.983770
F 18.029885 24.460964 112.151770
F 18.064185 32.199464 112.249770
F 18.141385 39.862864 112.289770
F 26.769985 24.505664 112.525770
F 26.916285 32.254664 112.630770
F 26.871585 39.789764 112.406770
F 8.998015 27.018864 115.620770
F 8.998015 34.738264 115.620770
F 8.998015 42.457664 115.620770
F 17.908985 27.017864 115.899770
F 17.908985 34.737264 115.899770
F 17.908985 42.456664 115.899770
F 26.814685 26.955964 116.313770
F 26.736285 34.834864 116.178770
F 26.947585 42.423964 116.251770
F 9.083795 27.018864 112.890770
F 9.083795 34.738264 112.890770
F 9.083795 42.457664 112.890770
F 17.994685 27.017864 113.171770
F 17.994685 34.737264 113.171770
F 17.994685 42.456664 113.171770
F 26.850385 27.012464 113.646770
F 26.769685 34.828664 113.437770
F 26.687685 42.378264 113.538770
F 9.198095 24.443664 109.253770
F 9.198095 32.163064 109.253770
F 9.198095 39.882464 109.253770
F 18.130785 24.589764 109.459770
F 18.226285 32.027064 109.508770
F 18.226585 39.895364 109.549770
F 26.717185 24.483164 109.792770
F 26.940385 32.170364 109.879770
F 26.882385 39.982464 109.813770
F 11.312785 30.877564 112.961770
F 11.312785 38.596964 112.961770
F 11.312785 23.158164 112.961770
F 31.841385 42.545264 98.918270
F 20.129685 30.772264 113.293770
F 20.258085 38.542964 113.227770
F 29.211785 31.056964 109.087770
F 29.195285 30.779064 113.574770
F 28.988085 38.470864 113.619770
F 18.592085 34.738364 98.543570
F 29.455785 30.832964 98.938870
F 11.426985 28.304364 109.324770
F 11.426985 36.023764 109.324770
F 11.426985 43.743164 109.324770
F 20.562385 28.255964 109.828770
F 20.385485 35.918564 109.593770
F 20.368585 43.635664 109.695770
F 29.412585 28.381264 109.870770
F 29.191085 36.014964 109.821770
F 29.253485 43.894364 109.834770
F 11.341285 28.304364 112.052770
F 11.341285 36.023764 112.052770
F 11.341285 43.743164 112.052770
F 20.333485 28.206064 112.542770
F 20.263685 35.850564 112.371770
F 20.224985 43.729664 112.337770
F 29.066585 28.211164 112.587770
F 29.087685 35.978464 112.496770
F 29.215285 43.675564 112.519770
F 11.226985 30.877564 115.689770
F 11.226985 38.596964 115.689770
F 20.444985 38.508164 108.771770
F 20.118785 30.958764 116.206770
F 19.975785 38.600764 116.018770
F 25.107285 30.972464 98.652570
F 28.977285 30.833364 116.386770
F 29.162285 38.482164 116.331770
F 20.501985 30.730164 108.656770
F 18.561585 27.078564 98.509370
F 4.440785 24.455964 119.106770
F 30.921985 24.285264 119.867770
F 4.440785 32.175364 119.106770
F 31.184885 32.214464 119.987770
F 4.440785 39.894664 119.106770
F 31.197485 39.938764 119.909770
F 13.340085 24.444764 119.396770
F 13.340085 32.164164 119.396770
F 13.340085 39.883464 119.396770
F 22.235385 24.417764 119.912770
F 22.437985 32.268064 119.862770
F 22.287185 39.836564 119.723770
F 5.012285 27.006664 100.920770
F 4.326475 27.006664 122.743770
F 31.678985 27.175864 101.746770
F 30.999485 26.878364 123.571770
F 5.012285 34.726064 100.920770
F 4.326475 34.726064 122.743770
F 31.618485 34.711764 101.683770
F 31.138685 34.771564 123.677770
F 5.012285 42.445464 100.920770
F 4.326475 42.445464 122.743770
F 31.643185 42.449364 101.571770
F 31.064785 42.390064 123.724770
F 13.911585 27.017864 101.210770
F 13.225785 27.017864 123.033770
F 13.911585 34.737264 101.210770
F 13.225785 34.737264 123.033770
F 13.911585 42.456664 101.210770
F 13.225785 42.456664 123.033770
F 22.801185 27.006264 101.713770
F 22.024285 27.007264 123.491770
F 23.030985 34.601564 101.357770
F 22.323585 34.649964 123.430770
F 22.611485 42.420964 101.502770
F 22.218785 42.453264 123.356770
F 4.411515 27.006664 120.037770
F 33.415385 28.531864 117.596770
F 31.321285 26.853764 120.884770
F 4.411515 34.726064 120.037770
F 20.561085 30.894464 98.585270
F 31.245885 34.683264 120.991770
F 4.411515 42.445464 120.037770
F 31.782485 27.134664 99.042270
F 31.106585 42.465364 120.981770
F 13.997285 27.017864 98.483270
F 13.311485 27.017864 120.306770
F 13.997285 34.737264 98.483270
F 13.311485 34.737264 120.306770
F 13.997285 42.456664 98.483270
F 13.311485 42.456664 120.306770
F 27.289285 27.095564 98.810870
F 22.055285 26.967664 120.864770
F 28.566985 38.240464 130.893770
F 22.060685 34.761164 120.790770
F 33.306685 38.474464 128.379770
F 22.417385 42.392164 120.668770
F 4.525815 24.455964 116.400770
F 31.274285 24.384464 117.253770
F 4.525815 32.175264 116.400770
F 31.258185 32.226464 117.124770
F 4.525815 39.894664 116.400770
F 31.243385 39.857164 117.222770
F 13.425785 24.444764 116.668770
F 13.425785 32.164164 116.668770
F 13.425785 39.883464 116.668770
F 22.316185 24.371164 117.078770
F 22.292685 32.339964 117.172770
F 22.382385 39.820664 116.904770
F 7.308505 30.874264 98.275270
F 6.622685 30.874264 120.097770
F 22.811885 24.451964 102.395770
F 7.308505 38.593664 98.275270
F 6.622685 38.593664 120.097770
F 23.104485 34.528364 98.668670
F 10.769785 38.596964 130.238770
F 11.455585 38.596964 108.415770
F 7.308505 46.313064 98.275270
F 6.622685 46.313064 120.097770
F 10.769785 30.877564 130.238770
F 22.935685 42.306564 98.741670
F 16.224685 30.877564 98.553270
F 15.538785 30.877564 120.376770
F 16.224685 38.596964 98.553270
F 15.538785 38.596964 120.375770
F 11.455585 30.877564 108.415770
F 15.538785 23.158164 120.375770
F 16.224685 46.316364 98.553270
F 15.538785 46.316364 120.375770
F 23.000885 27.113564 99.035070
F 24.700885 30.917864 120.711770
F 19.679885 30.938964 130.573770
F 24.578085 38.688464 120.628770
F 28.745585 43.463564 127.312770
F 29.368185 43.917064 105.273770
F 6.736975 28.307764 116.460770
F 6.736975 36.027164 116.460770
F 6.736975 43.746464 116.460770
F 15.653085 28.304464 116.738770
F 15.653085 36.023764 116.738770
F 15.653085 43.743164 116.738770
F 24.601485 28.337364 117.226770
F 24.514185 36.008064 117.197770
F 24.603785 43.656064 117.176770
F 6.651395 28.307764 119.184770
F 10.998385 23.158164 122.963770
F 6.651395 36.027164 119.184770
F 28.620285 30.784964 131.019770
F 6.651395 43.746464 119.184770
F 27.339685 34.825764 98.902870
F 15.567385 28.304464 119.466770
F 15.567385 36.023764 119.466770
F 15.567385 43.743164 119.466770
F 24.354485 28.277264 120.123770
F 24.545985 36.011564 120.039770
F 24.610685 43.653664 119.807770
F 7.222895 30.874264 100.998770
F 6.537085 30.874264 122.821770
F 33.527885 36.118364 117.219770
F 7.222895 38.593664 100.998770
F 6.537085 38.593664 122.821770
F 21.893485 42.451764 130.463770
F 7.222895 46.313064 100.998770
F 6.537085 46.313064 122.821770
F 11.684185 23.158164 101.140770
F 16.138885 30.877564 101.280770
F 15.453085 30.877564 123.103770
F 16.138885 38.596964 101.280770
F 15.453085 38.596964 123.103770
F 28.885785 35.849064 127.292770
F 15.453085 23.158164 123.103770
F 16.138885 46.316364 101.280770
F 15.453085 46.316364 123.103770
F 25.047585 30.821164 101.443770
F 24.443285 30.737064 123.423770
F 25.210985 38.655464 101.756770
F 24.408485 38.442964 123.475770
F 33.154885 43.752664 127.184770
F 33.174185 28.083364 127.551770
F 8.883725 24.443664 119.257770
F 8.883725 32.163064 119.257770
F 8.883725 39.882464 119.257770
F 17.794685 24.444764 119.536770
F 17.794685 32.164164 119.536770
F 17.794685 39.883464 119.536770
F 26.737085 24.560264 119.995770
F 27.016385 32.094464 119.764770
F 26.903985 39.734964 119.892770
F 9.455225 27.018864 101.071770
F 8.769405 27.018864 122.894770
F 9.455225 34.738264 101.071770
F 8.769405 34.738264 122.894770
F 9.455225 42.457664 101.071770
F 8.769405 42.457664 122.894770
F 18.375385 26.951064 101.392770
F 17.680385 27.017864 123.173770
F 18.200285 34.624264 101.258770
F 17.680385 34.737264 123.173770
F 18.471685 42.429064 101.462770
F 17.680385 42.456664 123.173770
F 27.326885 27.028564 101.620770
F 26.486385 27.076664 123.627770
F 27.218785 34.750564 101.595770
F 26.763485 34.662564 123.331770
F 27.273785 42.579664 101.579770
F 26.807085 42.343064 123.517770
F 9.541005 27.018864 98.342570
F 8.855195 27.018864 120.165770
F 9.541005 34.738264 98.342570
F 8.855195 34.738264 120.165770
F 9.541005 42.457664 98.342570
F 8.855195 42.457664 120.165770
F 26.415585 34.557964 130.709770
F 17.766085 27.017864 120.445770
F 20.683185 38.627664 98.645570
F 17.766085 34.737264 120.445770
F 33.335685 43.723264 124.524770
F 17.766085 42.456664 120.445770
F 33.404985 30.784664 123.680770
F 26.685985 27.115064 120.795770
F 33.544185 43.734564 120.039770
F 26.871985 34.518764 120.725770
F 23.950585 38.568264 130.776770
F 26.928685 42.436564 120.823770
F 8.969485 24.443664 116.528770
F 8.969485 32.163064 116.528770
F 8.969485 39.882464 116.528770
F 17.880385 24.444764 116.808770
F 17.880385 32.164164 116.808770
F 17.880385 39.883464 116.808770
F 26.584185 24.477564 117.282770
F 26.835185 32.333164 116.998770
F 26.929085 39.882764 117.165770
F 11.769985 30.877564 98.413270
F 11.084085 30.877564 120.235770
F 11.769985 38.596964 98.413270
F 11.084085 38.596964 120.235770
F 11.769985 23.158164 98.413270
F 11.084085 23.158164 120.235770
F 29.346985 36.059964 105.280770
F 28.773785 28.156364 127.227770
F 33.048185 30.646864 128.339770
F 19.998585 30.974264 120.492770
F 27.291985 24.581664 102.700770
F 20.043285 38.668064 120.451770
F 29.491385 28.220664 105.299770
F 19.651885 43.951964 126.914770
F 19.783885 38.587964 130.582770
F 29.088885 30.874464 120.966770
F 18.385185 24.389264 102.225770
F 29.072785 38.387764 120.738770
F 20.402385 43.712464 104.991770
F 19.905885 35.896764 126.985770
F 33.472085 36.070964 124.580770
F 33.459685 43.887864 117.268770
F 11.198385 28.304364 116.598770
F 11.198385 36.023764 116.598770
F 11.198385 43.743164 116.598770
F 20.186885 28.340364 116.885770
F 20.040285 36.048164 116.924770
F 20.226285 43.764864 116.865770
F 28.957385 28.349464 117.318770
F 28.986185 35.956064 117.118770
F 29.163585 43.870064 117.196770
F 11.112685 28.304364 119.326770
F 11.112685 36.023764 119.326770
F 11.112685 43.743164 119.326770
F 19.918985 28.379064 119.674770
F 19.977685 36.017264 119.563770
F 20.229885 43.490664 119.581770
F 29.165285 28.291664 119.981770
F 29.126885 35.807564 119.852770
F 29.112085 43.740664 119.869770
F 11.684185 30.877564 101.140770
F 10.998385 30.877564 122.963770
F 11.684185 38.596964 101.140770
F 10.998385 38.596964 122.963770
F 20.483885 36.003864 104.892770
F 19.661985 28.285564 126.859770
F 20.567685 30.929264 101.379770
F 19.941185 30.972064 123.345770
F 20.669685 38.534164 101.452770
F 19.811385 38.433764 123.259770
F 20.550185 28.295864 105.078770
F 10.884085 43.743164 126.601770
F 29.404285 31.073664 101.591770
F 28.798385 30.791564 123.687770
F 29.617585 38.793364 101.629770
F 28.879585 38.562964 123.429770
F 11.569885 43.743164 104.778770
F 33.410585 38.711064 120.775770
F 26.358985 42.316464 130.780770
F 11.455585 23.158164 108.415770
F 4.897995 24.455964 104.557770
F 4.212185 24.455964 126.380770
F 31.553485 24.417664 105.445770
F 31.013685 24.362964 127.324770
F 4.897995 32.175364 104.557770
F 4.212185 32.175364 126.380770
F 31.624585 32.150764 105.326770
F 30.890585 32.037164 127.221770
F 4.897995 39.894664 104.557770
F 4.212185 39.894664 126.380770
F 31.582985 39.966564 105.288770
F 30.922485 39.960864 127.376770
F 13.797285 24.444764 104.848770
F 13.111485 24.444764 126.671770
F 13.797285 32.164164 104.848770
F 13.111485 32.164164 126.671770
F 13.797285 39.883464 104.848770
F 13.111485 39.883464 126.671770
F 22.664785 24.592164 105.075770
F 21.935785 24.374264 126.948770
F 22.650485 32.085964 105.025770
F 21.990585 32.198864 127.076770
F 22.793985 40.094364 105.285770
F 22.222985 39.950164 127.048770
F 4.783685 27.006664 108.194770
F 4.097865 27.006664 130.017770
F 31.586385 27.099864 109.013770
F 10.969785 36.023764 123.873770
F 4.783685 34.726064 108.194770
F 4.097865 34.726064 130.017770
F 31.376685 34.594864 109.008770
F 19.813985 30.971164 127.802770
F 4.783685 42.445464 108.194770
F 4.097865 42.445464 130.017770
F 31.323985 42.330564 108.910770
F 24.089185 30.862864 130.844770
F 13.682985 27.017864 108.485770
F 12.997185 27.017864 130.308770
F 13.682985 34.737264 108.485770
F 12.997185 34.737264 130.308770
F 13.682985 42.456664 108.485770
F 12.997185 42.456664 130.308770
F 22.782685 27.012164 108.966770
F 26.509685 27.058964 130.941770
F 22.594785 34.619064 108.751770
F 11.655585 36.023764 102.050770
F 22.623885 42.256564 108.824770
F 29.538185 38.535764 99.075170
F 4.868725 27.006664 105.488770
F 4.182915 27.006664 127.311770
F 31.709685 27.153364 106.330770
F 30.947485 26.808564 128.371770
F 4.868725 34.726064 105.488770
F 4.182915 34.726064 127.311770
F 31.421385 34.800164 106.287770
F 31.089085 34.606964 128.020770
F 4.868725 42.445464 105.488770
F 4.182915 42.445464 127.311770
F 31.363085 42.538664 106.312770
F 31.014585 42.432364 128.178770
F 13.768685 27.017864 105.757770
F 13.082885 27.017864 127.580770
F 13.768685 34.737264 105.757770
F 13.082885 34.737264 127.580770
F 13.768685 42.456664 105.757770
F 13.082885 42.456664 127.580770
F 22.687385 27.074364 106.214770
F 21.984485 26.960264 127.854770
F 22.590085 34.677164 105.898770
F 22.214785 34.771764 127.902770
F 22.793185 42.601964 106.087770
F 21.977285 42.417464 127.797770
F 4.983025 24.455964 101.851770
F 4.297205 24.455964 123.674770
F 31.617485 24.474264 102.853770
F 31.087585 24.214164 124.581770
F 4.983025 32.175364 101.851770
F 4.297205 32.175264 123.674770
F 31.731185 32.166464 102.641770
F 31.134285 32.132864 124.539770
F 4.983025 39.894664 101.851770
F 4.297205 39.894664 123.674770
F 31.851285 39.952964 102.534770
F 31.137085 39.932164 124.650770
F 13.882985 24.444764 102.120770
F 13.197185 24.444764 123.943770
F 13.882985 32.164164 102.120770
F 13.197185 32.164164 123.943770
F 13.882985 39.883464 102.120770
F 13.197185 39.883464 123.943770
F 20.390085 30.782564 106.017770
F 21.904285 24.455464 124.219770
F 22.858285 32.097564 102.374770
F 22.165885 32.110164 124.359770
F 22.742085 39.907364 102.451770
F 22.068585 39.831364 124.265770
F 7.079895 30.874264 105.549770
F 6.394085 30.874264 127.372770
F 33.419485 31.083064 120.970770
F 7.079895 38.593664 105.549770
F 6.394085 38.593664 127.372770
F 10.969785 28.304364 123.873770
F 10.884085 36.023764 126.601770
F 11.569885 36.023764 104.778770
F 7.079895 46.313064 105.549770
F 6.394085 46.313064 127.372770
F 10.884085 28.304364 126.601770
F 10.769785 23.158164 130.238770
F 15.996085 30.877564 105.827770
F 15.310185 30.877564 127.650770
F 15.996085 38.596964 105.827770
F 15.310185 38.596964 127.650770
F 15.996085 23.158164 105.827770
F 11.569885 28.304364 104.778770
F 15.996085 46.316364 105.827770
F 15.310185 46.316364 127.650770
F 24.804485 30.945464 106.291770
F 24.205385 30.962464 128.038770
F 24.801785 38.411464 106.200770
F 24.323185 38.577864 128.069770
F 28.926285 43.800964 124.635770
F 29.644285 43.920964 102.508770
F 7.194185 28.307764 101.912770
F 6.508375 28.307764 123.735770
F 11.655585 28.304364 102.050770
F 7.194185 36.027164 101.912770
F 6.508375 36.027164 123.735770
F 19.865885 43.744564 124.064770
F 7.194185 43.746464 101.912770
F 6.508375 43.746464 123.735770
F 21.985485 27.227164 130.604770
F 16.110285 28.304464 102.190770
F 15.424485 28.304464 124.013770
F 16.110285 36.023764 102.190770
F 15.424485 36.023764 124.013770
F 16.110285 43.743164 102.190770
F 15.424485 43.743164 124.013770
F 25.193985 28.291364 102.575770
F 24.291385 28.243064 124.710770
F 25.106785 36.074164 102.530770
F 24.536385 35.907464 124.228770
F 24.767685 43.635064 102.456770
F 24.473585 43.704964 124.266770
F 7.108605 28.307764 104.635770
F 6.422795 28.307764 126.458770
F 20.570085 35.987664 102.253770
F 7.108605 36.027164 104.635770
F 6.422795 36.027164 126.458770
F 19.977785 35.754364 124.304770
F 7.108605 43.746464 104.635770
F 6.422795 43.746464 126.458770
F 19.807985 38.513364 127.816770
F 16.024585 28.304464 104.918770
F 15.338785 28.304464 126.741770
F 16.024585 36.023764 104.918770
F 15.338785 36.023764 126.741770
F 16.024585 43.743164 104.918770
F 15.338785 43.743164 126.741770
F 24.831285 28.211464 105.301770
F 24.220185 28.370964 127.312770
F 24.876985 35.830864 105.258770
F 24.441785 35.984464 127.040770
F 25.006785 43.796364 105.181770
F 24.229585 43.710264 126.965770
F 6.994295 30.874264 108.272770
F 6.308485 30.874264 130.095770
F 11.655585 43.743164 102.050770
F 6.994295 38.593664 108.272770
F 6.308485 38.593664 130.095770
F 30.868385 26.779964 131.137770
F 6.994295 46.313064 108.272770
F 6.308485 46.313064 130.095770
F 11.226985 23.158164 115.689770
F 15.910285 30.877564 108.555770
F 15.224485 30.877564 130.378770
F 15.910285 38.596964 108.555770
F 15.224485 38.596964 130.378770
F 28.794685 36.013264 124.493770
F 29.406685 36.117664 102.498770
F 15.910285 46.316364 108.555770
F 15.224485 46.316364 130.378770
F 24.738485 30.782564 108.992770
F 29.347585 38.659064 106.133770
F 24.928685 38.365164 109.023770
F 20.607385 28.309664 102.271770
F 28.789585 38.529464 128.143770
F 28.708285 30.677564 128.171770
F 9.340935 24.443664 104.708770
F 8.655115 24.443664 126.531770
F 9.340935 32.163064 104.708770
F 8.655115 32.163064 126.531770
F 9.340935 39.882464 104.708770
F 8.655115 39.882464 126.531770
F 18.205085 24.443264 104.858770
F 17.566085 24.444764 126.811770
F 18.180985 32.170964 105.213770
F 17.566085 32.164164 126.811770
F 18.281485 39.769364 104.841770
F 17.566085 39.883464 126.811770
F 27.162885 24.498164 105.339770
F 26.492785 24.459864 127.181770
F 27.109085 32.092964 105.442770
F 26.556585 32.002064 127.153770
F 27.036985 39.806064 105.293770
F 26.529385 39.837764 127.111770
F 9.226615 27.018864 108.345770
F 8.540805 27.018864 130.168770
F 9.226615 34.738264 108.345770
F 8.540805 34.738264 130.168770
F 9.226615 42.457664 108.345770
F 8.540805 42.457664 130.168770
F 18.289885 27.168564 108.635770
F 17.451785 27.017864 130.448770
F 18.046385 34.613564 108.638770
F 17.451785 34.737264 130.448770
F 18.072985 42.363364 108.574770
F 17.451785 42.456664 130.448770
F 27.136585 27.040464 108.893770
F 29.497785 30.804064 106.342770
F 26.989185 34.714164 108.854770
F 10.969785 43.743164 123.873770
F 26.890185 42.576164 108.851770
F 19.828685 28.290864 124.148770
F 9.312405 27.018864 105.616770
F 8.626585 27.018864 127.439770
F 9.312405 34.738264 105.616770
F 8.626585 34.738264 127.439770
F 9.312405 42.457664 105.616770
F 8.626585 42.457664 127.439770
F 18.167085 27.017264 105.860770
F 17.537485 27.017864 127.720770
F 18.229385 34.799464 105.926770
F 17.537485 34.737264 127.720770
F 18.206685 42.395964 105.767770
F 17.537485 42.456664 127.720770
F 27.171185 27.083964 106.120770
F 26.518385 26.994364 128.211770
F 27.209185 34.749264 106.081770
F 26.539085 34.576164 127.929770
F 27.251285 42.471564 106.191770
F 26.419285 42.505364 127.974770
F 9.426695 24.443664 101.979770
F 8.740885 24.443664 123.802770
F 9.426695 32.163064 101.979770
F 8.740885 32.163064 123.802770
F 9.426695 39.882464 101.979770
F 8.740885 39.882464 123.802770
F 20.543185 43.885864 102.380770
F 17.651785 24.444764 124.083770
F 18.343385 32.068064 102.490770
F 17.651785 32.164164 124.083770
F 18.390885 39.845464 102.252770
F 17.651785 39.883464 124.083770
F 20.541585 38.643564 105.807770
F 26.680385 24.544064 124.248770
F 27.265485 32.298064 102.726770
F 26.468185 32.074864 124.435770
F 27.388085 39.971764 102.525770
F 26.627885 39.894464 124.311770
F 11.541385 30.877564 105.687770
F 10.855485 30.877564 127.510770
F 11.541385 38.596964 105.687770
F 10.855485 38.596964 127.510770
F 11.541385 23.158164 105.687770
F 10.855485 23.158164 127.510770
F 28.755685 28.220364 124.589770
F 29.352985 28.343264 102.535770
F 24.273085 46.252664 130.583770
F 33.377985 46.284464 120.945770
F 24.593085 23.131064 113.647770
F 21.883685 34.821064 130.594770
F 33.275385 35.950964 127.230770
F 33.283885 28.209464 124.751770
F 28.943585 46.341364 120.770770
F 28.879185 46.535864 123.444770
F 19.758785 23.091764 130.705770
F 29.494585 46.431564 101.618770
F 33.243885 38.687164 123.665770
F 28.713085 46.229264 130.812770
F 33.252385 46.261864 128.154770
F 24.234385 46.289664 127.801770
F 33.346085 28.436164 120.269770
F 20.297785 46.386664 105.820770
F 29.029485 23.260964 113.551770
F 24.750085 46.393564 108.636770
F 20.501985 46.528264 101.408770
F 28.830285 46.273864 128.168770
F 29.230385 46.188564 113.529770
F 20.389685 46.314664 108.587770
F 33.331985 46.304064 123.666770
F 29.480485 23.174264 101.580770
F 20.102885 23.132064 116.017770
F 24.267385 23.001164 127.834770
F 28.699585 23.033064 128.068770
F 20.504785 23.124264 105.738770
F 20.803685 22.969264 98.720470
F 20.408085 23.316264 108.410770
F 24.628285 23.225764 108.827770
F 30.730485 42.332764 130.884770
F 33.132885 30.553564 131.134770
F 30.975585 34.438864 130.923770
F 33.062585 46.236364 130.813770
F 3.983575 24.455964 133.654770
F 3.297765 24.455964 155.477770
F 30.688585 24.381764 134.819770
F 26.375385 39.649264 131.740770
F 3.983575 32.175364 133.654770
F 3.297765 32.175364 155.477770
F 30.961585 32.019364 134.697770
F 30.225385 31.981364 156.345770
F 3.983575 39.894664 133.654770
F 3.297765 39.894664 155.477770
F 30.668385 39.866864 134.591770
F 30.173785 39.699064 156.483770
F 12.882885 24.444764 133.945770
F 12.197085 24.444764 155.768770
F 12.882885 32.164164 133.945770
F 12.197085 32.164164 155.768770
F 12.882885 39.883464 133.945770
F 12.197085 39.883464 155.768770
F 21.843985 24.443464 134.353770
F 21.106685 24.472264 155.792770
F 21.662085 32.077264 134.409770
F 20.978885 32.227264 156.053770
F 21.707185 39.716364 134.339770
F 21.173285 39.757464 155.997770
F 3.869265 27.006664 137.291770
F 3.183445 27.006664 159.114770
F 30.686785 26.934064 138.403770
F 29.995885 26.967164 160.147770
F 3.869265 34.726064 137.291770
F 3.183445 34.726064 159.114770
F 30.581785 34.626064 138.278770
F 30.011085 34.492964 160.256770
F 3.869265 42.445464 137.291770
F 3.183445 42.445464 159.114770
F 30.667185 42.387664 138.246770
F 30.092985 42.592164 159.932770
F 12.768585 27.017864 137.582770
F 12.082785 27.017864 159.405770
F 12.768585 34.737264 137.582770
F 12.082785 34.737264 159.405770
F 12.768585 42.456664 137.582770
F 12.082785 42.456664 159.405770
F 21.715185 26.932564 137.902770
F 21.040885 27.038264 159.659770
F 21.580085 34.861864 137.918770
F 21.056685 34.640064 159.754770
F 21.547685 42.318564 138.081770
F 21.075885 42.469464 159.725770
F 3.954305 27.006664 134.585770
F 3.268495 27.006664 156.408770
F 30.918385 27.082864 135.675770
F 30.142985 27.117464 157.289770
F 3.954305 34.726064 134.585770
F 3.268495 34.726064 156.408770
F 30.838185 34.604364 135.434770
F 30.029285 34.315164 157.410770
F 3.954305 42.445464 134.585770
F 3.268495 42.445464 156.408770
F 30.520385 42.356664 135.483770
F 30.156385 42.351164 157.233770
F 12.854285 27.017864 134.854770
F 12.168485 27.017864 156.677770
F 12.854285 34.737264 134.854770
F 12.168485 34.737264 156.677770
F 12.854285 42.456664 134.854770
F 12.168485 42.456664 156.677770
F 21.717185 26.972564 135.115770
F 21.056585 26.932664 156.900770
F 21.955585 34.713864 135.105770
F 21.123785 34.887364 156.901770
F 21.689285 42.199464 135.348770
F 21.297685 42.400264 156.896770
F 3.382785 24.455964 152.771770
F 32.761885 35.765564 142.100770
F 30.291685 24.265864 153.772770
F 3.382785 32.175364 152.771770
F 32.594485 38.549664 150.316770
F 30.285485 32.215764 153.571770
F 3.382785 39.894664 152.771770
F 32.792285 43.594264 134.601770
F 30.268185 39.783964 153.806770
F 12.968585 24.444764 131.217770
F 12.282785 24.444764 153.040770
F 12.968585 32.164164 131.217770
F 12.282785 32.164164 153.040770
F 12.968585 39.883464 131.217770
F 12.282785 39.883464 153.040770
F 32.459485 43.599464 160.868770
F 21.137985 24.398764 153.131770
F 32.661185 38.661164 152.933770
F 21.283185 32.056764 153.397770
F 26.293985 24.533264 131.741770
F 21.349885 39.719364 153.096770
F 6.165475 30.874264 134.646770
F 5.479665 30.874264 156.469770
F 33.086585 35.818764 131.922770
F 32.333885 30.735864 157.390770
F 6.165475 38.593664 134.646770
F 5.479665 38.593664 156.469770
F 30.643085 24.380764 132.031770
F 32.177385 38.154364 157.526770
F 10.312585 23.158164 144.786770
F 28.064585 38.621764 152.669770
F 6.165475 46.313064 134.646770
F 5.479665 46.313064 156.469770
F 28.041785 30.775764 152.790770
F 18.991585 38.421664 152.212770
F 32.698085 27.906064 149.289770
F 9.855375 23.158164 159.335770
F 15.081585 30.877564 134.924770
F 14.395785 30.877564 156.747770
F 15.081585 38.596964 134.924770
F 14.395785 38.596964 156.747770
F 15.081585 23.158164 134.924770
F 19.044285 30.917064 152.325770
F 15.081585 46.316364 134.924770
F 14.395785 46.316364 156.747770
F 23.970285 30.707664 135.129770
F 23.336185 31.122064 157.174770
F 24.057185 38.510164 135.547770
F 23.439785 38.548864 156.921770
F 10.083985 38.596964 152.061770
F 10.083985 30.877564 152.061770
F 6.279765 28.307764 131.009770
F 5.593955 28.307764 152.832770
F 32.548285 28.235764 156.680770
F 32.864985 28.262664 153.938770
F 6.279765 36.027164 131.009770
F 5.593955 36.027164 152.832770
F 24.282085 28.205464 131.727770
F 32.553885 35.948164 153.794770
F 6.279765 43.746464 131.009770
F 5.593955 43.746464 152.832770
F 33.115485 30.850664 138.810770
F 32.758685 43.488464 146.299770
F 15.195885 28.304464 131.287770
F 14.510085 28.304464 153.110770
F 15.195885 36.023764 131.287770
F 14.510085 36.023764 153.110770
F 15.195885 43.743164 131.287770
F 14.510085 43.743164 153.110770
F 33.027485 28.134864 132.165770
F 23.282985 28.338764 153.569770
F 26.311785 32.104464 131.805770
F 23.723085 35.758664 153.326770
F 32.542585 30.548664 150.238770
F 23.419685 43.565164 153.558770
F 6.194185 28.307764 133.733770
F 5.508375 28.307764 155.555770
F 19.631185 28.423964 131.205770
F 32.943785 36.132364 134.616770
F 6.194185 36.027164 133.733770
F 5.508375 36.027164 155.555770
F 32.841985 38.701464 138.234770
F 28.493085 43.650664 131.769770
F 6.194185 43.746464 133.733770
F 5.508375 43.746464 155.555770
F 32.730185 38.543164 145.394770
F 32.416485 43.588664 156.509770
F 15.110185 28.304464 134.015770
F 14.424385 28.304464 155.838770
F 15.110185 36.023764 134.015770
F 14.424385 36.023764 155.838770
F 15.110185 43.743164 134.015770
F 14.424385 43.743164 155.838770
F 24.033185 28.179864 134.341770
F 23.269085 28.542464 156.390770
F 24.184985 35.938664 134.259770
F 23.357585 35.883864 155.968770
F 23.877385 43.384264 134.318770
F 23.604585 43.598564 156.418770
F 6.079875 30.874264 137.370770
F 5.394065 30.874264 159.193770
F 32.738185 43.726264 131.812770
F 32.303285 30.728564 160.101770
F 6.079875 38.593664 137.370770
F 5.394065 38.593664 159.193770
F 30.365985 24.492464 156.525770
F 32.166485 38.321264 160.233770
F 6.079875 46.313064 137.370770
F 5.394065 46.313064 159.193770
F 10.541185 23.158164 137.512770
F 10.083985 23.158164 152.061770
F 14.995885 30.877564 137.652770
F 14.310085 30.877564 159.475770
F 14.995885 38.596964 137.652770
F 14.310085 38.596964 159.475770
F 28.357085 43.655464 148.996770
F 28.228485 35.829964 149.190770
F 14.995885 46.316364 137.652770
F 14.310085 46.316364 159.475770
F 23.797785 30.805864 137.965770
F 23.383085 30.890864 159.954770
F 24.007085 38.323164 138.201770
F 23.174885 38.452464 159.634770
F 30.998485 31.847464 131.931770
F 32.937385 38.537964 142.711770
F 8.426515 24.443664 133.806770
F 7.740695 24.443664 155.629770
F 8.426515 32.163064 133.806770
F 7.740695 32.163064 155.629770
F 8.426515 39.882464 133.806770
F 7.740695 39.882464 155.629770
F 17.337485 24.444764 134.085770
F 16.651685 24.444764 155.908770
F 17.337485 32.164164 134.085770
F 16.651685 32.164164 155.908770
F 17.337485 39.883464 134.085770
F 16.651685 39.883464 155.908770
F 26.449185 24.467364 134.354770
F 25.577585 24.448064 156.256770
F 26.266985 32.017464 134.521770
F 25.718885 32.122964 156.276770
F 26.314685 39.696764 134.564770
F 25.668285 39.858764 156.143770
F 8.312195 27.018864 137.443770
F 7.626385 27.018864 159.266770
F 8.312195 34.738264 137.443770
F 7.626385 34.738264 159.266770
F 8.312195 42.457664 137.443770
F 7.626385 42.457664 159.266770
F 17.223185 27.017864 137.722770
F 16.537385 27.017864 159.545770
F 17.223185 34.737264 137.722770
F 16.537385 34.737264 159.545770
F 17.223185 42.456664 137.722770
F 16.537385 42.456664 159.545770
F 26.387885 26.987964 138.281770
F 25.627885 26.936964 159.897770
F 26.101185 34.736864 138.103770
F 25.666185 34.832164 160.029770
F 26.100385 42.296264 138.164770
F 25.503485 42.258364 159.886770
F 8.397985 27.018864 134.713770
F 7.712165 27.018864 156.536770
F 8.397985 34.738264 134.713770
F 7.712165 34.738264 156.536770
F 8.397985 42.457664 134.713770
F 7.712165 42.457664 156.536770
F 17.308885 27.017864 134.994770
F 16.623085 27.017864 156.817770
F 17.308885 34.737264 134.994770
F 16.623085 34.737264 156.817770
F 17.308885 42.456664 134.994770
F 16.623085 42.456664 156.817770
F 26.243085 27.079764 135.471770
F 25.558585 27.189564 157.164770
F 26.415785 34.581464 135.382770
F 25.579385 34.678664 157.332770
F 26.199385 42.304964 135.463770
F 25.772785 42.341464 157.225770
F 8.512275 24.443664 131.076770
F 7.826465 24.443664 152.899770
F 8.512275 32.163064 131.076770
F 7.826465 32.163064 152.899770
F 8.512275 39.882464 131.076770
F 7.826465 39.882464 152.899770
F 17.423185 24.444764 131.357770
F 16.737385 24.444764 153.180770
F 17.423185 32.164164 131.357770
F 16.737385 32.164164 153.180770
F 17.423185 39.883464 131.357770
F 16.737385 39.883464 153.180770
F 30.426885 24.293464 146.416770
F 25.701285 24.597464 153.679770
F 21.908885 24.573364 131.540770
F 25.718985 32.111564 153.570770
F 30.719685 39.815664 131.817770
F 25.796885 39.751064 153.450770
F 10.626885 30.877564 134.784770
F 9.941105 30.877564 156.607770
F 10.626885 38.596964 134.784770
F 9.941105 38.596964 156.607770
F 10.626885 23.158164 134.784770
F 9.941105 23.158164 156.607770
F 28.128285 28.022464 149.043770
F 19.238185 43.553464 148.610770
F 19.483585 30.736964 135.151770
F 18.864085 30.864464 156.848770
F 19.495185 38.456664 135.149770
F 18.751885 38.633264 156.907770
F 19.165785 35.900164 148.832770
F 18.950285 28.506064 148.579770
F 28.454385 30.734364 135.452770
F 27.935385 30.784664 157.040770
F 28.571185 38.397864 135.346770
F 27.794485 38.488164 157.267770
F 10.198285 43.743164 148.424770
F 10.198285 36.023764 148.424770
F 32.634885 43.544664 148.973770
F 32.629285 30.841064 145.577770
F 10.741185 28.304364 131.147770
F 10.055385 28.304364 152.970770
F 10.741185 36.023764 131.147770
F 10.055385 36.023764 152.970770
F 10.741185 43.743164 131.147770
F 10.055385 43.743164 152.970770
F 32.573185 23.042164 152.748770
F 18.884885 28.395364 153.169770
F 28.406185 23.129164 135.633770
F 19.201285 35.900364 153.195770
F 32.200385 35.585564 156.519770
F 18.812585 43.843164 153.296770
F 23.178585 23.216664 157.141770
F 28.034385 28.164864 153.473770
F 19.505085 23.180564 137.794770
F 28.008685 36.064164 153.664770
F 32.733285 35.977264 149.368770
F 27.879185 43.529764 153.624770
F 10.655485 28.304364 133.875770
F 9.969685 28.304364 155.698770
F 10.655485 36.023764 133.875770
F 9.969685 36.023764 155.698770
F 10.655485 43.743164 133.875770
F 9.969685 43.743164 155.698770
F 19.441985 28.204764 134.065770
F 18.934885 28.218764 156.066770
F 19.714385 35.895964 134.251770
F 18.835385 35.918564 156.013770
F 19.602785 43.561164 134.090770
F 19.000185 43.600064 156.007770
F 28.452285 28.135864 134.611770
F 27.921685 28.202164 156.208770
F 28.583885 35.742664 134.484770
F 27.902685 35.941564 156.464770
F 28.325785 43.811164 134.486770
F 27.831785 43.746564 156.359770
F 10.541185 30.877564 137.512770
F 9.855375 30.877564 159.335770
F 10.541185 38.596964 137.512770
F 9.855375 38.596964 159.335770
F 10.198285 28.304364 148.424770
F 28.348685 43.405464 146.292770
F 19.548785 30.925864 137.849770
F 18.676985 30.771264 159.571770
F 19.575185 38.587964 137.899770
F 18.838085 38.662564 159.671770
F 28.271285 35.986364 146.419770
F 28.236585 28.173164 146.386770
F 28.374985 30.843264 138.123770
F 27.805585 30.736964 159.790770
F 28.321585 38.534464 138.104770
F 27.846185 38.723864 160.094770
F 19.356685 43.622264 145.907770
F 19.203085 36.004664 146.123770
F 21.000785 24.321964 163.309770
F 24.172085 43.658064 131.496770
F 3.754975 24.455964 140.928770
F 3.069155 24.455964 162.751770
F 30.726185 24.363164 141.871770
F 18.758985 46.258464 159.526770
F 3.754975 32.175364 140.928770
F 3.069155 32.175364 162.751770
F 30.666285 32.116264 141.701770
F 26.082685 42.412464 149.749770
F 3.754975 39.894664 140.928770
F 3.069165 39.894664 162.751770
F 30.589885 39.671264 141.753770
F 7.940775 27.018864 149.262770
F 12.654285 24.444764 141.219770
F 11.968485 24.444764 163.042770
F 12.654285 32.164164 141.219770
F 11.968485 32.164164 163.042770
F 12.654285 39.883464 141.219770
F 11.968485 39.883464 163.042770
F 21.535285 24.458264 141.509770
F 25.786785 34.483064 150.020770
F 21.595185 32.072964 141.504770
F 33.226485 28.453664 134.881770
F 21.617585 39.667664 141.676770
F 19.537585 36.000164 131.523770
F 3.640655 27.006664 144.566770
F 30.504685 26.906764 145.567770
F 3.640655 34.726064 144.566770
F 30.604585 34.685664 145.564770
F 3.640655 42.445464 144.566770
F 30.630285 42.253464 145.298770
F 12.539985 27.017864 144.856770
F 12.539985 34.737264 144.856770
F 12.539985 42.456664 144.856770
F 21.387285 26.922764 145.111770
F 21.534085 34.649564 145.381770
F 21.698785 42.511164 145.280770
F 3.725705 27.006664 141.860770
F 3.039885 27.006664 163.683770
F 30.666785 26.965964 142.881770
F 3.725705 34.726064 141.860770
F 3.039895 34.726064 163.683770
F 30.431585 34.551164 142.788770
F 3.725705 42.445464 141.860770
F 3.039895 42.445464 163.683770
F 30.730885 42.296464 142.507770
F 12.625685 27.017864 142.128770
F 12.625685 34.737264 142.128770
F 12.625685 42.456664 142.128770
F 21.575985 27.100964 142.262770
F 21.739885 34.794164 142.613770
F 21.615685 42.326964 142.616770
F 3.839995 24.455964 138.223770
F 3.154185 24.455964 160.046770
F 30.529685 24.400864 139.207770
F 29.881185 24.267564 160.812770
F 3.839995 32.175264 138.223770
F 3.154185 32.175264 160.046770
F 30.686585 32.012964 139.075770
F 29.954785 31.853164 161.053770
F 3.839995 39.894664 138.223770
F 3.154185 39.894664 160.046770
F 30.485085 39.790064 138.985770
F 30.092985 39.883864 160.811770
F 12.739985 24.444764 138.491770
F 12.054185 24.444764 160.314770
F 12.739985 32.164164 138.491770
F 12.054185 32.164164 160.314770
F 12.739985 39.883464 138.491770
F 12.054185 39.883464 160.314770
F 21.684585 24.545764 138.780770
F 21.040985 24.411064 160.624770
F 21.620385 32.371664 138.859770
F 20.856685 32.048564 160.626770
F 21.790185 39.682764 139.079770
F 21.114185 39.871964 160.647770
F 5.936875 30.874264 141.920770
F 5.251065 30.874264 163.743770
F 25.777085 42.246064 152.559770
F 5.936875 38.593664 141.920770
F 5.251065 38.593664 163.743770
F 27.836585 23.174064 157.099770
F 19.208885 28.221964 145.862770
F 10.283985 43.743164 145.696770
F 5.936875 46.313064 141.920770
F 5.251065 46.313064 163.743770
F 10.283985 36.023764 145.696770
F 25.672985 27.046564 149.854770
F 14.852985 30.877564 142.198770
F 14.852985 38.596964 142.198770
F 10.283985 28.304364 145.696770
F 14.852985 46.316364 142.198770
F 23.828885 30.747764 142.429770
F 23.850985 38.536764 142.667770
F 18.509985 36.031364 163.319770
F 6.051165 28.307764 138.283770
F 5.365355 28.307764 160.106770
F 32.590485 30.858064 152.938770
F 32.284385 28.251564 161.081770
F 6.051165 36.027164 138.283770
F 5.365355 36.027164 160.106770
F 32.417485 43.476864 153.706770
F 32.221785 35.922564 161.143770
F 6.051165 43.746464 138.283770
F 5.365355 43.746464 160.106770
F 32.988085 28.205064 139.560770
F 33.060285 30.868564 136.047770
F 14.967285 28.304464 138.561770
F 14.281485 28.304464 160.384770
F 14.967285 36.023764 138.561770
F 14.281485 36.023764 160.384770
F 14.967285 43.743164 138.561770
F 14.281485 43.743164 160.384770
F 24.006285 28.087464 138.834770
F 23.445985 28.223364 160.656770
F 23.860685 35.838164 139.057770
F 23.235585 35.954564 160.736770
F 23.816485 43.593664 138.821770
F 23.237785 43.746564 160.757770
F 5.965585 28.307764 141.007770
F 5.279765 28.307764 162.830770
F 32.724685 36.067864 139.258770
F 18.661685 43.721864 163.406770
F 5.965585 36.027164 141.007770
F 5.279765 36.027164 162.830770
F 23.517185 46.078164 157.270770
F 28.701385 35.723364 131.757770
F 5.965585 43.746464 141.007770
F 5.279765 43.746464 162.830770
F 32.729685 28.133764 146.424770
F 32.927385 38.772464 135.416770
F 14.881585 28.304464 141.289770
F 14.195785 28.304464 163.112770
F 14.881585 36.023764 141.289770
F 14.195785 36.023764 163.112770
F 14.881585 43.743164 141.289770
F 14.195785 43.743164 163.112770
F 24.015385 28.076264 141.551770
F 32.746085 35.918064 146.568770
F 23.958885 36.016464 141.615770
F 16.851685 42.456664 149.543770
F 23.978485 43.628864 141.739770
F 22.854885 35.948964 163.435770
F 5.851275 30.874264 144.644770
F 28.232685 46.289464 142.940770
F 5.851275 38.593664 144.644770
F 25.658685 27.165864 152.674770
F 5.851275 46.313064 144.644770
F 16.965985 24.444764 145.906770
F 14.767285 30.877564 144.926770
F 14.767285 38.596964 144.926770
F 28.200085 38.482664 149.901770
F 14.767285 46.316364 144.926770
F 23.783985 30.714264 145.198770
F 23.624485 38.497764 145.448770
F 28.679185 28.291764 131.888770
F 8.197905 24.443664 141.080770
F 7.512095 24.443664 162.903770
F 8.197905 32.163064 141.080770
F 7.512095 32.163064 162.903770
F 8.197905 39.882464 141.080770
F 7.512095 39.882464 162.903770
F 17.108885 24.444764 141.359770
F 16.423085 24.444764 163.182770
F 17.108885 32.164164 141.359770
F 16.423085 32.164164 163.182770
F 17.108885 39.883464 141.359770
F 16.423085 39.883464 163.182770
F 26.291385 24.261664 141.771770
F 16.851685 34.737264 149.543770
F 26.194285 32.043264 141.581770
F 16.851685 27.017864 149.543770
F 26.152885 39.554364 141.936770
F 27.825485 43.796364 163.613770
F 8.083595 27.018864 144.717770
F 8.083595 34.738264 144.717770
F 8.083595 42.457664 144.717770
F 16.994585 27.017864 144.996770
F 16.994585 34.737264 144.996770
F 16.994585 42.456664 144.996770
F 26.175985 26.781664 145.346770
F 26.131885 34.727264 145.257770
F 26.016185 42.421064 145.177770
F 8.169375 27.018864 141.988770
F 8.169375 34.738264 141.988770
F 8.169375 42.457664 141.988770
F 17.080285 27.017864 142.268770
F 17.080285 34.737264 142.268770
F 17.080285 42.456664 142.268770
F 26.254185 26.808564 142.738770
F 26.115785 34.618164 142.633770
F 26.213485 42.213164 142.582770
F 8.283675 24.443664 138.351770
F 7.597855 24.443664 160.173770
F 8.283675 32.163064 138.351770
F 7.597855 32.163064 160.173770
F 8.283675 39.882464 138.351770
F 7.597855 39.882464 160.173770
F 17.194585 24.444764 138.631770
F 16.508785 24.444764 160.454770
F 17.194585 32.164164 138.631770
F 16.508785 32.164164 160.454770
F 17.194585 39.883464 138.631770
F 16.508785 39.883464 160.454770
F 26.157285 24.360364 139.033770
F 25.376885 24.244564 160.802770
F 26.060985 32.164164 138.914770
F 25.714285 32.198564 160.789770
F 26.194785 39.691864 139.059770
F 25.438585 39.748264 160.775770
F 10.398285 30.877564 142.058770
F 10.398285 38.596964 142.058770
F 10.398285 23.158164 142.058770
F 27.973485 30.598664 150.032770
F 19.216985 30.770764 142.481770
F 19.339185 38.363464 142.564770
F 19.213885 38.656564 149.588770
F 28.549885 30.958264 142.801770
F 28.344385 38.339464 142.636770
F 19.021385 30.826764 149.687770
F 27.709885 46.328464 157.353770
F 10.512585 28.304364 138.421770
F 9.826795 28.304364 160.244770
F 10.512585 36.023764 138.421770
F 9.826795 36.023764 160.244770
F 10.512585 43.743164 138.421770
F 9.826795 43.743164 160.244770
F 19.413285 28.343764 138.651770
F 18.811385 28.263764 160.475770
F 19.364885 35.994264 138.855770
F 18.770585 36.011764 160.578770
F 19.207985 43.840564 138.765770
F 18.719385 43.690064 160.626770
F 28.475385 28.288464 139.216770
F 27.694885 28.212864 160.904770
F 28.311385 35.872464 139.057770
F 27.950985 36.164264 160.947770
F 28.335385 43.749064 139.223770
F 27.662085 43.697064 160.962770
F 10.426885 28.304364 141.149770
F 9.741075 28.304364 162.972770
F 10.426885 36.023764 141.149770
F 9.741075 36.023764 162.972770
F 10.426885 43.743164 141.149770
F 9.741075 43.743164 162.972770
F 19.314285 28.405764 141.246770
F 33.092185 43.614464 142.105770
F 19.454685 35.856664 141.546770
F 18.937485 46.283864 156.850770
F 19.444685 43.675064 141.564770
F 16.765985 42.456664 152.271770
F 28.530585 28.363864 142.021770
F 7.940775 42.457664 149.262770
F 28.391885 35.820364 141.576770
F 7.940775 34.738264 149.262770
F 28.471085 43.715564 141.951770
F 8.055065 24.443664 145.625770
F 10.312585 30.877564 144.786770
F 10.312585 38.596964 144.786770
F 10.169685 23.158164 149.333770
F 19.233785 30.922164 145.275770
F 19.310185 38.495464 145.318770
F 10.169685 38.596964 149.333770
F 28.080185 30.693864 145.656770
F 28.305285 38.461164 145.400770
F 10.169685 30.877564 149.333770
F 16.765985 34.737264 152.271770
F 3.526365 24.455964 148.203770
F 30.206585 24.306364 149.177770
F 3.526365 32.175364 148.203770
F 30.183685 31.903464 149.295770
F 3.526365 39.894664 148.203770
F 30.456985 39.666664 149.075770
F 12.425685 24.444764 148.493770
F 12.425685 32.164164 148.493770
F 12.425685 39.883464 148.493770
F 21.295685 24.347164 149.035770
F 21.340485 31.953064 148.973770
F 21.671785 39.767764 148.975770
F 3.412055 27.006664 151.840770
F 30.518085 26.913064 152.864770
F 3.412055 34.726064 151.840770
F 30.221785 34.745664 152.959770
F 3.412055 42.445464 151.840770
F 30.146485 42.333564 152.753770
F 12.311385 27.017864 152.131770
F 12.311385 34.737264 152.131770
F 12.311385 42.456664 152.131770
F 21.118385 27.013164 152.502770
F 21.374485 34.620464 152.494770
F 21.104285 42.273864 152.416770
F 3.497095 27.006664 149.134770
F 30.328185 26.892264 150.019770
F 3.497105 34.726064 149.134770
F 30.422485 34.568664 150.134770
F 3.497105 42.445464 149.134770
F 30.402085 42.272964 149.964770
F 12.397085 27.017864 149.403770
F 12.397085 34.737264 149.403770
F 12.397085 42.456664 149.403770
F 21.161885 26.971764 149.635770
F 21.405985 34.672064 149.798770
F 21.610585 42.323264 149.837770
F 3.611395 24.455964 145.497770
F 24.038385 35.924964 131.507770
F 3.611395 32.175264 145.497770
F 30.458685 32.172264 146.561770
F 3.611395 39.894664 145.497770
F 30.445185 39.706064 146.310770
F 12.511385 24.444764 145.766770
F 12.511385 32.164164 145.766770
F 12.511385 39.883464 145.766770
F 21.503385 24.458664 146.278770
F 21.610985 32.027164 146.334770
F 21.460885 39.977864 146.278770
F 5.708265 30.874264 149.195770
F 25.331585 32.037264 163.508770
F 5.708265 38.593664 149.195770
F 33.059485 27.864764 142.091770
F 25.888385 39.873464 146.158770
F 5.708265 46.313064 149.195770
F 25.895985 32.282164 146.245770
F 8.055065 39.882464 145.625770
F 14.624385 30.877564 149.473770
F 14.624385 38.596964 149.473770
F 26.099885 24.179364 146.225770
F 14.624385 46.316364 149.473770
F 23.559385 30.656364 149.760770
F 23.827285 38.360964 149.676770
F 16.965985 39.883464 145.906770
F 5.822555 28.307764 145.558770
F 21.746685 32.082764 131.631770
F 5.822555 36.027164 145.558770
F 32.860085 43.707764 139.373770
F 5.822555 43.746464 145.558770
F 16.765985 27.017864 152.271770
F 14.738685 28.304464 145.836770
F 14.738685 36.023764 145.836770
F 14.738685 43.743164 145.836770
F 23.585985 28.161364 146.194770
F 23.773585 35.777064 146.158770
F 23.945185 43.870564 146.085770
F 5.736975 28.307764 148.281770
F 19.526985 46.241964 135.057770
F 5.736975 36.027164 148.281770
F 20.925785 32.189364 163.344770
F 5.736975 43.746464 148.281770
F 26.048285 34.602464 152.747770
F 14.652985 28.304464 148.563770
F 14.652985 36.023764 148.563770
F 14.652985 43.743164 148.563770
F 23.464185 28.030864 148.854770
F 23.721385 35.763564 149.030770
F 23.863285 43.586564 148.794770
F 5.622665 30.874264 151.918770
F 18.700585 28.278464 163.317770
F 5.622665 38.593664 151.918770
F 32.704985 30.591064 142.949770
F 5.622665 46.313064 151.918770
F 8.055065 32.163064 145.625770
F 14.538685 30.877564 152.201770
F 14.538685 38.596964 152.201770
F 14.538685 23.158164 152.201770
F 14.538685 46.316364 152.201770
F 23.569985 30.785964 152.447770
F 23.695385 38.344064 152.465770
F 16.965985 32.164164 145.906770
F 7.969305 24.443664 148.354770
F 7.969305 32.163064 148.354770
F 7.969305 39.882464 148.354770
F 16.880285 24.444764 148.633770
F 16.880285 32.164164 148.633770
F 16.880285 39.883464 148.633770
F 25.794385 24.379364 149.075770
F 25.808785 32.043764 149.096770
F 26.071685 39.686464 148.786770
F 7.854985 27.018864 151.991770
F 7.854985 34.738264 151.991770
F 7.854985 42.457664 151.991770
F 21.803185 39.919664 131.546770
F 19.700085 43.752464 131.344770
F 20.967985 39.908164 163.437770
F 23.258085 28.248864 163.543770
F 23.309685 43.754464 163.620770
F 25.383385 39.828864 163.448770
F 23.877385 46.385464 142.561770
F 19.554885 46.336264 137.749770
F 25.448885 24.392064 163.642770
F 28.473585 46.372064 138.209770
F 28.515985 46.317364 135.453770
F 27.733185 46.267164 159.970770
F 32.774685 46.160464 138.294770
F 27.741485 35.972364 163.593770
F 32.669185 46.176364 150.056770
F 24.123485 46.106564 135.257770
F 28.281685 46.227264 149.899770
F 28.280285 46.042064 145.560770
F 32.068485 46.154764 157.359770
F 19.348185 46.365964 142.281770
F 18.966085 46.119364 149.685770
F 32.081185 46.178064 160.139770
F 24.042985 23.389564 135.136770
F 32.526285 46.183864 152.769770
F 23.988485 46.163864 137.959770
F 23.544885 46.185064 152.495770
F 32.704285 46.168964 145.639770
F 18.954385 23.222064 157.052770
F 29.987985 39.744064 163.515770
F 29.933585 24.296564 163.548770
F 33.063685 38.491864 131.108770
F 2.611945 24.455964 177.300770
F 29.663485 24.421564 178.251770
F 2.611955 32.175364 177.300770
F 29.590885 32.232964 178.139770
F 2.611955 39.894664 177.300770
F 29.633585 39.891864 178.232770
F 11.511285 24.444764 177.591770
F 11.511285 32.164164 177.591770
F 11.511285 39.883464 177.591770
F 20.381785 24.568864 177.782770
F 20.577585 32.089264 177.937770
F 20.328185 39.869164 178.078770
F 2.497635 27.006664 180.937770
F 29.557185 26.941164 181.916770
F 2.497635 34.726064 180.937770
F 29.517685 34.849464 181.916770
F 2.497635 42.445464 180.937770
F 29.467085 42.347464 181.794770
F 11.396985 27.017864 181.228770
F 11.396985 34.737264 181.228770
F 11.396985 42.456664 181.228770
F 20.384385 26.949064 181.629770
F 20.496985 34.792764 181.486770
F 20.329685 42.353664 181.746770
F 2.582685 27.006664 178.231770
F 29.656585 27.017364 179.155770
F 2.582685 34.726064 178.231770
F 29.496385 34.802664 179.084770
F 2.582685 42.445464 178.231770
F 29.701785 42.543464 179.024770
F 11.482685 27.017864 178.500770
F 11.482685 34.737264 178.500770
F 11.482685 42.456664 178.500770
F 20.433785 27.034164 178.817770
F 20.473385 34.729264 178.724770
F 20.460685 42.396064 178.902770
F 2.696975 24.455964 174.594770
F 2.011155 24.455964 196.417770
F 29.854485 26.760564 164.595770
F 2.696975 32.175264 174.594770
F 2.011155 32.175264 196.417770
F 29.573885 32.349564 175.421770
F 2.696975 39.894664 174.594770
F 2.011165 39.894664 196.417770
F 29.812885 39.915964 175.598770
F 11.596985 24.444764 174.863770
F 11.596985 32.164164 174.863770
F 11.596985 39.883464 174.863770
F 20.599185 24.607864 175.110770
F 20.584285 31.998364 175.244770
F 20.318485 39.924164 175.207770
F 4.793855 30.874264 178.292770
F 31.711185 30.889564 179.269770
F 4.793855 38.593664 178.292770
F 31.853285 38.519064 179.168770
F 32.064085 38.562864 164.665770
F 4.793855 46.313064 178.292770
F 23.211985 38.634264 164.310770
F 25.606685 42.320764 164.435770
F 13.709985 30.877564 178.570770
F 13.709985 38.596964 178.570770
F 24.958385 24.669864 178.222770
F 13.709985 46.316364 178.570770
F 22.902885 31.106764 178.995770
F 22.687385 38.692364 178.814770
F 22.673985 23.296564 178.969770
F 4.908145 28.307764 174.655770
F 4.222325 28.307764 196.478770
F 31.512285 28.254164 175.617770
F 4.908145 36.027164 174.655770
F 4.222325 36.027164 196.478770
F 32.046185 35.925164 175.661770
F 4.908145 43.746464 174.655770
F 4.222325 43.746464 196.478770
F 31.822785 43.946664 175.372770
F 13.824285 28.304464 174.933770
F 13.824285 36.023764 174.933770
F 13.824285 43.743164 174.933770
F 22.778985 28.416764 175.230770
F 22.729085 36.187264 175.199770
F 22.720085 43.709764 175.228770
F 4.822555 28.307764 177.378770
F 31.815585 28.277364 178.312770
F 4.822555 36.027164 177.378770
F 31.957885 35.924664 178.464770
F 4.822555 43.746464 177.378770
F 32.069085 43.877764 178.108770
F 13.738585 28.304464 177.661770
F 13.738585 36.023764 177.661770
F 13.738585 43.743164 177.661770
F 22.536085 28.492764 178.053770
F 22.641785 36.034764 177.988770
F 22.733185 43.707364 177.935770
F 4.708245 30.874264 181.016770
F 31.809485 30.980664 182.057770
F 4.708245 38.593664 181.016770
F 31.714485 38.582464 181.956770
F 4.708245 46.313064 181.016770
F 29.898485 34.594864 164.607770
F 13.624285 30.877564 181.298770
F 13.624285 38.596964 181.298770
F 27.585785 38.772464 174.507770
F 13.624285 46.316364 181.298770
F 22.812685 30.947264 181.690770
F 22.801985 38.678964 181.486770
F 18.605785 38.665964 164.113770
F 7.054885 24.443664 177.451770
F 7.054885 32.163064 177.451770
F 7.054885 39.882464 177.451770
F 15.965885 24.444764 177.731770
F 15.965885 32.164164 177.731770
F 15.965885 39.883464 177.731770
F 19.930985 42.491464 196.289770
F 25.168485 32.368964 177.997770
F 24.887185 39.936864 178.034770
F 6.940575 27.018864 181.089770
F 6.940575 34.738264 181.089770
F 6.940575 42.457664 181.089770
F 15.851585 27.017864 181.368770
F 15.851585 34.737264 181.368770
F 15.851585 42.456664 181.368770
F 24.805485 26.965864 181.696770
F 24.927385 34.648064 181.775770
F 24.977285 42.423564 181.645770
F 7.026355 27.018864 178.359770
F 7.026355 34.738264 178.359770
F 7.026355 42.457664 178.359770
F 15.937285 27.017864 178.640770
F 15.937285 34.737264 178.640770
F 15.937285 42.456664 178.640770
F 24.922685 27.283064 178.898770
F 24.943485 34.843564 178.934770
F 25.104885 42.418364 179.116770
F 7.140645 24.443664 174.722770
F 7.140645 32.163064 174.722770
F 7.140645 39.882464 174.722770
F 16.051585 24.444764 175.003770
F 16.051585 32.164164 175.003770
F 16.051585 39.883464 175.003770
F 25.043685 24.492864 175.350770
F 25.147885 32.271064 175.260770
F 25.163585 39.949964 175.254770
F 9.255295 30.877564 178.430770
F 9.255295 38.596964 178.430770
F 9.255295 23.158164 178.430770
F 18.509985 23.047464 171.375770
F 18.193985 30.829464 178.791770
F 18.082485 38.586264 178.833770
F 27.411085 31.013964 174.460770
F 27.300485 30.968164 179.017770
F 27.300185 38.693564 178.968770
F 17.621685 38.596964 195.987770
F 22.851885 23.071164 166.999770
F 9.369585 28.304364 174.793770
F 9.369585 36.023764 174.793770
F 9.369585 43.743164 174.793770
F 18.174785 28.320464 175.225770
F 18.130985 36.003764 175.049770
F 18.230185 43.761164 175.188770
F 27.052485 28.433764 175.459770
F 27.482585 36.067064 175.222770
F 27.278385 43.727064 175.351770
F 9.283865 28.304364 177.521770
F 9.283865 36.023764 177.521770
F 9.283865 43.743164 177.521770
F 18.203985 28.266664 177.900770
F 18.270585 36.046364 177.832770
F 18.345285 43.693764 177.946770
F 27.307985 28.428564 178.156770
F 27.246085 36.008764 178.045770
F 27.351885 43.751864 178.230770
F 9.169555 30.877564 181.158770
F 9.169555 38.596964 181.158770
F 18.172685 38.486964 174.121770
F 18.198285 30.904364 181.473770
F 18.024185 38.510164 181.553770
F 17.621685 30.877564 195.987770
F 27.036885 30.904964 181.815770
F 27.151785 38.518364 181.706770
F 18.409485 30.859164 174.005770
F 25.281485 26.863264 164.607770
F 2.383345 24.455964 184.574770
F 29.474385 24.565664 185.289770
F 2.383345 32.175364 184.574770
F 29.354985 32.268764 185.477770
F 2.383345 39.894664 184.574770
F 29.344785 39.595464 185.309770
F 11.282685 24.444764 184.865770
F 11.282685 32.164164 184.865770
F 11.282685 39.883464 184.865770
F 20.109285 24.362864 185.023770
F 20.188185 32.108064 185.139770
F 20.143385 39.994064 185.257770
F 2.954845 27.006664 166.389770
F 2.269035 27.006664 188.212770
F 29.883185 26.976164 167.285770
F 29.170585 27.057864 189.038770
F 2.954845 34.726064 166.389770
F 2.269035 34.726064 188.212770
F 29.775785 34.687964 167.374770
F 29.063785 34.942264 189.016770
F 2.954845 42.445464 166.389770
F 2.269035 42.445464 188.212770
F 29.643585 42.367564 167.386770
F 29.198985 42.491064 188.904770
F 11.854185 27.017864 166.679770
F 11.168285 27.017864 188.502770
F 11.854185 34.737264 166.679770
F 11.168285 34.737264 188.502770
F 11.854185 42.456664 166.679770
F 11.168285 42.456664 188.502770
F 20.707785 27.096864 166.799770
F 20.038185 27.028864 188.771770
F 20.810185 34.978964 166.991770
F 20.069585 34.728164 188.848770
F 20.758985 42.432464 167.051770
F 20.015685 42.298464 188.675770
F 2.354075 27.006664 185.506770
F 18.692985 30.931064 164.036770
F 29.278385 27.097564 186.248770
F 2.354075 34.726064 185.506770
F 26.659885 38.636264 196.269770
F 29.290385 34.740064 186.321770
F 2.354075 42.445464 185.506770
F 31.761385 23.421364 174.868770
F 29.377185 42.321364 186.016770
F 11.939885 27.017864 163.951770
F 11.254085 27.017864 185.774770
F 11.939885 34.737264 163.951770
F 11.254085 34.737264 185.774770
F 11.939885 42.456664 163.951770
F 11.254085 42.456664 185.774770
F 29.429485 24.667664 175.536770
F 20.135985 26.964764 186.126770
F 20.947085 42.599664 164.326770
F 19.987485 34.660264 186.029770
F 32.122885 30.969264 164.957770
F 20.263285 42.573864 185.888770
F 2.468365 24.455964 181.869770
F 29.621685 24.305064 182.673770
F 2.468365 32.175264 181.869770
F 29.359185 32.184864 182.712770
F 2.468365 39.894664 181.869770
F 29.421385 39.778364 182.662770
F 11.368385 24.444764 182.137770
F 11.368385 32.164164 182.137770
F 11.368385 39.883464 182.137770
F 20.262285 24.219664 182.273770
F 20.386485 32.178564 182.363770
F 20.374785 39.804564 182.482770
F 4.565245 30.874264 185.566770
F 20.016285 34.684464 196.185770
F 31.298285 30.975864 186.500770
F 4.565245 38.593664 185.566770
F 32.290685 43.576864 163.564770
F 31.758085 38.568664 186.309770
F 8.712345 38.596964 195.707770
F 4.565245 46.313064 185.566770
F 9.398165 38.596964 173.884770
F 8.712345 30.877564 195.707770
F 27.694085 38.570164 164.421770
F 31.415885 38.445064 196.397770
F 14.167185 30.877564 164.021770
F 13.481385 30.877564 185.844770
F 14.167185 38.596964 164.021770
F 13.481385 38.596964 185.844770
F 14.167185 23.158164 164.021770
F 9.398165 30.877564 173.884770
F 14.167185 46.316364 164.021770
F 13.481385 46.316364 185.844770
F 18.559285 23.072364 166.963770
F 22.397485 30.761064 185.941770
F 25.264385 34.664564 164.487770
F 22.445385 38.336264 186.222770
F 26.934285 43.674564 192.739770
F 27.669785 43.694864 170.875770
F 4.679535 28.307764 181.929770
F 31.664985 28.363064 182.938770
F 4.679535 36.027164 181.929770
F 31.721385 35.923564 183.066770
F 4.679535 43.746464 181.929770
F 31.656485 43.709464 182.873770
F 13.595685 28.304464 182.207770
F 13.595685 36.023764 182.207770
F 13.595685 43.743164 182.207770
F 22.628985 28.258264 182.424770
F 22.797685 36.064064 182.524770
F 22.493985 43.758064 182.467770
F 4.593955 28.307764 184.653770
F 31.619585 28.419264 185.539770
F 4.593955 36.027164 184.653770
F 31.536985 35.977864 185.683770
F 4.593955 43.746464 184.653770
F 31.654385 43.807264 185.626770
F 13.509985 28.304464 184.935770
F 13.509985 36.023764 184.935770
F 13.509985 43.743164 184.935770
F 22.506385 28.177964 185.061770
F 22.358385 35.815064 185.377770
F 22.536285 43.968164 185.150770
F 5.165455 30.874264 166.467770
F 4.479645 30.874264 188.290770
F 32.222185 30.979564 167.633770
F 31.158185 30.937164 189.218770
F 5.165455 38.593664 166.467770
F 4.479645 38.593664 188.290770
F 32.121885 38.651664 167.384770
F 31.474885 38.605264 189.084770
F 5.165455 46.313064 166.467770
F 4.479645 46.313064 188.290770
F 22.090185 22.998364 196.092770
F 27.617685 30.895964 164.649770
F 14.081485 30.877564 166.749770
F 13.395685 30.877564 188.572770
F 14.081485 38.596964 166.749770
F 13.395685 38.596964 188.572770
F 26.800785 35.814564 192.627770
F 27.615785 35.960064 170.796770
F 14.081485 46.316364 166.749770
F 13.395685 46.316364 188.572770
F 23.074485 30.894364 167.038770
F 22.306385 30.781864 188.757770
F 23.192385 38.587564 167.058770
F 22.275585 38.306964 188.963770
F 24.433285 34.754964 196.368770
F 17.621685 46.316364 195.987770
F 6.826285 24.443664 184.726770
F 6.826285 32.163064 184.726770
F 6.826285 39.882464 184.726770
F 15.737285 24.444764 185.005770
F 15.737285 32.164164 185.005770
F 15.737285 39.883464 185.005770
F 24.753485 24.262464 185.388770
F 24.684585 32.263864 185.578770
F 24.558985 39.819064 185.311770
F 7.397785 27.018864 166.540770
F 6.711965 27.018864 188.363770
F 7.397785 34.738264 166.540770
F 6.711965 34.738264 188.363770
F 7.397785 42.457664 166.540770
F 6.711965 42.457664 188.363770
F 16.308785 27.017864 166.819770
F 15.622985 27.017864 188.642770
F 16.308785 34.737264 166.819770
F 15.622985 34.737264 188.642770
F 16.308785 42.456664 166.819770
F 15.622985 42.456664 188.642770
F 25.075085 27.008464 167.324770
F 24.444785 27.122464 188.768770
F 25.508685 34.717064 167.128770
F 24.521985 34.642564 189.094770
F 25.218785 42.476264 167.203770
F 24.507585 42.460764 189.001770
F 7.483565 27.018864 163.811770
F 6.797755 27.018864 185.634770
F 7.483565 34.738264 163.811770
F 6.797755 34.738264 185.634770
F 7.483565 42.457664 163.811770
F 6.797755 42.457664 185.634770
F 16.394485 27.017864 164.091770
F 15.708685 27.017864 185.914770
F 16.394485 34.737264 164.091770
F 15.708685 34.737264 185.914770
F 16.394485 42.456664 164.091770
F 15.708685 42.456664 185.914770
F 17.707385 30.877564 193.259770
F 24.766785 27.059464 186.129770
F 20.926585 26.810664 164.078770
F 24.578185 34.824764 186.258770
F 31.842485 23.004264 179.167770
F 24.552585 42.490564 186.219770
F 6.912045 24.443664 181.996770
F 6.912045 32.163064 181.996770
F 6.912045 39.882464 181.996770
F 15.822985 24.444764 182.277770
F 15.822985 32.164164 182.277770
F 15.822985 39.883464 182.277770
F 24.947985 24.478564 182.784770
F 24.961885 32.200064 182.777770
F 25.065285 39.887764 182.645770
F 9.712505 30.877564 163.881770
F 9.026695 30.877564 185.704770
F 9.712505 38.596964 163.881770
F 9.026695 38.596964 185.704770
F 9.712505 23.158164 163.881770
F 9.026695 23.158164 185.704770
F 26.875085 28.175864 192.604770
F 27.341285 28.123564 170.868770
F 26.805785 38.487064 193.584770
F 17.935985 30.877564 185.984770
F 18.431285 23.179564 174.142770
F 17.935985 38.596964 185.984770
F 17.735985 43.743164 192.349770
F 18.414585 43.664964 170.494770
F 30.008685 42.351464 164.552770
F 26.943285 30.976364 186.333770
F 18.444985 31.148864 171.319770
F 26.993785 38.477064 186.265770
F 17.735985 36.023764 192.349770
F 18.579485 35.806664 170.710770
F 27.639585 38.610864 171.850770
F 17.935985 46.316364 185.984770
F 9.140985 28.304364 182.067770
F 9.140985 36.023764 182.067770
F 9.140985 43.743164 182.067770
F 18.035885 28.293764 182.259770
F 18.078485 35.855364 182.371770
F 18.101485 43.859964 182.280770
F 27.146285 28.189964 182.706770
F 27.151285 35.951164 182.700770
F 27.221685 43.811264 182.471770
F 9.055265 28.304364 184.795770
F 9.055265 36.023764 184.795770
F 9.055265 43.743164 184.795770
F 17.964585 28.304464 185.075770
F 17.964585 36.023764 185.075770
F 17.964585 43.743164 185.075770
F 27.041285 28.309164 185.524770
F 26.916985 35.953964 185.387770
F 27.058185 43.353064 185.208770
F 9.626765 30.877564 166.609770
F 8.940955 30.877564 188.432770
F 9.626765 38.596964 166.609770
F 8.940955 38.596964 188.432770
F 17.735985 28.304464 192.349770
F 18.479185 28.393564 170.552770
F 18.505085 30.935764 166.798770
F 17.850285 30.877564 188.712770
F 18.538085 38.530964 166.855770
F 17.850285 38.596964 188.712770
F 8.826655 43.743164 192.069770
F 9.512475 43.743164 170.246770
F 27.730485 30.792964 167.453770
F 26.971485 30.709464 189.092770
F 27.626385 38.754264 167.055770
F 26.944385 38.484564 188.956770
F 8.826655 36.023764 192.069770
F 9.512475 36.023764 170.246770
F 9.598195 43.743164 167.519770
F 18.501585 43.734564 167.840770
F 2.840555 24.455964 170.026770
F 2.154745 24.455964 191.849770
F 19.793585 26.908764 196.241770
F 29.096885 24.423264 192.619770
F 2.840555 32.175364 170.026770
F 2.154745 32.175364 191.849770
F 29.851985 31.916064 171.119770
F 29.090485 32.120564 192.915770
F 2.840555 39.894664 170.026770
F 2.154745 39.894664 191.849770
F 29.793485 40.063564 171.023770
F 29.205285 39.728564 192.609770
F 11.739885 24.444764 170.316770
F 11.054085 24.444764 192.139770
F 11.739885 32.164164 170.316770
F 11.054085 32.164164 192.139770
F 11.739885 39.883464 170.316770
F 11.054085 39.883464 192.139770
F 20.541485 24.528364 170.533770
F 20.002485 24.404464 192.543770
F 20.738185 32.312864 170.446770
F 19.872385 32.399864 192.441770
F 20.776385 39.797764 170.473770
F 19.915785 39.963664 192.434770
F 2.726235 27.006664 173.663770
F 2.040425 27.006664 195.486770
F 29.311685 27.204664 174.605770
F 18.522985 38.516364 171.386770
F 2.726235 34.726064 173.663770
F 2.040425 34.726064 195.486770
F 29.890285 34.952764 174.586770
F 24.172785 26.841364 196.048770
F 2.726235 42.445464 173.663770
F 2.040425 42.445464 195.486770
F 29.632485 42.451364 174.692770
F 22.086585 38.665764 196.272770
F 11.625585 27.017864 173.954770
F 10.939685 27.017864 195.777770
F 11.625585 34.737264 173.954770
F 10.939685 34.737264 195.777770
F 11.625585 42.456664 173.954770
F 10.939685 42.456664 195.777770
F 20.519985 27.179264 174.378770
F 20.633185 34.692364 164.236770
F 20.519285 34.754664 174.467770
F 27.355185 30.760564 171.712770
F 20.391385 42.473064 174.209770
F 22.137985 30.840564 196.002770
F 2.811285 27.006664 170.957770
F 2.125475 27.006664 192.780770
F 29.582485 27.093764 171.855770
F 29.073285 26.990664 193.643770
F 2.811285 34.726064 170.957770
F 2.125475 34.726064 192.780770
F 29.866485 34.554464 171.904770
F 29.006585 34.586664 193.709770
F 2.811285 42.445464 170.957770
F 2.125475 42.445464 192.780770
F 29.759585 42.441264 172.055770
F 29.178285 42.402564 193.346770
F 11.711285 27.017864 171.226770
F 11.025485 27.017864 193.049770
F 11.711285 34.737264 171.226770
F 11.025485 34.737264 193.049770
F 11.711285 42.456664 171.226770
F 11.025485 42.456664 193.049770
F 20.595185 27.008864 171.630770
F 19.861385 26.907064 193.610770
F 20.806185 34.617464 171.682770
F 19.836285 34.947564 193.486770
F 20.592485 42.397864 171.459770
F 19.940185 42.521564 193.528770
F 2.925575 24.455964 167.320770
F 2.239765 24.455964 189.143770
F 29.803385 24.403564 168.069770
F 29.165685 24.399264 189.966770
F 2.925575 32.175264 167.320770
F 2.239765 32.175264 189.143770
F 29.870785 32.176764 168.357770
F 28.890485 32.399564 190.106770
F 2.925575 39.894664 167.320770
F 2.239765 39.894664 189.143770
F 29.874785 39.912864 168.367770
F 29.332985 39.953664 189.903770
F 11.825585 24.444764 167.589770
F 11.139785 24.444764 189.412770
F 11.825585 32.164164 167.589770
F 11.139785 32.164164 189.412770
F 11.825585 39.883464 167.589770
F 11.139785 39.883464 189.412770
F 20.675085 24.464564 167.824770
F 20.143785 24.292464 189.753770
F 20.799885 32.377764 167.747770
F 19.915985 32.169964 189.715770
F 20.882685 39.749264 167.776770
F 20.145085 39.745764 189.668770
F 5.022455 30.874264 171.018770
F 4.336645 30.874264 192.841770
F 31.992185 30.529564 172.205770
F 31.212985 30.694764 193.819770
F 5.022455 38.593664 171.018770
F 4.336645 38.593664 192.841770
F 31.999885 38.438564 171.951770
F 31.406985 38.499564 193.553770
F 8.826655 28.304364 192.069770
F 9.512475 28.304364 170.246770
F 5.022455 46.313064 171.018770
F 4.336645 46.313064 192.841770
F 26.972085 43.546964 190.016770
F 27.430885 43.818164 168.211770
F 8.912375 36.023764 189.342770
F 18.440385 36.116964 168.048770
F 13.938585 30.877564 171.296770
F 13.252785 30.877564 193.119770
F 13.938585 38.596964 171.296770
F 13.252785 38.596964 193.119770
F 13.938585 23.158164 171.296770
F 13.252785 23.158164 193.119770
F 13.938585 46.316364 171.296770
F 26.765385 35.919664 189.951770
F 22.942885 30.900364 171.509770
F 21.978085 30.871064 193.231770
F 22.806885 38.740164 171.697770
F 22.075585 38.775664 193.521770
F 27.508385 36.175964 168.061770
F 26.736985 28.160564 189.868770
F 5.136745 28.307764 167.381770
F 4.450935 28.307764 189.203770
F 32.180685 28.299964 168.319770
F 31.409185 28.131164 190.099770
F 5.136745 36.027164 167.381770
F 4.450935 36.027164 189.203770
F 32.194085 36.103864 168.268770
F 31.506385 36.040164 190.051770
F 5.136745 43.746464 167.381770
F 4.450935 43.746464 189.203770
F 31.854685 43.657564 168.246770
F 31.412585 43.917264 189.910770
F 14.052885 28.304464 167.659770
F 13.367085 28.304464 189.482770
F 14.052885 36.023764 167.659770
F 13.367085 36.023764 189.482770
F 14.052885 43.743164 167.659770
F 13.367085 43.743164 189.482770
F 22.937685 28.385064 168.083770
F 22.164485 28.409264 189.860770
F 23.229485 36.008064 167.812770
F 22.153285 35.860764 190.066770
F 22.958385 43.737764 168.045770
F 22.077085 43.593664 189.870770
F 5.051165 28.307764 170.104770
F 4.365345 28.307764 191.927770
F 32.025185 28.113464 171.049770
F 31.259285 28.206564 192.826770
F 5.051165 36.027164 170.104770
F 4.365345 36.027164 191.927770
F 32.008085 35.996164 171.026770
F 31.286385 35.800464 192.782770
F 5.051165 43.746464 170.104770
F 4.365345 43.746464 191.927770
F 32.053185 43.648464 170.968770
F 31.441085 43.546264 192.662770
F 13.967185 28.304464 170.386770
F 13.281385 28.304464 192.209770
F 13.967185 36.023764 170.386770
F 13.281385 36.023764 192.209770
F 13.967185 43.743164 170.386770
F 13.281385 43.743164 192.209770
F 22.988685 28.310264 170.865770
F 21.979285 28.195764 192.610770
F 22.887085 36.148964 170.730770
F 22.002085 36.250064 192.781770
F 23.057685 43.824164 170.794770
F 22.243685 43.686064 192.502770
F 4.936855 30.874264 173.741770
F 4.251035 30.874264 195.564770
F 31.774885 30.816364 174.861770
F 26.864585 30.785464 193.421770
F 4.936855 38.593664 173.741770
F 4.251035 38.593664 195.564770
F 32.102185 38.697164 174.793770
F 9.598185 28.304364 167.519770
F 4.936855 46.313064 173.741770
F 4.251035 46.313064 195.564770
F 9.626765 23.158164 166.609770
F 9.398165 23.158164 173.884770
F 13.852885 30.877564 174.024770
F 13.167085 30.877564 195.847770
F 13.852885 38.596964 174.024770
F 13.167085 38.596964 195.847770
F 13.852885 23.158164 174.024770
F 27.570385 28.162264 168.160770
F 13.852885 46.316364 174.024770
F 13.167085 46.316364 195.847770
F 23.036685 30.875264 174.169770
F 17.821685 36.023764 189.622770
F 22.735585 38.895364 174.504770
F 9.598185 36.023764 167.519770
F 17.707385 38.596964 193.259770
F 8.712345 23.158164 195.707770
F 7.283495 24.443664 170.177770
F 6.597675 24.443664 192.000770
F 29.649985 24.517064 170.973770
F 7.283495 32.163064 170.177770
F 6.597675 32.163064 192.000770
F 17.821685 43.743164 189.622770
F 7.283495 39.882464 170.177770
F 6.597675 39.882464 192.000770
F 23.074285 30.786364 164.356770
F 16.194485 24.444764 170.456770
F 15.508685 24.444764 192.279770
F 16.194485 32.164164 170.456770
F 15.508685 32.164164 192.279770
F 16.194485 39.883464 170.456770
F 15.508685 39.883464 192.279770
F 25.071785 24.518964 170.689770
F 24.549285 24.332764 192.659770
F 25.245985 32.337064 170.801770
F 24.472985 32.098464 192.543770
F 25.217085 39.853564 170.792770
F 24.396385 39.914864 192.563770
F 7.169175 27.018864 173.814770
F 6.483365 27.018864 195.637770
F 9.169555 23.158164 181.158770
F 7.169175 34.738264 173.814770
F 6.483365 34.738264 195.637770
F 18.433885 28.414764 167.657770
F 7.169175 42.457664 173.814770
F 6.483365 42.457664 195.637770
F 8.912375 43.743164 189.342770
F 16.080185 27.017864 174.094770
F 15.394385 27.017864 195.917770
F 16.080185 34.737264 174.094770
F 15.394385 34.737264 195.917770
F 16.080185 42.456664 174.094770
F 15.394385 42.456664 195.917770
F 25.011585 27.056464 174.466770
F 8.912375 28.304364 189.342770
F 25.126785 35.042564 174.554770
F 17.821685 28.304464 189.622770
F 24.994785 42.553964 174.305770
F 29.798485 32.103264 163.706770
F 7.254955 27.018864 171.085770
F 6.569145 27.018864 192.908770
F 17.850285 46.316364 188.712770
F 7.254955 34.738264 171.085770
F 6.569145 34.738264 192.908770
F 17.707385 46.316364 193.259770
F 7.254955 42.457664 171.085770
F 6.569145 42.457664 192.908770
F 8.940955 23.158164 188.432770
F 16.165885 27.017864 171.366770
F 15.480085 27.017864 193.189770
F 16.165885 34.737264 171.366770
F 15.480085 34.737264 193.189770
F 16.165885 42.456664 171.366770
F 15.480085 42.456664 193.189770
F 25.126085 27.037664 171.686770
F 24.377085 27.145964 193.353770
F 25.239885 34.966564 171.655770
F 24.213785 34.816464 193.447770
F 25.260385 42.568164 171.538770
F 24.574385 42.442864 193.329770
F 7.369255 24.443664 167.448770
F 6.683435 24.443664 189.271770
F 7.369255 32.163064 167.448770
F 6.683435 32.163064 189.271770
F 7.369255 39.882464 167.448770
F 6.683435 39.882464 189.271770
F 16.280185 24.444764 167.729770
F 15.594385 24.444764 189.552770
F 16.280185 32.164164 167.729770
F 15.594385 32.164164 189.552770
F 16.280185 39.883464 167.729770
F 15.594385 39.883464 189.552770
F 25.161385 24.320064 167.919770
F 24.671385 24.549364 189.817770
F 25.359085 32.124464 168.016770
F 24.518485 32.043764 189.793770
F 25.386585 39.879964 167.994770
F 24.522285 39.850464 189.823770
F 9.483905 30.877564 171.156770
F 8.798085 30.877564 192.979770
F 9.483905 38.596964 171.156770
F 8.798085 38.596964 192.979770
F 9.483905 23.158164 171.156770
F 8.798085 23.158164 192.979770
F 24.340985 42.563664 196.166770
F 18.177685 23.129464 178.553770
F 32.121185 36.108364 163.835770
F 31.808685 23.146764 172.134770
F 31.277085 30.942864 196.614770
F 28.932785 34.706864 196.404770
F 22.710285 46.175664 181.544770
F 31.468985 46.475664 189.177770
F 27.338785 46.374564 171.653770
F 26.985385 46.197464 188.925770
F 18.340285 46.382664 174.190770
F 31.254585 46.200264 193.798770
F 22.297085 46.332464 189.032770
F 18.563485 46.347364 164.131770
F 31.206785 46.227364 196.355770
F 22.614685 46.467864 178.862770
F 27.644385 46.339364 167.107770
F 32.131785 46.218164 167.434770
F 27.028885 46.053164 186.124770
F 22.891985 46.433364 171.527770
F 27.336885 46.465164 179.013770
F 22.752585 46.221864 174.236770
F 27.465985 46.397464 164.372770
F 31.645785 46.336464 186.523770
F 18.533785 46.374464 166.785770
F 31.919785 46.607664 174.361770
F 27.055685 23.374164 188.869770
F 27.176585 23.226464 186.210770
F 31.696685 23.277864 186.397770
F 22.520985 23.331664 188.684770
F 32.195585 23.111664 167.513770
F 26.855885 23.268264 193.605770
F 22.475685 23.203364 186.088770
F 22.808485 23.156064 171.361770
F 27.398085 23.306264 178.884770
F 29.087685 42.323564 196.115770
F 26.598885 30.640364 196.143770
F 27.588285 28.207064 163.906770
F 31.902085 28.287664 163.827770
F 1.926135 24.455964 199.123770
F 1.240325 24.455964 220.946770
F 28.825885 24.257864 200.105770
F 27.897085 24.261664 221.716770
F 1.926135 32.175364 199.123770
F 1.240325 32.175364 220.946770
F 28.740785 32.161964 199.778770
F 27.942785 32.166464 221.636770
F 1.926135 39.894664 199.123770
F 1.240325 39.894664 220.946770
F 28.974285 39.712964 199.822770
F 28.022385 39.708464 221.579770
F 10.825485 24.444764 199.414770
F 10.139585 24.444764 221.237770
F 10.825485 32.164164 199.414770
F 10.139585 32.164164 221.237770
F 10.825485 39.883464 199.414770
F 10.139585 39.883464 221.237770
F 19.938185 24.297764 199.682770
F 19.149885 24.261664 221.597770
F 19.928285 32.054264 199.729770
F 19.137085 32.160464 221.649770
F 19.738985 39.911664 199.688770
F 19.115485 39.892764 221.728770
F 1.811825 27.006664 202.760770
F 1.126005 27.006664 224.583770
F 28.827585 26.820964 203.620770
F 27.904385 26.917964 225.289770
F 1.811825 34.726064 202.760770
F 1.126005 34.726064 224.583770
F 28.905685 34.662564 203.606770
F 28.011685 34.708564 225.303770
F 1.811825 42.445464 202.760770
F 1.126005 42.445464 224.583770
F 28.662985 42.495664 203.385770
F 27.865185 42.229064 225.202770
F 10.711085 27.017864 203.051770
F 10.025285 27.017864 224.874770
F 10.711085 34.737264 203.051770
F 10.025285 34.737264 224.874770
F 10.711085 42.456664 203.051770
F 10.025285 42.456664 224.874770
F 19.624485 26.873164 203.289770
F 19.004285 27.143864 225.100770
F 19.773185 34.865364 203.261770
F 18.852985 34.714764 225.156770
F 19.628285 42.575064 203.277770
F 19.067185 42.447764 225.071770
F 1.896865 27.006664 200.054770
F 1.211055 27.006664 221.877770
F 28.813585 26.875564 200.887770
F 27.826685 26.905064 222.637770
F 1.896865 34.726064 200.054770
F 1.211055 34.726064 221.877770
F 28.921185 34.766164 200.823770
F 27.943485 34.824864 222.464770
F 1.896865 42.445464 200.054770
F 1.211055 42.445464 221.877770
F 28.782185 42.328064 200.654770
F 28.007585 42.286264 222.607770
F 10.796885 27.017864 200.323770
F 10.111085 27.017864 222.146770
F 10.796885 34.737264 200.323770
F 10.111085 34.737264 222.146770
F 10.796885 42.456664 200.323770
F 10.111085 42.456664 222.146770
F 19.680685 26.922864 200.534770
F 19.131385 27.046764 222.433770
F 19.742185 34.797264 200.475770
F 19.060085 34.970664 222.446770
F 19.757785 42.407264 200.598770
F 18.914185 42.531364 222.476770
F 1.325345 24.455964 218.240770
F 24.358385 24.293264 197.126770
F 28.097485 24.298564 218.981770
F 1.325345 32.175364 218.240770
F 33.148385 24.414864 207.242770
F 28.345385 31.929264 218.977770
F 1.325345 39.894664 218.240770
F 25.970685 23.113164 215.477770
F 28.169985 39.868664 218.882770
F 10.911185 24.444764 196.686770
F 10.225385 24.444764 218.509770
F 10.911185 32.164164 196.686770
F 10.225385 32.164164 218.509770
F 10.911185 39.883464 196.686770
F 10.225385 39.883464 218.509770
F 32.902285 42.364564 210.821770
F 19.093285 24.647664 218.801770
F 33.273985 32.093164 204.735770
F 19.113385 32.144764 218.845770
F 33.359085 34.624764 203.729770
F 18.910885 40.145264 219.050770
F 4.108035 30.874264 200.115770
F 3.422225 30.874264 221.938770
F 30.878685 30.856064 200.944770
F 30.197885 30.872164 222.563770
F 4.108035 38.593664 200.115770
F 3.422225 38.593664 221.938770
F 31.263485 38.471964 200.810770
F 30.273885 38.554364 222.529770
F 8.255135 23.158164 210.255770
F 25.897085 38.698364 217.942770
F 4.108035 46.313064 200.115770
F 3.422225 46.313064 221.938770
F 25.904785 30.704564 218.123770
F 16.935785 38.596964 217.810770
F 33.327185 24.211564 204.466770
F 7.797925 23.158164 224.804770
F 13.024185 30.877564 200.393770
F 12.338385 30.877564 222.216770
F 13.024185 38.596964 200.393770
F 12.338385 38.596964 222.216770
F 13.024185 23.158164 200.393770
F 16.935785 30.877564 217.810770
F 13.024185 46.316364 200.393770
F 12.338385 46.316364 222.216770
F 22.066985 30.726464 200.544770
F 21.233185 30.854464 222.624770
F 21.996185 38.739764 200.642770
F 21.172585 38.472664 222.556770
F 8.026535 38.596964 217.530770
F 8.026535 30.877564 217.530770
F 3.536515 28.307764 218.301770
F 18.741985 24.458964 228.590770
F 30.189985 28.191064 219.037770
F 3.536515 36.027164 218.301770
F 32.479685 34.842364 222.662770
F 30.259685 35.929564 218.841770
F 3.536515 43.746464 218.301770
F 33.303885 32.194164 200.130770
F 30.386585 43.672364 218.861770
F 13.138485 28.304464 196.756770
F 12.452685 28.304464 218.579770
F 13.138485 36.023764 196.756770
F 12.452685 36.023764 218.579770
F 13.138485 43.743164 196.756770
F 12.452685 43.743164 218.579770
F 18.758585 40.058264 228.873770
F 21.669785 28.379364 218.701770
F 19.823685 39.853864 196.855770
F 21.099485 36.080464 218.737770
F 28.959985 39.893464 197.033770
F 21.310985 43.919064 218.797770
F 4.136745 28.307764 199.201770
F 3.450935 28.307764 221.024770
F 31.140285 28.189364 200.032770
F 30.148385 28.175264 221.740770
F 4.136745 36.027164 199.201770
F 3.450935 36.027164 221.024770
F 31.265485 35.975464 200.012770
F 30.241685 36.068464 221.702770
F 4.136745 43.746464 199.201770
F 3.450935 43.746464 221.024770
F 31.098485 43.550264 199.946770
F 30.209485 43.703764 221.741770
F 13.052785 28.304464 199.484770
F 12.366985 28.304464 221.307770
F 13.052785 36.023764 199.484770
F 12.366985 36.023764 221.307770
F 13.052785 43.743164 199.484770
F 12.366985 43.743164 221.307770
F 22.133285 28.200764 199.833770
F 21.374885 28.402664 221.377770
F 22.137585 36.134264 199.772770
F 21.378985 35.967864 221.489770
F 22.090885 43.626464 199.867770
F 21.250485 43.625964 221.584770
F 4.022435 30.874264 202.839770
F 3.336615 30.874264 224.662770
F 31.137885 30.758564 203.610770
F 30.115185 30.741064 225.253770
F 4.022435 38.593664 202.839770
F 3.336615 38.593664 224.662770
F 31.209485 38.723164 203.573770
F 29.779485 38.326964 225.262770
F 4.022435 46.313064 202.839770
F 3.336615 46.313064 224.662770
F 8.483745 23.158164 202.981770
F 8.026535 23.158164 217.530770
F 12.938485 30.877564 203.121770
F 12.252585 30.877564 224.944770
F 12.938485 38.596964 203.121770
F 12.252585 38.596964 224.944770
F 12.938485 23.158164 203.121770
F 25.759285 43.885364 214.359770
F 12.938485 46.316364 203.121770
F 12.252585 46.316364 224.944770
F 22.079485 30.757964 203.290770
F 21.263185 30.812364 225.291770
F 21.968385 38.568564 203.265770
F 21.026285 38.518464 225.198770
F 17.021585 46.316364 215.082770
F 17.164385 46.316364 210.535770
F 6.369075 24.443664 199.274770
F 5.683255 24.443664 221.097770
F 19.904485 24.287364 196.989770
F 32.341685 24.333564 221.667770
F 6.369075 32.163064 199.274770
F 5.683255 32.163064 221.097770
F 24.430485 32.117864 196.889770
F 22.121285 36.092064 197.023770
F 6.369075 39.882464 199.274770
F 5.683255 39.882464 221.097770
F 31.330985 43.744864 197.295770
F 32.606785 39.823964 221.872770
F 15.280085 24.444764 199.554770
F 14.594285 24.444764 221.377770
F 15.280085 32.164164 199.554770
F 14.594285 32.164164 221.377770
F 15.280085 39.883464 199.554770
F 14.594285 39.883464 221.377770
F 24.329685 24.261564 199.843770
F 23.513385 24.389364 221.754770
F 24.230085 32.347964 199.732770
F 23.481785 32.012764 221.656770
F 24.276585 39.814164 199.927770
F 23.363285 39.794764 221.601770
F 6.254755 27.018864 202.912770
F 5.568945 27.018864 224.735770
F 32.872885 26.994764 210.822770
F 32.443285 24.427964 218.924770
F 6.254755 34.738264 202.912770
F 5.568945 34.738264 224.735770
F 31.953885 40.008364 229.297770
F 32.338185 34.916064 225.457770
F 6.254755 42.457664 202.912770
F 5.568945 42.457664 224.735770
F 23.147085 39.705764 229.079770
F 32.153385 42.139364 225.542770
F 15.165785 27.017864 203.191770
F 14.479885 27.017864 225.014770
F 15.165785 34.737264 203.191770
F 14.479885 34.737264 225.014770
F 15.165785 42.456664 203.191770
F 14.479885 42.456664 225.014770
F 24.164785 26.925564 203.467770
F 23.529985 26.914064 225.283770
F 24.297785 34.655764 203.596770
F 23.266185 34.702964 225.033770
F 24.140985 42.400664 203.425770
F 23.412485 42.173764 225.225770
F 6.340545 27.018864 200.182770
F 5.654725 27.018864 222.005770
F 23.584685 42.497364 215.249770
F 32.404185 26.950864 222.847770
F 6.340545 34.738264 200.182770
F 5.654725 34.738264 222.005770
F 33.361485 26.978664 201.080770
F 22.061185 28.300364 197.057770
F 6.340545 42.457664 200.182770
F 5.654725 42.457664 222.005770
F 31.278085 35.924364 197.212770
F 32.362485 42.464064 222.876770
F 15.251485 27.017864 200.463770
F 14.565685 27.017864 222.286770
F 15.251485 34.737264 200.463770
F 14.565685 34.737264 222.286770
F 15.251485 42.456664 200.463770
F 14.565685 42.456664 222.286770
F 24.351585 26.899464 200.817770
F 23.438585 26.946964 222.603770
F 24.318085 34.775664 200.772770
F 23.537785 34.577964 222.439770
F 24.340185 42.427164 200.827770
F 23.519685 42.444164 222.409770
F 6.454835 24.443664 196.545770
F 5.769015 24.443664 218.368770
F 27.337685 32.393764 229.125770
F 20.800385 35.998564 228.898770
F 6.454835 32.163064 196.545770
F 5.769015 32.163064 218.368770
F 33.108085 26.956664 208.102770
F 32.863385 32.089264 219.332770
F 6.454835 39.882464 196.545770
F 5.769015 39.882464 218.368770
F 31.045085 28.208864 197.317770
F 32.565885 26.850364 215.489770
F 15.365785 24.444764 196.826770
F 14.679985 24.444764 218.649770
F 15.365785 32.164164 196.826770
F 14.679985 32.164164 218.649770
F 15.365785 39.883464 196.826770
F 14.679985 39.883464 218.649770
F 21.591085 23.060664 210.726770
F 23.584485 24.531564 219.095770
F 32.637085 34.663464 218.212770
F 23.603185 32.204364 218.947770
F 33.224685 39.925664 207.369770
F 23.398385 40.020664 218.908770
F 8.569485 30.877564 200.253770
F 7.883665 30.877564 222.076770
F 8.569485 38.596964 200.253770
F 7.883665 38.596964 222.076770
F 8.569485 23.158164 200.253770
F 7.883665 23.158164 222.076770
F 25.955985 35.828964 214.376770
F 26.071485 28.318764 214.335770
F 17.478785 30.877564 200.533770
F 16.792985 30.877564 222.356770
F 17.478785 38.596964 200.533770
F 16.792985 38.596964 222.356770
F 17.050185 43.743164 214.172770
F 17.050185 36.023764 214.172770
F 26.457885 30.992864 200.614770
F 25.728885 30.664464 222.655770
F 26.663185 38.468264 200.750770
F 25.674585 38.584964 222.442770
F 17.050185 28.304464 214.172770
F 8.140845 43.743164 213.892770
F 17.250185 46.316364 207.807770
F 32.613985 32.141764 222.069770
F 8.683775 28.304364 196.616770
F 7.997955 28.304364 218.439770
F 8.683775 36.023764 196.616770
F 7.997955 36.023764 218.439770
F 8.683775 43.743164 196.616770
F 7.997955 43.743164 218.439770
F 17.593085 28.304464 196.896770
F 16.907285 28.304464 218.719770
F 17.593085 36.023764 196.896770
F 16.907285 36.023764 218.719770
F 17.593085 43.743164 196.896770
F 16.907285 43.743164 218.719770
F 27.485585 24.281364 229.120770
F 26.035985 28.123264 218.619770
F 23.600085 34.631164 215.049770
F 25.659185 36.041064 218.785770
F 26.728085 43.665964 196.967770
F 25.675885 43.677664 218.808770
F 8.598055 28.304364 199.344770
F 7.912245 28.304364 221.167770
F 8.598055 36.023764 199.344770
F 7.912245 36.023764 221.167770
F 8.598055 43.743164 199.344770
F 7.912245 43.743164 221.167770
F 17.507385 28.304464 199.624770
F 16.821485 28.304464 221.447770
F 17.507385 36.023764 199.624770
F 16.821485 36.023764 221.447770
F 17.507385 43.743164 199.624770
F 16.821485 43.743164 221.447770
F 26.422485 28.265264 199.872770
F 25.732385 28.158964 221.485770
F 26.666185 35.930664 199.825770
F 25.727485 35.951764 221.524770
F 26.648985 43.817964 199.832770
F 25.894485 43.436164 221.435770
F 8.483745 30.877564 202.981770
F 7.797925 30.877564 224.804770
F 8.483745 38.596964 202.981770
F 7.797925 38.596964 224.804770
F 8.140845 36.023764 213.892770
F 8.140845 28.304364 213.892770
F 17.393085 30.877564 203.261770
F 16.707185 30.877564 225.084770
F 17.393085 38.596964 203.261770
F 16.707185 38.596964 225.084770
F 26.123285 43.894964 211.733770
F 25.963085 36.069964 211.626770
F 26.731485 30.763064 203.289770
F 25.589085 30.793064 225.452770
F 26.461785 38.603364 203.458770
F 25.382485 38.404664 225.155770
F 25.950785 28.290464 211.679770
F 17.135885 43.743164 211.444770
F 16.707185 46.316364 225.084770
F 17.393085 46.316364 203.261770
F 1.697535 24.455964 206.397770
F 1.011715 24.455964 228.220770
F 28.800285 24.419564 207.173770
F 25.199185 36.039964 228.800770
F 1.697535 32.175364 206.397770
F 1.011715 32.175364 228.220770
F 28.704285 32.009864 207.225770
F 23.696985 27.034064 215.133770
F 1.697535 39.894664 206.397770
F 1.011715 39.894664 228.220770
F 28.593585 39.814264 207.127770
F 32.974985 24.522164 211.796770
F 10.596885 24.444764 206.688770
F 9.911025 24.444764 228.511770
F 10.596885 32.164164 206.688770
F 9.911025 32.164164 228.511770
F 10.596885 39.883464 206.688770
F 9.911025 39.883464 228.511770
F 19.507485 24.422664 207.103770
F 18.701185 32.182464 228.859770
F 19.500885 32.320464 207.089770
F 32.617885 42.167064 217.932770
F 19.547585 39.926364 206.921770
F 32.871885 34.771464 215.461770
F 1.583215 27.006664 210.035770
F 28.181685 26.983064 210.856770
F 1.583215 34.726064 210.035770
F 28.311185 34.770664 210.881770
F 1.583215 42.445464 210.035770
F 28.252585 42.457764 210.630770
F 10.482485 27.017864 210.325770
F 10.482485 34.737264 210.325770
F 10.482485 42.456664 210.325770
F 19.358885 27.028664 210.558770
F 19.551585 34.901464 210.622770
F 19.425985 42.503464 210.512770
F 1.668265 27.006664 207.329770
F 0.982448 27.006664 229.152770
F 28.489485 27.101364 208.129770
F 1.668265 34.726064 207.329770
F 0.982448 34.726064 229.152770
F 28.471085 34.727764 208.171770
F 1.668265 42.445464 207.329770
F 0.982448 42.445464 229.152770
F 28.612185 42.426164 207.918770
F 10.568285 27.017864 207.597770
F 10.568285 34.737264 207.597770
F 10.568285 42.456664 207.597770
F 19.428485 27.106464 207.824770
F 19.459685 34.928264 207.835770
F 19.634985 42.504464 207.849770
F 1.782555 24.455964 203.692770
F 1.096745 24.455964 225.514770
F 28.820285 24.348664 204.516770
F 27.832685 24.495764 226.423770
F 1.782555 32.175264 203.692770
F 1.096745 32.175264 225.514770
F 28.853085 32.076464 204.528770
F 27.865385 32.183464 226.285770
F 1.782555 39.894664 203.692770
F 1.096745 39.894664 225.514770
F 28.636185 39.965764 204.273770
F 27.630285 39.662864 226.167770
F 10.682585 24.444764 203.960770
F 9.996785 24.444764 225.783770
F 10.682585 32.164164 203.960770
F 9.996785 32.164164 225.783770
F 10.682585 39.883464 203.960770
F 9.996785 39.883464 225.783770
F 19.742685 24.271464 204.327770
F 18.801285 24.537364 225.832770
F 19.658985 32.185064 204.221770
F 18.778585 32.246064 226.112770
F 19.622385 39.989164 204.103770
F 18.923185 39.871564 226.114770
F 3.879435 30.874264 207.389770
F 3.193615 30.874264 229.212770
F 30.812185 30.724764 208.238770
F 3.879435 38.593664 207.389770
F 3.193615 38.593664 229.212770
F 30.837885 38.740064 208.008770
F 17.135885 36.023764 211.444770
F 17.135885 28.304464 211.445770
F 3.879435 46.313064 207.389770
F 3.193615 46.313064 229.212770
F 8.226565 43.743164 211.165770
F 21.148585 43.645764 228.926770
F 12.795585 30.877564 207.667770
F 12.795585 38.596964 207.667770
F 8.226565 36.023764 211.165770
F 12.795585 46.316364 207.667770
F 21.654085 30.788664 207.805770
F 21.689885 38.688664 208.135770
F 8.226565 28.304364 211.165770
F 3.993725 28.307764 203.752770
F 3.307905 28.307764 225.575770
F 31.011485 28.119164 204.571770
F 30.139885 28.276264 226.377770
F 3.993725 36.027164 203.752770
F 3.307905 36.027164 225.575770
F 31.148485 36.017464 204.568770
F 30.140585 35.968064 226.375770
F 3.993725 43.746464 203.752770
F 3.307905 43.746464 225.575770
F 30.982185 43.828164 204.465770
F 30.000185 43.604764 226.268770
F 12.909885 28.304464 204.030770
F 12.224085 28.304464 225.853770
F 12.909885 36.023764 204.030770
F 12.224085 36.023764 225.853770
F 12.909885 43.743164 204.030770
F 12.224085 43.743164 225.853770
F 21.763185 28.248264 204.227770
F 21.251985 28.169464 226.147770
F 21.925685 36.005764 204.260770
F 21.013685 36.009264 226.183770
F 21.976585 43.923364 204.242770
F 21.273385 43.581164 226.089770
F 3.908135 28.307764 206.476770
F 3.222325 28.307764 228.299770
F 30.802085 28.090264 207.268770
F 14.794285 42.456664 215.012770
F 3.908135 36.027164 206.476770
F 3.222325 36.027164 228.299770
F 30.823785 36.081564 207.330770
F 26.663785 36.143164 197.141770
F 3.908135 43.746464 206.476770
F 3.222325 43.746464 228.299770
F 30.868185 43.799764 207.125770
F 32.283985 26.671664 225.558770
F 12.824185 28.304464 206.758770
F 12.138285 28.304464 228.581770
F 12.824185 36.023764 206.758770
F 12.138285 36.023764 228.581770
F 12.824185 43.743164 206.758770
F 12.138285 43.743164 228.581770
F 21.800085 28.278664 206.939770
F 32.780485 39.555764 214.466770
F 21.756185 36.078264 206.985770
F 33.327585 24.354164 200.156770
F 21.873685 43.842364 207.080770
F 14.794285 34.737264 215.012770
F 3.793825 30.874264 210.113770
F 30.407285 30.940764 211.079770
F 3.793825 38.593664 210.113770
F 30.606885 38.581264 210.739770
F 3.793825 46.313064 210.113770
F 16.792985 46.316364 222.356770
F 12.709785 30.877564 210.395770
F 12.709785 38.596964 210.395770
F 32.787385 32.269164 214.641770
F 12.709785 46.316364 210.395770
F 21.658585 30.830264 210.512770
F 21.632485 38.622164 210.797770
F 14.908585 24.444764 211.375770
F 6.140465 24.443664 206.549770
F 5.454655 24.443664 228.372770
F 5.883335 42.457664 214.731770
F 30.293585 46.372464 222.764770
F 6.140465 32.163064 206.549770
F 5.454655 32.163064 228.372770
F 22.947385 32.252164 228.941770
F 32.043185 24.329664 229.210770
F 6.140465 39.882464 206.549770
F 5.454655 39.882464 228.372770
F 32.838785 39.648764 211.767770
F 33.064285 34.837964 210.727770
F 15.051485 24.444764 206.828770
F 14.365585 24.444764 228.651770
F 15.051485 32.164164 206.828770
F 14.365585 32.164164 228.651770
F 15.051485 39.883464 206.828770
F 14.365585 39.883464 228.651770
F 23.933585 24.143364 207.160770
F 14.794285 27.017864 215.012770
F 24.014785 31.966264 207.158770
F 5.997625 32.163064 211.094770
F 24.115985 39.891664 207.116770
F 32.775885 42.233964 215.171770
F 6.026155 27.018864 210.186770
F 20.891985 28.166464 228.923770
F 6.026155 34.738264 210.186770
F 32.852785 32.216964 211.983770
F 6.026155 42.457664 210.186770
F 27.589285 39.740164 228.851770
F 14.937085 27.017864 210.465770
F 14.937085 34.737264 210.465770
F 14.937085 42.456664 210.465770
F 23.781085 26.987764 210.353770
F 23.807785 34.848664 210.613770
F 23.891785 42.480664 210.656770
F 6.111935 27.018864 207.457770
F 26.463685 28.138564 197.092770
F 6.111935 34.738264 207.457770
F 28.852085 32.063164 197.107770
F 6.111935 42.457664 207.457770
F 32.743685 24.327064 214.476770
F 15.022885 27.017864 207.737770
F 15.022885 34.737264 207.737770
F 15.022885 42.456664 207.737770
F 24.045385 26.955864 207.598770
F 23.865285 34.581264 207.829770
F 24.054785 42.445064 207.979770
F 6.226225 24.443664 203.819770
F 5.540415 24.443664 225.642770
F 5.997625 24.443664 211.094770
F 32.232285 24.230664 226.515770
F 6.226225 32.163064 203.819770
F 5.540415 32.163064 225.642770
F 32.509385 26.994264 218.262770
F 32.330485 32.182064 226.326770
F 6.226225 39.882464 203.819770
F 5.540415 39.882464 225.642770
F 28.903785 24.226564 197.329770
F 32.011585 39.743364 226.538770
F 15.137185 24.444764 204.100770
F 14.451385 24.444764 225.923770
F 15.137185 32.164164 204.100770
F 14.451385 32.164164 225.923770
F 15.137185 39.883464 204.100770
F 14.451385 39.883464 225.923770
F 24.256585 24.247764 204.291770
F 23.276185 24.437564 226.344770
F 24.484985 31.880864 204.433770
F 23.293685 32.242464 226.208770
F 24.107085 39.827264 204.491770
F 23.263885 39.632164 226.237770
F 8.340875 30.877564 207.527770
F 8.340875 38.596964 207.527770
F 8.340875 23.158164 207.527770
F 25.871985 38.475264 215.284770
F 17.250185 30.877564 207.807770
F 17.250185 38.596964 207.807770
F 26.028785 30.878464 215.351770
F 26.408785 30.868764 208.096770
F 26.351285 38.703064 208.107770
F 17.021585 38.596964 215.082770
F 17.478785 46.316364 200.533770
F 8.455165 28.304364 203.890770
F 7.769355 28.304364 225.713770
F 8.455165 36.023764 203.890770
F 7.769355 36.023764 225.713770
F 8.455165 43.743164 203.890770
F 7.769355 43.743164 225.713770
F 17.364485 28.304464 204.170770
F 16.678685 28.304464 225.993770
F 17.364485 36.023764 204.170770
F 16.678685 36.023764 225.993770
F 17.364485 43.743164 204.170770
F 16.678685 43.743164 225.993770
F 26.421985 28.192764 204.233770
F 25.673385 28.154664 226.392770
F 26.567885 35.998664 204.390770
F 25.561185 35.818364 226.150770
F 26.336285 43.785964 204.337770
F 25.703285 43.577464 226.184770
F 8.369455 28.304364 206.618770
F 7.683635 28.304364 228.441770
F 8.369455 36.023764 206.618770
F 7.683635 36.023764 228.441770
F 8.369455 43.743164 206.618770
F 7.683635 43.743164 228.441770
F 17.278785 28.304464 206.898770
F 16.592885 28.304464 228.721770
F 17.278785 36.023764 206.898770
F 16.592885 36.023764 228.721770
F 17.278785 43.743164 206.898770
F 16.592885 43.743164 228.721770
F 26.366785 28.257764 207.042770
F 24.309985 39.914964 197.131770
F 26.139085 35.936064 207.158770
F 19.950685 32.158164 197.092770
F 26.279185 43.833764 207.089770
F 33.073685 32.107764 207.388770
F 8.255135 30.877564 210.255770
F 8.255135 38.596964 210.255770
F 17.021585 30.877564 215.082770
F 17.164385 30.877564 210.535770
F 17.164385 38.596964 210.535770
F 8.112275 23.158164 214.802770
F 26.223685 30.927464 210.738770
F 26.116485 38.564964 210.681770
F 8.112275 38.596964 214.802770
F 5.997625 39.882464 211.094770
F 1.468925 24.455964 213.672770
F 28.221385 24.383364 214.535770
F 1.468925 32.175364 213.672770
F 28.342285 31.975864 214.572770
F 1.468925 39.894664 213.672770
F 28.109085 39.841764 214.508770
F 10.368185 24.444764 213.962770
F 10.368185 32.164164 213.962770
F 10.368185 39.883464 213.962770
F 19.205885 24.545764 214.401770
F 19.292785 31.900264 214.142770
F 19.066685 40.080264 214.242770
F 1.354615 27.006664 217.309770
F 28.205685 26.840164 218.043770
F 1.354615 34.726064 217.309770
F 27.875485 34.740364 218.105770
F 1.354615 42.445464 217.309770
F 27.880185 42.340864 218.000770
F 10.253885 27.017864 217.600770
F 10.253885 34.737264 217.600770
F 10.253885 42.456664 217.600770
F 19.173985 27.169064 217.944770
F 19.008185 34.631464 217.841770
F 19.244485 42.578664 217.889770
F 1.439655 27.006664 214.603770
F 28.348985 26.988264 215.372770
F 1.439655 34.726064 214.603770
F 28.295285 34.677564 215.273770
F 1.439655 42.445464 214.603770
F 27.922485 42.445664 215.213770
F 10.339685 27.017864 214.872770
F 10.339685 34.737264 214.872770
F 10.339685 42.456664 214.872770
F 19.242285 27.154864 215.245770
F 19.175185 34.583964 215.149770
F 19.246985 42.693064 215.178770
F 1.553955 24.455964 210.966770
F 28.321685 24.363164 211.790770
F 1.553955 32.175264 210.966770
F 28.288685 32.190464 211.951770
F 1.553955 39.894664 210.966770
F 28.313485 40.000564 211.774770
F 10.453985 24.444764 211.235770
F 10.453985 32.164164 211.235770
F 10.453985 39.883464 211.235770
F 19.429485 24.441264 211.517770
F 19.385685 32.002564 211.345770
F 19.413785 39.968364 211.591770
F 3.650825 30.874264 214.664770
F 30.709785 30.915764 215.536770
F 3.650825 38.593664 214.664770
F 30.313985 38.542764 215.381770
F 8.112275 30.877564 214.802770
F 3.650825 46.313064 214.664770
F 23.960185 39.920264 211.491770
F 16.935785 46.316364 217.810770
F 12.566985 30.877564 214.942770
F 12.566985 38.596964 214.942770
F 12.566985 23.158164 214.942770
F 23.863685 32.171364 211.546770
F 21.624585 30.774464 215.145770
F 21.455785 38.847864 215.116770
F 23.753385 24.320564 211.476770
F 3.765115 28.307764 211.026770
F 30.572885 28.254864 211.587770
F 3.765115 36.027164 211.026770
F 30.644285 35.992064 211.526770
F 3.765115 43.746464 211.026770
F 30.577385 43.718264 211.719770
F 12.681285 28.304464 211.305770
F 12.681285 36.023764 211.305770
F 12.681285 43.743164 211.305770
F 21.685585 28.343664 211.482770
F 21.650985 36.036564 211.700770
F 21.538285 43.701064 211.540770
F 3.679535 28.307764 213.750770
F 30.462585 28.481364 214.377770
F 3.679535 36.027164 213.750770
F 30.564385 35.868364 214.460770
F 3.679535 43.746464 213.750770
F 30.302085 43.706364 214.523770
F 12.595585 28.304464 214.032770
F 12.595585 36.023764 214.032770
F 12.595585 43.743164 214.032770
F 21.474485 28.156564 214.236770
F 21.388785 36.219764 214.343770
F 21.503485 43.867264 214.311770
F 3.565225 30.874264 217.387770
F 30.523085 30.772464 218.107770
F 3.565225 38.593664 217.387770
F 30.433185 38.554364 218.129770
F 3.565225 46.313064 217.387770
F 14.908585 32.164164 211.375770
F 12.481185 30.877564 217.670770
F 12.481185 38.596964 217.670770
F 14.908585 39.883464 211.375770
F 12.481185 46.316364 217.670770
F 21.514885 30.891864 217.885770
F 21.169785 38.769764 217.893770
F 22.095285 43.805464 197.118770
F 5.911865 24.443664 213.823770
F 5.883335 34.738264 214.731770
F 5.911865 32.163064 213.823770
F 29.928085 36.052864 229.027770
F 5.911865 39.882464 213.823770
F 32.534585 39.817364 219.086770
F 14.822885 24.444764 214.102770
F 14.822885 32.164164 214.102770
F 14.822885 39.883464 214.102770
F 23.790385 24.371564 214.191770
F 23.857185 32.152664 214.243770
F 23.878385 39.933564 214.302770
F 5.797545 27.018864 217.460770
F 23.260685 24.301964 229.112770
F 5.797545 34.738264 217.460770
F 33.110185 42.553864 208.217770
F 5.797545 42.457664 217.460770
F 33.084885 34.733264 208.122770
F 14.708485 27.017864 217.740770
F 14.708485 34.737264 217.740770
F 14.708485 42.456664 217.740770
F 23.911985 26.886564 217.902770
F 23.441185 34.726164 217.833770
F 23.480485 42.552364 217.999770
F 5.883335 27.018864 214.731770
F 25.342085 28.352264 229.150770
F 25.367385 43.784464 228.853770
F 21.365085 46.283964 222.485770
F 29.540085 28.339964 229.102770
F 32.118885 32.089764 229.011770
F 30.172485 46.255464 218.137770
F 29.670585 43.624764 228.933770
F 33.313885 42.525164 203.664770
F 21.073285 23.063864 225.309770
F 30.178185 46.245964 225.337770
F 30.751785 46.329764 210.854770
F 25.815385 46.093564 225.254770
F 25.765985 45.981064 222.516770
F 30.388385 46.229164 215.282770
F 31.051385 46.153064 200.887770
F 22.133885 46.365064 200.684770
F 21.212085 46.095764 225.250770
F 21.736985 46.276164 210.559770
F 26.308285 46.318464 207.971770
F 21.376685 23.480564 217.821770
F 26.143785 23.103764 210.639770
F 28.905685 26.774364 196.273770
F 0.549673 24.463564 242.790770
F 27.205485 24.410664 243.666770
F 0.549674 32.182864 242.790770
F 27.384885 31.981964 243.570770
F 0.549674 39.902264 242.790770
F 27.364485 39.803464 243.628770
F 9.453815 24.444764 243.060770
F 9.453815 32.164164 243.060770
F 9.453815 39.883464 243.060770
F 18.443485 24.568564 243.278770
F 18.345385 32.287064 243.268770
F 18.421885 39.721964 243.492770
F 0.366633 27.031364 246.427770
F 27.281585 26.799864 247.471770
F 0.366634 34.750764 246.427770
F 26.829785 34.610564 247.195770
F 0.366634 42.470164 246.427770
F 27.131285 42.306364 247.170770
F 9.339495 27.017864 246.697770
F 9.339495 34.737264 246.697770
F 9.339495 42.456664 246.697770
F 18.359285 27.169764 247.104770
F 18.254685 34.752264 247.123770
F 18.282585 42.593664 246.997770
F 0.412006 27.055564 243.678770
F 27.113385 26.957464 244.779770
F 0.412007 34.774964 243.678770
F 27.177985 34.601264 244.443770
F 0.412007 42.494364 243.678770
F 27.125585 42.428464 244.446770
F 9.425225 27.017864 243.969770
F 9.425225 34.737264 243.969770
F 9.425225 42.456664 243.969770
F 18.410185 27.147164 244.338770
F 18.326685 34.786064 244.433770
F 18.222685 42.291864 244.306770
F 0.583314 24.433164 240.070770
F 27.420285 24.275664 240.985770
F 0.583314 32.152464 240.070770
F 27.411085 32.361264 240.835770
F 0.583315 39.871864 240.070770
F 27.415685 39.783764 240.821770
F 9.539525 24.444764 240.332770
F 9.539525 32.164164 240.332770
F 9.539525 39.883464 240.332770
F 18.442585 24.389664 240.520770
F 18.458385 32.181564 240.552770
F 18.518585 39.633764 240.726770
F 2.737405 30.875264 243.762770
F 29.479785 30.726364 244.630770
F 2.737405 38.594664 243.762770
F 29.353985 38.421764 244.556770
F 20.738185 30.799864 229.687770
F 2.737405 46.314064 243.762770
F 25.187385 38.580564 239.866770
F 28.662085 38.891964 261.856770
F 11.652585 30.877564 244.039770
F 11.652585 38.596964 244.039770
F 11.652585 23.158164 244.039770
F 11.652585 46.316364 244.039770
F 20.462585 31.016964 244.378770
F 20.722085 38.660164 244.480770
F 25.065785 30.917464 229.952770
F 2.850775 28.307064 240.125770
F 29.667485 28.264864 241.099770
F 2.850775 36.026464 240.125770
F 29.731185 35.953564 240.862770
F 2.850775 43.745864 240.125770
F 29.418485 43.516664 240.915770
F 11.766885 28.304464 240.402770
F 11.766885 36.023764 240.402770
F 11.766885 43.743164 240.402770
F 20.708485 28.163964 240.598770
F 20.630885 35.962164 240.956770
F 20.633185 43.702264 240.542770
F 2.752325 28.304864 242.854770
F 29.477185 28.141564 243.791770
F 2.752325 36.024264 242.854770
F 29.422785 35.930864 243.602770
F 2.752325 43.743664 242.854770
F 29.410085 43.721364 243.702770
F 11.681085 28.304464 243.130770
F 11.681085 36.023764 243.130770
F 11.681085 43.743164 243.130770
F 20.496585 28.349564 243.298770
F 20.650285 36.008064 243.618770
F 20.296585 43.687664 243.281770
F 2.637925 30.878164 246.491770
F 29.246485 30.667464 247.300770
F 2.637925 38.597564 246.491770
F 29.379585 38.401364 247.236770
F 25.396385 30.769264 239.928770
F 23.303685 42.251764 229.925770
F 11.566785 30.877564 246.767770
F 11.566785 38.596964 246.767770
F 15.226185 38.586964 261.372770
F 11.566785 46.316364 246.767770
F 20.440985 30.899764 247.116770
F 20.526985 38.597764 247.252770
F 20.739485 38.624364 229.818770
F 4.997515 24.443764 242.920770
F 31.820585 24.091264 243.711770
F 4.997515 32.163064 242.920770
F 31.654785 32.096864 243.671770
F 4.997515 39.882464 242.920770
F 31.660085 39.718164 243.672770
F 13.908385 24.444764 243.200770
F 13.908385 32.164164 243.200770
F 13.908385 39.883464 243.200770
F 22.845885 24.408164 243.474770
F 22.857385 32.012164 243.599770
F 22.904085 39.992864 243.553770
F 4.882615 27.018764 246.557770
F 31.816985 26.908964 247.251770
F 4.882615 34.738164 246.557770
F 31.364485 34.547964 247.402770
F 4.882615 42.457564 246.557770
F 31.799385 42.586564 247.416770
F 13.794085 27.017864 246.837770
F 13.794085 34.737264 246.837770
F 13.794085 42.456664 246.837770
F 22.723785 26.815464 247.020770
F 22.692385 34.502164 246.984770
F 22.670785 42.549364 247.068770
F 4.967435 27.018664 243.828770
F 31.765485 26.713764 244.491770
F 4.967435 34.738064 243.828770
F 31.588685 34.690264 244.646770
F 4.967435 42.457464 243.828770
F 31.606385 42.388164 244.734770
F 13.879885 27.017864 244.109770
F 13.879885 34.737264 244.109770
F 13.879885 42.456664 244.109770
F 22.554385 26.933864 244.342770
F 22.859285 34.602964 244.308770
F 22.642885 42.578164 244.282770
F 5.082685 24.443764 240.191770
F 31.696685 24.329064 241.044770
F 5.082685 32.163164 240.191770
F 31.931785 31.990864 240.741770
F 5.082685 39.882564 240.191770
F 31.786485 39.742664 241.015770
F 13.994185 24.444764 240.472770
F 13.994185 32.164164 240.472770
F 13.994185 39.883464 240.472770
F 23.061785 24.459464 240.840770
F 23.136985 31.985164 240.875770
F 22.991885 39.794264 240.855770
F 7.197855 30.877564 243.899770
F 7.197855 38.596964 243.899770
F 7.197855 23.158164 243.899770
F 16.249985 38.596964 239.632770
F 16.107185 30.877564 244.179770
F 16.107185 38.596964 244.179770
F 15.226185 30.867564 261.372770
F 25.020485 30.695364 244.312770
F 25.026585 38.703264 244.564770
F 16.249985 30.877564 239.632770
F 19.623485 30.798764 261.833770
F 7.312145 28.304364 240.262770
F 7.312145 36.023764 240.262770
F 7.312145 43.743164 240.262770
F 16.221485 28.304464 240.542770
F 16.221485 36.023764 240.542770
F 16.221485 43.743164 240.542770
F 25.231185 28.139364 240.756770
F 25.088085 36.060564 240.740770
F 25.048785 43.755164 240.666770
F 7.226255 28.304364 242.990770
F 7.226255 36.023764 242.990770
F 7.226255 43.743164 242.990770
F 16.135685 28.304464 243.270770
F 16.135685 36.023764 243.270770
F 16.135685 43.743164 243.270770
F 24.875685 28.142264 243.515770
F 25.169285 36.143064 243.372770
F 25.002685 43.670564 243.410770
F 7.111875 30.877664 246.627770
F 7.111875 38.597064 246.627770
F 6.442365 46.162464 261.074770
F 16.021385 30.877564 246.907770
F 16.021385 38.596964 246.907770
F 6.442365 38.443064 261.074770
F 24.919385 30.510564 247.133770
F 24.912385 38.671564 247.198770
F 7.340665 38.596964 239.353770
F 29.779585 38.523664 229.822770
F 0.229872 24.414964 250.058770
F 27.122685 24.364464 251.153770
F 0.229872 32.134364 250.058770
F 26.960485 32.403164 250.667770
F 0.229873 39.853764 250.058770
F 27.013485 39.878164 250.938770
F 9.225205 24.444764 250.334770
F 9.225205 32.164164 250.334770
F 9.225205 39.883464 250.334770
F 18.071485 24.186964 250.535770
F 18.217185 32.101564 250.792770
F 18.078685 39.839664 250.563770
F 0.897409 27.006664 231.858770
F 0.126291 27.050164 253.691770
F 27.237785 26.857764 232.799770
F 27.055785 27.083364 254.764770
F 0.897410 34.726064 231.858770
F 0.126291 34.769464 253.691770
F 27.577385 34.926964 232.679770
F 26.717185 34.899664 254.601770
F 0.897410 42.445464 231.858770
F 0.126291 42.488864 253.691770
F 27.313885 42.300764 232.732770
F 26.709385 42.526764 254.560770
F 9.796705 27.017864 232.148770
F 9.110875 27.017864 253.971770
F 9.796705 34.737264 232.148770
F 9.110875 34.737264 253.971770
F 9.796705 42.456664 232.148770
F 9.110875 42.456664 253.971770
F 18.673885 27.100764 232.415770
F 17.908485 27.117364 254.180770
F 18.662785 34.583964 232.418770
F 17.898985 34.693264 254.128770
F 18.912985 42.562164 232.614770
F 18.033885 42.456464 254.296770
F 0.161857 27.062464 250.837770
F 24.812185 22.986864 251.749770
F 27.035685 27.108864 252.058770
F 0.161857 34.781864 250.837770
F 21.900785 42.416364 261.830770
F 26.862185 34.722364 251.765770
F 0.161857 42.501264 250.837770
F 23.015885 34.763764 229.832770
F 26.911385 42.423164 251.864770
F 9.882445 27.017864 229.420770
F 9.196625 27.017864 251.243770
F 9.882445 34.737264 229.420770
F 9.196625 34.737264 251.243770
F 9.882445 42.456664 229.420770
F 9.196625 42.456664 251.243770
F 32.037085 42.559364 229.999770
F 18.140485 26.813164 251.535770
F 24.104285 30.854864 262.019770
F 18.067585 34.681464 251.544770
F 33.351885 43.849064 258.294770
F 18.134985 42.466464 251.507770
F 0.262351 24.391964 247.237770
F 27.243185 24.333964 248.276770
F 0.262351 32.111364 247.237770
F 27.079585 31.979864 247.947770
F 0.262351 39.830764 247.237770
F 27.192785 39.866364 248.201770
F 9.310915 24.444764 247.606770
F 9.310915 32.164164 247.606770
F 9.310915 39.883464 247.606770
F 18.242485 24.465364 247.812770
F 18.152785 32.146464 248.077770
F 18.241585 39.984464 247.724770
F 2.498925 30.876964 251.029770
F 33.170785 36.254464 258.371770
F 28.973385 30.828364 251.761770
F 2.498925 38.596364 251.029770
F 18.716285 34.638164 229.763770
F 29.185085 38.566564 251.862770
F 6.442365 30.723764 261.074770
F 2.498925 46.315764 251.029770
F 7.340665 30.877564 239.353770
F 24.272085 43.906864 258.167770
F 25.419985 38.378464 229.790770
F 30.586885 34.912364 262.089770
F 12.109785 30.877564 229.490770
F 11.423985 30.877564 251.313770
F 12.109785 38.596964 229.490770
F 11.423985 38.596964 251.313770
F 25.106685 43.682864 236.428770
F 24.418285 36.155664 258.325770
F 12.109785 46.316364 229.490770
F 11.423985 46.316364 251.313770
F 33.322185 28.312364 258.663770
F 20.549985 30.692564 251.442770
F 18.769785 42.633064 229.902770
F 20.151185 38.531764 251.499770
F 25.265785 36.112464 236.259770
F 24.347185 28.291464 258.152770
F 2.617945 28.305664 247.395770
F 29.453985 28.136164 248.234770
F 2.617945 36.025064 247.395770
F 29.071685 35.877364 248.221770
F 2.617945 43.744364 247.395770
F 29.388085 43.654064 248.079770
F 11.538185 28.304464 247.676770
F 11.538185 36.023764 247.676770
F 11.538185 43.743164 247.676770
F 20.785585 28.229064 247.921770
F 20.481485 35.840064 247.993770
F 20.437885 43.723964 248.097770
F 2.528295 28.304064 250.126770
F 29.382285 28.286364 250.968770
F 2.528295 36.023464 250.126770
F 29.113085 35.918264 250.994770
F 2.528295 43.742764 250.126770
F 29.151085 43.775064 251.006770
F 11.452485 28.304464 250.404770
F 11.452485 36.023764 250.404770
F 11.452485 43.743164 250.404770
F 20.475385 28.198364 250.656770
F 20.175685 35.921064 250.662770
F 20.314785 43.868064 250.794770
F 3.108015 30.874264 231.936770
F 2.420815 30.876664 253.761770
F 29.720085 30.978864 232.520770
F 28.957585 30.896064 254.454770
F 3.108015 38.593664 231.936770
F 2.420815 38.596064 253.761770
F 29.675485 38.508564 232.521770
F 29.144685 38.749464 254.669770
F 3.108015 46.313064 231.936770
F 2.420815 46.315364 253.761770
F 33.004285 31.103264 259.266770
F 25.426385 46.278764 229.734770
F 12.023985 30.877564 232.218770
F 11.338185 30.877564 254.041770
F 12.023985 38.596964 232.218770
F 11.338185 38.596964 254.041770
F 25.199385 28.461564 236.317770
F 15.675185 43.741864 257.812770
F 12.023985 46.316364 232.218770
F 11.338185 46.316364 254.041770
F 20.793585 30.634764 232.437770
F 20.343085 30.977264 254.060770
F 20.848185 38.556164 232.560770
F 20.128385 38.553464 254.289770
F 20.519985 46.249664 247.117770
F 16.364285 43.743164 235.995770
F 4.767715 24.443864 250.194770
F 31.207285 24.262164 251.221770
F 4.767715 32.163264 250.194770
F 31.466185 32.193964 251.171770
F 4.767715 39.882664 250.194770
F 31.400285 40.091864 250.895770
F 13.679785 24.444764 250.474770
F 13.679785 32.164164 250.474770
F 13.679785 39.883464 250.474770
F 22.664185 24.268264 250.817770
F 22.686885 32.110464 250.788770
F 22.350685 39.911064 250.623770
F 5.340335 27.018864 232.009770
F 4.653195 27.018664 253.831770
F 31.733585 26.878064 232.796770
F 31.359785 26.812964 254.979770
F 5.340335 34.738264 232.009770
F 4.653195 34.738064 253.831770
F 32.228985 34.514164 232.599770
F 31.293485 34.443964 254.693770
F 5.340335 42.457664 232.009770
F 4.653195 42.457464 253.831770
F 31.884085 42.578964 232.636770
F 31.120985 42.436564 254.645770
F 14.251285 27.017864 232.288770
F 13.565485 27.017864 254.111770
F 14.251285 34.737264 232.288770
F 13.565485 34.737264 254.111770
F 14.251285 42.456664 232.288770
F 13.565485 42.456664 254.111770
F 22.785985 26.836864 232.417770
F 22.558185 27.202864 254.434770
F 23.028085 34.742564 232.629770
F 22.462385 34.855564 254.509770
F 23.306085 42.382964 232.611770
F 22.411885 42.426964 254.505770
F 5.426125 27.018864 229.280770
F 4.738755 27.018064 251.103770
F 27.535085 34.986564 229.889770
F 31.466285 26.932364 252.260770
F 5.426125 34.738264 229.280770
F 4.738755 34.737464 251.103770
F 23.056485 26.914664 229.890770
F 31.386185 34.783464 251.991770
F 5.426125 42.457664 229.280770
F 4.738755 42.456864 251.103770
F 24.406385 30.993764 259.274770
F 31.310785 42.410664 251.902770
F 14.337085 27.017864 229.560770
F 13.651285 27.017864 251.383770
F 14.337085 34.737264 229.560770
F 13.651285 34.737264 251.383770
F 14.337085 42.456664 229.560770
F 13.651285 42.456664 251.383770
F 21.094785 46.302064 232.446770
F 22.607585 27.048064 251.664770
F 16.021385 46.316364 246.907770
F 22.367285 34.667864 251.727770
F 25.352685 30.985864 237.316770
F 22.396385 42.524164 251.743770
F 4.852715 24.444164 247.466770
F 31.534385 24.334564 248.391770
F 4.852715 32.163564 247.466770
F 31.507785 32.126464 248.292770
F 4.852715 39.882964 247.466770
F 31.424385 39.988764 248.157770
F 13.765485 24.444764 247.746770
F 13.765485 32.164164 247.746770
F 13.765485 39.883464 247.746770
F 22.617785 24.293264 247.971770
F 22.835285 31.853864 247.950770
F 22.708485 40.013764 247.987770
F 7.655065 30.877564 229.350770
F 6.969105 30.877564 251.173770
F 7.655065 38.596964 229.350770
F 6.969105 38.596964 251.173770
F 7.655065 23.158164 229.350770
F 6.969105 23.158264 251.173770
F 15.675185 36.022464 257.812770
F 16.364285 36.023764 235.995770
F 16.564385 30.877564 229.630770
F 15.878585 30.877564 251.453770
F 16.564385 38.596964 229.630770
F 15.878585 38.596964 251.453770
F 15.675185 28.303064 257.812770
F 16.364285 28.304464 235.995770
F 29.842685 31.118064 229.889770
F 24.899185 30.919164 251.696770
F 27.372585 26.791964 230.064770
F 24.657485 38.705664 251.716770
F 6.763795 43.740064 257.526770
F 7.455055 43.743164 235.715770
F 16.107185 46.316364 244.179770
F 6.883315 23.158264 253.901770
F 7.083465 28.304364 247.536770
F 7.083465 36.023764 247.536770
F 7.083465 43.743164 247.536770
F 15.992785 28.304464 247.816770
F 15.992785 36.023764 247.816770
F 15.992785 43.743164 247.816770
F 24.956185 27.989664 248.117770
F 24.780485 36.080464 248.058770
F 24.932985 43.601864 248.173770
F 6.997605 28.304364 250.264770
F 6.997605 36.023664 250.264770
F 6.997605 43.743064 250.264770
F 15.907085 28.304464 250.544770
F 15.907085 36.023764 250.544770
F 15.907085 43.743164 250.544770
F 24.881385 28.285764 250.883770
F 24.672085 36.099564 250.905770
F 24.765985 43.741664 250.866770
F 7.569325 30.877564 232.078770
F 6.883315 30.877664 253.901770
F 7.569325 38.596964 232.078770
F 6.883315 38.597064 253.901770
F 6.763795 36.020664 257.526770
F 7.455055 36.023764 235.715770
F 16.478585 30.877564 232.358770
F 15.792785 30.877564 254.181770
F 16.478585 38.596964 232.358770
F 15.792785 38.596964 254.181770
F 6.763795 28.301264 257.526770
F 7.455055 28.304364 235.715770
F 25.381785 30.736164 232.566770
F 24.723485 31.029564 254.431770
F 25.405085 38.460464 232.578770
F 24.642585 38.653464 254.489770
F 24.560485 43.864064 255.373770
F 25.385685 43.833464 233.652770
F 18.662385 26.958564 229.763770
F 7.569325 23.158164 232.078770
F 0.783239 24.454264 235.494770
F 0.036753 24.414864 257.332770
F 27.367785 24.521664 236.327770
F 26.470985 24.484864 258.324770
F 0.783239 32.173664 235.494770
F 0.036753 32.134264 257.332770
F 27.468985 32.291864 236.150770
F 26.644585 32.248564 258.170770
F 0.783240 39.893064 235.494770
F 0.036753 39.853664 257.332770
F 27.430585 39.809864 236.323770
F 26.730185 40.077864 258.268770
F 9.682415 24.444764 235.785770
F 8.991725 24.441964 257.599770
F 9.682415 32.164164 235.785770
F 8.991725 32.161364 257.599770
F 9.682415 39.883464 235.785770
F 8.991725 39.880764 257.599770
F 18.587985 24.429964 236.026770
F 17.902485 24.443364 257.881770
F 18.624485 32.159064 236.082770
F 17.902485 32.162764 257.881770
F 18.574085 39.852464 236.123770
F 17.902485 39.882164 257.881770
F 0.669011 27.002964 239.134770
F 19.851785 38.775064 261.656770
F 27.482885 26.938864 239.905770
F 25.353185 38.602564 237.259770
F 0.669011 34.722364 239.134770
F 7.111875 23.158264 246.627770
F 27.380885 34.818764 239.852770
F 29.583085 46.203964 229.779770
F 0.669011 42.441664 239.134770
F 24.579985 36.193364 255.520770
F 27.215385 42.341964 239.821770
F 31.700285 27.078864 229.993770
F 9.568105 27.017864 239.423770
F 8.662895 26.944964 261.113770
F 9.568105 34.737264 239.423770
F 8.662895 34.664364 261.113770
F 9.568105 42.456664 239.423770
F 8.662895 42.383764 261.113770
F 18.430485 27.049964 239.802770
F 17.453585 27.007764 261.442770
F 18.498785 34.732364 239.763770
F 17.453585 34.727164 261.442770
F 18.380885 42.203664 239.744770
F 17.453585 42.446564 261.442770
F 0.764525 27.001664 236.423770
F 0.013371 27.028964 258.119770
F 27.258585 27.159964 237.244770
F 26.560385 27.024864 259.241770
F 0.764525 34.721064 236.423770
F 0.013370 34.748364 258.119770
F 27.504285 34.756464 237.088770
F 26.445485 34.789164 259.242770
F 0.764526 42.440464 236.423770
F 0.013370 42.467764 258.119770
F 27.441685 42.411164 237.275770
F 26.444385 42.551164 259.155770
F 9.653845 27.017864 236.695770
F 8.958125 27.014864 258.453770
F 9.653845 34.737264 236.695770
F 8.958125 34.734264 258.453770
F 9.653845 42.456664 236.695770
F 8.958125 42.453664 258.453770
F 18.477285 27.029764 237.011770
F 17.867785 27.013864 258.759770
F 18.491585 34.708164 237.075770
F 17.867785 34.733264 258.759770
F 18.558785 42.557864 237.036770
F 17.867785 42.452664 258.759770
F 0.868140 24.455864 232.789770
F 0.082143 24.415064 254.469770
F 27.316285 24.375164 233.723770
F 26.754485 24.335264 255.558770
F 0.868140 32.175264 232.789770
F 0.082143 32.134464 254.469770
F 27.517185 32.326264 233.345770
F 26.842285 32.330964 255.411770
F 0.868141 39.894664 232.789770
F 0.082143 39.853864 254.469770
F 27.528285 39.740664 233.627770
F 26.730385 39.858864 255.539770
F 9.768135 24.444764 233.057770
F 9.082325 24.444564 254.879770
F 9.768135 32.164164 233.057770
F 9.082325 32.163964 254.879770
F 9.768135 39.883464 233.057770
F 9.082325 39.883364 254.879770
F 18.736185 24.582064 233.291770
F 17.991485 24.444664 255.159770
F 18.590185 32.052764 233.390770
F 17.991485 32.164064 255.159770
F 18.579685 39.973664 233.413770
F 17.991485 39.883464 255.159770
F 2.964985 30.874164 236.487770
F 2.273415 30.874064 258.309770
F 29.565885 31.021764 237.179770
F 28.505685 30.794564 259.195770
F 2.964985 38.593564 236.487770
F 2.273415 38.593464 258.309770
F 29.749985 38.432564 237.033770
F 28.766085 38.732864 259.193770
F 25.206985 36.017464 233.619770
F 24.715885 28.479164 255.441770
F 2.964985 46.312964 236.487770
F 2.273415 46.312864 258.309770
F 24.976685 28.230564 233.430770
F 15.764185 43.743164 255.089770
F 16.249985 46.316364 239.632770
F 7.340665 23.158164 239.353770
F 11.881185 30.877564 236.765770
F 11.185285 30.873664 258.549770
F 11.881185 38.596964 236.765770
F 11.185285 38.593064 258.549770
F 11.881185 23.158164 236.765770
F 16.450085 43.743164 233.267770
F 11.881185 46.316364 236.765770
F 11.185285 46.312464 258.549770
F 20.948485 30.845364 236.986770
F 20.023085 30.807364 258.903770
F 20.821185 38.578264 237.131770
F 20.091685 38.614364 258.837770
F 15.764185 36.023764 255.089770
F 16.450085 36.023764 233.267770
F 3.079365 28.307764 232.849770
F 2.384865 28.306064 254.666770
F 29.452785 28.340764 233.481770
F 29.183185 28.409864 255.701770
F 3.079365 36.027164 232.849770
F 2.384865 36.025464 254.666770
F 29.992885 35.892964 233.490770
F 29.087585 35.891364 255.671770
F 3.079365 43.746564 232.849770
F 2.384865 43.744864 254.666770
F 29.549885 43.684564 233.698770
F 29.067285 43.784864 255.547770
F 11.995485 28.304464 233.127770
F 11.309685 28.304464 254.949770
F 11.995485 36.023764 233.127770
F 11.309685 36.023864 254.949770
F 11.995485 43.743164 233.127770
F 11.309685 43.743264 254.949770
F 20.769385 28.152764 233.505770
F 20.261285 28.423564 255.147770
F 20.746585 35.909264 233.515770
F 20.073685 36.039864 255.284770
F 21.049985 43.809364 233.569770
F 20.188585 43.818664 255.346770
F 2.995505 28.308564 235.573770
F 2.315725 28.307864 257.397770
F 29.432085 28.501364 236.190770
F 28.737585 28.296464 258.341770
F 2.995505 36.027964 235.573770
F 2.315725 36.027264 257.397770
F 29.690085 35.814264 236.201770
F 28.745485 36.084864 258.414770
F 2.995505 43.747364 235.573770
F 2.315725 43.746664 257.397770
F 29.751585 43.641164 236.293770
F 28.677785 43.962964 258.253770
F 11.909685 28.304464 235.855770
F 11.220785 28.303164 257.670770
F 11.909685 36.023764 235.855770
F 11.220785 36.022564 257.670770
F 11.909685 43.743164 235.855770
F 11.220785 43.741964 257.670770
F 20.738485 28.209764 236.240770
F 20.108885 28.350864 257.883770
F 20.839285 35.946364 236.236770
F 20.099985 36.044864 258.031770
F 20.923785 43.728764 236.249770
F 20.074185 43.814964 258.069770
F 2.874115 30.875264 239.214770
F 2.200575 30.877464 261.030770
F 29.472485 30.747564 239.919770
F 16.335785 46.316364 236.905770
F 2.874115 38.594564 239.214770
F 2.200575 38.596864 261.030770
F 29.712685 38.503864 239.779770
F 7.540745 28.304364 232.987770
F 2.874115 46.313964 239.214770
F 2.200575 46.316264 261.030770
F 2.637925 23.158864 246.491770
F 15.640485 46.312364 258.689770
F 11.795385 30.877564 239.493770
F 10.766385 30.872264 261.234770
F 11.795385 38.596964 239.493770
F 10.766385 38.591664 261.234770
F 15.764185 28.304364 255.089770
F 16.450085 28.304464 233.267770
F 11.795385 46.316364 239.493770
F 10.766385 46.310964 261.234770
F 20.803685 30.887264 239.713770
F 31.992585 34.622864 229.943770
F 20.676185 38.404464 239.893770
F 27.418385 42.236464 229.864770
F 24.515785 38.798364 259.064770
F 6.854355 43.742964 254.808770
F 5.226025 24.443664 235.646770
F 4.534715 24.446264 257.464770
F 31.730185 24.121264 236.463770
F 30.980585 24.225564 258.695770
F 5.226025 32.163064 235.646770
F 4.534715 32.165664 257.464770
F 31.840885 32.171064 236.349770
F 30.687085 32.180264 258.351770
F 5.226025 39.882464 235.646770
F 4.534715 39.885064 257.464770
F 31.921885 39.818364 236.137770
F 31.088085 39.932364 258.431770
F 14.136985 24.444764 235.925770
F 13.447885 24.443364 257.742770
F 14.136985 32.164164 235.925770
F 13.447885 32.162764 257.742770
F 14.136985 39.883464 235.925770
F 13.447885 39.882164 257.742770
F 23.100185 24.401964 236.159770
F 22.170185 24.364964 257.982770
F 23.081885 32.195264 236.117770
F 22.260185 32.175364 258.170770
F 23.161285 39.698764 236.185770
F 22.289685 39.841664 257.988770
F 5.111735 27.018964 239.283770
F 4.427945 27.017864 261.100770
F 31.595785 26.801964 239.926770
F 24.236485 38.626664 261.844770
F 5.111735 34.738264 239.283770
F 4.427945 34.737264 261.100770
F 32.054085 34.676464 240.140770
F 16.478585 46.316364 232.358770
F 5.111735 42.457664 239.283770
F 4.427945 42.456664 261.100770
F 31.697885 42.200764 240.098770
F 16.564385 46.316364 229.630770
F 14.022685 27.017864 239.562770
F 12.997885 27.010164 261.303770
F 14.022685 34.737264 239.562770
F 12.997885 34.729564 261.303770
F 14.022685 42.456664 239.562770
F 12.997885 42.448964 261.303770
F 22.968185 27.098864 239.919770
F 15.792785 46.316364 254.181770
F 22.771685 34.604764 239.910770
F 15.226185 46.306364 261.372770
F 22.896785 42.211264 239.992770
F 15.878585 46.316364 251.453770
F 5.197705 27.018864 236.554770
F 4.512375 27.017464 258.381770
F 31.547885 26.934364 237.392770
F 30.980485 26.971764 259.312770
F 5.197705 34.738264 236.554770
F 4.512375 34.736864 258.381770
F 31.942185 34.685264 237.400770
F 30.986385 34.718964 259.375770
F 5.197705 42.457664 236.554770
F 4.512375 42.456264 258.381770
F 31.862685 42.167164 237.265770
F 30.923285 42.697264 259.300770
F 14.108485 27.017864 236.835770
F 13.412885 27.013964 258.619770
F 14.108485 34.737264 236.835770
F 13.412885 34.733364 258.619770
F 14.108485 42.456664 236.835770
F 13.412885 42.452764 258.619770
F 22.999285 27.010164 237.059770
F 22.097385 26.911964 258.968770
F 23.074585 34.627664 237.079770
F 22.197785 34.609264 259.145770
F 22.992285 42.350164 237.185770
F 22.145185 42.496764 259.172770
F 5.311805 24.443664 232.917770
F 4.624935 24.445064 254.740770
F 31.849085 24.372064 233.746770
F 31.202885 24.205664 255.987770
F 5.311805 32.163064 232.917770
F 4.624935 32.164364 254.740770
F 31.962685 31.915264 233.577770
F 30.910985 32.055764 255.625770
F 5.311805 39.882464 232.917770
F 4.624935 39.883764 254.740770
F 31.834085 39.879664 233.425770
F 31.328585 39.972564 255.761770
F 14.222785 24.444764 233.197770
F 13.536885 24.444664 255.019770
F 14.222785 32.164164 233.197770
F 13.536885 32.164064 255.019770
F 14.222785 39.883464 233.197770
F 13.536885 39.883464 255.019770
F 23.146085 24.303764 233.474770
F 22.315185 24.604964 255.279770
F 23.044485 32.135564 233.440770
F 22.417485 32.270564 255.376770
F 23.073985 39.769664 233.430770
F 22.375885 39.839164 255.310770
F 7.426455 30.877564 236.625770
F 6.728415 30.867464 258.399770
F 7.426455 38.596964 236.625770
F 6.728415 38.586864 258.399770
F 7.426455 23.158164 236.625770
F 7.540745 43.743164 232.987770
F 6.854355 36.023564 254.808770
F 6.728415 46.306264 258.399770
F 16.335785 30.877564 236.905770
F 15.640485 30.873564 258.689770
F 16.335785 38.596964 236.905770
F 15.640485 38.592964 258.689770
F 7.540745 36.023764 232.987770
F 6.854355 28.304164 254.808770
F 25.119485 46.375064 239.830770
F 25.180185 46.391664 237.001770
F 21.848285 34.839464 261.826770
F 19.925385 23.033564 258.890770
F 29.815885 46.255364 237.404770
F 21.917385 26.854864 261.748770
F 25.325385 46.322264 232.549770
F 29.694785 46.355964 232.513770
F 25.002085 46.171864 244.536770
F 24.860985 46.171864 247.249770
F 20.603485 46.241164 239.713770
F 24.460785 46.422464 259.108770
F 20.683985 46.194464 244.446770
F 29.188185 46.374164 252.037770
F 19.656185 46.294164 261.692770
F 24.265585 23.050064 259.109770
F 20.770185 46.233864 236.977770
F 33.167485 46.335364 259.542770
F 33.293885 23.155464 254.927770
F 20.267585 23.031464 254.325770
F 25.268185 23.121564 237.275770
F 26.515085 34.849264 262.043770
F 32.854785 31.054064 262.141770
F 26.227385 42.382364 261.796770
F 26.480785 26.954564 261.920770
F 28.568585 46.315564 261.945770
F 8.110205 47.620764 2.758950
F 7.412645 47.614064 24.540170
F 8.110205 55.340164 2.758950
F 7.412645 55.333464 24.540170
F 8.110205 63.059464 2.758950
F 7.412645 63.052864 24.540170
F 17.007285 47.606864 3.046830
F 16.311985 47.602864 24.830770
F 17.007285 55.326264 3.046830
F 16.311985 55.322264 24.830770
F 17.007285 63.045664 3.046830
F 16.311985 63.041664 24.830770
F 25.950385 47.460864 3.475880
F 25.458785 47.886264 25.437170
F 25.861285 55.289364 3.316630
F 25.427785 55.473564 25.136870
F 26.126885 62.981564 3.567260
F 25.423285 62.916064 25.013370
F 7.983845 50.165064 6.354540
F 7.298335 50.164864 28.177270
F 7.983845 57.884464 6.354540
F 7.298335 57.884264 28.177270
F 7.983845 65.603864 6.354540
F 7.298335 65.603564 28.177270
F 16.883485 50.176064 6.646260
F 16.197685 50.176064 28.467970
F 16.883485 57.895464 6.646260
F 16.197685 57.895364 28.467970
F 16.883485 65.614864 6.646260
F 16.197685 65.614764 28.467970
F 25.806385 49.953964 6.988970
F 25.173685 50.140864 28.835470
F 25.804185 57.753464 7.235840
F 25.245185 57.780464 29.012070
F 25.993085 65.463164 7.263290
F 25.426085 65.631564 28.590470
F 8.068265 50.170064 3.648990
F 7.383375 50.164864 25.471470
F 8.068265 57.889464 3.648990
F 7.383385 57.884264 25.471470
F 8.068265 65.608864 3.648990
F 7.383385 65.603564 25.471470
F 16.972485 50.177364 3.923950
F 16.283385 50.176064 25.740070
F 16.972485 57.896764 3.923950
F 16.283385 57.895364 25.740070
F 16.972485 65.616164 3.923950
F 16.283385 65.614764 25.740070
F 26.088485 50.021864 4.347130
F 25.366985 50.451764 26.213470
F 25.979985 57.706564 4.389420
F 25.431585 57.936764 26.240570
F 26.132985 65.584664 4.451030
F 25.453885 65.539464 25.887170
F 8.505335 47.607764 0.098109
F 7.497675 47.614064 21.834270
F 8.505335 55.327164 0.098109
F 7.497675 55.333464 21.834270
F 8.505335 63.046464 0.098108
F 7.497675 63.052864 21.834270
F 17.421385 47.612964 0.363652
F 16.397685 47.602864 22.102970
F 17.421385 55.332364 0.363652
F 16.397685 55.322264 22.102970
F 17.421385 63.051764 0.363652
F 16.397685 63.041664 22.102970
F 24.042385 59.172464 0.617698
F 25.507385 47.727764 22.747970
F 30.369585 47.497364 10.982170
F 25.564185 55.266964 22.453970
F 27.531385 59.239764 32.491170
F 25.382685 62.957064 22.242970
F 10.284485 54.033964 3.716140
F 9.594555 54.032364 25.532070
F 10.284485 61.753264 3.716140
F 9.594555 61.751764 25.532070
F 19.105985 53.904964 4.065820
F 18.631385 54.052564 25.712370
F 19.302885 61.697364 4.011070
F 18.635285 61.718864 25.865570
F 28.241385 54.102364 4.355700
F 27.536885 54.248264 26.268870
F 28.357385 61.716964 4.644690
F 27.561085 61.714564 26.211370
F 30.690085 55.382764 0.841526
F 32.259285 61.642664 21.767570
F 10.744585 51.484764 0.163680
F 9.708845 51.465864 21.894870
F 10.744585 59.204064 0.163680
F 9.708835 59.185264 21.894870
F 10.744585 66.923464 0.163680
F 9.708845 66.904664 21.894870
F 32.686885 59.227464 10.852270
F 18.604785 51.386664 22.104570
F 30.831185 49.968064 0.019841
F 18.654085 59.163764 22.324070
F 32.689085 53.965064 11.837370
F 18.675585 66.865464 22.352670
F 33.014285 61.797864 0.264093
F 27.744285 51.403464 22.568170
F 32.665285 59.101964 8.132930
F 27.817685 59.028664 22.668470
F 30.793285 47.306764 0.910315
F 27.720685 66.964664 22.546370
F 10.318185 51.469864 2.836910
F 9.623255 51.465864 24.618470
F 10.318185 59.189264 2.836910
F 9.623255 59.185264 24.618470
F 10.318185 66.908664 2.836910
F 9.623255 66.904664 24.618470
F 19.420985 51.379564 3.232830
F 18.606785 51.431964 24.841070
F 19.209185 59.166564 3.101380
F 18.613085 59.151764 25.173970
F 19.426985 66.870964 3.103230
F 18.567685 66.846264 25.011370
F 28.336785 51.335664 3.763250
F 27.744085 51.610364 25.318070
F 28.256285 59.043064 3.736410
F 27.707485 59.109264 25.403070
F 28.456985 66.792464 3.752100
F 27.651985 66.991364 25.294570
F 10.194785 54.032464 6.433950
F 9.508945 54.032364 28.255670
F 10.194785 61.751864 6.433950
F 9.508945 61.751764 28.255670
F 19.054185 54.054864 6.837290
F 18.260385 53.855964 28.374370
F 19.244985 61.854064 6.744490
F 18.566385 61.675464 28.657170
F 28.219485 54.042564 7.098860
F 27.423685 54.144364 29.002070
F 28.283085 61.630064 7.396590
F 27.453185 61.797364 28.977270
F 13.970285 46.316364 28.397970
F 32.250385 54.040864 21.965970
F 12.550985 47.605864 2.907610
F 11.855585 47.601864 24.691470
F 12.550985 55.325264 2.907610
F 11.855585 55.321264 24.691470
F 12.550985 63.044664 2.907610
F 11.855585 63.040664 24.691470
F 21.488585 47.813264 3.407230
F 21.008285 47.779264 25.079770
F 21.506585 55.140864 3.295520
F 21.005885 55.382564 24.963570
F 21.678085 62.986864 3.198570
F 20.724785 62.986564 25.029470
F 30.678985 47.503964 3.605590
F 29.907285 47.691964 25.289570
F 30.561385 55.189964 3.534860
F 29.891285 55.255664 25.518770
F 30.505785 63.048364 3.729710
F 29.900085 62.973664 25.490870
F 12.427085 50.177064 6.506970
F 11.741285 50.177064 28.328670
F 12.427085 57.896464 6.506970
F 11.741285 57.896464 28.328670
F 12.427085 65.615864 6.506970
F 11.741285 65.615864 28.328670
F 21.260685 50.208564 6.915150
F 20.768785 50.362064 28.737870
F 21.300385 57.887964 6.912520
F 20.697085 57.984064 28.765570
F 21.394385 65.769164 6.978550
F 20.914885 65.526264 28.787170
F 30.378885 50.121064 7.264930
F 29.811085 50.257064 29.035570
F 30.433285 57.734964 7.418130
F 29.845485 57.988664 29.212370
F 30.607485 65.717864 7.419940
F 29.808485 65.532464 29.025270
F 12.516085 50.178464 3.783220
F 11.827085 50.177064 25.599270
F 12.516085 57.897864 3.783220
F 11.827085 57.896464 25.599270
F 12.516085 65.617264 3.783220
F 11.827085 65.615864 25.599270
F 21.611085 50.336564 4.339400
F 20.894685 50.447964 26.060870
F 21.457685 57.804264 4.154800
F 20.848485 57.988064 26.138870
F 21.535585 65.636064 4.124250
F 20.772285 65.499964 26.125070
F 30.646085 50.042764 4.431920
F 29.853285 50.254164 26.336570
F 30.528185 57.771564 4.740850
F 29.865885 58.000864 26.487770
F 30.714885 65.569164 4.681510
F 29.894185 65.702464 26.254270
F 12.966385 47.613464 0.223617
F 11.941385 47.601864 21.962170
F 12.966385 55.332864 0.223617
F 11.941385 55.321264 21.962170
F 12.966385 63.052164 0.223616
F 11.941385 63.040664 21.962170
F 21.960785 63.310164 0.470632
F 32.967685 66.659664 3.832640
F 27.723385 46.423764 29.342470
F 20.932385 55.157164 22.145270
F 22.752385 51.519564 32.477970
F 20.958985 62.757364 22.261570
F 21.975985 55.334464 0.567691
F 30.018185 47.544764 22.572970
F 32.195485 61.530764 14.504470
F 30.004785 55.218264 22.861370
F 32.980085 51.405964 3.686220
F 30.072585 63.060464 22.644570
F 14.745185 54.037064 3.853940
F 14.055985 54.035764 25.670070
F 14.745185 61.756464 3.853940
F 14.055985 61.755164 25.670070
F 23.763285 53.966064 4.167520
F 23.122985 54.146064 26.126470
F 23.923085 61.580064 4.144770
F 23.073085 61.644064 26.016570
F 14.656085 46.316364 6.576280
F 23.166585 61.674664 21.242970
F 32.360285 66.896464 18.475470
F 32.317085 54.145464 26.233370
F 21.105385 47.588064 22.341170
F 32.028885 61.527164 26.368770
F 15.194285 51.472664 0.293684
F 14.170285 51.462564 22.032970
F 15.194285 59.192064 0.293684
F 14.170285 59.181964 22.032970
F 15.194285 66.911464 0.293684
F 14.170285 66.901364 22.032970
F 32.839385 66.807864 8.281990
F 23.230285 51.513764 22.487770
F 28.603485 66.799764 0.868017
F 23.211585 59.103864 22.360670
F 32.899585 59.204764 0.950093
F 23.278485 66.837464 22.291270
F 21.795485 47.637964 0.629387
F 32.098385 51.496164 22.660270
F 27.566785 66.791964 32.704070
F 32.292785 59.081664 22.710570
F 32.326685 54.013964 14.426370
F 32.141685 66.938164 22.735070
F 14.779885 51.466564 2.976860
F 14.084585 51.462564 24.760870
F 14.779885 59.185964 2.976860
F 14.084585 59.181964 24.760870
F 14.779885 66.905364 2.976860
F 14.084585 66.901364 24.760870
F 23.885885 51.455964 3.294510
F 23.142085 51.681564 25.213670
F 23.829885 59.065464 3.439660
F 23.148785 59.126764 25.186170
F 23.983785 66.902164 3.414160
F 23.064785 66.785764 25.093570
F 30.582185 63.064964 1.008582
F 32.101985 51.511964 25.389970
F 32.716385 51.289964 8.187210
F 32.073985 59.030564 25.498670
F 32.964085 67.003064 1.119780
F 32.199985 66.790264 25.422370
F 14.656085 54.035764 6.576280
F 13.970285 54.035764 28.397970
F 14.656085 61.755164 6.576280
F 13.970285 61.755164 28.397970
F 23.736785 53.922264 6.942220
F 22.792885 54.084464 28.939170
F 23.649985 61.769764 6.897530
F 22.956585 61.896364 28.858170
F 14.055985 46.316364 25.670070
F 23.270785 54.089364 21.351670
F 24.105385 51.403764 0.602129
F 31.992885 53.997364 28.956270
F 32.655385 66.620164 10.952770
F 32.100785 61.750664 29.195270
F 7.869855 47.614064 9.991480
F 7.184045 47.614064 31.814470
F 7.869855 55.333464 9.991480
F 7.184045 55.333464 31.814470
F 7.869855 63.052864 9.991480
F 7.184045 63.052864 31.814470
F 16.769185 47.602864 10.282170
F 16.083385 47.602864 32.105170
F 16.769185 55.322264 10.282170
F 16.083385 55.322264 32.105170
F 16.769185 63.041664 10.282170
F 16.083385 63.041664 32.105170
F 25.831085 47.481864 10.590470
F 32.838885 53.830164 7.353610
F 25.591885 55.505564 10.743670
F 32.792285 54.110264 4.499420
F 25.914385 63.001464 10.947270
F 32.412585 51.497364 10.997670
F 7.755545 50.164864 13.628670
F 7.755545 57.884264 13.628670
F 7.755545 65.603564 13.628670
F 16.654885 50.176064 13.919370
F 16.654885 57.895364 13.919370
F 16.654885 65.614764 13.919370
F 25.752285 50.184964 14.178270
F 25.799585 58.071064 14.444270
F 25.760285 65.520264 14.466570
F 7.840585 50.164864 10.922770
F 7.154775 50.164864 32.745770
F 7.840585 57.884264 10.922770
F 7.154775 57.884264 32.745770
F 7.840585 65.603564 10.922770
F 7.154775 65.603564 32.745770
F 16.740585 50.176064 11.191470
F 16.740585 57.895364 11.191470
F 16.740585 65.614764 11.191470
F 25.669385 50.060864 11.439870
F 25.731285 57.974364 11.806370
F 25.681285 65.602864 11.813170
F 7.954865 47.614164 7.285620
F 7.269065 47.614064 29.108570
F 7.954865 55.333464 7.285620
F 7.269065 55.333464 29.108570
F 7.954865 63.052864 7.285620
F 7.269065 63.052864 29.108570
F 16.854885 47.602864 7.554400
F 16.169085 47.602864 29.377270
F 16.854885 55.322264 7.554400
F 16.169085 55.322264 29.377270
F 16.854885 63.041664 7.554400
F 16.169085 63.041664 29.377270
F 25.955785 47.437264 7.849850
F 25.240085 47.538464 29.750770
F 25.755185 55.222364 8.208370
F 25.124985 55.222264 30.004070
F 25.987385 62.876864 8.160210
F 25.133785 63.229764 29.874870
F 10.051785 54.032364 10.983370
F 10.051785 61.751764 10.983370
F 19.061385 54.061864 11.132370
F 18.957685 61.771764 11.381670
F 27.683085 54.125664 11.705570
F 28.089385 61.655064 11.745570
F 14.284585 46.316364 18.395770
F 10.165985 51.465864 7.346290
F 9.480235 51.465864 29.169170
F 10.165985 59.185264 7.346290
F 9.480235 59.185264 29.169170
F 10.165985 66.904664 7.346290
F 9.480235 66.904664 29.169170
F 19.111985 51.569864 7.704950
F 18.406485 51.416864 29.457270
F 18.957085 59.292464 7.722240
F 18.442785 59.097864 29.451270
F 18.980785 66.804464 7.719200
F 18.376485 66.846264 29.593770
F 27.935085 51.393564 7.745120
F 27.486785 51.499164 29.675670
F 28.013685 59.115164 8.210890
F 27.373785 59.113364 29.763770
F 28.054085 66.860364 8.110310
F 27.557285 66.861164 29.793570
F 10.080485 51.465864 10.069870
F 9.394655 51.465864 31.892770
F 10.080485 59.185264 10.069870
F 9.394655 59.185264 31.892770
F 10.080485 66.904664 10.069870
F 9.394655 66.904664 31.892770
F 18.938685 51.454164 10.468970
F 32.519485 61.991264 11.824870
F 19.118085 59.139064 10.585470
F 20.620485 47.711564 32.230570
F 18.851685 67.041464 10.411370
F 26.258385 47.629764 0.687538
F 28.060085 51.512664 10.506570
F 28.342385 59.208664 0.918521
F 28.075085 58.926664 10.910670
F 19.617685 51.451964 0.470248
F 27.930985 66.837064 10.788670
F 18.333785 59.061064 32.151470
F 9.966155 54.032364 13.706970
F 9.966155 61.751764 13.706970
F 18.859885 54.097464 13.968670
F 18.817585 61.738064 14.061670
F 27.782585 54.174264 14.495770
F 28.032785 61.682964 14.398570
F 14.198885 61.755164 21.123670
F 12.312785 47.601864 10.142870
F 11.626985 47.601864 31.965870
F 12.312785 55.321264 10.142870
F 11.626985 55.321264 31.965870
F 12.312785 63.040664 10.142870
F 11.626985 63.040664 31.965870
F 21.298185 47.639164 10.534070
F 18.369985 66.968464 32.298170
F 21.436185 55.381264 10.340270
F 32.059885 46.149164 26.382070
F 21.345785 62.983764 10.715870
F 27.952085 46.318664 11.620570
F 18.305885 51.552764 32.249670
F 32.866585 59.068064 3.625820
F 30.258885 55.216664 10.940270
F 27.766285 46.325864 18.911670
F 30.179685 63.021264 10.717370
F 19.738085 59.293264 0.447095
F 12.198485 50.177064 13.780070
F 12.198485 57.896464 13.780070
F 12.198485 65.615864 13.780070
F 21.069285 50.249364 14.165470
F 21.177585 57.984064 14.215870
F 21.028185 65.443164 14.042270
F 30.155085 50.195864 14.327870
F 30.020385 57.742064 14.531170
F 30.111485 65.727564 14.547870
F 12.284285 50.177064 11.050670
F 12.284285 57.896464 11.050670
F 12.284285 65.615864 11.050670
F 21.203885 50.234864 11.339170
F 21.300685 57.884464 11.397770
F 21.076985 65.596564 11.353270
F 30.074085 50.174864 11.636970
F 30.438785 57.753764 11.813370
F 30.321785 65.502764 11.760370
F 12.398585 47.601864 7.413610
F 11.712785 47.601864 29.236470
F 12.398585 55.321264 7.413610
F 11.712785 55.321264 29.236470
F 12.398585 63.040664 7.413610
F 11.712785 63.040664 29.236470
F 21.317885 47.623764 7.818780
F 20.735985 47.754864 29.545570
F 21.379085 55.288964 7.659070
F 20.428985 55.359664 29.448170
F 21.541585 63.118564 7.911620
F 20.651885 62.986864 29.718470
F 30.499285 47.542264 8.263500
F 30.073885 47.772964 30.001770
F 30.489085 55.088964 8.164160
F 29.710485 55.323464 29.854670
F 30.517085 63.046064 8.014870
F 29.676585 62.824164 30.172770
F 14.513185 54.035764 11.121470
F 14.513185 61.755164 11.121470
F 23.397585 54.107164 11.582670
F 23.595785 61.920764 11.764170
F 14.427485 46.316364 13.849370
F 20.499285 62.830964 32.392670
F 26.461785 63.057964 0.876382
F 14.627485 51.462564 7.484390
F 13.941685 51.462564 29.307270
F 14.627485 59.181964 7.484390
F 13.941685 59.181964 29.307270
F 14.627485 66.901364 7.484390
F 13.941685 66.901364 29.307270
F 23.559385 51.252464 7.787940
F 22.955985 51.520064 29.790670
F 23.454185 59.230364 7.844750
F 23.001685 59.230764 29.762170
F 23.757485 66.725264 7.954120
F 23.230885 66.799664 29.465570
F 23.641085 46.269064 6.926210
F 32.240985 51.435964 30.095070
F 9.966155 69.471164 13.706970
F 32.268785 59.105564 30.097170
F 25.084785 55.263464 32.723370
F 31.909085 66.890164 29.905770
F 14.541785 51.462564 10.212170
F 13.855985 51.462564 32.035170
F 14.541785 59.181964 10.212170
F 13.855985 59.181964 32.035170
F 14.541785 66.901364 10.212170
F 13.855985 66.901364 32.035170
F 23.529185 51.471164 10.505470
F 26.595485 55.211564 0.790692
F 23.579585 59.337464 10.576970
F 32.736685 61.621964 7.341450
F 23.528985 66.586864 10.667670
F 9.823155 69.471164 18.257670
F 32.941985 51.683564 0.815044
F 29.710685 62.979564 32.874570
F 23.022885 66.851864 32.109170
F 24.325385 67.110664 0.835796
F 31.944285 66.870264 32.624970
F 10.051785 69.471164 10.983370
F 14.427485 54.035764 13.849370
F 14.427485 61.755164 13.849370
F 23.377985 54.130664 14.388970
F 23.431885 61.845364 14.449070
F 14.198885 54.035764 21.123670
F 25.560485 47.600264 15.160170
F 18.579485 46.522864 25.821270
F 7.641255 47.614064 17.265770
F 7.641255 55.333464 17.265770
F 7.641255 63.052864 17.265770
F 16.540585 47.602864 17.556470
F 16.540585 55.322264 17.556470
F 16.540585 63.041664 17.556470
F 25.444085 47.576664 17.817470
F 25.689385 55.324464 18.108070
F 25.411985 62.876864 18.083070
F 7.526935 50.164864 20.902970
F 7.526935 57.884264 20.902970
F 7.526935 65.603564 20.902970
F 16.426285 50.176064 21.193670
F 16.426285 57.895364 21.193670
F 16.426285 65.614764 21.193670
F 25.592785 50.276764 21.594070
F 25.521985 57.932364 21.613670
F 25.673485 65.574864 21.438470
F 7.611985 50.164864 18.197070
F 7.611985 57.884264 18.197070
F 7.611985 65.603564 18.197070
F 16.511985 50.176064 18.465770
F 16.511985 57.895364 18.465770
F 16.511985 65.614764 18.465770
F 25.676985 50.064964 18.782470
F 25.645285 57.983064 18.906770
F 25.360585 65.765264 18.699670
F 7.726275 47.614064 14.559970
F 7.726275 55.333464 14.559970
F 7.726275 63.052864 14.559970
F 16.626285 47.602864 14.828670
F 16.626285 55.322264 14.828670
F 16.626285 63.041664 14.828670
F 32.776985 61.776464 4.539780
F 25.609785 55.397664 15.281970
F 25.796985 62.996864 15.262970
F 9.823155 54.032364 18.257670
F 9.823155 61.751764 18.257670
F 18.714085 53.918164 18.486670
F 18.770985 61.862364 18.679470
F 27.938985 53.999464 19.019870
F 27.770085 61.810264 18.962670
F 19.706885 66.749164 0.387168
F 9.937445 51.465864 14.620570
F 9.937445 59.185264 14.620570
F 9.937445 66.904664 14.620570
F 18.847885 51.507664 15.042470
F 18.774785 59.094964 15.087670
F 18.919085 66.928264 14.898770
F 27.948685 51.535964 15.330070
F 28.075185 59.259264 15.438770
F 27.967085 66.856564 15.464170
F 9.851865 51.465864 17.344170
F 9.851865 59.185264 17.344170
F 9.851865 66.904664 17.344170
F 18.786185 51.352764 17.682670
F 18.716685 59.221764 17.742470
F 18.766085 66.842564 17.670470
F 27.913285 51.466064 17.972070
F 27.963685 59.268564 18.137570
F 27.796985 66.896264 18.217270
F 9.737555 54.032364 20.981270
F 9.737555 61.751764 20.981270
F 18.648785 54.053064 21.130770
F 18.657485 61.705664 21.393070
F 27.871585 54.106764 21.707370
F 27.752885 61.694064 21.757270
F 32.414085 58.839764 18.192270
F 12.084185 47.601864 17.417170
F 12.084185 55.321264 17.417170
F 12.084185 63.040664 17.417170
F 21.013385 47.628364 18.048370
F 20.955185 55.426364 17.833370
F 21.064985 62.831664 17.654370
F 29.938185 47.576464 18.015070
F 30.221785 55.233364 18.195970
F 30.282185 62.933964 18.105570
F 11.969885 50.177064 21.054370
F 11.969885 57.896464 21.054370
F 11.969885 65.615864 21.054370
F 20.978285 50.066264 21.372370
F 20.879385 57.813464 21.418670
F 21.013085 65.448164 21.467570
F 30.040585 50.190564 21.627270
F 30.022185 57.648964 21.805370
F 29.974085 65.597464 21.961670
F 12.055685 50.177064 18.324970
F 12.055685 57.896464 18.324970
F 12.055685 65.615864 18.324970
F 21.077285 50.210964 18.600070
F 20.944985 57.955864 18.813770
F 21.102985 65.458564 18.625070
F 30.091185 50.032964 18.941270
F 29.992485 57.752664 19.125270
F 30.095385 65.527964 19.189270
F 12.169985 47.601864 14.687870
F 12.169985 55.321264 14.687870
F 12.169985 63.040664 14.687870
F 21.106585 47.651664 15.220570
F 21.076785 55.341364 15.142170
F 20.947585 63.009664 14.979570
F 30.177685 47.673364 15.310670
F 30.042885 55.208864 15.592470
F 30.230585 63.142464 15.521570
F 14.284585 54.035764 18.395770
F 14.284585 61.755164 18.395770
F 23.276485 54.162664 18.720170
F 23.227385 61.526764 18.546270
F 32.276885 51.391164 18.090170
F 32.416785 53.896064 19.169370
F 32.318785 61.429264 19.104470
F 14.398885 51.462564 14.758570
F 14.398885 59.181964 14.758570
F 14.398885 66.901364 14.758570
F 23.441485 51.486564 14.994170
F 23.431485 59.212464 15.074270
F 23.251085 66.757364 15.015970
F 32.253785 51.421764 15.366470
F 32.424385 58.914164 15.497170
F 32.340285 66.740264 15.662070
F 14.313185 51.462564 17.486470
F 14.313185 59.181964 17.486470
F 14.313185 66.901364 17.486470
F 23.420485 51.432764 17.823970
F 23.437285 59.022564 17.807370
F 23.121085 66.900564 17.832470
F 10.284485 69.472664 3.716140
F 14.198885 46.316364 21.123670
F 9.594555 69.471164 25.532070
F 20.579385 55.305164 32.247970
F 14.745185 46.317664 3.853940
F 10.194785 69.471264 6.433950
F 9.508945 69.471164 28.255670
F 9.737555 69.471164 20.981270
F 14.513185 46.316364 11.121470
F 28.636585 51.375564 1.041720
F 22.998085 46.366764 28.733470
F 18.502585 46.509264 28.517970
F 25.166585 63.000864 32.448270
F 22.955285 59.256164 32.463170
F 30.812585 65.555264 0.167125
F 29.636985 47.679864 32.843870
F 28.831885 69.367664 -0.188542
F 32.066985 59.248464 32.857270
F 25.036285 47.405564 32.513170
F 27.518285 69.553564 21.569070
F 32.309985 46.381164 21.900370
F 23.318185 46.418064 21.598970
F 32.245585 46.282564 29.223870
F 23.785885 69.273264 7.180820
F 32.848885 69.423164 7.465280
F 19.041085 46.293064 11.258970
F 28.466785 69.415564 4.466240
F 27.570685 69.513764 26.179470
F 23.888685 69.491364 4.391560
F 18.864185 69.462164 14.006870
F 18.655585 69.376064 21.368670
F 32.008185 69.528364 29.026970
F 32.837485 69.341964 4.687070
F 23.236785 69.505264 28.814370
F 18.542685 69.613164 28.595470
F 28.000985 69.406464 11.630970
F 19.180685 69.455864 4.097210
F 32.684385 69.141464 12.092970
F 23.165785 69.341864 26.121670
F 32.439685 69.311364 14.687770
F 27.966585 69.444864 14.350370
F 23.154785 46.474964 26.137170
F 19.229585 46.578064 4.260370
F 19.023885 46.183264 14.094670
F 23.456285 46.267364 11.462270
F 32.825085 46.177864 4.737700
F 27.289385 51.577964 32.470970
F 24.277485 54.119364 -0.034602
F 30.603485 58.004364 0.054653
F 6.726835 47.614064 46.363070
F 6.726835 55.333464 46.363070
F 6.726835 63.052864 46.363070
F 15.626185 47.602864 46.653770
F 15.626185 55.322264 46.653770
F 15.626185 63.041664 46.653770
F 22.818985 61.785164 33.178670
F 24.639585 55.074764 47.149070
F 24.623385 62.974064 46.860070
F 6.612525 50.164864 50.000270
F 18.098685 61.558764 33.119770
F 6.612525 57.884264 50.000270
F 12.912985 46.316364 62.041670
F 6.612525 65.603564 50.000270
F 20.534485 65.584864 33.093370
F 15.511785 50.176064 50.290970
F 15.511785 57.895364 50.290970
F 15.511785 65.614764 50.290970
F 24.341285 50.160164 50.645070
F 24.469385 57.945464 50.756070
F 24.631485 65.665864 50.577670
F 6.697565 50.164864 47.294370
F 6.697565 57.884264 47.294370
F 6.697565 65.603564 47.294370
F 15.597585 50.176064 47.563070
F 15.597585 57.895364 47.563070
F 15.597585 65.614764 47.563070
F 24.508885 49.996164 47.909870
F 24.517685 57.779464 48.081970
F 24.796085 65.666064 47.801470
F 6.811855 47.614064 43.657270
F 6.126045 47.614064 65.480170
F 6.811855 55.333464 43.657270
F 6.126045 55.333464 65.480170
F 6.811855 63.052864 43.657270
F 6.126045 63.052864 65.480170
F 15.711885 47.602864 43.925870
F 15.711885 55.322264 43.925870
F 15.711885 63.041664 43.925870
F 24.937685 47.553264 44.324270
F 24.720285 55.273364 44.376670
F 24.771785 63.023664 44.096470
F 8.908735 54.032364 47.354970
F 8.908735 61.751764 47.354970
F 17.824885 54.035764 47.633070
F 17.824885 61.755064 47.633070
F 26.998285 54.137164 48.017870
F 26.937685 61.921764 47.822370
F 22.822585 54.246864 33.303870
F 9.023025 51.465864 43.717870
F 9.023025 59.185264 43.717870
F 9.023025 66.904664 43.717870
F 17.939185 51.462564 43.995870
F 17.939185 59.181964 43.995870
F 17.939185 66.901364 43.995870
F 26.964885 51.284864 44.408470
F 27.010685 59.161564 44.477470
F 27.075585 66.992964 44.145270
F 8.937445 51.465864 46.441470
F 8.937445 59.185264 46.441470
[truncated: 2,045,133 more chars]
