# Supplementary material for: Molecular-resolution imaging of ice crystallized from liquid water by cryogenic liquid-cell TEM
Source: Nat Commun. 2025 Sep 25;16:8342. doi: 10.1038/s41467-025-62451-0 (PMC12462463; doi:10.1038/s41467-025-62451-0)
Supplement: Supplementary file 9 — Supplementary Data 1 [file 41467_2025_62451_MOESM9_ESM.zip › supercell_5_3_12/1.8/input.xyz]

74907
F74907
F 8.113762 1.286291 2.727293
F 7.428093 1.286291 24.545629
F 6.742424 1.286291 46.363964
F 6.056755 1.286291 68.182301
F 5.371087 1.286291 90.000637
F 4.685418 1.286291 111.818973
F 3.999749 1.286291 133.637309
F 3.314080 1.286291 155.455645
F 2.628411 1.286291 177.273981
F 1.942742 1.286291 199.092317
F 1.257074 1.286291 220.910653
F 0.571405 1.286291 242.728989
F 8.113762 24.439548 2.727293
F 7.428093 24.439548 24.545629
F 6.742424 24.439548 46.363964
F 6.056755 24.439548 68.182301
F 5.371087 24.439548 90.000637
F 4.685418 24.439548 111.818973
F 3.999749 24.439548 133.637309
F 3.314080 24.439548 155.455645
F 2.628411 24.439548 177.273981
F 1.942742 24.439548 199.092317
F 1.257074 24.439548 220.910653
F 0.571405 24.439548 242.728989
F 8.113762 47.592806 2.727293
F 7.428093 47.592806 24.545629
F 6.742424 47.592806 46.363964
F 6.056755 47.592806 68.182301
F 5.371087 47.592806 90.000637
F 4.685418 47.592806 111.818973
F 3.999749 47.592806 133.637309
F 3.314080 47.592806 155.455645
F 2.628411 47.592806 177.273981
F 1.942742 47.592806 199.092317
F 1.257074 47.592806 220.910653
F 0.571405 47.592806 242.728989
F 34.835673 1.286291 3.567063
F 34.150004 1.286291 25.385398
F 33.464335 1.286291 47.203734
F 32.778666 1.286291 69.022071
F 32.092997 1.286291 90.840406
F 31.407329 1.286291 112.658743
F 30.721660 1.286291 134.477079
F 30.035991 1.286291 156.295414
F 29.350322 1.286291 178.113751
F 28.664653 1.286291 199.932087
F 27.978984 1.286291 221.750423
F 27.293316 1.286291 243.568759
F 34.835673 24.439548 3.567063
F 34.150004 24.439548 25.385398
F 33.464335 24.439548 47.203734
F 32.778666 24.439548 69.022071
F 32.092997 24.439548 90.840406
F 31.407329 24.439548 112.658743
F 30.721660 24.439548 134.477079
F 30.035991 24.439548 156.295414
F 29.350322 24.439548 178.113751
F 28.664653 24.439548 199.932087
F 27.978984 24.439548 221.750423
F 27.293316 24.439548 243.568759
F 34.835673 47.592806 3.567063
F 34.150004 47.592806 25.385398
F 33.464335 47.592806 47.203734
F 32.778666 47.592806 69.022071
F 32.092997 47.592806 90.840406
F 31.407329 47.592806 112.658743
F 30.721660 47.592806 134.477079
F 30.035991 47.592806 156.295414
F 29.350322 47.592806 178.113751
F 28.664653 47.592806 199.932087
F 27.978984 47.592806 221.750423
F 27.293316 47.592806 243.568759
F 61.557584 1.286291 4.406833
F 60.871915 1.286291 26.225168
F 60.186246 1.286291 48.043504
F 59.500577 1.286291 69.861841
F 58.814908 1.286291 91.680176
F 58.129239 1.286291 113.498513
F 57.443571 1.286291 135.316849
F 56.757902 1.286291 157.135184
F 56.072233 1.286291 178.953521
F 55.386564 1.286291 200.771857
F 54.700895 1.286291 222.590193
F 54.015226 1.286291 244.408529
F 61.557584 24.439548 4.406833
F 60.871915 24.439548 26.225168
F 60.186246 24.439548 48.043504
F 59.500577 24.439548 69.861841
F 58.814908 24.439548 91.680176
F 58.129239 24.439548 113.498513
F 57.443571 24.439548 135.316849
F 56.757902 24.439548 157.135184
F 56.072233 24.439548 178.953521
F 55.386564 24.439548 200.771857
F 54.700895 24.439548 222.590193
F 54.015226 24.439548 244.408529
F 61.557584 47.592806 4.406833
F 60.871915 47.592806 26.225168
F 60.186246 47.592806 48.043504
F 59.500577 47.592806 69.861841
F 58.814908 47.592806 91.680176
F 58.129239 47.592806 113.498513
F 57.443571 47.592806 135.316849
F 56.757902 47.592806 157.135184
F 56.072233 47.592806 178.953521
F 55.386564 47.592806 200.771857
F 54.700895 47.592806 222.590193
F 54.015226 47.592806 244.408529
F 8.113762 9.004040 2.727293
F 7.428093 9.004040 24.545629
F 6.742424 9.004040 46.363964
F 6.056755 9.004040 68.182301
F 5.371087 9.004040 90.000637
F 4.685418 9.004040 111.818973
F 3.999749 9.004040 133.637309
F 3.314080 9.004040 155.455645
F 2.628411 9.004040 177.273981
F 1.942742 9.004040 199.092317
F 1.257074 9.004040 220.910653
F 0.571405 9.004040 242.728989
F 8.113762 32.157298 2.727293
F 7.428093 32.157298 24.545629
F 6.742424 32.157298 46.363964
F 6.056755 32.157298 68.182301
F 5.371087 32.157298 90.000637
F 4.685418 32.157298 111.818973
F 3.999749 32.157298 133.637309
F 3.314080 32.157298 155.455645
F 2.628411 32.157298 177.273981
F 1.942742 32.157298 199.092317
F 1.257074 32.157298 220.910653
F 0.571405 32.157298 242.728989
F 8.113762 55.310555 2.727293
F 7.428093 55.310555 24.545629
F 6.742424 55.310555 46.363964
F 6.056755 55.310555 68.182301
F 5.371087 55.310555 90.000637
F 4.685418 55.310555 111.818973
F 3.999749 55.310555 133.637309
F 3.314080 55.310555 155.455645
F 2.628411 55.310555 177.273981
F 1.942742 55.310555 199.092317
F 1.257074 55.310555 220.910653
F 0.571405 55.310555 242.728989
F 34.835673 9.004040 3.567063
F 34.150004 9.004040 25.385398
F 33.464335 9.004040 47.203734
F 32.778666 9.004040 69.022071
F 32.092997 9.004040 90.840406
F 31.407329 9.004040 112.658743
F 30.721660 9.004040 134.477079
F 30.035991 9.004040 156.295414
F 29.350322 9.004040 178.113751
F 28.664653 9.004040 199.932087
F 27.978984 9.004040 221.750423
F 27.293316 9.004040 243.568759
F 34.835673 32.157298 3.567063
F 34.150004 32.157298 25.385398
F 33.464335 32.157298 47.203734
F 32.778666 32.157298 69.022071
F 32.092997 32.157298 90.840406
F 31.407329 32.157298 112.658743
F 30.721660 32.157298 134.477079
F 30.035991 32.157298 156.295414
F 29.350322 32.157298 178.113751
F 28.664653 32.157298 199.932087
F 27.978984 32.157298 221.750423
F 27.293316 32.157298 243.568759
F 34.835673 55.310555 3.567063
F 34.150004 55.310555 25.385398
F 33.464335 55.310555 47.203734
F 32.778666 55.310555 69.022071
F 32.092997 55.310555 90.840406
F 31.407329 55.310555 112.658743
F 30.721660 55.310555 134.477079
F 30.035991 55.310555 156.295414
F 29.350322 55.310555 178.113751
F 28.664653 55.310555 199.932087
F 27.978984 55.310555 221.750423
F 27.293316 55.310555 243.568759
F 61.557584 9.004040 4.406833
F 60.871915 9.004040 26.225168
F 60.186246 9.004040 48.043504
F 59.500577 9.004040 69.861841
F 58.814908 9.004040 91.680176
F 58.129239 9.004040 113.498513
F 57.443571 9.004040 135.316849
F 56.757902 9.004040 157.135184
F 56.072233 9.004040 178.953521
F 55.386564 9.004040 200.771857
F 54.700895 9.004040 222.590193
F 54.015226 9.004040 244.408529
F 61.557584 32.157298 4.406833
F 60.871915 32.157298 26.225168
F 60.186246 32.157298 48.043504
F 59.500577 32.157298 69.861841
F 58.814908 32.157298 91.680176
F 58.129239 32.157298 113.498513
F 57.443571 32.157298 135.316849
F 56.757902 32.157298 157.135184
F 56.072233 32.157298 178.953521
F 55.386564 32.157298 200.771857
F 54.700895 32.157298 222.590193
F 54.015226 32.157298 244.408529
F 61.557584 55.310555 4.406833
F 60.871915 55.310555 26.225168
F 60.186246 55.310555 48.043504
F 59.500577 55.310555 69.861841
F 58.814908 55.310555 91.680176
F 58.129239 55.310555 113.498513
F 57.443571 55.310555 135.316849
F 56.757902 55.310555 157.135184
F 56.072233 55.310555 178.953521
F 55.386564 55.310555 200.771857
F 54.700895 55.310555 222.590193
F 54.015226 55.310555 244.408529
F 8.113762 16.721795 2.727293
F 7.428093 16.721795 24.545630
F 6.742424 16.721795 46.363965
F 6.056755 16.721795 68.182302
F 5.371087 16.721795 90.000638
F 4.685418 16.721795 111.818973
F 3.999749 16.721795 133.637310
F 3.314080 16.721795 155.455646
F 2.628411 16.721795 177.273982
F 1.942742 16.721795 199.092318
F 1.257074 16.721795 220.910653
F 0.571405 16.721795 242.728990
F 8.113762 39.875053 2.727293
F 7.428093 39.875053 24.545630
F 6.742424 39.875053 46.363965
F 6.056755 39.875053 68.182302
F 5.371087 39.875053 90.000638
F 4.685418 39.875053 111.818973
F 3.999749 39.875053 133.637310
F 3.314080 39.875053 155.455646
F 2.628411 39.875053 177.273982
F 1.942742 39.875053 199.092318
F 1.257074 39.875053 220.910653
F 0.571405 39.875053 242.728990
F 8.113762 63.028310 2.727293
F 7.428093 63.028310 24.545630
F 6.742424 63.028310 46.363965
F 6.056755 63.028310 68.182302
F 5.371087 63.028310 90.000638
F 4.685418 63.028310 111.818973
F 3.999749 63.028310 133.637310
F 3.314080 63.028310 155.455646
F 2.628411 63.028310 177.273982
F 1.942742 63.028310 199.092318
F 1.257074 63.028310 220.910653
F 0.571405 63.028310 242.728990
F 34.835673 16.721795 3.567063
F 34.150004 16.721795 25.385399
F 33.464335 16.721795 47.203735
F 32.778666 16.721795 69.022072
F 32.092997 16.721795 90.840407
F 31.407329 16.721795 112.658743
F 30.721660 16.721795 134.477080
F 30.035991 16.721795 156.295415
F 29.350322 16.721795 178.113752
F 28.664653 16.721795 199.932088
F 27.978984 16.721795 221.750423
F 27.293316 16.721795 243.568760
F 34.835673 39.875053 3.567063
F 34.150004 39.875053 25.385399
F 33.464335 39.875053 47.203735
F 32.778666 39.875053 69.022072
F 32.092997 39.875053 90.840407
F 31.407329 39.875053 112.658743
F 30.721660 39.875053 134.477080
F 30.035991 39.875053 156.295415
F 29.350322 39.875053 178.113752
F 28.664653 39.875053 199.932088
F 27.978984 39.875053 221.750423
F 27.293316 39.875053 243.568760
F 34.835673 63.028310 3.567063
F 34.150004 63.028310 25.385399
F 33.464335 63.028310 47.203735
F 32.778666 63.028310 69.022072
F 32.092997 63.028310 90.840407
F 31.407329 63.028310 112.658743
F 30.721660 63.028310 134.477080
F 30.035991 63.028310 156.295415
F 29.350322 63.028310 178.113752
F 28.664653 63.028310 199.932088
F 27.978984 63.028310 221.750423
F 27.293316 63.028310 243.568760
F 61.557584 16.721795 4.406833
F 60.871915 16.721795 26.225169
F 60.186246 16.721795 48.043505
F 59.500577 16.721795 69.861842
F 58.814908 16.721795 91.680177
F 58.129239 16.721795 113.498513
F 57.443571 16.721795 135.316850
F 56.757902 16.721795 157.135185
F 56.072233 16.721795 178.953522
F 55.386564 16.721795 200.771858
F 54.700895 16.721795 222.590193
F 54.015226 16.721795 244.408530
F 61.557584 39.875053 4.406833
F 60.871915 39.875053 26.225169
F 60.186246 39.875053 48.043505
F 59.500577 39.875053 69.861842
F 58.814908 39.875053 91.680177
F 58.129239 39.875053 113.498513
F 57.443571 39.875053 135.316850
F 56.757902 39.875053 157.135185
F 56.072233 39.875053 178.953522
F 55.386564 39.875053 200.771858
F 54.700895 39.875053 222.590193
F 54.015226 39.875053 244.408530
F 61.557584 63.028310 4.406833
F 60.871915 63.028310 26.225169
F 60.186246 63.028310 48.043505
F 59.500577 63.028310 69.861842
F 58.814908 63.028310 91.680177
F 58.129239 63.028310 113.498513
F 57.443571 63.028310 135.316850
F 56.757902 63.028310 157.135185
F 56.072233 63.028310 178.953522
F 55.386564 63.028310 200.771858
F 54.700895 63.028310 222.590193
F 54.015226 63.028310 244.408530
F 17.021061 1.286291 3.007216
F 16.335393 1.286291 24.825552
F 15.649724 1.286291 46.643888
F 14.964055 1.286291 68.462224
F 14.278386 1.286291 90.280560
F 13.592717 1.286291 112.098896
F 12.907048 1.286291 133.917232
F 12.221380 1.286291 155.735569
F 11.535711 1.286291 177.553904
F 10.850042 1.286291 199.372240
F 10.164373 1.286291 221.190577
F 9.478704 1.286291 243.008912
F 17.021061 24.439548 3.007216
F 16.335393 24.439548 24.825552
F 15.649724 24.439548 46.643888
F 14.964055 24.439548 68.462224
F 14.278386 24.439548 90.280560
F 13.592717 24.439548 112.098896
F 12.907048 24.439548 133.917232
F 12.221380 24.439548 155.735569
F 11.535711 24.439548 177.553904
F 10.850042 24.439548 199.372240
F 10.164373 24.439548 221.190577
F 9.478704 24.439548 243.008912
F 17.021061 47.592806 3.007216
F 16.335393 47.592806 24.825552
F 15.649724 47.592806 46.643888
F 14.964055 47.592806 68.462224
F 14.278386 47.592806 90.280560
F 13.592717 47.592806 112.098896
F 12.907048 47.592806 133.917232
F 12.221380 47.592806 155.735569
F 11.535711 47.592806 177.553904
F 10.850042 47.592806 199.372240
F 10.164373 47.592806 221.190577
F 9.478704 47.592806 243.008912
F 43.742972 1.286291 3.846986
F 43.057303 1.286291 25.665322
F 42.371635 1.286291 47.483658
F 41.685966 1.286291 69.301994
F 41.000297 1.286291 91.120330
F 40.314628 1.286291 112.938666
F 39.628959 1.286291 134.757002
F 38.943290 1.286291 156.575339
F 38.257622 1.286291 178.393674
F 37.571953 1.286291 200.212010
F 36.886284 1.286291 222.030347
F 36.200615 1.286291 243.848682
F 43.742972 24.439548 3.846986
F 43.057303 24.439548 25.665322
F 42.371635 24.439548 47.483658
F 41.685966 24.439548 69.301994
F 41.000297 24.439548 91.120330
F 40.314628 24.439548 112.938666
F 39.628959 24.439548 134.757002
F 38.943290 24.439548 156.575339
F 38.257622 24.439548 178.393674
F 37.571953 24.439548 200.212010
F 36.886284 24.439548 222.030347
F 36.200615 24.439548 243.848682
F 43.742972 47.592806 3.846986
F 43.057303 47.592806 25.665322
F 42.371635 47.592806 47.483658
F 41.685966 47.592806 69.301994
F 41.000297 47.592806 91.120330
F 40.314628 47.592806 112.938666
F 39.628959 47.592806 134.757002
F 38.943290 47.592806 156.575339
F 38.257622 47.592806 178.393674
F 37.571953 47.592806 200.212010
F 36.886284 47.592806 222.030347
F 36.200615 47.592806 243.848682
F 64.293865 1.286291 201.051780
F 63.608196 1.286291 222.870116
F 62.922527 1.286291 244.688452
F 64.293865 24.439548 201.051780
F 63.608196 24.439548 222.870116
F 62.922527 24.439548 244.688452
F 64.293865 47.592806 201.051780
F 63.608196 47.592806 222.870116
F 62.922527 47.592806 244.688452
F 17.021061 9.004040 3.007216
F 16.335393 9.004040 24.825552
F 15.649724 9.004040 46.643888
F 14.964055 9.004040 68.462224
F 14.278386 9.004040 90.280560
F 13.592717 9.004040 112.098896
F 12.907048 9.004040 133.917232
F 12.221380 9.004040 155.735569
F 11.535711 9.004040 177.553904
F 10.850042 9.004040 199.372240
F 10.164373 9.004040 221.190577
F 9.478704 9.004040 243.008912
F 17.021061 32.157298 3.007216
F 16.335393 32.157298 24.825552
F 15.649724 32.157298 46.643888
F 14.964055 32.157298 68.462224
F 14.278386 32.157298 90.280560
F 13.592717 32.157298 112.098896
F 12.907048 32.157298 133.917232
F 12.221380 32.157298 155.735569
F 11.535711 32.157298 177.553904
F 10.850042 32.157298 199.372240
F 10.164373 32.157298 221.190577
F 9.478704 32.157298 243.008912
F 17.021061 55.310555 3.007216
F 16.335393 55.310555 24.825552
F 15.649724 55.310555 46.643888
F 14.964055 55.310555 68.462224
F 14.278386 55.310555 90.280560
F 13.592717 55.310555 112.098896
F 12.907048 55.310555 133.917232
F 12.221380 55.310555 155.735569
F 11.535711 55.310555 177.553904
F 10.850042 55.310555 199.372240
F 10.164373 55.310555 221.190577
F 9.478704 55.310555 243.008912
F 43.742972 9.004040 3.846986
F 43.057303 9.004040 25.665322
F 42.371635 9.004040 47.483658
F 41.685966 9.004040 69.301994
F 41.000297 9.004040 91.120330
F 40.314628 9.004040 112.938666
F 39.628959 9.004040 134.757002
F 38.943290 9.004040 156.575339
F 38.257622 9.004040 178.393674
F 37.571953 9.004040 200.212010
F 36.886284 9.004040 222.030347
F 36.200615 9.004040 243.848682
F 43.742972 32.157298 3.846986
F 43.057303 32.157298 25.665322
F 42.371635 32.157298 47.483658
F 41.685966 32.157298 69.301994
F 41.000297 32.157298 91.120330
F 40.314628 32.157298 112.938666
F 39.628959 32.157298 134.757002
F 38.943290 32.157298 156.575339
F 38.257622 32.157298 178.393674
F 37.571953 32.157298 200.212010
F 36.886284 32.157298 222.030347
F 36.200615 32.157298 243.848682
F 43.742972 55.310555 3.846986
F 43.057303 55.310555 25.665322
F 42.371635 55.310555 47.483658
F 41.685966 55.310555 69.301994
F 41.000297 55.310555 91.120330
F 40.314628 55.310555 112.938666
F 39.628959 55.310555 134.757002
F 38.943290 55.310555 156.575339
F 38.257622 55.310555 178.393674
F 37.571953 55.310555 200.212010
F 36.886284 55.310555 222.030347
F 36.200615 55.310555 243.848682
F 64.293865 9.004040 201.051780
F 63.608196 9.004040 222.870116
F 62.922527 9.004040 244.688452
F 64.293865 32.157298 201.051780
F 63.608196 32.157298 222.870116
F 62.922527 32.157298 244.688452
F 64.293865 55.310555 201.051780
F 63.608196 55.310555 222.870116
F 62.922527 55.310555 244.688452
F 17.021061 16.721795 3.007217
F 16.335393 16.721795 24.825553
F 15.649724 16.721795 46.643888
F 14.964055 16.721795 68.462225
F 14.278386 16.721795 90.280561
F 13.592717 16.721795 112.098897
F 12.907048 16.721795 133.917233
F 12.221380 16.721795 155.735569
F 11.535711 16.721795 177.553905
F 10.850042 16.721795 199.372241
F 10.164373 16.721795 221.190578
F 9.478704 16.721795 243.008913
F 17.021061 39.875053 3.007217
F 16.335393 39.875053 24.825553
F 15.649724 39.875053 46.643888
F 14.964055 39.875053 68.462225
F 14.278386 39.875053 90.280561
F 13.592717 39.875053 112.098897
F 12.907048 39.875053 133.917233
F 12.221380 39.875053 155.735569
F 11.535711 39.875053 177.553905
F 10.850042 39.875053 199.372241
F 10.164373 39.875053 221.190578
F 9.478704 39.875053 243.008913
F 17.021061 63.028310 3.007217
F 16.335393 63.028310 24.825553
F 15.649724 63.028310 46.643888
F 14.964055 63.028310 68.462225
F 14.278386 63.028310 90.280561
F 13.592717 63.028310 112.098897
F 12.907048 63.028310 133.917233
F 12.221380 63.028310 155.735569
F 11.535711 63.028310 177.553905
F 10.850042 63.028310 199.372241
F 10.164373 63.028310 221.190578
F 9.478704 63.028310 243.008913
F 43.742972 16.721795 3.846987
F 43.057303 16.721795 25.665323
F 42.371635 16.721795 47.483658
F 41.685966 16.721795 69.301995
F 41.000297 16.721795 91.120331
F 40.314628 16.721795 112.938667
F 39.628959 16.721795 134.757003
F 38.943290 16.721795 156.575339
F 38.257622 16.721795 178.393675
F 37.571953 16.721795 200.212011
F 36.886284 16.721795 222.030348
F 36.200615 16.721795 243.848683
F 43.742972 39.875053 3.846987
F 43.057303 39.875053 25.665323
F 42.371635 39.875053 47.483658
F 41.685966 39.875053 69.301995
F 41.000297 39.875053 91.120331
F 40.314628 39.875053 112.938667
F 39.628959 39.875053 134.757003
F 38.943290 39.875053 156.575339
F 38.257622 39.875053 178.393675
F 37.571953 39.875053 200.212011
F 36.886284 39.875053 222.030348
F 36.200615 39.875053 243.848683
F 43.742972 63.028310 3.846987
F 43.057303 63.028310 25.665323
F 42.371635 63.028310 47.483658
F 41.685966 63.028310 69.301995
F 41.000297 63.028310 91.120331
F 40.314628 63.028310 112.938667
F 39.628959 63.028310 134.757003
F 38.943290 63.028310 156.575339
F 38.257622 63.028310 178.393675
F 37.571953 63.028310 200.212011
F 36.886284 63.028310 222.030348
F 36.200615 63.028310 243.848683
F 64.293865 16.721795 201.051781
F 63.608196 16.721795 222.870117
F 62.922527 16.721795 244.688453
F 64.293865 39.875053 201.051781
F 63.608196 39.875053 222.870117
F 62.922527 39.875053 244.688453
F 64.293865 63.028310 201.051781
F 63.608196 63.028310 222.870117
F 62.922527 63.028310 244.688453
F 25.928367 1.286290 3.287140
F 25.242698 1.286290 25.105476
F 24.557029 1.286290 46.923813
F 23.871361 1.286290 68.742148
F 23.185692 1.286290 90.560484
F 22.500023 1.286290 112.378821
F 21.814354 1.286290 134.197156
F 21.128685 1.286290 156.015493
F 20.443016 1.286290 177.833829
F 19.757348 1.286290 199.652164
F 19.071679 1.286290 221.470501
F 18.386010 1.286290 243.288837
F 25.928367 24.439547 3.287140
F 25.242698 24.439547 25.105476
F 24.557029 24.439547 46.923813
F 23.871361 24.439547 68.742148
F 23.185692 24.439547 90.560484
F 22.500023 24.439547 112.378821
F 21.814354 24.439547 134.197156
F 21.128685 24.439547 156.015493
F 20.443016 24.439547 177.833829
F 19.757348 24.439547 199.652164
F 19.071679 24.439547 221.470501
F 18.386010 24.439547 243.288837
F 25.928367 47.592805 3.287140
F 25.242698 47.592805 25.105476
F 24.557029 47.592805 46.923813
F 23.871361 47.592805 68.742148
F 23.185692 47.592805 90.560484
F 22.500023 47.592805 112.378821
F 21.814354 47.592805 134.197156
F 21.128685 47.592805 156.015493
F 20.443016 47.592805 177.833829
F 19.757348 47.592805 199.652164
F 19.071679 47.592805 221.470501
F 18.386010 47.592805 243.288837
F 52.650279 1.286290 4.126910
F 51.964610 1.286290 25.945246
F 51.278941 1.286290 47.763583
F 50.593272 1.286290 69.581918
F 49.907604 1.286290 91.400254
F 49.221935 1.286290 113.218591
F 48.536266 1.286290 135.036926
F 47.850597 1.286290 156.855263
F 47.164928 1.286290 178.673599
F 46.479259 1.286290 200.491934
F 45.793591 1.286290 222.310271
F 45.107922 1.286290 244.128607
F 52.650279 24.439547 4.126910
F 51.964610 24.439547 25.945246
F 51.278941 24.439547 47.763583
F 50.593272 24.439547 69.581918
F 49.907604 24.439547 91.400254
F 49.221935 24.439547 113.218591
F 48.536266 24.439547 135.036926
F 47.850597 24.439547 156.855263
F 47.164928 24.439547 178.673599
F 46.479259 24.439547 200.491934
F 45.793591 24.439547 222.310271
F 45.107922 24.439547 244.128607
F 52.650279 47.592805 4.126910
F 51.964610 47.592805 25.945246
F 51.278941 47.592805 47.763583
F 50.593272 47.592805 69.581918
F 49.907604 47.592805 91.400254
F 49.221935 47.592805 113.218591
F 48.536266 47.592805 135.036926
F 47.850597 47.592805 156.855263
F 47.164928 47.592805 178.673599
F 46.479259 47.592805 200.491934
F 45.793591 47.592805 222.310271
F 45.107922 47.592805 244.128607
F 25.928367 9.004039 3.287140
F 25.242698 9.004039 25.105476
F 24.557029 9.004039 46.923813
F 23.871361 9.004039 68.742148
F 23.185692 9.004039 90.560484
F 22.500023 9.004039 112.378821
F 21.814354 9.004039 134.197156
F 21.128685 9.004039 156.015492
F 20.443016 9.004039 177.833829
F 19.757348 9.004039 199.652164
F 19.071679 9.004039 221.470501
F 18.386010 9.004039 243.288837
F 25.928367 32.157297 3.287140
F 25.242698 32.157297 25.105476
F 24.557029 32.157297 46.923813
F 23.871361 32.157297 68.742148
F 23.185692 32.157297 90.560484
F 22.500023 32.157297 112.378821
F 21.814354 32.157297 134.197156
F 21.128685 32.157297 156.015492
F 20.443016 32.157297 177.833829
F 19.757348 32.157297 199.652164
F 19.071679 32.157297 221.470501
F 18.386010 32.157297 243.288837
F 25.928367 55.310554 3.287140
F 25.242698 55.310554 25.105476
F 24.557029 55.310554 46.923813
F 23.871361 55.310554 68.742148
F 23.185692 55.310554 90.560484
F 22.500023 55.310554 112.378821
F 21.814354 55.310554 134.197156
F 21.128685 55.310554 156.015492
F 20.443016 55.310554 177.833829
F 19.757348 55.310554 199.652164
F 19.071679 55.310554 221.470501
F 18.386010 55.310554 243.288837
F 52.650279 9.004039 4.126910
F 51.964610 9.004039 25.945246
F 51.278941 9.004039 47.763583
F 50.593272 9.004039 69.581918
F 49.907604 9.004039 91.400254
F 49.221935 9.004039 113.218591
F 48.536266 9.004039 135.036926
F 47.850597 9.004039 156.855262
F 47.164928 9.004039 178.673599
F 46.479259 9.004039 200.491934
F 45.793591 9.004039 222.310271
F 45.107922 9.004039 244.128607
F 52.650279 32.157297 4.126910
F 51.964610 32.157297 25.945246
F 51.278941 32.157297 47.763583
F 50.593272 32.157297 69.581918
F 49.907604 32.157297 91.400254
F 49.221935 32.157297 113.218591
F 48.536266 32.157297 135.036926
F 47.850597 32.157297 156.855262
F 47.164928 32.157297 178.673599
F 46.479259 32.157297 200.491934
F 45.793591 32.157297 222.310271
F 45.107922 32.157297 244.128607
F 52.650279 55.310554 4.126910
F 51.964610 55.310554 25.945246
F 51.278941 55.310554 47.763583
F 50.593272 55.310554 69.581918
F 49.907604 55.310554 91.400254
F 49.221935 55.310554 113.218591
F 48.536266 55.310554 135.036926
F 47.850597 55.310554 156.855262
F 47.164928 55.310554 178.673599
F 46.479259 55.310554 200.491934
F 45.793591 55.310554 222.310271
F 45.107922 55.310554 244.128607
F 25.928367 16.721795 3.287141
F 25.242698 16.721795 25.105477
F 24.557029 16.721795 46.923813
F 23.871361 16.721795 68.742149
F 23.185692 16.721795 90.560485
F 22.500023 16.721795 112.378822
F 21.814354 16.721795 134.197157
F 21.128685 16.721795 156.015493
F 20.443016 16.721795 177.833830
F 19.757348 16.721795 199.652165
F 19.071679 16.721795 221.470502
F 18.386010 16.721795 243.288838
F 25.928367 39.875052 3.287141
F 25.242698 39.875052 25.105477
F 24.557029 39.875052 46.923813
F 23.871361 39.875052 68.742149
F 23.185692 39.875052 90.560485
F 22.500023 39.875052 112.378822
F 21.814354 39.875052 134.197157
F 21.128685 39.875052 156.015493
F 20.443016 39.875052 177.833830
F 19.757348 39.875052 199.652165
F 19.071679 39.875052 221.470502
F 18.386010 39.875052 243.288838
F 25.928367 63.028310 3.287141
F 25.242698 63.028310 25.105477
F 24.557029 63.028310 46.923813
F 23.871361 63.028310 68.742149
F 23.185692 63.028310 90.560485
F 22.500023 63.028310 112.378822
F 21.814354 63.028310 134.197157
F 21.128685 63.028310 156.015493
F 20.443016 63.028310 177.833830
F 19.757348 63.028310 199.652165
F 19.071679 63.028310 221.470502
F 18.386010 63.028310 243.288838
F 52.650279 16.721795 4.126911
F 51.964610 16.721795 25.945247
F 51.278941 16.721795 47.763583
F 50.593272 16.721795 69.581919
F 49.907604 16.721795 91.400255
F 49.221935 16.721795 113.218592
F 48.536266 16.721795 135.036927
F 47.850597 16.721795 156.855263
F 47.164928 16.721795 178.673600
F 46.479259 16.721795 200.491935
F 45.793591 16.721795 222.310272
F 45.107922 16.721795 244.128608
F 52.650279 39.875052 4.126911
F 51.964610 39.875052 25.945247
F 51.278941 39.875052 47.763583
F 50.593272 39.875052 69.581919
F 49.907604 39.875052 91.400255
F 49.221935 39.875052 113.218592
F 48.536266 39.875052 135.036927
F 47.850597 39.875052 156.855263
F 47.164928 39.875052 178.673600
F 46.479259 39.875052 200.491935
F 45.793591 39.875052 222.310272
F 45.107922 39.875052 244.128608
F 52.650279 63.028310 4.126911
F 51.964610 63.028310 25.945247
F 51.278941 63.028310 47.763583
F 50.593272 63.028310 69.581919
F 49.907604 63.028310 91.400255
F 49.221935 63.028310 113.218592
F 48.536266 63.028310 135.036927
F 47.850597 63.028310 156.855263
F 47.164928 63.028310 178.673600
F 46.479259 63.028310 200.491935
F 45.793591 63.028310 222.310272
F 45.107922 63.028310 244.128608
F 7.999470 3.858875 6.363681
F 7.313801 3.858875 28.182018
F 6.628132 3.858875 50.000354
F 5.942463 3.858875 71.818689
F 5.256794 3.858875 93.637026
F 4.571126 3.858875 115.455362
F 3.885457 3.858875 137.273698
F 3.199788 3.858875 159.092034
F 2.514119 3.858875 180.910370
F 1.828450 3.858875 202.728706
F 1.142781 3.858875 224.547042
F 0.457113 3.858875 246.365377
F 7.999470 27.012132 6.363681
F 7.313801 27.012132 28.182018
F 6.628132 27.012132 50.000354
F 5.942463 27.012132 71.818689
F 5.256794 27.012132 93.637026
F 4.571126 27.012132 115.455362
F 3.885457 27.012132 137.273698
F 3.199788 27.012132 159.092034
F 2.514119 27.012132 180.910370
F 1.828450 27.012132 202.728706
F 1.142781 27.012132 224.547042
F 0.457113 27.012132 246.365377
F 7.999470 50.165390 6.363681
F 7.313801 50.165390 28.182018
F 6.628132 50.165390 50.000354
F 5.942463 50.165390 71.818689
F 5.256794 50.165390 93.637026
F 4.571126 50.165390 115.455362
F 3.885457 50.165390 137.273698
F 3.199788 50.165390 159.092034
F 2.514119 50.165390 180.910370
F 1.828450 50.165390 202.728706
F 1.142781 50.165390 224.547042
F 0.457113 50.165390 246.365377
F 34.721381 3.858875 7.203451
F 34.035712 3.858875 29.021788
F 33.350043 3.858875 50.840123
F 32.664374 3.858875 72.658459
F 31.978705 3.858875 94.476796
F 31.293036 3.858875 116.295131
F 30.607368 3.858875 138.113468
F 29.921699 3.858875 159.931804
F 29.236030 3.858875 181.750139
F 28.550361 3.858875 203.568476
F 27.864692 3.858875 225.386812
F 27.179023 3.858875 247.205147
F 34.721381 27.012132 7.203451
F 34.035712 27.012132 29.021788
F 33.350043 27.012132 50.840123
F 32.664374 27.012132 72.658459
F 31.978705 27.012132 94.476796
F 31.293036 27.012132 116.295131
F 30.607368 27.012132 138.113468
F 29.921699 27.012132 159.931804
F 29.236030 27.012132 181.750139
F 28.550361 27.012132 203.568476
F 27.864692 27.012132 225.386812
F 27.179023 27.012132 247.205147
F 34.721381 50.165390 7.203451
F 34.035712 50.165390 29.021788
F 33.350043 50.165390 50.840123
F 32.664374 50.165390 72.658459
F 31.978705 50.165390 94.476796
F 31.293036 50.165390 116.295131
F 30.607368 50.165390 138.113468
F 29.921699 50.165390 159.931804
F 29.236030 50.165390 181.750139
F 28.550361 50.165390 203.568476
F 27.864692 50.165390 225.386812
F 27.179023 50.165390 247.205147
F 61.443292 3.858875 8.043221
F 60.757624 3.858875 29.861558
F 60.071955 3.858875 51.679893
F 59.386286 3.858875 73.498229
F 58.700617 3.858875 95.316566
F 58.014948 3.858875 117.134901
F 57.329279 3.858875 138.953238
F 56.643611 3.858875 160.771574
F 55.957942 3.858875 182.589909
F 55.272273 3.858875 204.408246
F 54.586604 3.858875 226.226582
F 53.900935 3.858875 248.044917
F 61.443292 27.012132 8.043221
F 60.757624 27.012132 29.861558
F 60.071955 27.012132 51.679893
F 59.386286 27.012132 73.498229
F 58.700617 27.012132 95.316566
F 58.014948 27.012132 117.134901
F 57.329279 27.012132 138.953238
F 56.643611 27.012132 160.771574
F 55.957942 27.012132 182.589909
F 55.272273 27.012132 204.408246
F 54.586604 27.012132 226.226582
F 53.900935 27.012132 248.044917
F 61.443292 50.165390 8.043221
F 60.757624 50.165390 29.861558
F 60.071955 50.165390 51.679893
F 59.386286 50.165390 73.498229
F 58.700617 50.165390 95.316566
F 58.014948 50.165390 117.134901
F 57.329279 50.165390 138.953238
F 56.643611 50.165390 160.771574
F 55.957942 50.165390 182.589909
F 55.272273 50.165390 204.408246
F 54.586604 50.165390 226.226582
F 53.900935 50.165390 248.044917
F 7.999470 11.576625 6.363681
F 7.313801 11.576625 28.182018
F 6.628132 11.576625 50.000354
F 5.942463 11.576625 71.818690
F 5.256794 11.576625 93.637026
F 4.571126 11.576625 115.455362
F 3.885457 11.576625 137.273698
F 3.199788 11.576625 159.092034
F 2.514119 11.576625 180.910370
F 1.828450 11.576625 202.728706
F 1.142781 11.576625 224.547042
F 0.457113 11.576625 246.365378
F 7.999470 34.729882 6.363681
F 7.313801 34.729882 28.182018
F 6.628132 34.729882 50.000354
F 5.942463 34.729882 71.818690
F 5.256794 34.729882 93.637026
F 4.571126 34.729882 115.455362
F 3.885457 34.729882 137.273698
F 3.199788 34.729882 159.092034
F 2.514119 34.729882 180.910370
F 1.828450 34.729882 202.728706
F 1.142781 34.729882 224.547042
F 0.457113 34.729882 246.365378
F 7.999470 57.883140 6.363681
F 7.313801 57.883140 28.182018
F 6.628132 57.883140 50.000354
F 5.942463 57.883140 71.818690
F 5.256794 57.883140 93.637026
F 4.571126 57.883140 115.455362
F 3.885457 57.883140 137.273698
F 3.199788 57.883140 159.092034
F 2.514119 57.883140 180.910370
F 1.828450 57.883140 202.728706
F 1.142781 57.883140 224.547042
F 0.457113 57.883140 246.365378
F 34.721381 11.576625 7.203451
F 34.035712 11.576625 29.021788
F 33.350043 11.576625 50.840123
F 32.664374 11.576625 72.658460
F 31.978705 11.576625 94.476796
F 31.293036 11.576625 116.295131
F 30.607368 11.576625 138.113468
F 29.921699 11.576625 159.931804
F 29.236030 11.576625 181.750139
F 28.550361 11.576625 203.568476
F 27.864692 11.576625 225.386812
F 27.179023 11.576625 247.205148
F 34.721381 34.729882 7.203451
F 34.035712 34.729882 29.021788
F 33.350043 34.729882 50.840123
F 32.664374 34.729882 72.658460
F 31.978705 34.729882 94.476796
F 31.293036 34.729882 116.295131
F 30.607368 34.729882 138.113468
F 29.921699 34.729882 159.931804
F 29.236030 34.729882 181.750139
F 28.550361 34.729882 203.568476
F 27.864692 34.729882 225.386812
F 27.179023 34.729882 247.205148
F 34.721381 57.883140 7.203451
F 34.035712 57.883140 29.021788
F 33.350043 57.883140 50.840123
F 32.664374 57.883140 72.658460
F 31.978705 57.883140 94.476796
F 31.293036 57.883140 116.295131
F 30.607368 57.883140 138.113468
F 29.921699 57.883140 159.931804
F 29.236030 57.883140 181.750139
F 28.550361 57.883140 203.568476
F 27.864692 57.883140 225.386812
F 27.179023 57.883140 247.205148
F 61.443292 11.576625 8.043221
F 60.757624 11.576625 29.861558
F 60.071955 11.576625 51.679893
F 59.386286 11.576625 73.498230
F 58.700617 11.576625 95.316566
F 58.014948 11.576625 117.134901
F 57.329279 11.576625 138.953238
F 56.643611 11.576625 160.771574
F 55.957942 11.576625 182.589909
F 55.272273 11.576625 204.408246
F 54.586604 11.576625 226.226582
F 53.900935 11.576625 248.044918
F 61.443292 34.729882 8.043221
F 60.757624 34.729882 29.861558
F 60.071955 34.729882 51.679893
F 59.386286 34.729882 73.498230
F 58.700617 34.729882 95.316566
F 58.014948 34.729882 117.134901
F 57.329279 34.729882 138.953238
F 56.643611 34.729882 160.771574
F 55.957942 34.729882 182.589909
F 55.272273 34.729882 204.408246
F 54.586604 34.729882 226.226582
F 53.900935 34.729882 248.044918
F 61.443292 57.883140 8.043221
F 60.757624 57.883140 29.861558
F 60.071955 57.883140 51.679893
F 59.386286 57.883140 73.498230
F 58.700617 57.883140 95.316566
F 58.014948 57.883140 117.134901
F 57.329279 57.883140 138.953238
F 56.643611 57.883140 160.771574
F 55.957942 57.883140 182.589909
F 55.272273 57.883140 204.408246
F 54.586604 57.883140 226.226582
F 53.900935 57.883140 248.044918
F 7.999470 19.294380 6.363682
F 7.313801 19.294380 28.182018
F 6.628132 19.294380 50.000355
F 5.942463 19.294380 71.818690
F 5.256794 19.294380 93.637026
F 4.571126 19.294380 115.455363
F 3.885457 19.294380 137.273698
F 3.199788 19.294380 159.092035
F 2.514119 19.294380 180.910371
F 1.828450 19.294380 202.728706
F 1.142781 19.294380 224.547043
F 0.457113 19.294380 246.365378
F 7.999470 42.447638 6.363682
F 7.313801 42.447638 28.182018
F 6.628132 42.447638 50.000355
F 5.942463 42.447638 71.818690
F 5.256794 42.447638 93.637026
F 4.571126 42.447638 115.455363
F 3.885457 42.447638 137.273698
F 3.199788 42.447638 159.092035
F 2.514119 42.447638 180.910371
F 1.828450 42.447638 202.728706
F 1.142781 42.447638 224.547043
F 0.457113 42.447638 246.365378
F 7.999470 65.600895 6.363682
F 7.313801 65.600895 28.182018
F 6.628132 65.600895 50.000355
F 5.942463 65.600895 71.818690
F 5.256794 65.600895 93.637026
F 4.571126 65.600895 115.455363
F 3.885457 65.600895 137.273698
F 3.199788 65.600895 159.092035
F 2.514119 65.600895 180.910371
F 1.828450 65.600895 202.728706
F 1.142781 65.600895 224.547043
F 0.457113 65.600895 246.365378
F 34.721381 19.294380 7.203452
F 34.035712 19.294380 29.021788
F 33.350043 19.294380 50.840124
F 32.664374 19.294380 72.658460
F 31.978705 19.294380 94.476796
F 31.293036 19.294380 116.295132
F 30.607368 19.294380 138.113468
F 29.921699 19.294380 159.931805
F 29.236030 19.294380 181.750140
F 28.550361 19.294380 203.568476
F 27.864692 19.294380 225.386813
F 27.179023 19.294380 247.205148
F 34.721381 42.447638 7.203452
F 34.035712 42.447638 29.021788
F 33.350043 42.447638 50.840124
F 32.664374 42.447638 72.658460
F 31.978705 42.447638 94.476796
F 31.293036 42.447638 116.295132
F 30.607368 42.447638 138.113468
F 29.921699 42.447638 159.931805
F 29.236030 42.447638 181.750140
F 28.550361 42.447638 203.568476
F 27.864692 42.447638 225.386813
F 27.179023 42.447638 247.205148
F 34.721381 65.600895 7.203452
F 34.035712 65.600895 29.021788
F 33.350043 65.600895 50.840124
F 32.664374 65.600895 72.658460
F 31.978705 65.600895 94.476796
F 31.293036 65.600895 116.295132
F 30.607368 65.600895 138.113468
F 29.921699 65.600895 159.931805
F 29.236030 65.600895 181.750140
F 28.550361 65.600895 203.568476
F 27.864692 65.600895 225.386813
F 27.179023 65.600895 247.205148
F 61.443292 19.294380 8.043222
F 60.757624 19.294380 29.861558
F 60.071955 19.294380 51.679894
F 59.386286 19.294380 73.498230
F 58.700617 19.294380 95.316566
F 58.014948 19.294380 117.134902
F 57.329279 19.294380 138.953238
F 56.643611 19.294380 160.771575
F 55.957942 19.294380 182.589910
F 55.272273 19.294380 204.408246
F 54.586604 19.294380 226.226583
F 53.900935 19.294380 248.044918
F 61.443292 42.447638 8.043222
F 60.757624 42.447638 29.861558
F 60.071955 42.447638 51.679894
F 59.386286 42.447638 73.498230
F 58.700617 42.447638 95.316566
F 58.014948 42.447638 117.134902
F 57.329279 42.447638 138.953238
F 56.643611 42.447638 160.771575
F 55.957942 42.447638 182.589910
F 55.272273 42.447638 204.408246
F 54.586604 42.447638 226.226583
F 53.900935 42.447638 248.044918
F 61.443292 65.600895 8.043222
F 60.757624 65.600895 29.861558
F 60.071955 65.600895 51.679894
F 59.386286 65.600895 73.498230
F 58.700617 65.600895 95.316566
F 58.014948 65.600895 117.134902
F 57.329279 65.600895 138.953238
F 56.643611 65.600895 160.771575
F 55.957942 65.600895 182.589910
F 55.272273 65.600895 204.408246
F 54.586604 65.600895 226.226583
F 53.900935 65.600895 248.044918
F 16.906767 3.858875 6.643605
F 16.221098 3.858875 28.461941
F 15.535430 3.858875 50.280277
F 14.849761 3.858875 72.098613
F 14.164092 3.858875 93.916949
F 13.478423 3.858875 115.735286
F 12.792754 3.858875 137.553621
F 12.107086 3.858875 159.371957
F 11.421417 3.858875 181.190294
F 10.735748 3.858875 203.008629
F 10.050079 3.858875 224.826965
F 9.364410 3.858875 246.645302
F 16.906767 27.012133 6.643605
F 16.221098 27.012133 28.461941
F 15.535430 27.012133 50.280277
F 14.849761 27.012133 72.098613
F 14.164092 27.012133 93.916949
F 13.478423 27.012133 115.735286
F 12.792754 27.012133 137.553621
F 12.107086 27.012133 159.371957
F 11.421417 27.012133 181.190294
F 10.735748 27.012133 203.008629
F 10.050079 27.012133 224.826965
F 9.364410 27.012133 246.645302
F 16.906767 50.165390 6.643605
F 16.221098 50.165390 28.461941
F 15.535430 50.165390 50.280277
F 14.849761 50.165390 72.098613
F 14.164092 50.165390 93.916949
F 13.478423 50.165390 115.735286
F 12.792754 50.165390 137.553621
F 12.107086 50.165390 159.371957
F 11.421417 50.165390 181.190294
F 10.735748 50.165390 203.008629
F 10.050079 50.165390 224.826965
F 9.364410 50.165390 246.645302
F 43.628679 3.858875 7.483375
F 42.943010 3.858875 29.301711
F 42.257342 3.858875 51.120047
F 41.571673 3.858875 72.938383
F 40.886004 3.858875 94.756719
F 40.200335 3.858875 116.575056
F 39.514666 3.858875 138.393391
F 38.828997 3.858875 160.211727
F 38.143328 3.858875 182.030064
F 37.457660 3.858875 203.848399
F 36.771991 3.858875 225.666735
F 36.086322 3.858875 247.485071
F 43.628679 27.012133 7.483375
F 42.943010 27.012133 29.301711
F 42.257342 27.012133 51.120047
F 41.571673 27.012133 72.938383
F 40.886004 27.012133 94.756719
F 40.200335 27.012133 116.575056
F 39.514666 27.012133 138.393391
F 38.828997 27.012133 160.211727
F 38.143328 27.012133 182.030064
F 37.457660 27.012133 203.848399
F 36.771991 27.012133 225.666735
F 36.086322 27.012133 247.485071
F 43.628679 50.165390 7.483375
F 42.943010 50.165390 29.301711
F 42.257342 50.165390 51.120047
F 41.571673 50.165390 72.938383
F 40.886004 50.165390 94.756719
F 40.200335 50.165390 116.575056
F 39.514666 50.165390 138.393391
F 38.828997 50.165390 160.211727
F 38.143328 50.165390 182.030064
F 37.457660 50.165390 203.848399
F 36.771991 50.165390 225.666735
F 36.086322 50.165390 247.485071
F 64.179571 3.858875 204.688169
F 63.493902 3.858875 226.506505
F 62.808233 3.858875 248.324841
F 64.179571 27.012133 204.688169
F 63.493902 27.012133 226.506505
F 62.808233 27.012133 248.324841
F 64.179571 50.165390 204.688169
F 63.493902 50.165390 226.506505
F 62.808233 50.165390 248.324841
F 16.906767 11.576625 6.643605
F 16.221098 11.576625 28.461941
F 15.535430 11.576625 50.280278
F 14.849761 11.576625 72.098613
F 14.164092 11.576625 93.916949
F 13.478423 11.576625 115.735286
F 12.792754 11.576625 137.553621
F 12.107086 11.576625 159.371957
F 11.421417 11.576625 181.190294
F 10.735748 11.576625 203.008629
F 10.050079 11.576625 224.826966
F 9.364410 11.576625 246.645302
F 16.906767 34.729883 6.643605
F 16.221098 34.729883 28.461941
F 15.535430 34.729883 50.280278
F 14.849761 34.729883 72.098613
F 14.164092 34.729883 93.916949
F 13.478423 34.729883 115.735286
F 12.792754 34.729883 137.553621
F 12.107086 34.729883 159.371957
F 11.421417 34.729883 181.190294
F 10.735748 34.729883 203.008629
F 10.050079 34.729883 224.826966
F 9.364410 34.729883 246.645302
F 16.906767 57.883140 6.643605
F 16.221098 57.883140 28.461941
F 15.535430 57.883140 50.280278
F 14.849761 57.883140 72.098613
F 14.164092 57.883140 93.916949
F 13.478423 57.883140 115.735286
F 12.792754 57.883140 137.553621
F 12.107086 57.883140 159.371957
F 11.421417 57.883140 181.190294
F 10.735748 57.883140 203.008629
F 10.050079 57.883140 224.826966
F 9.364410 57.883140 246.645302
F 43.628679 11.576625 7.483375
F 42.943010 11.576625 29.301711
F 42.257341 11.576625 51.120048
F 41.571673 11.576625 72.938383
F 40.886004 11.576625 94.756719
F 40.200335 11.576625 116.575056
F 39.514666 11.576625 138.393391
F 38.828997 11.576625 160.211727
F 38.143328 11.576625 182.030064
F 37.457660 11.576625 203.848399
F 36.771991 11.576625 225.666736
F 36.086322 11.576625 247.485071
F 43.628679 34.729883 7.483375
F 42.943010 34.729883 29.301711
F 42.257341 34.729883 51.120048
F 41.571673 34.729883 72.938383
F 40.886004 34.729883 94.756719
F 40.200335 34.729883 116.575056
F 39.514666 34.729883 138.393391
F 38.828997 34.729883 160.211727
F 38.143328 34.729883 182.030064
F 37.457660 34.729883 203.848399
F 36.771991 34.729883 225.666736
F 36.086322 34.729883 247.485071
F 43.628679 57.883140 7.483375
F 42.943010 57.883140 29.301711
F 42.257341 57.883140 51.120048
F 41.571673 57.883140 72.938383
F 40.886004 57.883140 94.756719
F 40.200335 57.883140 116.575056
F 39.514666 57.883140 138.393391
F 38.828997 57.883140 160.211727
F 38.143328 57.883140 182.030064
F 37.457660 57.883140 203.848399
F 36.771991 57.883140 225.666736
F 36.086322 57.883140 247.485071
F 64.179571 11.576625 204.688169
F 63.493902 11.576625 226.506506
F 62.808233 11.576625 248.324841
F 64.179571 34.729883 204.688169
F 63.493902 34.729883 226.506506
F 62.808233 34.729883 248.324841
F 64.179571 57.883140 204.688169
F 63.493902 57.883140 226.506506
F 62.808233 57.883140 248.324841
F 16.906767 19.294380 6.643605
F 16.221098 19.294380 28.461942
F 15.535430 19.294380 50.280278
F 14.849761 19.294380 72.098613
F 14.164092 19.294380 93.916950
F 13.478423 19.294380 115.735286
F 12.792754 19.294380 137.553622
F 12.107085 19.294380 159.371958
F 11.421417 19.294380 181.190294
F 10.735748 19.294380 203.008630
F 10.050079 19.294380 224.826966
F 9.364410 19.294380 246.645303
F 16.906767 42.447638 6.643605
F 16.221098 42.447638 28.461942
F 15.535430 42.447638 50.280278
F 14.849761 42.447638 72.098613
F 14.164092 42.447638 93.916950
F 13.478423 42.447638 115.735286
F 12.792754 42.447638 137.553622
F 12.107085 42.447638 159.371958
F 11.421417 42.447638 181.190294
F 10.735748 42.447638 203.008630
F 10.050079 42.447638 224.826966
F 9.364410 42.447638 246.645303
F 16.906767 65.600896 6.643605
F 16.221098 65.600896 28.461942
F 15.535430 65.600896 50.280278
F 14.849761 65.600896 72.098613
F 14.164092 65.600896 93.916950
F 13.478423 65.600896 115.735286
F 12.792754 65.600896 137.553622
F 12.107085 65.600896 159.371958
F 11.421417 65.600896 181.190294
F 10.735748 65.600896 203.008630
F 10.050079 65.600896 224.826966
F 9.364410 65.600896 246.645303
F 43.628679 19.294380 7.483375
F 42.943010 19.294380 29.301712
F 42.257341 19.294380 51.120048
F 41.571673 19.294380 72.938383
F 40.886004 19.294380 94.756720
F 40.200335 19.294380 116.575056
F 39.514666 19.294380 138.393392
F 38.828997 19.294380 160.211728
F 38.143328 19.294380 182.030064
F 37.457660 19.294380 203.848400
F 36.771991 19.294380 225.666736
F 36.086322 19.294380 247.485072
F 43.628679 42.447638 7.483375
F 42.943010 42.447638 29.301712
F 42.257341 42.447638 51.120048
F 41.571673 42.447638 72.938383
F 40.886004 42.447638 94.756720
F 40.200335 42.447638 116.575056
F 39.514666 42.447638 138.393392
F 38.828997 42.447638 160.211728
F 38.143328 42.447638 182.030064
F 37.457660 42.447638 203.848400
F 36.771991 42.447638 225.666736
F 36.086322 42.447638 247.485072
F 43.628679 65.600896 7.483375
F 42.943010 65.600896 29.301712
F 42.257341 65.600896 51.120048
F 41.571673 65.600896 72.938383
F 40.886004 65.600896 94.756720
F 40.200335 65.600896 116.575056
F 39.514666 65.600896 138.393392
F 38.828997 65.600896 160.211728
F 38.143328 65.600896 182.030064
F 37.457660 65.600896 203.848400
F 36.771991 65.600896 225.666736
F 36.086322 65.600896 247.485072
F 64.179570 19.294380 204.688170
F 63.493902 19.294380 226.506506
F 62.808233 19.294380 248.324842
F 64.179570 42.447638 204.688170
F 63.493902 42.447638 226.506506
F 62.808233 42.447638 248.324842
F 64.179570 65.600896 204.688170
F 63.493902 65.600896 226.506506
F 62.808233 65.600896 248.324842
F 25.814076 3.858876 6.923530
F 25.128407 3.858876 28.741866
F 24.442738 3.858876 50.560201
F 23.757069 3.858876 72.378538
F 23.071401 3.858876 94.196873
F 22.385732 3.858876 116.015210
F 21.700063 3.858876 137.833546
F 21.014394 3.858876 159.651881
F 20.328725 3.858876 181.470218
F 19.643056 3.858876 203.288554
F 18.957388 3.858876 225.106890
F 18.271719 3.858876 246.925226
F 25.814076 27.012134 6.923530
F 25.128407 27.012134 28.741866
F 24.442738 27.012134 50.560201
F 23.757069 27.012134 72.378538
F 23.071401 27.012134 94.196873
F 22.385732 27.012134 116.015210
F 21.700063 27.012134 137.833546
F 21.014394 27.012134 159.651881
F 20.328725 27.012134 181.470218
F 19.643056 27.012134 203.288554
F 18.957388 27.012134 225.106890
F 18.271719 27.012134 246.925226
F 25.814076 50.165391 6.923530
F 25.128407 50.165391 28.741866
F 24.442738 50.165391 50.560201
F 23.757069 50.165391 72.378538
F 23.071401 50.165391 94.196873
F 22.385732 50.165391 116.015210
F 21.700063 50.165391 137.833546
F 21.014394 50.165391 159.651881
F 20.328725 50.165391 181.470218
F 19.643056 50.165391 203.288554
F 18.957388 50.165391 225.106890
F 18.271719 50.165391 246.925226
F 52.535987 3.858876 7.763300
F 51.850318 3.858876 29.581635
F 51.164649 3.858876 51.399971
F 50.478980 3.858876 73.218308
F 49.793311 3.858876 95.036643
F 49.107643 3.858876 116.854980
F 48.421974 3.858876 138.673316
F 47.736305 3.858876 160.491651
F 47.050636 3.858876 182.309988
F 46.364967 3.858876 204.128324
F 45.679298 3.858876 225.946660
F 44.993630 3.858876 247.764996
F 52.535987 27.012134 7.763300
F 51.850318 27.012134 29.581635
F 51.164649 27.012134 51.399971
F 50.478980 27.012134 73.218308
F 49.793311 27.012134 95.036643
F 49.107643 27.012134 116.854980
F 48.421974 27.012134 138.673316
F 47.736305 27.012134 160.491651
F 47.050636 27.012134 182.309988
F 46.364967 27.012134 204.128324
F 45.679298 27.012134 225.946660
F 44.993630 27.012134 247.764996
F 52.535987 50.165391 7.763300
F 51.850318 50.165391 29.581635
F 51.164649 50.165391 51.399971
F 50.478980 50.165391 73.218308
F 49.793311 50.165391 95.036643
F 49.107643 50.165391 116.854980
F 48.421974 50.165391 138.673316
F 47.736305 50.165391 160.491651
F 47.050636 50.165391 182.309988
F 46.364967 50.165391 204.128324
F 45.679298 50.165391 225.946660
F 44.993630 50.165391 247.764996
F 25.814076 11.576626 6.923530
F 25.128407 11.576626 28.741866
F 24.442738 11.576626 50.560202
F 23.757069 11.576626 72.378538
F 23.071401 11.576626 94.196873
F 22.385732 11.576626 116.015210
F 21.700063 11.576626 137.833546
F 21.014394 11.576626 159.651882
F 20.328725 11.576626 181.470218
F 19.643056 11.576626 203.288554
F 18.957388 11.576626 225.106890
F 18.271719 11.576626 246.925226
F 25.814076 34.729884 6.923530
F 25.128407 34.729884 28.741866
F 24.442738 34.729884 50.560202
F 23.757069 34.729884 72.378538
F 23.071401 34.729884 94.196873
F 22.385732 34.729884 116.015210
F 21.700063 34.729884 137.833546
F 21.014394 34.729884 159.651882
F 20.328725 34.729884 181.470218
F 19.643056 34.729884 203.288554
F 18.957388 34.729884 225.106890
F 18.271719 34.729884 246.925226
F 25.814076 57.883141 6.923530
F 25.128407 57.883141 28.741866
F 24.442738 57.883141 50.560202
F 23.757069 57.883141 72.378538
F 23.071401 57.883141 94.196873
F 22.385732 57.883141 116.015210
F 21.700063 57.883141 137.833546
F 21.014394 57.883141 159.651882
F 20.328725 57.883141 181.470218
F 19.643056 57.883141 203.288554
F 18.957388 57.883141 225.106890
F 18.271719 57.883141 246.925226
F 52.535987 11.576626 7.763300
F 51.850318 11.576626 29.581635
F 51.164649 11.576626 51.399972
F 50.478980 11.576626 73.218308
F 49.793311 11.576626 95.036643
F 49.107643 11.576626 116.854980
F 48.421974 11.576626 138.673316
F 47.736305 11.576626 160.491652
F 47.050636 11.576626 182.309988
F 46.364967 11.576626 204.128324
F 45.679298 11.576626 225.946660
F 44.993630 11.576626 247.764996
F 52.535987 34.729884 7.763300
F 51.850318 34.729884 29.581635
F 51.164649 34.729884 51.399972
F 50.478980 34.729884 73.218308
F 49.793311 34.729884 95.036643
F 49.107643 34.729884 116.854980
F 48.421974 34.729884 138.673316
F 47.736305 34.729884 160.491652
F 47.050636 34.729884 182.309988
F 46.364967 34.729884 204.128324
F 45.679298 34.729884 225.946660
F 44.993630 34.729884 247.764996
F 52.535987 57.883141 7.763300
F 51.850318 57.883141 29.581635
F 51.164649 57.883141 51.399972
F 50.478980 57.883141 73.218308
F 49.793311 57.883141 95.036643
F 49.107643 57.883141 116.854980
F 48.421974 57.883141 138.673316
F 47.736305 57.883141 160.491652
F 47.050636 57.883141 182.309988
F 46.364967 57.883141 204.128324
F 45.679298 57.883141 225.946660
F 44.993630 57.883141 247.764996
F 25.814076 19.294382 6.923530
F 25.128407 19.294382 28.741867
F 24.442738 19.294382 50.560202
F 23.757069 19.294382 72.378539
F 23.071401 19.294382 94.196874
F 22.385732 19.294382 116.015210
F 21.700063 19.294382 137.833547
F 21.014394 19.294382 159.651882
F 20.328725 19.294382 181.470218
F 19.643056 19.294382 203.288555
F 18.957388 19.294382 225.106890
F 18.271719 19.294382 246.925227
F 25.814076 42.447639 6.923530
F 25.128407 42.447639 28.741867
F 24.442738 42.447639 50.560202
F 23.757069 42.447639 72.378539
F 23.071401 42.447639 94.196874
F 22.385732 42.447639 116.015210
F 21.700063 42.447639 137.833547
F 21.014394 42.447639 159.651882
F 20.328725 42.447639 181.470218
F 19.643056 42.447639 203.288555
F 18.957388 42.447639 225.106890
F 18.271719 42.447639 246.925227
F 25.814076 65.600897 6.923530
F 25.128407 65.600897 28.741867
F 24.442738 65.600897 50.560202
F 23.757069 65.600897 72.378539
F 23.071401 65.600897 94.196874
F 22.385732 65.600897 116.015210
F 21.700063 65.600897 137.833547
F 21.014394 65.600897 159.651882
F 20.328725 65.600897 181.470218
F 19.643056 65.600897 203.288555
F 18.957388 65.600897 225.106890
F 18.271719 65.600897 246.925227
F 52.535987 19.294382 7.763300
F 51.850318 19.294382 29.581636
F 51.164649 19.294382 51.399972
F 50.478980 19.294382 73.218309
F 49.793311 19.294382 95.036644
F 49.107643 19.294382 116.854980
F 48.421974 19.294382 138.673317
F 47.736305 19.294382 160.491652
F 47.050636 19.294382 182.309988
F 46.364967 19.294382 204.128325
F 45.679298 19.294382 225.946660
F 44.993630 19.294382 247.764997
F 52.535987 42.447639 7.763300
F 51.850318 42.447639 29.581636
F 51.164649 42.447639 51.399972
F 50.478980 42.447639 73.218309
F 49.793311 42.447639 95.036644
F 49.107643 42.447639 116.854980
F 48.421974 42.447639 138.673317
F 47.736305 42.447639 160.491652
F 47.050636 42.447639 182.309988
F 46.364967 42.447639 204.128325
F 45.679298 42.447639 225.946660
F 44.993630 42.447639 247.764997
F 52.535987 65.600897 7.763300
F 51.850318 65.600897 29.581636
F 51.164649 65.600897 51.399972
F 50.478980 65.600897 73.218309
F 49.793311 65.600897 95.036644
F 49.107643 65.600897 116.854980
F 48.421974 65.600897 138.673317
F 47.736305 65.600897 160.491652
F 47.050636 65.600897 182.309988
F 46.364967 65.600897 204.128325
F 45.679298 65.600897 225.946660
F 44.993630 65.600897 247.764997
F 8.085190 3.858875 3.636391
F 7.399521 3.858875 25.454727
F 6.713853 3.858875 47.273063
F 6.028184 3.858875 69.091399
F 5.342515 3.858875 90.909735
F 4.656846 3.858875 112.728071
F 3.971177 3.858875 134.546407
F 3.285508 3.858875 156.364744
F 2.599840 3.858875 178.183079
F 1.914171 3.858875 200.001415
F 1.228502 3.858875 221.819752
F 0.542833 3.858875 243.638087
F 8.085190 27.012133 3.636391
F 7.399521 27.012133 25.454727
F 6.713853 27.012133 47.273063
F 6.028184 27.012133 69.091399
F 5.342515 27.012133 90.909735
F 4.656846 27.012133 112.728071
F 3.971177 27.012133 134.546407
F 3.285508 27.012133 156.364744
F 2.599840 27.012133 178.183079
F 1.914171 27.012133 200.001415
F 1.228502 27.012133 221.819752
F 0.542833 27.012133 243.638087
F 8.085190 50.165390 3.636391
F 7.399521 50.165390 25.454727
F 6.713853 50.165390 47.273063
F 6.028184 50.165390 69.091399
F 5.342515 50.165390 90.909735
F 4.656846 50.165390 112.728071
F 3.971177 50.165390 134.546407
F 3.285508 50.165390 156.364744
F 2.599840 50.165390 178.183079
F 1.914171 50.165390 200.001415
F 1.228502 50.165390 221.819752
F 0.542833 50.165390 243.638087
F 34.807101 3.858875 4.476161
F 34.121432 3.858875 26.294497
F 33.435763 3.858875 48.112833
F 32.750095 3.858875 69.931169
F 32.064426 3.858875 91.749505
F 31.378757 3.858875 113.567841
F 30.693088 3.858875 135.386177
F 30.007419 3.858875 157.204514
F 29.321750 3.858875 179.022849
F 28.636082 3.858875 200.841185
F 27.950413 3.858875 222.659522
F 27.264744 3.858875 244.477857
F 34.807101 27.012133 4.476161
F 34.121432 27.012133 26.294497
F 33.435763 27.012133 48.112833
F 32.750095 27.012133 69.931169
F 32.064426 27.012133 91.749505
F 31.378757 27.012133 113.567841
F 30.693088 27.012133 135.386177
F 30.007419 27.012133 157.204514
F 29.321750 27.012133 179.022849
F 28.636082 27.012133 200.841185
F 27.950413 27.012133 222.659522
F 27.264744 27.012133 244.477857
F 34.807101 50.165390 4.476161
F 34.121432 50.165390 26.294497
F 33.435763 50.165390 48.112833
F 32.750095 50.165390 69.931169
F 32.064426 50.165390 91.749505
F 31.378757 50.165390 113.567841
F 30.693088 50.165390 135.386177
F 30.007419 50.165390 157.204514
F 29.321750 50.165390 179.022849
F 28.636082 50.165390 200.841185
F 27.950413 50.165390 222.659522
F 27.264744 50.165390 244.477857
F 61.529012 3.858875 5.315931
F 60.843343 3.858875 27.134267
F 60.157674 3.858875 48.952603
F 59.472005 3.858875 70.770939
F 58.786337 3.858875 92.589274
F 58.100668 3.858875 114.407611
F 57.414999 3.858875 136.225947
F 56.729330 3.858875 158.044283
F 56.043661 3.858875 179.862619
F 55.357992 3.858875 201.680955
F 54.672324 3.858875 223.499291
F 53.986655 3.858875 245.317627
F 61.529012 27.012133 5.315931
F 60.843343 27.012133 27.134267
F 60.157674 27.012133 48.952603
F 59.472005 27.012133 70.770939
F 58.786337 27.012133 92.589274
F 58.100668 27.012133 114.407611
F 57.414999 27.012133 136.225947
F 56.729330 27.012133 158.044283
F 56.043661 27.012133 179.862619
F 55.357992 27.012133 201.680955
F 54.672324 27.012133 223.499291
F 53.986655 27.012133 245.317627
F 61.529012 50.165390 5.315931
F 60.843343 50.165390 27.134267
F 60.157674 50.165390 48.952603
F 59.472005 50.165390 70.770939
F 58.786337 50.165390 92.589274
F 58.100668 50.165390 114.407611
F 57.414999 50.165390 136.225947
F 56.729330 50.165390 158.044283
F 56.043661 50.165390 179.862619
F 55.357992 50.165390 201.680955
F 54.672324 50.165390 223.499291
F 53.986655 50.165390 245.317627
F 8.085190 11.576625 3.636391
F 7.399521 11.576625 25.454727
F 6.713853 11.576625 47.273063
F 6.028184 11.576625 69.091399
F 5.342515 11.576625 90.909735
F 4.656846 11.576625 112.728071
F 3.971177 11.576625 134.546407
F 3.285508 11.576625 156.364743
F 2.599840 11.576625 178.183079
F 1.914171 11.576625 200.001415
F 1.228502 11.576625 221.819752
F 0.542833 11.576625 243.638087
F 8.085190 34.729883 3.636391
F 7.399521 34.729883 25.454727
F 6.713853 34.729883 47.273063
F 6.028184 34.729883 69.091399
F 5.342515 34.729883 90.909735
F 4.656846 34.729883 112.728071
F 3.971177 34.729883 134.546407
F 3.285508 34.729883 156.364743
F 2.599840 34.729883 178.183079
F 1.914171 34.729883 200.001415
F 1.228502 34.729883 221.819752
F 0.542833 34.729883 243.638087
F 8.085190 57.883140 3.636391
F 7.399521 57.883140 25.454727
F 6.713853 57.883140 47.273063
F 6.028184 57.883140 69.091399
F 5.342515 57.883140 90.909735
F 4.656846 57.883140 112.728071
F 3.971177 57.883140 134.546407
F 3.285508 57.883140 156.364743
F 2.599840 57.883140 178.183079
F 1.914171 57.883140 200.001415
F 1.228502 57.883140 221.819752
F 0.542833 57.883140 243.638087
F 34.807101 11.576625 4.476161
F 34.121432 11.576625 26.294497
F 33.435763 11.576625 48.112833
F 32.750095 11.576625 69.931169
F 32.064426 11.576625 91.749505
F 31.378757 11.576625 113.567841
F 30.693088 11.576625 135.386177
F 30.007419 11.576625 157.204513
F 29.321750 11.576625 179.022849
F 28.636082 11.576625 200.841185
F 27.950413 11.576625 222.659522
F 27.264744 11.576625 244.477857
F 34.807101 34.729883 4.476161
F 34.121432 34.729883 26.294497
F 33.435763 34.729883 48.112833
F 32.750095 34.729883 69.931169
F 32.064426 34.729883 91.749505
F 31.378757 34.729883 113.567841
F 30.693088 34.729883 135.386177
F 30.007419 34.729883 157.204513
F 29.321750 34.729883 179.022849
F 28.636082 34.729883 200.841185
F 27.950413 34.729883 222.659522
F 27.264744 34.729883 244.477857
F 34.807101 57.883140 4.476161
F 34.121432 57.883140 26.294497
F 33.435763 57.883140 48.112833
F 32.750095 57.883140 69.931169
F 32.064426 57.883140 91.749505
F 31.378757 57.883140 113.567841
F 30.693088 57.883140 135.386177
F 30.007419 57.883140 157.204513
F 29.321750 57.883140 179.022849
F 28.636082 57.883140 200.841185
F 27.950413 57.883140 222.659522
F 27.264744 57.883140 244.477857
F 61.529012 11.576625 5.315931
F 60.843343 11.576625 27.134267
F 60.157674 11.576625 48.952603
F 59.472005 11.576625 70.770939
F 58.786337 11.576625 92.589274
F 58.100668 11.576625 114.407611
F 57.414999 11.576625 136.225947
F 56.729330 11.576625 158.044282
F 56.043661 11.576625 179.862619
F 55.357992 11.576625 201.680955
F 54.672324 11.576625 223.499291
F 53.986655 11.576625 245.317627
F 61.529012 34.729883 5.315931
F 60.843343 34.729883 27.134267
F 60.157674 34.729883 48.952603
F 59.472005 34.729883 70.770939
F 58.786337 34.729883 92.589274
F 58.100668 34.729883 114.407611
F 57.414999 34.729883 136.225947
F 56.729330 34.729883 158.044282
F 56.043661 34.729883 179.862619
F 55.357992 34.729883 201.680955
F 54.672324 34.729883 223.499291
F 53.986655 34.729883 245.317627
F 61.529012 57.883140 5.315931
F 60.843343 57.883140 27.134267
F 60.157674 57.883140 48.952603
F 59.472005 57.883140 70.770939
F 58.786337 57.883140 92.589274
F 58.100668 57.883140 114.407611
F 57.414999 57.883140 136.225947
F 56.729330 57.883140 158.044282
F 56.043661 57.883140 179.862619
F 55.357992 57.883140 201.680955
F 54.672324 57.883140 223.499291
F 53.986655 57.883140 245.317627
F 8.085190 19.294381 3.636390
F 7.399521 19.294381 25.454727
F 6.713853 19.294381 47.273062
F 6.028184 19.294381 69.091398
F 5.342515 19.294381 90.909735
F 4.656846 19.294381 112.728070
F 3.971177 19.294381 134.546407
F 3.285508 19.294381 156.364743
F 2.599840 19.294381 178.183078
F 1.914171 19.294381 200.001415
F 1.228502 19.294381 221.819751
F 0.542833 19.294381 243.638087
F 8.085190 42.447638 3.636390
F 7.399521 42.447638 25.454727
F 6.713853 42.447638 47.273062
F 6.028184 42.447638 69.091398
F 5.342515 42.447638 90.909735
F 4.656846 42.447638 112.728070
F 3.971177 42.447638 134.546407
F 3.285508 42.447638 156.364743
F 2.599840 42.447638 178.183078
F 1.914171 42.447638 200.001415
F 1.228502 42.447638 221.819751
F 0.542833 42.447638 243.638087
F 8.085190 65.600896 3.636390
F 7.399521 65.600896 25.454727
F 6.713853 65.600896 47.273062
F 6.028184 65.600896 69.091398
F 5.342515 65.600896 90.909735
F 4.656846 65.600896 112.728070
F 3.971177 65.600896 134.546407
F 3.285508 65.600896 156.364743
F 2.599840 65.600896 178.183078
F 1.914171 65.600896 200.001415
F 1.228502 65.600896 221.819751
F 0.542833 65.600896 243.638087
F 34.807101 19.294381 4.476160
F 34.121432 19.294381 26.294497
F 33.435763 19.294381 48.112832
F 32.750095 19.294381 69.931168
F 32.064426 19.294381 91.749505
F 31.378757 19.294381 113.567840
F 30.693088 19.294381 135.386177
F 30.007419 19.294381 157.204513
F 29.321750 19.294381 179.022848
F 28.636082 19.294381 200.841185
F 27.950413 19.294381 222.659521
F 27.264744 19.294381 244.477857
F 34.807101 42.447638 4.476160
F 34.121432 42.447638 26.294497
F 33.435763 42.447638 48.112832
F 32.750095 42.447638 69.931168
F 32.064426 42.447638 91.749505
F 31.378757 42.447638 113.567840
F 30.693088 42.447638 135.386177
F 30.007419 42.447638 157.204513
F 29.321750 42.447638 179.022848
F 28.636082 42.447638 200.841185
F 27.950413 42.447638 222.659521
F 27.264744 42.447638 244.477857
F 34.807101 65.600896 4.476160
F 34.121432 65.600896 26.294497
F 33.435763 65.600896 48.112832
F 32.750095 65.600896 69.931168
F 32.064426 65.600896 91.749505
F 31.378757 65.600896 113.567840
F 30.693088 65.600896 135.386177
F 30.007419 65.600896 157.204513
F 29.321750 65.600896 179.022848
F 28.636082 65.600896 200.841185
F 27.950413 65.600896 222.659521
F 27.264744 65.600896 244.477857
F 61.529012 19.294381 5.315930
F 60.843343 19.294381 27.134267
F 60.157674 19.294381 48.952602
F 59.472006 19.294381 70.770938
F 58.786337 19.294381 92.589274
F 58.100668 19.294381 114.407610
F 57.414999 19.294381 136.225947
F 56.729330 19.294381 158.044282
F 56.043661 19.294381 179.862618
F 55.357992 19.294381 201.680955
F 54.672324 19.294381 223.499290
F 53.986655 19.294381 245.317627
F 61.529012 42.447638 5.315930
F 60.843343 42.447638 27.134267
F 60.157674 42.447638 48.952602
F 59.472006 42.447638 70.770938
F 58.786337 42.447638 92.589274
F 58.100668 42.447638 114.407610
F 57.414999 42.447638 136.225947
F 56.729330 42.447638 158.044282
F 56.043661 42.447638 179.862618
F 55.357992 42.447638 201.680955
F 54.672324 42.447638 223.499290
F 53.986655 42.447638 245.317627
F 61.529012 65.600896 5.315930
F 60.843343 65.600896 27.134267
F 60.157674 65.600896 48.952602
F 59.472006 65.600896 70.770938
F 58.786337 65.600896 92.589274
F 58.100668 65.600896 114.407610
F 57.414999 65.600896 136.225947
F 56.729330 65.600896 158.044282
F 56.043661 65.600896 179.862618
F 55.357992 65.600896 201.680955
F 54.672324 65.600896 223.499290
F 53.986655 65.600896 245.317627
F 16.992489 3.858875 3.916314
F 16.306820 3.858875 25.734650
F 15.621151 3.858875 47.552987
F 14.935482 3.858875 69.371322
F 14.249814 3.858875 91.189658
F 13.564145 3.858875 113.007994
F 12.878476 3.858875 134.826330
F 12.192807 3.858875 156.644667
F 11.507138 3.858875 178.463002
F 10.821469 3.858875 200.281338
F 10.135801 3.858875 222.099675
F 9.450132 3.858875 243.918010
F 16.992489 27.012133 3.916314
F 16.306820 27.012133 25.734650
F 15.621151 27.012133 47.552987
F 14.935482 27.012133 69.371322
F 14.249814 27.012133 91.189658
F 13.564145 27.012133 113.007994
F 12.878476 27.012133 134.826330
F 12.192807 27.012133 156.644667
F 11.507138 27.012133 178.463002
F 10.821469 27.012133 200.281338
F 10.135801 27.012133 222.099675
F 9.450132 27.012133 243.918010
F 16.992489 50.165390 3.916314
F 16.306820 50.165390 25.734650
F 15.621151 50.165390 47.552987
F 14.935482 50.165390 69.371322
F 14.249814 50.165390 91.189658
F 13.564145 50.165390 113.007994
F 12.878476 50.165390 134.826330
F 12.192807 50.165390 156.644667
F 11.507138 50.165390 178.463002
F 10.821469 50.165390 200.281338
F 10.135801 50.165390 222.099675
F 9.450132 50.165390 243.918010
F 43.714401 3.858875 4.756084
F 43.028732 3.858875 26.574420
F 42.343063 3.858875 48.392756
F 41.657394 3.858875 70.211092
F 40.971725 3.858875 92.029428
F 40.286057 3.858875 113.847764
F 39.600388 3.858875 135.666100
F 38.914719 3.858875 157.484437
F 38.229050 3.858875 179.302772
F 37.543381 3.858875 201.121108
F 36.857712 3.858875 222.939445
F 36.172044 3.858875 244.757780
F 43.714401 27.012133 4.756084
F 43.028732 27.012133 26.574420
F 42.343063 27.012133 48.392756
F 41.657394 27.012133 70.211092
F 40.971725 27.012133 92.029428
F 40.286057 27.012133 113.847764
F 39.600388 27.012133 135.666100
F 38.914719 27.012133 157.484437
F 38.229050 27.012133 179.302772
F 37.543381 27.012133 201.121108
F 36.857712 27.012133 222.939445
F 36.172044 27.012133 244.757780
F 43.714401 50.165390 4.756084
F 43.028732 50.165390 26.574420
F 42.343063 50.165390 48.392756
F 41.657394 50.165390 70.211092
F 40.971725 50.165390 92.029428
F 40.286057 50.165390 113.847764
F 39.600388 50.165390 135.666100
F 38.914719 50.165390 157.484437
F 38.229050 50.165390 179.302772
F 37.543381 50.165390 201.121108
F 36.857712 50.165390 222.939445
F 36.172044 50.165390 244.757780
F 64.265292 3.858875 201.960878
F 63.579623 3.858875 223.779215
F 62.893954 3.858875 245.597550
F 64.265292 27.012133 201.960878
F 63.579623 27.012133 223.779215
F 62.893954 27.012133 245.597550
F 64.265292 50.165390 201.960878
F 63.579623 50.165390 223.779215
F 62.893954 50.165390 245.597550
F 16.992489 11.576625 3.916314
F 16.306820 11.576625 25.734650
F 15.621151 11.576625 47.552986
F 14.935482 11.576625 69.371322
F 14.249814 11.576625 91.189658
F 13.564145 11.576625 113.007994
F 12.878476 11.576625 134.826330
F 12.192807 11.576625 156.644666
F 11.507138 11.576625 178.463002
F 10.821469 11.576625 200.281338
F 10.135801 11.576625 222.099675
F 9.450132 11.576625 243.918010
F 16.992489 34.729883 3.916314
F 16.306820 34.729883 25.734650
F 15.621151 34.729883 47.552986
F 14.935482 34.729883 69.371322
F 14.249814 34.729883 91.189658
F 13.564145 34.729883 113.007994
F 12.878476 34.729883 134.826330
F 12.192807 34.729883 156.644666
F 11.507138 34.729883 178.463002
F 10.821469 34.729883 200.281338
F 10.135801 34.729883 222.099675
F 9.450132 34.729883 243.918010
F 16.992489 57.883140 3.916314
F 16.306820 57.883140 25.734650
F 15.621151 57.883140 47.552986
F 14.935482 57.883140 69.371322
F 14.249814 57.883140 91.189658
F 13.564145 57.883140 113.007994
F 12.878476 57.883140 134.826330
F 12.192807 57.883140 156.644666
F 11.507138 57.883140 178.463002
F 10.821469 57.883140 200.281338
F 10.135801 57.883140 222.099675
F 9.450132 57.883140 243.918010
F 43.714401 11.576625 4.756084
F 43.028732 11.576625 26.574420
F 42.343063 11.576625 48.392755
F 41.657394 11.576625 70.211092
F 40.971725 11.576625 92.029428
F 40.286057 11.576625 113.847764
F 39.600388 11.576625 135.666100
F 38.914719 11.576625 157.484436
F 38.229050 11.576625 179.302772
F 37.543381 11.576625 201.121108
F 36.857712 11.576625 222.939445
F 36.172044 11.576625 244.757780
F 43.714401 34.729883 4.756084
F 43.028732 34.729883 26.574420
F 42.343063 34.729883 48.392755
F 41.657394 34.729883 70.211092
F 40.971725 34.729883 92.029428
F 40.286057 34.729883 113.847764
F 39.600388 34.729883 135.666100
F 38.914719 34.729883 157.484436
F 38.229050 34.729883 179.302772
F 37.543381 34.729883 201.121108
F 36.857712 34.729883 222.939445
F 36.172044 34.729883 244.757780
F 43.714401 57.883140 4.756084
F 43.028732 57.883140 26.574420
F 42.343063 57.883140 48.392755
F 41.657394 57.883140 70.211092
F 40.971725 57.883140 92.029428
F 40.286057 57.883140 113.847764
F 39.600388 57.883140 135.666100
F 38.914719 57.883140 157.484436
F 38.229050 57.883140 179.302772
F 37.543381 57.883140 201.121108
F 36.857712 57.883140 222.939445
F 36.172044 57.883140 244.757780
F 64.265292 11.576625 201.960878
F 63.579623 11.576625 223.779215
F 62.893954 11.576625 245.597550
F 64.265292 34.729883 201.960878
F 63.579623 34.729883 223.779215
F 62.893954 34.729883 245.597550
F 64.265292 57.883140 201.960878
F 63.579623 57.883140 223.779215
F 62.893954 57.883140 245.597550
F 16.992489 19.294381 3.916313
F 16.306820 19.294381 25.734650
F 15.621151 19.294381 47.552986
F 14.935482 19.294381 69.371321
F 14.249814 19.294381 91.189658
F 13.564145 19.294381 113.007993
F 12.878476 19.294381 134.826329
F 12.192807 19.294381 156.644666
F 11.507138 19.294381 178.463001
F 10.821469 19.294381 200.281338
F 10.135801 19.294381 222.099674
F 9.450132 19.294381 243.918009
F 16.992489 42.447638 3.916313
F 16.306820 42.447638 25.734650
F 15.621151 42.447638 47.552986
F 14.935482 42.447638 69.371321
F 14.249814 42.447638 91.189658
F 13.564145 42.447638 113.007993
F 12.878476 42.447638 134.826329
F 12.192807 42.447638 156.644666
F 11.507138 42.447638 178.463001
F 10.821469 42.447638 200.281338
F 10.135801 42.447638 222.099674
F 9.450132 42.447638 243.918009
F 16.992489 65.600896 3.916313
F 16.306820 65.600896 25.734650
F 15.621151 65.600896 47.552986
F 14.935482 65.600896 69.371321
F 14.249814 65.600896 91.189658
F 13.564145 65.600896 113.007993
F 12.878476 65.600896 134.826329
F 12.192807 65.600896 156.644666
F 11.507138 65.600896 178.463001
F 10.821469 65.600896 200.281338
F 10.135801 65.600896 222.099674
F 9.450132 65.600896 243.918009
F 43.714401 19.294381 4.756083
F 43.028732 19.294381 26.574420
F 42.343063 19.294381 48.392755
F 41.657394 19.294381 70.211091
F 40.971725 19.294381 92.029428
F 40.286057 19.294381 113.847763
F 39.600388 19.294381 135.666099
F 38.914719 19.294381 157.484436
F 38.229050 19.294381 179.302771
F 37.543381 19.294381 201.121108
F 36.857712 19.294381 222.939444
F 36.172044 19.294381 244.757779
F 43.714401 42.447638 4.756083
F 43.028732 42.447638 26.574420
F 42.343063 42.447638 48.392755
F 41.657394 42.447638 70.211091
F 40.971725 42.447638 92.029428
F 40.286057 42.447638 113.847763
F 39.600388 42.447638 135.666099
F 38.914719 42.447638 157.484436
F 38.229050 42.447638 179.302771
F 37.543381 42.447638 201.121108
F 36.857712 42.447638 222.939444
F 36.172044 42.447638 244.757779
F 43.714401 65.600896 4.756083
F 43.028732 65.600896 26.574420
F 42.343063 65.600896 48.392755
F 41.657394 65.600896 70.211091
F 40.971725 65.600896 92.029428
F 40.286057 65.600896 113.847763
F 39.600388 65.600896 135.666099
F 38.914719 65.600896 157.484436
F 38.229050 65.600896 179.302771
F 37.543381 65.600896 201.121108
F 36.857712 65.600896 222.939444
F 36.172044 65.600896 244.757779
F 64.265292 19.294381 201.960878
F 63.579623 19.294381 223.779214
F 62.893954 19.294381 245.597549
F 64.265292 42.447638 201.960878
F 63.579623 42.447638 223.779214
F 62.893954 42.447638 245.597549
F 64.265292 65.600896 201.960878
F 63.579623 65.600896 223.779214
F 62.893954 65.600896 245.597549
F 25.899797 3.858876 4.196237
F 25.214128 3.858876 26.014572
F 24.528459 3.858876 47.832909
F 23.842790 3.858876 69.651245
F 23.157121 3.858876 91.469580
F 22.471452 3.858876 113.287917
F 21.785784 3.858876 135.106253
F 21.100115 3.858876 156.924589
F 20.414446 3.858876 178.742925
F 19.728777 3.858876 200.561261
F 19.043108 3.858876 222.379597
F 18.357439 3.858876 244.197933
F 25.899797 27.012133 4.196237
F 25.214128 27.012133 26.014572
F 24.528459 27.012133 47.832909
F 23.842790 27.012133 69.651245
F 23.157121 27.012133 91.469580
F 22.471452 27.012133 113.287917
F 21.785784 27.012133 135.106253
F 21.100115 27.012133 156.924589
F 20.414446 27.012133 178.742925
F 19.728777 27.012133 200.561261
F 19.043108 27.012133 222.379597
F 18.357439 27.012133 244.197933
F 25.899797 50.165391 4.196237
F 25.214128 50.165391 26.014572
F 24.528459 50.165391 47.832909
F 23.842790 50.165391 69.651245
F 23.157121 50.165391 91.469580
F 22.471452 50.165391 113.287917
F 21.785784 50.165391 135.106253
F 21.100115 50.165391 156.924589
F 20.414446 50.165391 178.742925
F 19.728777 50.165391 200.561261
F 19.043108 50.165391 222.379597
F 18.357439 50.165391 244.197933
F 52.621707 3.858876 5.036007
F 51.936039 3.858876 26.854342
F 51.250370 3.858876 48.672679
F 50.564701 3.858876 70.491014
F 49.879032 3.858876 92.309350
F 49.193363 3.858876 114.127687
F 48.507694 3.858876 135.946022
F 47.822026 3.858876 157.764359
F 47.136357 3.858876 179.582695
F 46.450688 3.858876 201.401030
F 45.765019 3.858876 223.219367
F 45.079350 3.858876 245.037703
F 52.621707 27.012133 5.036007
F 51.936039 27.012133 26.854342
F 51.250370 27.012133 48.672679
F 50.564701 27.012133 70.491014
F 49.879032 27.012133 92.309350
F 49.193363 27.012133 114.127687
F 48.507694 27.012133 135.946022
F 47.822026 27.012133 157.764359
F 47.136357 27.012133 179.582695
F 46.450688 27.012133 201.401030
F 45.765019 27.012133 223.219367
F 45.079350 27.012133 245.037703
F 52.621707 50.165391 5.036007
F 51.936039 50.165391 26.854342
F 51.250370 50.165391 48.672679
F 50.564701 50.165391 70.491014
F 49.879032 50.165391 92.309350
F 49.193363 50.165391 114.127687
F 48.507694 50.165391 135.946022
F 47.822026 50.165391 157.764359
F 47.136357 50.165391 179.582695
F 46.450688 50.165391 201.401030
F 45.765019 50.165391 223.219367
F 45.079350 50.165391 245.037703
F 25.899797 11.576626 4.196237
F 25.214128 11.576626 26.014572
F 24.528459 11.576626 47.832908
F 23.842790 11.576626 69.651245
F 23.157121 11.576626 91.469580
F 22.471452 11.576626 113.287917
F 21.785784 11.576626 135.106253
F 21.100115 11.576626 156.924588
F 20.414446 11.576626 178.742925
F 19.728777 11.576626 200.561261
F 19.043108 11.576626 222.379597
F 18.357439 11.576626 244.197933
F 25.899797 34.729883 4.196237
F 25.214128 34.729883 26.014572
F 24.528459 34.729883 47.832908
F 23.842790 34.729883 69.651245
F 23.157121 34.729883 91.469580
F 22.471452 34.729883 113.287917
F 21.785784 34.729883 135.106253
F 21.100115 34.729883 156.924588
F 20.414446 34.729883 178.742925
F 19.728777 34.729883 200.561261
F 19.043108 34.729883 222.379597
F 18.357439 34.729883 244.197933
F 25.899797 57.883141 4.196237
F 25.214128 57.883141 26.014572
F 24.528459 57.883141 47.832908
F 23.842790 57.883141 69.651245
F 23.157121 57.883141 91.469580
F 22.471452 57.883141 113.287917
F 21.785784 57.883141 135.106253
F 21.100115 57.883141 156.924588
F 20.414446 57.883141 178.742925
F 19.728777 57.883141 200.561261
F 19.043108 57.883141 222.379597
F 18.357439 57.883141 244.197933
F 52.621707 11.576626 5.036007
F 51.936039 11.576626 26.854342
F 51.250370 11.576626 48.672678
F 50.564701 11.576626 70.491014
F 49.879032 11.576626 92.309350
F 49.193363 11.576626 114.127687
F 48.507694 11.576626 135.946022
F 47.822026 11.576626 157.764358
F 47.136357 11.576626 179.582695
F 46.450688 11.576626 201.401030
F 45.765019 11.576626 223.219367
F 45.079350 11.576626 245.037703
F 52.621707 34.729883 5.036007
F 51.936039 34.729883 26.854342
F 51.250370 34.729883 48.672678
F 50.564701 34.729883 70.491014
F 49.879032 34.729883 92.309350
F 49.193363 34.729883 114.127687
F 48.507694 34.729883 135.946022
F 47.822026 34.729883 157.764358
F 47.136357 34.729883 179.582695
F 46.450688 34.729883 201.401030
F 45.765019 34.729883 223.219367
F 45.079350 34.729883 245.037703
F 52.621707 57.883141 5.036007
F 51.936039 57.883141 26.854342
F 51.250370 57.883141 48.672678
F 50.564701 57.883141 70.491014
F 49.879032 57.883141 92.309350
F 49.193363 57.883141 114.127687
F 48.507694 57.883141 135.946022
F 47.822026 57.883141 157.764358
F 47.136357 57.883141 179.582695
F 46.450688 57.883141 201.401030
F 45.765019 57.883141 223.219367
F 45.079350 57.883141 245.037703
F 25.899797 19.294381 4.196236
F 25.214128 19.294381 26.014572
F 24.528459 19.294381 47.832908
F 23.842790 19.294381 69.651244
F 23.157121 19.294381 91.469580
F 22.471452 19.294381 113.287916
F 21.785784 19.294381 135.106252
F 21.100115 19.294381 156.924588
F 20.414446 19.294381 178.742924
F 19.728777 19.294381 200.561261
F 19.043108 19.294381 222.379596
F 18.357439 19.294381 244.197932
F 25.899797 42.447639 4.196236
F 25.214128 42.447639 26.014572
F 24.528459 42.447639 47.832908
F 23.842790 42.447639 69.651244
F 23.157121 42.447639 91.469580
F 22.471452 42.447639 113.287916
F 21.785784 42.447639 135.106252
F 21.100115 42.447639 156.924588
F 20.414446 42.447639 178.742924
F 19.728777 42.447639 200.561261
F 19.043108 42.447639 222.379596
F 18.357439 42.447639 244.197932
F 25.899797 65.600896 4.196236
F 25.214128 65.600896 26.014572
F 24.528459 65.600896 47.832908
F 23.842790 65.600896 69.651244
F 23.157121 65.600896 91.469580
F 22.471452 65.600896 113.287916
F 21.785784 65.600896 135.106252
F 21.100115 65.600896 156.924588
F 20.414446 65.600896 178.742924
F 19.728777 65.600896 200.561261
F 19.043108 65.600896 222.379596
F 18.357439 65.600896 244.197932
F 52.621707 19.294381 5.036006
F 51.936039 19.294381 26.854342
F 51.250370 19.294381 48.672678
F 50.564701 19.294381 70.491013
F 49.879032 19.294381 92.309350
F 49.193363 19.294381 114.127686
F 48.507694 19.294381 135.946021
F 47.822026 19.294381 157.764358
F 47.136357 19.294381 179.582694
F 46.450688 19.294381 201.401030
F 45.765019 19.294381 223.219366
F 45.079350 19.294381 245.037702
F 52.621707 42.447639 5.036006
F 51.936039 42.447639 26.854342
F 51.250370 42.447639 48.672678
F 50.564701 42.447639 70.491013
F 49.879032 42.447639 92.309350
F 49.193363 42.447639 114.127686
F 48.507694 42.447639 135.946021
F 47.822026 42.447639 157.764358
F 47.136357 42.447639 179.582694
F 46.450688 42.447639 201.401030
F 45.765019 42.447639 223.219366
F 45.079350 42.447639 245.037702
F 52.621707 65.600896 5.036006
F 51.936039 65.600896 26.854342
F 51.250370 65.600896 48.672678
F 50.564701 65.600896 70.491013
F 49.879032 65.600896 92.309350
F 49.193363 65.600896 114.127686
F 48.507694 65.600896 135.946021
F 47.822026 65.600896 157.764358
F 47.136357 65.600896 179.582694
F 46.450688 65.600896 201.401030
F 45.765019 65.600896 223.219366
F 45.079350 65.600896 245.037702
F 8.199458 1.286291 0.000001
F 7.513790 1.286291 21.818338
F 6.828121 1.286291 43.636673
F 6.142452 1.286291 65.455009
F 5.456783 1.286291 87.273346
F 4.771114 1.286291 109.091681
F 4.085445 1.286291 130.910018
F 3.399777 1.286291 152.728354
F 2.714108 1.286291 174.546689
F 2.028439 1.286291 196.365026
F 1.342770 1.286291 218.183362
F 0.657101 1.286291 240.001698
F 8.199458 24.439549 0.000001
F 7.513790 24.439549 21.818338
F 6.828121 24.439549 43.636673
F 6.142452 24.439549 65.455009
F 5.456783 24.439549 87.273346
F 4.771114 24.439549 109.091681
F 4.085445 24.439549 130.910018
F 3.399777 24.439549 152.728354
F 2.714108 24.439549 174.546689
F 2.028439 24.439549 196.365026
F 1.342770 24.439549 218.183362
F 0.657101 24.439549 240.001698
F 8.199458 47.592806 0.000001
F 7.513790 47.592806 21.818338
F 6.828121 47.592806 43.636673
F 6.142452 47.592806 65.455009
F 5.456783 47.592806 87.273346
F 4.771114 47.592806 109.091681
F 4.085445 47.592806 130.910018
F 3.399777 47.592806 152.728354
F 2.714108 47.592806 174.546689
F 2.028439 47.592806 196.365026
F 1.342770 47.592806 218.183362
F 0.657101 47.592806 240.001698
F 34.921369 1.286291 0.839771
F 34.235700 1.286291 22.658108
F 33.550032 1.286291 44.476443
F 32.864363 1.286291 66.294779
F 32.178694 1.286291 88.113115
F 31.493025 1.286291 109.931451
F 30.807356 1.286291 131.749788
F 30.121687 1.286291 153.568123
F 29.436019 1.286291 175.386459
F 28.750350 1.286291 197.204796
F 28.064681 1.286291 219.023131
F 27.379012 1.286291 240.841468
F 34.921369 24.439549 0.839771
F 34.235700 24.439549 22.658108
F 33.550032 24.439549 44.476443
F 32.864363 24.439549 66.294779
F 32.178694 24.439549 88.113115
F 31.493025 24.439549 109.931451
F 30.807356 24.439549 131.749788
F 30.121687 24.439549 153.568123
F 29.436019 24.439549 175.386459
F 28.750350 24.439549 197.204796
F 28.064681 24.439549 219.023131
F 27.379012 24.439549 240.841468
F 34.921369 47.592806 0.839771
F 34.235700 47.592806 22.658108
F 33.550032 47.592806 44.476443
F 32.864363 47.592806 66.294779
F 32.178694 47.592806 88.113115
F 31.493025 47.592806 109.931451
F 30.807356 47.592806 131.749788
F 30.121687 47.592806 153.568123
F 29.436019 47.592806 175.386459
F 28.750350 47.592806 197.204796
F 28.064681 47.592806 219.023131
F 27.379012 47.592806 240.841468
F 61.643280 1.286291 1.679541
F 60.957611 1.286291 23.497877
F 60.271942 1.286291 45.316213
F 59.586274 1.286291 67.134549
F 58.900605 1.286291 88.952885
F 58.214936 1.286291 110.771221
F 57.529267 1.286291 132.589558
F 56.843598 1.286291 154.407893
F 56.157929 1.286291 176.226229
F 55.472261 1.286291 198.044566
F 54.786592 1.286291 219.862901
F 54.100923 1.286291 241.681238
F 61.643280 24.439549 1.679541
F 60.957611 24.439549 23.497877
F 60.271942 24.439549 45.316213
F 59.586274 24.439549 67.134549
F 58.900605 24.439549 88.952885
F 58.214936 24.439549 110.771221
F 57.529267 24.439549 132.589558
F 56.843598 24.439549 154.407893
F 56.157929 24.439549 176.226229
F 55.472261 24.439549 198.044566
F 54.786592 24.439549 219.862901
F 54.100923 24.439549 241.681238
F 61.643280 47.592806 1.679541
F 60.957611 47.592806 23.497877
F 60.271942 47.592806 45.316213
F 59.586274 47.592806 67.134549
F 58.900605 47.592806 88.952885
F 58.214936 47.592806 110.771221
F 57.529267 47.592806 132.589558
F 56.843598 47.592806 154.407893
F 56.157929 47.592806 176.226229
F 55.472261 47.592806 198.044566
F 54.786592 47.592806 219.862901
F 54.100923 47.592806 241.681238
F 8.199458 9.004040 0.000001
F 7.513790 9.004040 21.818338
F 6.828121 9.004040 43.636673
F 6.142452 9.004040 65.455009
F 5.456783 9.004040 87.273346
F 4.771114 9.004040 109.091681
F 4.085445 9.004040 130.910018
F 3.399777 9.004040 152.728354
F 2.714108 9.004040 174.546689
F 2.028439 9.004040 196.365026
F 1.342770 9.004040 218.183362
F 0.657101 9.004040 240.001698
F 8.199458 32.157298 0.000001
F 7.513790 32.157298 21.818338
F 6.828121 32.157298 43.636673
F 6.142452 32.157298 65.455009
F 5.456783 32.157298 87.273346
F 4.771114 32.157298 109.091681
F 4.085445 32.157298 130.910018
F 3.399777 32.157298 152.728354
F 2.714108 32.157298 174.546689
F 2.028439 32.157298 196.365026
F 1.342770 32.157298 218.183362
F 0.657101 32.157298 240.001698
F 8.199458 55.310555 0.000001
F 7.513790 55.310555 21.818338
F 6.828121 55.310555 43.636673
F 6.142452 55.310555 65.455009
F 5.456783 55.310555 87.273346
F 4.771114 55.310555 109.091681
F 4.085445 55.310555 130.910018
F 3.399777 55.310555 152.728354
F 2.714108 55.310555 174.546689
F 2.028439 55.310555 196.365026
F 1.342770 55.310555 218.183362
F 0.657101 55.310555 240.001698
F 34.921369 9.004040 0.839771
F 34.235700 9.004040 22.658108
F 33.550032 9.004040 44.476443
F 32.864363 9.004040 66.294779
F 32.178694 9.004040 88.113115
F 31.493025 9.004040 109.931451
F 30.807356 9.004040 131.749788
F 30.121687 9.004040 153.568123
F 29.436019 9.004040 175.386459
F 28.750350 9.004040 197.204796
F 28.064681 9.004040 219.023131
F 27.379012 9.004040 240.841468
F 34.921369 32.157298 0.839771
F 34.235700 32.157298 22.658108
F 33.550032 32.157298 44.476443
F 32.864363 32.157298 66.294779
F 32.178694 32.157298 88.113115
F 31.493025 32.157298 109.931451
F 30.807356 32.157298 131.749788
F 30.121687 32.157298 153.568123
F 29.436019 32.157298 175.386459
F 28.750350 32.157298 197.204796
F 28.064681 32.157298 219.023131
F 27.379012 32.157298 240.841468
F 34.921369 55.310555 0.839771
F 34.235700 55.310555 22.658108
F 33.550032 55.310555 44.476443
F 32.864363 55.310555 66.294779
F 32.178694 55.310555 88.113115
F 31.493025 55.310555 109.931451
F 30.807356 55.310555 131.749788
F 30.121687 55.310555 153.568123
F 29.436019 55.310555 175.386459
F 28.750350 55.310555 197.204796
F 28.064681 55.310555 219.023131
F 27.379012 55.310555 240.841468
F 61.643280 9.004040 1.679541
F 60.957611 9.004040 23.497877
F 60.271942 9.004040 45.316213
F 59.586274 9.004040 67.134549
F 58.900605 9.004040 88.952885
F 58.214936 9.004040 110.771221
F 57.529267 9.004040 132.589558
F 56.843598 9.004040 154.407893
F 56.157929 9.004040 176.226229
F 55.472261 9.004040 198.044566
F 54.786592 9.004040 219.862901
F 54.100923 9.004040 241.681238
F 61.643280 32.157298 1.679541
F 60.957611 32.157298 23.497877
F 60.271942 32.157298 45.316213
F 59.586274 32.157298 67.134549
F 58.900605 32.157298 88.952885
F 58.214936 32.157298 110.771221
F 57.529267 32.157298 132.589558
F 56.843598 32.157298 154.407893
F 56.157929 32.157298 176.226229
F 55.472261 32.157298 198.044566
F 54.786592 32.157298 219.862901
F 54.100923 32.157298 241.681238
F 61.643280 55.310555 1.679541
F 60.957611 55.310555 23.497877
F 60.271942 55.310555 45.316213
F 59.586274 55.310555 67.134549
F 58.900605 55.310555 88.952885
F 58.214936 55.310555 110.771221
F 57.529267 55.310555 132.589558
F 56.843598 55.310555 154.407893
F 56.157929 55.310555 176.226229
F 55.472261 55.310555 198.044566
F 54.786592 55.310555 219.862901
F 54.100923 55.310555 241.681238
F 8.199458 16.721796 0.000000
F 7.513790 16.721796 21.818337
F 6.828121 16.721796 43.636672
F 6.142452 16.721796 65.455009
F 5.456783 16.721796 87.273345
F 4.771114 16.721796 109.091680
F 4.085445 16.721796 130.910017
F 3.399777 16.721796 152.728353
F 2.714108 16.721796 174.546689
F 2.028439 16.721796 196.365025
F 1.342770 16.721796 218.183361
F 0.657101 16.721796 240.001697
F 8.199458 39.875053 0.000000
F 7.513790 39.875053 21.818337
F 6.828121 39.875053 43.636672
F 6.142452 39.875053 65.455009
F 5.456783 39.875053 87.273345
F 4.771114 39.875053 109.091680
F 4.085445 39.875053 130.910017
F 3.399777 39.875053 152.728353
F 2.714108 39.875053 174.546689
F 2.028439 39.875053 196.365025
F 1.342770 39.875053 218.183361
F 0.657101 39.875053 240.001697
F 8.199458 63.028311 0.000000
F 7.513790 63.028311 21.818337
F 6.828121 63.028311 43.636672
F 6.142452 63.028311 65.455009
F 5.456783 63.028311 87.273345
F 4.771114 63.028311 109.091680
F 4.085445 63.028311 130.910017
F 3.399777 63.028311 152.728353
F 2.714108 63.028311 174.546689
F 2.028439 63.028311 196.365025
F 1.342770 63.028311 218.183361
F 0.657101 63.028311 240.001697
F 34.921369 16.721796 0.839770
F 34.235700 16.721796 22.658107
F 33.550032 16.721796 44.476442
F 32.864363 16.721796 66.294779
F 32.178694 16.721796 88.113114
F 31.493025 16.721796 109.931450
F 30.807356 16.721796 131.749787
F 30.121687 16.721796 153.568122
F 29.436019 16.721796 175.386459
F 28.750350 16.721796 197.204795
F 28.064681 16.721796 219.023130
F 27.379012 16.721796 240.841467
F 34.921369 39.875053 0.839770
F 34.235700 39.875053 22.658107
F 33.550032 39.875053 44.476442
F 32.864363 39.875053 66.294779
F 32.178694 39.875053 88.113114
F 31.493025 39.875053 109.931450
F 30.807356 39.875053 131.749787
F 30.121687 39.875053 153.568122
F 29.436019 39.875053 175.386459
F 28.750350 39.875053 197.204795
F 28.064681 39.875053 219.023130
F 27.379012 39.875053 240.841467
F 34.921369 63.028311 0.839770
F 34.235700 63.028311 22.658107
F 33.550032 63.028311 44.476442
F 32.864363 63.028311 66.294779
F 32.178694 63.028311 88.113114
F 31.493025 63.028311 109.931450
F 30.807356 63.028311 131.749787
F 30.121687 63.028311 153.568122
F 29.436019 63.028311 175.386459
F 28.750350 63.028311 197.204795
F 28.064681 63.028311 219.023130
F 27.379012 63.028311 240.841467
F 61.643280 16.721796 1.679540
F 60.957611 16.721796 23.497876
F 60.271942 16.721796 45.316212
F 59.586274 16.721796 67.134549
F 58.900605 16.721796 88.952884
F 58.214936 16.721796 110.771220
F 57.529267 16.721796 132.589557
F 56.843598 16.721796 154.407892
F 56.157929 16.721796 176.226229
F 55.472261 16.721796 198.044565
F 54.786592 16.721796 219.862900
F 54.100923 16.721796 241.681237
F 61.643280 39.875053 1.679540
F 60.957611 39.875053 23.497876
F 60.271942 39.875053 45.316212
F 59.586274 39.875053 67.134549
F 58.900605 39.875053 88.952884
F 58.214936 39.875053 110.771220
F 57.529267 39.875053 132.589557
F 56.843598 39.875053 154.407892
F 56.157929 39.875053 176.226229
F 55.472261 39.875053 198.044565
F 54.786592 39.875053 219.862900
F 54.100923 39.875053 241.681237
F 61.643280 63.028311 1.679540
F 60.957611 63.028311 23.497876
F 60.271942 63.028311 45.316212
F 59.586274 63.028311 67.134549
F 58.900605 63.028311 88.952884
F 58.214936 63.028311 110.771220
F 57.529267 63.028311 132.589557
F 56.843598 63.028311 154.407892
F 56.157929 63.028311 176.226229
F 55.472261 63.028311 198.044565
F 54.786592 63.028311 219.862900
F 54.100923 63.028311 241.681237
F 17.106757 1.286291 0.279924
F 16.421088 1.286291 22.098261
F 15.735419 1.286291 43.916596
F 15.049751 1.286291 65.734932
F 14.364082 1.286291 87.553269
F 13.678413 1.286291 109.371604
F 12.992744 1.286291 131.189940
F 12.307075 1.286291 153.008277
F 11.621406 1.286291 174.826612
F 10.935738 1.286291 196.644949
F 10.250069 1.286291 218.463285
F 9.564400 1.286291 240.281620
F 17.106757 24.439548 0.279924
F 16.421088 24.439548 22.098261
F 15.735419 24.439548 43.916596
F 15.049751 24.439548 65.734932
F 14.364082 24.439548 87.553269
F 13.678413 24.439548 109.371604
F 12.992744 24.439548 131.189940
F 12.307075 24.439548 153.008277
F 11.621406 24.439548 174.826612
F 10.935738 24.439548 196.644949
F 10.250069 24.439548 218.463285
F 9.564400 24.439548 240.281620
F 17.106757 47.592806 0.279924
F 16.421088 47.592806 22.098261
F 15.735419 47.592806 43.916596
F 15.049751 47.592806 65.734932
F 14.364082 47.592806 87.553269
F 13.678413 47.592806 109.371604
F 12.992744 47.592806 131.189940
F 12.307075 47.592806 153.008277
F 11.621406 47.592806 174.826612
F 10.935738 47.592806 196.644949
F 10.250069 47.592806 218.463285
F 9.564400 47.592806 240.281620
F 43.828668 1.286291 1.119694
F 43.142999 1.286291 22.938031
F 42.457330 1.286291 44.756366
F 41.771661 1.286291 66.574702
F 41.085993 1.286291 88.393039
F 40.400324 1.286291 110.211374
F 39.714655 1.286291 132.029710
F 39.028986 1.286291 153.848047
F 38.343317 1.286291 175.666382
F 37.657648 1.286291 197.484719
F 36.971980 1.286291 219.303055
F 36.286311 1.286291 241.121390
F 43.828668 24.439548 1.119694
F 43.142999 24.439548 22.938031
F 42.457330 24.439548 44.756366
F 41.771661 24.439548 66.574702
F 41.085993 24.439548 88.393039
F 40.400324 24.439548 110.211374
F 39.714655 24.439548 132.029710
F 39.028986 24.439548 153.848047
F 38.343317 24.439548 175.666382
F 37.657648 24.439548 197.484719
F 36.971980 24.439548 219.303055
F 36.286311 24.439548 241.121390
F 43.828668 47.592806 1.119694
F 43.142999 47.592806 22.938031
F 42.457330 47.592806 44.756366
F 41.771661 47.592806 66.574702
F 41.085993 47.592806 88.393039
F 40.400324 47.592806 110.211374
F 39.714655 47.592806 132.029710
F 39.028986 47.592806 153.848047
F 38.343317 47.592806 175.666382
F 37.657648 47.592806 197.484719
F 36.971980 47.592806 219.303055
F 36.286311 47.592806 241.121390
F 64.379559 1.286291 198.324489
F 63.693890 1.286291 220.142824
F 63.008222 1.286291 241.961160
F 64.379559 24.439548 198.324489
F 63.693890 24.439548 220.142824
F 63.008222 24.439548 241.961160
F 64.379559 47.592806 198.324489
F 63.693890 47.592806 220.142824
F 63.008222 47.592806 241.961160
F 17.106757 9.004040 0.279924
F 16.421088 9.004040 22.098261
F 15.735419 9.004040 43.916596
F 15.049751 9.004040 65.734932
F 14.364082 9.004040 87.553269
F 13.678413 9.004040 109.371604
F 12.992744 9.004040 131.189941
F 12.307075 9.004040 153.008277
F 11.621406 9.004040 174.826612
F 10.935738 9.004040 196.644949
F 10.250069 9.004040 218.463285
F 9.564400 9.004040 240.281621
F 17.106757 32.157298 0.279924
F 16.421088 32.157298 22.098261
F 15.735419 32.157298 43.916596
F 15.049751 32.157298 65.734932
F 14.364082 32.157298 87.553269
F 13.678413 32.157298 109.371604
F 12.992744 32.157298 131.189941
F 12.307075 32.157298 153.008277
F 11.621406 32.157298 174.826612
F 10.935738 32.157298 196.644949
F 10.250069 32.157298 218.463285
F 9.564400 32.157298 240.281621
F 17.106757 55.310555 0.279924
F 16.421088 55.310555 22.098261
F 15.735419 55.310555 43.916596
F 15.049751 55.310555 65.734932
F 14.364082 55.310555 87.553269
F 13.678413 55.310555 109.371604
F 12.992744 55.310555 131.189941
F 12.307075 55.310555 153.008277
F 11.621406 55.310555 174.826612
F 10.935738 55.310555 196.644949
F 10.250069 55.310555 218.463285
F 9.564400 55.310555 240.281621
F 43.828668 9.004040 1.119694
F 43.142999 9.004040 22.938031
F 42.457330 9.004040 44.756366
F 41.771661 9.004040 66.574702
F 41.085993 9.004040 88.393039
F 40.400324 9.004040 110.211374
F 39.714655 9.004040 132.029711
F 39.028986 9.004040 153.848047
F 38.343317 9.004040 175.666382
F 37.657648 9.004040 197.484719
F 36.971980 9.004040 219.303055
F 36.286311 9.004040 241.121391
F 43.828668 32.157298 1.119694
F 43.142999 32.157298 22.938031
F 42.457330 32.157298 44.756366
F 41.771661 32.157298 66.574702
F 41.085993 32.157298 88.393039
F 40.400324 32.157298 110.211374
F 39.714655 32.157298 132.029711
F 39.028986 32.157298 153.848047
F 38.343317 32.157298 175.666382
F 37.657648 32.157298 197.484719
F 36.971980 32.157298 219.303055
F 36.286311 32.157298 241.121391
F 43.828668 55.310555 1.119694
F 43.142999 55.310555 22.938031
F 42.457330 55.310555 44.756366
F 41.771661 55.310555 66.574702
F 41.085993 55.310555 88.393039
F 40.400324 55.310555 110.211374
F 39.714655 55.310555 132.029711
F 39.028986 55.310555 153.848047
F 38.343317 55.310555 175.666382
F 37.657648 55.310555 197.484719
F 36.971980 55.310555 219.303055
F 36.286311 55.310555 241.121391
F 64.379559 9.004040 198.324489
F 63.693890 9.004040 220.142824
F 63.008222 9.004040 241.961161
F 64.379559 32.157298 198.324489
F 63.693890 32.157298 220.142824
F 63.008222 32.157298 241.961161
F 64.379559 55.310555 198.324489
F 63.693890 55.310555 220.142824
F 63.008222 55.310555 241.961161
F 17.106757 16.721795 0.279923
F 16.421088 16.721795 22.098260
F 15.735419 16.721795 43.916595
F 15.049751 16.721795 65.734932
F 14.364082 16.721795 87.553268
F 13.678413 16.721795 109.371603
F 12.992744 16.721795 131.189940
F 12.307075 16.721795 153.008276
F 11.621406 16.721795 174.826612
F 10.935738 16.721795 196.644948
F 10.250069 16.721795 218.463284
F 9.564400 16.721795 240.281620
F 17.106757 39.875053 0.279923
F 16.421088 39.875053 22.098260
F 15.735419 39.875053 43.916595
F 15.049751 39.875053 65.734932
F 14.364082 39.875053 87.553268
F 13.678413 39.875053 109.371603
F 12.992744 39.875053 131.189940
F 12.307075 39.875053 153.008276
F 11.621406 39.875053 174.826612
F 10.935738 39.875053 196.644948
F 10.250069 39.875053 218.463284
F 9.564400 39.875053 240.281620
F 17.106757 63.028310 0.279923
F 16.421088 63.028310 22.098260
F 15.735419 63.028310 43.916595
F 15.049751 63.028310 65.734932
F 14.364082 63.028310 87.553268
F 13.678413 63.028310 109.371603
F 12.992744 63.028310 131.189940
F 12.307075 63.028310 153.008276
F 11.621406 63.028310 174.826612
F 10.935738 63.028310 196.644948
F 10.250069 63.028310 218.463284
F 9.564400 63.028310 240.281620
F 43.828668 16.721795 1.119693
F 43.142999 16.721795 22.938030
F 42.457330 16.721795 44.756365
F 41.771661 16.721795 66.574702
F 41.085993 16.721795 88.393038
F 40.400324 16.721795 110.211373
F 39.714655 16.721795 132.029710
F 39.028986 16.721795 153.848046
F 38.343317 16.721795 175.666382
F 37.657648 16.721795 197.484718
F 36.971980 16.721795 219.303054
F 36.286311 16.721795 241.121390
F 43.828668 39.875053 1.119693
F 43.142999 39.875053 22.938030
F 42.457330 39.875053 44.756365
F 41.771661 39.875053 66.574702
F 41.085993 39.875053 88.393038
F 40.400324 39.875053 110.211373
F 39.714655 39.875053 132.029710
F 39.028986 39.875053 153.848046
F 38.343317 39.875053 175.666382
F 37.657648 39.875053 197.484718
F 36.971980 39.875053 219.303054
F 36.286311 39.875053 241.121390
F 43.828668 63.028310 1.119693
F 43.142999 63.028310 22.938030
F 42.457330 63.028310 44.756365
F 41.771661 63.028310 66.574702
F 41.085993 63.028310 88.393038
F 40.400324 63.028310 110.211373
F 39.714655 63.028310 132.029710
F 39.028986 63.028310 153.848046
F 38.343317 63.028310 175.666382
F 37.657648 63.028310 197.484718
F 36.971980 63.028310 219.303054
F 36.286311 63.028310 241.121390
F 64.379559 16.721795 198.324488
F 63.693890 16.721795 220.142823
F 63.008222 16.721795 241.961160
F 64.379559 39.875053 198.324488
F 63.693890 39.875053 220.142823
F 63.008222 39.875053 241.961160
F 64.379559 63.028310 198.324488
F 63.693890 63.028310 220.142823
F 63.008222 63.028310 241.961160
F 26.014064 1.286290 0.559847
F 25.328395 1.286290 22.378182
F 24.642726 1.286290 44.196519
F 23.957057 1.286290 66.014854
F 23.271388 1.286290 87.833190
F 22.585720 1.286290 109.651527
F 21.900051 1.286290 131.469862
F 21.214382 1.286290 153.288199
F 20.528713 1.286290 175.106535
F 19.843044 1.286290 196.924870
F 19.157375 1.286290 218.743207
F 18.471707 1.286290 240.561543
F 26.014064 24.439547 0.559847
F 25.328395 24.439547 22.378182
F 24.642726 24.439547 44.196519
F 23.957057 24.439547 66.014854
F 23.271388 24.439547 87.833190
F 22.585720 24.439547 109.651527
F 21.900051 24.439547 131.469862
F 21.214382 24.439547 153.288199
F 20.528713 24.439547 175.106535
F 19.843044 24.439547 196.924870
F 19.157375 24.439547 218.743207
F 18.471707 24.439547 240.561543
F 26.014064 47.592805 0.559847
F 25.328395 47.592805 22.378182
F 24.642726 47.592805 44.196519
F 23.957057 47.592805 66.014854
F 23.271388 47.592805 87.833190
F 22.585720 47.592805 109.651527
F 21.900051 47.592805 131.469862
F 21.214382 47.592805 153.288199
F 20.528713 47.592805 175.106535
F 19.843044 47.592805 196.924870
F 19.157375 47.592805 218.743207
F 18.471707 47.592805 240.561543
F 52.735976 1.286290 1.399616
F 52.050307 1.286290 23.217952
F 51.364638 1.286290 45.036289
F 50.678969 1.286290 66.854624
F 49.993300 1.286290 88.672960
F 49.307631 1.286290 110.491297
F 48.621963 1.286290 132.309632
F 47.936294 1.286290 154.127969
F 47.250625 1.286290 175.946305
F 46.564956 1.286290 197.764640
F 45.879287 1.286290 219.582977
F 45.193618 1.286290 241.401313
F 52.735976 24.439547 1.399616
F 52.050307 24.439547 23.217952
F 51.364638 24.439547 45.036289
F 50.678969 24.439547 66.854624
F 49.993300 24.439547 88.672960
F 49.307631 24.439547 110.491297
F 48.621963 24.439547 132.309632
F 47.936294 24.439547 154.127969
F 47.250625 24.439547 175.946305
F 46.564956 24.439547 197.764640
F 45.879287 24.439547 219.582977
F 45.193618 24.439547 241.401313
F 52.735976 47.592805 1.399616
F 52.050307 47.592805 23.217952
F 51.364638 47.592805 45.036289
F 50.678969 47.592805 66.854624
F 49.993300 47.592805 88.672960
F 49.307631 47.592805 110.491297
F 48.621963 47.592805 132.309632
F 47.936294 47.592805 154.127969
F 47.250625 47.592805 175.946305
F 46.564956 47.592805 197.764640
F 45.879287 47.592805 219.582977
F 45.193618 47.592805 241.401313
F 26.014064 9.004039 0.559847
F 25.328395 9.004039 22.378182
F 24.642726 9.004039 44.196519
F 23.957057 9.004039 66.014854
F 23.271388 9.004039 87.833191
F 22.585720 9.004039 109.651527
F 21.900051 9.004039 131.469862
F 21.214382 9.004039 153.288199
F 20.528713 9.004039 175.106535
F 19.843044 9.004039 196.924871
F 19.157375 9.004039 218.743207
F 18.471707 9.004039 240.561543
F 26.014064 32.157296 0.559847
F 25.328395 32.157296 22.378182
F 24.642726 32.157296 44.196519
F 23.957057 32.157296 66.014854
F 23.271388 32.157296 87.833191
F 22.585720 32.157296 109.651527
F 21.900051 32.157296 131.469862
F 21.214382 32.157296 153.288199
F 20.528713 32.157296 175.106535
F 19.843044 32.157296 196.924871
F 19.157375 32.157296 218.743207
F 18.471707 32.157296 240.561543
F 26.014064 55.310554 0.559847
F 25.328395 55.310554 22.378182
F 24.642726 55.310554 44.196519
F 23.957057 55.310554 66.014854
F 23.271388 55.310554 87.833191
F 22.585720 55.310554 109.651527
F 21.900051 55.310554 131.469862
F 21.214382 55.310554 153.288199
F 20.528713 55.310554 175.106535
F 19.843044 55.310554 196.924871
F 19.157375 55.310554 218.743207
F 18.471707 55.310554 240.561543
F 52.735976 9.004039 1.399616
F 52.050307 9.004039 23.217952
F 51.364638 9.004039 45.036289
F 50.678969 9.004039 66.854624
F 49.993300 9.004039 88.672961
F 49.307631 9.004039 110.491297
F 48.621963 9.004039 132.309632
F 47.936294 9.004039 154.127969
F 47.250625 9.004039 175.946305
F 46.564956 9.004039 197.764641
F 45.879287 9.004039 219.582977
F 45.193618 9.004039 241.401313
F 52.735976 32.157296 1.399616
F 52.050307 32.157296 23.217952
F 51.364638 32.157296 45.036289
F 50.678969 32.157296 66.854624
F 49.993300 32.157296 88.672961
F 49.307631 32.157296 110.491297
F 48.621963 32.157296 132.309632
F 47.936294 32.157296 154.127969
F 47.250625 32.157296 175.946305
F 46.564956 32.157296 197.764641
F 45.879287 32.157296 219.582977
F 45.193618 32.157296 241.401313
F 52.735976 55.310554 1.399616
F 52.050307 55.310554 23.217952
F 51.364638 55.310554 45.036289
F 50.678969 55.310554 66.854624
F 49.993300 55.310554 88.672961
F 49.307631 55.310554 110.491297
F 48.621963 55.310554 132.309632
F 47.936294 55.310554 154.127969
F 47.250625 55.310554 175.946305
F 46.564956 55.310554 197.764641
F 45.879287 55.310554 219.582977
F 45.193618 55.310554 241.401313
F 26.014064 16.721794 0.559846
F 25.328395 16.721794 22.378182
F 24.642726 16.721794 44.196518
F 23.957057 16.721794 66.014853
F 23.271388 16.721794 87.833190
F 22.585720 16.721794 109.651526
F 21.900051 16.721794 131.469862
F 21.214382 16.721794 153.288198
F 20.528713 16.721794 175.106534
F 19.843044 16.721794 196.924870
F 19.157375 16.721794 218.743206
F 18.471707 16.721794 240.561542
F 26.014064 39.875052 0.559846
F 25.328395 39.875052 22.378182
F 24.642726 39.875052 44.196518
F 23.957057 39.875052 66.014853
F 23.271388 39.875052 87.833190
F 22.585720 39.875052 109.651526
F 21.900051 39.875052 131.469862
F 21.214382 39.875052 153.288198
F 20.528713 39.875052 175.106534
F 19.843044 39.875052 196.924870
F 19.157375 39.875052 218.743206
F 18.471707 39.875052 240.561542
F 26.014064 63.028309 0.559846
F 25.328395 63.028309 22.378182
F 24.642726 63.028309 44.196518
F 23.957057 63.028309 66.014853
F 23.271388 63.028309 87.833190
F 22.585720 63.028309 109.651526
F 21.900051 63.028309 131.469862
F 21.214382 63.028309 153.288198
F 20.528713 63.028309 175.106534
F 19.843044 63.028309 196.924870
F 19.157375 63.028309 218.743206
F 18.471707 63.028309 240.561542
F 52.735976 16.721794 1.399615
F 52.050307 16.721794 23.217952
F 51.364638 16.721794 45.036288
F 50.678969 16.721794 66.854623
F 49.993300 16.721794 88.672960
F 49.307631 16.721794 110.491296
F 48.621963 16.721794 132.309632
F 47.936294 16.721794 154.127968
F 47.250625 16.721794 175.946304
F 46.564956 16.721794 197.764640
F 45.879287 16.721794 219.582976
F 45.193618 16.721794 241.401312
F 52.735976 39.875052 1.399615
F 52.050307 39.875052 23.217952
F 51.364638 39.875052 45.036288
F 50.678969 39.875052 66.854623
F 49.993300 39.875052 88.672960
F 49.307631 39.875052 110.491296
F 48.621963 39.875052 132.309632
F 47.936294 39.875052 154.127968
F 47.250625 39.875052 175.946304
F 46.564956 39.875052 197.764640
F 45.879287 39.875052 219.582976
F 45.193618 39.875052 241.401312
F 52.735976 63.028309 1.399615
F 52.050307 63.028309 23.217952
F 51.364638 63.028309 45.036288
F 50.678969 63.028309 66.854623
F 49.993300 63.028309 88.672960
F 49.307631 63.028309 110.491296
F 48.621963 63.028309 132.309632
F 47.936294 63.028309 154.127968
F 47.250625 63.028309 175.946304
F 46.564956 63.028309 197.764640
F 45.879287 63.028309 219.582976
F 45.193618 63.028309 241.401312
F 10.312017 7.717750 3.706372
F 9.626348 7.717750 25.524708
F 8.940679 7.717750 47.343044
F 8.255010 7.717750 69.161380
F 7.569342 7.717750 90.979716
F 6.883673 7.717750 112.798052
F 6.198004 7.717750 134.616388
F 5.512335 7.717750 156.434725
F 4.826666 7.717750 178.253060
F 4.140997 7.717750 200.071396
F 3.455329 7.717750 221.889732
F 2.769660 7.717750 243.708068
F 10.312017 30.871007 3.706372
F 9.626348 30.871007 25.524708
F 8.940679 30.871007 47.343044
F 8.255010 30.871007 69.161380
F 7.569342 30.871007 90.979716
F 6.883673 30.871007 112.798052
F 6.198004 30.871007 134.616388
F 5.512335 30.871007 156.434725
F 4.826666 30.871007 178.253060
F 4.140997 30.871007 200.071396
F 3.455329 30.871007 221.889732
F 2.769660 30.871007 243.708068
F 10.312017 54.024265 3.706372
F 9.626348 54.024265 25.524708
F 8.940679 54.024265 47.343044
F 8.255010 54.024265 69.161380
F 7.569342 54.024265 90.979716
F 6.883673 54.024265 112.798052
F 6.198004 54.024265 134.616388
F 5.512335 54.024265 156.434725
F 4.826666 54.024265 178.253060
F 4.140997 54.024265 200.071396
F 3.455329 54.024265 221.889732
F 2.769660 54.024265 243.708068
F 37.033928 7.717750 4.546142
F 36.348259 7.717750 26.364477
F 35.662590 7.717750 48.182814
F 34.976921 7.717750 70.001150
F 34.291252 7.717750 91.819485
F 33.605584 7.717750 113.637822
F 32.919915 7.717750 135.456158
F 32.234246 7.717750 157.274494
F 31.548577 7.717750 179.092830
F 30.862908 7.717750 200.911166
F 30.177239 7.717750 222.729502
F 29.491571 7.717750 244.547838
F 37.033928 30.871007 4.546142
F 36.348259 30.871007 26.364477
F 35.662590 30.871007 48.182814
F 34.976921 30.871007 70.001150
F 34.291252 30.871007 91.819485
F 33.605584 30.871007 113.637822
F 32.919915 30.871007 135.456158
F 32.234246 30.871007 157.274494
F 31.548577 30.871007 179.092830
F 30.862908 30.871007 200.911166
F 30.177239 30.871007 222.729502
F 29.491571 30.871007 244.547838
F 37.033928 54.024265 4.546142
F 36.348259 54.024265 26.364477
F 35.662590 54.024265 48.182814
F 34.976921 54.024265 70.001150
F 34.291252 54.024265 91.819485
F 33.605584 54.024265 113.637822
F 32.919915 54.024265 135.456158
F 32.234246 54.024265 157.274494
F 31.548577 54.024265 179.092830
F 30.862908 54.024265 200.911166
F 30.177239 54.024265 222.729502
F 29.491571 54.024265 244.547838
F 63.755840 7.717750 5.385912
F 63.070171 7.717750 27.204247
F 62.384502 7.717750 49.022584
F 61.698833 7.717750 70.840920
F 61.013164 7.717750 92.659255
F 60.327495 7.717750 114.477592
F 59.641827 7.717750 136.295928
F 58.956158 7.717750 158.114264
F 58.270489 7.717750 179.932600
F 57.584820 7.717750 201.750936
F 56.899151 7.717750 223.569272
F 56.213482 7.717750 245.387608
F 63.755840 30.871007 5.385912
F 63.070171 30.871007 27.204247
F 62.384502 30.871007 49.022584
F 61.698833 30.871007 70.840920
F 61.013164 30.871007 92.659255
F 60.327495 30.871007 114.477592
F 59.641827 30.871007 136.295928
F 58.956158 30.871007 158.114264
F 58.270489 30.871007 179.932600
F 57.584820 30.871007 201.750936
F 56.899151 30.871007 223.569272
F 56.213482 30.871007 245.387608
F 63.755840 54.024265 5.385912
F 63.070171 54.024265 27.204247
F 62.384502 54.024265 49.022584
F 61.698833 54.024265 70.840920
F 61.013164 54.024265 92.659255
F 60.327495 54.024265 114.477592
F 59.641827 54.024265 136.295928
F 58.956158 54.024265 158.114264
F 58.270489 54.024265 179.932600
F 57.584820 54.024265 201.750936
F 56.899151 54.024265 223.569272
F 56.213482 54.024265 245.387608
F 10.312017 15.435503 3.706371
F 9.626348 15.435503 25.524707
F 8.940679 15.435503 47.343043
F 8.255010 15.435503 69.161379
F 7.569342 15.435503 90.979715
F 6.883673 15.435503 112.798051
F 6.198004 15.435503 134.616387
F 5.512335 15.435503 156.434724
F 4.826666 15.435503 178.253059
F 4.140997 15.435503 200.071395
F 3.455329 15.435503 221.889731
F 2.769660 15.435503 243.708067
F 10.312017 38.588760 3.706371
F 9.626348 38.588760 25.524707
F 8.940679 38.588760 47.343043
F 8.255010 38.588760 69.161379
F 7.569342 38.588760 90.979715
F 6.883673 38.588760 112.798051
F 6.198004 38.588760 134.616387
F 5.512335 38.588760 156.434724
F 4.826666 38.588760 178.253059
F 4.140997 38.588760 200.071395
F 3.455329 38.588760 221.889731
F 2.769660 38.588760 243.708067
F 10.312017 61.742018 3.706371
F 9.626348 61.742018 25.524707
F 8.940679 61.742018 47.343043
F 8.255010 61.742018 69.161379
F 7.569342 61.742018 90.979715
F 6.883673 61.742018 112.798051
F 6.198004 61.742018 134.616387
F 5.512335 61.742018 156.434724
F 4.826666 61.742018 178.253059
F 4.140997 61.742018 200.071395
F 3.455329 61.742018 221.889731
F 2.769660 61.742018 243.708067
F 37.033928 15.435503 4.546141
F 36.348259 15.435503 26.364476
F 35.662590 15.435503 48.182813
F 34.976921 15.435503 70.001149
F 34.291252 15.435503 91.819484
F 33.605584 15.435503 113.637821
F 32.919915 15.435503 135.456157
F 32.234246 15.435503 157.274493
F 31.548577 15.435503 179.092829
F 30.862908 15.435503 200.911165
F 30.177239 15.435503 222.729501
F 29.491571 15.435503 244.547837
F 37.033928 38.588760 4.546141
F 36.348259 38.588760 26.364476
F 35.662590 38.588760 48.182813
F 34.976921 38.588760 70.001149
F 34.291252 38.588760 91.819484
F 33.605584 38.588760 113.637821
F 32.919915 38.588760 135.456157
F 32.234246 38.588760 157.274493
F 31.548577 38.588760 179.092829
F 30.862908 38.588760 200.911165
F 30.177239 38.588760 222.729501
F 29.491571 38.588760 244.547837
F 37.033928 61.742018 4.546141
F 36.348259 61.742018 26.364476
F 35.662590 61.742018 48.182813
F 34.976921 61.742018 70.001149
F 34.291252 61.742018 91.819484
F 33.605584 61.742018 113.637821
F 32.919915 61.742018 135.456157
F 32.234246 61.742018 157.274493
F 31.548577 61.742018 179.092829
F 30.862908 61.742018 200.911165
F 30.177239 61.742018 222.729501
F 29.491571 61.742018 244.547837
F 63.755840 15.435503 5.385911
F 63.070171 15.435503 27.204246
F 62.384502 15.435503 49.022583
F 61.698833 15.435503 70.840919
F 61.013164 15.435503 92.659254
F 60.327495 15.435503 114.477591
F 59.641827 15.435503 136.295927
F 58.956158 15.435503 158.114263
F 58.270489 15.435503 179.932599
F 57.584820 15.435503 201.750935
F 56.899151 15.435503 223.569271
F 56.213482 15.435503 245.387607
F 63.755840 38.588760 5.385911
F 63.070171 38.588760 27.204246
F 62.384502 38.588760 49.022583
F 61.698833 38.588760 70.840919
F 61.013164 38.588760 92.659254
F 60.327495 38.588760 114.477591
F 59.641827 38.588760 136.295927
F 58.956158 38.588760 158.114263
F 58.270489 38.588760 179.932599
F 57.584820 38.588760 201.750935
F 56.899151 38.588760 223.569271
F 56.213482 38.588760 245.387607
F 63.755840 61.742018 5.385911
F 63.070171 61.742018 27.204246
F 62.384502 61.742018 49.022583
F 61.698833 61.742018 70.840919
F 61.013164 61.742018 92.659254
F 60.327495 61.742018 114.477591
F 59.641827 61.742018 136.295927
F 58.956158 61.742018 158.114263
F 58.270489 61.742018 179.932599
F 57.584820 61.742018 201.750935
F 56.899151 61.742018 223.569271
F 56.213482 61.742018 245.387607
F 10.312017 0.000000 3.706372
F 9.626348 0.000000 25.524708
F 8.940679 0.000000 47.343044
F 8.255010 0.000000 69.161380
F 7.569342 0.000000 90.979716
F 6.883673 0.000000 112.798052
F 6.198004 0.000000 134.616388
F 5.512335 0.000000 156.434725
F 4.826666 0.000000 178.253060
F 4.140997 0.000000 200.071396
F 3.455329 0.000000 221.889732
F 2.769660 0.000000 243.708068
F 10.312017 23.153258 3.706372
F 9.626348 23.153258 25.524708
F 8.940679 23.153258 47.343044
F 8.255010 23.153258 69.161380
F 7.569342 23.153258 90.979716
F 6.883673 23.153258 112.798052
F 6.198004 23.153258 134.616388
F 5.512335 23.153258 156.434725
F 4.826666 23.153258 178.253060
F 4.140997 23.153258 200.071396
F 3.455329 23.153258 221.889732
F 2.769660 23.153258 243.708068
F 10.312017 46.306515 3.706372
F 9.626348 46.306515 25.524708
F 8.940679 46.306515 47.343044
F 8.255010 46.306515 69.161380
F 7.569342 46.306515 90.979716
F 6.883673 46.306515 112.798052
F 6.198004 46.306515 134.616388
F 5.512335 46.306515 156.434725
F 4.826666 46.306515 178.253060
F 4.140997 46.306515 200.071396
F 3.455329 46.306515 221.889732
F 2.769660 46.306515 243.708068
F 37.033928 0.000000 4.546142
F 36.348259 0.000000 26.364477
F 35.662590 0.000000 48.182814
F 34.976921 0.000000 70.001150
F 34.291252 0.000000 91.819485
F 33.605584 0.000000 113.637822
F 32.919915 0.000000 135.456158
F 32.234246 0.000000 157.274494
F 31.548577 0.000000 179.092830
F 30.862908 0.000000 200.911166
F 30.177239 0.000000 222.729502
F 29.491571 0.000000 244.547838
F 37.033928 23.153258 4.546142
F 36.348259 23.153258 26.364477
F 35.662590 23.153258 48.182814
F 34.976921 23.153258 70.001150
F 34.291252 23.153258 91.819485
F 33.605584 23.153258 113.637822
F 32.919915 23.153258 135.456158
F 32.234246 23.153258 157.274494
F 31.548577 23.153258 179.092830
F 30.862908 23.153258 200.911166
F 30.177239 23.153258 222.729502
F 29.491571 23.153258 244.547838
F 37.033928 46.306515 4.546142
F 36.348259 46.306515 26.364477
F 35.662590 46.306515 48.182814
F 34.976921 46.306515 70.001150
F 34.291252 46.306515 91.819485
F 33.605584 46.306515 113.637822
F 32.919915 46.306515 135.456158
F 32.234246 46.306515 157.274494
F 31.548577 46.306515 179.092830
F 30.862908 46.306515 200.911166
F 30.177239 46.306515 222.729502
F 29.491571 46.306515 244.547838
F 63.755840 0.000000 5.385912
F 63.070171 0.000000 27.204247
F 62.384502 0.000000 49.022584
F 61.698833 0.000000 70.840920
F 61.013164 0.000000 92.659255
F 60.327495 0.000000 114.477592
F 59.641827 0.000000 136.295928
F 58.956158 0.000000 158.114264
F 58.270489 0.000000 179.932600
F 57.584820 0.000000 201.750936
F 56.899151 0.000000 223.569272
F 56.213482 0.000000 245.387608
F 63.755840 23.153258 5.385912
F 63.070171 23.153258 27.204247
F 62.384502 23.153258 49.022584
F 61.698833 23.153258 70.840920
F 61.013164 23.153258 92.659255
F 60.327495 23.153258 114.477592
F 59.641827 23.153258 136.295928
F 58.956158 23.153258 158.114264
F 58.270489 23.153258 179.932600
F 57.584820 23.153258 201.750936
F 56.899151 23.153258 223.569272
F 56.213482 23.153258 245.387608
F 63.755840 46.306515 5.385912
F 63.070171 46.306515 27.204247
F 62.384502 46.306515 49.022584
F 61.698833 46.306515 70.840920
F 61.013164 46.306515 92.659255
F 60.327495 46.306515 114.477592
F 59.641827 46.306515 136.295928
F 58.956158 46.306515 158.114264
F 58.270489 46.306515 179.932600
F 57.584820 46.306515 201.750936
F 56.899151 46.306515 223.569272
F 56.213482 46.306515 245.387608
F 19.219318 7.717750 3.986295
F 18.533649 7.717750 25.804631
F 17.847980 7.717750 47.622967
F 17.162311 7.717750 69.441303
F 16.476642 7.717750 91.259639
F 15.790973 7.717750 113.077975
F 15.105305 7.717750 134.896311
F 14.419636 7.717750 156.714648
F 13.733967 7.717750 178.532983
F 13.048298 7.717750 200.351319
F 12.362629 7.717750 222.169656
F 11.676960 7.717750 243.987991
F 19.219318 30.871007 3.986295
F 18.533649 30.871007 25.804631
F 17.847980 30.871007 47.622967
F 17.162311 30.871007 69.441303
F 16.476642 30.871007 91.259639
F 15.790973 30.871007 113.077975
F 15.105305 30.871007 134.896311
F 14.419636 30.871007 156.714648
F 13.733967 30.871007 178.532983
F 13.048298 30.871007 200.351319
F 12.362629 30.871007 222.169656
F 11.676960 30.871007 243.987991
F 19.219318 54.024265 3.986295
F 18.533649 54.024265 25.804631
F 17.847980 54.024265 47.622967
F 17.162311 54.024265 69.441303
F 16.476642 54.024265 91.259639
F 15.790973 54.024265 113.077975
F 15.105305 54.024265 134.896311
F 14.419636 54.024265 156.714648
F 13.733967 54.024265 178.532983
F 13.048298 54.024265 200.351319
F 12.362629 54.024265 222.169656
F 11.676960 54.024265 243.987991
F 45.941228 7.717750 4.826065
F 45.255560 7.717750 26.644401
F 44.569891 7.717750 48.462737
F 43.884222 7.717750 70.281073
F 43.198553 7.717750 92.099409
F 42.512884 7.717750 113.917745
F 41.827215 7.717750 135.736081
F 41.141547 7.717750 157.554418
F 40.455878 7.717750 179.372753
F 39.770209 7.717750 201.191089
F 39.084540 7.717750 223.009426
F 38.398871 7.717750 244.827761
F 45.941228 30.871007 4.826065
F 45.255560 30.871007 26.644401
F 44.569891 30.871007 48.462737
F 43.884222 30.871007 70.281073
F 43.198553 30.871007 92.099409
F 42.512884 30.871007 113.917745
F 41.827215 30.871007 135.736081
F 41.141547 30.871007 157.554418
F 40.455878 30.871007 179.372753
F 39.770209 30.871007 201.191089
F 39.084540 30.871007 223.009426
F 38.398871 30.871007 244.827761
F 45.941228 54.024265 4.826065
F 45.255560 54.024265 26.644401
F 44.569891 54.024265 48.462737
F 43.884222 54.024265 70.281073
F 43.198553 54.024265 92.099409
F 42.512884 54.024265 113.917745
F 41.827215 54.024265 135.736081
F 41.141547 54.024265 157.554418
F 40.455878 54.024265 179.372753
F 39.770209 54.024265 201.191089
F 39.084540 54.024265 223.009426
F 38.398871 54.024265 244.827761
F 65.120783 7.717750 245.667531
F 65.120783 30.871007 245.667531
F 65.120783 54.024265 245.667531
F 19.219318 15.435502 3.986294
F 18.533649 15.435502 25.804630
F 17.847980 15.435502 47.622966
F 17.162311 15.435502 69.441302
F 16.476642 15.435502 91.259638
F 15.790973 15.435502 113.077974
F 15.105305 15.435502 134.896310
F 14.419636 15.435502 156.714647
F 13.733967 15.435502 178.532982
F 13.048298 15.435502 200.351318
F 12.362629 15.435502 222.169655
F 11.676960 15.435502 243.987990
F 19.219318 38.588760 3.986294
F 18.533649 38.588760 25.804630
F 17.847980 38.588760 47.622966
F 17.162311 38.588760 69.441302
F 16.476642 38.588760 91.259638
F 15.790973 38.588760 113.077974
F 15.105305 38.588760 134.896310
F 14.419636 38.588760 156.714647
F 13.733967 38.588760 178.532982
F 13.048298 38.588760 200.351318
F 12.362629 38.588760 222.169655
F 11.676960 38.588760 243.987990
F 19.219318 61.742017 3.986294
F 18.533649 61.742017 25.804630
F 17.847980 61.742017 47.622966
F 17.162311 61.742017 69.441302
F 16.476642 61.742017 91.259638
F 15.790973 61.742017 113.077974
F 15.105305 61.742017 134.896310
F 14.419636 61.742017 156.714647
F 13.733967 61.742017 178.532982
F 13.048298 61.742017 200.351318
F 12.362629 61.742017 222.169655
F 11.676960 61.742017 243.987990
F 45.941228 15.435502 4.826064
F 45.255560 15.435502 26.644400
F 44.569891 15.435502 48.462736
F 43.884222 15.435502 70.281072
F 43.198553 15.435502 92.099408
F 42.512884 15.435502 113.917744
F 41.827215 15.435502 135.736080
F 41.141547 15.435502 157.554417
F 40.455878 15.435502 179.372752
F 39.770209 15.435502 201.191088
F 39.084540 15.435502 223.009425
F 38.398871 15.435502 244.827760
F 45.941228 38.588760 4.826064
F 45.255560 38.588760 26.644400
F 44.569891 38.588760 48.462736
F 43.884222 38.588760 70.281072
F 43.198553 38.588760 92.099408
F 42.512884 38.588760 113.917744
F 41.827215 38.588760 135.736080
F 41.141547 38.588760 157.554417
F 40.455878 38.588760 179.372752
F 39.770209 38.588760 201.191088
F 39.084540 38.588760 223.009425
F 38.398871 38.588760 244.827760
F 45.941228 61.742017 4.826064
F 45.255560 61.742017 26.644400
F 44.569891 61.742017 48.462736
F 43.884222 61.742017 70.281072
F 43.198553 61.742017 92.099408
F 42.512884 61.742017 113.917744
F 41.827215 61.742017 135.736080
F 41.141547 61.742017 157.554417
F 40.455878 61.742017 179.372752
F 39.770209 61.742017 201.191088
F 39.084540 61.742017 223.009425
F 38.398871 61.742017 244.827760
F 65.120783 15.435502 245.667530
F 65.120783 38.588760 245.667530
F 65.120783 61.742017 245.667530
F 19.219318 0.000000 3.986295
F 18.533649 0.000000 25.804631
F 17.847980 0.000000 47.622967
F 17.162311 0.000000 69.441303
F 16.476642 0.000000 91.259639
F 15.790973 0.000000 113.077975
F 15.105305 0.000000 134.896311
F 14.419636 0.000000 156.714648
F 13.733967 0.000000 178.532983
F 13.048298 0.000000 200.351319
F 12.362629 0.000000 222.169656
F 11.676960 0.000000 243.987991
F 19.219318 23.153258 3.986295
F 18.533649 23.153258 25.804631
F 17.847980 23.153258 47.622967
F 17.162311 23.153258 69.441303
F 16.476642 23.153258 91.259639
F 15.790973 23.153258 113.077975
F 15.105305 23.153258 134.896311
F 14.419636 23.153258 156.714648
F 13.733967 23.153258 178.532983
F 13.048298 23.153258 200.351319
F 12.362629 23.153258 222.169656
F 11.676960 23.153258 243.987991
F 19.219318 46.306515 3.986295
F 18.533649 46.306515 25.804631
F 17.847980 46.306515 47.622967
F 17.162311 46.306515 69.441303
F 16.476642 46.306515 91.259639
F 15.790973 46.306515 113.077975
F 15.105305 46.306515 134.896311
F 14.419636 46.306515 156.714648
F 13.733967 46.306515 178.532983
F 13.048298 46.306515 200.351319
F 12.362629 46.306515 222.169656
F 11.676960 46.306515 243.987991
F 45.941228 0.000000 4.826065
F 45.255560 0.000000 26.644401
F 44.569891 0.000000 48.462737
F 43.884222 0.000000 70.281073
F 43.198553 0.000000 92.099409
F 42.512884 0.000000 113.917745
F 41.827215 0.000000 135.736081
F 41.141547 0.000000 157.554418
F 40.455878 0.000000 179.372753
F 39.770209 0.000000 201.191089
F 39.084540 0.000000 223.009426
F 38.398871 0.000000 244.827761
F 45.941228 23.153258 4.826065
F 45.255560 23.153258 26.644401
F 44.569891 23.153258 48.462737
F 43.884222 23.153258 70.281073
F 43.198553 23.153258 92.099409
F 42.512884 23.153258 113.917745
F 41.827215 23.153258 135.736081
F 41.141547 23.153258 157.554418
F 40.455878 23.153258 179.372753
F 39.770209 23.153258 201.191089
F 39.084540 23.153258 223.009426
F 38.398871 23.153258 244.827761
F 45.941228 46.306515 4.826065
F 45.255560 46.306515 26.644401
F 44.569891 46.306515 48.462737
F 43.884222 46.306515 70.281073
F 43.198553 46.306515 92.099409
F 42.512884 46.306515 113.917745
F 41.827215 46.306515 135.736081
F 41.141547 46.306515 157.554418
F 40.455878 46.306515 179.372753
F 39.770209 46.306515 201.191089
F 39.084540 46.306515 223.009426
F 38.398871 46.306515 244.827761
F 65.120783 0.000000 245.667531
F 65.120783 23.153258 245.667531
F 65.120783 46.306515 245.667531
F 28.126625 7.717750 4.266218
F 27.440956 7.717750 26.084553
F 26.755288 7.717750 47.902890
F 26.069619 7.717750 69.721226
F 25.383950 7.717750 91.539562
F 24.698281 7.717750 113.357898
F 24.012612 7.717750 135.176233
F 23.326943 7.717750 156.994570
F 22.641275 7.717750 178.812906
F 21.955606 7.717750 200.631242
F 21.269937 7.717750 222.449578
F 20.584268 7.717750 244.267914
F 28.126625 30.871008 4.266218
F 27.440956 30.871008 26.084553
F 26.755288 30.871008 47.902890
F 26.069619 30.871008 69.721226
F 25.383950 30.871008 91.539562
F 24.698281 30.871008 113.357898
F 24.012612 30.871008 135.176233
F 23.326943 30.871008 156.994570
F 22.641275 30.871008 178.812906
F 21.955606 30.871008 200.631242
F 21.269937 30.871008 222.449578
F 20.584268 30.871008 244.267914
F 28.126625 54.024265 4.266218
F 27.440956 54.024265 26.084553
F 26.755288 54.024265 47.902890
F 26.069619 54.024265 69.721226
F 25.383950 54.024265 91.539562
F 24.698281 54.024265 113.357898
F 24.012612 54.024265 135.176233
F 23.326943 54.024265 156.994570
F 22.641275 54.024265 178.812906
F 21.955606 54.024265 200.631242
F 21.269937 54.024265 222.449578
F 20.584268 54.024265 244.267914
F 54.848536 7.717750 5.105987
F 54.162867 7.717750 26.924323
F 53.477198 7.717750 48.742660
F 52.791530 7.717750 70.560995
F 52.105861 7.717750 92.379332
F 51.420192 7.717750 114.197668
F 50.734523 7.717750 136.016003
F 50.048854 7.717750 157.834340
F 49.363185 7.717750 179.652676
F 48.677517 7.717750 201.471012
F 47.991848 7.717750 223.289348
F 47.306179 7.717750 245.107684
F 54.848536 30.871008 5.105987
F 54.162867 30.871008 26.924323
F 53.477198 30.871008 48.742660
F 52.791530 30.871008 70.560995
F 52.105861 30.871008 92.379332
F 51.420192 30.871008 114.197668
F 50.734523 30.871008 136.016003
F 50.048854 30.871008 157.834340
F 49.363185 30.871008 179.652676
F 48.677517 30.871008 201.471012
F 47.991848 30.871008 223.289348
F 47.306179 30.871008 245.107684
F 54.848536 54.024265 5.105987
F 54.162867 54.024265 26.924323
F 53.477198 54.024265 48.742660
F 52.791530 54.024265 70.560995
F 52.105861 54.024265 92.379332
F 51.420192 54.024265 114.197668
F 50.734523 54.024265 136.016003
F 50.048854 54.024265 157.834340
F 49.363185 54.024265 179.652676
F 48.677517 54.024265 201.471012
F 47.991848 54.024265 223.289348
F 47.306179 54.024265 245.107684
F 28.126625 15.435503 4.266217
F 27.440956 15.435503 26.084552
F 26.755288 15.435503 47.902889
F 26.069619 15.435503 69.721225
F 25.383950 15.435503 91.539561
F 24.698281 15.435503 113.357897
F 24.012612 15.435503 135.176232
F 23.326943 15.435503 156.994569
F 22.641275 15.435503 178.812905
F 21.955606 15.435503 200.631241
F 21.269937 15.435503 222.449577
F 20.584268 15.435503 244.267913
F 28.126625 38.588760 4.266217
F 27.440956 38.588760 26.084552
F 26.755288 38.588760 47.902889
F 26.069619 38.588760 69.721225
F 25.383950 38.588760 91.539561
F 24.698281 38.588760 113.357897
F 24.012612 38.588760 135.176232
F 23.326943 38.588760 156.994569
F 22.641275 38.588760 178.812905
F 21.955606 38.588760 200.631241
F 21.269937 38.588760 222.449577
F 20.584268 38.588760 244.267913
F 28.126625 61.742018 4.266217
F 27.440956 61.742018 26.084552
F 26.755288 61.742018 47.902889
F 26.069619 61.742018 69.721225
F 25.383950 61.742018 91.539561
F 24.698281 61.742018 113.357897
F 24.012612 61.742018 135.176232
F 23.326943 61.742018 156.994569
F 22.641275 61.742018 178.812905
F 21.955606 61.742018 200.631241
F 21.269937 61.742018 222.449577
F 20.584268 61.742018 244.267913
F 54.848536 15.435503 5.105986
F 54.162867 15.435503 26.924322
F 53.477198 15.435503 48.742659
F 52.791530 15.435503 70.560994
F 52.105861 15.435503 92.379331
F 51.420192 15.435503 114.197667
F 50.734523 15.435503 136.016002
F 50.048854 15.435503 157.834339
F 49.363185 15.435503 179.652675
F 48.677517 15.435503 201.471011
F 47.991848 15.435503 223.289347
F 47.306179 15.435503 245.107683
F 54.848536 38.588760 5.105986
F 54.162867 38.588760 26.924322
F 53.477198 38.588760 48.742659
F 52.791530 38.588760 70.560994
F 52.105861 38.588760 92.379331
F 51.420192 38.588760 114.197667
F 50.734523 38.588760 136.016002
F 50.048854 38.588760 157.834339
F 49.363185 38.588760 179.652675
F 48.677517 38.588760 201.471011
F 47.991848 38.588760 223.289347
F 47.306179 38.588760 245.107683
F 54.848536 61.742018 5.105986
F 54.162867 61.742018 26.924322
F 53.477198 61.742018 48.742659
F 52.791530 61.742018 70.560994
F 52.105861 61.742018 92.379331
F 51.420192 61.742018 114.197667
F 50.734523 61.742018 136.016002
F 50.048854 61.742018 157.834339
F 49.363185 61.742018 179.652675
F 48.677517 61.742018 201.471011
F 47.991848 61.742018 223.289347
F 47.306179 61.742018 245.107683
F 28.126625 0.000001 4.266218
F 27.440956 0.000001 26.084553
F 26.755288 0.000001 47.902890
F 26.069619 0.000001 69.721226
F 25.383950 0.000001 91.539562
F 24.698281 0.000001 113.357898
F 24.012612 0.000001 135.176233
F 23.326943 0.000001 156.994570
F 22.641275 0.000001 178.812906
F 21.955606 0.000001 200.631242
F 21.269937 0.000001 222.449578
F 20.584268 0.000001 244.267914
F 28.126625 23.153258 4.266218
F 27.440956 23.153258 26.084553
F 26.755288 23.153258 47.902890
F 26.069619 23.153258 69.721226
F 25.383950 23.153258 91.539562
F 24.698281 23.153258 113.357898
F 24.012612 23.153258 135.176233
F 23.326943 23.153258 156.994570
F 22.641275 23.153258 178.812906
F 21.955606 23.153258 200.631242
F 21.269937 23.153258 222.449578
F 20.584268 23.153258 244.267914
F 28.126625 46.306516 4.266218
F 27.440956 46.306516 26.084553
F 26.755288 46.306516 47.902890
F 26.069619 46.306516 69.721226
F 25.383950 46.306516 91.539562
F 24.698281 46.306516 113.357898
F 24.012612 46.306516 135.176233
F 23.326943 46.306516 156.994570
F 22.641275 46.306516 178.812906
F 21.955606 46.306516 200.631242
F 21.269937 46.306516 222.449578
F 20.584268 46.306516 244.267914
F 54.848536 0.000001 5.105987
F 54.162867 0.000001 26.924323
F 53.477198 0.000001 48.742660
F 52.791530 0.000001 70.560995
F 52.105861 0.000001 92.379332
F 51.420192 0.000001 114.197668
F 50.734523 0.000001 136.016003
F 50.048854 0.000001 157.834340
F 49.363185 0.000001 179.652676
F 48.677517 0.000001 201.471012
F 47.991848 0.000001 223.289348
F 47.306179 0.000001 245.107684
F 54.848536 23.153258 5.105987
F 54.162867 23.153258 26.924323
F 53.477198 23.153258 48.742660
F 52.791530 23.153258 70.560995
F 52.105861 23.153258 92.379332
F 51.420192 23.153258 114.197668
F 50.734523 23.153258 136.016003
F 50.048854 23.153258 157.834340
F 49.363185 23.153258 179.652676
F 48.677517 23.153258 201.471012
F 47.991848 23.153258 223.289348
F 47.306179 23.153258 245.107684
F 54.848536 46.306516 5.105987
F 54.162867 46.306516 26.924323
F 53.477198 46.306516 48.742660
F 52.791530 46.306516 70.560995
F 52.105861 46.306516 92.379332
F 51.420192 46.306516 114.197668
F 50.734523 46.306516 136.016003
F 50.048854 46.306516 157.834340
F 49.363185 46.306516 179.652676
F 48.677517 46.306516 201.471012
F 47.991848 46.306516 223.289348
F 47.306179 46.306516 245.107684
F 10.426281 5.145166 0.069983
F 9.740612 5.145166 21.888318
F 9.054943 5.145166 43.706654
F 8.369275 5.145166 65.524991
F 7.683606 5.145166 87.343326
F 6.997937 5.145166 109.161662
F 6.312268 5.145166 130.979999
F 5.626599 5.145166 152.798334
F 4.940930 5.145166 174.616671
F 4.255262 5.145166 196.435007
F 3.569593 5.145166 218.253342
F 2.883924 5.145166 240.071679
F 10.426281 28.298423 0.069983
F 9.740612 28.298423 21.888318
F 9.054943 28.298423 43.706654
F 8.369275 28.298423 65.524991
F 7.683606 28.298423 87.343326
F 6.997937 28.298423 109.161662
F 6.312268 28.298423 130.979999
F 5.626599 28.298423 152.798334
F 4.940930 28.298423 174.616671
F 4.255262 28.298423 196.435007
F 3.569593 28.298423 218.253342
F 2.883924 28.298423 240.071679
F 10.426281 51.451681 0.069983
F 9.740612 51.451681 21.888318
F 9.054943 51.451681 43.706654
F 8.369275 51.451681 65.524991
F 7.683606 51.451681 87.343326
F 6.997937 51.451681 109.161662
F 6.312268 51.451681 130.979999
F 5.626599 51.451681 152.798334
F 4.940930 51.451681 174.616671
F 4.255262 51.451681 196.435007
F 3.569593 51.451681 218.253342
F 2.883924 51.451681 240.071679
F 37.148192 5.145166 0.909753
F 36.462523 5.145166 22.728088
F 35.776854 5.145166 44.546424
F 35.091185 5.145166 66.364761
F 34.405517 5.145166 88.183096
F 33.719848 5.145166 110.001432
F 33.034179 5.145166 131.819769
F 32.348510 5.145166 153.638104
F 31.662841 5.145166 175.456441
F 30.977172 5.145166 197.274776
F 30.291504 5.145166 219.093112
F 29.605835 5.145166 240.911449
F 37.148192 28.298423 0.909753
F 36.462523 28.298423 22.728088
F 35.776854 28.298423 44.546424
F 35.091185 28.298423 66.364761
F 34.405517 28.298423 88.183096
F 33.719848 28.298423 110.001432
F 33.034179 28.298423 131.819769
F 32.348510 28.298423 153.638104
F 31.662841 28.298423 175.456441
F 30.977172 28.298423 197.274776
F 30.291504 28.298423 219.093112
F 29.605835 28.298423 240.911449
F 37.148192 51.451681 0.909753
F 36.462523 51.451681 22.728088
F 35.776854 51.451681 44.546424
F 35.091185 51.451681 66.364761
F 34.405517 51.451681 88.183096
F 33.719848 51.451681 110.001432
F 33.034179 51.451681 131.819769
F 32.348510 51.451681 153.638104
F 31.662841 51.451681 175.456441
F 30.977172 51.451681 197.274776
F 30.291504 51.451681 219.093112
F 29.605835 51.451681 240.911449
F 63.870103 5.145166 1.749522
F 63.184434 5.145166 23.567858
F 62.498765 5.145166 45.386194
F 61.813096 5.145166 67.204530
F 61.127427 5.145166 89.022866
F 60.441759 5.145166 110.841202
F 59.756090 5.145166 132.659538
F 59.070421 5.145166 154.477874
F 58.384752 5.145166 176.296211
F 57.699083 5.145166 198.114546
F 57.013414 5.145166 219.932882
F 56.327746 5.145166 241.751219
F 63.870103 28.298423 1.749522
F 63.184434 28.298423 23.567858
F 62.498765 28.298423 45.386194
F 61.813096 28.298423 67.204530
F 61.127427 28.298423 89.022866
F 60.441759 28.298423 110.841202
F 59.756090 28.298423 132.659538
F 59.070421 28.298423 154.477874
F 58.384752 28.298423 176.296211
F 57.699083 28.298423 198.114546
F 57.013414 28.298423 219.932882
F 56.327746 28.298423 241.751219
F 63.870103 51.451681 1.749522
F 63.184434 51.451681 23.567858
F 62.498765 51.451681 45.386194
F 61.813096 51.451681 67.204530
F 61.127427 51.451681 89.022866
F 60.441759 51.451681 110.841202
F 59.756090 51.451681 132.659538
F 59.070421 51.451681 154.477874
F 58.384752 51.451681 176.296211
F 57.699083 51.451681 198.114546
F 57.013414 51.451681 219.932882
F 56.327746 51.451681 241.751219
F 10.426281 12.862918 0.069982
F 9.740612 12.862918 21.888317
F 9.054943 12.862918 43.706653
F 8.369275 12.862918 65.524990
F 7.683606 12.862918 87.343325
F 6.997937 12.862918 109.161662
F 6.312268 12.862918 130.979998
F 5.626599 12.862918 152.798333
F 4.940930 12.862918 174.616670
F 4.255262 12.862918 196.435006
F 3.569593 12.862918 218.253341
F 2.883924 12.862918 240.071678
F 10.426281 36.016175 0.069982
F 9.740612 36.016175 21.888317
F 9.054943 36.016175 43.706653
F 8.369275 36.016175 65.524990
F 7.683606 36.016175 87.343325
F 6.997937 36.016175 109.161662
F 6.312268 36.016175 130.979998
F 5.626599 36.016175 152.798333
F 4.940930 36.016175 174.616670
F 4.255262 36.016175 196.435006
F 3.569593 36.016175 218.253341
F 2.883924 36.016175 240.071678
F 10.426281 59.169433 0.069982
F 9.740612 59.169433 21.888317
F 9.054943 59.169433 43.706653
F 8.369275 59.169433 65.524990
F 7.683606 59.169433 87.343325
F 6.997937 59.169433 109.161662
F 6.312268 59.169433 130.979998
F 5.626599 59.169433 152.798333
F 4.940930 59.169433 174.616670
F 4.255262 59.169433 196.435006
F 3.569593 59.169433 218.253341
F 2.883924 59.169433 240.071678
F 37.148192 12.862918 0.909752
F 36.462523 12.862918 22.728087
F 35.776854 12.862918 44.546423
F 35.091185 12.862918 66.364760
F 34.405517 12.862918 88.183095
F 33.719848 12.862918 110.001432
F 33.034179 12.862918 131.819768
F 32.348510 12.862918 153.638103
F 31.662841 12.862918 175.456440
F 30.977172 12.862918 197.274775
F 30.291504 12.862918 219.093111
F 29.605835 12.862918 240.911448
F 37.148192 36.016175 0.909752
F 36.462523 36.016175 22.728087
F 35.776854 36.016175 44.546423
F 35.091185 36.016175 66.364760
F 34.405517 36.016175 88.183095
F 33.719848 36.016175 110.001432
F 33.034179 36.016175 131.819768
F 32.348510 36.016175 153.638103
F 31.662841 36.016175 175.456440
F 30.977172 36.016175 197.274775
F 30.291504 36.016175 219.093111
F 29.605835 36.016175 240.911448
F 37.148192 59.169433 0.909752
F 36.462523 59.169433 22.728087
F 35.776854 59.169433 44.546423
F 35.091185 59.169433 66.364760
F 34.405517 59.169433 88.183095
F 33.719848 59.169433 110.001432
F 33.034179 59.169433 131.819768
F 32.348510 59.169433 153.638103
F 31.662841 59.169433 175.456440
F 30.977172 59.169433 197.274775
F 30.291504 59.169433 219.093111
F 29.605835 59.169433 240.911448
F 63.870103 12.862918 1.749521
F 63.184434 12.862918 23.567857
F 62.498765 12.862918 45.386193
F 61.813096 12.862918 67.204529
F 61.127427 12.862918 89.022865
F 60.441759 12.862918 110.841202
F 59.756090 12.862918 132.659537
F 59.070421 12.862918 154.477873
F 58.384752 12.862918 176.296210
F 57.699083 12.862918 198.114545
F 57.013414 12.862918 219.932881
F 56.327746 12.862918 241.751218
F 63.870103 36.016175 1.749521
F 63.184434 36.016175 23.567857
F 62.498765 36.016175 45.386193
F 61.813096 36.016175 67.204529
F 61.127427 36.016175 89.022865
F 60.441759 36.016175 110.841202
F 59.756090 36.016175 132.659537
F 59.070421 36.016175 154.477873
F 58.384752 36.016175 176.296210
F 57.699083 36.016175 198.114545
F 57.013414 36.016175 219.932881
F 56.327746 36.016175 241.751218
F 63.870103 59.169433 1.749521
F 63.184434 59.169433 23.567857
F 62.498765 59.169433 45.386193
F 61.813096 59.169433 67.204529
F 61.127427 59.169433 89.022865
F 60.441759 59.169433 110.841202
F 59.756090 59.169433 132.659537
F 59.070421 59.169433 154.477873
F 58.384752 59.169433 176.296210
F 57.699083 59.169433 198.114545
F 57.013414 59.169433 219.932881
F 56.327746 59.169433 241.751218
F 10.426281 20.580673 0.069982
F 9.740612 20.580673 21.888318
F 9.054943 20.580673 43.706654
F 8.369275 20.580673 65.524990
F 7.683606 20.580673 87.343326
F 6.997937 20.580673 109.161662
F 6.312268 20.580673 130.979999
F 5.626599 20.580673 152.798334
F 4.940930 20.580673 174.616670
F 4.255262 20.580673 196.435007
F 3.569593 20.580673 218.253342
F 2.883924 20.580673 240.071679
F 10.426281 43.733931 0.069982
F 9.740612 43.733931 21.888318
F 9.054943 43.733931 43.706654
F 8.369275 43.733931 65.524990
F 7.683606 43.733931 87.343326
F 6.997937 43.733931 109.161662
F 6.312268 43.733931 130.979999
F 5.626599 43.733931 152.798334
F 4.940930 43.733931 174.616670
F 4.255262 43.733931 196.435007
F 3.569593 43.733931 218.253342
F 2.883924 43.733931 240.071679
F 10.426281 66.887188 0.069982
F 9.740612 66.887188 21.888318
F 9.054943 66.887188 43.706654
F 8.369275 66.887188 65.524990
F 7.683606 66.887188 87.343326
F 6.997937 66.887188 109.161662
F 6.312268 66.887188 130.979999
F 5.626599 66.887188 152.798334
F 4.940930 66.887188 174.616670
F 4.255262 66.887188 196.435007
F 3.569593 66.887188 218.253342
F 2.883924 66.887188 240.071679
F 37.148192 20.580673 0.909752
F 36.462523 20.580673 22.728088
F 35.776854 20.580673 44.546424
F 35.091185 20.580673 66.364760
F 34.405517 20.580673 88.183096
F 33.719848 20.580673 110.001432
F 33.034179 20.580673 131.819769
F 32.348510 20.580673 153.638104
F 31.662841 20.580673 175.456440
F 30.977172 20.580673 197.274776
F 30.291504 20.580673 219.093112
F 29.605835 20.580673 240.911449
F 37.148192 43.733931 0.909752
F 36.462523 43.733931 22.728088
F 35.776854 43.733931 44.546424
F 35.091185 43.733931 66.364760
F 34.405517 43.733931 88.183096
F 33.719848 43.733931 110.001432
F 33.034179 43.733931 131.819769
F 32.348510 43.733931 153.638104
F 31.662841 43.733931 175.456440
F 30.977172 43.733931 197.274776
F 30.291504 43.733931 219.093112
F 29.605835 43.733931 240.911449
F 37.148192 66.887188 0.909752
F 36.462523 66.887188 22.728088
F 35.776854 66.887188 44.546424
F 35.091185 66.887188 66.364760
F 34.405517 66.887188 88.183096
F 33.719848 66.887188 110.001432
F 33.034179 66.887188 131.819769
F 32.348510 66.887188 153.638104
F 31.662841 66.887188 175.456440
F 30.977172 66.887188 197.274776
F 30.291504 66.887188 219.093112
F 29.605835 66.887188 240.911449
F 63.870103 20.580673 1.749521
F 63.184434 20.580673 23.567858
F 62.498765 20.580673 45.386194
F 61.813096 20.580673 67.204529
F 61.127427 20.580673 89.022866
F 60.441759 20.580673 110.841202
F 59.756090 20.580673 132.659538
F 59.070421 20.580673 154.477874
F 58.384752 20.580673 176.296210
F 57.699083 20.580673 198.114546
F 57.013414 20.580673 219.932882
F 56.327746 20.580673 241.751219
F 63.870103 43.733931 1.749521
F 63.184434 43.733931 23.567858
F 62.498765 43.733931 45.386194
F 61.813096 43.733931 67.204529
F 61.127427 43.733931 89.022866
F 60.441759 43.733931 110.841202
F 59.756090 43.733931 132.659538
F 59.070421 43.733931 154.477874
F 58.384752 43.733931 176.296210
F 57.699083 43.733931 198.114546
F 57.013414 43.733931 219.932882
F 56.327746 43.733931 241.751219
F 63.870103 66.887188 1.749521
F 63.184434 66.887188 23.567858
F 62.498765 66.887188 45.386194
F 61.813096 66.887188 67.204529
F 61.127427 66.887188 89.022866
F 60.441759 66.887188 110.841202
F 59.756090 66.887188 132.659538
F 59.070421 66.887188 154.477874
F 58.384752 66.887188 176.296210
F 57.699083 66.887188 198.114546
F 57.013414 66.887188 219.932882
F 56.327746 66.887188 241.751219
F 19.333581 5.145165 0.349905
F 18.647912 5.145165 22.168241
F 17.962243 5.145165 43.986577
F 17.276574 5.145165 65.804913
F 16.590905 5.145165 87.623250
F 15.905237 5.145165 109.441585
F 15.219568 5.145165 131.259921
F 14.533899 5.145165 153.078257
F 13.848230 5.145165 174.896593
F 13.162561 5.145165 196.714930
F 12.476892 5.145165 218.533265
F 11.791224 5.145165 240.351601
F 19.333581 28.298422 0.349905
F 18.647912 28.298422 22.168241
F 17.962243 28.298422 43.986577
F 17.276574 28.298422 65.804913
F 16.590905 28.298422 87.623250
F 15.905237 28.298422 109.441585
F 15.219568 28.298422 131.259921
F 14.533899 28.298422 153.078257
F 13.848230 28.298422 174.896593
F 13.162561 28.298422 196.714930
F 12.476892 28.298422 218.533265
F 11.791224 28.298422 240.351601
F 19.333581 51.451680 0.349905
F 18.647912 51.451680 22.168241
F 17.962243 51.451680 43.986577
F 17.276574 51.451680 65.804913
F 16.590905 51.451680 87.623250
F 15.905237 51.451680 109.441585
F 15.219568 51.451680 131.259921
F 14.533899 51.451680 153.078257
F 13.848230 51.451680 174.896593
F 13.162561 51.451680 196.714930
F 12.476892 51.451680 218.533265
F 11.791224 51.451680 240.351601
F 46.055492 5.145165 1.189675
F 45.369823 5.145165 23.008010
F 44.684154 5.145165 44.826347
F 43.998485 5.145165 66.644683
F 43.312816 5.145165 88.463019
F 42.627147 5.145165 110.281355
F 41.941479 5.145165 132.099691
F 41.255810 5.145165 153.918027
F 40.570141 5.145165 175.736363
F 39.884472 5.145165 197.554700
F 39.198803 5.145165 219.373035
F 38.513134 5.145165 241.191371
F 46.055492 28.298422 1.189675
F 45.369823 28.298422 23.008010
F 44.684154 28.298422 44.826347
F 43.998485 28.298422 66.644683
F 43.312816 28.298422 88.463019
F 42.627147 28.298422 110.281355
F 41.941479 28.298422 132.099691
F 41.255810 28.298422 153.918027
F 40.570141 28.298422 175.736363
F 39.884472 28.298422 197.554700
F 39.198803 28.298422 219.373035
F 38.513134 28.298422 241.191371
F 46.055492 51.451680 1.189675
F 45.369823 51.451680 23.008010
F 44.684154 51.451680 44.826347
F 43.998485 51.451680 66.644683
F 43.312816 51.451680 88.463019
F 42.627147 51.451680 110.281355
F 41.941479 51.451680 132.099691
F 41.255810 51.451680 153.918027
F 40.570141 51.451680 175.736363
F 39.884472 51.451680 197.554700
F 39.198803 51.451680 219.373035
F 38.513134 51.451680 241.191371
F 65.235045 5.145165 242.031141
F 65.235045 28.298422 242.031141
F 65.235045 51.451680 242.031141
F 19.333581 12.862917 0.349904
F 18.647912 12.862917 22.168240
F 17.962243 12.862917 43.986576
F 17.276574 12.862917 65.804912
F 16.590905 12.862917 87.623249
F 15.905237 12.862917 109.441584
F 15.219568 12.862917 131.259920
F 14.533899 12.862917 153.078256
F 13.848230 12.862917 174.896592
F 13.162561 12.862917 196.714929
F 12.476892 12.862917 218.533264
F 11.791224 12.862917 240.351600
F 19.333581 36.016174 0.349904
F 18.647912 36.016174 22.168240
F 17.962243 36.016174 43.986576
F 17.276574 36.016174 65.804912
F 16.590905 36.016174 87.623249
F 15.905237 36.016174 109.441584
F 15.219568 36.016174 131.259920
F 14.533899 36.016174 153.078256
F 13.848230 36.016174 174.896592
F 13.162561 36.016174 196.714929
F 12.476892 36.016174 218.533264
F 11.791224 36.016174 240.351600
F 19.333581 59.169432 0.349904
F 18.647912 59.169432 22.168240
F 17.962243 59.169432 43.986576
F 17.276574 59.169432 65.804912
F 16.590905 59.169432 87.623249
F 15.905237 59.169432 109.441584
F 15.219568 59.169432 131.259920
F 14.533899 59.169432 153.078256
F 13.848230 59.169432 174.896592
F 13.162561 59.169432 196.714929
F 12.476892 59.169432 218.533264
F 11.791224 59.169432 240.351600
F 46.055492 12.862917 1.189674
F 45.369823 12.862917 23.008009
F 44.684154 12.862917 44.826346
F 43.998485 12.862917 66.644682
F 43.312816 12.862917 88.463018
F 42.627147 12.862917 110.281354
F 41.941479 12.862917 132.099690
F 41.255810 12.862917 153.918026
F 40.570141 12.862917 175.736362
F 39.884472 12.862917 197.554699
F 39.198803 12.862917 219.373034
F 38.513134 12.862917 241.191370
F 46.055492 36.016174 1.189674
F 45.369823 36.016174 23.008009
F 44.684154 36.016174 44.826346
F 43.998485 36.016174 66.644682
F 43.312816 36.016174 88.463018
F 42.627147 36.016174 110.281354
F 41.941479 36.016174 132.099690
F 41.255810 36.016174 153.918026
F 40.570141 36.016174 175.736362
F 39.884472 36.016174 197.554699
F 39.198803 36.016174 219.373034
F 38.513134 36.016174 241.191370
F 46.055492 59.169432 1.189674
F 45.369823 59.169432 23.008009
F 44.684154 59.169432 44.826346
F 43.998485 59.169432 66.644682
F 43.312816 59.169432 88.463018
F 42.627147 59.169432 110.281354
F 41.941479 59.169432 132.099690
F 41.255810 59.169432 153.918026
F 40.570141 59.169432 175.736362
F 39.884472 59.169432 197.554699
F 39.198803 59.169432 219.373034
F 38.513134 59.169432 241.191370
F 65.235045 12.862917 242.031140
F 65.235045 36.016174 242.031140
F 65.235045 59.169432 242.031140
F 19.333581 20.580672 0.349905
F 18.647912 20.580672 22.168241
F 17.962243 20.580672 43.986577
F 17.276574 20.580672 65.804913
F 16.590905 20.580672 87.623249
F 15.905237 20.580672 109.441585
F 15.219568 20.580672 131.259921
F 14.533899 20.580672 153.078257
F 13.848230 20.580672 174.896593
F 13.162561 20.580672 196.714929
F 12.476892 20.580672 218.533265
F 11.791224 20.580672 240.351601
F 19.333581 43.733930 0.349905
F 18.647912 43.733930 22.168241
F 17.962243 43.733930 43.986577
F 17.276574 43.733930 65.804913
F 16.590905 43.733930 87.623249
F 15.905237 43.733930 109.441585
F 15.219568 43.733930 131.259921
F 14.533899 43.733930 153.078257
F 13.848230 43.733930 174.896593
F 13.162561 43.733930 196.714929
F 12.476892 43.733930 218.533265
F 11.791224 43.733930 240.351601
F 19.333581 66.887187 0.349905
F 18.647912 66.887187 22.168241
F 17.962243 66.887187 43.986577
F 17.276574 66.887187 65.804913
F 16.590905 66.887187 87.623249
F 15.905237 66.887187 109.441585
F 15.219568 66.887187 131.259921
F 14.533899 66.887187 153.078257
F 13.848230 66.887187 174.896593
F 13.162561 66.887187 196.714929
F 12.476892 66.887187 218.533265
F 11.791224 66.887187 240.351601
F 46.055492 20.580672 1.189675
F 45.369823 20.580672 23.008010
F 44.684154 20.580672 44.826347
F 43.998485 20.580672 66.644683
F 43.312816 20.580672 88.463018
F 42.627147 20.580672 110.281355
F 41.941479 20.580672 132.099691
F 41.255810 20.580672 153.918027
F 40.570141 20.580672 175.736363
F 39.884472 20.580672 197.554699
F 39.198803 20.580672 219.373035
F 38.513134 20.580672 241.191371
F 46.055492 43.733930 1.189675
F 45.369823 43.733930 23.008010
F 44.684154 43.733930 44.826347
F 43.998485 43.733930 66.644683
F 43.312816 43.733930 88.463018
F 42.627147 43.733930 110.281355
F 41.941479 43.733930 132.099691
F 41.255810 43.733930 153.918027
F 40.570141 43.733930 175.736363
F 39.884472 43.733930 197.554699
F 39.198803 43.733930 219.373035
F 38.513134 43.733930 241.191371
F 46.055492 66.887187 1.189675
F 45.369823 66.887187 23.008010
F 44.684154 66.887187 44.826347
F 43.998485 66.887187 66.644683
F 43.312816 66.887187 88.463018
F 42.627147 66.887187 110.281355
F 41.941479 66.887187 132.099691
F 41.255810 66.887187 153.918027
F 40.570141 66.887187 175.736363
F 39.884472 66.887187 197.554699
F 39.198803 66.887187 219.373035
F 38.513134 66.887187 241.191371
F 65.235045 20.580672 242.031141
F 65.235045 43.733930 242.031141
F 65.235045 66.887187 242.031141
F 28.240890 5.145164 0.629827
F 27.555222 5.145164 22.448164
F 26.869553 5.145164 44.266500
F 26.183884 5.145164 66.084836
F 25.498215 5.145164 87.903172
F 24.812546 5.145164 109.721508
F 24.126877 5.145164 131.539844
F 23.441209 5.145164 153.358180
F 22.755540 5.145164 175.176517
F 22.069871 5.145164 196.994852
F 21.384202 5.145164 218.813188
F 20.698533 5.145164 240.631525
F 28.240890 28.298422 0.629827
F 27.555222 28.298422 22.448164
F 26.869553 28.298422 44.266500
F 26.183884 28.298422 66.084836
F 25.498215 28.298422 87.903172
F 24.812546 28.298422 109.721508
F 24.126877 28.298422 131.539844
F 23.441209 28.298422 153.358180
F 22.755540 28.298422 175.176517
F 22.069871 28.298422 196.994852
F 21.384202 28.298422 218.813188
F 20.698533 28.298422 240.631525
F 28.240890 51.451679 0.629827
F 27.555222 51.451679 22.448164
F 26.869553 51.451679 44.266500
F 26.183884 51.451679 66.084836
F 25.498215 51.451679 87.903172
F 24.812546 51.451679 109.721508
F 24.126877 51.451679 131.539844
F 23.441209 51.451679 153.358180
F 22.755540 51.451679 175.176517
F 22.069871 51.451679 196.994852
F 21.384202 51.451679 218.813188
F 20.698533 51.451679 240.631525
F 54.962801 5.145164 1.469597
F 54.277132 5.145164 23.287934
F 53.591464 5.145164 45.106270
F 52.905795 5.145164 66.924606
F 52.220126 5.145164 88.742942
F 51.534457 5.145164 110.561278
F 50.848788 5.145164 132.379614
F 50.163119 5.145164 154.197950
F 49.477451 5.145164 176.016286
F 48.791782 5.145164 197.834622
F 48.106113 5.145164 219.652958
F 47.420444 5.145164 241.471294
F 54.962801 28.298422 1.469597
F 54.277132 28.298422 23.287934
F 53.591464 28.298422 45.106270
F 52.905795 28.298422 66.924606
F 52.220126 28.298422 88.742942
F 51.534457 28.298422 110.561278
F 50.848788 28.298422 132.379614
F 50.163119 28.298422 154.197950
F 49.477451 28.298422 176.016286
F 48.791782 28.298422 197.834622
F 48.106113 28.298422 219.652958
F 47.420444 28.298422 241.471294
F 54.962801 51.451679 1.469597
F 54.277132 51.451679 23.287934
F 53.591464 51.451679 45.106270
F 52.905795 51.451679 66.924606
F 52.220126 51.451679 88.742942
F 51.534457 51.451679 110.561278
F 50.848788 51.451679 132.379614
F 50.163119 51.451679 154.197950
F 49.477451 51.451679 176.016286
F 48.791782 51.451679 197.834622
F 48.106113 51.451679 219.652958
F 47.420444 51.451679 241.471294
F 28.240890 12.862916 0.629827
F 27.555222 12.862916 22.448163
F 26.869553 12.862916 44.266499
F 26.183884 12.862916 66.084835
F 25.498215 12.862916 87.903171
F 24.812546 12.862916 109.721508
F 24.126877 12.862916 131.539843
F 23.441209 12.862916 153.358179
F 22.755540 12.862916 175.176516
F 22.069871 12.862916 196.994851
F 21.384202 12.862916 218.813187
F 20.698533 12.862916 240.631524
F 28.240890 36.016174 0.629827
F 27.555222 36.016174 22.448163
F 26.869553 36.016174 44.266499
F 26.183884 36.016174 66.084835
F 25.498215 36.016174 87.903171
F 24.812546 36.016174 109.721508
F 24.126877 36.016174 131.539843
F 23.441209 36.016174 153.358179
F 22.755540 36.016174 175.176516
F 22.069871 36.016174 196.994851
F 21.384202 36.016174 218.813187
F 20.698533 36.016174 240.631524
F 28.240890 59.169431 0.629827
F 27.555222 59.169431 22.448163
F 26.869553 59.169431 44.266499
F 26.183884 59.169431 66.084835
F 25.498215 59.169431 87.903171
F 24.812546 59.169431 109.721508
F 24.126877 59.169431 131.539843
F 23.441209 59.169431 153.358179
F 22.755540 59.169431 175.176516
F 22.069871 59.169431 196.994851
F 21.384202 59.169431 218.813187
F 20.698533 59.169431 240.631524
F 54.962801 12.862916 1.469597
F 54.277132 12.862916 23.287933
F 53.591464 12.862916 45.106269
F 52.905795 12.862916 66.924605
F 52.220126 12.862916 88.742941
F 51.534457 12.862916 110.561278
F 50.848788 12.862916 132.379613
F 50.163119 12.862916 154.197949
F 49.477451 12.862916 176.016285
F 48.791782 12.862916 197.834621
F 48.106113 12.862916 219.652957
F 47.420444 12.862916 241.471293
F 54.962801 36.016174 1.469597
F 54.277132 36.016174 23.287933
F 53.591464 36.016174 45.106269
F 52.905795 36.016174 66.924605
F 52.220126 36.016174 88.742941
F 51.534457 36.016174 110.561278
F 50.848788 36.016174 132.379613
F 50.163119 36.016174 154.197949
F 49.477451 36.016174 176.016285
F 48.791782 36.016174 197.834621
F 48.106113 36.016174 219.652957
F 47.420444 36.016174 241.471293
F 54.962801 59.169431 1.469597
F 54.277132 59.169431 23.287933
F 53.591464 59.169431 45.106269
F 52.905795 59.169431 66.924605
F 52.220126 59.169431 88.742941
F 51.534457 59.169431 110.561278
F 50.848788 59.169431 132.379613
F 50.163119 59.169431 154.197949
F 49.477451 59.169431 176.016285
F 48.791782 59.169431 197.834621
F 48.106113 59.169431 219.652957
F 47.420444 59.169431 241.471293
F 28.240890 20.580672 0.629827
F 27.555222 20.580672 22.448164
F 26.869553 20.580672 44.266500
F 26.183884 20.580672 66.084835
F 25.498215 20.580672 87.903172
F 24.812546 20.580672 109.721508
F 24.126877 20.580672 131.539844
F 23.441209 20.580672 153.358180
F 22.755540 20.580672 175.176516
F 22.069871 20.580672 196.994852
F 21.384202 20.580672 218.813188
F 20.698533 20.580672 240.631525
F 28.240890 43.733929 0.629827
F 27.555222 43.733929 22.448164
F 26.869553 43.733929 44.266500
F 26.183884 43.733929 66.084835
F 25.498215 43.733929 87.903172
F 24.812546 43.733929 109.721508
F 24.126877 43.733929 131.539844
F 23.441209 43.733929 153.358180
F 22.755540 43.733929 175.176516
F 22.069871 43.733929 196.994852
F 21.384202 43.733929 218.813188
F 20.698533 43.733929 240.631525
F 28.240890 66.887187 0.629827
F 27.555222 66.887187 22.448164
F 26.869553 66.887187 44.266500
F 26.183884 66.887187 66.084835
F 25.498215 66.887187 87.903172
F 24.812546 66.887187 109.721508
F 24.126877 66.887187 131.539844
F 23.441209 66.887187 153.358180
F 22.755540 66.887187 175.176516
F 22.069871 66.887187 196.994852
F 21.384202 66.887187 218.813188
F 20.698533 66.887187 240.631525
F 54.962801 20.580672 1.469597
F 54.277132 20.580672 23.287934
F 53.591464 20.580672 45.106270
F 52.905795 20.580672 66.924605
F 52.220126 20.580672 88.742942
F 51.534457 20.580672 110.561278
F 50.848788 20.580672 132.379614
F 50.163119 20.580672 154.197950
F 49.477451 20.580672 176.016285
F 48.791782 20.580672 197.834622
F 48.106113 20.580672 219.652958
F 47.420444 20.580672 241.471294
F 54.962801 43.733929 1.469597
F 54.277132 43.733929 23.287934
F 53.591464 43.733929 45.106270
F 52.905795 43.733929 66.924605
F 52.220126 43.733929 88.742942
F 51.534457 43.733929 110.561278
F 50.848788 43.733929 132.379614
F 50.163119 43.733929 154.197950
F 49.477451 43.733929 176.016285
F 48.791782 43.733929 197.834622
F 48.106113 43.733929 219.652958
F 47.420444 43.733929 241.471294
F 54.962801 66.887187 1.469597
F 54.277132 66.887187 23.287934
F 53.591464 66.887187 45.106270
F 52.905795 66.887187 66.924605
F 52.220126 66.887187 88.742942
F 51.534457 66.887187 110.561278
F 50.848788 66.887187 132.379614
F 50.163119 66.887187 154.197950
F 49.477451 66.887187 176.016285
F 48.791782 66.887187 197.834622
F 48.106113 66.887187 219.652958
F 47.420444 66.887187 241.471294
F 10.340585 5.145165 2.797273
F 9.654916 5.145165 24.615609
F 8.969247 5.145165 46.433945
F 8.283578 5.145165 68.252282
F 7.597909 5.145165 90.070617
F 6.912240 5.145165 111.888953
F 6.226572 5.145165 133.707290
F 5.540903 5.145165 155.525625
F 4.855234 5.145165 177.343962
F 4.169565 5.145165 199.162298
F 3.483896 5.145165 220.980633
F 2.798227 5.145165 242.798970
F 10.340585 28.298423 2.797273
F 9.654916 28.298423 24.615609
F 8.969247 28.298423 46.433945
F 8.283578 28.298423 68.252282
F 7.597909 28.298423 90.070617
F 6.912240 28.298423 111.888953
F 6.226572 28.298423 133.707290
F 5.540903 28.298423 155.525625
F 4.855234 28.298423 177.343962
F 4.169565 28.298423 199.162298
F 3.483896 28.298423 220.980633
F 2.798227 28.298423 242.798970
F 10.340585 51.451680 2.797273
F 9.654916 51.451680 24.615609
F 8.969247 51.451680 46.433945
F 8.283578 51.451680 68.252282
F 7.597909 51.451680 90.070617
F 6.912240 51.451680 111.888953
F 6.226572 51.451680 133.707290
F 5.540903 51.451680 155.525625
F 4.855234 51.451680 177.343962
F 4.169565 51.451680 199.162298
F 3.483896 51.451680 220.980633
F 2.798227 51.451680 242.798970
F 37.062495 5.145165 3.637043
F 36.376827 5.145165 25.455379
F 35.691158 5.145165 47.273715
F 35.005489 5.145165 69.092052
F 34.319820 5.145165 90.910387
F 33.634151 5.145165 112.728723
F 32.948482 5.145165 134.547059
F 32.262814 5.145165 156.365395
F 31.577145 5.145165 178.183732
F 30.891476 5.145165 200.002067
F 30.205807 5.145165 221.820403
F 29.520138 5.145165 243.638740
F 37.062495 28.298423 3.637043
F 36.376827 28.298423 25.455379
F 35.691158 28.298423 47.273715
F 35.005489 28.298423 69.092052
F 34.319820 28.298423 90.910387
F 33.634151 28.298423 112.728723
F 32.948482 28.298423 134.547059
F 32.262814 28.298423 156.365395
F 31.577145 28.298423 178.183732
F 30.891476 28.298423 200.002067
F 30.205807 28.298423 221.820403
F 29.520138 28.298423 243.638740
F 37.062495 51.451680 3.637043
F 36.376827 51.451680 25.455379
F 35.691158 51.451680 47.273715
F 35.005489 51.451680 69.092052
F 34.319820 51.451680 90.910387
F 33.634151 51.451680 112.728723
F 32.948482 51.451680 134.547059
F 32.262814 51.451680 156.365395
F 31.577145 51.451680 178.183732
F 30.891476 51.451680 200.002067
F 30.205807 51.451680 221.820403
F 29.520138 51.451680 243.638740
F 63.784406 5.145165 4.476812
F 63.098737 5.145165 26.295149
F 62.413069 5.145165 48.113485
F 61.727400 5.145165 69.931821
F 61.041731 5.145165 91.750157
F 60.356062 5.145165 113.568493
F 59.670393 5.145165 135.386829
F 58.984724 5.145165 157.205165
F 58.299056 5.145165 179.023502
F 57.613387 5.145165 200.841837
F 56.927718 5.145165 222.660173
F 56.242049 5.145165 244.478510
F 63.784406 28.298423 4.476812
F 63.098737 28.298423 26.295149
F 62.413069 28.298423 48.113485
F 61.727400 28.298423 69.931821
F 61.041731 28.298423 91.750157
F 60.356062 28.298423 113.568493
F 59.670393 28.298423 135.386829
F 58.984724 28.298423 157.205165
F 58.299056 28.298423 179.023502
F 57.613387 28.298423 200.841837
F 56.927718 28.298423 222.660173
F 56.242049 28.298423 244.478510
F 63.784406 51.451680 4.476812
F 63.098737 51.451680 26.295149
F 62.413069 51.451680 48.113485
F 61.727400 51.451680 69.931821
F 61.041731 51.451680 91.750157
F 60.356062 51.451680 113.568493
F 59.670393 51.451680 135.386829
F 58.984724 51.451680 157.205165
F 58.299056 51.451680 179.023502
F 57.613387 51.451680 200.841837
F 56.927718 51.451680 222.660173
F 56.242049 51.451680 244.478510
F 10.340585 12.862917 2.797274
F 9.654916 12.862917 24.615610
F 8.969247 12.862917 46.433946
F 8.283578 12.862917 68.252283
F 7.597909 12.862917 90.070618
F 6.912240 12.862917 111.888954
F 6.226571 12.862917 133.707291
F 5.540903 12.862917 155.525626
F 4.855234 12.862917 177.343963
F 4.169565 12.862917 199.162299
F 3.483896 12.862917 220.980634
F 2.798227 12.862917 242.798971
F 10.340585 36.016175 2.797274
F 9.654916 36.016175 24.615610
F 8.969247 36.016175 46.433946
F 8.283578 36.016175 68.252283
F 7.597909 36.016175 90.070618
F 6.912240 36.016175 111.888954
F 6.226571 36.016175 133.707291
F 5.540903 36.016175 155.525626
F 4.855234 36.016175 177.343963
F 4.169565 36.016175 199.162299
F 3.483896 36.016175 220.980634
F 2.798227 36.016175 242.798971
F 10.340585 59.169432 2.797274
F 9.654916 59.169432 24.615610
F 8.969247 59.169432 46.433946
F 8.283578 59.169432 68.252283
F 7.597909 59.169432 90.070618
F 6.912240 59.169432 111.888954
F 6.226571 59.169432 133.707291
F 5.540903 59.169432 155.525626
F 4.855234 59.169432 177.343963
F 4.169565 59.169432 199.162299
F 3.483896 59.169432 220.980634
F 2.798227 59.169432 242.798971
F 37.062495 12.862917 3.637044
F 36.376826 12.862917 25.455380
F 35.691158 12.862917 47.273716
F 35.005489 12.862917 69.092053
F 34.319820 12.862917 90.910388
F 33.634151 12.862917 112.728724
F 32.948482 12.862917 134.547060
F 32.262814 12.862917 156.365396
F 31.577145 12.862917 178.183733
F 30.891476 12.862917 200.002068
F 30.205807 12.862917 221.820404
F 29.520138 12.862917 243.638741
F 37.062495 36.016175 3.637044
F 36.376826 36.016175 25.455380
F 35.691158 36.016175 47.273716
F 35.005489 36.016175 69.092053
F 34.319820 36.016175 90.910388
F 33.634151 36.016175 112.728724
F 32.948482 36.016175 134.547060
F 32.262814 36.016175 156.365396
F 31.577145 36.016175 178.183733
F 30.891476 36.016175 200.002068
F 30.205807 36.016175 221.820404
F 29.520138 36.016175 243.638741
F 37.062495 59.169432 3.637044
F 36.376826 59.169432 25.455380
F 35.691158 59.169432 47.273716
F 35.005489 59.169432 69.092053
F 34.319820 59.169432 90.910388
F 33.634151 59.169432 112.728724
F 32.948482 59.169432 134.547060
F 32.262814 59.169432 156.365396
F 31.577145 59.169432 178.183733
F 30.891476 59.169432 200.002068
F 30.205807 59.169432 221.820404
F 29.520138 59.169432 243.638741
F 63.784406 12.862917 4.476813
F 63.098737 12.862917 26.295150
F 62.413069 12.862917 48.113486
F 61.727400 12.862917 69.931822
F 61.041731 12.862917 91.750158
F 60.356062 12.862917 113.568494
F 59.670393 12.862917 135.386830
F 58.984724 12.862917 157.205166
F 58.299055 12.862917 179.023503
F 57.613387 12.862917 200.841838
F 56.927718 12.862917 222.660174
F 56.242049 12.862917 244.478511
F 63.784406 36.016175 4.476813
F 63.098737 36.016175 26.295150
F 62.413069 36.016175 48.113486
F 61.727400 36.016175 69.931822
F 61.041731 36.016175 91.750158
F 60.356062 36.016175 113.568494
F 59.670393 36.016175 135.386830
F 58.984724 36.016175 157.205166
F 58.299055 36.016175 179.023503
F 57.613387 36.016175 200.841838
F 56.927718 36.016175 222.660174
F 56.242049 36.016175 244.478511
F 63.784406 59.169432 4.476813
F 63.098737 59.169432 26.295150
F 62.413069 59.169432 48.113486
F 61.727400 59.169432 69.931822
F 61.041731 59.169432 91.750158
F 60.356062 59.169432 113.568494
F 59.670393 59.169432 135.386830
F 58.984724 59.169432 157.205166
F 58.299055 59.169432 179.023503
F 57.613387 59.169432 200.841838
F 56.927718 59.169432 222.660174
F 56.242049 59.169432 244.478511
F 10.340585 20.580673 2.797274
F 9.654916 20.580673 24.615609
F 8.969247 20.580673 46.433945
F 8.283578 20.580673 68.252282
F 7.597909 20.580673 90.070617
F 6.912240 20.580673 111.888954
F 6.226572 20.580673 133.707290
F 5.540903 20.580673 155.525625
F 4.855234 20.580673 177.343962
F 4.169565 20.580673 199.162298
F 3.483896 20.580673 220.980634
F 2.798227 20.580673 242.798970
F 10.340585 43.733930 2.797274
F 9.654916 43.733930 24.615609
F 8.969247 43.733930 46.433945
F 8.283578 43.733930 68.252282
F 7.597909 43.733930 90.070617
F 6.912240 43.733930 111.888954
F 6.226572 43.733930 133.707290
F 5.540903 43.733930 155.525625
F 4.855234 43.733930 177.343962
F 4.169565 43.733930 199.162298
F 3.483896 43.733930 220.980634
F 2.798227 43.733930 242.798970
F 10.340585 66.887188 2.797274
F 9.654916 66.887188 24.615609
F 8.969247 66.887188 46.433945
F 8.283578 66.887188 68.252282
F 7.597909 66.887188 90.070617
F 6.912240 66.887188 111.888954
F 6.226572 66.887188 133.707290
F 5.540903 66.887188 155.525625
F 4.855234 66.887188 177.343962
F 4.169565 66.887188 199.162298
F 3.483896 66.887188 220.980634
F 2.798227 66.887188 242.798970
F 37.062495 20.580673 3.637044
F 36.376827 20.580673 25.455379
F 35.691158 20.580673 47.273715
F 35.005489 20.580673 69.092052
F 34.319820 20.580673 90.910387
F 33.634151 20.580673 112.728724
F 32.948482 20.580673 134.547059
F 32.262814 20.580673 156.365395
F 31.577145 20.580673 178.183732
F 30.891476 20.580673 200.002067
F 30.205807 20.580673 221.820404
F 29.520138 20.580673 243.638740
F 37.062495 43.733930 3.637044
F 36.376827 43.733930 25.455379
F 35.691158 43.733930 47.273715
F 35.005489 43.733930 69.092052
F 34.319820 43.733930 90.910387
F 33.634151 43.733930 112.728724
F 32.948482 43.733930 134.547059
F 32.262814 43.733930 156.365395
F 31.577145 43.733930 178.183732
F 30.891476 43.733930 200.002067
F 30.205807 43.733930 221.820404
F 29.520138 43.733930 243.638740
F 37.062495 66.887188 3.637044
F 36.376827 66.887188 25.455379
F 35.691158 66.887188 47.273715
F 35.005489 66.887188 69.092052
F 34.319820 66.887188 90.910387
F 33.634151 66.887188 112.728724
F 32.948482 66.887188 134.547059
F 32.262814 66.887188 156.365395
F 31.577145 66.887188 178.183732
F 30.891476 66.887188 200.002067
F 30.205807 66.887188 221.820404
F 29.520138 66.887188 243.638740
F 63.784406 20.580673 4.476813
F 63.098737 20.580673 26.295149
F 62.413069 20.580673 48.113485
F 61.727400 20.580673 69.931821
F 61.041731 20.580673 91.750157
F 60.356062 20.580673 113.568494
F 59.670393 20.580673 135.386829
F 58.984724 20.580673 157.205165
F 58.299056 20.580673 179.023502
F 57.613387 20.580673 200.841837
F 56.927718 20.580673 222.660174
F 56.242049 20.580673 244.478510
F 63.784406 43.733930 4.476813
F 63.098737 43.733930 26.295149
F 62.413069 43.733930 48.113485
F 61.727400 43.733930 69.931821
F 61.041731 43.733930 91.750157
F 60.356062 43.733930 113.568494
F 59.670393 43.733930 135.386829
F 58.984724 43.733930 157.205165
F 58.299056 43.733930 179.023502
F 57.613387 43.733930 200.841837
F 56.927718 43.733930 222.660174
F 56.242049 43.733930 244.478510
F 63.784406 66.887188 4.476813
F 63.098737 66.887188 26.295149
F 62.413069 66.887188 48.113485
F 61.727400 66.887188 69.931821
F 61.041731 66.887188 91.750157
F 60.356062 66.887188 113.568494
F 59.670393 66.887188 135.386829
F 58.984724 66.887188 157.205165
F 58.299056 66.887188 179.023502
F 57.613387 66.887188 200.841837
F 56.927718 66.887188 222.660174
F 56.242049 66.887188 244.478510
F 19.247885 5.145165 3.077197
F 18.562216 5.145165 24.895533
F 17.876547 5.145165 46.713869
F 17.190879 5.145165 68.532205
F 16.505210 5.145165 90.350540
F 15.819541 5.145165 112.168877
F 15.133872 5.145165 133.987213
F 14.448203 5.145165 155.805549
F 13.762534 5.145165 177.623885
F 13.076866 5.145165 199.442221
F 12.391197 5.145165 221.260557
F 11.705528 5.145165 243.078893
F 19.247885 28.298422 3.077197
F 18.562216 28.298422 24.895533
F 17.876547 28.298422 46.713869
F 17.190879 28.298422 68.532205
F 16.505210 28.298422 90.350540
F 15.819541 28.298422 112.168877
F 15.133872 28.298422 133.987213
F 14.448203 28.298422 155.805549
F 13.762534 28.298422 177.623885
F 13.076866 28.298422 199.442221
F 12.391197 28.298422 221.260557
F 11.705528 28.298422 243.078893
F 19.247885 51.451680 3.077197
F 18.562216 51.451680 24.895533
F 17.876547 51.451680 46.713869
F 17.190879 51.451680 68.532205
F 16.505210 51.451680 90.350540
F 15.819541 51.451680 112.168877
F 15.133872 51.451680 133.987213
F 14.448203 51.451680 155.805549
F 13.762534 51.451680 177.623885
F 13.076866 51.451680 199.442221
F 12.391197 51.451680 221.260557
F 11.705528 51.451680 243.078893
F 45.969796 5.145165 3.916967
F 45.284127 5.145165 25.735302
F 44.598458 5.145165 47.553639
F 43.912789 5.145165 69.371975
F 43.227121 5.145165 91.190310
F 42.541452 5.145165 113.008647
F 41.855783 5.145165 134.826983
F 41.170114 5.145165 156.645319
F 40.484445 5.145165 178.463655
F 39.798776 5.145165 200.281991
F 39.113108 5.145165 222.100327
F 38.427439 5.145165 243.918663
F 45.969796 28.298422 3.916967
F 45.284127 28.298422 25.735302
F 44.598458 28.298422 47.553639
F 43.912789 28.298422 69.371975
F 43.227121 28.298422 91.190310
F 42.541452 28.298422 113.008647
F 41.855783 28.298422 134.826983
F 41.170114 28.298422 156.645319
F 40.484445 28.298422 178.463655
F 39.798776 28.298422 200.281991
F 39.113108 28.298422 222.100327
F 38.427439 28.298422 243.918663
F 45.969796 51.451680 3.916967
F 45.284127 51.451680 25.735302
F 44.598458 51.451680 47.553639
F 43.912789 51.451680 69.371975
F 43.227121 51.451680 91.190310
F 42.541452 51.451680 113.008647
F 41.855783 51.451680 134.826983
F 41.170114 51.451680 156.645319
F 40.484445 51.451680 178.463655
F 39.798776 51.451680 200.281991
F 39.113108 51.451680 222.100327
F 38.427439 51.451680 243.918663
F 65.149350 5.145165 244.758433
F 65.149350 28.298422 244.758433
F 65.149350 51.451680 244.758433
F 19.247885 12.862917 3.077198
F 18.562216 12.862917 24.895534
F 17.876547 12.862917 46.713870
F 17.190879 12.862917 68.532206
F 16.505210 12.862917 90.350541
F 15.819541 12.862917 112.168878
F 15.133872 12.862917 133.987214
F 14.448203 12.862917 155.805550
F 13.762534 12.862917 177.623886
F 13.076866 12.862917 199.442222
F 12.391197 12.862917 221.260558
F 11.705528 12.862917 243.078894
F 19.247885 36.016175 3.077198
F 18.562216 36.016175 24.895534
F 17.876547 36.016175 46.713870
F 17.190879 36.016175 68.532206
F 16.505210 36.016175 90.350541
F 15.819541 36.016175 112.168878
F 15.133872 36.016175 133.987214
F 14.448203 36.016175 155.805550
F 13.762534 36.016175 177.623886
F 13.076866 36.016175 199.442222
F 12.391197 36.016175 221.260558
F 11.705528 36.016175 243.078894
F 19.247885 59.169432 3.077198
F 18.562216 59.169432 24.895534
F 17.876547 59.169432 46.713870
F 17.190879 59.169432 68.532206
F 16.505210 59.169432 90.350541
F 15.819541 59.169432 112.168878
F 15.133872 59.169432 133.987214
F 14.448203 59.169432 155.805550
F 13.762534 59.169432 177.623886
F 13.076866 59.169432 199.442222
F 12.391197 59.169432 221.260558
F 11.705528 59.169432 243.078894
F 45.969796 12.862917 3.916968
F 45.284127 12.862917 25.735303
F 44.598458 12.862917 47.553640
F 43.912789 12.862917 69.371976
F 43.227121 12.862917 91.190311
F 42.541452 12.862917 113.008648
F 41.855783 12.862917 134.826984
F 41.170114 12.862917 156.645320
F 40.484445 12.862917 178.463656
F 39.798776 12.862917 200.281992
F 39.113108 12.862917 222.100328
F 38.427439 12.862917 243.918664
F 45.969796 36.016175 3.916968
F 45.284127 36.016175 25.735303
F 44.598458 36.016175 47.553640
F 43.912789 36.016175 69.371976
F 43.227121 36.016175 91.190311
F 42.541452 36.016175 113.008648
F 41.855783 36.016175 134.826984
F 41.170114 36.016175 156.645320
F 40.484445 36.016175 178.463656
F 39.798776 36.016175 200.281992
F 39.113108 36.016175 222.100328
F 38.427439 36.016175 243.918664
F 45.969796 59.169432 3.916968
F 45.284127 59.169432 25.735303
F 44.598458 59.169432 47.553640
F 43.912789 59.169432 69.371976
F 43.227121 59.169432 91.190311
F 42.541452 59.169432 113.008648
F 41.855783 59.169432 134.826984
F 41.170114 59.169432 156.645320
F 40.484445 59.169432 178.463656
F 39.798776 59.169432 200.281992
F 39.113108 59.169432 222.100328
F 38.427439 59.169432 243.918664
F 65.149350 12.862917 244.758434
F 65.149350 36.016175 244.758434
F 65.149350 59.169432 244.758434
F 19.247885 20.580672 3.077197
F 18.562216 20.580672 24.895534
F 17.876547 20.580672 46.713869
F 17.190879 20.580672 68.532205
F 16.505210 20.580672 90.350541
F 15.819541 20.580672 112.168877
F 15.133872 20.580672 133.987213
F 14.448203 20.580672 155.805549
F 13.762534 20.580672 177.623885
F 13.076866 20.580672 199.442222
F 12.391197 20.580672 221.260557
F 11.705528 20.580672 243.078893
F 19.247885 43.733930 3.077197
F 18.562216 43.733930 24.895534
F 17.876547 43.733930 46.713869
F 17.190879 43.733930 68.532205
F 16.505210 43.733930 90.350541
F 15.819541 43.733930 112.168877
F 15.133872 43.733930 133.987213
F 14.448203 43.733930 155.805549
F 13.762534 43.733930 177.623885
F 13.076866 43.733930 199.442222
F 12.391197 43.733930 221.260557
F 11.705528 43.733930 243.078893
F 19.247885 66.887187 3.077197
F 18.562216 66.887187 24.895534
F 17.876547 66.887187 46.713869
F 17.190879 66.887187 68.532205
F 16.505210 66.887187 90.350541
F 15.819541 66.887187 112.168877
F 15.133872 66.887187 133.987213
F 14.448203 66.887187 155.805549
F 13.762534 66.887187 177.623885
F 13.076866 66.887187 199.442222
F 12.391197 66.887187 221.260557
F 11.705528 66.887187 243.078893
F 45.969796 20.580672 3.916967
F 45.284127 20.580672 25.735303
F 44.598458 20.580672 47.553639
F 43.912789 20.580672 69.371975
F 43.227121 20.580672 91.190311
F 42.541452 20.580672 113.008647
F 41.855783 20.580672 134.826983
F 41.170114 20.580672 156.645319
F 40.484445 20.580672 178.463655
F 39.798776 20.580672 200.281992
F 39.113108 20.580672 222.100327
F 38.427439 20.580672 243.918663
F 45.969796 43.733930 3.916967
F 45.284127 43.733930 25.735303
F 44.598458 43.733930 47.553639
F 43.912789 43.733930 69.371975
F 43.227121 43.733930 91.190311
F 42.541452 43.733930 113.008647
F 41.855783 43.733930 134.826983
F 41.170114 43.733930 156.645319
F 40.484445 43.733930 178.463655
F 39.798776 43.733930 200.281992
F 39.113108 43.733930 222.100327
F 38.427439 43.733930 243.918663
F 45.969796 66.887187 3.916967
F 45.284127 66.887187 25.735303
F 44.598458 66.887187 47.553639
F 43.912789 66.887187 69.371975
F 43.227121 66.887187 91.190311
F 42.541452 66.887187 113.008647
F 41.855783 66.887187 134.826983
F 41.170114 66.887187 156.645319
F 40.484445 66.887187 178.463655
F 39.798776 66.887187 200.281992
F 39.113108 66.887187 222.100327
F 38.427439 66.887187 243.918663
F 65.149350 20.580672 244.758433
F 65.149350 43.733930 244.758433
F 65.149350 66.887187 244.758433
F 28.155193 5.145164 3.357120
F 27.469524 5.145164 25.175457
F 26.783855 5.145164 46.993793
F 26.098186 5.145164 68.812129
F 25.412517 5.145164 90.630465
F 24.726849 5.145164 112.448801
F 24.041180 5.145164 134.267137
F 23.355511 5.145164 156.085473
F 22.669842 5.145164 177.903809
F 21.984173 5.145164 199.722145
F 21.298504 5.145164 221.540481
F 20.612836 5.145164 243.358817
F 28.155193 28.298422 3.357120
F 27.469524 28.298422 25.175457
F 26.783855 28.298422 46.993793
F 26.098186 28.298422 68.812129
F 25.412517 28.298422 90.630465
F 24.726849 28.298422 112.448801
F 24.041180 28.298422 134.267137
F 23.355511 28.298422 156.085473
F 22.669842 28.298422 177.903809
F 21.984173 28.298422 199.722145
F 21.298504 28.298422 221.540481
F 20.612836 28.298422 243.358817
F 28.155193 51.451679 3.357120
F 27.469524 51.451679 25.175457
F 26.783855 51.451679 46.993793
F 26.098186 51.451679 68.812129
F 25.412517 51.451679 90.630465
F 24.726849 51.451679 112.448801
F 24.041180 51.451679 134.267137
F 23.355511 51.451679 156.085473
F 22.669842 51.451679 177.903809
F 21.984173 51.451679 199.722145
F 21.298504 51.451679 221.540481
F 20.612836 51.451679 243.358817
F 54.877105 5.145164 4.196890
F 54.191436 5.145164 26.015227
F 53.505767 5.145164 47.833563
F 52.820098 5.145164 69.651899
F 52.134429 5.145164 91.470235
F 51.448760 5.145164 113.288570
F 50.763092 5.145164 135.106907
F 50.077423 5.145164 156.925243
F 49.391754 5.145164 178.743578
F 48.706085 5.145164 200.561915
F 48.020416 5.145164 222.380251
F 47.334747 5.145164 244.198587
F 54.877105 28.298422 4.196890
F 54.191436 28.298422 26.015227
F 53.505767 28.298422 47.833563
F 52.820098 28.298422 69.651899
F 52.134429 28.298422 91.470235
F 51.448760 28.298422 113.288570
F 50.763092 28.298422 135.106907
F 50.077423 28.298422 156.925243
F 49.391754 28.298422 178.743578
F 48.706085 28.298422 200.561915
F 48.020416 28.298422 222.380251
F 47.334747 28.298422 244.198587
F 54.877105 51.451679 4.196890
F 54.191436 51.451679 26.015227
F 53.505767 51.451679 47.833563
F 52.820098 51.451679 69.651899
F 52.134429 51.451679 91.470235
F 51.448760 51.451679 113.288570
F 50.763092 51.451679 135.106907
F 50.077423 51.451679 156.925243
F 49.391754 51.451679 178.743578
F 48.706085 51.451679 200.561915
F 48.020416 51.451679 222.380251
F 47.334747 51.451679 244.198587
F 28.155193 12.862917 3.357121
F 27.469524 12.862917 25.175458
F 26.783855 12.862917 46.993794
F 26.098186 12.862917 68.812129
F 25.412517 12.862917 90.630466
F 24.726849 12.862917 112.448802
F 24.041180 12.862917 134.267138
F 23.355511 12.862917 156.085474
F 22.669842 12.862917 177.903810
F 21.984173 12.862917 199.722146
F 21.298504 12.862917 221.540482
F 20.612836 12.862917 243.358818
F 28.155193 36.016174 3.357121
F 27.469524 36.016174 25.175458
F 26.783855 36.016174 46.993794
F 26.098186 36.016174 68.812129
F 25.412517 36.016174 90.630466
F 24.726849 36.016174 112.448802
F 24.041180 36.016174 134.267138
F 23.355511 36.016174 156.085474
F 22.669842 36.016174 177.903810
F 21.984173 36.016174 199.722146
F 21.298504 36.016174 221.540482
F 20.612836 36.016174 243.358818
F 28.155193 59.169432 3.357121
F 27.469524 59.169432 25.175458
F 26.783855 59.169432 46.993794
F 26.098186 59.169432 68.812129
F 25.412517 59.169432 90.630466
F 24.726849 59.169432 112.448802
F 24.041180 59.169432 134.267138
F 23.355511 59.169432 156.085474
F 22.669842 59.169432 177.903810
F 21.984173 59.169432 199.722146
F 21.298504 59.169432 221.540482
F 20.612836 59.169432 243.358818
F 54.877105 12.862917 4.196891
F 54.191436 12.862917 26.015228
F 53.505767 12.862917 47.833564
F 52.820098 12.862917 69.651899
F 52.134429 12.862917 91.470236
F 51.448760 12.862917 113.288571
F 50.763092 12.862917 135.106908
F 50.077423 12.862917 156.925244
F 49.391754 12.862917 178.743579
F 48.706085 12.862917 200.561916
F 48.020416 12.862917 222.380252
F 47.334747 12.862917 244.198588
F 54.877105 36.016174 4.196891
F 54.191436 36.016174 26.015228
F 53.505767 36.016174 47.833564
F 52.820098 36.016174 69.651899
F 52.134429 36.016174 91.470236
F 51.448760 36.016174 113.288571
F 50.763092 36.016174 135.106908
F 50.077423 36.016174 156.925244
F 49.391754 36.016174 178.743579
F 48.706085 36.016174 200.561916
F 48.020416 36.016174 222.380252
F 47.334747 36.016174 244.198588
F 54.877105 59.169432 4.196891
F 54.191436 59.169432 26.015228
F 53.505767 59.169432 47.833564
F 52.820098 59.169432 69.651899
F 52.134429 59.169432 91.470236
F 51.448760 59.169432 113.288571
F 50.763092 59.169432 135.106908
F 50.077423 59.169432 156.925244
F 49.391754 59.169432 178.743579
F 48.706085 59.169432 200.561916
F 48.020416 59.169432 222.380252
F 47.334747 59.169432 244.198588
F 28.155193 20.580672 3.357121
F 27.469524 20.580672 25.175457
F 26.783855 20.580672 46.993793
F 26.098186 20.580672 68.812129
F 25.412517 20.580672 90.630465
F 24.726849 20.580672 112.448802
F 24.041180 20.580672 134.267137
F 23.355511 20.580672 156.085473
F 22.669842 20.580672 177.903810
F 21.984173 20.580672 199.722145
F 21.298504 20.580672 221.540482
F 20.612836 20.580672 243.358817
F 28.155193 43.733929 3.357121
F 27.469524 43.733929 25.175457
F 26.783855 43.733929 46.993793
F 26.098186 43.733929 68.812129
F 25.412517 43.733929 90.630465
F 24.726849 43.733929 112.448802
F 24.041180 43.733929 134.267137
F 23.355511 43.733929 156.085473
F 22.669842 43.733929 177.903810
F 21.984173 43.733929 199.722145
F 21.298504 43.733929 221.540482
F 20.612836 43.733929 243.358817
F 28.155193 66.887187 3.357121
F 27.469524 66.887187 25.175457
F 26.783855 66.887187 46.993793
F 26.098186 66.887187 68.812129
F 25.412517 66.887187 90.630465
F 24.726849 66.887187 112.448802
F 24.041180 66.887187 134.267137
F 23.355511 66.887187 156.085473
F 22.669842 66.887187 177.903810
F 21.984173 66.887187 199.722145
F 21.298504 66.887187 221.540482
F 20.612836 66.887187 243.358817
F 54.877105 20.580672 4.196891
F 54.191436 20.580672 26.015227
F 53.505767 20.580672 47.833563
F 52.820098 20.580672 69.651899
F 52.134429 20.580672 91.470235
F 51.448760 20.580672 113.288571
F 50.763092 20.580672 135.106907
F 50.077423 20.580672 156.925243
F 49.391754 20.580672 178.743579
F 48.706085 20.580672 200.561915
F 48.020416 20.580672 222.380252
F 47.334747 20.580672 244.198587
F 54.877105 43.733929 4.196891
F 54.191436 43.733929 26.015227
F 53.505767 43.733929 47.833563
F 52.820098 43.733929 69.651899
F 52.134429 43.733929 91.470235
F 51.448760 43.733929 113.288571
F 50.763092 43.733929 135.106907
F 50.077423 43.733929 156.925243
F 49.391754 43.733929 178.743579
F 48.706085 43.733929 200.561915
F 48.020416 43.733929 222.380252
F 47.334747 43.733929 244.198587
F 54.877105 66.887187 4.196891
F 54.191436 66.887187 26.015227
F 53.505767 66.887187 47.833563
F 52.820098 66.887187 69.651899
F 52.134429 66.887187 91.470235
F 51.448760 66.887187 113.288571
F 50.763092 66.887187 135.106907
F 50.077423 66.887187 156.925243
F 49.391754 66.887187 178.743579
F 48.706085 66.887187 200.561915
F 48.020416 66.887187 222.380252
F 47.334747 66.887187 244.198587
F 10.226296 7.717749 6.433662
F 9.540628 7.717749 28.251999
F 8.854959 7.717749 50.070334
F 8.169290 7.717749 71.888670
F 7.483621 7.717749 93.707007
F 6.797952 7.717749 115.525342
F 6.112283 7.717749 137.343678
F 5.426615 7.717749 159.162015
F 4.740946 7.717749 180.980350
F 4.055277 7.717749 202.798687
F 3.369608 7.717749 224.617023
F 2.683939 7.717749 246.435358
F 10.226296 30.871007 6.433662
F 9.540628 30.871007 28.251999
F 8.854959 30.871007 50.070334
F 8.169290 30.871007 71.888670
F 7.483621 30.871007 93.707007
F 6.797952 30.871007 115.525342
F 6.112283 30.871007 137.343678
F 5.426615 30.871007 159.162015
F 4.740946 30.871007 180.980350
F 4.055277 30.871007 202.798687
F 3.369608 30.871007 224.617023
F 2.683939 30.871007 246.435358
F 10.226296 54.024264 6.433662
F 9.540628 54.024264 28.251999
F 8.854959 54.024264 50.070334
F 8.169290 54.024264 71.888670
F 7.483621 54.024264 93.707007
F 6.797952 54.024264 115.525342
F 6.112283 54.024264 137.343678
F 5.426615 54.024264 159.162015
F 4.740946 54.024264 180.980350
F 4.055277 54.024264 202.798687
F 3.369608 54.024264 224.617023
F 2.683939 54.024264 246.435358
F 36.948207 7.717749 7.273432
F 36.262538 7.717749 29.091769
F 35.576870 7.717749 50.910104
F 34.891201 7.717749 72.728440
F 34.205532 7.717749 94.546777
F 33.519863 7.717749 116.365112
F 32.834194 7.717749 138.183448
F 32.148525 7.717749 160.001785
F 31.462857 7.717749 181.820120
F 30.777188 7.717749 203.638457
F 30.091519 7.717749 225.456793
F 29.405850 7.717749 247.275128
F 36.948207 30.871007 7.273432
F 36.262538 30.871007 29.091769
F 35.576870 30.871007 50.910104
F 34.891201 30.871007 72.728440
F 34.205532 30.871007 94.546777
F 33.519863 30.871007 116.365112
F 32.834194 30.871007 138.183448
F 32.148525 30.871007 160.001785
F 31.462857 30.871007 181.820120
F 30.777188 30.871007 203.638457
F 30.091519 30.871007 225.456793
F 29.405850 30.871007 247.275128
F 36.948207 54.024264 7.273432
F 36.262538 54.024264 29.091769
F 35.576870 54.024264 50.910104
F 34.891201 54.024264 72.728440
F 34.205532 54.024264 94.546777
F 33.519863 54.024264 116.365112
F 32.834194 54.024264 138.183448
F 32.148525 54.024264 160.001785
F 31.462857 54.024264 181.820120
F 30.777188 54.024264 203.638457
F 30.091519 54.024264 225.456793
F 29.405850 54.024264 247.275128
F 63.670118 7.717749 8.113202
F 62.984449 7.717749 29.931539
F 62.298780 7.717749 51.749874
F 61.613112 7.717749 73.568210
F 60.927443 7.717749 95.386547
F 60.241774 7.717749 117.204882
F 59.556105 7.717749 139.023218
F 58.870436 7.717749 160.841554
F 58.184767 7.717749 182.659890
F 57.499099 7.717749 204.478227
F 56.813430 7.717749 226.296562
F 56.127761 7.717749 248.114898
F 63.670118 30.871007 8.113202
F 62.984449 30.871007 29.931539
F 62.298780 30.871007 51.749874
F 61.613112 30.871007 73.568210
F 60.927443 30.871007 95.386547
F 60.241774 30.871007 117.204882
F 59.556105 30.871007 139.023218
F 58.870436 30.871007 160.841554
F 58.184767 30.871007 182.659890
F 57.499099 30.871007 204.478227
F 56.813430 30.871007 226.296562
F 56.127761 30.871007 248.114898
F 63.670118 54.024264 8.113202
F 62.984449 54.024264 29.931539
F 62.298780 54.024264 51.749874
F 61.613112 54.024264 73.568210
F 60.927443 54.024264 95.386547
F 60.241774 54.024264 117.204882
F 59.556105 54.024264 139.023218
F 58.870436 54.024264 160.841554
F 58.184767 54.024264 182.659890
F 57.499099 54.024264 204.478227
F 56.813430 54.024264 226.296562
F 56.127761 54.024264 248.114898
F 10.226296 15.435502 6.433663
F 9.540628 15.435502 28.252000
F 8.854959 15.435502 50.070335
F 8.169290 15.435502 71.888671
F 7.483621 15.435502 93.707008
F 6.797952 15.435502 115.525343
F 6.112283 15.435502 137.343680
F 5.426615 15.435502 159.162016
F 4.740946 15.435502 180.980351
F 4.055277 15.435502 202.798688
F 3.369608 15.435502 224.617024
F 2.683939 15.435502 246.435359
F 10.226296 38.588760 6.433663
F 9.540628 38.588760 28.252000
F 8.854959 38.588760 50.070335
F 8.169290 38.588760 71.888671
F 7.483621 38.588760 93.707008
F 6.797952 38.588760 115.525343
F 6.112283 38.588760 137.343680
F 5.426615 38.588760 159.162016
F 4.740946 38.588760 180.980351
F 4.055277 38.588760 202.798688
F 3.369608 38.588760 224.617024
F 2.683939 38.588760 246.435359
F 10.226296 61.742017 6.433663
F 9.540628 61.742017 28.252000
F 8.854959 61.742017 50.070335
F 8.169290 61.742017 71.888671
F 7.483621 61.742017 93.707008
F 6.797952 61.742017 115.525343
F 6.112283 61.742017 137.343680
F 5.426615 61.742017 159.162016
F 4.740946 61.742017 180.980351
F 4.055277 61.742017 202.798688
F 3.369608 61.742017 224.617024
F 2.683939 61.742017 246.435359
F 36.948207 15.435502 7.273433
F 36.262538 15.435502 29.091770
F 35.576870 15.435502 50.910105
F 34.891201 15.435502 72.728441
F 34.205532 15.435502 94.546778
F 33.519863 15.435502 116.365113
F 32.834194 15.435502 138.183450
F 32.148525 15.435502 160.001786
F 31.462857 15.435502 181.820121
F 30.777188 15.435502 203.638458
F 30.091519 15.435502 225.456794
F 29.405850 15.435502 247.275129
F 36.948207 38.588760 7.273433
F 36.262538 38.588760 29.091770
F 35.576870 38.588760 50.910105
F 34.891201 38.588760 72.728441
F 34.205532 38.588760 94.546778
F 33.519863 38.588760 116.365113
F 32.834194 38.588760 138.183450
F 32.148525 38.588760 160.001786
F 31.462857 38.588760 181.820121
F 30.777188 38.588760 203.638458
F 30.091519 38.588760 225.456794
F 29.405850 38.588760 247.275129
F 36.948207 61.742017 7.273433
F 36.262538 61.742017 29.091770
F 35.576870 61.742017 50.910105
F 34.891201 61.742017 72.728441
F 34.205532 61.742017 94.546778
F 33.519863 61.742017 116.365113
F 32.834194 61.742017 138.183450
F 32.148525 61.742017 160.001786
F 31.462857 61.742017 181.820121
F 30.777188 61.742017 203.638458
F 30.091519 61.742017 225.456794
F 29.405850 61.742017 247.275129
F 63.670118 15.435502 8.113203
F 62.984449 15.435502 29.931540
F 62.298780 15.435502 51.749875
F 61.613112 15.435502 73.568211
F 60.927443 15.435502 95.386548
F 60.241774 15.435502 117.204883
F 59.556105 15.435502 139.023220
F 58.870436 15.435502 160.841555
F 58.184767 15.435502 182.659891
F 57.499099 15.435502 204.478228
F 56.813430 15.435502 226.296563
F 56.127761 15.435502 248.114899
F 63.670118 38.588760 8.113203
F 62.984449 38.588760 29.931540
F 62.298780 38.588760 51.749875
F 61.613112 38.588760 73.568211
F 60.927443 38.588760 95.386548
F 60.241774 38.588760 117.204883
F 59.556105 38.588760 139.023220
F 58.870436 38.588760 160.841555
F 58.184767 38.588760 182.659891
F 57.499099 38.588760 204.478228
F 56.813430 38.588760 226.296563
F 56.127761 38.588760 248.114899
F 63.670118 61.742017 8.113203
F 62.984449 61.742017 29.931540
F 62.298780 61.742017 51.749875
F 61.613112 61.742017 73.568211
F 60.927443 61.742017 95.386548
F 60.241774 61.742017 117.204883
F 59.556105 61.742017 139.023220
F 58.870436 61.742017 160.841555
F 58.184767 61.742017 182.659891
F 57.499099 61.742017 204.478228
F 56.813430 61.742017 226.296563
F 56.127761 61.742017 248.114899
F 10.226296 0.000000 6.433662
F 9.540628 0.000000 28.251999
F 8.854959 0.000000 50.070334
F 8.169290 0.000000 71.888670
F 7.483621 0.000000 93.707007
F 6.797952 0.000000 115.525342
F 6.112283 0.000000 137.343679
F 5.426615 0.000000 159.162015
F 4.740946 0.000000 180.980350
F 4.055277 0.000000 202.798687
F 3.369608 0.000000 224.617023
F 2.683939 0.000000 246.435359
F 10.226296 23.153257 6.433662
F 9.540628 23.153257 28.251999
F 8.854959 23.153257 50.070334
F 8.169290 23.153257 71.888670
F 7.483621 23.153257 93.707007
F 6.797952 23.153257 115.525342
F 6.112283 23.153257 137.343679
F 5.426615 23.153257 159.162015
F 4.740946 23.153257 180.980350
F 4.055277 23.153257 202.798687
F 3.369608 23.153257 224.617023
F 2.683939 23.153257 246.435359
F 10.226296 46.306515 6.433662
F 9.540628 46.306515 28.251999
F 8.854959 46.306515 50.070334
F 8.169290 46.306515 71.888670
F 7.483621 46.306515 93.707007
F 6.797952 46.306515 115.525342
F 6.112283 46.306515 137.343679
F 5.426615 46.306515 159.162015
F 4.740946 46.306515 180.980350
F 4.055277 46.306515 202.798687
F 3.369608 46.306515 224.617023
F 2.683939 46.306515 246.435359
F 36.948207 0.000000 7.273432
F 36.262538 0.000000 29.091769
F 35.576870 0.000000 50.910104
F 34.891201 0.000000 72.728440
F 34.205532 0.000000 94.546777
F 33.519863 0.000000 116.365112
F 32.834194 0.000000 138.183449
F 32.148525 0.000000 160.001785
F 31.462857 0.000000 181.820120
F 30.777188 0.000000 203.638457
F 30.091519 0.000000 225.456793
F 29.405850 0.000000 247.275129
F 36.948207 23.153257 7.273432
F 36.262538 23.153257 29.091769
F 35.576870 23.153257 50.910104
F 34.891201 23.153257 72.728440
F 34.205532 23.153257 94.546777
F 33.519863 23.153257 116.365112
F 32.834194 23.153257 138.183449
F 32.148525 23.153257 160.001785
F 31.462857 23.153257 181.820120
F 30.777188 23.153257 203.638457
F 30.091519 23.153257 225.456793
F 29.405850 23.153257 247.275129
F 36.948207 46.306515 7.273432
F 36.262538 46.306515 29.091769
F 35.576870 46.306515 50.910104
F 34.891201 46.306515 72.728440
F 34.205532 46.306515 94.546777
F 33.519863 46.306515 116.365112
F 32.834194 46.306515 138.183449
F 32.148525 46.306515 160.001785
F 31.462857 46.306515 181.820120
F 30.777188 46.306515 203.638457
F 30.091519 46.306515 225.456793
F 29.405850 46.306515 247.275129
F 63.670118 0.000000 8.113202
F 62.984449 0.000000 29.931539
F 62.298780 0.000000 51.749874
F 61.613112 0.000000 73.568210
F 60.927443 0.000000 95.386547
F 60.241774 0.000000 117.204882
F 59.556105 0.000000 139.023219
F 58.870436 0.000000 160.841554
F 58.184767 0.000000 182.659890
F 57.499099 0.000000 204.478227
F 56.813430 0.000000 226.296562
F 56.127761 0.000000 248.114899
F 63.670118 23.153257 8.113202
F 62.984449 23.153257 29.931539
F 62.298780 23.153257 51.749874
F 61.613112 23.153257 73.568210
F 60.927443 23.153257 95.386547
F 60.241774 23.153257 117.204882
F 59.556105 23.153257 139.023219
F 58.870436 23.153257 160.841554
F 58.184767 23.153257 182.659890
F 57.499099 23.153257 204.478227
F 56.813430 23.153257 226.296562
F 56.127761 23.153257 248.114899
F 63.670118 46.306515 8.113202
F 62.984449 46.306515 29.931539
F 62.298780 46.306515 51.749874
F 61.613112 46.306515 73.568210
F 60.927443 46.306515 95.386547
F 60.241774 46.306515 117.204882
F 59.556105 46.306515 139.023219
F 58.870436 46.306515 160.841554
F 58.184767 46.306515 182.659890
F 57.499099 46.306515 204.478227
F 56.813430 46.306515 226.296562
F 56.127761 46.306515 248.114899
F 19.133596 7.717750 6.713586
F 18.447927 7.717750 28.531922
F 17.762258 7.717750 50.350258
F 17.076589 7.717750 72.168594
F 16.390921 7.717750 93.986930
F 15.705252 7.717750 115.805267
F 15.019583 7.717750 137.623602
F 14.333914 7.717750 159.441938
F 13.648245 7.717750 181.260275
F 12.962576 7.717750 203.078610
F 12.276908 7.717750 224.896947
F 11.591239 7.717750 246.715282
F 19.133596 30.871007 6.713586
F 18.447927 30.871007 28.531922
F 17.762258 30.871007 50.350258
F 17.076589 30.871007 72.168594
F 16.390921 30.871007 93.986930
F 15.705252 30.871007 115.805267
F 15.019583 30.871007 137.623602
F 14.333914 30.871007 159.441938
F 13.648245 30.871007 181.260275
F 12.962576 30.871007 203.078610
F 12.276908 30.871007 224.896947
F 11.591239 30.871007 246.715282
F 19.133596 54.024265 6.713586
F 18.447927 54.024265 28.531922
F 17.762258 54.024265 50.350258
F 17.076589 54.024265 72.168594
F 16.390921 54.024265 93.986930
F 15.705252 54.024265 115.805267
F 15.019583 54.024265 137.623602
F 14.333914 54.024265 159.441938
F 13.648245 54.024265 181.260275
F 12.962576 54.024265 203.078610
F 12.276908 54.024265 224.896947
F 11.591239 54.024265 246.715282
F 45.855507 7.717750 7.553356
F 45.169838 7.717750 29.371692
F 44.484169 7.717750 51.190027
F 43.798500 7.717750 73.008364
F 43.112831 7.717750 94.826700
F 42.427163 7.717750 116.645036
F 41.741494 7.717750 138.463372
F 41.055825 7.717750 160.281708
F 40.370156 7.717750 182.100044
F 39.684487 7.717750 203.918380
F 38.998818 7.717750 225.736717
F 38.313150 7.717750 247.555052
F 45.855507 30.871007 7.553356
F 45.169838 30.871007 29.371692
F 44.484169 30.871007 51.190027
F 43.798500 30.871007 73.008364
F 43.112831 30.871007 94.826700
F 42.427163 30.871007 116.645036
F 41.741494 30.871007 138.463372
F 41.055825 30.871007 160.281708
F 40.370156 30.871007 182.100044
F 39.684487 30.871007 203.918380
F 38.998818 30.871007 225.736717
F 38.313150 30.871007 247.555052
F 45.855507 54.024265 7.553356
F 45.169838 54.024265 29.371692
F 44.484169 54.024265 51.190027
F 43.798500 54.024265 73.008364
F 43.112831 54.024265 94.826700
F 42.427163 54.024265 116.645036
F 41.741494 54.024265 138.463372
F 41.055825 54.024265 160.281708
F 40.370156 54.024265 182.100044
F 39.684487 54.024265 203.918380
F 38.998818 54.024265 225.736717
F 38.313150 54.024265 247.555052
F 65.035060 7.717750 248.394822
F 65.035060 30.871007 248.394822
F 65.035060 54.024265 248.394822
F 19.133596 15.435503 6.713587
F 18.447927 15.435503 28.531923
F 17.762258 15.435503 50.350259
F 17.076589 15.435503 72.168595
F 16.390921 15.435503 93.986931
F 15.705252 15.435503 115.805268
F 15.019583 15.435503 137.623603
F 14.333914 15.435503 159.441939
F 13.648245 15.435503 181.260276
F 12.962576 15.435503 203.078611
F 12.276908 15.435503 224.896948
F 11.591239 15.435503 246.715283
F 19.133596 38.588760 6.713587
F 18.447927 38.588760 28.531923
F 17.762258 38.588760 50.350259
F 17.076589 38.588760 72.168595
F 16.390921 38.588760 93.986931
F 15.705252 38.588760 115.805268
F 15.019583 38.588760 137.623603
F 14.333914 38.588760 159.441939
F 13.648245 38.588760 181.260276
F 12.962576 38.588760 203.078611
F 12.276908 38.588760 224.896948
F 11.591239 38.588760 246.715283
F 19.133596 61.742018 6.713587
F 18.447927 61.742018 28.531923
F 17.762258 61.742018 50.350259
F 17.076589 61.742018 72.168595
F 16.390921 61.742018 93.986931
F 15.705252 61.742018 115.805268
F 15.019583 61.742018 137.623603
F 14.333914 61.742018 159.441939
F 13.648245 61.742018 181.260276
F 12.962576 61.742018 203.078611
F 12.276908 61.742018 224.896948
F 11.591239 61.742018 246.715283
F 45.855507 15.435503 7.553357
F 45.169838 15.435503 29.371693
F 44.484169 15.435503 51.190028
F 43.798500 15.435503 73.008365
F 43.112831 15.435503 94.826701
F 42.427163 15.435503 116.645037
F 41.741494 15.435503 138.463373
F 41.055825 15.435503 160.281709
F 40.370156 15.435503 182.100045
F 39.684487 15.435503 203.918381
F 38.998818 15.435503 225.736718
F 38.313150 15.435503 247.555053
F 45.855507 38.588760 7.553357
F 45.169838 38.588760 29.371693
F 44.484169 38.588760 51.190028
F 43.798500 38.588760 73.008365
F 43.112831 38.588760 94.826701
F 42.427163 38.588760 116.645037
F 41.741494 38.588760 138.463373
F 41.055825 38.588760 160.281709
F 40.370156 38.588760 182.100045
F 39.684487 38.588760 203.918381
F 38.998818 38.588760 225.736718
F 38.313150 38.588760 247.555053
F 45.855507 61.742018 7.553357
F 45.169838 61.742018 29.371693
F 44.484169 61.742018 51.190028
F 43.798500 61.742018 73.008365
F 43.112831 61.742018 94.826701
F 42.427163 61.742018 116.645037
F 41.741494 61.742018 138.463373
F 41.055825 61.742018 160.281709
F 40.370156 61.742018 182.100045
F 39.684487 61.742018 203.918381
F 38.998818 61.742018 225.736718
F 38.313150 61.742018 247.555053
F 65.035060 15.435503 248.394823
F 65.035060 38.588760 248.394823
F 65.035060 61.742018 248.394823
F 19.133596 0.000000 6.713586
F 18.447927 0.000000 28.531922
F 17.762258 0.000000 50.350258
F 17.076589 0.000000 72.168594
F 16.390921 0.000000 93.986930
F 15.705252 0.000000 115.805267
F 15.019583 0.000000 137.623602
F 14.333914 0.000000 159.441938
F 13.648245 0.000000 181.260275
F 12.962576 0.000000 203.078610
F 12.276908 0.000000 224.896947
F 11.591239 0.000000 246.715282
F 19.133596 23.153258 6.713586
F 18.447927 23.153258 28.531922
F 17.762258 23.153258 50.350258
F 17.076589 23.153258 72.168594
F 16.390921 23.153258 93.986930
F 15.705252 23.153258 115.805267
F 15.019583 23.153258 137.623602
F 14.333914 23.153258 159.441938
F 13.648245 23.153258 181.260275
F 12.962576 23.153258 203.078610
F 12.276908 23.153258 224.896947
F 11.591239 23.153258 246.715282
F 19.133596 46.306515 6.713586
F 18.447927 46.306515 28.531922
F 17.762258 46.306515 50.350258
F 17.076589 46.306515 72.168594
F 16.390921 46.306515 93.986930
F 15.705252 46.306515 115.805267
F 15.019583 46.306515 137.623602
F 14.333914 46.306515 159.441938
F 13.648245 46.306515 181.260275
F 12.962576 46.306515 203.078610
F 12.276908 46.306515 224.896947
F 11.591239 46.306515 246.715282
F 45.855507 0.000000 7.553356
F 45.169838 0.000000 29.371692
F 44.484169 0.000000 51.190027
F 43.798500 0.000000 73.008364
F 43.112831 0.000000 94.826700
F 42.427163 0.000000 116.645036
F 41.741494 0.000000 138.463372
F 41.055825 0.000000 160.281708
F 40.370156 0.000000 182.100044
F 39.684487 0.000000 203.918380
F 38.998818 0.000000 225.736717
F 38.313150 0.000000 247.555052
F 45.855507 23.153258 7.553356
F 45.169838 23.153258 29.371692
F 44.484169 23.153258 51.190027
F 43.798500 23.153258 73.008364
F 43.112831 23.153258 94.826700
F 42.427163 23.153258 116.645036
F 41.741494 23.153258 138.463372
F 41.055825 23.153258 160.281708
F 40.370156 23.153258 182.100044
F 39.684487 23.153258 203.918380
F 38.998818 23.153258 225.736717
F 38.313150 23.153258 247.555052
F 45.855507 46.306515 7.553356
F 45.169838 46.306515 29.371692
F 44.484169 46.306515 51.190027
F 43.798500 46.306515 73.008364
F 43.112831 46.306515 94.826700
F 42.427163 46.306515 116.645036
F 41.741494 46.306515 138.463372
F 41.055825 46.306515 160.281708
F 40.370156 46.306515 182.100044
F 39.684487 46.306515 203.918380
F 38.998818 46.306515 225.736717
F 38.313150 46.306515 247.555052
F 65.035060 0.000000 248.394822
F 65.035060 23.153258 248.394822
F 65.035060 46.306515 248.394822
F 28.040905 7.717751 6.993510
F 27.355236 7.717751 28.811846
F 26.669567 7.717751 50.630182
F 25.983898 7.717751 72.448519
F 25.298229 7.717751 94.266854
F 24.612560 7.717751 116.085190
F 23.926892 7.717751 137.903527
F 23.241223 7.717751 159.721862
F 22.555554 7.717751 181.540198
F 21.869885 7.717751 203.358535
F 21.184216 7.717751 225.176870
F 20.498547 7.717751 246.995207
F 28.040905 30.871008 6.993510
F 27.355236 30.871008 28.811846
F 26.669567 30.871008 50.630182
F 25.983898 30.871008 72.448519
F 25.298229 30.871008 94.266854
F 24.612560 30.871008 116.085190
F 23.926892 30.871008 137.903527
F 23.241223 30.871008 159.721862
F 22.555554 30.871008 181.540198
F 21.869885 30.871008 203.358535
F 21.184216 30.871008 225.176870
F 20.498547 30.871008 246.995207
F 28.040905 54.024266 6.993510
F 27.355236 54.024266 28.811846
F 26.669567 54.024266 50.630182
F 25.983898 54.024266 72.448519
F 25.298229 54.024266 94.266854
F 24.612560 54.024266 116.085190
F 23.926892 54.024266 137.903527
F 23.241223 54.024266 159.721862
F 22.555554 54.024266 181.540198
F 21.869885 54.024266 203.358535
F 21.184216 54.024266 225.176870
F 20.498547 54.024266 246.995207
F 54.762815 7.717751 7.833280
F 54.077147 7.717751 29.651616
F 53.391478 7.717751 51.469952
F 52.705809 7.717751 73.288289
F 52.020140 7.717751 95.106624
F 51.334471 7.717751 116.924960
F 50.648802 7.717751 138.743297
F 49.963134 7.717751 160.561632
F 49.277465 7.717751 182.379968
F 48.591796 7.717751 204.198305
F 47.906127 7.717751 226.016640
F 47.220458 7.717751 247.834977
F 54.762815 30.871008 7.833280
F 54.077147 30.871008 29.651616
F 53.391478 30.871008 51.469952
F 52.705809 30.871008 73.288289
F 52.020140 30.871008 95.106624
F 51.334471 30.871008 116.924960
F 50.648802 30.871008 138.743297
F 49.963134 30.871008 160.561632
F 49.277465 30.871008 182.379968
F 48.591796 30.871008 204.198305
F 47.906127 30.871008 226.016640
F 47.220458 30.871008 247.834977
F 54.762815 54.024266 7.833280
F 54.077147 54.024266 29.651616
F 53.391478 54.024266 51.469952
F 52.705809 54.024266 73.288289
F 52.020140 54.024266 95.106624
F 51.334471 54.024266 116.924960
F 50.648802 54.024266 138.743297
F 49.963134 54.024266 160.561632
F 49.277465 54.024266 182.379968
F 48.591796 54.024266 204.198305
F 47.906127 54.024266 226.016640
F 47.220458 54.024266 247.834977
F 28.040905 15.435503 6.993511
F 27.355236 15.435503 28.811847
F 26.669567 15.435503 50.630183
F 25.983898 15.435503 72.448520
F 25.298229 15.435503 94.266855
F 24.612560 15.435503 116.085191
F 23.926892 15.435503 137.903528
F 23.241223 15.435503 159.721863
F 22.555554 15.435503 181.540200
F 21.869885 15.435503 203.358536
F 21.184216 15.435503 225.176871
F 20.498547 15.435503 246.995208
F 28.040905 38.588761 6.993511
F 27.355236 38.588761 28.811847
F 26.669567 38.588761 50.630183
F 25.983898 38.588761 72.448520
F 25.298229 38.588761 94.266855
F 24.612560 38.588761 116.085191
F 23.926892 38.588761 137.903528
F 23.241223 38.588761 159.721863
F 22.555554 38.588761 181.540200
F 21.869885 38.588761 203.358536
F 21.184216 38.588761 225.176871
F 20.498547 38.588761 246.995208
F 28.040905 61.742018 6.993511
F 27.355236 61.742018 28.811847
F 26.669567 61.742018 50.630183
F 25.983898 61.742018 72.448520
F 25.298229 61.742018 94.266855
F 24.612560 61.742018 116.085191
F 23.926892 61.742018 137.903528
F 23.241223 61.742018 159.721863
F 22.555554 61.742018 181.540200
F 21.869885 61.742018 203.358536
F 21.184216 61.742018 225.176871
F 20.498547 61.742018 246.995208
F 54.762815 15.435503 7.833281
F 54.077147 15.435503 29.651617
F 53.391478 15.435503 51.469953
F 52.705809 15.435503 73.288290
F 52.020140 15.435503 95.106625
F 51.334471 15.435503 116.924961
F 50.648802 15.435503 138.743298
F 49.963134 15.435503 160.561633
F 49.277465 15.435503 182.379970
F 48.591796 15.435503 204.198306
F 47.906127 15.435503 226.016641
F 47.220458 15.435503 247.834978
F 54.762815 38.588761 7.833281
F 54.077147 38.588761 29.651617
F 53.391478 38.588761 51.469953
F 52.705809 38.588761 73.288290
F 52.020140 38.588761 95.106625
F 51.334471 38.588761 116.924961
F 50.648802 38.588761 138.743298
F 49.963134 38.588761 160.561633
F 49.277465 38.588761 182.379970
F 48.591796 38.588761 204.198306
F 47.906127 38.588761 226.016641
F 47.220458 38.588761 247.834978
F 54.762815 61.742018 7.833281
F 54.077147 61.742018 29.651617
F 53.391478 61.742018 51.469953
F 52.705809 61.742018 73.288290
F 52.020140 61.742018 95.106625
F 51.334471 61.742018 116.924961
F 50.648802 61.742018 138.743298
F 49.963134 61.742018 160.561633
F 49.277465 61.742018 182.379970
F 48.591796 61.742018 204.198306
F 47.906127 61.742018 226.016641
F 47.220458 61.742018 247.834978
F 28.040905 0.000001 6.993510
F 27.355236 0.000001 28.811846
F 26.669567 0.000001 50.630182
F 25.983898 0.000001 72.448519
F 25.298229 0.000001 94.266854
F 24.612560 0.000001 116.085190
F 23.926892 0.000001 137.903527
F 23.241223 0.000001 159.721862
F 22.555554 0.000001 181.540199
F 21.869885 0.000001 203.358535
F 21.184216 0.000001 225.176870
F 20.498547 0.000001 246.995207
F 28.040905 23.153259 6.993510
F 27.355236 23.153259 28.811846
F 26.669567 23.153259 50.630182
F 25.983898 23.153259 72.448519
F 25.298229 23.153259 94.266854
F 24.612560 23.153259 116.085190
F 23.926892 23.153259 137.903527
F 23.241223 23.153259 159.721862
F 22.555554 23.153259 181.540199
F 21.869885 23.153259 203.358535
F 21.184216 23.153259 225.176870
F 20.498547 23.153259 246.995207
F 28.040905 46.306516 6.993510
F 27.355236 46.306516 28.811846
F 26.669567 46.306516 50.630182
F 25.983898 46.306516 72.448519
F 25.298229 46.306516 94.266854
F 24.612560 46.306516 116.085190
F 23.926892 46.306516 137.903527
F 23.241223 46.306516 159.721862
F 22.555554 46.306516 181.540199
F 21.869885 46.306516 203.358535
F 21.184216 46.306516 225.176870
F 20.498547 46.306516 246.995207
F 54.762815 0.000001 7.833280
F 54.077147 0.000001 29.651616
F 53.391478 0.000001 51.469952
F 52.705809 0.000001 73.288289
F 52.020140 0.000001 95.106624
F 51.334471 0.000001 116.924960
F 50.648802 0.000001 138.743297
F 49.963134 0.000001 160.561632
F 49.277465 0.000001 182.379969
F 48.591796 0.000001 204.198305
F 47.906127 0.000001 226.016640
F 47.220458 0.000001 247.834977
F 54.762815 23.153259 7.833280
F 54.077147 23.153259 29.651616
F 53.391478 23.153259 51.469952
F 52.705809 23.153259 73.288289
F 52.020140 23.153259 95.106624
F 51.334471 23.153259 116.924960
F 50.648802 23.153259 138.743297
F 49.963134 23.153259 160.561632
F 49.277465 23.153259 182.379969
F 48.591796 23.153259 204.198305
F 47.906127 23.153259 226.016640
F 47.220458 23.153259 247.834977
F 54.762815 46.306516 7.833280
F 54.077147 46.306516 29.651616
F 53.391478 46.306516 51.469952
F 52.705809 46.306516 73.288289
F 52.020140 46.306516 95.106624
F 51.334471 46.306516 116.924960
F 50.648802 46.306516 138.743297
F 49.963134 46.306516 160.561632
F 49.277465 46.306516 182.379969
F 48.591796 46.306516 204.198305
F 47.906127 46.306516 226.016640
F 47.220458 46.306516 247.834977
F 12.567411 1.286291 2.867255
F 11.881742 1.286291 24.685590
F 11.196073 1.286291 46.503927
F 10.510405 1.286291 68.322262
F 9.824736 1.286291 90.140598
F 9.139067 1.286291 111.958935
F 8.453398 1.286291 133.777270
F 7.767729 1.286291 155.595607
F 7.082060 1.286291 177.413943
F 6.396392 1.286291 199.232278
F 5.710723 1.286291 221.050615
F 5.025054 1.286291 242.868951
F 12.567411 24.439548 2.867255
F 11.881742 24.439548 24.685590
F 11.196073 24.439548 46.503927
F 10.510405 24.439548 68.322262
F 9.824736 24.439548 90.140598
F 9.139067 24.439548 111.958935
F 8.453398 24.439548 133.777270
F 7.767729 24.439548 155.595607
F 7.082060 24.439548 177.413943
F 6.396392 24.439548 199.232278
F 5.710723 24.439548 221.050615
F 5.025054 24.439548 242.868951
F 12.567411 47.592806 2.867255
F 11.881742 47.592806 24.685590
F 11.196073 47.592806 46.503927
F 10.510405 47.592806 68.322262
F 9.824736 47.592806 90.140598
F 9.139067 47.592806 111.958935
F 8.453398 47.592806 133.777270
F 7.767729 47.592806 155.595607
F 7.082060 47.592806 177.413943
F 6.396392 47.592806 199.232278
F 5.710723 47.592806 221.050615
F 5.025054 47.592806 242.868951
F 39.289323 1.286291 3.707024
F 38.603654 1.286291 25.525360
F 37.917985 1.286291 47.343697
F 37.232317 1.286291 69.162032
F 36.546648 1.286291 90.980368
F 35.860979 1.286291 112.798705
F 35.175310 1.286291 134.617040
F 34.489641 1.286291 156.435377
F 33.803972 1.286291 178.253713
F 33.118304 1.286291 200.072048
F 32.432635 1.286291 221.890385
F 31.746966 1.286291 243.708721
F 39.289323 24.439548 3.707024
F 38.603654 24.439548 25.525360
F 37.917985 24.439548 47.343697
F 37.232317 24.439548 69.162032
F 36.546648 24.439548 90.980368
F 35.860979 24.439548 112.798705
F 35.175310 24.439548 134.617040
F 34.489641 24.439548 156.435377
F 33.803972 24.439548 178.253713
F 33.118304 24.439548 200.072048
F 32.432635 24.439548 221.890385
F 31.746966 24.439548 243.708721
F 39.289323 47.592806 3.707024
F 38.603654 47.592806 25.525360
F 37.917985 47.592806 47.343697
F 37.232317 47.592806 69.162032
F 36.546648 47.592806 90.980368
F 35.860979 47.592806 112.798705
F 35.175310 47.592806 134.617040
F 34.489641 47.592806 156.435377
F 33.803972 47.592806 178.253713
F 33.118304 47.592806 200.072048
F 32.432635 47.592806 221.890385
F 31.746966 47.592806 243.708721
F 63.954227 1.286291 70.001802
F 63.268559 1.286291 91.820138
F 62.582890 1.286291 113.638475
F 61.897221 1.286291 135.456810
F 61.211552 1.286291 157.275147
F 60.525883 1.286291 179.093483
F 59.840214 1.286291 200.911818
F 59.154546 1.286291 222.730155
F 58.468877 1.286291 244.548491
F 63.954227 24.439548 70.001802
F 63.268559 24.439548 91.820138
F 62.582890 24.439548 113.638475
F 61.897221 24.439548 135.456810
F 61.211552 24.439548 157.275147
F 60.525883 24.439548 179.093483
F 59.840214 24.439548 200.911818
F 59.154546 24.439548 222.730155
F 58.468877 24.439548 244.548491
F 63.954227 47.592806 70.001802
F 63.268559 47.592806 91.820138
F 62.582890 47.592806 113.638475
F 61.897221 47.592806 135.456810
F 61.211552 47.592806 157.275147
F 60.525883 47.592806 179.093483
F 59.840214 47.592806 200.911818
F 59.154546 47.592806 222.730155
F 58.468877 47.592806 244.548491
F 12.567411 9.004040 2.867255
F 11.881742 9.004040 24.685590
F 11.196073 9.004040 46.503927
F 10.510405 9.004040 68.322262
F 9.824736 9.004040 90.140598
F 9.139067 9.004040 111.958935
F 8.453398 9.004040 133.777270
F 7.767729 9.004040 155.595607
F 7.082060 9.004040 177.413943
F 6.396392 9.004040 199.232278
F 5.710723 9.004040 221.050615
F 5.025054 9.004040 242.868951
F 12.567411 32.157298 2.867255
F 11.881742 32.157298 24.685590
F 11.196073 32.157298 46.503927
F 10.510405 32.157298 68.322262
F 9.824736 32.157298 90.140598
F 9.139067 32.157298 111.958935
F 8.453398 32.157298 133.777270
F 7.767729 32.157298 155.595607
F 7.082060 32.157298 177.413943
F 6.396392 32.157298 199.232278
F 5.710723 32.157298 221.050615
F 5.025054 32.157298 242.868951
F 12.567411 55.310555 2.867255
F 11.881742 55.310555 24.685590
F 11.196073 55.310555 46.503927
F 10.510405 55.310555 68.322262
F 9.824736 55.310555 90.140598
F 9.139067 55.310555 111.958935
F 8.453398 55.310555 133.777270
F 7.767729 55.310555 155.595607
F 7.082060 55.310555 177.413943
F 6.396392 55.310555 199.232278
F 5.710723 55.310555 221.050615
F 5.025054 55.310555 242.868951
F 39.289323 9.004040 3.707024
F 38.603654 9.004040 25.525360
F 37.917985 9.004040 47.343697
F 37.232317 9.004040 69.162032
F 36.546648 9.004040 90.980368
F 35.860979 9.004040 112.798705
F 35.175310 9.004040 134.617040
F 34.489641 9.004040 156.435377
F 33.803972 9.004040 178.253713
F 33.118304 9.004040 200.072048
F 32.432635 9.004040 221.890385
F 31.746966 9.004040 243.708721
F 39.289323 32.157298 3.707024
F 38.603654 32.157298 25.525360
F 37.917985 32.157298 47.343697
F 37.232317 32.157298 69.162032
F 36.546648 32.157298 90.980368
F 35.860979 32.157298 112.798705
F 35.175310 32.157298 134.617040
F 34.489641 32.157298 156.435377
F 33.803972 32.157298 178.253713
F 33.118304 32.157298 200.072048
F 32.432635 32.157298 221.890385
F 31.746966 32.157298 243.708721
F 39.289323 55.310555 3.707024
F 38.603654 55.310555 25.525360
F 37.917985 55.310555 47.343697
F 37.232317 55.310555 69.162032
F 36.546648 55.310555 90.980368
F 35.860979 55.310555 112.798705
F 35.175310 55.310555 134.617040
F 34.489641 55.310555 156.435377
F 33.803972 55.310555 178.253713
F 33.118304 55.310555 200.072048
F 32.432635 55.310555 221.890385
F 31.746966 55.310555 243.708721
F 63.954227 9.004040 70.001802
F 63.268559 9.004040 91.820138
F 62.582890 9.004040 113.638475
F 61.897221 9.004040 135.456810
F 61.211552 9.004040 157.275147
F 60.525883 9.004040 179.093483
F 59.840214 9.004040 200.911818
F 59.154546 9.004040 222.730155
F 58.468877 9.004040 244.548491
F 63.954227 32.157298 70.001802
F 63.268559 32.157298 91.820138
F 62.582890 32.157298 113.638475
F 61.897221 32.157298 135.456810
F 61.211552 32.157298 157.275147
F 60.525883 32.157298 179.093483
F 59.840214 32.157298 200.911818
F 59.154546 32.157298 222.730155
F 58.468877 32.157298 244.548491
F 63.954227 55.310555 70.001802
F 63.268559 55.310555 91.820138
F 62.582890 55.310555 113.638475
F 61.897221 55.310555 135.456810
F 61.211552 55.310555 157.275147
F 60.525883 55.310555 179.093483
F 59.840214 55.310555 200.911818
F 59.154546 55.310555 222.730155
F 58.468877 55.310555 244.548491
F 12.567411 16.721795 2.867256
F 11.881742 16.721795 24.685591
F 11.196073 16.721795 46.503927
F 10.510405 16.721795 68.322263
F 9.824736 16.721795 90.140599
F 9.139067 16.721795 111.958936
F 8.453398 16.721795 133.777271
F 7.767729 16.721795 155.595607
F 7.082060 16.721795 177.413944
F 6.396392 16.721795 199.232279
F 5.710723 16.721795 221.050616
F 5.025054 16.721795 242.868952
F 12.567411 39.875053 2.867256
F 11.881742 39.875053 24.685591
F 11.196073 39.875053 46.503927
F 10.510405 39.875053 68.322263
F 9.824736 39.875053 90.140599
F 9.139067 39.875053 111.958936
F 8.453398 39.875053 133.777271
F 7.767729 39.875053 155.595607
F 7.082060 39.875053 177.413944
F 6.396392 39.875053 199.232279
F 5.710723 39.875053 221.050616
F 5.025054 39.875053 242.868952
F 12.567411 63.028310 2.867256
F 11.881742 63.028310 24.685591
F 11.196073 63.028310 46.503927
F 10.510405 63.028310 68.322263
F 9.824736 63.028310 90.140599
F 9.139067 63.028310 111.958936
F 8.453398 63.028310 133.777271
F 7.767729 63.028310 155.595607
F 7.082060 63.028310 177.413944
F 6.396392 63.028310 199.232279
F 5.710723 63.028310 221.050616
F 5.025054 63.028310 242.868952
F 39.289323 16.721795 3.707025
F 38.603654 16.721795 25.525361
F 37.917985 16.721795 47.343697
F 37.232316 16.721795 69.162033
F 36.546648 16.721795 90.980369
F 35.860979 16.721795 112.798706
F 35.175310 16.721795 134.617041
F 34.489641 16.721795 156.435377
F 33.803972 16.721795 178.253714
F 33.118303 16.721795 200.072049
F 32.432635 16.721795 221.890386
F 31.746966 16.721795 243.708722
F 39.289323 39.875053 3.707025
F 38.603654 39.875053 25.525361
F 37.917985 39.875053 47.343697
F 37.232316 39.875053 69.162033
F 36.546648 39.875053 90.980369
F 35.860979 39.875053 112.798706
F 35.175310 39.875053 134.617041
F 34.489641 39.875053 156.435377
F 33.803972 39.875053 178.253714
F 33.118303 39.875053 200.072049
F 32.432635 39.875053 221.890386
F 31.746966 39.875053 243.708722
F 39.289323 63.028310 3.707025
F 38.603654 63.028310 25.525361
F 37.917985 63.028310 47.343697
F 37.232316 63.028310 69.162033
F 36.546648 63.028310 90.980369
F 35.860979 63.028310 112.798706
F 35.175310 63.028310 134.617041
F 34.489641 63.028310 156.435377
F 33.803972 63.028310 178.253714
F 33.118303 63.028310 200.072049
F 32.432635 63.028310 221.890386
F 31.746966 63.028310 243.708722
F 63.954227 16.721795 70.001803
F 63.268558 16.721795 91.820139
F 62.582890 16.721795 113.638476
F 61.897221 16.721795 135.456811
F 61.211552 16.721795 157.275147
F 60.525883 16.721795 179.093484
F 59.840214 16.721795 200.911819
F 59.154545 16.721795 222.730156
F 58.468877 16.721795 244.548492
F 63.954227 39.875053 70.001803
F 63.268558 39.875053 91.820139
F 62.582890 39.875053 113.638476
F 61.897221 39.875053 135.456811
F 61.211552 39.875053 157.275147
F 60.525883 39.875053 179.093484
F 59.840214 39.875053 200.911819
F 59.154545 39.875053 222.730156
F 58.468877 39.875053 244.548492
F 63.954227 63.028310 70.001803
F 63.268558 63.028310 91.820139
F 62.582890 63.028310 113.638476
F 61.897221 63.028310 135.456811
F 61.211552 63.028310 157.275147
F 60.525883 63.028310 179.093484
F 59.840214 63.028310 200.911819
F 59.154545 63.028310 222.730156
F 58.468877 63.028310 244.548492
F 21.474714 1.286290 3.147178
F 20.789045 1.286290 24.965514
F 20.103376 1.286290 46.783850
F 19.417707 1.286290 68.602186
F 18.732038 1.286290 90.420522
F 18.046370 1.286290 112.238858
F 17.360701 1.286290 134.057195
F 16.675032 1.286290 155.875530
F 15.989363 1.286290 177.693866
F 15.303694 1.286290 199.512203
F 14.618025 1.286290 221.330538
F 13.932357 1.286290 243.148875
F 21.474714 24.439548 3.147178
F 20.789045 24.439548 24.965514
F 20.103376 24.439548 46.783850
F 19.417707 24.439548 68.602186
F 18.732038 24.439548 90.420522
F 18.046370 24.439548 112.238858
F 17.360701 24.439548 134.057195
F 16.675032 24.439548 155.875530
F 15.989363 24.439548 177.693866
F 15.303694 24.439548 199.512203
F 14.618025 24.439548 221.330538
F 13.932357 24.439548 243.148875
F 21.474714 47.592806 3.147178
F 20.789045 47.592806 24.965514
F 20.103376 47.592806 46.783850
F 19.417707 47.592806 68.602186
F 18.732038 47.592806 90.420522
F 18.046370 47.592806 112.238858
F 17.360701 47.592806 134.057195
F 16.675032 47.592806 155.875530
F 15.989363 47.592806 177.693866
F 15.303694 47.592806 199.512203
F 14.618025 47.592806 221.330538
F 13.932357 47.592806 243.148875
F 48.196625 1.286290 3.986948
F 47.510956 1.286290 25.805284
F 46.825287 1.286290 47.623620
F 46.139618 1.286290 69.441956
F 45.453949 1.286290 91.260292
F 44.768280 1.286290 113.078628
F 44.082612 1.286290 134.896965
F 43.396943 1.286290 156.715300
F 42.711274 1.286290 178.533636
F 42.025605 1.286290 200.351973
F 41.339936 1.286290 222.170308
F 40.654267 1.286290 243.988645
F 48.196625 24.439548 3.986948
F 47.510956 24.439548 25.805284
F 46.825287 24.439548 47.623620
F 46.139618 24.439548 69.441956
F 45.453949 24.439548 91.260292
F 44.768280 24.439548 113.078628
F 44.082612 24.439548 134.896965
F 43.396943 24.439548 156.715300
F 42.711274 24.439548 178.533636
F 42.025605 24.439548 200.351973
F 41.339936 24.439548 222.170308
F 40.654267 24.439548 243.988645
F 48.196625 47.592806 3.986948
F 47.510956 47.592806 25.805284
F 46.825287 47.592806 47.623620
F 46.139618 47.592806 69.441956
F 45.453949 47.592806 91.260292
F 44.768280 47.592806 113.078628
F 44.082612 47.592806 134.896965
F 43.396943 47.592806 156.715300
F 42.711274 47.592806 178.533636
F 42.025605 47.592806 200.351973
F 41.339936 47.592806 222.170308
F 40.654267 47.592806 243.988645
F 21.474714 9.004040 3.147178
F 20.789045 9.004040 24.965514
F 20.103376 9.004040 46.783850
F 19.417707 9.004040 68.602186
F 18.732038 9.004040 90.420522
F 18.046370 9.004040 112.238858
F 17.360701 9.004040 134.057194
F 16.675032 9.004040 155.875530
F 15.989363 9.004040 177.693866
F 15.303694 9.004040 199.512203
F 14.618025 9.004040 221.330538
F 13.932357 9.004040 243.148874
F 21.474714 32.157297 3.147178
F 20.789045 32.157297 24.965514
F 20.103376 32.157297 46.783850
F 19.417707 32.157297 68.602186
F 18.732038 32.157297 90.420522
F 18.046370 32.157297 112.238858
F 17.360701 32.157297 134.057194
F 16.675032 32.157297 155.875530
F 15.989363 32.157297 177.693866
F 15.303694 32.157297 199.512203
F 14.618025 32.157297 221.330538
F 13.932357 32.157297 243.148874
F 21.474714 55.310555 3.147178
F 20.789045 55.310555 24.965514
F 20.103376 55.310555 46.783850
F 19.417707 55.310555 68.602186
F 18.732038 55.310555 90.420522
F 18.046370 55.310555 112.238858
F 17.360701 55.310555 134.057194
F 16.675032 55.310555 155.875530
F 15.989363 55.310555 177.693866
F 15.303694 55.310555 199.512203
F 14.618025 55.310555 221.330538
F 13.932357 55.310555 243.148874
F 48.196625 9.004040 3.986948
F 47.510956 9.004040 25.805284
F 46.825287 9.004040 47.623620
F 46.139618 9.004040 69.441956
F 45.453949 9.004040 91.260292
F 44.768280 9.004040 113.078628
F 44.082612 9.004040 134.896964
F 43.396943 9.004040 156.715300
F 42.711274 9.004040 178.533636
F 42.025605 9.004040 200.351973
F 41.339936 9.004040 222.170308
F 40.654267 9.004040 243.988644
F 48.196625 32.157297 3.986948
F 47.510956 32.157297 25.805284
F 46.825287 32.157297 47.623620
F 46.139618 32.157297 69.441956
F 45.453949 32.157297 91.260292
F 44.768280 32.157297 113.078628
F 44.082612 32.157297 134.896964
F 43.396943 32.157297 156.715300
F 42.711274 32.157297 178.533636
F 42.025605 32.157297 200.351973
F 41.339936 32.157297 222.170308
F 40.654267 32.157297 243.988644
F 48.196625 55.310555 3.986948
F 47.510956 55.310555 25.805284
F 46.825287 55.310555 47.623620
F 46.139618 55.310555 69.441956
F 45.453949 55.310555 91.260292
F 44.768280 55.310555 113.078628
F 44.082612 55.310555 134.896964
F 43.396943 55.310555 156.715300
F 42.711274 55.310555 178.533636
F 42.025605 55.310555 200.351973
F 41.339936 55.310555 222.170308
F 40.654267 55.310555 243.988644
F 21.474714 16.721795 3.147179
F 20.789045 16.721795 24.965514
F 20.103376 16.721795 46.783851
F 19.417707 16.721795 68.602187
F 18.732038 16.721795 90.420523
F 18.046370 16.721795 112.238859
F 17.360701 16.721795 134.057195
F 16.675032 16.721795 155.875531
F 15.989363 16.721795 177.693867
F 15.303694 16.721795 199.512203
F 14.618025 16.721795 221.330539
F 13.932357 16.721795 243.148875
F 21.474714 39.875053 3.147179
F 20.789045 39.875053 24.965514
F 20.103376 39.875053 46.783851
F 19.417707 39.875053 68.602187
F 18.732038 39.875053 90.420523
F 18.046370 39.875053 112.238859
F 17.360701 39.875053 134.057195
F 16.675032 39.875053 155.875531
F 15.989363 39.875053 177.693867
F 15.303694 39.875053 199.512203
F 14.618025 39.875053 221.330539
F 13.932357 39.875053 243.148875
F 21.474714 63.028310 3.147179
F 20.789045 63.028310 24.965514
F 20.103376 63.028310 46.783851
F 19.417707 63.028310 68.602187
F 18.732038 63.028310 90.420523
F 18.046370 63.028310 112.238859
F 17.360701 63.028310 134.057195
F 16.675032 63.028310 155.875531
F 15.989363 63.028310 177.693867
F 15.303694 63.028310 199.512203
F 14.618025 63.028310 221.330539
F 13.932357 63.028310 243.148875
F 48.196625 16.721795 3.986949
F 47.510956 16.721795 25.805284
F 46.825287 16.721795 47.623621
F 46.139618 16.721795 69.441957
F 45.453949 16.721795 91.260293
F 44.768280 16.721795 113.078629
F 44.082612 16.721795 134.896965
F 43.396943 16.721795 156.715301
F 42.711274 16.721795 178.533637
F 42.025605 16.721795 200.351973
F 41.339936 16.721795 222.170309
F 40.654267 16.721795 243.988645
F 48.196625 39.875053 3.986949
F 47.510956 39.875053 25.805284
F 46.825287 39.875053 47.623621
F 46.139618 39.875053 69.441957
F 45.453949 39.875053 91.260293
F 44.768280 39.875053 113.078629
F 44.082612 39.875053 134.896965
F 43.396943 39.875053 156.715301
F 42.711274 39.875053 178.533637
F 42.025605 39.875053 200.351973
F 41.339936 39.875053 222.170309
F 40.654267 39.875053 243.988645
F 48.196625 63.028310 3.986949
F 47.510956 63.028310 25.805284
F 46.825287 63.028310 47.623621
F 46.139618 63.028310 69.441957
F 45.453949 63.028310 91.260293
F 44.768280 63.028310 113.078629
F 44.082612 63.028310 134.896965
F 43.396943 63.028310 156.715301
F 42.711274 63.028310 178.533637
F 42.025605 63.028310 200.351973
F 41.339936 63.028310 222.170309
F 40.654267 63.028310 243.988645
F 30.382021 1.286290 3.427101
F 29.696353 1.286290 25.245438
F 29.010684 1.286290 47.063774
F 28.325015 1.286290 68.882109
F 27.639346 1.286290 90.700446
F 26.953677 1.286290 112.518781
F 26.268008 1.286290 134.337118
F 25.582340 1.286290 156.155454
F 24.896671 1.286290 177.973789
F 24.211002 1.286290 199.792126
F 23.525333 1.286290 221.610462
F 22.839664 1.286290 243.428798
F 30.382021 24.439548 3.427101
F 29.696353 24.439548 25.245438
F 29.010684 24.439548 47.063774
F 28.325015 24.439548 68.882109
F 27.639346 24.439548 90.700446
F 26.953677 24.439548 112.518781
F 26.268008 24.439548 134.337118
F 25.582340 24.439548 156.155454
F 24.896671 24.439548 177.973789
F 24.211002 24.439548 199.792126
F 23.525333 24.439548 221.610462
F 22.839664 24.439548 243.428798
F 30.382021 47.592805 3.427101
F 29.696353 47.592805 25.245438
F 29.010684 47.592805 47.063774
F 28.325015 47.592805 68.882109
F 27.639346 47.592805 90.700446
F 26.953677 47.592805 112.518781
F 26.268008 47.592805 134.337118
F 25.582340 47.592805 156.155454
F 24.896671 47.592805 177.973789
F 24.211002 47.592805 199.792126
F 23.525333 47.592805 221.610462
F 22.839664 47.592805 243.428798
F 57.103932 1.286290 4.266871
F 56.418263 1.286290 26.085208
F 55.732595 1.286290 47.903543
F 55.046926 1.286290 69.721879
F 54.361257 1.286290 91.540216
F 53.675588 1.286290 113.358551
F 52.989919 1.286290 135.176888
F 52.304250 1.286290 156.995224
F 51.618582 1.286290 178.813559
F 50.932913 1.286290 200.631896
F 50.247244 1.286290 222.450232
F 49.561575 1.286290 244.268568
F 57.103932 24.439548 4.266871
F 56.418263 24.439548 26.085208
F 55.732595 24.439548 47.903543
F 55.046926 24.439548 69.721879
F 54.361257 24.439548 91.540216
F 53.675588 24.439548 113.358551
F 52.989919 24.439548 135.176888
F 52.304250 24.439548 156.995224
F 51.618582 24.439548 178.813559
F 50.932913 24.439548 200.631896
F 50.247244 24.439548 222.450232
F 49.561575 24.439548 244.268568
F 57.103932 47.592805 4.266871
F 56.418263 47.592805 26.085208
F 55.732595 47.592805 47.903543
F 55.046926 47.592805 69.721879
F 54.361257 47.592805 91.540216
F 53.675588 47.592805 113.358551
F 52.989919 47.592805 135.176888
F 52.304250 47.592805 156.995224
F 51.618582 47.592805 178.813559
F 50.932913 47.592805 200.631896
F 50.247244 47.592805 222.450232
F 49.561575 47.592805 244.268568
F 30.382021 9.004040 3.427101
F 29.696353 9.004040 25.245438
F 29.010684 9.004040 47.063774
F 28.325015 9.004040 68.882109
F 27.639346 9.004040 90.700446
F 26.953677 9.004040 112.518781
F 26.268008 9.004040 134.337117
F 25.582340 9.004040 156.155454
F 24.896671 9.004040 177.973789
F 24.211002 9.004040 199.792126
F 23.525333 9.004040 221.610462
F 22.839664 9.004040 243.428797
F 30.382021 32.157297 3.427101
F 29.696353 32.157297 25.245438
F 29.010684 32.157297 47.063774
F 28.325015 32.157297 68.882109
F 27.639346 32.157297 90.700446
F 26.953677 32.157297 112.518781
F 26.268008 32.157297 134.337117
F 25.582340 32.157297 156.155454
F 24.896671 32.157297 177.973789
F 24.211002 32.157297 199.792126
F 23.525333 32.157297 221.610462
F 22.839664 32.157297 243.428797
F 30.382021 55.310555 3.427101
F 29.696353 55.310555 25.245438
F 29.010684 55.310555 47.063774
F 28.325015 55.310555 68.882109
F 27.639346 55.310555 90.700446
F 26.953677 55.310555 112.518781
F 26.268008 55.310555 134.337117
F 25.582340 55.310555 156.155454
F 24.896671 55.310555 177.973789
F 24.211002 55.310555 199.792126
F 23.525333 55.310555 221.610462
F 22.839664 55.310555 243.428797
F 57.103932 9.004040 4.266871
F 56.418263 9.004040 26.085208
F 55.732595 9.004040 47.903543
F 55.046926 9.004040 69.721879
F 54.361257 9.004040 91.540216
F 53.675588 9.004040 113.358551
F 52.989919 9.004040 135.176887
F 52.304250 9.004040 156.995224
F 51.618582 9.004040 178.813559
F 50.932913 9.004040 200.631896
F 50.247244 9.004040 222.450232
F 49.561575 9.004040 244.268567
F 57.103932 32.157297 4.266871
F 56.418263 32.157297 26.085208
F 55.732595 32.157297 47.903543
F 55.046926 32.157297 69.721879
F 54.361257 32.157297 91.540216
F 53.675588 32.157297 113.358551
F 52.989919 32.157297 135.176887
F 52.304250 32.157297 156.995224
F 51.618582 32.157297 178.813559
F 50.932913 32.157297 200.631896
F 50.247244 32.157297 222.450232
F 49.561575 32.157297 244.268567
F 57.103932 55.310555 4.266871
F 56.418263 55.310555 26.085208
F 55.732595 55.310555 47.903543
F 55.046926 55.310555 69.721879
F 54.361257 55.310555 91.540216
F 53.675588 55.310555 113.358551
F 52.989919 55.310555 135.176887
F 52.304250 55.310555 156.995224
F 51.618582 55.310555 178.813559
F 50.932913 55.310555 200.631896
F 50.247244 55.310555 222.450232
F 49.561575 55.310555 244.268567
F 30.382021 16.721795 3.427102
F 29.696353 16.721795 25.245438
F 29.010684 16.721795 47.063775
F 28.325015 16.721795 68.882110
F 27.639346 16.721795 90.700447
F 26.953677 16.721795 112.518782
F 26.268008 16.721795 134.337118
F 25.582340 16.721795 156.155455
F 24.896671 16.721795 177.973790
F 24.211002 16.721795 199.792127
F 23.525333 16.721795 221.610463
F 22.839664 16.721795 243.428798
F 30.382021 39.875052 3.427102
F 29.696353 39.875052 25.245438
F 29.010684 39.875052 47.063775
F 28.325015 39.875052 68.882110
F 27.639346 39.875052 90.700447
F 26.953677 39.875052 112.518782
F 26.268008 39.875052 134.337118
F 25.582340 39.875052 156.155455
F 24.896671 39.875052 177.973790
F 24.211002 39.875052 199.792127
F 23.525333 39.875052 221.610463
F 22.839664 39.875052 243.428798
F 30.382021 63.028310 3.427102
F 29.696353 63.028310 25.245438
F 29.010684 63.028310 47.063775
F 28.325015 63.028310 68.882110
F 27.639346 63.028310 90.700447
F 26.953677 63.028310 112.518782
F 26.268008 63.028310 134.337118
F 25.582340 63.028310 156.155455
F 24.896671 63.028310 177.973790
F 24.211002 63.028310 199.792127
F 23.525333 63.028310 221.610463
F 22.839664 63.028310 243.428798
F 57.103932 16.721795 4.266872
F 56.418263 16.721795 26.085208
F 55.732595 16.721795 47.903544
F 55.046926 16.721795 69.721880
F 54.361257 16.721795 91.540217
F 53.675588 16.721795 113.358552
F 52.989919 16.721795 135.176888
F 52.304250 16.721795 156.995225
F 51.618582 16.721795 178.813560
F 50.932913 16.721795 200.631897
F 50.247244 16.721795 222.450233
F 49.561575 16.721795 244.268568
F 57.103932 39.875052 4.266872
F 56.418263 39.875052 26.085208
F 55.732595 39.875052 47.903544
F 55.046926 39.875052 69.721880
F 54.361257 39.875052 91.540217
F 53.675588 39.875052 113.358552
F 52.989919 39.875052 135.176888
F 52.304250 39.875052 156.995225
F 51.618582 39.875052 178.813560
F 50.932913 39.875052 200.631897
F 50.247244 39.875052 222.450233
F 49.561575 39.875052 244.268568
F 57.103932 63.028310 4.266872
F 56.418263 63.028310 26.085208
F 55.732595 63.028310 47.903544
F 55.046926 63.028310 69.721880
F 54.361257 63.028310 91.540217
F 53.675588 63.028310 113.358552
F 52.989919 63.028310 135.176888
F 52.304250 63.028310 156.995225
F 51.618582 63.028310 178.813560
F 50.932913 63.028310 200.631897
F 50.247244 63.028310 222.450233
F 49.561575 63.028310 244.268568
F 12.453118 3.858875 6.503643
F 11.767449 3.858875 28.321979
F 11.081780 3.858875 50.140315
F 10.396112 3.858875 71.958651
F 9.710443 3.858875 93.776987
F 9.024774 3.858875 115.595323
F 8.339105 3.858875 137.413660
F 7.653436 3.858875 159.231995
F 6.967767 3.858875 181.050331
F 6.282099 3.858875 202.868668
F 5.596430 3.858875 224.687003
F 4.910761 3.858875 246.505340
F 12.453118 27.012132 6.503643
F 11.767449 27.012132 28.321979
F 11.081780 27.012132 50.140315
F 10.396112 27.012132 71.958651
F 9.710443 27.012132 93.776987
F 9.024774 27.012132 115.595323
F 8.339105 27.012132 137.413660
F 7.653436 27.012132 159.231995
F 6.967767 27.012132 181.050331
F 6.282099 27.012132 202.868668
F 5.596430 27.012132 224.687003
F 4.910761 27.012132 246.505340
F 12.453118 50.165390 6.503643
F 11.767449 50.165390 28.321979
F 11.081780 50.165390 50.140315
F 10.396112 50.165390 71.958651
F 9.710443 50.165390 93.776987
F 9.024774 50.165390 115.595323
F 8.339105 50.165390 137.413660
F 7.653436 50.165390 159.231995
F 6.967767 50.165390 181.050331
F 6.282099 50.165390 202.868668
F 5.596430 50.165390 224.687003
F 4.910761 50.165390 246.505340
F 39.175030 3.858875 7.343413
F 38.489361 3.858875 29.161749
F 37.803692 3.858875 50.980085
F 37.118023 3.858875 72.798421
F 36.432355 3.858875 94.616757
F 35.746686 3.858875 116.435093
F 35.061017 3.858875 138.253430
F 34.375348 3.858875 160.071765
F 33.689679 3.858875 181.890101
F 33.004010 3.858875 203.708438
F 32.318342 3.858875 225.526773
F 31.632673 3.858875 247.345110
F 39.175030 27.012132 7.343413
F 38.489361 27.012132 29.161749
F 37.803692 27.012132 50.980085
F 37.118023 27.012132 72.798421
F 36.432355 27.012132 94.616757
F 35.746686 27.012132 116.435093
F 35.061017 27.012132 138.253430
F 34.375348 27.012132 160.071765
F 33.689679 27.012132 181.890101
F 33.004010 27.012132 203.708438
F 32.318342 27.012132 225.526773
F 31.632673 27.012132 247.345110
F 39.175030 50.165390 7.343413
F 38.489361 50.165390 29.161749
F 37.803692 50.165390 50.980085
F 37.118023 50.165390 72.798421
F 36.432355 50.165390 94.616757
F 35.746686 50.165390 116.435093
F 35.061017 50.165390 138.253430
F 34.375348 50.165390 160.071765
F 33.689679 50.165390 181.890101
F 33.004010 50.165390 203.708438
F 32.318342 50.165390 225.526773
F 31.632673 50.165390 247.345110
F 64.525603 3.858875 51.819855
F 63.839934 3.858875 73.638191
F 63.154265 3.858875 95.456527
F 62.468597 3.858875 117.274863
F 61.782928 3.858875 139.093200
F 61.097259 3.858875 160.911535
F 60.411590 3.858875 182.729871
F 59.725921 3.858875 204.548207
F 59.040252 3.858875 226.366543
F 58.354584 3.858875 248.184880
F 64.525603 27.012132 51.819855
F 63.839934 27.012132 73.638191
F 63.154265 27.012132 95.456527
F 62.468597 27.012132 117.274863
F 61.782928 27.012132 139.093200
F 61.097259 27.012132 160.911535
F 60.411590 27.012132 182.729871
F 59.725921 27.012132 204.548207
F 59.040252 27.012132 226.366543
F 58.354584 27.012132 248.184880
F 64.525603 50.165390 51.819855
F 63.839934 50.165390 73.638191
F 63.154265 50.165390 95.456527
F 62.468597 50.165390 117.274863
F 61.782928 50.165390 139.093200
F 61.097259 50.165390 160.911535
F 60.411590 50.165390 182.729871
F 59.725921 50.165390 204.548207
F 59.040252 50.165390 226.366543
F 58.354584 50.165390 248.184880
F 12.453118 11.576625 6.503643
F 11.767449 11.576625 28.321979
F 11.081780 11.576625 50.140315
F 10.396112 11.576625 71.958652
F 9.710443 11.576625 93.776987
F 9.024774 11.576625 115.595323
F 8.339105 11.576625 137.413660
F 7.653436 11.576625 159.231995
F 6.967767 11.576625 181.050332
F 6.282099 11.576625 202.868668
F 5.596430 11.576625 224.687003
F 4.910761 11.576625 246.505340
F 12.453118 34.729882 6.503643
F 11.767449 34.729882 28.321979
F 11.081780 34.729882 50.140315
F 10.396112 34.729882 71.958652
F 9.710443 34.729882 93.776987
F 9.024774 34.729882 115.595323
F 8.339105 34.729882 137.413660
F 7.653436 34.729882 159.231995
F 6.967767 34.729882 181.050332
F 6.282099 34.729882 202.868668
F 5.596430 34.729882 224.687003
F 4.910761 34.729882 246.505340
F 12.453118 57.883140 6.503643
F 11.767449 57.883140 28.321979
F 11.081780 57.883140 50.140315
F 10.396112 57.883140 71.958652
F 9.710443 57.883140 93.776987
F 9.024774 57.883140 115.595323
F 8.339105 57.883140 137.413660
F 7.653436 57.883140 159.231995
F 6.967767 57.883140 181.050332
F 6.282099 57.883140 202.868668
F 5.596430 57.883140 224.687003
F 4.910761 57.883140 246.505340
F 39.175030 11.576625 7.343413
F 38.489361 11.576625 29.161749
F 37.803692 11.576625 50.980085
F 37.118023 11.576625 72.798422
F 36.432355 11.576625 94.616757
F 35.746686 11.576625 116.435093
F 35.061017 11.576625 138.253430
F 34.375348 11.576625 160.071765
F 33.689679 11.576625 181.890102
F 33.004010 11.576625 203.708438
F 32.318342 11.576625 225.526773
F 31.632673 11.576625 247.345110
F 39.175030 34.729882 7.343413
F 38.489361 34.729882 29.161749
F 37.803692 34.729882 50.980085
F 37.118023 34.729882 72.798422
F 36.432355 34.729882 94.616757
F 35.746686 34.729882 116.435093
F 35.061017 34.729882 138.253430
F 34.375348 34.729882 160.071765
F 33.689679 34.729882 181.890102
F 33.004010 34.729882 203.708438
F 32.318342 34.729882 225.526773
F 31.632673 34.729882 247.345110
F 39.175030 57.883140 7.343413
F 38.489361 57.883140 29.161749
F 37.803692 57.883140 50.980085
F 37.118023 57.883140 72.798422
F 36.432355 57.883140 94.616757
F 35.746686 57.883140 116.435093
F 35.061017 57.883140 138.253430
F 34.375348 57.883140 160.071765
F 33.689679 57.883140 181.890102
F 33.004010 57.883140 203.708438
F 32.318342 57.883140 225.526773
F 31.632673 57.883140 247.345110
F 64.525603 11.576625 51.819855
F 63.839934 11.576625 73.638192
F 63.154265 11.576625 95.456527
F 62.468597 11.576625 117.274863
F 61.782928 11.576625 139.093200
F 61.097259 11.576625 160.911535
F 60.411590 11.576625 182.729872
F 59.725921 11.576625 204.548207
F 59.040252 11.576625 226.366543
F 58.354584 11.576625 248.184880
F 64.525603 34.729882 51.819855
F 63.839934 34.729882 73.638192
F 63.154265 34.729882 95.456527
F 62.468597 34.729882 117.274863
F 61.782928 34.729882 139.093200
F 61.097259 34.729882 160.911535
F 60.411590 34.729882 182.729872
F 59.725921 34.729882 204.548207
F 59.040252 34.729882 226.366543
F 58.354584 34.729882 248.184880
F 64.525603 57.883140 51.819855
F 63.839934 57.883140 73.638192
F 63.154265 57.883140 95.456527
F 62.468597 57.883140 117.274863
F 61.782928 57.883140 139.093200
F 61.097259 57.883140 160.911535
F 60.411590 57.883140 182.729872
F 59.725921 57.883140 204.548207
F 59.040252 57.883140 226.366543
F 58.354584 57.883140 248.184880
F 12.453118 19.294380 6.503644
F 11.767449 19.294380 28.321979
F 11.081780 19.294380 50.140316
F 10.396112 19.294380 71.958652
F 9.710443 19.294380 93.776987
F 9.024774 19.294380 115.595324
F 8.339105 19.294380 137.413660
F 7.653436 19.294380 159.231996
F 6.967767 19.294380 181.050332
F 6.282099 19.294380 202.868668
F 5.596430 19.294380 224.687004
F 4.910761 19.294380 246.505340
F 12.453118 42.447638 6.503644
F 11.767449 42.447638 28.321979
F 11.081780 42.447638 50.140316
F 10.396112 42.447638 71.958652
F 9.710443 42.447638 93.776987
F 9.024774 42.447638 115.595324
F 8.339105 42.447638 137.413660
F 7.653436 42.447638 159.231996
F 6.967767 42.447638 181.050332
F 6.282099 42.447638 202.868668
F 5.596430 42.447638 224.687004
F 4.910761 42.447638 246.505340
F 12.453118 65.600895 6.503644
F 11.767449 65.600895 28.321979
F 11.081780 65.600895 50.140316
F 10.396112 65.600895 71.958652
F 9.710443 65.600895 93.776987
F 9.024774 65.600895 115.595324
F 8.339105 65.600895 137.413660
F 7.653436 65.600895 159.231996
F 6.967767 65.600895 181.050332
F 6.282099 65.600895 202.868668
F 5.596430 65.600895 224.687004
F 4.910761 65.600895 246.505340
F 39.175030 19.294380 7.343414
F 38.489361 19.294380 29.161749
F 37.803692 19.294380 50.980086
F 37.118023 19.294380 72.798422
F 36.432355 19.294380 94.616757
F 35.746686 19.294380 116.435094
F 35.061017 19.294380 138.253430
F 34.375348 19.294380 160.071766
F 33.689679 19.294380 181.890102
F 33.004010 19.294380 203.708438
F 32.318342 19.294380 225.526774
F 31.632673 19.294380 247.345110
F 39.175030 42.447638 7.343414
F 38.489361 42.447638 29.161749
F 37.803692 42.447638 50.980086
F 37.118023 42.447638 72.798422
F 36.432355 42.447638 94.616757
F 35.746686 42.447638 116.435094
F 35.061017 42.447638 138.253430
F 34.375348 42.447638 160.071766
F 33.689679 42.447638 181.890102
F 33.004010 42.447638 203.708438
F 32.318342 42.447638 225.526774
F 31.632673 42.447638 247.345110
F 39.175030 65.600895 7.343414
F 38.489361 65.600895 29.161749
F 37.803692 65.600895 50.980086
F 37.118023 65.600895 72.798422
F 36.432355 65.600895 94.616757
F 35.746686 65.600895 116.435094
F 35.061017 65.600895 138.253430
F 34.375348 65.600895 160.071766
F 33.689679 65.600895 181.890102
F 33.004010 65.600895 203.708438
F 32.318342 65.600895 225.526774
F 31.632673 65.600895 247.345110
F 64.525603 19.294380 51.819856
F 63.839934 19.294380 73.638192
F 63.154265 19.294380 95.456527
F 62.468597 19.294380 117.274864
F 61.782928 19.294380 139.093200
F 61.097259 19.294380 160.911536
F 60.411590 19.294380 182.729872
F 59.725921 19.294380 204.548207
F 59.040252 19.294380 226.366544
F 58.354584 19.294380 248.184880
F 64.525603 42.447638 51.819856
F 63.839934 42.447638 73.638192
F 63.154265 42.447638 95.456527
F 62.468597 42.447638 117.274864
F 61.782928 42.447638 139.093200
F 61.097259 42.447638 160.911536
F 60.411590 42.447638 182.729872
F 59.725921 42.447638 204.548207
F 59.040252 42.447638 226.366544
F 58.354584 42.447638 248.184880
F 64.525603 65.600895 51.819856
F 63.839934 65.600895 73.638192
F 63.154265 65.600895 95.456527
F 62.468597 65.600895 117.274864
F 61.782928 65.600895 139.093200
F 61.097259 65.600895 160.911536
F 60.411590 65.600895 182.729872
F 59.725921 65.600895 204.548207
F 59.040252 65.600895 226.366544
F 58.354584 65.600895 248.184880
F 21.360421 3.858876 6.783567
F 20.674752 3.858876 28.601904
F 19.989083 3.858876 50.420239
F 19.303414 3.858876 72.238575
F 18.617745 3.858876 94.056912
F 17.932076 3.858876 115.875247
F 17.246408 3.858876 137.693584
F 16.560739 3.858876 159.511920
F 15.875070 3.858876 181.330255
F 15.189401 3.858876 203.148592
F 14.503732 3.858876 224.966928
F 13.818063 3.858876 246.785264
F 21.360421 27.012134 6.783567
F 20.674752 27.012134 28.601904
F 19.989083 27.012134 50.420239
F 19.303414 27.012134 72.238575
F 18.617745 27.012134 94.056912
F 17.932076 27.012134 115.875247
F 17.246408 27.012134 137.693584
F 16.560739 27.012134 159.511920
F 15.875070 27.012134 181.330255
F 15.189401 27.012134 203.148592
F 14.503732 27.012134 224.966928
F 13.818063 27.012134 246.785264
F 21.360421 50.165391 6.783567
F 20.674752 50.165391 28.601904
F 19.989083 50.165391 50.420239
F 19.303414 50.165391 72.238575
F 18.617745 50.165391 94.056912
F 17.932076 50.165391 115.875247
F 17.246408 50.165391 137.693584
F 16.560739 50.165391 159.511920
F 15.875070 50.165391 181.330255
F 15.189401 50.165391 203.148592
F 14.503732 50.165391 224.966928
F 13.818063 50.165391 246.785264
F 48.082331 3.858876 7.623337
F 47.396663 3.858876 29.441674
F 46.710994 3.858876 51.260009
F 46.025325 3.858876 73.078345
F 45.339656 3.858876 94.896682
F 44.653987 3.858876 116.715017
F 43.968318 3.858876 138.533354
F 43.282650 3.858876 160.351690
F 42.596981 3.858876 182.170025
F 41.911312 3.858876 203.988362
F 41.225643 3.858876 225.806698
F 40.539974 3.858876 247.625034
F 48.082331 27.012134 7.623337
F 47.396663 27.012134 29.441674
F 46.710994 27.012134 51.260009
F 46.025325 27.012134 73.078345
F 45.339656 27.012134 94.896682
F 44.653987 27.012134 116.715017
F 43.968318 27.012134 138.533354
F 43.282650 27.012134 160.351690
F 42.596981 27.012134 182.170025
F 41.911312 27.012134 203.988362
F 41.225643 27.012134 225.806698
F 40.539974 27.012134 247.625034
F 48.082331 50.165391 7.623337
F 47.396663 50.165391 29.441674
F 46.710994 50.165391 51.260009
F 46.025325 50.165391 73.078345
F 45.339656 50.165391 94.896682
F 44.653987 50.165391 116.715017
F 43.968318 50.165391 138.533354
F 43.282650 50.165391 160.351690
F 42.596981 50.165391 182.170025
F 41.911312 50.165391 203.988362
F 41.225643 50.165391 225.806698
F 40.539974 50.165391 247.625034
F 21.360421 11.576626 6.783567
F 20.674752 11.576626 28.601904
F 19.989083 11.576626 50.420239
F 19.303414 11.576626 72.238576
F 18.617745 11.576626 94.056912
F 17.932076 11.576626 115.875247
F 17.246408 11.576626 137.693584
F 16.560739 11.576626 159.511920
F 15.875070 11.576626 181.330256
F 15.189401 11.576626 203.148592
F 14.503732 11.576626 224.966928
F 13.818063 11.576626 246.785264
F 21.360421 34.729884 6.783567
F 20.674752 34.729884 28.601904
F 19.989083 34.729884 50.420239
F 19.303414 34.729884 72.238576
F 18.617745 34.729884 94.056912
F 17.932076 34.729884 115.875247
F 17.246408 34.729884 137.693584
F 16.560739 34.729884 159.511920
F 15.875070 34.729884 181.330256
F 15.189401 34.729884 203.148592
F 14.503732 34.729884 224.966928
F 13.818063 34.729884 246.785264
F 21.360421 57.883141 6.783567
F 20.674752 57.883141 28.601904
F 19.989083 57.883141 50.420239
F 19.303414 57.883141 72.238576
F 18.617745 57.883141 94.056912
F 17.932076 57.883141 115.875247
F 17.246408 57.883141 137.693584
F 16.560739 57.883141 159.511920
F 15.875070 57.883141 181.330256
F 15.189401 57.883141 203.148592
F 14.503732 57.883141 224.966928
F 13.818063 57.883141 246.785264
F 48.082331 11.576626 7.623337
F 47.396663 11.576626 29.441674
F 46.710994 11.576626 51.260009
F 46.025325 11.576626 73.078346
F 45.339656 11.576626 94.896682
F 44.653987 11.576626 116.715017
F 43.968318 11.576626 138.533354
F 43.282650 11.576626 160.351690
F 42.596981 11.576626 182.170026
F 41.911312 11.576626 203.988362
F 41.225643 11.576626 225.806698
F 40.539974 11.576626 247.625034
F 48.082331 34.729884 7.623337
F 47.396663 34.729884 29.441674
F 46.710994 34.729884 51.260009
F 46.025325 34.729884 73.078346
F 45.339656 34.729884 94.896682
F 44.653987 34.729884 116.715017
F 43.968318 34.729884 138.533354
F 43.282650 34.729884 160.351690
F 42.596981 34.729884 182.170026
F 41.911312 34.729884 203.988362
F 41.225643 34.729884 225.806698
F 40.539974 34.729884 247.625034
F 48.082331 57.883141 7.623337
F 47.396663 57.883141 29.441674
F 46.710994 57.883141 51.260009
F 46.025325 57.883141 73.078346
F 45.339656 57.883141 94.896682
F 44.653987 57.883141 116.715017
F 43.968318 57.883141 138.533354
F 43.282650 57.883141 160.351690
F 42.596981 57.883141 182.170026
F 41.911312 57.883141 203.988362
F 41.225643 57.883141 225.806698
F 40.539974 57.883141 247.625034
F 21.360421 19.294382 6.783568
F 20.674752 19.294382 28.601904
F 19.989083 19.294382 50.420240
F 19.303414 19.294382 72.238576
F 18.617745 19.294382 94.056912
F 17.932076 19.294382 115.875248
F 17.246408 19.294382 137.693584
F 16.560739 19.294382 159.511921
F 15.875070 19.294382 181.330256
F 15.189401 19.294382 203.148592
F 14.503732 19.294382 224.966929
F 13.818063 19.294382 246.785264
F 21.360421 42.447639 6.783568
F 20.674752 42.447639 28.601904
F 19.989083 42.447639 50.420240
F 19.303414 42.447639 72.238576
F 18.617745 42.447639 94.056912
F 17.932076 42.447639 115.875248
F 17.246408 42.447639 137.693584
F 16.560739 42.447639 159.511921
F 15.875070 42.447639 181.330256
F 15.189401 42.447639 203.148592
F 14.503732 42.447639 224.966929
F 13.818063 42.447639 246.785264
F 21.360421 65.600897 6.783568
F 20.674752 65.600897 28.601904
F 19.989083 65.600897 50.420240
F 19.303414 65.600897 72.238576
F 18.617745 65.600897 94.056912
F 17.932076 65.600897 115.875248
F 17.246408 65.600897 137.693584
F 16.560739 65.600897 159.511921
F 15.875070 65.600897 181.330256
F 15.189401 65.600897 203.148592
F 14.503732 65.600897 224.966929
F 13.818063 65.600897 246.785264
F 48.082331 19.294382 7.623338
F 47.396663 19.294382 29.441674
F 46.710994 19.294382 51.260010
F 46.025325 19.294382 73.078346
F 45.339656 19.294382 94.896682
F 44.653987 19.294382 116.715018
F 43.968318 19.294382 138.533354
F 43.282650 19.294382 160.351691
F 42.596981 19.294382 182.170026
F 41.911312 19.294382 203.988362
F 41.225643 19.294382 225.806699
F 40.539974 19.294382 247.625034
F 48.082331 42.447639 7.623338
F 47.396663 42.447639 29.441674
F 46.710994 42.447639 51.260010
F 46.025325 42.447639 73.078346
F 45.339656 42.447639 94.896682
F 44.653987 42.447639 116.715018
F 43.968318 42.447639 138.533354
F 43.282650 42.447639 160.351691
F 42.596981 42.447639 182.170026
F 41.911312 42.447639 203.988362
F 41.225643 42.447639 225.806699
F 40.539974 42.447639 247.625034
F 48.082331 65.600897 7.623338
F 47.396663 65.600897 29.441674
F 46.710994 65.600897 51.260010
F 46.025325 65.600897 73.078346
F 45.339656 65.600897 94.896682
F 44.653987 65.600897 116.715018
F 43.968318 65.600897 138.533354
F 43.282650 65.600897 160.351691
F 42.596981 65.600897 182.170026
F 41.911312 65.600897 203.988362
F 41.225643 65.600897 225.806699
F 40.539974 65.600897 247.625034
F 30.267730 3.858875 7.063491
F 29.582061 3.858875 28.881826
F 28.896393 3.858875 50.700163
F 28.210724 3.858875 72.518499
F 27.525055 3.858875 94.336834
F 26.839386 3.858875 116.155171
F 26.153717 3.858875 137.973506
F 25.468048 3.858875 159.791843
F 24.782380 3.858875 181.610179
F 24.096711 3.858875 203.428514
F 23.411042 3.858875 225.246851
F 22.725373 3.858875 247.065187
F 30.267730 27.012133 7.063491
F 29.582061 27.012133 28.881826
F 28.896393 27.012133 50.700163
F 28.210724 27.012133 72.518499
F 27.525055 27.012133 94.336834
F 26.839386 27.012133 116.155171
F 26.153717 27.012133 137.973506
F 25.468048 27.012133 159.791843
F 24.782380 27.012133 181.610179
F 24.096711 27.012133 203.428514
F 23.411042 27.012133 225.246851
F 22.725373 27.012133 247.065187
F 30.267730 50.165390 7.063491
F 29.582061 50.165390 28.881826
F 28.896393 50.165390 50.700163
F 28.210724 50.165390 72.518499
F 27.525055 50.165390 94.336834
F 26.839386 50.165390 116.155171
F 26.153717 50.165390 137.973506
F 25.468048 50.165390 159.791843
F 24.782380 50.165390 181.610179
F 24.096711 50.165390 203.428514
F 23.411042 50.165390 225.246851
F 22.725373 50.165390 247.065187
F 56.989641 3.858875 7.903260
F 56.303972 3.858875 29.721596
F 55.618303 3.858875 51.539933
F 54.932635 3.858875 73.358268
F 54.246966 3.858875 95.176604
F 53.561297 3.858875 116.994941
F 52.875628 3.858875 138.813276
F 52.189959 3.858875 160.631613
F 51.504290 3.858875 182.449949
F 50.818622 3.858875 204.268284
F 50.132953 3.858875 226.086621
F 49.447284 3.858875 247.904957
F 56.989641 27.012133 7.903260
F 56.303972 27.012133 29.721596
F 55.618303 27.012133 51.539933
F 54.932635 27.012133 73.358268
F 54.246966 27.012133 95.176604
F 53.561297 27.012133 116.994941
F 52.875628 27.012133 138.813276
F 52.189959 27.012133 160.631613
F 51.504290 27.012133 182.449949
F 50.818622 27.012133 204.268284
F 50.132953 27.012133 226.086621
F 49.447284 27.012133 247.904957
F 56.989641 50.165390 7.903260
F 56.303972 50.165390 29.721596
F 55.618303 50.165390 51.539933
F 54.932635 50.165390 73.358268
F 54.246966 50.165390 95.176604
F 53.561297 50.165390 116.994941
F 52.875628 50.165390 138.813276
F 52.189959 50.165390 160.631613
F 51.504290 50.165390 182.449949
F 50.818622 50.165390 204.268284
F 50.132953 50.165390 226.086621
F 49.447284 50.165390 247.904957
F 30.267730 11.576625 7.063491
F 29.582061 11.576625 28.881826
F 28.896393 11.576625 50.700163
F 28.210724 11.576625 72.518499
F 27.525055 11.576625 94.336835
F 26.839386 11.576625 116.155171
F 26.153717 11.576625 137.973506
F 25.468048 11.576625 159.791843
F 24.782380 11.576625 181.610179
F 24.096711 11.576625 203.428515
F 23.411042 11.576625 225.246851
F 22.725373 11.576625 247.065187
F 30.267730 34.729883 7.063491
F 29.582061 34.729883 28.881826
F 28.896393 34.729883 50.700163
F 28.210724 34.729883 72.518499
F 27.525055 34.729883 94.336835
F 26.839386 34.729883 116.155171
F 26.153717 34.729883 137.973506
F 25.468048 34.729883 159.791843
F 24.782380 34.729883 181.610179
F 24.096711 34.729883 203.428515
F 23.411042 34.729883 225.246851
F 22.725373 34.729883 247.065187
F 30.267730 57.883140 7.063491
F 29.582061 57.883140 28.881826
F 28.896393 57.883140 50.700163
F 28.210724 57.883140 72.518499
F 27.525055 57.883140 94.336835
F 26.839386 57.883140 116.155171
F 26.153717 57.883140 137.973506
F 25.468048 57.883140 159.791843
F 24.782380 57.883140 181.610179
F 24.096711 57.883140 203.428515
F 23.411042 57.883140 225.246851
F 22.725373 57.883140 247.065187
F 56.989641 11.576625 7.903260
F 56.303972 11.576625 29.721596
F 55.618303 11.576625 51.539933
F 54.932635 11.576625 73.358268
F 54.246966 11.576625 95.176605
F 53.561297 11.576625 116.994941
F 52.875628 11.576625 138.813276
F 52.189959 11.576625 160.631613
F 51.504290 11.576625 182.449949
F 50.818622 11.576625 204.268285
F 50.132953 11.576625 226.086621
F 49.447284 11.576625 247.904957
F 56.989641 34.729883 7.903260
F 56.303972 34.729883 29.721596
F 55.618303 34.729883 51.539933
F 54.932635 34.729883 73.358268
F 54.246966 34.729883 95.176605
F 53.561297 34.729883 116.994941
F 52.875628 34.729883 138.813276
F 52.189959 34.729883 160.631613
F 51.504290 34.729883 182.449949
F 50.818622 34.729883 204.268285
F 50.132953 34.729883 226.086621
F 49.447284 34.729883 247.904957
F 56.989641 57.883140 7.903260
F 56.303972 57.883140 29.721596
F 55.618303 57.883140 51.539933
F 54.932635 57.883140 73.358268
F 54.246966 57.883140 95.176605
F 53.561297 57.883140 116.994941
F 52.875628 57.883140 138.813276
F 52.189959 57.883140 160.631613
F 51.504290 57.883140 182.449949
F 50.818622 57.883140 204.268285
F 50.132953 57.883140 226.086621
F 49.447284 57.883140 247.904957
F 30.267730 19.294381 7.063491
F 29.582061 19.294381 28.881827
F 28.896393 19.294381 50.700163
F 28.210724 19.294381 72.518500
F 27.525055 19.294381 94.336835
F 26.839386 19.294381 116.155171
F 26.153717 19.294381 137.973507
F 25.468048 19.294381 159.791843
F 24.782380 19.294381 181.610180
F 24.096711 19.294381 203.428515
F 23.411042 19.294381 225.246851
F 22.725373 19.294381 247.065188
F 30.267730 42.447638 7.063491
F 29.582061 42.447638 28.881827
F 28.896393 42.447638 50.700163
F 28.210724 42.447638 72.518500
F 27.525055 42.447638 94.336835
F 26.839386 42.447638 116.155171
F 26.153717 42.447638 137.973507
F 25.468048 42.447638 159.791843
F 24.782380 42.447638 181.610180
F 24.096711 42.447638 203.428515
F 23.411042 42.447638 225.246851
F 22.725373 42.447638 247.065188
F 30.267730 65.600896 7.063491
F 29.582061 65.600896 28.881827
F 28.896393 65.600896 50.700163
F 28.210724 65.600896 72.518500
F 27.525055 65.600896 94.336835
F 26.839386 65.600896 116.155171
F 26.153717 65.600896 137.973507
F 25.468048 65.600896 159.791843
F 24.782380 65.600896 181.610180
F 24.096711 65.600896 203.428515
F 23.411042 65.600896 225.246851
F 22.725373 65.600896 247.065188
F 56.989641 19.294381 7.903260
F 56.303972 19.294381 29.721597
F 55.618303 19.294381 51.539933
F 54.932635 19.294381 73.358269
F 54.246966 19.294381 95.176605
F 53.561297 19.294381 116.994941
F 52.875628 19.294381 138.813277
F 52.189959 19.294381 160.631613
F 51.504290 19.294381 182.449950
F 50.818622 19.294381 204.268285
F 50.132953 19.294381 226.086621
F 49.447284 19.294381 247.904958
F 56.989641 42.447638 7.903260
F 56.303972 42.447638 29.721597
F 55.618303 42.447638 51.539933
F 54.932635 42.447638 73.358269
F 54.246966 42.447638 95.176605
F 53.561297 42.447638 116.994941
F 52.875628 42.447638 138.813277
F 52.189959 42.447638 160.631613
F 51.504290 42.447638 182.449950
F 50.818622 42.447638 204.268285
F 50.132953 42.447638 226.086621
F 49.447284 42.447638 247.904958
F 56.989641 65.600896 7.903260
F 56.303972 65.600896 29.721597
F 55.618303 65.600896 51.539933
F 54.932635 65.600896 73.358269
F 54.246966 65.600896 95.176605
F 53.561297 65.600896 116.994941
F 52.875628 65.600896 138.813277
F 52.189959 65.600896 160.631613
F 51.504290 65.600896 182.449950
F 50.818622 65.600896 204.268285
F 50.132953 65.600896 226.086621
F 49.447284 65.600896 247.904958
F 12.538840 3.858875 3.776353
F 11.853171 3.858875 25.594688
F 11.167502 3.858875 47.413025
F 10.481833 3.858875 69.231361
F 9.796164 3.858875 91.049696
F 9.110495 3.858875 112.868033
F 8.424827 3.858875 134.686369
F 7.739158 3.858875 156.504705
F 7.053489 3.858875 178.323041
F 6.367820 3.858875 200.141377
F 5.682151 3.858875 221.959713
F 4.996482 3.858875 243.778049
F 12.538840 27.012133 3.776353
F 11.853171 27.012133 25.594688
F 11.167502 27.012133 47.413025
F 10.481833 27.012133 69.231361
F 9.796164 27.012133 91.049696
F 9.110495 27.012133 112.868033
F 8.424827 27.012133 134.686369
F 7.739158 27.012133 156.504705
F 7.053489 27.012133 178.323041
F 6.367820 27.012133 200.141377
F 5.682151 27.012133 221.959713
F 4.996482 27.012133 243.778049
F 12.538840 50.165390 3.776353
F 11.853171 50.165390 25.594688
F 11.167502 50.165390 47.413025
F 10.481833 50.165390 69.231361
F 9.796164 50.165390 91.049696
F 9.110495 50.165390 112.868033
F 8.424827 50.165390 134.686369
F 7.739158 50.165390 156.504705
F 7.053489 50.165390 178.323041
F 6.367820 50.165390 200.141377
F 5.682151 50.165390 221.959713
F 4.996482 50.165390 243.778049
F 39.260750 3.858875 4.616123
F 38.575082 3.858875 26.434458
F 37.889413 3.858875 48.252795
F 37.203744 3.858875 70.071130
F 36.518075 3.858875 91.889466
F 35.832406 3.858875 113.707803
F 35.146737 3.858875 135.526138
F 34.461069 3.858875 157.344475
F 33.775400 3.858875 179.162811
F 33.089731 3.858875 200.981146
F 32.404062 3.858875 222.799483
F 31.718393 3.858875 244.617819
F 39.260750 27.012133 4.616123
F 38.575082 27.012133 26.434458
F 37.889413 27.012133 48.252795
F 37.203744 27.012133 70.071130
F 36.518075 27.012133 91.889466
F 35.832406 27.012133 113.707803
F 35.146737 27.012133 135.526138
F 34.461069 27.012133 157.344475
F 33.775400 27.012133 179.162811
F 33.089731 27.012133 200.981146
F 32.404062 27.012133 222.799483
F 31.718393 27.012133 244.617819
F 39.260750 50.165390 4.616123
F 38.575082 50.165390 26.434458
F 37.889413 50.165390 48.252795
F 37.203744 50.165390 70.071130
F 36.518075 50.165390 91.889466
F 35.832406 50.165390 113.707803
F 35.146737 50.165390 135.526138
F 34.461069 50.165390 157.344475
F 33.775400 50.165390 179.162811
F 33.089731 50.165390 200.981146
F 32.404062 50.165390 222.799483
F 31.718393 50.165390 244.617819
F 63.925655 3.858875 70.910900
F 63.239986 3.858875 92.729236
F 62.554317 3.858875 114.547573
F 61.868648 3.858875 136.365908
F 61.182979 3.858875 158.184245
F 60.497311 3.858875 180.002581
F 59.811642 3.858875 201.820916
F 59.125973 3.858875 223.639253
F 58.440304 3.858875 245.457589
F 63.925655 27.012133 70.910900
F 63.239986 27.012133 92.729236
F 62.554317 27.012133 114.547573
F 61.868648 27.012133 136.365908
F 61.182979 27.012133 158.184245
F 60.497311 27.012133 180.002581
F 59.811642 27.012133 201.820916
F 59.125973 27.012133 223.639253
F 58.440304 27.012133 245.457589
F 63.925655 50.165390 70.910900
F 63.239986 50.165390 92.729236
F 62.554317 50.165390 114.547573
F 61.868648 50.165390 136.365908
F 61.182979 50.165390 158.184245
F 60.497311 50.165390 180.002581
F 59.811642 50.165390 201.820916
F 59.125973 50.165390 223.639253
F 58.440304 50.165390 245.457589
F 12.538840 11.576625 3.776353
F 11.853171 11.576625 25.594688
F 11.167502 11.576625 47.413024
F 10.481833 11.576625 69.231361
F 9.796164 11.576625 91.049696
F 9.110495 11.576625 112.868033
F 8.424827 11.576625 134.686369
F 7.739158 11.576625 156.504704
F 7.053489 11.576625 178.323041
F 6.367820 11.576625 200.141377
F 5.682151 11.576625 221.959713
F 4.996482 11.576625 243.778049
F 12.538840 34.729883 3.776353
F 11.853171 34.729883 25.594688
F 11.167502 34.729883 47.413024
F 10.481833 34.729883 69.231361
F 9.796164 34.729883 91.049696
F 9.110495 34.729883 112.868033
F 8.424827 34.729883 134.686369
F 7.739158 34.729883 156.504704
F 7.053489 34.729883 178.323041
F 6.367820 34.729883 200.141377
F 5.682151 34.729883 221.959713
F 4.996482 34.729883 243.778049
F 12.538840 57.883140 3.776353
F 11.853171 57.883140 25.594688
F 11.167502 57.883140 47.413024
F 10.481833 57.883140 69.231361
F 9.796164 57.883140 91.049696
F 9.110495 57.883140 112.868033
F 8.424827 57.883140 134.686369
F 7.739158 57.883140 156.504704
F 7.053489 57.883140 178.323041
F 6.367820 57.883140 200.141377
F 5.682151 57.883140 221.959713
F 4.996482 57.883140 243.778049
F 39.260750 11.576625 4.616123
F 38.575082 11.576625 26.434458
F 37.889413 11.576625 48.252794
F 37.203744 11.576625 70.071130
F 36.518075 11.576625 91.889466
F 35.832406 11.576625 113.707803
F 35.146737 11.576625 135.526138
F 34.461069 11.576625 157.344474
F 33.775400 11.576625 179.162811
F 33.089731 11.576625 200.981146
F 32.404062 11.576625 222.799483
F 31.718393 11.576625 244.617819
F 39.260750 34.729883 4.616123
F 38.575082 34.729883 26.434458
F 37.889413 34.729883 48.252794
F 37.203744 34.729883 70.071130
F 36.518075 34.729883 91.889466
F 35.832406 34.729883 113.707803
F 35.146737 34.729883 135.526138
F 34.461069 34.729883 157.344474
F 33.775400 34.729883 179.162811
F 33.089731 34.729883 200.981146
F 32.404062 34.729883 222.799483
F 31.718393 34.729883 244.617819
F 39.260750 57.883140 4.616123
F 38.575082 57.883140 26.434458
F 37.889413 57.883140 48.252794
F 37.203744 57.883140 70.071130
F 36.518075 57.883140 91.889466
F 35.832406 57.883140 113.707803
F 35.146737 57.883140 135.526138
F 34.461069 57.883140 157.344474
F 33.775400 57.883140 179.162811
F 33.089731 57.883140 200.981146
F 32.404062 57.883140 222.799483
F 31.718393 57.883140 244.617819
F 63.925655 11.576625 70.910900
F 63.239986 11.576625 92.729236
F 62.554317 11.576625 114.547573
F 61.868648 11.576625 136.365908
F 61.182979 11.576625 158.184244
F 60.497311 11.576625 180.002581
F 59.811642 11.576625 201.820916
F 59.125973 11.576625 223.639253
F 58.440304 11.576625 245.457589
F 63.925655 34.729883 70.910900
F 63.239986 34.729883 92.729236
F 62.554317 34.729883 114.547573
F 61.868648 34.729883 136.365908
F 61.182979 34.729883 158.184244
F 60.497311 34.729883 180.002581
F 59.811642 34.729883 201.820916
F 59.125973 34.729883 223.639253
F 58.440304 34.729883 245.457589
F 63.925655 57.883140 70.910900
F 63.239986 57.883140 92.729236
F 62.554317 57.883140 114.547573
F 61.868648 57.883140 136.365908
F 61.182979 57.883140 158.184244
F 60.497311 57.883140 180.002581
F 59.811642 57.883140 201.820916
F 59.125973 57.883140 223.639253
F 58.440304 57.883140 245.457589
F 12.538840 19.294381 3.776352
F 11.853171 19.294381 25.594688
F 11.167502 19.294381 47.413024
F 10.481833 19.294381 69.231360
F 9.796164 19.294381 91.049696
F 9.110495 19.294381 112.868032
F 8.424827 19.294381 134.686369
F 7.739158 19.294381 156.504704
F 7.053489 19.294381 178.323040
F 6.367820 19.294381 200.141377
F 5.682151 19.294381 221.959712
F 4.996482 19.294381 243.778049
F 12.538840 42.447638 3.776352
F 11.853171 42.447638 25.594688
F 11.167502 42.447638 47.413024
F 10.481833 42.447638 69.231360
F 9.796164 42.447638 91.049696
F 9.110495 42.447638 112.868032
F 8.424827 42.447638 134.686369
F 7.739158 42.447638 156.504704
F 7.053489 42.447638 178.323040
F 6.367820 42.447638 200.141377
F 5.682151 42.447638 221.959712
F 4.996482 42.447638 243.778049
F 12.538840 65.600896 3.776352
F 11.853171 65.600896 25.594688
F 11.167502 65.600896 47.413024
F 10.481833 65.600896 69.231360
F 9.796164 65.600896 91.049696
F 9.110495 65.600896 112.868032
F 8.424827 65.600896 134.686369
F 7.739158 65.600896 156.504704
F 7.053489 65.600896 178.323040
F 6.367820 65.600896 200.141377
F 5.682151 65.600896 221.959712
F 4.996482 65.600896 243.778049
F 39.260750 19.294381 4.616122
F 38.575082 19.294381 26.434458
F 37.889413 19.294381 48.252794
F 37.203744 19.294381 70.071129
F 36.518075 19.294381 91.889466
F 35.832406 19.294381 113.707802
F 35.146737 19.294381 135.526138
F 34.461069 19.294381 157.344474
F 33.775400 19.294381 179.162810
F 33.089731 19.294381 200.981146
F 32.404062 19.294381 222.799482
F 31.718393 19.294381 244.617819
F 39.260750 42.447638 4.616122
F 38.575082 42.447638 26.434458
F 37.889413 42.447638 48.252794
F 37.203744 42.447638 70.071129
F 36.518075 42.447638 91.889466
F 35.832406 42.447638 113.707802
F 35.146737 42.447638 135.526138
F 34.461069 42.447638 157.344474
F 33.775400 42.447638 179.162810
F 33.089731 42.447638 200.981146
F 32.404062 42.447638 222.799482
F 31.718393 42.447638 244.617819
F 39.260750 65.600896 4.616122
F 38.575082 65.600896 26.434458
F 37.889413 65.600896 48.252794
F 37.203744 65.600896 70.071129
F 36.518075 65.600896 91.889466
F 35.832406 65.600896 113.707802
F 35.146737 65.600896 135.526138
F 34.461069 65.600896 157.344474
F 33.775400 65.600896 179.162810
F 33.089731 65.600896 200.981146
F 32.404062 65.600896 222.799482
F 31.718393 65.600896 244.617819
F 63.925655 19.294381 70.910899
F 63.239986 19.294381 92.729236
F 62.554317 19.294381 114.547572
F 61.868648 19.294381 136.365908
F 61.182979 19.294381 158.184244
F 60.497311 19.294381 180.002580
F 59.811642 19.294381 201.820916
F 59.125973 19.294381 223.639252
F 58.440304 19.294381 245.457589
F 63.925655 42.447638 70.910899
F 63.239986 42.447638 92.729236
F 62.554317 42.447638 114.547572
F 61.868648 42.447638 136.365908
F 61.182979 42.447638 158.184244
F 60.497311 42.447638 180.002580
F 59.811642 42.447638 201.820916
F 59.125973 42.447638 223.639252
F 58.440304 42.447638 245.457589
F 63.925655 65.600896 70.910899
F 63.239986 65.600896 92.729236
F 62.554317 65.600896 114.547572
F 61.868648 65.600896 136.365908
F 61.182979 65.600896 158.184244
F 60.497311 65.600896 180.002580
F 59.811642 65.600896 201.820916
F 59.125973 65.600896 223.639252
F 58.440304 65.600896 245.457589
F 21.446142 3.858876 4.056275
F 20.760473 3.858876 25.874612
F 20.074805 3.858876 47.692947
F 19.389136 3.858876 69.511283
F 18.703467 3.858876 91.329620
F 18.017798 3.858876 113.147955
F 17.332129 3.858876 134.966292
F 16.646460 3.858876 156.784627
F 15.960792 3.858876 178.602963
F 15.275123 3.858876 200.421300
F 14.589454 3.858876 222.239635
F 13.903785 3.858876 244.057972
F 21.446142 27.012133 4.056275
F 20.760473 27.012133 25.874612
F 20.074805 27.012133 47.692947
F 19.389136 27.012133 69.511283
F 18.703467 27.012133 91.329620
F 18.017798 27.012133 113.147955
F 17.332129 27.012133 134.966292
F 16.646460 27.012133 156.784627
F 15.960792 27.012133 178.602963
F 15.275123 27.012133 200.421300
F 14.589454 27.012133 222.239635
F 13.903785 27.012133 244.057972
F 21.446142 50.165391 4.056275
F 20.760473 50.165391 25.874612
F 20.074805 50.165391 47.692947
F 19.389136 50.165391 69.511283
F 18.703467 50.165391 91.329620
F 18.017798 50.165391 113.147955
F 17.332129 50.165391 134.966292
F 16.646460 50.165391 156.784627
F 15.960792 50.165391 178.602963
F 15.275123 50.165391 200.421300
F 14.589454 50.165391 222.239635
F 13.903785 50.165391 244.057972
F 48.168053 3.858876 4.896045
F 47.482384 3.858876 26.714381
F 46.796715 3.858876 48.532717
F 46.111047 3.858876 70.351053
F 45.425378 3.858876 92.169389
F 44.739709 3.858876 113.987725
F 44.054040 3.858876 135.806062
F 43.368371 3.858876 157.624397
F 42.682702 3.858876 179.442733
F 41.997034 3.858876 201.261070
F 41.311365 3.858876 223.079405
F 40.625696 3.858876 244.897742
F 48.168053 27.012133 4.896045
F 47.482384 27.012133 26.714381
F 46.796715 27.012133 48.532717
F 46.111047 27.012133 70.351053
F 45.425378 27.012133 92.169389
F 44.739709 27.012133 113.987725
F 44.054040 27.012133 135.806062
F 43.368371 27.012133 157.624397
F 42.682702 27.012133 179.442733
F 41.997034 27.012133 201.261070
F 41.311365 27.012133 223.079405
F 40.625696 27.012133 244.897742
F 48.168053 50.165391 4.896045
F 47.482384 50.165391 26.714381
F 46.796715 50.165391 48.532717
F 46.111047 50.165391 70.351053
F 45.425378 50.165391 92.169389
F 44.739709 50.165391 113.987725
F 44.054040 50.165391 135.806062
F 43.368371 50.165391 157.624397
F 42.682702 50.165391 179.442733
F 41.997034 50.165391 201.261070
F 41.311365 50.165391 223.079405
F 40.625696 50.165391 244.897742
F 21.446142 11.576626 4.056275
F 20.760473 11.576626 25.874611
F 20.074805 11.576626 47.692947
F 19.389136 11.576626 69.511283
F 18.703467 11.576626 91.329620
F 18.017798 11.576626 113.147955
F 17.332129 11.576626 134.966291
F 16.646460 11.576626 156.784627
F 15.960792 11.576626 178.602963
F 15.275123 11.576626 200.421300
F 14.589454 11.576626 222.239635
F 13.903785 11.576626 244.057971
F 21.446142 34.729883 4.056275
F 20.760473 34.729883 25.874611
F 20.074805 34.729883 47.692947
F 19.389136 34.729883 69.511283
F 18.703467 34.729883 91.329620
F 18.017798 34.729883 113.147955
F 17.332129 34.729883 134.966291
F 16.646460 34.729883 156.784627
F 15.960792 34.729883 178.602963
F 15.275123 34.729883 200.421300
F 14.589454 34.729883 222.239635
F 13.903785 34.729883 244.057971
F 21.446142 57.883141 4.056275
F 20.760473 57.883141 25.874611
F 20.074805 57.883141 47.692947
F 19.389136 57.883141 69.511283
F 18.703467 57.883141 91.329620
F 18.017798 57.883141 113.147955
F 17.332129 57.883141 134.966291
F 16.646460 57.883141 156.784627
F 15.960792 57.883141 178.602963
F 15.275123 57.883141 200.421300
F 14.589454 57.883141 222.239635
F 13.903785 57.883141 244.057971
F 48.168053 11.576626 4.896045
F 47.482384 11.576626 26.714380
F 46.796715 11.576626 48.532717
F 46.111047 11.576626 70.351053
F 45.425378 11.576626 92.169389
F 44.739709 11.576626 113.987725
F 44.054040 11.576626 135.806061
F 43.368371 11.576626 157.624397
F 42.682702 11.576626 179.442733
F 41.997034 11.576626 201.261070
F 41.311365 11.576626 223.079405
F 40.625696 11.576626 244.897741
F 48.168053 34.729883 4.896045
F 47.482384 34.729883 26.714380
F 46.796715 34.729883 48.532717
F 46.111047 34.729883 70.351053
F 45.425378 34.729883 92.169389
F 44.739709 34.729883 113.987725
F 44.054040 34.729883 135.806061
F 43.368371 34.729883 157.624397
F 42.682702 34.729883 179.442733
F 41.997034 34.729883 201.261070
F 41.311365 34.729883 223.079405
F 40.625696 34.729883 244.897741
F 48.168053 57.883141 4.896045
F 47.482384 57.883141 26.714380
F 46.796715 57.883141 48.532717
F 46.111047 57.883141 70.351053
F 45.425378 57.883141 92.169389
F 44.739709 57.883141 113.987725
F 44.054040 57.883141 135.806061
F 43.368371 57.883141 157.624397
F 42.682702 57.883141 179.442733
F 41.997034 57.883141 201.261070
F 41.311365 57.883141 223.079405
F 40.625696 57.883141 244.897741
F 21.446142 19.294381 4.056275
F 20.760473 19.294381 25.874611
F 20.074805 19.294381 47.692946
F 19.389136 19.294381 69.511283
F 18.703467 19.294381 91.329619
F 18.017798 19.294381 113.147954
F 17.332129 19.294381 134.966291
F 16.646460 19.294381 156.784626
F 15.960792 19.294381 178.602963
F 15.275123 19.294381 200.421299
F 14.589454 19.294381 222.239634
F 13.903785 19.294381 244.057971
F 21.446142 42.447639 4.056275
F 20.760473 42.447639 25.874611
F 20.074805 42.447639 47.692946
F 19.389136 42.447639 69.511283
F 18.703467 42.447639 91.329619
F 18.017798 42.447639 113.147954
F 17.332129 42.447639 134.966291
F 16.646460 42.447639 156.784626
F 15.960792 42.447639 178.602963
F 15.275123 42.447639 200.421299
F 14.589454 42.447639 222.239634
F 13.903785 42.447639 244.057971
F 21.446142 65.600896 4.056275
F 20.760473 65.600896 25.874611
F 20.074805 65.600896 47.692946
F 19.389136 65.600896 69.511283
F 18.703467 65.600896 91.329619
F 18.017798 65.600896 113.147954
F 17.332129 65.600896 134.966291
F 16.646460 65.600896 156.784626
F 15.960792 65.600896 178.602963
F 15.275123 65.600896 200.421299
F 14.589454 65.600896 222.239634
F 13.903785 65.600896 244.057971
F 48.168053 19.294381 4.896045
F 47.482384 19.294381 26.714380
F 46.796715 19.294381 48.532716
F 46.111047 19.294381 70.351053
F 45.425378 19.294381 92.169388
F 44.739709 19.294381 113.987724
F 44.054040 19.294381 135.806061
F 43.368371 19.294381 157.624396
F 42.682702 19.294381 179.442733
F 41.997034 19.294381 201.261069
F 41.311365 19.294381 223.079404
F 40.625696 19.294381 244.897741
F 48.168053 42.447639 4.896045
F 47.482384 42.447639 26.714380
F 46.796715 42.447639 48.532716
F 46.111047 42.447639 70.351053
F 45.425378 42.447639 92.169388
F 44.739709 42.447639 113.987724
F 44.054040 42.447639 135.806061
F 43.368371 42.447639 157.624396
F 42.682702 42.447639 179.442733
F 41.997034 42.447639 201.261069
F 41.311365 42.447639 223.079404
F 40.625696 42.447639 244.897741
F 48.168053 65.600896 4.896045
F 47.482384 65.600896 26.714380
F 46.796715 65.600896 48.532716
F 46.111047 65.600896 70.351053
F 45.425378 65.600896 92.169388
F 44.739709 65.600896 113.987724
F 44.054040 65.600896 135.806061
F 43.368371 65.600896 157.624396
F 42.682702 65.600896 179.442733
F 41.997034 65.600896 201.261069
F 41.311365 65.600896 223.079404
F 40.625696 65.600896 244.897741
F 30.353450 3.858875 4.336199
F 29.667781 3.858875 26.154535
F 28.982112 3.858875 47.972871
F 28.296443 3.858875 69.791207
F 27.610775 3.858875 91.609543
F 26.925106 3.858875 113.427880
F 26.239437 3.858875 135.246215
F 25.553768 3.858875 157.064551
F 24.868099 3.858875 178.882888
F 24.182430 3.858875 200.701223
F 23.496762 3.858875 222.519559
F 22.811093 3.858875 244.337896
F 30.353450 27.012133 4.336199
F 29.667781 27.012133 26.154535
F 28.982112 27.012133 47.972871
F 28.296443 27.012133 69.791207
F 27.610775 27.012133 91.609543
F 26.925106 27.012133 113.427880
F 26.239437 27.012133 135.246215
F 25.553768 27.012133 157.064551
F 24.868099 27.012133 178.882888
F 24.182430 27.012133 200.701223
F 23.496762 27.012133 222.519559
F 22.811093 27.012133 244.337896
F 30.353450 50.165390 4.336199
F 29.667781 50.165390 26.154535
F 28.982112 50.165390 47.972871
F 28.296443 50.165390 69.791207
F 27.610775 50.165390 91.609543
F 26.925106 50.165390 113.427880
F 26.239437 50.165390 135.246215
F 25.553768 50.165390 157.064551
F 24.868099 50.165390 178.882888
F 24.182430 50.165390 200.701223
F 23.496762 50.165390 222.519559
F 22.811093 50.165390 244.337896
F 57.075361 3.858875 5.175969
F 56.389692 3.858875 26.994305
F 55.704023 3.858875 48.812641
F 55.018354 3.858875 70.630977
F 54.332685 3.858875 92.449313
F 53.647016 3.858875 114.267649
F 52.961348 3.858875 136.085985
F 52.275679 3.858875 157.904321
F 51.590010 3.858875 179.722657
F 50.904341 3.858875 201.540993
F 50.218672 3.858875 223.359329
F 49.533004 3.858875 245.177665
F 57.075361 27.012133 5.175969
F 56.389692 27.012133 26.994305
F 55.704023 27.012133 48.812641
F 55.018354 27.012133 70.630977
F 54.332685 27.012133 92.449313
F 53.647016 27.012133 114.267649
F 52.961348 27.012133 136.085985
F 52.275679 27.012133 157.904321
F 51.590010 27.012133 179.722657
F 50.904341 27.012133 201.540993
F 50.218672 27.012133 223.359329
F 49.533004 27.012133 245.177665
F 57.075361 50.165390 5.175969
F 56.389692 50.165390 26.994305
F 55.704023 50.165390 48.812641
F 55.018354 50.165390 70.630977
F 54.332685 50.165390 92.449313
F 53.647016 50.165390 114.267649
F 52.961348 50.165390 136.085985
F 52.275679 50.165390 157.904321
F 51.590010 50.165390 179.722657
F 50.904341 50.165390 201.540993
F 50.218672 50.165390 223.359329
F 49.533004 50.165390 245.177665
F 30.353450 11.576625 4.336198
F 29.667781 11.576625 26.154535
F 28.982112 11.576625 47.972871
F 28.296443 11.576625 69.791207
F 27.610775 11.576625 91.609543
F 26.925106 11.576625 113.427879
F 26.239437 11.576625 135.246215
F 25.553768 11.576625 157.064551
F 24.868099 11.576625 178.882888
F 24.182430 11.576625 200.701223
F 23.496762 11.576625 222.519559
F 22.811093 11.576625 244.337896
F 30.353450 34.729883 4.336198
F 29.667781 34.729883 26.154535
F 28.982112 34.729883 47.972871
F 28.296443 34.729883 69.791207
F 27.610775 34.729883 91.609543
F 26.925106 34.729883 113.427879
F 26.239437 34.729883 135.246215
F 25.553768 34.729883 157.064551
F 24.868099 34.729883 178.882888
F 24.182430 34.729883 200.701223
F 23.496762 34.729883 222.519559
F 22.811093 34.729883 244.337896
F 30.353450 57.883140 4.336198
F 29.667781 57.883140 26.154535
F 28.982112 57.883140 47.972871
F 28.296443 57.883140 69.791207
F 27.610775 57.883140 91.609543
F 26.925106 57.883140 113.427879
F 26.239437 57.883140 135.246215
F 25.553768 57.883140 157.064551
F 24.868099 57.883140 178.882888
F 24.182430 57.883140 200.701223
F 23.496762 57.883140 222.519559
F 22.811093 57.883140 244.337896
F 57.075361 11.576625 5.175968
F 56.389692 11.576625 26.994305
F 55.704023 11.576625 48.812641
F 55.018354 11.576625 70.630977
F 54.332685 11.576625 92.449313
F 53.647017 11.576625 114.267648
F 52.961348 11.576625 136.085985
F 52.275679 11.576625 157.904321
F 51.590010 11.576625 179.722657
F 50.904341 11.576625 201.540993
F 50.218672 11.576625 223.359329
F 49.533004 11.576625 245.177665
F 57.075361 34.729883 5.175968
F 56.389692 34.729883 26.994305
F 55.704023 34.729883 48.812641
F 55.018354 34.729883 70.630977
F 54.332685 34.729883 92.449313
F 53.647017 34.729883 114.267648
F 52.961348 34.729883 136.085985
F 52.275679 34.729883 157.904321
F 51.590010 34.729883 179.722657
F 50.904341 34.729883 201.540993
F 50.218672 34.729883 223.359329
F 49.533004 34.729883 245.177665
F 57.075361 57.883140 5.175968
F 56.389692 57.883140 26.994305
F 55.704023 57.883140 48.812641
F 55.018354 57.883140 70.630977
F 54.332685 57.883140 92.449313
F 53.647017 57.883140 114.267648
F 52.961348 57.883140 136.085985
F 52.275679 57.883140 157.904321
F 51.590010 57.883140 179.722657
F 50.904341 57.883140 201.540993
F 50.218672 57.883140 223.359329
F 49.533004 57.883140 245.177665
F 30.353450 19.294381 4.336198
F 29.667781 19.294381 26.154534
F 28.982112 19.294381 47.972871
F 28.296443 19.294381 69.791206
F 27.610775 19.294381 91.609542
F 26.925106 19.294381 113.427879
F 26.239437 19.294381 135.246214
F 25.553768 19.294381 157.064551
F 24.868099 19.294381 178.882887
F 24.182430 19.294381 200.701222
F 23.496762 19.294381 222.519559
F 22.811093 19.294381 244.337895
F 30.353450 42.447638 4.336198
F 29.667781 42.447638 26.154534
F 28.982112 42.447638 47.972871
F 28.296443 42.447638 69.791206
F 27.610775 42.447638 91.609542
F 26.925106 42.447638 113.427879
F 26.239437 42.447638 135.246214
F 25.553768 42.447638 157.064551
F 24.868099 42.447638 178.882887
F 24.182430 42.447638 200.701222
F 23.496762 42.447638 222.519559
F 22.811093 42.447638 244.337895
F 30.353450 65.600896 4.336198
F 29.667781 65.600896 26.154534
F 28.982112 65.600896 47.972871
F 28.296443 65.600896 69.791206
F 27.610775 65.600896 91.609542
F 26.925106 65.600896 113.427879
F 26.239437 65.600896 135.246214
F 25.553768 65.600896 157.064551
F 24.868099 65.600896 178.882887
F 24.182430 65.600896 200.701222
F 23.496762 65.600896 222.519559
F 22.811093 65.600896 244.337895
F 57.075361 19.294381 5.175968
F 56.389692 19.294381 26.994304
F 55.704023 19.294381 48.812641
F 55.018354 19.294381 70.630976
F 54.332685 19.294381 92.449312
F 53.647017 19.294381 114.267648
F 52.961348 19.294381 136.085984
F 52.275679 19.294381 157.904321
F 51.590010 19.294381 179.722656
F 50.904341 19.294381 201.540992
F 50.218672 19.294381 223.359329
F 49.533004 19.294381 245.177664
F 57.075361 42.447638 5.175968
F 56.389692 42.447638 26.994304
F 55.704023 42.447638 48.812641
F 55.018354 42.447638 70.630976
F 54.332685 42.447638 92.449312
F 53.647017 42.447638 114.267648
F 52.961348 42.447638 136.085984
F 52.275679 42.447638 157.904321
F 51.590010 42.447638 179.722656
F 50.904341 42.447638 201.540992
F 50.218672 42.447638 223.359329
F 49.533004 42.447638 245.177664
F 57.075361 65.600896 5.175968
F 56.389692 65.600896 26.994304
F 55.704023 65.600896 48.812641
F 55.018354 65.600896 70.630976
F 54.332685 65.600896 92.449312
F 53.647017 65.600896 114.267648
F 52.961348 65.600896 136.085984
F 52.275679 65.600896 157.904321
F 51.590010 65.600896 179.722656
F 50.904341 65.600896 201.540992
F 50.218672 65.600896 223.359329
F 49.533004 65.600896 245.177664
F 12.653107 1.286291 0.139963
F 11.967438 1.286291 21.958299
F 11.281769 1.286291 43.776635
F 10.596100 1.286291 65.594970
F 9.910431 1.286291 87.413307
F 9.224763 1.286291 109.231643
F 8.539094 1.286291 131.049979
F 7.853425 1.286291 152.868315
F 7.167756 1.286291 174.686651
F 6.482087 1.286291 196.504987
F 5.796418 1.286291 218.323323
F 5.110750 1.286291 240.141660
F 12.653107 24.439549 0.139963
F 11.967438 24.439549 21.958299
F 11.281769 24.439549 43.776635
F 10.596100 24.439549 65.594970
F 9.910431 24.439549 87.413307
F 9.224763 24.439549 109.231643
F 8.539094 24.439549 131.049979
F 7.853425 24.439549 152.868315
F 7.167756 24.439549 174.686651
F 6.482087 24.439549 196.504987
F 5.796418 24.439549 218.323323
F 5.110750 24.439549 240.141660
F 12.653107 47.592806 0.139963
F 11.967438 47.592806 21.958299
F 11.281769 47.592806 43.776635
F 10.596100 47.592806 65.594970
F 9.910431 47.592806 87.413307
F 9.224763 47.592806 109.231643
F 8.539094 47.592806 131.049979
F 7.853425 47.592806 152.868315
F 7.167756 47.592806 174.686651
F 6.482087 47.592806 196.504987
F 5.796418 47.592806 218.323323
F 5.110750 47.592806 240.141660
F 39.375019 1.286291 0.979732
F 38.689350 1.286291 22.798069
F 38.003681 1.286291 44.616405
F 37.318012 1.286291 66.434740
F 36.632343 1.286291 88.253077
F 35.946674 1.286291 110.071413
F 35.261006 1.286291 131.889749
F 34.575337 1.286291 153.708085
F 33.889668 1.286291 175.526421
F 33.203999 1.286291 197.344757
F 32.518330 1.286291 219.163093
F 31.832661 1.286291 240.981430
F 39.375019 24.439549 0.979732
F 38.689350 24.439549 22.798069
F 38.003681 24.439549 44.616405
F 37.318012 24.439549 66.434740
F 36.632343 24.439549 88.253077
F 35.946674 24.439549 110.071413
F 35.261006 24.439549 131.889749
F 34.575337 24.439549 153.708085
F 33.889668 24.439549 175.526421
F 33.203999 24.439549 197.344757
F 32.518330 24.439549 219.163093
F 31.832661 24.439549 240.981430
F 39.375019 47.592806 0.979732
F 38.689350 47.592806 22.798069
F 38.003681 47.592806 44.616405
F 37.318012 47.592806 66.434740
F 36.632343 47.592806 88.253077
F 35.946674 47.592806 110.071413
F 35.261006 47.592806 131.889749
F 34.575337 47.592806 153.708085
F 33.889668 47.592806 175.526421
F 33.203999 47.592806 197.344757
F 32.518330 47.592806 219.163093
F 31.832661 47.592806 240.981430
F 64.039923 1.286291 67.274510
F 63.354254 1.286291 89.092847
F 62.668585 1.286291 110.911183
F 61.982916 1.286291 132.729519
F 61.297248 1.286291 154.547855
F 60.611579 1.286291 176.366191
F 59.925910 1.286291 198.184527
F 59.240241 1.286291 220.002863
F 58.554572 1.286291 241.821200
F 64.039923 24.439549 67.274510
F 63.354254 24.439549 89.092847
F 62.668585 24.439549 110.911183
F 61.982916 24.439549 132.729519
F 61.297248 24.439549 154.547855
F 60.611579 24.439549 176.366191
F 59.925910 24.439549 198.184527
F 59.240241 24.439549 220.002863
F 58.554572 24.439549 241.821200
F 64.039923 47.592806 67.274510
F 63.354254 47.592806 89.092847
F 62.668585 47.592806 110.911183
F 61.982916 47.592806 132.729519
F 61.297248 47.592806 154.547855
F 60.611579 47.592806 176.366191
F 59.925910 47.592806 198.184527
F 59.240241 47.592806 220.002863
F 58.554572 47.592806 241.821200
F 12.653107 9.004041 0.139963
F 11.967438 9.004041 21.958299
F 11.281769 9.004041 43.776635
F 10.596100 9.004041 65.594970
F 9.910431 9.004041 87.413307
F 9.224763 9.004041 109.231643
F 8.539094 9.004041 131.049979
F 7.853425 9.004041 152.868315
F 7.167756 9.004041 174.686651
F 6.482087 9.004041 196.504987
F 5.796418 9.004041 218.323323
F 5.110750 9.004041 240.141660
F 12.653107 32.157298 0.139963
F 11.967438 32.157298 21.958299
F 11.281769 32.157298 43.776635
F 10.596100 32.157298 65.594970
F 9.910431 32.157298 87.413307
F 9.224763 32.157298 109.231643
F 8.539094 32.157298 131.049979
F 7.853425 32.157298 152.868315
F 7.167756 32.157298 174.686651
F 6.482087 32.157298 196.504987
F 5.796418 32.157298 218.323323
F 5.110750 32.157298 240.141660
F 12.653107 55.310556 0.139963
F 11.967438 55.310556 21.958299
F 11.281769 55.310556 43.776635
F 10.596100 55.310556 65.594970
F 9.910431 55.310556 87.413307
F 9.224763 55.310556 109.231643
F 8.539094 55.310556 131.049979
F 7.853425 55.310556 152.868315
F 7.167756 55.310556 174.686651
F 6.482087 55.310556 196.504987
F 5.796418 55.310556 218.323323
F 5.110750 55.310556 240.141660
F 39.375019 9.004041 0.979732
F 38.689350 9.004041 22.798069
F 38.003681 9.004041 44.616405
F 37.318012 9.004041 66.434740
F 36.632343 9.004041 88.253077
F 35.946674 9.004041 110.071413
F 35.261006 9.004041 131.889749
F 34.575337 9.004041 153.708085
F 33.889668 9.004041 175.526421
F 33.203999 9.004041 197.344757
F 32.518330 9.004041 219.163093
F 31.832661 9.004041 240.981430
F 39.375019 32.157298 0.979732
F 38.689350 32.157298 22.798069
F 38.003681 32.157298 44.616405
F 37.318012 32.157298 66.434740
F 36.632343 32.157298 88.253077
F 35.946674 32.157298 110.071413
F 35.261006 32.157298 131.889749
F 34.575337 32.157298 153.708085
F 33.889668 32.157298 175.526421
F 33.203999 32.157298 197.344757
F 32.518330 32.157298 219.163093
F 31.832661 32.157298 240.981430
F 39.375019 55.310556 0.979732
F 38.689350 55.310556 22.798069
F 38.003681 55.310556 44.616405
F 37.318012 55.310556 66.434740
F 36.632343 55.310556 88.253077
F 35.946674 55.310556 110.071413
F 35.261006 55.310556 131.889749
F 34.575337 55.310556 153.708085
F 33.889668 55.310556 175.526421
F 33.203999 55.310556 197.344757
F 32.518330 55.310556 219.163093
F 31.832661 55.310556 240.981430
F 64.039923 9.004041 67.274510
F 63.354254 9.004041 89.092847
F 62.668585 9.004041 110.911183
F 61.982916 9.004041 132.729519
F 61.297248 9.004041 154.547855
F 60.611579 9.004041 176.366191
F 59.925910 9.004041 198.184527
F 59.240241 9.004041 220.002863
F 58.554572 9.004041 241.821200
F 64.039923 32.157298 67.274510
F 63.354254 32.157298 89.092847
F 62.668585 32.157298 110.911183
F 61.982916 32.157298 132.729519
F 61.297248 32.157298 154.547855
F 60.611579 32.157298 176.366191
F 59.925910 32.157298 198.184527
F 59.240241 32.157298 220.002863
F 58.554572 32.157298 241.821200
F 64.039923 55.310556 67.274510
F 63.354254 55.310556 89.092847
F 62.668585 55.310556 110.911183
F 61.982916 55.310556 132.729519
F 61.297248 55.310556 154.547855
F 60.611579 55.310556 176.366191
F 59.925910 55.310556 198.184527
F 59.240241 55.310556 220.002863
F 58.554572 55.310556 241.821200
F 12.653107 16.721796 0.139962
F 11.967438 16.721796 21.958298
F 11.281769 16.721796 43.776634
F 10.596100 16.721796 65.594970
F 9.910431 16.721796 87.413306
F 9.224763 16.721796 109.231642
F 8.539094 16.721796 131.049978
F 7.853425 16.721796 152.868314
F 7.167756 16.721796 174.686651
F 6.482087 16.721796 196.504986
F 5.796418 16.721796 218.323322
F 5.110750 16.721796 240.141659
F 12.653107 39.875053 0.139962
F 11.967438 39.875053 21.958298
F 11.281769 39.875053 43.776634
F 10.596100 39.875053 65.594970
F 9.910431 39.875053 87.413306
F 9.224763 39.875053 109.231642
F 8.539094 39.875053 131.049978
F 7.853425 39.875053 152.868314
F 7.167756 39.875053 174.686651
F 6.482087 39.875053 196.504986
F 5.796418 39.875053 218.323322
F 5.110750 39.875053 240.141659
F 12.653107 63.028311 0.139962
F 11.967438 63.028311 21.958298
F 11.281769 63.028311 43.776634
F 10.596100 63.028311 65.594970
F 9.910431 63.028311 87.413306
F 9.224763 63.028311 109.231642
F 8.539094 63.028311 131.049978
F 7.853425 63.028311 152.868314
F 7.167756 63.028311 174.686651
F 6.482087 63.028311 196.504986
F 5.796418 63.028311 218.323322
F 5.110750 63.028311 240.141659
F 39.375019 16.721796 0.979731
F 38.689350 16.721796 22.798068
F 38.003681 16.721796 44.616404
F 37.318012 16.721796 66.434740
F 36.632343 16.721796 88.253076
F 35.946674 16.721796 110.071412
F 35.261006 16.721796 131.889748
F 34.575337 16.721796 153.708084
F 33.889668 16.721796 175.526421
F 33.203999 16.721796 197.344756
F 32.518330 16.721796 219.163092
F 31.832661 16.721796 240.981429
F 39.375019 39.875053 0.979731
F 38.689350 39.875053 22.798068
F 38.003681 39.875053 44.616404
F 37.318012 39.875053 66.434740
F 36.632343 39.875053 88.253076
F 35.946674 39.875053 110.071412
F 35.261006 39.875053 131.889748
F 34.575337 39.875053 153.708084
F 33.889668 39.875053 175.526421
F 33.203999 39.875053 197.344756
F 32.518330 39.875053 219.163092
F 31.832661 39.875053 240.981429
F 39.375019 63.028311 0.979731
F 38.689350 63.028311 22.798068
F 38.003681 63.028311 44.616404
F 37.318012 63.028311 66.434740
F 36.632343 63.028311 88.253076
F 35.946674 63.028311 110.071412
F 35.261006 63.028311 131.889748
F 34.575337 63.028311 153.708084
F 33.889668 63.028311 175.526421
F 33.203999 63.028311 197.344756
F 32.518330 63.028311 219.163092
F 31.832661 63.028311 240.981429
F 64.039923 16.721796 67.274510
F 63.354254 16.721796 89.092846
F 62.668585 16.721796 110.911182
F 61.982916 16.721796 132.729518
F 61.297248 16.721796 154.547854
F 60.611579 16.721796 176.366191
F 59.925910 16.721796 198.184526
F 59.240241 16.721796 220.002862
F 58.554572 16.721796 241.821199
F 64.039923 39.875053 67.274510
F 63.354254 39.875053 89.092846
F 62.668585 39.875053 110.911182
F 61.982916 39.875053 132.729518
F 61.297248 39.875053 154.547854
F 60.611579 39.875053 176.366191
F 59.925910 39.875053 198.184526
F 59.240241 39.875053 220.002862
F 58.554572 39.875053 241.821199
F 64.039923 63.028311 67.274510
F 63.354254 63.028311 89.092846
F 62.668585 63.028311 110.911182
F 61.982916 63.028311 132.729518
F 61.297248 63.028311 154.547854
F 60.611579 63.028311 176.366191
F 59.925910 63.028311 198.184526
F 59.240241 63.028311 220.002862
F 58.554572 63.028311 241.821199
F 21.560409 1.286290 0.419886
F 20.874741 1.286290 22.238221
F 20.189072 1.286290 44.056557
F 19.503403 1.286290 65.874894
F 18.817734 1.286290 87.693229
F 18.132065 1.286290 109.511565
F 17.446396 1.286290 131.329902
F 16.760728 1.286290 153.148237
F 16.075059 1.286290 174.966574
F 15.389390 1.286290 196.784910
F 14.703721 1.286290 218.603245
F 14.018052 1.286290 240.421582
F 21.560409 24.439547 0.419886
F 20.874741 24.439547 22.238221
F 20.189072 24.439547 44.056557
F 19.503403 24.439547 65.874894
F 18.817734 24.439547 87.693229
F 18.132065 24.439547 109.511565
F 17.446396 24.439547 131.329902
F 16.760728 24.439547 153.148237
F 16.075059 24.439547 174.966574
F 15.389390 24.439547 196.784910
F 14.703721 24.439547 218.603245
F 14.018052 24.439547 240.421582
F 21.560409 47.592805 0.419886
F 20.874741 47.592805 22.238221
F 20.189072 47.592805 44.056557
F 19.503403 47.592805 65.874894
F 18.817734 47.592805 87.693229
F 18.132065 47.592805 109.511565
F 17.446396 47.592805 131.329902
F 16.760728 47.592805 153.148237
F 16.075059 47.592805 174.966574
F 15.389390 47.592805 196.784910
F 14.703721 47.592805 218.603245
F 14.018052 47.592805 240.421582
F 48.282320 1.286290 1.259656
F 47.596651 1.286290 23.077991
F 46.910983 1.286290 44.896327
F 46.225314 1.286290 66.714664
F 45.539645 1.286290 88.532999
F 44.853976 1.286290 110.351335
F 44.168307 1.286290 132.169672
F 43.482638 1.286290 153.988007
F 42.796970 1.286290 175.806344
F 42.111301 1.286290 197.624680
F 41.425632 1.286290 219.443015
F 40.739963 1.286290 241.261352
F 48.282320 24.439547 1.259656
F 47.596651 24.439547 23.077991
F 46.910983 24.439547 44.896327
F 46.225314 24.439547 66.714664
F 45.539645 24.439547 88.532999
F 44.853976 24.439547 110.351335
F 44.168307 24.439547 132.169672
F 43.482638 24.439547 153.988007
F 42.796970 24.439547 175.806344
F 42.111301 24.439547 197.624680
F 41.425632 24.439547 219.443015
F 40.739963 24.439547 241.261352
F 48.282320 47.592805 1.259656
F 47.596651 47.592805 23.077991
F 46.910983 47.592805 44.896327
F 46.225314 47.592805 66.714664
F 45.539645 47.592805 88.532999
F 44.853976 47.592805 110.351335
F 44.168307 47.592805 132.169672
F 43.482638 47.592805 153.988007
F 42.796970 47.592805 175.806344
F 42.111301 47.592805 197.624680
F 41.425632 47.592805 219.443015
F 40.739963 47.592805 241.261352
F 21.560409 9.004039 0.419886
F 20.874741 9.004039 22.238221
F 20.189072 9.004039 44.056557
F 19.503403 9.004039 65.874894
F 18.817734 9.004039 87.693229
F 18.132065 9.004039 109.511566
F 17.446396 9.004039 131.329902
F 16.760728 9.004039 153.148237
F 16.075059 9.004039 174.966574
F 15.389390 9.004039 196.784910
F 14.703721 9.004039 218.603246
F 14.018052 9.004039 240.421582
F 21.560409 32.157297 0.419886
F 20.874741 32.157297 22.238221
F 20.189072 32.157297 44.056557
F 19.503403 32.157297 65.874894
F 18.817734 32.157297 87.693229
F 18.132065 32.157297 109.511566
F 17.446396 32.157297 131.329902
F 16.760728 32.157297 153.148237
F 16.075059 32.157297 174.966574
F 15.389390 32.157297 196.784910
F 14.703721 32.157297 218.603246
F 14.018052 32.157297 240.421582
F 21.560409 55.310554 0.419886
F 20.874741 55.310554 22.238221
F 20.189072 55.310554 44.056557
F 19.503403 55.310554 65.874894
F 18.817734 55.310554 87.693229
F 18.132065 55.310554 109.511566
F 17.446396 55.310554 131.329902
F 16.760728 55.310554 153.148237
F 16.075059 55.310554 174.966574
F 15.389390 55.310554 196.784910
F 14.703721 55.310554 218.603246
F 14.018052 55.310554 240.421582
F 48.282320 9.004039 1.259656
F 47.596651 9.004039 23.077991
F 46.910983 9.004039 44.896327
F 46.225314 9.004039 66.714664
F 45.539645 9.004039 88.532999
F 44.853976 9.004039 110.351336
F 44.168307 9.004039 132.169672
F 43.482638 9.004039 153.988007
F 42.796970 9.004039 175.806344
F 42.111301 9.004039 197.624680
F 41.425632 9.004039 219.443016
F 40.739963 9.004039 241.261352
F 48.282320 32.157297 1.259656
F 47.596651 32.157297 23.077991
F 46.910983 32.157297 44.896327
F 46.225314 32.157297 66.714664
F 45.539645 32.157297 88.532999
F 44.853976 32.157297 110.351336
F 44.168307 32.157297 132.169672
F 43.482638 32.157297 153.988007
F 42.796970 32.157297 175.806344
F 42.111301 32.157297 197.624680
F 41.425632 32.157297 219.443016
F 40.739963 32.157297 241.261352
F 48.282320 55.310554 1.259656
F 47.596651 55.310554 23.077991
F 46.910983 55.310554 44.896327
F 46.225314 55.310554 66.714664
F 45.539645 55.310554 88.532999
F 44.853976 55.310554 110.351336
F 44.168307 55.310554 132.169672
F 43.482638 55.310554 153.988007
F 42.796970 55.310554 175.806344
F 42.111301 55.310554 197.624680
F 41.425632 55.310554 219.443016
F 40.739963 55.310554 241.261352
F 21.560409 16.721795 0.419885
F 20.874741 16.721795 22.238220
F 20.189072 16.721795 44.056557
F 19.503403 16.721795 65.874893
F 18.817734 16.721795 87.693228
F 18.132065 16.721795 109.511565
F 17.446396 16.721795 131.329901
F 16.760728 16.721795 153.148237
F 16.075059 16.721795 174.966573
F 15.389390 16.721795 196.784909
F 14.703721 16.721795 218.603245
F 14.018052 16.721795 240.421581
F 21.560409 39.875052 0.419885
F 20.874741 39.875052 22.238220
F 20.189072 39.875052 44.056557
F 19.503403 39.875052 65.874893
F 18.817734 39.875052 87.693228
F 18.132065 39.875052 109.511565
F 17.446396 39.875052 131.329901
F 16.760728 39.875052 153.148237
F 16.075059 39.875052 174.966573
F 15.389390 39.875052 196.784909
F 14.703721 39.875052 218.603245
F 14.018052 39.875052 240.421581
F 21.560409 63.028310 0.419885
F 20.874741 63.028310 22.238220
F 20.189072 63.028310 44.056557
F 19.503403 63.028310 65.874893
F 18.817734 63.028310 87.693228
F 18.132065 63.028310 109.511565
F 17.446396 63.028310 131.329901
F 16.760728 63.028310 153.148237
F 16.075059 63.028310 174.966573
F 15.389390 63.028310 196.784909
F 14.703721 63.028310 218.603245
F 14.018052 63.028310 240.421581
F 48.282320 16.721795 1.259655
F 47.596651 16.721795 23.077990
F 46.910983 16.721795 44.896327
F 46.225314 16.721795 66.714663
F 45.539645 16.721795 88.532998
F 44.853976 16.721795 110.351335
F 44.168307 16.721795 132.169671
F 43.482638 16.721795 153.988007
F 42.796970 16.721795 175.806343
F 42.111301 16.721795 197.624679
F 41.425632 16.721795 219.443015
F 40.739963 16.721795 241.261351
F 48.282320 39.875052 1.259655
F 47.596651 39.875052 23.077990
F 46.910983 39.875052 44.896327
F 46.225314 39.875052 66.714663
F 45.539645 39.875052 88.532998
F 44.853976 39.875052 110.351335
F 44.168307 39.875052 132.169671
F 43.482638 39.875052 153.988007
F 42.796970 39.875052 175.806343
F 42.111301 39.875052 197.624679
F 41.425632 39.875052 219.443015
F 40.739963 39.875052 241.261351
F 48.282320 63.028310 1.259655
F 47.596651 63.028310 23.077990
F 46.910983 63.028310 44.896327
F 46.225314 63.028310 66.714663
F 45.539645 63.028310 88.532998
F 44.853976 63.028310 110.351335
F 44.168307 63.028310 132.169671
F 43.482638 63.028310 153.988007
F 42.796970 63.028310 175.806343
F 42.111301 63.028310 197.624679
F 41.425632 63.028310 219.443015
F 40.739963 63.028310 241.261351
F 30.467718 1.286290 0.699809
F 29.782049 1.286290 22.518145
F 29.096380 1.286290 44.336481
F 28.410711 1.286290 66.154817
F 27.725043 1.286290 87.973153
F 27.039374 1.286290 109.791490
F 26.353705 1.286290 131.609825
F 25.668036 1.286290 153.428161
F 24.982367 1.286290 175.246497
F 24.296698 1.286290 197.064833
F 23.611030 1.286290 218.883170
F 22.925361 1.286290 240.701505
F 30.467718 24.439548 0.699809
F 29.782049 24.439548 22.518145
F 29.096380 24.439548 44.336481
F 28.410711 24.439548 66.154817
F 27.725043 24.439548 87.973153
F 27.039374 24.439548 109.791490
F 26.353705 24.439548 131.609825
F 25.668036 24.439548 153.428161
F 24.982367 24.439548 175.246497
F 24.296698 24.439548 197.064833
F 23.611030 24.439548 218.883170
F 22.925361 24.439548 240.701505
F 30.467718 47.592805 0.699809
F 29.782049 47.592805 22.518145
F 29.096380 47.592805 44.336481
F 28.410711 47.592805 66.154817
F 27.725043 47.592805 87.973153
F 27.039374 47.592805 109.791490
F 26.353705 47.592805 131.609825
F 25.668036 47.592805 153.428161
F 24.982367 47.592805 175.246497
F 24.296698 47.592805 197.064833
F 23.611030 47.592805 218.883170
F 22.925361 47.592805 240.701505
F 57.189630 1.286290 1.539579
F 56.503961 1.286290 23.357915
F 55.818292 1.286290 45.176250
F 55.132623 1.286290 66.994587
F 54.446955 1.286290 88.812923
F 53.761286 1.286290 110.631259
F 53.075617 1.286290 132.449595
F 52.389948 1.286290 154.267931
F 51.704279 1.286290 176.086267
F 51.018610 1.286290 197.904603
F 50.332941 1.286290 219.722940
F 49.647273 1.286290 241.541275
F 57.189630 24.439548 1.539579
F 56.503961 24.439548 23.357915
F 55.818292 24.439548 45.176250
F 55.132623 24.439548 66.994587
F 54.446955 24.439548 88.812923
F 53.761286 24.439548 110.631259
F 53.075617 24.439548 132.449595
F 52.389948 24.439548 154.267931
F 51.704279 24.439548 176.086267
F 51.018610 24.439548 197.904603
F 50.332941 24.439548 219.722940
F 49.647273 24.439548 241.541275
F 57.189630 47.592805 1.539579
F 56.503961 47.592805 23.357915
F 55.818292 47.592805 45.176250
F 55.132623 47.592805 66.994587
F 54.446955 47.592805 88.812923
F 53.761286 47.592805 110.631259
F 53.075617 47.592805 132.449595
F 52.389948 47.592805 154.267931
F 51.704279 47.592805 176.086267
F 51.018610 47.592805 197.904603
F 50.332941 47.592805 219.722940
F 49.647273 47.592805 241.541275
F 30.467718 9.004039 0.699809
F 29.782049 9.004039 22.518145
F 29.096380 9.004039 44.336482
F 28.410711 9.004039 66.154817
F 27.725043 9.004039 87.973153
F 27.039374 9.004039 109.791490
F 26.353705 9.004039 131.609825
F 25.668036 9.004039 153.428162
F 24.982367 9.004039 175.246497
F 24.296698 9.004039 197.064833
F 23.611030 9.004039 218.883170
F 22.925361 9.004039 240.701505
F 30.467718 32.157297 0.699809
F 29.782049 32.157297 22.518145
F 29.096380 32.157297 44.336482
F 28.410711 32.157297 66.154817
F 27.725043 32.157297 87.973153
F 27.039374 32.157297 109.791490
F 26.353705 32.157297 131.609825
F 25.668036 32.157297 153.428162
F 24.982367 32.157297 175.246497
F 24.296698 32.157297 197.064833
F 23.611030 32.157297 218.883170
F 22.925361 32.157297 240.701505
F 30.467718 55.310555 0.699809
F 29.782049 55.310555 22.518145
F 29.096380 55.310555 44.336482
F 28.410711 55.310555 66.154817
F 27.725043 55.310555 87.973153
F 27.039374 55.310555 109.791490
F 26.353705 55.310555 131.609825
F 25.668036 55.310555 153.428162
F 24.982367 55.310555 175.246497
F 24.296698 55.310555 197.064833
F 23.611030 55.310555 218.883170
F 22.925361 55.310555 240.701505
F 57.189630 9.004039 1.539579
F 56.503961 9.004039 23.357915
F 55.818292 9.004039 45.176251
F 55.132623 9.004039 66.994587
F 54.446955 9.004039 88.812923
F 53.761286 9.004039 110.631259
F 53.075617 9.004039 132.449595
F 52.389948 9.004039 154.267932
F 51.704279 9.004039 176.086267
F 51.018610 9.004039 197.904603
F 50.332941 9.004039 219.722940
F 49.647273 9.004039 241.541275
F 57.189630 32.157297 1.539579
F 56.503961 32.157297 23.357915
F 55.818292 32.157297 45.176251
F 55.132623 32.157297 66.994587
F 54.446955 32.157297 88.812923
F 53.761286 32.157297 110.631259
F 53.075617 32.157297 132.449595
F 52.389948 32.157297 154.267932
F 51.704279 32.157297 176.086267
F 51.018610 32.157297 197.904603
F 50.332941 32.157297 219.722940
F 49.647273 32.157297 241.541275
F 57.189630 55.310555 1.539579
F 56.503961 55.310555 23.357915
F 55.818292 55.310555 45.176251
F 55.132623 55.310555 66.994587
F 54.446955 55.310555 88.812923
F 53.761286 55.310555 110.631259
F 53.075617 55.310555 132.449595
F 52.389948 55.310555 154.267932
F 51.704279 55.310555 176.086267
F 51.018610 55.310555 197.904603
F 50.332941 55.310555 219.722940
F 49.647273 55.310555 241.541275
F 30.467718 16.721795 0.699808
F 29.782049 16.721795 22.518144
F 29.096380 16.721795 44.336481
F 28.410712 16.721795 66.154816
F 27.725043 16.721795 87.973152
F 27.039374 16.721795 109.791489
F 26.353705 16.721795 131.609824
F 25.668036 16.721795 153.428161
F 24.982367 16.721795 175.246496
F 24.296699 16.721795 197.064832
F 23.611030 16.721795 218.883169
F 22.925361 16.721795 240.701504
F 30.467718 39.875052 0.699808
F 29.782049 39.875052 22.518144
F 29.096380 39.875052 44.336481
F 28.410712 39.875052 66.154816
F 27.725043 39.875052 87.973152
F 27.039374 39.875052 109.791489
F 26.353705 39.875052 131.609824
F 25.668036 39.875052 153.428161
F 24.982367 39.875052 175.246496
F 24.296699 39.875052 197.064832
F 23.611030 39.875052 218.883169
F 22.925361 39.875052 240.701504
F 30.467718 63.028310 0.699808
F 29.782049 63.028310 22.518144
F 29.096380 63.028310 44.336481
F 28.410712 63.028310 66.154816
F 27.725043 63.028310 87.973152
F 27.039374 63.028310 109.791489
F 26.353705 63.028310 131.609824
F 25.668036 63.028310 153.428161
F 24.982367 63.028310 175.246496
F 24.296699 63.028310 197.064832
F 23.611030 63.028310 218.883169
F 22.925361 63.028310 240.701504
F 57.189630 16.721795 1.539578
F 56.503961 16.721795 23.357914
F 55.818292 16.721795 45.176250
F 55.132623 16.721795 66.994586
F 54.446955 16.721795 88.812922
F 53.761286 16.721795 110.631258
F 53.075617 16.721795 132.449594
F 52.389948 16.721795 154.267931
F 51.704279 16.721795 176.086266
F 51.018610 16.721795 197.904602
F 50.332942 16.721795 219.722939
F 49.647273 16.721795 241.541274
F 57.189630 39.875052 1.539578
F 56.503961 39.875052 23.357914
F 55.818292 39.875052 45.176250
F 55.132623 39.875052 66.994586
F 54.446955 39.875052 88.812922
F 53.761286 39.875052 110.631258
F 53.075617 39.875052 132.449594
F 52.389948 39.875052 154.267931
F 51.704279 39.875052 176.086266
F 51.018610 39.875052 197.904602
F 50.332942 39.875052 219.722939
F 49.647273 39.875052 241.541274
F 57.189630 63.028310 1.539578
F 56.503961 63.028310 23.357914
F 55.818292 63.028310 45.176250
F 55.132623 63.028310 66.994586
F 54.446955 63.028310 88.812922
F 53.761286 63.028310 110.631258
F 53.075617 63.028310 132.449594
F 52.389948 63.028310 154.267931
F 51.704279 63.028310 176.086266
F 51.018610 63.028310 197.904602
F 50.332942 63.028310 219.722939
F 49.647273 63.028310 241.541274
F 14.765666 7.717750 3.846334
F 14.079997 7.717750 25.664669
F 13.394329 7.717750 47.483006
F 12.708660 7.717750 69.301341
F 12.022991 7.717750 91.119678
F 11.337322 7.717750 112.938014
F 10.651653 7.717750 134.756349
F 9.965984 7.717750 156.574686
F 9.280316 7.717750 178.393022
F 8.594647 7.717750 200.211357
F 7.908978 7.717750 222.029694
F 7.223309 7.717750 243.848030
F 14.765666 30.871007 3.846334
F 14.079997 30.871007 25.664669
F 13.394329 30.871007 47.483006
F 12.708660 30.871007 69.301341
F 12.022991 30.871007 91.119678
F 11.337322 30.871007 112.938014
F 10.651653 30.871007 134.756349
F 9.965984 30.871007 156.574686
F 9.280316 30.871007 178.393022
F 8.594647 30.871007 200.211357
F 7.908978 30.871007 222.029694
F 7.223309 30.871007 243.848030
F 14.765666 54.024265 3.846334
F 14.079997 54.024265 25.664669
F 13.394329 54.024265 47.483006
F 12.708660 54.024265 69.301341
F 12.022991 54.024265 91.119678
F 11.337322 54.024265 112.938014
F 10.651653 54.024265 134.756349
F 9.965984 54.024265 156.574686
F 9.280316 54.024265 178.393022
F 8.594647 54.024265 200.211357
F 7.908978 54.024265 222.029694
F 7.223309 54.024265 243.848030
F 41.487578 7.717750 4.686103
F 40.801909 7.717750 26.504439
F 40.116240 7.717750 48.322776
F 39.430572 7.717750 70.141111
F 38.744903 7.717750 91.959448
F 38.059234 7.717750 113.777784
F 37.373565 7.717750 135.596119
F 36.687896 7.717750 157.414456
F 36.002227 7.717750 179.232792
F 35.316559 7.717750 201.051127
F 34.630890 7.717750 222.869464
F 33.945221 7.717750 244.687800
F 41.487578 30.871007 4.686103
F 40.801909 30.871007 26.504439
F 40.116240 30.871007 48.322776
F 39.430572 30.871007 70.141111
F 38.744903 30.871007 91.959448
F 38.059234 30.871007 113.777784
F 37.373565 30.871007 135.596119
F 36.687896 30.871007 157.414456
F 36.002227 30.871007 179.232792
F 35.316559 30.871007 201.051127
F 34.630890 30.871007 222.869464
F 33.945221 30.871007 244.687800
F 41.487578 54.024265 4.686103
F 40.801909 54.024265 26.504439
F 40.116240 54.024265 48.322776
F 39.430572 54.024265 70.141111
F 38.744903 54.024265 91.959448
F 38.059234 54.024265 113.777784
F 37.373565 54.024265 135.596119
F 36.687896 54.024265 157.414456
F 36.002227 54.024265 179.232792
F 35.316559 54.024265 201.051127
F 34.630890 54.024265 222.869464
F 33.945221 54.024265 244.687800
F 64.781145 7.717750 114.617554
F 64.095476 7.717750 136.435889
F 63.409807 7.717750 158.254226
F 62.724138 7.717750 180.072562
F 62.038469 7.717750 201.890897
F 61.352801 7.717750 223.709234
F 60.667132 7.717750 245.527569
F 64.781145 30.871007 114.617554
F 64.095476 30.871007 136.435889
F 63.409807 30.871007 158.254226
F 62.724138 30.871007 180.072562
F 62.038469 30.871007 201.890897
F 61.352801 30.871007 223.709234
F 60.667132 30.871007 245.527569
F 64.781145 54.024265 114.617554
F 64.095476 54.024265 136.435889
F 63.409807 54.024265 158.254226
F 62.724138 54.024265 180.072562
F 62.038469 54.024265 201.890897
F 61.352801 54.024265 223.709234
F 60.667132 54.024265 245.527569
F 14.765666 15.435502 3.846333
F 14.079997 15.435502 25.664668
F 13.394329 15.435502 47.483005
F 12.708660 15.435502 69.301340
F 12.022991 15.435502 91.119676
F 11.337322 15.435502 112.938013
F 10.651653 15.435502 134.756348
F 9.965984 15.435502 156.574685
F 9.280316 15.435502 178.393021
F 8.594647 15.435502 200.211356
F 7.908978 15.435502 222.029693
F 7.223309 15.435502 243.848029
F 14.765666 38.588760 3.846333
F 14.079997 38.588760 25.664668
F 13.394329 38.588760 47.483005
F 12.708660 38.588760 69.301340
F 12.022991 38.588760 91.119676
F 11.337322 38.588760 112.938013
F 10.651653 38.588760 134.756348
F 9.965984 38.588760 156.574685
F 9.280316 38.588760 178.393021
F 8.594647 38.588760 200.211356
F 7.908978 38.588760 222.029693
F 7.223309 38.588760 243.848029
F 14.765666 61.742018 3.846333
F 14.079997 61.742018 25.664668
F 13.394329 61.742018 47.483005
F 12.708660 61.742018 69.301340
F 12.022991 61.742018 91.119676
F 11.337322 61.742018 112.938013
F 10.651653 61.742018 134.756348
F 9.965984 61.742018 156.574685
F 9.280316 61.742018 178.393021
F 8.594647 61.742018 200.211356
F 7.908978 61.742018 222.029693
F 7.223309 61.742018 243.848029
F 41.487578 15.435502 4.686102
F 40.801909 15.435502 26.504438
F 40.116240 15.435502 48.322775
F 39.430572 15.435502 70.141110
F 38.744903 15.435502 91.959446
F 38.059234 15.435502 113.777783
F 37.373565 15.435502 135.596118
F 36.687896 15.435502 157.414455
F 36.002227 15.435502 179.232791
F 35.316559 15.435502 201.051126
F 34.630890 15.435502 222.869463
F 33.945221 15.435502 244.687799
F 41.487578 38.588760 4.686102
F 40.801909 38.588760 26.504438
F 40.116240 38.588760 48.322775
F 39.430572 38.588760 70.141110
F 38.744903 38.588760 91.959446
F 38.059234 38.588760 113.777783
F 37.373565 38.588760 135.596118
F 36.687896 38.588760 157.414455
F 36.002227 38.588760 179.232791
F 35.316559 38.588760 201.051126
F 34.630890 38.588760 222.869463
F 33.945221 38.588760 244.687799
F 41.487578 61.742018 4.686102
F 40.801909 61.742018 26.504438
F 40.116240 61.742018 48.322775
F 39.430572 61.742018 70.141110
F 38.744903 61.742018 91.959446
F 38.059234 61.742018 113.777783
F 37.373565 61.742018 135.596118
F 36.687896 61.742018 157.414455
F 36.002227 61.742018 179.232791
F 35.316559 61.742018 201.051126
F 34.630890 61.742018 222.869463
F 33.945221 61.742018 244.687799
F 64.781145 15.435502 114.617553
F 64.095476 15.435502 136.435888
F 63.409807 15.435502 158.254225
F 62.724138 15.435502 180.072561
F 62.038469 15.435502 201.890896
F 61.352801 15.435502 223.709233
F 60.667132 15.435502 245.527568
F 64.781145 38.588760 114.617553
F 64.095476 38.588760 136.435888
F 63.409807 38.588760 158.254225
F 62.724138 38.588760 180.072561
F 62.038469 38.588760 201.890896
F 61.352801 38.588760 223.709233
F 60.667132 38.588760 245.527568
F 64.781145 61.742018 114.617553
F 64.095476 61.742018 136.435888
F 63.409807 61.742018 158.254225
F 62.724138 61.742018 180.072561
F 62.038469 61.742018 201.890896
F 61.352801 61.742018 223.709233
F 60.667132 61.742018 245.527568
F 14.765666 0.000000 3.846334
F 14.079997 0.000000 25.664669
F 13.394329 0.000000 47.483006
F 12.708660 0.000000 69.301341
F 12.022991 0.000000 91.119677
F 11.337322 0.000000 112.938014
F 10.651653 0.000000 134.756349
F 9.965984 0.000000 156.574686
F 9.280316 0.000000 178.393022
F 8.594647 0.000000 200.211357
F 7.908978 0.000000 222.029694
F 7.223309 0.000000 243.848030
F 14.765666 23.153258 3.846334
F 14.079997 23.153258 25.664669
F 13.394329 23.153258 47.483006
F 12.708660 23.153258 69.301341
F 12.022991 23.153258 91.119677
F 11.337322 23.153258 112.938014
F 10.651653 23.153258 134.756349
F 9.965984 23.153258 156.574686
F 9.280316 23.153258 178.393022
F 8.594647 23.153258 200.211357
F 7.908978 23.153258 222.029694
F 7.223309 23.153258 243.848030
F 14.765666 46.306515 3.846334
F 14.079997 46.306515 25.664669
F 13.394329 46.306515 47.483006
F 12.708660 46.306515 69.301341
F 12.022991 46.306515 91.119677
F 11.337322 46.306515 112.938014
F 10.651653 46.306515 134.756349
F 9.965984 46.306515 156.574686
F 9.280316 46.306515 178.393022
F 8.594647 46.306515 200.211357
F 7.908978 46.306515 222.029694
F 7.223309 46.306515 243.848030
F 41.487578 0.000000 4.686103
F 40.801909 0.000000 26.504439
F 40.116240 0.000000 48.322776
F 39.430572 0.000000 70.141111
F 38.744903 0.000000 91.959447
F 38.059234 0.000000 113.777784
F 37.373565 0.000000 135.596119
F 36.687896 0.000000 157.414456
F 36.002227 0.000000 179.232792
F 35.316559 0.000000 201.051127
F 34.630890 0.000000 222.869464
F 33.945221 0.000000 244.687800
F 41.487578 23.153258 4.686103
F 40.801909 23.153258 26.504439
F 40.116240 23.153258 48.322776
F 39.430572 23.153258 70.141111
F 38.744903 23.153258 91.959447
F 38.059234 23.153258 113.777784
F 37.373565 23.153258 135.596119
F 36.687896 23.153258 157.414456
F 36.002227 23.153258 179.232792
F 35.316559 23.153258 201.051127
F 34.630890 23.153258 222.869464
F 33.945221 23.153258 244.687800
F 41.487578 46.306515 4.686103
F 40.801909 46.306515 26.504439
F 40.116240 46.306515 48.322776
F 39.430572 46.306515 70.141111
F 38.744903 46.306515 91.959447
F 38.059234 46.306515 113.777784
F 37.373565 46.306515 135.596119
F 36.687896 46.306515 157.414456
F 36.002227 46.306515 179.232792
F 35.316559 46.306515 201.051127
F 34.630890 46.306515 222.869464
F 33.945221 46.306515 244.687800
F 64.781145 0.000000 114.617554
F 64.095476 0.000000 136.435889
F 63.409807 0.000000 158.254226
F 62.724138 0.000000 180.072562
F 62.038469 0.000000 201.890897
F 61.352801 0.000000 223.709234
F 60.667132 0.000000 245.527569
F 64.781145 23.153258 114.617554
F 64.095476 23.153258 136.435889
F 63.409807 23.153258 158.254226
F 62.724138 23.153258 180.072562
F 62.038469 23.153258 201.890897
F 61.352801 23.153258 223.709234
F 60.667132 23.153258 245.527569
F 64.781145 46.306515 114.617554
F 64.095476 46.306515 136.435889
F 63.409807 46.306515 158.254226
F 62.724138 46.306515 180.072562
F 62.038469 46.306515 201.890897
F 61.352801 46.306515 223.709234
F 60.667132 46.306515 245.527569
F 23.672971 7.717750 4.126256
F 22.987302 7.717750 25.944592
F 22.301633 7.717750 47.762928
F 21.615964 7.717750 69.581264
F 20.930296 7.717750 91.399600
F 20.244627 7.717750 113.217936
F 19.558958 7.717750 135.036272
F 18.873289 7.717750 156.854608
F 18.187620 7.717750 178.672944
F 17.501951 7.717750 200.491281
F 16.816283 7.717750 222.309616
F 16.130614 7.717750 244.127952
F 23.672971 30.871008 4.126256
F 22.987302 30.871008 25.944592
F 22.301633 30.871008 47.762928
F 21.615964 30.871008 69.581264
F 20.930296 30.871008 91.399600
F 20.244627 30.871008 113.217936
F 19.558958 30.871008 135.036272
F 18.873289 30.871008 156.854608
F 18.187620 30.871008 178.672944
F 17.501951 30.871008 200.491281
F 16.816283 30.871008 222.309616
F 16.130614 30.871008 244.127952
F 23.672971 54.024265 4.126256
F 22.987302 54.024265 25.944592
F 22.301633 54.024265 47.762928
F 21.615964 54.024265 69.581264
F 20.930296 54.024265 91.399600
F 20.244627 54.024265 113.217936
F 19.558958 54.024265 135.036272
F 18.873289 54.024265 156.854608
F 18.187620 54.024265 178.672944
F 17.501951 54.024265 200.491281
F 16.816283 54.024265 222.309616
F 16.130614 54.024265 244.127952
F 50.394882 7.717750 4.966026
F 49.709213 7.717750 26.784362
F 49.023544 7.717750 48.602698
F 48.337875 7.717750 70.421034
F 47.652206 7.717750 92.239370
F 46.966538 7.717750 114.057706
F 46.280869 7.717750 135.876042
F 45.595200 7.717750 157.694378
F 44.909531 7.717750 179.512714
F 44.223862 7.717750 201.331051
F 43.538193 7.717750 223.149386
F 42.852525 7.717750 244.967722
F 50.394882 30.871008 4.966026
F 49.709213 30.871008 26.784362
F 49.023544 30.871008 48.602698
F 48.337875 30.871008 70.421034
F 47.652206 30.871008 92.239370
F 46.966538 30.871008 114.057706
F 46.280869 30.871008 135.876042
F 45.595200 30.871008 157.694378
F 44.909531 30.871008 179.512714
F 44.223862 30.871008 201.331051
F 43.538193 30.871008 223.149386
F 42.852525 30.871008 244.967722
F 50.394882 54.024265 4.966026
F 49.709213 54.024265 26.784362
F 49.023544 54.024265 48.602698
F 48.337875 54.024265 70.421034
F 47.652206 54.024265 92.239370
F 46.966538 54.024265 114.057706
F 46.280869 54.024265 135.876042
F 45.595200 54.024265 157.694378
F 44.909531 54.024265 179.512714
F 44.223862 54.024265 201.331051
F 43.538193 54.024265 223.149386
F 42.852525 54.024265 244.967722
F 23.672971 15.435503 4.126255
F 22.987302 15.435503 25.944590
F 22.301633 15.435503 47.762927
F 21.615964 15.435503 69.581263
F 20.930296 15.435503 91.399599
F 20.244627 15.435503 113.217935
F 19.558958 15.435503 135.036271
F 18.873289 15.435503 156.854607
F 18.187620 15.435503 178.672943
F 17.501951 15.435503 200.491280
F 16.816283 15.435503 222.309615
F 16.130614 15.435503 244.127951
F 23.672971 38.588760 4.126255
F 22.987302 38.588760 25.944590
F 22.301633 38.588760 47.762927
F 21.615964 38.588760 69.581263
F 20.930296 38.588760 91.399599
F 20.244627 38.588760 113.217935
F 19.558958 38.588760 135.036271
F 18.873289 38.588760 156.854607
F 18.187620 38.588760 178.672943
F 17.501951 38.588760 200.491280
F 16.816283 38.588760 222.309615
F 16.130614 38.588760 244.127951
F 23.672971 61.742018 4.126255
F 22.987302 61.742018 25.944590
F 22.301633 61.742018 47.762927
F 21.615964 61.742018 69.581263
F 20.930296 61.742018 91.399599
F 20.244627 61.742018 113.217935
F 19.558958 61.742018 135.036271
F 18.873289 61.742018 156.854607
F 18.187620 61.742018 178.672943
F 17.501951 61.742018 200.491280
F 16.816283 61.742018 222.309615
F 16.130614 61.742018 244.127951
F 50.394882 15.435503 4.966025
F 49.709213 15.435503 26.784360
F 49.023544 15.435503 48.602697
F 48.337875 15.435503 70.421033
F 47.652206 15.435503 92.239369
F 46.966538 15.435503 114.057705
F 46.280869 15.435503 135.876041
F 45.595200 15.435503 157.694377
F 44.909531 15.435503 179.512713
F 44.223862 15.435503 201.331050
F 43.538193 15.435503 223.149385
F 42.852525 15.435503 244.967721
F 50.394882 38.588760 4.966025
F 49.709213 38.588760 26.784360
F 49.023544 38.588760 48.602697
F 48.337875 38.588760 70.421033
F 47.652206 38.588760 92.239369
F 46.966538 38.588760 114.057705
F 46.280869 38.588760 135.876041
F 45.595200 38.588760 157.694377
F 44.909531 38.588760 179.512713
F 44.223862 38.588760 201.331050
F 43.538193 38.588760 223.149385
F 42.852525 38.588760 244.967721
F 50.394882 61.742018 4.966025
F 49.709213 61.742018 26.784360
F 49.023544 61.742018 48.602697
F 48.337875 61.742018 70.421033
F 47.652206 61.742018 92.239369
F 46.966538 61.742018 114.057705
F 46.280869 61.742018 135.876041
F 45.595200 61.742018 157.694377
F 44.909531 61.742018 179.512713
F 44.223862 61.742018 201.331050
F 43.538193 61.742018 223.149385
F 42.852525 61.742018 244.967721
F 23.672971 0.000001 4.126256
F 22.987302 0.000001 25.944591
F 22.301633 0.000001 47.762928
F 21.615964 0.000001 69.581264
F 20.930296 0.000001 91.399600
F 20.244627 0.000001 113.217936
F 19.558958 0.000001 135.036272
F 18.873289 0.000001 156.854608
F 18.187620 0.000001 178.672944
F 17.501951 0.000001 200.491281
F 16.816283 0.000001 222.309616
F 16.130614 0.000001 244.127952
F 23.672971 23.153258 4.126256
F 22.987302 23.153258 25.944591
F 22.301633 23.153258 47.762928
F 21.615964 23.153258 69.581264
F 20.930296 23.153258 91.399600
F 20.244627 23.153258 113.217936
F 19.558958 23.153258 135.036272
F 18.873289 23.153258 156.854608
F 18.187620 23.153258 178.672944
F 17.501951 23.153258 200.491281
F 16.816283 23.153258 222.309616
F 16.130614 23.153258 244.127952
F 23.672971 46.306516 4.126256
F 22.987302 46.306516 25.944591
F 22.301633 46.306516 47.762928
F 21.615964 46.306516 69.581264
F 20.930296 46.306516 91.399600
F 20.244627 46.306516 113.217936
F 19.558958 46.306516 135.036272
F 18.873289 46.306516 156.854608
F 18.187620 46.306516 178.672944
F 17.501951 46.306516 200.491281
F 16.816283 46.306516 222.309616
F 16.130614 46.306516 244.127952
F 50.394882 0.000001 4.966026
F 49.709213 0.000001 26.784361
F 49.023544 0.000001 48.602698
F 48.337875 0.000001 70.421034
F 47.652206 0.000001 92.239370
F 46.966538 0.000001 114.057706
F 46.280869 0.000001 135.876042
F 45.595200 0.000001 157.694378
F 44.909531 0.000001 179.512714
F 44.223862 0.000001 201.331051
F 43.538193 0.000001 223.149386
F 42.852525 0.000001 244.967722
F 50.394882 23.153258 4.966026
F 49.709213 23.153258 26.784361
F 49.023544 23.153258 48.602698
F 48.337875 23.153258 70.421034
F 47.652206 23.153258 92.239370
F 46.966538 23.153258 114.057706
F 46.280869 23.153258 135.876042
F 45.595200 23.153258 157.694378
F 44.909531 23.153258 179.512714
F 44.223862 23.153258 201.331051
F 43.538193 23.153258 223.149386
F 42.852525 23.153258 244.967722
F 50.394882 46.306516 4.966026
F 49.709213 46.306516 26.784361
F 49.023544 46.306516 48.602698
F 48.337875 46.306516 70.421034
F 47.652206 46.306516 92.239370
F 46.966538 46.306516 114.057706
F 46.280869 46.306516 135.876042
F 45.595200 46.306516 157.694378
F 44.909531 46.306516 179.512714
F 44.223862 46.306516 201.331051
F 43.538193 46.306516 223.149386
F 42.852525 46.306516 244.967722
F 32.580277 7.717750 4.406180
F 31.894609 7.717750 26.224516
F 31.208940 7.717750 48.042853
F 30.523271 7.717750 69.861188
F 29.837602 7.717750 91.679524
F 29.151933 7.717750 113.497860
F 28.466264 7.717750 135.316196
F 27.780596 7.717750 157.134533
F 27.094927 7.717750 178.952868
F 26.409258 7.717750 200.771204
F 25.723589 7.717750 222.589541
F 25.037920 7.717750 244.407876
F 32.580277 30.871007 4.406180
F 31.894609 30.871007 26.224516
F 31.208940 30.871007 48.042853
F 30.523271 30.871007 69.861188
F 29.837602 30.871007 91.679524
F 29.151933 30.871007 113.497860
F 28.466264 30.871007 135.316196
F 27.780596 30.871007 157.134533
F 27.094927 30.871007 178.952868
F 26.409258 30.871007 200.771204
F 25.723589 30.871007 222.589541
F 25.037920 30.871007 244.407876
F 32.580277 54.024265 4.406180
F 31.894609 54.024265 26.224516
F 31.208940 54.024265 48.042853
F 30.523271 54.024265 69.861188
F 29.837602 54.024265 91.679524
F 29.151933 54.024265 113.497860
F 28.466264 54.024265 135.316196
F 27.780596 54.024265 157.134533
F 27.094927 54.024265 178.952868
F 26.409258 54.024265 200.771204
F 25.723589 54.024265 222.589541
F 25.037920 54.024265 244.407876
F 59.302189 7.717750 5.245950
F 58.616520 7.717750 27.064286
F 57.930852 7.717750 48.882622
F 57.245183 7.717750 70.700958
F 56.559514 7.717750 92.519294
F 55.873845 7.717750 114.337630
F 55.188176 7.717750 136.155966
F 54.502507 7.717750 157.974303
F 53.816839 7.717750 179.792638
F 53.131170 7.717750 201.610974
F 52.445501 7.717750 223.429311
F 51.759832 7.717750 245.247646
F 59.302189 30.871007 5.245950
F 58.616520 30.871007 27.064286
F 57.930852 30.871007 48.882622
F 57.245183 30.871007 70.700958
F 56.559514 30.871007 92.519294
F 55.873845 30.871007 114.337630
F 55.188176 30.871007 136.155966
F 54.502507 30.871007 157.974303
F 53.816839 30.871007 179.792638
F 53.131170 30.871007 201.610974
F 52.445501 30.871007 223.429311
F 51.759832 30.871007 245.247646
F 59.302189 54.024265 5.245950
F 58.616520 54.024265 27.064286
F 57.930852 54.024265 48.882622
F 57.245183 54.024265 70.700958
F 56.559514 54.024265 92.519294
F 55.873845 54.024265 114.337630
F 55.188176 54.024265 136.155966
F 54.502507 54.024265 157.974303
F 53.816839 54.024265 179.792638
F 53.131170 54.024265 201.610974
F 52.445501 54.024265 223.429311
F 51.759832 54.024265 245.247646
F 32.580278 15.435502 4.406179
F 31.894609 15.435502 26.224515
F 31.208940 15.435502 48.042852
F 30.523271 15.435502 69.861187
F 29.837602 15.435502 91.679523
F 29.151933 15.435502 113.497859
F 28.466265 15.435502 135.316195
F 27.780596 15.435502 157.134532
F 27.094927 15.435502 178.952867
F 26.409258 15.435502 200.771203
F 25.723589 15.435502 222.589540
F 25.037920 15.435502 244.407875
F 32.580278 38.588760 4.406179
F 31.894609 38.588760 26.224515
F 31.208940 38.588760 48.042852
F 30.523271 38.588760 69.861187
F 29.837602 38.588760 91.679523
F 29.151933 38.588760 113.497859
F 28.466265 38.588760 135.316195
F 27.780596 38.588760 157.134532
F 27.094927 38.588760 178.952867
F 26.409258 38.588760 200.771203
F 25.723589 38.588760 222.589540
F 25.037920 38.588760 244.407875
F 32.580278 61.742018 4.406179
F 31.894609 61.742018 26.224515
F 31.208940 61.742018 48.042852
F 30.523271 61.742018 69.861187
F 29.837602 61.742018 91.679523
F 29.151933 61.742018 113.497859
F 28.466265 61.742018 135.316195
F 27.780596 61.742018 157.134532
F 27.094927 61.742018 178.952867
F 26.409258 61.742018 200.771203
F 25.723589 61.742018 222.589540
F 25.037920 61.742018 244.407875
F 59.302189 15.435502 5.245949
F 58.616521 15.435502 27.064285
F 57.930852 15.435502 48.882621
F 57.245183 15.435502 70.700957
F 56.559514 15.435502 92.519293
F 55.873845 15.435502 114.337629
F 55.188176 15.435502 136.155965
F 54.502508 15.435502 157.974302
F 53.816839 15.435502 179.792637
F 53.131170 15.435502 201.610973
F 52.445501 15.435502 223.429310
F 51.759832 15.435502 245.247645
F 59.302189 38.588760 5.245949
F 58.616521 38.588760 27.064285
F 57.930852 38.588760 48.882621
F 57.245183 38.588760 70.700957
F 56.559514 38.588760 92.519293
F 55.873845 38.588760 114.337629
F 55.188176 38.588760 136.155965
F 54.502508 38.588760 157.974302
F 53.816839 38.588760 179.792637
F 53.131170 38.588760 201.610973
F 52.445501 38.588760 223.429310
F 51.759832 38.588760 245.247645
F 59.302189 61.742018 5.245949
F 58.616521 61.742018 27.064285
F 57.930852 61.742018 48.882621
F 57.245183 61.742018 70.700957
F 56.559514 61.742018 92.519293
F 55.873845 61.742018 114.337629
F 55.188176 61.742018 136.155965
F 54.502508 61.742018 157.974302
F 53.816839 61.742018 179.792637
F 53.131170 61.742018 201.610973
F 52.445501 61.742018 223.429310
F 51.759832 61.742018 245.247645
F 32.580277 0.000000 4.406180
F 31.894609 0.000000 26.224516
F 31.208940 0.000000 48.042853
F 30.523271 0.000000 69.861188
F 29.837602 0.000000 91.679524
F 29.151933 0.000000 113.497860
F 28.466264 0.000000 135.316196
F 27.780596 0.000000 157.134533
F 27.094927 0.000000 178.952868
F 26.409258 0.000000 200.771204
F 25.723589 0.000000 222.589541
F 25.037920 0.000000 244.407876
F 32.580277 23.153258 4.406180
F 31.894609 23.153258 26.224516
F 31.208940 23.153258 48.042853
F 30.523271 23.153258 69.861188
F 29.837602 23.153258 91.679524
F 29.151933 23.153258 113.497860
F 28.466264 23.153258 135.316196
F 27.780596 23.153258 157.134533
F 27.094927 23.153258 178.952868
F 26.409258 23.153258 200.771204
F 25.723589 23.153258 222.589541
F 25.037920 23.153258 244.407876
F 32.580277 46.306515 4.406180
F 31.894609 46.306515 26.224516
F 31.208940 46.306515 48.042853
F 30.523271 46.306515 69.861188
F 29.837602 46.306515 91.679524
F 29.151933 46.306515 113.497860
F 28.466264 46.306515 135.316196
F 27.780596 46.306515 157.134533
F 27.094927 46.306515 178.952868
F 26.409258 46.306515 200.771204
F 25.723589 46.306515 222.589541
F 25.037920 46.306515 244.407876
F 59.302189 0.000000 5.245950
F 58.616520 0.000000 27.064286
F 57.930852 0.000000 48.882622
F 57.245183 0.000000 70.700958
F 56.559514 0.000000 92.519294
F 55.873845 0.000000 114.337630
F 55.188176 0.000000 136.155966
F 54.502507 0.000000 157.974303
F 53.816839 0.000000 179.792638
F 53.131170 0.000000 201.610974
F 52.445501 0.000000 223.429311
F 51.759832 0.000000 245.247646
F 59.302189 23.153258 5.245950
F 58.616520 23.153258 27.064286
F 57.930852 23.153258 48.882622
F 57.245183 23.153258 70.700958
F 56.559514 23.153258 92.519294
F 55.873845 23.153258 114.337630
F 55.188176 23.153258 136.155966
F 54.502507 23.153258 157.974303
F 53.816839 23.153258 179.792638
F 53.131170 23.153258 201.610974
F 52.445501 23.153258 223.429311
F 51.759832 23.153258 245.247646
F 59.302189 46.306515 5.245950
F 58.616520 46.306515 27.064286
F 57.930852 46.306515 48.882622
F 57.245183 46.306515 70.700958
F 56.559514 46.306515 92.519294
F 55.873845 46.306515 114.337630
F 55.188176 46.306515 136.155966
F 54.502507 46.306515 157.974303
F 53.816839 46.306515 179.792638
F 53.131170 46.306515 201.610974
F 52.445501 46.306515 223.429311
F 51.759832 46.306515 245.247646
F 14.879929 5.145165 0.209944
F 14.194261 5.145165 22.028280
F 13.508592 5.145165 43.846616
F 12.822923 5.145165 65.664952
F 12.137254 5.145165 87.483288
F 11.451585 5.145165 109.301624
F 10.765916 5.145165 131.119960
F 10.080248 5.145165 152.938296
F 9.394579 5.145165 174.756632
F 8.708910 5.145165 196.574968
F 8.023241 5.145165 218.393304
F 7.337572 5.145165 240.211640
F 14.879929 28.298423 0.209944
F 14.194261 28.298423 22.028280
F 13.508592 28.298423 43.846616
F 12.822923 28.298423 65.664952
F 12.137254 28.298423 87.483288
F 11.451585 28.298423 109.301624
F 10.765916 28.298423 131.119960
F 10.080248 28.298423 152.938296
F 9.394579 28.298423 174.756632
F 8.708910 28.298423 196.574968
F 8.023241 28.298423 218.393304
F 7.337572 28.298423 240.211640
F 14.879929 51.451680 0.209944
F 14.194261 51.451680 22.028280
F 13.508592 51.451680 43.846616
F 12.822923 51.451680 65.664952
F 12.137254 51.451680 87.483288
F 11.451585 51.451680 109.301624
F 10.765916 51.451680 131.119960
F 10.080248 51.451680 152.938296
F 9.394579 51.451680 174.756632
F 8.708910 51.451680 196.574968
F 8.023241 51.451680 218.393304
F 7.337572 51.451680 240.211640
F 41.601840 5.145165 1.049714
F 40.916171 5.145165 22.868050
F 40.230503 5.145165 44.686385
F 39.544834 5.145165 66.504722
F 38.859165 5.145165 88.323058
F 38.173496 5.145165 110.141393
F 37.487827 5.145165 131.959730
F 36.802158 5.145165 153.778066
F 36.116490 5.145165 175.596402
F 35.430821 5.145165 197.414738
F 34.745152 5.145165 219.233074
F 34.059483 5.145165 241.051410
F 41.601840 28.298423 1.049714
F 40.916171 28.298423 22.868050
F 40.230503 28.298423 44.686385
F 39.544834 28.298423 66.504722
F 38.859165 28.298423 88.323058
F 38.173496 28.298423 110.141393
F 37.487827 28.298423 131.959730
F 36.802158 28.298423 153.778066
F 36.116490 28.298423 175.596402
F 35.430821 28.298423 197.414738
F 34.745152 28.298423 219.233074
F 34.059483 28.298423 241.051410
F 41.601840 51.451680 1.049714
F 40.916171 51.451680 22.868050
F 40.230503 51.451680 44.686385
F 39.544834 51.451680 66.504722
F 38.859165 51.451680 88.323058
F 38.173496 51.451680 110.141393
F 37.487827 51.451680 131.959730
F 36.802158 51.451680 153.778066
F 36.116490 51.451680 175.596402
F 35.430821 51.451680 197.414738
F 34.745152 51.451680 219.233074
F 34.059483 51.451680 241.051410
F 64.895408 5.145165 110.981163
F 64.209739 5.145165 132.799500
F 63.524070 5.145165 154.617836
F 62.838401 5.145165 176.436172
F 62.152733 5.145165 198.254508
F 61.467064 5.145165 220.072844
F 60.781395 5.145165 241.891180
F 64.895408 28.298423 110.981163
F 64.209739 28.298423 132.799500
F 63.524070 28.298423 154.617836
F 62.838401 28.298423 176.436172
F 62.152733 28.298423 198.254508
F 61.467064 28.298423 220.072844
F 60.781395 28.298423 241.891180
F 64.895408 51.451680 110.981163
F 64.209739 51.451680 132.799500
F 63.524070 51.451680 154.617836
F 62.838401 51.451680 176.436172
F 62.152733 51.451680 198.254508
F 61.467064 51.451680 220.072844
F 60.781395 51.451680 241.891180
F 14.879929 12.862918 0.209943
F 14.194261 12.862918 22.028279
F 13.508592 12.862918 43.846615
F 12.822923 12.862918 65.664951
F 12.137254 12.862918 87.483287
F 11.451585 12.862918 109.301624
F 10.765916 12.862918 131.119959
F 10.080248 12.862918 152.938295
F 9.394579 12.862918 174.756631
F 8.708910 12.862918 196.574967
F 8.023241 12.862918 218.393304
F 7.337572 12.862918 240.211639
F 14.879929 36.016175 0.209943
F 14.194261 36.016175 22.028279
F 13.508592 36.016175 43.846615
F 12.822923 36.016175 65.664951
F 12.137254 36.016175 87.483287
F 11.451585 36.016175 109.301624
F 10.765916 36.016175 131.119959
F 10.080248 36.016175 152.938295
F 9.394579 36.016175 174.756631
F 8.708910 36.016175 196.574967
F 8.023241 36.016175 218.393304
F 7.337572 36.016175 240.211639
F 14.879929 59.169433 0.209943
F 14.194261 59.169433 22.028279
F 13.508592 59.169433 43.846615
F 12.822923 59.169433 65.664951
F 12.137254 59.169433 87.483287
F 11.451585 59.169433 109.301624
F 10.765916 59.169433 131.119959
F 10.080248 59.169433 152.938295
F 9.394579 59.169433 174.756631
F 8.708910 59.169433 196.574967
F 8.023241 59.169433 218.393304
F 7.337572 59.169433 240.211639
F 41.601840 12.862918 1.049713
F 40.916171 12.862918 22.868049
F 40.230503 12.862918 44.686384
F 39.544834 12.862918 66.504721
F 38.859165 12.862918 88.323057
F 38.173496 12.862918 110.141393
F 37.487827 12.862918 131.959729
F 36.802158 12.862918 153.778065
F 36.116490 12.862918 175.596401
F 35.430821 12.862918 197.414737
F 34.745152 12.862918 219.233074
F 34.059483 12.862918 241.051409
F 41.601840 36.016175 1.049713
F 40.916171 36.016175 22.868049
F 40.230503 36.016175 44.686384
F 39.544834 36.016175 66.504721
F 38.859165 36.016175 88.323057
F 38.173496 36.016175 110.141393
F 37.487827 36.016175 131.959729
F 36.802158 36.016175 153.778065
F 36.116490 36.016175 175.596401
F 35.430821 36.016175 197.414737
F 34.745152 36.016175 219.233074
F 34.059483 36.016175 241.051409
F 41.601840 59.169433 1.049713
F 40.916171 59.169433 22.868049
F 40.230503 59.169433 44.686384
F 39.544834 59.169433 66.504721
F 38.859165 59.169433 88.323057
F 38.173496 59.169433 110.141393
F 37.487827 59.169433 131.959729
F 36.802158 59.169433 153.778065
F 36.116490 59.169433 175.596401
F 35.430821 59.169433 197.414737
F 34.745152 59.169433 219.233074
F 34.059483 59.169433 241.051409
F 64.895408 12.862918 110.981163
F 64.209739 12.862918 132.799499
F 63.524070 12.862918 154.617835
F 62.838401 12.862918 176.436171
F 62.152733 12.862918 198.254507
F 61.467064 12.862918 220.072844
F 60.781395 12.862918 241.891179
F 64.895408 36.016175 110.981163
F 64.209739 36.016175 132.799499
F 63.524070 36.016175 154.617835
F 62.838401 36.016175 176.436171
F 62.152733 36.016175 198.254507
F 61.467064 36.016175 220.072844
F 60.781395 36.016175 241.891179
F 64.895408 59.169433 110.981163
F 64.209739 59.169433 132.799499
F 63.524070 59.169433 154.617835
F 62.838401 59.169433 176.436171
F 62.152733 59.169433 198.254507
F 61.467064 59.169433 220.072844
F 60.781395 59.169433 241.891179
F 14.879929 20.580673 0.209943
F 14.194261 20.580673 22.028280
F 13.508592 20.580673 43.846616
F 12.822923 20.580673 65.664951
F 12.137254 20.580673 87.483288
F 11.451585 20.580673 109.301624
F 10.765916 20.580673 131.119960
F 10.080248 20.580673 152.938296
F 9.394579 20.580673 174.756631
F 8.708910 20.580673 196.574968
F 8.023241 20.580673 218.393304
F 7.337572 20.580673 240.211640
F 14.879929 43.733930 0.209943
F 14.194261 43.733930 22.028280
F 13.508592 43.733930 43.846616
F 12.822923 43.733930 65.664951
F 12.137254 43.733930 87.483288
F 11.451585 43.733930 109.301624
F 10.765916 43.733930 131.119960
F 10.080248 43.733930 152.938296
F 9.394579 43.733930 174.756631
F 8.708910 43.733930 196.574968
F 8.023241 43.733930 218.393304
F 7.337572 43.733930 240.211640
F 14.879929 66.887188 0.209943
F 14.194261 66.887188 22.028280
F 13.508592 66.887188 43.846616
F 12.822923 66.887188 65.664951
F 12.137254 66.887188 87.483288
F 11.451585 66.887188 109.301624
F 10.765916 66.887188 131.119960
F 10.080248 66.887188 152.938296
F 9.394579 66.887188 174.756631
F 8.708910 66.887188 196.574968
F 8.023241 66.887188 218.393304
F 7.337572 66.887188 240.211640
F 41.601840 20.580673 1.049713
F 40.916171 20.580673 22.868050
F 40.230503 20.580673 44.686385
F 39.544834 20.580673 66.504721
F 38.859165 20.580673 88.323058
F 38.173496 20.580673 110.141393
F 37.487827 20.580673 131.959730
F 36.802158 20.580673 153.778066
F 36.116490 20.580673 175.596401
F 35.430821 20.580673 197.414738
F 34.745152 20.580673 219.233074
F 34.059483 20.580673 241.051410
F 41.601840 43.733930 1.049713
F 40.916171 43.733930 22.868050
F 40.230503 43.733930 44.686385
F 39.544834 43.733930 66.504721
F 38.859165 43.733930 88.323058
F 38.173496 43.733930 110.141393
F 37.487827 43.733930 131.959730
F 36.802158 43.733930 153.778066
F 36.116490 43.733930 175.596401
F 35.430821 43.733930 197.414738
F 34.745152 43.733930 219.233074
F 34.059483 43.733930 241.051410
F 41.601840 66.887188 1.049713
F 40.916171 66.887188 22.868050
F 40.230503 66.887188 44.686385
F 39.544834 66.887188 66.504721
F 38.859165 66.887188 88.323058
F 38.173496 66.887188 110.141393
F 37.487827 66.887188 131.959730
F 36.802158 66.887188 153.778066
F 36.116490 66.887188 175.596401
F 35.430821 66.887188 197.414738
F 34.745152 66.887188 219.233074
F 34.059483 66.887188 241.051410
F 64.895408 20.580673 110.981163
F 64.209739 20.580673 132.799500
F 63.524070 20.580673 154.617836
F 62.838401 20.580673 176.436171
F 62.152733 20.580673 198.254508
F 61.467064 20.580673 220.072844
F 60.781395 20.580673 241.891180
F 64.895408 43.733930 110.981163
F 64.209739 43.733930 132.799500
F 63.524070 43.733930 154.617836
F 62.838401 43.733930 176.436171
F 62.152733 43.733930 198.254508
F 61.467064 43.733930 220.072844
F 60.781395 43.733930 241.891180
F 64.895408 66.887188 110.981163
F 64.209739 66.887188 132.799500
F 63.524070 66.887188 154.617836
F 62.838401 66.887188 176.436171
F 62.152733 66.887188 198.254508
F 61.467064 66.887188 220.072844
F 60.781395 66.887188 241.891180
F 23.787235 5.145164 0.489866
F 23.101566 5.145164 22.308202
F 22.415897 5.145164 44.126538
F 21.730229 5.145164 65.944874
F 21.044560 5.145164 87.763210
F 20.358891 5.145164 109.581546
F 19.673222 5.145164 131.399882
F 18.987553 5.145164 153.218218
F 18.301884 5.145164 175.036554
F 17.616216 5.145164 196.854890
F 16.930547 5.145164 218.673226
F 16.244878 5.145164 240.491562
F 23.787235 28.298421 0.489866
F 23.101566 28.298421 22.308202
F 22.415897 28.298421 44.126538
F 21.730229 28.298421 65.944874
F 21.044560 28.298421 87.763210
F 20.358891 28.298421 109.581546
F 19.673222 28.298421 131.399882
F 18.987553 28.298421 153.218218
F 18.301884 28.298421 175.036554
F 17.616216 28.298421 196.854890
F 16.930547 28.298421 218.673226
F 16.244878 28.298421 240.491562
F 23.787235 51.451679 0.489866
F 23.101566 51.451679 22.308202
F 22.415897 51.451679 44.126538
F 21.730229 51.451679 65.944874
F 21.044560 51.451679 87.763210
F 20.358891 51.451679 109.581546
F 19.673222 51.451679 131.399882
F 18.987553 51.451679 153.218218
F 18.301884 51.451679 175.036554
F 17.616216 51.451679 196.854890
F 16.930547 51.451679 218.673226
F 16.244878 51.451679 240.491562
F 50.509146 5.145164 1.329635
F 49.823477 5.145164 23.147972
F 49.137808 5.145164 44.966308
F 48.452139 5.145164 66.784643
F 47.766471 5.145164 88.602980
F 47.080802 5.145164 110.421316
F 46.395133 5.145164 132.239651
F 45.709464 5.145164 154.057988
F 45.023795 5.145164 175.876324
F 44.338126 5.145164 197.694660
F 43.652458 5.145164 219.512996
F 42.966789 5.145164 241.331332
F 50.509146 28.298421 1.329635
F 49.823477 28.298421 23.147972
F 49.137808 28.298421 44.966308
F 48.452139 28.298421 66.784643
F 47.766471 28.298421 88.602980
F 47.080802 28.298421 110.421316
F 46.395133 28.298421 132.239651
F 45.709464 28.298421 154.057988
F 45.023795 28.298421 175.876324
F 44.338126 28.298421 197.694660
F 43.652458 28.298421 219.512996
F 42.966789 28.298421 241.331332
F 50.509146 51.451679 1.329635
F 49.823477 51.451679 23.147972
F 49.137808 51.451679 44.966308
F 48.452139 51.451679 66.784643
F 47.766471 51.451679 88.602980
F 47.080802 51.451679 110.421316
F 46.395133 51.451679 132.239651
F 45.709464 51.451679 154.057988
F 45.023795 51.451679 175.876324
F 44.338126 51.451679 197.694660
F 43.652458 51.451679 219.512996
F 42.966789 51.451679 241.331332
F 23.787235 12.862916 0.489865
F 23.101566 12.862916 22.308201
F 22.415897 12.862916 44.126537
F 21.730229 12.862916 65.944873
F 21.044560 12.862916 87.763209
F 20.358891 12.862916 109.581545
F 19.673222 12.862916 131.399882
F 18.987553 12.862916 153.218217
F 18.301884 12.862916 175.036553
F 17.616216 12.862916 196.854889
F 16.930547 12.862916 218.673225
F 16.244878 12.862916 240.491562
F 23.787235 36.016174 0.489865
F 23.101566 36.016174 22.308201
F 22.415897 36.016174 44.126537
F 21.730229 36.016174 65.944873
F 21.044560 36.016174 87.763209
F 20.358891 36.016174 109.581545
F 19.673222 36.016174 131.399882
F 18.987553 36.016174 153.218217
F 18.301884 36.016174 175.036553
F 17.616216 36.016174 196.854889
F 16.930547 36.016174 218.673225
F 16.244878 36.016174 240.491562
F 23.787235 59.169431 0.489865
F 23.101566 59.169431 22.308201
F 22.415897 59.169431 44.126537
F 21.730229 59.169431 65.944873
F 21.044560 59.169431 87.763209
F 20.358891 59.169431 109.581545
F 19.673222 59.169431 131.399882
F 18.987553 59.169431 153.218217
F 18.301884 59.169431 175.036553
F 17.616216 59.169431 196.854889
F 16.930547 59.169431 218.673225
F 16.244878 59.169431 240.491562
F 50.509146 12.862916 1.329634
F 49.823477 12.862916 23.147971
F 49.137808 12.862916 44.966307
F 48.452139 12.862916 66.784642
F 47.766471 12.862916 88.602979
F 47.080802 12.862916 110.421315
F 46.395133 12.862916 132.239651
F 45.709464 12.862916 154.057987
F 45.023795 12.862916 175.876323
F 44.338126 12.862916 197.694659
F 43.652458 12.862916 219.512995
F 42.966789 12.862916 241.331332
F 50.509146 36.016174 1.329634
F 49.823477 36.016174 23.147971
F 49.137808 36.016174 44.966307
F 48.452139 36.016174 66.784642
F 47.766471 36.016174 88.602979
F 47.080802 36.016174 110.421315
F 46.395133 36.016174 132.239651
F 45.709464 36.016174 154.057987
F 45.023795 36.016174 175.876323
F 44.338126 36.016174 197.694659
F 43.652458 36.016174 219.512995
F 42.966789 36.016174 241.331332
F 50.509146 59.169431 1.329634
F 49.823477 59.169431 23.147971
F 49.137808 59.169431 44.966307
F 48.452139 59.169431 66.784642
F 47.766471 59.169431 88.602979
F 47.080802 59.169431 110.421315
F 46.395133 59.169431 132.239651
F 45.709464 59.169431 154.057987
F 45.023795 59.169431 175.876323
F 44.338126 59.169431 197.694659
F 43.652458 59.169431 219.512995
F 42.966789 59.169431 241.331332
F 23.787235 20.580671 0.489866
F 23.101566 20.580671 22.308201
F 22.415897 20.580671 44.126538
F 21.730229 20.580671 65.944874
F 21.044560 20.580671 87.763209
F 20.358891 20.580671 109.581546
F 19.673222 20.580671 131.399882
F 18.987553 20.580671 153.218218
F 18.301884 20.580671 175.036554
F 17.616216 20.580671 196.854889
F 16.930547 20.580671 218.673226
F 16.244878 20.580671 240.491562
F 23.787235 43.733929 0.489866
F 23.101566 43.733929 22.308201
F 22.415897 43.733929 44.126538
F 21.730229 43.733929 65.944874
F 21.044560 43.733929 87.763209
F 20.358891 43.733929 109.581546
F 19.673222 43.733929 131.399882
F 18.987553 43.733929 153.218218
F 18.301884 43.733929 175.036554
F 17.616216 43.733929 196.854889
F 16.930547 43.733929 218.673226
F 16.244878 43.733929 240.491562
F 23.787235 66.887186 0.489866
F 23.101566 66.887186 22.308201
F 22.415897 66.887186 44.126538
F 21.730229 66.887186 65.944874
F 21.044560 66.887186 87.763209
F 20.358891 66.887186 109.581546
F 19.673222 66.887186 131.399882
F 18.987553 66.887186 153.218218
F 18.301884 66.887186 175.036554
F 17.616216 66.887186 196.854889
F 16.930547 66.887186 218.673226
F 16.244878 66.887186 240.491562
F 50.509146 20.580671 1.329635
F 49.823477 20.580671 23.147971
F 49.137808 20.580671 44.966308
F 48.452139 20.580671 66.784643
F 47.766471 20.580671 88.602979
F 47.080802 20.580671 110.421316
F 46.395133 20.580671 132.239651
F 45.709464 20.580671 154.057988
F 45.023795 20.580671 175.876324
F 44.338126 20.580671 197.694659
F 43.652458 20.580671 219.512996
F 42.966789 20.580671 241.331332
F 50.509146 43.733929 1.329635
F 49.823477 43.733929 23.147971
F 49.137808 43.733929 44.966308
F 48.452139 43.733929 66.784643
F 47.766471 43.733929 88.602979
F 47.080802 43.733929 110.421316
F 46.395133 43.733929 132.239651
F 45.709464 43.733929 154.057988
F 45.023795 43.733929 175.876324
F 44.338126 43.733929 197.694659
F 43.652458 43.733929 219.512996
F 42.966789 43.733929 241.331332
F 50.509146 66.887186 1.329635
F 49.823477 66.887186 23.147971
F 49.137808 66.887186 44.966308
F 48.452139 66.887186 66.784643
F 47.766471 66.887186 88.602979
F 47.080802 66.887186 110.421316
F 46.395133 66.887186 132.239651
F 45.709464 66.887186 154.057988
F 45.023795 66.887186 175.876324
F 44.338126 66.887186 197.694659
F 43.652458 66.887186 219.512996
F 42.966789 66.887186 241.331332
F 32.694543 5.145165 0.769790
F 32.008874 5.145165 22.588127
F 31.323205 5.145165 44.406462
F 30.637536 5.145165 66.224799
F 29.951867 5.145165 88.043135
F 29.266198 5.145165 109.861470
F 28.580530 5.145165 131.679807
F 27.894861 5.145165 153.498143
F 27.209192 5.145165 175.316479
F 26.523523 5.145165 197.134815
F 25.837854 5.145165 218.953151
F 25.152185 5.145165 240.771487
F 32.694543 28.298423 0.769790
F 32.008874 28.298423 22.588127
F 31.323205 28.298423 44.406462
F 30.637536 28.298423 66.224799
F 29.951867 28.298423 88.043135
F 29.266198 28.298423 109.861470
F 28.580530 28.298423 131.679807
F 27.894861 28.298423 153.498143
F 27.209192 28.298423 175.316479
F 26.523523 28.298423 197.134815
F 25.837854 28.298423 218.953151
F 25.152185 28.298423 240.771487
F 32.694543 51.451680 0.769790
F 32.008874 51.451680 22.588127
F 31.323205 51.451680 44.406462
F 30.637536 51.451680 66.224799
F 29.951867 51.451680 88.043135
F 29.266198 51.451680 109.861470
F 28.580530 51.451680 131.679807
F 27.894861 51.451680 153.498143
F 27.209192 51.451680 175.316479
F 26.523523 51.451680 197.134815
F 25.837854 51.451680 218.953151
F 25.152185 51.451680 240.771487
F 59.416453 5.145165 1.609560
F 58.730785 5.145165 23.427897
F 58.045116 5.145165 45.246232
F 57.359447 5.145165 67.064569
F 56.673778 5.145165 88.882905
F 55.988109 5.145165 110.701240
F 55.302440 5.145165 132.519577
F 54.616772 5.145165 154.337912
F 53.931103 5.145165 176.156249
F 53.245434 5.145165 197.974585
F 52.559765 5.145165 219.792920
F 51.874096 5.145165 241.611257
F 59.416453 28.298423 1.609560
F 58.730785 28.298423 23.427897
F 58.045116 28.298423 45.246232
F 57.359447 28.298423 67.064569
F 56.673778 28.298423 88.882905
F 55.988109 28.298423 110.701240
F 55.302440 28.298423 132.519577
F 54.616772 28.298423 154.337912
F 53.931103 28.298423 176.156249
F 53.245434 28.298423 197.974585
F 52.559765 28.298423 219.792920
F 51.874096 28.298423 241.611257
F 59.416453 51.451680 1.609560
F 58.730785 51.451680 23.427897
F 58.045116 51.451680 45.246232
F 57.359447 51.451680 67.064569
F 56.673778 51.451680 88.882905
F 55.988109 51.451680 110.701240
F 55.302440 51.451680 132.519577
F 54.616772 51.451680 154.337912
F 53.931103 51.451680 176.156249
F 53.245434 51.451680 197.974585
F 52.559765 51.451680 219.792920
F 51.874096 51.451680 241.611257
F 32.694543 12.862917 0.769789
F 32.008874 12.862917 22.588126
F 31.323205 12.862917 44.406461
F 30.637536 12.862917 66.224798
F 29.951867 12.862917 88.043134
F 29.266198 12.862917 109.861469
F 28.580530 12.862917 131.679806
F 27.894861 12.862917 153.498142
F 27.209192 12.862917 175.316478
F 26.523523 12.862917 197.134814
F 25.837854 12.862917 218.953150
F 25.152185 12.862917 240.771486
F 32.694543 36.016175 0.769789
F 32.008874 36.016175 22.588126
F 31.323205 36.016175 44.406461
F 30.637536 36.016175 66.224798
F 29.951867 36.016175 88.043134
F 29.266198 36.016175 109.861469
F 28.580530 36.016175 131.679806
F 27.894861 36.016175 153.498142
F 27.209192 36.016175 175.316478
F 26.523523 36.016175 197.134814
F 25.837854 36.016175 218.953150
F 25.152185 36.016175 240.771486
F 32.694543 59.169432 0.769789
F 32.008874 59.169432 22.588126
F 31.323205 59.169432 44.406461
F 30.637536 59.169432 66.224798
F 29.951867 59.169432 88.043134
F 29.266198 59.169432 109.861469
F 28.580530 59.169432 131.679806
F 27.894861 59.169432 153.498142
F 27.209192 59.169432 175.316478
F 26.523523 59.169432 197.134814
F 25.837854 59.169432 218.953150
F 25.152185 59.169432 240.771486
F 59.416454 12.862917 1.609559
F 58.730785 12.862917 23.427896
F 58.045116 12.862917 45.246231
F 57.359447 12.862917 67.064568
F 56.673778 12.862917 88.882904
F 55.988109 12.862917 110.701239
F 55.302440 12.862917 132.519576
F 54.616772 12.862917 154.337911
F 53.931103 12.862917 176.156248
F 53.245434 12.862917 197.974584
F 52.559765 12.862917 219.792919
F 51.874096 12.862917 241.611256
F 59.416454 36.016175 1.609559
F 58.730785 36.016175 23.427896
F 58.045116 36.016175 45.246231
F 57.359447 36.016175 67.064568
F 56.673778 36.016175 88.882904
F 55.988109 36.016175 110.701239
F 55.302440 36.016175 132.519576
F 54.616772 36.016175 154.337911
F 53.931103 36.016175 176.156248
F 53.245434 36.016175 197.974584
F 52.559765 36.016175 219.792919
F 51.874096 36.016175 241.611256
F 59.416454 59.169432 1.609559
F 58.730785 59.169432 23.427896
F 58.045116 59.169432 45.246231
F 57.359447 59.169432 67.064568
F 56.673778 59.169432 88.882904
F 55.988109 59.169432 110.701239
F 55.302440 59.169432 132.519576
F 54.616772 59.169432 154.337911
F 53.931103 59.169432 176.156248
F 53.245434 59.169432 197.974584
F 52.559765 59.169432 219.792919
F 51.874096 59.169432 241.611256
F 32.694543 20.580673 0.769790
F 32.008874 20.580673 22.588127
F 31.323205 20.580673 44.406462
F 30.637536 20.580673 66.224798
F 29.951867 20.580673 88.043135
F 29.266198 20.580673 109.861470
F 28.580530 20.580673 131.679807
F 27.894861 20.580673 153.498143
F 27.209192 20.580673 175.316478
F 26.523523 20.580673 197.134815
F 25.837854 20.580673 218.953151
F 25.152185 20.580673 240.771487
F 32.694543 43.733930 0.769790
F 32.008874 43.733930 22.588127
F 31.323205 43.733930 44.406462
F 30.637536 43.733930 66.224798
F 29.951867 43.733930 88.043135
F 29.266198 43.733930 109.861470
F 28.580530 43.733930 131.679807
F 27.894861 43.733930 153.498143
F 27.209192 43.733930 175.316478
F 26.523523 43.733930 197.134815
F 25.837854 43.733930 218.953151
F 25.152185 43.733930 240.771487
F 32.694543 66.887188 0.769790
F 32.008874 66.887188 22.588127
F 31.323205 66.887188 44.406462
F 30.637536 66.887188 66.224798
F 29.951867 66.887188 88.043135
F 29.266198 66.887188 109.861470
F 28.580530 66.887188 131.679807
F 27.894861 66.887188 153.498143
F 27.209192 66.887188 175.316478
F 26.523523 66.887188 197.134815
F 25.837854 66.887188 218.953151
F 25.152185 66.887188 240.771487
F 59.416453 20.580673 1.609560
F 58.730785 20.580673 23.427897
F 58.045116 20.580673 45.246232
F 57.359447 20.580673 67.064568
F 56.673778 20.580673 88.882905
F 55.988109 20.580673 110.701240
F 55.302440 20.580673 132.519577
F 54.616772 20.580673 154.337912
F 53.931103 20.580673 176.156248
F 53.245434 20.580673 197.974585
F 52.559765 20.580673 219.792920
F 51.874096 20.580673 241.611257
F 59.416453 43.733930 1.609560
F 58.730785 43.733930 23.427897
F 58.045116 43.733930 45.246232
F 57.359447 43.733930 67.064568
F 56.673778 43.733930 88.882905
F 55.988109 43.733930 110.701240
F 55.302440 43.733930 132.519577
F 54.616772 43.733930 154.337912
F 53.931103 43.733930 176.156248
F 53.245434 43.733930 197.974585
F 52.559765 43.733930 219.792920
F 51.874096 43.733930 241.611257
F 59.416453 66.887188 1.609560
F 58.730785 66.887188 23.427897
F 58.045116 66.887188 45.246232
F 57.359447 66.887188 67.064568
F 56.673778 66.887188 88.882905
F 55.988109 66.887188 110.701240
F 55.302440 66.887188 132.519577
F 54.616772 66.887188 154.337912
F 53.931103 66.887188 176.156248
F 53.245434 66.887188 197.974585
F 52.559765 66.887188 219.792920
F 51.874096 66.887188 241.611257
F 14.794234 5.145165 2.937235
F 14.108565 5.145165 24.755571
F 13.422896 5.145165 46.573907
F 12.737227 5.145165 68.392243
F 12.051558 5.145165 90.210579
F 11.365890 5.145165 112.028915
F 10.680221 5.145165 133.847251
F 9.994552 5.145165 155.665587
F 9.308883 5.145165 177.483923
F 8.623214 5.145165 199.302259
F 7.937546 5.145165 221.120595
F 7.251877 5.145165 242.938931
F 14.794234 28.298423 2.937235
F 14.108565 28.298423 24.755571
F 13.422896 28.298423 46.573907
F 12.737227 28.298423 68.392243
F 12.051558 28.298423 90.210579
F 11.365890 28.298423 112.028915
F 10.680221 28.298423 133.847251
F 9.994552 28.298423 155.665587
F 9.308883 28.298423 177.483923
F 8.623214 28.298423 199.302259
F 7.937546 28.298423 221.120595
F 7.251877 28.298423 242.938931
F 14.794234 51.451680 2.937235
F 14.108565 51.451680 24.755571
F 13.422896 51.451680 46.573907
F 12.737227 51.451680 68.392243
F 12.051558 51.451680 90.210579
F 11.365890 51.451680 112.028915
F 10.680221 51.451680 133.847251
F 9.994552 51.451680 155.665587
F 9.308883 51.451680 177.483923
F 8.623214 51.451680 199.302259
F 7.937546 51.451680 221.120595
F 7.251877 51.451680 242.938931
F 41.516145 5.145165 3.777005
F 40.830476 5.145165 25.595341
F 40.144807 5.145165 47.413676
F 39.459138 5.145165 69.232013
F 38.773469 5.145165 91.050349
F 38.087801 5.145165 112.868684
F 37.402132 5.145165 134.687021
F 36.716463 5.145165 156.505357
F 36.030794 5.145165 178.323693
F 35.345125 5.145165 200.142029
F 34.659456 5.145165 221.960365
F 33.973787 5.145165 243.778701
F 41.516145 28.298423 3.777005
F 40.830476 28.298423 25.595341
F 40.144807 28.298423 47.413676
F 39.459138 28.298423 69.232013
F 38.773469 28.298423 91.050349
F 38.087801 28.298423 112.868684
F 37.402132 28.298423 134.687021
F 36.716463 28.298423 156.505357
F 36.030794 28.298423 178.323693
F 35.345125 28.298423 200.142029
F 34.659456 28.298423 221.960365
F 33.973787 28.298423 243.778701
F 41.516145 51.451680 3.777005
F 40.830476 51.451680 25.595341
F 40.144807 51.451680 47.413676
F 39.459138 51.451680 69.232013
F 38.773469 51.451680 91.050349
F 38.087801 51.451680 112.868684
F 37.402132 51.451680 134.687021
F 36.716463 51.451680 156.505357
F 36.030794 51.451680 178.323693
F 35.345125 51.451680 200.142029
F 34.659456 51.451680 221.960365
F 33.973787 51.451680 243.778701
F 64.809711 5.145165 113.708454
F 64.124043 5.145165 135.526791
F 63.438374 5.145165 157.345127
F 62.752705 5.145165 179.163463
F 62.067036 5.145165 200.981799
F 61.381367 5.145165 222.800135
F 60.695698 5.145165 244.618471
F 64.809711 28.298423 113.708454
F 64.124043 28.298423 135.526791
F 63.438374 28.298423 157.345127
F 62.752705 28.298423 179.163463
F 62.067036 28.298423 200.981799
F 61.381367 28.298423 222.800135
F 60.695698 28.298423 244.618471
F 64.809711 51.451680 113.708454
F 64.124043 51.451680 135.526791
F 63.438374 51.451680 157.345127
F 62.752705 51.451680 179.163463
F 62.067036 51.451680 200.981799
F 61.381367 51.451680 222.800135
F 60.695698 51.451680 244.618471
F 14.794234 12.862917 2.937235
F 14.108565 12.862917 24.755572
F 13.422896 12.862917 46.573908
F 12.737227 12.862917 68.392244
F 12.051558 12.862917 90.210580
F 11.365890 12.862917 112.028916
F 10.680221 12.862917 133.847252
F 9.994552 12.862917 155.665588
F 9.308883 12.862917 177.483924
F 8.623214 12.862917 199.302260
F 7.937545 12.862917 221.120596
F 7.251877 12.862917 242.938932
F 14.794234 36.016175 2.937235
F 14.108565 36.016175 24.755572
F 13.422896 36.016175 46.573908
F 12.737227 36.016175 68.392244
F 12.051558 36.016175 90.210580
F 11.365890 36.016175 112.028916
F 10.680221 36.016175 133.847252
F 9.994552 36.016175 155.665588
F 9.308883 36.016175 177.483924
F 8.623214 36.016175 199.302260
F 7.937545 36.016175 221.120596
F 7.251877 36.016175 242.938932
F 14.794234 59.169432 2.937235
F 14.108565 59.169432 24.755572
F 13.422896 59.169432 46.573908
F 12.737227 59.169432 68.392244
F 12.051558 59.169432 90.210580
F 11.365890 59.169432 112.028916
F 10.680221 59.169432 133.847252
F 9.994552 59.169432 155.665588
F 9.308883 59.169432 177.483924
F 8.623214 59.169432 199.302260
F 7.937545 59.169432 221.120596
F 7.251877 59.169432 242.938932
F 41.516145 12.862917 3.777005
F 40.830476 12.862917 25.595342
F 40.144807 12.862917 47.413677
F 39.459138 12.862917 69.232014
F 38.773469 12.862917 91.050350
F 38.087800 12.862917 112.868685
F 37.402132 12.862917 134.687022
F 36.716463 12.862917 156.505358
F 36.030794 12.862917 178.323694
F 35.345125 12.862917 200.142030
F 34.659456 12.862917 221.960366
F 33.973787 12.862917 243.778702
F 41.516145 36.016175 3.777005
F 40.830476 36.016175 25.595342
F 40.144807 36.016175 47.413677
F 39.459138 36.016175 69.232014
F 38.773469 36.016175 91.050350
F 38.087800 36.016175 112.868685
F 37.402132 36.016175 134.687022
F 36.716463 36.016175 156.505358
F 36.030794 36.016175 178.323694
F 35.345125 36.016175 200.142030
F 34.659456 36.016175 221.960366
F 33.973787 36.016175 243.778702
F 41.516145 59.169432 3.777005
F 40.830476 59.169432 25.595342
F 40.144807 59.169432 47.413677
F 39.459138 59.169432 69.232014
F 38.773469 59.169432 91.050350
F 38.087800 59.169432 112.868685
F 37.402132 59.169432 134.687022
F 36.716463 59.169432 156.505358
F 36.030794 59.169432 178.323694
F 35.345125 59.169432 200.142030
F 34.659456 59.169432 221.960366
F 33.973787 59.169432 243.778702
F 64.809711 12.862917 113.708455
F 64.124042 12.862917 135.526792
F 63.438374 12.862917 157.345128
F 62.752705 12.862917 179.163464
F 62.067036 12.862917 200.981800
F 61.381367 12.862917 222.800136
F 60.695698 12.862917 244.618472
F 64.809711 36.016175 113.708455
F 64.124042 36.016175 135.526792
F 63.438374 36.016175 157.345128
F 62.752705 36.016175 179.163464
F 62.067036 36.016175 200.981800
F 61.381367 36.016175 222.800136
F 60.695698 36.016175 244.618472
F 64.809711 59.169432 113.708455
F 64.124042 59.169432 135.526792
F 63.438374 59.169432 157.345128
F 62.752705 59.169432 179.163464
F 62.067036 59.169432 200.981800
F 61.381367 59.169432 222.800136
F 60.695698 59.169432 244.618472
F 14.794234 20.580673 2.937235
F 14.108565 20.580673 24.755571
F 13.422896 20.580673 46.573908
F 12.737227 20.580673 68.392243
F 12.051558 20.580673 90.210579
F 11.365890 20.580673 112.028916
F 10.680221 20.580673 133.847251
F 9.994552 20.580673 155.665588
F 9.308883 20.580673 177.483923
F 8.623214 20.580673 199.302259
F 7.937545 20.580673 221.120596
F 7.251877 20.580673 242.938931
F 14.794234 43.733930 2.937235
F 14.108565 43.733930 24.755571
F 13.422896 43.733930 46.573908
F 12.737227 43.733930 68.392243
F 12.051558 43.733930 90.210579
F 11.365890 43.733930 112.028916
F 10.680221 43.733930 133.847251
F 9.994552 43.733930 155.665588
F 9.308883 43.733930 177.483923
F 8.623214 43.733930 199.302259
F 7.937545 43.733930 221.120596
F 7.251877 43.733930 242.938931
F 14.794234 66.887188 2.937235
F 14.108565 66.887188 24.755571
F 13.422896 66.887188 46.573908
F 12.737227 66.887188 68.392243
F 12.051558 66.887188 90.210579
F 11.365890 66.887188 112.028916
F 10.680221 66.887188 133.847251
F 9.994552 66.887188 155.665588
F 9.308883 66.887188 177.483923
F 8.623214 66.887188 199.302259
F 7.937545 66.887188 221.120596
F 7.251877 66.887188 242.938931
F 41.516145 20.580673 3.777005
F 40.830476 20.580673 25.595341
F 40.144807 20.580673 47.413677
F 39.459138 20.580673 69.232013
F 38.773469 20.580673 91.050349
F 38.087800 20.580673 112.868685
F 37.402132 20.580673 134.687021
F 36.716463 20.580673 156.505358
F 36.030794 20.580673 178.323693
F 35.345125 20.580673 200.142029
F 34.659456 20.580673 221.960366
F 33.973787 20.580673 243.778701
F 41.516145 43.733930 3.777005
F 40.830476 43.733930 25.595341
F 40.144807 43.733930 47.413677
F 39.459138 43.733930 69.232013
F 38.773469 43.733930 91.050349
F 38.087800 43.733930 112.868685
F 37.402132 43.733930 134.687021
F 36.716463 43.733930 156.505358
F 36.030794 43.733930 178.323693
F 35.345125 43.733930 200.142029
F 34.659456 43.733930 221.960366
F 33.973787 43.733930 243.778701
F 41.516145 66.887188 3.777005
F 40.830476 66.887188 25.595341
F 40.144807 66.887188 47.413677
F 39.459138 66.887188 69.232013
F 38.773469 66.887188 91.050349
F 38.087800 66.887188 112.868685
F 37.402132 66.887188 134.687021
F 36.716463 66.887188 156.505358
F 36.030794 66.887188 178.323693
F 35.345125 66.887188 200.142029
F 34.659456 66.887188 221.960366
F 33.973787 66.887188 243.778701
F 64.809711 20.580673 113.708455
F 64.124043 20.580673 135.526791
F 63.438374 20.580673 157.345128
F 62.752705 20.580673 179.163463
F 62.067036 20.580673 200.981799
F 61.381367 20.580673 222.800136
F 60.695698 20.580673 244.618471
F 64.809711 43.733930 113.708455
F 64.124043 43.733930 135.526791
F 63.438374 43.733930 157.345128
F 62.752705 43.733930 179.163463
F 62.067036 43.733930 200.981799
F 61.381367 43.733930 222.800136
F 60.695698 43.733930 244.618471
F 64.809711 66.887188 113.708455
F 64.124043 66.887188 135.526791
F 63.438374 66.887188 157.345128
F 62.752705 66.887188 179.163463
F 62.067036 66.887188 200.981799
F 61.381367 66.887188 222.800136
F 60.695698 66.887188 244.618471
F 23.701538 5.145164 3.217160
F 23.015870 5.145164 25.035495
F 22.330201 5.145164 46.853831
F 21.644532 5.145164 68.672168
F 20.958863 5.145164 90.490503
F 20.273194 5.145164 112.308840
F 19.587525 5.145164 134.127175
F 18.901857 5.145164 155.945511
F 18.216188 5.145164 177.763848
F 17.530519 5.145164 199.582183
F 16.844850 5.145164 221.400519
F 16.159181 5.145164 243.218856
F 23.701538 28.298422 3.217160
F 23.015870 28.298422 25.035495
F 22.330201 28.298422 46.853831
F 21.644532 28.298422 68.672168
F 20.958863 28.298422 90.490503
F 20.273194 28.298422 112.308840
F 19.587525 28.298422 134.127175
F 18.901857 28.298422 155.945511
F 18.216188 28.298422 177.763848
F 17.530519 28.298422 199.582183
F 16.844850 28.298422 221.400519
F 16.159181 28.298422 243.218856
F 23.701538 51.451679 3.217160
F 23.015870 51.451679 25.035495
F 22.330201 51.451679 46.853831
F 21.644532 51.451679 68.672168
F 20.958863 51.451679 90.490503
F 20.273194 51.451679 112.308840
F 19.587525 51.451679 134.127175
F 18.901857 51.451679 155.945511
F 18.216188 51.451679 177.763848
F 17.530519 51.451679 199.582183
F 16.844850 51.451679 221.400519
F 16.159181 51.451679 243.218856
F 50.423449 5.145164 4.056929
F 49.737780 5.145164 25.875265
F 49.052112 5.145164 47.693601
F 48.366443 5.145164 69.511937
F 47.680774 5.145164 91.330273
F 46.995105 5.145164 113.148610
F 46.309436 5.145164 134.966945
F 45.623767 5.145164 156.785281
F 44.938099 5.145164 178.603618
F 44.252430 5.145164 200.421953
F 43.566761 5.145164 222.240289
F 42.881092 5.145164 244.058626
F 50.423449 28.298422 4.056929
F 49.737780 28.298422 25.875265
F 49.052112 28.298422 47.693601
F 48.366443 28.298422 69.511937
F 47.680774 28.298422 91.330273
F 46.995105 28.298422 113.148610
F 46.309436 28.298422 134.966945
F 45.623767 28.298422 156.785281
F 44.938099 28.298422 178.603618
F 44.252430 28.298422 200.421953
F 43.566761 28.298422 222.240289
F 42.881092 28.298422 244.058626
F 50.423449 51.451679 4.056929
F 49.737780 51.451679 25.875265
F 49.052112 51.451679 47.693601
F 48.366443 51.451679 69.511937
F 47.680774 51.451679 91.330273
F 46.995105 51.451679 113.148610
F 46.309436 51.451679 134.966945
F 45.623767 51.451679 156.785281
F 44.938099 51.451679 178.603618
F 44.252430 51.451679 200.421953
F 43.566761 51.451679 222.240289
F 42.881092 51.451679 244.058626
F 23.701538 12.862917 3.217160
F 23.015870 12.862917 25.035496
F 22.330201 12.862917 46.853832
F 21.644532 12.862917 68.672169
F 20.958863 12.862917 90.490504
F 20.273194 12.862917 112.308840
F 19.587525 12.862917 134.127176
F 18.901857 12.862917 155.945512
F 18.216188 12.862917 177.763849
F 17.530519 12.862917 199.582184
F 16.844850 12.862917 221.400520
F 16.159181 12.862917 243.218857
F 23.701538 36.016174 3.217160
F 23.015870 36.016174 25.035496
F 22.330201 36.016174 46.853832
F 21.644532 36.016174 68.672169
F 20.958863 36.016174 90.490504
F 20.273194 36.016174 112.308840
F 19.587525 36.016174 134.127176
F 18.901857 36.016174 155.945512
F 18.216188 36.016174 177.763849
F 17.530519 36.016174 199.582184
F 16.844850 36.016174 221.400520
F 16.159181 36.016174 243.218857
F 23.701538 59.169432 3.217160
F 23.015870 59.169432 25.035496
F 22.330201 59.169432 46.853832
F 21.644532 59.169432 68.672169
F 20.958863 59.169432 90.490504
F 20.273194 59.169432 112.308840
F 19.587525 59.169432 134.127176
F 18.901857 59.169432 155.945512
F 18.216188 59.169432 177.763849
F 17.530519 59.169432 199.582184
F 16.844850 59.169432 221.400520
F 16.159181 59.169432 243.218857
F 50.423449 12.862917 4.056929
F 49.737780 12.862917 25.875266
F 49.052112 12.862917 47.693602
F 48.366443 12.862917 69.511938
F 47.680774 12.862917 91.330274
F 46.995105 12.862917 113.148610
F 46.309436 12.862917 134.966946
F 45.623767 12.862917 156.785282
F 44.938099 12.862917 178.603619
F 44.252430 12.862917 200.421954
F 43.566761 12.862917 222.240290
F 42.881092 12.862917 244.058627
F 50.423449 36.016174 4.056929
F 49.737780 36.016174 25.875266
F 49.052112 36.016174 47.693602
F 48.366443 36.016174 69.511938
F 47.680774 36.016174 91.330274
F 46.995105 36.016174 113.148610
F 46.309436 36.016174 134.966946
F 45.623767 36.016174 156.785282
F 44.938099 36.016174 178.603619
F 44.252430 36.016174 200.421954
F 43.566761 36.016174 222.240290
F 42.881092 36.016174 244.058627
F 50.423449 59.169432 4.056929
F 49.737780 59.169432 25.875266
F 49.052112 59.169432 47.693602
F 48.366443 59.169432 69.511938
F 47.680774 59.169432 91.330274
F 46.995105 59.169432 113.148610
F 46.309436 59.169432 134.966946
F 45.623767 59.169432 156.785282
F 44.938099 59.169432 178.603619
F 44.252430 59.169432 200.421954
F 43.566761 59.169432 222.240290
F 42.881092 59.169432 244.058627
F 23.701538 20.580672 3.217160
F 23.015870 20.580672 25.035495
F 22.330201 20.580672 46.853832
F 21.644532 20.580672 68.672168
F 20.958863 20.580672 90.490503
F 20.273194 20.580672 112.308840
F 19.587525 20.580672 134.127175
F 18.901857 20.580672 155.945512
F 18.216188 20.580672 177.763848
F 17.530519 20.580672 199.582183
F 16.844850 20.580672 221.400520
F 16.159181 20.580672 243.218856
F 23.701538 43.733929 3.217160
F 23.015870 43.733929 25.035495
F 22.330201 43.733929 46.853832
F 21.644532 43.733929 68.672168
F 20.958863 43.733929 90.490503
F 20.273194 43.733929 112.308840
F 19.587525 43.733929 134.127175
F 18.901857 43.733929 155.945512
F 18.216188 43.733929 177.763848
F 17.530519 43.733929 199.582183
F 16.844850 43.733929 221.400520
F 16.159181 43.733929 243.218856
F 23.701538 66.887187 3.217160
F 23.015870 66.887187 25.035495
F 22.330201 66.887187 46.853832
F 21.644532 66.887187 68.672168
F 20.958863 66.887187 90.490503
F 20.273194 66.887187 112.308840
F 19.587525 66.887187 134.127175
F 18.901857 66.887187 155.945512
F 18.216188 66.887187 177.763848
F 17.530519 66.887187 199.582183
F 16.844850 66.887187 221.400520
F 16.159181 66.887187 243.218856
F 50.423449 20.580672 4.056929
F 49.737780 20.580672 25.875265
F 49.052112 20.580672 47.693602
F 48.366443 20.580672 69.511937
F 47.680774 20.580672 91.330273
F 46.995105 20.580672 113.148610
F 46.309436 20.580672 134.966945
F 45.623767 20.580672 156.785282
F 44.938099 20.580672 178.603618
F 44.252430 20.580672 200.421953
F 43.566761 20.580672 222.240290
F 42.881092 20.580672 244.058626
F 50.423449 43.733929 4.056929
F 49.737780 43.733929 25.875265
F 49.052112 43.733929 47.693602
F 48.366443 43.733929 69.511937
F 47.680774 43.733929 91.330273
F 46.995105 43.733929 113.148610
F 46.309436 43.733929 134.966945
F 45.623767 43.733929 156.785282
F 44.938099 43.733929 178.603618
F 44.252430 43.733929 200.421953
F 43.566761 43.733929 222.240290
F 42.881092 43.733929 244.058626
F 50.423449 66.887187 4.056929
F 49.737780 66.887187 25.875265
F 49.052112 66.887187 47.693602
F 48.366443 66.887187 69.511937
F 47.680774 66.887187 91.330273
F 46.995105 66.887187 113.148610
F 46.309436 66.887187 134.966945
F 45.623767 66.887187 156.785282
F 44.938099 66.887187 178.603618
F 44.252430 66.887187 200.421953
F 43.566761 66.887187 222.240290
F 42.881092 66.887187 244.058626
F 32.608845 5.145165 3.497081
F 31.923176 5.145165 25.315418
F 31.237507 5.145165 47.133753
F 30.551839 5.145165 68.952090
F 29.866170 5.145165 90.770426
F 29.180501 5.145165 112.588761
F 28.494832 5.145165 134.407098
F 27.809163 5.145165 156.225434
F 27.123494 5.145165 178.043770
F 26.437826 5.145165 199.862106
F 25.752157 5.145165 221.680441
F 25.066488 5.145165 243.498778
F 32.608845 28.298423 3.497081
F 31.923176 28.298423 25.315418
F 31.237507 28.298423 47.133753
F 30.551839 28.298423 68.952090
F 29.866170 28.298423 90.770426
F 29.180501 28.298423 112.588761
F 28.494832 28.298423 134.407098
F 27.809163 28.298423 156.225434
F 27.123494 28.298423 178.043770
F 26.437826 28.298423 199.862106
F 25.752157 28.298423 221.680441
F 25.066488 28.298423 243.498778
F 32.608845 51.451680 3.497081
F 31.923176 51.451680 25.315418
F 31.237507 51.451680 47.133753
F 30.551839 51.451680 68.952090
F 29.866170 51.451680 90.770426
F 29.180501 51.451680 112.588761
F 28.494832 51.451680 134.407098
F 27.809163 51.451680 156.225434
F 27.123494 51.451680 178.043770
F 26.437826 51.451680 199.862106
F 25.752157 51.451680 221.680441
F 25.066488 51.451680 243.498778
F 59.330757 5.145165 4.336851
F 58.645088 5.145165 26.155188
F 57.959419 5.145165 47.973523
F 57.273750 5.145165 69.791860
F 56.588082 5.145165 91.610195
F 55.902413 5.145165 113.428531
F 55.216744 5.145165 135.246868
F 54.531075 5.145165 157.065203
F 53.845406 5.145165 178.883540
F 53.159737 5.145165 200.701876
F 52.474069 5.145165 222.520211
F 51.788400 5.145165 244.338548
F 59.330757 28.298423 4.336851
F 58.645088 28.298423 26.155188
F 57.959419 28.298423 47.973523
F 57.273750 28.298423 69.791860
F 56.588082 28.298423 91.610195
F 55.902413 28.298423 113.428531
F 55.216744 28.298423 135.246868
F 54.531075 28.298423 157.065203
F 53.845406 28.298423 178.883540
F 53.159737 28.298423 200.701876
F 52.474069 28.298423 222.520211
F 51.788400 28.298423 244.338548
F 59.330757 51.451680 4.336851
F 58.645088 51.451680 26.155188
F 57.959419 51.451680 47.973523
F 57.273750 51.451680 69.791860
F 56.588082 51.451680 91.610195
F 55.902413 51.451680 113.428531
F 55.216744 51.451680 135.246868
F 54.531075 51.451680 157.065203
F 53.845406 51.451680 178.883540
F 53.159737 51.451680 200.701876
F 52.474069 51.451680 222.520211
F 51.788400 51.451680 244.338548
F 32.608845 12.862917 3.497082
F 31.923176 12.862917 25.315419
F 31.237507 12.862917 47.133754
F 30.551839 12.862917 68.952091
F 29.866170 12.862917 90.770427
F 29.180501 12.862917 112.588762
F 28.494832 12.862917 134.407099
F 27.809163 12.862917 156.225435
F 27.123494 12.862917 178.043771
F 26.437826 12.862917 199.862107
F 25.752157 12.862917 221.680442
F 25.066488 12.862917 243.498779
F 32.608845 36.016175 3.497082
F 31.923176 36.016175 25.315419
F 31.237507 36.016175 47.133754
F 30.551839 36.016175 68.952091
F 29.866170 36.016175 90.770427
F 29.180501 36.016175 112.588762
F 28.494832 36.016175 134.407099
F 27.809163 36.016175 156.225435
F 27.123494 36.016175 178.043771
F 26.437826 36.016175 199.862107
F 25.752157 36.016175 221.680442
F 25.066488 36.016175 243.498779
F 32.608845 59.169432 3.497082
F 31.923176 59.169432 25.315419
F 31.237507 59.169432 47.133754
F 30.551839 59.169432 68.952091
F 29.866170 59.169432 90.770427
F 29.180501 59.169432 112.588762
F 28.494832 59.169432 134.407099
F 27.809163 59.169432 156.225435
F 27.123494 59.169432 178.043771
F 26.437826 59.169432 199.862107
F 25.752157 59.169432 221.680442
F 25.066488 59.169432 243.498779
F 59.330757 12.862917 4.336852
F 58.645088 12.862917 26.155189
F 57.959419 12.862917 47.973524
F 57.273750 12.862917 69.791861
F 56.588082 12.862917 91.610196
F 55.902413 12.862917 113.428532
F 55.216744 12.862917 135.246869
F 54.531075 12.862917 157.065204
F 53.845406 12.862917 178.883541
F 53.159737 12.862917 200.701877
F 52.474069 12.862917 222.520212
F 51.788400 12.862917 244.338549
F 59.330757 36.016175 4.336852
F 58.645088 36.016175 26.155189
F 57.959419 36.016175 47.973524
F 57.273750 36.016175 69.791861
F 56.588082 36.016175 91.610196
F 55.902413 36.016175 113.428532
F 55.216744 36.016175 135.246869
F 54.531075 36.016175 157.065204
F 53.845406 36.016175 178.883541
F 53.159737 36.016175 200.701877
F 52.474069 36.016175 222.520212
F 51.788400 36.016175 244.338549
F 59.330757 59.169432 4.336852
F 58.645088 59.169432 26.155189
F 57.959419 59.169432 47.973524
F 57.273750 59.169432 69.791861
F 56.588082 59.169432 91.610196
F 55.902413 59.169432 113.428532
F 55.216744 59.169432 135.246869
F 54.531075 59.169432 157.065204
F 53.845406 59.169432 178.883541
F 53.159737 59.169432 200.701877
F 52.474069 59.169432 222.520212
F 51.788400 59.169432 244.338549
F 32.608845 20.580672 3.497082
F 31.923176 20.580672 25.315418
F 31.237507 20.580672 47.133753
F 30.551839 20.580672 68.952090
F 29.866170 20.580672 90.770426
F 29.180501 20.580672 112.588762
F 28.494832 20.580672 134.407098
F 27.809163 20.580672 156.225434
F 27.123494 20.580672 178.043770
F 26.437826 20.580672 199.862106
F 25.752157 20.580672 221.680442
F 25.066488 20.580672 243.498778
F 32.608845 43.733930 3.497082
F 31.923176 43.733930 25.315418
F 31.237507 43.733930 47.133753
F 30.551839 43.733930 68.952090
F 29.866170 43.733930 90.770426
F 29.180501 43.733930 112.588762
F 28.494832 43.733930 134.407098
F 27.809163 43.733930 156.225434
F 27.123494 43.733930 178.043770
F 26.437826 43.733930 199.862106
F 25.752157 43.733930 221.680442
F 25.066488 43.733930 243.498778
F 32.608845 66.887188 3.497082
F 31.923176 66.887188 25.315418
F 31.237507 66.887188 47.133753
F 30.551839 66.887188 68.952090
F 29.866170 66.887188 90.770426
F 29.180501 66.887188 112.588762
F 28.494832 66.887188 134.407098
F 27.809163 66.887188 156.225434
F 27.123494 66.887188 178.043770
F 26.437826 66.887188 199.862106
F 25.752157 66.887188 221.680442
F 25.066488 66.887188 243.498778
F 59.330757 20.580672 4.336852
F 58.645088 20.580672 26.155188
F 57.959419 20.580672 47.973523
F 57.273750 20.580672 69.791860
F 56.588082 20.580672 91.610195
F 55.902413 20.580672 113.428532
F 55.216744 20.580672 135.246868
F 54.531075 20.580672 157.065203
F 53.845406 20.580672 178.883540
F 53.159737 20.580672 200.701876
F 52.474069 20.580672 222.520212
F 51.788400 20.580672 244.338548
F 59.330757 43.733930 4.336852
F 58.645088 43.733930 26.155188
F 57.959419 43.733930 47.973523
F 57.273750 43.733930 69.791860
F 56.588082 43.733930 91.610195
F 55.902413 43.733930 113.428532
F 55.216744 43.733930 135.246868
F 54.531075 43.733930 157.065203
F 53.845406 43.733930 178.883540
F 53.159737 43.733930 200.701876
F 52.474069 43.733930 222.520212
F 51.788400 43.733930 244.338548
F 59.330757 66.887188 4.336852
F 58.645088 66.887188 26.155188
F 57.959419 66.887188 47.973523
F 57.273750 66.887188 69.791860
F 56.588082 66.887188 91.610195
F 55.902413 66.887188 113.428532
F 55.216744 66.887188 135.246868
F 54.531075 66.887188 157.065203
F 53.845406 66.887188 178.883540
F 53.159737 66.887188 200.701876
F 52.474069 66.887188 222.520212
F 51.788400 66.887188 244.338548
F 14.679945 7.717749 6.573624
F 13.994276 7.717749 28.391960
F 13.308607 7.717749 50.210296
F 12.622938 7.717749 72.028632
F 11.937269 7.717749 93.846968
F 11.251601 7.717749 115.665304
F 10.565932 7.717749 137.483641
F 9.880263 7.717749 159.301976
F 9.194594 7.717749 181.120312
F 8.508925 7.717749 202.938649
F 7.823256 7.717749 224.756984
F 7.137588 7.717749 246.575321
F 14.679945 30.871007 6.573624
F 13.994276 30.871007 28.391960
F 13.308607 30.871007 50.210296
F 12.622938 30.871007 72.028632
F 11.937269 30.871007 93.846968
F 11.251601 30.871007 115.665304
F 10.565932 30.871007 137.483641
F 9.880263 30.871007 159.301976
F 9.194594 30.871007 181.120312
F 8.508925 30.871007 202.938649
F 7.823256 30.871007 224.756984
F 7.137588 30.871007 246.575321
F 14.679945 54.024264 6.573624
F 13.994276 54.024264 28.391960
F 13.308607 54.024264 50.210296
F 12.622938 54.024264 72.028632
F 11.937269 54.024264 93.846968
F 11.251601 54.024264 115.665304
F 10.565932 54.024264 137.483641
F 9.880263 54.024264 159.301976
F 9.194594 54.024264 181.120312
F 8.508925 54.024264 202.938649
F 7.823256 54.024264 224.756984
F 7.137588 54.024264 246.575321
F 41.401857 7.717749 7.413394
F 40.716188 7.717749 29.231730
F 40.030519 7.717749 51.050066
F 39.344850 7.717749 72.868402
F 38.659181 7.717749 94.686738
F 37.973512 7.717749 116.505074
F 37.287844 7.717749 138.323411
F 36.602175 7.717749 160.141746
F 35.916506 7.717749 181.960082
F 35.230837 7.717749 203.778418
F 34.545168 7.717749 225.596754
F 33.859499 7.717749 247.415091
F 41.401857 30.871007 7.413394
F 40.716188 30.871007 29.231730
F 40.030519 30.871007 51.050066
F 39.344850 30.871007 72.868402
F 38.659181 30.871007 94.686738
F 37.973512 30.871007 116.505074
F 37.287844 30.871007 138.323411
F 36.602175 30.871007 160.141746
F 35.916506 30.871007 181.960082
F 35.230837 30.871007 203.778418
F 34.545168 30.871007 225.596754
F 33.859499 30.871007 247.415091
F 41.401857 54.024264 7.413394
F 40.716188 54.024264 29.231730
F 40.030519 54.024264 51.050066
F 39.344850 54.024264 72.868402
F 38.659181 54.024264 94.686738
F 37.973512 54.024264 116.505074
F 37.287844 54.024264 138.323411
F 36.602175 54.024264 160.141746
F 35.916506 54.024264 181.960082
F 35.230837 54.024264 203.778418
F 34.545168 54.024264 225.596754
F 33.859499 54.024264 247.415091
F 64.695423 7.717749 117.344844
F 64.009754 7.717749 139.163180
F 63.324086 7.717749 160.981516
F 62.638417 7.717749 182.799852
F 61.952748 7.717749 204.618188
F 61.267079 7.717749 226.436524
F 60.581410 7.717749 248.254861
F 64.695423 30.871007 117.344844
F 64.009754 30.871007 139.163180
F 63.324086 30.871007 160.981516
F 62.638417 30.871007 182.799852
F 61.952748 30.871007 204.618188
F 61.267079 30.871007 226.436524
F 60.581410 30.871007 248.254861
F 64.695423 54.024264 117.344844
F 64.009754 54.024264 139.163180
F 63.324086 54.024264 160.981516
F 62.638417 54.024264 182.799852
F 61.952748 54.024264 204.618188
F 61.267079 54.024264 226.436524
F 60.581410 54.024264 248.254861
F 14.679945 15.435502 6.573625
F 13.994276 15.435502 28.391961
F 13.308607 15.435502 50.210297
F 12.622938 15.435502 72.028633
F 11.937269 15.435502 93.846969
F 11.251600 15.435502 115.665305
F 10.565932 15.435502 137.483642
F 9.880263 15.435502 159.301977
F 9.194594 15.435502 181.120313
F 8.508925 15.435502 202.938650
F 7.823256 15.435502 224.756985
F 7.137587 15.435502 246.575322
F 14.679945 38.588760 6.573625
F 13.994276 38.588760 28.391961
F 13.308607 38.588760 50.210297
F 12.622938 38.588760 72.028633
F 11.937269 38.588760 93.846969
F 11.251600 38.588760 115.665305
F 10.565932 38.588760 137.483642
F 9.880263 38.588760 159.301977
F 9.194594 38.588760 181.120313
F 8.508925 38.588760 202.938650
F 7.823256 38.588760 224.756985
F 7.137587 38.588760 246.575322
F 14.679945 61.742017 6.573625
F 13.994276 61.742017 28.391961
F 13.308607 61.742017 50.210297
F 12.622938 61.742017 72.028633
F 11.937269 61.742017 93.846969
F 11.251600 61.742017 115.665305
F 10.565932 61.742017 137.483642
F 9.880263 61.742017 159.301977
F 9.194594 61.742017 181.120313
F 8.508925 61.742017 202.938650
F 7.823256 61.742017 224.756985
F 7.137587 61.742017 246.575322
F 41.401857 15.435502 7.413395
F 40.716188 15.435502 29.231731
F 40.030519 15.435502 51.050067
F 39.344850 15.435502 72.868403
F 38.659181 15.435502 94.686739
F 37.973512 15.435502 116.505075
F 37.287843 15.435502 138.323412
F 36.602175 15.435502 160.141747
F 35.916506 15.435502 181.960083
F 35.230837 15.435502 203.778419
F 34.545168 15.435502 225.596755
F 33.859499 15.435502 247.415092
F 41.401857 38.588760 7.413395
F 40.716188 38.588760 29.231731
F 40.030519 38.588760 51.050067
F 39.344850 38.588760 72.868403
F 38.659181 38.588760 94.686739
F 37.973512 38.588760 116.505075
F 37.287843 38.588760 138.323412
F 36.602175 38.588760 160.141747
F 35.916506 38.588760 181.960083
F 35.230837 38.588760 203.778419
F 34.545168 38.588760 225.596755
F 33.859499 38.588760 247.415092
F 41.401857 61.742017 7.413395
F 40.716188 61.742017 29.231731
F 40.030519 61.742017 51.050067
F 39.344850 61.742017 72.868403
F 38.659181 61.742017 94.686739
F 37.973512 61.742017 116.505075
F 37.287843 61.742017 138.323412
F 36.602175 61.742017 160.141747
F 35.916506 61.742017 181.960083
F 35.230837 61.742017 203.778419
F 34.545168 61.742017 225.596755
F 33.859499 61.742017 247.415092
F 64.695423 15.435502 117.344845
F 64.009754 15.435502 139.163181
F 63.324086 15.435502 160.981517
F 62.638417 15.435502 182.799853
F 61.952748 15.435502 204.618189
F 61.267079 15.435502 226.436525
F 60.581410 15.435502 248.254862
F 64.695423 38.588760 117.344845
F 64.009754 38.588760 139.163181
F 63.324086 38.588760 160.981517
F 62.638417 38.588760 182.799853
F 61.952748 38.588760 204.618189
F 61.267079 38.588760 226.436525
F 60.581410 38.588760 248.254862
F 64.695423 61.742017 117.344845
F 64.009754 61.742017 139.163181
F 63.324086 61.742017 160.981517
F 62.638417 61.742017 182.799853
F 61.952748 61.742017 204.618189
F 61.267079 61.742017 226.436525
F 60.581410 61.742017 248.254862
F 14.679945 0.000000 6.573624
F 13.994276 0.000000 28.391960
F 13.308607 0.000000 50.210296
F 12.622938 0.000000 72.028633
F 11.937269 0.000000 93.846968
F 11.251601 0.000000 115.665304
F 10.565932 0.000000 137.483641
F 9.880263 0.000000 159.301976
F 9.194594 0.000000 181.120313
F 8.508925 0.000000 202.938649
F 7.823256 0.000000 224.756984
F 7.137588 0.000000 246.575321
F 14.679945 23.153257 6.573624
F 13.994276 23.153257 28.391960
F 13.308607 23.153257 50.210296
F 12.622938 23.153257 72.028633
F 11.937269 23.153257 93.846968
F 11.251601 23.153257 115.665304
F 10.565932 23.153257 137.483641
F 9.880263 23.153257 159.301976
F 9.194594 23.153257 181.120313
F 8.508925 23.153257 202.938649
F 7.823256 23.153257 224.756984
F 7.137588 23.153257 246.575321
F 14.679945 46.306515 6.573624
F 13.994276 46.306515 28.391960
F 13.308607 46.306515 50.210296
F 12.622938 46.306515 72.028633
F 11.937269 46.306515 93.846968
F 11.251601 46.306515 115.665304
F 10.565932 46.306515 137.483641
F 9.880263 46.306515 159.301976
F 9.194594 46.306515 181.120313
F 8.508925 46.306515 202.938649
F 7.823256 46.306515 224.756984
F 7.137588 46.306515 246.575321
F 41.401857 0.000000 7.413394
F 40.716188 0.000000 29.231730
F 40.030519 0.000000 51.050066
F 39.344850 0.000000 72.868403
F 38.659181 0.000000 94.686738
F 37.973512 0.000000 116.505074
F 37.287844 0.000000 138.323411
F 36.602175 0.000000 160.141746
F 35.916506 0.000000 181.960083
F 35.230837 0.000000 203.778418
F 34.545168 0.000000 225.596754
F 33.859499 0.000000 247.415091
F 41.401857 23.153257 7.413394
F 40.716188 23.153257 29.231730
F 40.030519 23.153257 51.050066
F 39.344850 23.153257 72.868403
F 38.659181 23.153257 94.686738
F 37.973512 23.153257 116.505074
F 37.287844 23.153257 138.323411
F 36.602175 23.153257 160.141746
F 35.916506 23.153257 181.960083
F 35.230837 23.153257 203.778418
F 34.545168 23.153257 225.596754
F 33.859499 23.153257 247.415091
F 41.401857 46.306515 7.413394
F 40.716188 46.306515 29.231730
F 40.030519 46.306515 51.050066
F 39.344850 46.306515 72.868403
F 38.659181 46.306515 94.686738
F 37.973512 46.306515 116.505074
F 37.287844 46.306515 138.323411
F 36.602175 46.306515 160.141746
F 35.916506 46.306515 181.960083
F 35.230837 46.306515 203.778418
F 34.545168 46.306515 225.596754
F 33.859499 46.306515 247.415091
F 64.695423 0.000000 117.344844
F 64.009754 0.000000 139.163180
F 63.324086 0.000000 160.981516
F 62.638417 0.000000 182.799853
F 61.952748 0.000000 204.618188
F 61.267079 0.000000 226.436524
F 60.581410 0.000000 248.254861
F 64.695423 23.153257 117.344844
F 64.009754 23.153257 139.163180
F 63.324086 23.153257 160.981516
F 62.638417 23.153257 182.799853
F 61.952748 23.153257 204.618188
F 61.267079 23.153257 226.436524
F 60.581410 23.153257 248.254861
F 64.695423 46.306515 117.344844
F 64.009754 46.306515 139.163180
F 63.324086 46.306515 160.981516
F 62.638417 46.306515 182.799853
F 61.952748 46.306515 204.618188
F 61.267079 46.306515 226.436524
F 60.581410 46.306515 248.254861
F 23.587249 7.717751 6.853548
F 22.901580 7.717751 28.671885
F 22.215912 7.717751 50.490220
F 21.530243 7.717751 72.308557
F 20.844574 7.717751 94.126893
F 20.158905 7.717751 115.945228
F 19.473236 7.717751 137.763565
F 18.787567 7.717751 159.581901
F 18.101899 7.717751 181.400236
F 17.416230 7.717751 203.218573
F 16.730561 7.717751 225.036909
F 16.044892 7.717751 246.855245
F 23.587249 30.871008 6.853548
F 22.901580 30.871008 28.671885
F 22.215912 30.871008 50.490220
F 21.530243 30.871008 72.308557
F 20.844574 30.871008 94.126893
F 20.158905 30.871008 115.945228
F 19.473236 30.871008 137.763565
F 18.787567 30.871008 159.581901
F 18.101899 30.871008 181.400236
F 17.416230 30.871008 203.218573
F 16.730561 30.871008 225.036909
F 16.044892 30.871008 246.855245
F 23.587249 54.024266 6.853548
F 22.901580 54.024266 28.671885
F 22.215912 54.024266 50.490220
F 21.530243 54.024266 72.308557
F 20.844574 54.024266 94.126893
F 20.158905 54.024266 115.945228
F 19.473236 54.024266 137.763565
F 18.787567 54.024266 159.581901
F 18.101899 54.024266 181.400236
F 17.416230 54.024266 203.218573
F 16.730561 54.024266 225.036909
F 16.044892 54.024266 246.855245
F 50.309160 7.717751 7.693318
F 49.623491 7.717751 29.511655
F 48.937822 7.717751 51.329990
F 48.252154 7.717751 73.148327
F 47.566485 7.717751 94.966662
F 46.880816 7.717751 116.784998
F 46.195147 7.717751 138.603335
F 45.509478 7.717751 160.421670
F 44.823809 7.717751 182.240006
F 44.138141 7.717751 204.058343
F 43.452472 7.717751 225.876678
F 42.766803 7.717751 247.695015
F 50.309160 30.871008 7.693318
F 49.623491 30.871008 29.511655
F 48.937822 30.871008 51.329990
F 48.252154 30.871008 73.148327
F 47.566485 30.871008 94.966662
F 46.880816 30.871008 116.784998
F 46.195147 30.871008 138.603335
F 45.509478 30.871008 160.421670
F 44.823809 30.871008 182.240006
F 44.138141 30.871008 204.058343
F 43.452472 30.871008 225.876678
F 42.766803 30.871008 247.695015
F 50.309160 54.024266 7.693318
F 49.623491 54.024266 29.511655
F 48.937822 54.024266 51.329990
F 48.252154 54.024266 73.148327
F 47.566485 54.024266 94.966662
F 46.880816 54.024266 116.784998
F 46.195147 54.024266 138.603335
F 45.509478 54.024266 160.421670
F 44.823809 54.024266 182.240006
F 44.138141 54.024266 204.058343
F 43.452472 54.024266 225.876678
F 42.766803 54.024266 247.695015
F 23.587249 15.435503 6.853549
F 22.901580 15.435503 28.671886
F 22.215912 15.435503 50.490221
F 21.530243 15.435503 72.308558
F 20.844574 15.435503 94.126894
F 20.158905 15.435503 115.945229
F 19.473236 15.435503 137.763566
F 18.787567 15.435503 159.581902
F 18.101899 15.435503 181.400238
F 17.416230 15.435503 203.218574
F 16.730561 15.435503 225.036910
F 16.044892 15.435503 246.855246
F 23.587249 38.588761 6.853549
F 22.901580 38.588761 28.671886
F 22.215912 38.588761 50.490221
F 21.530243 38.588761 72.308558
F 20.844574 38.588761 94.126894
F 20.158905 38.588761 115.945229
F 19.473236 38.588761 137.763566
F 18.787567 38.588761 159.581902
F 18.101899 38.588761 181.400238
F 17.416230 38.588761 203.218574
F 16.730561 38.588761 225.036910
F 16.044892 38.588761 246.855246
F 23.587249 61.742018 6.853549
F 22.901580 61.742018 28.671886
F 22.215912 61.742018 50.490221
F 21.530243 61.742018 72.308558
F 20.844574 61.742018 94.126894
F 20.158905 61.742018 115.945229
F 19.473236 61.742018 137.763566
F 18.787567 61.742018 159.581902
F 18.101899 61.742018 181.400238
F 17.416230 61.742018 203.218574
F 16.730561 61.742018 225.036910
F 16.044892 61.742018 246.855246
F 50.309160 15.435503 7.693319
F 49.623491 15.435503 29.511656
F 48.937822 15.435503 51.329991
F 48.252154 15.435503 73.148328
F 47.566485 15.435503 94.966663
F 46.880816 15.435503 116.784999
F 46.195147 15.435503 138.603336
F 45.509478 15.435503 160.421671
F 44.823809 15.435503 182.240008
F 44.138141 15.435503 204.058344
F 43.452472 15.435503 225.876679
F 42.766803 15.435503 247.695016
F 50.309160 38.588761 7.693319
F 49.623491 38.588761 29.511656
F 48.937822 38.588761 51.329991
F 48.252154 38.588761 73.148328
F 47.566485 38.588761 94.966663
F 46.880816 38.588761 116.784999
F 46.195147 38.588761 138.603336
F 45.509478 38.588761 160.421671
F 44.823809 38.588761 182.240008
F 44.138141 38.588761 204.058344
F 43.452472 38.588761 225.876679
F 42.766803 38.588761 247.695016
F 50.309160 61.742018 7.693319
F 49.623491 61.742018 29.511656
F 48.937822 61.742018 51.329991
F 48.252154 61.742018 73.148328
F 47.566485 61.742018 94.966663
F 46.880816 61.742018 116.784999
F 46.195147 61.742018 138.603336
F 45.509478 61.742018 160.421671
F 44.823809 61.742018 182.240008
F 44.138141 61.742018 204.058344
F 43.452472 61.742018 225.876679
F 42.766803 61.742018 247.695016
F 23.587249 0.000001 6.853548
F 22.901580 0.000001 28.671885
F 22.215912 0.000001 50.490220
F 21.530243 0.000001 72.308557
F 20.844574 0.000001 94.126893
F 20.158905 0.000001 115.945228
F 19.473236 0.000001 137.763565
F 18.787567 0.000001 159.581901
F 18.101899 0.000001 181.400237
F 17.416230 0.000001 203.218573
F 16.730561 0.000001 225.036909
F 16.044892 0.000001 246.855245
F 23.587249 23.153259 6.853548
F 22.901580 23.153259 28.671885
F 22.215912 23.153259 50.490220
F 21.530243 23.153259 72.308557
F 20.844574 23.153259 94.126893
F 20.158905 23.153259 115.945228
F 19.473236 23.153259 137.763565
F 18.787567 23.153259 159.581901
F 18.101899 23.153259 181.400237
F 17.416230 23.153259 203.218573
F 16.730561 23.153259 225.036909
F 16.044892 23.153259 246.855245
F 23.587249 46.306516 6.853548
F 22.901580 46.306516 28.671885
F 22.215912 46.306516 50.490220
F 21.530243 46.306516 72.308557
F 20.844574 46.306516 94.126893
F 20.158905 46.306516 115.945228
F 19.473236 46.306516 137.763565
F 18.787567 46.306516 159.581901
F 18.101899 46.306516 181.400237
F 17.416230 46.306516 203.218573
F 16.730561 46.306516 225.036909
F 16.044892 46.306516 246.855245
F 50.309160 0.000001 7.693318
F 49.623491 0.000001 29.511655
F 48.937822 0.000001 51.329990
F 48.252154 0.000001 73.148327
F 47.566485 0.000001 94.966662
F 46.880816 0.000001 116.784998
F 46.195147 0.000001 138.603335
F 45.509478 0.000001 160.421670
F 44.823809 0.000001 182.240007
F 44.138141 0.000001 204.058343
F 43.452472 0.000001 225.876678
F 42.766803 0.000001 247.695015
F 50.309160 23.153259 7.693318
F 49.623491 23.153259 29.511655
F 48.937822 23.153259 51.329990
F 48.252154 23.153259 73.148327
F 47.566485 23.153259 94.966662
F 46.880816 23.153259 116.784998
F 46.195147 23.153259 138.603335
F 45.509478 23.153259 160.421670
F 44.823809 23.153259 182.240007
F 44.138141 23.153259 204.058343
F 43.452472 23.153259 225.876678
F 42.766803 23.153259 247.695015
F 50.309160 46.306516 7.693318
F 49.623491 46.306516 29.511655
F 48.937822 46.306516 51.329990
F 48.252154 46.306516 73.148327
F 47.566485 46.306516 94.966662
F 46.880816 46.306516 116.784998
F 46.195147 46.306516 138.603335
F 45.509478 46.306516 160.421670
F 44.823809 46.306516 182.240007
F 44.138141 46.306516 204.058343
F 43.452472 46.306516 225.876678
F 42.766803 46.306516 247.695015
F 32.494558 7.717750 7.133470
F 31.808889 7.717750 28.951807
F 31.123220 7.717750 50.770143
F 30.437551 7.717750 72.588478
F 29.751883 7.717750 94.406815
F 29.066214 7.717750 116.225151
F 28.380545 7.717750 138.043487
F 27.694876 7.717750 159.861823
F 27.009207 7.717750 181.680159
F 26.323538 7.717750 203.498495
F 25.637870 7.717750 225.316831
F 24.952201 7.717750 247.135168
F 32.494558 30.871007 7.133470
F 31.808889 30.871007 28.951807
F 31.123220 30.871007 50.770143
F 30.437551 30.871007 72.588478
F 29.751883 30.871007 94.406815
F 29.066214 30.871007 116.225151
F 28.380545 30.871007 138.043487
F 27.694876 30.871007 159.861823
F 27.009207 30.871007 181.680159
F 26.323538 30.871007 203.498495
F 25.637870 30.871007 225.316831
F 24.952201 30.871007 247.135168
F 32.494558 54.024265 7.133470
F 31.808889 54.024265 28.951807
F 31.123220 54.024265 50.770143
F 30.437551 54.024265 72.588478
F 29.751883 54.024265 94.406815
F 29.066214 54.024265 116.225151
F 28.380545 54.024265 138.043487
F 27.694876 54.024265 159.861823
F 27.009207 54.024265 181.680159
F 26.323538 54.024265 203.498495
F 25.637870 54.024265 225.316831
F 24.952201 54.024265 247.135168
F 59.216469 7.717750 7.973240
F 58.530800 7.717750 29.791577
F 57.845131 7.717750 51.609913
F 57.159462 7.717750 73.428248
F 56.473793 7.717750 95.246585
F 55.788125 7.717750 117.064921
F 55.102456 7.717750 138.883257
F 54.416787 7.717750 160.701593
F 53.731118 7.717750 182.519929
F 53.045449 7.717750 204.338265
F 52.359780 7.717750 226.156601
F 51.674112 7.717750 247.974938
F 59.216469 30.871007 7.973240
F 58.530800 30.871007 29.791577
F 57.845131 30.871007 51.609913
F 57.159462 30.871007 73.428248
F 56.473793 30.871007 95.246585
F 55.788125 30.871007 117.064921
F 55.102456 30.871007 138.883257
F 54.416787 30.871007 160.701593
F 53.731118 30.871007 182.519929
F 53.045449 30.871007 204.338265
F 52.359780 30.871007 226.156601
F 51.674112 30.871007 247.974938
F 59.216469 54.024265 7.973240
F 58.530800 54.024265 29.791577
F 57.845131 54.024265 51.609913
F 57.159462 54.024265 73.428248
F 56.473793 54.024265 95.246585
F 55.788125 54.024265 117.064921
F 55.102456 54.024265 138.883257
F 54.416787 54.024265 160.701593
F 53.731118 54.024265 182.519929
F 53.045449 54.024265 204.338265
F 52.359780 54.024265 226.156601
F 51.674112 54.024265 247.974938
F 32.494558 15.435502 7.133471
F 31.808889 15.435502 28.951808
F 31.123220 15.435502 50.770144
F 30.437551 15.435502 72.588480
F 29.751883 15.435502 94.406816
F 29.066214 15.435502 116.225152
F 28.380545 15.435502 138.043488
F 27.694876 15.435502 159.861824
F 27.009207 15.435502 181.680160
F 26.323538 15.435502 203.498496
F 25.637870 15.435502 225.316832
F 24.952201 15.435502 247.135169
F 32.494558 38.588760 7.133471
F 31.808889 38.588760 28.951808
F 31.123220 38.588760 50.770144
F 30.437551 38.588760 72.588480
F 29.751883 38.588760 94.406816
F 29.066214 38.588760 116.225152
F 28.380545 38.588760 138.043488
F 27.694876 38.588760 159.861824
F 27.009207 38.588760 181.680160
F 26.323538 38.588760 203.498496
F 25.637870 38.588760 225.316832
F 24.952201 38.588760 247.135169
F 32.494558 61.742017 7.133471
F 31.808889 61.742017 28.951808
F 31.123220 61.742017 50.770144
F 30.437551 61.742017 72.588480
F 29.751883 61.742017 94.406816
F 29.066214 61.742017 116.225152
F 28.380545 61.742017 138.043488
F 27.694876 61.742017 159.861824
F 27.009207 61.742017 181.680160
F 26.323538 61.742017 203.498496
F 25.637870 61.742017 225.316832
F 24.952201 61.742017 247.135169
F 59.216469 15.435502 7.973241
F 58.530800 15.435502 29.791578
F 57.845131 15.435502 51.609914
F 57.159462 15.435502 73.428250
F 56.473793 15.435502 95.246586
F 55.788125 15.435502 117.064922
F 55.102456 15.435502 138.883258
F 54.416787 15.435502 160.701594
F 53.731118 15.435502 182.519930
F 53.045449 15.435502 204.338266
F 52.359780 15.435502 226.156602
F 51.674112 15.435502 247.974939
F 59.216469 38.588760 7.973241
F 58.530800 38.588760 29.791578
F 57.845131 38.588760 51.609914
F 57.159462 38.588760 73.428250
F 56.473793 38.588760 95.246586
F 55.788125 38.588760 117.064922
F 55.102456 38.588760 138.883258
F 54.416787 38.588760 160.701594
F 53.731118 38.588760 182.519930
F 53.045449 38.588760 204.338266
F 52.359780 38.588760 226.156602
F 51.674112 38.588760 247.974939
F 59.216469 61.742017 7.973241
F 58.530800 61.742017 29.791578
F 57.845131 61.742017 51.609914
F 57.159462 61.742017 73.428250
F 56.473793 61.742017 95.246586
F 55.788125 61.742017 117.064922
F 55.102456 61.742017 138.883258
F 54.416787 61.742017 160.701594
F 53.731118 61.742017 182.519930
F 53.045449 61.742017 204.338266
F 52.359780 61.742017 226.156602
F 51.674112 61.742017 247.974939
F 32.494558 0.000000 7.133470
F 31.808889 0.000000 28.951807
F 31.123220 0.000000 50.770143
F 30.437551 0.000000 72.588479
F 29.751883 0.000000 94.406815
F 29.066214 0.000000 116.225151
F 28.380545 0.000000 138.043487
F 27.694876 0.000000 159.861823
F 27.009207 0.000000 181.680160
F 26.323538 0.000000 203.498495
F 25.637870 0.000000 225.316831
F 24.952201 0.000000 247.135168
F 32.494558 23.153258 7.133470
F 31.808889 23.153258 28.951807
F 31.123220 23.153258 50.770143
F 30.437551 23.153258 72.588479
F 29.751883 23.153258 94.406815
F 29.066214 23.153258 116.225151
F 28.380545 23.153258 138.043487
F 27.694876 23.153258 159.861823
F 27.009207 23.153258 181.680160
F 26.323538 23.153258 203.498495
F 25.637870 23.153258 225.316831
F 24.952201 23.153258 247.135168
F 32.494558 46.306515 7.133470
F 31.808889 46.306515 28.951807
F 31.123220 46.306515 50.770143
F 30.437551 46.306515 72.588479
F 29.751883 46.306515 94.406815
F 29.066214 46.306515 116.225151
F 28.380545 46.306515 138.043487
F 27.694876 46.306515 159.861823
F 27.009207 46.306515 181.680160
F 26.323538 46.306515 203.498495
F 25.637870 46.306515 225.316831
F 24.952201 46.306515 247.135168
F 59.216469 0.000000 7.973240
F 58.530800 0.000000 29.791577
F 57.845131 0.000000 51.609913
F 57.159462 0.000000 73.428249
F 56.473793 0.000000 95.246585
F 55.788125 0.000000 117.064921
F 55.102456 0.000000 138.883257
F 54.416787 0.000000 160.701593
F 53.731118 0.000000 182.519930
F 53.045449 0.000000 204.338265
F 52.359780 0.000000 226.156601
F 51.674112 0.000000 247.974938
F 59.216469 23.153258 7.973240
F 58.530800 23.153258 29.791577
F 57.845131 23.153258 51.609913
F 57.159462 23.153258 73.428249
F 56.473793 23.153258 95.246585
F 55.788125 23.153258 117.064921
F 55.102456 23.153258 138.883257
F 54.416787 23.153258 160.701593
F 53.731118 23.153258 182.519930
F 53.045449 23.153258 204.338265
F 52.359780 23.153258 226.156601
F 51.674112 23.153258 247.974938
F 59.216469 46.306515 7.973240
F 58.530800 46.306515 29.791577
F 57.845131 46.306515 51.609913
F 57.159462 46.306515 73.428249
F 56.473793 46.306515 95.246585
F 55.788125 46.306515 117.064921
F 55.102456 46.306515 138.883257
F 54.416787 46.306515 160.701593
F 53.731118 46.306515 182.519930
F 53.045449 46.306515 204.338265
F 52.359780 46.306515 226.156601
F 51.674112 46.306515 247.974938
F 7.885206 1.286291 10.000072
F 7.199537 1.286291 31.818407
F 6.513868 1.286291 53.636743
F 5.828199 1.286291 75.455079
F 5.142530 1.286291 97.273415
F 4.456861 1.286291 119.091752
F 3.771193 1.286291 140.910087
F 3.085524 1.286291 162.728423
F 2.399855 1.286291 184.546760
F 1.714186 1.286291 206.365095
F 1.028517 1.286291 228.183432
F 0.342848 1.286291 250.001768
F 7.885206 24.439548 10.000072
F 7.199537 24.439548 31.818407
F 6.513868 24.439548 53.636743
F 5.828199 24.439548 75.455079
F 5.142530 24.439548 97.273415
F 4.456861 24.439548 119.091752
F 3.771193 24.439548 140.910087
F 3.085524 24.439548 162.728423
F 2.399855 24.439548 184.546760
F 1.714186 24.439548 206.365095
F 1.028517 24.439548 228.183432
F 0.342848 24.439548 250.001768
F 7.885206 47.592806 10.000072
F 7.199537 47.592806 31.818407
F 6.513868 47.592806 53.636743
F 5.828199 47.592806 75.455079
F 5.142530 47.592806 97.273415
F 4.456861 47.592806 119.091752
F 3.771193 47.592806 140.910087
F 3.085524 47.592806 162.728423
F 2.399855 47.592806 184.546760
F 1.714186 47.592806 206.365095
F 1.028517 47.592806 228.183432
F 0.342848 47.592806 250.001768
F 34.607116 1.286291 10.839841
F 33.921448 1.286291 32.658177
F 33.235779 1.286291 54.476513
F 32.550110 1.286291 76.294849
F 31.864441 1.286291 98.113185
F 31.178772 1.286291 119.931522
F 30.493103 1.286291 141.749857
F 29.807435 1.286291 163.568193
F 29.121766 1.286291 185.386530
F 28.436097 1.286291 207.204865
F 27.750428 1.286291 229.023202
F 27.064759 1.286291 250.841538
F 34.607116 24.439548 10.839841
F 33.921448 24.439548 32.658177
F 33.235779 24.439548 54.476513
F 32.550110 24.439548 76.294849
F 31.864441 24.439548 98.113185
F 31.178772 24.439548 119.931522
F 30.493103 24.439548 141.749857
F 29.807435 24.439548 163.568193
F 29.121766 24.439548 185.386530
F 28.436097 24.439548 207.204865
F 27.750428 24.439548 229.023202
F 27.064759 24.439548 250.841538
F 34.607116 47.592806 10.839841
F 33.921448 47.592806 32.658177
F 33.235779 47.592806 54.476513
F 32.550110 47.592806 76.294849
F 31.864441 47.592806 98.113185
F 31.178772 47.592806 119.931522
F 30.493103 47.592806 141.749857
F 29.807435 47.592806 163.568193
F 29.121766 47.592806 185.386530
F 28.436097 47.592806 207.204865
F 27.750428 47.592806 229.023202
F 27.064759 47.592806 250.841538
F 61.329027 1.286291 11.679611
F 60.643358 1.286291 33.497947
F 59.957690 1.286291 55.316283
F 59.272021 1.286291 77.134619
F 58.586352 1.286291 98.952955
F 57.900683 1.286291 120.771292
F 57.215014 1.286291 142.589627
F 56.529345 1.286291 164.407963
F 55.843677 1.286291 186.226299
F 55.158008 1.286291 208.044635
F 54.472339 1.286291 229.862972
F 53.786670 1.286291 251.681307
F 61.329027 24.439548 11.679611
F 60.643358 24.439548 33.497947
F 59.957690 24.439548 55.316283
F 59.272021 24.439548 77.134619
F 58.586352 24.439548 98.952955
F 57.900683 24.439548 120.771292
F 57.215014 24.439548 142.589627
F 56.529345 24.439548 164.407963
F 55.843677 24.439548 186.226299
F 55.158008 24.439548 208.044635
F 54.472339 24.439548 229.862972
F 53.786670 24.439548 251.681307
F 61.329027 47.592806 11.679611
F 60.643358 47.592806 33.497947
F 59.957690 47.592806 55.316283
F 59.272021 47.592806 77.134619
F 58.586352 47.592806 98.952955
F 57.900683 47.592806 120.771292
F 57.215014 47.592806 142.589627
F 56.529345 47.592806 164.407963
F 55.843677 47.592806 186.226299
F 55.158008 47.592806 208.044635
F 54.472339 47.592806 229.862972
F 53.786670 47.592806 251.681307
F 7.885206 9.004040 10.000072
F 7.199537 9.004040 31.818407
F 6.513868 9.004040 53.636743
F 5.828199 9.004040 75.455079
F 5.142530 9.004040 97.273415
F 4.456861 9.004040 119.091752
F 3.771193 9.004040 140.910087
F 3.085524 9.004040 162.728423
F 2.399855 9.004040 184.546760
F 1.714186 9.004040 206.365095
F 1.028517 9.004040 228.183432
F 0.342848 9.004040 250.001768
F 7.885206 32.157298 10.000072
F 7.199537 32.157298 31.818407
F 6.513868 32.157298 53.636743
F 5.828199 32.157298 75.455079
F 5.142530 32.157298 97.273415
F 4.456861 32.157298 119.091752
F 3.771193 32.157298 140.910087
F 3.085524 32.157298 162.728423
F 2.399855 32.157298 184.546760
F 1.714186 32.157298 206.365095
F 1.028517 32.157298 228.183432
F 0.342848 32.157298 250.001768
F 7.885206 55.310555 10.000072
F 7.199537 55.310555 31.818407
F 6.513868 55.310555 53.636743
F 5.828199 55.310555 75.455079
F 5.142530 55.310555 97.273415
F 4.456861 55.310555 119.091752
F 3.771193 55.310555 140.910087
F 3.085524 55.310555 162.728423
F 2.399855 55.310555 184.546760
F 1.714186 55.310555 206.365095
F 1.028517 55.310555 228.183432
F 0.342848 55.310555 250.001768
F 34.607116 9.004040 10.839841
F 33.921448 9.004040 32.658177
F 33.235779 9.004040 54.476513
F 32.550110 9.004040 76.294849
F 31.864441 9.004040 98.113185
F 31.178772 9.004040 119.931522
F 30.493103 9.004040 141.749857
F 29.807435 9.004040 163.568193
F 29.121766 9.004040 185.386530
F 28.436097 9.004040 207.204865
F 27.750428 9.004040 229.023202
F 27.064759 9.004040 250.841538
F 34.607116 32.157298 10.839841
F 33.921448 32.157298 32.658177
F 33.235779 32.157298 54.476513
F 32.550110 32.157298 76.294849
F 31.864441 32.157298 98.113185
F 31.178772 32.157298 119.931522
F 30.493103 32.157298 141.749857
F 29.807435 32.157298 163.568193
F 29.121766 32.157298 185.386530
F 28.436097 32.157298 207.204865
F 27.750428 32.157298 229.023202
F 27.064759 32.157298 250.841538
F 34.607116 55.310555 10.839841
F 33.921448 55.310555 32.658177
F 33.235779 55.310555 54.476513
F 32.550110 55.310555 76.294849
F 31.864441 55.310555 98.113185
F 31.178772 55.310555 119.931522
F 30.493103 55.310555 141.749857
F 29.807435 55.310555 163.568193
F 29.121766 55.310555 185.386530
F 28.436097 55.310555 207.204865
F 27.750428 55.310555 229.023202
F 27.064759 55.310555 250.841538
F 61.329027 9.004040 11.679611
F 60.643358 9.004040 33.497947
F 59.957690 9.004040 55.316283
F 59.272021 9.004040 77.134619
F 58.586352 9.004040 98.952955
F 57.900683 9.004040 120.771292
F 57.215014 9.004040 142.589627
F 56.529345 9.004040 164.407963
F 55.843677 9.004040 186.226299
F 55.158008 9.004040 208.044635
F 54.472339 9.004040 229.862972
F 53.786670 9.004040 251.681307
F 61.329027 32.157298 11.679611
F 60.643358 32.157298 33.497947
F 59.957690 32.157298 55.316283
F 59.272021 32.157298 77.134619
F 58.586352 32.157298 98.952955
F 57.900683 32.157298 120.771292
F 57.215014 32.157298 142.589627
F 56.529345 32.157298 164.407963
F 55.843677 32.157298 186.226299
F 55.158008 32.157298 208.044635
F 54.472339 32.157298 229.862972
F 53.786670 32.157298 251.681307
F 61.329027 55.310555 11.679611
F 60.643358 55.310555 33.497947
F 59.957690 55.310555 55.316283
F 59.272021 55.310555 77.134619
F 58.586352 55.310555 98.952955
F 57.900683 55.310555 120.771292
F 57.215014 55.310555 142.589627
F 56.529345 55.310555 164.407963
F 55.843677 55.310555 186.226299
F 55.158008 55.310555 208.044635
F 54.472339 55.310555 229.862972
F 53.786670 55.310555 251.681307
F 7.885206 16.721795 10.000072
F 7.199537 16.721795 31.818408
F 6.513868 16.721795 53.636744
F 5.828199 16.721795 75.455080
F 5.142530 16.721795 97.273416
F 4.456861 16.721795 119.091752
F 3.771193 16.721795 140.910088
F 3.085524 16.721795 162.728424
F 2.399855 16.721795 184.546761
F 1.714186 16.721795 206.365096
F 1.028517 16.721795 228.183432
F 0.342848 16.721795 250.001769
F 7.885206 39.875053 10.000072
F 7.199537 39.875053 31.818408
F 6.513868 39.875053 53.636744
F 5.828199 39.875053 75.455080
F 5.142530 39.875053 97.273416
F 4.456861 39.875053 119.091752
F 3.771193 39.875053 140.910088
F 3.085524 39.875053 162.728424
F 2.399855 39.875053 184.546761
F 1.714186 39.875053 206.365096
F 1.028517 39.875053 228.183432
F 0.342848 39.875053 250.001769
F 7.885206 63.028310 10.000072
F 7.199537 63.028310 31.818408
F 6.513868 63.028310 53.636744
F 5.828199 63.028310 75.455080
F 5.142530 63.028310 97.273416
F 4.456861 63.028310 119.091752
F 3.771193 63.028310 140.910088
F 3.085524 63.028310 162.728424
F 2.399855 63.028310 184.546761
F 1.714186 63.028310 206.365096
F 1.028517 63.028310 228.183432
F 0.342848 63.028310 250.001769
F 34.607116 16.721795 10.839841
F 33.921448 16.721795 32.658178
F 33.235779 16.721795 54.476514
F 32.550110 16.721795 76.294850
F 31.864441 16.721795 98.113186
F 31.178772 16.721795 119.931522
F 30.493103 16.721795 141.749858
F 29.807435 16.721795 163.568194
F 29.121766 16.721795 185.386531
F 28.436097 16.721795 207.204866
F 27.750428 16.721795 229.023202
F 27.064759 16.721795 250.841539
F 34.607116 39.875053 10.839841
F 33.921448 39.875053 32.658178
F 33.235779 39.875053 54.476514
F 32.550110 39.875053 76.294850
F 31.864441 39.875053 98.113186
F 31.178772 39.875053 119.931522
F 30.493103 39.875053 141.749858
F 29.807435 39.875053 163.568194
F 29.121766 39.875053 185.386531
F 28.436097 39.875053 207.204866
F 27.750428 39.875053 229.023202
F 27.064759 39.875053 250.841539
F 34.607116 63.028310 10.839841
F 33.921448 63.028310 32.658178
F 33.235779 63.028310 54.476514
F 32.550110 63.028310 76.294850
F 31.864441 63.028310 98.113186
F 31.178772 63.028310 119.931522
F 30.493103 63.028310 141.749858
F 29.807435 63.028310 163.568194
F 29.121766 63.028310 185.386531
F 28.436097 63.028310 207.204866
F 27.750428 63.028310 229.023202
F 27.064759 63.028310 250.841539
F 61.329027 16.721795 11.679611
F 60.643358 16.721795 33.497948
F 59.957690 16.721795 55.316284
F 59.272021 16.721795 77.134620
F 58.586352 16.721795 98.952956
F 57.900683 16.721795 120.771292
F 57.215014 16.721795 142.589628
F 56.529345 16.721795 164.407964
F 55.843677 16.721795 186.226300
F 55.158008 16.721795 208.044636
F 54.472339 16.721795 229.862972
F 53.786670 16.721795 251.681308
F 61.329027 39.875053 11.679611
F 60.643358 39.875053 33.497948
F 59.957690 39.875053 55.316284
F 59.272021 39.875053 77.134620
F 58.586352 39.875053 98.952956
F 57.900683 39.875053 120.771292
F 57.215014 39.875053 142.589628
F 56.529345 39.875053 164.407964
F 55.843677 39.875053 186.226300
F 55.158008 39.875053 208.044636
F 54.472339 39.875053 229.862972
F 53.786670 39.875053 251.681308
F 61.329027 63.028310 11.679611
F 60.643358 63.028310 33.497948
F 59.957690 63.028310 55.316284
F 59.272021 63.028310 77.134620
F 58.586352 63.028310 98.952956
F 57.900683 63.028310 120.771292
F 57.215014 63.028310 142.589628
F 56.529345 63.028310 164.407964
F 55.843677 63.028310 186.226300
F 55.158008 63.028310 208.044636
F 54.472339 63.028310 229.862972
F 53.786670 63.028310 251.681308
F 16.792505 1.286291 10.279995
F 16.106836 1.286291 32.098330
F 15.421168 1.286291 53.916667
F 14.735499 1.286291 75.735003
F 14.049830 1.286291 97.553338
F 13.364161 1.286291 119.371675
F 12.678492 1.286291 141.190011
F 11.992823 1.286291 163.008347
F 11.307155 1.286291 184.826683
F 10.621486 1.286291 206.645019
F 9.935817 1.286291 228.463355
F 9.250148 1.286291 250.281691
F 16.792505 24.439548 10.279995
F 16.106836 24.439548 32.098330
F 15.421168 24.439548 53.916667
F 14.735499 24.439548 75.735003
F 14.049830 24.439548 97.553338
F 13.364161 24.439548 119.371675
F 12.678492 24.439548 141.190011
F 11.992823 24.439548 163.008347
F 11.307155 24.439548 184.826683
F 10.621486 24.439548 206.645019
F 9.935817 24.439548 228.463355
F 9.250148 24.439548 250.281691
F 16.792505 47.592806 10.279995
F 16.106836 47.592806 32.098330
F 15.421168 47.592806 53.916667
F 14.735499 47.592806 75.735003
F 14.049830 47.592806 97.553338
F 13.364161 47.592806 119.371675
F 12.678492 47.592806 141.190011
F 11.992823 47.592806 163.008347
F 11.307155 47.592806 184.826683
F 10.621486 47.592806 206.645019
F 9.935817 47.592806 228.463355
F 9.250148 47.592806 250.281691
F 43.514416 1.286291 11.119765
F 42.828747 1.286291 32.938100
F 42.143078 1.286291 54.756437
F 41.457410 1.286291 76.574773
F 40.771741 1.286291 98.393108
F 40.086072 1.286291 120.211445
F 39.400403 1.286291 142.029780
F 38.714734 1.286291 163.848117
F 38.029065 1.286291 185.666453
F 37.343397 1.286291 207.484788
F 36.657728 1.286291 229.303125
F 35.972059 1.286291 251.121461
F 43.514416 24.439548 11.119765
F 42.828747 24.439548 32.938100
F 42.143078 24.439548 54.756437
F 41.457410 24.439548 76.574773
F 40.771741 24.439548 98.393108
F 40.086072 24.439548 120.211445
F 39.400403 24.439548 142.029780
F 38.714734 24.439548 163.848117
F 38.029065 24.439548 185.666453
F 37.343397 24.439548 207.484788
F 36.657728 24.439548 229.303125
F 35.972059 24.439548 251.121461
F 43.514416 47.592806 11.119765
F 42.828747 47.592806 32.938100
F 42.143078 47.592806 54.756437
F 41.457410 47.592806 76.574773
F 40.771741 47.592806 98.393108
F 40.086072 47.592806 120.211445
F 39.400403 47.592806 142.029780
F 38.714734 47.592806 163.848117
F 38.029065 47.592806 185.666453
F 37.343397 47.592806 207.484788
F 36.657728 47.592806 229.303125
F 35.972059 47.592806 251.121461
F 64.065308 1.286291 208.324558
F 63.379640 1.286291 230.142895
F 62.693971 1.286291 251.961231
F 64.065308 24.439548 208.324558
F 63.379640 24.439548 230.142895
F 62.693971 24.439548 251.961231
F 64.065308 47.592806 208.324558
F 63.379640 47.592806 230.142895
F 62.693971 47.592806 251.961231
F 16.792505 9.004040 10.279995
F 16.106836 9.004040 32.098330
F 15.421168 9.004040 53.916667
F 14.735499 9.004040 75.735003
F 14.049830 9.004040 97.553338
F 13.364161 9.004040 119.371675
F 12.678492 9.004040 141.190011
F 11.992823 9.004040 163.008347
F 11.307155 9.004040 184.826683
F 10.621486 9.004040 206.645019
F 9.935817 9.004040 228.463355
F 9.250148 9.004040 250.281691
F 16.792505 32.157298 10.279995
F 16.106836 32.157298 32.098330
F 15.421168 32.157298 53.916667
F 14.735499 32.157298 75.735003
F 14.049830 32.157298 97.553338
F 13.364161 32.157298 119.371675
F 12.678492 32.157298 141.190011
F 11.992823 32.157298 163.008347
F 11.307155 32.157298 184.826683
F 10.621486 32.157298 206.645019
F 9.935817 32.157298 228.463355
F 9.250148 32.157298 250.281691
F 16.792505 55.310555 10.279995
F 16.106836 55.310555 32.098330
F 15.421168 55.310555 53.916667
F 14.735499 55.310555 75.735003
F 14.049830 55.310555 97.553338
F 13.364161 55.310555 119.371675
F 12.678492 55.310555 141.190011
F 11.992823 55.310555 163.008347
F 11.307155 55.310555 184.826683
F 10.621486 55.310555 206.645019
F 9.935817 55.310555 228.463355
F 9.250148 55.310555 250.281691
F 43.514416 9.004040 11.119765
F 42.828747 9.004040 32.938100
F 42.143078 9.004040 54.756437
F 41.457410 9.004040 76.574773
[truncated: 2,044,595 more chars]
