# Supplementary material for: Molecular-resolution imaging of ice crystallized from liquid water by cryogenic liquid-cell TEM
Source: Nat Commun. 2025 Sep 25;16:8342. doi: 10.1038/s41467-025-62451-0 (PMC12462463; doi:10.1038/s41467-025-62451-0)
Supplement: Supplementary file 9 — Supplementary Data 1 [file 41467_2025_62451_MOESM9_ESM.zip › supercell_5_3_12/1.8/minimized.xyz]

74907
F74907
F 8.137091 1.304401 2.758951
F 7.439536 1.297761 24.540122
F 8.137091 9.023787 2.758951
F 7.439536 9.017147 24.540122
F 8.137091 16.743179 2.758950
F 7.439536 16.736539 24.540122
F 17.034133 1.290559 3.046831
F 16.338840 1.286565 24.830814
F 17.034133 9.009945 3.046831
F 16.338840 9.005951 24.830814
F 17.034133 16.729336 3.046831
F 16.338840 16.725342 24.830815
F 25.943342 1.290557 3.326816
F 25.248050 1.286563 25.110798
F 25.943342 9.009943 3.326816
F 25.248049 9.005949 25.110799
F 25.943342 16.729334 3.326816
F 25.248049 16.725340 25.110799
F 8.010736 3.848735 6.354539
F 7.325221 3.848496 28.177282
F 8.010736 11.568122 6.354539
F 7.325221 11.567882 28.177282
F 8.010736 19.287513 6.354539
F 7.325221 19.287274 28.177282
F 16.910339 3.859712 6.646264
F 16.224525 3.859691 28.467974
F 16.910339 11.579099 6.646264
F 16.224525 11.579078 28.467974
F 16.910339 19.298490 6.646264
F 16.224525 19.298469 28.467975
F 25.819550 3.859714 6.926249
F 25.133736 3.859694 28.747959
F 25.819550 11.579101 6.926249
F 25.133736 11.579080 28.747959
F 25.819550 19.298493 6.926249
F 25.133736 19.298472 28.747959
F 8.095156 3.853721 3.648995
F 7.410266 3.848496 25.471434
F 8.095156 11.573107 3.648995
F 7.410267 11.567882 25.471434
F 8.095156 19.292499 3.648994
F 7.410267 19.287274 25.471434
F 16.999392 3.861054 3.923948
F 16.310263 3.859691 25.740107
F 16.999392 11.580441 3.923948
F 16.310263 11.579078 25.740107
F 16.999392 19.299833 3.923947
F 16.310262 19.298469 25.740107
F 25.908603 3.861057 4.203928
F 25.219473 3.859693 26.020089
F 25.908603 11.580444 4.203928
F 25.219473 11.579080 26.020088
F 25.908603 19.299836 4.203928
F 25.219473 19.298472 26.020089
F 8.532218 1.291399 0.098109
F 7.524560 1.297761 21.834273
F 8.532218 9.010784 0.098109
F 7.524560 9.017147 21.834273
F 8.532218 16.730176 0.098109
F 7.524561 16.736539 21.834273
F 17.448307 1.296613 0.363652
F 16.424556 1.286565 22.102946
F 17.448307 9.015999 0.363652
F 16.424556 9.005952 22.102946
F 17.448307 16.735390 0.363652
F 16.424556 16.725342 22.102946
F 26.357502 1.296611 0.643636
F 25.333766 1.286563 22.382927
F 26.357502 9.015997 0.643636
F 25.333766 9.005949 22.382927
F 26.357502 16.735388 0.643636
F 25.333766 16.725340 22.382928
F 10.311323 7.717587 3.716145
F 9.621437 7.716080 25.532039
F 10.311323 15.436977 3.716145
F 9.621437 15.435469 25.532038
F 32.044238 15.438775 21.683625
F 32.044238 7.719386 21.683625
F 19.226707 7.720750 3.993941
F 18.537577 7.719387 25.810102
F 19.226707 15.440139 3.993941
F 18.537577 15.438776 25.810101
F 19.226707 0.001363 3.993941
F 23.135042 15.438776 21.403642
F 28.135903 7.720750 4.273924
F 27.446773 7.719386 26.090084
F 28.135903 15.440139 4.273924
F 27.446773 15.438776 26.090084
F 28.135903 0.001363 4.273924
F 27.446773 0.000000 26.090084
F 10.771453 5.168392 0.163680
F 9.735726 5.149563 21.894877
F 10.771453 12.887780 0.163680
F 9.735726 12.868951 21.894877
F 10.771453 20.607172 0.163680
F 9.735726 20.588342 21.894877
F 19.675605 5.156304 0.433648
F 18.651866 5.146256 22.172941
F 19.675605 12.875692 0.433648
F 18.651866 12.865644 22.172940
F 19.675605 20.595083 0.433648
F 18.651866 20.585036 22.172941
F 28.584799 5.156303 0.713631
F 27.561065 5.146256 22.452923
F 28.584799 12.875692 0.713631
F 27.561065 12.865644 22.452923
F 28.584799 20.595083 0.713631
F 27.561065 20.585036 22.452923
F 10.345055 5.153576 2.836910
F 9.650145 5.149562 24.618477
F 10.345055 12.872964 2.836910
F 9.650145 12.868951 24.618477
F 10.345055 20.592356 2.836910
F 9.650145 20.588342 24.618477
F 19.261442 5.150250 3.116829
F 18.566150 5.146256 24.900812
F 19.261442 12.869638 3.116829
F 18.566150 12.865644 24.900812
F 19.261443 20.589029 3.116829
F 18.566150 20.585035 24.900812
F 28.170640 5.150250 3.396811
F 27.475348 5.146256 25.180794
F 28.170640 12.869638 3.396811
F 27.475348 12.865644 25.180795
F 28.170640 20.589030 3.396811
F 27.475347 20.585036 25.180795
F 10.221675 7.716109 6.433951
F 9.535834 7.716080 28.255638
F 10.221675 15.435499 6.433952
F 9.535834 15.435470 28.255638
F 23.135042 7.719386 21.403642
F 23.220780 23.158167 18.675772
F 10.221675 23.154890 6.433952
F 9.535834 23.154860 28.255638
F 19.137653 7.719407 6.716262
F 18.451839 7.719387 28.537972
F 19.137653 15.438797 6.716262
F 18.451839 15.438776 28.537972
F 19.137653 0.000021 6.716262
F 14.225748 0.000015 21.123665
F 28.046851 7.719407 6.996245
F 27.361036 7.719386 28.817954
F 28.046851 15.438797 6.996245
F 27.361037 15.438775 28.817955
F 28.046851 0.000021 6.996245
F 32.129975 23.158166 18.955754
F 12.577916 1.289534 2.907608
F 11.882471 1.285514 24.691510
F 12.577916 9.008920 2.907608
F 11.882471 9.004900 24.691510
F 12.577916 16.728311 2.907609
F 11.882471 16.724291 24.691511
F 21.488744 1.290557 3.186825
F 20.793451 1.286563 24.970807
F 21.488744 9.009943 3.186825
F 20.793452 9.005950 24.970807
F 21.488744 16.729334 3.186825
F 20.793451 16.725340 24.970807
F 30.397940 1.290557 3.466807
F 29.702648 1.286563 25.250790
F 30.397940 9.009943 3.466807
F 29.702648 9.005949 25.250790
F 30.397940 16.729334 3.466807
F 29.702648 16.725340 25.250790
F 12.453976 3.860759 6.506966
F 11.768156 3.860743 28.328670
F 12.453976 11.580146 6.506966
F 11.768156 11.580130 28.328670
F 12.453976 19.299538 6.506966
F 11.768156 19.299521 28.328670
F 21.364951 3.859715 6.786257
F 20.679137 3.859693 28.607968
F 21.364951 11.579101 6.786258
F 20.679137 11.579080 28.607968
F 21.364951 19.298493 6.786258
F 20.679137 19.298472 28.607968
F 30.274148 3.859714 7.066240
F 29.588334 3.859693 28.887950
F 30.274148 11.579100 7.066240
F 29.588334 11.579080 28.887950
F 30.274148 19.298493 7.066240
F 29.588334 19.298472 28.887950
F 12.542941 3.862112 3.783224
F 11.853941 3.860743 25.599318
F 12.542941 11.581499 3.783224
F 11.853941 11.580130 25.599318
F 12.542941 19.300891 3.783224
F 11.853941 19.299521 25.599318
F 21.454004 3.861057 4.063937
F 20.764874 3.859693 25.880098
F 21.454004 11.580444 4.063936
F 20.764874 11.579080 25.880097
F 21.454004 19.299835 4.063937
F 20.764874 19.298472 25.880097
F 30.363201 3.861057 4.343920
F 29.674070 3.859693 26.160080
F 30.363201 11.580444 4.343919
F 29.674070 11.579080 26.160080
F 30.363201 19.299835 4.343919
F 29.674070 19.298472 26.160080
F 12.993292 1.297102 0.223617
F 11.968234 1.285514 21.962157
F 12.993292 9.016489 0.223617
F 11.968234 9.004900 21.962157
F 12.993292 16.735880 0.223617
F 11.968234 16.724291 21.962157
F 21.902904 1.296610 0.503645
F 20.879167 1.286563 22.242936
F 21.902905 9.015997 0.503645
F 20.879167 9.005949 22.242936
F 21.902904 16.735388 0.503644
F 20.879168 16.725341 22.242936
F 30.812099 1.296611 0.783626
F 29.788365 1.286563 22.522920
F 30.812099 9.015997 0.783626
F 29.788364 9.005949 22.522920
F 30.812098 16.735388 0.783626
F 29.788364 16.725340 22.522919
F 14.772028 7.720761 3.853944
F 14.082882 7.719402 25.670099
F 14.772028 15.440150 3.853944
F 14.082882 15.438791 25.670099
F 14.772028 0.001374 3.853944
F 14.082882 0.000015 25.670099
F 23.681305 7.720750 4.133932
F 22.992175 7.719386 25.950093
F 23.681305 15.440139 4.133932
F 22.992175 15.438776 25.950093
F 23.681305 0.001363 4.133932
F 14.225748 15.438791 21.123665
F 32.590500 7.720750 4.413915
F 31.901370 7.719386 26.230076
F 32.590500 15.440139 4.413914
F 31.901370 15.438775 26.230076
F 32.590500 0.001363 4.413915
F 18.680443 23.158167 21.263651
F 15.221130 5.156380 0.293684
F 14.197171 5.146240 22.032939
F 15.221130 12.875769 0.293684
F 14.197171 12.865629 22.032938
F 15.221130 20.595161 0.293684
F 14.197171 20.585020 22.032938
F 24.130202 5.156304 0.573641
F 23.106465 5.146256 22.312932
F 24.130202 12.875692 0.573640
F 23.106465 12.865644 22.312932
F 24.130202 20.595083 0.573640
F 23.106465 20.585036 22.312932
F 33.039395 5.156303 0.853622
F 32.015661 5.146256 22.592915
F 33.039395 12.875692 0.853622
F 32.015661 12.865644 22.592915
F 33.039394 20.595083 0.853622
F 32.015661 20.585036 22.592915
F 14.806736 5.150236 2.976859
F 14.111455 5.146241 24.760825
F 14.806736 12.869624 2.976859
F 14.111455 12.865629 24.760825
F 14.806736 20.589016 2.976859
F 14.111455 20.585021 24.760825
F 23.716041 5.150250 3.256821
F 23.020749 5.146256 25.040803
F 23.716042 12.869638 3.256821
F 23.020749 12.865644 25.040803
F 23.716041 20.589029 3.256821
F 23.020749 20.585035 25.040803
F 32.625236 5.150250 3.536802
F 31.929944 5.146256 25.320786
F 32.625236 12.869638 3.536802
F 31.929944 12.865644 25.320786
F 32.625236 20.589030 3.536802
F 31.929944 20.585036 25.320786
F 14.682958 7.719422 6.576276
F 13.997143 7.719401 28.397985
F 14.682958 15.438812 6.576276
F 13.997143 15.438791 28.397985
F 14.682958 0.000036 6.576276
F 13.997144 0.000015 28.397985
F 14.225748 7.719401 21.123665
F 32.158549 20.585036 18.046464
F 23.592252 7.719407 6.856253
F 22.906437 7.719387 28.677963
F 23.592251 15.438797 6.856253
F 22.906437 15.438776 28.677963
F 23.592252 0.000021 6.856253
F 32.158549 12.865644 18.046464
F 32.501448 7.719407 7.136235
F 31.815634 7.719386 28.957946
F 32.501448 15.438796 7.136236
F 31.815634 15.438775 28.957946
F 32.501448 0.000020 7.136236
F 32.158549 5.146256 18.046464
F 7.896743 1.297763 9.991481
F 7.210932 1.297761 31.814442
F 7.896743 9.017149 9.991481
F 7.210931 9.017147 31.814442
F 7.896743 16.736540 9.991481
F 7.210932 16.736539 31.814442
F 16.796050 1.286565 10.282181
F 16.110235 1.286565 32.105134
F 16.796049 9.005952 10.282181
F 16.110235 9.005952 32.105134
F 16.796049 16.725342 10.282182
F 16.110235 16.725342 32.105135
F 25.705259 1.286563 10.562166
F 25.019445 1.286563 32.385119
F 25.705259 9.005949 10.562166
F 25.019445 9.005949 32.385119
F 25.705259 16.725340 10.562166
F 25.019445 16.725340 32.385120
F 7.782430 3.848496 13.628640
F 7.782431 11.567882 13.628640
F 7.782431 19.287274 13.628640
F 16.681734 3.859691 13.919332
F 16.681734 11.579078 13.919332
F 16.681734 19.298469 13.919332
F 25.590946 3.859694 14.199317
F 25.590946 11.579080 14.199317
F 25.590946 19.298472 14.199317
F 7.867476 3.848496 10.922792
F 7.181662 3.848495 32.745754
F 7.867476 11.567882 10.922792
F 7.181662 11.567882 32.745753
F 7.867476 19.287274 10.922792
F 7.181662 19.287274 32.745753
F 16.767472 3.859691 11.191466
F 16.767472 11.579078 11.191465
F 16.767472 19.298470 11.191465
F 25.676682 3.859693 11.471447
F 25.676682 11.579080 11.471447
F 25.676682 19.298472 11.471447
F 7.981748 1.297786 7.285622
F 7.295955 1.297761 29.108593
F 7.981748 9.017172 7.285622
F 7.295955 9.017147 29.108593
F 7.981748 16.736563 7.285622
F 7.295955 16.736538 29.108593
F 16.881767 1.286568 7.554397
F 16.195951 1.286565 29.377266
F 16.881767 9.005954 7.554397
F 16.195951 9.005952 29.377266
F 16.881767 16.725345 7.554397
F 16.195951 16.725342 29.377267
F 25.790977 1.286565 7.834378
F 25.105161 1.286563 29.657248
F 25.790977 9.005952 7.834378
F 25.105161 9.005949 29.657248
F 25.790977 16.725342 7.834378
F 25.105161 16.725340 29.657248
F 10.078646 7.716080 10.983396
F 10.078646 15.435469 10.983396
F 23.249354 20.585036 17.766482
F 18.994786 7.719387 11.261460
F 18.994786 15.438776 11.261460
F 23.249354 12.865644 17.766482
F 27.903983 7.719386 11.541443
F 27.903983 15.438776 11.541442
F 23.249354 5.146256 17.766482
F 10.192910 5.149547 7.346291
F 9.507122 5.149563 29.169198
F 10.192910 12.868935 7.346290
F 9.507122 12.868951 29.169198
F 10.192910 20.588327 7.346291
F 9.507122 20.588342 29.169198
F 19.109077 5.146258 7.624391
F 18.423261 5.146256 29.447261
F 19.109077 12.865646 7.624390
F 18.423261 12.865644 29.447261
F 19.109077 20.585038 7.624390
F 18.423261 20.585035 29.447261
F 28.018276 5.146258 7.904374
F 27.332460 5.146256 29.727245
F 28.018276 12.865646 7.904374
F 27.332460 12.865644 29.727244
F 28.018276 20.585039 7.904374
F 27.332460 20.585036 29.727244
F 10.107351 5.149561 10.069841
F 9.421540 5.149562 31.892798
F 10.107351 12.868949 10.069841
F 9.421540 12.868951 31.892798
F 10.107351 20.588341 10.069841
F 9.421540 20.588342 31.892798
F 19.023359 5.146256 10.352179
F 18.337545 5.146256 32.175132
F 19.023359 12.865644 10.352179
F 18.337546 12.865644 32.175132
F 19.023360 20.585036 10.352179
F 18.337545 20.585035 32.175132
F 27.932557 5.146256 10.632161
F 27.246743 5.146256 32.455115
F 27.932557 12.865644 10.632162
F 27.246743 12.865644 32.455116
F 27.932557 20.585036 10.632162
F 27.246743 20.585036 32.455115
F 9.993043 7.716080 13.706995
F 9.993043 15.435469 13.706995
F 14.340060 20.585021 17.486504
F 9.993043 23.154860 13.706995
F 18.909048 7.719387 13.989330
F 18.909049 15.438776 13.989330
F 14.340060 12.865629 17.486504
F 27.818246 7.719386 14.269312
F 27.818246 15.438776 14.269313
F 14.340059 5.146241 17.486504
F 12.339681 1.285514 10.142878
F 11.653867 1.285514 31.965831
F 12.339681 9.004900 10.142878
F 11.653867 9.004900 31.965831
F 12.339681 16.724291 10.142878
F 11.653867 16.724291 31.965832
F 21.250661 1.286563 10.422174
F 20.564847 1.286563 32.245128
F 21.250661 9.005949 10.422174
F 20.564847 9.005949 32.245128
F 21.250661 16.725340 10.422175
F 20.564847 16.725340 32.245128
F 30.159857 1.286563 10.702157
F 29.474043 1.286563 32.525110
F 30.159857 9.005949 10.702157
F 29.474043 9.005949 32.525110
F 30.159857 16.725340 10.702158
F 29.474043 16.725340 32.525110
F 12.225366 3.860743 13.780028
F 12.225366 11.580130 13.780028
F 12.225366 19.299521 13.780028
F 21.136346 3.859694 14.059325
F 21.136346 11.579080 14.059326
F 21.136346 19.298472 14.059326
F 30.045544 3.859693 14.339308
F 30.045544 11.579080 14.339308
F 30.045544 19.298472 14.339308
F 12.311150 3.860743 11.050676
F 12.311150 11.580130 11.050676
F 12.311150 19.299521 11.050676
F 21.222084 3.859693 11.331456
F 21.222084 11.579080 11.331455
F 21.222084 19.298472 11.331455
F 30.131280 3.859693 11.611438
F 30.131280 11.579080 11.611438
F 30.131280 19.298472 11.611438
F 12.425445 1.285516 7.413611
F 11.739630 1.285514 29.236478
F 12.425445 9.004903 7.413611
F 11.739630 9.004900 29.236478
F 12.425446 16.724293 7.413611
F 11.739630 16.724291 29.236478
F 21.336378 1.286566 7.694386
F 20.650562 1.286563 29.517257
F 21.336378 9.005952 7.694386
F 20.650562 9.005949 29.517257
F 21.336379 16.725343 7.694386
F 20.650563 16.725341 29.517257
F 30.245576 1.286565 7.974370
F 29.559760 1.286563 29.797240
F 30.245576 9.005952 7.974370
F 29.559760 9.005949 29.797240
F 30.245576 16.725343 7.974370
F 29.559760 16.725340 29.797239
F 14.540091 7.719402 11.121458
F 14.540091 15.438791 11.121457
F 14.540091 0.000015 11.121458
F 23.449384 7.719386 11.401451
F 23.449384 15.438776 11.401451
F 23.449384 0.000000 11.401451
F 32.358579 7.719386 11.681434
F 32.358580 15.438775 11.681434
F 32.244266 20.585036 15.318594
F 14.654382 5.146243 7.484389
F 13.968566 5.146241 29.307259
F 14.654382 12.865632 7.484388
F 13.968566 12.865629 29.307259
F 14.654382 20.585023 7.484389
F 13.968566 20.585021 29.307258
F 23.563677 5.146258 7.764382
F 22.877861 5.146256 29.587253
F 23.563677 12.865646 7.764382
F 22.877861 12.865644 29.587253
F 23.563677 20.585038 7.764382
F 22.877861 20.585036 29.587253
F 32.472872 5.146259 8.044365
F 31.787056 5.146256 29.867236
F 32.472872 12.865647 8.044365
F 31.787056 12.865644 29.867236
F 32.472872 20.585039 8.044365
F 31.787057 20.585036 29.867235
F 14.568664 5.146241 10.212192
F 13.882850 5.146241 32.035145
F 14.568664 12.865629 10.212192
F 13.882850 12.865629 32.035145
F 14.568664 20.585021 10.212192
F 13.882850 20.585021 32.035145
F 23.477958 5.146256 10.492170
F 22.792144 5.146256 32.315123
F 23.477958 12.865644 10.492170
F 22.792144 12.865644 32.315124
F 23.477958 20.585036 10.492170
F 22.792144 20.585036 32.315124
F 32.387153 5.146256 10.772153
F 31.701339 5.146256 32.595106
F 32.387153 12.865644 10.772153
F 31.701339 12.865644 32.595106
F 32.387153 20.585036 10.772153
F 31.701339 20.585036 32.595106
F 14.454353 7.719402 13.849343
F 14.454353 15.438791 13.849343
F 14.454353 0.000015 13.849343
F 32.244266 12.865644 15.318594
F 23.363647 7.719386 14.129321
F 23.363647 15.438776 14.129321
F 32.244266 5.146256 15.318594
F 32.272843 7.719386 14.409304
F 32.272843 15.438775 14.409304
F 23.335070 20.585035 15.038610
F 7.668141 1.297761 17.265800
F 7.668141 9.017147 17.265800
F 7.668141 16.736539 17.265801
F 16.567445 1.286565 17.556493
F 16.567445 9.005951 17.556493
F 16.567445 16.725343 17.556493
F 25.476655 1.286563 17.836478
F 25.476655 9.005949 17.836478
F 25.476654 16.725340 17.836478
F 7.553826 3.848496 20.902961
F 7.553826 11.567882 20.902961
F 7.553826 19.287274 20.902960
F 16.453130 3.859691 21.193653
F 16.453130 11.579078 21.193653
F 16.453130 19.298469 21.193653
F 25.362341 3.859694 21.473638
F 25.362341 11.579080 21.473638
F 25.362341 19.298472 21.473638
F 7.638872 3.848495 18.197113
F 7.638872 11.567882 18.197112
F 7.638872 19.287274 18.197112
F 16.538867 3.859691 18.465786
F 16.538867 11.579078 18.465785
F 16.538867 19.298470 18.465786
F 25.448078 3.859693 18.745767
F 25.448078 11.579080 18.745767
F 25.448077 19.298472 18.745767
F 7.753165 1.297761 14.559951
F 7.753165 9.017147 14.559951
F 7.753165 16.736538 14.559951
F 16.653161 1.286565 14.828625
F 16.653161 9.005951 14.828625
F 16.653161 16.725342 14.828625
F 25.562371 1.286563 15.108607
F 25.562371 9.005949 15.108607
F 25.562371 16.725340 15.108607
F 9.850041 7.716080 18.257717
F 9.850041 15.435469 18.257717
F 23.335070 12.865644 15.038611
F 18.766181 7.719387 18.535780
F 18.766181 15.438776 18.535780
F 23.335070 5.146256 15.038611
F 27.675378 7.719386 18.815763
F 27.675378 15.438776 18.815763
F 14.425776 20.585020 14.758617
F 9.964332 5.149562 14.620556
F 9.964332 12.868951 14.620556
F 9.964332 20.588342 14.620556
F 18.880471 5.146256 14.898619
F 18.880471 12.865644 14.898619
F 18.880471 20.585035 14.898619
F 27.789670 5.146256 15.178602
F 27.789670 12.865644 15.178602
F 27.789669 20.585036 15.178602
F 9.878750 5.149562 17.344156
F 9.878749 12.868951 17.344156
F 9.878750 20.588342 17.344156
F 18.794755 5.146256 17.626490
F 18.794755 12.865644 17.626490
F 18.794755 20.585035 17.626491
F 27.703952 5.146256 17.906473
F 27.703952 12.865644 17.906473
F 27.703952 20.585036 17.906473
F 9.764438 7.716080 20.981316
F 9.764438 15.435469 20.981317
F 14.425776 12.865629 14.758617
F 9.764438 23.154860 20.981316
F 18.680443 7.719387 21.263651
F 18.680443 15.438776 21.263651
F 14.425776 5.146241 14.758617
F 27.589641 7.719386 21.543634
F 27.589641 15.438776 21.543634
F 32.129975 15.438775 18.955755
F 12.111076 1.285514 17.417190
F 12.111076 9.004900 17.417189
F 12.111076 16.724291 17.417190
F 21.022056 1.286563 17.696486
F 21.022056 9.005950 17.696486
F 21.022056 16.725340 17.696486
F 29.931252 1.286563 17.976468
F 29.931252 9.005949 17.976469
F 29.931252 16.725340 17.976469
F 11.996761 3.860743 21.054350
F 11.996761 11.580130 21.054349
F 11.996761 19.299521 21.054349
F 20.907741 3.859694 21.333646
F 20.907741 11.579080 21.333647
F 20.907741 19.298472 21.333646
F 29.816939 3.859693 21.613629
F 29.816939 11.579080 21.613629
F 29.816939 19.298472 21.613629
F 12.082545 3.860743 18.324997
F 12.082545 11.580130 18.324997
F 12.082545 19.299521 18.324997
F 20.993479 3.859693 18.605776
F 20.993479 11.579080 18.605776
F 20.993479 19.298472 18.605776
F 29.902675 3.859693 18.885759
F 29.902675 11.579080 18.885759
F 29.902675 19.298472 18.885759
F 12.196839 1.285514 14.687836
F 12.196839 9.004900 14.687836
F 12.196839 16.724291 14.687836
F 21.107772 1.286563 14.968615
F 21.107772 9.005949 14.968615
F 21.107772 16.725341 14.968615
F 30.016969 1.286563 15.248598
F 30.016969 9.005949 15.248598
F 30.016969 16.725340 15.248597
F 14.311487 7.719402 18.395778
F 14.311487 15.438791 18.395778
F 14.311487 0.000015 18.395778
F 23.220780 7.719386 18.675772
F 23.220779 15.438776 18.675772
F 32.129975 7.719386 18.955755
F 10.311323 23.156368 3.716145
F 9.621437 23.154860 25.532038
F 32.044238 23.158167 21.683625
F 27.446773 23.158167 26.090084
F 23.135042 23.158167 21.403642
F 18.451839 23.158167 28.537972
F 22.992175 23.158166 25.950093
F 31.901370 23.158166 26.230076
F 22.906437 23.158167 28.677963
F 31.815634 23.158167 28.957946
F 10.078646 23.154860 10.983396
F 18.994786 23.158167 11.261460
F 27.903983 23.158167 11.541443
F 18.909048 23.158167 13.989330
F 23.449384 23.158167 11.401451
F 32.358579 23.158166 11.681434
F 23.363647 23.158167 14.129321
F 32.272843 23.158167 14.409304
F 9.850041 23.154861 18.257717
F 18.766181 23.158167 18.535780
F 27.675378 23.158167 18.815763
F 6.753722 1.297761 46.363084
F 6.753722 9.017147 46.363084
F 6.753722 16.736539 46.363084
F 15.653026 1.286565 46.653776
F 15.653026 9.005952 46.653776
F 15.653026 16.725342 46.653776
F 24.562235 1.286563 46.933761
F 24.562235 9.005949 46.933761
F 24.562235 16.725340 46.933761
F 6.639407 3.848496 50.000244
F 33.357115 3.859693 50.850903
F 6.639407 11.567882 50.000244
F 33.357115 11.579080 50.850903
F 6.639407 19.287274 50.000244
F 33.357115 19.298471 50.850903
F 15.538711 3.859691 50.290937
F 15.538711 11.579078 50.290937
F 15.538711 19.298469 50.290937
F 24.447922 3.859694 50.570921
F 24.447922 11.579080 50.570921
F 24.447922 19.298472 50.570921
F 6.724453 3.848495 47.294396
F 6.724453 11.567882 47.294396
F 6.724453 19.287274 47.294396
F 15.624448 3.859691 47.563070
F 15.624448 11.579078 47.563069
F 15.624448 19.298469 47.563069
F 24.533659 3.859694 47.843051
F 24.533659 11.579080 47.843051
F 24.533659 19.298472 47.843051
F 6.838746 1.297761 43.657235
F 6.152931 1.297761 65.480197
F 6.838746 9.017147 43.657235
F 6.152932 9.017147 65.480197
F 6.838746 16.736538 43.657235
F 6.152932 16.736538 65.480197
F 15.738742 1.286565 43.925908
F 15.738741 9.005951 43.925908
F 15.738742 16.725342 43.925908
F 24.647952 1.286563 44.205890
F 24.647952 9.005949 44.205890
F 24.647952 16.725340 44.205890
F 8.935622 7.716080 47.355000
F 8.935622 15.435469 47.355000
F 30.672610 15.438775 65.329549
F 17.851762 7.719387 47.633064
F 17.851762 15.438776 47.633063
F 31.358424 15.438775 43.506587
F 26.760959 7.719386 47.913047
F 26.760959 15.438776 47.913046
F 26.760959 0.000000 47.913047
F 9.049912 5.149562 43.717839
F 9.049912 12.868951 43.717839
F 9.049912 20.588342 43.717839
F 17.966052 5.146256 43.995903
F 17.966052 12.865644 43.995903
F 17.966052 20.585035 43.995903
F 26.875251 5.146256 44.275886
F 26.875251 12.865644 44.275886
F 26.875251 20.585036 44.275886
F 8.964331 5.149562 46.441439
F 8.964330 12.868951 46.441439
F 8.964331 20.588342 46.441439
F 17.880336 5.146256 46.723774
F 17.880336 12.865644 46.723774
F 17.880336 20.585035 46.723774
F 26.789533 5.146256 47.003757
F 26.789533 12.865644 47.003757
F 26.789533 20.585036 47.003757
F 8.850019 7.716080 50.078599
F 8.850019 15.435469 50.078599
F 30.672610 7.719386 65.329549
F 8.850019 23.154860 50.078600
F 17.766024 7.719386 50.360934
F 17.766024 15.438776 50.360934
F 31.358424 7.719386 43.506587
F 26.675222 7.719386 50.640917
F 26.675222 15.438776 50.640917
F 21.763414 15.438776 65.049567
F 11.196657 1.285514 46.514473
F 11.196657 9.004900 46.514473
F 11.196657 16.724291 46.514473
F 20.107637 1.286563 46.793769
F 20.107637 9.005950 46.793769
F 20.107637 16.725340 46.793770
F 29.016834 1.286563 47.073752
F 29.016834 9.005949 47.073753
F 29.016834 16.725340 47.073753
F 11.082342 3.860743 50.151632
F 11.082342 11.580130 50.151632
F 11.082342 19.299521 50.151633
F 19.993322 3.859693 50.430929
F 19.993322 11.579080 50.430930
F 19.993323 19.298472 50.430930
F 28.902520 3.859693 50.710912
F 28.902520 11.579080 50.710913
F 28.902520 19.298472 50.710913
F 11.168126 3.860743 47.422280
F 11.168126 11.580130 47.422280
F 11.168126 19.299521 47.422280
F 20.079060 3.859693 47.703059
F 20.079060 11.579080 47.703059
F 20.079060 19.298472 47.703059
F 28.988256 3.859693 47.983043
F 28.988256 11.579080 47.983042
F 28.988256 19.298472 47.983042
F 11.282420 1.285514 43.785120
F 11.282420 9.004900 43.785120
F 11.282420 16.724291 43.785119
F 20.193353 1.286563 44.065898
F 20.193353 9.005949 44.065898
F 20.193353 16.725341 44.065899
F 29.102550 1.286563 44.345882
F 29.102550 9.005949 44.345882
F 29.102550 16.725340 44.345882
F 13.397068 7.719402 47.493062
F 13.397068 15.438791 47.493061
F 13.397068 0.000015 47.493062
F 22.306360 7.719386 47.773055
F 22.306361 15.438776 47.773055
F 22.449228 15.438776 43.226605
F 31.215556 7.719386 48.053038
F 31.215556 15.438775 48.053038
F 21.763414 7.719386 65.049566
F 13.511357 5.146241 43.855901
F 13.511357 12.865629 43.855900
F 13.511357 20.585021 43.855901
F 22.420651 5.146256 44.135894
F 22.420651 12.865644 44.135894
F 22.420651 20.585036 44.135894
F 31.329847 5.146256 44.415877
F 31.329847 12.865644 44.415877
F 31.329847 20.585036 44.415877
F 13.425641 5.146241 46.583787
F 13.425641 12.865629 46.583788
F 13.425641 20.585021 46.583788
F 22.334935 5.146256 46.863765
F 22.334935 12.865644 46.863765
F 22.334935 20.585036 46.863766
F 31.244130 5.146256 47.143747
F 31.244130 12.865644 47.143748
F 31.244129 20.585036 47.143748
F 13.311329 7.719401 50.220948
F 13.311329 15.438791 50.220948
F 13.311329 0.000015 50.220948
F 22.449228 7.719386 43.226604
F 22.220623 7.719387 50.500925
F 22.220623 15.438776 50.500926
F 12.854120 0.000015 64.769588
F 31.129819 7.719386 50.780908
F 31.129819 15.438775 50.780908
F 13.539934 0.000015 42.946626
F 6.525117 1.297761 53.637404
F 33.242824 1.286563 54.488064
F 6.525117 9.017147 53.637404
F 33.242824 9.005950 54.488064
F 6.525117 16.736539 53.637405
F 33.242824 16.725341 54.488064
F 15.424422 1.286565 53.928097
F 15.424422 9.005951 53.928097
F 15.424421 16.725342 53.928097
F 24.333631 1.286563 54.208081
F 24.333631 9.005949 54.208082
F 24.333631 16.725340 54.208081
F 7.096616 3.848496 35.451602
F 6.410802 3.848496 57.274564
F 33.128510 3.859693 58.125223
F 7.096617 11.567882 35.451602
F 6.410802 11.567882 57.274564
F 33.128510 11.579080 58.125224
F 7.096617 19.287274 35.451602
F 6.410802 19.287274 57.274564
F 33.128510 19.298471 58.125223
F 15.995920 3.859691 35.742294
F 15.310106 3.859691 57.565256
F 15.995920 11.579078 35.742294
F 15.310106 11.579078 57.565257
F 15.995920 19.298469 35.742294
F 15.310106 19.298469 57.565256
F 24.905131 3.859694 36.022279
F 24.219317 3.859694 57.845241
F 24.905131 11.579080 36.022279
F 24.219317 11.579080 57.845242
F 24.905131 19.298472 36.022279
F 24.219317 19.298472 57.845241
F 6.495848 3.848496 54.568716
F 33.214247 3.859693 55.397354
F 6.495848 11.567882 54.568716
F 33.214247 11.579080 55.397354
F 6.495848 19.287274 54.568716
F 33.214247 19.298471 55.397353
F 16.081658 3.859691 33.014427
F 15.395844 3.859691 54.837390
F 16.081658 11.579078 33.014427
F 15.395844 11.579078 54.837389
F 16.081658 19.298469 33.014427
F 15.395844 19.298469 54.837389
F 24.990868 3.859694 33.294409
F 24.305054 3.859694 55.117371
F 24.990868 11.579080 33.294409
F 24.305054 11.579080 55.117371
F 24.990868 19.298472 33.294409
F 24.305054 19.298472 55.117371
F 6.610141 1.297761 50.931556
F 33.328541 1.286564 51.760194
F 6.610141 9.017147 50.931555
F 33.328541 9.005950 51.760194
F 6.610142 16.736538 50.931556
F 33.328541 16.725341 51.760193
F 15.510137 1.286565 51.200229
F 15.510137 9.005951 51.200229
F 15.510137 16.725342 51.200229
F 24.419347 1.286563 51.480211
F 24.419347 9.005949 51.480211
F 24.419347 16.725340 51.480210
F 9.392832 7.716080 32.806358
F 8.707018 7.716080 54.629320
F 9.392832 15.435469 32.806358
F 8.707018 15.435469 54.629320
F 12.854120 15.438791 64.769589
F 13.539934 15.438791 42.946626
F 18.308972 7.719387 33.084421
F 17.623158 7.719387 54.907384
F 18.308972 15.438776 33.084421
F 17.623158 15.438776 54.907384
F 12.854120 7.719401 64.769588
F 13.539934 7.719401 42.946626
F 27.218169 7.719386 33.364405
F 26.532354 7.719386 55.187366
F 27.218169 15.438776 33.364405
F 26.532354 15.438776 55.187366
F 30.786920 20.585036 61.692388
F 31.472735 20.585036 39.869427
F 8.821308 5.149563 50.992161
F 8.821308 12.868951 50.992160
F 8.821308 20.588342 50.992160
F 17.737447 5.146256 51.270224
F 17.737447 12.865644 51.270224
F 17.737447 20.585035 51.270223
F 26.646646 5.146256 51.550206
F 26.646646 12.865644 51.550206
F 26.646646 20.585036 51.550206
F 8.735726 5.149562 53.715760
F 8.735726 12.868951 53.715760
F 8.735726 20.588342 53.715760
F 17.651731 5.146256 53.998095
F 17.651731 12.865644 53.998095
F 17.651731 20.585035 53.998095
F 26.560929 5.146256 54.278077
F 26.560928 12.865644 54.278077
F 26.560929 20.585036 54.278077
F 9.307229 7.716080 35.529957
F 8.621415 7.716080 57.352919
F 9.307229 15.435469 35.529957
F 8.621415 15.435470 57.352920
F 30.786920 12.865644 61.692389
F 31.472735 12.865644 39.869427
F 9.307229 23.154860 35.529957
F 8.621415 23.154860 57.352919
F 18.223234 7.719386 35.812292
F 17.537420 7.719387 57.635254
F 18.223234 15.438776 35.812292
F 17.537420 15.438776 57.635254
F 30.786920 5.146256 61.692388
F 31.472734 5.146256 39.869426
F 27.132432 7.719387 36.092275
F 26.446618 7.719386 57.915237
F 27.132432 15.438776 36.092275
F 26.446618 15.438776 57.915237
F 27.132431 0.000000 36.092275
F 21.877725 20.585036 61.412406
F 10.968052 1.285514 53.788793
F 10.968052 9.004900 53.788793
F 10.968052 16.724291 53.788793
F 19.879033 1.286563 54.068090
F 19.879033 9.005950 54.068090
F 19.879033 16.725340 54.068090
F 28.788229 1.286563 54.348073
F 28.788229 9.005949 54.348073
F 28.788229 16.725340 54.348073
F 11.539552 3.860743 35.602990
F 10.853738 3.860743 57.425953
F 11.539552 11.580130 35.602990
F 10.853738 11.580130 57.425953
F 11.539552 19.299521 35.602991
F 10.853738 19.299521 57.425953
F 20.450532 3.859694 35.882288
F 19.764718 3.859694 57.705249
F 20.450532 11.579080 35.882288
F 19.764718 11.579080 57.705250
F 20.450532 19.298472 35.882288
F 19.764718 19.298472 57.705250
F 29.359729 3.859693 36.162270
F 28.673915 3.859693 57.985232
F 29.359729 11.579080 36.162271
F 28.673915 11.579080 57.985232
F 29.359730 19.298472 36.162271
F 28.673915 19.298472 57.985232
F 11.625336 3.860743 32.873638
F 10.939522 3.860743 54.696601
F 11.625336 11.580130 32.873638
F 10.939522 11.580130 54.696600
F 11.625336 19.299522 32.873638
F 10.939522 19.299521 54.696600
F 20.536269 3.859693 33.154417
F 19.850455 3.859693 54.977380
F 20.536270 11.579080 33.154417
F 19.850455 11.579080 54.977379
F 20.536270 19.298472 33.154417
F 19.850455 19.298472 54.977380
F 29.445466 3.859693 33.434400
F 28.759652 3.859693 55.257362
F 29.445466 11.579080 33.434401
F 28.759651 11.579080 55.257362
F 29.445466 19.298472 33.434400
F 28.759651 19.298472 55.257362
F 11.053815 1.285514 51.059440
F 11.053815 9.004900 51.059440
F 11.053815 16.724291 51.059440
F 19.964748 1.286563 51.340219
F 19.964748 9.005949 51.340219
F 19.964748 16.725341 51.340219
F 28.873946 1.286563 51.620202
F 28.873946 9.005949 51.620202
F 28.873946 16.725340 51.620202
F 13.854277 7.719402 32.944420
F 13.168463 7.719402 54.767381
F 13.854277 15.438791 32.944419
F 13.168463 15.438791 54.767381
F 13.854277 0.000015 32.944419
F 13.168463 0.000015 54.767381
F 22.763570 7.719386 33.224413
F 22.077756 7.719386 55.047375
F 22.763570 15.438776 33.224413
F 22.077756 15.438776 55.047375
F 22.563539 20.585036 39.589444
F 21.877725 12.865644 61.412406
F 31.672765 7.719386 33.504396
F 30.986951 7.719386 55.327358
F 31.672765 15.438775 33.504396
F 30.986951 15.438775 55.327358
F 22.563540 12.865644 39.589444
F 21.877725 5.146256 61.412406
F 13.282752 5.146241 51.130221
F 13.282752 12.865629 51.130221
F 13.282752 20.585020 51.130221
F 22.192046 5.146256 51.410214
F 22.192046 12.865644 51.410214
F 22.192046 20.585036 51.410215
F 31.101242 5.146256 51.690198
F 31.101242 12.865644 51.690198
F 31.101243 20.585036 51.690198
F 13.197036 5.146241 53.858107
F 13.197036 12.865629 53.858108
F 13.197036 20.585021 53.858108
F 22.106330 5.146256 54.138085
F 22.106330 12.865644 54.138086
F 22.106330 20.585035 54.138086
F 31.015525 5.146256 54.418068
F 31.015525 12.865644 54.418068
F 31.015525 20.585036 54.418068
F 13.768539 7.719402 35.672306
F 13.082725 7.719401 57.495267
F 13.768539 15.438791 35.672306
F 13.082725 15.438791 57.495268
F 13.768539 0.000015 35.672305
F 13.082725 0.000015 57.495267
F 22.563540 5.146256 39.589443
F 12.968431 20.585021 61.132428
F 22.677833 7.719386 35.952283
F 21.992019 7.719387 57.775245
F 22.677832 15.438776 35.952284
F 21.992018 15.438776 57.775246
F 13.654245 20.585021 39.309466
F 12.968431 12.865629 61.132429
F 31.587029 7.719386 36.232266
F 30.901215 7.719386 58.055228
F 31.587029 15.438775 36.232266
F 30.901215 15.438775 58.055228
F 13.654245 12.865629 39.309466
F 12.968431 5.146241 61.132428
F 6.982327 1.297761 39.088763
F 6.296513 1.297761 60.911724
F 33.014219 1.286563 61.762384
F 6.982327 9.017147 39.088762
F 6.296513 9.017147 60.911724
F 33.014219 9.005950 61.762384
F 6.982327 16.736539 39.088763
F 6.296513 16.736539 60.911725
F 33.014219 16.725341 61.762384
F 15.881631 1.286565 39.379455
F 15.195817 1.286565 61.202417
F 15.881631 9.005952 39.379455
F 15.195817 9.005952 61.202417
F 15.881631 16.725342 39.379455
F 15.195817 16.725343 61.202418
F 24.790840 1.286563 39.659440
F 24.105026 1.286563 61.482402
F 24.790840 9.005949 39.659440
F 24.105026 9.005949 61.482402
F 24.790840 16.725340 39.659439
F 24.105026 16.725340 61.482402
F 6.868011 3.848496 42.725923
F 6.182198 3.848496 64.548885
F 32.899905 3.859693 65.399544
F 6.868012 11.567882 42.725923
F 6.182198 11.567882 64.548885
F 32.899906 11.579080 65.399545
F 6.868012 19.287274 42.725923
F 6.182198 19.287274 64.548885
F 32.899905 19.298471 65.399545
F 15.767316 3.859691 43.016615
F 15.081501 3.859691 64.839577
F 15.767315 11.579078 43.016615
F 15.081501 11.579078 64.839578
F 15.767315 19.298469 43.016615
F 15.081501 19.298469 64.839578
F 24.676527 3.859694 43.296600
F 23.990712 3.859694 65.119562
F 24.676527 11.579080 43.296600
F 23.990712 11.579080 65.119562
F 24.676527 19.298472 43.296600
F 23.990712 19.298472 65.119562
F 6.953057 3.848495 40.020075
F 6.267243 3.848495 61.843037
F 32.985642 3.859693 62.671675
F 6.953058 11.567882 40.020074
F 6.267243 11.567882 61.843037
F 32.985642 11.579080 62.671674
F 6.953058 19.287274 40.020074
F 6.267243 19.287274 61.843037
F 32.985642 19.298471 62.671674
F 15.853053 3.859691 40.288748
F 15.167239 3.859691 62.111710
F 15.853053 11.579078 40.288748
F 15.167239 11.579078 62.111710
F 15.853053 19.298470 40.288748
F 15.167239 19.298470 62.111710
F 24.762263 3.859694 40.568730
F 24.076449 3.859694 62.391692
F 24.762263 11.579080 40.568729
F 24.076449 11.579080 62.391691
F 24.762263 19.298472 40.568729
F 24.076449 19.298472 62.391692
F 7.067350 1.297761 36.382914
F 6.381536 1.297761 58.205875
F 33.099936 1.286564 59.034513
F 7.067350 9.017147 36.382913
F 6.381536 9.017147 58.205875
F 33.099936 9.005950 59.034513
F 7.067351 16.736538 36.382914
F 6.381536 16.736538 58.205876
F 33.099936 16.725341 59.034514
F 15.967347 1.286565 36.651587
F 15.281532 1.286565 58.474549
F 15.967347 9.005952 36.651587
F 15.281532 9.005952 58.474549
F 15.967347 16.725342 36.651587
F 15.281532 16.725342 58.474550
F 24.876556 1.286563 36.931569
F 24.190742 1.286563 58.754531
F 24.876556 9.005949 36.931569
F 24.190743 9.005949 58.754531
F 24.876556 16.725340 36.931568
F 24.190743 16.725340 58.754530
F 9.164227 7.716080 40.080679
F 8.478413 7.716080 61.903641
F 9.164227 15.435469 40.080679
F 8.478413 15.435469 61.903641
F 13.654245 5.146241 39.309466
F 30.872638 20.585036 58.964517
F 18.080367 7.719387 40.358743
F 17.394553 7.719387 62.181705
F 18.080367 15.438776 40.358742
F 17.394553 15.438776 62.181704
F 31.558452 20.585036 37.141556
F 30.872637 12.865644 58.964518
F 26.989564 7.719386 40.638725
F 26.303750 7.719386 62.461688
F 26.989564 15.438776 40.638725
F 26.303750 15.438776 62.461687
F 31.558452 12.865644 37.141556
F 30.872637 5.146256 58.964518
F 9.278517 5.149563 36.443518
F 8.592703 5.149563 58.266480
F 9.278517 12.868951 36.443518
F 8.592703 12.868951 58.266480
F 9.278517 20.588342 36.443518
F 8.592703 20.588342 58.266480
F 18.194657 5.146256 36.721582
F 17.508843 5.146256 58.544543
F 18.194657 12.865644 36.721581
F 17.508843 12.865644 58.544543
F 18.194656 20.585035 36.721582
F 17.508842 20.585035 58.544543
F 27.103855 5.146256 37.001564
F 26.418041 5.146256 58.824527
F 27.103855 12.865644 37.001564
F 26.418041 12.865644 58.824526
F 27.103855 20.585036 37.001564
F 26.418041 20.585036 58.824526
F 9.192935 5.149562 39.167118
F 8.507121 5.149562 60.990080
F 9.192935 12.868951 39.167118
F 8.507121 12.868951 60.990080
F 9.192935 20.588343 39.167118
F 8.507121 20.588342 60.990080
F 18.108941 5.146256 39.449453
F 17.423127 5.146256 61.272414
F 18.108941 12.865644 39.449453
F 17.423127 12.865644 61.272415
F 18.108941 20.585035 39.449453
F 17.423127 20.585035 61.272415
F 27.018138 5.146256 39.729435
F 26.332324 5.146256 61.552398
F 27.018138 12.865644 39.729435
F 26.332324 12.865644 61.552398
F 27.018138 20.585036 39.729435
F 26.332324 20.585036 61.552398
F 9.078624 7.716080 42.804278
F 8.392810 7.716080 64.627240
F 9.078624 15.435469 42.804278
F 8.392810 15.435469 64.627241
F 31.558452 5.146256 37.141556
F 21.963442 20.585036 58.684535
F 9.078624 23.154860 42.804278
F 8.392810 23.154860 64.627240
F 17.994629 7.719387 43.086613
F 17.308815 7.719387 64.909575
F 17.994630 15.438776 43.086613
F 17.308815 15.438776 64.909576
F 22.649256 20.585036 36.861573
F 21.963442 12.865644 58.684535
F 26.903827 7.719386 43.366596
F 26.218012 7.719386 65.189558
F 26.903827 15.438776 43.366596
F 26.218013 15.438776 65.189558
F 22.649256 12.865644 36.861572
F 26.218012 0.000000 65.189558
F 11.425262 1.285514 39.240151
F 10.739448 1.285514 61.063113
F 11.425262 9.004900 39.240151
F 10.739448 9.004900 61.063113
F 11.425262 16.724291 39.240151
F 10.739448 16.724291 61.063114
F 20.336242 1.286563 39.519448
F 19.650428 1.286563 61.342410
F 20.336242 9.005949 39.519448
F 19.650428 9.005949 61.342410
F 20.336242 16.725340 39.519449
F 19.650428 16.725340 61.342410
F 29.245438 1.286563 39.799431
F 28.559624 1.286563 61.622393
F 29.245438 9.005949 39.799431
F 28.559624 9.005949 61.622393
F 29.245438 16.725340 39.799431
F 28.559624 16.725340 61.622393
F 11.310947 3.860743 42.877311
F 10.625133 3.860743 64.700273
F 11.310947 11.580130 42.877312
F 10.625133 11.580130 64.700274
F 11.310947 19.299521 42.877312
F 10.625133 19.299521 64.700273
F 20.221927 3.859694 43.156608
F 19.536113 3.859694 64.979571
F 20.221927 11.579080 43.156609
F 19.536113 11.579080 64.979571
F 20.221927 19.298472 43.156609
F 19.536113 19.298472 64.979571
F 29.131125 3.859693 43.436591
F 28.445311 3.859693 65.259553
F 29.131125 11.579079 43.436591
F 28.445311 11.579080 65.259554
F 29.131125 19.298472 43.436591
F 28.445311 19.298472 65.259553
F 11.396731 3.860743 40.147959
F 10.710917 3.860743 61.970921
F 11.396731 11.580130 40.147959
F 10.710917 11.580130 61.970921
F 11.396731 19.299521 40.147959
F 10.710917 19.299522 61.970921
F 20.307665 3.859693 40.428738
F 19.621850 3.859693 62.251701
F 20.307665 11.579080 40.428738
F 19.621851 11.579080 62.251700
F 20.307665 19.298472 40.428738
F 19.621851 19.298472 62.251700
F 29.216861 3.859693 40.708721
F 28.531047 3.859693 62.531683
F 29.216861 11.579080 40.708721
F 28.531047 11.579080 62.531683
F 29.216861 19.298472 40.708721
F 28.531047 19.298472 62.531683
F 11.511024 1.285514 36.510798
F 10.825210 1.285514 58.333760
F 11.511025 9.004900 36.510798
F 10.825210 9.004900 58.333760
F 11.511024 16.724291 36.510798
F 10.825210 16.724291 58.333760
F 20.421958 1.286563 36.791577
F 19.736144 1.286563 58.614539
F 20.421958 9.005949 36.791577
F 19.736144 9.005949 58.614539
F 20.421958 16.725341 36.791578
F 19.736144 16.725341 58.614539
F 29.331155 1.286563 37.071560
F 28.645341 1.286563 58.894522
F 29.331155 9.005949 37.071560
F 28.645341 9.005949 58.894522
F 29.331155 16.725340 37.071560
F 28.645341 16.725340 58.894522
F 13.625672 7.719402 40.218740
F 12.939858 7.719402 62.041702
F 13.625672 15.438791 40.218739
F 12.939858 15.438791 62.041702
F 13.625672 0.000015 40.218740
F 12.939858 0.000015 62.041702
F 22.534965 7.719386 40.498734
F 21.849151 7.719386 62.321696
F 22.534966 15.438776 40.498734
F 21.849151 15.438776 62.321696
F 21.963442 5.146256 58.684535
F 22.649256 5.146256 36.861572
F 31.444161 7.719386 40.778717
F 30.758346 7.719386 62.601679
F 31.444161 15.438775 40.778716
F 30.758346 15.438775 62.601679
F 13.054148 20.585020 58.404541
F 13.739962 20.585021 36.581579
F 13.739962 5.146241 36.581579
F 13.054147 5.146241 58.404542
F 13.739962 12.865629 36.581579
F 13.054147 12.865629 58.404542
F 8.935622 23.154860 47.355000
F 17.851762 23.158167 47.633064
F 26.760959 23.158167 47.913047
F 30.672610 23.158167 65.329549
F 17.766024 23.158167 50.360934
F 22.306360 23.158167 47.773055
F 31.215556 23.158166 48.053038
F 21.763414 23.158167 65.049566
F 22.449228 23.158167 43.226604
F 22.220623 23.158167 50.500925
F 31.129819 23.158167 50.780908
F 9.392832 23.154860 32.806358
F 8.707018 23.154860 54.629320
F 17.623158 23.158167 54.907384
F 27.218169 23.158167 33.364405
F 26.532354 23.158167 55.187367
F 18.223234 23.158167 35.812292
F 17.537420 23.158167 57.635254
F 22.763570 23.158167 33.224413
F 22.077756 23.158166 55.047375
F 31.672765 23.158166 33.504396
F 30.986951 23.158166 55.327358
F 22.677833 23.158167 35.952283
F 21.992019 23.158167 57.775246
F 31.587029 23.158167 36.232266
F 30.901215 23.158167 58.055228
F 9.164227 23.154861 40.080679
F 8.478413 23.154860 61.903641
F 18.080367 23.158167 40.358743
F 26.989564 23.158167 40.638725
F 26.303750 23.158167 62.461687
F 17.994629 23.158167 43.086613
F 17.308815 23.158167 64.909575
F 22.534966 23.158167 40.498734
F 21.849151 23.158167 62.321696
F 31.444160 23.158166 40.778717
F 30.758346 23.158166 62.601679
F 6.067907 1.297761 68.186046
F 5.382094 1.297761 90.009008
F 32.785615 1.286563 69.036706
F 32.099800 1.286564 90.859667
F 6.067907 9.017147 68.186046
F 5.382094 9.017147 90.009009
F 32.785615 9.005950 69.036706
F 32.099800 9.005950 90.859667
F 6.067908 16.736539 68.186047
F 5.382094 16.736539 90.009009
F 32.785615 16.725341 69.036706
F 32.099800 16.725341 90.859668
F 14.967212 1.286565 68.476738
F 14.281398 1.286565 90.299701
F 14.967212 9.005952 68.476738
F 14.281398 9.005952 90.299701
F 14.967212 16.725342 68.476739
F 14.281398 16.725343 90.299701
F 23.876421 1.286563 68.756723
F 23.190607 1.286563 90.579685
F 23.876421 9.005949 68.756723
F 23.190607 9.005949 90.579685
F 23.876421 16.725340 68.756723
F 23.190607 16.725340 90.579685
F 5.953592 3.848496 71.823206
F 5.267778 3.848496 93.646168
F 32.671301 3.859693 72.673865
F 31.985487 3.859693 94.496828
F 5.953593 11.567882 71.823206
F 5.267779 11.567882 93.646169
F 32.671301 11.579080 72.673866
F 31.985487 11.579080 94.496828
F 5.953593 19.287274 71.823206
F 5.267778 19.287274 93.646168
F 32.671301 19.298471 72.673865
F 31.985487 19.298471 94.496828
F 14.852897 3.859691 72.113898
F 14.167082 3.859691 93.936860
F 14.852896 11.579078 72.113898
F 14.167082 11.579078 93.936860
F 14.852897 19.298469 72.113898
F 14.167082 19.298469 93.936861
F 23.762107 3.859694 72.393883
F 23.076293 3.859694 94.216845
F 23.762108 11.579080 72.393884
F 23.076293 11.579080 94.216845
F 23.762108 19.298472 72.393884
F 23.076294 19.298472 94.216846
F 6.038638 3.848495 69.117358
F 5.352824 3.848495 90.940320
F 32.757038 3.859693 69.945996
F 32.071223 3.859693 91.768958
F 6.038639 11.567882 69.117358
F 5.352824 11.567882 90.940320
F 32.757038 11.579080 69.945996
F 32.071223 11.579080 91.768958
F 6.038639 19.287274 69.117358
F 5.352824 19.287274 90.940320
F 32.757038 19.298471 69.945996
F 32.071223 19.298471 91.768958
F 14.938634 3.859691 69.386031
F 14.252820 3.859691 91.208993
F 14.938634 11.579078 69.386031
F 14.252820 11.579078 91.208993
F 14.938634 19.298470 69.386031
F 14.252820 19.298470 91.208993
F 23.847844 3.859693 69.666013
F 23.162030 3.859693 91.488975
F 23.847844 11.579080 69.666013
F 23.162030 11.579080 91.488975
F 23.847844 19.298472 69.666013
F 23.162030 19.298472 91.488975
F 5.467117 1.297761 87.303160
F 32.871332 1.286564 66.308835
F 32.185517 1.286564 88.131797
F 5.467117 9.017147 87.303159
F 32.871332 9.005950 66.308835
F 32.185518 9.005950 88.131797
F 5.467118 16.736538 87.303160
F 32.871332 16.725341 66.308835
F 32.185517 16.725341 88.131797
F 15.052928 1.286565 65.748870
F 14.367114 1.286565 87.571833
F 15.052928 9.005951 65.748870
F 14.367113 9.005952 87.571833
F 15.052928 16.725342 65.748871
F 14.367114 16.725342 87.571833
F 23.962137 1.286563 66.028852
F 23.276323 1.286563 87.851814
F 23.962137 9.005949 66.028852
F 23.276323 9.005949 87.851814
F 23.962138 16.725340 66.028852
F 23.276323 16.725340 87.851814
F 8.249808 7.716080 69.177962
F 7.563994 7.716080 91.000925
F 8.249808 15.435470 69.177962
F 7.563994 15.435469 91.000925
F 29.986796 15.438775 87.152511
F 29.986796 7.719386 87.152511
F 17.165948 7.719387 69.456026
F 16.480134 7.719387 91.278988
F 17.165948 15.438776 69.456026
F 16.480134 15.438776 91.278988
F 21.077599 15.438776 86.872529
F 21.077599 7.719386 86.872529
F 26.075145 7.719386 69.736009
F 25.389331 7.719386 91.558971
F 26.075145 15.438776 69.736009
F 25.389331 15.438776 91.558971
F 12.168306 0.000015 86.592551
F 12.168306 15.438791 86.592551
F 8.364099 5.149563 65.540802
F 7.678284 5.149563 87.363764
F 8.364099 12.868951 65.540802
F 7.678284 12.868951 87.363763
F 8.364099 20.588342 65.540802
F 7.678284 20.588342 87.363763
F 17.280237 5.146256 65.818865
F 16.594423 5.146256 87.641827
F 17.280237 12.865644 65.818865
F 16.594423 12.865644 87.641827
F 17.280237 20.585035 65.818865
F 16.594423 20.585035 87.641827
F 26.189436 5.146256 66.098848
F 25.503622 5.146256 87.921810
F 26.189436 12.865644 66.098847
F 25.503622 12.865644 87.921810
F 26.189436 20.585036 66.098847
F 25.503622 20.585036 87.921810
F 8.278516 5.149562 68.264402
F 7.592702 5.149563 90.087363
F 8.278516 12.868951 68.264402
F 7.592702 12.868951 90.087364
F 8.278516 20.588343 68.264402
F 7.592702 20.588343 90.087364
F 17.194522 5.146256 68.546736
F 16.508708 5.146256 90.369698
F 17.194522 12.865644 68.546736
F 16.508708 12.865644 90.369698
F 17.194522 20.585035 68.546736
F 16.508708 20.585035 90.369698
F 26.103719 5.146256 68.826719
F 25.417905 5.146256 90.649681
F 26.103719 12.865644 68.826719
F 25.417905 12.865644 90.649681
F 26.103719 20.585036 68.826719
F 25.417905 20.585036 90.649681
F 8.164205 7.716080 71.901561
F 7.478391 7.716080 93.724524
F 8.164205 15.435469 71.901562
F 7.478391 15.435469 93.724524
F 12.168306 7.719402 86.592551
F 30.101106 20.585036 83.515351
F 8.164205 23.154860 71.901561
F 7.478391 23.154860 93.724524
F 17.080210 7.719387 72.183896
F 16.394396 7.719387 94.006858
F 17.080210 15.438776 72.183896
F 16.394396 15.438776 94.006859
F 30.101106 12.865644 83.515351
F 30.101106 5.146256 83.515351
F 25.989408 7.719386 72.463879
F 25.303594 7.719386 94.286841
F 25.989408 15.438776 72.463879
F 25.303594 15.438776 94.286841
F 25.989408 0.000000 72.463879
F 21.191911 20.585035 83.235368
F 10.510843 1.285514 68.337434
F 9.825029 1.285514 90.160397
F 10.510843 9.004900 68.337434
F 9.825029 9.004900 90.160397
F 10.510843 16.724291 68.337435
F 9.825029 16.724291 90.160397
F 19.421823 1.286563 68.616732
F 18.736009 1.286563 90.439694
F 19.421823 9.005950 68.616732
F 18.736009 9.005950 90.439694
F 19.421823 16.725340 68.616732
F 18.736009 16.725340 90.439694
F 28.331019 1.286563 68.896714
F 27.645205 1.286563 90.719677
F 28.331019 9.005949 68.896714
F 27.645205 9.005949 90.719677
F 28.331019 16.725340 68.896714
F 27.645205 16.725340 90.719677
F 10.396528 3.860743 71.974595
F 9.710714 3.860743 93.797556
F 10.396528 11.580130 71.974595
F 9.710714 11.580130 93.797557
F 10.396528 19.299521 71.974595
F 9.710714 19.299521 93.797557
F 19.307508 3.859693 72.253891
F 18.621694 3.859694 94.076854
F 19.307508 11.579080 72.253892
F 18.621694 11.579080 94.076854
F 19.307508 19.298472 72.253892
F 18.621694 19.298472 94.076854
F 28.216706 3.859693 72.533875
F 27.530892 3.859693 94.356836
F 28.216706 11.579080 72.533875
F 27.530892 11.579080 94.356837
F 28.216706 19.298472 72.533875
F 27.530892 19.298472 94.356837
F 10.482312 3.860743 69.245243
F 9.796498 3.860743 91.068204
F 10.482312 11.580129 69.245243
F 9.796498 11.580130 91.068204
F 10.482312 19.299521 69.245242
F 9.796498 19.299521 91.068204
F 19.393246 3.859693 69.526021
F 18.707432 3.859693 91.348984
F 19.393246 11.579080 69.526022
F 18.707432 11.579080 91.348984
F 19.393246 19.298472 69.526022
F 18.707432 19.298472 91.348984
F 28.302442 3.859693 69.806005
F 27.616628 3.859693 91.628966
F 28.302442 11.579080 69.806004
F 27.616628 11.579080 91.628967
F 28.302442 19.298472 69.806004
F 27.616628 19.298472 91.628966
F 10.596605 1.285514 65.608081
F 9.910791 1.285514 87.431044
F 10.596605 9.004900 65.608081
F 9.910791 9.004900 87.431043
F 10.596605 16.724291 65.608081
F 9.910791 16.724291 87.431043
F 19.507539 1.286563 65.888861
F 18.821725 1.286563 87.711823
F 19.507539 9.005949 65.888861
F 18.821725 9.005949 87.711823
F 19.507539 16.725341 65.888861
F 18.821725 16.725341 87.711822
F 28.416736 1.286563 66.168843
F 27.730922 1.286563 87.991806
F 28.416736 9.005949 66.168843
F 27.730922 9.005949 87.991806
F 28.416736 16.725340 66.168843
F 27.730922 16.725340 87.991806
F 12.711253 7.719402 69.316023
F 12.025439 7.719402 91.138986
F 12.711253 15.438791 69.316023
F 12.025439 15.438791 91.138985
F 12.711253 0.000015 69.316024
F 12.025439 0.000015 91.138985
F 21.620546 7.719386 69.596017
F 20.934732 7.719386 91.418979
F 21.620546 15.438776 69.596017
F 20.934732 15.438776 91.418979
F 21.620546 0.000000 69.596017
F 21.191911 12.865644 83.235369
F 30.529742 7.719386 69.876000
F 29.843927 7.719386 91.698962
F 30.529742 15.438775 69.876000
F 29.843927 15.438775 91.698962
F 21.191911 5.146256 83.235368
F 12.282617 20.585021 82.955390
F 12.825543 5.146241 65.678863
F 12.139729 5.146241 87.501825
F 12.825543 12.865629 65.678863
F 12.139729 12.865629 87.501825
F 12.825543 20.585021 65.678862
F 12.139729 20.585020 87.501825
F 21.734837 5.146256 65.958857
F 21.049023 5.146256 87.781818
F 21.734837 12.865644 65.958856
F 21.049023 12.865644 87.781818
F 21.734837 20.585036 65.958856
F 21.049023 20.585036 87.781818
F 30.644033 5.146256 66.238840
F 29.958219 5.146256 88.061802
F 30.644033 12.865644 66.238840
F 29.958219 12.865644 88.061802
F 30.644033 20.585036 66.238839
F 29.958219 20.585036 88.061802
F 12.739826 5.146241 68.406749
F 12.054012 5.146241 90.229712
F 12.739826 12.865629 68.406750
F 12.054012 12.865629 90.229712
F 12.739826 20.585021 68.406749
F 12.054012 20.585021 90.229712
F 21.649121 5.146256 68.686727
F 20.963306 5.146256 90.509689
F 21.649121 12.865644 68.686728
F 20.963306 12.865644 90.509690
F 21.649121 20.585036 68.686728
F 20.963306 20.585036 90.509689
F 30.558316 5.146256 68.966710
F 29.872502 5.146256 90.789672
F 30.558316 12.865644 68.966710
F 29.872502 12.865644 90.789672
F 30.558316 20.585036 68.966710
F 29.872502 20.585036 90.789672
F 12.625515 7.719401 72.043909
F 11.939701 7.719402 93.866872
F 12.625515 15.438791 72.043910
F 11.939701 15.438791 93.866872
F 12.625515 0.000015 72.043910
F 11.939701 0.000015 93.866871
F 12.282617 12.865629 82.955390
F 12.282617 5.146241 82.955390
F 21.534809 7.719386 72.323888
F 20.848995 7.719386 94.146850
F 21.534809 15.438776 72.323888
F 20.848995 15.438776 94.146850
F 30.186823 20.585036 80.787480
F 30.186823 12.865644 80.787480
F 30.444005 7.719386 72.603870
F 29.758191 7.719386 94.426832
F 30.444005 15.438775 72.603870
F 29.758191 15.438775 94.426832
F 30.186823 5.146256 80.787480
F 21.277628 20.585036 80.507497
F 5.839303 1.297761 75.460366
F 5.153489 1.297761 97.283329
F 32.557010 1.286563 76.311026
F 31.871196 1.286563 98.133988
F 5.839303 9.017147 75.460366
F 5.153489 9.017147 97.283329
F 32.557010 9.005950 76.311026
F 31.871196 9.005950 98.133988
F 5.839303 16.736539 75.460367
F 5.153489 16.736539 97.283329
F 32.557010 16.725341 76.311026
F 31.871196 16.725341 98.133988
F 14.738607 1.286565 75.751059
F 14.052793 1.286565 97.574021
F 14.738607 9.005952 75.751059
F 14.052793 9.005952 97.574021
F 14.738607 16.725343 75.751059
F 14.052793 16.725342 97.574021
F 23.647816 1.286563 76.031043
F 22.962002 1.286563 97.854006
F 23.647816 9.005949 76.031044
F 22.962002 9.005949 97.854006
F 23.647816 16.725340 76.031044
F 22.962002 16.725340 97.854006
F 5.724988 3.848496 79.097526
F 32.442696 3.859693 79.948185
F 5.724988 11.567882 79.097527
F 32.442696 11.579080 79.948186
F 5.724988 19.287274 79.097526
F 32.442696 19.298471 79.948186
F 14.624292 3.859691 79.388218
F 14.624292 11.579078 79.388219
F 14.624292 19.298469 79.388219
F 23.533503 3.859694 79.668203
F 23.533503 11.579080 79.668203
F 23.533503 19.298472 79.668204
F 5.810034 3.848495 76.391678
F 5.124219 3.848495 98.214640
F 32.528433 3.859693 77.220316
F 5.810034 11.567882 76.391678
F 5.124220 11.567882 98.214640
F 32.528433 11.579080 77.220316
F 5.810034 19.287274 76.391678
F 5.124220 19.287274 98.214640
F 32.528433 19.298472 77.220316
F 14.710030 3.859691 76.660352
F 14.710030 11.579078 76.660351
F 14.710029 19.298470 76.660352
F 23.619240 3.859693 76.940333
F 23.619240 11.579080 76.940333
F 23.619240 19.298472 76.940333
F 5.924327 1.297761 72.754518
F 5.238513 1.297761 94.577480
F 32.642727 1.286563 73.583155
F 31.956913 1.286564 95.406118
F 5.924327 9.017147 72.754518
F 5.238513 9.017147 94.577480
F 32.642727 9.005950 73.583155
F 31.956913 9.005950 95.406118
F 5.924327 16.736538 72.754518
F 5.238513 16.736538 94.577480
F 32.642727 16.725341 73.583155
F 31.956913 16.725341 95.406118
F 14.824323 1.286565 73.023191
F 14.138509 1.286565 94.846153
F 14.824323 9.005952 73.023191
F 14.138508 9.005951 94.846153
F 14.824323 16.725342 73.023191
F 14.138508 16.725342 94.846153
F 23.733533 1.286563 73.303173
F 23.047719 1.286563 95.126135
F 23.733533 9.005949 73.303173
F 23.047719 9.005949 95.126135
F 23.733533 16.725340 73.303173
F 23.047719 16.725340 95.126135
F 8.021203 7.716080 76.452283
F 8.021203 15.435469 76.452282
F 21.277628 12.865644 80.507497
F 16.937344 7.719387 76.730346
F 16.937344 15.438776 76.730346
F 21.277628 5.146256 80.507497
F 25.846540 7.719386 77.010329
F 25.846540 15.438776 77.010328
F 25.846540 0.000000 77.010328
F 8.135494 5.149562 72.815122
F 7.449679 5.149562 94.638085
F 8.135493 12.868951 72.815122
F 7.449680 12.868951 94.638084
F 8.135494 20.588342 72.815122
F 7.449679 20.588342 94.638084
F 17.051633 5.146256 73.093185
F 16.365819 5.146256 94.916147
F 17.051633 12.865644 73.093185
F 16.365819 12.865644 94.916147
F 17.051633 20.585035 73.093185
F 16.365818 20.585035 94.916148
F 25.960832 5.146256 73.373169
F 25.275017 5.146256 95.196131
F 25.960832 12.865644 73.373168
F 25.275017 12.865644 95.196130
F 25.960832 20.585036 73.373168
F 25.275017 20.585036 95.196130
F 8.049912 5.149562 75.538722
F 7.364097 5.149562 97.361684
F 8.049912 12.868951 75.538722
F 7.364097 12.868951 97.361684
F 8.049912 20.588342 75.538722
F 7.364097 20.588342 97.361684
F 16.965917 5.146256 75.821056
F 16.280103 5.146256 97.644018
F 16.965917 12.865644 75.821056
F 16.280103 12.865644 97.644019
F 16.965917 20.585035 75.821057
F 16.280103 20.585035 97.644019
F 25.875114 5.146256 76.101039
F 25.189300 5.146256 97.924001
F 25.875114 12.865644 76.101039
F 25.189300 12.865644 97.924002
F 25.875114 20.585036 76.101039
F 25.189300 20.585036 97.924002
F 7.935601 7.716080 79.175882
F 7.935600 15.435470 79.175882
F 12.368333 20.585020 80.227503
F 7.935600 23.154860 79.175882
F 16.851606 7.719386 79.458216
F 16.851606 15.438776 79.458217
F 12.368333 12.865629 80.227503
F 25.760803 7.719386 79.738199
F 25.760803 15.438776 79.738199
F 12.368333 5.146241 80.227503
F 10.282238 1.285513 75.611755
F 9.596424 1.285514 97.434718
F 10.282238 9.004900 75.611755
F 9.596424 9.004900 97.434718
F 10.282238 16.724291 75.611755
F 9.596424 16.724291 97.434718
F 19.193218 1.286563 75.891052
F 18.507404 1.286563 97.714014
F 19.193219 9.005949 75.891052
F 18.507404 9.005950 97.714014
F 19.193218 16.725340 75.891052
F 18.507404 16.725340 97.714014
F 28.102415 1.286563 76.171035
F 27.416600 1.286563 97.993997
F 28.102414 9.005949 76.171035
F 27.416600 9.005949 97.993997
F 28.102415 16.725340 76.171035
F 27.416600 16.725340 97.993997
F 10.167923 3.860743 79.248914
F 10.167923 11.580130 79.248915
F 10.167923 19.299521 79.248915
F 19.078904 3.859694 79.528212
F 19.078904 11.579080 79.528212
F 19.078904 19.298472 79.528212
F 27.988101 3.859693 79.808194
F 27.988101 11.579080 79.808195
F 27.988101 19.298472 79.808195
F 10.253708 3.860743 76.519562
F 10.253708 11.580130 76.519562
F 10.253708 19.299521 76.519562
F 19.164641 3.859693 76.800342
F 19.164641 11.579080 76.800341
F 19.164641 19.298472 76.800341
F 28.073837 3.859693 77.080325
F 28.073837 11.579080 77.080324
F 28.073837 19.298472 77.080324
F 10.368001 1.285514 72.882402
F 9.682187 1.285514 94.705365
F 10.368001 9.004900 72.882402
F 9.682187 9.004900 94.705365
F 10.368001 16.724291 72.882402
F 9.682187 16.724291 94.705364
F 19.278934 1.286563 73.163181
F 18.593120 1.286563 94.986144
F 19.278934 9.005949 73.163181
F 18.593120 9.005949 94.986144
F 19.278934 16.725340 73.163181
F 18.593120 16.725341 94.986143
F 28.188131 1.286563 73.443165
F 27.502317 1.286563 95.266126
F 28.188131 9.005949 73.443164
F 27.502317 9.005949 95.266126
F 28.188131 16.725340 73.443164
F 27.502317 16.725340 95.266126
F 12.482649 7.719402 76.590344
F 12.482649 15.438791 76.590343
F 12.482649 0.000015 76.590343
F 21.391942 7.719386 76.870338
F 21.391942 15.438776 76.870338
F 30.072532 15.438775 84.424641
F 30.301137 7.719386 77.150320
F 30.301137 15.438775 77.150320
F 30.072532 7.719386 84.424641
F 12.596938 5.146241 72.953184
F 11.911124 5.146241 94.776145
F 12.596938 12.865629 72.953184
F 11.911124 12.865629 94.776145
F 12.596938 20.585020 72.953183
F 11.911124 20.585021 94.776145
F 21.506232 5.146256 73.233177
F 20.820418 5.146256 95.056139
F 21.506232 12.865644 73.233177
F 20.820418 12.865644 95.056139
F 21.506232 20.585036 73.233177
F 20.820418 20.585035 95.056139
F 30.415428 5.146256 73.513160
F 29.729614 5.146256 95.336122
F 30.415428 12.865644 73.513160
F 29.729614 12.865644 95.336122
F 30.415428 20.585036 73.513160
F 29.729614 20.585036 95.336122
F 12.511222 5.146241 75.681070
F 11.825407 5.146241 97.504032
F 12.511222 12.865629 75.681070
F 11.825407 12.865629 97.504032
F 12.511222 20.585021 75.681070
F 11.825407 20.585021 97.504032
F 21.420516 5.146256 75.961048
F 20.734702 5.146256 97.784010
F 21.420516 12.865644 75.961048
F 20.734702 12.865644 97.784010
F 21.420516 20.585036 75.961048
F 20.734702 20.585036 97.784010
F 30.329711 5.146256 76.241030
F 29.643896 5.146256 98.063992
F 30.329711 12.865644 76.241030
F 29.643897 12.865644 98.063993
F 30.329711 20.585036 76.241030
F 29.643896 20.585036 98.063993
F 12.396910 7.719402 79.318229
F 12.396910 15.438791 79.318230
F 12.396910 0.000015 79.318230
F 21.163337 15.438776 84.144658
F 21.306204 7.719386 79.598208
F 21.306204 15.438776 79.598208
F 21.163337 7.719386 84.144658
F 30.215400 7.719386 79.878190
F 30.215400 15.438775 79.878190
F 12.254044 0.000015 83.864665
F 5.610699 1.297761 82.734687
F 32.328405 1.286563 83.585346
F 5.610698 9.017147 82.734687
F 32.328405 9.005950 83.585346
F 5.610699 16.736539 82.734687
F 32.328405 16.725341 83.585347
F 14.510002 1.286565 83.025379
F 14.510002 9.005951 83.025379
F 14.510002 16.725342 83.025379
F 23.419212 1.286563 83.305364
F 23.419212 9.005949 83.305364
F 23.419212 16.725340 83.305364
F 5.496383 3.848496 86.371847
F 32.214092 3.859693 87.222506
F 5.496384 11.567882 86.371847
F 32.214092 11.579080 87.222507
F 5.496384 19.287274 86.371847
F 32.214091 19.298472 87.222507
F 14.395687 3.859691 86.662539
F 14.395687 11.579078 86.662539
F 14.395687 19.298469 86.662539
F 23.304898 3.859694 86.942524
F 23.304898 11.579080 86.942524
F 23.304898 19.298472 86.942525
F 5.581429 3.848495 83.665999
F 32.299828 3.859693 84.494637
F 5.581429 11.567882 83.665999
F 32.299828 11.579080 84.494637
F 5.581429 19.287274 83.665999
F 32.299828 19.298471 84.494636
F 14.481425 3.859691 83.934672
F 14.481425 11.579078 83.934672
F 14.481425 19.298469 83.934672
F 23.390635 3.859694 84.214654
F 23.390635 11.579080 84.214654
F 23.390635 19.298472 84.214654
F 5.695722 1.297761 80.028838
F 32.414122 1.286564 80.857476
F 5.695722 9.017147 80.028838
F 32.414122 9.005950 80.857476
F 5.695722 16.736538 80.028838
F 32.414122 16.725341 80.857476
F 14.595718 1.286565 80.297511
F 14.595718 9.005952 80.297511
F 14.595718 16.725342 80.297511
F 23.504928 1.286563 80.577493
F 23.504928 9.005949 80.577493
F 23.504928 16.725340 80.577493
F 7.792599 7.716080 83.726603
F 7.792599 15.435469 83.726603
F 12.254044 15.438791 83.864664
F 16.708739 7.719387 84.004666
F 16.708739 15.438776 84.004666
F 12.254044 7.719402 83.864665
F 25.617935 7.719386 84.284650
F 25.617935 15.438776 84.284650
F 27.959527 16.725340 80.717484
F 7.906889 5.149563 80.089443
F 7.906889 12.868951 80.089443
F 7.906889 20.588342 80.089442
F 16.823028 5.146256 80.367506
F 16.823028 12.865644 80.367505
F 16.823028 20.585035 80.367506
F 25.732227 5.146256 80.647488
F 25.732227 12.865644 80.647488
F 25.732227 20.585036 80.647488
F 7.821307 5.149562 82.813043
F 7.821307 12.868951 82.813043
F 7.821307 20.588342 82.813043
F 16.737312 5.146256 83.095377
F 16.737312 12.865644 83.095377
F 16.737312 20.585036 83.095377
F 25.646510 5.146256 83.375359
F 25.646510 12.865644 83.375359
F 25.646510 20.585036 83.375359
F 7.706995 7.716080 86.450203
F 7.706995 15.435469 86.450203
F 27.959527 9.005949 80.717484
F 7.706995 23.154860 86.450203
F 16.623001 7.719386 86.732537
F 16.623001 15.438776 86.732537
F 27.959527 1.286563 80.717484
F 25.532199 7.719386 87.012520
F 25.532199 15.438776 87.012520
F 25.532199 0.000000 87.012520
F 10.053634 1.285514 82.886076
F 10.053634 9.004900 82.886076
F 10.053634 16.724291 82.886076
F 18.964614 1.286563 83.165373
F 18.964614 9.005950 83.165373
F 18.964614 16.725340 83.165373
F 27.873810 1.286563 83.445355
F 27.873809 9.005949 83.445355
F 27.873810 16.725340 83.445355
F 9.939319 3.860743 86.523236
F 9.939319 11.580130 86.523236
F 9.939319 19.299521 86.523236
F 18.850299 3.859694 86.802533
F 18.850299 11.579080 86.802533
F 18.850299 19.298472 86.802533
F 27.759496 3.859693 87.082515
F 27.759496 11.579080 87.082516
F 27.759496 19.298472 87.082516
F 10.025103 3.860743 83.793883
F 10.025103 11.580130 83.793883
F 10.025103 19.299522 83.793883
F 18.936036 3.859693 84.074663
F 18.936036 11.579080 84.074662
F 18.936036 19.298472 84.074662
F 27.845233 3.859693 84.354645
F 27.845233 11.579080 84.354645
F 27.845233 19.298472 84.354645
F 10.139396 1.285514 80.156723
F 10.139396 9.004900 80.156723
F 10.139396 16.724291 80.156722
F 19.050329 1.286563 80.437502
F 19.050329 9.005949 80.437502
F 19.050329 16.725341 80.437501
F 8.249808 23.154861 69.177962
F 7.563994 23.154860 91.000925
F 29.986796 23.158167 87.152511
F 17.165948 23.158167 69.456026
F 16.480134 23.158167 91.278988
F 21.077599 23.158167 86.872528
F 26.075145 23.158167 69.736009
F 25.389331 23.158167 91.558971
F 21.620546 23.158167 69.596017
F 20.934732 23.158167 91.418979
F 30.529742 23.158166 69.876000
F 29.843927 23.158166 91.698962
F 21.534809 23.158167 72.323888
F 20.848995 23.158167 94.146850
F 30.444005 23.158167 72.603870
F 29.758191 23.158167 94.426832
F 8.021203 23.154860 76.452283
F 16.937344 23.158167 76.730346
F 25.846540 23.158167 77.010329
F 16.851605 23.158167 79.458216
F 21.391942 23.158167 76.870337
F 30.301137 23.158166 77.150320
F 21.306204 23.158167 79.598208
F 30.072532 23.158166 84.424641
F 30.215400 23.158167 79.878190
F 7.792599 23.154860 83.726603
F 21.163337 23.158167 84.144658
F 25.617935 23.158167 84.284650
F 16.623001 23.158167 86.732537
F 4.696280 1.297761 111.831970
F 31.413987 1.286563 112.682630
F 4.696280 9.017147 111.831970
F 31.413986 9.005950 112.682630
F 4.696280 16.736539 111.831970
F 31.413986 16.725341 112.682630
F 13.595583 1.286565 112.122663
F 13.595583 9.005952 112.122662
F 13.595583 16.725342 112.122663
F 22.504793 1.286563 112.402648
F 22.504793 9.005949 112.402648
F 22.504793 16.725340 112.402648
F 4.581964 3.848496 115.469131
F 31.299672 3.859693 116.319789
F 4.581965 11.567882 115.469131
F 31.299672 11.579080 116.319790
F 4.581965 19.287274 115.469131
F 31.299672 19.298471 116.319790
F 13.481268 3.859691 115.759823
F 13.481268 11.579078 115.759823
F 13.481268 19.298469 115.759823
F 22.390479 3.859694 116.039808
F 22.390479 11.579080 116.039808
F 22.390479 19.298472 116.039808
F 4.667010 3.848495 112.763282
F 31.385409 3.859693 113.591920
F 4.667010 11.567882 112.763282
F 31.385409 11.579080 113.591920
F 4.667010 19.287274 112.763282
F 31.385409 19.298471 113.591920
F 13.567006 3.859691 113.031956
F 13.567006 11.579078 113.031956
F 13.567006 19.298469 113.031955
F 22.476216 3.859694 113.311938
F 22.476216 11.579080 113.311937
F 22.476216 19.298472 113.311937
F 4.781303 1.297761 109.126121
F 4.095489 1.297761 130.949084
F 31.499703 1.286564 109.954759
F 4.781303 9.017147 109.126121
F 4.095489 9.017147 130.949084
F 31.499703 9.005950 109.954759
F 4.781303 16.736538 109.126121
F 4.095489 16.736538 130.949084
F 31.499703 16.725341 109.954759
F 13.681299 1.286565 109.394795
F 13.681299 9.005951 109.394795
F 13.681299 16.725342 109.394794
F 22.590509 1.286563 109.674777
F 22.590509 9.005949 109.674776
F 22.590509 16.725340 109.674776
F 6.878180 7.716080 112.823887
F 6.878180 15.435469 112.823886
F 28.615167 15.438775 130.798436
F 15.794320 7.719387 113.101950
F 15.794320 15.438776 113.101950
F 29.300981 15.438775 108.975473
F 24.703516 7.719386 113.381933
F 24.703516 15.438776 113.381933
F 28.615167 7.719386 130.798436
F 6.992470 5.149563 109.186726
F 6.992470 12.868951 109.186726
F 6.992470 20.588342 109.186726
F 15.908609 5.146256 109.464789
F 15.908609 12.865644 109.464789
F 15.908609 20.585035 109.464789
F 24.817808 5.146256 109.744772
F 24.817808 12.865644 109.744772
F 24.817808 20.585036 109.744772
F 6.906888 5.149562 111.910326
F 6.906888 12.868951 111.910326
F 6.906888 20.588342 111.910326
F 15.822893 5.146256 112.192660
F 15.822893 12.865644 112.192660
F 15.822893 20.585036 112.192660
F 24.732091 5.146256 112.472643
F 24.732091 12.865644 112.472644
F 24.732091 20.585036 112.472644
F 6.792577 7.716080 115.547486
F 6.792576 15.435469 115.547486
F 29.300981 7.719386 108.975473
F 6.792577 23.154860 115.547486
F 15.708582 7.719386 115.829821
F 15.708582 15.438776 115.829821
F 19.705971 15.438776 130.518453
F 24.617779 7.719387 116.109803
F 24.617780 15.438776 116.109803
F 24.617779 0.000000 116.109803
F 9.139215 1.285514 111.983359
F 9.139215 9.004900 111.983359
F 9.139215 16.724291 111.983359
F 18.050195 1.286563 112.262656
F 18.050195 9.005949 112.262656
F 18.050195 16.725340 112.262656
F 26.959391 1.286563 112.542639
F 26.959391 9.005949 112.542639
F 26.959391 16.725340 112.542639
F 9.024900 3.860743 115.620519
F 9.024900 11.580130 115.620519
F 9.024900 19.299521 115.620519
F 17.935880 3.859694 115.899816
F 17.935880 11.579080 115.899816
F 17.935880 19.298472 115.899816
F 26.845077 3.859693 116.179799
F 26.845077 11.579080 116.179799
F 26.845077 19.298472 116.179799
F 9.110684 3.860743 112.891167
F 9.110684 11.580130 112.891166
F 9.110684 19.299521 112.891166
F 18.021617 3.859693 113.171946
F 18.021617 11.579080 113.171946
F 18.021617 19.298472 113.171946
F 26.930814 3.859693 113.451929
F 26.930814 11.579080 113.451929
F 26.930814 19.298472 113.451929
F 9.224977 1.285514 109.254006
F 9.224978 9.004900 109.254006
F 9.224977 16.724291 109.254006
F 18.135910 1.286563 109.534785
F 18.135910 9.005949 109.534785
F 18.135911 16.725341 109.534785
F 27.045108 1.286563 109.814768
F 27.045108 9.005949 109.814768
F 27.045108 16.725340 109.814768
F 11.339625 7.719402 112.961948
F 11.339625 15.438791 112.961948
F 11.339625 0.000015 112.961948
F 20.248918 7.719386 113.241941
F 20.248918 15.438776 113.241941
F 20.391785 15.438776 108.695491
F 29.158113 7.719386 113.521924
F 29.158113 15.438775 113.521924
F 19.705971 7.719386 130.518453
F 11.453914 5.146241 109.324787
F 11.453914 12.865629 109.324787
F 11.453914 20.585020 109.324787
F 20.363209 5.146256 109.604781
F 20.363209 12.865644 109.604780
F 20.363209 20.585036 109.604781
F 29.272404 5.146256 109.884763
F 29.272404 12.865644 109.884763
F 29.272404 20.585036 109.884763
F 11.368198 5.146241 112.052674
F 11.368198 12.865629 112.052674
F 11.368198 20.585021 112.052674
F 20.277492 5.146256 112.332652
F 20.277492 12.865644 112.332652
F 20.277492 20.585036 112.332652
F 29.186687 5.146256 112.612634
F 29.186687 12.865644 112.612634
F 29.186687 20.585036 112.612634
F 11.253887 7.719402 115.689834
F 11.253886 15.438791 115.689834
F 11.253887 0.000015 115.689834
F 20.391785 7.719387 108.695491
F 20.163180 7.719386 115.969812
F 20.163180 15.438776 115.969812
F 10.796677 0.000015 130.238475
F 29.072377 7.719386 116.249794
F 29.072377 15.438775 116.249794
F 11.482491 0.000015 108.415513
F 4.467674 1.297761 119.106291
F 31.185382 1.286563 119.956951
F 4.467674 9.017147 119.106291
F 31.185382 9.005950 119.956951
F 4.467675 16.736539 119.106291
F 31.185381 16.725341 119.956950
F 13.366979 1.286565 119.396983
F 13.366979 9.005952 119.396983
F 13.366979 16.725342 119.396983
F 22.276188 1.286563 119.676968
F 22.276188 9.005949 119.676968
F 22.276188 16.725340 119.676968
F 5.039173 3.848496 100.920488
F 4.353359 3.848496 122.743450
F 31.756882 3.859693 101.771147
F 31.071068 3.859693 123.594110
F 5.039174 11.567882 100.920488
F 4.353359 11.567882 122.743451
F 31.756882 11.579080 101.771148
F 31.071068 11.579080 123.594110
F 5.039174 19.287274 100.920488
F 4.353360 19.287274 122.743450
F 31.756882 19.298471 101.771148
F 31.071068 19.298471 123.594110
F 13.938478 3.859691 101.211180
F 13.252663 3.859691 123.034142
F 13.938478 11.579078 101.211181
F 13.252663 11.579078 123.034143
F 13.938478 19.298469 101.211181
F 13.252663 19.298469 123.034143
F 22.847688 3.859694 101.491166
F 22.161874 3.859694 123.314128
F 22.847689 11.579080 101.491166
F 22.161874 11.579080 123.314128
F 22.847689 19.298472 101.491166
F 22.161874 19.298472 123.314128
F 4.438405 3.848496 120.037602
F 31.842619 3.859693 99.043278
F 31.156804 3.859693 120.866240
F 4.438405 11.567882 120.037602
F 31.842619 11.579080 99.043278
F 31.156805 11.579080 120.866240
F 4.438405 19.287274 120.037602
F 31.842619 19.298472 99.043278
F 31.156805 19.298471 120.866240
F 14.024215 3.859691 98.483313
F 13.338401 3.859691 120.306276
F 14.024215 11.579078 98.483313
F 13.338401 11.579078 120.306276
F 14.024215 19.298469 98.483313
F 13.338401 19.298470 120.306275
F 22.933425 3.859693 98.763296
F 22.247611 3.859693 120.586257
F 22.933425 11.579080 98.763295
F 22.247611 11.579080 120.586257
F 22.933425 19.298472 98.763295
F 22.247611 19.298472 120.586257
F 4.552698 1.297761 116.400442
F 31.271099 1.286564 117.229080
F 4.552698 9.017147 116.400442
F 31.271099 9.005950 117.229080
F 4.552699 16.736538 116.400442
F 31.271098 16.725341 117.229080
F 13.452695 1.286565 116.669116
F 13.452694 9.005951 116.669116
F 13.452694 16.725342 116.669115
F 22.361904 1.286563 116.949097
F 22.361904 9.005949 116.949097
F 22.361904 16.725340 116.949097
F 7.335389 7.716080 98.275245
F 6.649575 7.716080 120.098207
F 33.384103 7.719386 120.936236
F 7.335389 15.435469 98.275244
F 6.649575 15.435469 120.098206
F 33.384103 15.438775 120.936236
F 10.796677 15.438791 130.238475
F 11.482491 15.438791 108.415513
F 10.796677 7.719401 130.238475
F 16.251529 7.719387 98.553308
F 15.565715 7.719387 120.376270
F 16.251529 15.438776 98.553308
F 15.565715 15.438776 120.376270
F 11.482491 7.719401 108.415512
F 28.729477 20.585036 127.161275
F 25.160726 7.719386 98.833291
F 24.474912 7.719386 120.656253
F 25.160726 15.438776 98.833291
F 24.474912 15.438776 120.656253
F 25.160726 0.000000 98.833291
F 24.474912 0.000000 120.656253
F 6.763865 5.149563 116.461046
F 6.763865 12.868951 116.461046
F 6.763865 20.588342 116.461047
F 15.680004 5.146256 116.739110
F 15.680004 12.865644 116.739110
F 15.680004 20.585035 116.739110
F 24.589203 5.146256 117.019092
F 24.589203 12.865644 117.019092
F 24.589203 20.585036 117.019093
F 6.678283 5.149563 119.184646
F 33.412677 5.146257 120.026945
F 6.678283 12.868951 119.184646
F 33.412677 12.865645 120.026945
F 6.678283 20.588343 119.184646
F 33.412677 20.585037 120.026946
F 15.594289 5.146256 119.466981
F 15.594289 12.865644 119.466981
F 15.594289 20.585035 119.466981
F 24.503486 5.146256 119.746963
F 24.503486 12.865644 119.746963
F 24.503486 20.585036 119.746963
F 7.249786 7.716080 100.998844
F 6.563972 7.716080 122.821806
F 33.298367 7.719386 123.664105
F 7.249786 15.435469 100.998844
F 6.563972 15.435469 122.821806
F 33.298366 15.438775 123.664106
F 29.415292 20.585036 105.338313
F 28.729477 12.865644 127.161275
F 7.249786 23.154860 100.998844
F 6.563972 23.154860 122.821806
F 29.415292 12.865644 105.338313
F 33.298366 23.158166 123.664106
F 16.165791 7.719387 101.281178
F 15.479977 7.719387 123.104141
F 16.165792 15.438776 101.281179
F 15.479977 15.438776 123.104141
F 28.729477 5.146256 127.161275
F 29.415292 5.146256 105.338313
F 25.074989 7.719386 101.561161
F 24.389175 7.719386 123.384123
F 25.074989 15.438776 101.561161
F 24.389175 15.438776 123.384124
F 19.820283 20.585036 126.881292
F 20.506097 20.585036 105.058330
F 8.910610 1.285514 119.257679
F 8.910610 9.004900 119.257679
F 8.910610 16.724291 119.257679
F 17.821590 1.286563 119.536976
F 17.821590 9.005950 119.536977
F 17.821590 16.725340 119.536977
F 26.730786 1.286563 119.816959
F 26.730786 9.005949 119.816959
F 26.730786 16.725340 119.816959
F 9.482109 3.860743 101.071877
F 8.796295 3.860743 122.894839
F 9.482109 11.580130 101.071877
F 8.796295 11.580130 122.894839
F 9.482109 19.299521 101.071877
F 8.796295 19.299521 122.894839
F 18.393089 3.859694 101.351174
F 17.707275 3.859693 123.174136
F 18.393089 11.579080 101.351174
F 17.707275 11.579080 123.174136
F 18.393089 19.298472 101.351174
F 17.707275 19.298472 123.174136
F 27.302287 3.859693 101.631157
F 26.616473 3.859693 123.454119
F 27.302287 11.579080 101.631157
F 26.616473 11.579080 123.454119
F 27.302287 19.298472 101.631157
F 26.616473 19.298472 123.454119
F 9.567893 3.860743 98.342525
F 8.882079 3.860743 120.165487
F 9.567893 11.580130 98.342525
F 8.882079 11.580130 120.165487
F 9.567893 19.299521 98.342524
F 8.882079 19.299521 120.165486
F 18.478827 3.859693 98.623304
F 17.793013 3.859693 120.446266
F 18.478827 11.579081 98.623304
F 17.793013 11.579080 120.446266
F 18.478827 19.298472 98.623304
F 17.793013 19.298472 120.446266
F 27.388023 3.859693 98.903287
F 26.702209 3.859693 120.726249
F 27.388023 11.579080 98.903287
F 26.702209 11.579080 120.726248
F 27.388023 19.298472 98.903287
F 26.702209 19.298472 120.726249
F 8.996372 1.285514 116.528326
F 8.996372 9.004900 116.528326
F 8.996372 16.724291 116.528326
F 17.907306 1.286563 116.809106
F 17.907306 9.005949 116.809106
F 17.907306 16.725341 116.809106
F 26.816503 1.286563 117.089088
F 26.816503 9.005949 117.089089
F 26.816503 16.725340 117.089088
F 11.796835 7.719402 98.413306
F 11.111020 7.719402 120.236268
F 11.796835 15.438791 98.413306
F 11.111020 15.438791 120.236268
F 11.796835 0.000015 98.413306
F 11.111020 0.000015 120.236268
F 20.706127 7.719386 98.693300
F 20.020313 7.719386 120.516262
F 20.706127 15.438776 98.693299
F 20.020314 15.438776 120.516262
F 19.820283 12.865644 126.881293
F 20.506097 12.865644 105.058330
F 29.615323 7.719386 98.973282
F 28.929508 7.719386 120.796245
F 29.615323 15.438775 98.973282
F 28.929508 15.438775 120.796244
F 19.820283 5.146256 126.881292
F 20.506097 5.146256 105.058330
F 11.225310 5.146241 116.599107
F 11.225310 12.865629 116.599107
F 11.225310 20.585021 116.599108
F 20.134604 5.146256 116.879101
F 20.134604 12.865644 116.879101
F 20.134604 20.585036 116.879101
F 29.043800 5.146256 117.159084
F 29.043800 12.865644 117.159084
F 29.043800 20.585036 117.159084
F 11.139593 5.146241 119.326994
F 11.139593 12.865629 119.326994
F 11.139593 20.585021 119.326994
F 20.048887 5.146256 119.606972
F 20.048888 12.865644 119.606972
F 20.048887 20.585036 119.606972
F 28.958082 5.146256 119.886955
F 28.958082 12.865644 119.886955
F 28.958082 20.585036 119.886955
F 11.711096 7.719401 101.141192
F 11.025282 7.719401 122.964154
F 11.711096 15.438791 101.141192
F 11.025282 15.438791 122.964154
F 11.711096 0.000015 101.141192
F 11.025282 0.000015 122.964154
F 10.910989 20.585021 126.601315
F 11.596803 20.585021 104.778352
F 20.620390 7.719386 101.421170
F 19.934576 7.719386 123.244132
F 20.620390 15.438776 101.421170
F 19.934576 15.438776 123.244132
F 10.910989 12.865629 126.601315
F 11.596803 12.865629 104.778352
F 29.529586 7.719386 101.701152
F 28.843772 7.719386 123.524114
F 29.529586 15.438775 101.701152
F 28.843772 15.438775 123.524115
F 10.910989 5.146241 126.601315
F 11.596803 5.146241 104.778352
F 4.924884 1.297761 104.557649
F 4.239070 1.297761 126.380611
F 31.642591 1.286563 105.408309
F 30.956777 1.286564 127.231270
F 4.924884 9.017147 104.557649
F 4.239070 9.017147 126.380611
F 31.642591 9.005950 105.408309
F 30.956777 9.005950 127.231271
F 4.924884 16.736539 104.557649
F 4.239070 16.736539 126.380611
F 31.642591 16.725341 105.408309
F 30.956777 16.725341 127.231271
F 13.824188 1.286565 104.848341
F 13.138374 1.286565 126.671303
F 13.824188 9.005951 104.848341
F 13.138374 9.005952 126.671304
F 13.824188 16.725342 104.848342
F 13.138374 16.725343 126.671304
F 22.733397 1.286563 105.128326
F 22.047583 1.286563 126.951288
F 22.733397 9.005949 105.128326
F 22.047583 9.005949 126.951288
F 22.733397 16.725340 105.128326
F 22.047583 16.725340 126.951288
F 4.810569 3.848496 108.194809
F 4.124755 3.848496 130.017772
F 31.528277 3.859693 109.045469
F 30.842463 3.859693 130.868431
F 4.810569 11.567882 108.194809
F 4.124755 11.567882 130.017771
F 31.528277 11.579080 109.045469
F 30.842463 11.579080 130.868431
F 4.810569 19.287274 108.194809
F 4.124755 19.287274 130.017771
F 31.528277 19.298472 109.045469
F 30.842463 19.298471 130.868431
F 13.709873 3.859691 108.485502
F 13.024059 3.859691 130.308464
F 13.709873 11.579078 108.485502
F 13.024059 11.579078 130.308464
F 13.709873 19.298469 108.485502
F 13.024059 19.298469 130.308464
F 22.619084 3.859694 108.765486
F 21.933270 3.859694 130.588448
F 22.619084 11.579080 108.765487
F 21.933269 11.579080 130.588448
F 22.619084 19.298472 108.765487
F 21.933270 19.298472 130.588449
F 4.895615 3.848496 105.488961
F 4.209801 3.848495 127.311923
F 31.614014 3.859693 106.317599
F 30.928199 3.859693 128.140561
F 4.895615 11.567882 105.488961
F 4.209801 11.567882 127.311923
F 31.614014 11.579080 106.317599
F 30.928199 11.579080 128.140561
F 4.895615 19.287274 105.488961
F 4.209801 19.287274 127.311923
F 31.614014 19.298471 106.317599
F 30.928199 19.298472 128.140561
F 13.795610 3.859691 105.757635
F 13.109796 3.859691 127.580597
F 13.795610 11.579078 105.757634
F 13.109796 11.579078 127.580596
F 13.795610 19.298469 105.757634
F 13.109796 19.298469 127.580597
F 22.704821 3.859693 106.037616
F 22.019006 3.859693 127.860578
F 22.704821 11.579080 106.037616
F 22.019006 11.579080 127.860578
F 22.704821 19.298472 106.037616
F 22.019006 19.298472 127.860578
F 5.009908 1.297761 101.851800
F 4.324094 1.297761 123.674762
F 31.728308 1.286563 102.680438
F 31.042494 1.286564 124.503400
F 5.009908 9.017147 101.851800
F 4.324094 9.017147 123.674762
F 31.728308 9.005950 102.680438
F 31.042494 9.005950 124.503400
F 5.009908 16.736538 101.851800
F 4.324094 16.736538 123.674762
F 31.728308 16.725341 102.680438
F 31.042494 16.725341 124.503400
F 13.909904 1.286565 102.120474
F 13.224090 1.286565 123.943435
F 13.909904 9.005951 102.120474
F 13.224090 9.005951 123.943436
F 13.909904 16.725342 102.120473
F 13.224090 16.725342 123.943435
F 22.819114 1.286563 102.400455
F 22.133300 1.286563 124.223417
F 22.819114 9.005949 102.400455
F 22.133300 9.005949 124.223417
F 22.819114 16.725340 102.400455
F 22.133300 16.725340 124.223417
F 7.106784 7.716080 105.549565
F 6.420970 7.716080 127.372528
F 33.155499 7.719386 128.210557
F 7.106784 15.435469 105.549565
F 6.420970 15.435469 127.372528
F 33.155498 15.438775 128.210557
F 28.815195 20.585036 124.433404
F 29.501009 20.585036 102.610442
F 28.815195 12.865644 124.433404
F 16.022925 7.719387 105.827629
F 15.337110 7.719387 127.650591
F 16.022925 15.438776 105.827629
F 15.337110 15.438776 127.650591
F 29.501009 12.865644 102.610442
F 28.815195 5.146256 124.433404
F 24.932121 7.719386 106.107611
F 24.246307 7.719386 127.930574
F 24.932121 15.438776 106.107611
F 24.246307 15.438776 127.930574
F 24.932121 0.000000 106.107611
F 24.246307 0.000000 127.930574
F 7.221074 5.149563 101.912404
F 6.535260 5.149562 123.735367
F 33.269789 5.146257 124.573396
F 7.221074 12.868951 101.912404
F 6.535260 12.868951 123.735367
F 33.269789 12.865645 124.573396
F 7.221074 20.588342 101.912404
F 6.535260 20.588342 123.735367
F 33.269789 20.585036 124.573396
F 16.137214 5.146256 102.190468
F 15.451400 5.146256 124.013430
F 16.137214 12.865644 102.190468
F 15.451400 12.865644 124.013429
F 16.137214 20.585035 102.190468
F 15.451399 20.585035 124.013430
F 25.046412 5.146256 102.470450
F 24.360598 5.146256 124.293413
F 25.046413 12.865644 102.470450
F 24.360598 12.865644 124.293413
F 25.046412 20.585036 102.470450
F 24.360598 20.585036 124.293413
F 7.135493 5.149562 104.636004
F 6.449678 5.149563 126.458967
F 33.184072 5.146256 127.301266
F 7.135493 12.868951 104.636005
F 6.449678 12.868951 126.458967
F 33.184072 12.865645 127.301266
F 7.135493 20.588342 104.636004
F 6.449678 20.588342 126.458967
F 33.184072 20.585036 127.301266
F 16.051498 5.146256 104.918339
F 15.365684 5.146256 126.741301
F 16.051498 12.865644 104.918339
F 15.365684 12.865644 126.741301
F 16.051498 20.585035 104.918340
F 15.365684 20.585035 126.741301
F 24.960696 5.146256 105.198321
F 24.274881 5.146256 127.021284
F 24.960696 12.865644 105.198321
F 24.274881 12.865644 127.021284
F 24.960695 20.585036 105.198322
F 24.274881 20.585036 127.021284
F 7.021182 7.716080 108.273165
F 6.335367 7.716080 130.096127
F 33.069762 7.719386 130.938427
F 7.021181 15.435469 108.273165
F 6.335367 15.435469 130.096127
F 33.069761 15.438776 130.938427
F 29.501009 5.146256 102.610442
F 19.905999 20.585036 124.153421
F 7.021182 23.154860 108.273165
F 6.335367 23.154860 130.096127
F 20.591813 20.585036 102.330459
F 33.069762 23.158166 130.938426
F 15.937187 7.719387 108.555499
F 15.251372 7.719387 130.378462
F 15.937187 15.438776 108.555500
F 15.251372 15.438776 130.378462
F 19.905999 12.865644 124.153421
F 20.591813 12.865644 102.330459
F 24.846384 7.719386 108.835482
F 24.160570 7.719386 130.658444
F 24.846385 15.438776 108.835482
F 24.160570 15.438776 130.658445
F 19.905999 5.146256 124.153421
F 20.591813 5.146256 102.330459
F 9.367819 1.285514 104.709037
F 8.682005 1.285513 126.532000
F 9.367819 9.004900 104.709037
F 8.682005 9.004900 126.532000
F 9.367819 16.724291 104.709038
F 8.682005 16.724291 126.532000
F 18.278800 1.286563 104.988335
F 17.592985 1.286563 126.811297
F 18.278800 9.005950 104.988335
F 17.592985 9.005950 126.811297
F 18.278799 16.725340 104.988335
F 17.592985 16.725340 126.811297
F 27.187996 1.286563 105.268317
F 26.502181 1.286563 127.091280
F 27.187996 9.005949 105.268317
F 26.502181 9.005949 127.091280
F 27.187995 16.725340 105.268318
F 26.502182 16.725340 127.091280
F 9.253504 3.860743 108.346198
F 8.567690 3.860743 130.169160
F 9.253504 11.580130 108.346198
F 8.567690 11.580130 130.169160
F 9.253504 19.299521 108.346198
F 8.567690 19.299521 130.169160
F 18.164485 3.859694 108.625495
F 17.478671 3.859693 130.448457
F 18.164485 11.579080 108.625495
F 17.478671 11.579080 130.448457
F 18.164485 19.298472 108.625495
F 17.478671 19.298472 130.448457
F 27.073682 3.859693 108.905477
F 26.387868 3.859693 130.728440
F 27.073682 11.579080 108.905478
F 26.387868 11.579080 130.728440
F 27.073682 19.298472 108.905478
F 26.387868 19.298472 130.728440
F 9.339289 3.860743 105.616845
F 8.653474 3.860743 127.439807
F 9.339289 11.580130 105.616845
F 8.653474 11.580130 127.439807
F 9.339289 19.299521 105.616845
F 8.653474 19.299521 127.439807
F 18.250222 3.859693 105.897625
F 17.564408 3.859694 127.720587
F 18.250222 11.579081 105.897625
F 17.564408 11.579081 127.720586
F 18.250222 19.298472 105.897625
F 17.564408 19.298472 127.720586
F 27.159418 3.859693 106.177607
F 26.473604 3.859693 128.000570
F 27.159418 11.579080 106.177607
F 26.473604 11.579080 128.000570
F 27.159418 19.298472 106.177607
F 26.473604 19.298472 128.000570
F 9.453582 1.285514 101.979684
F 8.767768 1.285514 123.802647
F 9.453582 9.004900 101.979684
F 8.767768 9.004900 123.802647
F 9.453582 16.724291 101.979684
F 8.767768 16.724291 123.802647
F 18.364515 1.286563 102.260464
F 17.678701 1.286563 124.083426
F 18.364515 9.005949 102.260464
F 17.678701 9.005949 124.083426
F 18.364515 16.725340 102.260464
F 17.678701 16.725341 124.083425
F 27.273712 1.286563 102.540447
F 26.587898 1.286563 124.363409
F 27.273712 9.005949 102.540447
F 26.587898 9.005949 124.363409
F 27.273712 16.725340 102.540446
F 26.587898 16.725340 124.363409
F 11.568230 7.719402 105.687626
F 10.882416 7.719402 127.510589
F 11.568230 15.438791 105.687626
F 10.882416 15.438791 127.510589
F 11.568230 0.000015 105.687626
F 10.882416 0.000015 127.510588
F 20.477523 7.719386 105.967620
F 19.791708 7.719386 127.790582
F 20.477523 15.438776 105.967620
F 19.791708 15.438776 127.790582
F 10.996705 20.585020 123.873428
F 11.682519 20.585020 102.050465
F 29.386718 7.719386 106.247603
F 28.700904 7.719386 128.070566
F 29.386718 15.438775 106.247603
F 28.700904 15.438775 128.070565
F 10.996705 12.865629 123.873428
F 11.682519 12.865629 102.050465
F 11.682519 5.146240 102.050466
F 10.996705 5.146241 123.873428
F 6.878180 23.154860 112.823887
F 24.703517 23.158167 113.381933
F 28.615167 23.158167 130.798436
F 29.300981 23.158167 108.975473
F 15.708582 23.158167 115.829821
F 20.248918 23.158167 113.241941
F 29.158113 23.158166 113.521924
F 19.705971 23.158167 130.518453
F 20.391785 23.158167 108.695491
F 20.163180 23.158167 115.969812
F 29.072377 23.158167 116.249794
F 7.335389 23.154861 98.275245
F 6.649575 23.154861 120.098207
F 33.384103 23.158167 120.936236
F 16.251529 23.158167 98.553308
F 25.160726 23.158167 98.833291
F 24.474912 23.158167 120.656253
F 16.165791 23.158167 101.281179
F 20.706127 23.158167 98.693299
F 20.020313 23.158167 120.516262
F 29.615323 23.158166 98.973282
F 28.929508 23.158166 120.796245
F 20.620390 23.158167 101.421170
F 19.934576 23.158167 123.244132
F 29.529586 23.158167 101.701152
F 7.106784 23.154860 105.549566
F 6.420970 23.154860 127.372528
F 33.155498 23.158166 128.210556
F 15.337110 23.158167 127.650591
F 24.932121 23.158167 106.107611
F 24.246307 23.158167 127.930574
F 15.937187 23.158167 108.555499
F 15.251372 23.158167 130.378462
F 20.477523 23.158166 105.967621
F 19.791708 23.158167 127.790582
F 29.386718 23.158166 106.247603
F 28.700904 23.158166 128.070565
F 4.010465 1.297761 133.654933
F 3.324651 1.297761 155.477895
F 30.728172 1.286563 134.505592
F 30.042358 1.286564 156.328554
F 4.010465 9.017147 133.654933
F 3.324651 9.017147 155.477895
F 30.728172 9.005950 134.505592
F 30.042358 9.005950 156.328554
F 4.010465 16.736539 133.654933
F 3.324651 16.736539 155.477895
F 30.728172 16.725341 134.505593
F 30.042358 16.725341 156.328554
F 12.909769 1.286565 133.945625
F 12.223955 1.286565 155.768587
F 12.909769 9.005951 133.945625
F 12.223955 9.005951 155.768587
F 12.909769 16.725342 133.945625
F 12.223955 16.725342 155.768587
F 21.818978 1.286563 134.225609
F 21.133164 1.286563 156.048572
F 21.818979 9.005949 134.225609
F 21.133164 9.005949 156.048572
F 21.818978 16.725340 134.225610
F 21.133164 16.725340 156.048572
F 3.896150 3.848496 137.292093
F 3.210336 3.848496 159.115055
F 30.613858 3.859693 138.142752
F 29.928044 3.859693 159.965714
F 3.896150 11.567882 137.292093
F 3.210336 11.567882 159.115055
F 30.613858 11.579080 138.142752
F 29.928044 11.579080 159.965714
F 3.896150 19.287274 137.292093
F 3.210336 19.287274 159.115055
F 30.613858 19.298471 138.142752
F 29.928044 19.298471 159.965714
F 12.795454 3.859691 137.582785
F 12.109640 3.859691 159.405747
F 12.795454 11.579078 137.582785
F 12.109640 11.579078 159.405747
F 12.795454 19.298469 137.582785
F 12.109639 19.298469 159.405747
F 21.704665 3.859694 137.862770
F 21.018851 3.859694 159.685732
F 21.704665 11.579080 137.862770
F 21.018851 11.579080 159.685732
F 21.704665 19.298472 137.862770
F 21.018851 19.298472 159.685732
F 3.981195 3.848496 134.586244
F 3.295381 3.848496 156.409207
F 30.699595 3.859693 135.414882
F 30.013781 3.859693 157.237845
F 3.981196 11.567882 134.586244
F 3.295382 11.567882 156.409206
F 30.699595 11.579080 135.414882
F 30.013781 11.579080 157.237844
F 3.981196 19.287274 134.586244
F 3.295382 19.287274 156.409207
F 30.699595 19.298471 135.414882
F 30.013781 19.298471 157.237844
F 12.881192 3.859691 134.854918
F 12.195377 3.859691 156.677880
F 12.881192 11.579078 134.854918
F 12.195377 11.579078 156.677880
F 12.881191 19.298469 134.854917
F 12.195377 19.298469 156.677880
F 21.790402 3.859694 135.134899
F 21.104588 3.859694 156.957861
F 21.790402 11.579080 135.134899
F 21.104588 11.579080 156.957861
F 21.790402 19.298472 135.134899
F 21.104588 19.298472 156.957861
F 3.409675 1.297761 152.772046
F 30.813889 1.286563 131.777722
F 30.128075 1.286563 153.600683
F 3.409675 9.017147 152.772046
F 30.813889 9.005950 131.777722
F 30.128075 9.005950 153.600683
F 3.409675 16.736538 152.772046
F 30.813889 16.725341 131.777722
F 30.128075 16.725341 153.600683
F 12.995485 1.286565 131.217757
F 12.309671 1.286565 153.040719
F 12.995485 9.005952 131.217757
F 12.309670 9.005952 153.040719
F 12.995485 16.725342 131.217757
F 12.309671 16.725342 153.040719
F 21.904695 1.286563 131.497738
F 21.218881 1.286563 153.320701
F 21.904695 9.005949 131.497738
F 21.218881 9.005949 153.320700
F 21.904695 16.725340 131.497738
F 21.218881 16.725340 153.320700
F 6.192366 7.716080 134.646849
F 5.506551 7.716080 156.469811
F 32.926894 7.719386 135.484878
F 32.241080 7.719386 157.307840
F 6.192366 15.435469 134.646849
F 5.506551 15.435469 156.469811
F 32.926894 15.438775 135.484878
F 32.241080 15.438775 157.307840
F 27.929353 15.438775 152.621397
F 27.929353 7.719386 152.621397
F 19.020157 15.438776 152.341415
F 19.020157 7.719386 152.341415
F 15.108506 7.719387 134.924912
F 14.422692 7.719387 156.747875
F 15.108506 15.438776 134.924912
F 14.422691 15.438776 156.747874
F 10.110863 0.000015 152.061437
F 10.110863 15.438791 152.061437
F 24.017702 7.719386 135.204895
F 23.331888 7.719386 157.027857
F 24.017702 15.438776 135.204895
F 23.331888 15.438776 157.027857
F 10.110863 7.719401 152.061437
F 23.331888 0.000000 157.027857
F 6.306656 5.149563 131.009689
F 5.620841 5.149562 152.832650
F 33.041184 5.146257 131.847717
F 32.355370 5.146257 153.670679
F 6.306656 12.868951 131.009688
F 5.620841 12.868951 152.832650
F 33.041184 12.865645 131.847717
F 32.355370 12.865645 153.670679
F 6.306656 20.588342 131.009688
F 5.620841 20.588342 152.832650
F 33.041184 20.585036 131.847717
F 32.355370 20.585036 153.670679
F 15.222795 5.146256 131.287751
F 14.536981 5.146256 153.110713
F 15.222795 12.865644 131.287751
F 14.536981 12.865644 153.110713
F 15.222795 20.585035 131.287751
F 14.536981 20.585035 153.110713
F 24.131994 5.146256 131.567734
F 23.446180 5.146256 153.390696
F 24.131993 12.865644 131.567734
F 23.446180 12.865644 153.390696
F 24.131994 20.585036 131.567734
F 23.446180 20.585036 153.390696
F 6.221074 5.149562 133.733288
F 5.535259 5.149562 155.556250
F 32.955467 5.146257 134.575588
F 32.269653 5.146256 156.398550
F 6.221073 12.868951 133.733289
F 5.535259 12.868951 155.556250
F 32.955467 12.865645 134.575588
F 32.269653 12.865645 156.398550
F 6.221074 20.588342 133.733289
F 5.535259 20.588342 155.556250
F 32.955467 20.585037 134.575588
F 32.269653 20.585036 156.398550
F 15.137079 5.146256 134.015622
F 14.451265 5.146256 155.838585
F 15.137079 12.865644 134.015623
F 14.451265 12.865644 155.838585
F 15.137079 20.585035 134.015623
F 14.451265 20.585036 155.838585
F 24.046277 5.146256 134.295605
F 23.360462 5.146256 156.118567
F 24.046276 12.865644 134.295605
F 23.360462 12.865644 156.118567
F 24.046276 20.585036 134.295605
F 23.360462 20.585036 156.118567
F 6.106762 7.716080 137.370448
F 5.420949 7.716080 159.193411
F 32.841157 7.719386 138.212747
F 32.155342 7.719386 160.035710
F 6.106762 15.435469 137.370448
F 5.420948 15.435470 159.193411
F 32.841157 15.438775 138.212748
F 32.155343 15.438776 160.035710
F 28.043664 20.585036 148.984237
F 28.043664 12.865644 148.984237
F 6.106762 23.154860 137.370448
F 5.420948 23.154860 159.193411
F 28.043664 5.146256 148.984237
F 19.134469 20.585036 148.704255
F 32.841157 23.158166 138.212748
F 32.155342 23.158166 160.035710
F 15.022768 7.719387 137.652782
F 14.336953 7.719386 159.475745
F 15.022768 15.438776 137.652783
F 14.336954 15.438776 159.475745
F 19.134469 12.865644 148.704255
F 19.134469 5.146256 148.704255
F 23.931965 7.719386 137.932765
F 23.246151 7.719386 159.755727
F 23.931965 15.438776 137.932766
F 23.246151 15.438776 159.755728
F 23.931965 0.000000 137.932765
F 23.246151 0.000000 159.755727
F 8.453400 1.285514 133.806321
F 7.767586 1.285514 155.629283
F 8.453400 9.004900 133.806321
F 7.767586 9.004900 155.629283
F 8.453400 16.724291 133.806321
F 7.767586 16.724291 155.629283
F 17.364381 1.286563 134.085618
F 16.678566 1.286563 155.908580
F 17.364381 9.005950 134.085618
F 16.678566 9.005950 155.908580
F 17.364381 16.725340 134.085618
F 16.678566 16.725340 155.908580
F 26.273576 1.286563 134.365601
F 25.587763 1.286563 156.188563
F 26.273576 9.005949 134.365601
F 25.587762 9.005949 156.188563
F 26.273577 16.725340 134.365601
F 25.587763 16.725340 156.188564
F 8.339085 3.860743 137.443481
F 7.653271 3.860743 159.266443
F 8.339086 11.580130 137.443481
F 7.653271 11.580130 159.266443
F 8.339086 19.299521 137.443481
F 7.653271 19.299521 159.266443
F 17.250066 3.859694 137.722778
F 16.564252 3.859694 159.545740
F 17.250066 11.579080 137.722778
F 16.564252 11.579080 159.545741
F 17.250066 19.298472 137.722778
F 16.564252 19.298472 159.545740
F 26.159263 3.859693 138.002761
F 25.473449 3.859693 159.825723
F 26.159263 11.579080 138.002761
F 25.473449 11.579080 159.825723
F 26.159263 19.298472 138.002761
F 25.473449 19.298472 159.825723
F 8.424870 3.860743 134.714129
F 7.739055 3.860743 156.537091
F 8.424870 11.580130 134.714129
F 7.739055 11.580130 156.537090
F 8.424870 19.299521 134.714129
F 7.739055 19.299521 156.537091
F 17.335803 3.859693 134.994908
F 16.649989 3.859693 156.817870
F 17.335803 11.579080 134.994908
F 16.649989 11.579080 156.817870
F 17.335803 19.298472 134.994908
F 16.649989 19.298472 156.817870
F 26.244999 3.859693 135.274891
F 25.559185 3.859693 157.097853
F 26.244999 11.579080 135.274891
F 25.559185 11.579080 157.097853
F 26.244999 19.298472 135.274890
F 25.559185 19.298472 157.097853
F 8.539163 1.285514 131.076968
F 7.853349 1.285514 152.899930
F 8.539163 9.004900 131.076968
F 7.853349 9.004900 152.899930
F 8.539163 16.724291 131.076968
F 7.853349 16.724291 152.899930
F 17.450096 1.286563 131.357747
F 16.764282 1.286563 153.180709
F 17.450096 9.005949 131.357747
F 16.764282 9.005949 153.180709
F 17.450096 16.725341 131.357747
F 16.764282 16.725340 153.180709
F 26.359294 1.286563 131.637730
F 25.673479 1.286563 153.460692
F 26.359293 9.005949 131.637730
F 25.673479 9.005949 153.460692
F 26.359294 16.725340 131.637730
F 25.673479 16.725340 153.460692
F 10.653810 7.719402 134.784910
F 9.967996 7.719402 156.607872
F 10.653810 15.438791 134.784910
F 9.967996 15.438791 156.607872
F 10.653810 0.000015 134.784910
F 9.967996 0.000015 156.607872
F 19.563104 7.719386 135.064904
F 18.877289 7.719386 156.887866
F 19.563104 15.438776 135.064904
F 18.877290 15.438776 156.887866
F 10.225174 20.585021 148.424277
F 10.225174 12.865629 148.424276
F 28.472299 7.719386 135.344886
F 27.786485 7.719386 157.167849
F 28.472299 15.438775 135.344886
F 27.786485 15.438775 157.167849
F 10.225174 5.146241 148.424276
F 28.129381 20.585036 146.256366
F 10.768100 5.146240 131.147749
F 10.082286 5.146241 152.970711
F 10.768100 12.865629 131.147749
F 10.082286 12.865629 152.970711
F 10.768100 20.585020 131.147749
F 10.082286 20.585020 152.970711
F 19.677394 5.146256 131.427743
F 18.991580 5.146256 153.250705
F 19.677394 12.865644 131.427743
F 18.991580 12.865644 153.250705
F 19.677394 20.585036 131.427742
F 18.991580 20.585036 153.250705
F 28.586590 5.146256 131.707726
F 27.900776 5.146256 153.530688
F 28.586590 12.865644 131.707726
F 27.900776 12.865644 153.530688
F 28.586590 20.585036 131.707726
F 27.900776 20.585036 153.530688
F 10.682384 5.146241 133.875636
F 9.996570 5.146241 155.698598
F 10.682384 12.865629 133.875636
F 9.996570 12.865629 155.698598
F 10.682384 20.585021 133.875636
F 9.996570 20.585021 155.698598
F 19.591678 5.146256 134.155614
F 18.905864 5.146256 155.978576
F 19.591678 12.865644 134.155614
F 18.905864 12.865644 155.978576
F 19.591678 20.585035 134.155614
F 18.905864 20.585036 155.978576
F 28.500873 5.146256 134.435596
F 27.815059 5.146256 156.258559
F 28.500873 12.865644 134.435597
F 27.815059 12.865644 156.258559
F 28.500873 20.585036 134.435597
F 27.815059 20.585036 156.258559
F 10.568072 7.719401 137.512796
F 9.882258 7.719402 159.335758
F 10.568072 15.438791 137.512796
F 9.882258 15.438791 159.335758
F 10.568072 0.000015 137.512796
F 9.882258 0.000015 159.335758
F 28.129381 12.865644 146.256366
F 28.129381 5.146256 146.256367
F 19.477366 7.719386 137.792774
F 18.791552 7.719386 159.615736
F 19.477366 15.438776 137.792774
F 18.791552 15.438776 159.615736
F 19.220185 20.585036 145.976384
F 19.220185 12.865644 145.976383
F 28.386562 7.719386 138.072756
F 27.700748 7.719386 159.895719
F 28.386563 15.438775 138.072757
F 27.700748 15.438775 159.895719
F 19.220185 5.146256 145.976384
F 10.310891 20.585021 145.696390
F 3.781861 1.297761 140.929252
F 3.096046 1.297761 162.752215
F 30.499567 1.286563 141.779912
F 29.813753 1.286563 163.602875
F 3.781861 9.017147 140.929252
F 3.096046 9.017147 162.752215
F 30.499567 9.005950 141.779912
F 29.813753 9.005950 163.602875
F 3.781861 16.736539 140.929253
F 3.096046 16.736539 162.752215
F 30.499567 16.725341 141.779913
F 29.813753 16.725341 163.602875
F 12.681164 1.286565 141.219945
F 11.995350 1.286565 163.042907
F 12.681164 9.005952 141.219945
F 11.995350 9.005952 163.042907
F 12.681164 16.725343 141.219946
F 11.995350 16.725342 163.042907
F 21.590374 1.286563 141.499930
F 20.904560 1.286563 163.322892
F 21.590374 9.005949 141.499930
F 20.904560 9.005949 163.322892
F 21.590374 16.725340 141.499930
F 20.904560 16.725340 163.322892
F 3.667545 3.848496 144.566413
F 30.385253 3.859693 145.417072
F 3.667545 11.567882 144.566413
F 30.385253 11.579080 145.417072
F 3.667545 19.287274 144.566413
F 30.385253 19.298471 145.417072
F 12.566849 3.859691 144.857105
F 12.566849 11.579078 144.857105
F 12.566849 19.298469 144.857105
F 21.476060 3.859693 145.137089
F 21.476060 11.579080 145.137090
F 21.476060 19.298472 145.137090
F 3.752591 3.848495 141.860565
F 3.066776 3.848495 163.683526
F 30.470990 3.859693 142.689203
F 3.752591 11.567882 141.860564
F 3.066777 11.567882 163.683526
F 30.470990 11.579080 142.689202
F 3.752591 19.287274 141.860564
F 3.066777 19.287274 163.683526
F 30.470990 19.298471 142.689202
F 12.652587 3.859691 142.129238
F 12.652587 11.579078 142.129238
F 12.652587 19.298470 142.129238
F 21.561797 3.859693 142.409219
F 21.561797 11.579080 142.409219
F 21.561797 19.298472 142.409219
F 3.866884 1.297761 138.223404
F 3.181070 1.297761 160.046366
F 30.585284 1.286564 139.052042
F 29.899470 1.286564 160.875004
F 3.866884 9.017147 138.223404
F 3.181070 9.017147 160.046366
F 30.585284 9.005950 139.052042
F 29.899470 9.005950 160.875004
F 3.866884 16.736538 138.223404
F 3.181070 16.736538 160.046366
F 30.585284 16.725341 139.052042
F 29.899470 16.725341 160.875004
F 12.766880 1.286565 138.492078
F 12.081066 1.286565 160.315040
F 12.766880 9.005952 138.492078
F 12.081066 9.005952 160.315040
F 12.766880 16.725342 138.492078
F 12.081066 16.725342 160.315039
F 21.676090 1.286563 138.772059
F 20.990276 1.286563 160.595021
F 21.676090 9.005949 138.772059
F 20.990276 9.005949 160.595021
F 21.676090 16.725340 138.772059
F 20.990276 16.725340 160.595021
F 5.963761 7.716080 141.921169
F 5.277947 7.716080 163.744131
F 32.698289 7.719386 142.759198
F 5.963761 15.435469 141.921169
F 5.277947 15.435469 163.744131
F 32.698289 15.438776 142.759197
F 10.310891 12.865629 145.696389
F 10.310891 5.146241 145.696390
F 28.015090 15.438775 149.893527
F 14.879901 7.719387 142.199232
F 14.879901 15.438776 142.199232
F 28.015090 7.719386 149.893527
F 23.789097 7.719386 142.479215
F 23.789097 15.438776 142.479215
F 19.105894 0.000000 149.613545
F 6.078051 5.149563 138.284009
F 5.392237 5.149563 160.106971
F 32.812580 5.146257 139.122038
F 32.126765 5.146257 160.945000
F 6.078051 12.868951 138.284009
F 5.392237 12.868951 160.106971
F 32.812580 12.865645 139.122038
F 32.126765 12.865645 160.945000
F 6.078051 20.588342 138.284008
F 5.392237 20.588342 160.106971
F 32.812580 20.585036 139.122038
F 32.126765 20.585036 160.945000
F 14.994190 5.146256 138.562072
F 14.308376 5.146256 160.385034
F 14.994190 12.865644 138.562071
F 14.308376 12.865644 160.385034
F 14.994190 20.585035 138.562071
F 14.308376 20.585035 160.385034
F 23.903389 5.146256 138.842055
F 23.217574 5.146256 160.665017
F 23.903389 12.865644 138.842055
F 23.217574 12.865644 160.665017
F 23.903389 20.585036 138.842055
F 23.217574 20.585036 160.665016
F 5.992469 5.149562 141.007609
F 5.306655 5.149562 162.830571
F 32.726863 5.146257 141.849908
F 32.041049 5.146257 163.672870
F 5.992469 12.868951 141.007609
F 5.306655 12.868951 162.830571
F 32.726863 12.865645 141.849908
F 32.041049 12.865645 163.672870
F 5.992469 20.588342 141.007608
F 5.306655 20.588342 162.830571
F 32.726863 20.585036 141.849908
F 32.041049 20.585037 163.672870
F 14.908474 5.146256 141.289943
F 14.222660 5.146256 163.112905
F 14.908474 12.865644 141.289943
F 14.222660 12.865644 163.112905
F 14.908474 20.585035 141.289943
F 14.222660 20.585035 163.112905
F 23.817672 5.146256 141.569926
F 23.131858 5.146256 163.392887
F 23.817672 12.865644 141.569926
F 23.131857 12.865644 163.392888
F 23.817671 20.585036 141.569926
F 23.131857 20.585036 163.392888
F 5.878158 7.716080 144.644768
F 32.612552 7.719386 145.487067
F 5.878158 15.435469 144.644768
F 32.612552 15.438775 145.487067
F 19.105894 15.438776 149.613544
F 5.878158 23.154860 144.644768
F 19.105894 7.719386 149.613545
F 32.612552 23.158166 145.487067
F 14.794163 7.719386 144.927103
F 14.794163 15.438776 144.927103
F 10.196601 0.000015 149.333551
F 23.703360 7.719386 145.207085
F 23.703360 15.438776 145.207086
F 23.703360 0.000000 145.207085
F 8.224796 1.285514 141.080641
F 7.538981 1.285514 162.903604
F 8.224796 9.004900 141.080641
F 7.538981 9.004900 162.903604
F 8.224796 16.724291 141.080642
F 7.538982 16.724291 162.903604
F 17.135776 1.286563 141.359939
F 16.449961 1.286563 163.182901
F 17.135776 9.005949 141.359938
F 16.449962 9.005949 163.182901
F 17.135776 16.725340 141.359939
F 16.449962 16.725340 163.182901
F 26.044972 1.286563 141.639922
F 25.359157 1.286563 163.462883
F 26.044972 9.005949 141.639921
F 25.359157 9.005949 163.462883
F 26.044972 16.725340 141.639921
F 25.359157 16.725340 163.462883
F 8.110481 3.860743 144.717801
F 8.110481 11.580130 144.717801
F 8.110481 19.299521 144.717801
F 17.021461 3.859694 144.997098
F 17.021461 11.579080 144.997099
F 17.021461 19.298472 144.997099
F 25.930659 3.859693 145.277081
F 25.930658 11.579080 145.277081
F 25.930659 19.298472 145.277081
F 8.196265 3.860743 141.988449
F 8.196265 11.580130 141.988448
F 8.196265 19.299522 141.988449
F 17.107198 3.859693 142.269228
F 17.107199 11.579080 142.269228
F 17.107198 19.298472 142.269228
F 26.016395 3.859693 142.549211
F 26.016395 11.579080 142.549211
F 26.016395 19.298472 142.549211
F 8.310558 1.285514 138.351289
F 7.624744 1.285514 160.174251
F 8.310558 9.004900 138.351288
F 7.624744 9.004900 160.174251
F 8.310558 16.724291 138.351289
F 7.624744 16.724291 160.174251
F 17.221491 1.286563 138.632068
F 16.535677 1.286563 160.455030
F 17.221491 9.005949 138.632068
F 16.535677 9.005949 160.455030
F 17.221492 16.725341 138.632067
F 16.535677 16.725341 160.455030
F 26.130689 1.286563 138.912051
F 25.444875 1.286563 160.735013
F 26.130689 9.005949 138.912051
F 25.444875 9.005949 160.735013
F 26.130689 16.725340 138.912050
F 25.444875 16.725340 160.735012
F 10.425206 7.719402 142.059230
F 10.425206 15.438791 142.059230
F 10.425206 0.000015 142.059230
F 19.334499 7.719386 142.339224
F 19.334499 15.438776 142.339223
F 10.196601 15.438791 149.333551
F 28.243694 7.719386 142.619207
F 28.243694 15.438775 142.619207
F 10.196601 7.719402 149.333551
F 10.539495 5.146241 138.422070
F 9.853681 5.146241 160.245032
F 10.539495 12.865629 138.422070
F 9.853681 12.865629 160.245031
F 10.539495 20.585020 138.422070
F 9.853681 20.585021 160.245032
F 19.448790 5.146256 138.702063
F 18.762976 5.146256 160.525026
F 19.448790 12.865644 138.702063
F 18.762975 12.865644 160.525026
F 19.448790 20.585036 138.702063
F 18.762976 20.585036 160.525026
F 28.357985 5.146256 138.982047
F 27.672171 5.146256 160.805009
F 28.357985 12.865644 138.982046
F 27.672171 12.865644 160.805008
F 28.357985 20.585036 138.982046
F 27.672171 20.585036 160.805008
F 10.453779 5.146241 141.149957
F 9.767965 5.146241 162.972918
F 10.453779 12.865629 141.149957
F 9.767965 12.865629 162.972918
F 10.453779 20.585021 141.149957
F 9.767965 20.585021 162.972919
F 19.363073 5.146256 141.429934
F 18.677259 5.146256 163.252896
F 19.363073 12.865644 141.429934
F 18.677259 12.865644 163.252897
F 19.363073 20.585036 141.429934
F 18.677259 20.585036 163.252897
F 28.272268 5.146256 141.709917
F 27.586454 5.146256 163.532879
F 28.272268 12.865644 141.709917
F 27.586454 12.865644 163.532879
F 28.272268 20.585036 141.709917
F 27.586454 20.585036 163.532879
F 10.339468 7.719402 144.787116
F 10.339467 15.438791 144.787116
F 10.339468 0.000015 144.787116
F 25.902084 16.725340 146.186370
F 19.248762 7.719386 145.067094
F 19.248762 15.438776 145.067094
F 25.902084 9.005949 146.186370
F 28.157958 7.719386 145.347076
F 28.157958 15.438775 145.347077
F 25.902084 1.286563 146.186370
F 3.553256 1.297761 148.203573
F 30.270963 1.286563 149.054233
F 3.553255 9.017147 148.203573
F 30.270963 9.005950 149.054233
F 3.553256 16.736539 148.203573
F 30.270963 16.725341 149.054233
F 12.452560 1.286565 148.494266
F 12.452560 9.005952 148.494266
F 12.452560 16.725342 148.494266
F 21.361769 1.286563 148.774251
F 21.361769 9.005949 148.774251
F 21.361769 16.725340 148.774251
F 3.438940 3.848496 151.840733
F 30.156649 3.859693 152.691393
F 3.438941 11.567882 151.840734
F 30.156649 11.579080 152.691393
F 3.438941 19.287274 151.840733
F 30.156649 19.298471 152.691393
F 12.338245 3.859691 152.131425
F 12.338244 11.579078 152.131426
F 12.338244 19.298469 152.131426
F 21.247455 3.859694 152.411411
F 21.247455 11.579080 152.411411
F 21.247456 19.298472 152.411411
F 3.523986 3.848495 149.134885
F 30.242386 3.859693 149.963523
F 3.523987 11.567882 149.134885
F 30.242386 11.579080 149.963523
F 3.523987 19.287274 149.134885
F 30.242386 19.298471 149.963523
F 12.423982 3.859691 149.403558
F 12.423982 11.579078 149.403558
F 12.423982 19.298469 149.403558
F 21.333192 3.859694 149.683541
F 21.333192 11.579080 149.683540
F 21.333192 19.298472 149.683540
F 3.638279 1.297761 145.497724
F 30.356680 1.286563 146.326362
F 3.638279 9.017147 145.497724
F 30.356680 9.005950 146.326362
F 3.638280 16.736538 145.497724
F 30.356680 16.725341 146.326362
F 12.538276 1.286565 145.766398
F 12.538275 9.005951 145.766398
F 12.538276 16.725342 145.766397
F 21.447485 1.286563 146.046380
F 21.447485 9.005949 146.046380
F 21.447485 16.725340 146.046379
F 5.735156 7.716080 149.195490
F 32.469684 7.719386 150.033519
F 5.735156 15.435469 149.195489
F 32.469684 15.438776 150.033519
F 16.992887 16.725341 145.906388
F 16.992887 9.005949 145.906388
F 14.651296 7.719387 149.473553
F 14.651296 15.438776 149.473553
F 16.992887 1.286563 145.906388
F 23.560493 7.719386 149.753536
F 23.560493 15.438776 149.753536
F 8.081953 16.724291 145.625609
F 5.849446 5.149562 145.558329
F 32.583975 5.146257 146.396358
F 5.849446 12.868951 145.558329
F 32.583975 12.865645 146.396358
F 5.849446 20.588342 145.558329
F 32.583975 20.585036 146.396358
F 14.765585 5.146256 145.836392
F 14.765585 12.865644 145.836392
F 14.765585 20.585035 145.836392
F 23.674784 5.146256 146.116375
F 23.674784 12.865644 146.116374
F 23.674784 20.585036 146.116374
F 5.763864 5.149562 148.281929
F 32.498258 5.146257 149.124228
F 5.763864 12.868951 148.281929
F 32.498258 12.865645 149.124229
F 5.763864 20.588343 148.281929
F 32.498258 20.585037 149.124228
F 14.679870 5.146256 148.564264
F 14.679870 12.865644 148.564264
F 14.679870 20.585035 148.564264
F 23.589067 5.146256 148.844246
F 23.589067 12.865644 148.844246
F 23.589067 20.585036 148.844246
F 5.649553 7.716080 151.919089
F 32.383947 7.719386 152.761389
F 5.649553 15.435469 151.919089
F 32.383947 15.438776 152.761389
F 8.081953 9.004900 145.625609
F 5.649553 23.154860 151.919089
F 8.081953 1.285514 145.625609
F 32.383947 23.158166 152.761389
F 14.565558 7.719387 152.201424
F 14.565558 15.438776 152.201424
F 25.787790 19.298472 149.823531
F 23.474756 7.719386 152.481407
F 23.474756 15.438776 152.481407
F 25.787790 11.579080 149.823531
F 7.996191 1.285514 148.354962
F 7.996191 9.004900 148.354962
F 7.996191 16.724291 148.354962
F 16.907171 1.286563 148.634259
F 16.907171 9.005950 148.634259
F 16.907171 16.725340 148.634259
F 25.816367 1.286563 148.914241
F 25.816367 9.005949 148.914241
F 25.816367 16.725340 148.914242
F 7.881876 3.860743 151.992122
F 7.881876 11.580130 151.992122
F 7.881876 19.299521 151.992122
F 16.792856 3.859694 152.271419
F 16.792856 11.579080 152.271419
F 16.792856 19.298472 152.271420
F 25.702054 3.859693 152.551402
F 25.702054 11.579080 152.551402
F 25.702054 19.298472 152.551402
F 7.967660 3.860743 149.262770
F 7.967660 11.580130 149.262770
F 7.967660 19.299521 149.262769
F 16.878594 3.859693 149.543549
F 16.878594 11.579080 149.543549
F 16.878594 19.298472 149.543549
F 25.787790 3.859693 149.823532
F 6.192366 23.154860 134.646849
F 5.506551 23.154860 156.469811
F 27.929353 23.158167 152.621397
F 32.926894 23.158166 135.484878
F 32.241080 23.158166 157.307840
F 19.020157 23.158167 152.341415
F 14.422692 23.158167 156.747874
F 24.017702 23.158167 135.204895
F 23.331888 23.158167 157.027857
F 15.022768 23.158167 137.652782
F 14.336953 23.158167 159.475745
F 19.563104 23.158166 135.064904
F 18.877289 23.158167 156.887866
F 28.472299 23.158166 135.344886
F 27.786485 23.158166 157.167849
F 19.477366 23.158167 137.792774
F 18.791552 23.158167 159.615736
F 28.386562 23.158167 138.072756
F 27.700748 23.158167 159.895719
F 5.963761 23.154860 141.921169
F 5.277946 23.154860 163.744131
F 32.698289 23.158167 142.759198
F 14.879901 23.158167 142.199232
F 23.789097 23.158167 142.479215
F 14.794163 23.158167 144.927103
F 28.015090 23.158166 149.893527
F 19.334499 23.158167 142.339224
F 19.105894 23.158167 149.613545
F 28.243694 23.158166 142.619207
F 19.248762 23.158167 145.067094
F 28.157958 23.158167 145.347076
F 5.735156 23.154861 149.195490
F 32.469684 23.158167 150.033519
F 14.651296 23.158167 149.473553
F 23.560493 23.158167 149.753536
F 2.638837 1.297761 177.300856
F 29.356544 1.286563 178.151516
F 2.638836 9.017147 177.300857
F 29.356544 9.005950 178.151516
F 2.638837 16.736539 177.300857
F 29.356544 16.725341 178.151517
F 11.538141 1.286565 177.591549
F 11.538141 9.005952 177.591549
F 11.538141 16.725342 177.591549
F 20.447350 1.286563 177.871534
F 20.447350 9.005949 177.871534
F 20.447350 16.725340 177.871534
F 2.524521 3.848496 180.938017
F 29.242230 3.859693 181.788676
F 2.524522 11.567882 180.938017
F 29.242230 11.579080 181.788676
F 2.524522 19.287274 180.938017
F 29.242230 19.298471 181.788676
F 11.423826 3.859691 181.228709
F 11.423825 11.579078 181.228709
F 11.423825 19.298469 181.228709
F 20.333036 3.859694 181.508694
F 20.333036 11.579080 181.508694
F 20.333036 19.298472 181.508694
F 2.609567 3.848495 178.232169
F 29.327966 3.859693 179.060806
F 2.609568 11.567882 178.232169
F 29.327966 11.579080 179.060806
F 2.609568 19.287274 178.232169
F 29.327966 19.298472 179.060806
F 11.509563 3.859691 178.500842
F 11.509563 11.579078 178.500842
F 11.509563 19.298470 178.500842
F 20.418773 3.859693 178.780824
F 20.418773 11.579080 178.780824
F 20.418773 19.298472 178.780823
F 2.723860 1.297761 174.595008
F 2.038046 1.297761 196.417970
F 29.442261 1.286564 175.423646
F 2.723861 9.017147 174.595008
F 2.038046 9.017147 196.417970
F 29.442261 9.005950 175.423646
F 2.723861 16.736538 174.595008
F 2.038047 16.736538 196.417970
F 29.442261 16.725341 175.423646
F 11.623856 1.286565 174.863681
F 11.623856 9.005951 174.863681
F 11.623856 16.725342 174.863681
F 20.533067 1.286563 175.143663
F 20.533067 9.005949 175.143663
F 20.533067 16.725340 175.143663
F 4.820737 7.716080 178.292773
F 31.555265 7.719386 179.130802
F 4.820737 15.435469 178.292773
F 31.555265 15.438775 179.130802
F 26.557725 15.438775 196.267322
F 27.243539 15.438775 174.444360
F 13.736877 7.719387 178.570837
F 13.736877 15.438776 178.570836
F 26.557725 7.719386 196.267322
F 22.646074 7.719386 178.850819
F 22.646074 15.438776 178.850819
F 22.646074 0.000000 178.850819
F 4.935027 5.149562 174.655613
F 4.249213 5.149563 196.478575
F 31.669556 5.146257 175.493642
F 4.935027 12.868951 174.655612
F 4.249213 12.868951 196.478575
F 31.669556 12.865645 175.493642
F 4.935027 20.588342 174.655612
F 4.249213 20.588342 196.478575
F 31.669556 20.585036 175.493641
F 13.851166 5.146256 174.933676
F 13.851166 12.865644 174.933675
F 13.851166 20.585035 174.933675
F 22.760365 5.146256 175.213659
F 22.760365 12.865644 175.213659
F 22.760365 20.585036 175.213659
F 4.849445 5.149562 177.379212
F 31.583839 5.146256 178.221512
F 4.849445 12.868951 177.379213
F 31.583839 12.865645 178.221512
F 4.849445 20.588342 177.379212
F 31.583839 20.585036 178.221512
F 13.765451 5.146256 177.661547
F 13.765451 12.865644 177.661547
F 13.765451 20.585035 177.661547
F 22.674648 5.146256 177.941530
F 22.674648 12.865644 177.941530
F 22.674648 20.585036 177.941530
F 4.735134 7.716080 181.016372
F 31.469528 7.719386 181.858672
F 4.735134 15.435469 181.016372
F 31.469528 15.438776 181.858672
F 27.243539 7.719386 174.444360
F 4.735134 23.154860 181.016372
F 17.648528 15.438776 195.987339
F 31.469528 23.158166 181.858672
F 13.651139 7.719387 181.298707
F 13.651139 15.438776 181.298707
F 18.334343 15.438776 174.164378
F 22.560337 7.719386 181.578689
F 22.560337 15.438776 181.578690
F 22.560337 0.000000 181.578690
F 7.081772 1.285513 177.452246
F 7.081772 9.004900 177.452246
F 7.081772 16.724291 177.452246
F 15.992752 1.286563 177.731542
F 15.992752 9.005950 177.731542
F 15.992752 16.725340 177.731543
F 24.901948 1.286563 178.011525
F 24.901948 9.005949 178.011525
F 24.901948 16.725340 178.011525
F 6.967457 3.860743 181.089405
F 6.967457 11.580130 181.089406
F 6.967457 19.299521 181.089405
F 15.878437 3.859694 181.368702
F 15.878437 11.579080 181.368703
F 15.878437 19.298472 181.368703
F 24.787635 3.859693 181.648685
F 24.787635 11.579080 181.648686
F 24.787635 19.298472 181.648686
F 7.053241 3.860743 178.360053
F 7.053241 11.580130 178.360053
F 7.053241 19.299521 178.360053
F 15.964175 3.859693 178.640832
F 15.964175 11.579080 178.640832
F 15.964175 19.298472 178.640832
F 24.873371 3.859693 178.920816
F 24.873371 11.579080 178.920815
F 24.873371 19.298472 178.920815
F 7.167534 1.285514 174.722893
F 7.167534 9.004900 174.722892
F 7.167534 16.724291 174.722893
F 16.078468 1.286563 175.003671
F 16.078468 9.005949 175.003671
F 16.078468 16.725341 175.003671
F 24.987665 1.286563 175.283654
F 24.987665 9.005949 175.283654
F 24.987665 16.725340 175.283654
F 9.282182 7.719402 178.430834
F 9.282182 15.438791 178.430834
F 9.282182 0.000015 178.430834
F 18.191475 7.719386 178.710828
F 18.191475 15.438776 178.710828
F 17.648528 7.719386 195.987339
F 27.100671 7.719386 178.990811
F 27.100671 15.438775 178.990811
F 18.334343 7.719386 174.164378
F 9.396472 5.146241 174.793673
F 9.396472 12.865629 174.793673
F 9.396472 20.585021 174.793673
F 18.305766 5.146256 175.073667
F 18.305766 12.865644 175.073667
F 18.305766 20.585036 175.073667
F 27.214962 5.146256 175.353650
F 27.214962 12.865644 175.353650
F 27.214962 20.585036 175.353650
F 9.310755 5.146241 177.521560
F 9.310755 12.865629 177.521560
F 9.310755 20.585021 177.521560
F 18.220050 5.146256 177.801538
F 18.220050 12.865644 177.801538
F 18.220050 20.585036 177.801538
F 27.129244 5.146256 178.081521
F 27.129244 12.865644 178.081521
F 27.129244 20.585036 178.081521
F 9.196444 7.719401 181.158720
F 9.196444 15.438791 181.158720
F 9.196444 0.000015 181.158720
F 8.739235 0.000015 195.707362
F 18.105738 7.719387 181.438698
F 18.105738 15.438776 181.438699
F 9.425049 0.000015 173.884399
F 27.014934 7.719386 181.718681
F 27.014934 15.438775 181.718681
F 8.739234 15.438791 195.707362
F 2.410232 1.297761 184.575177
F 29.127939 1.286563 185.425837
F 2.410232 9.017147 184.575177
F 29.127939 9.005950 185.425837
F 2.410232 16.736539 184.575178
F 29.127939 16.725341 185.425837
F 11.309536 1.286565 184.865870
F 11.309536 9.005951 184.865870
F 11.309536 16.725342 184.865870
F 20.218745 1.286563 185.145854
F 20.218745 9.005949 185.145854
F 20.218745 16.725340 185.145854
F 2.981731 3.848496 166.389374
F 2.295917 3.848496 188.212337
F 29.699439 3.859693 167.240034
F 29.013625 3.859693 189.062996
F 2.981732 11.567882 166.389375
F 2.295917 11.567882 188.212337
F 29.699439 11.579080 167.240034
F 29.013625 11.579080 189.062997
F 2.981732 19.287274 166.389374
F 2.295917 19.287274 188.212337
F 29.699439 19.298471 167.240034
F 29.013625 19.298472 189.062997
F 11.881035 3.859691 166.680067
F 11.195221 3.859691 188.503029
F 11.881035 11.579078 166.680067
F 11.195221 11.579078 188.503029
F 11.881035 19.298469 166.680067
F 11.195221 19.298469 188.503030
F 20.790246 3.859694 166.960052
F 20.104432 3.859694 188.783014
F 20.790246 11.579080 166.960052
F 20.104432 11.579080 188.783014
F 20.790246 19.298472 166.960052
F 20.104432 19.298472 188.783014
F 2.380962 3.848496 185.506489
F 29.785176 3.859693 164.512164
F 29.099362 3.859693 186.335127
F 2.380963 11.567882 185.506489
F 29.785176 11.579080 164.512164
F 29.099362 11.579080 186.335127
F 2.380963 19.287274 185.506489
F 29.785176 19.298471 164.512164
F 29.099362 19.298471 186.335127
F 11.966773 3.859691 163.952200
F 11.280958 3.859691 185.775162
F 11.966773 11.579078 163.952200
F 11.280958 11.579078 185.775162
F 11.966773 19.298469 163.952200
F 11.280958 19.298469 185.775162
F 20.875983 3.859694 164.232182
F 20.190169 3.859694 186.055144
F 20.875983 11.579080 164.232182
F 20.190169 11.579080 186.055143
F 20.875983 19.298472 164.232181
F 20.190168 19.298472 186.055143
F 2.495256 1.297761 181.869329
F 29.213656 1.286564 182.697967
F 2.495256 9.017147 181.869329
F 29.213656 9.005950 182.697967
F 2.495256 16.736538 181.869329
F 29.213656 16.725341 182.697966
F 11.395252 1.286565 182.138002
F 11.395252 9.005952 182.138002
F 11.395252 16.725342 182.138002
F 20.304462 1.286563 182.417983
F 20.304462 9.005949 182.417983
F 20.304462 16.725340 182.417983
F 4.592132 7.716080 185.567093
F 32.012475 7.719386 164.582160
F 31.326661 7.719386 186.405123
F 4.592132 15.435469 185.567093
F 32.012475 15.438775 164.582160
F 31.326661 15.438775 186.405122
F 9.425048 15.438791 173.884399
F 8.739234 7.719402 195.707361
F 9.425048 7.719401 173.884399
F 14.194086 7.719387 164.022194
F 13.508273 7.719387 185.845157
F 14.194087 15.438776 164.022194
F 13.508272 15.438776 185.845156
F 26.672035 20.585036 192.630161
F 27.357849 20.585036 170.807200
F 23.103283 7.719386 164.302177
F 22.417469 7.719386 186.125139
F 23.103283 15.438776 164.302177
F 22.417469 15.438776 186.125139
F 26.672035 12.865644 192.630161
F 27.357849 12.865644 170.807200
F 4.706422 5.149563 181.929933
F 31.440951 5.146257 182.767962
F 4.706422 12.868951 181.929933
F 31.440951 12.865645 182.767962
F 4.706422 20.588342 181.929933
F 31.440951 20.585036 182.767962
F 13.622562 5.146256 182.207996
F 13.622562 12.865644 182.207996
F 13.622562 20.585035 182.207996
F 22.531760 5.146256 182.487979
F 22.531760 12.865644 182.487979
F 22.531760 20.585036 182.487979
F 4.620841 5.149562 184.653532
F 31.355234 5.146256 185.495832
F 4.620840 12.868951 184.653533
F 31.355234 12.865645 185.495833
F 4.620841 20.588342 184.653533
F 31.355234 20.585036 185.495832
F 13.536846 5.146256 184.935867
F 13.536846 12.865644 184.935868
F 13.536846 20.585035 184.935868
F 22.446043 5.146256 185.215849
F 22.446043 12.865644 185.215850
F 22.446043 20.585036 185.215850
F 5.192343 7.716080 166.467730
F 4.506529 7.716080 188.290692
F 31.926738 7.719386 167.310030
F 31.240924 7.719386 189.132992
F 5.192343 15.435469 166.467730
F 4.506529 15.435470 188.290693
F 31.926738 15.438775 167.310030
F 31.240923 15.438775 189.132992
F 26.672035 5.146256 192.630161
F 27.357849 5.146256 170.807200
F 5.192343 23.154860 166.467730
F 4.506529 23.154860 188.290693
F 17.762840 20.585036 192.350179
F 18.448654 20.585036 170.527217
F 31.926738 23.158166 167.310030
F 31.240924 23.158166 189.132992
F 14.108349 7.719386 166.750065
F 13.422535 7.719386 188.573027
F 14.108349 15.438776 166.750065
F 13.422535 15.438776 188.573027
F 17.762840 12.865644 192.350179
F 18.448654 12.865644 170.527217
F 23.017546 7.719386 167.030048
F 22.331732 7.719386 188.853010
F 23.017546 15.438776 167.030048
F 22.331732 15.438776 188.853010
F 23.017546 0.000000 167.030048
F 17.762840 5.146256 192.350179
F 6.853167 1.285514 184.726566
F 6.853167 9.004900 184.726566
F 6.853167 16.724291 184.726566
F 15.764147 1.286563 185.005863
F 15.764148 9.005950 185.005863
F 15.764147 16.725340 185.005863
F 24.673343 1.286563 185.285846
F 24.673343 9.005949 185.285846
F 24.673343 16.725340 185.285846
F 7.424667 3.860743 166.540763
F 6.738852 3.860743 188.363725
F 7.424667 11.580130 166.540763
F 6.738852 11.580130 188.363726
F 7.424667 19.299521 166.540763
F 6.738852 19.299521 188.363726
F 16.335647 3.859694 166.820060
F 15.649833 3.859694 188.643023
F 16.335647 11.579080 166.820060
F 15.649833 11.579080 188.643023
F 16.335647 19.298472 166.820061
F 15.649833 19.298472 188.643023
F 25.244844 3.859693 167.100043
F 24.559030 3.859693 188.923005
F 25.244844 11.579080 167.100043
F 24.559030 11.579080 188.923005
F 25.244844 19.298472 167.100043
F 24.559030 19.298472 188.923005
F 7.510451 3.860743 163.811411
F 6.824637 3.860743 185.634373
F 7.510451 11.580130 163.811411
F 6.824637 11.580130 185.634373
F 7.510451 19.299521 163.811411
F 6.824637 19.299521 185.634373
F 16.421384 3.859693 164.092190
F 15.735570 3.859693 185.915153
F 16.421384 11.579080 164.092190
F 15.735570 11.579080 185.915152
F 16.421384 19.298472 164.092190
F 15.735570 19.298472 185.915152
F 25.330581 3.859693 164.372173
F 24.644766 3.859693 186.195135
F 25.330580 11.579080 164.372173
F 24.644766 11.579080 186.195135
F 25.330580 19.298472 164.372173
F 24.644766 19.298472 186.195135
F 6.938930 1.285514 181.997213
F 6.938930 9.004900 181.997213
F 6.938930 16.724291 181.997213
F 15.849863 1.286563 182.277992
F 15.849863 9.005949 182.277992
F 15.849863 16.725341 182.277992
F 24.759060 1.286563 182.557975
F 24.759060 9.005949 182.557975
F 24.759060 16.725340 182.557975
F 9.739392 7.719401 163.882192
F 9.053577 7.719402 185.705154
F 9.739392 15.438791 163.882192
F 9.053577 15.438791 185.705154
F 9.739392 0.000015 163.882192
F 9.053577 0.000015 185.705154
F 18.648685 7.719386 164.162186
F 17.962871 7.719386 185.985149
F 18.648685 15.438776 164.162186
F 17.962871 15.438776 185.985148
F 18.448654 5.146256 170.527216
F 8.853546 20.585021 192.070201
F 27.557880 7.719386 164.442169
F 26.872066 7.719386 186.265131
F 27.557880 15.438775 164.442169
F 26.872066 15.438775 186.265131
F 9.539360 20.585021 170.247239
F 8.853546 12.865629 192.070201
F 9.167867 5.146241 182.067994
F 9.167867 12.865629 182.067994
F 9.167867 20.585020 182.067994
F 18.077161 5.146256 182.347987
F 18.077161 12.865644 182.347987
F 18.077161 20.585036 182.347987
F 26.986357 5.146256 182.627971
F 26.986357 12.865644 182.627971
F 26.986357 20.585036 182.627971
F 9.082151 5.146241 184.795880
F 9.082151 12.865629 184.795881
F 9.082151 20.585021 184.795881
F 17.991445 5.146256 185.075858
F 17.991445 12.865644 185.075859
F 17.991445 20.585036 185.075858
F 26.900640 5.146256 185.355841
F 26.900640 12.865644 185.355841
F 26.900640 20.585036 185.355841
F 9.653654 7.719401 166.610078
F 8.967839 7.719401 188.433040
F 9.653654 15.438791 166.610079
F 8.967839 15.438791 188.433040
F 9.653654 0.000015 166.610078
F 8.967839 0.000015 188.433040
F 9.539360 12.865629 170.247239
F 8.853546 5.146241 192.070201
F 18.562947 7.719386 166.890056
F 17.877133 7.719386 188.713019
F 18.562947 15.438776 166.890056
F 17.877133 15.438776 188.713019
F 9.539360 5.146241 170.247239
F 26.757752 20.585036 189.902290
F 27.472144 7.719386 167.170039
F 26.786329 7.719386 188.993001
F 27.472144 15.438775 167.170039
F 26.786329 15.438775 188.993001
F 27.443566 20.585036 168.079329
F 26.757752 12.865644 189.902290
F 2.867441 1.297761 170.026536
F 2.181628 1.297761 191.849497
F 29.585148 1.286563 170.877195
F 28.899334 1.286563 192.700157
F 2.867441 9.017147 170.026536
F 2.181628 9.017147 191.849497
F 29.585148 9.005950 170.877195
F 28.899334 9.005950 192.700157
F 2.867441 16.736539 170.026536
F 2.181628 16.736539 191.849497
F 29.585148 16.725341 170.877196
F 28.899334 16.725341 192.700157
F 11.766746 1.286565 170.317228
F 11.080931 1.286565 192.140190
F 11.766746 9.005952 170.317228
F 11.080931 9.005952 192.140190
F 11.766746 16.725343 170.317228
F 11.080931 16.725342 192.140190
F 20.675955 1.286563 170.597212
F 19.990141 1.286563 192.420174
F 20.675955 9.005949 170.597212
F 19.990141 9.005949 192.420175
F 20.675955 16.725340 170.597212
F 19.990141 16.725340 192.420175
F 2.753126 3.848496 173.663696
F 2.067312 3.848496 195.486658
F 29.470835 3.859693 174.514355
F 28.785020 3.859693 196.337317
F 2.753126 11.567882 173.663696
F 2.067313 11.567882 195.486658
F 29.470835 11.579080 174.514356
F 28.785020 11.579080 196.337318
F 2.753126 19.287274 173.663696
F 2.067312 19.287274 195.486658
F 29.470834 19.298471 174.514355
F 28.785020 19.298471 196.337317
F 11.652430 3.859691 173.954388
F 10.966616 3.859691 195.777350
F 11.652430 11.579078 173.954388
F 10.966616 11.579078 195.777350
F 11.652430 19.298469 173.954388
F 10.966616 19.298469 195.777351
F 20.561641 3.859694 174.234373
F 19.875827 3.859694 196.057335
F 20.561641 11.579080 174.234373
F 19.875827 11.579080 196.057335
F 20.561641 19.298472 174.234373
F 19.875827 19.298472 196.057335
F 2.838172 3.848495 170.957847
F 2.152358 3.848495 192.780810
F 29.556571 3.859693 171.786485
F 28.870757 3.859693 193.609448
F 2.838172 11.567882 170.957848
F 2.152358 11.567882 192.780810
F 29.556571 11.579080 171.786485
F 28.870757 11.579080 193.609447
F 2.838172 19.287274 170.957847
F 2.152358 19.287274 192.780810
F 29.556571 19.298472 171.786485
F 28.870757 19.298471 193.609447
F 11.738168 3.859691 171.226521
F 11.052354 3.859691 193.049483
F 11.738168 11.579078 171.226521
F 11.052354 11.579078 193.049483
F 11.738168 19.298470 171.226521
F 11.052354 19.298469 193.049483
F 20.647378 3.859693 171.506503
F 19.961564 3.859694 193.329464
F 20.647378 11.579080 171.506502
F 19.961564 11.579080 193.329464
F 20.647378 19.298472 171.506503
F 19.961564 19.298472 193.329464
F 2.952465 1.297761 167.320687
F 2.266651 1.297761 189.143648
F 29.670865 1.286564 168.149325
F 28.985051 1.286564 189.972287
F 2.952465 9.017147 167.320686
F 2.266651 9.017147 189.143648
F 29.670865 9.005950 168.149325
F 28.985051 9.005950 189.972287
F 2.952466 16.736538 167.320687
F 2.266651 16.736538 189.143648
F 29.670865 16.725341 168.149325
F 28.985051 16.725341 189.972286
F 11.852461 1.286565 167.589360
F 11.166647 1.286565 189.412322
F 11.852461 9.005951 167.589360
F 11.166647 9.005952 189.412322
F 11.852461 16.725342 167.589360
F 11.166647 16.725342 189.412322
F 20.761671 1.286563 167.869341
F 20.075857 1.286563 189.692303
F 20.761671 9.005949 167.869341
F 20.075857 9.005949 189.692304
F 20.761671 16.725340 167.869341
F 20.075857 16.725340 189.692303
F 5.049342 7.716080 171.018452
F 4.363528 7.716080 192.841414
F 31.783870 7.719386 171.856481
F 31.098056 7.719386 193.679443
F 5.049342 15.435469 171.018452
F 4.363528 15.435469 192.841414
F 31.783870 15.438775 171.856480
F 31.098056 15.438776 193.679443
F 27.443566 12.865644 168.079329
F 26.757752 5.146256 189.902291
F 27.443566 5.146256 168.079329
F 17.848557 20.585036 189.622307
F 13.965482 7.719387 171.296515
F 13.279668 7.719387 193.119477
F 13.965482 15.438776 171.296515
F 13.279668 15.438776 193.119477
F 18.534371 20.585036 167.799345
F 17.848557 12.865644 189.622308
F 22.874679 7.719386 171.576498
F 22.188864 7.719386 193.399460
F 22.874679 15.438776 171.576498
F 22.188864 15.438776 193.399460
F 18.534371 12.865644 167.799345
F 17.848557 5.146256 189.622308
F 5.163632 5.149563 167.381291
F 4.477818 5.149563 189.204253
F 31.898160 5.146256 168.219320
F 31.212346 5.146257 190.042283
F 5.163632 12.868951 167.381291
F 4.477818 12.868951 189.204253
F 31.898160 12.865645 168.219320
F 31.212346 12.865645 190.042282
F 5.163632 20.588342 167.381291
F 4.477818 20.588342 189.204253
F 31.898160 20.585036 168.219320
F 31.212346 20.585036 190.042282
F 14.079771 5.146256 167.659354
F 13.393957 5.146256 189.482316
F 14.079771 12.865644 167.659354
F 13.393957 12.865644 189.482316
F 14.079771 20.585035 167.659354
F 13.393957 20.585035 189.482316
F 22.988970 5.146256 167.939337
F 22.303156 5.146256 189.762300
F 22.988970 12.865644 167.939337
F 22.303156 12.865644 189.762299
F 22.988970 20.585036 167.939337
F 22.303156 20.585036 189.762299
F 5.078050 5.149563 170.104891
F 4.392236 5.149562 191.927853
F 31.812444 5.146257 170.947190
F 31.126630 5.146257 192.770153
F 5.078050 12.868951 170.104891
F 4.392236 12.868951 191.927853
F 31.812444 12.865645 170.947191
F 31.126630 12.865645 192.770153
F 5.078050 20.588343 170.104891
F 4.392236 20.588342 191.927853
F 31.812444 20.585037 170.947190
F 31.126630 20.585037 192.770153
F 13.994056 5.146256 170.387226
F 13.308241 5.146256 192.210187
F 13.994056 12.865644 170.387226
F 13.308241 12.865644 192.210188
F 13.994056 20.585035 170.387226
F 13.308241 20.585035 192.210188
F 22.903253 5.146256 170.667208
F 22.217439 5.146256 192.490170
F 22.903253 12.865644 170.667208
F 22.217438 12.865644 192.490171
F 22.903252 20.585036 170.667208
F 22.217439 20.585036 192.490171
F 4.963739 7.716080 173.742051
F 4.277925 7.716080 195.565013
F 31.698133 7.719386 174.584350
F 31.012319 7.719386 196.407313
F 4.963739 15.435469 173.742051
F 4.277924 15.435469 195.565013
F 31.698133 15.438775 174.584351
F 31.012319 15.438775 196.407313
F 18.534371 5.146256 167.799346
F 8.939262 20.585021 189.342314
F 4.963739 23.154860 173.742051
F 4.277924 23.154860 195.565013
F 9.625077 20.585021 167.519352
F 8.939262 12.865629 189.342314
F 31.698133 23.158166 174.584351
F 31.012319 23.158166 196.407313
F 13.879744 7.719387 174.024386
F 13.193930 7.719386 195.847348
F 13.879744 15.438776 174.024386
F 13.193930 15.438776 195.847348
F 9.625076 12.865629 167.519352
F 8.939262 5.146241 189.342315
F 22.788941 7.719386 174.304369
F 22.103127 7.719386 196.127331
F 22.788942 15.438776 174.304369
F 22.103127 15.438776 196.127331
F 9.625076 5.146241 167.519352
F 26.643461 15.438775 193.539452
F 7.310377 1.285514 170.177924
F 6.624563 1.285514 192.000886
F 33.353929 1.286563 192.840148
F 7.310377 9.004900 170.177924
F 6.624563 9.004900 192.000886
F 33.353929 9.005950 192.840148
F 7.310377 16.724291 170.177924
F 6.624563 16.724291 192.000887
F 33.353929 16.725341 192.840149
F 16.221357 1.286563 170.457221
F 15.535543 1.286563 192.280183
F 16.221357 9.005949 170.457221
F 15.535543 9.005949 192.280183
F 16.221357 16.725340 170.457221
F 15.535543 16.725340 192.280183
F 25.130553 1.286563 170.737204
F 24.444739 1.286563 192.560166
F 25.130553 9.005949 170.737204
F 24.444739 9.005949 192.560166
F 25.130553 16.725340 170.737204
F 24.444739 16.725340 192.560166
F 7.196062 3.860743 173.815084
F 6.510248 3.860743 195.638046
F 33.239614 3.859693 196.477308
F 7.196062 11.580130 173.815085
F 6.510248 11.580130 195.638047
F 33.239614 11.579080 196.477309
F 7.196062 19.299521 173.815084
F 6.510248 19.299521 195.638047
F 33.239614 19.298471 196.477309
F 16.107042 3.859694 174.094382
F 15.421228 3.859694 195.917343
F 16.107042 11.579080 174.094382
F 15.421228 11.579080 195.917344
F 16.107042 19.298472 174.094382
F 15.421228 19.298472 195.917343
F 25.016240 3.859693 174.374364
F 24.330425 3.859693 196.197326
F 25.016240 11.579080 174.374364
F 24.330425 11.579080 196.197327
F 25.016240 19.298472 174.374364
F 24.330425 19.298472 196.197327
F 7.281846 3.860743 171.085732
F 6.596032 3.860743 192.908694
F 33.325351 3.859693 193.749439
F 7.281846 11.580130 171.085732
F 6.596032 11.580130 192.908694
F 33.325351 11.579080 193.749439
F 7.281846 19.299521 171.085732
F 6.596032 19.299521 192.908694
F 33.325351 19.298471 193.749439
F 16.192780 3.859693 171.366511
F 15.506965 3.859693 193.189473
F 16.192780 11.579080 171.366511
F 15.506965 11.579080 193.189473
F 16.192780 19.298472 171.366511
F 15.506965 19.298472 193.189473
F 25.101976 3.859693 171.646494
F 24.416162 3.859693 193.469456
F 25.101975 11.579080 171.646494
F 24.416161 11.579080 193.469456
F 25.101975 19.298472 171.646494
F 24.416162 19.298472 193.469456
F 7.396139 1.285514 167.448571
F 6.710325 1.285514 189.271533
F 7.396139 9.004900 167.448571
F 6.710325 9.004900 189.271533
F 7.396139 16.724291 167.448571
F 6.710325 16.724291 189.271533
F 16.307073 1.286563 167.729350
F 15.621258 1.286563 189.552312
F 16.307073 9.005949 167.729350
F 15.621258 9.005949 189.552312
F 16.307073 16.725341 167.729350
F 15.621258 16.725341 189.552312
F 25.216270 1.286563 168.009333
F 24.530456 1.286563 189.832295
F 25.216270 9.005949 168.009333
F 24.530456 9.005949 189.832295
F 25.216270 16.725340 168.009333
F 24.530456 16.725340 189.832295
F 9.510787 7.719402 171.156513
F 8.824973 7.719402 192.979475
F 9.510787 15.438791 171.156513
F 8.824973 15.438791 192.979475
F 9.510787 0.000015 171.156513
F 8.824973 0.000015 192.979475
F 18.420080 7.719386 171.436507
F 17.734266 7.719386 193.259469
F 18.420080 15.438776 171.436507
F 17.734266 15.438776 193.259469
F 27.329275 15.438775 171.716490
F 26.643461 7.719386 193.539452
F 27.329275 7.719386 171.716490
F 4.820737 23.154860 178.292773
F 31.555265 23.158167 179.130802
F 13.736877 23.158167 178.570837
F 26.557725 23.158167 196.267322
F 27.243539 23.158167 174.444360
F 13.651139 23.158167 181.298707
F 18.191475 23.158167 178.710828
F 27.100671 23.158166 178.990811
F 17.648528 23.158167 195.987339
F 18.334343 23.158167 174.164377
F 18.105738 23.158167 181.438698
F 27.014934 23.158167 181.718681
F 4.592132 23.154860 185.567093
F 32.012475 23.158167 164.582160
F 31.326661 23.158166 186.405123
F 13.508273 23.158167 185.845156
F 23.103283 23.158167 164.302177
F 22.417469 23.158167 186.125139
F 14.108349 23.158167 166.750065
F 13.422535 23.158167 188.573027
F 18.648685 23.158167 164.162186
F 17.962871 23.158167 185.985148
F 27.557880 23.158166 164.442169
F 26.872066 23.158166 186.265131
F 18.562947 23.158167 166.890056
F 17.877133 23.158167 188.713018
F 27.472144 23.158167 167.170039
F 26.786329 23.158167 188.993001
F 5.049342 23.154861 171.018452
F 4.363528 23.154860 192.841414
F 31.783870 23.158167 171.856481
F 31.098056 23.158167 193.679443
F 22.874679 23.158167 171.576498
F 22.188864 23.158167 193.399460
F 13.193930 23.158167 195.847348
F 18.420080 23.158167 171.436507
F 17.734266 23.158167 193.259469
F 27.329275 23.158166 171.716490
F 26.643461 23.158166 193.539452
F 1.953022 1.297761 199.123819
F 1.267209 1.297761 220.946781
F 28.670729 1.286563 199.974479
F 27.984915 1.286564 221.797440
F 1.953022 9.017147 199.123819
F 1.267209 9.017147 220.946781
F 28.670730 9.005950 199.974479
F 27.984915 9.005950 221.797440
F 1.953022 16.736539 199.123819
F 1.267209 16.736539 220.946781
F 28.670729 16.725341 199.974479
F 27.984915 16.725341 221.797440
F 10.852327 1.286565 199.414511
F 10.166512 1.286565 221.237474
F 10.852327 9.005952 199.414511
F 10.166512 9.005952 221.237474
F 10.852327 16.725343 199.414511
F 10.166512 16.725342 221.237474
F 19.761536 1.286563 199.694496
F 19.075722 1.286563 221.517458
F 19.761536 9.005949 199.694496
F 19.075722 9.005949 221.517458
F 19.761536 16.725340 199.694496
F 19.075722 16.725340 221.517458
F 1.838707 3.848496 202.760979
F 1.152893 3.848496 224.583941
F 28.556416 3.859693 203.611638
F 27.870601 3.859693 225.434601
F 1.838707 11.567882 202.760979
F 1.152893 11.567882 224.583942
F 28.556416 11.579080 203.611638
F 27.870601 11.579080 225.434601
F 1.838707 19.287274 202.760979
F 1.152893 19.287274 224.583941
F 28.556416 19.298471 203.611638
F 27.870601 19.298471 225.434601
F 10.738011 3.859691 203.051671
F 10.052197 3.859691 224.874633
F 10.738011 11.579078 203.051671
F 10.052197 11.579078 224.874634
F 10.738011 19.298469 203.051671
F 10.052197 19.298469 224.874634
F 19.647222 3.859694 203.331656
F 18.961408 3.859694 225.154618
F 19.647222 11.579080 203.331656
F 18.961408 11.579080 225.154618
F 19.647222 19.298472 203.331657
F 18.961408 19.298472 225.154618
F 1.923753 3.848495 200.055131
F 1.237939 3.848495 221.878093
F 28.642152 3.859693 200.883769
F 27.956338 3.859693 222.706731
F 1.923753 11.567882 200.055131
F 1.237939 11.567882 221.878093
F 28.642152 11.579080 200.883769
F 27.956338 11.579080 222.706731
F 1.923753 19.287274 200.055131
F 1.237939 19.287274 221.878093
F 28.642153 19.298472 200.883768
F 27.956338 19.298471 222.706731
F 10.823749 3.859691 200.323804
F 10.137935 3.859691 222.146766
F 10.823749 11.579078 200.323804
F 10.137935 11.579078 222.146767
F 10.823749 19.298470 200.323804
F 10.137935 19.298470 222.146766
F 19.732959 3.859693 200.603786
F 19.047145 3.859694 222.426748
F 19.732959 11.579080 200.603786
F 19.047145 11.579080 222.426748
F 19.732959 19.298472 200.603786
F 19.047145 19.298472 222.426748
F 1.352232 1.297761 218.240932
F 28.756446 1.286564 197.246608
F 28.070632 1.286564 219.069570
F 1.352232 9.017147 218.240932
F 28.756447 9.005950 197.246608
F 28.070632 9.005950 219.069570
F 1.352232 16.736538 218.240932
F 28.756446 16.725341 197.246608
F 28.070632 16.725341 219.069569
F 10.938042 1.286565 196.686643
F 10.252228 1.286565 218.509606
F 10.938042 9.005951 196.686643
F 10.252228 9.005952 218.509606
F 10.938042 16.725342 196.686643
F 10.252228 16.725342 218.509606
F 19.847252 1.286563 196.966624
F 19.161438 1.286563 218.789587
F 19.847252 9.005949 196.966625
F 19.161438 9.005949 218.789587
F 19.847252 16.725340 196.966624
F 19.161438 16.725340 218.789587
F 4.134923 7.716080 200.115735
F 3.449109 7.716080 221.938697
F 30.869451 7.719386 200.953764
F 30.183637 7.719386 222.776726
F 4.134923 15.435470 200.115735
F 3.449109 15.435469 221.938697
F 30.869451 15.438775 200.953764
F 30.183637 15.438776 222.776726
F 25.871910 15.438775 218.090284
F 25.871910 7.719386 218.090283
F 16.962714 15.438776 217.810301
F 16.962714 7.719386 217.810301
F 13.051063 7.719387 200.393799
F 12.365249 7.719387 222.216761
F 13.051063 15.438776 200.393798
F 12.365249 15.438776 222.216761
F 8.053420 0.000015 217.530323
F 8.053420 15.438791 217.530324
F 21.960260 7.719386 200.673782
F 21.274445 7.719386 222.496744
F 21.960260 15.438776 200.673781
F 21.274445 15.438776 222.496743
F 8.053420 7.719402 217.530323
F 25.986221 20.585036 214.453124
F 3.563399 5.149563 218.301536
F 30.983741 5.146257 197.316603
F 30.297927 5.146257 219.139565
F 3.563399 12.868951 218.301536
F 30.983741 12.865645 197.316603
F 30.297927 12.865645 219.139565
F 3.563399 20.588342 218.301536
F 30.983741 20.585036 197.316603
F 30.297927 20.585036 219.139566
F 13.165352 5.146256 196.756638
F 12.479538 5.146256 218.579600
F 13.165352 12.865644 196.756638
F 12.479538 12.865644 218.579599
F 13.165352 20.585035 196.756638
F 12.479538 20.585035 218.579599
F 22.074551 5.146256 197.036621
F 21.388737 5.146256 218.859583
F 22.074551 12.865644 197.036620
F 21.388737 12.865644 218.859583
F 22.074551 20.585036 197.036620
F 21.388737 20.585036 218.859583
F 4.163631 5.149562 199.202175
F 3.477817 5.149562 221.025136
F 30.898025 5.146257 200.044474
F 30.212211 5.146257 221.867436
F 4.163631 12.868951 199.202175
F 3.477817 12.868951 221.025136
F 30.898025 12.865645 200.044474
F 30.212211 12.865645 221.867436
F 4.163631 20.588342 199.202175
F 3.477817 20.588342 221.025137
F 30.898025 20.585037 200.044474
F 30.212211 20.585037 221.867436
F 13.079637 5.146256 199.484509
F 12.393822 5.146256 221.307471
F 13.079637 12.865644 199.484509
F 12.393822 12.865644 221.307471
F 13.079637 20.585035 199.484509
F 12.393822 20.585036 221.307471
F 21.988834 5.146256 199.764491
F 21.303020 5.146256 221.587454
F 21.988834 12.865644 199.764492
F 21.303019 12.865644 221.587454
F 21.988833 20.585036 199.764492
F 21.303019 20.585036 221.587454
F 4.049320 7.716080 202.839334
F 3.363506 7.716080 224.662297
F 30.783714 7.719386 203.681634
F 30.097900 7.719386 225.504596
F 4.049320 15.435469 202.839335
F 3.363506 15.435469 224.662297
F 30.783714 15.438775 203.681634
F 30.097900 15.438775 225.504596
F 25.986221 12.865644 214.453123
F 25.986221 5.146256 214.453123
F 4.049320 23.154860 202.839334
F 3.363506 23.154860 224.662297
F 17.077026 20.585035 214.173142
F 17.077026 12.865644 214.173141
F 30.783714 23.158166 203.681634
F 30.097900 23.158166 225.504596
F 12.965325 7.719387 203.121669
F 12.279511 7.719387 224.944632
F 12.965325 15.438776 203.121669
F 12.279511 15.438776 224.944632
F 17.077026 5.146256 214.173141
F 8.167732 20.585021 213.893163
F 21.874523 7.719386 203.401652
F 21.188708 7.719386 225.224614
F 21.874523 15.438776 203.401652
F 21.188708 15.438776 225.224614
F 8.167732 12.865629 213.893163
F 21.188708 0.000000 225.224614
F 6.395958 1.285514 199.275207
F 5.710144 1.285514 221.098170
F 33.125324 1.286563 200.114469
F 32.439510 1.286563 221.937432
F 6.395958 9.004900 199.275207
F 5.710144 9.004900 221.098170
F 33.125324 9.005950 200.114469
F 32.439510 9.005950 221.937432
F 6.395958 16.724291 199.275208
F 5.710144 16.724291 221.098170
F 33.125324 16.725341 200.114470
F 32.439510 16.725341 221.937432
F 15.306938 1.286563 199.554505
F 14.621123 1.286563 221.377466
F 15.306938 9.005950 199.554505
F 14.621124 9.005949 221.377467
F 15.306938 16.725340 199.554505
F 14.621123 16.725340 221.377467
F 24.216134 1.286563 199.834487
F 23.530320 1.286563 221.657450
F 24.216134 9.005949 199.834487
F 23.530320 9.005949 221.657450
F 24.216134 16.725340 199.834487
F 23.530320 16.725340 221.657450
F 6.281643 3.860743 202.912368
F 5.595828 3.860743 224.735329
F 33.011009 3.859693 203.751629
F 32.325195 3.859693 225.574592
F 6.281643 11.580130 202.912368
F 5.595829 11.580130 224.735330
F 33.011009 11.579080 203.751630
F 32.325195 11.579080 225.574592
F 6.281643 19.299521 202.912368
F 5.595829 19.299521 224.735330
F 33.011009 19.298471 203.751630
F 32.325195 19.298471 225.574592
F 15.192623 3.859694 203.191665
F 14.506809 3.859694 225.014627
F 15.192623 11.579080 203.191665
F 14.506809 11.579080 225.014627
F 15.192623 19.298472 203.191665
F 14.506809 19.298472 225.014627
F 24.101821 3.859693 203.471647
F 23.416006 3.859693 225.294609
F 24.101821 11.579080 203.471647
F 23.416006 11.579080 225.294609
F 24.101821 19.298472 203.471647
F 23.416006 19.298472 225.294610
F 6.367427 3.860743 200.183015
F 5.681613 3.860743 222.005977
F 33.096746 3.859693 201.023760
F 32.410932 3.859693 222.846722
F 6.367427 11.580130 200.183015
F 5.681612 11.580130 222.005977
F 33.096746 11.579080 201.023760
F 32.410932 11.579080 222.846722
F 6.367427 19.299521 200.183015
F 5.681613 19.299521 222.005977
F 33.096746 19.298471 201.023760
F 32.410932 19.298471 222.846722
F 15.278361 3.859693 200.463795
F 14.592546 3.859693 222.286756
F 15.278361 11.579080 200.463795
F 14.592547 11.579080 222.286756
F 15.278361 19.298472 200.463794
F 14.592546 19.298472 222.286756
F 24.187557 3.859693 200.743777
F 23.501743 3.859693 222.566739
F 24.187557 11.579080 200.743777
F 23.501743 11.579080 222.566739
F 24.187557 19.298472 200.743777
F 23.501743 19.298472 222.566739
F 6.481720 1.285514 196.545854
F 5.795906 1.285514 218.368816
F 33.211040 1.286564 197.386599
F 32.525226 1.286563 219.209561
F 6.481720 9.004900 196.545854
F 5.795906 9.004900 218.368816
F 33.211040 9.005950 197.386599
F 32.525226 9.005950 219.209561
F 6.481720 16.724291 196.545854
F 5.795906 16.724291 218.368816
F 33.211040 16.725341 197.386599
F 32.525226 16.725341 219.209561
F 15.392654 1.286563 196.826634
F 14.706839 1.286563 218.649595
F 15.392654 9.005949 196.826634
F 14.706839 9.005949 218.649596
F 15.392654 16.725341 196.826633
F 14.706840 16.725341 218.649595
F 24.301851 1.286563 197.106616
F 23.616037 1.286563 218.929579
F 24.301851 9.005949 197.106616
F 23.616037 9.005949 218.929579
F 24.301851 16.725340 197.106616
F 23.616037 16.725340 218.929579
F 8.596368 7.719402 200.253796
F 7.910554 7.719402 222.076758
F 8.596368 15.438791 200.253796
F 7.910554 15.438791 222.076758
F 8.596368 0.000015 200.253796
F 7.910554 0.000015 222.076758
F 17.505661 7.719386 200.533790
F 16.819847 7.719386 222.356752
F 17.505661 15.438776 200.533790
F 16.819847 15.438776 222.356752
F 8.167732 5.146241 213.893162
F 16.819847 0.000000 222.356752
F 26.414856 7.719386 200.813773
F 25.729042 7.719386 222.636735
F 26.414856 15.438775 200.813773
F 25.729042 15.438775 222.636735
F 26.071938 20.585036 211.725253
F 26.071938 12.865644 211.725253
F 8.710658 5.146241 196.616636
F 8.024843 5.146241 218.439598
F 8.710658 12.865629 196.616635
F 8.024843 12.865629 218.439598
F 8.710658 20.585021 196.616635
F 8.024843 20.585021 218.439598
F 17.619952 5.146256 196.896629
F 16.934138 5.146256 218.719591
F 17.619952 12.865644 196.896629
F 16.934138 12.865644 218.719591
F 17.619952 20.585036 196.896628
F 16.934138 20.585036 218.719591
F 26.529147 5.146256 197.176612
F 25.843333 5.146256 218.999574
F 26.529147 12.865644 197.176612
F 25.843333 12.865644 218.999574
F 26.529147 20.585036 197.176612
F 25.843333 20.585036 218.999574
F 8.624941 5.146241 199.344522
F 7.939127 5.146241 221.167484
F 8.624941 12.865629 199.344522
F 7.939127 12.865629 221.167485
F 8.624941 20.585021 199.344522
F 7.939127 20.585021 221.167485
F 17.534235 5.146256 199.624500
F 16.848421 5.146256 221.447462
F 17.534235 12.865644 199.624500
F 16.848421 12.865644 221.447462
F 17.534235 20.585036 199.624500
F 16.848421 20.585036 221.447462
F 26.443430 5.146256 199.904483
F 25.757616 5.146256 221.727445
F 26.443430 12.865644 199.904483
F 25.757616 12.865644 221.727445
F 26.443430 20.585036 199.904483
F 25.757616 20.585036 221.727445
F 8.510630 7.719401 202.981682
F 7.824815 7.719402 224.804644
F 8.510630 15.438791 202.981683
F 7.824815 15.438791 224.804645
F 8.510630 0.000015 202.981682
F 7.824815 0.000015 224.804645
F 26.071938 5.146256 211.725253
F 17.162742 20.585036 211.445270
F 17.419924 7.719386 203.261661
F 16.734110 7.719386 225.084622
F 17.419924 15.438776 203.261661
F 16.734109 15.438776 225.084623
F 17.162742 12.865644 211.445270
F 17.162742 5.146256 211.445270
F 26.329120 7.719386 203.541643
F 25.643306 7.719386 225.364605
F 26.329120 15.438775 203.541643
F 25.643306 15.438775 225.364605
F 8.253448 20.585020 211.165276
F 8.253448 12.865629 211.165276
F 1.724418 1.297761 206.398139
F 1.038603 1.297761 228.221102
F 28.442125 1.286563 207.248799
F 27.756311 1.286563 229.071761
F 1.724418 9.017147 206.398139
F 1.038603 9.017147 228.221102
F 28.442125 9.005950 207.248799
F 27.756311 9.005950 229.071761
F 1.724418 16.736539 206.398139
F 1.038603 16.736539 228.221101
F 28.442125 16.725341 207.248799
F 27.756310 16.725341 229.071761
F 10.623722 1.286565 206.688832
F 9.937908 1.286565 228.511794
F 10.623722 9.005951 206.688832
F 9.937908 9.005952 228.511794
F 10.623722 16.725342 206.688832
F 9.937908 16.725342 228.511794
F 19.532931 1.286563 206.968816
F 18.847117 1.286563 228.791779
F 19.532931 9.005949 206.968816
F 18.847117 9.005949 228.791779
F 19.532931 16.725340 206.968817
F 18.847117 16.725340 228.791779
F 1.610102 3.848496 210.035299
F 28.327811 3.859693 210.885958
F 1.610103 11.567882 210.035300
F 28.327811 11.579080 210.885959
F 1.610103 19.287274 210.035299
F 28.327811 19.298471 210.885959
F 10.509407 3.859691 210.325991
F 10.509407 11.579078 210.325992
F 10.509407 19.298469 210.325992
F 19.418617 3.859694 210.605976
F 19.418617 11.579080 210.605976
F 19.418617 19.298472 210.605976
F 1.695149 3.848495 207.329451
F 1.009334 3.848495 229.152416
F 28.413547 3.859693 208.158089
F 1.695149 11.567882 207.329451
F 1.009335 11.567882 229.152416
F 28.413547 11.579080 208.158089
F 1.695149 19.287274 207.329451
F 1.009334 19.287273 229.152415
F 28.413547 19.298472 208.158089
F 10.595144 3.859691 207.598125
F 10.595144 11.579078 207.598124
F 10.595144 19.298470 207.598124
F 19.504354 3.859693 207.878106
F 19.504354 11.579080 207.878106
F 19.504354 19.298472 207.878106
F 1.809442 1.297761 203.692290
F 1.123627 1.297761 225.515253
F 28.527841 1.286563 204.520928
F 27.842028 1.286564 226.343891
F 1.809442 9.017147 203.692290
F 1.123627 9.017147 225.515253
F 28.527841 9.005950 204.520928
F 27.842028 9.005950 226.343891
F 1.809442 16.736538 203.692290
F 1.123628 16.736538 225.515252
F 28.527842 16.725341 204.520928
F 27.842027 16.725341 226.343891
F 10.709437 1.286565 203.960964
F 10.023623 1.286565 225.783926
F 10.709437 9.005952 203.960964
F 10.023623 9.005951 225.783926
F 10.709437 16.725342 203.960964
F 10.023623 16.725342 225.783926
F 19.618648 1.286563 204.240945
F 18.932833 1.286563 226.063908
F 19.618648 9.005949 204.240945
F 18.932833 9.005949 226.063908
F 19.618648 16.725340 204.240946
F 18.932833 16.725340 226.063908
F 3.906318 7.716080 207.390056
F 3.220504 7.716080 229.213017
F 30.640846 7.719386 208.228084
F 3.906318 15.435469 207.390055
F 3.220504 15.435469 229.213017
F 30.640846 15.438775 208.228084
F 8.253448 5.146241 211.165276
F 25.957647 15.438775 215.362413
F 25.957647 7.719386 215.362413
F 12.822458 7.719386 207.668119
F 12.822458 15.438776 207.668119
F 17.048452 15.438776 215.082431
F 21.731655 7.719386 207.948102
F 21.731655 15.438776 207.948101
F 21.731655 0.000000 207.948102
F 4.020608 5.149562 203.752895
F 3.334794 5.149562 225.575857
F 30.755137 5.146257 204.590924
F 30.069323 5.146256 226.413886
F 4.020608 12.868951 203.752895
F 3.334794 12.868951 225.575857
F 30.755137 12.865645 204.590924
F 30.069323 12.865645 226.413886
F 4.020608 20.588342 203.752895
F 3.334794 20.588342 225.575857
F 30.755137 20.585036 204.590924
F 30.069323 20.585036 226.413887
F 12.936748 5.146256 204.030958
F 12.250933 5.146256 225.853921
F 12.936748 12.865644 204.030958
F 12.250933 12.865644 225.853921
F 12.936747 20.585035 204.030958
F 12.250933 20.585035 225.853921
F 21.845946 5.146256 204.310941
F 21.160132 5.146256 226.133903
F 21.845946 12.865644 204.310941
F 21.160132 12.865644 226.133903
F 21.845946 20.585036 204.310941
F 21.160132 20.585036 226.133903
F 3.935026 5.149562 206.476495
F 3.249212 5.149562 228.299457
F 30.669420 5.146256 207.318794
F 29.983606 5.146257 229.141756
F 3.935026 12.868951 206.476495
F 3.249212 12.868951 228.299457
F 30.669420 12.865645 207.318795
F 29.983606 12.865645 229.141757
F 3.935026 20.588342 206.476495
F 3.249212 20.588342 228.299457
F 30.669420 20.585036 207.318795
F 29.983606 20.585037 229.141757
F 12.851031 5.146256 206.758829
F 12.165218 5.146256 228.581792
F 12.851032 12.865644 206.758829
F 12.165217 12.865644 228.581792
F 12.851032 20.585035 206.758830
F 12.165218 20.585035 228.581792
F 21.760229 5.146256 207.038812
F 21.074415 5.146256 228.861774
F 21.760229 12.865644 207.038812
F 21.074415 12.865644 228.861774
F 21.760229 20.585036 207.038812
F 21.074415 20.585036 228.861774
F 3.820715 7.716080 210.113655
F 30.555109 7.719386 210.955954
F 3.820715 15.435470 210.113655
F 30.555109 15.438775 210.955954
F 17.048452 7.719386 215.082431
F 3.820715 23.154860 210.113655
F 8.139159 0.000015 214.802437
F 30.555109 23.158166 210.955954
F 12.736720 7.719387 210.395989
F 12.736720 15.438776 210.395990
F 8.139159 15.438791 214.802437
F 21.645918 7.719386 210.675972
F 21.645918 15.438776 210.675972
F 21.645918 0.000000 210.675972
F 6.167353 1.285514 206.549528
F 5.481539 1.285514 228.372491
F 32.896719 1.286563 207.388790
F 32.210905 1.286563 229.211753
F 6.167353 9.004900 206.549528
F 5.481539 9.004900 228.372491
F 32.896719 9.005950 207.388790
F 32.210905 9.005950 229.211753
F 6.167353 16.724291 206.549528
F 5.481539 16.724291 228.372491
F 32.896719 16.725341 207.388790
F 32.210905 16.725341 229.211753
F 15.078333 1.286563 206.828825
F 14.392519 1.286563 228.651787
F 15.078333 9.005950 206.828825
F 14.392519 9.005950 228.651787
F 15.078333 16.725340 206.828825
F 14.392519 16.725340 228.651788
F 23.987529 1.286563 207.108808
F 23.301715 1.286563 228.931769
F 23.987529 9.005949 207.108808
F 23.301715 9.005949 228.931770
F 23.987529 16.725340 207.108808
F 23.301715 16.725340 228.931770
F 6.053038 3.860743 210.186687
F 32.782404 3.859693 211.025949
F 6.053038 11.580130 210.186687
F 32.782404 11.579080 211.025949
F 6.053038 19.299521 210.186688
F 32.782404 19.298471 211.025950
F 14.964018 3.859694 210.465985
F 14.964018 11.579080 210.465985
F 14.964018 19.298472 210.465985
F 23.873216 3.859693 210.745967
F 23.873216 11.579080 210.745968
F 23.873216 19.298472 210.745968
F 6.138822 3.860743 207.457335
F 32.868142 3.859693 208.298080
F 6.138822 11.580130 207.457335
F 32.868142 11.579080 208.298080
F 6.138822 19.299521 207.457335
F 32.868142 19.298471 208.298080
F 15.049756 3.859694 207.738115
F 15.049756 11.579081 207.738114
F 15.049756 19.298472 207.738114
F 23.958952 3.859693 208.018098
F 23.958952 11.579080 208.018097
F 23.958952 19.298472 208.018097
F 6.253116 1.285514 203.820175
F 5.567301 1.285514 225.643138
F 32.982435 1.286564 204.660920
F 32.296621 1.286564 226.483882
F 6.253116 9.004900 203.820175
F 5.567301 9.004900 225.643138
F 32.982436 9.005950 204.660920
F 32.296621 9.005950 226.483882
F 6.253116 16.724291 203.820175
F 5.567301 16.724291 225.643137
F 32.982436 16.725341 204.660920
F 32.296621 16.725341 226.483882
F 15.164049 1.286563 204.100954
F 14.478235 1.286563 225.923916
F 15.164049 9.005949 204.100954
F 14.478235 9.005949 225.923916
F 15.164049 16.725340 204.100954
F 14.478235 16.725341 225.923916
F 24.073246 1.286563 204.380937
F 23.387432 1.286563 226.203899
F 24.073246 9.005949 204.380937
F 23.387432 9.005949 226.203899
F 24.073246 16.725340 204.380937
F 23.387432 16.725340 226.203899
F 8.367763 7.719402 207.528117
F 8.367763 15.438791 207.528116
F 8.367763 0.000015 207.528116
F 17.277056 7.719386 207.808110
F 17.277056 15.438776 207.808110
F 8.139158 7.719402 214.802437
F 26.186252 7.719386 208.088093
F 26.186252 15.438775 208.088093
F 23.844641 16.725340 211.655257
F 8.482053 5.146241 203.890957
F 7.796239 5.146241 225.713918
F 8.482053 12.865629 203.890956
F 7.796239 12.865629 225.713918
F 8.482053 20.585021 203.890956
F 7.796239 20.585021 225.713918
F 17.391347 5.146256 204.170950
F 16.705533 5.146256 225.993912
F 17.391347 12.865644 204.170950
F 16.705533 12.865644 225.993912
F 17.391347 20.585036 204.170950
F 16.705533 20.585035 225.993912
F 26.300543 5.146256 204.450933
F 25.614728 5.146256 226.273895
F 26.300543 12.865644 204.450933
F 25.614728 12.865644 226.273895
F 26.300543 20.585036 204.450932
F 25.614729 20.585036 226.273895
F 8.396337 5.146241 206.618843
F 7.710522 5.146241 228.441804
F 8.396337 12.865629 206.618843
F 7.710522 12.865629 228.441805
F 8.396336 20.585021 206.618843
F 7.710522 20.585021 228.441805
F 17.305631 5.146256 206.898821
F 16.619817 5.146256 228.721783
F 17.305631 12.865644 206.898821
F 16.619817 12.865644 228.721783
F 17.305631 20.585036 206.898821
F 16.619816 20.585036 228.721783
F 26.214825 5.146256 207.178803
F 25.529011 5.146256 229.001765
F 26.214825 12.865644 207.178803
F 25.529011 12.865644 229.001765
F 26.214825 20.585036 207.178803
F 25.529011 20.585036 229.001766
F 8.282025 7.719402 210.256002
F 8.282025 15.438791 210.256003
F 8.282025 0.000015 210.256003
F 23.844641 9.005949 211.655257
F 17.191319 7.719387 210.535980
F 17.191319 15.438776 210.535981
F 23.844641 1.286563 211.655257
F 26.100515 7.719386 210.815963
F 26.100515 15.438775 210.815963
F 14.935444 16.725341 211.375274
F 1.495813 1.297761 213.672460
F 28.213520 1.286563 214.523119
F 1.495813 9.017147 213.672460
F 28.213520 9.005950 214.523119
F 1.495813 16.736539 213.672459
F 28.213520 16.725341 214.523119
F 10.395117 1.286565 213.963152
F 10.395117 9.005951 213.963152
F 10.395117 16.725342 213.963152
F 19.304327 1.286563 214.243137
F 19.304327 9.005949 214.243137
F 19.304327 16.725340 214.243137
F 1.381498 3.848496 217.309620
F 28.099206 3.859693 218.160279
F 1.381498 11.567882 217.309620
F 28.099206 11.579080 218.160279
F 1.381498 19.287274 217.309620
F 28.099206 19.298472 218.160279
F 10.280802 3.859691 217.600312
F 10.280801 11.579078 217.600312
F 10.280802 19.298469 217.600312
F 19.190013 3.859694 217.880297
F 19.190013 11.579080 217.880297
F 19.190013 19.298472 217.880297
F 1.466543 3.848496 214.603771
F 28.184943 3.859693 215.432409
F 1.466544 11.567882 214.603771
F 28.184943 11.579080 215.432409
F 1.466544 19.287274 214.603771
F 28.184943 19.298471 215.432409
F 10.366539 3.859691 214.872445
F 10.366539 11.579078 214.872445
F 10.366539 19.298469 214.872445
F 19.275750 3.859694 215.152427
F 19.275750 11.579080 215.152427
F 19.275750 19.298472 215.152426
F 1.580837 1.297761 210.966611
F 28.299237 1.286564 211.795249
F 1.580837 9.017147 210.966611
F 28.299237 9.005950 211.795249
F 1.580837 16.736538 210.966610
F 28.299237 16.725341 211.795248
F 10.480833 1.286565 211.235284
F 10.480833 9.005951 211.235284
F 10.480833 16.725342 211.235284
F 19.390043 1.286563 211.515266
F 19.390043 9.005949 211.515266
F 19.390043 16.725340 211.515265
F 3.677713 7.716080 214.664376
F 30.412242 7.719386 215.502405
F 3.677713 15.435469 214.664376
F 30.412242 15.438775 215.502405
F 14.935444 9.005949 211.375275
F 14.935444 1.286563 211.375274
F 12.593854 7.719387 214.942439
F 12.593854 15.438776 214.942439
F 32.753831 16.725341 211.935240
F 21.503050 7.719386 215.222422
F 21.503050 15.438776 215.222422
F 6.024511 16.724291 211.094495
F 3.792004 5.149563 211.027215
F 30.526532 5.146257 211.865244
F 3.792004 12.868951 211.027215
F 30.526532 12.865645 211.865244
F 3.792004 20.588342 211.027216
F 30.526532 20.585036 211.865245
F 12.708143 5.146256 211.305279
F 12.708143 12.865644 211.305278
F 12.708143 20.585035 211.305279
F 21.617341 5.146256 211.585261
F 21.617341 12.865644 211.585261
F 21.617341 20.585036 211.585261
F 3.706422 5.149562 213.750815
F 30.440815 5.146257 214.593115
F 3.706421 12.868951 213.750815
F 30.440815 12.865645 214.593115
F 3.706421 20.588342 213.750816
F 30.440815 20.585037 214.593115
F 12.622427 5.146256 214.033150
F 12.622427 12.865644 214.033150
F 12.622427 20.585035 214.033150
F 21.531625 5.146256 214.313132
F 21.531624 12.865644 214.313132
F 21.531624 20.585036 214.313132
F 3.592110 7.716080 217.387975
F 30.326505 7.719386 218.230275
F 3.592110 15.435469 217.387975
F 30.326505 15.438775 218.230275
F 32.753831 9.005950 211.935240
F 3.592110 23.154860 217.387975
F 6.024511 9.004900 211.094496
F 30.326505 23.158166 218.230275
F 12.508116 7.719387 217.670310
F 12.508116 15.438776 217.670310
F 32.753831 1.286563 211.935240
F 21.417313 7.719386 217.950293
F 21.417313 15.438776 217.950293
F 21.417313 0.000000 217.950293
F 5.938748 1.285514 213.823849
F 32.668115 1.286564 214.663110
F 5.938748 9.004900 213.823849
F 32.668115 9.005950 214.663110
F 5.938748 16.724291 213.823849
F 32.668115 16.725341 214.663110
F 14.849729 1.286563 214.103145
F 14.849729 9.005950 214.103146
F 14.849728 16.725340 214.103146
F 23.758924 1.286563 214.383128
F 23.758924 9.005949 214.383128
F 23.758924 16.725340 214.383128
F 5.824433 3.860743 217.461008
F 32.553800 3.859693 218.300270
F 5.824434 11.580130 217.461009
F 32.553800 11.579080 218.300271
F 5.824433 19.299521 217.461009
F 32.553800 19.298471 218.300271
F 14.735414 3.859694 217.740305
F 14.735414 11.579080 217.740306
F 14.735414 19.298472 217.740306
F 23.644611 3.859693 218.020288
F 23.644611 11.579080 218.020289
F 23.644611 19.298472 218.020289
F 5.910218 3.860743 214.731656
F 32.639537 3.859693 215.572401
F 5.910218 11.580130 214.731656
F 32.639537 11.579080 215.572401
F 5.910218 19.299522 214.731656
F 32.639537 19.298471 215.572401
F 14.821151 3.859693 215.012435
F 14.821151 11.579080 215.012435
F 14.821151 19.298472 215.012435
F 23.730347 3.859693 215.292418
F 23.730347 11.579080 215.292418
F 23.730347 19.298472 215.292418
F 6.024511 1.285514 211.094496
F 4.134923 23.154861 200.115735
F 3.449109 23.154860 221.938698
F 25.871910 23.158167 218.090284
F 30.869451 23.158167 200.953764
F 30.183637 23.158167 222.776727
F 16.962714 23.158167 217.810302
F 12.365249 23.158167 222.216761
F 21.960260 23.158167 200.673782
F 21.274445 23.158167 222.496744
F 12.279511 23.158167 224.944632
F 17.505661 23.158167 200.533790
F 16.819847 23.158167 222.356752
F 26.414856 23.158166 200.813773
F 25.729042 23.158166 222.636735
F 17.419924 23.158167 203.261661
F 16.734110 23.158167 225.084623
F 26.329120 23.158167 203.541643
F 25.643306 23.158167 225.364605
F 3.906318 23.154860 207.390056
F 3.220504 23.154860 229.213017
F 30.640846 23.158167 208.228084
F 12.822458 23.158167 207.668119
F 21.731655 23.158167 207.948102
F 12.736720 23.158167 210.395990
F 25.957647 23.158166 215.362413
F 17.277056 23.158167 207.808110
F 26.186252 23.158166 208.088093
F 17.048452 23.158167 215.082431
F 17.191319 23.158167 210.535980
F 26.100515 23.158167 210.815963
F 3.677713 23.154860 214.664376
F 30.412242 23.158167 215.502405
F 21.503050 23.158167 215.222423
F 12.508115 23.158167 217.670310
F 0.576560 1.305355 242.790858
F 27.299101 1.286563 243.620403
F 0.576560 9.024741 242.790859
F 27.299101 9.005950 243.620403
F 0.576560 16.744132 242.790858
F 27.299101 16.725341 243.620403
F 9.480698 1.286565 243.060435
F 9.480698 9.005951 243.060436
F 9.480698 16.725342 243.060436
F 18.389908 1.286563 243.340420
F 18.389908 9.005949 243.340420
F 18.389908 16.725340 243.340420
F 0.393520 3.873202 246.428264
F 27.184787 3.859693 247.257562
F 0.393520 11.592589 246.428264
F 27.184787 11.579080 247.257563
F 0.393521 19.311980 246.428264
F 27.184787 19.298471 247.257563
F 9.366380 3.859692 246.697596
F 9.366380 11.579079 246.697596
F 9.366380 19.298470 246.697596
F 18.275594 3.859694 246.977580
F 18.275594 11.579080 246.977580
F 18.275594 19.298472 246.977580
F 0.438893 3.897438 243.678998
F 27.270524 3.859693 244.529693
F 0.438893 11.616825 243.678998
F 27.270524 11.579080 244.529693
F 0.438893 19.336217 243.678999
F 27.270524 19.298471 244.529693
F 9.452113 3.859692 243.969728
F 9.452113 11.579078 243.969728
F 9.452113 19.298470 243.969728
F 18.361331 3.859694 244.249710
F 18.361331 11.579080 244.249710
F 18.361331 19.298472 244.249710
F 0.610200 1.274955 240.070771
F 27.384818 1.286564 240.892532
F 0.610200 8.994340 240.070771
F 27.384818 9.005950 240.892532
F 0.610202 16.713733 240.070771
F 27.384818 16.725341 240.892532
F 9.566412 1.286565 240.332567
F 9.566411 9.005951 240.332567
F 9.566412 16.725342 240.332567
F 18.475624 1.286563 240.612549
F 18.475624 9.005949 240.612549
F 18.475624 16.725340 240.612549
F 2.764292 7.717112 243.763111
F 29.497823 7.719386 244.599688
F 2.764291 15.436502 243.763110
F 29.497823 15.438775 244.599688
F 25.186096 15.438775 239.913246
F 24.162360 7.709339 261.652538
F 11.679434 7.719387 244.039723
F 11.679434 15.438776 244.039722
F 25.186096 7.719386 239.913246
F 20.588631 7.719386 244.319706
F 20.588631 15.438776 244.319706
F 15.253108 15.428767 261.372544
F 2.877661 5.148898 240.126102
F 29.612113 5.146257 240.962528
F 2.877661 12.868286 240.126102
F 29.612113 12.865645 240.962528
F 2.877661 20.587678 240.126102
F 29.612113 20.585036 240.962528
F 11.793724 5.146256 240.402562
F 11.793724 12.865644 240.402561
F 11.793724 20.585035 240.402561
F 20.702922 5.146256 240.682545
F 20.702922 12.865644 240.682545
F 20.702922 20.585036 240.682545
F 2.779215 5.146701 242.855160
F 29.526396 5.146257 243.690398
F 2.779215 12.866090 242.855160
F 29.526396 12.865645 243.690399
F 2.779215 20.585481 242.855160
F 29.526396 20.585036 243.690399
F 11.708008 5.146256 243.130433
F 11.708008 12.865644 243.130433
F 11.708008 20.585036 243.130433
F 20.617206 5.146256 243.410416
F 20.617205 12.865644 243.410416
F 20.617205 20.585036 243.410416
F 2.664816 7.720042 246.491944
F 29.412086 7.719386 247.327558
F 2.664816 15.439431 246.491944
F 29.412086 15.438775 247.327558
F 2.664816 0.000655 246.491944
F 16.276900 15.438776 239.633264
F 15.253107 7.709377 261.372544
F 29.412086 23.158166 247.327558
F 11.593696 7.719386 246.767593
F 11.593696 15.438776 246.767593
F 16.276900 7.719387 239.633264
F 20.502894 7.719386 247.047576
F 20.502894 15.438776 247.047576
F 20.502894 0.000000 247.047576
F 5.024401 1.285549 242.921130
F 31.753696 1.286563 243.760394
F 5.024401 9.004936 242.921130
F 31.753696 9.005950 243.760394
F 5.024401 16.724327 242.921130
F 31.753696 16.725341 243.760395
F 13.935309 1.286563 243.200429
F 13.935310 9.005949 243.200429
F 13.935309 16.725340 243.200429
F 22.844505 1.286563 243.480411
F 22.844505 9.005949 243.480411
F 22.844505 16.725340 243.480411
F 4.909500 3.860569 246.558103
F 31.639381 3.859693 247.397554
F 4.909500 11.579956 246.558103
F 31.639381 11.579080 247.397554
F 4.909500 19.299347 246.558103
F 31.639381 19.298471 247.397554
F 13.820994 3.859694 246.837589
F 13.820994 11.579080 246.837589
F 13.820994 19.298472 246.837589
F 22.730192 3.859693 247.117572
F 22.730192 11.579080 247.117572
F 22.730192 19.298472 247.117572
F 4.994320 3.860513 243.829132
F 31.725118 3.859693 244.669685
F 4.994320 11.579900 243.829132
F 31.725118 11.579080 244.669684
F 4.994321 19.299292 243.829132
F 31.725118 19.298471 244.669684
F 13.906732 3.859693 244.109719
F 13.906732 11.579080 244.109719
F 13.906732 19.298472 244.109718
F 22.815929 3.859693 244.389702
F 22.815928 11.579080 244.389702
F 22.815928 19.298472 244.389702
F 5.109576 1.285596 240.191884
F 31.839412 1.286564 241.032524
F 5.109576 9.004983 240.191884
F 31.839412 9.005950 241.032524
F 5.109576 16.724373 240.191884
F 31.839412 16.725341 241.032524
F 14.021025 1.286563 240.472558
F 14.021025 9.005949 240.472558
F 14.021025 16.725341 240.472558
F 22.930223 1.286563 240.752541
F 22.930222 9.005949 240.752540
F 22.930223 16.725340 240.752540
F 7.224737 7.719408 243.899722
F 7.224737 15.438798 243.899722
F 7.224737 0.000022 243.899722
F 16.134033 7.719386 244.179714
F 16.134033 15.438776 244.179714
F 6.469254 23.004328 261.075107
F 25.043228 7.719386 244.459697
F 25.043228 15.438775 244.459697
F 7.367548 0.000027 239.353292
F 7.339029 5.146239 240.262563
F 7.339029 12.865628 240.262562
F 7.339029 20.585019 240.262562
F 16.248323 5.146256 240.542553
F 16.248323 12.865644 240.542554
F 16.248323 20.585036 240.542553
F 25.157519 5.146256 240.822537
F 25.157519 12.865644 240.822536
F 25.157519 20.585036 240.822536
F 7.253144 5.146203 242.990471
F 7.253144 12.865591 242.990471
F 7.253144 20.584983 242.990471
F 16.162607 5.146256 243.270424
F 16.162607 12.865644 243.270425
F 16.162607 20.585036 243.270425
F 25.071802 5.146256 243.550407
F 25.071802 12.865644 243.550407
F 25.071802 20.585036 243.550407
F 7.138765 7.719473 246.627654
F 7.138765 15.438863 246.627654
F 7.138765 0.000087 246.627654
F 6.469254 15.284937 261.075107
F 16.048295 7.719386 246.907585
F 16.048295 15.438776 246.907585
F 7.367548 15.438803 239.353293
F 24.957492 7.719386 247.187567
F 24.957492 15.438775 247.187568
F 6.469254 7.565547 261.075107
F 0.256759 1.256773 250.058534
F 27.070496 1.286563 250.894723
F 0.256759 8.976160 250.058534
F 27.070496 9.005950 250.894723
F 0.256759 16.695551 250.058535
F 27.070496 16.725341 250.894723
F 9.252088 1.286564 250.334756
F 9.252088 9.005950 250.334756
F 9.252088 16.725341 250.334756
F 18.161303 1.286563 250.614740
F 18.161303 9.005949 250.614740
F 18.161303 16.725340 250.614740
F 0.924296 3.848491 231.858288
F 0.153177 3.891956 253.691659
F 27.641997 3.859693 232.708920
F 26.956181 3.859690 254.531791
F 0.924296 11.567877 231.858289
F 0.153177 11.611342 253.691659
F 27.641997 11.579080 232.708921
F 26.956181 11.579077 254.531791
F 0.924296 19.287269 231.858288
F 0.153177 19.330734 253.691659
F 27.641997 19.298471 232.708920
F 26.956181 19.298469 254.531791
F 9.823593 3.859691 232.148953
F 9.137761 3.859690 253.971806
F 9.823592 11.579078 232.148953
F 9.137761 11.579077 253.971806
F 9.823592 19.298469 232.148953
F 9.137760 19.298468 253.971806
F 18.732803 3.859694 232.428938
F 18.046988 3.859691 254.251809
F 18.732803 11.579080 232.428939
F 18.046988 11.579078 254.251809
F 18.732803 19.298472 232.428939
F 18.046987 19.298470 254.251809
F 0.188743 3.904280 250.837688
F 27.727733 3.859693 229.981051
F 27.041919 3.859693 251.804005
F 0.188743 11.623667 250.837688
F 27.727733 11.579080 229.981051
F 27.041920 11.579080 251.804004
F 0.188743 19.343058 250.837688
F 27.727733 19.298471 229.981050
F 27.041920 19.298472 251.804004
F 9.909330 3.859691 229.421086
F 9.223512 3.859691 251.244037
F 9.909330 11.579078 229.421086
F 9.223512 11.579078 251.244036
F 9.909330 19.298470 229.421086
F 9.223512 19.298470 251.244036
F 18.818540 3.859694 229.701068
F 18.132726 3.859693 251.524021
F 18.818540 11.579080 229.701068
F 18.132726 11.579080 251.524021
F 18.818540 19.298472 229.701068
F 18.132726 19.298472 251.524021
F 0.289237 1.233793 247.237744
F 27.156213 1.286564 248.166853
F 0.289237 8.953179 247.237744
F 27.156213 9.005950 248.166853
F 0.289238 16.672570 247.237745
F 27.156213 16.725341 248.166853
F 9.337800 1.286564 247.606887
F 9.337800 9.005951 247.606887
F 9.337800 16.725341 247.606888
F 18.247019 1.286563 247.886870
F 18.247019 9.005949 247.886870
F 18.247019 16.725340 247.886869
F 2.525811 7.718775 251.029875
F 29.955032 7.719386 230.051047
F 29.269218 7.719386 251.874000
F 2.525811 15.438164 251.029875
F 29.955032 15.438775 230.051046
F 29.269218 15.438775 251.874000
F 7.367548 7.719413 239.353293
F 24.611276 20.583673 258.092246
F 25.300407 20.585036 236.276086
F 12.136644 7.719387 229.491081
F 11.450830 7.719387 251.314034
F 12.136644 15.438776 229.491081
F 11.450830 15.438776 251.314034
F 24.611276 12.864281 258.092246
F 25.300407 12.865644 236.276086
F 21.045841 7.719386 229.771064
F 20.360027 7.719386 251.594017
F 21.045841 15.438776 229.771064
F 20.360027 15.438776 251.594017
F 21.045841 0.000000 229.771064
F 24.611276 5.144893 258.092246
F 2.644831 5.147463 247.396005
F 29.383508 5.146257 248.236848
F 2.644831 12.866851 247.396005
F 29.383508 12.865645 248.236848
F 2.644831 20.586242 247.396004
F 29.383508 20.585036 248.236848
F 11.565119 5.146256 247.676883
F 11.565119 12.865644 247.676883
F 11.565119 20.585036 247.676883
F 20.474318 5.146256 247.956866
F 20.474318 12.865644 247.956866
F 20.474318 20.585036 247.956865
F 2.555181 5.145860 250.126719
F 29.297792 5.146257 250.964718
F 2.555180 12.865248 250.126720
F 29.297792 12.865645 250.964718
F 2.555181 20.584640 250.126719
F 29.297792 20.585037 250.964718
F 11.479403 5.146256 250.404753
F 11.479403 12.865644 250.404753
F 11.479403 20.585036 250.404753
F 20.388600 5.146256 250.684736
F 20.388600 12.865644 250.684736
F 20.388600 20.585036 250.684736
F 3.134903 7.716082 231.936607
F 2.447699 7.718461 253.761445
F 29.869295 7.719386 232.778916
F 29.183480 7.719383 254.601787
F 3.134903 15.435471 231.936607
F 2.447699 15.437850 253.761445
F 29.869295 15.438776 232.778916
F 29.183480 15.438773 254.601787
F 25.300407 5.146256 236.276086
F 15.702062 20.583665 257.812275
F 3.134903 23.154862 231.936607
F 2.447699 23.157241 253.761445
F 16.391212 20.585035 235.996103
F 15.702063 12.864274 257.812275
F 29.869295 23.158166 232.778916
F 29.183480 23.158164 254.601787
F 12.050906 7.719387 232.218951
F 11.365094 7.719386 254.041817
F 12.050906 15.438776 232.218951
F 11.365094 15.438776 254.041818
F 16.391212 12.865644 235.996103
F 15.702063 5.144885 257.812275
F 20.960104 7.719386 232.498934
F 20.274288 7.719384 254.321804
F 20.960104 15.438776 232.498934
F 20.274288 15.438773 254.321805
F 16.391212 5.146256 235.996103
F 6.790680 20.581869 257.527111
F 4.794605 1.285740 250.195158
F 31.525091 1.286563 251.034714
F 4.794605 9.005127 250.195158
F 31.525091 9.005950 251.034714
F 4.794605 16.724518 250.195159
F 31.525091 16.725341 251.034714
F 13.706705 1.286563 250.474749
F 13.706705 9.005950 250.474749
F 13.706705 16.725340 250.474749
F 22.615901 1.286563 250.754732
F 22.615901 9.005949 250.754731
F 22.615901 16.725340 250.754732
F 5.367226 3.860743 232.009645
F 4.680079 3.860533 253.832184
F 32.096590 3.859693 232.848912
F 31.410774 3.859690 254.671782
F 5.367226 11.580129 232.009646
F 4.680079 11.579920 253.832184
F 32.096590 11.579080 232.848912
F 31.410774 11.579077 254.671782
F 5.367226 19.299521 232.009646
F 4.680079 19.299312 253.832184
F 32.096590 19.298471 232.848912
F 31.410774 19.298469 254.671782
F 14.278204 3.859694 232.288946
F 13.592393 3.859689 254.111814
F 14.278204 11.579080 232.288947
F 13.592393 11.579076 254.111814
F 14.278204 19.298472 232.288947
F 13.592393 19.298467 254.111814
F 23.187402 3.859693 232.568930
F 22.501586 3.859690 254.391799
F 23.187402 11.579080 232.568930
F 22.501586 11.579077 254.391800
F 23.187402 19.298472 232.568930
F 22.501586 19.298469 254.391800
F 5.453008 3.860743 229.280297
F 4.765642 3.859898 251.103854
F 32.182327 3.859693 230.121042
F 31.496513 3.859693 251.943995
F 5.453008 11.580130 229.280298
F 4.765642 11.579285 251.103854
F 32.182327 11.579080 230.121042
F 31.496513 11.579080 251.943995
F 5.453008 19.299522 229.280297
F 4.765642 19.298677 251.103854
F 32.182327 19.298471 230.121042
F 31.496513 19.298471 251.943995
F 14.363942 3.859693 229.561076
F 13.678128 3.859693 251.384030
F 14.363942 11.579080 229.561077
F 13.678128 11.579080 251.384030
F 14.363942 19.298472 229.561077
F 13.678128 19.298472 251.384030
F 23.273138 3.859693 229.841060
F 22.587324 3.859693 251.664013
F 23.273138 11.579080 229.841059
F 22.587324 11.579080 251.664013
F 23.273138 19.298472 229.841059
F 22.587324 19.298472 251.664012
F 4.879604 1.286027 247.466489
F 31.610807 1.286564 248.306844
F 4.879604 9.005413 247.466489
F 31.610807 9.005950 248.306844
F 4.879603 16.724804 247.466489
F 31.610807 16.725341 248.306844
F 13.792420 1.286563 247.746879
F 13.792420 9.005949 247.746879
F 13.792421 16.725341 247.746878
F 22.701618 1.286563 248.026862
F 22.701618 9.005949 248.026861
F 22.701618 16.725340 248.026861
F 7.681949 7.719402 229.351079
F 6.995990 7.719443 251.173999
F 7.681949 15.438791 229.351079
F 6.995990 15.438832 251.173999
F 7.681949 0.000015 229.351079
F 6.995990 0.000056 251.173999
F 16.591242 7.719386 229.631072
F 15.905428 7.719386 251.454026
F 16.591242 15.438776 229.631072
F 15.905428 15.438776 251.454026
F 7.481939 20.585023 235.716125
F 6.790680 12.862476 257.527111
F 25.500437 7.719386 229.911055
F 24.814623 7.719386 251.734009
F 25.500437 15.438775 229.911055
F 24.814623 15.438775 251.734008
F 7.481939 12.865631 235.716125
F 6.790680 5.143088 257.527111
F 7.110352 5.146217 247.536866
F 7.110352 12.865605 247.536865
F 7.110352 20.584997 247.536865
F 16.019719 5.146256 247.816874
F 16.019719 12.865644 247.816874
F 16.019719 20.585036 247.816874
F 24.928914 5.146256 248.096858
F 24.928914 12.865644 248.096857
F 24.928914 20.585036 248.096857
F 7.024490 5.146148 250.264828
F 7.024490 12.865536 250.264828
F 7.024490 20.584928 250.264828
F 15.934002 5.146256 250.544744
F 15.934002 12.865644 250.544744
F 15.934002 20.585036 250.544744
F 24.843197 5.146256 250.824727
F 24.843197 12.865644 250.824728
F 24.843197 20.585036 250.824727
F 7.596211 7.719401 232.078965
F 6.910205 7.719509 253.901899
F 7.596211 15.438791 232.078965
F 6.910205 15.438898 253.901898
F 7.596211 0.000015 232.078965
F 6.910205 0.000123 253.901898
F 7.481939 5.146243 235.716125
F 24.700310 20.585016 255.369925
F 16.505505 7.719386 232.358942
F 15.819689 7.719384 254.181813
F 16.505505 15.438776 232.358943
F 15.819689 15.438773 254.181814
F 25.386124 20.585036 233.548215
F 24.700310 12.865624 255.369925
F 25.414701 7.719386 232.638925
F 24.728885 7.719384 254.461795
F 25.414701 15.438775 232.638926
F 24.728885 15.438773 254.461796
F 25.386124 12.865644 233.548215
F 24.700310 5.146235 255.369925
F 0.810126 1.296118 235.495118
F 0.063640 1.256713 257.332503
F 27.527706 1.286564 236.346081
F 26.838576 1.285200 258.162242
F 0.810126 9.015504 235.495118
F 0.063640 8.976099 257.332503
F 27.527706 9.005950 236.346081
F 26.838576 9.004586 258.162242
F 0.810126 16.734895 235.495118
F 0.063640 16.695490 257.332503
F 27.527706 16.725341 236.346082
F 26.838576 16.723977 258.162242
F 9.709303 1.286565 235.786114
F 9.018616 1.283774 257.600249
F 9.709303 9.005952 235.786114
F 9.018616 9.003161 257.600249
F 9.709303 16.725343 235.786115
F 9.018616 16.722551 257.600249
F 18.618512 1.286563 236.066099
F 17.929382 1.285199 257.882260
F 18.618512 9.005949 236.066099
F 17.929382 9.004586 257.882260
F 18.618512 16.725340 236.066099
F 17.929382 16.723976 257.882260
F 0.695897 3.844765 239.134941
F 25.386124 5.146256 233.548216
F 27.413392 3.859693 239.983242
F 26.389656 3.849646 261.722533
F 0.695898 11.564151 239.134941
F 15.791113 20.585014 255.089943
F 27.413392 11.579080 239.983242
F 26.389656 11.569032 261.722534
F 0.695898 19.283543 239.134941
F 24.162360 15.428728 261.652538
F 27.413392 19.298472 239.983242
F 26.389656 19.288424 261.722534
F 9.594988 3.859691 239.423274
F 8.689779 3.786842 261.113595
F 9.594987 11.579078 239.423275
F 8.689779 11.506228 261.113595
F 9.594987 19.298469 239.423275
F 8.689779 19.225620 261.113595
F 18.504199 3.859694 239.703259
F 17.480452 3.849638 261.442546
F 18.504199 11.579080 239.703259
F 17.480452 11.569024 261.442546
F 18.504199 19.298472 239.703259
F 17.480452 19.288416 261.442546
F 0.791412 3.843522 236.424008
F 0.040257 3.870774 258.119289
F 27.499128 3.859693 237.255372
F 26.803836 3.855699 259.039355
F 0.791412 11.562909 236.424008
F 0.040257 11.590160 258.119288
F 27.499128 11.579080 237.255372
F 26.803836 11.575086 259.039355
F 0.791412 19.282301 236.424008
F 0.040257 19.309552 258.119288
F 27.499128 19.298471 237.255372
F 26.803836 19.294477 259.039355
F 9.680727 3.859691 236.695407
F 8.985013 3.856726 258.454239
F 9.680727 11.579078 236.695407
F 8.985013 11.576113 258.454240
F 9.680726 19.298469 236.695407
F 8.985013 19.295504 258.454239
F 18.589935 3.859693 236.975388
F 17.894642 3.855700 258.759373
F 18.589935 11.579080 236.975388
F 17.894642 11.575086 258.759372
F 18.589935 19.298472 236.975389
F 17.894642 19.294478 258.759372
F 0.895027 1.297695 232.789584
F 0.109030 1.256886 254.469747
F 27.613423 1.286564 233.618211
F 26.927608 1.286543 255.439921
F 0.895027 9.017081 232.789584
F 0.109030 8.976272 254.469747
F 27.613423 9.005950 233.618211
F 26.927609 9.005929 255.439921
F 0.895027 16.736472 232.789584
F 0.109030 16.695663 254.469747
F 27.613423 16.725341 233.618211
F 26.927608 16.725320 255.439920
F 9.795019 1.286565 233.058246
F 9.109210 1.286427 254.879643
F 9.795018 9.005952 233.058247
F 9.109210 9.005813 254.879643
F 9.795019 16.725342 233.058246
F 9.109210 16.725203 254.879642
F 18.704229 1.286563 233.338228
F 18.018415 1.286542 255.159938
F 18.704229 9.005949 233.338228
F 18.018415 9.005928 255.159938
F 18.704229 16.725340 233.338227
F 18.018415 16.725319 255.159938
F 2.991876 7.716040 236.488057
F 2.300298 7.715917 258.310076
F 29.726428 7.719386 237.325368
F 29.031135 7.715392 259.109351
F 2.991876 15.435430 236.488056
F 2.300298 15.435306 258.310076
F 29.726428 15.438775 237.325367
F 29.031135 15.434781 259.109351
F 16.476928 20.585036 233.268232
F 15.791113 12.865622 255.089942
F 16.476928 12.865644 233.268232
F 15.791113 5.146234 255.089942
F 11.908040 7.719387 236.765402
F 11.212206 7.715491 258.549985
F 11.908039 15.438776 236.765401
F 11.212206 15.434880 258.549985
F 16.476928 5.146256 233.268232
F 6.881239 20.584775 254.809083
F 20.817236 7.719386 237.045384
F 20.121944 7.715392 258.829368
F 20.817236 15.438776 237.045384
F 20.121944 15.434782 258.829368
F 20.817236 0.000000 237.045384
F 7.567635 20.585020 232.988238
F 3.106252 5.149604 232.850181
F 2.411747 5.147875 254.666684
F 29.840718 5.146257 233.688207
F 29.154904 5.146236 255.509917
F 3.106252 12.868992 232.850181
F 2.411747 12.867263 254.666684
F 29.840718 12.865645 233.688206
F 29.154904 12.865624 255.509916
F 3.106252 20.588383 232.850181
F 2.411747 20.586655 254.666684
F 29.840718 20.585036 233.688206
F 29.154904 20.585015 255.509916
F 12.022329 5.146256 233.128241
F 11.336612 5.146289 254.949741
F 12.022329 12.865644 233.128240
F 11.336612 12.865677 254.949740
F 12.022329 20.585035 233.128240
F 11.336612 20.585069 254.949740
F 20.931527 5.146256 233.408224
F 20.245713 5.146235 255.229934
F 20.931527 12.865644 233.408224
F 20.245713 12.865623 255.229934
F 20.931527 20.585036 233.408224
F 20.245713 20.585015 255.229933
F 3.022389 5.150429 235.573420
F 2.342616 5.149699 257.397310
F 29.755001 5.146256 236.416077
F 29.065871 5.144893 258.232238
F 3.022389 12.869817 235.573420
F 2.342616 12.869087 257.397310
F 29.755001 12.865645 236.416077
F 29.065871 12.864281 258.232238
F 3.022389 20.589209 235.573420
F 2.342616 20.588479 257.397310
F 29.755001 20.585036 236.416077
F 29.065871 20.583673 258.232238
F 11.936613 5.146256 235.856112
F 11.247704 5.145030 257.670902
F 11.936613 12.865644 235.856112
F 11.247704 12.864419 257.670903
F 11.936613 20.585035 235.856112
F 11.247704 20.583810 257.670902
F 20.845810 5.146256 236.136094
F 20.156680 5.144892 257.952255
F 20.845810 12.865644 236.136095
F 20.156680 12.864281 257.952256
F 20.845810 20.585036 236.136095
F 20.156680 20.583672 257.952255
F 2.901004 7.717049 239.214607
F 2.227457 7.719271 261.030272
F 29.640690 7.719386 240.053237
F 28.616956 7.709339 261.792529
F 2.901004 15.436439 239.214607
F 2.227457 15.438661 261.030272
F 29.640690 15.438775 240.053237
F 28.616956 15.428728 261.792530
F 6.881239 12.865384 254.809083
F 7.567635 12.865629 232.988238
F 2.901004 23.155829 239.214607
F 2.227457 23.158052 261.030272
F 6.881239 5.145995 254.809083
F 7.567634 5.146240 232.988239
F 29.640690 23.158166 240.053237
F 28.616956 23.148119 261.792529
F 11.822301 7.719387 239.493272
F 10.793284 7.714064 261.234879
F 11.822301 15.438776 239.493272
F 10.793283 15.433453 261.234880
F 24.576541 15.434781 258.969359
F 25.271833 15.438775 237.185376
F 20.731499 7.719386 239.773255
F 19.707762 7.709339 261.512546
F 20.731499 15.438776 239.773255
F 19.707762 15.428728 261.512546
F 24.576541 7.715392 258.969359
F 25.271833 7.719386 237.185376
F 5.252909 1.285518 235.646852
F 4.561597 1.288085 257.465232
F 31.982300 1.286563 236.486072
F 31.293170 1.285200 258.302234
F 5.252909 9.004904 235.646852
F 4.561597 9.007472 257.465232
F 31.982300 9.005950 236.486073
F 31.293170 9.004586 258.302234
F 5.252909 16.724295 235.646852
F 4.561597 16.726863 257.465232
F 31.982300 16.725341 236.486073
F 31.293170 16.723977 258.302234
F 14.163914 1.286563 235.926107
F 13.474745 1.285205 257.742323
F 14.163914 9.005950 235.926107
F 13.474745 9.004591 257.742323
F 14.163914 16.725340 235.926107
F 13.474745 16.723982 257.742323
F 23.073110 1.286563 236.206090
F 22.383980 1.285199 258.022251
F 23.073110 9.005949 236.206090
F 22.383980 9.004586 258.022251
F 23.073110 16.725340 236.206090
F 22.383981 16.723977 258.022251
F 5.138626 3.860757 239.284030
F 4.454828 3.859702 261.100418
F 31.867985 3.859693 240.123232
F 30.844252 3.849646 261.862525
F 5.138626 11.580144 239.284031
F 4.454828 11.579088 261.100418
F 31.867985 11.579080 240.123233
F 30.844252 11.569032 261.862525
F 5.138626 19.299535 239.284031
F 4.454828 19.298480 261.100418
F 31.867985 19.298471 240.123233
F 30.844252 19.288424 261.862525
F 14.049600 3.859693 239.563268
F 13.024739 3.852041 261.304136
F 14.049600 11.579080 239.563268
F 13.024739 11.571428 261.304136
F 14.049600 19.298472 239.563268
F 13.024739 19.290820 261.304136
F 22.958797 3.859693 239.843250
F 21.935060 3.849646 261.582542
F 22.958797 11.579080 239.843250
F 21.935060 11.569032 261.582542
F 22.958797 19.298472 239.843250
F 21.935060 19.288424 261.582542
F 5.224590 3.860747 236.554644
F 4.539260 3.859297 258.382179
F 31.953723 3.859693 237.395363
F 31.258431 3.855699 259.179347
F 5.224590 11.580133 236.554644
F 4.539260 11.578684 258.382179
F 31.953723 11.579080 237.395363
F 31.258431 11.575086 259.179347
F 5.224590 19.299525 236.554644
F 4.539260 19.298075 258.382179
F 31.953723 19.298471 237.395362
F 31.258431 19.294477 259.179347
F 14.135337 3.859693 236.835398
F 13.439765 3.855787 258.619767
F 14.135337 11.579080 236.835398
F 13.439765 11.575174 258.619767
F 14.135337 19.298472 236.835397
F 13.439765 19.294566 258.619767
F 23.044533 3.859693 237.115380
F 22.349241 3.855699 258.899364
F 23.044533 11.579080 237.115380
F 22.349241 11.575086 258.899363
F 23.044533 19.298472 237.115380
F 22.349241 19.294478 258.899363
F 5.338694 1.285513 232.917461
F 4.651825 1.286853 254.740468
F 32.068016 1.286564 233.758202
F 31.382202 1.286543 255.579913
F 5.338694 9.004899 232.917461
F 4.651825 9.006240 254.740468
F 32.068017 9.005950 233.758202
F 31.382202 9.005929 255.579913
F 5.338694 16.724290 232.917461
F 4.651825 16.725631 254.740467
F 32.068016 16.725341 233.758202
F 31.382202 16.725320 255.579912
F 14.249630 1.286563 233.198236
F 13.563815 1.286543 255.019948
F 14.249630 9.005949 233.198236
F 13.563815 9.005929 255.019948
F 14.249630 16.725341 233.198236
F 13.563815 16.725320 255.019948
F 23.158827 1.286563 233.478220
F 22.473013 1.286542 255.299929
F 23.158827 9.005949 233.478219
F 22.473013 9.005928 255.299929
F 23.158827 16.725340 233.478219
F 22.473013 16.725319 255.299929
F 7.453344 7.719402 236.625400
F 6.755297 7.709325 258.400248
F 7.453344 15.438792 236.625399
F 6.755297 15.428715 258.400248
F 7.453344 0.000016 236.625399
F 15.667343 15.434782 258.689377
F 16.362637 7.719386 236.905393
F 15.667343 7.715393 258.689377
F 16.362637 15.438776 236.905393
F 2.764292 23.155893 243.763111
F 25.186096 23.158167 239.913246
F 29.497823 23.158167 244.599689
F 20.588631 23.158167 244.319706
F 11.593696 23.158167 246.767593
F 15.253107 23.148158 261.372544
F 16.276900 23.158167 239.633264
F 16.134033 23.158167 244.179714
F 25.043228 23.158166 244.459697
F 16.048295 23.158167 246.907585
F 24.957492 23.158167 247.187567
F 2.525811 23.157555 251.029875
F 29.955032 23.158167 230.051047
F 29.269218 23.158167 251.874000
F 12.136644 23.158167 229.491081
F 11.450830 23.158167 251.314034
F 21.045841 23.158167 229.771064
F 20.360027 23.158167 251.594017
F 12.050906 23.158167 232.218951
F 11.365094 23.158167 254.041817
F 20.274288 23.158164 254.321804
F 16.591242 23.158167 229.631073
F 15.905428 23.158167 251.454026
F 25.500437 23.158166 229.911055
F 24.814623 23.158166 251.734009
F 16.505505 23.158167 232.358943
F 15.819689 23.158164 254.181813
F 25.414701 23.158167 232.638925
F 24.728885 23.158164 254.461795
F 24.162359 23.148119 261.652538
F 2.991876 23.154821 236.488056
F 2.300298 23.154697 258.310076
F 29.726428 23.158166 237.325367
F 29.031135 23.154172 259.109351
F 11.212206 23.154271 258.549985
F 20.817236 23.158167 237.045384
F 20.121944 23.154173 258.829368
F 11.822301 23.158167 239.493272
F 10.793283 23.152844 261.234880
F 19.707762 23.148119 261.512546
F 6.755297 23.148106 258.400248
F 16.362637 23.158166 236.905393
F 15.667343 23.154173 258.689377
F 25.271833 23.158166 237.185376
F 24.576541 23.154172 258.969359
F 33.071551 23.148119 261.932521
F 33.071551 15.428728 261.932521
F 33.071551 7.709339 261.932521
F 8.137091 24.462568 2.758951
F 7.439536 24.455928 24.540122
F 8.137091 32.181954 2.758951
F 7.439536 32.175314 24.540122
F 8.137091 39.901345 2.758950
F 7.439536 39.894705 24.540122
F 17.034133 24.448726 3.046831
F 16.338840 24.444732 24.830814
F 17.034133 32.168112 3.046831
F 16.338840 32.164118 24.830814
F 17.034133 39.887503 3.046831
F 16.338840 39.883509 24.830815
F 25.943342 24.448723 3.326816
F 25.248050 24.444729 25.110798
F 25.943342 32.168110 3.326816
F 25.248049 32.164116 25.110799
F 25.943342 39.887501 3.326816
F 25.248049 39.883507 25.110799
F 8.010736 27.006902 6.354539
F 7.325221 27.006663 28.177282
F 8.010736 34.726288 6.354539
F 7.325221 34.726049 28.177282
F 8.010736 42.445680 6.354539
F 7.325221 42.445441 28.177282
F 16.910339 27.017879 6.646264
F 16.224525 27.017858 28.467974
F 16.910339 34.737266 6.646264
F 16.224525 34.737245 28.467974
F 16.910339 42.456657 6.646264
F 16.224525 42.456636 28.467975
F 25.819550 27.017881 6.926249
F 25.133736 27.017860 28.747959
F 25.819550 34.737268 6.926249
F 25.133736 34.737247 28.747959
F 25.819550 42.456659 6.926249
F 25.133736 42.456639 28.747959
F 8.095156 27.011888 3.648995
F 7.410266 27.006662 25.471434
F 8.095156 34.731274 3.648994
F 7.410267 34.726049 25.471434
F 8.095156 42.450666 3.648994
F 7.410267 42.445440 25.471434
F 16.999392 27.019221 3.923948
F 16.310262 27.017858 25.740107
F 16.999392 34.738608 3.923948
F 16.310263 34.737245 25.740107
F 16.999392 42.457999 3.923947
F 16.310263 42.456636 25.740107
F 25.908603 27.019224 4.203928
F 25.219473 27.017860 26.020089
F 25.908603 34.738611 4.203928
F 25.219473 34.737247 26.020089
F 25.908603 42.458002 4.203928
F 25.219473 42.456638 26.020089
F 8.532218 24.449565 0.098109
F 7.524560 24.455928 21.834273
F 8.532218 32.168951 0.098109
F 7.524560 32.175314 21.834273
F 8.532218 39.888342 0.098109
F 7.524561 39.894705 21.834273
F 17.448307 24.454779 0.363652
F 16.424556 24.444732 22.102946
F 17.448307 32.174166 0.363652
F 16.424556 32.164118 22.102946
F 17.448307 39.893557 0.363652
F 16.424556 39.883509 22.102946
F 26.357502 24.454777 0.643636
F 25.333766 24.444730 22.382927
F 26.357502 32.174163 0.643636
F 25.333766 32.164116 22.382927
F 26.357502 39.893555 0.643636
F 25.333766 39.883507 22.382928
F 10.311323 30.875754 3.716145
F 9.621437 30.874247 25.532039
F 10.311323 38.595144 3.716145
F 9.621437 38.593636 25.532038
F 32.044238 46.316333 21.683625
F 32.044238 38.596942 21.683625
F 10.311323 46.314534 3.716145
F 9.621437 46.313027 25.532038
F 19.226707 30.878917 3.993941
F 18.537577 30.877553 25.810102
F 19.226707 38.598306 3.993941
F 18.537577 38.596943 25.810101
F 19.226707 23.159530 3.993941
F 18.537577 23.158167 25.810102
F 32.044238 30.877553 21.683625
F 18.537577 46.316334 25.810102
F 28.135903 30.878917 4.273924
F 27.446773 30.877553 26.090084
F 28.135903 38.598306 4.273924
F 27.446773 38.596942 26.090084
F 28.135903 23.159530 4.273924
F 23.135042 38.596943 21.403642
F 10.771453 28.326559 0.163680
F 9.735726 28.307729 21.894877
F 10.771453 36.045947 0.163680
F 9.735726 36.027117 21.894877
F 10.771453 43.765338 0.163680
F 9.735726 43.746509 21.894877
F 19.675606 28.314470 0.433648
F 18.651866 28.304422 22.172941
F 19.675605 36.033858 0.433648
F 18.651866 36.023811 22.172940
F 19.675605 43.753250 0.433648
F 18.651866 43.743202 22.172941
F 28.584799 28.314470 0.713631
F 27.561065 28.304422 22.452924
F 28.584799 36.033859 0.713631
F 27.561065 36.023811 22.452923
F 28.584799 43.753250 0.713631
F 27.561065 43.743202 22.452923
F 10.345055 28.311743 2.836910
F 9.650145 28.307729 24.618477
F 10.345055 36.031131 2.836910
F 9.650145 36.027117 24.618477
F 10.345055 43.750522 2.836910
F 9.650145 43.746509 24.618477
F 19.261443 28.308416 3.116829
F 18.566150 28.304422 24.900812
F 19.261443 36.027805 3.116829
F 18.566150 36.023811 24.900812
F 19.261443 43.747196 3.116829
F 18.566150 43.743202 24.900812
F 28.170640 28.308417 3.396811
F 27.475347 28.304423 25.180794
F 28.170640 36.027805 3.396811
F 27.475347 36.023811 25.180795
F 28.170640 43.747196 3.396811
F 27.475348 43.743202 25.180795
F 10.221675 30.874276 6.433951
F 9.535834 30.874247 28.255638
F 10.221675 38.593666 6.433952
F 9.535834 38.593636 28.255638
F 10.221675 46.313057 6.433952
F 9.535834 46.313027 28.255637
F 19.137653 30.877574 6.716262
F 18.451839 30.877553 28.537972
F 19.137653 38.596963 6.716262
F 18.451839 38.596942 28.537972
F 19.137653 23.158188 6.716262
F 23.135042 30.877553 21.403642
F 14.454353 23.158182 13.849343
F 18.451839 46.316333 28.537972
F 28.046851 30.877574 6.996245
F 27.361037 30.877553 28.817954
F 28.046851 38.596964 6.996245
F 27.361036 38.596942 28.817955
F 28.046851 23.158188 6.996245
F 27.361037 23.158167 28.817954
F 12.577916 24.447701 2.907608
F 11.882471 24.443680 24.691510
F 12.577916 32.167087 2.907608
F 11.882471 32.163067 24.691510
F 12.577916 39.886478 2.907608
F 11.882471 39.882458 24.691511
F 21.488744 24.448724 3.186825
F 20.793452 24.444730 24.970807
F 21.488744 32.168110 3.186825
F 20.793452 32.164116 24.970807
F 21.488744 39.887501 3.186825
F 20.793452 39.883507 24.970807
F 30.397940 24.448724 3.466807
F 29.702648 24.444730 25.250790
F 30.397940 32.168110 3.466807
F 29.702648 32.164116 25.250790
F 30.397940 39.887500 3.466807
F 29.702648 39.883507 25.250790
F 12.453976 27.018926 6.506966
F 11.768156 27.018910 28.328670
F 12.453976 34.738313 6.506966
F 11.768156 34.738296 28.328670
F 12.453976 42.457704 6.506966
F 11.768156 42.457688 28.328670
F 21.364951 27.017881 6.786257
F 20.679137 27.017860 28.607968
F 21.364951 34.737268 6.786257
F 20.679137 34.737247 28.607968
F 21.364951 42.456660 6.786258
F 20.679137 42.456639 28.607968
F 30.274148 27.017881 7.066240
F 29.588334 27.017860 28.887950
F 30.274148 34.737267 7.066240
F 29.588334 34.737247 28.887950
F 30.274148 42.456659 7.066240
F 29.588334 42.456638 28.887950
F 12.542941 27.020279 3.783224
F 11.853941 27.018910 25.599318
F 12.542941 34.739666 3.783224
F 11.853941 34.738297 25.599318
F 12.542941 42.459057 3.783224
F 11.853941 42.457688 25.599318
F 21.454004 27.019224 4.063937
F 20.764874 27.017860 25.880098
F 21.454004 34.738610 4.063936
F 20.764874 34.737247 25.880097
F 21.454004 42.458002 4.063937
F 20.764874 42.456639 25.880097
F 30.363201 27.019224 4.343920
F 29.674070 27.017860 26.160080
F 30.363201 34.738610 4.343919
F 29.674070 34.737247 26.160080
F 30.363201 42.458001 4.343919
F 29.674070 42.456638 26.160080
F 12.993292 24.455269 0.223617
F 11.968234 24.443680 21.962157
F 12.993292 32.174655 0.223617
F 11.968234 32.163067 21.962157
F 12.993292 39.894046 0.223617
F 11.968234 39.882458 21.962157
F 21.902905 24.454777 0.503645
F 20.879167 24.444730 22.242936
F 21.902905 32.174163 0.503645
F 20.879167 32.164116 22.242936
F 21.902904 39.893554 0.503645
F 20.879167 39.883507 22.242936
F 30.812099 24.454777 0.783627
F 29.788365 24.444730 22.522920
F 30.812099 32.174164 0.783627
F 29.788364 32.164116 22.522920
F 30.812098 39.893555 0.783626
F 29.788364 39.883507 22.522919
F 14.772028 30.878927 3.853944
F 14.082882 30.877569 25.670099
F 14.772028 38.598317 3.853944
F 14.082882 38.596958 25.670099
F 14.772028 23.159541 3.853944
F 14.082882 23.158182 25.670099
F 13.997143 23.158182 28.397985
F 14.225748 38.596958 21.123665
F 23.681305 30.878917 4.133932
F 22.992175 30.877553 25.950093
F 23.681305 38.598306 4.133932
F 22.992175 38.596942 25.950093
F 23.681305 23.159530 4.133932
F 14.682958 23.158203 6.576276
F 32.590500 30.878916 4.413915
F 31.901370 30.877553 26.230076
F 32.590500 38.598306 4.413915
F 31.901370 38.596942 26.230076
F 32.590500 23.159530 4.413915
F 14.225748 30.877568 21.123665
F 32.158549 43.743202 18.046464
F 31.901370 46.316333 26.230076
F 15.221130 28.314547 0.293685
F 14.197171 28.304407 22.032939
F 15.221130 36.033935 0.293684
F 14.197171 36.023796 22.032938
F 15.221130 43.753327 0.293684
F 14.197171 43.743187 22.032938
F 24.130202 28.314470 0.573641
F 23.106465 28.304422 22.312932
F 24.130202 36.033859 0.573640
F 23.106465 36.023811 22.312932
F 24.130202 43.753250 0.573640
F 23.106465 43.743202 22.312932
F 33.039395 28.314470 0.853622
F 32.015661 28.304423 22.592915
F 33.039394 36.033859 0.853622
F 32.015661 36.023811 22.592915
F 33.039395 43.753250 0.853622
F 32.015661 43.743203 22.592915
F 14.806736 28.308403 2.976859
F 14.111455 28.304408 24.760825
F 14.806736 36.027791 2.976859
F 14.111455 36.023796 24.760825
F 14.806736 43.747183 2.976859
F 14.111455 43.743187 24.760825
F 23.716042 28.308416 3.256821
F 23.020749 28.304422 25.040803
F 23.716041 36.027804 3.256821
F 23.020749 36.023810 25.040803
F 23.716041 43.747196 3.256821
F 23.020749 43.743202 25.040803
F 32.625236 28.308417 3.536802
F 31.929944 28.304423 25.320786
F 32.625236 36.027805 3.536802
F 31.929944 36.023811 25.320786
F 32.625236 43.747196 3.536802
F 31.929944 43.743203 25.320786
F 14.682958 30.877589 6.576276
F 13.997144 30.877568 28.397985
F 14.682958 38.596979 6.576276
F 13.997144 38.596958 28.397985
F 32.158549 36.023811 18.046464
F 32.158549 28.304423 18.046464
F 23.592251 30.877574 6.856253
F 22.906437 30.877553 28.677964
F 23.592251 38.596964 6.856253
F 22.906437 38.596943 28.677963
F 23.592252 23.158188 6.856253
F 23.249354 43.743202 17.766482
F 32.501448 30.877574 7.136235
F 31.815634 30.877553 28.957946
F 32.501448 38.596963 7.136236
F 31.815634 38.596942 28.957946
F 32.501448 23.158187 7.136236
F 23.249354 36.023811 17.766482
F 23.249354 28.304423 17.766482
F 31.815634 46.316333 28.957946
F 7.896743 24.455929 9.991481
F 7.210931 24.455928 31.814442
F 7.896743 32.175316 9.991481
F 7.210932 32.175314 31.814442
F 7.896743 39.894707 9.991481
F 7.210932 39.894705 31.814442
F 16.796050 24.444732 10.282181
F 16.110235 24.444732 32.105134
F 16.796050 32.164118 10.282181
F 16.110235 32.164118 32.105134
F 16.796049 39.883509 10.282182
F 16.110235 39.883509 32.105135
F 25.705259 24.444729 10.562166
F 25.019445 24.444729 32.385119
F 25.705259 32.164116 10.562166
F 25.019445 32.164116 32.385119
F 25.705259 39.883507 10.562166
F 25.019445 39.883507 32.385120
F 7.782430 27.006663 13.628640
F 7.782431 34.726049 13.628640
F 7.782431 42.445441 13.628640
F 16.681734 27.017858 13.919332
F 16.681734 34.737245 13.919332
F 16.681734 42.456636 13.919332
F 25.590946 27.017860 14.199317
F 25.590946 34.737247 14.199317
F 25.590946 42.456638 14.199317
F 7.867476 27.006662 10.922792
F 7.181662 27.006662 32.745754
F 7.867476 34.726049 10.922792
F 7.181662 34.726049 32.745753
F 7.867476 42.445440 10.922792
F 7.181662 42.445440 32.745754
F 16.767472 27.017858 11.191466
F 16.767472 34.737245 11.191465
F 16.767472 42.456636 11.191465
F 25.676682 27.017860 11.471447
F 25.676682 34.737247 11.471447
F 25.676682 42.456638 11.471447
F 7.981748 24.455953 7.285622
F 7.295955 24.455927 29.108593
F 7.981748 32.175339 7.285622
F 7.295955 32.175313 29.108593
F 7.981748 39.894730 7.285622
F 7.295955 39.894705 29.108593
F 16.881767 24.444735 7.554397
F 16.195951 24.444732 29.377266
F 16.881767 32.164121 7.554397
F 16.195951 32.164118 29.377266
F 16.881767 39.883512 7.554397
F 16.195951 39.883509 29.377267
F 25.790977 24.444732 7.834378
F 25.105161 24.444729 29.657248
F 25.790977 32.164118 7.834378
F 25.105161 32.164116 29.657248
F 25.790977 39.883509 7.834378
F 25.105161 39.883507 29.657248
F 10.078646 30.874247 10.983396
F 10.078646 38.593636 10.983396
F 14.340060 43.743187 17.486504
F 10.078646 46.313027 10.983396
F 18.994786 30.877553 11.261460
F 18.994786 38.596943 11.261460
F 14.340060 36.023796 17.486504
F 18.994786 46.316333 11.261460
F 27.903983 30.877553 11.541443
F 27.903983 38.596942 11.541442
F 14.340059 28.304408 17.486504
F 10.192910 28.307714 7.346290
F 9.507122 28.307729 29.169198
F 10.192910 36.027102 7.346290
F 9.507122 36.027117 29.169198
F 10.192910 43.746494 7.346291
F 9.507122 43.746509 29.169198
F 19.109077 28.304425 7.624391
F 18.423261 28.304422 29.447261
F 19.109077 36.023813 7.624390
F 18.423261 36.023810 29.447261
F 19.109077 43.743205 7.624390
F 18.423261 43.743202 29.447261
F 28.018276 28.304425 7.904374
F 27.332460 28.304423 29.727245
F 28.018276 36.023813 7.904374
F 27.332460 36.023811 29.727244
F 28.018276 43.743205 7.904374
F 27.332460 43.743202 29.727244
F 10.107351 28.307728 10.069841
F 9.421540 28.307729 31.892798
F 10.107351 36.027116 10.069841
F 9.421540 36.027117 31.892798
F 10.107351 43.746507 10.069841
F 9.421540 43.746509 31.892798
F 19.023360 28.304422 10.352179
F 18.337546 28.304422 32.175132
F 19.023360 36.023811 10.352179
F 18.337546 36.023811 32.175132
F 19.023359 43.743202 10.352179
F 18.337545 43.743202 32.175132
F 27.932557 28.304423 10.632161
F 27.246743 28.304423 32.455115
F 27.932557 36.023811 10.632161
F 27.246743 36.023811 32.455116
F 27.932557 43.743202 10.632162
F 27.246743 43.743202 32.455115
F 9.993043 30.874246 13.706995
F 9.993043 38.593636 13.706995
F 9.993043 46.313027 13.706995
F 18.909048 30.877553 13.989330
F 18.909048 38.596942 13.989330
F 32.244266 43.743203 15.318594
F 18.909048 46.316333 13.989330
F 27.818246 30.877553 14.269312
F 27.818245 38.596943 14.269313
F 27.818246 23.158167 14.269312
F 12.339681 24.443680 10.142878
F 11.653867 24.443680 31.965831
F 12.339681 32.163067 10.142878
F 11.653867 32.163067 31.965831
F 12.339681 39.882457 10.142878
F 11.653867 39.882458 31.965831
F 21.250661 24.444730 10.422174
F 20.564847 24.444730 32.245128
F 21.250661 32.164116 10.422174
F 20.564847 32.164116 32.245128
F 21.250661 39.883507 10.422175
F 20.564847 39.883507 32.245128
F 30.159857 24.444730 10.702157
F 29.474043 24.444730 32.525110
F 30.159857 32.164116 10.702157
F 29.474043 32.164116 32.525110
F 30.159857 39.883507 10.702157
F 29.474043 39.883507 32.525110
F 12.225366 27.018909 13.780028
F 12.225366 34.738296 13.780028
F 12.225366 42.457688 13.780028
F 21.136346 27.017860 14.059325
F 21.136346 34.737247 14.059326
F 21.136346 42.456639 14.059326
F 30.045544 27.017860 14.339308
F 30.045544 34.737247 14.339308
F 30.045544 42.456638 14.339308
F 12.311150 27.018910 11.050676
F 12.311150 34.738297 11.050676
F 12.311150 42.457688 11.050676
F 21.222084 27.017860 11.331456
F 21.222084 34.737247 11.331455
F 21.222084 42.456639 11.331456
F 30.131280 27.017860 11.611438
F 30.131280 34.737247 11.611438
F 30.131280 42.456638 11.611438
F 12.425445 24.443683 7.413611
F 11.739630 24.443680 29.236478
F 12.425445 32.163069 7.413611
F 11.739630 32.163067 29.236478
F 12.425446 39.882460 7.413611
F 11.739630 39.882458 29.236478
F 21.336378 24.444732 7.694386
F 20.650562 24.444730 29.517257
F 21.336378 32.164119 7.694386
F 20.650562 32.164116 29.517257
F 21.336378 39.883510 7.694387
F 20.650562 39.883507 29.517257
F 30.245576 24.444732 7.974370
F 29.559760 24.444730 29.797240
F 30.245576 32.164118 7.974370
F 29.559760 32.164116 29.797240
F 30.245576 39.883509 7.974370
F 29.559760 39.883507 29.797239
F 14.540091 30.877568 11.121458
F 14.540091 38.596958 11.121457
F 14.540091 23.158182 11.121458
F 32.244266 36.023811 15.318594
F 23.449384 30.877553 11.401451
F 23.449384 38.596942 11.401451
F 32.244266 28.304423 15.318594
F 32.358580 30.877553 11.681434
F 32.358580 38.596942 11.681434
F 23.335070 43.743202 15.038610
F 32.358580 46.316333 11.681434
F 14.654382 28.304410 7.484389
F 13.968566 28.304408 29.307259
F 14.654382 36.023798 7.484388
F 13.968566 36.023796 29.307259
F 14.654382 43.743190 7.484389
F 13.968566 43.743187 29.307258
F 23.563677 28.304425 7.764382
F 22.877861 28.304422 29.587253
F 23.563677 36.023813 7.764382
F 22.877861 36.023811 29.587253
F 23.563677 43.743205 7.764382
F 22.877861 43.743202 29.587253
F 32.472872 28.304426 8.044365
F 31.787057 28.304423 29.867236
F 32.472872 36.023814 8.044365
F 31.787057 36.023811 29.867236
F 32.472872 43.743205 8.044365
F 31.787057 43.743203 29.867235
F 14.568664 28.304408 10.212192
F 13.882850 28.304408 32.035145
F 14.568664 36.023796 10.212192
F 13.882850 36.023796 32.035145
F 14.568664 43.743187 10.212192
F 13.882850 43.743187 32.035145
F 23.477958 28.304423 10.492170
F 22.792144 28.304423 32.315124
F 23.477958 36.023811 10.492170
F 22.792144 36.023811 32.315124
F 23.477958 43.743202 10.492170
F 22.792144 43.743202 32.315124
F 32.387153 28.304423 10.772153
F 31.701339 28.304423 32.595106
F 32.387153 36.023811 10.772153
F 31.701339 36.023811 32.595106
F 32.387153 43.743203 10.772153
F 31.701339 43.743202 32.595106
F 14.454353 30.877569 13.849343
F 14.454353 38.596958 13.849343
F 23.335070 36.023811 15.038611
F 23.363647 30.877553 14.129321
F 23.363647 38.596943 14.129321
F 23.335070 28.304422 15.038611
F 32.272843 30.877553 14.409304
F 32.272843 38.596942 14.409304
F 14.425776 43.743187 14.758617
F 32.272843 46.316333 14.409304
F 7.668141 24.455928 17.265800
F 7.668141 32.175314 17.265800
F 7.668141 39.894705 17.265800
F 16.567445 24.444732 17.556493
F 16.567445 32.164118 17.556493
F 16.567445 39.883509 17.556493
F 25.476655 24.444729 17.836478
F 25.476655 32.164116 17.836478
F 25.476654 39.883507 17.836478
F 7.553826 27.006662 20.902961
F 7.553826 34.726049 20.902960
F 7.553826 42.445441 20.902961
F 16.453130 27.017858 21.193653
F 16.453130 34.737245 21.193653
F 16.453130 42.456636 21.193653
F 25.362341 27.017860 21.473638
F 25.362341 34.737247 21.473638
F 25.362341 42.456639 21.473638
F 7.638872 27.006662 18.197112
F 7.638872 34.726049 18.197112
F 7.638872 42.445440 18.197112
F 16.538867 27.017858 18.465786
F 16.538867 34.737245 18.465785
F 16.538867 42.456636 18.465786
F 25.448078 27.017860 18.745767
F 25.448078 34.737247 18.745767
F 25.448077 42.456638 18.745767
F 7.753165 24.455928 14.559952
F 7.753165 32.175314 14.559951
F 7.753165 39.894705 14.559951
F 16.653161 24.444732 14.828625
F 16.653161 32.164118 14.828625
F 16.653161 39.883509 14.828625
F 25.562371 24.444730 15.108607
F 25.562371 32.164116 15.108606
F 25.562371 39.883507 15.108607
F 9.850041 30.874247 18.257717
F 9.850041 38.593636 18.257717
F 14.425776 36.023796 14.758617
F 9.850041 46.313027 18.257717
F 18.766181 30.877553 18.535780
F 18.766181 38.596943 18.535780
F 14.425776 28.304408 14.758617
F 18.766181 46.316334 18.535780
F 27.675378 30.877553 18.815763
F 27.675378 38.596942 18.815763
F 32.129975 46.316333 18.955755
F 9.964332 28.307729 14.620556
F 9.964332 36.027117 14.620556
F 9.964332 43.746509 14.620556
F 18.880471 28.304422 14.898619
F 18.880471 36.023811 14.898619
F 18.880471 43.743202 14.898619
F 27.789669 28.304423 15.178602
F 27.789669 36.023811 15.178602
F 27.789670 43.743202 15.178602
F 9.878749 28.307729 17.344156
F 9.878749 36.027118 17.344156
F 9.878750 43.746509 17.344156
F 18.794755 28.304422 17.626490
F 18.794755 36.023811 17.626490
F 18.794755 43.743202 17.626491
F 27.703952 28.304423 17.906473
F 27.703952 36.023811 17.906473
F 27.703952 43.743202 17.906473
F 9.764438 30.874247 20.981316
F 9.764438 38.593636 20.981317
F 9.764438 46.313027 20.981316
F 18.680443 30.877553 21.263651
F 18.680443 38.596942 21.263651
F 32.129975 38.596942 18.955755
F 18.680443 46.316333 21.263651
F 27.589641 30.877553 21.543634
F 27.589641 38.596942 21.543634
F 27.589641 23.158167 21.543634
F 12.111076 24.443680 17.417190
F 12.111076 32.163067 17.417190
F 12.111076 39.882457 17.417190
F 21.022056 24.444730 17.696486
F 21.022056 32.164116 17.696486
F 21.022056 39.883507 17.696486
F 29.931252 24.444730 17.976469
F 29.931252 32.164116 17.976469
F 29.931252 39.883507 17.976469
F 11.996761 27.018910 21.054349
F 11.996761 34.738296 21.054349
F 11.996761 42.457688 21.054349
F 20.907741 27.017860 21.333646
F 20.907742 34.737247 21.333647
F 20.907741 42.456639 21.333646
F 29.816939 27.017860 21.613629
F 29.816939 34.737247 21.613629
F 29.816939 42.456638 21.613629
F 12.082545 27.018910 18.324997
F 12.082545 34.738297 18.324997
F 12.082545 42.457688 18.324997
F 20.993479 27.017860 18.605776
F 20.993479 34.737247 18.605776
F 20.993479 42.456639 18.605776
F 29.902675 27.017860 18.885759
F 29.902675 34.737247 18.885759
F 29.902675 42.456638 18.885759
F 12.196839 24.443680 14.687836
F 12.196839 32.163067 14.687836
F 12.196839 39.882458 14.687836
F 21.107772 24.444730 14.968615
F 21.107772 32.164116 14.968615
F 21.107772 39.883507 14.968615
F 30.016969 24.444730 15.248598
F 30.016969 32.164116 15.248598
F 30.016969 39.883507 15.248597
F 14.311487 30.877568 18.395778
F 14.311487 38.596958 18.395778
F 14.311487 23.158182 18.395778
F 32.129975 30.877553 18.955755
F 23.220780 30.877553 18.675772
F 23.220779 38.596942 18.675772
F 27.446773 46.316333 26.090084
F 27.361036 46.316333 28.817954
F 22.992175 46.316333 25.950093
F 23.135042 46.316333 21.403642
F 22.906437 46.316333 28.677963
F 27.903983 46.316333 11.541443
F 27.818246 46.316333 14.269312
F 23.449384 46.316333 11.401451
F 23.363647 46.316333 14.129321
F 27.675378 46.316333 18.815763
F 27.589641 46.316333 21.543634
F 23.220780 46.316333 18.675772
F 14.225748 23.158182 21.123665
F 6.753722 24.455928 46.363084
F 6.753722 32.175314 46.363084
F 6.753722 39.894705 46.363084
F 15.653026 24.444732 46.653776
F 15.653026 32.164118 46.653776
F 15.653026 39.883509 46.653776
F 24.562235 24.444729 46.933761
F 24.562235 32.164116 46.933761
F 24.562235 39.883507 46.933761
F 6.639407 27.006662 50.000244
F 33.357115 27.017860 50.850903
F 6.639407 34.726049 50.000244
F 33.357115 34.737246 50.850903
F 6.639407 42.445441 50.000244
F 33.357115 42.456638 50.850903
F 15.538711 27.017858 50.290937
F 15.538711 34.737245 50.290937
F 15.538711 42.456636 50.290937
F 24.447922 27.017860 50.570921
F 24.447922 34.737247 50.570921
F 24.447922 42.456639 50.570921
F 6.724453 27.006662 47.294396
F 6.724453 34.726049 47.294396
F 6.724453 42.445440 47.294396
F 15.624448 27.017858 47.563070
F 15.624448 34.737245 47.563069
F 15.624448 42.456636 47.563069
F 24.533659 27.017860 47.843051
F 24.533659 34.737247 47.843051
F 24.533659 42.456638 47.843051
F 6.838746 24.455928 43.657235
F 6.152932 24.455928 65.480197
F 6.838746 32.175314 43.657235
F 6.152932 32.175314 65.480197
F 6.838746 39.894705 43.657234
F 6.152932 39.894705 65.480197
F 15.738742 24.444732 43.925908
F 15.738742 32.164118 43.925908
F 15.738742 39.883509 43.925908
F 24.647952 24.444730 44.205890
F 24.647952 32.164116 44.205890
F 24.647952 39.883507 44.205890
F 8.935622 30.874247 47.355000
F 8.935622 38.593636 47.355000
F 30.672610 46.316333 65.329549
F 8.935622 46.313027 47.355000
F 17.851762 30.877553 47.633064
F 17.851762 38.596943 47.633063
F 31.358424 46.316333 43.506587
F 17.851762 46.316334 47.633064
F 26.760959 30.877553 47.913047
F 26.760959 38.596942 47.913046
F 31.358424 23.158167 43.506587
F 9.049912 28.307729 43.717839
F 9.049912 36.027117 43.717839
F 9.049912 43.746509 43.717839
F 17.966052 28.304422 43.995903
F 17.966052 36.023811 43.995903
F 17.966052 43.743202 43.995903
F 26.875251 28.304423 44.275886
F 26.875251 36.023811 44.275886
F 26.875251 43.743202 44.275886
F 8.964331 28.307729 46.441439
F 8.964330 36.027118 46.441439
F 8.964331 43.746509 46.441439
F 17.880336 28.304422 46.723774
F 17.880336 36.023811 46.723774
F 17.880336 43.743202 46.723774
F 26.789533 28.304423 47.003757
F 26.789533 36.023811 47.003757
F 26.789533 43.743202 47.003757
F 8.850019 30.874247 50.078599
F 8.850019 38.593636 50.078599
F 8.850019 46.313027 50.078599
F 17.766024 30.877553 50.360934
F 17.766024 38.596942 50.360934
F 30.672610 38.596942 65.329549
F 17.766024 46.316333 50.360934
F 26.675222 30.877553 50.640917
F 26.675222 38.596943 50.640917
F 26.675222 23.158167 50.640917
F 11.196657 24.443680 46.514473
F 11.196657 32.163067 46.514473
F 11.196657 39.882457 46.514473
F 20.107637 24.444730 46.793769
F 20.107637 32.164116 46.793769
F 20.107637 39.883507 46.793770
F 29.016834 24.444730 47.073752
F 29.016834 32.164116 47.073753
F 29.016834 39.883507 47.073753
F 11.082342 27.018910 50.151632
F 11.082342 34.738296 50.151632
F 11.082342 42.457688 50.151633
F 19.993322 27.017860 50.430929
F 19.993323 34.737247 50.430930
F 19.993323 42.456638 50.430930
F 28.902520 27.017860 50.710912
F 28.902520 34.737247 50.710913
F 28.902520 42.456638 50.710913
F 11.168126 27.018910 47.422280
F 11.168126 34.738297 47.422280
F 11.168126 42.457688 47.422280
F 20.079060 27.017860 47.703059
F 20.079060 34.737247 47.703059
F 20.079060 42.456639 47.703059
F 28.988256 27.017860 47.983043
F 28.988256 34.737247 47.983042
F 28.988256 42.456638 47.983042
F 11.282420 24.443680 43.785120
F 11.282420 32.163067 43.785120
F 11.282420 39.882458 43.785119
F 20.193353 24.444730 44.065898
F 20.193353 32.164116 44.065898
F 20.193353 39.883507 44.065899
F 29.102550 24.444730 44.345882
F 29.102550 32.164116 44.345882
F 29.102550 39.883507 44.345882
F 13.397068 30.877569 47.493062
F 13.397068 38.596958 47.493061
F 13.397068 23.158182 47.493062
F 31.358424 38.596942 43.506587
F 22.306360 30.877553 47.773055
F 22.306360 38.596942 47.773055
F 30.672610 30.877553 65.329549
F 31.215556 30.877553 48.053038
F 31.215556 38.596942 48.053038
F 31.358424 30.877553 43.506587
F 31.215556 46.316333 48.053038
F 13.511357 28.304408 43.855901
F 13.511357 36.023796 43.855900
F 13.511357 43.743187 43.855901
F 22.420651 28.304422 44.135894
F 22.420651 36.023811 44.135894
F 22.420651 43.743202 44.135894
F 31.329847 28.304423 44.415877
F 31.329847 36.023811 44.415877
F 31.329847 43.743203 44.415877
F 13.425641 28.304408 46.583787
F 13.425641 36.023796 46.583788
F 13.425641 43.743187 46.583788
F 22.334935 28.304423 46.863765
F 22.334935 36.023811 46.863765
F 22.334935 43.743202 46.863766
F 31.244130 28.304423 47.143747
F 31.244130 36.023811 47.143748
F 31.244129 43.743203 47.143748
F 13.311329 30.877568 50.220948
F 13.311329 38.596958 50.220948
F 21.763414 38.596943 65.049567
F 22.220623 30.877553 50.500925
F 22.220623 38.596943 50.500925
F 22.449228 38.596943 43.226605
F 31.129819 30.877553 50.780908
F 31.129819 38.596942 50.780908
F 21.763414 30.877553 65.049566
F 31.129819 46.316333 50.780908
F 6.525117 24.455928 53.637404
F 33.242824 24.444730 54.488064
F 6.525117 32.175314 53.637404
F 33.242824 32.164117 54.488064
F 6.525118 39.894705 53.637404
F 33.242824 39.883507 54.488064
F 15.424422 24.444732 53.928097
F 15.424422 32.164118 53.928097
F 15.424422 39.883509 53.928097
F 24.333631 24.444729 54.208081
F 24.333631 32.164116 54.208081
F 24.333631 39.883507 54.208081
F 7.096616 27.006662 35.451602
F 6.410802 27.006663 57.274564
F 33.128510 27.017860 58.125223
F 7.096617 34.726049 35.451601
F 6.410802 34.726049 57.274564
F 33.128510 34.737247 58.125223
F 7.096617 42.445441 35.451602
F 6.410802 42.445441 57.274564
F 33.128510 42.456638 58.125223
F 15.995920 27.017858 35.742294
F 15.310106 27.017858 57.565256
F 15.995920 34.737245 35.742294
F 15.310106 34.737245 57.565257
F 15.995920 42.456636 35.742294
F 15.310106 42.456636 57.565256
F 24.905131 27.017860 36.022279
F 24.219317 27.017860 57.845241
F 24.905131 34.737247 36.022279
F 24.219317 34.737247 57.845242
F 24.905131 42.456639 36.022279
F 24.219317 42.456639 57.845241
F 6.495847 27.006662 54.568716
F 33.214247 27.017860 55.397354
F 6.495848 34.726049 54.568716
F 33.214247 34.737247 55.397354
F 6.495848 42.445440 54.568716
F 33.214247 42.456638 55.397354
F 16.081658 27.017858 33.014427
F 15.395843 27.017858 54.837390
F 16.081658 34.737245 33.014427
F 15.395844 34.737245 54.837389
F 16.081658 42.456636 33.014427
F 15.395844 42.456636 54.837389
F 24.990868 27.017860 33.294409
F 24.305054 27.017860 55.117371
F 24.990868 34.737247 33.294409
F 24.305054 34.737247 55.117371
F 24.990868 42.456639 33.294409
F 24.305054 42.456638 55.117371
F 6.610141 24.455927 50.931556
F 33.328541 24.444730 51.760194
F 6.610141 32.175313 50.931556
F 33.328541 32.164116 51.760194
F 6.610142 39.894705 50.931555
F 33.328541 39.883507 51.760193
F 15.510137 24.444732 51.200229
F 15.510137 32.164118 51.200229
F 15.510137 39.883509 51.200229
F 24.419347 24.444730 51.480211
F 24.419347 32.164116 51.480211
F 24.419347 39.883507 51.480210
F 9.392832 30.874247 32.806358
F 8.707018 30.874247 54.629320
F 9.392832 38.593636 32.806358
F 8.707018 38.593636 54.629320
F 22.449228 30.877553 43.226604
F 12.854120 38.596958 64.769589
F 9.392832 46.313027 32.806358
F 8.707018 46.313027 54.629320
F 18.308972 30.877553 33.084421
F 17.623158 30.877553 54.907384
F 18.308972 38.596943 33.084421
F 17.623158 38.596943 54.907384
F 18.308972 23.158167 33.084421
F 13.539934 38.596958 42.946626
F 12.854120 30.877568 64.769588
F 17.623158 46.316334 54.907384
F 27.218168 30.877553 33.364405
F 26.532354 30.877553 55.187366
F 27.218168 38.596942 33.364405
F 26.532354 38.596942 55.187366
F 13.539934 30.877568 42.946626
F 30.786920 43.743203 61.692388
F 8.821308 28.307729 50.992160
F 8.821308 36.027117 50.992160
F 8.821308 43.746509 50.992160
F 17.737447 28.304422 51.270224
F 17.737447 36.023811 51.270224
F 17.737447 43.743202 51.270223
F 26.646646 28.304423 51.550206
F 26.646646 36.023811 51.550206
F 26.646646 43.743202 51.550206
F 8.735726 28.307729 53.715760
F 8.735726 36.027117 53.715760
F 8.735726 43.746509 53.715760
F 17.651731 28.304422 53.998095
F 17.651731 36.023811 53.998095
F 17.651731 43.743202 53.998095
F 26.560928 28.304423 54.278077
F 26.560928 36.023811 54.278077
F 26.560929 43.743202 54.278077
F 9.307229 30.874247 35.529957
F 8.621415 30.874247 57.352919
F 9.307229 38.593636 35.529957
F 8.621415 38.593636 57.352920
F 9.307229 46.313027 35.529957
F 8.621415 46.313027 57.352919
F 18.223234 30.877553 35.812292
F 17.537420 30.877553 57.635254
F 18.223234 38.596942 35.812292
F 17.537420 38.596942 57.635254
F 31.472735 43.743202 39.869427
F 30.786920 36.023811 61.692389
F 18.223234 46.316333 35.812292
F 17.537420 46.316333 57.635254
F 27.132432 30.877553 36.092275
F 26.446618 30.877553 57.915237
F 27.132432 38.596943 36.092275
F 26.446618 38.596942 57.915237
F 27.132432 23.158167 36.092275
F 26.446618 23.158167 57.915237
F 10.968052 24.443680 53.788793
F 10.968052 32.163067 53.788793
F 10.968052 39.882458 53.788793
F 19.879033 24.444730 54.068090
F 19.879033 32.164116 54.068090
F 19.879033 39.883507 54.068090
F 28.788229 24.444730 54.348073
F 28.788229 32.164116 54.348073
F 28.788228 39.883507 54.348073
F 11.539552 27.018909 35.602990
F 10.853738 27.018910 57.425953
F 11.539552 34.738296 35.602990
F 10.853738 34.738296 57.425953
F 11.539552 42.457688 35.602991
F 10.853738 42.457688 57.425953
F 20.450532 27.017860 35.882288
F 19.764718 27.017860 57.705249
F 20.450532 34.737247 35.882288
F 19.764718 34.737247 57.705250
F 20.450532 42.456639 35.882288
F 19.764718 42.456639 57.705250
F 29.359729 27.017860 36.162270
F 28.673915 27.017860 57.985232
F 29.359729 34.737247 36.162271
F 28.673915 34.737247 57.985232
F 29.359730 42.456638 36.162271
F 28.673915 42.456638 57.985232
F 11.625336 27.018910 32.873638
F 10.939522 27.018910 54.696600
F 11.625336 34.738297 32.873638
F 10.939522 34.738297 54.696600
F 11.625336 42.457688 32.873638
F 10.939522 42.457688 54.696600
F 20.536269 27.017860 33.154418
F 19.850455 27.017860 54.977380
F 20.536269 34.737247 33.154417
F 19.850455 34.737247 54.977379
F 20.536269 42.456639 33.154417
F 19.850455 42.456639 54.977380
F 29.445466 27.017860 33.434400
F 28.759651 27.017860 55.257362
F 29.445466 34.737247 33.434400
F 28.759652 34.737247 55.257362
F 29.445466 42.456638 33.434400
F 28.759651 42.456638 55.257362
F 11.053815 24.443680 51.059440
F 11.053815 32.163067 51.059440
F 11.053815 39.882458 51.059440
F 19.964748 24.444730 51.340219
F 19.964748 32.164116 51.340219
F 19.964748 39.883507 51.340219
F 28.873946 24.444730 51.620202
F 28.873946 32.164116 51.620202
F 28.873946 39.883507 51.620202
F 13.854277 30.877568 32.944420
F 13.168463 30.877568 54.767381
F 13.854277 38.596958 32.944419
F 13.168463 38.596958 54.767381
F 13.854277 23.158182 32.944419
F 13.168463 23.158182 54.767381
F 31.472735 36.023811 39.869427
F 30.786920 28.304423 61.692388
F 22.763570 30.877553 33.224413
F 22.077756 30.877553 55.047375
F 22.763570 38.596942 33.224413
F 22.077756 38.596942 55.047375
F 31.472735 28.304423 39.869426
F 21.877725 43.743202 61.412406
F 31.672765 30.877553 33.504396
F 30.986951 30.877553 55.327358
F 31.672765 38.596942 33.504396
F 30.986951 38.596942 55.327358
F 22.563540 43.743202 39.589444
F 21.877725 36.023811 61.412406
F 31.672765 46.316333 33.504396
F 30.986951 46.316333 55.327358
F 13.282752 28.304407 51.130221
F 13.282752 36.023796 51.130221
F 13.282752 43.743187 51.130221
F 22.192046 28.304422 51.410215
F 22.192046 36.023811 51.410214
F 22.192046 43.743202 51.410215
F 31.101243 28.304423 51.690198
F 31.101243 36.023811 51.690198
F 31.101242 43.743203 51.690198
F 13.197036 28.304408 53.858107
F 13.197036 36.023796 53.858108
F 13.197036 43.743187 53.858108
F 22.106330 28.304422 54.138085
F 22.106330 36.023810 54.138086
F 22.106330 43.743202 54.138086
F 31.015525 28.304423 54.418068
F 31.015525 36.023811 54.418068
F 31.015525 43.743203 54.418068
F 13.768539 30.877569 35.672306
F 13.082725 30.877568 57.495267
F 13.768539 38.596958 35.672306
F 13.082725 38.596958 57.495268
F 22.563540 36.023811 39.589444
F 21.877725 28.304423 61.412406
F 22.677832 30.877553 35.952283
F 21.992018 30.877553 57.775245
F 22.677832 38.596943 35.952283
F 21.992019 38.596943 57.775246
F 22.563540 28.304423 39.589443
F 12.968431 43.743187 61.132428
F 31.587029 30.877553 36.232266
F 30.901215 30.877553 58.055228
F 31.587029 38.596942 36.232266
F 30.901215 38.596942 58.055228
F 13.654245 43.743187 39.309466
F 12.968431 36.023796 61.132429
F 31.587029 46.316333 36.232266
F 30.901215 46.316333 58.055228
F 6.982326 24.455928 39.088763
F 6.296513 24.455928 60.911724
F 33.014219 24.444730 61.762384
F 6.982327 32.175314 39.088763
F 6.296513 32.175314 60.911724
F 33.014219 32.164116 61.762384
F 6.982327 39.894705 39.088763
F 6.296513 39.894705 60.911725
F 33.014219 39.883507 61.762384
F 15.881631 24.444732 39.379455
F 15.195817 24.444732 61.202417
F 15.881631 32.164119 39.379455
F 15.195817 32.164118 61.202417
F 15.881631 39.883509 39.379455
F 15.195817 39.883509 61.202418
F 24.790840 24.444729 39.659440
F 24.105026 24.444729 61.482402
F 24.790840 32.164116 39.659440
F 24.105026 32.164116 61.482402
F 24.790840 39.883507 39.659440
F 24.105026 39.883507 61.482402
F 6.868011 27.006663 42.725923
F 6.182198 27.006662 64.548885
F 32.899905 27.017860 65.399544
F 6.868012 34.726049 42.725923
F 6.182198 34.726049 64.548885
F 32.899905 34.737246 65.399545
F 6.868012 42.445441 42.725923
F 6.182198 42.445441 64.548885
F 32.899906 42.456638 65.399545
F 15.767315 27.017858 43.016615
F 15.081501 27.017858 64.839577
F 15.767315 34.737245 43.016615
F 15.081501 34.737245 64.839577
F 15.767316 42.456636 43.016615
F 15.081501 42.456636 64.839578
F 24.676527 27.017860 43.296600
F 23.990713 27.017860 65.119562
F 24.676527 34.737247 43.296600
F 23.990712 34.737247 65.119562
F 24.676527 42.456639 43.296600
F 23.990712 42.456639 65.119562
F 6.953057 27.006662 40.020074
F 6.267243 27.006662 61.843037
F 32.985642 27.017860 62.671675
F 6.953058 34.726049 40.020074
F 6.267243 34.726049 61.843037
F 32.985642 34.737247 62.671674
F 6.953058 42.445440 40.020074
F 6.267243 42.445440 61.843037
F 32.985642 42.456638 62.671674
F 15.853053 27.017858 40.288748
F 15.167239 27.017858 62.111710
F 15.853053 34.737245 40.288748
F 15.167239 34.737245 62.111710
F 15.853053 42.456636 40.288748
F 15.167239 42.456636 62.111710
F 24.762263 27.017860 40.568730
F 24.076449 27.017860 62.391691
F 24.762263 34.737247 40.568730
F 24.076449 34.737247 62.391691
F 24.762263 42.456638 40.568729
F 24.076449 42.456639 62.391692
F 7.067350 24.455928 36.382914
F 6.381536 24.455928 58.205875
F 33.099936 24.444730 59.034514
F 7.067350 32.175314 36.382914
F 6.381536 32.175314 58.205875
F 33.099936 32.164116 59.034513
F 7.067351 39.894705 36.382913
F 6.381536 39.894705 58.205876
F 33.099936 39.883507 59.034514
F 15.967347 24.444732 36.651587
F 15.281532 24.444732 58.474549
F 15.967347 32.164118 36.651587
F 15.281532 32.164118 58.474549
F 15.967347 39.883509 36.651587
F 15.281532 39.883509 58.474549
F 24.876556 24.444730 36.931569
F 24.190742 24.444729 58.754531
F 24.876556 32.164116 36.931569
F 24.190743 32.164116 58.754531
F 24.876556 39.883507 36.931568
F 24.190743 39.883507 58.754530
F 9.164227 30.874247 40.080679
F 8.478413 30.874247 61.903641
F 9.164227 38.593636 40.080679
F 8.478413 38.593636 61.903641
F 13.654245 36.023796 39.309466
F 12.968431 28.304408 61.132428
F 9.164227 46.313027 40.080679
F 8.478413 46.313027 61.903641
F 18.080367 30.877553 40.358743
F 17.394553 30.877553 62.181705
F 18.080367 38.596943 40.358742
F 17.394553 38.596943 62.181704
F 13.654245 28.304407 39.309466
F 17.394553 23.158167 62.181704
F 18.080367 46.316334 40.358743
F 17.394553 46.316334 62.181704
F 26.989564 30.877553 40.638725
F 26.303750 30.877553 62.461688
F 26.989564 38.596942 40.638725
F 26.303750 38.596942 62.461687
F 30.872637 43.743203 58.964517
F 31.558452 43.743203 37.141556
F 9.278517 28.307729 36.443518
F 8.592703 28.307729 58.266480
F 9.278517 36.027117 36.443517
F 8.592703 36.027117 58.266480
F 9.278517 43.746509 36.443518
F 8.592703 43.746509 58.266480
F 18.194657 28.304422 36.721582
F 17.508843 28.304422 58.544543
F 18.194657 36.023810 36.721581
F 17.508843 36.023810 58.544543
F 18.194656 43.743202 36.721582
F 17.508842 43.743202 58.544543
F 27.103855 28.304423 37.001564
F 26.418041 28.304423 58.824527
F 27.103855 36.023811 37.001564
F 26.418041 36.023811 58.824526
F 27.103855 43.743202 37.001564
F 26.418041 43.743202 58.824526
F 9.192935 28.307729 39.167117
F 8.507121 28.307729 60.990080
F 9.192935 36.027118 39.167118
F 8.507121 36.027118 60.990080
F 9.192935 43.746509 39.167118
F 8.507121 43.746509 60.990080
F 18.108941 28.304422 39.449453
F 17.423127 28.304422 61.272414
F 18.108941 36.023811 39.449453
F 17.423127 36.023811 61.272415
F 18.108941 43.743202 39.449453
F 17.423126 43.743202 61.272415
F 27.018138 28.304423 39.729435
F 26.332324 28.304423 61.552398
F 27.018138 36.023811 39.729435
F 26.332324 36.023811 61.552398
F 27.018138 43.743202 39.729435
F 26.332324 43.743202 61.552398
F 9.078624 30.874247 42.804278
F 8.392810 30.874246 64.627240
F 9.078624 38.593636 42.804278
F 8.392810 38.593636 64.627241
F 9.078624 46.313027 42.804278
F 8.392810 46.313027 64.627240
F 17.994629 30.877553 43.086613
F 17.308815 30.877553 64.909575
F 17.994629 38.596942 43.086613
F 17.308815 38.596942 64.909576
F 30.872637 36.023811 58.964518
F 31.558452 36.023811 37.141556
F 17.994629 46.316333 43.086613
F 17.308815 46.316333 64.909575
F 26.903827 30.877553 43.366596
F 26.218013 30.877553 65.189558
F 26.903827 38.596943 43.366596
F 26.218013 38.596943 65.189558
F 26.903827 23.158167 43.366596
F 26.218013 23.158167 65.189558
F 11.425262 24.443680 39.240151
F 10.739448 24.443680 61.063113
F 11.425262 32.163067 39.240151
F 10.739448 32.163067 61.063113
F 11.425262 39.882457 39.240151
F 10.739448 39.882458 61.063114
F 20.336242 24.444730 39.519448
F 19.650428 24.444730 61.342410
F 20.336242 32.164116 39.519448
F 19.650428 32.164116 61.342410
F 20.336242 39.883507 39.519449
F 19.650428 39.883507 61.342410
F 29.245438 24.444730 39.799431
F 28.559624 24.444730 61.622393
F 29.245438 32.164116 39.799431
F 28.559624 32.164116 61.622393
F 29.245438 39.883507 39.799431
F 28.559624 39.883507 61.622393
F 11.310947 27.018910 42.877311
F 10.625133 27.018910 64.700273
F 11.310947 34.738296 42.877312
F 10.625133 34.738296 64.700274
F 11.310947 42.457688 42.877312
F 10.625133 42.457688 64.700274
F 20.221927 27.017860 43.156608
F 19.536113 27.017860 64.979571
F 20.221927 34.737247 43.156609
F 19.536113 34.737247 64.979571
F 20.221927 42.456639 43.156609
F 19.536113 42.456639 64.979571
F 29.131125 27.017860 43.436591
F 28.445311 27.017860 65.259553
F 29.131125 34.737247 43.436591
F 28.445311 34.737247 65.259554
F 29.131125 42.456638 43.436591
F 28.445311 42.456638 65.259553
F 11.396731 27.018910 40.147959
F 10.710917 27.018910 61.970921
F 11.396731 34.738297 40.147959
F 10.710917 34.738297 61.970921
F 11.396731 42.457688 40.147959
F 10.710917 42.457688 61.970921
F 20.307665 27.017860 40.428738
F 19.621851 27.017860 62.251701
F 20.307665 34.737247 40.428738
F 19.621850 34.737247 62.251700
F 20.307665 42.456639 40.428739
F 19.621851 42.456639 62.251700
F 29.216861 27.017860 40.708721
F 28.531047 27.017860 62.531683
F 29.216861 34.737247 40.708721
F 28.531047 34.737247 62.531683
F 29.216861 42.456638 40.708721
F 28.531047 42.456638 62.531683
F 11.511024 24.443680 36.510798
F 10.825210 24.443680 58.333760
F 11.511024 32.163066 36.510798
F 10.825210 32.163066 58.333760
F 11.511024 39.882458 36.510798
F 10.825210 39.882457 58.333760
F 20.421958 24.444730 36.791577
F 19.736144 24.444730 58.614539
F 20.421958 32.164116 36.791577
F 19.736144 32.164116 58.614539
F 20.421958 39.883507 36.791578
F 19.736144 39.883507 58.614539
F 29.331155 24.444730 37.071560
F 28.645341 24.444730 58.894522
F 29.331155 32.164116 37.071560
F 28.645341 32.164116 58.894522
F 29.331155 39.883507 37.071560
F 28.645341 39.883507 58.894522
F 13.625672 30.877568 40.218740
F 12.939858 30.877568 62.041702
F 13.625672 38.596958 40.218739
F 12.939858 38.596958 62.041702
F 13.625672 23.158182 40.218740
F 12.939858 23.158182 62.041702
F 30.872637 28.304423 58.964518
F 31.558452 28.304423 37.141556
F 22.534966 30.877553 40.498734
F 21.849151 30.877553 62.321696
F 22.534966 38.596942 40.498734
F 21.849151 38.596942 62.321696
F 21.963442 43.743202 58.684535
F 22.649256 43.743202 36.861573
F 31.444161 30.877553 40.778717
F 30.758346 30.877553 62.601679
F 31.444161 38.596942 40.778717
F 30.758346 38.596942 62.601679
F 21.963442 36.023811 58.684535
F 22.649256 36.023811 36.861572
F 31.444161 46.316333 40.778717
F 30.758346 46.316333 62.601679
F 13.739962 28.304408 36.581579
F 13.054147 28.304408 58.404542
F 13.739962 36.023796 36.581579
F 13.054147 36.023796 58.404542
F 13.739962 43.743187 36.581579
F 13.054148 43.743187 58.404541
F 22.649256 28.304422 36.861573
F 21.963442 28.304422 58.684535
F 26.760959 46.316333 47.913047
F 26.675222 46.316333 50.640917
F 22.306360 46.316333 47.773055
F 22.220623 46.316333 50.500925
F 27.218168 46.316333 33.364405
F 21.763414 46.316333 65.049566
F 22.449228 46.316333 43.226604
F 26.532354 46.316333 55.187367
F 27.132431 46.316333 36.092275
F 26.446618 46.316333 57.915237
F 22.763570 46.316333 33.224413
F 22.077756 46.316333 55.047375
F 22.677833 46.316333 35.952283
F 21.992018 46.316333 57.775245
F 26.989564 46.316333 40.638725
F 26.303750 46.316333 62.461687
F 26.903827 46.316333 43.366596
F 26.218012 46.316333 65.189558
F 22.534965 46.316333 40.498734
F 21.849151 46.316333 62.321696
F 13.311329 23.158182 50.220948
F 12.854120 23.158182 64.769588
F 13.539934 23.158182 42.946626
F 13.768539 23.158182 35.672305
F 13.082725 23.158182 57.495267
F 6.067907 24.455928 68.186046
F 5.382094 24.455928 90.009009
F 32.785615 24.444730 69.036706
F 32.099800 24.444730 90.859667
F 6.067908 32.175314 68.186046
F 5.382094 32.175314 90.009009
F 32.785615 32.164117 69.036706
F 32.099800 32.164117 90.859667
F 6.067908 39.894705 68.186046
F 5.382094 39.894705 90.009009
F 32.785615 39.883507 69.036706
F 32.099800 39.883507 90.859668
F 14.967212 24.444732 68.476738
F 14.281398 24.444732 90.299701
F 14.967212 32.164118 68.476738
F 14.281398 32.164118 90.299701
F 14.967212 39.883509 68.476739
F 14.281398 39.883509 90.299701
F 23.876421 24.444729 68.756723
F 23.190607 24.444729 90.579685
F 23.876421 32.164116 68.756723
F 23.190607 32.164116 90.579685
F 23.876421 39.883507 68.756723
F 23.190607 39.883507 90.579685
F 5.953592 27.006662 71.823206
F 5.267778 27.006663 93.646168
F 32.671301 27.017860 72.673865
F 31.985487 27.017860 94.496828
F 5.953593 34.726049 71.823206
F 5.267779 34.726049 93.646169
F 32.671301 34.737246 72.673866
F 31.985487 34.737246 94.496828
F 5.953593 42.445441 71.823206
F 5.267778 42.445441 93.646169
F 32.671301 42.456638 72.673865
F 31.985487 42.456638 94.496828
F 14.852896 27.017858 72.113898
F 14.167082 27.017858 93.936860
F 14.852896 34.737245 72.113898
F 14.167082 34.737245 93.936860
F 14.852897 42.456636 72.113898
F 14.167082 42.456636 93.936861
F 23.762108 27.017860 72.393884
F 23.076293 27.017860 94.216845
F 23.762108 34.737247 72.393884
F 23.076293 34.737247 94.216845
F 23.762107 42.456639 72.393884
F 23.076293 42.456639 94.216846
F 6.038638 27.006662 69.117358
F 5.352824 27.006662 90.940320
F 32.757038 27.017860 69.945996
F 32.071223 27.017860 91.768958
F 6.038638 34.726049 69.117358
F 5.352824 34.726049 90.940320
F 32.757038 34.737247 69.945996
F 32.071223 34.737247 91.768958
F 6.038639 42.445440 69.117358
F 5.352824 42.445440 90.940320
F 32.757038 42.456638 69.945996
F 32.071223 42.456638 91.768958
F 14.938634 27.017858 69.386031
F 14.252820 27.017858 91.208993
F 14.938634 34.737245 69.386031
F 14.252820 34.737245 91.208993
F 14.938634 42.456636 69.386031
F 14.252820 42.456636 91.208993
F 23.847844 27.017860 69.666013
F 23.162030 27.017860 91.488975
F 23.847844 34.737247 69.666013
F 23.162030 34.737247 91.488975
F 23.847844 42.456638 69.666013
F 23.162030 42.456638 91.488975
F 5.467117 24.455928 87.303160
F 32.871332 24.444730 66.308835
F 32.185518 24.444730 88.131797
F 5.467117 32.175314 87.303160
F 32.871332 32.164116 66.308835
F 32.185517 32.164116 88.131797
F 5.467118 39.894705 87.303159
F 32.871332 39.883507 66.308835
F 32.185517 39.883508 88.131797
F 15.052928 24.444732 65.748870
F 14.367113 24.444732 87.571833
F 15.052928 32.164118 65.748870
F 14.367114 32.164119 87.571833
F 15.052928 39.883509 65.748870
F 14.367114 39.883509 87.571833
F 23.962137 24.444730 66.028852
F 23.276323 24.444729 87.851814
F 23.962137 32.164116 66.028852
F 23.276323 32.164116 87.851814
F 23.962138 39.883507 66.028852
F 23.276323 39.883507 87.851814
F 8.249808 30.874247 69.177962
F 7.563994 30.874247 91.000925
F 8.249808 38.593636 69.177962
F 7.563994 38.593636 91.000925
F 29.986796 46.316333 87.152511
F 29.986796 38.596942 87.152511
F 8.249808 46.313027 69.177962
F 7.563994 46.313027 91.000925
F 17.165948 30.877553 69.456026
F 16.480134 30.877553 91.278988
F 17.165948 38.596943 69.456026
F 16.480134 38.596943 91.278988
F 29.986796 30.877553 87.152511
F 21.077599 38.596943 86.872529
F 17.165948 46.316334 69.456026
F 16.480134 46.316334 91.278988
F 26.075145 30.877553 69.736009
F 25.389331 30.877553 91.558971
F 26.075145 38.596942 69.736009
F 25.389331 38.596942 91.558971
F 21.077599 30.877553 86.872529
F 12.168306 38.596958 86.592551
F 8.364099 28.307729 65.540802
F 7.678284 28.307729 87.363764
F 8.364099 36.027117 65.540802
F 7.678284 36.027117 87.363763
F 8.364099 43.746509 65.540802
F 7.678284 43.746509 87.363763
F 17.280237 28.304422 65.818865
F 16.594423 28.304422 87.641827
F 17.280237 36.023811 65.818865
F 16.594423 36.023810 87.641827
F 17.280238 43.743202 65.818865
F 16.594423 43.743202 87.641827
F 26.189436 28.304423 66.098848
F 25.503622 28.304423 87.921810
F 26.189436 36.023811 66.098847
F 25.503622 36.023811 87.921810
F 26.189436 43.743202 66.098847
F 25.503622 43.743202 87.921810
F 8.278516 28.307729 68.264402
F 7.592702 28.307729 90.087363
F 8.278516 36.027117 68.264402
F 7.592702 36.027118 90.087364
F 8.278516 43.746509 68.264402
F 7.592702 43.746509 90.087364
F 17.194522 28.304422 68.546736
F 16.508708 28.304422 90.369698
F 17.194522 36.023811 68.546736
F 16.508708 36.023811 90.369698
F 17.194522 43.743202 68.546736
F 16.508708 43.743202 90.369698
F 26.103719 28.304423 68.826719
F 25.417905 28.304423 90.649681
F 26.103719 36.023811 68.826719
F 25.417905 36.023811 90.649681
F 26.103719 43.743202 68.826719
F 25.417905 43.743202 90.649681
F 8.164205 30.874246 71.901561
F 7.478391 30.874247 93.724524
F 8.164205 38.593636 71.901562
F 7.478391 38.593636 93.724524
F 8.164205 46.313027 71.901561
F 7.478391 46.313027 93.724524
F 17.080210 30.877553 72.183896
F 16.394396 30.877553 94.006858
F 17.080210 38.596943 72.183896
F 16.394396 38.596943 94.006859
F 17.080210 23.158167 72.183896
F 16.394396 23.158167 94.006858
F 17.080210 46.316334 72.183896
F 16.394396 46.316334 94.006858
F 25.989408 30.877553 72.463879
F 25.303594 30.877553 94.286841
F 25.989408 38.596942 72.463879
F 25.303593 38.596942 94.286841
F 25.989408 23.158167 72.463879
F 25.303594 23.158167 94.286841
F 10.510843 24.443680 68.337434
F 9.825029 24.443680 90.160397
F 10.510843 32.163067 68.337435
F 9.825029 32.163067 90.160397
F 10.510843 39.882457 68.337435
F 9.825029 39.882458 90.160397
F 19.421823 24.444730 68.616732
F 18.736009 24.444730 90.439694
F 19.421823 32.164116 68.616732
F 18.736009 32.164116 90.439694
F 19.421823 39.883507 68.616732
F 18.736009 39.883507 90.439694
F 28.331019 24.444730 68.896714
F 27.645205 24.444730 90.719677
F 28.331019 32.164116 68.896714
F 27.645205 32.164116 90.719677
F 28.331019 39.883507 68.896714
F 27.645205 39.883507 90.719677
F 10.396528 27.018910 71.974595
F 9.710714 27.018910 93.797556
F 10.396528 34.738296 71.974595
F 9.710714 34.738296 93.797557
F 10.396528 42.457688 71.974595
F 9.710714 42.457688 93.797557
F 19.307508 27.017860 72.253891
F 18.621694 27.017860 94.076854
F 19.307508 34.737247 72.253892
F 18.621694 34.737247 94.076854
F 19.307508 42.456639 72.253892
F 18.621694 42.456639 94.076854
F 28.216706 27.017860 72.533875
F 27.530892 27.017860 94.356836
F 28.216706 34.737247 72.533875
F 27.530892 34.737247 94.356837
F 28.216706 42.456638 72.533875
F 27.530892 42.456638 94.356837
F 10.482312 27.018910 69.245242
F 9.796498 27.018910 91.068204
F 10.482312 34.738296 69.245243
F 9.796498 34.738297 91.068204
F 10.482312 42.457688 69.245242
F 9.796498 42.457688 91.068204
F 19.393246 27.017860 69.526022
F 18.707432 27.017860 91.348984
F 19.393246 34.737247 69.526022
F 18.707432 34.737247 91.348984
F 19.393246 42.456639 69.526022
F 18.707432 42.456639 91.348984
F 28.302442 27.017860 69.806005
F 27.616628 27.017860 91.628966
F 28.302442 34.737247 69.806004
F 27.616628 34.737247 91.628967
F 28.302442 42.456638 69.806004
F 27.616628 42.456638 91.628966
F 10.596605 24.443680 65.608081
F 9.910791 24.443680 87.431044
F 10.596605 32.163067 65.608081
F 9.910791 32.163066 87.431044
F 10.596605 39.882458 65.608081
F 9.910791 39.882458 87.431043
F 19.507539 24.444730 65.888861
F 18.821725 24.444730 87.711823
F 19.507539 32.164116 65.888861
F 18.821725 32.164116 87.711823
F 19.507539 39.883507 65.888861
F 18.821725 39.883507 87.711822
F 28.416736 24.444730 66.168843
F 27.730922 24.444730 87.991806
F 28.416736 32.164116 66.168843
F 27.730922 32.164116 87.991806
F 28.416736 39.883507 66.168843
F 27.730922 39.883507 87.991806
F 12.711253 30.877569 69.316023
F 12.025439 30.877568 91.138986
F 12.711253 38.596958 69.316023
F 12.025439 38.596958 91.138985
F 12.711253 23.158182 69.316024
F 12.025439 23.158182 91.138985
F 12.168306 30.877568 86.592551
F 30.101106 43.743203 83.515351
F 21.620546 30.877553 69.596017
F 20.934732 30.877553 91.418980
F 21.620546 38.596942 69.596017
F 20.934732 38.596942 91.418979
F 30.101106 36.023811 83.515351
F 30.101106 28.304423 83.515350
F 30.529742 30.877553 69.876000
F 29.843928 30.877553 91.698962
F 30.529742 38.596942 69.876000
F 29.843928 38.596942 91.698962
F 21.191911 43.743202 83.235368
F 21.191911 36.023810 83.235369
F 30.529742 46.316333 69.876000
F 29.843928 46.316333 91.698962
F 12.825543 28.304408 65.678863
F 12.139729 28.304408 87.501825
F 12.825543 36.023796 65.678863
F 12.139729 36.023796 87.501825
F 12.825543 43.743187 65.678862
F 12.139729 43.743187 87.501825
F 21.734837 28.304422 65.958857
F 21.049023 28.304422 87.781818
F 21.734837 36.023811 65.958856
F 21.049023 36.023811 87.781818
F 21.734837 43.743202 65.958856
F 21.049023 43.743202 87.781818
F 30.644033 28.304423 66.238840
F 29.958219 28.304423 88.061802
F 30.644033 36.023811 66.238840
F 29.958219 36.023811 88.061802
F 30.644033 43.743203 66.238839
F 29.958219 43.743203 88.061802
F 12.739826 28.304408 68.406749
F 12.054012 28.304408 90.229712
F 12.739826 36.023796 68.406750
F 12.054012 36.023796 90.229712
F 12.739826 43.743187 68.406749
F 12.054012 43.743187 90.229712
F 21.649121 28.304423 68.686728
F 20.963306 28.304423 90.509689
F 21.649121 36.023811 68.686728
F 20.963306 36.023811 90.509690
F 21.649121 43.743202 68.686728
F 20.963306 43.743202 90.509689
F 30.558316 28.304423 68.966710
F 29.872502 28.304423 90.789672
F 30.558316 36.023811 68.966710
F 29.872502 36.023811 90.789672
F 30.558316 43.743202 68.966710
F 29.872502 43.743203 90.789672
F 12.625515 30.877568 72.043909
F 11.939701 30.877568 93.866872
F 12.625515 38.596958 72.043910
F 11.939701 38.596958 93.866872
F 21.191911 28.304422 83.235368
F 12.282617 43.743187 82.955390
F 21.534809 30.877553 72.323888
F 20.848995 30.877553 94.146850
F 21.534809 38.596943 72.323888
F 20.848995 38.596943 94.146850
F 12.282617 36.023796 82.955390
F 12.282617 28.304408 82.955390
F 30.444005 30.877553 72.603870
F 29.758191 30.877553 94.426832
F 30.444005 38.596942 72.603870
F 29.758191 38.596942 94.426832
F 30.186823 43.743203 80.787480
F 30.186823 36.023811 80.787480
F 30.444005 46.316333 72.603870
F 29.758191 46.316333 94.426832
F 5.839303 24.455928 75.460366
F 5.153488 24.455928 97.283329
F 32.557010 24.444730 76.311026
F 31.871196 24.444730 98.133988
F 5.839303 32.175314 75.460367
F 5.153489 32.175314 97.283329
F 32.557010 32.164117 76.311026
F 31.871196 32.164117 98.133988
F 5.839303 39.894705 75.460367
F 5.153489 39.894705 97.283329
F 32.557010 39.883507 76.311026
F 31.871196 39.883507 98.133988
F 14.738607 24.444732 75.751059
F 14.052793 24.444732 97.574021
F 14.738607 32.164118 75.751059
F 14.052793 32.164118 97.574021
F 14.738607 39.883509 75.751059
F 14.052793 39.883509 97.574021
F 23.647816 24.444729 76.031043
F 22.962002 24.444729 97.854006
F 23.647816 32.164116 76.031044
F 22.962002 32.164116 97.854006
F 23.647816 39.883507 76.031044
F 22.962002 39.883507 97.854006
F 5.724988 27.006663 79.097526
F 32.442696 27.017860 79.948185
F 5.724988 34.726049 79.097526
F 32.442696 34.737246 79.948186
F 5.724988 42.445441 79.097527
F 32.442696 42.456638 79.948186
F 14.624292 27.017858 79.388218
F 14.624292 34.737245 79.388219
F 14.624292 42.456636 79.388219
F 23.533503 27.017860 79.668203
F 23.533503 34.737247 79.668203
F 23.533503 42.456638 79.668204
F 5.810034 27.006662 76.391678
F 5.124219 27.006662 98.214640
F 32.528433 27.017860 77.220316
F 5.810034 34.726049 76.391678
F 5.124220 34.726049 98.214640
F 32.528433 34.737247 77.220316
F 5.810034 42.445440 76.391678
F 5.124220 42.445440 98.214640
F 32.528433 42.456638 77.220316
F 14.710029 27.017858 76.660352
F 14.710030 34.737245 76.660351
F 14.710030 42.456636 76.660352
F 23.619240 27.017860 76.940333
F 23.619240 34.737247 76.940333
F 23.619240 42.456638 76.940333
F 5.924327 24.455928 72.754518
F 5.238513 24.455928 94.577480
F 32.642727 24.444730 73.583155
F 31.956913 24.444730 95.406118
F 5.924327 32.175314 72.754518
F 5.238513 32.175314 94.577480
F 32.642727 32.164116 73.583155
F 31.956913 32.164116 95.406118
F 5.924327 39.894705 72.754518
F 5.238513 39.894705 94.577480
F 32.642727 39.883507 73.583155
F 31.956913 39.883507 95.406118
F 14.824323 24.444732 73.023191
F 14.138508 24.444732 94.846153
F 14.824323 32.164118 73.023191
F 14.138509 32.164118 94.846153
F 14.824323 39.883509 73.023191
F 14.138509 39.883509 94.846153
F 23.733533 24.444730 73.303173
F 23.047719 24.444730 95.126135
F 23.733533 32.164116 73.303173
F 23.047719 32.164116 95.126135
F 23.733533 39.883507 73.303173
F 23.047719 39.883507 95.126135
F 8.021203 30.874247 76.452283
F 8.021203 38.593636 76.452282
F 30.186823 28.304423 80.787480
F 8.021203 46.313027 76.452283
F 16.937344 30.877553 76.730346
F 16.937344 38.596943 76.730346
F 21.277628 43.743202 80.507497
F 16.937344 46.316333 76.730346
F 25.846540 30.877553 77.010329
F 25.846540 38.596942 77.010328
F 21.277628 36.023811 80.507497
F 8.135494 28.307729 72.815122
F 7.449679 28.307729 94.638085
F 8.135493 36.027117 72.815122
F 7.449680 36.027117 94.638084
F 8.135494 43.746509 72.815122
F 7.449679 43.746509 94.638084
F 17.051633 28.304422 73.093185
F 16.365819 28.304422 94.916148
F 17.051633 36.023811 73.093185
F 16.365819 36.023811 94.916147
F 17.051633 43.743202 73.093185
F 16.365819 43.743202 94.916148
F 25.960832 28.304423 73.373169
F 25.275017 28.304423 95.196131
F 25.960832 36.023811 73.373168
F 25.275017 36.023811 95.196130
F 25.960832 43.743202 73.373168
F 25.275017 43.743202 95.196130
F 8.049912 28.307729 75.538722
F 7.364097 28.307729 97.361684
F 8.049912 36.027117 75.538722
F 7.364097 36.027117 97.361684
F 8.049912 43.746509 75.538722
F 7.364097 43.746509 97.361684
F 16.965917 28.304422 75.821056
F 16.280103 28.304422 97.644018
F 16.965917 36.023811 75.821057
F 16.280103 36.023811 97.644019
F 16.965917 43.743202 75.821057
F 16.280103 43.743202 97.644019
F 25.875114 28.304423 76.101039
F 25.189300 28.304423 97.924001
F 25.875114 36.023811 76.101039
F 25.189300 36.023811 97.924001
F 25.875114 43.743202 76.101039
F 25.189300 43.743202 97.924002
F 7.935601 30.874247 79.175882
F 7.935600 38.593636 79.175882
F 7.935600 46.313027 79.175882
F 16.851606 30.877553 79.458216
F 16.851605 38.596942 79.458217
F 21.277628 28.304422 80.507498
F 16.851606 46.316333 79.458216
F 25.760803 30.877553 79.738199
F 25.760803 38.596943 79.738199
F 25.760803 23.158167 79.738199
F 10.282238 24.443680 75.611755
F 9.596424 24.443680 97.434718
F 10.282238 32.163067 75.611755
F 9.596424 32.163067 97.434718
F 10.282238 39.882457 75.611755
F 9.596424 39.882457 97.434718
F 19.193218 24.444730 75.891052
F 18.507404 24.444730 97.714014
F 19.193218 32.164116 75.891052
F 18.507404 32.164116 97.714014
F 19.193219 39.883507 75.891052
F 18.507404 39.883507 97.714015
F 28.102415 24.444730 76.171035
F 27.416600 24.444730 97.993997
F 28.102415 32.164116 76.171035
F 27.416600 32.164116 97.993997
F 28.102414 39.883507 76.171035
F 27.416600 39.883507 97.993997
F 10.167923 27.018909 79.248914
F 10.167923 34.738296 79.248915
F 10.167923 42.457688 79.248915
F 19.078904 27.017860 79.528212
F 19.078904 34.737247 79.528212
F 19.078904 42.456639 79.528212
F 27.988101 27.017860 79.808194
F 27.988101 34.737247 79.808195
F 27.988101 42.456638 79.808195
F 10.253708 27.018910 76.519562
F 10.253708 34.738296 76.519562
F 10.253708 42.457688 76.519562
F 19.164641 27.017860 76.800342
F 19.164641 34.737247 76.800341
F 19.164641 42.456639 76.800341
F 28.073837 27.017860 77.080325
F 28.073837 34.737247 77.080324
F 28.073837 42.456638 77.080324
F 10.368001 24.443680 72.882402
F 9.682187 24.443680 94.705365
F 10.368001 32.163066 72.882402
F 9.682187 32.163067 94.705365
F 10.368001 39.882458 72.882402
F 9.682187 39.882458 94.705364
F 19.278934 24.444730 73.163181
F 18.593120 24.444730 94.986144
F 19.278934 32.164116 73.163181
F 18.593120 32.164116 94.986144
F 19.278934 39.883507 73.163181
F 18.593120 39.883507 94.986143
F 28.188131 24.444730 73.443165
F 27.502317 24.444730 95.266126
F 28.188131 32.164116 73.443164
F 27.502317 32.164116 95.266126
F 28.188131 39.883507 73.443164
F 27.502317 39.883507 95.266126
F 12.482649 30.877569 76.590344
F 12.482649 38.596958 76.590343
F 12.482649 23.158182 76.590344
F 12.368333 43.743187 80.227503
F 21.391942 30.877553 76.870338
F 21.391941 38.596942 76.870338
F 12.368333 36.023796 80.227503
F 30.301137 30.877553 77.150320
F 30.301137 38.596942 77.150320
F 12.368333 28.304407 80.227503
F 30.301137 46.316333 77.150320
F 12.596938 28.304408 72.953184
F 11.911124 28.304408 94.776145
F 12.596938 36.023796 72.953184
F 11.911124 36.023796 94.776145
F 12.596938 43.743187 72.953183
F 11.911124 43.743187 94.776145
F 21.506232 28.304422 73.233177
F 20.820418 28.304422 95.056139
F 21.506232 36.023811 73.233177
F 20.820418 36.023811 95.056139
F 21.506232 43.743202 73.233177
F 20.820418 43.743202 95.056139
F 30.415428 28.304423 73.513160
F 29.729614 28.304423 95.336122
F 30.415428 36.023811 73.513160
F 29.729614 36.023811 95.336122
F 30.415428 43.743203 73.513160
F 29.729614 43.743203 95.336122
F 12.511222 28.304408 75.681070
F 11.825407 28.304408 97.504032
F 12.511222 36.023796 75.681070
F 11.825407 36.023796 97.504032
F 12.511222 43.743187 75.681070
F 11.825407 43.743187 97.504032
F 21.420516 28.304422 75.961048
F 20.734702 28.304422 97.784010
F 21.420516 36.023811 75.961048
F 20.734702 36.023811 97.784010
F 21.420516 43.743202 75.961048
F 20.734702 43.743202 97.784010
F 30.329711 28.304423 76.241030
F 29.643897 28.304423 98.063992
F 30.329711 36.023811 76.241030
F 29.643897 36.023811 98.063993
F 30.329711 43.743203 76.241030
F 29.643896 43.743202 98.063993
F 12.396910 30.877568 79.318229
F 12.396910 38.596958 79.318230
F 30.072532 46.316333 84.424641
F 21.306204 30.877553 79.598208
F 21.306204 38.596943 79.598208
F 30.072532 38.596942 84.424641
F 30.215400 30.877553 79.878190
F 30.215400 38.596942 79.878190
F 30.072532 30.877553 84.424641
F 30.215400 46.316333 79.878190
F 5.610698 24.455928 82.734687
F 32.328405 24.444730 83.585346
F 5.610699 32.175314 82.734687
F 32.328405 32.164116 83.585347
F 5.610699 39.894705 82.734687
F 32.328405 39.883507 83.585347
F 14.510002 24.444732 83.025379
F 14.510002 32.164118 83.025379
F 14.510002 39.883509 83.025379
F 23.419212 24.444729 83.305364
F 23.419212 32.164116 83.305364
F 23.419212 39.883507 83.305364
F 5.496383 27.006662 86.371847
F 32.214091 27.017860 87.222506
F 5.496384 34.726049 86.371847
F 32.214091 34.737247 87.222507
F 5.496384 42.445441 86.371847
F 32.214092 42.456638 87.222507
F 14.395687 27.017858 86.662539
F 14.395687 34.737245 86.662539
F 14.395687 42.456636 86.662539
F 23.304898 27.017860 86.942524
F 23.304898 34.737247 86.942525
F 23.304898 42.456639 86.942524
F 5.581428 27.006662 83.665999
F 32.299828 27.017860 84.494637
F 5.581429 34.726049 83.665999
F 32.299828 34.737247 84.494637
F 5.581429 42.445440 83.665999
F 32.299828 42.456638 84.494637
F 14.481425 27.017858 83.934672
F 14.481425 34.737245 83.934671
F 14.481425 42.456636 83.934672
F 23.390635 27.017860 84.214654
F 23.390635 34.737247 84.214654
F 23.390635 42.456639 84.214654
F 5.695722 24.455927 80.028838
F 32.414122 24.444730 80.857476
F 5.695722 32.175313 80.028838
F 32.414122 32.164116 80.857476
F 5.695722 39.894705 80.028838
F 32.414122 39.883508 80.857476
F 14.595718 24.444732 80.297511
F 14.595718 32.164118 80.297511
F 14.595718 39.883509 80.297511
F 23.504928 24.444730 80.577493
F 23.504928 32.164116 80.577493
F 23.504928 39.883507 80.577493
F 7.792599 30.874247 83.726603
F 7.792599 38.593636 83.726603
F 21.163337 38.596942 84.144658
F 7.792599 46.313027 83.726603
F 16.708739 30.877553 84.004666
F 16.708739 38.596943 84.004666
F 16.708739 23.158167 84.004666
F 21.163337 30.877553 84.144658
F 25.617935 30.877553 84.284650
F 25.617935 38.596942 84.284650
F 12.254044 23.158182 83.864665
F 7.906889 28.307729 80.089443
F 7.906889 36.027117 80.089442
F 7.906889 43.746509 80.089442
F 16.823028 28.304422 80.367506
F 16.823028 36.023811 80.367506
F 16.823028 43.743202 80.367506
F 25.732227 28.304423 80.647488
F 25.732227 36.023811 80.647488
F 25.732227 43.743202 80.647488
F 7.821307 28.307729 82.813042
F 7.821307 36.027117 82.813043
F 7.821307 43.746509 82.813043
F 16.737312 28.304422 83.095377
F 16.737312 36.023811 83.095377
F 16.737312 43.743202 83.095377
F 25.646510 28.304423 83.375359
F 25.646510 36.023811 83.375359
F 25.646510 43.743202 83.375359
F 7.706995 30.874247 86.450203
F 7.706995 38.593636 86.450203
F 7.706995 46.313027 86.450203
F 16.623001 30.877553 86.732537
F 16.623001 38.596942 86.732537
F 12.254044 38.596958 83.864664
F 16.623001 46.316333 86.732537
F 25.532199 30.877553 87.012520
F 25.532199 38.596943 87.012520
F 25.532199 23.158167 87.012520
F 10.053634 24.443680 82.886076
F 10.053634 32.163067 82.886076
F 10.053634 39.882458 82.886076
F 18.964614 24.444730 83.165372
F 18.964614 32.164116 83.165373
F 18.964614 39.883507 83.165373
F 27.873809 24.444730 83.445355
F 27.873810 32.164116 83.445355
F 27.873809 39.883507 83.445355
F 9.939319 27.018910 86.523236
F 9.939319 34.738296 86.523236
F 9.939319 42.457688 86.523236
F 18.850299 27.017860 86.802533
F 18.850299 34.737247 86.802533
F 18.850299 42.456639 86.802533
F 27.759496 27.017860 87.082515
F 27.759496 34.737247 87.082516
F 27.759496 42.456638 87.082516
F 10.025103 27.018910 83.793883
F 10.025103 34.738297 83.793883
F 10.025103 42.457688 83.793883
F 18.936036 27.017860 84.074663
F 18.936036 34.737247 84.074662
F 18.936036 42.456639 84.074662
F 27.845233 27.017860 84.354645
F 27.845233 34.737247 84.354645
F 27.845233 42.456638 84.354645
F 10.139396 24.443680 80.156723
F 10.139396 32.163067 80.156723
F 10.139396 39.882458 80.156722
F 19.050329 24.444730 80.437502
F 19.050329 32.164116 80.437502
F 19.050329 39.883507 80.437501
F 27.959527 24.444730 80.717484
F 27.959527 32.164116 80.717484
F 27.959527 39.883507 80.717484
F 12.254044 30.877568 83.864665
F 26.075145 46.316333 69.736009
F 25.389331 46.316333 91.558971
F 25.989408 46.316333 72.463879
F 21.077599 46.316333 86.872528
F 25.303594 46.316333 94.286841
F 21.620546 46.316334 69.596017
F 20.934732 46.316333 91.418979
F 21.534809 46.316333 72.323888
F 20.848995 46.316333 94.146850
F 25.846540 46.316333 77.010328
F 25.760803 46.316333 79.738199
F 21.391941 46.316333 76.870337
F 21.306204 46.316333 79.598208
F 25.617935 46.316333 84.284650
F 25.532199 46.316333 87.012520
F 21.163337 46.316333 84.144658
F 12.168306 23.158182 86.592551
F 12.625515 23.158182 72.043910
F 11.939701 23.158182 93.866871
F 12.396910 23.158182 79.318229
F 4.696279 24.455928 111.831970
F 31.413986 24.444730 112.682630
F 4.696280 32.175314 111.831970
F 31.413986 32.164116 112.682630
F 4.696280 39.894705 111.831970
F 31.413986 39.883507 112.682630
F 13.595583 24.444732 112.122662
F 13.595583 32.164118 112.122663
F 13.595583 39.883509 112.122663
F 22.504793 24.444729 112.402648
F 22.504793 32.164116 112.402648
F 22.504793 39.883507 112.402648
F 4.581964 27.006662 115.469130
F 31.299672 27.017860 116.319789
F 4.581965 34.726049 115.469131
F 31.299672 34.737246 116.319790
F 4.581965 42.445441 115.469131
F 31.299672 42.456638 116.319790
F 13.481268 27.017858 115.759823
F 13.481268 34.737245 115.759823
F 13.481268 42.456636 115.759823
F 22.390479 27.017860 116.039808
F 22.390479 34.737247 116.039808
F 22.390479 42.456639 116.039808
F 4.667010 27.006662 112.763282
F 31.385409 27.017860 113.591920
F 4.667010 34.726049 112.763282
F 31.385409 34.737247 113.591920
F 4.667010 42.445440 112.763282
F 31.385409 42.456638 113.591920
F 13.567006 27.017858 113.031956
F 13.567006 34.737245 113.031956
F 13.567006 42.456636 113.031955
F 22.476216 27.017860 113.311937
F 22.476216 34.737247 113.311937
F 22.476216 42.456639 113.311937
F 4.781303 24.455928 109.126121
F 4.095489 24.455927 130.949084
F 31.499703 24.444730 109.954759
F 4.781303 32.175314 109.126121
F 4.095489 32.175314 130.949084
F 31.499703 32.164116 109.954759
F 4.781303 39.894705 109.126121
F 4.095489 39.894705 130.949084
F 31.499703 39.883507 109.954759
F 13.681299 24.444732 109.394795
F 13.681299 32.164118 109.394795
F 13.681299 39.883509 109.394794
F 22.590509 24.444729 109.674777
F 22.590509 32.164116 109.674776
F 22.590509 39.883507 109.674776
F 6.878180 30.874247 112.823887
F 6.878180 38.593636 112.823886
F 28.615167 46.316333 130.798436
F 6.878180 46.313027 112.823887
F 15.794320 30.877553 113.101950
F 15.794320 38.596943 113.101950
F 15.794320 23.158167 113.101950
F 29.300981 46.316333 108.975473
F 24.703516 30.877553 113.381933
F 24.703516 38.596942 113.381933
F 28.615167 38.596942 130.798436
F 6.992470 28.307729 109.186726
F 6.992470 36.027117 109.186726
F 6.992470 43.746509 109.186726
F 15.908609 28.304422 109.464789
F 15.908609 36.023810 109.464789
F 15.908609 43.743202 109.464789
F 24.817808 28.304423 109.744772
F 24.817808 36.023811 109.744772
F 24.817808 43.743202 109.744772
F 6.906888 28.307729 111.910325
F 6.906888 36.027117 111.910326
F 6.906888 43.746509 111.910326
F 15.822893 28.304422 112.192660
F 15.822893 36.023811 112.192661
F 15.822893 43.743202 112.192660
F 24.732091 28.304423 112.472643
F 24.732091 36.023811 112.472644
F 24.732091 43.743202 112.472644
F 6.792577 30.874247 115.547486
F 6.792576 38.593636 115.547486
F 6.792577 46.313027 115.547486
F 15.708582 30.877553 115.829821
F 15.708582 38.596942 115.829821
F 29.300981 38.596942 108.975473
F 15.708582 46.316333 115.829821
F 24.617780 30.877553 116.109803
F 24.617779 38.596943 116.109803
F 24.617779 23.158167 116.109803
F 9.139215 24.443680 111.983359
F 9.139215 32.163067 111.983359
F 9.139215 39.882458 111.983359
F 18.050195 24.444730 112.262656
F 18.050195 32.164116 112.262656
F 18.050195 39.883507 112.262656
F 26.959391 24.444730 112.542639
F 26.959391 32.164116 112.542639
F 26.959391 39.883507 112.542639
F 9.024900 27.018910 115.620519
F 9.024900 34.738296 115.620519
F 9.024900 42.457688 115.620519
F 17.935880 27.017860 115.899816
F 17.935880 34.737247 115.899816
F 17.935880 42.456639 115.899816
F 26.845077 27.017860 116.179799
F 26.845077 34.737247 116.179799
F 26.845077 42.456638 116.179799
F 9.110684 27.018910 112.891166
F 9.110684 34.738297 112.891166
F 9.110684 42.457688 112.891166
F 18.021617 27.017860 113.171946
F 18.021617 34.737247 113.171945
F 18.021617 42.456639 113.171946
F 26.930814 27.017860 113.451929
F 26.930814 34.737247 113.451929
F 26.930814 42.456638 113.451929
F 9.224977 24.443680 109.254006
F 9.224977 32.163066 109.254006
F 9.224977 39.882457 109.254006
F 18.135910 24.444730 109.534785
F 18.135910 32.164116 109.534785
F 18.135910 39.883507 109.534785
F 27.045108 24.444730 109.814768
F 27.045108 32.164116 109.814768
F 27.045108 39.883507 109.814768
F 11.339625 30.877568 112.961948
F 11.339625 38.596958 112.961948
F 11.339625 23.158182 112.961948
F 28.615167 30.877553 130.798436
F 20.248918 30.877553 113.241942
F 20.248918 38.596942 113.241941
F 29.300981 30.877553 108.975473
F 29.158113 30.877553 113.521924
F 29.158113 38.596942 113.521924
F 19.705971 38.596943 130.518453
F 29.158113 46.316333 113.521924
F 11.453914 28.304408 109.324787
F 11.453914 36.023796 109.324787
F 11.453914 43.743187 109.324787
F 20.363209 28.304422 109.604781
F 20.363209 36.023811 109.604780
F 20.363209 43.743202 109.604781
F 29.272404 28.304423 109.884763
F 29.272404 36.023811 109.884763
F 29.272404 43.743203 109.884763
F 11.368198 28.304408 112.052674
F 11.368198 36.023796 112.052674
F 11.368198 43.743187 112.052674
F 20.277492 28.304422 112.332652
F 20.277492 36.023811 112.332652
F 20.277492 43.743202 112.332652
F 29.186687 28.304423 112.612634
F 29.186687 36.023811 112.612634
F 29.186687 43.743203 112.612634
F 11.253887 30.877569 115.689834
F 11.253887 38.596958 115.689834
F 20.391785 38.596943 108.695491
F 20.163180 30.877553 115.969812
F 20.163180 38.596943 115.969812
F 19.705971 30.877553 130.518453
F 29.072377 30.877553 116.249794
F 29.072377 38.596942 116.249794
F 20.391785 30.877553 108.695491
F 29.072377 46.316333 116.249794
F 4.467674 24.455928 119.106291
F 31.185381 24.444730 119.956951
F 4.467674 32.175314 119.106291
F 31.185382 32.164117 119.956951
F 4.467675 39.894705 119.106291
F 31.185382 39.883507 119.956950
F 13.366979 24.444732 119.396983
F 13.366979 32.164118 119.396983
F 13.366979 39.883509 119.396983
F 22.276188 24.444729 119.676968
F 22.276188 32.164116 119.676968
F 22.276188 39.883507 119.676968
F 5.039173 27.006662 100.920488
F 4.353359 27.006663 122.743450
F 31.756882 27.017860 101.771147
F 31.071068 27.017860 123.594110
F 5.039174 34.726049 100.920488
F 4.353359 34.726049 122.743451
F 31.756882 34.737246 101.771148
F 31.071068 34.737246 123.594110
F 5.039174 42.445441 100.920488
F 4.353360 42.445441 122.743450
F 31.756882 42.456638 101.771148
F 31.071068 42.456638 123.594110
F 13.938478 27.017858 101.211180
F 13.252663 27.017858 123.034143
F 13.938478 34.737245 101.211181
F 13.252663 34.737245 123.034143
F 13.938478 42.456636 101.211181
F 13.252663 42.456636 123.034143
F 22.847688 27.017860 101.491166
F 22.161874 27.017860 123.314128
F 22.847689 34.737247 101.491166
F 22.161874 34.737247 123.314128
F 22.847688 42.456639 101.491166
F 22.161874 42.456639 123.314128
F 4.438405 27.006662 120.037602
F 31.842619 27.017860 99.043278
F 31.156804 27.017860 120.866240
F 4.438405 34.726049 120.037602
F 31.842619 34.737247 99.043278
F 31.156805 34.737247 120.866240
F 4.438405 42.445440 120.037602
F 31.842619 42.456638 99.043278
F 31.156805 42.456638 120.866240
F 14.024215 27.017858 98.483313
F 13.338401 27.017858 120.306276
F 14.024215 34.737245 98.483313
F 13.338401 34.737245 120.306276
F 14.024215 42.456636 98.483313
F 13.338401 42.456636 120.306275
F 22.933425 27.017860 98.763296
F 22.247611 27.017860 120.586257
F 22.933425 34.737247 98.763295
F 22.247611 34.737247 120.586257
F 22.933425 42.456638 98.763295
F 22.247611 42.456638 120.586257
F 4.552698 24.455928 116.400442
F 31.271099 24.444730 117.229080
F 4.552698 32.175314 116.400442
F 31.271099 32.164116 117.229080
F 4.552699 39.894705 116.400442
F 31.271099 39.883507 117.229080
F 13.452694 24.444732 116.669116
F 13.452695 32.164118 116.669116
F 13.452694 39.883509 116.669115
F 22.361904 24.444730 116.949097
F 22.361904 32.164116 116.949097
F 22.361904 39.883507 116.949097
F 7.335389 30.874247 98.275245
F 6.649575 30.874247 120.098207
F 33.384103 30.877553 120.936236
F 7.335389 38.593636 98.275244
F 6.649575 38.593636 120.098206
F 33.384103 38.596942 120.936236
F 10.796677 38.596958 130.238475
F 11.482491 38.596958 108.415513
F 7.335389 46.313027 98.275244
F 6.649575 46.313027 120.098207
F 10.796677 30.877568 130.238475
F 33.384103 46.316333 120.936236
F 16.251529 30.877553 98.553308
F 15.565715 30.877553 120.376270
F 16.251529 38.596943 98.553308
F 15.565715 38.596943 120.376270
F 11.482492 30.877568 108.415512
F 15.565715 23.158167 120.376270
F 16.251529 46.316334 98.553308
F 15.565715 46.316334 120.376270
F 25.160726 30.877553 98.833291
F 24.474912 30.877553 120.656253
F 25.160726 38.596942 98.833291
F 24.474912 38.596942 120.656253
F 28.729477 43.743203 127.161275
F 29.415292 43.743203 105.338313
F 6.763865 28.307729 116.461046
F 6.763865 36.027117 116.461046
F 6.763865 43.746509 116.461047
F 15.680004 28.304422 116.739110
F 15.680004 36.023810 116.739110
F 15.680004 43.743202 116.739110
F 24.589203 28.304423 117.019093
F 24.589203 36.023811 117.019092
F 24.589203 43.743202 117.019093
F 6.678283 28.307729 119.184646
F 33.412677 28.304423 120.026945
F 6.678283 36.027118 119.184646
F 33.412677 36.023812 120.026945
F 6.678283 43.746509 119.184646
F 33.412677 43.743203 120.026946
F 15.594289 28.304422 119.466981
F 15.594289 36.023811 119.466981
F 15.594289 43.743202 119.466981
F 24.503486 28.304423 119.746963
F 24.503486 36.023811 119.746963
F 24.503486 43.743202 119.746964
F 7.249786 30.874247 100.998844
F 6.563972 30.874247 122.821806
F 33.298366 30.877553 123.664105
F 7.249786 38.593636 100.998844
F 6.563972 38.593636 122.821806
F 33.298366 38.596942 123.664106
F 7.249786 46.313027 100.998844
F 6.563972 46.313027 122.821806
F 33.298366 46.316333 123.664105
F 16.165791 30.877553 101.281178
F 15.479977 30.877553 123.104141
F 16.165791 38.596942 101.281179
F 15.479977 38.596943 123.104141
F 28.729477 36.023811 127.161275
F 15.479977 23.158167 123.104141
F 16.165791 46.316333 101.281179
F 15.479977 46.316334 123.104141
F 25.074989 30.877553 101.561161
F 24.389175 30.877553 123.384123
F 25.074989 38.596943 101.561161
F 24.389175 38.596942 123.384123
F 25.074989 23.158167 101.561161
F 24.389175 23.158167 123.384123
F 8.910610 24.443680 119.257679
F 8.910610 32.163067 119.257679
F 8.910610 39.882457 119.257679
F 17.821590 24.444730 119.536976
F 17.821590 32.164116 119.536976
F 17.821590 39.883507 119.536977
F 26.730786 24.444730 119.816959
F 26.730786 32.164116 119.816959
F 26.730786 39.883507 119.816959
F 9.482109 27.018910 101.071877
F 8.796295 27.018910 122.894839
F 9.482109 34.738296 101.071877
F 8.796295 34.738296 122.894839
F 9.482109 42.457688 101.071877
F 8.796295 42.457688 122.894839
F 18.393089 27.017860 101.351174
F 17.707275 27.017860 123.174136
F 18.393089 34.737247 101.351174
F 17.707275 34.737247 123.174136
F 18.393089 42.456638 101.351174
F 17.707275 42.456639 123.174136
F 27.302287 27.017860 101.631157
F 26.616473 27.017860 123.454119
F 27.302287 34.737247 101.631157
F 26.616473 34.737247 123.454119
F 27.302287 42.456638 101.631157
F 26.616473 42.456638 123.454119
F 9.567893 27.018910 98.342525
F 8.882079 27.018910 120.165486
F 9.567893 34.738297 98.342525
F 8.882079 34.738297 120.165487
F 9.567893 42.457688 98.342524
F 8.882079 42.457688 120.165486
F 18.478827 27.017860 98.623304
F 17.793013 27.017860 120.446266
F 18.478827 34.737247 98.623304
F 17.793013 34.737247 120.446266
F 18.478827 42.456639 98.623304
F 17.793013 42.456639 120.446266
F 27.388023 27.017860 98.903287
F 26.702209 27.017860 120.726249
F 27.388023 34.737247 98.903287
F 26.702209 34.737247 120.726248
F 27.388023 42.456638 98.903287
F 26.702209 42.456638 120.726249
F 8.996372 24.443680 116.528326
F 8.996372 32.163066 116.528326
F 8.996372 39.882458 116.528326
F 17.907306 24.444730 116.809106
F 17.907306 32.164116 116.809106
F 17.907306 39.883507 116.809106
F 26.816503 24.444730 117.089088
F 26.816503 32.164116 117.089088
F 26.816503 39.883507 117.089088
F 11.796835 30.877568 98.413306
F 11.111020 30.877568 120.236268
F 11.796835 38.596958 98.413306
F 11.111020 38.596958 120.236268
F 11.796835 23.158182 98.413306
F 11.111020 23.158182 120.236268
F 29.415292 36.023811 105.338313
F 28.729478 28.304423 127.161275
F 20.706127 30.877553 98.693300
F 20.020313 30.877553 120.516262
F 20.706127 38.596942 98.693299
F 20.020313 38.596942 120.516262
F 29.415292 28.304423 105.338313
F 19.820283 43.743202 126.881292
F 29.615323 30.877553 98.973282
F 28.929508 30.877553 120.796245
F 29.615323 38.596942 98.973282
F 28.929509 38.596942 120.796244
F 20.506097 43.743202 105.058330
F 19.820283 36.023811 126.881293
F 29.615323 46.316333 98.973282
F 28.929508 46.316333 120.796245
F 11.225310 28.304408 116.599107
F 11.225309 36.023796 116.599107
F 11.225310 43.743187 116.599108
F 20.134604 28.304422 116.879101
F 20.134604 36.023811 116.879101
F 20.134604 43.743202 116.879101
F 29.043800 28.304423 117.159084
F 29.043800 36.023811 117.159084
F 29.043799 43.743203 117.159084
F 11.139593 28.304408 119.326994
F 11.139593 36.023796 119.326994
F 11.139593 43.743187 119.326994
F 20.048888 28.304423 119.606972
F 20.048887 36.023811 119.606972
F 20.048887 43.743202 119.606972
F 28.958082 28.304423 119.886955
F 28.958082 36.023811 119.886955
F 28.958082 43.743202 119.886955
F 11.711096 30.877568 101.141192
F 11.025282 30.877568 122.964154
F 11.711096 38.596958 101.141192
F 11.025282 38.596958 122.964154
F 20.506097 36.023810 105.058330
F 19.820283 28.304423 126.881292
F 20.620390 30.877553 101.421170
F 19.934576 30.877553 123.244132
F 20.620390 38.596943 101.421170
F 19.934576 38.596942 123.244132
F 20.506097 28.304422 105.058330
F 10.910989 43.743187 126.601315
F 29.529586 30.877553 101.701152
F 28.843772 30.877553 123.524114
F 29.529586 38.596942 101.701152
F 28.843772 38.596942 123.524115
F 11.596803 43.743187 104.778352
F 28.843772 23.158167 123.524115
F 29.529586 46.316333 101.701152
F 28.843772 46.316333 123.524115
F 4.924884 24.455928 104.557649
F 4.239070 24.455928 126.380611
F 31.642591 24.444730 105.408309
F 30.956777 24.444730 127.231270
F 4.924884 32.175314 104.557649
F 4.239070 32.175314 126.380611
F 31.642591 32.164117 105.408309
F 30.956777 32.164117 127.231271
F 4.924884 39.894705 104.557649
F 4.239070 39.894705 126.380611
F 31.642591 39.883507 105.408309
F 30.956777 39.883507 127.231271
F 13.824188 24.444732 104.848341
F 13.138374 24.444732 126.671303
F 13.824188 32.164118 104.848341
F 13.138374 32.164118 126.671304
F 13.824188 39.883509 104.848342
F 13.138374 39.883509 126.671304
F 22.733397 24.444729 105.128326
F 22.047583 24.444729 126.951288
F 22.733397 32.164116 105.128326
F 22.047583 32.164116 126.951288
F 22.733397 39.883507 105.128326
F 22.047583 39.883507 126.951288
F 4.810569 27.006662 108.194809
F 4.124755 27.006662 130.017772
F 31.528277 27.017860 109.045468
F 30.842463 27.017860 130.868431
F 4.810569 34.726049 108.194809
F 4.124755 34.726049 130.017771
F 31.528277 34.737246 109.045469
F 30.842463 34.737246 130.868431
F 4.810569 42.445441 108.194809
F 4.124755 42.445441 130.017772
F 31.528277 42.456638 109.045469
F 30.842463 42.456638 130.868431
F 13.709873 27.017858 108.485502
F 13.024059 27.017858 130.308464
F 13.709873 34.737245 108.485502
F 13.024059 34.737245 130.308464
F 13.709873 42.456636 108.485502
F 13.024059 42.456636 130.308464
F 22.619084 27.017860 108.765486
F 21.933270 27.017860 130.588448
F 22.619084 34.737247 108.765487
F 21.933269 34.737247 130.588449
F 22.619084 42.456639 108.765486
F 21.933270 42.456639 130.588449
F 4.895614 27.006662 105.488961
F 4.209801 27.006662 127.311923
F 31.614014 27.017860 106.317599
F 30.928199 27.017860 128.140561
F 4.895615 34.726049 105.488961
F 4.209801 34.726049 127.311923
F 31.614014 34.737247 106.317599
F 30.928199 34.737247 128.140561
F 4.895615 42.445440 105.488961
F 4.209801 42.445440 127.311923
F 31.614014 42.456638 106.317599
F 30.928199 42.456638 128.140561
F 13.795610 27.017858 105.757635
F 13.109796 27.017858 127.580597
F 13.795610 34.737245 105.757634
F 13.109796 34.737245 127.580596
F 13.795610 42.456636 105.757634
F 13.109796 42.456636 127.580597
F 22.704821 27.017860 106.037616
F 22.019006 27.017860 127.860578
F 22.704821 34.737247 106.037616
F 22.019006 34.737247 127.860578
F 22.704821 42.456638 106.037616
F 22.019006 42.456638 127.860578
F 5.009908 24.455928 101.851800
F 4.324094 24.455928 123.674762
F 31.728308 24.444730 102.680438
F 31.042494 24.444730 124.503400
F 5.009908 32.175314 101.851800
F 4.324094 32.175314 123.674762
F 31.728308 32.164116 102.680438
F 31.042494 32.164116 124.503400
F 5.009908 39.894705 101.851800
F 4.324094 39.894705 123.674762
F 31.728308 39.883507 102.680438
F 31.042494 39.883507 124.503400
F 13.909904 24.444732 102.120474
F 13.224090 24.444732 123.943435
F 13.909904 32.164118 102.120474
F 13.224090 32.164118 123.943436
F 13.909904 39.883509 102.120473
F 13.224090 39.883509 123.943435
F 22.819114 24.444730 102.400455
F 22.133300 24.444730 124.223417
F 22.819114 32.164116 102.400455
F 22.133300 32.164116 124.223417
F 22.819114 39.883507 102.400455
F 22.133300 39.883507 124.223417
F 7.106784 30.874247 105.549565
F 6.420970 30.874247 127.372528
F 33.155499 30.877553 128.210557
F 7.106784 38.593636 105.549565
F 6.420970 38.593636 127.372528
F 33.155498 38.596942 128.210557
F 10.910989 36.023796 126.601315
F 11.596803 36.023796 104.778352
F 7.106784 46.313027 105.549565
F 6.420970 46.313027 127.372528
F 10.910989 28.304408 126.601315
F 33.155498 46.316333 128.210556
F 16.022925 30.877553 105.827629
F 15.337110 30.877553 127.650591
F 16.022925 38.596943 105.827629
F 15.337110 38.596943 127.650591
F 16.022925 23.158167 105.827629
F 11.596803 28.304408 104.778352
F 16.022925 46.316334 105.827629
F 15.337110 46.316334 127.650591
F 24.932121 30.877553 106.107611
F 24.246307 30.877553 127.930574
F 24.932121 38.596942 106.107611
F 24.246307 38.596942 127.930574
F 28.815195 43.743203 124.433404
F 29.501009 43.743203 102.610442
F 7.221074 28.307729 101.912404
F 6.535260 28.307729 123.735367
F 33.269789 28.304423 124.573396
F 7.221074 36.027117 101.912404
F 6.535260 36.027117 123.735367
F 33.269789 36.023811 124.573396
F 7.221074 43.746509 101.912404
F 6.535260 43.746509 123.735367
F 33.269789 43.743203 124.573396
F 16.137214 28.304422 102.190468
F 15.451400 28.304422 124.013430
F 16.137214 36.023811 102.190468
F 15.451400 36.023811 124.013429
F 16.137214 43.743202 102.190468
F 15.451400 43.743202 124.013430
F 25.046412 28.304423 102.470451
F 24.360598 28.304422 124.293413
F 25.046413 36.023811 102.470450
F 24.360598 36.023811 124.293413
F 25.046412 43.743202 102.470450
F 24.360598 43.743202 124.293413
F 7.135493 28.307729 104.636004
F 6.449678 28.307729 126.458966
F 33.184072 28.304423 127.301266
F 7.135493 36.027117 104.636004
F 6.449678 36.027118 126.458967
F 33.184072 36.023812 127.301266
F 7.135493 43.746509 104.636004
F 6.449678 43.746509 126.458967
F 33.184072 43.743203 127.301266
F 16.051498 28.304422 104.918339
F 15.365684 28.304422 126.741301
F 16.051498 36.023811 104.918340
F 15.365684 36.023811 126.741301
F 16.051498 43.743202 104.918339
F 15.365684 43.743202 126.741301
F 24.960695 28.304423 105.198321
F 24.274881 28.304423 127.021284
F 24.960695 36.023811 105.198321
F 24.274881 36.023811 127.021284
F 24.960696 43.743202 105.198322
F 24.274881 43.743202 127.021284
F 7.021182 30.874247 108.273165
F 6.335367 30.874247 130.096127
F 33.069762 30.877553 130.938427
F 7.021181 38.593636 108.273165
F 6.335367 38.593636 130.096127
F 33.069761 38.596942 130.938427
F 7.021182 46.313027 108.273165
F 6.335367 46.313027 130.096127
F 33.069762 46.316333 130.938426
F 15.937187 30.877553 108.555500
F 15.251372 30.877553 130.378462
F 15.937187 38.596942 108.555500
F 15.251372 38.596942 130.378462
F 28.815195 36.023811 124.433404
F 29.501009 36.023811 102.610442
F 15.937187 46.316333 108.555499
F 15.251372 46.316333 130.378462
F 24.846385 30.877553 108.835482
F 24.160570 30.877553 130.658444
F 24.846384 38.596942 108.835482
F 24.160570 38.596942 130.658444
F 24.846385 23.158167 108.835482
F 24.160570 23.158167 130.658444
F 9.367819 24.443680 104.709037
F 8.682005 24.443680 126.532000
F 9.367819 32.163067 104.709038
F 8.682005 32.163067 126.532000
F 9.367819 39.882457 104.709038
F 8.682005 39.882457 126.532000
F 18.278800 24.444730 104.988335
F 17.592985 24.444730 126.811297
F 18.278799 32.164116 104.988335
F 17.592985 32.164116 126.811297
F 18.278800 39.883507 104.988335
F 17.592985 39.883507 126.811297
F 27.187996 24.444730 105.268317
F 26.502181 24.444730 127.091280
F 27.187996 32.164116 105.268317
F 26.502181 32.164116 127.091280
F 27.187995 39.883507 105.268318
F 26.502181 39.883507 127.091280
F 9.253504 27.018909 108.346198
F 8.567690 27.018910 130.169160
F 9.253504 34.738296 108.346198
F 8.567690 34.738296 130.169160
F 9.253504 42.457688 108.346198
F 8.567690 42.457688 130.169160
F 18.164485 27.017860 108.625495
F 17.478671 27.017860 130.448457
F 18.164485 34.737247 108.625495
F 17.478671 34.737247 130.448457
F 18.164485 42.456639 108.625495
F 17.478671 42.456638 130.448457
F 27.073682 27.017860 108.905477
F 26.387868 27.017860 130.728440
F 27.073682 34.737247 108.905478
F 26.387868 34.737247 130.728440
F 27.073682 42.456638 108.905478
F 26.387868 42.456638 130.728440
F 9.339289 27.018910 105.616845
F 8.653474 27.018910 127.439807
F 9.339289 34.738297 105.616845
F 8.653474 34.738297 127.439807
F 9.339289 42.457688 105.616845
F 8.653474 42.457688 127.439807
F 18.250222 27.017860 105.897625
F 17.564408 27.017860 127.720587
F 18.250222 34.737247 105.897625
F 17.564408 34.737247 127.720586
F 18.250222 42.456639 105.897625
F 17.564408 42.456639 127.720586
F 27.159418 27.017860 106.177607
F 26.473604 27.017860 128.000570
F 27.159418 34.737247 106.177607
F 26.473604 34.737247 128.000570
F 27.159418 42.456638 106.177607
F 26.473604 42.456638 128.000570
F 9.453582 24.443680 101.979684
F 8.767768 24.443680 123.802647
F 9.453582 32.163067 101.979684
F 8.767768 32.163067 123.802647
F 9.453582 39.882458 101.979684
F 8.767768 39.882458 123.802647
F 18.364515 24.444730 102.260464
F 17.678701 24.444730 124.083426
F 18.364515 32.164116 102.260464
F 17.678701 32.164116 124.083426
F 18.364515 39.883507 102.260464
F 17.678701 39.883507 124.083425
F 27.273712 24.444730 102.540447
F 26.587898 24.444730 124.363409
F 27.273712 32.164116 102.540447
F 26.587898 32.164116 124.363409
F 27.273712 39.883507 102.540446
F 26.587898 39.883507 124.363409
F 11.568230 30.877569 105.687626
F 10.882416 30.877569 127.510589
F 11.568230 38.596958 105.687626
F 10.882416 38.596958 127.510589
F 11.568230 23.158182 105.687626
F 10.882416 23.158182 127.510589
F 28.815195 28.304423 124.433404
F 29.501009 28.304423 102.610442
F 20.477523 30.877553 105.967620
F 19.791708 30.877553 127.790582
F 20.477523 38.596942 105.967620
F 19.791708 38.596942 127.790582
F 19.905999 43.743202 124.153421
F 20.591813 43.743202 102.330459
F 29.386718 30.877553 106.247603
F 28.700904 30.877553 128.070566
F 29.386718 38.596942 106.247603
F 28.700904 38.596942 128.070565
F 19.905999 36.023811 124.153421
F 20.591813 36.023811 102.330459
F 29.386718 46.316333 106.247603
F 28.700904 46.316333 128.070565
F 11.682519 28.304407 102.050466
F 10.996705 28.304408 123.873428
F 11.682519 36.023796 102.050465
F 10.996705 36.023796 123.873428
F 11.682519 43.743187 102.050465
F 10.996705 43.743187 123.873428
F 20.591813 28.304422 102.330459
F 19.905999 28.304422 124.153421
F 24.703516 46.316333 113.381933
F 24.617779 46.316333 116.109803
F 20.248918 46.316333 113.241941
F 20.163180 46.316333 115.969812
F 25.160726 46.316333 98.833291
F 19.705971 46.316333 130.518453
F 20.391785 46.316333 108.695491
F 24.474912 46.316333 120.656253
F 25.074989 46.316333 101.561161
F 24.389175 46.316333 123.384123
F 20.706127 46.316333 98.693299
F 20.020313 46.316333 120.516262
F 20.620390 46.316333 101.421170
F 19.934576 46.316333 123.244132
F 24.932121 46.316333 106.107611
F 24.246307 46.316333 127.930574
F 24.846384 46.316333 108.835482
F 24.160570 46.316333 130.658444
F 20.477523 46.316333 105.967621
F 19.791708 46.316333 127.790582
F 11.253887 23.158182 115.689834
F 10.796677 23.158182 130.238475
F 11.482491 23.158182 108.415513
F 11.711096 23.158182 101.141192
F 11.025282 23.158182 122.964154
F 4.010465 24.455928 133.654933
F 3.324651 24.455928 155.477895
F 30.728172 24.444730 134.505592
F 30.042358 24.444730 156.328554
F 4.010465 32.175314 133.654933
F 3.324651 32.175314 155.477895
F 30.728172 32.164117 134.505592
F 30.042358 32.164117 156.328554
F 4.010465 39.894705 133.654933
F 3.324651 39.894705 155.477895
F 30.728172 39.883507 134.505592
F 30.042358 39.883507 156.328554
F 12.909769 24.444732 133.945625
F 12.223955 24.444732 155.768587
F 12.909769 32.164118 133.945625
F 12.223955 32.164118 155.768587
F 12.909769 39.883509 133.945625
F 12.223955 39.883509 155.768587
F 21.818978 24.444729 134.225609
F 21.133164 24.444729 156.048572
F 21.818978 32.164116 134.225609
F 21.133164 32.164116 156.048571
F 21.818978 39.883507 134.225610
F 21.133164 39.883507 156.048572
F 3.896150 27.006663 137.292092
F 3.210336 27.006663 159.115055
F 30.613858 27.017860 138.142752
F 29.928044 27.017860 159.965714
F 3.896150 34.726049 137.292093
F 3.210336 34.726049 159.115055
F 30.613858 34.737247 138.142752
F 29.928044 34.737246 159.965714
F 3.896150 42.445441 137.292093
F 3.210336 42.445441 159.115055
F 30.613858 42.456638 138.142752
F 29.928044 42.456638 159.965714
F 12.795453 27.017858 137.582785
F 12.109640 27.017858 159.405747
F 12.795453 34.737245 137.582785
F 12.109640 34.737245 159.405747
F 12.795454 42.456636 137.582785
F 12.109640 42.456636 159.405747
F 21.704665 27.017860 137.862770
F 21.018851 27.017860 159.685732
F 21.704665 34.737247 137.862770
F 21.018851 34.737247 159.685732
F 21.704665 42.456639 137.862770
F 21.018851 42.456638 159.685732
F 3.981195 27.006662 134.586244
F 3.295381 27.006662 156.409207
F 30.699595 27.017860 135.414882
F 30.013781 27.017860 157.237845
F 3.981195 34.726049 134.586244
F 3.295381 34.726049 156.409206
F 30.699595 34.737247 135.414882
F 30.013781 34.737247 157.237844
F 3.981196 42.445440 134.586244
F 3.295382 42.445440 156.409207
F 30.699595 42.456638 135.414882
F 30.013781 42.456638 157.237844
F 12.881191 27.017858 134.854918
F 12.195377 27.017858 156.677880
F 12.881192 34.737245 134.854917
F 12.195377 34.737245 156.677880
F 12.881192 42.456636 134.854917
F 12.195377 42.456636 156.677880
F 21.790402 27.017860 135.134899
F 21.104588 27.017860 156.957861
F 21.790402 34.737247 135.134899
F 21.104588 34.737247 156.957861
F 21.790402 42.456639 135.134899
F 21.104588 42.456638 156.957861
F 3.409675 24.455928 152.772046
F 30.813889 24.444730 131.777722
F 30.128075 24.444730 153.600683
F 3.409675 32.175314 152.772046
F 30.813889 32.164116 131.777722
F 30.128075 32.164116 153.600683
F 3.409675 39.894705 152.772046
F 30.813889 39.883508 131.777722
F 30.128075 39.883507 153.600683
F 12.995485 24.444732 131.217757
F 12.309670 24.444732 153.040719
F 12.995485 32.164118 131.217757
F 12.309671 32.164118 153.040719
F 12.995485 39.883509 131.217757
F 12.309671 39.883509 153.040719
F 21.904695 24.444730 131.497738
F 21.218881 24.444730 153.320701
F 21.904695 32.164116 131.497738
F 21.218881 32.164116 153.320700
F 21.904695 39.883507 131.497738
F 21.218881 39.883507 153.320700
F 6.192366 30.874247 134.646849
F 5.506551 30.874247 156.469811
F 32.926894 30.877553 135.484878
F 32.241080 30.877553 157.307840
F 6.192366 38.593636 134.646849
F 5.506551 38.593636 156.469811
F 32.926894 38.596942 135.484878
F 32.241080 38.596942 157.307840
F 27.929353 46.316333 152.621397
F 27.929353 38.596942 152.621397
F 6.192366 46.313027 134.646849
F 5.506551 46.313027 156.469811
F 27.929353 30.877553 152.621397
F 19.020157 38.596943 152.341415
F 32.926894 46.316333 135.484878
F 32.241080 46.316333 157.307840
F 15.108505 30.877553 134.924912
F 14.422691 30.877553 156.747875
F 15.108506 38.596943 134.924912
F 14.422691 38.596943 156.747874
F 15.108506 23.158167 134.924912
F 19.020157 30.877553 152.341415
F 15.108506 46.316334 134.924912
F 14.422692 46.316333 156.747874
F 24.017702 30.877553 135.204895
F 23.331888 30.877553 157.027857
F 24.017702 38.596942 135.204895
F 23.331888 38.596942 157.027857
F 10.110863 38.596958 152.061437
F 10.110863 30.877568 152.061437
F 6.306656 28.307729 131.009689
F 5.620841 28.307729 152.832650
F 33.041184 28.304423 131.847717
F 32.355370 28.304423 153.670679
F 6.306656 36.027117 131.009688
F 5.620841 36.027117 152.832650
F 33.041184 36.023811 131.847717
F 32.355370 36.023811 153.670679
F 6.306656 43.746509 131.009688
F 5.620841 43.746509 152.832650
F 33.041184 43.743203 131.847717
F 32.355370 43.743203 153.670679
F 15.222795 28.304422 131.287751
F 14.536981 28.304422 153.110713
F 15.222795 36.023811 131.287751
F 14.536981 36.023811 153.110713
F 15.222795 43.743202 131.287751
F 14.536981 43.743202 153.110713
F 24.131994 28.304422 131.567734
F 23.446180 28.304423 153.390696
F 24.131993 36.023811 131.567734
F 23.446180 36.023811 153.390696
F 24.131994 43.743202 131.567734
F 23.446180 43.743202 153.390696
F 6.221074 28.307729 133.733288
F 5.535259 28.307729 155.556250
F 32.955467 28.304423 134.575587
F 32.269653 28.304423 156.398549
F 6.221073 36.027117 133.733289
F 5.535259 36.027118 155.556250
F 32.955467 36.023812 134.575588
F 32.269653 36.023812 156.398550
F 6.221074 43.746509 133.733289
F 5.535259 43.746509 155.556250
F 32.955467 43.743203 134.575588
F 32.269653 43.743203 156.398550
F 15.137079 28.304422 134.015622
F 14.451265 28.304422 155.838585
F 15.137079 36.023811 134.015623
F 14.451265 36.023811 155.838585
F 15.137079 43.743202 134.015623
F 14.451265 43.743202 155.838585
F 24.046276 28.304423 134.295605
F 23.360462 28.304423 156.118567
F 24.046276 36.023811 134.295605
F 23.360462 36.023811 156.118567
F 24.046277 43.743202 134.295605
F 23.360462 43.743202 156.118567
F 6.106762 30.874246 137.370448
F 5.420948 30.874247 159.193411
F 32.841157 30.877552 138.212747
F 32.155342 30.877553 160.035710
F 6.106762 38.593636 137.370448
F 5.420948 38.593636 159.193411
F 32.841157 38.596942 138.212748
F 32.155343 38.596942 160.035710
F 6.106762 46.313027 137.370448
F 5.420948 46.313027 159.193411
F 32.841157 46.316333 138.212748
F 32.155342 46.316333 160.035710
F 15.022768 30.877553 137.652782
F 14.336953 30.877553 159.475745
F 15.022768 38.596942 137.652783
F 14.336953 38.596942 159.475745
F 28.043664 43.743202 148.984237
F 28.043664 36.023811 148.984237
F 15.022768 46.316333 137.652782
F 14.336953 46.316333 159.475745
F 23.931965 30.877553 137.932765
F 23.246151 30.877553 159.755727
F 23.931965 38.596943 137.932766
F 23.246151 38.596943 159.755727
F 23.931966 23.158167 137.932765
F 23.246151 23.158167 159.755727
F 8.453400 24.443680 133.806321
F 7.767586 24.443680 155.629283
F 8.453400 32.163067 133.806321
F 7.767586 32.163067 155.629283
F 8.453400 39.882458 133.806321
F 7.767586 39.882457 155.629283
F 17.364381 24.444730 134.085618
F 16.678566 24.444730 155.908580
F 17.364381 32.164116 134.085618
F 16.678566 32.164116 155.908580
F 17.364381 39.883507 134.085618
F 16.678566 39.883507 155.908580
F 26.273576 24.444730 134.365601
F 25.587762 24.444730 156.188563
F 26.273576 32.164116 134.365601
F 25.587763 32.164116 156.188563
F 26.273576 39.883507 134.365601
F 25.587762 39.883507 156.188564
F 8.339086 27.018910 137.443481
F 7.653271 27.018909 159.266443
F 8.339086 34.738296 137.443481
F 7.653271 34.738296 159.266443
F 8.339085 42.457688 137.443481
F 7.653271 42.457688 159.266443
F 17.250066 27.017860 137.722778
F 16.564252 27.017860 159.545740
F 17.250066 34.737247 137.722778
F 16.564252 34.737247 159.545740
F 17.250066 42.456639 137.722778
F 16.564252 42.456639 159.545740
F 26.159263 27.017860 138.002761
F 25.473449 27.017860 159.825723
F 26.159263 34.737247 138.002761
F 25.473449 34.737247 159.825723
F 26.159263 42.456638 138.002761
F 25.473449 42.456638 159.825723
F 8.424870 27.018910 134.714129
F 7.739055 27.018910 156.537091
F 8.424870 34.738297 134.714129
F 7.739055 34.738297 156.537090
F 8.424870 42.457688 134.714129
F 7.739055 42.457688 156.537091
F 17.335803 27.017860 134.994908
F 16.649989 27.017860 156.817870
F 17.335803 34.737247 134.994908
F 16.649989 34.737247 156.817870
F 17.335803 42.456639 134.994908
F 16.649989 42.456639 156.817870
F 26.244999 27.017860 135.274891
F 25.559185 27.017860 157.097853
F 26.244999 34.737247 135.274891
F 25.559185 34.737247 157.097853
F 26.244999 42.456638 135.274890
F 25.559185 42.456638 157.097853
F 8.539163 24.443680 131.076968
F 7.853349 24.443680 152.899930
F 8.539163 32.163067 131.076968
F 7.853349 32.163067 152.899930
F 8.539163 39.882458 131.076968
F 7.853349 39.882458 152.899930
F 17.450096 24.444730 131.357747
F 16.764282 24.444730 153.180709
F 17.450096 32.164116 131.357747
F 16.764282 32.164116 153.180709
F 17.450096 39.883507 131.357747
F 16.764282 39.883507 153.180709
F 26.359294 24.444730 131.637730
F 25.673479 24.444730 153.460692
F 26.359293 32.164116 131.637730
F 25.673479 32.164116 153.460692
F 26.359294 39.883507 131.637730
F 25.673479 39.883507 153.460692
F 10.653810 30.877568 134.784910
F 9.967996 30.877569 156.607872
F 10.653810 38.596958 134.784910
F 9.967996 38.596958 156.607872
F 10.653810 23.158182 134.784910
F 9.967996 23.158182 156.607872
F 28.043664 28.304423 148.984237
F 19.134469 43.743202 148.704255
F 19.563104 30.877553 135.064904
F 18.877290 30.877553 156.887866
F 19.563104 38.596942 135.064904
F 18.877289 38.596942 156.887866
F 19.134469 36.023811 148.704255
F 19.134469 28.304422 148.704255
F 28.472299 30.877553 135.344886
F 27.786485 30.877553 157.167849
F 28.472299 38.596942 135.344886
F 27.786485 38.596942 157.167849
F 10.225174 43.743187 148.424277
F 10.225174 36.023796 148.424276
F 28.472299 46.316333 135.344886
F 27.786485 46.316333 157.167849
F 10.768100 28.304407 131.147749
F 10.082286 28.304408 152.970711
F 10.768100 36.023796 131.147749
F 10.082286 36.023796 152.970711
F 10.768100 43.743187 131.147749
F 10.082286 43.743187 152.970711
F 19.677394 28.304422 131.427743
F 18.991580 28.304422 153.250705
F 19.677394 36.023811 131.427743
F 18.991580 36.023811 153.250705
F 19.677394 43.743202 131.427742
F 18.991580 43.743202 153.250705
F 28.586590 28.304423 131.707726
F 27.900776 28.304423 153.530688
F 28.586590 36.023811 131.707726
F 27.900776 36.023811 153.530688
F 28.586590 43.743203 131.707726
F 27.900776 43.743203 153.530688
F 10.682384 28.304408 133.875636
F 9.996570 28.304408 155.698598
F 10.682384 36.023796 133.875636
F 9.996570 36.023796 155.698598
F 10.682384 43.743187 133.875636
F 9.996570 43.743187 155.698598
F 19.591678 28.304422 134.155614
F 18.905864 28.304422 155.978576
F 19.591678 36.023810 134.155614
F 18.905864 36.023811 155.978576
F 19.591678 43.743202 134.155614
F 18.905864 43.743202 155.978576
F 28.500873 28.304423 134.435596
F 27.815059 28.304423 156.258559
F 28.500873 36.023811 134.435597
F 27.815059 36.023811 156.258559
F 28.500873 43.743203 134.435597
F 27.815059 43.743203 156.258559
F 10.568073 30.877568 137.512796
F 9.882258 30.877568 159.335758
F 10.568072 38.596958 137.512796
F 9.882258 38.596958 159.335758
F 10.225174 28.304408 148.424276
F 28.129381 43.743203 146.256366
F 19.477366 30.877553 137.792774
F 18.791552 30.877553 159.615736
F 19.477366 38.596943 137.792774
F 18.791552 38.596943 159.615736
F 28.129381 36.023811 146.256366
F 28.129381 28.304423 146.256367
F 28.386562 30.877553 138.072756
F 27.700748 30.877553 159.895719
F 28.386563 38.596942 138.072757
F 27.700748 38.596942 159.895719
F 19.220185 43.743202 145.976384
F 19.220185 36.023811 145.976383
F 28.386562 46.316333 138.072756
F 27.700748 46.316333 159.895719
F 3.781861 24.455928 140.929253
F 3.096046 24.455928 162.752215
F 30.499567 24.444730 141.779912
F 29.813753 24.444730 163.602875
F 3.781861 32.175314 140.929253
F 3.096046 32.175314 162.752215
F 30.499567 32.164116 141.779912
F 29.813753 32.164116 163.602875
F 3.781861 39.894705 140.929253
F 3.096047 39.894705 162.752215
F 30.499567 39.883507 141.779913
F 29.813753 39.883507 163.602875
F 12.681164 24.444732 141.219945
F 11.995350 24.444732 163.042907
F 12.681164 32.164118 141.219945
F 11.995350 32.164118 163.042907
F 12.681164 39.883509 141.219946
F 11.995350 39.883509 163.042907
F 21.590374 24.444729 141.499930
F 20.904560 24.444729 163.322892
F 21.590374 32.164116 141.499930
F 20.904560 32.164116 163.322892
F 21.590374 39.883507 141.499930
F 20.904560 39.883507 163.322893
F 3.667545 27.006663 144.566413
F 30.385253 27.017860 145.417072
F 3.667545 34.726049 144.566413
F 30.385253 34.737246 145.417072
F 3.667545 42.445441 144.566413
F 30.385253 42.456638 145.417072
F 12.566849 27.017858 144.857105
F 12.566849 34.737245 144.857105
F 12.566849 42.456636 144.857105
F 21.476060 27.017860 145.137089
F 21.476060 34.737247 145.137090
F 21.476060 42.456639 145.137090
F 3.752591 27.006662 141.860565
F 3.066776 27.006662 163.683526
F 30.470990 27.017860 142.689202
F 3.752591 34.726049 141.860564
F 3.066777 34.726049 163.683526
F 30.470990 34.737247 142.689202
F 3.752591 42.445440 141.860565
F 3.066777 42.445440 163.683526
F 30.470990 42.456638 142.689202
F 12.652587 27.017858 142.129238
F 12.652587 34.737245 142.129238
F 12.652587 42.456636 142.129238
F 21.561797 27.017860 142.409219
F 21.561797 34.737247 142.409219
F 21.561797 42.456638 142.409219
F 3.866884 24.455927 138.223404
F 3.181070 24.455927 160.046366
F 30.585284 24.444730 139.052042
F 29.899470 24.444730 160.875004
F 3.866884 32.175314 138.223404
F 3.181070 32.175313 160.046366
F 30.585284 32.164116 139.052042
F 29.899470 32.164116 160.875004
F 3.866884 39.894705 138.223404
F 3.181070 39.894705 160.046366
F 30.585284 39.883508 139.052042
F 29.899470 39.883507 160.875004
F 12.766880 24.444732 138.492078
F 12.081066 24.444732 160.315040
F 12.766880 32.164118 138.492078
F 12.081066 32.164118 160.315040
F 12.766880 39.883509 138.492078
F 12.081066 39.883509 160.315039
F 21.676090 24.444729 138.772059
F 20.990276 24.444730 160.595021
F 21.676090 32.164116 138.772059
F 20.990276 32.164116 160.595021
F 21.676090 39.883507 138.772059
F 20.990276 39.883507 160.595021
F 5.963761 30.874247 141.921169
F 5.277947 30.874247 163.744131
F 32.698289 30.877553 142.759198
F 5.963761 38.593636 141.921169
F 5.277947 38.593636 163.744131
F 32.698289 38.596942 142.759197
F 19.220185 28.304422 145.976384
F 10.310891 43.743187 145.696390
F 5.963761 46.313027 141.921169
F 5.277947 46.313027 163.744131
F 10.310891 36.023796 145.696389
F 32.698289 46.316333 142.759197
F 14.879901 30.877553 142.199232
F 14.879901 38.596943 142.199232
F 10.310891 28.304408 145.696390
F 14.879901 46.316333 142.199232
F 23.789097 30.877553 142.479215
F 23.789097 38.596942 142.479215
F 28.015090 46.316333 149.893527
F 6.078051 28.307729 138.284009
F 5.392237 28.307729 160.106971
F 32.812580 28.304423 139.122038
F 32.126765 28.304423 160.945000
F 6.078051 36.027117 138.284009
F 5.392237 36.027117 160.106971
F 32.812580 36.023811 139.122038
F 32.126765 36.023811 160.945000
F 6.078051 43.746509 138.284008
F 5.392237 43.746509 160.106971
F 32.812580 43.743203 139.122038
F 32.126765 43.743203 160.945000
F 14.994190 28.304422 138.562072
F 14.308376 28.304422 160.385034
F 14.994190 36.023810 138.562071
F 14.308376 36.023811 160.385034
F 14.994190 43.743202 138.562071
F 14.308376 43.743202 160.385034
F 23.903389 28.304423 138.842055
F 23.217574 28.304423 160.665017
F 23.903389 36.023811 138.842055
F 23.217574 36.023811 160.665017
F 23.903389 43.743202 138.842055
F 23.217575 43.743202 160.665016
F 5.992469 28.307729 141.007608
F 5.306655 28.307729 162.830571
F 32.726863 28.304423 141.849908
F 32.041049 28.304423 163.672870
F 5.992469 36.027117 141.007609
F 5.306655 36.027117 162.830571
F 32.726863 36.023812 141.849908
F 32.041049 36.023812 163.672870
F 5.992469 43.746509 141.007608
F 5.306655 43.746509 162.830571
F 32.726863 43.743203 141.849908
F 32.041048 43.743203 163.672870
F 14.908475 28.304422 141.289943
F 14.222660 28.304422 163.112905
F 14.908475 36.023811 141.289943
F 14.222660 36.023811 163.112906
F 14.908474 43.743202 141.289943
F 14.222660 43.743202 163.112905
F 23.817672 28.304423 141.569926
F 23.131857 28.304423 163.392887
F 23.817672 36.023811 141.569926
F 23.131857 36.023811 163.392888
F 23.817672 43.743202 141.569926
F 23.131858 43.743202 163.392888
F 5.878158 30.874247 144.644768
F 32.612552 30.877552 145.487067
F 5.878158 38.593636 144.644768
F 32.612552 38.596942 145.487067
F 5.878158 46.313027 144.644768
F 32.612552 46.316333 145.487067
F 14.794163 30.877553 144.927103
F 14.794163 38.596942 144.927103
F 28.015090 38.596942 149.893527
F 14.794163 46.316333 144.927103
F 23.703360 30.877553 145.207085
F 23.703360 38.596943 145.207086
F 23.703360 23.158167 145.207085
F 8.224796 24.443680 141.080641
F 7.538981 24.443680 162.903604
F 8.224796 32.163067 141.080642
F 7.538981 32.163067 162.903604
F 8.224796 39.882458 141.080642
F 7.538981 39.882458 162.903604
F 17.135776 24.444730 141.359939
F 16.449962 24.444730 163.182901
F 17.135776 32.164116 141.359938
F 16.449961 32.164116 163.182901
F 17.135776 39.883507 141.359939
F 16.449962 39.883507 163.182901
F 26.044972 24.444730 141.639922
F 25.359157 24.444730 163.462883
F 26.044972 32.164116 141.639921
F 25.359157 32.164116 163.462883
F 26.044972 39.883507 141.639921
F 25.359157 39.883507 163.462883
F 8.110481 27.018909 144.717801
F 8.110481 34.738296 144.717801
F 8.110481 42.457688 144.717801
F 17.021461 27.017860 144.997098
F 17.021461 34.737247 144.997099
F 17.021461 42.456639 144.997099
F 25.930659 27.017860 145.277081
F 25.930659 34.737247 145.277081
F 25.930659 42.456638 145.277081
F 8.196265 27.018910 141.988449
F 8.196265 34.738297 141.988448
F 8.196265 42.457688 141.988449
F 17.107198 27.017860 142.269228
F 17.107198 34.737247 142.269228
F 17.107198 42.456639 142.269228
F 26.016395 27.017860 142.549211
F 26.016395 34.737247 142.549211
F 26.016395 42.456638 142.549211
F 8.310558 24.443680 138.351289
F 7.624744 24.443680 160.174251
F 8.310558 32.163066 138.351289
F 7.624744 32.163067 160.174251
F 8.310558 39.882458 138.351289
F 7.624744 39.882458 160.174251
F 17.221491 24.444730 138.632068
F 16.535677 24.444730 160.455030
F 17.221491 32.164116 138.632068
F 16.535677 32.164116 160.455030
F 17.221491 39.883507 138.632067
F 16.535677 39.883507 160.455030
F 26.130689 24.444730 138.912051
F 25.444875 24.444730 160.735013
F 26.130689 32.164116 138.912051
F 25.444875 32.164116 160.735012
F 26.130689 39.883507 138.912051
F 25.444875 39.883507 160.735012
F 10.425206 30.877569 142.059230
F 10.425206 38.596958 142.059230
F 10.425206 23.158182 142.059230
F 28.015090 30.877553 149.893527
F 19.334499 30.877553 142.339224
F 19.334499 38.596942 142.339223
F 19.105894 38.596942 149.613544
F 28.243694 30.877553 142.619207
F 28.243694 38.596942 142.619207
F 19.105894 30.877553 149.613545
F 28.243694 46.316333 142.619207
F 10.539495 28.304408 138.422070
F 9.853681 28.304407 160.245032
F 10.539495 36.023796 138.422070
F 9.853681 36.023796 160.245031
F 10.539495 43.743187 138.422070
F 9.853681 43.743187 160.245032
F 19.448790 28.304422 138.702063
F 18.762976 28.304422 160.525026
F 19.448790 36.023811 138.702063
F 18.762976 36.023811 160.525026
F 19.448790 43.743202 138.702063
F 18.762976 43.743202 160.525026
F 28.357985 28.304423 138.982047
F 27.672171 28.304423 160.805009
F 28.357985 36.023811 138.982046
F 27.672171 36.023811 160.805008
F 28.357985 43.743203 138.982046
F 27.672171 43.743203 160.805008
F 10.453779 28.304408 141.149957
F 9.767965 28.304408 162.972918
F 10.453779 36.023796 141.149957
F 9.767965 36.023796 162.972918
F 10.453779 43.743187 141.149957
F 9.767965 43.743187 162.972919
F 19.363073 28.304423 141.429934
F 18.677259 28.304422 163.252896
F 19.363073 36.023811 141.429934
F 18.677259 36.023811 163.252897
F 19.363073 43.743202 141.429934
F 18.677259 43.743202 163.252897
F 28.272268 28.304423 141.709917
F 27.586454 28.304423 163.532879
F 28.272268 36.023811 141.709917
F 27.586454 36.023811 163.532879
F 28.272268 43.743203 141.709917
F 27.586454 43.743203 163.532879
F 10.339468 30.877569 144.787116
F 10.339468 38.596958 144.787116
F 10.196601 23.158182 149.333551
F 19.248762 30.877553 145.067094
F 19.248762 38.596943 145.067094
F 10.196601 38.596958 149.333551
F 28.157958 30.877553 145.347076
F 28.157958 38.596942 145.347077
F 10.196601 30.877568 149.333551
F 28.157958 46.316333 145.347077
F 3.553255 24.455928 148.203573
F 30.270963 24.444730 149.054233
F 3.553256 32.175314 148.203573
F 30.270963 32.164117 149.054233
F 3.553256 39.894705 148.203573
F 30.270963 39.883507 149.054233
F 12.452560 24.444732 148.494266
F 12.452560 32.164118 148.494266
F 12.452560 39.883509 148.494265
F 21.361769 24.444729 148.774251
F 21.361769 32.164116 148.774251
F 21.361769 39.883507 148.774251
F 3.438940 27.006662 151.840733
F 30.156649 27.017860 152.691393
F 3.438941 34.726049 151.840733
F 30.156649 34.737246 152.691393
F 3.438941 42.445441 151.840734
F 30.156649 42.456638 152.691393
F 12.338244 27.017858 152.131425
F 12.338244 34.737245 152.131426
F 12.338245 42.456636 152.131426
F 21.247456 27.017860 152.411411
F 21.247455 34.737247 152.411411
F 21.247455 42.456639 152.411411
F 3.523986 27.006662 149.134885
F 30.242386 27.017860 149.963523
F 3.523987 34.726049 149.134885
F 30.242386 34.737247 149.963523
F 3.523987 42.445440 149.134885
F 30.242386 42.456638 149.963523
F 12.423982 27.017858 149.403558
F 12.423982 34.737245 149.403558
F 12.423982 42.456636 149.403558
F 21.333192 27.017860 149.683541
F 21.333192 34.737247 149.683541
F 21.333192 42.456638 149.683540
F 3.638279 24.455928 145.497724
F 30.356680 24.444730 146.326362
F 3.638279 32.175314 145.497724
F 30.356680 32.164116 146.326362
F 3.638280 39.894705 145.497724
F 30.356680 39.883507 146.326362
F 12.538275 24.444732 145.766398
F 12.538276 32.164118 145.766398
F 12.538276 39.883509 145.766397
F 21.447485 24.444730 146.046380
F 21.447485 32.164116 146.046380
F 21.447485 39.883507 146.046379
F 5.735156 30.874247 149.195490
F 32.469684 30.877553 150.033519
F 5.735156 38.593636 149.195489
F 32.469684 38.596942 150.033519
F 25.902084 39.883507 146.186371
F 5.735156 46.313027 149.195490
F 25.902084 32.164116 146.186370
F 32.469684 46.316333 150.033519
F 14.651296 30.877553 149.473553
F 14.651296 38.596943 149.473553
F 25.902084 24.444730 146.186370
F 14.651296 46.316334 149.473553
F 23.560493 30.877553 149.753536
F 23.560493 38.596942 149.753536
F 16.992887 39.883507 145.906388
F 5.849446 28.307729 145.558329
F 32.583975 28.304423 146.396358
F 5.849446 36.027117 145.558329
F 32.583975 36.023811 146.396358
F 5.849446 43.746509 145.558329
F 32.583975 43.743203 146.396358
F 14.765585 28.304422 145.836392
F 14.765585 36.023811 145.836392
F 14.765585 43.743202 145.836392
F 23.674784 28.304423 146.116375
F 23.674784 36.023811 146.116374
F 23.674784 43.743202 146.116374
F 5.763864 28.307729 148.281929
F 32.498258 28.304423 149.124228
F 5.763864 36.027118 148.281929
F 32.498258 36.023812 149.124228
F 5.763864 43.746509 148.281929
F 32.498258 43.743203 149.124228
F 14.679870 28.304422 148.564264
F 14.679870 36.023811 148.564264
F 14.679870 43.743202 148.564264
F 23.589067 28.304423 148.844246
F 23.589067 36.023811 148.844246
F 23.589067 43.743202 148.844246
F 5.649553 30.874247 151.919089
F 32.383947 30.877553 152.761389
F 5.649553 38.593636 151.919089
F 32.383947 38.596942 152.761389
F 5.649553 46.313027 151.919089
F 32.383947 46.316333 152.761389
F 14.565558 30.877553 152.201424
F 14.565558 38.596943 152.201424
F 14.565558 23.158167 152.201424
F 14.565558 46.316334 152.201424
F 23.474756 30.877553 152.481406
F 23.474756 38.596943 152.481407
F 23.474756 23.158167 152.481407
F 7.996191 24.443680 148.354962
F 7.996191 32.163067 148.354963
F 7.996191 39.882457 148.354962
F 16.907171 24.444730 148.634259
F 16.907171 32.164116 148.634259
F 16.907171 39.883507 148.634259
F 25.816367 24.444730 148.914241
F 25.816367 32.164116 148.914241
F 25.816367 39.883507 148.914242
F 7.881876 27.018910 151.992122
F 7.881876 34.738296 151.992122
F 7.881876 42.457688 151.992122
F 16.792856 27.017860 152.271419
F 16.792856 34.737247 152.271419
F 16.792856 42.456639 152.271420
F 25.702054 27.017860 152.551402
F 25.702054 34.737247 152.551402
F 25.702054 42.456638 152.551402
F 7.967660 27.018910 149.262770
F 7.967660 34.738297 149.262770
F 7.967660 42.457688 149.262770
F 16.878594 27.017860 149.543549
F 16.878594 34.737247 149.543549
F 16.878594 42.456639 149.543549
F 25.787790 27.017860 149.823532
F 25.787790 34.737247 149.823531
F 25.787790 42.456638 149.823531
F 8.081953 24.443680 145.625609
F 8.081953 32.163067 145.625609
F 8.081953 39.882458 145.625609
F 16.992887 24.444730 145.906388
F 16.992887 32.164116 145.906388
F 24.017702 46.316333 135.204895
F 23.331888 46.316333 157.027857
F 23.931965 46.316333 137.932765
F 19.020157 46.316333 152.341415
F 23.246151 46.316333 159.755727
F 19.563104 46.316333 135.064904
F 18.877289 46.316333 156.887866
F 19.477366 46.316333 137.792774
F 18.791552 46.316333 159.615736
F 23.789097 46.316333 142.479215
F 23.703360 46.316333 145.207085
F 19.334499 46.316333 142.339224
F 19.248762 46.316333 145.067094
F 23.560493 46.316333 149.753536
F 23.474756 46.316333 152.481407
F 19.105894 46.316333 149.613545
F 10.110863 23.158182 152.061437
F 10.568072 23.158182 137.512796
F 9.882258 23.158182 159.335758
F 10.339468 23.158182 144.787116
F 2.638836 24.455928 177.300857
F 29.356544 24.444730 178.151516
F 2.638837 32.175314 177.300857
F 29.356544 32.164117 178.151516
F 2.638837 39.894705 177.300857
F 29.356544 39.883507 178.151517
F 11.538141 24.444732 177.591549
F 11.538141 32.164118 177.591549
F 11.538141 39.883509 177.591549
F 20.447350 24.444729 177.871534
F 20.447350 32.164116 177.871534
F 20.447350 39.883507 177.871534
F 2.524521 27.006662 180.938017
F 29.242230 27.017860 181.788676
F 2.524522 34.726049 180.938017
F 29.242230 34.737246 181.788676
F 2.524522 42.445441 180.938017
F 29.242230 42.456638 181.788676
F 11.423825 27.017858 181.228709
F 11.423825 34.737245 181.228709
F 11.423826 42.456636 181.228709
F 20.333036 27.017860 181.508694
F 20.333036 34.737247 181.508694
F 20.333036 42.456639 181.508694
F 2.609567 27.006662 178.232169
F 29.327966 27.017860 179.060806
F 2.609568 34.726049 178.232169
F 29.327966 34.737247 179.060806
F 2.609568 42.445440 178.232169
F 29.327966 42.456638 179.060806
F 11.509563 27.017858 178.500842
F 11.509563 34.737245 178.500842
F 11.509563 42.456636 178.500842
F 20.418773 27.017860 178.780824
F 20.418773 34.737247 178.780824
F 20.418773 42.456638 178.780823
F 2.723861 24.455928 174.595008
F 2.038046 24.455928 196.417970
F 29.442261 24.444730 175.423646
F 2.723861 32.175314 174.595008
F 2.038046 32.175314 196.417970
F 29.442261 32.164116 175.423646
F 2.723861 39.894705 174.595008
F 2.038047 39.894705 196.417970
F 29.442261 39.883507 175.423646
F 11.623856 24.444732 174.863681
F 11.623856 32.164118 174.863681
F 11.623856 39.883509 174.863681
F 20.533067 24.444730 175.143663
F 20.533067 32.164116 175.143663
F 20.533067 39.883507 175.143663
F 4.820737 30.874247 178.292773
F 31.555265 30.877553 179.130802
F 4.820737 38.593636 178.292773
F 31.555265 38.596942 179.130802
F 26.557725 46.316333 196.267322
F 4.820737 46.313027 178.292773
F 27.243539 46.316333 174.444360
F 31.555265 46.316333 179.130802
F 13.736877 30.877553 178.570837
F 13.736877 38.596943 178.570836
F 26.557725 38.596942 196.267322
F 13.736877 46.316333 178.570837
F 22.646074 30.877553 178.850819
F 22.646074 38.596942 178.850819
F 22.646074 23.158167 178.850820
F 4.935027 28.307729 174.655613
F 4.249213 28.307729 196.478575
F 31.669556 28.304423 175.493642
F 4.935027 36.027117 174.655612
F 4.249213 36.027117 196.478575
F 31.669556 36.023811 175.493642
F 4.935027 43.746509 174.655612
F 4.249213 43.746509 196.478575
F 31.669556 43.743203 175.493641
F 13.851166 28.304422 174.933676
F 13.851166 36.023811 174.933675
F 13.851167 43.743202 174.933675
F 22.760365 28.304423 175.213659
F 22.760365 36.023811 175.213659
F 22.760365 43.743202 175.213659
F 4.849445 28.307729 177.379212
F 31.583839 28.304423 178.221512
F 4.849445 36.027117 177.379213
F 31.583839 36.023811 178.221512
F 4.849445 43.746509 177.379212
F 31.583839 43.743203 178.221512
F 13.765451 28.304422 177.661547
F 13.765451 36.023811 177.661547
F 13.765451 43.743202 177.661547
F 22.674648 28.304423 177.941530
F 22.674648 36.023811 177.941530
F 22.674648 43.743202 177.941530
F 4.735134 30.874247 181.016372
F 31.469528 30.877553 181.858672
F 4.735134 38.593636 181.016372
F 31.469528 38.596942 181.858672
F 4.735134 46.313027 181.016372
F 31.469528 46.316333 181.858672
F 13.651139 30.877553 181.298707
F 13.651139 38.596942 181.298707
F 27.243539 38.596942 174.444360
F 13.651139 46.316333 181.298707
F 22.560337 30.877553 181.578689
F 22.560337 38.596942 181.578690
F 22.560337 23.158167 181.578690
F 7.081772 24.443680 177.452246
F 7.081772 32.163067 177.452246
F 7.081772 39.882457 177.452246
F 15.992752 24.444730 177.731542
F 15.992752 32.164116 177.731542
F 15.992752 39.883507 177.731543
F 24.901948 24.444730 178.011525
F 24.901948 32.164116 178.011525
F 24.901948 39.883507 178.011525
F 6.967457 27.018910 181.089405
F 6.967457 34.738296 181.089406
F 6.967457 42.457688 181.089405
F 15.878437 27.017860 181.368702
F 15.878437 34.737247 181.368703
F 15.878437 42.456638 181.368703
F 24.787635 27.017860 181.648685
F 24.787635 34.737247 181.648686
F 24.787635 42.456638 181.648686
F 7.053241 27.018910 178.360053
F 7.053241 34.738297 178.360053
F 7.053241 42.457688 178.360053
F 15.964175 27.017860 178.640832
F 15.964175 34.737247 178.640832
F 15.964175 42.456639 178.640832
F 24.873371 27.017860 178.920816
F 24.873371 34.737247 178.920815
F 24.873371 42.456638 178.920815
F 7.167534 24.443680 174.722893
F 7.167534 32.163067 174.722892
F 7.167534 39.882458 174.722892
F 16.078468 24.444730 175.003671
F 16.078468 32.164116 175.003671
F 16.078468 39.883507 175.003671
F 24.987665 24.444730 175.283654
F 24.987665 32.164116 175.283654
F 24.987665 39.883507 175.283654
F 9.282182 30.877569 178.430834
F 9.282182 38.596958 178.430834
F 9.282182 23.158182 178.430834
F 26.557725 30.877553 196.267322
F 18.191475 30.877553 178.710828
F 18.191475 38.596942 178.710828
F 27.243539 30.877553 174.444360
F 27.100671 30.877553 178.990811
F 27.100671 38.596942 178.990811
F 17.648528 38.596943 195.987339
F 27.100671 46.316333 178.990811
F 9.396472 28.304408 174.793673
F 9.396472 36.023796 174.793673
F 9.396472 43.743187 174.793673
F 18.305766 28.304422 175.073667
F 18.305766 36.023811 175.073667
F 18.305766 43.743202 175.073667
F 27.214962 28.304423 175.353650
F 27.214962 36.023811 175.353650
F 27.214962 43.743203 175.353650
F 9.310755 28.304408 177.521560
F 9.310755 36.023796 177.521560
F 9.310755 43.743187 177.521560
F 18.220050 28.304422 177.801538
F 18.220050 36.023811 177.801538
F 18.220050 43.743202 177.801538
F 27.129244 28.304423 178.081521
F 27.129244 36.023811 178.081521
F 27.129244 43.743203 178.081521
F 9.196444 30.877568 181.158720
F 9.196444 38.596958 181.158720
F 18.334343 38.596943 174.164378
F 18.105738 30.877553 181.438698
F 18.105738 38.596943 181.438699
F 17.648528 30.877553 195.987339
F 27.014934 30.877553 181.718681
F 27.014934 38.596942 181.718681
F 18.334343 30.877553 174.164378
F 27.014934 46.316333 181.718681
F 2.410232 24.455928 184.575177
F 29.127939 24.444730 185.425837
F 2.410232 32.175314 184.575177
F 29.127939 32.164117 185.425837
F 2.410232 39.894705 184.575178
F 29.127939 39.883507 185.425837
F 11.309536 24.444732 184.865870
F 11.309536 32.164118 184.865870
F 11.309536 39.883509 184.865870
F 20.218745 24.444729 185.145854
F 20.218745 32.164116 185.145854
F 20.218745 39.883507 185.145854
F 2.981731 27.006662 166.389374
F 2.295917 27.006663 188.212337
F 29.699439 27.017860 167.240034
F 29.013625 27.017860 189.062996
F 2.981732 34.726049 166.389375
F 2.295917 34.726049 188.212337
F 29.699439 34.737246 167.240034
F 29.013625 34.737246 189.062997
F 2.981732 42.445440 166.389375
F 2.295917 42.445441 188.212337
F 29.699439 42.456638 167.240034
F 29.013625 42.456638 189.062997
F 11.881035 27.017858 166.680067
F 11.195221 27.017858 188.503029
F 11.881035 34.737245 166.680067
F 11.195221 34.737245 188.503029
F 11.881035 42.456636 166.680067
F 11.195221 42.456636 188.503029
F 20.790246 27.017860 166.960052
F 20.104432 27.017860 188.783014
F 20.790246 34.737247 166.960052
F 20.104432 34.737247 188.783014
F 20.790246 42.456639 166.960052
F 20.104432 42.456639 188.783014
F 2.380962 27.006662 185.506489
F 29.785176 27.017860 164.512164
F 29.099362 27.017860 186.335127
F 2.380963 34.726049 185.506489
F 29.785176 34.737247 164.512164
F 29.099362 34.737247 186.335127
F 2.380963 42.445440 185.506489
F 29.785176 42.456638 164.512164
F 29.099362 42.456638 186.335127
F 11.966772 27.017858 163.952200
F 11.280958 27.017858 185.775162
F 11.966773 34.737245 163.952200
F 11.280958 34.737245 185.775162
F 11.966773 42.456636 163.952200
F 11.280958 42.456636 185.775162
F 20.875983 27.017860 164.232182
F 20.190169 27.017860 186.055144
F 20.875983 34.737247 164.232182
F 20.190169 34.737247 186.055143
F 20.875983 42.456639 164.232181
F 20.190168 42.456639 186.055143
F 2.495256 24.455928 181.869329
F 29.213656 24.444730 182.697967
F 2.495256 32.175314 181.869329
F 29.213656 32.164116 182.697967
F 2.495256 39.894705 181.869328
F 29.213656 39.883507 182.697966
F 11.395252 24.444732 182.138002
F 11.395252 32.164118 182.138002
F 11.395252 39.883509 182.138002
F 20.304462 24.444730 182.417983
F 20.304462 32.164116 182.417983
F 20.304462 39.883507 182.417983
F 4.592132 30.874247 185.567093
F 32.012475 30.877553 164.582160
F 31.326661 30.877553 186.405123
F 4.592132 38.593636 185.567093
F 32.012475 38.596942 164.582160
F 31.326661 38.596942 186.405122
F 8.739234 38.596958 195.707362
F 4.592132 46.313027 185.567093
F 9.425049 38.596958 173.884399
F 8.739235 30.877569 195.707361
F 32.012475 46.316333 164.582160
F 31.326661 46.316333 186.405122
F 14.194086 30.877553 164.022194
F 13.508272 30.877553 185.845157
F 14.194087 38.596943 164.022194
F 13.508272 38.596943 185.845156
F 14.194086 23.158167 164.022194
F 9.425049 30.877568 173.884399
F 14.194086 46.316334 164.022194
F 13.508273 46.316334 185.845156
F 23.103283 30.877553 164.302177
F 22.417469 30.877553 186.125139
F 23.103283 38.596942 164.302177
F 22.417469 38.596942 186.125139
F 26.672035 43.743203 192.630161
F 27.357849 43.743202 170.807200
F 4.706422 28.307729 181.929933
F 31.440951 28.304423 182.767962
F 4.706422 36.027117 181.929933
F 31.440951 36.023811 182.767962
F 4.706422 43.746509 181.929933
F 31.440951 43.743203 182.767962
F 13.622562 28.304422 182.207997
F 13.622562 36.023810 182.207996
F 13.622562 43.743202 182.207996
F 22.531760 28.304423 182.487979
F 22.531760 36.023811 182.487979
F 22.531760 43.743202 182.487979
F 4.620840 28.307729 184.653532
F 31.355234 28.304423 185.495832
F 4.620840 36.027117 184.653533
F 31.355234 36.023812 185.495832
F 4.620841 43.746509 184.653533
F 31.355234 43.743203 185.495832
F 13.536846 28.304422 184.935867
F 13.536846 36.023811 184.935868
F 13.536846 43.743202 184.935868
F 22.446043 28.304423 185.215849
F 22.446043 36.023811 185.215850
F 22.446043 43.743202 185.215850
F 5.192343 30.874247 166.467730
F 4.506529 30.874247 188.290692
F 31.926738 30.877553 167.310030
F 31.240924 30.877553 189.132992
F 5.192343 38.593636 166.467730
F 4.506529 38.593636 188.290693
F 31.926738 38.596942 167.310030
F 31.240923 38.596942 189.132992
F 5.192343 46.313027 166.467730
F 4.506529 46.313027 188.290692
F 31.926738 46.316333 167.310030
F 31.240924 46.316333 189.132992
F 14.108349 30.877553 166.750065
F 13.422535 30.877553 188.573027
F 14.108349 38.596942 166.750065
F 13.422535 38.596942 188.573027
F 26.672035 36.023811 192.630161
F 27.357849 36.023811 170.807200
F 14.108349 46.316333 166.750065
F 13.422535 46.316333 188.573027
F 23.017546 30.877553 167.030048
F 22.331732 30.877553 188.853010
F 23.017546 38.596943 167.030048
F 22.331732 38.596942 188.853010
F 23.017546 23.158167 167.030048
F 22.331733 23.158167 188.853010
F 6.853167 24.443680 184.726566
F 6.853167 32.163067 184.726566
F 6.853167 39.882458 184.726566
F 15.764148 24.444730 185.005863
F 15.764147 32.164116 185.005863
F 15.764147 39.883507 185.005863
F 24.673343 24.444730 185.285846
F 24.673343 32.164116 185.285846
F 24.673343 39.883507 185.285846
F 7.424667 27.018910 166.540763
F 6.738852 27.018909 188.363725
F 7.424667 34.738296 166.540763
F 6.738852 34.738296 188.363726
F 7.424667 42.457688 166.540763
F 6.738852 42.457688 188.363726
F 16.335647 27.017860 166.820060
F 15.649833 27.017860 188.643023
F 16.335647 34.737247 166.820060
F 15.649833 34.737247 188.643023
F 16.335647 42.456639 166.820061
F 15.649833 42.456639 188.643023
F 25.244844 27.017860 167.100043
F 24.559030 27.017860 188.923005
F 25.244844 34.737247 167.100043
F 24.559030 34.737247 188.923005
F 25.244844 42.456638 167.100043
F 24.559030 42.456638 188.923005
F 7.510451 27.018910 163.811411
F 6.824637 27.018910 185.634373
F 7.510451 34.738297 163.811411
F 6.824637 34.738297 185.634373
F 7.510451 42.457688 163.811411
F 6.824637 42.457688 185.634373
F 16.421384 27.017860 164.092190
F 15.735570 27.017860 185.915153
F 16.421384 34.737247 164.092190
F 15.735570 34.737247 185.915152
F 16.421384 42.456639 164.092190
F 15.735570 42.456639 185.915152
F 25.330581 27.017860 164.372173
F 24.644766 27.017860 186.195135
F 25.330581 34.737247 164.372173
F 24.644766 34.737247 186.195135
F 25.330581 42.456638 164.372173
F 24.644766 42.456638 186.195135
F 6.938930 24.443680 181.997213
F 6.938930 32.163066 181.997213
F 6.938930 39.882458 181.997212
F 15.849863 24.444730 182.277992
F 15.849863 32.164116 182.277992
F 15.849863 39.883507 182.277992
F 24.759060 24.444730 182.557975
F 24.759060 32.164116 182.557975
F 24.759060 39.883507 182.557975
F 9.739392 30.877568 163.882192
F 9.053577 30.877569 185.705154
F 9.739392 38.596958 163.882192
F 9.053577 38.596958 185.705154
F 9.739392 23.158182 163.882192
F 9.053577 23.158182 185.705154
F 26.672035 28.304423 192.630161
F 27.357849 28.304423 170.807200
F 18.648685 30.877553 164.162186
F 17.962871 30.877553 185.985149
F 18.648685 38.596942 164.162186
F 17.962871 38.596942 185.985148
F 17.762840 43.743202 192.350179
F 18.448654 43.743202 170.527217
F 27.557880 30.877553 164.442169
F 26.872066 30.877553 186.265131
F 27.557880 38.596942 164.442169
F 26.872066 38.596942 186.265131
F 17.762840 36.023811 192.350179
F 18.448654 36.023811 170.527217
F 27.557880 46.316333 164.442169
F 26.872066 46.316333 186.265131
F 9.167867 28.304407 182.067994
F 9.167867 36.023796 182.067994
F 9.167867 43.743187 182.067994
F 18.077161 28.304422 182.347988
F 18.077161 36.023811 182.347987
F 18.077161 43.743202 182.347987
F 26.986357 28.304423 182.627971
F 26.986357 36.023811 182.627971
F 26.986357 43.743203 182.627971
F 9.082151 28.304408 184.795880
F 9.082151 36.023796 184.795881
F 9.082151 43.743187 184.795881
F 17.991445 28.304422 185.075858
F 17.991445 36.023811 185.075859
F 17.991445 43.743202 185.075858
F 26.900640 28.304423 185.355841
F 26.900640 36.023811 185.355841
F 26.900640 43.743203 185.355841
F 9.653654 30.877568 166.610078
F 8.967839 30.877568 188.433040
F 9.653654 38.596958 166.610079
F 8.967839 38.596958 188.433040
F 17.762840 28.304422 192.350179
F 18.448654 28.304423 170.527217
F 18.562947 30.877553 166.890056
F 17.877133 30.877553 188.713019
F 18.562947 38.596943 166.890056
F 17.877133 38.596943 188.713019
F 8.853546 43.743187 192.070201
F 9.539360 43.743187 170.247239
F 27.472144 30.877553 167.170039
F 26.786329 30.877553 188.993001
F 27.472144 38.596942 167.170039
F 26.786329 38.596942 188.993001
F 8.853546 36.023796 192.070201
F 9.539360 36.023796 170.247239
F 27.472144 46.316333 167.170039
F 26.786329 46.316333 188.993001
F 2.867441 24.455928 170.026536
F 2.181627 24.455928 191.849497
F 29.585148 24.444730 170.877195
F 28.899334 24.444730 192.700157
F 2.867441 32.175314 170.026536
F 2.181628 32.175314 191.849497
F 29.585148 32.164117 170.877195
F 28.899334 32.164116 192.700157
F 2.867442 39.894705 170.026536
F 2.181628 39.894705 191.849497
F 29.585148 39.883507 170.877196
F 28.899334 39.883507 192.700157
F 11.766746 24.444732 170.317228
F 11.080931 24.444732 192.140190
F 11.766746 32.164118 170.317228
F 11.080931 32.164118 192.140190
F 11.766746 39.883509 170.317228
F 11.080931 39.883509 192.140190
F 20.675955 24.444729 170.597212
F 19.990141 24.444729 192.420174
F 20.675955 32.164116 170.597212
F 19.990141 32.164116 192.420175
F 20.675955 39.883507 170.597213
F 19.990141 39.883507 192.420175
F 2.753126 27.006663 173.663695
F 2.067312 27.006662 195.486658
F 29.470834 27.017860 174.514355
F 28.785020 27.017860 196.337317
F 2.753126 34.726049 173.663696
F 2.067313 34.726049 195.486658
F 29.470834 34.737246 174.514355
F 28.785020 34.737246 196.337317
F 2.753126 42.445441 173.663696
F 2.067312 42.445441 195.486658
F 29.470835 42.456638 174.514355
F 28.785020 42.456638 196.337318
F 11.652430 27.017858 173.954388
F 10.966616 27.017858 195.777350
F 11.652430 34.737245 173.954388
F 10.966616 34.737245 195.777350
F 11.652430 42.456636 173.954388
F 10.966616 42.456636 195.777351
F 20.561642 27.017860 174.234373
F 19.875827 27.017860 196.057335
F 20.561641 34.737247 174.234373
F 19.875827 34.737247 196.057335
F 20.561641 42.456639 174.234373
F 19.875827 42.456639 196.057335
F 2.838172 27.006662 170.957847
F 2.152358 27.006662 192.780810
F 29.556571 27.017860 171.786485
F 28.870757 27.017860 193.609447
F 2.838172 34.726049 170.957848
F 2.152358 34.726049 192.780810
F 29.556571 34.737247 171.786485
F 28.870757 34.737247 193.609447
F 2.838172 42.445440 170.957848
F 2.152358 42.445440 192.780810
F 29.556571 42.456638 171.786485
F 28.870757 42.456638 193.609447
F 11.738168 27.017858 171.226521
F 11.052354 27.017858 193.049483
F 11.738168 34.737245 171.226521
F 11.052354 34.737245 193.049483
F 11.738168 42.456636 171.226521
F 11.052354 42.456636 193.049483
F 20.647378 27.017860 171.506502
F 19.961564 27.017860 193.329464
F 20.647378 34.737247 171.506502
F 19.961563 34.737247 193.329464
F 20.647378 42.456638 171.506503
F 19.961564 42.456639 193.329464
F 2.952465 24.455928 167.320687
F 2.266651 24.455928 189.143648
F 29.670865 24.444730 168.149325
F 28.985051 24.444730 189.972287
F 2.952465 32.175314 167.320687
F 2.266651 32.175314 189.143648
F 29.670865 32.164116 168.149325
F 28.985051 32.164116 189.972287
F 2.952465 39.894705 167.320687
F 2.266651 39.894705 189.143648
F 29.670865 39.883508 168.149325
F 28.985051 39.883508 189.972286
F 11.852461 24.444732 167.589360
F 11.166647 24.444732 189.412322
F 11.852461 32.164118 167.589360
F 11.166647 32.164118 189.412322
F 11.852461 39.883509 167.589360
F 11.166647 39.883509 189.412322
F 20.761671 24.444730 167.869341
F 20.075857 24.444730 189.692303
F 20.761671 32.164116 167.869341
F 20.075857 32.164116 189.692304
F 20.761671 39.883507 167.869341
F 20.075857 39.883507 189.692303
F 5.049342 30.874247 171.018452
F 4.363528 30.874247 192.841414
F 31.783870 30.877553 171.856481
F 31.098056 30.877553 193.679443
F 5.049342 38.593636 171.018452
F 4.363528 38.593636 192.841414
F 31.783870 38.596942 171.856481
F 31.098056 38.596942 193.679443
F 8.853546 28.304408 192.070201
F 9.539360 28.304407 170.247239
F 5.049342 46.313027 171.018452
F 4.363528 46.313027 192.841414
F 26.757752 43.743203 189.902290
F 27.443566 43.743203 168.079329
F 31.783870 46.316333 171.856481
F 31.098056 46.316333 193.679443
F 13.965482 30.877553 171.296515
F 13.279667 30.877553 193.119477
F 13.965482 38.596943 171.296515
F 13.279668 38.596943 193.119477
F 13.965482 23.158167 171.296515
F 13.279668 23.158167 193.119477
F 13.965482 46.316334 171.296515
F 26.757752 36.023811 189.902290
F 22.874679 30.877553 171.576498
F 22.188864 30.877553 193.399460
F 22.874678 38.596942 171.576498
F 22.188864 38.596942 193.399460
F 27.443566 36.023811 168.079329
F 26.757752 28.304423 189.902291
F 5.163632 28.307729 167.381291
F 4.477818 28.307729 189.204253
F 31.898160 28.304423 168.219320
F 31.212346 28.304423 190.042282
F 5.163632 36.027117 167.381291
F 4.477818 36.027117 189.204253
F 31.898160 36.023811 168.219320
F 31.212346 36.023811 190.042282
F 5.163632 43.746509 167.381291
F 4.477818 43.746509 189.204253
F 31.898160 43.743203 168.219320
F 31.212346 43.743203 190.042282
F 14.079771 28.304422 167.659354
F 13.393957 28.304422 189.482316
F 14.079771 36.023810 167.659354
F 13.393957 36.023810 189.482316
F 14.079771 43.743202 167.659354
F 13.393957 43.743202 189.482316
F 22.988970 28.304423 167.939338
F 22.303156 28.304423 189.762300
F 22.988970 36.023811 167.939337
F 22.303156 36.023811 189.762299
F 22.988970 43.743202 167.939337
F 22.303156 43.743202 189.762299
F 5.078050 28.307729 170.104891
F 4.392236 28.307729 191.927853
F 31.812444 28.304423 170.947190
F 31.126630 28.304423 192.770153
F 5.078050 36.027118 170.104891
F 4.392236 36.027117 191.927853
F 31.812444 36.023812 170.947190
F 31.126630 36.023812 192.770153
F 5.078050 43.746509 170.104891
F 4.392236 43.746509 191.927853
F 31.812444 43.743203 170.947190
F 31.126630 43.743203 192.770153
F 13.994056 28.304422 170.387226
F 13.308241 28.304422 192.210187
F 13.994056 36.023811 170.387226
F 13.308241 36.023811 192.210188
F 13.994056 43.743202 170.387226
F 13.308241 43.743202 192.210188
F 22.903252 28.304423 170.667208
F 22.217439 28.304423 192.490170
F 22.903252 36.023811 170.667208
F 22.217438 36.023811 192.490171
F 22.903252 43.743202 170.667208
F 22.217439 43.743202 192.490171
F 4.963739 30.874246 173.742051
F 4.277924 30.874246 195.565013
F 31.698133 30.877552 174.584350
F 31.012319 30.877553 196.407313
F 4.963739 38.593636 173.742051
F 4.277924 38.593636 195.565013
F 31.698133 38.596942 174.584351
F 31.012319 38.596942 196.407313
F 4.963739 46.313027 173.742051
F 4.277924 46.313027 195.565013
F 31.698133 46.316333 174.584351
F 31.012319 46.316333 196.407313
F 13.879744 30.877553 174.024386
F 13.193930 30.877553 195.847348
F 13.879744 38.596943 174.024386
F 13.193930 38.596942 195.847348
F 13.879744 23.158167 174.024386
F 27.443566 28.304423 168.079329
F 13.879744 46.316334 174.024386
F 13.193930 46.316333 195.847348
F 22.788942 30.877553 174.304369
F 22.103127 30.877553 196.127331
F 22.788941 38.596942 174.304368
F 22.103127 38.596943 196.127331
F 22.788942 23.158167 174.304368
F 22.103127 23.158167 196.127331
F 7.310377 24.443680 170.177924
F 6.624563 24.443680 192.000886
F 33.353929 24.444730 192.840148
F 7.310377 32.163067 170.177924
F 6.624563 32.163067 192.000886
F 33.353929 32.164117 192.840149
F 7.310377 39.882458 170.177924
F 6.624563 39.882458 192.000886
F 33.353929 39.883507 192.840149
F 16.221357 24.444730 170.457221
F 15.535543 24.444730 192.280183
F 16.221357 32.164116 170.457221
F 15.535543 32.164116 192.280183
F 16.221357 39.883507 170.457221
F 15.535543 39.883507 192.280183
F 25.130553 24.444730 170.737204
F 24.444739 24.444730 192.560166
F 25.130553 32.164116 170.737204
F 24.444739 32.164116 192.560166
F 25.130553 39.883507 170.737204
F 24.444739 39.883507 192.560166
F 7.196062 27.018910 173.815084
F 6.510248 27.018910 195.638046
F 33.239614 27.017860 196.477308
F 7.196062 34.738296 173.815085
F 6.510248 34.738296 195.638047
F 33.239614 34.737246 196.477309
F 7.196062 42.457688 173.815085
F 6.510248 42.457688 195.638047
F 33.239614 42.456638 196.477309
F 16.107042 27.017860 174.094382
F 15.421228 27.017860 195.917343
F 16.107042 34.737247 174.094382
F 15.421228 34.737247 195.917344
F 16.107042 42.456639 174.094382
F 15.421228 42.456639 195.917344
F 25.016240 27.017860 174.374364
F 24.330425 27.017860 196.197326
F 25.016240 34.737247 174.374364
F 24.330425 34.737247 196.197327
F 25.016240 42.456638 174.374364
F 24.330425 42.456638 196.197327
F 7.281846 27.018910 171.085732
F 6.596032 27.018910 192.908694
F 33.325351 27.017860 193.749439
F 7.281846 34.738297 171.085732
F 6.596032 34.738297 192.908694
F 33.325351 34.737247 193.749439
F 7.281846 42.457688 171.085732
F 6.596032 42.457688 192.908694
F 33.325351 42.456638 193.749439
F 16.192780 27.017860 171.366512
F 15.506965 27.017860 193.189473
F 16.192780 34.737247 171.366511
F 15.506965 34.737247 193.189473
F 16.192780 42.456639 171.366511
F 15.506965 42.456639 193.189473
F 25.101976 27.017860 171.646494
F 24.416162 27.017860 193.469456
F 25.101976 34.737247 171.646494
F 24.416162 34.737247 193.469456
F 25.101976 42.456638 171.646493
F 24.416162 42.456638 193.469456
F 7.396139 24.443680 167.448571
F 6.710325 24.443680 189.271533
F 7.396139 32.163066 167.448571
F 6.710325 32.163066 189.271533
F 7.396139 39.882458 167.448571
F 6.710325 39.882458 189.271533
F 16.307073 24.444730 167.729350
F 15.621258 24.444730 189.552312
F 16.307073 32.164116 167.729350
F 15.621258 32.164116 189.552312
F 16.307073 39.883507 167.729350
F 15.621258 39.883507 189.552312
F 25.216270 24.444730 168.009333
F 24.530456 24.444730 189.832295
F 25.216270 32.164116 168.009333
F 24.530456 32.164116 189.832295
F 25.216270 39.883507 168.009333
F 24.530456 39.883507 189.832295
F 9.510787 30.877569 171.156513
F 8.824973 30.877569 192.979475
F 9.510787 38.596958 171.156513
F 8.824973 38.596958 192.979475
F 9.510787 23.158182 171.156513
F 8.824973 23.158182 192.979475
F 17.848557 43.743202 189.622307
F 18.534371 43.743202 167.799345
F 18.420080 30.877553 171.436507
F 17.734266 30.877553 193.259469
F 18.420080 38.596942 171.436507
F 17.734266 38.596942 193.259469
F 17.848557 36.023811 189.622308
F 18.534371 36.023811 167.799345
F 27.329275 30.877553 171.716490
F 26.643461 30.877553 193.539452
F 27.329275 38.596942 171.716490
F 26.643461 38.596942 193.539452
F 17.848557 28.304422 189.622308
F 18.534371 28.304422 167.799346
F 27.329275 46.316333 171.716490
F 26.643461 46.316333 193.539452
F 9.625076 28.304408 167.519352
F 8.939262 28.304408 189.342315
F 9.625076 36.023796 167.519352
F 8.939262 36.023796 189.342314
F 9.625076 43.743187 167.519352
F 8.939262 43.743187 189.342314
F 22.646074 46.316333 178.850819
F 22.560337 46.316333 181.578690
F 18.191475 46.316333 178.710828
F 18.105738 46.316333 181.438698
F 23.103283 46.316333 164.302177
F 17.648528 46.316333 195.987339
F 18.334343 46.316333 174.164377
F 22.417469 46.316333 186.125139
F 23.017546 46.316333 167.030048
F 22.331732 46.316333 188.853010
F 18.648685 46.316333 164.162186
F 17.962871 46.316333 185.985148
F 18.562947 46.316333 166.890056
F 17.877133 46.316333 188.713018
F 22.874679 46.316333 171.576498
F 22.188864 46.316333 193.399460
F 22.788941 46.316333 174.304368
F 22.103127 46.316333 196.127331
F 18.420080 46.316333 171.436507
F 17.734266 46.316333 193.259469
F 9.196444 23.158182 181.158720
F 8.739234 23.158182 195.707361
F 9.425048 23.158182 173.884399
F 9.653654 23.158182 166.610078
F 8.967839 23.158182 188.433040
F 1.953022 24.455928 199.123819
F 1.267209 24.455928 220.946781
F 28.670729 24.444730 199.974479
F 27.984915 24.444730 221.797440
F 1.953022 32.175314 199.123819
F 1.267209 32.175314 220.946781
F 28.670729 32.164117 199.974479
F 27.984915 32.164117 221.797440
F 1.953023 39.894705 199.123819
F 1.267209 39.894706 220.946781
F 28.670729 39.883507 199.974479
F 27.984915 39.883507 221.797440
F 10.852327 24.444732 199.414511
F 10.166512 24.444732 221.237474
F 10.852327 32.164118 199.414511
F 10.166512 32.164119 221.237474
F 10.852327 39.883509 199.414511
F 10.166512 39.883509 221.237474
F 19.761536 24.444729 199.694496
F 19.075722 24.444729 221.517458
F 19.761536 32.164116 199.694496
F 19.075722 32.164116 221.517458
F 19.761536 39.883507 199.694496
F 19.075722 39.883507 221.517458
F 1.838707 27.006663 202.760979
F 1.152893 27.006663 224.583941
F 28.556416 27.017860 203.611638
F 27.870601 27.017860 225.434601
F 1.838707 34.726049 202.760979
F 1.152893 34.726049 224.583942
F 28.556416 34.737246 203.611638
F 27.870601 34.737246 225.434601
F 1.838707 42.445441 202.760979
F 1.152893 42.445441 224.583942
F 28.556416 42.456638 203.611638
F 27.870601 42.456638 225.434601
F 10.738011 27.017858 203.051671
F 10.052197 27.017858 224.874633
F 10.738011 34.737245 203.051671
F 10.052197 34.737245 224.874634
F 10.738011 42.456636 203.051671
F 10.052197 42.456636 224.874634
F 19.647222 27.017860 203.331656
F 18.961408 27.017860 225.154618
F 19.647222 34.737247 203.331656
F 18.961408 34.737247 225.154619
F 19.647222 42.456639 203.331657
F 18.961408 42.456639 225.154618
F 1.923753 27.006662 200.055131
F 1.237939 27.006662 221.878093
F 28.642152 27.017860 200.883769
F 27.956338 27.017860 222.706731
F 1.923753 34.726049 200.055131
F 1.237939 34.726049 221.878093
F 28.642152 34.737247 200.883769
F 27.956338 34.737247 222.706731
F 1.923753 42.445440 200.055131
F 1.237939 42.445440 221.878093
F 28.642152 42.456638 200.883768
F 27.956338 42.456638 222.706731
F 10.823749 27.017858 200.323804
F 10.137935 27.017858 222.146766
F 10.823749 34.737245 200.323804
F 10.137935 34.737245 222.146766
F 10.823749 42.456636 200.323804
F 10.137935 42.456636 222.146766
F 19.732959 27.017860 200.603786
F 19.047145 27.017860 222.426748
F 19.732959 34.737247 200.603786
F 19.047145 34.737247 222.426748
F 19.732959 42.456638 200.603786
F 19.047145 42.456638 222.426748
F 1.352232 24.455928 218.240932
F 28.756447 24.444730 197.246608
F 28.070632 24.444730 219.069570
F 1.352232 32.175314 218.240932
F 28.756446 32.164116 197.246608
F 28.070632 32.164116 219.069570
F 1.352232 39.894705 218.240932
F 28.756447 39.883507 197.246608
F 28.070632 39.883507 219.069569
F 10.938042 24.444732 196.686643
F 10.252228 24.444732 218.509606
F 10.938042 32.164118 196.686643
F 10.252228 32.164118 218.509606
F 10.938042 39.883509 196.686643
F 10.252228 39.883509 218.509606
F 19.847252 24.444730 196.966624
F 19.161438 24.444730 218.789587
F 19.847252 32.164116 196.966625
F 19.161438 32.164116 218.789587
F 19.847252 39.883507 196.966625
F 19.161438 39.883507 218.789587
F 4.134923 30.874247 200.115735
F 3.449109 30.874247 221.938697
F 30.869451 30.877553 200.953764
F 30.183637 30.877553 222.776726
F 4.134923 38.593636 200.115735
F 3.449109 38.593636 221.938697
F 30.869451 38.596942 200.953764
F 30.183637 38.596942 222.776726
F 25.871910 46.316333 218.090284
F 25.871910 38.596942 218.090284
F 4.134923 46.313027 200.115735
F 3.449109 46.313027 221.938697
F 25.871910 30.877553 218.090283
F 16.962714 38.596943 217.810301
F 30.869451 46.316333 200.953764
F 30.183637 46.316333 222.776726
F 13.051063 30.877553 200.393798
F 12.365248 30.877553 222.216761
F 13.051063 38.596943 200.393798
F 12.365249 38.596943 222.216761
F 13.051063 23.158167 200.393798
F 16.962714 30.877553 217.810301
F 13.051063 46.316334 200.393798
F 12.365249 46.316333 222.216761
F 21.960260 30.877553 200.673782
F 21.274445 30.877553 222.496744
F 21.960260 38.596942 200.673781
F 21.274445 38.596942 222.496743
F 8.053420 38.596958 217.530324
F 8.053420 30.877568 217.530323
F 3.563399 28.307729 218.301536
F 30.983741 28.304423 197.316603
F 30.297927 28.304423 219.139565
F 3.563399 36.027117 218.301536
F 30.983741 36.023811 197.316603
F 30.297927 36.023811 219.139565
F 3.563399 43.746509 218.301536
F 30.983741 43.743203 197.316603
F 30.297927 43.743203 219.139566
F 13.165352 28.304422 196.756638
F 12.479538 28.304422 218.579600
F 13.165352 36.023811 196.756638
F 12.479538 36.023810 218.579599
F 13.165352 43.743202 196.756638
F 12.479538 43.743202 218.579599
F 22.074551 28.304423 197.036621
F 21.388737 28.304423 218.859583
F 22.074551 36.023811 197.036620
F 21.388737 36.023811 218.859583
F 22.074551 43.743202 197.036620
F 21.388737 43.743202 218.859583
F 4.163631 28.307729 199.202175
F 3.477817 28.307729 221.025136
F 30.898025 28.304423 200.044473
F 30.212211 28.304423 221.867436
F 4.163631 36.027118 199.202175
F 3.477817 36.027117 221.025136
F 30.898025 36.023812 200.044474
F 30.212211 36.023812 221.867436
F 4.163631 43.746509 199.202175
F 3.477817 43.746509 221.025137
F 30.898025 43.743203 200.044474
F 30.212211 43.743203 221.867436
F 13.079637 28.304422 199.484509
F 12.393822 28.304422 221.307471
F 13.079637 36.023811 199.484509
F 12.393822 36.023811 221.307471
F 13.079636 43.743202 199.484509
F 12.393822 43.743202 221.307471
F 21.988833 28.304423 199.764491
F 21.303019 28.304423 221.587454
F 21.988834 36.023811 199.764492
F 21.303019 36.023811 221.587454
F 21.988834 43.743202 199.764492
F 21.303020 43.743202 221.587454
F 4.049320 30.874247 202.839334
F 3.363506 30.874247 224.662297
F 30.783714 30.877553 203.681634
F 30.097900 30.877553 225.504596
F 4.049320 38.593636 202.839335
F 3.363506 38.593636 224.662297
F 30.783714 38.596942 203.681634
F 30.097900 38.596942 225.504596
F 4.049320 46.313027 202.839334
F 3.363506 46.313027 224.662297
F 30.783714 46.316333 203.681634
F 30.097900 46.316333 225.504596
F 12.965325 30.877553 203.121669
F 12.279511 30.877553 224.944632
F 12.965325 38.596943 203.121669
F 12.279511 38.596942 224.944632
F 12.965325 23.158167 203.121669
F 25.986221 43.743203 214.453124
F 12.965325 46.316334 203.121669
F 12.279511 46.316333 224.944632
F 21.874523 30.877553 203.401652
F 21.188708 30.877553 225.224614
F 21.874523 38.596942 203.401652
F 21.188708 38.596943 225.224614
F 21.874523 23.158167 203.401652
F 21.188708 23.158167 225.224614
F 6.395958 24.443680 199.275207
F 5.710144 24.443680 221.098170
F 33.125324 24.444730 200.114469
F 32.439510 24.444730 221.937432
F 6.395958 32.163067 199.275207
F 5.710144 32.163067 221.098170
F 33.125324 32.164116 200.114470
F 32.439510 32.164116 221.937432
F 6.395958 39.882458 199.275208
F 5.710144 39.882457 221.098170
F 33.125324 39.883507 200.114470
F 32.439510 39.883507 221.937432
F 15.306938 24.444730 199.554505
F 14.621124 24.444730 221.377466
F 15.306938 32.164116 199.554505
F 14.621123 32.164116 221.377467
F 15.306938 39.883507 199.554505
F 14.621124 39.883507 221.377467
F 24.216134 24.444730 199.834487
F 23.530320 24.444730 221.657450
F 24.216134 32.164116 199.834487
F 23.530320 32.164116 221.657450
F 24.216134 39.883507 199.834487
F 23.530320 39.883507 221.657450
F 6.281643 27.018910 202.912368
F 5.595829 27.018910 224.735329
F 33.011009 27.017860 203.751629
F 32.325195 27.017860 225.574592
F 6.281643 34.738296 202.912368
F 5.595829 34.738296 224.735330
F 33.011009 34.737246 203.751630
F 32.325195 34.737246 225.574592
F 6.281643 42.457688 202.912368
F 5.595828 42.457688 224.735330
F 33.011009 42.456638 203.751630
F 32.325195 42.456638 225.574592
F 15.192623 27.017860 203.191665
F 14.506809 27.017860 225.014627
F 15.192623 34.737247 203.191665
F 14.506809 34.737247 225.014627
F 15.192623 42.456639 203.191665
F 14.506809 42.456639 225.014627
F 24.101821 27.017860 203.471647
F 23.416006 27.017860 225.294609
F 24.101821 34.737247 203.471647
F 23.416006 34.737247 225.294609
F 24.101821 42.456638 203.471647
F 23.416006 42.456638 225.294610
F 6.367427 27.018910 200.183015
F 5.681613 27.018910 222.005977
F 33.096746 27.017860 201.023760
F 32.410932 27.017860 222.846722
F 6.367427 34.738296 200.183015
F 5.681612 34.738297 222.005977
F 33.096746 34.737247 201.023760
F 32.410932 34.737247 222.846722
F 6.367427 42.457688 200.183015
F 5.681612 42.457688 222.005977
F 33.096746 42.456638 201.023760
F 32.410932 42.456638 222.846722
F 15.278361 27.017860 200.463795
F 14.592546 27.017860 222.286757
F 15.278361 34.737247 200.463795
F 14.592546 34.737247 222.286756
F 15.278361 42.456639 200.463794
F 14.592546 42.456639 222.286756
F 24.187557 27.017860 200.743777
F 23.501743 27.017860 222.566739
F 24.187557 34.737247 200.743777
F 23.501743 34.737247 222.566739
F 24.187557 42.456638 200.743777
F 23.501743 42.456638 222.566739
F 6.481720 24.443680 196.545854
F 5.795906 24.443680 218.368816
F 33.211040 24.444730 197.386599
F 32.525226 24.444730 219.209561
F 6.481720 32.163067 196.545854
F 5.795906 32.163066 218.368817
F 33.211040 32.164116 197.386599
F 32.525226 32.164116 219.209562
F 6.481720 39.882458 196.545854
F 5.795906 39.882457 218.368816
F 33.211040 39.883507 197.386599
F 32.525226 39.883507 219.209561
F 15.392654 24.444730 196.826634
F 14.706839 24.444730 218.649595
F 15.392654 32.164116 196.826634
F 14.706839 32.164116 218.649596
F 15.392654 39.883507 196.826633
F 14.706839 39.883507 218.649595
F 24.301851 24.444730 197.106616
F 23.616037 24.444730 218.929579
F 24.301851 32.164116 197.106616
F 23.616037 32.164116 218.929579
F 24.301851 39.883507 197.106616
F 23.616037 39.883507 218.929579
F 8.596368 30.877568 200.253796
F 7.910554 30.877568 222.076758
F 8.596368 38.596958 200.253796
F 7.910554 38.596958 222.076758
F 8.596368 23.158182 200.253796
F 7.910554 23.158182 222.076759
F 25.986221 36.023811 214.453123
F 25.986221 28.304423 214.453123
F 17.505661 30.877553 200.533790
F 16.819847 30.877553 222.356752
F 17.505661 38.596942 200.533790
F 16.819847 38.596942 222.356752
F 17.077026 43.743202 214.173142
F 17.077026 36.023810 214.173141
F 26.414856 30.877553 200.813773
F 25.729042 30.877553 222.636735
F 26.414856 38.596942 200.813773
F 25.729042 38.596942 222.636735
F 17.077026 28.304422 214.173141
F 8.167732 43.743187 213.893163
F 26.414856 46.316333 200.813773
F 25.729042 46.316333 222.636735
F 8.710657 28.304408 196.616635
F 8.024843 28.304408 218.439598
F 8.710657 36.023796 196.616635
F 8.024843 36.023796 218.439598
F 8.710658 43.743187 196.616635
F 8.024843 43.743187 218.439598
F 17.619952 28.304422 196.896629
F 16.934138 28.304422 218.719591
F 17.619952 36.023811 196.896629
F 16.934138 36.023811 218.719591
F 17.619952 43.743202 196.896628
F 16.934138 43.743202 218.719591
F 26.529147 28.304423 197.176612
F 25.843333 28.304423 218.999574
F 26.529147 36.023811 197.176612
F 25.843333 36.023811 218.999574
F 26.529147 43.743203 197.176612
F 25.843333 43.743203 218.999574
F 8.624941 28.304408 199.344522
F 7.939127 28.304407 221.167484
F 8.624941 36.023796 199.344522
F 7.939127 36.023796 221.167485
F 8.624941 43.743187 199.344522
F 7.939127 43.743187 221.167485
F 17.534235 28.304423 199.624500
F 16.848421 28.304423 221.447462
F 17.534235 36.023811 199.624500
F 16.848421 36.023811 221.447462
F 17.534236 43.743202 199.624500
F 16.848421 43.743202 221.447462
F 26.443430 28.304423 199.904483
F 25.757616 28.304423 221.727445
F 26.443430 36.023811 199.904483
F 25.757616 36.023811 221.727445
F 26.443430 43.743202 199.904483
F 25.757616 43.743203 221.727445
F 8.510630 30.877568 202.981682
F 7.824815 30.877568 224.804644
F 8.510630 38.596958 202.981683
F 7.824815 38.596958 224.804645
F 8.167732 36.023796 213.893163
F 8.167732 28.304408 213.893162
F 17.419924 30.877553 203.261661
F 16.734110 30.877553 225.084623
F 17.419924 38.596943 203.261661
F 16.734110 38.596943 225.084623
F 26.071938 43.743203 211.725253
F 26.071938 36.023811 211.725253
F 26.329120 30.877553 203.541643
F 25.643306 30.877553 225.364605
F 26.329120 38.596942 203.541643
F 25.643306 38.596942 225.364605
F 26.071938 28.304423 211.725253
F 17.162742 43.743202 211.445270
F 26.329120 46.316333 203.541643
F 25.643306 46.316333 225.364605
F 1.724418 24.455928 206.398139
F 1.038603 24.455928 228.221102
F 28.442125 24.444730 207.248799
F 27.756310 24.444730 229.071761
F 1.724418 32.175314 206.398139
F 1.038603 32.175314 228.221102
F 28.442125 32.164117 207.248799
F 27.756311 32.164117 229.071761
F 1.724418 39.894705 206.398139
F 1.038604 39.894705 228.221101
F 28.442125 39.883507 207.248799
F 27.756310 39.883507 229.071761
F 10.623722 24.444732 206.688832
F 9.937908 24.444732 228.511794
F 10.623722 32.164118 206.688832
F 9.937908 32.164118 228.511794
F 10.623722 39.883509 206.688832
F 9.937908 39.883509 228.511794
F 19.532931 24.444729 206.968816
F 18.847117 24.444729 228.791779
F 19.532931 32.164116 206.968816
F 18.847117 32.164116 228.791779
F 19.532931 39.883507 206.968817
F 18.847117 39.883507 228.791779
F 1.610102 27.006662 210.035299
F 28.327811 27.017860 210.885958
F 1.610103 34.726049 210.035299
F 28.327811 34.737246 210.885958
F 1.610103 42.445441 210.035300
F 28.327811 42.456638 210.885959
F 10.509407 27.017858 210.325991
F 10.509407 34.737245 210.325992
F 10.509407 42.456636 210.325992
F 19.418617 27.017860 210.605976
F 19.418617 34.737247 210.605976
F 19.418617 42.456639 210.605976
F 1.695148 27.006662 207.329451
F 1.009334 27.006662 229.152416
F 28.413547 27.017860 208.158089
F 1.695149 34.726049 207.329451
F 1.009335 34.726049 229.152416
F 28.413547 34.737247 208.158089
F 1.695149 42.445440 207.329451
F 1.009334 42.445440 229.152416
F 28.413547 42.456638 208.158089
F 10.595144 27.017858 207.598125
F 10.595144 34.737245 207.598124
F 10.595144 42.456636 207.598124
F 19.504354 27.017860 207.878106
F 19.504354 34.737247 207.878106
F 19.504354 42.456638 207.878106
F 1.809442 24.455928 203.692290
F 1.123627 24.455928 225.515253
F 28.527841 24.444730 204.520929
F 27.842028 24.444730 226.343891
F 1.809442 32.175314 203.692290
F 1.123627 32.175314 225.515253
F 28.527841 32.164116 204.520928
F 27.842028 32.164116 226.343891
F 1.809442 39.894705 203.692290
F 1.123627 39.894705 225.515252
F 28.527842 39.883507 204.520928
F 27.842028 39.883507 226.343891
F 10.709437 24.444732 203.960964
F 10.023623 24.444732 225.783926
F 10.709437 32.164118 203.960964
F 10.023623 32.164118 225.783926
F 10.709437 39.883509 203.960964
F 10.023623 39.883509 225.783926
F 19.618648 24.444730 204.240945
F 18.932833 24.444730 226.063908
F 19.618648 32.164116 204.240945
F 18.932833 32.164116 226.063908
F 19.618648 39.883507 204.240946
F 18.932833 39.883507 226.063908
F 3.906318 30.874247 207.390056
F 3.220504 30.874247 229.213017
F 30.640846 30.877553 208.228084
F 3.906318 38.593636 207.390055
F 3.220504 38.593636 229.213017
F 30.640846 38.596942 208.228084
F 17.162742 36.023811 211.445270
F 17.162742 28.304422 211.445270
F 3.906318 46.313027 207.390055
F 3.220504 46.313027 229.213017
F 8.253448 43.743187 211.165276
F 30.640846 46.316333 208.228084
F 12.822458 30.877553 207.668119
F 12.822458 38.596943 207.668119
F 8.253448 36.023796 211.165276
F 12.822458 46.316333 207.668119
F 21.731655 30.877553 207.948102
F 21.731655 38.596942 207.948101
F 8.253448 28.304407 211.165276
F 4.020608 28.307729 203.752895
F 3.334794 28.307729 225.575857
F 30.755137 28.304423 204.590924
F 30.069323 28.304423 226.413886
F 4.020608 36.027117 203.752895
F 3.334794 36.027117 225.575857
F 30.755137 36.023811 204.590924
F 30.069323 36.023811 226.413886
F 4.020608 43.746509 203.752895
F 3.334794 43.746509 225.575857
F 30.755137 43.743203 204.590924
F 30.069323 43.743203 226.413887
F 12.936747 28.304422 204.030958
F 12.250933 28.304422 225.853921
F 12.936748 36.023811 204.030958
F 12.250933 36.023811 225.853921
F 12.936748 43.743202 204.030958
F 12.250933 43.743202 225.853921
F 21.845946 28.304422 204.310942
F 21.160132 28.304423 226.133903
F 21.845946 36.023811 204.310941
F 21.160132 36.023811 226.133903
F 21.845946 43.743202 204.310941
F 21.160132 43.743202 226.133903
F 3.935026 28.307729 206.476495
F 3.249212 28.307729 228.299457
F 30.669420 28.304423 207.318794
F 29.983606 28.304423 229.141756
F 3.935026 36.027118 206.476495
F 3.249212 36.027117 228.299457
F 30.669420 36.023811 207.318795
F 29.983606 36.023812 229.141757
F 3.935026 43.746509 206.476495
F 3.249212 43.746509 228.299457
F 30.669420 43.743203 207.318795
F 29.983606 43.743203 229.141757
F 12.851032 28.304422 206.758829
F 12.165218 28.304422 228.581792
F 12.851032 36.023811 206.758829
F 12.165217 36.023811 228.581792
F 12.851032 43.743202 206.758830
F 12.165218 43.743202 228.581792
F 21.760229 28.304423 207.038812
F 21.074415 28.304423 228.861774
F 21.760229 36.023811 207.038812
F 21.074415 36.023811 228.861774
F 21.760229 43.743202 207.038812
F 21.074415 43.743202 228.861774
F 3.820715 30.874247 210.113655
F 30.555109 30.877553 210.955954
F 3.820715 38.593636 210.113655
F 30.555109 38.596942 210.955954
F 3.820715 46.313027 210.113655
F 30.555109 46.316333 210.955954
F 12.736720 30.877553 210.395989
F 12.736720 38.596942 210.395990
F 25.957647 46.316333 215.362413
F 12.736720 46.316333 210.395990
F 21.645918 30.877553 210.675972
F 21.645918 38.596943 210.675972
F 21.645918 23.158167 210.675972
F 6.167353 24.443680 206.549528
F 5.481539 24.443680 228.372491
F 32.896719 24.444730 207.388790
F 32.210905 24.444730 229.211753
F 6.167353 32.163067 206.549528
F 5.481539 32.163067 228.372491
F 32.896719 32.164117 207.388790
F 32.210905 32.164117 229.211753
F 6.167353 39.882457 206.549528
F 5.481539 39.882457 228.372491
F 32.896719 39.883507 207.388790
F 32.210905 39.883507 229.211753
F 15.078333 24.444730 206.828825
F 14.392519 24.444730 228.651787
F 15.078333 32.164116 206.828825
F 14.392519 32.164116 228.651787
F 15.078333 39.883507 206.828825
F 14.392519 39.883507 228.651788
F 23.987529 24.444730 207.108808
F 23.301715 24.444730 228.931769
F 23.987529 32.164116 207.108808
F 23.301715 32.164116 228.931770
F 23.987529 39.883507 207.108808
F 23.301715 39.883507 228.931770
F 6.053038 27.018909 210.186687
F 32.782404 27.017860 211.025949
F 6.053038 34.738296 210.186687
F 32.782404 34.737246 211.025949
F 6.053038 42.457688 210.186688
F 32.782404 42.456638 211.025950
F 14.964018 27.017860 210.465985
F 14.964018 34.737247 210.465985
F 14.964018 42.456639 210.465985
F 23.873216 27.017860 210.745967
F 23.873216 34.737247 210.745968
F 23.873216 42.456638 210.745968
F 6.138822 27.018910 207.457335
F 32.868142 27.017860 208.298080
F 6.138822 34.738297 207.457335
F 32.868142 34.737247 208.298080
F 6.138822 42.457688 207.457335
F 32.868142 42.456638 208.298080
F 15.049756 27.017860 207.738115
F 15.049756 34.737247 207.738114
F 15.049756 42.456639 207.738114
F 23.958952 27.017860 208.018098
F 23.958952 34.737247 208.018097
F 23.958952 42.456638 208.018097
F 6.253116 24.443680 203.820175
F 5.567301 24.443680 225.643138
F 32.982435 24.444730 204.660920
F 32.296621 24.444730 226.483882
F 6.253116 32.163067 203.820175
F 5.567301 32.163067 225.643138
F 32.982435 32.164116 204.660920
F 32.296621 32.164116 226.483883
F 6.253116 39.882458 203.820175
F 5.567301 39.882458 225.643137
F 32.982436 39.883508 204.660920
F 32.296621 39.883508 226.483882
F 15.164049 24.444730 204.100954
F 14.478235 24.444730 225.923916
F 15.164049 32.164116 204.100954
F 14.478235 32.164116 225.923916
F 15.164049 39.883507 204.100954
F 14.478235 39.883507 225.923917
F 24.073246 24.444730 204.380937
F 23.387432 24.444730 226.203899
F 24.073246 32.164116 204.380937
F 23.387432 32.164116 226.203899
F 24.073246 39.883507 204.380937
F 23.387432 39.883507 226.203899
F 8.367763 30.877569 207.528117
F 8.367763 38.596958 207.528116
F 8.367763 23.158182 207.528117
F 25.957647 38.596942 215.362413
F 17.277056 30.877553 207.808110
F 17.277056 38.596942 207.808110
F 25.957647 30.877553 215.362413
F 26.186252 30.877553 208.088093
F 26.186252 38.596942 208.088093
F 17.048452 38.596942 215.082431
F 26.186252 46.316333 208.088093
F 8.482053 28.304408 203.890957
F 7.796239 28.304408 225.713918
F 8.482053 36.023796 203.890956
F 7.796238 36.023796 225.713918
F 8.482053 43.743187 203.890956
F 7.796239 43.743187 225.713918
F 17.391347 28.304422 204.170950
F 16.705533 28.304422 225.993912
F 17.391347 36.023811 204.170950
F 16.705533 36.023811 225.993912
F 17.391347 43.743202 204.170950
F 16.705533 43.743202 225.993912
F 26.300543 28.304423 204.450933
F 25.614729 28.304423 226.273895
F 26.300543 36.023811 204.450933
F 25.614729 36.023811 226.273895
F 26.300543 43.743203 204.450933
F 25.614728 43.743203 226.273895
F 8.396337 28.304408 206.618843
F 7.710522 28.304408 228.441804
F 8.396337 36.023796 206.618843
F 7.710522 36.023796 228.441805
F 8.396336 43.743187 206.618843
F 7.710522 43.743187 228.441805
F 17.305631 28.304422 206.898821
F 16.619817 28.304423 228.721783
F 17.305631 36.023810 206.898821
F 16.619816 36.023811 228.721783
F 17.305631 43.743202 206.898821
F 16.619817 43.743202 228.721783
F 26.214825 28.304423 207.178803
F 25.529011 28.304423 229.001765
F 26.214825 36.023811 207.178803
F 25.529011 36.023811 229.001765
F 26.214825 43.743203 207.178803
F 25.529011 43.743203 229.001766
F 8.282025 30.877568 210.256002
F 8.282025 38.596958 210.256003
F 17.048452 30.877553 215.082431
F 17.191319 30.877553 210.535980
F 17.191319 38.596943 210.535981
F 8.139158 23.158182 214.802437
F 26.100515 30.877553 210.815963
F 26.100515 38.596942 210.815963
F 8.139159 38.596958 214.802437
F 26.100515 46.316333 210.815963
F 1.495813 24.455928 213.672460
F 28.213520 24.444730 214.523119
F 1.495813 32.175314 213.672460
F 28.213520 32.164116 214.523119
F 1.495813 39.894705 213.672459
F 28.213520 39.883507 214.523119
F 10.395117 24.444732 213.963152
F 10.395117 32.164118 213.963152
F 10.395117 39.883509 213.963152
F 19.304327 24.444729 214.243137
F 19.304327 32.164116 214.243137
F 19.304326 39.883507 214.243137
F 1.381498 27.006662 217.309620
F 28.099206 27.017860 218.160279
F 1.381498 34.726049 217.309620
F 28.099206 34.737246 218.160279
F 1.381498 42.445441 217.309620
F 28.099206 42.456638 218.160279
F 10.280802 27.017858 217.600312
F 10.280801 34.737245 217.600312
F 10.280802 42.456636 217.600312
F 19.190013 27.017860 217.880297
F 19.190013 34.737247 217.880298
F 19.190013 42.456639 217.880297
F 1.466543 27.006662 214.603771
F 28.184943 27.017860 215.432409
F 1.466544 34.726049 214.603771
F 28.184943 34.737247 215.432409
F 1.466543 42.445440 214.603771
F 28.184943 42.456638 215.432409
F 10.366539 27.017858 214.872445
F 10.366539 34.737245 214.872445
F 10.366539 42.456636 214.872445
F 19.275750 27.017860 215.152427
F 19.275750 34.737247 215.152427
F 19.275750 42.456638 215.152426
F 1.580837 24.455927 210.966611
F 28.299237 24.444730 211.795249
F 1.580837 32.175313 210.966611
F 28.299237 32.164116 211.795249
F 1.580837 39.894705 210.966610
F 28.299237 39.883507 211.795248
F 10.480833 24.444732 211.235284
F 10.480833 32.164118 211.235284
F 10.480833 39.883509 211.235284
F 19.390043 24.444730 211.515266
F 19.390043 32.164116 211.515266
F 19.390043 39.883507 211.515265
F 3.677713 30.874247 214.664376
F 30.412242 30.877553 215.502405
F 3.677713 38.593636 214.664376
F 30.412242 38.596942 215.502405
F 8.139159 30.877568 214.802437
F 3.677713 46.313027 214.664376
F 23.844641 39.883507 211.655257
F 30.412242 46.316333 215.502405
F 12.593853 30.877553 214.942439
F 12.593854 38.596943 214.942439
F 12.593854 23.158167 214.942439
F 23.844641 32.164116 211.655257
F 21.503050 30.877553 215.222422
F 21.503050 38.596942 215.222422
F 23.844641 24.444730 211.655257
F 3.792004 28.307729 211.027215
F 30.526532 28.304423 211.865244
F 3.792004 36.027117 211.027215
F 30.526532 36.023811 211.865244
F 3.792004 43.746509 211.027216
F 30.526532 43.743203 211.865245
F 12.708143 28.304422 211.305279
F 12.708143 36.023811 211.305279
F 12.708143 43.743202 211.305279
F 21.617341 28.304423 211.585261
F 21.617341 36.023811 211.585261
F 21.617341 43.743202 211.585261
F 3.706422 28.307729 213.750815
F 30.440815 28.304423 214.593115
F 3.706421 36.027117 213.750815
F 30.440815 36.023812 214.593115
F 3.706421 43.746509 213.750816
F 30.440815 43.743203 214.593115
F 12.622427 28.304422 214.033150
F 12.622427 36.023811 214.033150
F 12.622427 43.743202 214.033150
F 21.531624 28.304423 214.313132
F 21.531624 36.023811 214.313132
F 21.531625 43.743202 214.313132
F 3.592110 30.874247 217.387975
F 30.326505 30.877553 218.230275
F 3.592110 38.593636 217.387975
F 30.326505 38.596942 218.230275
F 3.592110 46.313027 217.387975
F 30.326505 46.316333 218.230275
F 12.508116 30.877553 217.670310
F 12.508116 38.596942 217.670310
F 14.935444 39.883507 211.375274
F 12.508116 46.316333 217.670310
F 21.417313 30.877553 217.950293
F 21.417313 38.596943 217.950293
F 21.417313 23.158167 217.950293
F 5.938748 24.443680 213.823849
F 32.668115 24.444730 214.663110
F 5.938748 32.163067 213.823849
F 32.668115 32.164117 214.663110
F 5.938748 39.882458 213.823849
F 32.668115 39.883507 214.663110
F 14.849729 24.444730 214.103145
F 14.849728 32.164116 214.103145
F 14.849729 39.883507 214.103146
F 23.758924 24.444730 214.383128
F 23.758924 32.164116 214.383128
F 23.758924 39.883507 214.383128
F 5.824433 27.018909 217.461008
F 32.553800 27.017859 218.300270
F 5.824434 34.738296 217.461009
F 32.553800 34.737246 218.300271
F 5.824433 42.457688 217.461009
F 32.553800 42.456638 218.300271
F 14.735414 27.017860 217.740305
F 14.735414 34.737247 217.740306
F 14.735414 42.456639 217.740306
F 23.644611 27.017860 218.020288
F 23.644611 34.737247 218.020289
F 23.644611 42.456638 218.020289
F 5.910218 27.018910 214.731656
F 32.639537 27.017860 215.572401
F 5.910218 34.738297 214.731656
F 32.639537 34.737247 215.572401
F 5.910218 42.457688 214.731656
F 32.639537 42.456638 215.572401
F 14.821151 27.017860 215.012435
F 14.821151 34.737247 215.012435
F 14.821151 42.456639 215.012435
F 23.730347 27.017860 215.292418
F 23.730347 34.737247 215.292418
F 23.730347 42.456638 215.292418
F 6.024511 24.443680 211.094496
F 32.753831 24.444730 211.935240
F 6.024511 32.163067 211.094496
F 32.753831 32.164116 211.935240
F 6.024511 39.882458 211.094495
F 32.753831 39.883507 211.935240
F 14.935444 24.444730 211.375274
F 14.935444 32.164116 211.375274
F 21.960260 46.316333 200.673782
F 21.274445 46.316333 222.496744
F 21.874523 46.316333 203.401652
F 16.962714 46.316333 217.810302
F 21.188708 46.316333 225.224614
F 17.505661 46.316333 200.533790
F 16.819847 46.316333 222.356752
F 17.419924 46.316333 203.261661
F 16.734110 46.316333 225.084623
F 21.731655 46.316333 207.948102
F 21.645918 46.316333 210.675972
F 17.277056 46.316333 207.808110
F 17.191319 46.316333 210.535980
F 21.503050 46.316333 215.222423
F 21.417313 46.316333 217.950293
F 17.048452 46.316333 215.082431
F 8.053420 23.158182 217.530323
F 8.510630 23.158182 202.981682
F 7.824815 23.158182 224.804645
F 8.282025 23.158182 210.256002
F 0.576560 24.463521 242.790859
F 27.299101 24.444730 243.620403
F 0.576560 32.182908 242.790859
F 27.299101 32.164116 243.620403
F 0.576560 39.902299 242.790858
F 27.299101 39.883507 243.620403
F 9.480698 24.444732 243.060435
F 9.480698 32.164118 243.060436
F 9.480698 39.883509 243.060436
F 18.389908 24.444729 243.340420
F 18.389908 32.164116 243.340420
F 18.389908 39.883507 243.340421
F 0.393520 27.031369 246.428264
F 27.184787 27.017860 247.257562
F 0.393521 34.750755 246.428264
F 27.184787 34.737246 247.257563
F 0.393521 42.470147 246.428264
F 27.184787 42.456638 247.257563
F 9.366380 27.017859 246.697596
F 9.366380 34.737246 246.697596
F 9.366380 42.456637 246.697596
F 18.275594 27.017860 246.977580
F 18.275594 34.737247 246.977581
F 18.275594 42.456639 246.977580
F 0.438893 27.055605 243.678998
F 27.270524 27.017860 244.529693
F 0.438893 34.774992 243.678999
F 27.270524 34.737247 244.529693
F 0.438893 42.494383 243.678999
F 27.270524 42.456638 244.529693
F 9.452113 27.017858 243.969728
F 9.452113 34.737246 243.969728
F 9.452113 42.456637 243.969728
F 18.361331 27.017860 244.249710
F 18.361331 34.737247 244.249710
F 18.361331 42.456639 244.249710
F 0.610200 24.433121 240.070771
F 27.384818 24.444730 240.892532
F 0.610200 32.152507 240.070771
F 27.384818 32.164116 240.892532
F 0.610201 39.871899 240.070771
F 27.384818 39.883508 240.892532
F 9.566411 24.444732 240.332567
F 9.566412 32.164118 240.332567
F 9.566412 39.883509 240.332567
F 18.475624 24.444730 240.612549
F 18.475624 32.164116 240.612549
F 18.475624 39.883507 240.612549
F 2.764292 30.875279 243.763111
F 29.497823 30.877553 244.599688
F 2.764292 38.594668 243.763111
F 29.497823 38.596942 244.599688
F 24.162360 38.586895 261.652538
F 2.764292 46.314059 243.763111
F 25.186096 38.596942 239.913246
F 29.497823 46.316333 244.599689
F 11.679434 30.877553 244.039723
F 11.679434 38.596943 244.039722
F 11.679434 23.158167 244.039723
F 11.679434 46.316334 244.039723
F 20.588631 30.877553 244.319706
F 20.588631 38.596942 244.319706
F 24.162359 30.867505 261.652538
F 2.877661 28.307064 240.126102
F 29.612113 28.304423 240.962528
F 2.877661 36.026453 240.126102
F 29.612113 36.023811 240.962528
F 2.877661 43.745844 240.126102
F 29.612113 43.743203 240.962528
F 11.793724 28.304422 240.402562
F 11.793724 36.023810 240.402562
F 11.793724 43.743202 240.402562
F 20.702922 28.304423 240.682545
F 20.702922 36.023811 240.682545
F 20.702922 43.743202 240.682545
F 2.779215 28.304868 242.855160
F 29.526396 28.304423 243.690398
F 2.779215 36.024256 242.855160
F 29.526396 36.023812 243.690399
F 2.779215 43.743648 242.855160
F 29.526396 43.743203 243.690399
F 11.708008 28.304422 243.130433
F 11.708008 36.023811 243.130433
F 11.708008 43.743202 243.130433
F 20.617205 28.304423 243.410416
F 20.617205 36.023811 243.410416
F 20.617205 43.743202 243.410416
F 2.664816 30.878208 246.491944
F 29.412086 30.877553 247.327558
F 2.664816 38.597598 246.491944
F 29.412086 38.596942 247.327558
F 25.186096 30.877553 239.913246
F 29.412086 46.316333 247.327558
F 11.593696 30.877553 246.767593
F 11.593696 38.596942 246.767593
F 15.253108 38.586933 261.372544
F 11.593696 46.316333 246.767593
F 20.502894 30.877553 247.047576
F 20.502894 38.596943 247.047576
F 20.502894 23.158167 247.047576
F 5.024401 24.443716 242.921130
F 31.753696 24.444730 243.760394
F 5.024401 32.163103 242.921130
F 31.753696 32.164117 243.760394
F 5.024401 39.882493 242.921130
F 31.753696 39.883507 243.760395
F 13.935310 24.444730 243.200429
F 13.935309 32.164116 243.200429
F 13.935310 39.883507 243.200429
F 22.844505 24.444730 243.480411
F 22.844505 32.164116 243.480411
F 22.844505 39.883507 243.480411
F 4.909500 27.018736 246.558103
F 31.639381 27.017860 247.397554
F 4.909500 34.738123 246.558103
F 31.639381 34.737246 247.397554
F 4.909500 42.457514 246.558103
F 31.639381 42.456638 247.397554
F 13.820994 27.017860 246.837589
F 13.820994 34.737247 246.837589
F 13.820994 42.456639 246.837589
F 22.730192 27.017860 247.117572
F 22.730192 34.737247 247.117572
F 22.730192 42.456638 247.117572
F 4.994320 27.018680 243.829132
F 31.725118 27.017860 244.669685
F 4.994321 34.738067 243.829132
F 31.725118 34.737247 244.669684
F 4.994320 42.457458 243.829132
F 31.725118 42.456638 244.669684
F 13.906732 27.017860 244.109719
F 13.906732 34.737247 244.109718
F 13.906732 42.456639 244.109719
F 22.815928 27.017860 244.389702
F 22.815929 34.737247 244.389702
F 22.815928 42.456638 244.389702
F 5.109576 24.443763 240.191884
F 31.839412 24.444730 241.032524
F 5.109576 32.163149 240.191884
F 31.839412 32.164116 241.032524
F 5.109576 39.882540 240.191884
F 31.839412 39.883508 241.032524
F 14.021025 24.444730 240.472558
F 14.021025 32.164116 240.472558
F 14.021025 39.883507 240.472558
F 22.930223 24.444730 240.752541
F 22.930223 32.164116 240.752540
F 22.930223 39.883507 240.752540
F 7.224737 30.877575 243.899722
F 7.224737 38.596965 243.899722
F 7.224737 23.158189 243.899722
F 16.276900 38.596943 239.633264
F 16.134033 30.877553 244.179714
F 16.134033 38.596942 244.179714
F 15.253107 30.867544 261.372544
F 25.043228 30.877553 244.459697
F 25.043228 38.596942 244.459697
F 16.276900 30.877553 239.633264
F 25.043228 46.316333 244.459697
F 7.339029 28.304406 240.262562
F 7.339029 36.023794 240.262562
F 7.339029 43.743186 240.262562
F 16.248323 28.304422 240.542554
F 16.248324 36.023811 240.542554
F 16.248323 43.743202 240.542553
F 25.157519 28.304423 240.822537
F 25.157519 36.023811 240.822536
F 25.157519 43.743203 240.822536
F 7.253144 28.304370 242.990470
F 7.253144 36.023758 242.990471
F 7.253144 43.743149 242.990471
F 16.162607 28.304422 243.270425
F 16.162607 36.023811 243.270425
F 16.162607 43.743202 243.270425
F 25.071802 28.304423 243.550407
F 25.071802 36.023811 243.550407
F 25.071802 43.743203 243.550407
F 7.138765 30.877640 246.627654
F 7.138765 38.597029 246.627654
F 6.469254 46.162495 261.075107
F 16.048295 30.877553 246.907585
F 16.048295 38.596943 246.907585
F 6.469254 38.443104 261.075107
F 24.957492 30.877553 247.187567
F 24.957492 38.596942 247.187567
F 7.367548 38.596970 239.353293
F 24.957492 46.316333 247.187567
F 0.256759 24.414940 250.058534
F 27.070496 24.444730 250.894723
F 0.256759 32.134327 250.058534
F 27.070496 32.164117 250.894723
F 0.256759 39.853718 250.058535
F 27.070496 39.883507 250.894723
F 9.252088 24.444731 250.334756
F 9.252088 32.164117 250.334756
F 9.252088 39.883508 250.334756
F 18.161303 24.444729 250.614740
F 18.161303 32.164116 250.614740
F 18.161303 39.883507 250.614740
F 0.924296 27.006657 231.858288
F 0.153177 27.050122 253.691659
F 27.641997 27.017860 232.708920
F 26.956181 27.017857 254.531791
F 0.924296 34.726044 231.858289
F 0.153177 34.769509 253.691659
F 27.641997 34.737246 232.708921
F 26.956181 34.737244 254.531791
F 0.924296 42.445436 231.858289
F 0.153177 42.488901 253.691659
F 27.641997 42.456638 232.708920
F 26.956181 42.456636 254.531791
F 9.823592 27.017858 232.148953
F 9.137761 27.017856 253.971806
F 9.823592 34.737245 232.148953
F 9.137761 34.737243 253.971806
F 9.823593 42.456636 232.148953
F 9.137761 42.456635 253.971806
F 18.732803 27.017860 232.428938
F 18.046988 27.017858 254.251809
F 18.732803 34.737247 232.428939
F 18.046988 34.737245 254.251809
F 18.732803 42.456639 232.428939
F 18.046987 42.456636 254.251809
F 0.188743 27.062447 250.837688
F 27.727733 27.017860 229.981051
F 27.041919 27.017860 251.804004
F 0.188743 34.781834 250.837688
F 27.727733 34.737247 229.981051
F 27.041919 34.737247 251.804004
F 0.188743 42.501225 250.837688
F 27.727733 42.456638 229.981051
F 27.041919 42.456638 251.804004
F 9.909330 27.017858 229.421086
F 9.223512 27.017858 251.244036
F 9.909330 34.737245 229.421086
F 9.223512 34.737245 251.244036
F 9.909330 42.456636 229.421086
F 9.223512 42.456636 251.244037
F 18.818540 27.017860 229.701068
F 18.132726 27.017860 251.524021
F 18.818540 34.737247 229.701068
F 18.132726 34.737247 251.524021
F 18.818540 42.456638 229.701068
F 18.132726 42.456638 251.524021
F 0.289237 24.391959 247.237744
F 27.156213 24.444730 248.166853
F 0.289237 32.111345 247.237744
F 27.156213 32.164116 248.166853
F 0.289238 39.830737 247.237745
F 27.156213 39.883508 248.166853
F 9.337800 24.444731 247.606887
F 9.337800 32.164117 247.606887
F 9.337800 39.883508 247.606887
F 18.247019 24.444730 247.886870
F 18.247019 32.164116 247.886870
F 18.247019 39.883507 247.886870
F 2.525811 30.876941 251.029875
F 29.955032 30.877553 230.051047
F 29.269218 30.877553 251.874000
F 2.525811 38.596331 251.029875
F 29.955032 38.596942 230.051046
F 29.269218 38.596942 251.874000
F 6.469254 30.723714 261.075107
F 2.525811 46.315722 251.029875
F 7.367548 30.877580 239.353293
F 24.611276 43.741839 258.092246
F 29.955032 46.316333 230.051047
F 29.269218 46.316333 251.874000
F 12.136644 30.877553 229.491081
F 11.450830 30.877553 251.314034
F 12.136644 38.596943 229.491081
F 11.450830 38.596943 251.314034
F 25.300407 43.743203 236.276086
F 24.611276 36.022448 258.092246
F 12.136644 46.316334 229.491081
F 11.450830 46.316334 251.314034
F 21.045841 30.877553 229.771064
F 20.360027 30.877553 251.594017
F 21.045841 38.596942 229.771064
F 20.360027 38.596942 251.594017
F 25.300407 36.023811 236.276086
F 24.611276 28.303059 258.092246
F 2.644831 28.305629 247.396005
F 29.383508 28.304423 248.236848
F 2.644831 36.025018 247.396005
F 29.383508 36.023811 248.236848
F 2.644831 43.744409 247.396004
F 29.383508 43.743203 248.236848
F 11.565119 28.304422 247.676883
F 11.565119 36.023811 247.676883
F 11.565119 43.743202 247.676883
F 20.474318 28.304423 247.956866
F 20.474318 36.023811 247.956866
F 20.474318 43.743202 247.956865
F 2.555181 28.304026 250.126719
F 29.297792 28.304423 250.964718
F 2.555180 36.023415 250.126719
F 29.297792 36.023812 250.964718
F 2.555181 43.742806 250.126719
F 29.297792 43.743203 250.964718
F 11.479403 28.304422 250.404753
F 11.479403 36.023811 250.404753
F 11.479403 43.743202 250.404753
F 20.388600 28.304423 250.684736
F 20.388600 36.023811 250.684736
F 20.388600 43.743202 250.684736
F 3.134903 30.874248 231.936607
F 2.447699 30.876627 253.761445
F 29.869295 30.877553 232.778916
F 29.183480 30.877550 254.601787
F 3.134903 38.593638 231.936607
F 2.447699 38.596017 253.761445
F 29.869295 38.596942 232.778916
F 29.183480 38.596939 254.601787
F 3.134903 46.313029 231.936607
F 2.447699 46.315408 253.761445
F 29.869295 46.316333 232.778916
F 29.183480 46.316331 254.601787
F 12.050906 30.877553 232.218951
F 11.365094 30.877553 254.041817
F 12.050906 38.596942 232.218951
F 11.365094 38.596942 254.041818
F 25.300407 28.304423 236.276086
F 15.702062 43.741832 257.812275
F 12.050906 46.316333 232.218951
F 11.365094 46.316333 254.041817
F 20.960104 30.877553 232.498934
F 20.274288 30.877551 254.321804
F 20.960104 38.596942 232.498934
F 20.274288 38.596940 254.321804
F 20.960104 23.158167 232.498934
F 16.391212 43.743202 235.996103
F 4.794605 24.443907 250.195158
F 31.525091 24.444730 251.034714
F 4.794605 32.163294 250.195158
F 31.525091 32.164116 251.034714
F 4.794605 39.882684 250.195159
F 31.525091 39.883507 251.034714
F 13.706705 24.444730 250.474749
F 13.706705 32.164116 250.474749
F 13.706705 39.883507 250.474749
F 22.615901 24.444730 250.754732
F 22.615901 32.164116 250.754731
F 22.615901 39.883507 250.754732
F 5.367226 27.018909 232.009645
F 4.680079 27.018700 253.832184
F 32.096590 27.017860 232.848912
F 31.410774 27.017857 254.671782
F 5.367226 34.738296 232.009646
F 4.680079 34.738087 253.832184
F 32.096590 34.737246 232.848912
F 31.410774 34.737244 254.671782
F 5.367226 42.457687 232.009646
F 4.680079 42.457478 253.832184
F 32.096590 42.456638 232.848912
F 31.410774 42.456635 254.671782
F 14.278204 27.017860 232.288946
F 13.592393 27.017855 254.111814
F 14.278204 34.737247 232.288947
F 13.592393 34.737242 254.111814
F 14.278204 42.456639 232.288947
F 13.592393 42.456634 254.111814
F 23.187402 27.017860 232.568930
F 22.501586 27.017857 254.391799
F 23.187402 34.737247 232.568930
F 22.501586 34.737244 254.391800
F 23.187402 42.456638 232.568930
F 22.501586 42.456635 254.391800
F 5.453008 27.018910 229.280297
F 4.765642 27.018065 251.103854
F 32.182327 27.017860 230.121042
F 31.496513 27.017860 251.943995
F 5.453008 34.738297 229.280298
F 4.765642 34.737452 251.103854
F 32.182327 34.737247 230.121042
F 31.496513 34.737246 251.943995
F 5.453008 42.457688 229.280297
F 4.765642 42.456843 251.103854
F 32.182327 42.456638 230.121042
F 31.496513 42.456638 251.943996
F 14.363942 27.017860 229.561077
F 13.678128 27.017860 251.384030
F 14.363942 34.737247 229.561077
F 13.678128 34.737247 251.384030
F 14.363942 42.456639 229.561077
F 13.678128 42.456638 251.384030
F 23.273138 27.017860 229.841060
F 22.587324 27.017860 251.664013
F 23.273138 34.737247 229.841059
F 22.587324 34.737247 251.664013
F 23.273138 42.456638 229.841059
F 22.587324 42.456638 251.664012
F 4.879604 24.444193 247.466489
F 31.610807 24.444730 248.306844
F 4.879604 32.163580 247.466489
F 31.610807 32.164116 248.306844
F 4.879603 39.882971 247.466489
F 31.610807 39.883507 248.306844
F 13.792420 24.444730 247.746879
F 13.792420 32.164116 247.746879
F 13.792420 39.883507 247.746878
F 22.701618 24.444730 248.026862
F 22.701618 32.164116 248.026861
F 22.701618 39.883507 248.026861
F 7.681949 30.877568 229.351079
F 6.995990 30.877610 251.173999
F 7.681949 38.596958 229.351079
F 6.995990 38.596999 251.173999
F 7.681949 23.158182 229.351079
F 6.995990 23.158223 251.173999
F 15.702063 36.022440 257.812275
F 16.391212 36.023810 235.996103
F 16.591242 30.877553 229.631073
F 15.905428 30.877553 251.454026
F 16.591242 38.596942 229.631072
F 15.905428 38.596942 251.454026
F 15.702063 28.303052 257.812275
F 16.391212 28.304422 235.996103
F 25.500438 30.877553 229.911055
F 24.814623 30.877553 251.734009
F 25.500438 38.596942 229.911055
F 24.814623 38.596942 251.734009
F 6.790680 43.740035 257.527111
F 7.481939 43.743189 235.716125
F 25.500437 46.316333 229.911055
F 24.814624 46.316333 251.734009
F 7.110352 28.304384 247.536866
F 7.110352 36.023772 247.536865
F 7.110352 43.743163 247.536865
F 16.019719 28.304422 247.816874
F 16.019719 36.023811 247.816874
F 16.019719 43.743202 247.816874
F 24.928914 28.304423 248.096858
F 24.928914 36.023811 248.096857
F 24.928914 43.743203 248.096857
F 7.024490 28.304315 250.264828
F 7.024490 36.023703 250.264828
F 7.024490 43.743094 250.264828
F 15.934002 28.304423 250.544744
F 15.934002 36.023811 250.544744
F 15.934002 43.743202 250.544744
F 24.843197 28.304423 250.824727
F 24.843197 36.023811 250.824728
F 24.843197 43.743202 250.824727
F 7.596211 30.877568 232.078965
F 6.910205 30.877676 253.901899
F 7.596211 38.596958 232.078965
F 6.910205 38.597065 253.901898
F 6.790680 36.020644 257.527111
F 7.481939 36.023798 235.716125
F 16.505505 30.877553 232.358943
F 15.819689 30.877550 254.181813
F 16.505505 38.596942 232.358943
F 15.819689 38.596940 254.181814
F 6.790680 28.301255 257.527111
F 7.481939 28.304410 235.716124
F 25.414701 30.877553 232.638925
F 24.728885 30.877550 254.461795
F 25.414701 38.596942 232.638925
F 24.728885 38.596940 254.461796
F 24.700310 43.743182 255.369925
F 25.386124 43.743203 233.548215
F 25.414701 46.316333 232.638925
F 24.728885 46.316330 254.461795
F 0.810126 24.454284 235.495118
F 0.063640 24.414879 257.332503
F 27.527706 24.444730 236.346081
F 26.838576 24.443367 258.162242
F 0.810126 32.173671 235.495118
F 0.063640 32.134266 257.332503
F 27.527706 32.164117 236.346081
F 26.838576 32.162753 258.162242
F 0.810126 39.893062 235.495118
F 0.063640 39.853657 257.332503
F 27.527706 39.883507 236.346082
F 26.838576 39.882144 258.162242
F 9.709303 24.444732 235.786114
F 9.018616 24.441941 257.600249
F 9.709303 32.164118 235.786115
F 9.018616 32.161327 257.600249
F 9.709303 39.883509 235.786115
F 9.018616 39.880718 257.600249
F 18.618512 24.444729 236.066099
F 17.929382 24.443366 257.882260
F 18.618512 32.164116 236.066099
F 17.929382 32.162752 257.882260
F 18.618512 39.883507 236.066099
F 17.929382 39.882143 257.882260
F 0.695897 27.002931 239.134941
F 24.162360 46.306286 261.652538
F 27.413392 27.017860 239.983242
F 26.389656 27.007812 261.722533
F 0.695898 34.722318 239.134941
F 25.186096 46.316333 239.913246
F 27.413392 34.737246 239.983242
F 26.389656 34.727199 261.722534
F 0.695898 42.441710 239.134941
F 24.700310 36.023790 255.369925
F 27.413392 42.456638 239.983242
F 26.389656 42.446591 261.722534
F 9.594987 27.017858 239.423274
F 8.689778 26.945009 261.113595
F 9.594987 34.737245 239.423275
F 8.689779 34.664395 261.113595
F 9.594987 42.456636 239.423275
F 8.689779 42.383786 261.113595
F 18.504199 27.017860 239.703259
F 17.480452 27.007804 261.442546
F 18.504199 34.737247 239.703259
F 17.480452 34.727191 261.442546
F 18.504199 42.456639 239.703259
F 17.480452 42.446582 261.442546
F 0.791412 27.001689 236.424008
F 0.040257 27.028940 258.119288
F 27.499128 27.017860 237.255372
F 26.803836 27.013866 259.039355
F 0.791412 34.721076 236.424008
F 0.040257 34.748327 258.119288
F 27.499128 34.737247 237.255372
F 26.803836 34.733253 259.039355
F 0.791412 42.440467 236.424008
F 0.040257 42.467719 258.119288
F 27.499128 42.456638 237.255372
F 26.803836 42.452644 259.039355
F 9.680726 27.017858 236.695407
F 8.985013 27.014893 258.454239
F 9.680727 34.737245 236.695407
F 8.985013 34.734280 258.454240
F 9.680727 42.456636 236.695408
F 8.985013 42.453671 258.454239
F 18.589935 27.017860 236.975388
F 17.894642 27.013866 258.759373
F 18.589935 34.737247 236.975388
F 17.894642 34.733253 258.759372
F 18.589935 42.456638 236.975389
F 17.894642 42.452644 258.759372
F 0.895027 24.455861 232.789584
F 0.109030 24.415052 254.469747
F 27.613423 24.444730 233.618211
F 26.927609 24.444709 255.439921
F 0.895027 32.175247 232.789584
F 0.109030 32.134438 254.469747
F 27.613423 32.164116 233.618211
F 26.927608 32.164095 255.439921
F 0.895027 39.894639 232.789584
F 0.109030 39.853829 254.469747
F 27.613423 39.883507 233.618211
F 26.927608 39.883487 255.439920
F 9.795019 24.444732 233.058246
F 9.109210 24.444593 254.879643
F 9.795019 32.164118 233.058246
F 9.109210 32.163980 254.879643
F 9.795019 39.883509 233.058246
F 9.109210 39.883370 254.879642
F 18.704229 24.444730 233.338228
F 18.018415 24.444709 255.159938
F 18.704229 32.164116 233.338228
F 18.018415 32.164095 255.159938
F 18.704229 39.883507 233.338228
F 18.018415 39.883486 255.159938
F 2.991876 30.874207 236.488057
F 2.300298 30.874083 258.310076
F 29.726428 30.877553 237.325368
F 29.031135 30.873559 259.109351
F 2.991876 38.593596 236.488056
F 2.300298 38.593473 258.310076
F 29.726428 38.596942 237.325367
F 29.031135 38.592948 259.109351
F 25.386124 36.023811 233.548215
F 24.700310 28.304402 255.369925
F 2.991876 46.312987 236.488056
F 2.300298 46.312863 258.310076
F 25.386124 28.304423 233.548216
F 15.791113 43.743181 255.089943
F 29.726428 46.316333 237.325367
F 29.031135 46.312339 259.109351
F 11.908039 30.877553 236.765402
F 11.212206 30.873658 258.549985
F 11.908040 38.596943 236.765401
F 11.212206 38.593047 258.549985
F 11.908039 23.158167 236.765401
F 16.476928 43.743202 233.268232
F 11.908039 46.316334 236.765401
F 11.212206 46.312438 258.549985
F 20.817236 30.877553 237.045384
F 20.121944 30.873559 258.829368
F 20.817236 38.596942 237.045384
F 20.121944 38.592948 258.829368
F 15.791113 36.023789 255.089942
F 16.476928 36.023811 233.268232
F 3.106252 28.307770 232.850181
F 2.411747 28.306042 254.666684
F 29.840718 28.304423 233.688206
F 29.154904 28.304402 255.509917
F 3.106252 36.027159 232.850181
F 2.411747 36.025430 254.666684
F 29.840718 36.023811 233.688206
F 29.154904 36.023790 255.509916
F 3.106252 43.746550 232.850181
F 2.411747 43.744822 254.666684
F 29.840718 43.743203 233.688206
F 29.154904 43.743182 255.509916
F 12.022329 28.304422 233.128241
F 11.336612 28.304456 254.949741
F 12.022329 36.023811 233.128241
F 11.336612 36.023844 254.949740
F 12.022329 43.743202 233.128241
F 11.336613 43.743236 254.949740
F 20.931527 28.304423 233.408224
F 20.245713 28.304402 255.229934
F 20.931527 36.023811 233.408224
F 20.245713 36.023790 255.229934
F 20.931527 43.743202 233.408224
F 20.245713 43.743181 255.229933
F 3.022389 28.308596 235.573420
F 2.342616 28.307866 257.397310
F 29.755001 28.304423 236.416077
F 29.065871 28.303060 258.232238
F 3.022389 36.027984 235.573420
F 2.342616 36.027254 257.397310
F 29.755001 36.023811 236.416077
F 29.065871 36.022448 258.232238
F 3.022389 43.747375 235.573420
F 2.342616 43.746645 257.397310
F 29.755001 43.743203 236.416077
F 29.065871 43.741839 258.232238
F 11.936613 28.304422 235.856112
F 11.247704 28.303197 257.670902
F 11.936613 36.023811 235.856112
F 11.247704 36.022585 257.670903
F 11.936613 43.743202 235.856112
F 11.247704 43.741977 257.670902
F 20.845810 28.304423 236.136095
F 20.156680 28.303059 257.952255
F 20.845810 36.023811 236.136095
F 20.156680 36.022447 257.952256
F 20.845810 43.743202 236.136095
F 20.156680 43.741839 257.952256
F 2.901004 30.875216 239.214607
F 2.227457 30.877438 261.030272
F 29.640690 30.877553 240.053237
F 28.616956 30.867505 261.792529
F 2.901004 38.594605 239.214607
F 2.227457 38.596828 261.030272
F 29.640690 38.596942 240.053237
F 28.616955 38.586895 261.792530
F 2.901004 46.313996 239.214607
F 2.227457 46.316219 261.030272
F 29.640690 46.316333 240.053237
F 28.616956 46.306286 261.792529
F 11.822301 30.877553 239.493272
F 10.793283 30.872230 261.234879
F 11.822301 38.596942 239.493272
F 10.793283 38.591619 261.234880
F 15.791113 28.304401 255.089942
F 16.476928 28.304422 233.268232
F 11.822301 46.316333 239.493272
F 10.793283 46.311011 261.234880
F 20.731499 30.877553 239.773255
F 19.707762 30.867506 261.512546
F 20.731499 38.596942 239.773255
F 19.707762 38.586895 261.512546
F 20.731499 23.158167 239.773255
F 6.881239 43.742942 254.809083
F 5.252909 24.443685 235.646851
F 4.561597 24.446252 257.465232
F 31.982300 24.444730 236.486072
F 31.293170 24.443367 258.302234
F 5.252909 32.163071 235.646852
F 4.561597 32.165639 257.465232
F 31.982300 32.164116 236.486073
F 31.293170 32.162753 258.302234
F 5.252909 39.882462 235.646852
F 4.561597 39.885029 257.465232
F 31.982300 39.883507 236.486073
F 31.293170 39.882144 258.302234
F 14.163914 24.444730 235.926107
F 13.474745 24.443371 257.742323
F 14.163914 32.164116 235.926107
F 13.474745 32.162757 257.742323
F 14.163914 39.883507 235.926107
F 13.474745 39.882149 257.742323
F 23.073110 24.444730 236.206090
F 22.383980 24.443366 258.022251
F 23.073110 32.164116 236.206090
F 22.383980 32.162752 258.022251
F 23.073110 39.883507 236.206090
F 22.383980 39.882143 258.022251
F 5.138626 27.018924 239.284030
F 4.454828 27.017868 261.100418
F 31.867985 27.017859 240.123232
F 30.844252 27.007813 261.862525
F 5.138626 34.738310 239.284031
F 4.454828 34.737255 261.100418
F 31.867985 34.737246 240.123233
F 30.844252 34.727199 261.862525
F 5.138625 42.457702 239.284031
F 4.454828 42.456647 261.100418
F 31.867985 42.456638 240.123233
F 30.844252 42.446591 261.862525
F 14.049600 27.017860 239.563268
F 13.024739 27.010208 261.304136
F 14.049600 34.737247 239.563268
F 13.024739 34.729595 261.304136
F 14.049600 42.456639 239.563268
F 13.024739 42.448986 261.304137
F 22.958797 27.017860 239.843250
F 21.935060 27.007812 261.582542
F 22.958797 34.737247 239.843250
F 21.935060 34.727199 261.582542
F 22.958797 42.456638 239.843250
F 21.935060 42.446591 261.582542
F 5.224590 27.018914 236.554644
F 4.539260 27.017464 258.382179
F 31.953723 27.017860 237.395363
F 31.258431 27.013866 259.179347
F 5.224590 34.738300 236.554644
F 4.539260 34.736851 258.382179
F 31.953723 34.737247 237.395363
F 31.258431 34.733253 259.179347
F 5.224590 42.457692 236.554644
F 4.539260 42.456242 258.382179
F 31.953723 42.456638 237.395363
F 31.258431 42.452644 259.179347
F 14.135337 27.017860 236.835398
F 13.439765 27.013954 258.619767
F 14.135337 34.737247 236.835398
F 13.439765 34.733341 258.619767
F 14.135337 42.456639 236.835397
F 13.439765 42.452733 258.619767
F 23.044533 27.017860 237.115380
F 22.349241 27.013866 258.899364
F 23.044533 34.737247 237.115380
F 22.349241 34.733252 258.899363
F 23.044533 42.456638 237.115380
F 22.349241 42.452644 258.899363
F 5.338694 24.443680 232.917461
F 4.651825 24.445020 254.740468
F 32.068016 24.444730 233.758202
F 31.382202 24.444709 255.579913
F 5.338694 32.163066 232.917461
F 4.651825 32.164406 254.740468
F 32.068017 32.164116 233.758202
F 31.382202 32.164096 255.579913
F 5.338694 39.882457 232.917461
F 4.651825 39.883797 254.740467
F 32.068016 39.883507 233.758202
F 31.382202 39.883487 255.579912
F 14.249630 24.444730 233.198236
F 13.563815 24.444710 255.019948
F 14.249630 32.164116 233.198236
F 13.563815 32.164096 255.019948
F 14.249630 39.883507 233.198236
F 13.563815 39.883487 255.019948
F 23.158827 24.444730 233.478220
F 22.473013 24.444709 255.299929
F 23.158827 32.164116 233.478219
F 22.473013 32.164095 255.299929
F 23.158827 39.883507 233.478219
F 22.473013 39.883486 255.299929
F 7.453344 30.877569 236.625400
F 6.755297 30.867492 258.400248
F 7.453344 38.596959 236.625399
F 6.755297 38.586882 258.400248
F 7.453344 23.158183 236.625399
F 7.567635 43.743187 232.988238
F 6.881238 36.023550 254.809083
F 6.755297 46.306272 258.400248
F 16.362637 30.877553 236.905393
F 15.667343 30.873559 258.689377
F 16.362637 38.596942 236.905393
F 15.667343 38.592949 258.689377
F 7.567634 36.023796 232.988238
F 6.881238 28.304162 254.809083
F 25.271833 30.877553 237.185376
F 24.576541 30.873559 258.969360
F 25.271833 38.596942 237.185376
F 24.576541 38.592948 258.969359
F 7.567634 28.304407 232.988239
F 24.576541 46.312339 258.969359
F 25.271833 46.316333 237.185376
F 20.588631 46.316333 244.319706
F 20.502894 46.316333 247.047576
F 15.253107 46.306324 261.372544
F 16.276900 46.316333 239.633264
F 16.134033 46.316333 244.179714
F 16.048295 46.316333 246.907585
F 21.045841 46.316333 229.771064
F 20.360027 46.316333 251.594017
F 20.960104 46.316333 232.498934
F 20.274288 46.316331 254.321804
F 16.591242 46.316333 229.631072
F 15.905428 46.316333 251.454026
F 16.505505 46.316333 232.358943
F 15.819689 46.316331 254.181813
F 20.817236 46.316333 237.045384
F 20.121944 46.312339 258.829368
F 20.731499 46.316333 239.773255
F 19.707762 46.306286 261.512546
F 16.362637 46.316333 236.905393
F 15.667343 46.312340 258.689377
F 2.664816 23.158822 246.491944
F 7.367548 23.158194 239.353292
F 7.138765 23.158254 246.627654
F 7.596211 23.158182 232.078965
F 6.910205 23.158289 253.901898
F 33.071551 46.306286 261.932521
F 33.071551 38.586895 261.932521
F 33.071551 30.867506 261.932521
F 8.137091 47.620735 2.758951
F 7.439536 47.614095 24.540122
F 8.137091 55.340121 2.758951
F 7.439536 55.333481 24.540122
F 8.137091 63.059512 2.758950
F 7.439536 63.052872 24.540122
F 17.034133 47.606892 3.046831
F 16.338840 47.602899 24.830814
F 17.034133 55.326279 3.046831
F 16.338840 55.322285 24.830814
F 17.034133 63.045670 3.046831
F 16.338840 63.041676 24.830815
F 25.943342 47.606890 3.326816
F 25.248050 47.602896 25.110798
F 25.943342 55.326276 3.326816
F 25.248049 55.322282 25.110799
F 25.943342 63.045667 3.326816
F 25.248049 63.041674 25.110799
F 8.010736 50.165069 6.354539
F 7.325221 50.164829 28.177282
F 8.010736 57.884455 6.354539
F 7.325221 57.884215 28.177282
F 8.010736 65.603847 6.354539
F 7.325221 65.603607 28.177282
F 16.910339 50.176045 6.646264
F 16.224525 50.176025 28.467974
F 16.910339 57.895432 6.646264
F 16.224525 57.895411 28.467974
F 16.910339 65.614824 6.646264
F 16.224525 65.614803 28.467975
F 25.819550 50.176048 6.926249
F 25.133736 50.176027 28.747959
F 25.819550 57.895434 6.926249
F 25.133736 57.895414 28.747959
F 25.819550 65.614826 6.926249
F 25.133736 65.614805 28.747959
F 8.095156 50.170054 3.648995
F 7.410266 50.164829 25.471434
F 8.095156 57.889440 3.648995
F 7.410267 57.884215 25.471434
F 8.095156 65.608832 3.648994
F 7.410267 65.603607 25.471434
F 16.999392 50.177388 3.923948
F 16.310263 50.176024 25.740107
F 16.999392 57.896774 3.923948
F 16.310263 57.895411 25.740107
F 16.999392 65.616166 3.923947
F 16.310262 65.614803 25.740107
F 25.908603 50.177390 4.203928
F 25.219473 50.176027 26.020089
F 25.908603 57.896777 4.203928
F 25.219473 57.895414 26.020088
F 25.908603 65.616169 4.203928
F 25.219473 65.614805 26.020089
F 8.532218 47.607732 0.098109
F 7.524560 47.614094 21.834273
F 8.532218 55.327118 0.098109
F 7.524560 55.333480 21.834273
F 8.532218 63.046509 0.098108
F 7.524561 63.052872 21.834273
F 17.448307 47.612946 0.363652
F 16.424556 47.602899 22.102946
F 17.448307 55.332332 0.363652
F 16.424556 55.322285 22.102946
F 17.448307 63.051723 0.363652
F 16.424556 63.041676 22.102946
F 26.357502 47.612944 0.643636
F 25.333766 47.602896 22.382927
F 26.357502 55.332330 0.643636
F 25.333766 55.322282 22.382927
F 26.357502 63.051721 0.643636
F 25.333766 63.041673 22.382928
F 10.311323 54.033921 3.716145
F 9.621437 54.032413 25.532039
F 10.311323 61.753310 3.716145
F 9.621437 61.751803 25.532038
F 19.226707 54.037084 3.993941
F 18.537577 54.035720 25.810102
F 19.226707 61.756473 3.993941
F 18.537577 61.755109 25.810101
F 28.135903 54.037083 4.273924
F 27.446773 54.035720 26.090084
F 28.135903 61.756473 4.273924
F 27.446773 61.755109 26.090084
F 28.135903 46.317697 4.273924
F 32.044238 61.755109 21.683625
F 10.771453 51.484725 0.163680
F 9.735726 51.465896 21.894877
F 10.771453 59.204114 0.163680
F 9.735726 59.185284 21.894877
F 10.771453 66.923505 0.163680
F 9.735726 66.904676 21.894877
F 19.675605 51.472637 0.433648
F 18.651866 51.462589 22.172941
F 19.675605 59.192025 0.433648
F 18.651866 59.181977 22.172940
F 19.675605 66.911417 0.433648
F 18.651866 66.901369 22.172941
F 28.584799 51.472637 0.713631
F 27.561065 51.462589 22.452923
F 28.584799 59.192025 0.713631
F 27.561065 59.181977 22.452923
F 28.584799 66.911417 0.713631
F 27.561065 66.901369 22.452923
F 10.345055 51.469909 2.836910
F 9.650145 51.465896 24.618477
F 10.345055 59.189298 2.836910
F 9.650145 59.185284 24.618477
F 10.345055 66.908689 2.836910
F 9.650145 66.904676 24.618477
F 19.261442 51.466583 3.116829
F 18.566150 51.462589 24.900812
F 19.261442 59.185971 3.116829
F 18.566150 59.181977 24.900812
F 19.261443 66.905363 3.116829
F 18.566150 66.901369 24.900812
F 28.170640 51.466583 3.396811
F 27.475348 51.462589 25.180794
F 28.170640 59.185971 3.396811
F 27.475348 59.181978 25.180795
F 28.170640 66.905363 3.396811
F 27.475347 66.901369 25.180795
F 10.221675 54.032443 6.433951
F 9.535834 54.032413 28.255638
F 10.221675 61.751832 6.433952
F 9.535834 61.751803 28.255638
F 19.137653 54.035741 6.716262
F 18.451839 54.035720 28.537972
F 19.137653 61.755130 6.716262
F 18.451839 61.755109 28.537972
F 28.046851 54.035741 6.996245
F 27.361037 54.035720 28.817954
F 28.046851 61.755130 6.996245
F 27.361037 61.755109 28.817955
F 28.046851 46.316354 6.996245
F 32.044238 54.035719 21.683625
F 12.577916 47.605867 2.907608
F 11.882471 47.601847 24.691510
F 12.577916 55.325254 2.907608
F 11.882471 55.321233 24.691510
F 12.577916 63.044645 2.907608
F 11.882471 63.040624 24.691511
F 21.488744 47.606891 3.186825
F 20.793452 47.602897 24.970807
F 21.488744 55.326277 3.186825
F 20.793452 55.322283 24.970807
F 21.488744 63.045668 3.186825
F 20.793452 63.041674 24.970807
F 30.397940 47.606890 3.466807
F 29.702648 47.602896 25.250790
F 30.397940 55.326276 3.466807
F 29.702648 55.322283 25.250790
F 30.397940 63.045668 3.466807
F 29.702648 63.041674 25.250790
F 12.453976 50.177093 6.506966
F 11.768156 50.177076 28.328670
F 12.453976 57.896480 6.506966
F 11.768156 57.896463 28.328670
F 12.453976 65.615871 6.506966
F 11.768156 65.615854 28.328670
F 21.364951 50.176048 6.786257
F 20.679137 50.176027 28.607968
F 21.364951 57.895435 6.786258
F 20.679137 57.895413 28.607968
F 21.364951 65.614826 6.786258
F 20.679137 65.614805 28.607968
F 30.274148 50.176047 7.066240
F 29.588334 50.176026 28.887950
F 30.274148 57.895434 7.066240
F 29.588334 57.895413 28.887950
F 30.274148 65.614826 7.066240
F 29.588334 65.614805 28.887950
F 12.542941 50.178446 3.783224
F 11.853941 50.177076 25.599318
F 12.542941 57.897832 3.783224
F 11.853941 57.896463 25.599318
F 12.542941 65.617224 3.783224
F 11.853941 65.615855 25.599318
F 21.454004 50.177391 4.063937
F 20.764874 50.176027 25.880098
F 21.454004 57.896777 4.063936
F 20.764874 57.895414 25.880097
F 21.454004 65.616169 4.063937
F 20.764874 65.614805 25.880097
F 30.363201 50.177390 4.343920
F 29.674070 50.176026 26.160080
F 30.363201 57.896777 4.343919
F 29.674070 57.895413 26.160080
F 30.363201 65.616169 4.343919
F 29.674070 65.614805 26.160080
F 12.993292 47.613435 0.223617
F 11.968234 47.601847 21.962157
F 12.993292 55.332822 0.223617
F 11.968234 55.321233 21.962157
F 12.993292 63.052213 0.223617
F 11.968234 63.040624 21.962157
F 21.902905 47.612944 0.503645
F 20.879167 47.602896 22.242936
F 21.902905 55.332330 0.503645
F 20.879167 55.322283 22.242936
F 21.902904 63.051721 0.503644
F 20.879168 63.041674 22.242936
F 30.812099 47.612944 0.783627
F 29.788365 47.602896 22.522920
F 30.812099 55.332330 0.783626
F 29.788364 55.322283 22.522920
F 30.812098 63.051721 0.783626
F 29.788364 63.041674 22.522919
F 14.772028 54.037094 3.853944
F 14.082882 54.035735 25.670099
F 14.772028 61.756483 3.853944
F 14.082882 61.755125 25.670099
F 23.681305 54.037083 4.133932
F 22.992175 54.035719 25.950093
F 23.681305 61.756473 4.133932
F 22.992175 61.755109 25.950093
F 23.681305 46.317697 4.133932
F 23.135042 61.755109 21.403642
F 32.590500 54.037083 4.413915
F 31.901370 54.035719 26.230076
F 32.590500 61.756472 4.413914
F 31.901370 61.755109 26.230076
F 15.221130 51.472714 0.293684
F 14.197171 51.462574 22.032939
F 15.221130 59.192102 0.293684
F 14.197171 59.181962 22.032938
F 15.221130 66.911494 0.293684
F 14.197171 66.901354 22.032938
F 24.130202 51.472637 0.573641
F 23.106465 51.462589 22.312932
F 24.130202 59.192025 0.573640
F 23.106465 59.181977 22.312932
F 24.130202 66.911417 0.573640
F 23.106465 66.901369 22.312932
F 33.039395 51.472637 0.853622
F 32.015661 51.462590 22.592915
F 33.039395 59.192025 0.853622
F 32.015661 59.181978 22.592915
F 33.039394 66.911417 0.853622
F 32.015661 66.901370 22.592915
F 14.806736 51.466569 2.976859
F 14.111455 51.462574 24.760825
F 14.806736 59.185958 2.976859
F 14.111455 59.181962 24.760825
F 14.806736 66.905350 2.976859
F 14.111455 66.901354 24.760825
F 23.716041 51.466583 3.256821
F 23.020749 51.462589 25.040803
F 23.716042 59.185971 3.256821
F 23.020749 59.181977 25.040803
F 23.716041 66.905363 3.256821
F 23.020749 66.901369 25.040803
F 32.625236 51.466583 3.536802
F 31.929944 51.462590 25.320786
F 32.625236 59.185972 3.536802
F 31.929944 59.181978 25.320786
F 32.625236 66.905363 3.536802
F 31.929944 66.901370 25.320786
F 14.682958 54.035756 6.576276
F 13.997143 54.035735 28.397985
F 14.682958 61.755145 6.576276
F 13.997143 61.755124 28.397985
F 23.592252 54.035741 6.856253
F 22.906437 54.035720 28.677963
F 23.592251 61.755130 6.856253
F 22.906437 61.755109 28.677963
F 23.592252 46.316354 6.856253
F 23.135042 54.035720 21.403642
F 32.501448 54.035740 7.136235
F 31.815634 54.035719 28.957946
F 32.501448 61.755129 7.136236
F 31.815634 61.755109 28.957946
F 7.896743 47.614096 9.991481
F 7.210932 47.614095 31.814442
F 7.896743 55.333482 9.991481
F 7.210931 55.333480 31.814442
F 7.896743 63.052873 9.991481
F 7.210932 63.052872 31.814442
F 16.796049 47.602899 10.282181
F 16.110235 47.602899 32.105134
F 16.796049 55.322285 10.282181
F 16.110235 55.322285 32.105134
F 16.796050 63.041676 10.282182
F 16.110236 63.041676 32.105135
F 25.705259 47.602896 10.562166
F 25.019445 47.602896 32.385119
F 25.705259 55.322282 10.562166
F 25.019445 55.322282 32.385119
F 25.705259 63.041673 10.562166
F 25.019445 63.041674 32.385120
F 7.782430 50.164829 13.628640
F 7.782431 57.884216 13.628640
F 7.782431 65.603607 13.628640
F 16.681734 50.176024 13.919332
F 16.681734 57.895411 13.919332
F 16.681734 65.614803 13.919332
F 25.590946 50.176027 14.199317
F 25.590946 57.895414 14.199317
F 25.590946 65.614805 14.199317
F 7.867476 50.164829 10.922792
F 7.181662 50.164829 32.745754
F 7.867476 57.884215 10.922792
F 7.181662 57.884215 32.745753
F 7.867476 65.603607 10.922792
F 7.181662 65.603607 32.745753
F 16.767472 50.176025 11.191466
F 16.767472 57.895411 11.191465
F 16.767472 65.614803 11.191465
F 25.676682 50.176027 11.471447
F 25.676682 57.895414 11.471447
F 25.676682 65.614805 11.471447
F 7.981748 47.614119 7.285622
F 7.295955 47.614094 29.108593
F 7.981748 55.333505 7.285622
F 7.295955 55.333480 29.108593
F 7.981748 63.052897 7.285622
F 7.295955 63.052872 29.108593
F 16.881767 47.602901 7.554397
F 16.195951 47.602899 29.377267
F 16.881767 55.322287 7.554397
F 16.195951 55.322285 29.377266
F 16.881767 63.041679 7.554397
F 16.195951 63.041676 29.377267
F 25.790977 47.602899 7.834378
F 25.105161 47.602896 29.657248
F 25.790977 55.322285 7.834378
F 25.105161 55.322282 29.657248
F 25.790977 63.041676 7.834378
F 25.105161 63.041673 29.657248
F 10.078646 54.032413 10.983396
F 10.078646 61.751803 10.983396
F 18.994786 54.035720 11.261460
F 18.994786 61.755109 11.261460
F 27.903983 54.035719 11.541443
F 27.903983 61.755109 11.541442
F 14.311487 46.316349 18.395778
F 10.192910 51.465880 7.346291
F 9.507122 51.465896 29.169198
F 10.192910 59.185269 7.346290
F 9.507122 59.185284 29.169198
F 10.192910 66.904660 7.346290
F 9.507122 66.904676 29.169198
F 19.109077 51.462591 7.624391
F 18.423261 51.462589 29.447261
F 19.109077 59.181980 7.624390
F 18.423261 59.181977 29.447261
F 19.109077 66.901371 7.624390
F 18.423261 66.901369 29.447261
F 28.018276 51.462592 7.904374
F 27.332460 51.462589 29.727245
F 28.018276 59.181980 7.904374
F 27.332460 59.181977 29.727244
F 28.018276 66.901372 7.904374
F 27.332460 66.901369 29.727244
F 10.107351 51.465894 10.069841
F 9.421540 51.465896 31.892798
F 10.107351 59.185282 10.069841
F 9.421540 59.185284 31.892798
F 10.107351 66.904674 10.069841
F 9.421540 66.904676 31.892798
F 19.023359 51.462589 10.352179
F 18.337545 51.462589 32.175132
F 19.023359 59.181977 10.352179
F 18.337546 59.181977 32.175132
F 19.023360 66.901369 10.352179
F 18.337545 66.901369 32.175132
F 27.932557 51.462589 10.632161
F 27.246743 51.462589 32.455115
F 27.932557 59.181977 10.632162
F 27.246743 59.181978 32.455116
F 27.932557 66.901369 10.632162
F 27.246743 66.901369 32.455115
F 9.993043 54.032413 13.706995
F 9.993043 61.751803 13.706995
F 18.909048 54.035720 13.989330
F 18.909048 61.755109 13.989330
F 27.818246 54.035720 14.269312
F 27.818246 61.755109 14.269313
F 14.225748 61.755124 21.123665
F 12.339681 47.601847 10.142878
F 11.653867 47.601847 31.965831
F 12.339681 55.321233 10.142878
F 11.653867 55.321233 31.965831
F 12.339681 63.040624 10.142878
F 11.653867 63.040624 31.965831
F 21.250661 47.602897 10.422174
F 20.564847 47.602897 32.245128
F 21.250661 55.322283 10.422174
F 20.564847 55.322283 32.245128
F 21.250661 63.041673 10.422175
F 20.564847 63.041674 32.245128
F 30.159857 47.602896 10.702157
F 29.474043 47.602896 32.525110
F 30.159857 55.322283 10.702157
F 29.474043 55.322283 32.525110
F 30.159857 63.041674 10.702157
F 29.474043 63.041674 32.525110
F 12.225366 50.177076 13.780028
F 12.225366 57.896463 13.780028
F 12.225366 65.615855 13.780028
F 21.136346 50.176027 14.059325
F 21.136346 57.895414 14.059326
F 21.136346 65.614805 14.059326
F 30.045544 50.176026 14.339308
F 30.045544 57.895413 14.339308
F 30.045544 65.614805 14.339308
F 12.311150 50.177076 11.050676
F 12.311150 57.896463 11.050676
F 12.311150 65.615855 11.050676
F 21.222084 50.176027 11.331456
F 21.222084 57.895414 11.331455
F 21.222084 65.614805 11.331455
F 30.131280 50.176026 11.611438
F 30.131280 57.895413 11.611438
F 30.131280 65.614805 11.611438
F 12.425445 47.601849 7.413611
F 11.739630 47.601847 29.236478
F 12.425445 55.321236 7.413611
F 11.739630 55.321233 29.236478
F 12.425446 63.040627 7.413611
F 11.739630 63.040624 29.236478
F 21.336378 47.602899 7.694386
F 20.650562 47.602896 29.517257
F 21.336378 55.322285 7.694386
F 20.650562 55.322283 29.517257
F 21.336379 63.041676 7.694386
F 20.650563 63.041674 29.517257
F 30.245576 47.602899 7.974370
F 29.559760 47.602896 29.797240
F 30.245576 55.322285 7.974370
F 29.559760 55.322283 29.797240
F 30.245576 63.041676 7.974370
F 29.559760 63.041674 29.797239
F 14.540091 54.035735 11.121458
F 14.540091 61.755124 11.121457
F 23.449384 54.035720 11.401451
F 23.449384 61.755109 11.401451
F 14.454353 46.316349 13.849343
F 32.358579 54.035719 11.681434
F 32.358580 61.755109 11.681434
F 14.654382 51.462577 7.484389
F 13.968566 51.462574 29.307259
F 14.654382 59.181965 7.484388
F 13.968566 59.181962 29.307259
F 14.654382 66.901357 7.484389
F 13.968566 66.901354 29.307258
F 23.563677 51.462592 7.764382
F 22.877861 51.462589 29.587253
F 23.563677 59.181980 7.764382
F 22.877861 59.181977 29.587253
F 23.563677 66.901372 7.764382
F 22.877861 66.901369 29.587253
F 32.472872 51.462592 8.044365
F 31.787056 51.462590 29.867236
F 32.472872 59.181980 8.044365
F 31.787056 59.181978 29.867236
F 32.472872 66.901372 8.044365
F 31.787057 66.901370 29.867235
F 14.568664 51.462574 10.212192
F 13.882850 51.462574 32.035145
F 14.568664 59.181962 10.212192
F 13.882850 59.181963 32.035146
F 14.568664 66.901354 10.212192
F 13.882850 66.901354 32.035145
F 23.477958 51.462589 10.492170
F 22.792144 51.462589 32.315123
F 23.477958 59.181978 10.492170
F 22.792144 59.181978 32.315124
F 23.477958 66.901369 10.492170
F 22.792144 66.901369 32.315124
F 32.387153 51.462590 10.772153
F 31.701339 51.462590 32.595106
F 32.387153 59.181978 10.772153
F 31.701339 59.181978 32.595106
F 32.387153 66.901370 10.772153
F 31.701339 66.901370 32.595106
F 14.454353 54.035735 13.849343
F 14.454353 61.755125 13.849343
F 23.363647 54.035720 14.129321
F 23.363647 61.755109 14.129321
F 14.225748 54.035735 21.123665
F 32.272843 54.035719 14.409304
F 32.272843 61.755109 14.409304
F 7.668141 47.614095 17.265800
F 7.668141 55.333480 17.265800
F 7.668141 63.052872 17.265801
F 16.567445 47.602899 17.556493
F 16.567445 55.322285 17.556493
F 16.567445 63.041676 17.556493
F 25.476655 47.602896 17.836478
F 25.476655 55.322282 17.836478
F 25.476654 63.041673 17.836478
F 7.553826 50.164829 20.902961
F 7.553826 57.884215 20.902961
F 7.553826 65.603607 20.902960
F 16.453130 50.176024 21.193653
F 16.453130 57.895411 21.193653
F 16.453130 65.614803 21.193653
F 25.362341 50.176027 21.473638
F 25.362341 57.895414 21.473638
F 25.362341 65.614805 21.473638
F 7.638872 50.164829 18.197113
F 7.638872 57.884215 18.197112
F 7.638872 65.603607 18.197112
F 16.538867 50.176025 18.465786
F 16.538867 57.895411 18.465785
F 16.538867 65.614803 18.465786
F 25.448078 50.176027 18.745767
F 25.448078 57.895414 18.745767
F 25.448077 65.614805 18.745767
F 7.753165 47.614094 14.559951
F 7.753165 55.333480 14.559951
F 7.753165 63.052872 14.559951
F 16.653161 47.602898 14.828625
F 16.653161 55.322285 14.828625
F 16.653161 63.041676 14.828625
F 25.562371 47.602896 15.108607
F 25.562371 55.322282 15.108607
F 25.562371 63.041673 15.108607
F 9.850041 54.032413 18.257717
F 9.850041 61.751803 18.257717
F 18.766181 54.035720 18.535780
F 18.766181 61.755109 18.535780
F 27.675378 54.035719 18.815763
F 27.675378 61.755109 18.815763
F 32.158549 66.901370 18.046464
F 9.964332 51.465896 14.620556
F 9.964332 59.185284 14.620556
F 9.964332 66.904676 14.620556
F 18.880471 51.462589 14.898619
F 18.880471 59.181977 14.898619
F 18.880471 66.901369 14.898619
F 27.789670 51.462589 15.178602
F 27.789669 59.181977 15.178602
F 27.789669 66.901369 15.178602
F 9.878750 51.465896 17.344156
F 9.878749 59.185284 17.344156
F 9.878749 66.904676 17.344156
F 18.794755 51.462589 17.626490
F 18.794755 59.181977 17.626490
F 18.794755 66.901369 17.626491
F 27.703952 51.462589 17.906473
F 27.703952 59.181978 17.906473
F 27.703952 66.901369 17.906473
F 9.764438 54.032413 20.981316
F 9.764438 61.751803 20.981317
F 18.680443 54.035720 21.263651
F 18.680443 61.755109 21.263651
F 27.589641 54.035720 21.543634
F 27.589641 61.755109 21.543634
F 32.158549 59.181978 18.046465
F 12.111076 47.601847 17.417190
F 12.111076 55.321233 17.417189
F 12.111076 63.040624 17.417190
F 21.022056 47.602897 17.696486
F 21.022056 55.322283 17.696486
F 21.022056 63.041674 17.696486
F 29.931252 47.602896 17.976468
F 29.931252 55.322283 17.976469
F 29.931252 63.041674 17.976469
F 11.996761 50.177076 21.054350
F 11.996761 57.896463 21.054349
F 11.996761 65.615855 21.054349
F 20.907741 50.176027 21.333646
F 20.907741 57.895414 21.333647
F 20.907741 65.614805 21.333646
F 29.816939 50.176026 21.613629
F 29.816939 57.895413 21.613629
F 29.816939 65.614805 21.613629
F 12.082545 50.177076 18.324997
F 12.082545 57.896463 18.324997
F 12.082545 65.615855 18.324997
F 20.993479 50.176027 18.605776
F 20.993479 57.895414 18.605776
F 20.993479 65.614805 18.605776
F 29.902675 50.176026 18.885759
F 29.902675 57.895413 18.885759
F 29.902675 65.614805 18.885759
F 12.196839 47.601847 14.687836
F 12.196839 55.321233 14.687836
F 12.196839 63.040624 14.687836
F 21.107772 47.602896 14.968615
F 21.107772 55.322283 14.968615
F 21.107772 63.041674 14.968615
F 30.016969 47.602896 15.248598
F 30.016969 55.322283 15.248598
F 30.016969 63.041673 15.248597
F 14.311487 54.035735 18.395778
F 14.311487 61.755124 18.395778
F 23.220780 54.035720 18.675772
F 23.220779 61.755109 18.675772
F 32.158549 51.462589 18.046464
F 32.129975 54.035719 18.955755
F 32.129975 61.755109 18.955755
F 14.425776 51.462574 14.758617
F 14.425776 59.181962 14.758617
F 14.425776 66.901354 14.758617
F 23.335070 51.462589 15.038611
F 23.335070 59.181977 15.038611
F 23.335070 66.901369 15.038611
F 32.244266 51.462590 15.318594
F 32.244266 59.181978 15.318594
F 32.244266 66.901370 15.318594
F 14.340059 51.462574 17.486504
F 14.340060 59.181962 17.486504
F 14.340060 66.901354 17.486504
F 23.249354 51.462589 17.766482
F 23.249354 59.181978 17.766482
F 23.249354 66.901369 17.766482
F 10.311323 69.472701 3.716145
F 32.044238 69.474500 21.683625
F 9.621437 69.471194 25.532038
F 18.537577 69.474500 25.810102
F 23.135042 69.474500 21.403642
F 10.221675 69.471223 6.433952
F 9.535834 69.471194 28.255638
F 18.451839 69.474500 28.537972
F 14.540091 46.316349 11.121458
F 27.361036 69.474500 28.817954
F 22.992175 69.474500 25.950093
F 31.901370 69.474500 26.230076
F 22.906437 69.474500 28.677963
F 31.815634 69.474500 28.957946
F 10.078646 69.471194 10.983396
F 18.994786 69.474500 11.261460
F 27.903983 69.474500 11.541443
F 9.993043 69.471194 13.706995
F 18.909048 69.474500 13.989330
F 27.818246 69.474500 14.269312
F 32.358580 69.474500 11.681434
F 23.363647 69.474500 14.129321
F 32.272843 69.474500 14.409304
F 9.850041 69.471194 18.257717
F 18.766181 69.474500 18.535780
F 27.675378 69.474500 18.815763
F 9.764438 69.471194 20.981316
F 18.680443 69.474500 21.263651
F 27.589641 69.474500 21.543634
F 32.129975 69.474500 18.955755
F 23.220780 69.474500 18.675772
F 19.226707 46.317697 3.993941
F 19.137653 46.316354 6.716262
[truncated: 2,045,434 more chars]
