# Supplementary material for: Molecular-resolution imaging of ice crystallized from liquid water by cryogenic liquid-cell TEM
Source: Nat Commun. 2025 Sep 25;16:8342. doi: 10.1038/s41467-025-62451-0 (PMC12462463; doi:10.1038/s41467-025-62451-0)
Supplement: Supplementary file 9 — Supplementary Data 1 [file 41467_2025_62451_MOESM9_ESM.zip › supercell_5_3_12/2.0/93K_relaxed.xyz]

74691
F74691
F 8.955598 1.293767 2.728782
F 8.191688 1.291407 24.541692
F 8.955598 9.012867 2.728782
F 8.191688 9.010507 24.541692
F 8.955598 16.731997 2.728782
F 8.191688 16.729597 24.541692
F 17.856258 1.286907 3.044342
F 17.095958 1.286517 24.858192
F 17.856258 9.006017 3.044342
F 17.095958 9.005617 24.858192
F 17.856258 16.725097 3.044342
F 17.095958 16.724697 24.858192
F 26.794558 1.497107 3.575462
F 26.093458 1.313207 25.441992
F 26.717958 9.002537 3.502712
F 25.986458 9.130517 25.150192
F 26.487958 16.738797 3.486412
F 26.000858 16.886097 25.087692
F 8.826628 3.854677 6.358662
F 8.064678 3.854667 28.178292
F 8.826628 11.573797 6.358662
F 8.064678 11.573797 28.178292
F 8.826628 19.292897 6.358662
F 8.064678 19.292897 28.178292
F 17.730858 3.859557 6.675152
F 16.968958 3.859557 28.494792
F 17.730858 11.578697 6.675152
F 16.968958 11.578697 28.494792
F 17.730858 19.297797 6.675152
F 16.968958 19.297797 28.494792
F 26.683358 3.813687 7.245842
F 26.113858 4.017587 28.984892
F 26.642558 11.521697 7.007802
F 26.106958 11.484297 28.900392
F 26.705758 19.266697 7.351202
F 25.645158 19.366297 28.899892
F 8.921398 3.854887 3.642992
F 8.159548 3.854667 25.461892
F 8.921398 11.573997 3.642992
F 8.159548 11.573797 25.461892
F 8.921398 19.293097 3.642992
F 8.159548 19.292897 25.461892
F 17.825958 3.859607 3.948022
F 17.064158 3.859557 25.767292
F 17.825958 11.578697 3.948022
F 17.064158 11.578697 25.767292
F 17.825958 19.297797 3.948022
F 17.064158 19.297797 25.767292
F 26.639858 3.965547 4.477612
F 25.962558 3.878007 26.252492
F 26.512858 11.641997 4.250822
F 26.067758 11.695597 25.999292
F 26.603358 19.255197 4.535492
F 25.919758 19.404497 26.172392
F 8.947458 1.295517 0.032478
F 8.286528 1.291407 21.825292
F 8.947458 9.014617 0.032478
F 8.286528 9.010507 21.825292
F 8.947458 16.733697 0.032478
F 8.286528 16.729597 21.825292
F 17.864158 1.296217 0.341130
F 17.191158 1.286517 22.130692
F 17.864158 9.015327 0.341130
F 17.191158 9.005617 22.130692
F 17.864158 16.734397 0.341129
F 17.191158 16.724697 22.130692
F 32.589458 20.584997 25.573892
F 26.049058 1.441997 22.640492
F 32.797058 7.701747 19.287192
F 26.424958 8.856307 22.429392
F 32.676058 20.472497 30.071192
F 26.031958 16.676697 22.446492
F 11.142358 7.717287 3.715912
F 10.380458 7.717307 25.535192
F 11.142358 15.436397 3.715912
F 10.380458 15.436397 25.535192
F 23.822758 15.457197 21.336692
F 23.996458 7.611837 21.566592
F 19.981358 7.787377 4.191552
F 19.271658 7.798017 25.767392
F 20.004058 15.452497 4.133422
F 19.365758 15.366097 25.977192
F 31.250558 1.481897 0.746568
F 23.463458 12.641197 32.488992
F 28.952558 7.559287 4.453372
F 28.191858 7.804867 26.095992
F 28.955558 15.384697 4.360022
F 28.122258 15.531997 26.362192
F 33.350458 12.770597 11.001492
F 32.972258 5.303337 15.539592
F 11.179358 5.156977 0.108514
F 10.507358 5.147867 21.898492
F 11.179358 12.876097 0.108514
F 10.507358 12.866997 21.898492
F 11.179358 20.595197 0.108514
F 10.507358 20.586097 21.898492
F 22.314558 1.239297 0.516760
F 19.370858 5.153487 22.194492
F 26.794158 8.984397 0.625501
F 19.503758 12.779297 22.288492
F 33.312158 7.911537 11.936292
F 19.378858 20.562997 22.228592
F 32.622358 12.971197 30.135192
F 28.496858 5.151207 22.697992
F 33.206458 20.713297 15.429292
F 28.553058 12.974497 22.511392
F 33.341058 5.320007 10.997992
F 28.268158 20.431397 22.603792
F 11.172658 5.148307 2.809802
F 10.412258 5.147867 24.623492
F 11.172658 12.867397 2.809802
F 10.412258 12.866997 24.623492
F 11.172658 20.586497 2.809802
F 10.412258 20.586097 24.623492
F 19.978558 5.246657 3.292752
F 19.290958 5.167007 24.976692
F 20.099458 12.843397 3.340132
F 19.524358 12.743997 25.045592
F 19.933258 20.670697 3.240992
F 19.473558 20.542297 24.955692
F 28.882658 5.106727 3.377162
F 28.294158 5.186897 25.408792
F 28.873658 12.714297 3.566892
F 28.321858 12.874297 25.184792
F 28.800158 20.369097 3.325672
F 28.120158 20.572297 25.259692
F 11.047158 7.717307 6.440522
F 10.285258 7.717307 28.260092
F 11.047158 15.436397 6.440522
F 10.285258 15.436397 28.260092
F 22.258158 8.854367 0.529615
F 14.995958 23.157297 21.143792
F 11.047158 23.155497 6.440522
F 10.285258 23.155497 28.260092
F 20.097558 7.586037 6.879362
F 19.263658 7.629027 28.474492
F 20.076558 15.522397 6.884832
F 19.234758 15.393697 28.630892
F 32.644758 12.625397 25.641192
F 14.995958 15.438197 21.143792
F 28.963058 7.736027 7.212122
F 28.199758 7.863137 28.820292
F 28.754958 15.301197 7.222752
F 28.048258 15.477897 29.190592
F 33.130758 15.529697 14.509592
F 32.809358 20.311397 22.823892
F 13.402058 1.286727 2.888942
F 12.641758 1.286337 24.702792
F 13.402058 9.005827 2.888942
F 12.641758 9.005437 24.702792
F 13.402058 16.724897 2.888942
F 12.641758 16.724597 24.702792
F 22.153558 1.352297 3.320842
F 21.489858 1.191947 25.206392
F 22.039858 9.153717 3.378092
F 21.613558 9.072247 25.193292
F 22.078658 16.818297 3.293992
F 21.719958 16.421697 25.072192
F 31.158158 1.303347 3.359012
F 30.490158 1.295497 25.547092
F 31.118658 8.927017 3.446092
F 30.482158 8.980937 25.420192
F 31.228958 16.827897 3.458832
F 30.472058 16.796197 25.393292
F 13.276658 3.859737 6.519742
F 12.514758 3.859737 28.339392
F 13.276658 11.578797 6.519742
F 12.514758 11.578797 28.339392
F 13.276658 19.297997 6.519742
F 12.514758 19.297997 28.339392
F 22.370558 3.969837 6.843602
F 21.669358 3.845517 28.590792
F 22.227758 11.486297 6.945812
F 21.538758 11.761297 28.716592
F 22.149158 19.399097 7.070492
F 21.243158 19.119197 28.712192
F 31.123758 3.883647 7.168202
F 30.521058 3.971547 29.102192
F 31.248558 11.530497 7.048442
F 30.227758 11.713497 29.200392
F 30.970758 19.326297 7.193352
F 30.424858 19.259197 29.052692
F 13.371758 3.859787 3.792352
F 12.609958 3.859737 25.611592
F 13.371758 11.578897 3.792352
F 12.609958 11.578797 25.611592
F 13.371758 19.297997 3.792352
F 12.609958 19.297997 25.611592
F 22.176858 4.012117 4.079152
F 21.516658 3.750247 25.972792
F 22.361458 11.736297 4.245942
F 21.770958 11.641097 26.044392
F 22.007958 19.353497 4.361532
F 21.470558 19.047697 25.875692
F 31.039158 3.854327 4.516742
F 30.558458 3.829557 26.441392
F 31.228158 11.483597 4.285942
F 30.234258 11.513297 26.391692
F 31.155558 19.305997 4.412102
F 30.309858 19.304697 26.359392
F 13.410158 1.296227 0.185605
F 12.736958 1.286337 21.974992
F 13.410158 9.015337 0.185605
F 12.736958 9.005437 21.974992
F 13.410158 16.734397 0.185605
F 12.736958 16.724597 21.974992
F 33.245358 0.085023 4.578372
F 21.541958 1.321587 22.481992
F 28.183758 0.085069 21.803192
F 21.745358 8.888917 22.460992
F 32.589058 15.575197 29.180792
F 21.641458 16.635097 22.331392
F 28.519858 0.249397 19.227192
F 30.632658 1.197107 22.890492
F 28.862558 -0.152296 11.836892
F 30.605358 9.060337 22.760592
F 32.952258 7.868407 22.104192
F 30.552458 16.638697 22.689392
F 15.598958 7.719157 3.870252
F 14.837258 7.719107 25.689592
F 15.598958 15.438297 3.870252
F 14.837258 15.438197 25.689592
F 15.598958 0.000051 3.870252
F 14.995958 7.719107 21.143792
F 24.331458 7.731537 4.134522
F 23.733858 7.736977 26.208092
F 24.340658 15.423497 4.323392
F 24.017558 15.435297 26.031192
F 23.566658 5.169597 32.409392
F 29.025558 20.354197 0.609576
F 33.030658 5.224087 18.219892
F 32.978358 0.178845 19.275192
F 33.284458 5.241027 8.268442
F 15.637158 5.155767 0.263360
F 14.964158 5.146067 22.052992
F 15.637158 12.874897 0.263360
F 14.964158 12.865197 22.052992
F 15.637158 20.593997 0.263360
F 14.964158 20.584297 22.052992
F 28.923158 5.185637 0.630929
F 23.897658 5.034117 22.572192
F 24.656458 5.141457 0.479838
F 24.240658 12.777497 22.148092
F 26.607458 1.265587 0.865169
F 23.944358 20.555297 22.329492
F 25.881858 1.410467 32.587892
F 33.193258 20.461797 18.161192
F 24.480158 20.440997 0.792669
F 15.629358 5.146467 2.966582
F 14.868958 5.146067 24.780392
F 15.629358 12.865597 2.966582
F 14.868958 12.865197 24.780392
F 15.629358 20.584697 2.966582
F 14.868958 20.584297 24.780392
F 24.447258 5.224387 3.255142
F 23.711258 5.142737 25.307892
F 24.304458 12.983697 3.233292
F 23.968358 12.983497 24.942492
F 24.402358 20.438497 3.509822
F 23.612558 20.518497 25.084992
F 33.106858 20.559097 8.398272
F 26.634058 16.637797 0.782764
F 19.876758 12.676497 0.540071
F 15.503958 7.719107 6.597382
F 14.741958 7.719107 28.416992
F 15.503958 15.438197 6.597382
F 14.741958 15.438197 28.416992
F 32.874958 15.352497 21.978292
F 32.948758 5.317517 22.960792
F 15.503958 23.157297 6.597382
F 14.741958 23.157297 28.416992
F 24.475058 7.638657 6.932102
F 23.661358 7.814727 28.968092
F 24.250158 15.429097 7.118472
F 23.920358 15.341897 28.761892
F 22.215258 16.878397 0.583414
F 10.888358 23.155497 10.988692
F 10.634358 23.155497 18.261892
F 21.431658 8.918387 32.345192
F 15.345158 23.157297 11.143092
F 24.366358 0.057093 6.903752
F 25.759758 16.700897 32.587792
F 24.190658 20.597297 17.910292
F 8.699658 1.291407 9.995232
F 7.937698 1.291407 31.814892
F 8.699658 9.010507 9.995232
F 7.937698 9.010507 31.814892
F 8.699658 16.729597 9.995232
F 7.937698 16.729597 31.814892
F 17.603858 1.286517 10.311692
F 16.841958 1.286517 32.131392
F 17.603858 9.005617 10.311692
F 16.841958 9.005617 32.131392
F 17.603858 16.724697 10.311692
F 16.841958 16.724697 32.131392
F 26.806158 1.133287 10.735192
F 33.366858 12.738597 1.079632
F 26.611058 9.075707 10.572492
F 33.183758 15.425797 11.895792
F 26.460558 16.691797 10.743692
F 32.644458 5.151617 30.283992
F 8.572648 3.854667 13.631792
F 8.572648 11.573797 13.631792
F 8.572648 19.292897 13.631792
F 17.476858 3.859557 13.948392
F 17.476858 11.578697 13.948392
F 17.476858 19.297797 13.948392
F 26.524458 3.681897 14.284792
F 26.583458 11.613497 14.113892
F 26.362258 19.444797 14.296592
F 8.667518 3.854667 10.915492
F 7.905558 3.854667 32.735092
F 8.667518 11.573797 10.915492
F 7.905558 11.573797 32.735092
F 8.667518 19.292897 10.915492
F 7.905558 19.292897 32.735092
F 17.572158 3.859557 11.220892
F 17.572158 11.578697 11.220892
F 17.572158 19.297797 11.220892
F 26.682158 3.744617 11.612692
F 26.191958 11.709797 11.470192
F 26.636858 19.239097 11.501092
F 8.794508 1.291407 7.278882
F 8.032548 1.291407 29.098492
F 8.794508 9.010507 7.278882
F 8.032548 9.010507 29.098492
F 8.794508 16.729597 7.278882
F 8.032548 16.729597 29.098492
F 17.699158 1.286517 7.584282
F 16.937158 1.286517 29.403892
F 17.699158 9.005617 7.584282
F 16.937158 9.005617 29.403892
F 17.699158 16.724697 7.584282
F 16.937158 16.724697 29.403892
F 26.564558 1.154547 7.959402
F 26.130158 1.339477 29.889892
F 26.551158 9.052267 7.855512
F 25.976258 8.976177 29.822192
F 26.522458 16.687497 8.058442
F 25.726258 16.855097 29.938292
F 10.888358 7.717307 10.988692
F 10.888358 15.436397 10.988692
F 24.114258 12.663697 18.003892
F 19.817658 7.470827 11.360192
F 19.724658 15.308197 11.443892
F 24.141458 5.223567 17.808092
F 28.889258 7.750047 11.653292
F 28.677258 15.343297 11.585592
F 14.837258 23.157297 25.689592
F 11.015358 5.147867 7.352112
F 10.253458 5.147867 29.171792
F 11.015358 12.866997 7.352112
F 10.253458 12.866997 29.171792
F 11.015358 20.586097 7.352112
F 10.253458 20.586097 29.171792
F 19.991558 4.999207 7.568312
F 19.244058 5.112497 29.532092
F 19.943458 12.848297 7.564562
F 19.102258 12.868897 29.515592
F 19.868258 20.473097 7.781432
F 19.091158 20.427497 29.553392
F 28.980658 5.191167 8.104272
F 28.448558 5.306227 29.904492
F 28.961258 12.615597 7.891682
F 28.074858 12.980297 30.023892
F 28.821858 20.524497 8.302682
F 28.021858 20.505897 29.750892
F 10.920258 5.147867 10.077092
F 10.158258 5.147867 31.896792
F 10.920258 12.866997 10.077092
F 10.158258 12.866997 31.896792
F 10.920258 20.586097 10.077092
F 10.158258 20.586097 31.896792
F 19.794158 4.973177 10.379892
F 32.928358 15.304197 19.172992
F 19.916158 12.848397 10.377192
F 27.956058 20.502797 32.422592
F 19.941858 20.704497 10.483592
F 20.061358 20.787097 0.608294
F 29.001658 5.119437 10.838792
F 33.240258 20.548397 3.506672
F 28.700558 12.830097 10.713992
F 23.754558 20.660897 32.486492
F 28.835158 20.591497 11.052092
F 33.417158 15.380497 4.683512
F 10.793258 7.717307 13.713692
F 10.793258 15.436397 13.713692
F 15.122958 20.584297 17.507192
F 10.793258 23.155497 13.713692
F 19.889358 7.770417 14.159192
F 19.703458 15.499797 14.172892
F 15.122958 12.865197 17.507192
F 28.562658 7.761167 14.361392
F 28.569758 15.507697 14.216992
F 19.010758 12.957097 32.281192
F 13.149658 1.286337 10.156292
F 12.387758 1.286337 31.975992
F 13.149658 9.005437 10.156292
F 12.387758 9.005437 31.975992
F 13.149658 16.724597 10.156292
F 12.387758 16.724597 31.975992
F 22.160758 1.128847 10.554292
F 21.978258 9.067127 15.066692
F 22.032858 8.780037 10.454192
F 33.360158 12.795297 8.211072
F 21.904758 16.792197 10.718592
F 31.261758 8.965637 0.734474
F 31.231858 1.221657 10.961792
F 28.044358 5.273707 32.767892
F 31.098658 9.200467 10.715692
F 33.005058 12.860697 15.278392
F 30.954358 16.693097 10.832392
F 33.098858 12.763897 18.044792
F 13.022658 3.859737 13.792892
F 13.022658 11.578797 13.792892
F 13.022658 19.297997 13.792892
F 22.005258 3.857527 14.246792
F 21.999158 11.466397 14.113092
F 21.922758 19.402697 14.221492
F 31.020558 3.736907 14.594292
F 30.846858 11.625797 14.374592
F 30.785458 19.417097 14.769292
F 13.117958 3.859737 11.065192
F 13.117958 11.578797 11.065192
F 13.117958 19.297997 11.065192
F 22.037358 3.815677 11.384292
F 21.907158 11.420497 11.288092
F 22.069058 19.343297 11.484092
F 31.249958 3.748657 11.919692
F 30.966558 11.667197 11.667892
F 30.979458 19.180297 11.976092
F 13.244958 1.286337 7.428612
F 12.482958 1.286337 29.248292
F 13.244958 9.005437 7.428612
F 12.482958 9.005437 29.248292
F 13.244958 16.724597 7.428612
F 12.482958 16.724597 29.248292
F 22.015658 1.346017 7.801012
F 21.496058 1.288707 29.449392
F 22.270758 8.871947 7.780622
F 21.322158 8.971617 29.624892
F 22.129058 16.740797 8.128482
F 21.545158 16.428897 29.476492
F 31.245858 1.427407 8.236092
F 30.319158 1.397217 30.128192
F 31.179258 8.966227 8.144552
F 30.400758 9.001807 30.021492
F 31.004558 16.704697 8.020222
F 30.350558 16.788397 29.920392
F 15.345158 7.719107 11.143092
F 15.345158 15.438197 11.143092
F 15.122958 5.146067 17.507192
F 24.298358 7.473407 11.516892
F 24.150858 15.408197 11.622292
F 31.217158 16.554097 0.739434
F 15.218158 12.865197 14.779692
F 28.926658 12.677397 0.773636
F 20.091858 5.140477 0.573616
F 15.472158 5.146067 7.506522
F 14.710158 5.146067 29.326192
F 15.472158 12.865197 7.506512
F 14.710158 12.865197 29.326192
F 15.472158 20.584297 7.506512
F 14.710158 20.584297 29.326192
F 24.469658 5.266797 8.018612
F 23.691958 5.071657 29.679692
F 24.326058 12.787697 7.816152
F 23.927558 12.756297 29.738592
F 24.356658 20.740797 8.102772
F 23.393758 20.699997 29.861392
F 10.380458 23.155497 25.535192
F 22.057858 1.271777 15.250592
F 12.990958 16.724597 14.701792
F 32.976658 12.876897 22.939592
F 32.547358 15.350997 26.345992
F 32.630458 7.669227 26.380192
F 15.376958 5.146067 10.233992
F 14.614958 5.146067 32.053592
F 15.376958 12.865197 10.233992
F 14.614958 12.865197 32.053592
F 15.376958 20.584297 10.233992
F 14.614958 20.584297 32.053592
F 24.348758 4.863157 10.641092
F 19.405558 0.136189 21.333692
F 23.999358 12.882797 10.486192
F 33.400958 15.440897 7.338782
F 24.320058 20.658497 10.891392
F 30.884358 1.324557 15.532192
F 15.091158 7.719107 18.416292
F 21.914858 16.849197 15.006192
F 19.030558 5.148287 32.210292
F 32.743758 7.707917 29.304092
F 15.091158 15.438197 18.416292
F 21.618158 16.732797 32.258092
F 15.249958 7.719107 13.870592
F 15.249958 15.438197 13.870592
F 24.276858 12.936497 0.541469
F 15.249958 23.157297 13.870592
F 24.227558 7.698227 14.275792
F 24.191658 15.391397 14.393492
F 30.784158 16.751197 15.253192
F 23.980558 15.345997 18.551792
F 32.708758 5.047427 25.582892
F 19.090458 20.412197 32.195592
F 8.445668 1.291407 17.268492
F 8.445668 9.010507 17.268492
F 8.445668 16.729597 17.268492
F 17.349858 1.286517 17.584992
F 17.349858 9.005617 17.584992
F 17.349858 16.724697 17.584992
F 26.288358 1.386687 18.106992
F 26.349958 8.949627 18.144392
F 26.341458 16.579997 17.916192
F 8.318668 3.854667 20.905092
F 8.318668 11.573797 20.905092
F 8.318668 19.292897 20.905092
F 17.222858 3.859557 21.221592
F 17.222858 11.578697 21.221592
F 17.222858 19.297797 21.221592
F 26.242858 3.948827 21.671892
F 26.436458 11.459597 21.703292
F 26.169858 19.128797 21.473092
F 8.413538 3.854667 18.188692
F 8.413538 11.573797 18.188692
F 8.413538 19.292897 18.188692
F 17.318158 3.859557 18.494092
F 17.318158 11.578697 18.494092
F 17.318158 19.297797 18.494092
F 26.249458 4.006077 18.880692
F 26.404158 11.508297 18.969092
F 26.387558 19.224997 18.682992
F 8.540518 1.291407 14.552092
F 8.540518 9.010507 14.552092
F 8.540518 16.729597 14.552092
F 17.445158 1.286517 14.857492
F 17.445158 9.005617 14.857492
F 17.445158 16.724697 14.857492
F 26.466958 1.174517 15.409392
F 26.298958 9.186067 15.231992
F 26.371558 16.708897 15.191792
F 10.634358 7.717307 18.261892
F 10.634358 15.436397 18.261892
F 23.995458 20.694597 15.262192
F 19.423458 7.746887 18.539092
F 19.464558 15.333797 18.637292
F 24.211358 12.719797 15.133092
F 28.513358 7.721477 18.804992
F 28.585058 15.453197 18.794992
F 30.698958 9.014017 15.469092
F 10.761358 5.147867 14.625292
F 10.761358 12.866997 14.625292
F 10.761358 20.586097 14.625292
F 19.668458 5.213057 14.997692
F 19.752758 12.822197 14.945692
F 19.484458 20.699697 14.972092
F 28.689158 5.112017 15.373192
F 28.662558 12.959897 15.332392
F 28.560658 20.754197 15.249692
F 10.666258 5.147867 17.350292
F 10.666258 12.866997 17.350292
F 10.666258 20.586097 17.350292
F 19.561058 5.151977 17.632292
F 19.610658 12.832797 17.716092
F 19.561358 20.547497 17.788792
F 28.616458 5.089007 18.075592
F 28.546758 12.805397 18.070792
F 28.627658 20.677797 17.973592
F 10.539258 7.717307 20.986892
F 10.539258 15.436397 20.986892
F 24.259658 5.098987 15.117292
F 10.539258 23.155497 20.986892
F 19.368358 7.672937 21.450692
F 19.321258 15.312997 21.370392
F 15.218158 20.584297 14.779692
F 28.639358 7.649127 21.693292
F 28.398858 15.547597 21.510792
F 23.921558 7.734767 18.739992
F 12.895658 1.286337 17.429492
F 12.895658 9.005437 17.429492
F 12.895658 16.724597 17.429492
F 21.848058 1.302197 17.982492
F 21.738858 9.019477 17.818992
F 21.829158 16.711597 17.810992
F 30.807058 1.520137 18.410192
F 30.741058 9.025377 18.170992
F 30.953958 16.595997 17.889292
F 12.768658 3.859737 21.066192
F 11.142358 23.155497 3.715912
F 12.768658 11.578797 21.066192
F 15.091158 23.157297 18.416292
F 12.768658 19.297997 21.066192
F 15.218158 5.146067 14.779692
F 21.632158 3.879497 21.521692
F 21.788958 11.452297 21.573292
F 21.668458 19.255097 21.311392
F 30.852658 3.860517 21.975592
F 30.918158 11.737197 21.709992
F 30.625358 19.203597 21.756692
F 12.863958 3.859737 18.338392
F 12.863958 11.578797 18.338392
F 12.863958 19.297997 18.338392
F 21.772958 3.933527 18.718492
F 21.734158 11.607797 18.736492
F 21.847958 19.286797 18.658592
F 30.830158 4.135617 19.268792
F 30.833958 11.734397 18.968692
F 30.871858 19.138797 18.887992
F 12.990958 1.286337 14.701792
F 12.990958 9.005437 14.701792
F 21.477758 1.255887 32.051392
F 33.075758 7.946147 14.568292
F 24.488458 0.010881 11.536392
F 30.329558 16.743997 32.624292
F 33.082558 20.641297 11.028592
F 33.457958 20.347097 0.850993
F 19.598358 0.126707 18.682192
F 28.129458 12.794497 32.803192
F 23.947358 -0.032176 18.875892
F 24.324858 0.152667 14.162892
F 28.695658 23.278197 11.771892
F 24.466758 23.272997 6.998262
F 23.821258 0.000010 28.837592
F 19.889158 23.126697 4.198392
F 19.220558 23.103297 28.647592
F 33.450058 12.849797 3.811182
F 23.840158 0.072489 26.087892
F 28.361958 -0.081899 26.372292
F 23.603858 23.229097 25.971092
F 32.670058 -0.010999 29.231392
F 28.319058 23.126997 21.833692
F 28.345858 -0.027485 28.983992
F 28.912858 23.102697 7.250042
F 28.871458 -0.148760 7.257722
F 23.878958 23.138497 18.743592
F 32.920858 -0.107812 21.999392
F 32.947358 23.169997 14.307492
F 32.731858 0.015711 26.491092
F 33.483658 -0.063415 11.978592
F 19.448258 23.061397 21.294192
F 32.932558 22.874997 19.420792
F 32.863658 23.167197 11.595692
F 27.881758 23.068497 28.997692
F 24.423958 23.009197 4.219532
F 33.087958 -0.115267 14.800792
F 28.682858 23.152697 19.079092
F 28.844658 22.997097 4.537552
F 32.876258 23.159497 26.449692
F 23.786158 23.143197 21.414592
F 23.463658 23.290997 28.726492
F 19.598158 23.173497 18.597092
F 33.462958 0.166224 7.430722
F 19.286758 -0.034569 28.652592
F 29.083458 -0.060212 4.424622
F 19.961658 -0.057252 4.137302
F 30.553958 9.086857 32.760392
F 32.555258 20.686797 32.793392
F 33.579458 7.699057 -0.014885
F 7.429728 1.291407 46.361292
F 7.429728 9.010507 46.361292
F 7.429728 16.729597 46.361292
F 16.333958 1.286517 46.677792
F 16.333958 9.005617 46.677792
F 16.333958 16.724697 46.677792
F 25.268258 1.292987 47.098992
F 25.480758 8.982437 47.179192
F 25.272258 16.923297 47.048992
F 7.302718 3.854667 49.997892
F 7.302718 11.573797 49.997892
F 7.302718 19.292897 49.997892
F 16.206958 3.859557 50.314392
F 16.206958 11.578697 50.314392
F 16.206958 19.297797 50.314392
F 25.515158 3.828407 50.755192
F 25.340458 11.628797 50.719492
F 25.326458 19.572197 50.689492
F 7.397588 3.854667 47.281592
F 7.397588 11.573797 47.281592
F 7.397588 19.292897 47.281592
F 16.302258 3.859557 47.586992
F 16.302258 11.578697 47.586992
F 16.302258 19.297797 47.586992
F 25.652658 3.953557 48.098292
F 25.457158 11.494697 48.052392
F 25.398858 19.496497 47.885792
F 7.524568 1.291407 43.644992
F 6.762618 1.291407 65.464592
F 7.524568 9.010507 43.644992
F 6.762618 9.010507 65.464592
F 7.524568 16.729597 43.644992
F 6.762618 16.729597 65.464592
F 16.429158 1.286517 43.950392
F 16.429158 9.005617 43.950392
F 16.429158 16.724697 43.950392
F 25.551358 1.227037 44.352792
F 25.580058 9.010257 44.405392
F 25.459258 16.713897 44.385892
F 9.618458 7.717307 47.354792
F 9.618458 15.436397 47.354792
F 30.512058 11.720297 33.686392
F 18.548658 7.718777 47.715792
F 18.565258 15.545397 47.721492
F 32.365258 15.500097 43.717192
F 27.666258 7.792287 48.084592
F 27.609758 15.565097 47.950892
F 30.248658 3.972357 33.608492
F 9.745438 5.147867 43.718192
F 9.745438 12.866997 43.718192
F 9.745438 20.586097 43.718192
F 18.819358 5.129867 43.988692
F 18.590158 12.932097 44.026192
F 18.666858 20.766097 44.048792
F 27.845858 5.145127 44.422792
F 27.660758 12.730797 44.549192
F 27.596858 20.545297 44.297192
F 9.650288 5.147867 46.443192
F 9.650288 12.866997 46.443192
F 9.650288 20.586097 46.443192
F 18.740458 5.022407 46.799492
F 18.712658 12.958597 46.687592
F 18.566658 20.571597 46.782792
F 27.918358 5.149677 47.189592
F 27.549858 12.943797 47.125292
F 27.754458 20.619097 47.106692
F 9.523288 7.717307 50.079792
F 9.523288 15.436397 50.079792
F 23.568858 15.292597 33.367992
F 9.523288 23.155497 50.079792
F 18.552358 7.764387 50.429692
F 18.561458 15.484897 50.410392
F 32.319958 7.903007 43.585292
F 27.736958 7.625867 50.771192
F 27.403558 15.621797 50.651492
F 21.392058 19.326997 33.133692
F 11.879758 1.286337 46.522392
F 11.879758 9.005437 46.522392
F 11.879758 16.724597 46.522392
F 21.109558 1.329407 46.820792
F 20.858958 9.036867 46.954192
F 20.807658 16.646497 47.010992
F 29.798858 1.292737 47.333492
F 29.869158 8.892677 47.155792
F 29.935858 16.739397 47.113592
F 11.752758 3.859737 50.158992
F 11.752758 11.578797 50.158992
F 11.752758 19.297997 50.158992
F 20.911258 3.886427 50.668692
F 20.866458 11.764397 50.665392
F 20.894058 19.355997 50.414092
F 30.058158 3.929577 51.034992
F 29.931758 11.527397 50.664592
F 29.784058 19.359597 51.049392
F 11.848058 3.859737 47.431292
F 11.848058 11.578797 47.431292
F 11.848058 19.297997 47.431292
F 20.934358 3.933337 47.904692
F 21.006058 11.685097 47.845992
F 20.847158 19.369797 47.740692
F 30.008758 3.822597 48.295892
F 29.790458 11.726397 47.945392
F 29.840258 19.330397 48.255292
F 11.974958 1.286337 43.794692
F 11.974958 9.005437 43.794692
F 11.974958 16.724597 43.794692
F 20.862258 1.297917 44.013492
F 21.018558 9.031167 44.338892
F 21.043058 16.789897 44.349292
F 29.968858 1.159137 44.645792
F 30.106658 8.985987 44.456292
F 30.060458 16.862897 44.383092
F 14.075258 7.719107 47.509192
F 14.075258 15.438197 47.509192
F 25.782658 11.494097 33.416992
F 23.097558 7.695617 47.864492
F 23.158958 15.409197 47.835792
F 32.533558 5.323797 33.023392
F 32.249758 7.640637 48.114892
F 32.111558 15.596297 47.952092
F 19.187458 15.438997 33.107992
F 14.202258 5.146067 43.872592
F 14.202258 12.865197 43.872592
F 14.202258 20.584297 43.872592
F 23.303358 5.165097 44.414492
F 23.042958 12.726197 44.291892
F 23.261558 20.637397 44.242192
F 32.414958 5.325717 44.555292
F 32.162958 13.040197 44.506292
F 32.256558 20.593897 44.546092
F 14.106958 5.146067 46.599992
F 14.106958 12.865197 46.599992
F 14.106958 20.584297 46.599992
F 23.362058 5.172917 47.176192
F 23.276558 12.804397 47.094492
F 23.254458 20.757797 47.042392
F 32.198658 5.096387 47.305192
F 32.655758 15.655797 33.871092
F 31.967158 20.629697 47.261092
F 13.979958 7.719107 50.236592
F 13.979958 15.438197 50.236592
F 22.695558 0.150364 65.110892
F 13.979958 23.157297 50.236592
F 23.100458 7.903077 50.533792
F 23.418058 15.511197 50.725292
F 25.907558 19.232097 33.570392
F 32.209058 7.715057 50.850192
F 31.994158 15.373097 50.839792
F 23.142758 15.312497 43.375892
F 7.175738 1.291407 53.634492
F 7.175738 9.010507 53.634492
F 7.175738 16.729597 53.634492
F 16.079958 1.286517 53.950992
F 16.079958 9.005617 53.950992
F 16.079958 16.724697 53.950992
F 25.145458 1.329537 54.310392
F 25.187558 8.986907 54.544592
F 25.199058 16.849997 54.790992
F 7.810688 3.854667 35.451492
F 7.048738 3.854667 57.271092
F 7.810688 11.573797 35.451492
F 7.048738 11.573797 57.271092
F 7.810688 19.292897 35.451492
F 7.048738 19.292897 57.271092
F 16.714958 3.859557 35.767992
F 15.952958 3.859557 57.587592
F 16.714958 11.578697 35.767992
F 15.952958 11.578697 57.587592
F 16.714958 19.297797 35.767992
F 15.952958 19.297797 57.587592
F 25.747758 4.115277 36.221392
F 24.822158 3.818367 58.015192
F 25.852858 11.442697 36.288492
F 24.876158 11.724197 58.040592
F 25.645958 19.240297 36.283092
F 24.953758 19.392197 57.977792
F 7.143598 3.854667 54.554792
F 7.143598 11.573797 54.554792
F 7.143608 19.292897 54.554792
F 16.810158 3.859557 33.040492
F 16.048258 3.859557 54.860192
F 16.810158 11.578697 33.040492
F 16.048258 11.578697 54.860192
F 16.810158 19.297797 33.040492
F 16.048258 19.297797 54.860192
F 28.061758 15.436897 33.641792
F 25.086358 3.763377 55.279492
F 31.582558 0.156759 65.377592
F 25.108558 11.629897 55.455092
F 31.437458 7.725257 65.302292
F 25.140958 19.572897 55.406592
F 7.270588 1.291407 50.918192
F 7.270588 9.010507 50.918192
F 7.270588 16.729597 50.918192
F 16.175258 1.286517 51.223592
F 16.175258 9.005617 51.223592
F 16.175258 16.724697 51.223592
F 25.268258 1.289997 51.655592
F 25.359158 9.007977 51.671692
F 25.371658 17.043297 51.969192
F 10.126458 7.717307 32.808392
F 9.364468 7.717307 54.627992
F 10.126458 15.436397 32.808392
F 9.364468 15.436397 54.627992
F 32.635858 15.548997 36.529592
F 23.365458 7.705057 43.599492
F 27.433658 0.098128 48.192492
F 18.298258 7.850367 54.770992
F 23.589758 7.716307 33.580692
F 18.292558 15.587897 54.995792
F 13.472058 23.157297 64.783092
F 14.233958 23.157297 42.963392
F 30.378858 1.318557 32.818592
F 27.528258 7.698477 55.319592
F 29.327558 1.211147 61.762992
F 27.388458 15.651697 55.513392
F 32.837558 8.023387 33.706092
F 13.567258 23.157297 62.055592
F 9.491448 5.147867 50.991392
F 9.491448 12.866997 50.991392
F 9.491448 20.586097 50.991392
F 18.475158 5.054377 51.225792
F 18.518658 12.861097 51.347192
F 18.470758 20.508497 51.286892
F 27.708858 5.079877 51.863692
F 27.550358 12.961297 51.431592
F 27.551858 20.825497 51.636292
F 9.396298 5.147867 53.716392
F 9.396298 12.866997 53.716392
F 9.396298 20.586097 53.716392
F 18.359358 5.323487 54.083992
F 18.467758 12.870997 54.127192
F 18.253658 20.531297 53.966292
F 27.313958 5.130337 54.525592
F 27.200458 12.941097 54.300392
F 27.418858 20.667597 54.400492
F 10.031258 7.717307 35.533392
F 9.269298 7.717307 57.352992
F 10.031258 15.436397 35.533392
F 9.269298 15.436397 57.352992
F 13.472058 15.438197 64.783092
F 14.233958 15.438197 42.963392
F 10.031258 23.155497 35.533392
F 9.269298 23.155497 57.352992
F 19.007558 7.756917 35.791392
F 18.297658 7.856397 57.578792
F 18.916558 15.308597 35.877592
F 18.110758 15.476897 57.663492
F 13.472058 7.719107 64.783092
F 14.233958 7.719107 42.963392
F 27.890058 7.796967 36.254992
F 27.128158 7.926027 58.073292
F 27.896558 15.524097 36.401292
F 27.365058 15.490997 58.140292
F 14.329258 23.157297 40.235992
F 18.878758 -0.016926 40.258192
F 11.625758 1.286337 53.795592
F 11.625758 9.005437 53.795592
F 11.625758 16.724597 53.795592
F 20.425558 1.397287 54.395192
F 20.851558 9.070037 53.993792
F 20.665858 16.632497 54.057492
F 29.571658 1.330197 54.680492
F 29.627558 9.084987 54.284892
F 29.718858 16.812897 54.469592
F 12.260758 3.859737 35.612592
F 11.498758 3.859737 57.432192
F 12.260758 11.578797 35.612592
F 11.498758 11.578797 57.432192
F 12.260758 19.297997 35.612592
F 11.498758 19.297997 57.432192
F 21.188358 3.779097 35.904392
F 20.539858 3.939937 57.685292
F 21.119858 11.496597 36.062792
F 20.493358 11.644297 57.758292
F 21.123458 19.240997 35.944192
F 20.406458 19.376597 57.785192
F 30.411858 4.120917 36.203292
F 29.317958 3.894897 58.111392
F 30.419558 11.734897 36.421892
F 29.509758 11.488397 58.146792
F 30.174258 19.310897 36.225092
F 29.527858 19.342097 57.956492
F 12.355958 3.859737 32.884892
F 11.594058 3.859737 54.704492
F 12.355958 11.578797 32.884892
F 11.594058 11.578797 54.704492
F 12.355958 19.297997 32.884892
F 11.594058 19.297997 54.704492
F 32.747758 13.178097 32.796492
F 20.644058 4.053887 54.973992
F 31.738158 12.835497 59.087892
F 20.673058 11.663797 55.087292
F 23.516258 0.031687 40.568192
F 20.452058 19.354397 55.006392
F 19.144358 7.678757 33.029992
F 29.678058 3.919067 55.378892
F 32.354358 12.955497 40.177392
F 29.557658 11.862197 55.316692
F 20.196158 3.847067 65.188492
F 29.785758 19.487797 55.195192
F 11.721058 1.286337 51.067892
F 11.721058 9.005437 51.067892
F 11.721058 16.724597 51.067892
F 20.943858 1.369547 51.474392
F 20.761458 9.151367 51.279592
F 20.957558 16.762597 51.369692
F 29.797458 1.440007 52.005992
F 29.958758 8.996847 51.608492
F 29.708358 16.653297 51.740792
F 14.583258 7.719107 32.962792
F 13.821258 7.719107 54.782392
F 14.583258 15.438197 32.962792
F 13.821258 15.438197 54.782392
F 31.426958 20.834097 61.751992
F 32.410458 20.692697 40.254792
F 23.338858 -0.092759 43.249092
F 22.902458 7.758137 55.131192
F 20.118158 19.441097 65.123492
F 22.846558 15.490597 55.173492
F 22.593458 7.835917 65.217192
F 32.276058 12.804697 47.330292
F 22.404658 15.544597 65.109192
F 31.883558 7.874527 55.372592
F 28.164358 7.787427 33.576192
F 31.903258 15.378897 55.304792
F 31.542258 12.910597 61.750592
F 30.215158 19.345597 33.257492
F 13.948258 5.146067 51.145792
F 13.948258 12.865197 51.145792
F 13.948258 20.584297 51.145792
F 23.083858 5.254087 51.520992
F 23.100058 12.971997 51.649592
F 23.039658 20.609897 51.481292
F 32.256158 5.271997 51.914892
F 31.991058 12.920697 51.722092
F 32.047858 20.503697 51.639892
F 13.853058 5.146067 53.873292
F 13.853058 12.865197 53.873292
F 13.853058 20.584297 53.873292
F 22.951558 5.180517 54.277192
F 22.931458 12.864097 54.314692
F 22.758858 20.638397 54.069192
F 31.940158 5.318047 54.699892
F 32.006358 12.883897 54.328992
F 32.007658 20.714497 54.277392
F 14.487958 7.719107 35.690192
F 13.726058 7.719107 57.509892
F 14.487958 15.438197 35.690192
F 13.726058 15.438197 57.509892
F 31.682558 5.044097 61.804992
F 32.359058 5.260517 40.183492
F 14.487958 23.157297 35.690192
F 13.726058 23.157297 57.509892
F 23.282858 7.755517 36.236892
F 22.703758 7.896477 57.841692
F 23.374258 15.474297 36.049892
F 22.858858 15.497697 57.898792
F 25.734358 4.043677 33.551492
F 32.528358 13.040397 37.475392
F 32.455958 7.807047 36.522992
F 31.697358 7.481277 58.226392
F 24.660958 19.315497 65.433692
F 31.795958 15.307897 58.006392
F 22.694258 20.657397 61.484592
F 23.251258 20.551697 39.613092
F 7.683718 1.291407 39.088092
F 6.921758 1.291407 60.907692
F 7.683718 9.010507 39.088092
F 6.921758 9.010507 60.907692
F 7.683718 16.729597 39.088092
F 6.921758 16.729597 60.907692
F 16.587958 1.286517 39.404592
F 15.825958 1.286517 61.224192
F 16.587958 9.005617 39.404592
F 15.825958 9.005617 61.224192
F 16.587958 16.724697 39.404592
F 15.825958 16.724697 61.224192
F 24.844758 11.740197 65.285892
F 24.986758 1.178177 61.675392
F 25.665358 8.996217 39.941392
F 25.095558 9.130007 61.608192
F 25.724458 17.038297 39.919092
F 24.785958 16.797997 61.635492
F 7.556708 3.854667 42.724692
F 6.794748 3.854667 64.544292
F 7.556708 11.573797 42.724692
F 6.794748 11.573797 64.544292
F 7.556708 19.292897 42.724692
F 6.794748 19.292897 64.544292
F 16.460958 3.859557 43.041192
F 15.698958 3.859557 64.860792
F 16.460958 11.578697 43.041192
F 15.698958 11.578697 64.860792
F 16.460958 19.297797 43.041192
F 15.698958 19.297797 64.860792
F 25.547058 3.811257 43.436392
F 21.378658 3.775717 33.119692
F 25.441958 11.488497 43.442292
F 21.133558 11.398197 33.249492
F 25.442458 19.153297 43.323092
F 31.672158 4.927127 59.045692
F 7.651578 3.854667 40.008392
F 6.889618 3.854667 61.827992
F 7.651578 11.573797 40.008392
F 6.889618 11.573797 61.827992
F 7.651578 19.292897 40.008392
F 6.889618 19.292897 61.827992
F 16.556158 3.859557 40.313692
F 15.794258 3.859557 62.133392
F 16.556158 11.578697 40.313692
F 15.794258 11.578697 62.133392
F 16.556158 19.297797 40.313692
F 15.794258 19.297797 62.133392
F 25.611158 3.945757 40.718192
F 24.772558 3.845367 62.471092
F 25.659258 11.609197 40.745792
F 24.828458 11.691097 62.641192
F 25.488458 19.511697 40.599792
F 24.840058 19.365797 62.585692
F 7.778558 1.291407 36.371692
F 7.016598 1.291407 58.191392
F 7.778558 9.010507 36.371692
F 7.016598 9.010507 58.191392
F 7.778558 16.729597 36.371692
F 7.016598 16.729597 58.191392
F 16.683158 1.286517 36.677092
F 15.921258 1.286517 58.496792
F 16.683158 9.005617 36.677092
F 15.921258 9.005617 58.496792
F 16.683158 16.724697 36.677092
F 15.921258 16.724697 58.496792
F 25.746558 1.470317 37.112792
F 25.164658 1.265637 58.995092
F 25.712558 8.878987 37.099092
F 24.894558 9.081617 58.910392
F 25.766358 16.679897 37.288292
F 25.070658 16.709397 58.959892
F 9.872438 7.717307 40.081592
F 9.110488 7.717307 61.901192
F 9.872438 15.436397 40.081592
F 9.110488 15.436397 61.901192
F 22.461558 12.656097 61.413492
F 23.435658 12.801797 39.730792
F 18.757658 7.684317 40.287692
F 18.139158 7.784537 62.084892
F 18.837358 15.482397 40.478992
F 17.997358 15.570297 62.218792
F 22.585658 5.118477 61.436692
F 23.355958 5.167757 39.836792
F 27.966158 7.686877 40.727492
F 27.156158 7.614257 62.604092
F 27.947858 15.485497 41.075092
F 27.174458 15.435597 62.467092
F 20.384258 11.787697 64.929792
F 9.110488 23.155497 61.901192
F 9.999458 5.147867 36.444992
F 9.237468 5.147867 58.264592
F 9.999458 12.866997 36.444992
F 9.237468 12.866997 58.264592
F 9.999458 20.586097 36.444992
F 9.237468 20.586097 58.264592
F 18.900058 5.106697 36.617492
F 18.214058 5.230127 58.616792
F 18.947358 12.791497 36.907792
F 18.155758 12.916597 58.631892
F 19.008058 20.651997 36.813692
F 18.200958 20.665197 58.567792
F 27.998758 5.328667 37.214092
F 27.010058 5.244457 58.903492
F 28.120858 13.021197 37.344492
F 27.339858 12.931997 58.944292
F 27.986158 20.624997 36.994992
F 27.288558 20.567597 58.954692
F 9.904278 5.147867 39.169992
F 9.142318 5.147867 60.989592
F 9.904278 12.866997 39.169992
F 9.142318 12.866997 60.989592
F 9.904278 20.586097 39.169992
F 9.142318 20.586097 60.989592
F 18.804158 5.102557 39.317692
F 18.078958 5.202287 61.336392
F 18.867758 12.828497 39.562092
F 17.989058 12.993797 61.322192
F 18.708958 20.716197 39.498792
F 18.063458 20.438397 61.307292
F 27.917058 5.193187 39.919892
F 27.090358 5.121107 61.711992
F 27.916158 12.965397 39.919392
F 27.202058 12.794097 61.748092
F 27.926558 20.753997 39.852692
F 27.054058 20.622597 61.890592
F 9.777268 7.717307 42.806592
F 9.015318 7.717307 64.626192
F 9.777268 15.436397 42.806592
F 9.015318 15.436397 64.626192
F 13.599058 20.584297 61.146492
F 14.360958 20.584297 39.326792
F 9.777268 23.155497 42.806592
F 9.015318 23.155497 64.626192
F 18.822758 7.613317 43.118292
F 17.925958 7.719107 64.938592
F 18.945858 15.512397 43.399992
F 17.925958 15.438197 64.938592
F 13.599058 12.865197 61.146492
F 14.360958 12.865197 39.326792
F 27.842858 7.820437 43.510292
F 25.818858 1.206817 39.832792
F 27.823258 15.353897 43.770992
F 22.634458 12.959397 58.648392
F 9.872438 23.155497 40.081592
F 23.322458 20.587797 36.807592
F 12.133758 1.286337 39.249192
F 11.371758 1.286337 61.068792
F 12.133758 9.005437 39.249192
F 11.371758 9.005437 61.068792
F 12.133758 16.724597 39.249192
F 11.371758 16.724597 61.068792
F 21.221058 1.247007 39.507092
F 20.402658 1.399137 61.332092
F 21.179958 9.003717 39.918192
F 20.492658 8.965047 61.382692
F 21.246058 16.624597 39.731792
F 20.422458 16.786697 61.450692
F 30.206258 1.349867 40.083192
F 23.484858 12.791397 37.040092
F 30.195658 9.095467 39.993492
F 29.431658 8.840047 61.731392
F 30.277958 16.637397 40.095292
F 29.416058 16.794797 61.645992
F 12.006758 3.859737 42.885792
F 11.244758 3.859737 64.705392
F 12.006758 11.578797 42.885792
F 11.244758 11.578797 64.705392
F 12.006758 19.297997 42.885792
F 11.244758 19.297997 64.705392
F 21.069158 3.926177 43.252892
F 13.821258 23.157297 54.782392
F 20.905858 11.506097 43.327792
F 22.739358 20.775397 58.762692
F 21.054358 19.461497 43.386692
F 9.364468 23.155497 54.627992
F 30.088358 3.852537 43.751792
F 10.126458 23.155497 32.808392
F 30.024258 11.604897 43.742992
F 9.618458 23.155497 47.354792
F 30.001658 19.391997 43.527392
F 32.506858 5.074177 37.426392
F 12.101958 3.859737 40.158092
F 11.340058 3.859737 61.977692
F 12.101958 11.578797 40.158092
F 11.340058 11.578797 61.977692
F 12.101958 19.297997 40.158092
F 11.340058 19.297997 61.977692
F 21.107558 3.689357 40.515692
F 20.256758 4.028897 62.464792
F 21.120358 11.571597 40.503792
F 20.165158 11.603297 62.248992
F 21.029258 19.338697 40.647092
F 20.406458 19.328297 62.351092
F 30.034958 3.843117 40.907792
F 29.265558 3.822167 62.547892
F 30.088058 11.647997 40.932992
F 29.385058 11.408197 62.553492
F 30.111458 19.401897 40.756792
F 29.253558 19.435797 62.628092
F 12.228958 1.286337 36.521492
F 11.467058 1.286337 58.341092
F 12.228958 9.005437 36.521492
F 11.467058 9.005437 58.341092
F 12.228958 16.724597 36.521492
F 11.467058 16.724597 58.341092
F 21.367858 1.363687 36.796392
F 20.467658 1.394617 58.581792
F 21.141958 9.034117 37.010492
F 20.460358 9.111697 58.639592
F 21.052658 16.555297 36.941492
F 20.377158 16.814797 58.693892
F 30.155958 1.551237 37.448992
F 29.470458 1.167967 59.018792
F 30.182658 9.093717 37.200492
F 29.486158 8.857187 59.077792
F 30.320258 16.771297 37.338292
F 29.810158 16.734497 59.069892
F 14.329258 7.719107 40.235992
F 13.567258 7.719107 62.055592
F 14.329258 15.438197 40.235992
F 13.567258 15.438197 62.055592
F 13.599058 5.146067 61.146492
F 14.360958 5.146067 39.326792
F 23.390058 7.801317 40.877492
F 22.719458 7.678867 62.494492
F 23.422058 15.454797 40.658092
F 22.530958 15.327297 62.416492
F 14.075258 23.157297 47.509192
F 14.583258 23.157297 32.962792
F 32.509858 7.925127 40.755292
F 31.711858 7.600967 62.641392
F 32.430158 15.524197 41.107192
F 31.454158 15.660997 62.743792
F 31.594658 20.767797 58.844592
F 32.319158 20.403297 37.542692
F 14.456258 5.146067 36.599392
F 13.694258 5.146067 58.418992
F 14.456258 12.865197 36.599392
F 13.694258 12.865197 58.418992
F 14.456258 20.584297 36.599392
F 13.694258 20.584297 58.418992
F 23.243258 5.067237 37.170992
F 22.766658 5.214557 58.768792
F 23.145358 -0.109779 47.863692
F 32.401158 0.155239 36.659592
F 27.057158 15.607897 65.177392
F 24.802858 4.153587 65.182092
F 27.021858 7.648887 65.307392
F 29.451358 11.625397 65.317692
F 29.265658 19.571197 65.369292
F 32.203958 23.105697 43.749292
F 31.856658 23.409497 62.715492
F 22.449958 23.229797 65.197992
F 22.805158 23.252697 57.914492
F 27.371458 23.267097 58.083592
F 22.668458 23.127497 62.506092
F 32.292958 23.272997 40.982592
F 32.206958 23.209697 33.758392
F 18.050758 -0.023163 62.192292
F 18.229858 0.024560 57.694192
F 27.249858 -0.038353 55.402492
F 18.536958 0.002422 43.067192
F 32.034758 0.159010 50.987092
F 19.127758 0.161378 35.708392
F 27.025958 0.186365 65.224392
F 28.102858 -0.026015 33.631492
F 22.740858 0.082711 57.901092
F 32.298458 0.091132 43.893292
F 27.143958 -0.133341 62.456092
F 18.598658 0.196628 50.346892
F 32.489058 0.082504 33.867292
F 18.236558 0.013870 54.994592
F 31.717458 15.665697 65.559792
F 29.212258 4.067567 65.248992
F 25.917658 8.920387 32.585992
F 6.667768 1.291407 68.180892
F 5.905808 1.291407 90.000592
F 22.464758 13.063197 65.941292
F 6.667768 9.010507 68.180892
F 5.905808 9.010507 90.000592
F 33.333958 1.416627 83.436392
F 6.667768 16.729597 68.180892
F 5.905808 16.729597 90.000592
F 22.450358 5.202187 66.157592
F 15.571958 1.286517 68.497492
F 14.810058 1.286517 90.317092
F 15.571958 9.005617 68.497492
F 14.810058 9.005617 90.317092
F 15.571958 16.724697 68.497492
F 14.810058 16.724697 90.317092
F 24.455958 1.573527 68.641292
F 23.922258 1.492777 90.550992
F 24.599858 8.937207 68.798192
F 23.821058 8.952097 90.541792
F 24.735858 16.876697 68.782392
F 23.803958 16.723397 90.489592
F 6.540758 3.854667 71.817592
F 5.778808 3.854667 93.637192
F 31.492458 5.224047 66.178692
F 29.215758 8.950667 66.304392
F 6.540758 11.573797 71.817592
F 5.778808 11.573797 93.637192
F 27.034758 5.185797 66.211892
F 32.551958 11.521797 94.476492
F 6.540758 19.292897 71.817592
F 5.778808 19.292897 93.637192
F 32.806958 16.834097 90.837092
F 32.516358 19.348597 94.563092
F 15.444958 3.859557 72.134092
F 14.683058 3.859557 93.953692
F 15.444958 11.578697 72.134092
F 14.683058 11.578697 93.953692
F 15.444958 19.297797 72.134092
F 14.683058 19.297797 93.953692
F 24.553658 3.789407 72.357092
F 23.588158 4.053537 94.037792
F 24.373458 11.507297 72.302892
F 23.658258 11.493797 94.061692
F 24.305158 19.332897 72.489892
F 23.571758 19.232797 93.986092
F 6.635628 3.854667 69.101192
F 5.873668 3.854667 90.920792
F 24.786258 1.615547 66.017692
F 22.350358 20.603697 66.118092
F 6.635628 11.573797 69.101192
F 5.873668 11.573797 90.920792
F 33.006458 11.713897 84.506392
F 21.316058 20.682797 97.485692
F 6.635628 19.292897 69.101192
F 5.873668 19.292897 90.920792
F 20.158458 9.107827 65.715492
F 33.452058 11.882197 79.944892
F 15.540258 3.859557 69.406592
F 14.778258 3.859557 91.226192
F 15.540258 11.578697 69.406592
F 14.778258 11.578697 91.226192
F 15.540258 19.297797 69.406592
F 14.778258 19.297797 91.226192
F 24.544758 3.971097 69.740992
F 23.899658 3.943047 91.347892
F 24.598058 11.631497 69.595292
F 23.528858 11.517597 91.430892
F 24.622658 19.361497 69.706292
F 23.691158 19.462397 91.152092
F 6.000658 1.291407 87.284192
F 26.958558 20.613197 66.005092
F 6.000658 9.010507 87.284192
F 24.226858 1.271157 75.865592
F 6.000658 16.729597 87.284192
F 33.020358 16.613097 83.479092
F 15.667258 1.286517 65.769992
F 14.905258 1.286517 87.589592
F 15.667258 9.005617 65.769992
F 14.905258 9.005617 87.589592
F 15.667258 16.724697 65.769992
F 14.905258 16.724697 87.589592
F 32.740958 11.459597 87.085192
F 23.903958 1.331987 87.842492
F 18.761958 1.407407 97.472692
F 23.816458 8.963077 87.808092
F 33.065858 1.296647 88.158992
F 23.819158 16.763197 87.748792
F 8.856498 7.717307 69.174392
F 8.094538 7.717307 90.994092
F 8.856498 15.436397 69.174392
F 8.094538 15.436397 90.994092
F 30.656058 15.384897 87.114892
F 30.934358 7.789257 86.938492
F 17.767258 7.719107 69.484392
F 17.005258 7.719107 91.303992
F 17.767258 15.438197 69.484392
F 17.005258 15.438197 91.303992
F 8.348528 23.155497 83.720892
F 21.676958 15.504297 86.741592
F 26.731458 7.743877 69.859092
F 25.957758 7.733727 91.610792
F 26.968958 15.542097 69.766092
F 25.807758 15.275497 91.442092
F 27.153358 13.004497 66.138492
F 13.059258 23.157297 76.601992
F 8.983478 5.147867 65.537792
F 8.221518 5.147867 87.357492
F 8.983478 12.866997 65.537792
F 8.221518 12.866997 87.357492
F 8.983478 20.586097 65.537792
F 8.221518 20.586097 87.357492
F 17.894158 5.146067 65.847792
F 17.132258 5.146067 87.667392
F 17.894158 12.865197 65.847792
F 17.132258 12.865197 87.667392
F 17.894158 20.584297 65.847792
F 17.132258 20.584297 87.667392
F 23.612058 8.919157 97.876492
F 26.303158 5.201757 87.831392
F 21.182258 12.692997 97.770892
F 26.121658 12.775897 87.851092
F 33.325658 3.936997 79.897592
F 26.055458 20.731997 87.673092
F 8.888328 5.147867 68.262792
F 8.126368 5.147867 90.082492
F 8.888328 12.866997 68.262792
F 8.126368 12.866997 90.082492
F 8.888328 20.586097 68.262792
F 8.126368 20.586097 90.082492
F 17.798958 5.146067 68.575192
F 17.036958 5.146067 90.394892
F 17.798958 12.865197 68.575192
F 17.036958 12.865197 90.394892
F 17.798958 20.584297 68.575192
F 17.036958 20.584297 90.394892
F 26.772558 5.183017 68.862192
F 26.194958 4.980077 90.496492
F 27.068558 12.819597 69.043792
F 25.974558 12.669197 90.634892
F 26.755258 20.757597 68.731692
F 26.047758 20.674897 90.260492
F 8.761328 7.717307 71.899392
F 7.999368 7.717307 93.719092
F 8.761328 15.436397 71.899392
F 7.999368 15.436397 93.719092
F 21.753558 7.714697 86.778592
F 12.710058 23.157297 86.602692
F 8.761328 23.155497 71.899392
F 7.999368 23.155497 93.719092
F 17.671958 7.719107 72.211792
F 16.909958 7.719107 94.031492
F 17.671958 15.438197 72.211792
F 16.909958 15.438197 94.031492
F 12.710058 15.438197 86.602692
F 12.710058 7.719107 86.602692
F 26.730258 7.804767 72.522192
F 25.916358 7.693897 94.254892
F 26.840958 15.476297 72.463692
F 26.131558 15.325897 94.147392
F 17.417958 23.157297 79.484992
F 17.513258 23.157297 76.757592
F 11.117758 1.286337 68.341992
F 10.355858 1.286337 90.161692
F 11.117758 9.005437 68.341992
F 10.355858 9.005437 90.161692
F 11.117758 16.724597 68.341992
F 10.355858 16.724597 90.161692
F 20.078158 1.284517 68.513792
F 19.407158 1.148667 90.607992
F 20.094958 8.963087 68.555592
F 19.295058 8.856757 90.324492
F 20.030158 16.641397 68.836092
F 19.264358 16.782497 90.428892
F 29.206758 1.359537 68.994092
F 28.270658 1.348287 90.700192
F 29.183958 8.781497 68.887292
F 28.173758 8.992817 90.651192
F 29.338658 16.714297 69.046092
F 28.082758 16.577397 90.622592
F 10.990758 3.859737 71.978592
F 10.228858 3.859737 93.798292
F 10.990758 11.578797 71.978592
F 10.228858 11.578797 93.798292
F 10.990758 19.297997 71.978592
F 10.228858 19.297997 93.798292
F 19.912858 3.942227 72.331492
F 19.134558 3.792057 93.982092
F 19.949958 11.488697 72.162292
F 19.114358 11.597397 93.946792
F 19.894758 19.414497 72.263792
F 19.082958 19.285997 94.082792
F 28.947958 3.958367 72.668392
F 28.158658 3.776517 94.487992
F 29.208658 11.619997 72.471192
F 28.031258 11.536697 94.268592
F 28.814458 19.350797 72.365192
F 28.145358 19.370497 94.153392
F 11.086058 3.859737 69.250892
F 10.324058 3.859737 91.070592
F 11.086058 11.578797 69.250892
F 10.324058 11.578797 91.070592
F 11.086058 19.297997 69.250892
F 10.324058 19.297997 91.070592
F 20.102458 3.784037 69.531092
F 19.367158 3.814347 91.272092
F 20.074158 11.540997 69.353792
F 19.324558 11.536497 91.184492
F 20.018958 19.381397 69.505792
F 19.213058 19.339097 91.403492
F 29.105158 3.914887 69.740892
F 28.517258 3.929377 91.543792
F 29.191558 11.296397 69.744192
F 28.234658 11.520197 91.498592
F 29.034058 19.359397 69.501992
F 28.255458 19.153897 91.512592
F 11.213058 1.286337 65.614292
F 10.451058 1.286337 87.433992
F 11.213058 9.005437 65.614292
F 10.451058 9.005437 87.433992
F 11.213058 16.724597 65.614292
F 10.451058 16.724597 87.433992
F 25.863258 20.631797 97.866292
F 19.249458 1.407187 87.894192
F 25.723858 5.048027 98.060392
F 19.567158 9.008577 87.541592
F 26.257658 0.113724 86.906792
F 19.449458 16.775197 87.559092
F 33.169258 3.743667 87.295592
F 28.475658 1.257387 88.048392
F 32.774358 19.426297 91.810492
F 28.559658 8.868707 87.819092
F 33.278858 11.566197 77.147592
F 28.396058 16.643197 88.071692
F 13.313258 7.719107 69.328792
F 12.551358 7.719107 91.148492
F 13.313258 15.438197 69.328792
F 12.551358 15.438197 91.148492
F 30.679658 20.533597 83.378992
F 30.871158 12.759697 83.411392
F 22.316258 7.757337 69.631692
F 21.506258 7.644747 91.345992
F 22.505158 15.517397 69.595692
F 21.432158 15.619897 91.495392
F 33.237958 8.842637 88.061692
F 8.602508 23.155497 76.447592
F 31.349958 7.766537 69.865792
F 30.558958 7.579757 91.389592
F 31.424758 15.364497 70.006992
F 30.488558 15.600597 91.627092
F 31.089058 5.138387 83.456992
F 21.893158 20.370097 82.959792
F 13.440258 5.146067 65.692192
F 12.678358 5.146067 87.511892
F 13.440258 12.865197 65.692192
F 12.678358 12.865197 87.511892
F 13.440258 20.584297 65.692192
F 12.678358 20.584297 87.511892
F 23.532158 16.795197 97.648792
F 21.778358 5.088677 87.838692
F 32.591058 1.163177 95.377792
F 21.595458 12.860497 87.686292
F 21.279858 5.058817 97.741392
F 21.769058 20.727397 87.573692
F 33.238258 3.786757 84.538992
F 30.801058 5.063947 87.923892
F 21.792058 0.122227 91.344492
F 30.631258 12.721097 87.902692
F 28.633858 9.025557 80.752692
F 30.836558 20.467097 87.985792
F 13.345058 5.146067 68.419692
F 12.583058 5.146067 90.239292
F 13.345058 12.865197 68.419692
F 12.583058 12.865197 90.239292
F 13.345058 20.584297 68.419692
F 12.583058 20.584297 90.239292
F 22.328058 5.188517 68.831892
F 21.683458 5.128997 90.529092
F 22.369058 12.902697 68.760392
F 21.441258 13.021797 90.420492
F 22.381758 20.637797 68.765992
F 21.411358 20.756597 90.275692
F 31.439158 5.058177 68.914792
F 30.767458 5.040587 90.628292
F 31.526558 12.758797 68.984492
F 30.428658 12.882997 90.664292
F 31.407158 20.533597 69.075692
F 30.550658 20.475797 90.760792
F 13.218058 7.719107 72.056292
F 12.456058 7.719107 93.875892
F 13.218058 15.438197 72.056292
F 12.456058 15.438197 93.875892
F 21.881258 12.646197 83.126292
F 21.815358 5.093167 83.054092
F 13.218058 23.157297 72.056292
F 12.456058 23.157297 93.875892
F 22.214958 7.606477 72.398792
F 21.543258 7.686147 94.026192
F 22.032358 15.567897 72.331392
F 21.202958 15.202897 94.119892
F 19.686458 1.184217 80.513492
F 12.551358 23.157297 91.148492
F 31.302758 7.610497 72.640692
F 30.562058 7.546127 94.101392
F 31.380758 15.413797 72.717992
F 30.542158 15.491597 94.281992
F 12.837058 20.584297 82.966092
F 12.837058 12.865197 82.966092
F 6.413778 1.291407 75.454192
F 5.651828 1.291407 97.273792
F 33.331658 16.799197 76.375792
F 30.210758 4.954237 98.025692
F 6.413778 9.010507 75.454192
F 5.651828 9.010507 97.273792
F 20.261358 16.887997 66.099792
F 32.556758 11.453597 91.700292
F 6.413778 16.729597 75.454192
F 5.651828 16.729597 97.273792
F 33.295458 1.480037 80.701992
F 24.725858 9.072087 66.031792
F 15.318058 1.286517 75.770692
F 14.556058 1.286517 97.590292
F 15.318058 9.005617 75.770692
F 14.556058 9.005617 97.590292
F 15.318058 16.724697 75.770692
F 14.556058 16.724697 97.590292
F 29.361558 17.016197 66.249992
F 32.821358 1.079257 91.040492
F 24.394558 9.008067 75.924492
F 33.228258 19.459197 79.797292
F 24.398758 16.583597 76.067392
F 19.053458 8.825727 97.716092
F 6.286778 3.854667 79.090792
F 10.705058 16.724597 80.160692
F 6.286778 11.573797 79.090792
F 27.726158 0.992516 98.011692
F 6.286778 19.292897 79.090792
F 28.634158 1.142207 80.476392
F 15.191058 3.859557 79.407292
F 15.191058 11.578697 79.407292
F 15.191058 19.297797 79.407292
F 24.133258 3.856777 79.515492
F 24.491958 11.455997 79.635192
F 24.276358 19.314797 79.452192
F 6.381648 3.854667 76.374392
F 5.619688 3.854667 98.194092
F 33.405758 9.264967 80.788592
F 6.381648 11.573797 76.374392
F 5.619688 11.573797 98.194092
F 25.741858 12.996797 97.781692
F 6.381648 19.292897 76.374392
F 5.619688 19.292897 98.194092
F 26.862558 -0.058214 72.200592
F 15.286258 3.859557 76.679792
F 15.286258 11.578697 76.679792
F 15.286258 19.297797 76.679792
F 24.358158 3.785597 76.780392
F 24.514258 11.674997 76.774292
F 24.301058 19.241097 76.664792
F 6.508628 1.291407 72.737792
F 5.746668 1.291407 94.557492
F 13.313258 23.157297 69.328792
F 28.242058 8.961967 97.750192
F 6.508628 9.010507 72.737792
F 5.746668 9.010507 94.557492
F 16.909958 23.157297 94.031492
F 32.582058 8.993907 95.165792
F 6.508628 16.729597 72.737792
F 5.746668 16.729597 94.557492
F 12.805358 23.157297 83.875292
F 32.731158 16.702097 95.378892
F 15.413258 1.286517 73.043192
F 14.651258 1.286517 94.862792
F 15.413258 9.005617 73.043192
F 14.651258 9.005617 94.862792
F 15.413258 16.724697 73.043192
F 14.651258 16.724697 94.862792
F 24.499458 1.258077 72.977092
F 23.658958 1.465467 95.012492
F 24.330558 8.936027 73.120092
F 23.651058 8.894457 95.149292
F 24.359458 16.760997 73.205192
F 23.712958 16.473197 94.912692
F 8.602508 7.717307 76.447592
F 8.602508 15.436397 76.447592
F 12.837058 5.146067 82.966092
F 17.513258 7.719107 76.757592
F 17.513258 15.438197 76.757592
F 31.021858 20.760397 80.739792
F 26.478058 7.546157 77.099892
F 26.713658 15.560197 76.835592
F 32.401758 1.254377 98.092292
F 8.729488 5.147867 72.810992
F 7.967528 5.147867 94.630692
F 8.729488 12.866997 72.810992
F 7.967528 12.866997 94.630692
F 8.729488 20.586097 72.810992
F 7.967528 20.586097 94.630692
F 17.640158 5.146067 73.120992
F 16.878258 5.146067 94.940592
F 17.640158 12.865197 73.120992
F 16.878258 12.865197 94.940592
F 17.640158 20.584297 73.120992
F 16.878258 20.584297 94.940592
F 26.801258 5.268757 73.260792
F 25.850158 5.080947 95.266092
F 26.689758 12.831497 73.098592
F 25.782958 12.874197 95.133192
F 26.614358 20.549297 73.363692
F 25.888458 20.687397 95.057892
F 8.634348 5.147867 75.535992
F 7.872388 5.147867 97.355692
F 8.634348 12.866997 75.535992
F 7.872388 12.866997 97.355692
F 8.634348 20.586097 75.535992
F 7.872388 20.586097 97.355692
F 17.544958 5.146067 75.848392
F 16.783058 5.146067 97.668092
F 17.544958 12.865197 75.848392
F 16.783058 12.865197 97.668092
F 17.544958 20.584297 75.848392
F 16.783058 20.584297 97.668092
F 26.738758 5.045897 76.081792
F 33.252658 9.101457 83.473392
F 26.723058 12.958297 75.827692
F 31.781458 12.977097 66.253692
F 26.684658 20.517497 76.025492
F 28.584458 11.513897 84.340592
F 8.507338 7.717307 79.172592
F 8.507338 15.436397 79.172592
F 30.921158 13.037897 80.614692
F 8.507338 23.155497 79.172592
F 17.417958 7.719107 79.484992
F 17.417958 15.438197 79.484992
F 30.999458 5.318557 80.865192
F 26.425058 7.681387 79.715892
F 26.518158 15.474697 79.667492
F 33.531258 19.476097 77.067692
F 10.863858 1.286337 75.615192
F 10.101858 1.286337 97.434892
F 10.863858 9.005437 75.615192
F 10.101858 9.005437 97.434892
F 10.863858 16.724597 75.615292
F 10.101858 16.724597 97.434892
F 19.862858 1.300187 75.795092
F 28.724458 3.988787 84.255192
F 19.851058 8.985917 75.916592
F 20.218858 1.261147 65.819592
F 19.758658 16.660997 75.901192
F 32.947358 3.845427 91.734992
F 28.762058 1.252737 76.094392
F 8.856498 23.155497 69.174392
F 28.704858 9.044887 76.302792
F 21.723158 15.363497 84.020092
F 28.849358 16.864097 75.921392
F 29.223158 1.371327 66.248392
F 10.736858 3.859737 79.251892
F 10.736858 11.578797 79.251892
F 10.736858 19.297997 79.251892
F 19.665258 3.676167 79.615092
F 19.789958 11.644097 79.603192
F 19.583058 19.247197 79.576592
F 28.758758 3.982257 79.807392
F 28.774958 11.561997 79.674692
F 28.909258 19.473897 79.751992
F 10.832058 3.859737 76.524092
F 10.832058 11.578797 76.524092
F 10.832058 19.297997 76.524092
F 19.731858 3.757637 76.747692
F 19.831858 11.735797 76.707892
F 19.614058 19.395797 76.818192
F 28.897658 3.822607 77.041592
F 28.902858 11.655297 76.849292
F 28.914958 19.456697 76.899392
F 10.959058 1.286337 72.887492
F 10.197058 1.286337 94.707192
F 10.959058 9.005437 72.887492
F 10.197058 9.005437 94.707192
F 10.959058 16.724597 72.887492
F 10.197058 16.724597 94.707192
F 19.908058 1.357827 73.006392
F 19.105258 1.255227 94.877692
F 19.871458 8.937017 73.221992
F 19.090358 8.967657 94.852692
F 19.806158 16.853597 73.182492
F 19.142958 16.757197 95.055692
F 29.090158 1.172717 73.249592
F 27.969558 1.223327 95.341092
F 28.972158 8.891977 73.603992
F 28.286358 8.912837 94.881592
F 29.158258 16.763797 73.309292
F 28.249058 16.673997 95.248692
F 13.059258 7.719107 76.601992
F 13.059258 15.438197 76.601992
F 21.969258 20.482397 80.318792
F 22.039358 7.770857 76.776092
F 22.008458 15.524697 77.009092
F 21.943458 7.565357 84.049892
F 30.983558 7.744087 77.188192
F 31.047058 15.538797 76.855392
F 22.188258 12.600497 80.556692
F 13.186258 5.146067 72.965392
F 12.424358 5.146067 94.785092
F 13.186258 12.865197 72.965392
F 12.424358 12.865197 94.785092
F 13.186258 20.584297 72.965392
F 12.424358 20.584297 94.785092
F 22.107958 4.964287 73.337092
F 21.238558 5.117327 94.951392
F 22.212858 12.916897 73.198592
F 21.329358 12.723897 95.055292
F 22.119058 20.649597 73.277092
F 21.318658 20.567897 94.804392
F 31.202758 5.058407 73.559692
F 30.384358 5.041597 95.302292
F 31.465358 12.798097 73.336392
F 30.239158 12.933697 95.211692
F 31.163058 20.435097 73.476592
F 30.282958 20.517197 95.532792
F 13.091058 5.146067 75.692892
F 12.329058 5.146067 97.512492
F 13.091058 12.865197 75.692892
F 12.329058 12.865197 97.512492
F 13.091058 20.584297 75.692892
F 12.329058 20.584297 97.512492
F 22.038358 5.169557 76.061592
F 10.705058 1.286337 80.160692
F 22.295658 12.967197 75.941492
F 19.732658 19.216997 84.116792
F 22.007358 20.408197 75.843692
F 33.083458 16.777097 80.668192
F 31.175958 5.154487 76.339892
F 19.791858 16.588597 80.418992
F 31.137458 12.914697 76.080992
F 8.094538 23.155497 90.994092
F 31.305858 20.699097 76.220992
F 12.805358 15.438197 83.875292
F 12.964058 7.719107 79.329492
F 12.964058 15.438197 79.329492
F 22.087658 5.233497 80.365292
F 12.964058 23.157297 79.329492
F 21.973958 7.770047 79.506192
F 22.007858 15.293197 79.749392
F 32.937058 8.908457 90.604592
F 31.109858 7.857387 79.947492
F 30.890658 15.686797 79.557792
F 12.932258 20.584297 80.238692
F 6.159798 1.291407 82.727392
F 31.509658 20.825497 66.363992
F 6.159798 9.010507 82.727392
F 30.112358 20.675997 98.176392
F 6.159798 16.729597 82.727392
F 19.756858 8.771047 80.484292
F 15.064058 1.286517 83.043892
F 15.064058 9.005617 83.043892
F 15.064058 16.724697 83.043892
F 24.221758 1.151067 83.320392
F 24.082258 8.899317 83.247192
F 23.956358 16.602397 83.224192
F 6.032788 3.854667 86.363992
F 24.659158 16.728497 66.038292
F 6.032788 11.573797 86.363992
F 10.705058 9.005437 80.160692
F 6.032788 19.292897 86.363992
F 28.473458 19.302497 84.473392
F 14.937058 3.859557 86.680492
F 14.937058 11.578697 86.680492
F 14.937058 19.297797 86.680492
F 23.999358 3.997487 86.846292
F 23.906258 11.679897 86.960492
F 23.843058 19.297997 86.820592
F 6.127658 3.854667 83.647592
F 21.521558 0.171854 94.133792
F 6.127658 11.573797 83.647592
F 32.632458 3.741467 94.455092
F 6.127658 19.292897 83.647592
F 19.547558 11.670697 84.061692
F 15.032258 3.859557 83.952992
F 15.032258 11.578697 83.952992
F 15.032258 19.297797 83.952992
F 24.178358 3.947907 83.947092
F 24.242958 11.360797 84.194592
F 24.099358 19.219097 84.159992
F 6.254638 1.291407 80.010992
F 33.115358 19.013097 87.172092
F 6.254638 9.010507 80.010992
F 12.805358 7.719107 83.875292
F 6.254638 16.729597 80.010992
F 32.964558 16.510197 88.087092
F 15.159258 1.286517 80.316392
F 15.159258 9.005617 80.316392
F 15.159258 16.724697 80.316392
F 24.260358 1.225877 80.595092
F 24.291958 8.956197 80.603192
F 24.206958 16.702697 80.445092
F 8.348528 7.717307 83.720892
F 8.348528 15.436397 83.720892
F 12.932258 12.865197 80.238692
F 17.259258 7.719107 84.030792
F 17.259258 15.438197 84.030792
F 12.932258 5.146067 80.238692
F 26.347558 7.725827 84.285392
F 26.341158 15.584097 84.414992
F 28.689258 16.792397 80.686492
F 8.475508 5.147867 80.084292
F 8.475508 12.866997 80.084192
F 8.475508 20.586097 80.084292
F 17.386258 5.146067 80.394192
F 17.386258 12.865197 80.394192
F 17.386258 20.584297 80.394192
F 26.380158 5.169387 80.590692
F 26.533858 12.901997 80.680692
F 26.523658 20.498397 80.633792
F 8.380358 5.147867 82.809192
F 8.380358 12.866997 82.809192
F 8.380358 20.586097 82.809192
F 17.290958 5.146067 83.121592
F 17.290958 12.865197 83.121592
F 17.290958 20.584297 83.121592
F 26.417258 5.215287 83.316592
F 26.410958 12.969897 83.499792
F 26.293558 20.380397 83.336392
F 8.253358 7.717307 86.445892
F 8.253358 15.436397 86.445892
F 30.671758 15.240897 84.303892
F 8.253358 23.155497 86.445892
F 17.163958 7.719107 86.758192
F 17.163958 15.438197 86.758192
F 30.975058 7.857147 84.279992
F 26.196258 7.710967 86.979792
F 26.187158 15.364597 87.176292
F 17.671958 23.157297 72.211792
F 10.609858 1.286337 82.888492
F 10.609858 9.005437 82.888492
F 10.609858 16.724597 82.888492
F 19.521758 1.233367 83.168892
F 19.638958 8.981057 83.227192
F 19.484958 16.726597 83.122192
F 28.688158 1.555227 83.251192
F 28.618358 9.039347 83.428592
F 28.659058 16.689397 83.569392
F 10.482858 3.859737 86.525092
F 10.482858 11.578797 86.525092
F 10.482858 19.297997 86.525092
F 19.264458 3.745137 86.708092
F 19.372358 11.539497 86.774392
F 19.535058 19.387497 86.856692
F 28.564658 3.795857 87.018692
F 28.494158 11.413897 87.020492
F 28.481358 19.384997 87.138692
F 10.578058 3.859737 83.797392
F 10.578058 11.578797 83.797392
F 10.578058 19.297997 83.797392
F 19.566058 3.861667 84.014092
F 19.127358 16.643997 97.810192
F 32.902958 19.110797 84.400792
F 23.390558 1.133217 97.773392
F 21.813758 0.002421 83.944492
F 32.454058 8.816957 97.920692
F 28.145958 16.674197 97.959092
F 29.997558 12.852897 98.007892
F 32.449358 16.897097 98.182092
F 31.390358 -0.031370 72.664692
F 26.697058 0.173965 69.532992
F 26.463158 0.041618 76.784892
F 21.527658 23.316297 91.273392
F 30.833258 0.195797 84.170592
F 30.479558 -0.144863 91.634392
F 26.484758 -0.015530 79.539392
F 21.863258 0.024517 77.024892
F 21.722758 23.287297 86.689892
F 22.123258 0.045967 72.265692
F 21.467158 23.196097 93.967192
F 26.804558 23.196097 69.768092
F 21.883158 22.956597 76.833292
F 21.678258 22.868797 83.983592
F 26.004958 23.257997 86.901292
F 25.807558 23.258597 94.082492
F 30.791858 0.075115 86.889792
F 26.584558 0.098306 84.202492
F 31.387858 0.108759 69.891892
F 25.747958 -0.070335 94.327492
F 21.481558 0.179751 86.868092
F 5.143848 1.291407 111.819992
F 31.700558 1.272077 112.534992
F 5.143848 9.010507 111.819992
F 31.940758 8.842667 112.570992
F 5.143848 16.729597 111.819992
F 31.819358 16.667597 112.629992
F 14.048058 1.286517 112.136992
F 14.048058 9.005617 112.136992
F 14.048058 16.724697 112.136992
F 22.964858 1.351747 112.521992
F 22.974158 9.103847 112.462992
F 22.795558 16.804797 112.486992
F 5.016848 3.854667 115.456992
F 31.490258 3.850537 116.201992
F 5.016848 11.573797 115.456992
F 31.629558 11.452597 116.205992
F 5.016848 19.292897 115.456992
F 31.472058 19.245097 116.445992
F 13.921058 3.859557 115.772992
F 13.921058 11.578697 115.772992
F 13.921058 19.297797 115.772992
F 22.553958 3.936917 116.089992
F 22.627658 11.567397 115.932992
F 22.753958 19.086497 116.051992
F 5.111718 3.854667 112.739992
F 31.574258 3.718067 113.524992
F 5.111718 11.573797 112.739992
F 31.730258 11.499497 113.454992
F 5.111718 19.292897 112.739992
F 31.775458 19.187597 113.668992
F 14.016358 3.859557 113.045992
F 14.016358 11.578697 113.045992
F 14.016358 19.297797 113.045992
F 22.838258 3.936477 113.422992
F 22.870858 11.695897 113.091992
F 23.007558 19.529397 113.282992
F 5.238698 1.291407 109.103992
F 4.476738 1.291407 130.923992
F 32.018158 1.314557 109.779992
F 5.238698 9.010507 109.103992
F 4.476738 9.010507 130.923992
F 32.035358 9.058397 109.821992
F 5.238698 16.729597 109.103992
F 4.476738 16.729597 130.923992
F 31.892358 16.801997 109.896992
F 14.143358 1.286517 109.408992
F 14.143358 9.005617 109.408992
F 14.143358 16.724697 109.408992
F 23.010458 1.218677 109.751992
F 22.938558 9.024217 109.717992
F 22.986258 16.793897 109.693992
F 7.332578 7.717307 112.813992
F 7.332578 15.436397 112.813992
F 19.115058 19.362797 98.429592
F 16.243258 7.719107 113.123992
F 16.243258 15.438197 113.123992
F 29.633458 15.644797 108.843992
F 25.145558 7.668727 113.351992
F 24.981258 15.345397 113.372992
F 23.442558 3.694977 98.691392
F 7.459558 5.147867 109.176992
F 6.697598 5.147867 130.996992
F 7.459558 12.866997 109.176992
F 6.697598 12.866997 130.996992
F 7.459558 20.586097 109.176992
F 6.697598 20.586097 130.996992
F 16.370258 5.146067 109.486992
F 16.370258 12.865197 109.486992
F 16.370258 20.584297 109.486992
F 25.399758 5.155947 109.595992
F 25.193958 12.912397 109.602992
F 25.278458 20.722997 109.704992
F 7.364408 5.147867 111.901992
F 7.364408 12.866997 111.901992
F 7.364418 20.586097 111.901992
F 16.275058 5.146067 112.213992
F 16.275058 12.865197 112.213992
F 16.275058 20.584297 112.213992
F 25.142358 5.116757 112.276992
F 25.198558 12.889997 112.367992
F 25.268058 20.949297 112.489992
F 7.237408 7.717307 115.538992
F 7.237408 15.436397 115.538992
F 33.545858 23.135597 130.980992
F 7.237408 23.155497 115.538992
F 16.148058 7.719107 115.850992
F 16.148058 15.438197 115.850992
F 29.529158 7.943787 108.816992
F 25.103758 7.878877 116.138992
F 25.038758 15.333897 116.073992
F 27.774458 3.652717 98.737792
F 9.593888 1.286337 111.980992
F 9.593888 9.005437 111.980992
F 9.593888 16.724597 111.980992
F 18.624258 1.260787 112.350992
F 18.259358 9.131767 112.120992
F 18.381458 16.732497 112.223992
F 27.339158 1.165117 112.486992
F 27.349258 9.036847 112.494992
F 27.250658 16.573297 112.511992
F 9.466878 3.859737 115.617992
F 9.466878 11.578797 115.617992
F 9.466878 19.297997 115.617992
F 18.293258 3.844127 115.896992
F 18.190358 11.491897 115.857992
F 18.408258 19.475897 115.957992
F 27.004258 4.031437 116.214992
F 27.363158 11.626197 116.229992
F 27.205558 19.255897 116.101992
F 9.562148 3.859737 112.889992
F 9.562148 11.578797 112.889992
F 9.562148 19.297997 112.889992
F 18.433258 3.890417 113.204992
F 18.651558 11.791397 113.157992
F 18.545358 19.388097 113.304992
F 27.078458 3.769397 113.400992
F 27.311558 11.650797 113.422992
F 27.269658 19.288497 113.455992
F 9.689128 1.286337 109.253992
F 9.689128 9.005437 109.253992
F 9.689128 16.724597 109.253992
F 18.549458 1.270007 109.510992
F 18.600458 8.967947 109.538992
F 18.668358 16.832397 109.466992
F 27.586858 1.359577 109.864992
F 27.375658 9.190497 109.781992
F 27.401458 16.710697 109.895992
F 11.789358 7.719107 112.967992
F 11.789358 15.438197 112.967992
F 30.255358 15.424497 99.031292
F 20.527458 7.774137 113.090992
F 20.630758 15.454097 113.112992
F 26.826258 19.303897 130.563992
F 29.644758 7.753447 113.476992
F 29.534158 15.379897 113.498992
F 32.463058 3.910607 98.932792
F 11.916358 5.146067 109.331992
F 11.916358 12.865197 109.331992
F 11.916358 20.584297 109.331992
F 20.737458 5.037837 109.587992
F 20.795958 12.854097 109.327992
F 20.778058 20.682297 109.541992
F 29.620958 5.384407 109.876992
F 29.768058 13.029197 109.662992
F 29.728258 20.403997 109.996992
F 11.821158 5.146067 112.058992
F 11.821158 12.865197 112.058992
F 11.821158 20.584297 112.058992
F 20.652958 5.161437 112.272992
F 20.813858 13.131497 111.978992
F 20.628058 20.751797 112.319992
F 29.294758 5.196407 112.498992
F 29.565658 12.800797 112.342992
F 29.738258 20.524797 112.783992
F 11.694158 7.719107 115.695992
F 11.694158 15.438197 115.695992
F 30.250458 7.537467 98.841192
F 11.694158 23.157297 115.695992
F 20.573458 7.848057 115.867992
F 20.655558 15.358197 115.951992
F 23.530758 19.274297 98.601592
F 29.544758 7.704757 116.314992
F 29.622258 15.396697 116.244992
F 20.911958 15.406897 108.663992
F 4.889868 1.291407 119.092992
F 31.682858 1.114727 120.193992
F 4.889868 9.010507 119.092992
F 31.376458 8.773007 120.084992
F 4.889868 16.729597 119.092992
F 31.433458 16.587797 120.090992
F 13.794058 1.286517 119.409992
F 13.794058 9.005617 119.409992
F 13.794058 16.724697 119.409992
F 22.742258 1.471457 119.791992
F 22.758758 8.958967 119.634992
F 22.532258 16.752997 119.681992
F 5.524818 3.854667 100.909992
F 4.762858 3.854667 122.729992
F 32.230258 3.828387 101.679992
F 31.411358 3.667977 123.569992
F 5.524818 11.573797 100.909992
F 4.762858 11.573797 122.729992
F 32.235658 11.395697 101.377992
F 31.335858 11.468597 123.625992
F 5.524818 19.292897 100.909992
F 4.762858 19.292897 122.729992
F 32.198458 19.308097 102.080992
F 31.543958 19.129597 123.523992
F 14.429058 3.859557 101.226992
F 13.667058 3.859557 123.046992
F 14.429058 11.578697 101.226992
F 13.667058 11.578697 123.046992
F 14.429058 19.297797 101.226992
F 13.667058 19.297797 123.046992
F 23.123358 3.767397 101.366992
F 22.543458 3.869787 123.521992
F 23.597958 11.864297 101.337992
F 22.338858 11.837497 123.226992
F 23.086858 19.285397 101.314992
F 22.502958 19.298497 123.529992
F 4.857728 3.854667 120.013992
F 18.906258 11.441097 98.702892
F 31.450058 3.761767 120.903992
F 4.857728 11.573797 120.013992
F 23.635158 11.533997 98.642592
F 31.217958 11.598597 120.933992
F 4.857728 19.292897 120.013992
F 21.307558 15.386097 98.508292
F 31.521158 19.233397 120.916992
F 14.524358 3.859557 98.499492
F 13.762358 3.859557 120.318992
F 14.524358 11.578697 98.499492
F 13.762358 11.578697 120.318992
F 14.524358 19.297797 98.499492
F 13.762358 19.297797 120.318992
F 31.227458 19.164897 130.975992
F 22.577758 3.959107 120.646992
F 20.028858 15.339097 130.554992
F 22.532758 11.590797 120.389992
F 25.743058 15.614597 98.519092
F 22.483258 19.268997 120.821992
F 4.984708 1.291407 116.376992
F 31.597058 1.342387 117.379992
F 4.984708 9.010507 116.376992
F 31.588558 8.938977 117.559992
F 4.984708 16.729597 116.376992
F 31.751158 16.730297 117.412992
F 13.889358 1.286517 116.681992
F 13.889358 9.005617 116.681992
F 13.889358 16.724697 116.681992
F 22.621358 1.382807 116.969992
F 22.721858 8.968537 116.985992
F 22.839158 16.589297 116.894992
F 7.840558 7.717307 98.267292
F 7.078598 7.717307 120.086992
F 7.840558 15.436397 98.267292
F 7.078598 15.436397 120.086992
F 24.520558 7.702987 130.687992
F 20.816758 7.650127 108.717992
F 16.751258 7.719107 98.577192
F 15.989358 7.719107 120.396992
F 16.751258 15.438197 98.577192
F 15.989358 15.438197 120.396992
F 11.186158 23.157297 130.241992
F 11.948058 23.157297 108.421992
F 22.268158 11.527997 130.536992
F 24.880958 7.692437 120.702992
F 19.044458 3.864537 98.561092
F 24.727458 15.596797 120.592992
F 33.318758 15.148097 131.082992
F 32.423358 19.321897 99.342092
F 7.205578 5.147867 116.449992
F 7.205578 12.866997 116.449992
F 7.205578 20.586097 116.449992
F 16.116258 5.146067 116.759992
F 16.116258 12.865197 116.759992
F 16.116258 20.584297 116.759992
F 24.729358 5.194257 116.965992
F 25.080858 12.732397 116.845992
F 24.957658 20.367397 116.938992
F 7.110428 5.147867 119.174992
F 7.110428 12.866997 119.174992
F 7.110428 20.586097 119.174992
F 16.021058 5.146067 119.487992
F 16.021058 12.865197 119.487992
F 16.021058 20.584297 119.487992
F 24.838758 5.229497 119.766992
F 24.806658 12.959997 119.667992
F 24.797358 20.628197 119.710992
F 7.745378 7.717307 100.991992
F 6.983428 7.717307 122.811992
F 7.745378 15.436397 100.991992
F 6.983428 15.436397 122.811992
F 11.186158 15.438197 130.241992
F 11.948058 15.438197 108.421992
F 7.745378 23.155497 100.991992
F 6.983428 23.155497 122.811992
F 16.656058 7.719107 101.304992
F 15.894058 7.719107 123.123992
F 16.656058 15.438197 101.304992
F 15.894058 15.438197 123.123992
F 11.186158 7.719107 130.241992
F 11.948058 7.719107 108.421992
F 25.648958 7.622127 101.369992
F 24.844258 7.857577 123.347992
F 25.652558 15.634997 101.244992
F 24.623258 15.437397 123.345992
F 28.032558 19.299097 98.931192
F 25.797358 7.696287 98.700392
F 9.339898 1.286337 119.254992
F 9.339898 9.005437 119.254992
F 9.339898 16.724597 119.254992
F 18.268058 1.234017 119.713992
F 18.362058 8.945947 119.621992
F 18.118958 16.597397 119.512992
F 27.148658 1.164527 119.986992
F 27.074558 9.226687 119.785992
F 27.234158 16.619897 119.739992
F 9.974858 3.859737 101.070992
F 9.212888 3.859737 122.890992
F 9.974858 11.578797 101.070992
F 9.212888 11.578797 122.890992
F 9.974858 19.297997 101.070992
F 9.212888 19.297997 122.890992
F 18.889058 3.841577 101.399992
F 18.111058 3.925657 123.251992
F 18.823858 11.616097 101.392992
F 18.073258 11.548897 123.161992
F 18.897458 19.248297 101.174992
F 18.074358 19.345597 123.181992
F 27.862758 3.818267 101.485992
F 27.003458 3.608597 123.576992
F 27.760758 11.575397 101.477992
F 26.866558 11.696897 123.364992
F 27.779158 19.331997 101.609992
F 26.937158 18.969397 123.396992
F 10.070158 3.859737 98.343792
F 9.308158 3.859737 120.162992
F 10.070158 11.578797 98.343792
F 9.308158 11.578797 120.162992
F 10.070158 19.297997 98.343792
F 9.308158 19.297997 120.162992
F 27.900058 11.510197 98.815892
F 18.263658 3.816717 120.400992
F 26.787558 3.866187 130.933992
F 18.282558 11.659897 120.418992
F 30.050958 5.065307 102.532992
F 18.354358 19.189897 120.478992
F 28.983158 7.694567 130.822992
F 27.142158 3.759307 120.727992
F 20.124558 7.855627 130.510992
F 26.997758 11.715697 120.613992
F 21.271258 7.648157 98.586792
F 26.974358 19.220897 120.693992
F 9.435138 1.286337 116.526992
F 9.435138 9.005437 116.526992
F 9.435138 16.724597 116.526992
F 18.358658 1.370857 116.854992
F 18.353858 9.013777 116.842992
F 18.395258 16.819997 116.719992
F 27.210358 1.367857 117.291992
F 27.323758 9.034937 117.041992
F 27.198858 16.800297 116.942992
F 12.297358 7.719107 98.421692
F 11.535358 7.719107 120.240992
F 12.297358 15.438197 98.421692
F 11.535358 15.438197 120.240992
F 29.237958 20.522497 127.219992
F 29.899658 20.757697 105.531992
F 32.291758 11.441497 98.637092
F 20.460058 7.756727 120.668992
F 26.912358 11.542597 130.516992
F 20.287858 15.337797 120.368992
F 20.269858 20.567597 124.379992
F 33.568458 20.587997 127.351992
F 22.471558 19.185697 130.618992
F 29.008458 7.472637 120.660992
F 11.789358 23.157297 112.967992
F 29.188858 15.437297 120.884992
F 29.219958 12.865097 127.208992
F 29.987058 13.027197 105.174992
F 11.662358 5.146067 116.604992
F 11.662358 12.865197 116.604992
F 11.662358 20.584297 116.604992
F 20.297558 5.447977 116.789992
F 20.422958 12.762997 116.652992
F 20.615258 20.447997 116.936992
F 29.228758 5.185247 117.161992
F 29.527858 12.926297 117.188992
F 29.340958 20.549197 117.225992
F 11.567158 5.146067 119.331992
F 11.567158 12.865197 119.331992
F 11.567158 20.584297 119.331992
F 20.346458 5.087787 119.386992
F 20.348858 12.835697 119.428992
F 20.571458 20.627397 119.644992
F 29.305858 4.970577 119.869992
F 29.173558 12.871997 119.847992
F 29.203458 20.532597 120.017992
F 12.202058 7.719107 101.148992
F 11.440158 7.719107 122.968992
F 12.202058 15.438197 101.148992
F 11.440158 15.438197 122.968992
F 28.889858 5.106707 127.069992
F 30.045058 5.055767 105.301992
F 12.202058 23.157297 101.148992
F 11.440158 23.157297 122.968992
F 21.286258 7.771137 101.360992
F 20.255758 7.764927 123.364992
F 20.971358 15.307697 101.435992
F 20.170258 15.455497 123.070992
F 11.281358 23.157297 127.514992
F 12.043358 23.157297 105.694992
F 29.979558 7.563137 101.553992
F 29.140158 7.949557 123.415992
F 29.986558 15.350197 101.635992
F 29.287958 15.382197 123.561992
F 20.245858 20.651897 127.119992
F 21.086658 20.657397 104.894992
F 5.397838 1.291407 104.546992
F 4.635878 1.291407 126.366992
F 31.937458 1.138497 105.203992
F 31.312158 1.320987 127.254992
F 5.397838 9.010507 104.546992
F 4.635878 9.010507 126.366992
F 31.969458 8.878287 105.149992
F 31.408058 8.778067 127.209992
F 5.397838 16.729597 104.546992
F 4.635878 16.729597 126.366992
F 32.051758 16.740597 105.361992
F 31.376458 16.696297 127.314992
F 14.302058 1.286517 104.863992
F 13.540158 1.286517 126.682992
F 14.302058 9.005617 104.863992
F 13.540158 9.005617 126.682992
F 14.302058 16.724697 104.863992
F 13.540158 16.724697 126.682992
F 23.361658 1.365927 105.150992
F 22.414958 1.294157 127.046992
F 23.195458 8.835677 105.018992
F 22.436758 9.179817 126.804992
F 23.330658 16.743197 104.877992
F 22.337858 16.668397 126.927992
F 5.270828 3.854667 108.183992
F 4.508868 3.854667 130.002992
F 31.899958 3.896907 109.047992
F 30.009558 12.695897 102.312992
F 5.270828 11.573797 108.183992
F 4.508868 11.573797 130.002992
F 31.931858 11.634697 108.678992
F 29.295458 5.266937 124.381992
F 5.270828 19.292897 108.183992
F 4.508868 19.292897 130.002992
F 31.980658 19.259797 108.985992
F 29.147058 12.841997 124.463992
F 14.175058 3.859557 108.499992
F 13.413058 3.859557 130.319992
F 14.175058 11.578697 108.499992
F 13.413058 11.578697 130.319992
F 14.175058 19.297797 108.499992
F 13.413058 19.297797 130.319992
F 23.031458 3.724117 108.721992
F 7.078598 23.155497 120.086992
F 23.057758 11.473997 108.705992
F 12.297358 23.157297 98.421692
F 23.129058 19.333497 108.771992
F 7.840558 23.155497 98.267292
F 5.365698 3.854667 105.466992
F 4.603738 3.854667 127.286992
F 32.109758 3.629827 106.379992
F 31.251658 3.843317 128.342992
F 5.365698 11.573797 105.466992
F 4.603738 11.573797 127.286992
F 31.946158 11.563897 105.813992
F 31.256458 11.470597 128.205992
F 5.365698 19.292897 105.466992
F 4.603738 19.292897 127.286992
F 32.106058 19.300497 106.335992
F 31.417158 19.294697 128.211992
F 14.270358 3.859557 105.772992
F 13.508358 3.859557 127.591992
F 14.270358 11.578697 105.772992
F 13.508358 11.578697 127.591992
F 14.270358 19.297797 105.772992
F 13.508358 19.297797 127.591992
F 23.188058 3.931127 105.887992
F 22.352658 3.801807 128.156992
F 23.226958 11.536397 106.025992
F 22.451258 11.677297 127.856992
F 23.135158 19.219597 106.028992
F 22.553858 19.238897 127.697992
F 5.492688 1.291407 101.830992
F 4.730728 1.291407 123.649992
F 32.100258 1.253437 102.462992
F 31.530458 1.214537 124.644992
F 5.492688 9.010507 101.830992
F 4.730728 9.010507 123.649992
F 32.152658 8.858437 102.283992
F 31.414258 8.922147 124.490992
F 5.492688 16.729597 101.830992
F 4.730728 16.729597 123.649992
F 32.053358 16.650397 102.620992
F 31.538158 16.570097 124.400992
F 14.397258 1.286517 102.135992
F 13.635358 1.286517 123.955992
F 14.397258 9.005617 102.135992
F 13.635358 9.005617 123.955992
F 14.397258 16.724697 102.135992
F 13.635358 16.724697 123.955992
F 23.171658 1.181047 102.314992
F 22.568758 1.299077 124.330992
F 23.464058 9.073967 102.228992
F 22.430058 9.156687 124.071992
F 23.278058 16.471497 102.173992
F 22.357858 16.696397 124.075992
F 7.586568 7.717307 105.539992
F 6.824608 7.717307 127.359992
F 7.586568 15.436397 105.539992
F 6.824608 15.436397 127.359992
F 20.116158 12.767597 126.902992
F 21.123258 12.931997 105.139992
F 16.497258 7.719107 105.849992
F 15.735358 7.719107 127.669992
F 16.497258 15.438197 105.849992
F 15.735358 15.438197 127.669992
F 20.149658 5.051657 126.986992
F 20.881958 5.107667 105.170992
F 25.416358 7.765567 105.904992
F 24.596058 7.825217 127.808992
F 25.516658 15.621497 106.076992
F 24.397958 15.312997 127.919992
F 16.148058 23.157297 115.850992
F 15.640058 23.157297 130.397992
F 7.713548 5.147867 101.903992
F 6.951588 5.147867 123.723992
F 7.713548 12.866997 101.903992
F 6.951588 12.866997 123.723992
F 7.713548 20.586097 101.903992
F 6.951588 20.586097 123.723992
F 16.624258 5.146067 102.213992
F 15.862258 5.146067 124.032992
F 16.624258 12.865197 102.213992
F 15.862258 12.865197 124.032992
F 16.624258 20.584297 102.213992
F 15.862258 20.584297 124.032992
F 25.453158 4.966197 102.158992
F 24.826958 5.359187 124.358992
F 25.656658 13.095797 102.345992
F 24.620658 12.832597 124.241992
F 25.266858 20.430897 102.316992
F 24.746758 20.478297 124.194992
F 7.618398 5.147867 104.628992
F 6.856438 5.147867 126.448992
F 7.618398 12.866997 104.628992
F 6.856438 12.866997 126.448992
F 7.618398 20.586097 104.628992
F 6.856438 20.586097 126.448992
F 16.529058 5.146067 104.940992
F 15.767058 5.146067 126.760992
F 16.529058 12.865197 104.940992
F 15.767058 12.865197 126.760992
F 16.529058 20.584297 104.940992
F 15.767058 20.584297 126.760992
F 25.409658 5.165357 104.952992
F 24.617158 5.106837 127.198992
F 25.489558 12.990997 105.086992
F 24.795258 12.893097 126.911992
F 25.365358 20.691197 105.102992
F 24.781658 20.421197 126.967992
F 7.491398 7.717307 108.264992
F 6.729438 7.717307 130.084992
F 7.491398 15.436397 108.264992
F 6.729438 15.436397 130.084992
F 11.313158 20.584297 126.604992
F 12.075158 20.584297 104.785992
F 7.491398 23.155497 108.264992
F 6.729438 23.155497 130.084992
F 16.402058 7.719107 108.577992
F 15.640058 7.719107 130.397992
F 16.402058 15.438197 108.577992
F 15.640058 15.438197 130.397992
F 11.313158 12.865197 126.604992
F 12.075158 12.865197 104.785992
F 25.258458 7.940447 108.703992
F 16.751258 23.157297 98.577192
F 25.222458 15.533797 108.675992
F 15.894058 23.157297 123.123992
F 6.824608 23.155497 127.359992
F 16.402058 23.157297 108.577992
F 9.847868 1.286337 104.707992
F 9.085908 1.286337 126.527992
F 9.847868 9.005437 104.707992
F 9.085908 9.005437 126.527992
F 9.847868 16.724597 104.707992
F 9.085908 16.724597 126.527992
F 18.789758 1.182927 105.124992
F 17.994058 1.286517 126.838992
F 18.840258 8.976227 104.898992
F 17.994058 9.005617 126.838992
F 18.746258 16.733997 104.888992
F 17.994058 16.724697 126.838992
F 27.730458 1.181907 104.898992
F 26.846658 1.332517 127.287992
F 27.612658 9.255627 105.118992
F 26.934858 8.939147 127.071992
F 27.779558 16.870997 105.234992
F 26.729858 16.526997 127.158992
F 9.720868 3.859737 108.344992
F 8.958908 3.859737 130.163992
F 9.720868 11.578797 108.344992
F 8.958908 11.578797 130.163992
F 9.720868 19.297997 108.344992
F 8.958908 19.297997 130.163992
F 18.593858 3.919847 108.712992
F 17.867058 3.859557 130.474992
F 18.496458 11.702097 108.435992
F 17.867058 11.578697 130.474992
F 18.658858 19.381197 108.482992
F 17.867058 19.297797 130.474992
F 27.604158 3.911027 108.652992
F 7.332578 23.155497 112.813992
F 27.513458 11.753997 108.752992
F 16.656058 23.157297 101.304992
F 27.536458 19.252797 108.830992
F 11.535358 23.157297 120.240992
F 9.816128 3.859737 105.616992
F 9.054168 3.859737 127.436992
F 9.816128 11.578797 105.616992
F 9.054168 11.578797 127.436992
F 9.816128 19.297997 105.616992
F 9.054168 19.297997 127.436992
F 18.692658 3.826327 105.969992
F 17.962258 3.859557 127.747992
F 18.698058 11.540397 105.788992
F 17.962258 11.578697 127.747992
F 18.776158 19.517497 105.813992
F 17.962258 19.297797 127.747992
F 27.643458 3.823547 105.842992
F 26.721058 3.872177 128.173992
F 27.733058 11.815597 106.055992
F 27.014658 11.536697 127.845992
F 27.585358 19.437597 106.186992
F 27.044558 19.093197 127.813992
F 9.943118 1.286337 101.979992
F 9.181158 1.286337 123.799992
F 9.943118 9.005437 101.979992
F 9.181158 9.005437 123.799992
F 9.943118 16.724597 101.979992
F 9.181158 16.724597 123.799992
F 18.810058 1.329307 102.473992
F 17.954758 1.350247 124.093992
F 18.918858 9.068347 102.208992
F 18.074058 9.052117 124.163992
F 18.849458 16.856297 102.198992
F 18.026958 16.764597 124.040992
F 27.727858 1.251307 102.221992
F 27.018858 1.134297 124.538992
F 27.851758 8.958007 102.343992
F 26.885358 9.139477 124.467992
F 27.787758 16.756997 102.560992
F 26.853558 16.432297 124.350992
F 12.043358 7.719107 105.694992
F 11.281358 7.719107 127.514992
F 12.043358 15.438197 105.694992
F 11.281358 15.438197 127.514992
F 11.313158 5.146067 126.604992
F 12.075158 5.146067 104.785992
F 20.880458 7.706787 105.969992
F 20.187458 7.719007 127.633992
F 21.107258 15.543097 105.890992
F 20.146958 15.290497 127.839992
F 15.989358 23.157297 120.396992
F 7.586568 23.155497 105.539992
F 29.678258 7.704527 106.098992
F 29.146558 7.624217 128.109992
F 29.859558 15.477397 106.329992
F 29.143158 15.356697 128.014992
F 29.155058 20.626997 124.265992
F 29.892958 20.720697 102.854992
F 12.170358 5.146067 102.057992
F 11.408358 5.146067 123.877992
F 12.170358 12.865197 102.057992
F 11.408358 12.865197 123.877992
F 12.170358 20.584297 102.057992
F 11.408358 20.584297 123.877992
F 21.078158 5.241487 102.449992
F 20.280758 5.189347 124.193992
F 21.189058 12.805897 102.453992
F 20.101058 12.905197 124.214992
F 20.995258 20.639897 102.251992
F 22.237158 3.700217 130.882992
F 28.989158 15.352597 130.760992
F 20.533558 -0.003269 116.102992
F 24.488458 15.149297 130.583992
F 33.719958 7.761637 128.244992
F 20.880458 -0.228902 108.777992
F 25.465958 0.113632 108.699992
F 29.019458 23.079297 130.762992
F 29.635058 23.187497 109.283992
F 29.866058 23.328997 106.468992
F 25.525958 23.131997 101.615992
F 29.775458 -0.006816 108.976992
F 29.291458 23.241297 123.294992
F 29.353758 -0.077258 123.840992
F 24.757458 22.922497 128.025992
F 29.952458 23.215497 101.631992
F 25.192758 0.056049 113.539992
F 24.930858 23.237597 123.349992
F 25.367358 23.268797 105.997992
F 25.056658 22.907097 115.998992
F 20.278758 23.113797 123.361992
F 24.902058 23.269197 120.529992
F 25.104958 23.612197 113.444992
F 20.941458 23.366197 108.574992
F 20.156358 23.188597 130.641992
F 20.942558 23.153697 105.770992
F 29.122258 23.111897 128.115992
F 24.520358 23.081397 130.698992
F 20.281758 23.195997 127.909992
F 20.447958 23.248997 120.577992
F 29.438258 23.284097 113.501992
F 29.663258 -0.243846 106.237992
F 29.096558 -0.145548 128.066992
F 25.439158 0.129505 106.021992
F 24.945958 0.224191 116.285992
F 20.114258 0.089981 127.817992
F 24.902458 0.023988 123.461992
F 20.451558 0.125800 123.242992
F 31.290758 11.447697 130.977992
F 31.122058 3.970217 131.052992
F 28.891958 -0.022641 130.802992
F 4.381888 1.291407 133.639992
F 3.619938 1.291407 155.459992
F 31.084058 1.222577 134.678992
F 30.482658 1.275117 156.325992
F 4.381888 9.010507 133.639992
F 3.619938 9.010507 155.459992
F 30.893958 8.816007 134.767992
F 30.495158 9.046887 156.545992
F 4.381888 16.729597 133.639992
F 3.619938 16.729597 155.459992
F 31.071158 16.745197 134.544992
F 30.456358 16.773797 156.675992
F 13.286158 1.286517 133.955992
F 12.524158 1.286517 155.775992
F 13.286158 9.005617 133.955992
F 12.524158 9.005617 155.775992
F 13.286158 16.724697 133.955992
F 12.524158 16.724697 155.775992
F 22.138758 1.259827 134.436992
F 21.433958 1.378867 155.994992
F 22.149558 9.191857 134.439992
F 21.536758 8.893007 156.081992
F 22.274358 16.668297 134.186992
F 21.623158 16.615897 155.968992
F 4.254888 3.854667 137.275992
F 3.492928 3.854667 159.095992
F 30.896958 3.853347 138.232992
F 30.371258 3.998317 160.040992
F 4.254888 11.573797 137.275992
F 3.492928 11.573797 159.095992
F 31.203658 11.599197 138.188992
F 30.305258 11.606897 160.101992
F 4.254888 19.292897 137.275992
F 3.492928 19.292897 159.095992
F 31.122458 19.344497 138.458992
F 30.202758 19.303797 160.174992
F 13.159158 3.859557 137.592992
F 12.397158 3.859557 159.412992
F 13.159158 11.578697 137.592992
F 12.397158 11.578697 159.412992
F 13.159158 19.297797 137.592992
F 12.397158 19.297797 159.412992
F 22.157458 4.007267 137.997992
F 21.261858 4.012397 159.615992
F 22.217358 11.683397 137.896992
F 21.072958 11.638397 159.543992
F 22.080158 19.275697 137.938992
F 21.309958 19.288697 159.661992
F 4.349758 3.854667 134.559992
F 3.587798 3.854667 156.379992
F 30.955758 3.796887 135.530992
F 30.389858 3.864867 157.283992
F 4.349758 11.573797 134.559992
F 3.587798 11.573797 156.379992
F 31.092958 11.442197 135.496992
F 30.351658 11.583097 157.267992
F 4.349758 19.292897 134.559992
F 3.587798 19.292897 156.379992
F 31.017958 19.187597 135.744992
F 30.465358 19.466397 157.484992
F 13.254358 3.859557 134.865992
F 12.492458 3.859557 156.684992
F 13.254358 11.578697 134.865992
F 12.492458 11.578697 156.684992
F 13.254358 19.297797 134.865992
F 12.492458 19.297797 156.684992
F 22.212058 3.926937 135.258992
F 21.375458 4.005637 156.942992
F 22.208258 11.805497 135.204992
F 21.442258 11.624097 156.885992
F 22.374458 19.274197 135.171992
F 21.520158 19.226797 156.964992
F 3.714778 1.291407 152.742992
F 32.790958 20.746497 156.667992
F 30.529458 1.285687 153.597992
F 3.714778 9.010507 152.742992
F 33.368458 4.929747 134.680992
F 30.597758 9.162037 153.789992
F 3.714778 16.729597 152.742992
F 32.481158 15.524097 160.020992
F 30.508558 16.767397 153.858992
F 13.381358 1.286517 131.228992
F 12.619358 1.286517 153.048992
F 13.381358 9.005617 131.228992
F 12.619358 9.005617 153.048992
F 13.381358 16.724697 131.228992
F 12.619358 16.724697 153.048992
F 32.826858 0.213157 152.868992
F 21.259658 1.200257 153.144992
F 29.067458 20.634897 131.761992
F 21.524558 9.003267 153.381992
F 32.635758 -0.064072 157.415992
F 21.410058 16.606397 153.199992
F 6.570618 7.717307 134.632992
F 5.808668 7.717307 156.452992
F 33.340358 15.486897 135.481992
F 33.018958 5.411477 146.400992
F 6.570618 15.436397 134.632992
F 5.808668 15.436397 156.452992
F 32.944558 15.569297 150.230992
F 33.387058 15.517497 138.163992
F 28.231958 15.697597 152.725992
F 28.452858 7.757357 152.963992
F 32.890858 7.972627 145.503992
F 19.161958 15.421397 152.472992
F 15.481358 7.719107 134.942992
F 14.719358 7.719107 156.762992
F 15.481358 15.438197 134.942992
F 14.719358 15.438197 156.762992
F 19.322958 7.629067 152.360992
F 10.424158 23.157297 152.061992
F 24.297258 7.836607 135.414992
F 23.722258 7.926667 157.114992
F 24.439858 15.617397 135.305992
F 23.593058 15.326997 157.241992
F 19.861458 -0.089497 135.082992
F 25.528858 16.743397 163.495992
F 5.935648 5.147867 152.815992
F 18.990258 4.989237 163.197992
F 5.935638 12.866997 152.815992
F 33.120558 15.375197 145.742992
F 5.935648 20.586097 152.815992
F 22.449158 9.021277 131.621992
F 15.608358 5.146067 131.306992
F 14.846358 5.146067 153.125992
F 15.608358 12.865197 131.306992
F 14.846358 12.865197 153.125992
F 15.608358 20.584297 131.306992
F 14.846358 20.584297 153.125992
F 28.857158 5.165907 131.965992
F 23.811958 5.130307 153.443992
F 33.275458 20.522497 141.932992
F 23.621558 12.920097 153.550992
F 33.200758 12.815697 146.652992
F 23.900958 20.688197 153.583992
F 6.602458 5.147867 133.721992
F 5.840498 5.147867 155.540992
F 33.121458 12.782797 141.954992
F 33.175058 15.310597 143.075992
F 6.602458 12.866997 133.721992
F 5.840498 12.866997 155.540992
F 31.262858 8.849957 131.896992
F 32.825358 12.879397 153.801992
F 6.602458 20.586097 133.721992
F 5.840498 20.586097 155.540992
F 24.645358 20.529197 131.636992
F 32.909858 7.767937 152.980992
F 15.513058 5.146067 134.033992
F 14.751158 5.146067 155.853992
F 15.513058 12.865197 134.033992
F 14.751158 12.865197 155.853992
F 15.513058 20.584297 134.033992
F 14.751158 20.584297 155.853992
F 24.274358 5.266487 134.479992
F 23.565958 5.268827 156.245992
F 24.500758 13.221097 134.198992
F 23.834458 12.995997 156.211992
F 24.579958 20.737797 134.332992
F 23.733458 20.718997 156.351992
F 6.475448 7.717307 137.357992
F 5.713498 7.717307 159.177992
F 21.200558 8.819917 163.437992
F 22.378558 16.548997 131.493992
F 6.475448 15.436397 137.357992
F 5.713488 15.436397 159.177992
F 23.397658 12.783997 163.537992
F 32.456858 13.008997 160.981992
F 10.424158 15.438197 152.061992
F 10.424158 7.719107 152.061992
F 6.475448 23.155497 137.357992
F 5.713498 23.155497 159.177992
F 28.515458 20.819297 149.157992
F 28.352858 12.937997 149.111992
F 33.402058 20.588797 139.270992
F 32.682258 15.507097 153.014992
F 15.386058 7.719107 137.670992
F 14.624158 7.719107 159.489992
F 15.386058 15.438197 137.670992
F 14.624158 15.438197 159.489992
F 28.508658 5.137707 148.868992
F 19.515058 20.454597 148.847992
F 24.198358 7.837147 138.157992
F 23.690158 7.833907 159.839992
F 24.337758 15.394097 138.050992
F 23.420958 15.396897 159.844992
F 10.519458 23.157297 149.333992
F 14.878158 23.157297 152.216992
F 8.831928 1.286337 133.800992
F 8.069968 1.286337 155.620992
F 8.831928 9.005437 133.800992
F 8.069968 9.005437 155.620992
F 8.831928 16.724597 133.800992
F 8.069968 16.724597 155.620992
F 17.740058 1.286517 134.111992
F 16.978058 1.286517 155.931992
F 17.740058 9.005617 134.111992
F 16.978058 9.005617 155.931992
F 17.740058 16.724697 134.111992
F 16.978058 16.724697 155.931992
F 26.576158 1.250657 134.511992
F 25.876058 1.300857 156.123992
F 26.486858 9.242647 134.469992
F 25.938158 9.010047 156.123992
F 26.731858 16.830497 134.449992
F 25.815558 16.716697 156.431992
F 8.704918 3.859737 137.437992
F 7.942958 3.859737 159.256992
F 8.704918 11.578797 137.437992
F 7.942958 11.578797 159.256992
F 8.704918 19.297997 137.437992
F 7.942958 19.297997 159.256992
F 17.613058 3.859557 137.748992
F 16.851058 3.859557 159.567992
F 17.613058 11.578697 137.748992
F 16.851058 11.578697 159.567992
F 17.613058 19.297797 137.748992
F 16.851058 19.297797 159.567992
F 26.544758 3.951117 138.107992
F 25.725058 3.805847 159.707992
F 26.803858 11.618497 138.032992
F 25.733358 11.571397 159.814992
F 26.448758 19.412897 138.147992
F 25.682858 19.403897 160.002992
F 8.800188 3.859737 134.709992
F 8.038228 3.859737 156.528992
F 8.800188 11.578797 134.709992
F 8.038228 11.578797 156.528992
F 8.800188 19.297997 134.709992
F 8.038228 19.297997 156.528992
F 17.708258 3.859557 135.020992
F 16.946358 3.859557 156.840992
F 17.708258 11.578697 135.020992
F 16.946358 11.578697 156.840992
F 17.708258 19.297797 135.020992
F 16.946358 19.297797 156.840992
F 26.455458 3.878927 135.358992
F 25.987258 3.965437 156.965992
F 26.698458 11.801097 135.271992
F 25.805858 11.498797 157.083992
F 26.736758 19.370597 135.437992
F 25.860958 19.300197 157.236992
F 8.927168 1.286337 131.072992
F 8.165208 1.286337 152.892992
F 8.927168 9.005437 131.072992
F 8.165208 9.005437 152.892992
F 8.927168 16.724597 131.072992
F 8.165208 16.724597 152.892992
F 17.835258 1.286517 131.383992
F 17.073358 1.286517 153.203992
F 17.835258 9.005617 131.383992
F 17.073358 9.005617 153.203992
F 17.835258 16.724697 131.383992
F 17.073358 16.724697 153.203992
F 32.699458 7.717827 157.419992
F 26.122258 1.330277 153.415992
F 31.163858 16.616297 131.847992
F 26.053358 9.067357 153.466992
F 33.307858 20.600797 132.058992
F 25.919658 16.938197 153.544992
F 11.027458 7.719107 134.787992
F 10.265458 7.719107 156.606992
F 11.027458 15.438197 134.787992
F 10.265458 15.438197 156.606992
F 19.493158 12.723897 148.844992
F 19.428258 4.978007 148.658992
F 19.920858 7.875187 135.295992
F 19.116258 7.816017 157.007992
F 19.962558 15.454297 135.208992
F 19.271658 15.386097 156.935992
F 6.062648 23.155497 149.179992
F 33.331858 5.179267 141.941992
F 28.609758 7.570817 135.527992
F 28.116358 7.861387 157.313992
F 28.882858 15.375597 135.428992
F 28.116558 15.542597 157.406992
F 10.551158 20.584297 148.424992
F 10.551158 12.865197 148.424992
F 11.154358 5.146067 131.150992
F 10.392458 5.146067 152.970992
F 11.154358 12.865197 131.150992
F 10.392458 12.865197 152.970992
F 11.154358 20.584297 131.150992
F 10.392458 20.584297 152.970992
F 32.625358 12.855997 156.556992
F 19.258458 5.102327 153.310992
F 32.891558 5.284887 153.908992
F 19.288958 12.847497 153.372992
F 23.444258 20.678897 163.391992
F 19.454258 20.425997 153.236992
F 32.981358 7.696377 142.818992
F 28.418058 5.073897 153.585992
F 32.385758 20.515697 161.023992
F 28.160258 13.086197 153.601992
F 33.152058 20.593397 146.598992
F 28.362858 20.909297 153.838992
F 11.059158 5.146067 133.878992
F 10.297158 5.146067 155.697992
F 11.059158 12.865197 133.878992
F 10.297158 12.865197 155.697992
F 11.059158 20.584297 133.878992
F 10.297158 20.584297 155.697992
F 20.040058 5.330727 134.214992
F 19.090658 5.213587 155.947992
F 20.004058 12.994097 134.306992
F 19.073758 12.846697 156.035992
F 20.018658 20.451297 134.134992
F 19.284858 20.499097 155.997992
F 28.670658 5.138807 134.622992
F 28.397158 5.239837 156.361992
F 29.053658 12.869597 134.494992
F 28.125558 12.934897 156.390992
F 28.982858 20.617897 134.478992
F 28.185658 20.601297 156.451992
F 10.932158 7.719107 137.514992
F 10.170158 7.719107 159.334992
F 10.932158 15.438197 137.514992
F 10.170158 15.438197 159.334992
F 10.551158 5.146067 148.424992
F 28.673858 20.667197 146.540992
F 10.932158 23.157297 137.514992
F 10.170158 23.157297 159.334992
F 19.789258 7.803547 137.963992
F 19.270658 7.772277 159.753992
F 19.807358 15.418497 137.879992
F 18.947358 15.318197 159.668992
F 33.314158 20.547697 134.797992
F 26.646458 16.622997 131.607992
F 28.623458 7.659117 138.346992
F 28.151358 7.832057 160.014992
F 28.788158 15.503297 138.084992
F 27.785858 15.422397 160.098992
F 28.548658 12.823497 146.339992
F 28.545358 5.080247 146.165992
F 4.127908 1.291407 140.912992
F 3.365948 1.291407 162.732992
F 30.849858 1.133537 141.851992
F 32.835958 5.107967 149.197992
F 4.127908 9.010507 140.912992
F 3.365948 9.010507 162.732992
F 30.791258 9.097287 141.757992
F 17.327258 1.286517 145.930992
F 4.127908 16.729597 140.912992
F 3.365948 16.729597 162.732992
F 31.136958 16.699197 142.055992
F 28.206058 0.318670 157.330992
F 13.032158 1.286517 141.229992
F 12.270158 1.286517 163.048992
F 13.032158 9.005617 141.229992
F 12.270158 9.005617 163.048992
F 13.032158 16.724697 141.229992
F 12.270158 16.724697 163.048992
F 21.946058 1.252337 141.488992
F 33.097258 -0.002304 145.679992
F 21.996458 9.084897 141.637992
F 23.700158 5.019667 163.257992
F 21.976758 16.713397 141.660992
F 8.419198 16.724597 145.619992
F 4.000898 3.854667 144.549992
F 30.942158 3.870027 145.505992
F 4.000898 11.573797 144.549992
F 30.875658 11.803597 145.551992
F 4.000898 19.292897 144.549992
F 30.801958 19.232097 145.586992
F 12.905158 3.859557 144.865992
F 12.905158 11.578697 144.865992
F 12.905158 19.297797 144.865992
F 22.003358 3.740117 145.021992
F 21.764758 11.474997 145.235992
F 21.830358 19.362097 145.159992
F 4.095768 3.854667 141.832992
F 3.333808 3.854667 163.652992
F 30.980358 3.933607 142.653992
F 4.095768 11.573797 141.832992
F 3.333808 11.573797 163.652992
F 30.945658 11.590297 142.780992
F 4.095768 19.292897 141.832992
F 3.333808 19.292897 163.652992
F 31.024858 19.213397 142.934992
F 13.000358 3.859557 142.138992
F 13.000358 11.578697 142.138992
F 13.000358 19.297797 142.138992
F 21.874258 3.776797 142.355992
F 21.816158 11.702397 142.610992
F 21.794558 19.413597 142.450992
F 4.222748 1.291407 138.196992
F 3.460798 1.291407 160.015992
F 30.978958 1.240307 139.225992
F 30.128358 1.485817 161.108992
F 4.222748 9.010507 138.196992
F 3.460798 9.010507 160.015992
F 31.056558 9.038417 139.023992
F 30.459958 9.051947 161.080992
F 4.222748 16.729597 138.196992
F 3.460798 16.729597 160.015992
F 30.944058 16.789597 139.205992
F 29.939558 16.646797 161.058992
F 13.127358 1.286517 138.501992
F 12.365458 1.286517 160.321992
F 13.127358 9.005617 138.501992
F 12.365458 9.005617 160.321992
F 13.127358 16.724697 138.501992
F 12.365458 16.724697 160.321992
F 22.127258 1.357627 138.785992
F 21.415958 1.385347 160.372992
F 22.073258 9.192277 138.839992
F 21.460458 9.109087 160.717992
F 21.995958 16.708797 138.952992
F 21.265758 16.821097 160.696992
F 6.316638 7.717307 141.906992
F 5.554678 7.717307 163.725992
F 33.042158 12.996497 149.353992
F 6.316638 15.436397 141.906992
F 5.554678 15.436397 163.725992
F 21.159058 1.162867 163.190992
F 19.478158 20.630797 146.119992
F 19.524858 12.924097 146.048992
F 19.718058 4.904607 146.029992
F 15.227358 7.719107 142.215992
F 15.227358 15.438197 142.215992
F 10.646458 20.584297 145.697992
F 24.199458 7.542817 142.649992
F 24.162058 15.413997 142.714992
F 10.773458 23.157297 142.060992
F 6.443618 5.147867 138.269992
F 5.681658 5.147867 160.089992
F 32.711658 15.500697 157.372992
F 32.600858 5.200047 161.022992
F 6.443618 12.866997 138.269992
F 5.681658 12.866997 160.089992
F 33.585358 12.477997 132.045992
F 24.655858 12.640597 131.487992
F 6.443618 20.586097 138.269992
F 5.681658 20.586097 160.089992
F 32.796758 20.770097 149.283992
F 33.096658 5.134887 139.225992
F 15.354358 5.146067 138.579992
F 14.592358 5.146067 160.399992
F 15.354358 12.865197 138.579992
F 14.592358 12.865197 160.399992
F 15.354358 20.584297 138.579992
F 14.592358 20.584297 160.399992
F 24.209258 5.211747 138.939992
F 23.526258 5.170217 160.660992
F 24.491658 12.822697 138.822992
F 23.472558 12.687597 160.861992
F 24.133658 20.619897 139.034992
F 23.486258 20.698197 160.691992
F 6.348468 5.147867 140.994992
F 5.586508 5.147867 162.814992
F 30.994458 1.380317 131.835992
F 6.348468 12.866997 140.994992
F 5.586508 12.866997 162.814992
F 18.991658 12.808397 163.353992
F 6.348468 20.586097 140.994992
F 5.586508 20.586097 162.814992
F 21.288158 16.813697 163.545992
F 15.259058 5.146067 141.306992
F 14.497158 5.146067 163.126992
F 15.259058 12.865197 141.306992
F 14.497158 12.865197 163.126992
F 15.259058 20.584297 141.306992
F 14.497158 20.584297 163.126992
F 24.166458 4.947707 141.584992
F 8.419198 9.005437 145.619992
F 24.194358 12.938297 141.625992
F 26.735858 1.274427 131.758992
F 24.173858 20.540697 141.740992
F 20.042658 5.311437 131.418992
F 6.221468 7.717307 144.631992
F 32.561258 7.758787 160.081992
F 6.221468 15.436397 144.631992
F 33.300658 12.877397 134.738992
F 10.646458 12.865197 145.697992
F 6.221468 23.155497 144.631992
F 10.646458 5.146067 145.697992
F 32.780658 20.627397 153.919992
F 15.132058 7.719107 144.943992
F 15.132058 15.438197 144.943992
F 28.350858 15.517397 149.994992
F 24.039758 7.599417 145.392992
F 24.083558 15.457897 145.299992
F 15.132058 23.157297 144.943992
F 8.577938 1.286337 141.073992
F 7.815978 1.286337 162.893992
F 8.577938 9.005437 141.073992
F 7.815978 9.005437 162.893992
F 8.577938 16.724597 141.073992
F 7.815978 16.724597 162.893992
F 17.486058 1.286517 141.384992
F 16.724058 1.286517 163.204992
F 17.486058 9.005617 141.384992
F 16.724058 9.005617 163.204992
F 17.486058 16.724697 141.384992
F 16.724058 16.724697 163.204992
F 26.312358 1.048147 141.584992
F 33.302258 7.512367 135.453992
F 26.294558 9.052887 141.727992
F 17.327258 9.005617 145.930992
F 26.627158 16.569897 141.829992
F 20.008458 12.792597 131.533992
F 8.450938 3.859737 144.710992
F 8.450938 11.578797 144.710992
F 8.450938 19.297997 144.710992
F 17.359058 3.859557 145.021992
F 17.359058 11.578697 145.021992
F 17.359058 19.297797 145.021992
F 26.326458 3.774297 145.216992
F 26.336658 11.400197 145.408992
F 26.414658 19.269097 145.447992
F 8.546198 3.859737 141.982992
F 8.546198 11.578797 141.982992
F 8.546198 19.297997 141.982992
F 17.454358 3.859557 142.293992
F 17.454358 11.578697 142.293992
F 17.454358 19.297797 142.293992
F 26.360658 3.553067 142.524992
F 26.306758 11.575597 142.682992
F 26.419258 19.175597 142.672992
F 8.673178 1.286337 138.345992
F 7.911228 1.286337 160.165992
F 8.673178 9.005437 138.345992
F 7.911228 9.005437 160.165992
F 8.673178 16.724597 138.345992
F 7.911228 16.724597 160.165992
F 17.581258 1.286517 138.657992
F 16.819358 1.286517 160.476992
F 17.581258 9.005617 138.657992
F 16.819358 9.005617 160.476992
F 17.581258 16.724697 138.657992
F 16.819358 16.724697 160.476992
F 26.423558 1.344057 138.839992
F 25.620258 1.344467 160.748992
F 26.369158 9.052327 139.188992
F 25.805358 8.999137 160.974992
F 26.440158 16.667697 138.992992
F 25.523058 16.823897 160.824992
F 10.773458 7.719107 142.060992
F 10.773458 15.438197 142.060992
F 28.621358 7.799187 150.096992
F 19.728758 7.686567 142.368992
F 19.732358 15.548797 142.300992
F 33.209958 7.578257 138.066992
F 28.460358 7.790647 142.665992
F 28.710358 15.353997 142.826992
F 10.265458 23.157297 156.606992
F 10.900458 5.146067 138.423992
F 10.138458 5.146067 160.243992
F 10.900458 12.865197 138.423992
F 10.138458 12.865197 160.243992
F 10.900458 20.584297 138.423992
F 10.138458 20.584297 160.243992
F 19.791258 5.123167 138.838992
F 19.038858 5.238227 160.640992
F 19.838458 12.858697 138.780992
F 19.048558 12.760197 160.640992
F 19.870758 20.492897 138.762992
F 19.083358 20.468797 160.570992
F 28.716358 5.005197 139.110992
F 28.035158 5.110207 160.946992
F 28.954458 13.045897 139.205992
F 28.000158 12.874797 160.913992
F 28.729158 20.461997 139.266992
F 27.830758 20.690597 160.947992
F 10.805158 5.146067 141.151992
F 10.043258 5.146067 162.970992
F 10.805158 12.865197 141.151992
F 10.043258 12.865197 162.970992
F 10.805158 20.584297 141.151992
F 10.043258 20.584297 162.970992
F 19.704158 5.099047 141.521992
F 26.143058 11.651697 150.116992
F 19.796358 12.958997 141.565992
F 29.042258 12.670597 131.829992
F 19.610258 20.731897 141.488992
F 24.394758 5.109407 131.862992
F 28.548858 5.053897 141.924992
F 11.027458 23.157297 134.787992
F 28.645658 12.826897 141.925992
F 8.419198 1.286337 145.619992
F 28.781558 20.423097 142.091992
F 5.808668 23.155497 156.452992
F 10.678158 7.719107 144.787992
F 10.678158 15.438197 144.787992
F 19.434658 15.353597 149.676992
F 10.678158 23.157297 144.787992
F 19.636358 7.531627 145.017992
F 19.533658 15.410797 145.061992
F 14.624158 23.157297 159.489992
F 28.462158 7.768907 145.352992
F 28.499958 15.405197 145.641992
F 19.338458 7.698577 149.571992
F 3.873918 1.291407 148.185992
F 30.557858 1.391887 148.936992
F 3.873918 9.010507 148.185992
F 30.728758 9.139687 149.186992
F 3.873918 16.729597 148.185992
F 30.764458 16.922497 149.397992
F 12.778158 1.286517 148.502992
F 12.778158 9.005617 148.502992
F 12.778158 16.724697 148.502992
F 21.770358 1.168337 148.889992
F 21.783458 8.937917 148.775992
F 21.603358 16.696897 148.805992
F 3.746918 3.854667 151.822992
F 30.797758 3.892507 152.699992
F 3.746918 11.573797 151.822992
F 30.519758 11.653997 152.981992
F 3.746918 19.292897 151.822992
F 30.685058 19.484397 152.893992
F 12.651158 3.859557 152.138992
F 12.651158 11.578697 152.138992
F 12.651158 19.297797 152.138992
F 21.437158 3.693217 152.294992
F 21.488658 11.620497 152.494992
F 21.785058 19.247697 152.441992
F 3.841778 3.854667 149.106992
F 30.644658 3.835447 150.008992
F 3.841778 11.573797 149.106992
F 30.682458 11.774097 150.257992
F 3.841778 19.292897 149.106992
F 30.537758 19.368597 150.202992
F 12.746358 3.859557 149.411992
F 12.746358 11.578697 149.411992
F 12.746358 19.297797 149.411992
F 21.654258 3.868677 149.607992
F 21.725058 11.511597 149.720992
F 21.835558 19.290197 149.709992
F 3.968768 1.291407 145.469992
F 30.730358 1.207917 146.199992
F 3.968768 9.010507 145.469992
F 30.553958 9.123777 146.345992
F 3.968768 16.729597 145.469992
F 30.922358 16.714697 146.658992
F 12.873358 1.286517 145.774992
F 12.873358 9.005617 145.774992
F 12.873358 16.724697 145.774992
F 21.687458 1.238287 146.116992
F 21.756858 8.789127 146.046992
F 21.763958 16.853197 145.948992
F 6.062648 7.717307 149.179992
F 22.108658 1.058377 131.657992
F 6.062648 15.436397 149.179992
F 15.481358 23.157297 134.942992
F 10.519458 15.438197 149.333992
F 10.519458 7.719107 149.333992
F 14.973358 7.719107 149.489992
F 14.973358 15.438197 149.489992
F 26.234358 16.685897 146.331992
F 24.064258 7.772127 149.777992
F 23.848758 15.540997 149.848992
F 5.554678 23.155497 163.725992
F 6.189628 5.147867 145.542992
F 14.719358 23.157297 156.762992
F 6.189628 12.866997 145.542992
F 26.134358 3.930387 149.631992
F 6.189628 20.586097 145.542992
F 26.738858 8.974677 131.670992
F 15.100358 5.146067 145.852992
F 15.100358 12.865197 145.852992
F 15.100358 20.584297 145.852992
F 24.125158 4.972387 146.147992
F 23.898758 12.939997 146.161992
F 24.088358 20.627797 146.198992
F 6.094478 5.147867 148.267992
F 32.858858 5.237227 156.593992
F 6.094478 12.866997 148.267992
F 26.156958 19.545097 149.799992
F 6.094478 20.586097 148.267992
F 6.570618 23.155497 134.632992
F 15.005158 5.146067 148.580992
F 15.005158 12.865197 148.580992
F 15.005158 20.584297 148.580992
F 23.871858 5.210387 148.942992
F 23.954558 12.940997 148.914992
F 23.906158 20.686797 148.850992
F 5.967478 7.717307 151.904992
F 18.880058 20.651897 163.313992
F 5.967478 15.436397 151.904992
F 32.768558 7.785757 150.263992
F 26.104258 8.893467 146.470992
F 5.967478 23.155497 151.904992
F 25.963058 1.073817 146.091992
F 20.268358 20.533697 131.486992
F 14.878158 7.719107 152.216992
F 14.878158 15.438197 152.216992
F 17.327258 16.724697 145.930992
F 23.765158 7.727107 152.495992
F 23.885558 15.457697 152.503992
F 6.316638 23.155497 141.906992
F 8.323958 1.286337 148.346992
F 8.323958 9.005437 148.346992
F 8.323958 16.724597 148.346992
F 17.232058 1.286517 148.657992
F 17.232058 9.005617 148.657992
F 17.232058 16.724697 148.657992
F 26.235958 1.366917 148.844992
F 26.467558 9.101037 149.205992
F 26.149658 16.944597 149.058992
F 8.196948 3.859737 151.983992
F 8.196948 11.578797 151.983992
F 8.196948 19.297997 151.983992
F 17.105058 3.859557 152.294992
F 17.105058 11.578697 152.294992
F 17.105058 19.297797 152.294992
F 26.102958 4.037957 152.450992
F 25.884258 11.724297 152.736992
F 26.318058 19.604197 152.505992
F 8.292208 3.859737 149.255992
F 8.292208 11.578797 149.255992
F 8.292208 19.297997 149.255992
F 17.200358 3.859557 149.566992
F 17.200358 11.578697 149.566992
F 17.200358 19.297797 149.566992
F 28.380058 -0.019972 145.444992
F 32.304358 -0.057757 160.231992
F 30.410258 9.049617 163.768992
F 29.034658 23.246297 135.430992
F 25.660958 8.956357 163.671992
F 24.088358 23.217297 145.234992
F 25.615558 1.232537 163.535992
F 19.626358 0.043059 142.523992
F 27.977758 0.186822 160.000992
F 19.554958 23.290797 145.219992
F 32.719458 0.109890 150.018992
F 28.083258 12.919397 163.739992
F 19.173158 -0.020569 156.759992
F 23.516058 -0.235841 159.743992
F 28.733458 23.076797 138.183992
F 19.901858 23.063697 135.000992
F 23.803458 23.265997 157.165992
F 19.250758 23.143797 156.931992
F 32.814958 23.302397 150.255992
F 24.008758 23.266797 137.950992
F 24.508258 23.269297 135.151992
F 32.895558 23.033997 145.524992
F 28.327258 -0.224207 152.639992
F 33.292558 0.012060 135.541992
F 28.540258 -0.037764 142.798992
F 24.016458 0.012102 149.792992
F 23.728458 -0.009914 156.865992
F 30.074658 1.236727 163.753992
F 28.046758 5.132337 163.643992
F 32.479258 13.001997 163.619992
F 30.331258 16.727197 163.674992
F 2.857978 1.291407 177.278992
F 23.368558 15.413897 164.333992
F 2.857978 9.010507 177.278992
F 29.872658 9.009867 178.257992
F 2.857978 16.729597 177.278992
F 29.746958 16.783597 178.128992
F 11.762258 1.286517 177.595992
F 11.762258 9.005617 177.595992
F 11.762258 16.724697 177.595992
F 20.827858 1.379227 177.882992
F 20.645058 8.944867 177.906992
F 20.671358 16.829697 177.699992
F 2.730968 3.854667 180.915992
F 29.772058 3.912227 181.851992
F 2.730968 11.573797 180.915992
F 29.643558 11.675197 182.013992
F 2.730968 19.292897 180.915992
F 29.638058 19.424497 181.681992
F 11.635158 3.859557 181.231992
F 11.635158 11.578697 181.231992
F 11.635158 19.297797 181.231992
F 20.626158 3.752107 181.448992
F 20.726558 11.515597 181.331992
F 20.662458 19.480897 181.284992
F 2.825838 3.854667 178.198992
F 29.779458 3.982067 179.198992
F 2.825838 11.573797 178.198992
F 29.814158 11.476597 179.344992
F 2.825838 19.292897 178.198992
F 29.802658 19.336097 179.002992
F 11.730458 3.859557 178.504992
F 11.730458 11.578697 178.504992
F 11.730458 19.297797 178.504992
F 20.699358 3.926317 178.734992
F 20.668958 11.622897 178.722992
F 20.821858 19.432197 178.578992
F 2.952818 1.291407 174.562992
F 2.190858 1.291407 196.381992
F 29.855258 1.186597 175.655992
F 2.952818 9.010507 174.562992
F 2.190858 9.010507 196.381992
F 29.771558 9.039547 175.469992
F 2.952818 16.729597 174.562992
F 2.190858 16.729597 196.381992
F 29.714258 16.715297 175.419992
F 11.857458 1.286517 174.867992
F 11.857458 9.005617 174.867992
F 11.857458 16.724697 174.867992
F 20.884358 1.318947 175.168992
F 20.786758 8.992077 175.129992
F 20.458658 16.616797 174.986992
F 5.046708 7.717307 178.272992
F 32.156758 7.786307 179.169992
F 5.046708 15.436397 178.272992
F 32.246258 15.688197 179.123992
F 21.092058 11.518297 164.350992
F 27.420458 15.517197 174.536992
F 13.957458 7.719107 178.582992
F 13.957458 15.438197 178.582992
F 29.927758 1.257797 178.372992
F 22.863658 7.816157 178.968992
F 22.989958 15.559497 178.825992
F 8.995528 23.157297 192.972992
F 5.173688 5.147867 174.635992
F 4.411728 5.147867 196.455992
F 32.215458 5.256167 175.534992
F 5.173688 12.866997 174.635992
F 4.411728 12.866997 196.455992
F 32.037458 12.906197 175.461992
F 5.173688 20.586097 174.635992
F 4.411728 20.586097 196.455992
F 32.191058 20.497797 175.526992
F 14.084358 5.146067 174.945992
F 14.084358 12.865197 174.945992
F 14.084358 20.584297 174.945992
F 23.058158 5.234137 175.282992
F 22.933958 12.811397 175.282992
F 23.007658 20.547597 175.229992
F 5.078538 5.147867 177.360992
F 32.194758 5.199057 178.366992
F 5.078538 12.866997 177.360992
F 32.035558 12.846597 178.441992
F 5.078538 20.586097 177.360992
F 32.170458 20.549497 178.286992
F 13.989158 5.146067 177.672992
F 13.989158 12.865197 177.672992
F 13.989158 20.584297 177.672992
F 22.969858 5.220317 178.014992
F 23.075958 12.974997 178.052992
F 23.104758 20.661797 177.970992
F 4.951538 7.717307 180.997992
F 32.182958 7.917957 181.931992
F 4.951538 15.436397 180.997992
F 32.025558 15.422697 181.866992
F 27.604358 7.802937 174.632992
F 4.951538 23.155497 180.997992
F 17.808158 0.000001 196.011992
F 9.757488 23.157297 171.153992
F 13.862158 7.719107 181.309992
F 13.862158 15.438197 181.309992
F 27.964858 7.705057 164.542992
F 22.959958 7.741007 181.759992
F 22.973658 15.401997 181.678992
F 13.354158 23.157297 195.855992
F 7.308008 1.286337 177.439992
F 7.308008 9.005437 177.439992
F 7.308008 16.724597 177.439992
F 16.216158 1.286517 177.750992
F 16.216158 9.005617 177.750992
F 16.216158 16.724697 177.750992
F 25.377558 1.361487 178.018992
F 25.235558 8.985277 178.052992
F 25.400358 16.697897 177.862992
F 7.180998 3.859737 181.076992
F 7.180998 11.578797 181.076992
F 7.180998 19.297997 181.076992
F 16.089158 3.859557 181.387992
F 16.089158 11.578697 181.387992
F 16.089158 19.297797 181.387992
F 25.170058 3.972967 181.710992
F 25.165958 11.755597 181.720992
F 25.107158 19.318497 181.617992
F 7.276268 3.859737 178.348992
F 7.276268 11.578797 178.348992
F 7.276268 19.297997 178.348992
F 16.184358 3.859557 178.659992
F 16.184358 11.578697 178.659992
F 16.184358 19.297797 178.659992
F 25.147458 3.940707 178.980992
F 25.121958 11.575097 178.951992
F 25.185758 19.306197 178.718992
F 7.403248 1.286337 174.712992
F 7.403248 9.005437 174.712992
F 7.403248 16.724597 174.712992
F 16.311358 1.286517 175.023992
F 16.311358 9.005617 175.023992
F 16.311358 16.724697 175.023992
F 25.307258 1.391967 175.293992
F 25.264858 9.085207 175.332992
F 24.956158 16.825497 175.231992
F 9.503498 7.719107 178.426992
F 9.503498 15.438197 178.426992
F 17.808158 15.438197 196.011992
F 18.379958 7.742667 178.667992
F 18.520458 15.626597 178.693992
F 14.211458 23.157297 171.308992
F 27.578658 7.781147 178.951992
F 27.440958 15.247097 178.978992
F 18.340058 15.173397 174.230992
F 9.630478 5.146067 174.789992
F 9.630478 12.865197 174.789992
F 9.630478 20.584297 174.789992
F 18.475858 5.018847 175.214992
F 18.532758 12.609397 175.320992
F 18.618258 20.682897 174.864992
F 27.544858 5.127287 175.558992
F 27.593158 12.886897 175.457992
F 27.695658 20.676097 175.309992
F 9.535248 5.146067 177.517992
F 9.535248 12.865197 177.517992
F 9.535248 20.584297 177.517992
F 18.354658 5.058837 177.879992
F 18.395758 13.046797 177.969992
F 18.466458 20.630697 177.776992
F 27.524258 5.082737 178.254992
F 27.542758 12.648297 178.282992
F 27.538158 20.579897 178.090992
F 9.408238 7.719107 181.153992
F 9.408238 15.438197 181.153992
F 17.808158 7.719107 196.011992
F 9.408238 23.157297 181.153992
F 18.350358 7.640617 181.450992
F 18.568458 15.728997 181.354992
F 21.095958 19.363497 164.291992
F 27.549358 7.708337 181.745992
F 27.802258 15.506097 181.658992
F 18.736658 7.684957 174.145992
F 2.603988 1.291407 184.551992
F 29.762358 1.605137 185.554992
F 2.603988 9.010507 184.551992
F 29.705258 9.171817 185.414992
F 2.603988 16.729597 184.551992
F 29.527658 16.860597 185.347992
F 11.508258 1.286517 184.868992
F 11.508258 9.005617 184.868992
F 11.508258 16.724697 184.868992
F 20.581158 1.355927 185.204992
F 20.599558 9.102447 185.120992
F 20.448658 16.843397 185.261992
F 3.238938 3.854667 166.368992
F 2.476978 3.854667 188.188992
F 30.195658 3.646907 167.360992
F 29.443458 3.899637 189.037992
F 3.238938 11.573797 166.368992
F 2.476978 11.573797 188.188992
F 30.179058 11.561097 167.464992
F 29.372758 11.534397 189.118992
F 3.238938 19.292897 166.368992
F 2.476978 19.292897 188.188992
F 29.961858 19.440097 167.619992
F 29.428658 19.294397 189.029992
F 12.143158 3.859557 166.685992
F 11.381258 3.859557 188.504992
F 12.143158 11.578697 166.685992
F 11.381258 11.578697 188.504992
F 12.143158 19.297797 166.685992
F 11.381258 19.297797 188.504992
F 21.030658 3.734977 166.983992
F 20.616858 3.904717 188.884992
F 21.194058 11.652797 167.003992
F 20.255358 11.377997 188.696992
F 21.200358 19.361397 166.988992
F 20.349258 19.463497 188.825992
F 2.571848 3.854667 185.472992
F 23.460458 7.574767 164.258992
F 29.757458 4.184667 186.382992
F 2.571848 11.573797 185.472992
F 27.646658 -0.009358 178.901992
F 29.647258 11.783297 186.421992
F 2.571848 19.292897 185.472992
F 32.521158 5.050687 163.735992
F 29.485858 19.439597 186.362992
F 12.238458 3.859557 163.957992
F 11.476458 3.859557 185.777992
F 12.238458 11.578697 163.957992
F 11.476458 11.578697 185.777992
F 12.238458 19.297797 163.957992
F 11.476458 19.297797 185.777992
F 25.794558 3.731347 164.432992
F 20.562158 3.852467 186.232992
F 19.895458 3.698427 196.141992
F 20.634258 11.771497 186.023992
F 18.751558 -0.094898 174.334992
F 20.514858 19.531497 186.089992
F 2.698838 1.291407 181.835992
F 29.604458 1.370227 182.864992
F 2.698838 9.010507 181.835992
F 29.735658 9.061967 182.705992
F 2.698838 16.729597 181.835992
F 29.883858 16.814297 182.698992
F 11.603458 1.286517 182.140992
F 11.603458 9.005617 182.140992
F 11.603458 16.724697 182.140992
F 20.592458 1.289437 182.326992
F 20.528658 8.960037 182.294992
F 20.765858 16.944597 182.448992
F 4.792718 7.717307 185.545992
F 32.621658 7.720587 164.683992
F 31.940258 7.900317 186.541992
F 4.792718 15.436397 185.545992
F 25.616558 11.521997 164.494992
F 31.736258 15.802097 186.535992
F 8.900268 23.157297 195.700992
F 9.662228 23.157297 173.880992
F 8.900268 15.438197 195.700992
F 14.465358 7.719107 164.035992
F 13.703458 7.719107 185.855992
F 14.465358 15.438197 164.035992
F 13.703458 15.438197 185.855992
F 9.662228 15.438197 173.880992
F 8.900268 7.719107 195.700992
F 27.094058 0.010240 189.295992
F 22.864158 7.671117 186.197992
F 30.164058 3.852917 164.679992
F 22.679558 15.501597 186.019992
F 18.858858 7.552547 164.240992
F 4.538728 23.155497 192.818992
F 4.919698 5.147867 181.908992
F 31.965558 5.294047 182.777992
F 4.919698 12.866997 181.908992
F 31.900458 12.899197 182.924992
F 4.919698 20.586097 181.908992
F 31.942658 20.468197 182.578992
F 13.830458 5.146067 182.218992
F 13.830458 12.865197 182.218992
F 13.830458 20.584297 182.218992
F 22.789858 5.090987 182.448992
F 22.828558 12.772497 182.353992
F 22.843658 20.492097 182.585992
F 4.824548 5.147867 184.633992
F 24.582958 3.809147 196.177992
F 31.990158 5.320317 185.570992
F 4.824548 12.866997 184.633992
F 24.445458 19.410097 196.083992
F 31.935858 13.069497 185.679992
F 4.824548 20.586097 184.633992
F 32.283258 20.530297 163.719992
F 31.602258 20.530697 185.242992
F 13.735158 5.146067 184.946992
F 13.735158 12.865197 184.946992
F 13.735158 20.584297 184.946992
F 22.830558 4.981927 185.196992
F 22.982258 12.906897 185.080992
F 22.726058 20.635197 185.250992
F 5.459508 7.717307 166.450992
F 4.697548 7.717307 188.270992
F 32.340458 7.707657 167.479992
F 31.786958 7.688667 189.160992
F 5.459508 15.436397 166.450992
F 4.697548 15.436397 188.270992
F 32.337958 15.392097 167.456992
F 31.672458 15.453997 189.094992
F 9.662228 7.719107 173.880992
F 26.763258 20.598297 192.637992
F 5.459508 23.155497 166.450992
F 4.697548 23.155497 188.270992
F 27.720958 20.681897 170.971992
F 26.828058 12.916397 192.688992
F 5.300688 23.155497 170.998992
F 19.922758 11.463097 196.038992
F 14.370158 7.719107 166.763992
F 13.608158 7.719107 188.582992
F 14.370158 15.438197 166.763992
F 13.608158 15.438197 188.582992
F 27.614158 12.860797 170.839992
F 27.019158 5.286507 192.716992
F 23.326858 7.541707 167.043992
F 22.696558 7.863417 188.919992
F 23.285558 15.498697 167.108992
F 22.613858 15.344097 188.796992
F 25.603858 19.236997 164.380992
F 9.249518 23.157297 185.699992
F 7.054028 1.286337 184.712992
F 7.054028 9.005437 184.712992
F 7.054028 16.724597 184.712992
F 15.962158 1.286517 185.023992
F 15.962158 9.005617 185.023992
F 15.962158 16.724697 185.023992
F 25.028758 1.483417 185.386992
F 25.214058 9.030177 185.335992
F 24.936058 16.757297 185.222992
F 7.688978 3.859737 166.529992
F 6.927018 3.859737 188.349992
F 7.688978 11.578797 166.529992
F 6.927018 11.578797 188.349992
F 7.688978 19.297997 166.529992
F 6.927018 19.297997 188.349992
F 16.597058 3.859557 166.840992
F 15.835158 3.859557 188.660992
F 16.597058 11.578697 166.840992
F 15.835158 11.578697 188.660992
F 16.597058 19.297797 166.840992
F 15.835158 19.297797 188.660992
F 25.634758 3.876097 167.161992
F 24.863858 3.902387 189.043992
F 25.752558 11.425297 167.251992
F 24.821758 11.502497 188.843992
F 25.486258 19.250097 167.222992
F 24.918658 19.039797 188.891992
F 7.784238 3.859737 163.802992
F 7.022278 3.859737 185.621992
F 7.784238 11.578797 163.802992
F 7.022278 11.578797 185.621992
F 7.784238 19.297997 163.802992
F 7.022278 19.297997 185.621992
F 16.692358 3.859557 164.113992
F 15.930358 3.859557 185.933992
F 16.692358 11.578697 164.113992
F 15.930358 11.578697 185.933992
F 16.692358 19.297797 164.113992
F 15.930358 19.297797 185.933992
F 32.439058 0.109747 167.267992
F 25.031158 4.022647 186.311992
F 18.898458 15.527097 164.057992
F 25.117158 11.693197 186.147992
F 27.459158 0.103573 181.651992
F 24.981658 19.451897 186.200992
F 7.149268 1.286337 181.985992
F 7.149268 9.005437 181.985992
F 7.149268 16.724597 181.985992
F 16.057358 1.286517 182.296992
F 16.057358 9.005617 182.296992
F 16.057358 16.724697 182.296992
F 25.259758 1.460137 182.658992
F 25.207558 9.138907 182.488992
F 25.304058 16.733897 182.470992
F 10.011458 7.719107 163.880992
F 9.249518 7.719107 185.699992
F 10.011458 15.438197 163.880992
F 9.249518 15.438197 185.699992
F 27.646258 5.333537 170.773992
F 17.935158 20.584297 192.374992
F 26.728458 7.672527 196.257992
F 18.313658 7.761087 185.901992
F 27.833358 15.685197 164.459992
F 18.247858 15.514497 186.158992
F 30.161158 19.169697 164.753992
F 10.011458 23.157297 163.880992
F 26.855058 -0.135286 196.379992
F 27.470458 7.871027 186.092992
F 32.504158 15.610997 164.810992
F 27.161358 15.500497 186.186992
F 18.577658 20.625097 170.408992
F 17.935158 12.865197 192.374992
F 9.376488 5.146067 182.063992
F 9.376488 12.865197 182.063992
F 9.376488 20.584297 182.063992
F 18.273858 5.160107 182.365992
F 18.330158 13.104197 182.247992
F 18.345958 20.543897 182.431992
F 27.423958 5.161637 182.500992
F 27.345058 13.020697 182.827992
F 27.346358 20.687697 182.399992
F 9.281258 5.146067 184.790992
F 9.281258 12.865197 184.790992
F 9.281258 20.584297 184.790992
F 18.393358 5.221607 185.162992
F 18.282058 13.020297 185.161992
F 18.205758 20.685497 185.285992
F 27.478958 5.293047 185.246992
F 27.521258 12.969397 185.451992
F 27.276658 20.545797 185.167992
F 9.916218 7.719107 166.607992
F 9.154258 7.719107 188.427992
F 9.916218 15.438197 166.607992
F 9.154258 15.438197 188.427992
F 18.786358 12.838097 170.489992
F 17.935158 5.146067 192.374992
F 9.916218 23.157297 166.607992
F 9.154258 23.157297 188.427992
F 18.824858 7.675577 166.957992
F 18.035858 7.755197 188.780992
F 18.801058 15.425497 166.908992
F 18.133158 15.457497 188.882992
F 19.961858 19.413597 196.133992
F 13.608158 23.157297 188.582992
F 28.061058 7.656687 167.325992
F 27.322258 7.745757 188.843992
F 27.936658 15.603697 167.292992
F 27.138658 15.262897 188.824992
F 18.712858 5.319657 170.655992
F 9.027278 20.584297 192.063992
F 3.111958 1.291407 170.005992
F 2.350008 1.291407 191.825992
F 29.887958 1.233147 170.965992
F 29.075958 1.237457 192.748992
F 3.111958 9.010507 170.005992
F 2.349998 9.010507 191.825992
F 30.000958 9.111307 171.118992
F 29.263558 8.976537 192.727992
F 3.111958 16.729597 170.005992
F 2.350008 16.729597 191.825992
F 29.892258 16.952197 171.179992
F 29.234658 16.745297 192.504992
F 12.016158 1.286517 170.321992
F 11.254258 1.286517 192.141992
F 12.016158 9.005617 170.321992
F 11.254258 9.005617 192.141992
F 12.016158 16.724697 170.321992
F 11.254258 16.724697 192.141992
F 20.877058 1.182217 170.534992
F 20.350358 1.245817 192.553992
F 21.021258 9.136887 170.456992
F 20.131758 9.023657 192.502992
F 20.876058 16.716697 170.653992
F 20.221458 16.722197 192.450992
F 2.984958 3.854667 173.642992
F 2.222998 3.854667 195.461992
F 29.892058 3.774397 174.514992
F 21.347158 3.730427 164.230992
F 2.984958 11.573797 173.642992
F 2.222998 11.573797 195.461992
F 29.822458 11.566597 174.642992
F 29.275758 3.726817 196.190992
F 2.984958 19.292897 173.642992
F 2.222998 19.292897 195.461992
F 30.018158 19.245397 174.560992
F 28.898158 11.574597 196.306992
F 11.889158 3.859557 173.958992
F 11.127258 3.859557 195.778992
F 11.889158 11.578697 173.958992
F 11.127258 11.578697 195.778992
F 11.889158 19.297797 173.958992
F 11.127258 19.297797 195.778992
F 20.854058 3.848477 174.305992
F 5.046708 23.155497 178.272992
F 20.862758 11.514597 174.421992
F 9.503498 23.157297 178.426992
F 20.731458 19.290197 174.265992
F 13.862158 23.157297 181.309992
F 3.079828 3.854667 170.925992
F 2.317868 3.854667 192.745992
F 29.845758 3.840897 171.732992
F 29.406158 3.870527 193.536992
F 3.079828 11.573797 170.925992
F 2.317868 11.573797 192.745992
F 29.925858 11.714097 171.918992
F 29.184058 11.624897 193.573992
F 3.079828 19.292897 170.925992
F 2.317868 19.292897 192.745992
F 29.959558 19.505997 171.918992
F 29.154758 19.308097 193.478992
F 11.984458 3.859557 171.231992
F 11.222458 3.859557 193.050992
F 11.984458 11.578697 171.231992
F 11.222458 11.578697 193.050992
F 11.984458 19.297797 171.231992
F 11.222458 19.297797 193.050992
F 21.038758 3.762157 171.485992
F 20.201058 3.992627 193.488992
F 20.869658 11.560397 171.636992
F 20.214458 11.683997 193.417992
F 20.894458 19.307897 171.477992
F 20.149858 19.311097 193.413992
F 3.206808 1.291407 167.289992
F 2.444848 1.291407 189.108992
F 9.884468 12.865197 167.516992
F 29.466258 1.449067 190.031992
F 3.206808 9.010507 167.289992
F 2.444848 9.010507 189.108992
F 30.200858 9.128947 168.500992
F 29.509558 8.982017 189.939992
F 3.206808 16.729597 167.289992
F 2.444848 16.729597 189.108992
F 30.105058 16.791497 168.450992
F 29.315658 16.662797 189.666992
F 12.111458 1.286517 167.594992
F 11.349458 1.286517 189.414992
F 12.111458 9.005617 167.594992
F 11.349458 9.005617 189.414992
F 12.111458 16.724697 167.594992
F 11.349458 16.724697 189.414992
F 20.951058 1.246687 167.852992
F 20.173458 1.388067 189.838992
F 21.124058 9.018207 167.767992
F 20.251058 8.932997 189.740992
F 21.128058 16.798697 167.839992
F 20.509258 16.723797 189.751992
F 5.300688 7.717307 170.998992
F 4.538728 7.717307 192.818992
F 27.608658 0.270716 171.834992
F 31.556158 7.654507 193.613992
F 5.300688 15.436397 170.998992
F 4.538728 15.436397 192.818992
F 32.180058 15.555897 171.968992
F 31.615158 15.480197 193.568992
F 9.789228 20.584297 170.244992
F 9.027278 12.865197 192.063992
F 9.789228 12.865197 170.244992
F 9.027278 5.146067 192.063992
F 14.211458 7.719107 171.308992
F 13.449458 7.719107 193.128992
F 14.211458 15.438197 171.308992
F 13.449458 15.438197 193.128992
F 9.789228 5.146067 170.244992
F 27.053058 20.401497 190.009992
F 23.228658 7.848257 171.530992
F 22.520458 7.818747 193.369992
F 22.992358 15.553797 171.669992
F 22.308458 15.298697 193.429992
F 9.122508 5.146067 189.336992
F 14.370158 23.157297 166.763992
F 5.427668 5.147867 167.362992
F 4.665708 5.147867 189.181992
F 32.229058 5.130557 168.364992
F 31.647858 5.114417 189.917992
F 5.427668 12.866997 167.362992
F 4.665708 12.866997 189.181992
F 32.479358 12.874397 168.280992
F 31.545058 12.858997 189.952992
F 5.427668 20.586097 167.362992
F 4.665708 20.586097 189.181992
F 32.181058 20.777997 168.094992
F 31.687258 20.658297 189.916992
F 14.338358 5.146067 167.672992
F 13.576458 5.146067 189.491992
F 14.338358 12.865197 167.672992
F 13.576458 12.865197 189.491992
F 14.338358 20.584297 167.672992
F 13.576458 20.584297 189.491992
F 23.161258 4.949877 168.042992
F 22.594358 5.201047 190.041992
F 23.292058 12.808497 168.166992
F 22.482258 12.767897 189.769992
F 23.187358 20.619097 168.076992
F 22.619558 20.486197 189.750992
F 5.332528 5.147867 170.087992
F 4.570568 5.147867 191.906992
F 32.173758 5.216517 171.077992
F 31.505858 5.131607 192.731992
F 5.332528 12.866997 170.087992
F 4.570568 12.866997 191.906992
F 32.341358 12.975397 171.086992
F 31.450458 12.877897 192.653992
F 5.332528 20.586097 170.087992
F 4.570568 20.586097 191.906992
F 32.207058 20.662897 170.828992
F 31.503358 20.521797 192.634992
F 14.243158 5.146067 170.399992
F 13.481158 5.146067 192.219992
F 14.243158 12.865197 170.399992
F 13.481158 12.865197 192.219992
F 14.243158 20.584297 170.399992
F 13.481158 20.584297 192.219992
F 23.166958 5.177247 170.700992
F 22.464258 5.121957 192.780992
F 23.229458 12.945697 171.006992
F 22.523858 12.827297 192.430992
F 23.110658 20.650497 170.773992
F 22.332858 20.383697 192.427992
F 5.205518 7.717307 173.723992
F 4.443558 7.717307 195.543992
F 32.058858 7.749457 174.682992
F 32.271158 7.685547 171.976992
F 5.205518 15.436397 173.723992
F 4.443558 15.436397 195.543992
F 32.006658 15.545897 174.678992
F 18.838458 5.130947 167.929992
F 27.684458 20.632497 168.279992
F 27.143658 12.691397 189.948992
F 5.205518 23.155497 173.723992
F 4.443558 23.155497 195.543992
F 27.941058 13.012797 167.933992
F 27.344758 5.186057 190.011992
F 13.957458 23.157297 178.582992
F 30.431758 11.715097 164.776992
F 14.116158 7.719107 174.036992
F 13.354158 7.719107 195.855992
F 14.116158 15.438197 174.036992
F 13.354158 15.438197 195.855992
F 27.987358 5.071407 168.120992
F 18.225758 20.588197 189.641992
F 23.051958 7.870807 174.197992
F 9.122508 20.584297 189.336992
F 22.975858 15.510497 174.354992
F 9.884468 20.584297 167.516992
F 30.185158 1.233447 168.261992
F 9.884468 5.146067 167.516992
F 7.561998 1.286337 170.166992
F 6.800038 1.286337 191.986992
F 7.561998 9.005437 170.166992
F 6.800038 9.005437 191.986992
F 7.561998 16.724597 170.166992
F 6.800038 16.724597 191.986992
F 16.470158 1.286517 170.477992
F 15.708158 1.286517 192.297992
F 16.470158 9.005617 170.477992
F 15.708158 9.005617 192.297992
F 16.470158 16.724697 170.477992
F 15.708158 16.724697 192.297992
F 25.345958 1.446677 170.606992
F 24.576658 1.339657 192.657992
F 25.535558 9.070997 170.815992
F 24.731058 9.099557 192.598992
F 25.257958 16.785397 170.861992
F 24.601158 16.580897 192.275992
F 7.434988 3.859737 173.803992
F 6.673028 3.859737 195.622992
F 7.434988 11.578797 173.803992
F 6.673028 11.578797 195.622992
F 7.434988 19.297997 173.803992
F 6.673028 19.297997 195.622992
F 16.343158 3.859557 174.114992
F 15.581158 3.859557 195.933992
F 16.343158 11.578697 174.114992
F 15.581158 11.578697 195.933992
F 16.343158 19.297797 174.114992
F 15.581158 19.297797 195.933992
F 25.420158 4.007417 174.316992
F 9.122508 12.865197 189.336992
F 25.441158 11.637697 174.480992
F 4.792718 23.155497 185.545992
F 25.417058 19.445697 174.472992
F 18.207058 5.088117 189.636992
F 7.530258 3.859737 171.075992
F 6.768298 3.859737 192.895992
F 7.530258 11.578797 171.075992
F 6.768298 11.578797 192.895992
F 7.530258 19.297997 171.075992
F 6.768298 19.297997 192.895992
F 16.438358 3.859557 171.386992
F 15.676358 3.859557 193.206992
F 16.438358 11.578697 171.386992
F 15.676358 11.578697 193.206992
F 16.438358 19.297797 171.386992
F 15.676358 19.297797 193.206992
F 25.495758 3.903887 171.544992
F 24.796158 3.846807 193.476992
F 25.418558 11.525097 171.728992
F 24.562558 11.649397 193.520992
F 25.536258 19.400397 171.720992
F 24.596758 19.199497 193.307992
F 7.657238 1.286337 167.438992
F 6.895278 1.286337 189.258992
F 7.657238 9.005437 167.438992
F 6.895278 9.005437 189.258992
F 7.657238 16.724597 167.438992
F 6.895278 16.724597 189.258992
F 16.565358 1.286517 167.750992
F 15.803358 1.286517 189.569992
F 16.565358 9.005617 167.750992
F 15.803358 9.005617 189.569992
F 16.565358 16.724697 167.750992
F 15.803358 16.724697 189.569992
F 25.536058 1.235607 167.929992
F 24.704558 1.388667 189.890992
F 25.566958 8.849797 168.114992
F 25.049358 8.913017 189.900992
F 25.526058 16.676397 168.142992
F 24.807958 16.491397 189.459992
F 9.757488 7.719107 171.153992
F 8.995528 7.719107 192.972992
F 9.757488 15.438197 171.153992
F 8.995528 15.438197 192.972992
F 18.799158 20.759097 167.879992
F 18.143458 12.754397 189.639992
F 18.682158 7.756327 171.385992
F 17.903358 7.719107 193.284992
F 18.605758 15.416897 171.503992
F 17.903358 15.438197 193.284992
F 18.899358 12.770597 167.781992
F 17.903358 0.000001 193.284992
F 27.708058 7.857627 171.769992
F 26.958558 7.986397 193.682992
F 27.691758 15.601997 171.812992
F 26.804158 15.568497 193.495992
F 29.001758 19.336797 196.211992
F 22.166258 7.546007 196.129992
F 23.069458 0.165336 174.258992
F 18.568758 0.208923 178.869992
F 22.289258 15.432297 196.118992
F 23.260658 -0.178252 164.270992
F 26.724958 15.464297 196.153992
F 24.387458 11.538997 196.159992
F 18.645258 0.009357 171.651992
F 22.970658 0.053262 178.780992
F 31.954358 0.139081 181.943992
F 22.321758 23.252397 195.925992
F 27.518958 23.333597 181.660992
F 26.837658 22.871297 188.726992
F 22.593258 23.289797 186.118992
F 32.095658 23.152497 179.209992
F 27.273458 23.177097 186.066992
F 27.814258 23.316997 167.301992
F 26.917358 23.113197 193.424992
F 18.374158 23.131897 181.555992
F 26.615658 23.194797 196.115992
F 18.931658 23.344697 167.120992
F 27.833458 23.254197 174.348992
F 31.445058 0.005807 193.701992
F 23.068158 0.135994 171.533992
F 32.155158 -0.107159 171.914992
F 27.495158 0.392812 186.551992
F 18.134058 -0.078203 188.704992
F 26.808058 0.094191 193.648992
F 27.854858 0.148347 164.537992
F 23.204558 0.035120 167.037992
F 22.895458 0.020086 181.604992
F 22.831358 0.167103 186.199992
F 18.826558 -0.035336 167.013992
F 31.443158 7.976927 196.318992
F 31.355758 15.321597 196.310992
F 27.924358 20.445297 163.604992
F 2.096018 1.291407 199.098992
F 1.334058 1.291407 220.917992
F 29.062558 1.167307 199.988992
F 27.890758 1.337517 221.628992
F 2.096018 9.010507 199.098992
F 1.334058 9.010507 220.917992
F 29.020558 9.142597 199.867992
F 28.000158 9.100257 221.528992
F 2.096018 16.729597 199.098992
F 1.334058 16.729597 220.917992
F 29.060758 16.803297 199.825992
F 28.337458 16.762097 221.474992
F 11.000258 1.286517 199.414992
F 10.238258 1.286517 221.234992
F 11.000258 9.005617 199.414992
F 10.238258 9.005617 221.234992
F 11.000258 16.724697 199.414992
F 10.238258 16.724697 221.234992
F 19.996158 1.382387 199.709992
F 19.123958 1.416007 221.515992
F 19.927658 9.108657 199.612992
F 19.307558 9.013307 221.533992
F 19.969358 16.725797 199.909992
F 19.105258 16.814897 221.433992
F 1.969008 3.854667 202.734992
F 1.207048 3.854667 224.554992
F 28.750758 4.017837 203.322992
F 28.004958 4.080577 225.365992
F 1.969008 11.573797 202.734992
F 1.207048 11.573797 224.554992
F 29.211558 11.641297 203.728992
F 27.910758 11.825197 225.432992
F 1.969008 19.292897 202.734992
F 1.207048 19.292897 224.554992
F 28.816758 19.416297 203.462992
F 28.119658 19.339897 225.047992
F 10.873258 3.859557 203.051992
F 10.111258 3.859557 224.871992
F 10.873258 11.578697 203.051992
F 10.111258 11.578697 224.871992
F 10.873258 19.297797 203.051992
F 10.111258 19.297797 224.871992
F 19.837858 3.982067 203.507992
F 18.952258 4.048067 225.079992
F 19.738458 11.750497 203.321992
F 19.163858 11.841097 225.118992
F 19.730858 19.121797 203.364992
F 19.062358 19.422997 225.136992
F 2.063878 3.854667 200.018992
F 1.301918 3.854667 221.838992
F 28.845558 3.780737 200.599992
F 28.259658 3.956867 222.581992
F 2.063878 11.573797 200.018992
F 1.301918 11.573797 221.838992
F 29.053258 11.576497 200.940992
F 28.075658 11.875097 222.590992
F 2.063878 19.292897 200.018992
F 1.301918 19.292897 221.838992
F 28.937158 19.287497 200.800992
F 28.109458 19.340697 222.409992
F 10.968458 3.859557 200.323992
F 10.206558 3.859557 222.143992
F 10.968458 11.578697 200.323992
F 10.206558 11.578697 222.143992
F 10.968458 19.297797 200.323992
F 10.206558 19.297797 222.143992
F 19.765958 4.025547 200.765992
F 19.248358 3.949387 222.386992
F 19.869558 11.614797 200.665992
F 19.303458 11.647497 222.404992
F 19.997758 19.505597 200.579992
F 19.187558 19.450997 222.390992
F 1.428908 1.291407 218.201992
F 31.163058 20.467797 197.326992
F 28.129258 1.394347 218.859992
F 1.428908 9.010507 218.201992
F 26.656058 20.540997 197.033992
F 28.441958 8.819037 218.932992
F 1.428908 16.729597 218.201992
F 32.913658 11.546097 217.999992
F 28.254458 16.633997 218.690992
F 11.095458 1.286517 196.687992
F 10.333558 1.286517 218.506992
F 11.095458 9.005617 196.687992
F 10.333558 9.005617 218.506992
F 11.095458 16.724697 196.687992
F 10.333558 16.724697 218.506992
F 24.289358 8.919307 196.990992
F 19.359658 1.381847 218.797992
F 24.573758 1.342257 197.228992
F 19.264458 8.960117 218.819992
F 33.095758 1.274907 211.545992
F 19.255158 16.852097 218.755992
F 4.284748 7.717307 200.091992
F 3.522788 7.717307 221.911992
F 31.367658 7.788207 200.788992
F 30.381658 7.800007 222.375992
F 4.284748 15.436397 200.091992
F 3.522788 15.436397 221.911992
F 31.184858 15.359497 200.752992
F 30.551258 15.500297 222.428992
F 26.197658 15.285897 217.731992
F 26.000558 7.845677 217.928992
F 17.046158 0.000001 217.831992
F 17.046158 15.438197 217.831992
F 13.195458 7.719107 200.401992
F 12.433458 7.719107 222.221992
F 13.195458 15.438197 200.401992
F 12.433458 15.438197 222.221992
F 17.046158 7.719107 217.831992
F 8.138308 23.157297 217.520992
F 22.022858 7.794637 200.726992
F 21.460258 7.826517 222.475992
F 22.261558 15.433097 200.664992
F 21.353358 15.661897 222.443992
F 31.193158 12.761897 197.237992
F 33.425958 1.394857 207.145992
F 3.649768 5.147867 218.274992
F 22.215258 12.864397 197.087992
F 30.654958 5.040837 218.926992
F 3.649768 12.866997 218.274992
F 21.142458 5.240867 228.984992
F 30.568758 12.746497 218.842992
F 3.649768 20.586097 218.274992
F 33.184958 3.980587 210.640992
F 30.614758 20.775697 218.799992
F 13.322458 5.146067 196.765992
F 12.560458 5.146067 218.584992
F 13.322458 12.865197 196.765992
F 12.560458 12.865197 218.584992
F 13.322458 20.584297 196.765992
F 12.560458 20.584297 218.584992
F 22.010058 0.174590 207.901992
F 21.532558 5.071607 218.742992
F 18.957958 9.220427 228.836992
F 21.685558 12.897497 218.763992
F 26.531258 12.832997 197.284992
F 21.615558 20.536397 218.487992
F 4.316578 5.147867 199.180992
F 3.554618 5.147867 220.999992
F 31.243858 5.186757 199.734992
F 30.558458 5.064707 221.506992
F 4.316578 12.866997 199.180992
F 3.554618 12.866997 220.999992
F 31.177858 12.831197 199.885992
F 30.452458 12.926997 221.606992
F 4.316578 20.586097 199.180992
F 3.554618 20.586097 220.999992
F 31.175658 20.675797 200.060992
F 30.363858 20.686297 221.525992
F 13.227258 5.146067 199.492992
F 12.465258 5.146067 221.312992
F 13.227258 12.865197 199.492992
F 12.465258 12.865197 221.312992
F 13.227258 20.584297 199.492992
F 12.465258 20.584297 221.312992
F 21.964858 5.249107 199.813992
F 21.362158 5.272347 221.550992
F 22.047958 12.928597 199.790992
F 21.526858 13.049897 221.484992
F 22.119358 20.844097 199.802992
F 21.432258 20.661397 221.280992
F 4.189578 7.717307 202.816992
F 3.427618 7.717307 224.636992
F 30.970658 7.658187 203.500992
F 30.287858 7.911107 225.317992
F 4.189578 15.436397 202.816992
F 3.427618 15.436397 224.636992
F 31.102558 15.593697 203.505992
F 30.292158 15.434297 225.088992
F 8.138308 15.438197 217.520992
F 8.138308 7.719107 217.520992
F 4.189578 23.155497 202.816992
F 3.427618 23.155497 224.636992
F 26.206358 20.507797 214.087992
F 26.285658 12.851297 214.249992
F 20.143658 16.802697 197.056992
F 21.729758 0.113507 215.084992
F 13.100158 7.719107 203.129992
F 12.338258 7.719107 224.948992
F 13.100158 15.438197 203.129992
F 12.338258 15.438197 224.948992
F 26.349958 5.127407 214.281992
F 17.173158 20.584297 214.194992
F 22.010058 7.825637 203.440992
F 21.396258 7.983477 225.171992
F 22.353958 15.569597 203.362992
F 21.254358 15.883497 225.045992
F 28.997958 16.746097 197.048992
F 32.840458 16.837097 218.816992
F 6.546048 1.286337 199.259992
F 5.784088 1.286337 221.079992
F 33.271758 11.425897 210.924992
F 27.983058 9.178407 228.984992
F 6.546048 9.005437 199.259992
F 5.784088 9.005437 221.079992
F 19.973558 1.274497 197.023992
F 33.148958 9.050197 214.667992
F 6.546048 16.724597 199.259992
F 5.784088 16.724597 221.079992
F 28.952958 9.043487 197.126992
F 26.930358 5.144797 196.991992
F 15.454158 1.286517 199.570992
F 14.692258 1.286517 221.389992
F 15.454158 9.005617 199.570992
F 14.692258 9.005617 221.389992
F 15.454158 16.724697 199.570992
F 14.692258 16.724697 221.389992
F 24.520958 1.322987 199.949992
F 23.545858 1.562487 221.590992
F 24.302458 8.951757 199.714992
F 23.659858 9.063467 221.708992
F 24.591458 16.595997 199.588992
F 23.761958 16.893797 221.532992
F 6.419048 3.859737 202.895992
F 5.657088 3.859737 224.715992
F 24.456058 16.751497 196.907992
F 32.581658 4.108177 225.560992
F 6.419048 11.578797 202.895992
F 5.657088 11.578797 224.715992
F 33.416558 19.069397 208.298992
F 32.491958 11.758997 225.333992
F 6.419048 19.297997 202.895992
F 5.657088 19.297997 224.715992
F 33.421658 8.925707 207.061992
F 33.357358 19.183397 200.836992
F 15.327158 3.859557 203.206992
F 14.565158 3.859557 225.026992
F 15.327158 11.578697 203.206992
F 14.565158 11.578697 225.026992
F 15.327158 19.297797 203.206992
F 14.565158 19.297797 225.026992
F 24.425858 4.058507 203.454992
F 23.445358 4.003887 225.321992
F 24.358158 11.602197 203.430992
F 23.506058 11.900997 225.199992
F 24.235458 19.133497 203.557992
F 23.447658 19.652897 225.142992
F 6.514308 3.859737 200.168992
F 5.752348 3.859737 221.987992
F 22.226558 4.898677 197.112992
F 32.729958 3.773217 222.711992
F 6.514308 11.578797 200.168992
F 5.752348 11.578797 221.987992
F 8.487558 23.157297 207.519992
F 32.491558 11.547597 222.623992
F 6.514308 19.297997 200.168992
F 5.752348 19.297997 221.987992
F 25.555658 12.952097 228.934992
F 30.139758 5.205857 229.107992
F 15.422458 3.859557 200.479992
F 14.660458 3.859557 222.299992
F 15.422458 11.578697 200.479992
F 14.660458 11.578697 222.299992
F 15.422458 19.297797 200.479992
F 14.660458 19.297797 222.299992
F 24.338258 3.906807 200.674992
F 23.625758 4.104597 222.375992
F 24.287058 11.656697 200.642992
F 23.649858 11.795197 222.477992
F 24.507258 19.302097 200.583992
F 23.559558 19.512997 222.453992
F 6.641288 1.286337 196.531992
F 5.879338 1.286337 218.351992
F 30.141858 13.105197 228.867992
F 6.641288 9.005437 196.531992
F 5.879338 9.005437 218.351992
F 33.368858 8.918237 212.002992
F 6.641288 16.724597 196.531992
F 5.879338 16.724597 218.351992
F 30.035058 20.623797 229.033992
F 15.549358 1.286517 196.842992
F 14.787458 1.286517 218.662992
F 15.549358 9.005617 196.842992
F 14.787458 9.005617 218.662992
F 15.549358 16.724697 196.842992
F 14.787458 16.724697 218.662992
F 32.734958 8.976437 221.590992
F 23.846158 1.393337 218.869992
F 32.937458 11.668197 215.389992
F 23.720258 9.064937 218.968992
F 25.767958 20.821297 228.665992
F 23.798058 16.516097 218.564992
F 8.741538 7.719107 200.246992
F 7.979588 7.719107 222.065992
F 8.741538 15.438197 200.246992
F 7.979578 15.438197 222.065992
F 17.173158 12.865197 214.194992
F 17.173158 5.146067 214.194992
F 17.649358 7.719107 200.557992
F 16.887458 7.719107 222.376992
F 17.649358 15.438197 200.557992
F 16.887458 15.438197 222.376992
F 17.649358 0.000001 200.557992
F 16.887458 0.000001 222.376992
F 26.595258 7.925157 200.635992
F 25.815458 7.793447 222.604992
F 26.840258 15.549697 200.602992
F 26.030358 15.575597 222.682992
F 8.265318 20.584297 213.883992
F 8.265318 12.865197 213.883992
F 8.868518 5.146067 196.609992
F 8.106558 5.146067 218.429992
F 8.868518 12.865197 196.609992
F 8.106558 12.865197 218.429992
F 8.868518 20.584297 196.609992
F 8.106558 20.584297 218.429992
F 17.776358 5.146067 196.920992
F 17.014358 5.146067 218.740992
F 17.776358 12.865197 196.920992
F 17.014358 12.865197 218.740992
F 17.776358 20.584297 196.920992
F 17.014358 20.584297 218.740992
F 23.442858 9.054037 228.959992
F 26.245758 5.172367 218.925992
F 31.364058 5.243107 197.050992
F 26.127458 12.793997 218.848992
F 32.349258 1.352137 229.110992
F 26.088158 20.571997 218.785992
F 8.773288 5.146067 199.337992
F 8.011328 5.146067 221.156992
F 8.773288 12.865197 199.337992
F 8.011328 12.865197 221.156992
F 8.773288 20.584297 199.337992
F 8.011328 20.584297 221.156992
F 17.681158 5.146067 199.648992
F 16.919158 5.146067 221.467992
F 17.681158 12.865197 199.648992
F 16.919158 12.865197 221.467992
F 17.681158 20.584297 199.648992
F 16.919158 20.584297 221.467992
F 26.651458 5.152207 199.612992
F 26.103958 5.342827 221.576992
F 26.850758 12.924297 199.879992
F 25.863258 13.150397 221.561992
F 26.809758 20.512897 199.789992
F 25.782858 20.579597 221.459992
F 8.646288 7.719107 202.973992
F 7.884328 7.719107 224.793992
F 8.646288 15.438197 202.973992
F 7.884328 15.438197 224.793992
F 8.265318 5.146067 213.883992
F 26.541858 20.534797 211.385992
F 8.646288 23.157297 202.973992
F 7.884328 23.157297 224.793992
F 17.554158 7.719107 203.284992
F 16.792158 7.719107 225.104992
F 17.554158 15.438197 203.284992
F 16.792158 15.438197 225.104992
F 17.554158 0.000001 203.284992
F 16.792158 0.000001 225.104992
F 26.427858 8.106337 203.339992
F 25.789358 8.066257 225.215992
F 26.746358 15.442397 203.234992
F 25.618958 16.005997 225.388992
F 26.578858 13.044297 211.505992
F 26.440358 5.310207 211.555992
F 1.842028 1.291407 206.371992
F 1.080068 1.291407 228.191992
F 28.939358 1.229157 207.225992
F 32.754858 19.281397 225.409992
F 1.842028 9.010507 206.371992
F 1.080068 9.010507 228.191992
F 28.777758 8.997447 207.134992
F 27.736058 16.710997 228.715992
F 1.842028 16.729597 206.371992
F 1.080068 16.729597 228.191992
F 28.904258 16.747597 207.175992
F 21.653558 0.119722 217.974992
F 10.746258 1.286517 206.687992
F 9.984358 1.286517 228.507992
F 10.746258 9.005617 206.687992
F 9.984358 9.005617 228.507992
F 10.746258 16.724697 206.687992
F 9.984258 16.724697 228.507992
F 19.657058 1.319387 206.974992
F 31.129858 -0.055630 208.121992
F 19.570558 9.017327 206.955992
F 26.466758 0.008539 210.780992
F 19.649858 16.651897 206.900992
F 6.133318 9.005437 211.078992
F 1.715028 3.854667 210.008992
F 28.577758 3.981967 210.773992
F 1.715028 11.573797 210.008992
F 28.791758 11.895297 210.622992
F 1.715028 19.292897 210.008992
F 28.787358 19.298497 210.764992
F 10.619258 3.859557 210.324992
F 10.619258 11.578697 210.324992
F 10.619258 19.297797 210.324992
F 19.635058 3.903437 210.522992
F 19.607658 11.595297 210.570992
F 19.420158 19.313197 210.541992
F 1.809888 3.854667 207.291992
F 1.047938 3.854667 229.111992
F 28.778458 3.806307 208.055992
F 1.809888 11.573797 207.291992
F 1.047938 11.573797 229.111992
F 28.973558 11.711597 207.947992
F 1.809888 19.292897 207.291992
F 1.047938 19.292897 229.111992
F 28.832158 19.285797 208.079992
F 10.714558 3.859557 207.597992
F 10.714558 11.578697 207.597992
F 10.714558 19.297797 207.597992
F 19.741758 3.948947 207.857992
F 19.701658 11.701997 207.730992
F 19.590958 19.141597 207.805992
F 1.936878 1.291407 203.655992
F 1.174918 1.291407 225.474992
F 29.084058 1.303197 204.352992
F 28.067858 1.386137 226.159992
F 1.936878 9.010507 203.655992
F 1.174918 9.010507 225.474992
F 28.839458 8.992447 204.444992
F 28.020658 9.166407 226.187992
F 1.936878 16.729597 203.655992
F 1.174918 16.729597 225.474992
F 28.864358 16.746997 204.314992
F 27.925258 16.866597 225.967992
F 10.841458 1.286517 203.960992
F 10.079558 1.286517 225.780992
F 10.841458 9.005617 203.960992
F 10.079558 9.005617 225.780992
F 10.841458 16.724697 203.960992
F 10.079558 16.724697 225.780992
F 19.810358 1.423337 204.236992
F 19.021058 1.427267 226.135992
F 19.737358 9.055687 204.295992
F 19.084558 9.152267 226.072992
F 19.923158 16.551797 204.260992
F 18.906058 16.888797 226.132992
F 4.030758 7.717307 207.364992
F 3.268798 7.717307 229.184992
F 31.042258 7.811047 208.008992
F 4.030758 15.436397 207.364992
F 3.268798 15.436397 229.184992
F 31.205858 15.517997 208.156992
F 17.268358 20.584297 211.467992
F 17.268358 12.865197 211.467992
F 17.268358 5.146067 211.467992
F 12.941458 7.719107 207.674992
F 12.941458 15.438197 207.674992
F 8.360548 20.584297 211.155992
F 21.825958 7.710937 207.817992
F 21.947458 15.576597 207.942992
F 8.233568 23.157297 214.792992
F 4.157738 5.147867 203.728992
F 3.395778 5.147867 225.548992
F 30.994458 5.214737 204.397992
F 30.234058 5.438727 226.286992
F 4.157738 12.866997 203.728992
F 3.395778 12.866997 225.548992
F 31.272958 13.081097 204.594992
F 30.190158 13.060297 226.204992
F 4.157738 20.586097 203.728992
F 3.395778 20.586097 225.548992
F 31.072958 20.752097 204.520992
F 30.338958 20.520197 226.234992
F 13.068458 5.146067 204.038992
F 12.306458 5.146067 225.857992
F 13.068458 12.865197 204.038992
F 12.306458 12.865197 225.857992
F 13.068458 20.584297 204.038992
F 12.306458 20.584297 225.857992
F 22.191358 5.246147 204.150992
F 21.208858 5.411747 226.032992
F 22.093658 13.041197 204.131992
F 21.249158 13.209997 225.893992
F 21.926558 20.426297 204.236992
F 21.202558 20.862997 226.049992
F 4.062588 5.147867 206.453992
F 3.300638 5.147867 228.273992
F 30.932358 5.149237 207.014992
F 12.846258 23.157297 210.402992
F 4.062588 12.866997 206.453992
F 3.300638 12.866997 228.273992
F 31.283658 12.748997 207.382992
F 33.143058 19.391897 215.159992
F 4.062588 20.586097 206.453992
F 3.300638 20.586097 228.273992
F 31.228158 20.397697 207.275992
F 6.133318 16.724597 211.078992
F 12.973258 5.146067 206.765992
F 12.211258 5.146067 228.585992
F 12.973258 12.865197 206.765992
F 12.211258 12.865197 228.585992
F 12.973258 20.584297 206.765992
F 12.211258 20.584297 228.585992
F 22.119458 5.158187 206.923992
F 33.257958 3.928267 207.914992
F 21.999658 12.907297 206.806992
F 21.202758 20.795597 228.726992
F 21.956358 20.411097 207.106992
F 7.979588 23.157297 222.065992
F 3.935588 7.717307 210.089992
F 31.212258 7.849557 210.692992
F 3.935588 15.436397 210.089992
F 31.044558 15.417497 210.824992
F 8.360548 12.865197 211.155992
F 3.935588 23.155497 210.089992
F 8.360548 5.146067 211.155992
F 33.058958 3.795757 215.426992
F 12.846258 7.719107 210.402992
F 12.846258 15.438197 210.402992
F 26.301158 15.463897 214.965992
F 21.862658 7.663257 210.488992
F 21.818658 15.281797 210.736992
F 32.875258 1.226107 219.051992
F 6.292068 1.286337 206.532992
F 5.530108 1.286337 228.352992
F 32.857458 19.475697 217.816992
F 6.292068 9.005437 206.532992
F 5.530108 9.005437 228.352992
F 15.041458 1.286517 211.389992
F 6.292068 16.724597 206.532992
F 5.530108 16.724597 228.352992
F 32.740458 9.068367 218.999992
F 15.200158 1.286517 206.843992
F 14.438258 1.286517 228.663992
F 15.200158 9.005617 206.843992
F 14.438258 9.005617 228.663992
F 15.200158 16.724697 206.843992
F 14.438258 16.724697 228.663992
F 24.412258 1.411067 207.192992
F 23.617758 1.453987 229.013992
F 24.064558 9.281517 207.094992
F 33.226558 16.775897 214.543992
F 24.222658 16.706497 207.087992
F 32.418158 1.138937 221.886992
F 6.165058 3.859737 210.169992
F 29.014958 1.372627 197.340992
F 6.165058 11.578797 210.169992
F 17.649358 23.157297 200.557992
F 6.165058 19.297997 210.169992
F 16.887458 23.157297 222.376992
F 15.073158 3.859557 210.480992
F 15.073158 11.578697 210.480992
F 15.073158 19.297797 210.480992
F 24.202758 3.958167 210.619992
F 24.257558 11.664297 210.678992
F 24.167058 19.281197 210.651992
F 6.260328 3.859737 207.441992
F 25.480058 5.346787 228.903992
F 6.260328 11.578797 207.441992
F 3.776778 23.155497 214.638992
F 6.260328 19.297997 207.441992
F 32.872358 3.729187 218.025992
F 15.168458 3.859557 207.752992
F 15.168458 11.578697 207.752992
F 15.168458 19.297797 207.752992
F 24.280858 3.967117 207.922992
F 24.264958 11.932397 207.939992
F 24.363258 19.321897 208.064992
F 6.387308 1.286337 203.804992
F 5.625348 1.286337 225.624992
F 4.284748 23.155497 200.091992
F 32.575158 1.385337 226.337992
F 6.387308 9.005437 203.804992
F 5.625348 9.005437 225.624992
F 18.885058 16.746297 228.807992
F 32.535558 9.131917 226.023992
F 6.387308 16.724597 203.804992
F 5.625348 16.724597 225.624992
F 4.030758 23.155497 207.364992
F 32.388258 16.766497 226.244992
F 15.295458 1.286517 204.116992
F 14.533458 1.286517 225.935992
F 15.295458 9.005617 204.116992
F 14.533458 9.005617 225.935992
F 15.295458 16.724697 204.116992
F 14.533458 16.724697 225.935992
F 24.353858 1.480497 204.397992
F 23.518358 1.427727 226.236992
F 24.064158 9.115707 204.408992
F 23.599958 9.245737 226.133992
F 24.487258 16.526297 204.437992
F 23.282758 17.191597 226.131992
F 8.487558 7.719107 207.519992
F 8.487558 15.438197 207.519992
F 26.590058 7.707827 215.201992
F 17.395358 7.719107 207.830992
F 17.395358 15.438197 207.830992
F 17.395358 0.000001 207.830992
F 26.461758 7.864607 207.799992
F 26.670158 15.395097 207.890992
F 17.141458 0.000001 215.103992
F 8.614538 5.146067 203.882992
F 7.852578 5.146067 225.702992
F 8.614538 12.865197 203.882992
F 7.852578 12.865197 225.702992
F 8.614538 20.584297 203.882992
F 7.852578 20.584297 225.702992
F 17.522358 5.146067 204.193992
F 16.760458 5.146067 226.013992
F 17.522358 12.865197 204.193992
F 16.760458 12.865197 226.013992
F 17.522358 20.584297 204.193992
F 16.760458 20.584297 226.013992
F 26.647758 5.317377 204.277992
F 25.734058 5.350517 226.205992
F 26.774758 12.830797 204.153992
F 25.765858 13.294397 226.198992
F 26.349858 20.614397 204.335992
F 25.742458 20.623397 226.063992
F 8.519298 5.146067 206.610992
F 7.757348 5.146067 228.429992
F 8.519298 12.865197 206.610992
F 7.757348 12.865197 228.429992
F 8.519298 20.584297 206.610992
F 7.757348 20.584297 228.429992
F 17.427158 5.146067 206.921992
F 16.665158 5.146067 228.740992
F 17.427158 12.865197 206.921992
F 16.665158 12.865197 228.740992
F 17.427158 20.584297 206.921992
F 16.665158 20.584297 228.740992
F 26.611158 5.224057 207.059992
F 8.741538 23.157297 200.246992
F 26.677758 12.939797 206.938992
F 3.268798 23.155497 229.184992
F 26.633458 20.582197 207.144992
F 27.822558 1.425097 228.917992
F 8.392298 7.719107 210.246992
F 8.392298 15.438197 210.246992
F 17.141458 15.438197 215.103992
F 8.392298 23.157297 210.246992
F 17.300158 7.719107 210.557992
F 17.300158 15.438197 210.557992
F 17.300158 0.000001 210.557992
F 26.520058 7.877207 210.570992
F 26.498158 15.550897 210.637992
F 17.141458 7.719107 215.103992
F 1.588048 1.291407 213.644992
F 28.533858 1.343017 214.214992
F 1.588048 9.010507 213.644992
F 28.804758 8.790427 214.209992
F 1.588048 16.729597 213.644992
F 28.627658 16.889097 214.350992
F 10.492258 1.286517 213.961992
F 10.492258 9.005617 213.961992
F 10.492258 16.724697 213.961992
F 19.484658 1.137667 214.012992
F 19.451358 9.072437 214.366992
F 19.333658 16.781497 214.216992
F 1.461038 3.854667 217.281992
F 28.459058 3.908997 218.019992
F 1.461038 11.573797 217.281992
F 28.369758 11.360197 217.951992
F 1.461038 19.292897 217.281992
F 28.317258 19.281897 217.900992
F 10.365258 3.859557 217.597992
F 10.365258 11.578697 217.597992
F 10.365258 19.297797 217.597992
F 19.310058 3.932687 217.791992
F 19.371058 11.540397 217.917992
F 19.202958 19.272697 217.815992
F 1.555908 3.854667 214.564992
F 28.604258 3.772927 215.279992
F 1.555908 11.573797 214.564992
F 28.427558 11.464497 215.263992
F 1.555908 19.292897 214.564992
F 28.648758 19.464797 215.091992
F 10.460558 3.859557 214.870992
F 10.460558 11.578697 214.870992
F 10.460558 19.297797 214.870992
F 19.289458 3.693977 215.001992
F 19.443058 11.605597 215.246992
F 19.497858 19.376197 215.087992
F 1.682888 1.291407 210.928992
F 28.596758 1.450007 211.541992
F 1.682888 9.010507 210.928992
F 28.814358 9.142157 211.529992
F 1.682888 16.729597 210.928992
F 28.816358 16.725497 211.559992
F 10.587558 1.286517 211.233992
F 10.587558 9.005617 211.233992
F 10.587558 16.724697 211.233992
F 19.556258 1.204127 211.265992
F 19.559958 8.958387 211.584992
F 19.679258 16.631397 211.564992
F 3.776778 7.717307 214.638992
F 30.958458 7.637707 215.256992
F 3.776778 15.436397 214.638992
F 30.875358 15.444497 215.153992
F 8.233568 15.438197 214.792992
F 8.233568 7.719107 214.792992
F 12.687458 7.719107 214.948992
F 12.687458 15.438197 214.948992
F 23.972158 16.696197 211.440992
F 21.798658 7.665317 215.154992
F 21.598458 15.316797 215.063992
F 3.522788 23.155497 221.911992
F 3.903758 5.147867 211.001992
F 30.836958 5.307547 211.371992
F 3.903758 12.866997 211.001992
F 30.978958 12.925497 211.636992
F 3.903758 20.586097 211.001992
F 31.107158 20.542697 211.542992
F 12.814458 5.146067 211.311992
F 12.814458 12.865197 211.311992
F 12.814458 20.584297 211.311992
F 21.898758 5.207637 211.505992
F 21.885158 12.719297 211.592992
F 21.769158 20.496497 211.199992
F 3.808608 5.147867 213.726992
F 30.837858 5.152397 214.311992
F 3.808608 12.866997 213.726992
F 30.710758 12.840397 214.386992
F 3.808608 20.586097 213.726992
F 31.000758 20.687097 214.086992
F 12.719258 5.146067 214.038992
F 12.719258 12.865197 214.038992
F 12.719258 20.584297 214.038992
F 21.624658 5.052487 214.337992
F 21.841658 12.675997 214.287992
F 21.676358 20.585597 214.031992
F 3.681608 7.717307 217.363992
F 30.644258 7.610237 218.072992
F 3.681608 15.436397 217.363992
F 30.573658 15.479497 217.997992
F 24.072258 8.906777 211.353992
F 3.681608 23.155497 217.363992
F 24.083558 1.332777 211.668992
F 12.338258 23.157297 224.948992
F 12.592258 7.719107 217.675992
F 12.592258 15.438197 217.675992
F 15.041458 16.724697 211.389992
F 21.614958 7.608547 218.004992
F 21.356558 15.330697 217.781992
F 12.592258 23.157297 217.675992
F 6.038078 1.286337 213.805992
F 21.166558 12.864097 228.505992
F 6.038078 9.005437 213.805992
F 26.211658 -0.001547 215.064992
F 6.038078 16.724597 213.805992
F 32.996358 16.874497 221.516992
F 14.946158 1.286517 214.116992
F 14.946158 9.005617 214.116992
F 14.946158 16.724697 214.116992
F 23.940058 1.304847 214.350992
F 24.094858 8.885467 214.216992
F 23.912758 16.456497 214.225992
F 5.911068 3.859737 217.442992
F 22.175658 20.755697 196.995992
F 5.911068 11.578797 217.442992
F 6.133318 1.286337 211.078992
F 5.911068 19.297997 217.442992
F 32.587358 19.424797 222.547992
F 14.819158 3.859557 217.753992
F 14.819158 11.578697 217.753992
F 14.819158 19.297797 217.753992
F 24.058658 3.953517 217.818992
F 23.958158 11.511097 217.857992
F 23.868158 19.178397 217.536992
F 6.006338 3.859737 214.714992
F 19.148658 1.172847 228.863992
F 6.006338 11.578797 214.714992
F 15.041458 9.005617 211.389992
F 6.006338 19.297997 214.714992
F 32.884558 1.311557 214.310992
F 14.914458 3.859557 215.025992
F 14.914458 11.578697 215.025992
F 14.914458 19.297797 215.025992
F 24.006558 3.870897 215.041992
F 24.072858 11.411797 215.023992
F 24.044958 19.171797 214.813992
F 19.955958 8.942137 196.927992
F 23.339758 16.989097 228.848992
F 21.496958 0.077529 225.261992
F 26.564158 0.158918 208.040992
F 30.827358 -0.063114 210.847992
F 30.277958 0.024621 225.485992
F 22.225358 23.399997 200.632992
F 32.441958 17.074097 228.979992
F 30.545658 0.133717 218.152992
F 33.459658 16.692397 199.868992
F 33.244858 8.959957 204.311992
F 25.945658 0.136595 217.838992
F 26.286258 23.017497 215.190992
F 33.516358 16.567497 204.506992
F 32.293958 9.085027 228.944992
F 33.603358 16.701197 197.061992
F 21.700258 23.199997 215.032992
F 33.575058 3.912197 200.649992
F 33.608658 8.999217 199.991992
F 22.015558 23.187897 203.424992
F 30.869458 23.332297 218.157992
F 31.194058 23.225297 210.625992
F 21.746158 23.172197 210.665992
F 26.191358 23.305697 217.888992
F 22.094258 22.933797 207.873992
F 26.841258 0.060861 201.009992
F 22.065858 0.123371 203.555992
F 21.268958 -0.019521 222.499992
F 26.758958 0.222299 203.582992
F 30.617258 0.160492 215.256992
F 25.735458 0.167565 225.437992
F 31.304458 -0.036213 200.828992
F 30.001058 0.202757 222.710992
F 0.555473 1.283297 242.733992
F 27.157758 1.202887 243.535992
F 0.555473 9.002397 242.733992
F 27.364058 8.985017 243.565992
F 0.555473 16.721497 242.733992
F 27.381458 16.663797 243.604992
F 9.476338 1.286517 243.054992
F 9.476338 9.005617 243.054992
F 9.476338 16.724697 243.054992
F 18.334358 1.249587 243.338992
F 18.211858 9.134017 243.312992
F 18.235158 16.844997 243.354992
F 0.394326 3.877767 246.362992
F 27.034958 3.919217 247.242992
F 0.394326 11.596897 246.362992
F 27.174158 11.512897 247.156992
F 0.394326 19.315997 246.362992
F 27.258158 19.235697 247.204992
F 9.349328 3.859557 246.690992
F 9.349328 11.578697 246.690992
F 9.349328 19.297797 246.690992
F 18.457358 3.890657 247.040992
F 18.306058 11.526697 247.287992
F 18.384458 19.431597 247.049992
F 0.527963 3.859287 243.630992
F 27.267158 3.782327 244.404992
F 0.527964 11.578397 243.630992
F 27.024158 11.631497 244.352992
F 0.527964 19.297497 243.630992
F 27.565058 19.408997 244.262992
F 9.444588 3.859557 243.963992
F 9.444588 11.578697 243.963992
F 9.444588 19.297797 243.963992
F 18.320058 3.791327 244.197992
F 18.339558 11.765897 244.628992
F 18.542758 19.423597 244.373992
F 0.670413 1.292837 240.017992
F 23.471458 19.621597 229.746992
F 0.670413 9.011937 240.017992
F 27.255458 8.968967 240.856992
F 0.670413 16.730997 240.017992
F 27.571658 16.665397 240.820992
F 9.571568 1.286517 240.326992
F 9.571568 9.005617 240.326992
F 9.571568 16.724697 240.326992
F 18.421058 1.321687 240.666992
F 18.594158 9.070657 240.577992
F 18.463958 16.712797 240.698992
F 2.760308 7.717417 243.730992
F 29.378058 7.546687 244.500992
F 2.760308 15.436497 243.730992
F 29.636858 15.418497 244.583992
F 25.357358 15.454397 239.816992
F 18.939058 3.746367 229.513992
F 11.671558 7.719107 244.040992
F 11.671558 15.438197 244.040992
F 25.018158 7.757337 239.813992
F 20.228658 7.861257 244.424992
F 20.463958 15.469697 244.243992
F 25.691558 -0.053793 232.453992
F 2.887878 5.147917 240.094992
F 29.731258 4.941407 240.821992
F 2.887878 12.866997 240.094992
F 29.565758 12.843797 241.063992
F 2.887878 20.586097 240.094992
F 29.710758 20.343397 240.636992
F 11.798558 5.146067 240.404992
F 11.798558 12.865197 240.404992
F 11.798558 20.584297 240.404992
F 20.778058 5.059017 240.908992
F 20.749958 12.814797 240.648992
F 20.770058 20.604897 240.701992
F 2.793058 5.148007 242.819992
F 29.410558 5.015247 243.455992
F 2.793058 12.867097 242.819992
F 29.437358 12.764097 243.824992
F 2.793058 20.586197 242.819992
F 29.713058 20.693697 243.361992
F 11.703258 5.146067 243.131992
F 11.703258 12.865197 243.131992
F 11.703258 20.584297 243.131992
F 20.439758 5.304477 243.536992
F 20.513658 12.959397 243.399992
F 20.790058 20.791297 243.540992
F 2.665178 7.717677 246.457992
F 29.213858 7.756537 247.275992
F 2.665178 15.436797 246.457992
F 29.291758 15.335097 247.187992
F 16.284158 0.000001 239.650992
F 2.665178 23.155897 246.457992
F 15.611158 15.428497 261.440992
F 29.994258 15.595297 229.773992
F 11.576258 7.719107 246.768992
F 11.576258 15.438197 246.768992
F 16.284158 15.438197 239.650992
F 20.384958 7.784807 247.083992
F 20.484258 15.684297 246.993992
F 31.260658 4.097687 261.791992
F 5.022098 1.286357 242.898992
F 31.653058 1.162527 243.631992
F 5.022098 9.005467 242.898992
F 31.754358 8.600117 243.806992
F 5.022098 16.724597 242.898992
F 31.803558 16.518697 243.617992
F 13.930258 1.286517 243.209992
F 13.930258 9.005617 243.209992
F 13.930258 16.724697 243.209992
F 22.549058 1.408407 243.616992
F 22.461458 9.164687 243.475992
F 22.886458 16.646697 243.377992
F 4.894998 3.859667 246.535992
F 31.526258 4.011427 247.248992
F 4.894998 11.578797 246.535992
F 31.586158 11.465397 247.274992
F 4.894998 19.297897 246.535992
F 31.640758 19.328297 247.170992
F 13.803258 3.859557 246.846992
F 13.803258 11.578697 246.846992
F 13.803258 19.297797 246.846992
F 22.604558 3.925597 247.130992
F 22.642358 11.543297 247.375992
F 22.858458 19.428297 246.882992
F 4.990368 3.859697 243.807992
F 31.725758 3.771867 244.555992
F 4.990368 11.578797 243.807992
F 31.662658 11.241697 244.573992
F 4.990368 19.297897 243.807992
F 31.643058 19.051797 244.407992
F 13.898458 3.859557 244.118992
F 13.898458 11.578697 244.118992
F 13.898458 19.297797 244.118992
F 22.685858 3.964217 244.469992
F 22.666858 11.721197 244.433992
F 22.952058 19.308197 244.134992
F 5.117388 1.286337 240.170992
F 31.631958 1.316577 240.814992
F 5.117388 9.005437 240.170992
F 31.797958 8.913117 241.089992
F 5.117388 16.724597 240.170992
F 32.019958 16.420897 240.939992
F 14.025458 1.286517 240.482992
F 14.025458 9.005617 240.482992
F 14.025458 16.724697 240.482992
F 22.929758 1.369947 240.662992
F 22.943158 8.952067 240.925992
F 23.194458 16.758197 240.529992
F 7.217618 7.719107 243.885992
F 7.217618 15.438197 243.885992
F 15.611158 7.709407 261.440992
F 16.125458 7.719107 244.196992
F 16.125458 15.438197 244.196992
F 16.125458 0.000001 244.196992
F 24.909058 7.846007 244.403992
F 25.021658 15.341297 244.337992
F 16.284158 7.719107 239.650992
F 7.344608 5.146067 240.248992
F 7.344608 12.865197 240.248992
F 7.344608 20.584297 240.248992
F 16.252458 5.146067 240.559992
F 16.252458 12.865197 240.559992
F 16.252458 20.584297 240.559992
F 25.083058 5.195277 240.893992
F 25.324758 12.919897 240.795992
F 25.342758 20.498497 240.610992
F 7.249368 5.146067 242.976992
F 7.249368 12.865197 242.976992
F 7.249368 20.584297 242.976992
F 16.157258 5.146067 243.287992
F 16.157258 12.865197 243.287992
F 16.157258 20.584297 243.287992
F 25.095758 5.148747 243.648992
F 24.830058 12.869197 243.485992
F 25.164558 20.425797 243.334992
F 7.122358 7.719107 246.612992
F 7.122358 15.438197 246.612992
F 7.122358 0.000002 246.612992
F 7.376358 23.157297 239.339992
F 16.030258 7.719107 246.923992
F 16.030258 15.438197 246.923992
F 16.030258 0.000001 246.923992
F 24.830958 7.699557 247.041992
F 24.906058 15.503497 247.058992
F 6.643128 0.014110 261.160992
F 0.258982 1.263907 250.003992
F 26.823958 1.164567 250.741992
F 0.258982 8.983007 250.003992
F 26.807058 8.822757 250.776992
F 0.258982 16.702097 250.003992
F 27.149658 16.631697 250.905992
F 9.222348 1.286517 250.327992
F 9.222348 9.005617 250.327992
F 9.222348 16.724697 250.327992
F 17.981858 1.328777 250.598992
F 18.219358 8.876777 250.762992
F 18.144258 16.696197 250.501992
F 0.953068 3.854667 231.827992
F 0.149507 3.875367 253.653992
F 27.753058 3.966457 232.688992
F 27.014458 3.690547 254.630992
F 0.953068 11.573797 231.827992
F 0.149507 11.594497 253.653992
F 27.870358 11.596497 232.554992
F 27.024058 11.562097 254.601992
F 0.953068 19.292897 231.827992
F 0.149507 19.313597 253.653992
F 27.646558 19.393697 232.492992
F 27.058258 19.280297 254.288992
F 9.857298 3.859557 232.144992
F 9.095338 3.859557 253.963992
F 9.857298 11.578697 232.144992
F 9.095338 11.578697 253.963992
F 9.857298 19.297797 232.144992
F 9.095338 19.297797 253.963992
F 18.620458 3.794767 232.256992
F 18.053458 3.934327 254.461992
F 18.927058 11.681197 232.721992
F 18.035258 11.487797 254.417992
F 18.715258 19.335397 232.295992
F 18.127558 19.307497 254.260992
F 0.220950 3.882877 250.873992
F 22.261858 3.863037 261.834992
F 26.889158 3.704057 251.827992
F 0.220950 11.601997 250.873992
F 27.909558 11.710797 229.707992
F 27.085358 11.447597 251.901992
F 0.220950 19.321097 250.873992
F 32.154658 11.670497 229.948992
F 27.110858 19.279497 251.649992
F 9.952558 3.859557 229.416992
F 9.190598 3.859557 251.236992
F 9.952558 11.578697 229.416992
F 9.190598 11.578697 251.236992
F 9.952558 19.297797 229.416992
F 9.190598 19.297797 251.236992
F 27.385158 1.223927 240.852992
F 18.161858 3.824287 251.606992
F 33.558058 20.495597 258.254992
F 18.024258 11.480597 251.550992
F 23.255958 11.595497 229.857992
F 18.257358 19.249397 251.461992
F 0.358870 1.268757 247.244992
F 26.965458 1.275637 247.913992
F 0.358870 8.987867 247.244992
F 27.003958 8.938407 248.106992
F 0.358870 16.706997 247.244992
F 27.053958 16.519497 248.164992
F 9.317578 1.286517 247.599992
F 9.317578 9.005617 247.599992
F 9.317578 16.724697 247.599992
F 18.037258 1.421397 247.935992
F 18.124958 8.954467 248.032992
F 18.153158 16.900597 247.797992
F 2.504648 7.717307 251.002992
F 28.876658 15.265597 261.850992
F 29.106758 7.799197 251.726992
F 2.504648 15.436397 251.002992
F 25.476058 15.599897 229.860992
F 29.260358 15.383497 251.842992
F 6.643128 15.452297 261.160992
F 7.376358 15.438197 239.339992
F 6.643128 7.733217 261.160992
F 12.179558 7.719107 229.494992
F 11.417558 7.719107 251.314992
F 12.179558 15.438197 229.494992
F 11.417558 15.438197 251.314992
F 7.376358 7.719107 239.339992
F 24.438858 20.608297 257.975992
F 22.241858 11.501297 261.651992
F 20.405258 7.544037 251.804992
F 21.139558 15.405597 229.686992
F 20.436958 15.435697 251.422992
F 24.517958 7.701647 261.716992
F 11.576258 23.157297 246.768992
F 2.632068 5.147597 247.366992
F 29.199358 5.250497 248.227992
F 2.632068 12.866697 247.366992
F 29.394658 12.764997 248.081992
F 2.632068 20.585797 247.366992
F 29.457558 20.574797 248.137992
F 11.544558 5.146067 247.677992
F 11.544558 12.865197 247.677992
F 11.544558 20.584297 247.677992
F 20.497358 5.176397 248.072992
F 20.537058 13.034197 248.004992
F 20.641658 20.832497 247.752992
F 2.538188 5.147297 250.094992
F 29.164758 4.934557 251.202992
F 2.538188 12.866397 250.094992
F 29.303258 12.759197 250.755992
F 2.538188 20.585497 250.094992
F 29.389358 20.666997 250.864992
F 11.449258 5.146067 250.405992
F 11.449258 12.865197 250.405992
F 11.449258 20.584297 250.405992
F 20.386058 4.953657 250.746992
F 20.361258 12.777897 250.672992
F 20.317558 20.728697 250.523992
F 3.173628 7.717307 231.909992
F 2.412358 7.717677 253.730992
F 30.000558 7.798487 232.601992
F 29.173058 7.802077 254.539992
F 3.173628 15.436397 231.909992
F 2.412358 15.436797 253.730992
F 30.056758 15.361097 232.478992
F 28.992058 15.446197 254.595992
F 25.292858 20.557397 236.140992
F 24.396358 12.797597 258.031992
F 3.173628 23.155497 231.909992
F 2.412358 23.155897 253.730992
F 25.519558 12.704797 236.224992
F 24.615558 5.169527 258.132992
F 11.156458 23.148297 261.284992
F 15.619058 23.156897 258.737992
F 12.084258 7.719107 232.222992
F 11.322258 7.719107 254.041992
F 12.084258 15.438197 232.222992
F 11.322258 15.438197 254.041992
F 25.341258 5.291557 236.335992
F 15.649458 20.584197 257.833992
F 20.987958 7.794217 232.490992
F 20.375758 7.725607 254.560992
F 20.895958 15.414797 232.322992
F 20.353958 15.514897 254.226992
F 16.379458 23.157297 236.923992
F 6.705728 23.155197 258.432992
F 4.767958 1.286417 250.171992
F 32.247458 3.875587 230.212992
F 31.585658 1.357047 250.906992
F 4.767958 9.005517 250.171992
F 29.030158 7.835407 261.696992
F 31.578158 8.944487 251.013992
F 4.767958 16.724597 250.171992
F 27.799858 19.263497 229.708992
F 31.369458 16.637697 250.961992
F 13.676258 1.286517 250.482992
F 13.676258 9.005617 250.482992
F 13.676258 16.724697 250.482992
F 22.431858 1.139247 250.697992
F 22.559458 8.754717 250.639992
F 22.681858 16.838797 250.677992
F 5.403098 3.859737 231.988992
F 4.640968 3.859677 253.808992
F 32.178758 3.896347 233.043992
F 31.481958 4.004627 254.572992
F 5.403098 11.578797 231.988992
F 4.640968 11.578797 253.808992
F 32.131858 11.593697 232.711992
F 31.447058 11.795497 254.629992
F 5.403098 19.297997 231.988992
F 4.640968 19.297897 253.808992
F 32.004258 19.482597 232.544992
F 31.273658 19.361397 254.647992
F 14.311258 3.859557 232.299992
F 13.549258 3.859557 254.119992
F 14.311258 11.578697 232.299992
F 13.549258 11.578697 254.119992
F 14.311258 19.297797 232.299992
F 13.549258 19.297797 254.119992
F 23.295658 4.025137 232.714992
F 22.490658 3.940247 254.328992
F 23.175258 11.581397 232.589992
F 22.504758 11.510497 254.332992
F 23.086258 19.281697 232.401992
F 22.470458 19.199697 254.328992
F 5.498368 3.859737 229.261992
F 4.736238 3.859547 251.080992
F 18.908358 11.761197 229.917992
F 31.576058 3.793857 251.903992
F 5.498368 11.578797 229.261992
F 4.736238 11.578697 251.080992
F 20.141658 -0.087603 261.683992
F 31.666458 11.638797 251.861992
F 5.498368 19.297997 229.261992
F 4.736238 19.297797 251.080992
F 25.699058 7.812227 229.768992
F 31.397158 19.179397 251.969992
F 14.406458 3.859557 229.572992
F 13.644558 3.859557 251.391992
F 14.406458 11.578697 229.572992
F 13.644558 11.578697 251.391992
F 14.406458 19.297797 229.572992
F 13.644558 19.297797 251.391992
F 20.110658 15.378197 261.722992
F 22.513858 3.639457 251.621992
F 18.837758 19.415397 229.644992
F 22.504858 11.233697 251.636992
F 32.304758 19.604497 229.942992
F 22.397658 19.351297 251.585992
F 4.863248 1.286467 247.444992
F 31.402358 1.346087 248.188992
F 4.863248 9.005567 247.444992
F 31.608958 8.873467 248.350992
F 4.863248 16.724697 247.444992
F 31.664658 16.528797 248.251992
F 13.771458 1.286517 247.755992
F 13.771458 9.005617 247.755992
F 13.771458 16.724697 247.755992
F 22.467458 1.285197 247.996992
F 22.670158 8.947717 247.996992
F 22.825358 16.885997 247.920992
F 7.725598 7.719107 229.339992
F 6.963628 7.719107 251.158992
F 7.725598 15.438197 229.339992
F 6.963628 15.438197 251.158992
F 16.411158 20.584297 236.014992
F 6.963628 0.000001 251.158992
F 16.633458 7.719107 229.650992
F 15.871458 7.719107 251.469992
F 16.633458 15.438197 229.650992
F 15.871458 15.438197 251.469992
F 16.633458 0.000001 229.650992
F 15.871458 0.000001 251.469992
F 30.085858 7.744487 229.946992
F 24.672558 7.575497 251.607992
F 20.105758 7.656947 261.532992
F 24.850958 15.593097 251.848992
F 15.649458 12.865097 257.833992
F 16.411158 12.865197 236.014992
F 7.090608 5.146067 247.522992
F 7.090608 12.865197 247.522992
F 7.090608 20.584297 247.522992
F 15.998458 5.146067 247.833992
F 15.998458 12.865197 247.833992
F 15.998458 20.584297 247.833992
F 24.784658 5.233397 248.024992
F 25.024058 13.034697 248.070992
F 25.018458 20.671797 248.234992
F 6.995378 5.146067 250.249992
F 6.995378 12.865197 250.249992
F 6.995378 20.584297 250.249992
F 15.903258 5.146067 250.560992
F 15.903258 12.865197 250.560992
F 15.903258 20.584297 250.560992
F 24.649658 5.059567 250.721992
F 24.871458 12.866797 250.910992
F 24.839058 20.665397 250.958992
F 7.630338 7.719107 232.066992
F 6.868378 7.719107 253.886992
F 7.630338 15.438197 232.066992
F 6.868378 15.438197 253.886992
F 15.649458 5.146017 257.833992
F 6.868378 0.000004 253.886992
F 7.630338 23.157297 232.066992
F 16.411158 5.146067 236.014992
F 16.538158 7.719107 232.377992
F 15.776258 7.719107 254.197992
F 16.538158 15.438197 232.377992
F 15.776258 15.438197 254.197992
F 16.538158 0.000001 232.377992
F 15.776258 0.000001 254.197992
F 25.376758 7.829697 232.422992
F 24.739858 7.682767 254.309992
F 25.456358 15.300097 232.554992
F 24.700458 15.534297 254.620992
F 6.740918 20.584297 257.522992
F 7.503358 20.584297 235.703992
F 0.826087 1.291407 235.464992
F 0.046728 1.280257 257.304992
F 27.743958 1.452607 236.189992
F 26.866958 1.155467 258.169992
F 0.826087 9.010507 235.464992
F 0.046728 8.999367 257.304992
F 27.663358 9.158957 236.262992
F 26.644458 8.863037 257.951992
F 0.826087 16.729597 235.464992
F 0.046728 16.718497 257.304992
F 27.564658 16.554697 236.065992
F 26.961158 16.720897 258.300992
F 9.730318 1.286517 235.780992
F 8.967978 1.286507 257.600992
F 9.730318 9.005617 235.780992
F 8.967978 9.005607 257.600992
F 9.730318 16.724697 235.780992
F 8.967978 16.724697 257.600992
F 18.644658 1.362497 235.929992
F 17.876358 1.286467 257.911992
F 18.614658 9.124727 236.310992
F 17.876358 9.005567 257.911992
F 18.589658 16.728897 236.165992
F 17.876358 16.724697 257.911992
F 0.699113 3.854897 239.100992
F 6.740918 12.865197 257.522992
F 27.402858 3.773227 239.995992
F 24.435658 15.514597 261.628992
F 0.699113 11.573997 239.100992
F 7.503358 12.865197 235.703992
F 27.551658 11.508997 239.955992
F 21.218458 7.865577 229.800992
F 0.699113 19.293097 239.100992
F 27.723758 4.026127 230.013992
F 27.478358 19.129997 239.682992
F 23.389758 3.976187 229.925992
F 9.603318 3.859557 239.417992
F 8.876558 3.876227 261.231992
F 9.603318 11.578697 239.417992
F 8.876558 11.595297 261.231992
F 9.603318 19.297797 239.417992
F 8.876558 19.314397 261.231992
F 18.530558 3.917367 239.718992
F 17.838158 3.849847 261.518992
F 18.467458 11.659497 239.717992
F 17.838158 11.568997 261.518992
F 18.544558 19.264997 239.810992
F 17.838158 19.288097 261.518992
F 0.793949 3.854677 236.384992
F 0.013370 3.864237 258.158992
F 27.504258 3.892997 237.307992
F 26.923058 3.976967 258.894992
F 0.793949 11.573797 236.384992
F 0.013370 11.583297 258.158992
F 27.811458 11.678597 237.372992
F 26.804258 11.538497 258.957992
F 0.793949 19.292897 236.384992
F 0.013370 19.302497 258.158992
F 27.641358 19.146197 237.004992
F 26.575858 19.307797 259.007992
F 9.698568 3.859557 236.690992
F 8.933078 3.862177 258.508992
F 9.698568 11.578697 236.690992
F 8.933078 11.581297 258.508992
F 9.698568 19.297797 236.690992
F 8.933078 19.300397 258.508992
F 18.667658 3.848957 236.966992
F 17.846058 3.859157 258.814992
F 18.722458 11.829697 236.986992
F 17.846058 11.578297 258.814992
F 18.507458 19.318897 236.996992
F 17.846058 19.297397 258.814992
F 0.920932 1.291407 232.747992
F 0.110901 1.269497 254.514992
F 27.718258 1.379437 233.544992
F 26.731958 1.152967 255.389992
F 0.920932 9.010507 232.747992
F 0.110901 8.988607 254.514992
F 27.755458 9.116857 233.571992
F 26.884458 8.944157 255.297992
F 0.920932 16.729597 232.747992
F 0.110900 16.707697 254.514992
F 27.768158 16.741497 233.301992
F 26.815158 16.831197 255.571992
F 9.825558 1.286517 233.053992
F 9.063578 1.286517 254.873992
F 9.825558 9.005617 233.053992
F 9.063578 9.005627 254.873992
F 9.825558 16.724697 233.053992
F 9.063578 16.724697 254.873992
F 18.839458 1.292507 233.167992
F 17.971458 1.286517 255.184992
F 18.679258 8.911317 233.594992
F 17.971458 9.005617 255.184992
F 18.787558 16.759897 233.312992
F 17.971458 16.724697 255.184992
F 3.014828 7.717297 236.457992
F 2.252858 7.715817 258.278992
F 29.602358 7.539397 237.320992
F 28.925958 7.773467 259.031992
F 3.014828 15.436397 236.457992
F 2.252858 15.434897 258.278992
F 29.741758 15.476997 237.155992
F 29.012958 15.269497 259.186992
F 6.740918 5.146077 257.522992
F 7.503358 5.146067 235.703992
F 24.817158 20.502497 255.286992
F 25.356358 20.533897 233.398992
F 11.925558 7.719107 236.767992
F 11.165158 7.718747 258.581992
F 11.925558 15.438197 236.767992
F 11.165158 15.437897 258.581992
F 24.574358 12.852597 255.213992
F 25.515158 12.796097 233.562992
F 20.871458 7.752887 237.005992
F 20.087858 7.616427 258.804992
F 21.019858 15.560897 236.886992
F 20.181458 15.504197 258.976992
F 7.471608 23.157297 236.612992
F 24.670858 5.166807 255.330992
F 3.141798 5.147867 232.821992
F 2.378428 5.148527 254.639992
F 29.897658 5.183987 233.680992
F 29.238958 5.104987 255.275992
F 3.141798 12.866997 232.821992
F 2.378428 12.867597 254.639992
F 29.953958 12.827097 233.711992
F 29.185558 12.912997 255.467992
F 3.141798 20.586097 232.821992
F 2.378428 20.586697 254.639992
F 29.801258 20.689397 233.511992
F 29.097458 20.819297 255.458992
F 12.052558 5.146067 233.131992
F 11.290558 5.146067 254.950992
F 12.052558 12.865197 233.131992
F 11.290558 12.865197 254.950992
F 12.052558 20.584297 233.131992
F 11.290558 20.584297 254.950992
F 20.833658 5.191977 233.262992
F 20.323958 5.178337 255.464992
F 21.146758 12.917097 233.526992
F 20.312258 12.966497 255.107992
F 20.945958 20.608797 233.214992
F 20.448558 20.645597 255.260992
F 3.046648 5.147867 235.546992
F 2.287488 5.148037 257.367992
F 29.840458 4.978087 236.367992
F 29.303658 5.272547 258.037992
F 3.046648 12.866997 235.546992
F 2.287488 12.867097 257.367992
F 29.940958 12.905597 236.385992
F 28.999358 12.803297 258.061992
F 3.046648 20.586097 235.546992
F 2.287488 20.586297 257.367992
F 29.899458 20.463697 236.179992
F 28.971458 20.368897 258.063992
F 11.957258 5.146067 235.858992
F 11.195158 5.145887 257.678992
F 11.957258 12.865197 235.858992
F 11.195158 12.864997 257.678992
F 11.957258 20.584297 235.858992
F 11.195158 20.584097 257.678992
F 20.873458 5.184237 235.922992
F 20.174658 5.045107 258.125992
F 21.095358 12.896397 236.182992
F 19.960358 13.035897 257.883992
F 20.970358 20.489797 236.078992
F 20.128958 20.622297 257.973992
F 2.919898 7.717187 239.182992
F 2.160628 7.719057 261.000992
F 29.398558 7.521277 240.107992
F 11.417558 23.157297 251.314992
F 2.919898 15.436297 239.182992
F 2.160628 15.438197 261.000992
F 29.728158 15.320197 239.953992
F 7.217618 23.157297 243.885992
F 25.561258 5.378587 233.666992
F 15.744458 20.584297 255.106992
F 2.919898 23.155397 239.182992
F 2.160628 23.157297 261.000992
F 16.506458 20.584297 233.286992
F 15.744458 12.865197 255.106992
F 7.725598 23.157297 229.339992
F 2.252858 23.153997 258.278992
F 11.830258 7.719107 239.495992
F 11.156458 7.710077 261.284992
F 11.830258 15.438197 239.495992
F 11.156458 15.429197 261.284992
F 16.506458 12.865197 233.286992
F 15.744458 5.146067 255.106992
F 20.800058 7.703357 239.875992
F 3.014828 23.155497 236.457992
F 20.854358 15.486997 239.784992
F 15.611158 23.147597 261.440992
F 2.504648 23.155497 251.002992
F 16.506458 5.146067 233.286992
F 5.276118 1.286337 235.625992
F 4.513808 1.286467 257.445992
F 32.156758 0.993690 236.356992
F 31.406458 1.371127 258.115992
F 5.276118 9.005437 235.625992
F 4.513808 9.005577 257.445992
F 31.923758 8.786687 236.477992
F 31.127558 9.055517 258.330992
F 5.276118 16.724597 235.625992
F 4.513808 16.724697 257.445992
F 31.973458 16.571597 236.082992
F 31.219958 16.494697 258.170992
F 14.184258 1.286517 235.936992
F 13.422458 1.286467 257.755992
F 14.184258 9.005617 235.936992
F 13.422458 9.005567 257.755992
F 14.184258 16.724697 235.936992
F 13.422458 16.724697 257.755992
F 23.284658 1.404347 236.201992
F 22.337858 1.425817 258.050992
F 23.026158 9.017677 236.228992
F 22.152058 9.123087 257.921992
F 23.179858 16.665797 236.032992
F 22.463258 16.744297 258.013992
F 5.149118 3.859737 239.262992
F 4.387538 3.859547 261.078992
F 32.098258 3.754077 239.976992
F 5.149118 11.578797 239.262992
F 4.387538 11.578697 261.078992
F 31.756158 11.360697 240.198992
F 5.149118 19.297997 239.262992
F 4.387538 19.297797 261.078992
F 32.009558 19.096197 239.774992
F 14.057258 3.859557 239.572992
F 13.383558 3.849927 261.362992
F 14.057258 11.578697 239.572992
F 13.383558 11.568997 261.362992
F 14.057258 19.297797 239.572992
F 13.383558 19.288097 261.362992
F 22.946158 3.885647 239.807992
F 11.925558 23.157297 236.767992
F 23.097258 11.470797 239.885992
F 11.165158 23.156997 258.581992
F 22.966858 19.424497 239.807992
F 25.793458 -0.090678 229.840992
F 5.244378 3.859737 236.534992
F 4.482438 3.859537 258.356992
F 32.031458 3.539357 237.263992
F 31.466758 4.046307 258.992992
F 5.244378 11.578797 236.534992
F 4.482438 11.578597 258.356992
F 32.135558 11.497497 237.517992
F 31.294958 11.694297 259.189992
F 5.244378 19.297997 236.534992
F 4.482438 19.297797 258.356992
F 32.028258 19.094897 236.997992
F 31.376058 19.137597 259.050992
F 14.152458 3.859557 236.845992
F 13.392158 3.859157 258.659992
F 14.152458 11.578697 236.845992
F 13.392158 11.578297 258.659992
F 14.152458 19.297797 236.845992
F 13.392158 19.297397 258.659992
F 22.992358 3.990277 237.129992
F 22.436258 3.964717 259.103992
F 23.301258 11.534897 237.161992
F 22.177958 11.614597 258.821992
F 23.146958 19.181397 237.020992
F 22.417958 19.369297 259.012992
F 5.371358 1.286337 232.897992
F 4.609318 1.286537 254.717992
F 32.134158 1.124877 233.711992
F 31.229458 1.447247 255.473992
F 5.371358 9.005437 232.897992
F 4.609318 9.005637 254.717992
F 32.025058 9.164367 233.679992
F 31.316858 9.152297 255.555992
F 5.371358 16.724597 232.897992
F 4.609318 16.724797 254.717992
F 32.158558 16.725297 233.368992
F 31.344558 16.725397 255.555992
F 14.279458 1.286517 233.208992
F 13.517558 1.286517 255.028992
F 14.279458 9.005617 233.208992
F 13.517558 9.005617 255.028992
F 14.279458 16.724697 233.208992
F 13.517558 16.724697 255.028992
F 23.562258 1.358887 233.419992
F 22.505858 1.364347 255.203992
F 23.123958 9.110907 233.608992
F 22.460158 9.076067 255.328992
F 23.266558 16.624397 233.318992
F 22.457958 16.762197 255.363992
F 7.471608 7.719107 236.612992
F 6.705728 7.717007 258.432992
F 7.471608 15.438197 236.612992
F 6.705728 15.436097 258.432992
F 6.836608 20.584297 254.795992
F 7.598588 20.584297 232.975992
F 16.379458 7.719107 236.923992
F 15.619058 7.718717 258.737992
F 16.379458 15.438197 236.923992
F 15.619058 15.437797 258.737992
F 16.379458 0.000001 236.923992
F 6.836608 12.865197 254.795992
F 25.337858 7.959137 237.082992
F 24.413458 7.717667 258.951992
F 25.261258 15.262597 237.036992
F 24.604858 15.445497 258.893992
F 7.598588 12.865197 232.975992
F 6.836608 5.146067 254.795992
F 7.598588 5.146067 232.975992
F 2.760308 23.155597 243.730992
F 22.194558 19.311997 261.716992
F 29.290658 23.060797 247.186992
F 26.721258 19.098197 261.760992
F 25.596458 23.034797 232.636992
F 26.722458 3.840627 261.586992
F 29.094158 23.351697 254.548992
F 24.766058 23.228497 251.736992
F 24.939758 23.165597 247.035992
F 24.774758 23.086297 254.407992
F 20.877358 23.179297 239.668992
F 24.472058 23.147297 258.876992
F 29.200058 23.089297 251.906992
F 20.150458 23.167197 258.777992
F 29.604758 23.162297 244.567992
F 20.302258 23.099397 254.199992
F 20.734358 23.342997 244.363992
F 20.075358 23.103897 261.442992
F 25.201658 22.917397 244.340992
F 21.156858 0.065374 232.628992
F 20.740958 0.150201 239.670992
F 29.951858 0.138086 229.926992
F 24.645158 -0.129544 254.366992
F 28.987858 0.166285 261.886992
F 29.176358 0.082600 259.179992
F 29.184758 -0.061743 247.131992
F 20.904658 0.145660 236.803992
F 31.321258 19.180897 261.823992
F 31.088058 11.644697 261.874992
F 26.651158 11.521797 261.680992
F 33.531158 15.294697 262.041992
F 28.944158 22.991497 261.917992
F 8.955598 24.451097 2.728782
F 8.191688 24.448697 24.541692
F 8.955598 32.170197 2.728782
F 8.191688 32.167797 24.541692
F 8.955598 39.889297 2.728782
F 8.191688 39.886897 24.541692
F 17.856258 24.444197 3.044342
F 17.095958 24.443797 24.858192
F 17.856258 32.163297 3.044342
F 17.095958 32.162897 24.858192
F 17.856258 39.882397 3.044342
F 17.095958 39.882097 24.858192
F 26.871758 24.351897 3.441142
F 25.957058 24.332697 25.230092
F 26.779358 32.266697 3.569482
F 25.986058 32.241597 25.145492
F 26.501158 40.061997 3.501982
F 26.029658 39.828897 25.246992
F 8.826628 27.011997 6.358662
F 8.064678 27.011997 28.178292
F 8.826628 34.731097 6.358662
F 8.064678 34.731097 28.178292
F 8.826628 42.450197 6.358662
F 8.064678 42.450197 28.178292
F 17.730858 27.016897 6.675152
F 16.968958 27.016897 28.494792
F 17.730858 34.735997 6.675152
F 16.968958 34.735997 28.494792
F 17.730858 42.455097 6.675152
F 16.968958 42.455097 28.494792
F 26.559558 26.944997 7.152182
F 25.703058 27.032797 28.844092
F 26.702658 34.877097 7.118712
F 26.190658 34.795997 28.956992
F 26.629158 42.394497 7.168732
F 26.075458 42.516097 29.034192
F 8.921398 27.012197 3.642992
F 8.159548 27.011997 25.461892
F 8.921398 34.731297 3.642992
F 8.159548 34.731097 25.461892
F 8.921398 42.450397 3.642992
F 8.159548 42.450197 25.461892
F 17.825958 27.016897 3.948022
F 17.064158 27.016897 25.767292
F 17.825958 34.735997 3.948022
F 17.064158 34.735997 25.767292
F 17.825958 42.455097 3.948022
F 17.064158 42.455097 25.767292
F 26.788358 26.812097 4.535142
F 25.890158 27.025397 26.142792
F 26.821458 34.900397 4.405752
F 25.986958 34.757997 26.169792
F 26.630558 42.657397 4.435362
F 26.208758 42.451497 26.230992
F 8.947458 24.452797 0.032478
F 8.286528 24.448697 21.825292
F 8.947458 32.171897 0.032478
F 8.286528 32.167797 21.825292
F 8.947458 39.891097 0.032477
F 8.286528 39.886897 21.825292
F 17.864158 24.453497 0.341130
F 17.191158 24.443797 22.130692
F 17.864158 32.172697 0.341130
F 17.191158 32.162897 22.130692
F 17.864158 39.891797 0.341129
F 17.191158 39.882097 22.130692
F 28.180858 43.790697 32.738092
F 26.094358 24.380497 22.570492
F 24.532358 43.708797 0.606979
F 26.160858 31.992897 22.514592
F 22.145258 39.834497 0.684517
F 25.934258 39.985997 22.516092
F 11.142358 30.874597 3.715912
F 10.380458 30.874597 25.535192
F 11.142358 38.593697 3.715912
F 10.380458 38.593697 25.535192
F 22.312958 24.424197 0.453264
F 33.196558 28.343697 18.063592
F 11.142358 46.312797 3.715912
F 10.380458 46.312797 25.535192
F 20.085958 30.905997 4.047732
F 19.127358 30.687097 25.842492
F 20.126058 38.728497 4.086902
F 19.302058 38.457497 25.716092
F 33.123658 30.977697 4.646682
F 25.914358 32.362897 32.554192
F 23.864758 38.567197 21.503592
F 32.590158 31.053697 29.044592
F 28.945658 30.776197 4.445982
F 28.060058 30.981797 26.151292
F 28.868458 38.701597 4.705642
F 28.262058 38.702597 26.432092
F 24.597558 28.253997 0.693336
F 32.615358 28.053797 25.493492
F 11.179358 28.314297 0.108514
F 10.507358 28.305197 21.898492
F 11.179358 36.033397 0.108514
F 10.507358 36.024297 21.898492
F 11.179358 43.752497 0.108514
F 10.507358 43.743397 21.898492
F 20.087858 28.205797 0.395588
F 19.549558 28.280497 22.176292
F 33.194058 23.285197 7.385642
F 19.502258 35.829097 22.170892
F 31.178158 32.138997 0.902045
F 19.209358 43.962397 22.253592
F 32.999958 43.516697 15.730692
F 28.363758 28.206797 22.652892
F 33.132058 28.431497 15.350592
F 28.252258 36.106997 22.570492
F 32.970258 43.889097 18.386692
F 28.263358 43.658397 22.634292
F 11.172658 28.305597 2.809802
F 10.412258 28.305197 24.623492
F 11.172658 36.024697 2.809802
F 10.412258 36.024297 24.623492
F 11.172658 43.743897 2.809802
F 10.412258 43.743397 24.623492
F 20.146958 28.399697 3.094272
F 19.397758 28.102997 24.922492
F 20.092158 36.100197 3.293942
F 19.418258 35.923597 24.820192
F 20.070058 43.656597 3.247522
F 19.241258 43.789897 25.037192
F 28.890058 28.166997 3.553672
F 28.184758 28.382797 25.317692
F 28.957958 36.195397 3.688632
F 28.311358 36.118997 25.388392
F 29.045258 43.730397 3.642152
F 28.273258 43.930897 25.270292
F 11.047158 30.874597 6.440522
F 10.285258 30.874597 28.260092
F 11.047158 38.593697 6.440522
F 10.285258 38.593697 28.260092
F 11.047158 46.312797 6.440522
F 10.285258 46.312797 28.260092
F 20.027458 31.187097 6.781292
F 19.067958 31.000597 28.500292
F 20.013158 38.648397 6.879882
F 19.026158 38.475697 28.552492
F 22.345458 32.166397 0.506268
F 23.881758 30.754597 21.470592
F 19.093058 36.054197 32.243492
F 19.981058 35.918897 0.534499
F 28.996258 30.717497 7.068902
F 28.052758 30.937197 28.800292
F 28.819558 38.707797 7.307142
F 27.992258 38.702097 29.080492
F 33.183658 36.072197 15.796592
F 33.324758 43.758597 0.997702
F 13.402058 24.443997 2.888942
F 12.641758 24.443697 24.702792
F 13.402058 32.163197 2.888942
F 12.641758 32.162797 24.702792
F 13.402058 39.882297 2.888942
F 12.641758 39.881897 24.702792
F 22.311558 24.497597 3.266172
F 21.455358 24.523097 25.237292
F 22.303258 32.308597 3.262602
F 21.226158 32.122397 25.122692
F 22.239958 40.108497 3.309932
F 21.589558 39.818597 25.168792
F 31.192158 24.276597 3.612142
F 30.508058 24.412197 25.474292
F 31.063858 32.376597 3.595472
F 30.357358 32.264497 25.383292
F 31.087158 39.974997 3.908062
F 30.537858 39.875897 25.632692
F 13.276658 27.017097 6.519742
F 12.514758 27.017097 28.339392
F 13.276658 34.736197 6.519742
F 12.514758 34.736197 28.339392
F 13.276658 42.455297 6.519742
F 12.514758 42.455297 28.339392
F 22.081758 27.130097 6.895152
F 21.331458 27.097697 28.664492
F 22.252458 34.757497 6.721922
F 21.447558 34.833397 28.465692
F 22.263458 42.475097 7.121652
F 21.362458 42.399297 28.750692
F 30.899958 26.988997 7.221202
F 30.340058 26.963797 29.067292
F 31.038358 34.675397 7.328252
F 30.406958 34.915197 29.128592
F 30.970658 42.593797 7.471902
F 30.472058 42.627497 29.138692
F 13.371758 27.017097 3.792352
F 12.609958 27.017097 25.611592
F 13.371758 34.736197 3.792352
F 12.609958 34.736197 25.611592
F 13.371758 42.455297 3.792352
F 12.609958 42.455297 25.611592
F 22.332858 27.069797 4.258132
F 21.563158 27.090697 25.911592
F 22.410158 34.840997 3.983322
F 21.561658 34.714797 25.757992
F 22.253658 42.497597 4.358152
F 21.533858 42.471497 25.965192
F 31.260758 26.821597 4.527862
F 30.189158 27.125297 26.361192
F 31.112658 34.825697 4.595102
F 30.554058 34.867897 26.411292
F 31.148058 42.551997 4.737662
F 30.451958 42.523697 26.429192
F 13.410158 24.453597 0.185605
F 12.736958 24.443697 21.974992
F 13.410158 32.172697 0.185605
F 12.736958 32.162797 21.974992
F 13.410158 39.891797 0.185605
F 12.736958 39.881897 21.974992
F 32.750558 43.591697 22.721892
F 21.487458 24.361897 22.387092
F 33.140958 38.528097 12.091892
F 21.771558 32.071997 22.413192
F 32.526158 38.772797 29.261692
F 21.572758 39.919097 22.330992
F 32.969958 38.438597 22.176492
F 30.458758 24.314397 22.703092
F 31.250858 39.753197 1.049252
F 30.547358 32.155697 22.721092
F 33.545558 28.493497 3.844852
F 30.594158 39.777097 22.948892
F 15.598958 30.876497 3.870252
F 14.837258 30.876397 25.689592
F 15.598958 38.595597 3.870252
F 14.837258 38.595497 25.689592
F 15.598958 23.157397 3.870252
F 33.293858 28.456597 1.077872
F 14.995958 46.314597 21.143792
F 14.837258 46.314597 25.689592
F 24.450558 30.959697 4.299562
F 23.561058 31.017797 26.102192
F 24.319058 38.684197 4.351042
F 23.781458 38.643397 26.129592
F 20.055958 43.568597 0.449649
F 25.718458 39.965497 32.576292
F 19.105258 28.373597 32.179592
F 33.349658 38.598397 0.114328
F 31.150358 24.285397 0.950629
F 28.753258 28.192297 0.763871
F 15.637158 28.313097 0.263360
F 14.964158 28.303397 22.052992
F 15.637158 36.032197 0.263360
F 14.964158 36.022497 22.052892
F 15.637158 43.751297 0.263360
F 14.964158 43.741597 22.052992
F 32.878758 30.753597 19.187692
F 23.903058 28.196697 22.433792
F 21.445358 32.462397 31.961792
F 23.826958 35.913197 22.529892
F 33.151358 31.102697 14.525992
F 23.642358 43.821197 22.617092
F 25.809958 24.636497 32.668992
F 33.120158 38.631197 14.850792
F 33.048058 38.394397 19.330192
F 15.629358 28.303797 2.966582
F 14.868958 28.303397 24.780392
F 15.629358 36.022897 2.966582
F 14.868958 36.022497 24.780392
F 15.629358 43.741997 2.966582
F 14.868958 43.741597 24.780392
F 24.606258 28.398597 3.411072
F 23.760358 28.468097 25.085692
F 24.669858 36.219597 3.389272
F 23.892358 36.034697 25.242492
F 24.412958 43.942997 3.431062
F 24.034758 43.701197 25.324192
F 21.336258 24.567497 32.207392
F 32.899458 28.139197 22.731792
F 32.626158 28.316897 29.773492
F 15.503958 30.876397 6.597382
F 14.741958 30.876397 28.416992
F 15.503958 38.595497 6.597382
F 14.741958 38.595497 28.416992
F 15.503958 46.314597 6.597382
F 14.741958 46.314597 28.416992
F 24.511458 30.902197 6.893352
F 23.827658 31.165497 28.860892
F 24.391358 38.625997 6.968222
F 23.417858 38.574497 28.751392
F 15.122958 28.303397 17.507192
F 26.542258 24.213197 0.652800
F 15.122958 36.022497 17.507192
F 26.590858 32.266197 0.797002
F 32.809658 35.829297 23.098992
F 23.520958 28.605197 32.404692
F 32.967958 36.104897 25.881592
F 32.676758 36.179897 30.225392
F 23.960158 43.821797 15.261892
F 33.212158 38.716097 7.472262
F 8.699658 24.448697 9.995232
F 7.937698 24.448697 31.814892
F 8.699658 32.167797 9.995232
F 7.937698 32.167797 31.814892
F 8.699658 39.886897 9.995232
F 7.937698 39.886897 31.814892
F 17.603858 24.443797 10.311692
F 16.841958 24.443797 32.131392
F 17.603858 32.162897 10.311692
F 16.841958 32.162897 32.131392
F 17.603858 39.882097 10.311692
F 16.841958 39.882097 32.131392
F 26.430458 24.390397 10.785092
F 32.768058 38.767997 26.582292
F 26.674358 32.228297 10.588392
F 26.746858 39.876197 0.778281
F 26.454658 39.879697 10.777892
F 33.369258 43.507397 11.080692
F 8.572648 27.011997 13.631792
F 8.572648 34.731097 13.631792
F 8.572648 42.450197 13.631792
F 17.476858 27.016897 13.948392
F 17.476858 34.735997 13.948392
F 17.476858 42.455097 13.948392
F 26.383658 26.978797 14.428392
F 26.419558 34.792897 14.247392
F 26.445458 42.536697 14.443992
F 8.667518 27.011997 10.915492
F 7.905558 27.011997 32.735092
F 8.667518 34.731097 10.915492
F 7.905558 34.731097 32.735092
F 8.667518 42.450197 10.915492
F 7.905558 42.450197 32.735092
F 17.572158 27.016897 11.220892
F 17.572158 34.735997 11.220892
F 17.572158 42.455097 11.220892
F 26.498558 26.920297 11.734592
F 26.531358 34.732397 11.600192
F 26.483658 42.410597 11.711492
F 8.794508 24.448697 7.278882
F 8.032548 24.448697 29.098492
F 8.794508 32.167797 7.278882
F 8.032548 32.167797 29.098492
F 8.794508 39.886897 7.278882
F 8.032548 39.886897 29.098492
F 17.699158 24.443797 7.584282
F 16.937158 24.443797 29.403892
F 17.699158 32.162897 7.584282
F 16.937158 32.162897 29.403892
F 17.699158 39.882097 7.584282
F 16.937158 39.882097 29.403892
F 26.681658 24.394497 7.990292
F 25.611758 24.530597 29.874792
F 26.764358 31.911097 7.971662
F 26.175458 32.316597 29.877792
F 26.485858 39.880797 8.126872
F 25.666658 39.770697 29.797392
F 10.888358 30.874597 10.988692
F 10.888358 38.593697 10.988692
F 14.995958 38.595497 21.143792
F 10.888358 46.312797 10.988692
F 19.752358 30.913397 11.328992
F 19.804358 38.474697 11.302592
F 33.335858 38.656097 4.613762
F 24.168458 36.057997 15.153292
F 28.770958 30.887897 11.711492
F 28.731058 38.718797 11.836092
F 24.508658 36.196797 0.626269
F 11.015358 28.305197 7.352112
F 10.253458 28.305197 29.171792
F 11.015358 36.024297 7.352112
F 10.253458 36.024297 29.171792
F 11.015358 43.743397 7.352112
F 10.253458 43.743397 29.171792
F 19.752158 28.470497 7.476382
F 18.984258 28.389397 29.371592
F 20.020358 36.050797 7.523102
F 19.154058 35.852697 29.501492
F 19.968658 43.633697 7.732832
F 19.154758 43.731897 29.430392
F 28.748458 28.268297 8.225262
F 28.049958 28.235797 29.896992
F 28.803758 36.187497 8.118802
F 28.176958 36.241697 30.012792
F 28.745958 43.828897 8.288952
F 28.285158 43.952297 30.028892
F 10.920258 28.305197 10.077092
F 10.158258 28.305197 31.896792
F 10.920258 36.024297 10.077092
F 10.158258 36.024297 31.896792
F 10.920258 43.743397 10.077092
F 10.158258 43.743397 31.896792
F 19.893458 28.386897 10.373792
F 21.838558 27.057297 18.635392
F 19.936758 36.067997 10.223792
F 33.121258 28.231497 10.791392
F 19.897458 43.656997 10.426692
F 12.863958 42.455297 18.338392
F 28.574858 28.244597 10.799092
F 32.997058 30.829297 11.758292
F 28.626058 36.236997 10.729592
F 33.179658 35.997297 11.119592
F 28.651258 43.765597 10.918392
F 33.203958 28.238997 8.153132
F 10.793258 30.874597 13.713692
F 10.793258 38.593697 13.713692
F 10.793258 46.312797 13.713692
F 19.780858 30.797697 13.952692
F 19.770458 38.660697 14.049692
F 31.019658 32.506997 15.382692
F 24.110758 28.171397 15.085092
F 28.826158 31.026597 14.522892
F 28.730358 38.819697 14.631692
F 15.218158 43.741597 14.779692
F 13.149658 24.443697 10.156292
F 12.387758 24.443697 31.975992
F 13.149658 32.162797 10.156292
F 12.387758 32.162797 31.975992
F 13.149658 39.881897 10.156292
F 12.387758 39.881897 31.975992
F 22.152458 24.655597 10.473992
F 31.136958 34.725997 0.108320
F 22.067758 32.164997 10.517992
F 12.990958 39.881897 14.701792
F 22.117458 39.906797 10.772092
F 12.990958 32.162797 14.701792
F 30.736758 24.743097 10.798992
F 32.770458 43.983697 29.995992
F 31.068258 32.274497 10.870292
F 33.350458 43.789997 3.735942
F 30.952158 39.880697 11.015192
F 21.777858 42.519797 18.828292
F 13.022658 27.017097 13.792892
F 13.022658 34.736197 13.792892
F 13.022658 42.455297 13.792892
F 21.837058 26.835097 14.228492
F 21.929858 34.838997 14.265292
F 21.904758 42.453297 14.206992
F 30.927058 27.184497 14.579192
F 30.982758 35.000697 14.486392
F 30.745558 42.308297 14.583192
F 13.117958 27.017097 11.065192
F 13.117958 34.736197 11.065192
F 13.117958 42.455297 11.065192
F 22.101558 27.059297 11.556792
F 21.977258 34.790297 11.529492
F 22.203358 42.549997 11.524792
F 30.872958 27.285097 11.799292
F 30.933958 34.778097 11.812092
F 30.943258 42.503897 11.779692
F 13.244958 24.443697 7.428612
F 12.482958 24.443697 29.248292
F 13.244958 32.162797 7.428612
F 12.482958 32.162797 29.248292
F 13.244958 39.881897 7.428612
F 12.482958 39.881897 29.248292
F 22.195158 24.617697 7.885642
F 21.317758 24.616797 29.587492
F 22.346358 32.236097 7.838842
F 21.375958 32.271697 29.264692
F 22.212958 39.908897 8.062132
F 21.184458 39.885997 29.582992
F 31.026058 24.417897 8.252762
F 30.305958 24.357697 29.762292
F 31.008058 32.027397 8.149502
F 30.313058 32.446697 29.947092
F 30.914658 40.058797 8.238632
F 30.340858 40.016997 30.145492
F 15.345158 30.876397 11.143092
F 15.345158 38.595497 11.143092
F 14.995958 30.876397 21.143792
F 15.345158 46.314597 11.143092
F 24.296958 30.866597 11.470792
F 24.221458 38.484497 11.835092
F 15.218158 36.022497 14.779692
F 21.217758 39.956997 32.309192
F 30.936658 27.021897 19.097092
F 15.218158 28.303397 14.779692
F 24.094458 30.887297 18.579592
F 15.472158 28.303397 7.506522
F 14.710158 28.303397 29.326192
F 15.472158 36.022497 7.506512
F 14.710158 36.022497 29.326192
F 15.472158 43.741597 7.506512
F 14.710158 43.741597 29.326192
F 24.379758 28.430297 8.010382
F 23.456158 28.433397 29.701992
F 24.392858 36.040997 7.883822
F 23.690558 35.980597 29.504492
F 24.433258 43.813797 7.910742
F 23.634758 43.632297 29.695192
F 23.639458 43.699497 32.487992
F 33.324558 35.970497 3.587592
F 15.091158 30.876397 18.416292
F 32.657758 43.805797 25.332292
F 12.990958 24.443697 14.701792
F 19.009958 43.678097 32.161592
F 15.376958 28.303397 10.233992
F 14.614958 28.303397 32.053592
F 15.376958 36.022497 10.233992
F 14.614958 36.022497 32.053592
F 15.376958 43.741597 10.233992
F 14.614958 43.741597 32.053592
F 24.420858 28.312097 10.647292
F 12.863958 34.736197 18.338392
F 24.341458 36.064997 10.598192
F 12.863958 27.017097 18.338392
F 24.396858 43.958897 10.746192
F 30.742758 42.592397 19.280992
F 30.669358 34.624397 19.251992
F 30.964658 39.838897 15.660892
F 30.794358 24.471297 15.546692
F 21.867858 39.894897 15.016392
F 22.069958 31.996797 14.977692
F 21.777158 24.488997 17.915392
F 15.249958 30.876397 13.870592
F 15.249958 38.595497 13.870592
F 15.249958 46.314597 13.870592
F 24.331458 30.755697 14.130292
F 24.195958 38.741997 14.578192
F 21.924158 24.276897 15.136692
F 19.273658 23.067497 25.908692
F 21.855158 34.583997 18.836892
F 15.091158 46.314597 18.416292
F 23.951858 44.006397 17.939192
F 8.445668 24.448697 17.268492
F 8.445668 32.167797 17.268492
F 8.445668 39.886897 17.268492
F 17.349858 24.443797 17.584992
F 17.349858 32.162897 17.584992
F 17.349858 39.882097 17.584992
F 26.346658 24.370597 18.173992
F 26.368658 32.127597 17.828992
F 26.232558 40.014197 18.275092
F 8.318668 27.011997 20.905092
F 8.318668 34.731097 20.905092
F 8.318668 42.450197 20.905092
F 17.222858 27.016897 21.221592
F 17.222858 34.735997 21.221592
F 17.222858 42.455097 21.221592
F 26.159158 26.845897 21.732292
F 26.206158 34.591697 21.633092
F 25.922958 42.490797 21.776092
F 8.413538 27.011997 18.188692
F 8.413538 34.731097 18.188692
F 8.413538 42.450197 18.188692
F 17.318158 27.016897 18.494092
F 17.318158 34.735997 18.494092
F 17.318158 42.455097 18.494092
F 26.420958 27.023797 18.964792
F 26.401558 34.642897 18.879292
F 26.192058 42.699897 18.997892
F 8.540518 24.448697 14.552092
F 8.540518 32.167797 14.552092
F 8.540518 39.886897 14.552092
F 17.445158 24.443797 14.857492
F 17.445158 32.162897 14.857492
F 17.445158 39.882097 14.857492
F 26.299158 24.450697 15.309592
F 26.506658 32.217397 15.043192
F 26.404458 39.988597 15.565392
F 10.634358 30.874597 18.261892
F 10.634358 38.593697 18.261892
F 28.868958 36.020997 0.939354
F 10.634358 46.312797 18.261892
F 19.518858 30.821397 18.717192
F 19.689258 38.622097 18.677992
F 32.811558 30.672397 21.969192
F 29.009758 43.782697 0.857767
F 28.640658 30.870597 19.011292
F 28.438758 38.672097 19.044892
F 30.657058 42.223997 21.971292
F 10.761358 28.305197 14.625292
F 10.761358 36.024297 14.625292
F 10.761358 43.743397 14.625292
F 19.582758 28.259797 14.876192
F 19.593958 36.002497 15.093392
F 19.599058 43.776697 15.035292
F 28.597658 28.451197 15.386992
F 28.582058 35.923097 15.514792
F 28.586958 43.910397 15.576692
F 10.666258 28.305197 17.350292
F 10.666258 36.024297 17.350292
F 10.666258 43.743397 17.350292
F 19.584358 28.350997 17.599492
F 19.666458 35.970297 17.791592
F 19.659258 43.850797 17.854492
F 28.815058 28.232397 17.928292
F 28.629358 36.111997 18.190592
F 28.599158 43.867597 18.487192
F 10.539258 30.874597 20.986892
F 10.539258 38.593697 20.986892
F 10.539258 46.312797 20.986892
F 19.544958 30.858197 21.446592
F 19.388158 38.514197 21.396492
F 32.555658 30.719097 26.299592
F 15.091158 38.595497 18.416292
F 28.446858 30.744597 21.666092
F 28.351958 38.735897 21.715992
F 24.028358 38.518297 18.814392
F 12.895658 24.443697 17.429492
F 12.895658 32.162797 17.429492
F 12.895658 39.881897 17.429492
F 30.593158 34.674197 21.943892
F 21.802458 31.993497 17.766992
F 21.965958 40.020097 17.849492
F 31.056558 24.444397 18.185792
F 30.992958 32.169197 18.001692
F 30.786558 39.933497 18.511492
F 12.768658 27.017097 21.066192
F 24.181558 36.003697 17.858992
F 12.768658 34.736197 21.066192
F 24.151458 28.246997 17.942692
F 12.768658 42.455297 21.066192
F 15.122958 43.741597 17.507192
F 21.660058 26.820897 21.325292
F 21.672558 34.547297 21.528192
F 21.533658 42.634497 21.604992
F 30.663058 26.867697 21.895992
F 33.335558 30.919097 7.323402
F 33.010958 35.936497 18.539292
F 33.291458 43.642197 8.381162
F 28.118558 36.208997 32.732192
F 24.543058 46.459697 4.289242
F 28.926858 46.320297 4.406452
F 23.610258 36.324197 32.206792
F 33.002758 46.463097 18.987792
F 19.703158 23.203597 13.979592
F 33.374458 35.983897 0.970978
F 28.454458 46.466697 18.907392
F 28.813058 46.433297 14.508192
F 20.092158 23.138997 6.934362
F 24.085758 46.366597 14.397292
F 19.889858 23.182397 11.220692
F 33.176758 46.168797 14.717792
F 24.223358 46.543397 11.632092
F 33.153458 46.226497 11.945092
F 19.263058 46.408897 28.442392
F 19.539958 46.513597 21.224892
F 32.849458 22.887797 22.074192
F 19.782258 46.401197 14.114792
F 28.537758 46.463397 21.625492
F 32.692658 22.976997 29.135292
F 24.173858 23.154497 14.160192
F 24.176658 23.228997 11.506492
F 28.521458 23.241397 14.549792
F 28.247058 23.130097 26.303192
F 30.265558 40.119897 32.812992
F 28.137258 28.583297 32.638992
F 30.024558 24.483197 32.524192
F 28.986258 38.485797 -0.089457
F 31.066858 26.938097 0.138397
F 26.644458 26.843597 -0.285762
F 33.311258 30.847897 -0.064793
F 7.429728 24.448697 46.361292
F 7.429728 32.167797 46.361292
F 7.429728 39.886897 46.361292
F 16.333958 24.443797 46.677792
F 16.333958 32.162897 46.677792
F 16.333958 39.882097 46.677792
F 25.508958 24.655297 46.872692
F 25.327458 32.329797 47.367892
F 25.224658 39.813397 46.967692
F 7.302718 27.011997 49.997892
F 7.302718 34.731097 49.997892
F 7.302718 42.450197 49.997892
F 16.206958 27.016897 50.314392
F 16.206958 34.735997 50.314392
F 16.206958 42.455097 50.314392
F 25.305758 27.213197 50.754092
F 25.163758 35.037897 50.736092
F 25.260158 42.656697 50.615692
F 7.397588 27.011997 47.281592
F 7.397588 34.731097 47.281592
F 7.397588 42.450197 47.281592
F 16.302258 27.016897 47.586992
F 16.302258 34.735997 47.586992
F 16.302258 42.455097 47.586992
F 25.525158 27.103597 48.049592
F 25.273858 35.012497 48.017292
F 25.234558 42.610697 47.934992
F 7.524568 24.448697 43.644992
F 6.762618 24.448697 65.464592
F 7.524568 32.167797 43.644992
F 6.762618 32.167797 65.464592
F 7.524568 39.886897 43.644992
F 6.762618 39.886897 65.464592
F 16.429158 24.443797 43.950392
F 16.429158 32.162897 43.950392
F 16.429158 39.882097 43.950392
F 25.532358 24.660597 44.225092
F 25.466258 32.142697 44.461592
F 25.571558 40.127797 44.134192
F 9.618458 30.874597 47.354792
F 9.618458 38.593697 47.354792
F 32.120758 43.709497 40.123192
F 9.618458 46.312797 47.354792
F 18.610558 30.853397 47.559192
F 18.651658 38.633597 47.594492
F 19.126158 31.066697 32.936892
F 22.346458 38.620797 65.231992
F 27.656458 31.062197 48.251792
F 27.561158 38.630097 47.990592
F 31.769558 36.034897 61.673492
F 9.745438 28.305197 43.718192
F 9.745438 36.024297 43.718192
F 9.745438 43.743397 43.718192
F 18.627658 28.431197 44.078992
F 18.691758 35.911997 43.901792
F 18.736158 43.720797 44.059392
F 27.638058 28.325797 44.313592
F 27.823858 36.072097 44.425992
F 27.906958 43.852697 44.353892
F 9.650288 28.305197 46.443192
F 9.650288 36.024297 46.443192
F 9.650288 43.743397 46.443192
F 18.710758 28.324997 46.882192
F 18.513358 36.046197 46.563492
F 18.590858 43.701697 46.941392
F 27.667258 28.495997 47.172092
F 27.758658 35.952997 47.108292
F 27.590958 43.777297 47.092092
F 9.523288 30.874597 50.079792
F 9.523288 38.593697 50.079792
F 9.523288 46.312797 50.079792
F 18.584458 31.043397 50.262292
F 18.413258 38.553197 50.411092
F 32.460458 36.135997 40.299592
F 31.835558 28.303097 61.883992
F 27.581058 30.934897 51.033192
F 27.381558 38.729497 50.829392
F 19.103558 38.659797 33.187992
F 11.879758 24.443697 46.522392
F 11.879758 32.162797 46.522392
F 11.879758 39.881897 46.522392
F 21.024558 24.686397 46.890092
F 20.843358 32.247797 47.017692
F 20.833358 40.083897 46.549492
F 29.971058 24.588697 47.150592
F 29.862558 32.307297 47.258192
F 29.901058 40.044697 47.212292
F 11.752758 27.017097 50.158992
F 11.752758 34.736197 50.158992
F 11.752758 42.455297 50.158992
F 20.697558 26.975997 50.673392
F 20.684658 34.946197 50.516692
F 20.792258 42.579397 50.535792
F 29.968358 26.970297 50.881492
F 29.793458 34.985997 50.766392
F 29.774858 42.487997 50.822692
F 11.848058 27.017097 47.431292
F 11.848058 34.736197 47.431292
F 11.848058 42.455297 47.431292
F 20.876358 27.049397 47.913192
F 20.501558 34.782397 47.724592
F 20.889158 42.757097 47.771392
F 30.025358 27.157997 48.267992
F 29.905258 34.951997 48.088792
F 29.755558 42.685997 48.123392
F 11.974958 24.443697 43.794692
F 11.974958 32.162797 43.794692
F 11.974958 39.881897 43.794692
F 20.940158 24.562097 44.068992
F 20.898358 32.112597 44.179692
F 20.931558 39.885997 43.965492
F 30.107458 24.394697 44.491992
F 29.891258 32.003597 44.569992
F 30.002858 40.056697 44.500292
F 14.075258 30.876397 47.509192
F 14.075258 38.595497 47.509192
F 23.384358 38.775197 33.396892
F 14.075258 46.314597 47.509192
F 23.093358 30.909097 47.924692
F 22.773658 38.750897 47.768592
F 22.701058 43.776097 61.448392
F 32.135658 30.920497 48.248292
F 31.899358 38.544997 48.244592
F 23.100658 43.801897 39.573292
F 22.627558 36.201897 61.424792
F 14.202258 28.303397 43.872592
F 14.202258 36.022497 43.872592
F 14.202258 43.741597 43.872592
F 23.209658 28.399897 44.219592
F 23.053558 36.144997 44.244192
F 23.307658 43.898497 44.167292
F 32.373058 28.380697 44.434992
F 32.304658 35.916597 44.393792
F 32.367358 43.922397 44.542692
F 14.106958 28.303397 46.599992
F 14.106958 36.022497 46.599992
F 14.106958 43.741597 46.599992
F 23.110558 28.366397 47.026892
F 22.826658 36.132997 46.928092
F 23.112858 44.000497 46.937692
F 32.260858 28.322897 47.230992
F 32.222558 35.988997 47.197492
F 32.256358 43.872097 47.390792
F 13.979958 30.876397 50.236592
F 13.979958 38.595497 50.236592
F 13.979958 46.314597 50.236592
F 23.260258 30.972397 50.745192
F 22.948058 38.989697 50.505492
F 32.859558 43.840797 32.799192
F 32.227958 31.003197 50.932292
F 31.976258 38.444197 50.849192
F 23.482258 35.980397 39.526492
F 22.708158 28.244197 61.643792
F 7.175738 24.448697 53.634492
F 7.175738 32.167797 53.634492
F 7.175738 39.886897 53.634492
F 16.079958 24.443797 53.950992
F 16.079958 32.162897 53.950992
F 16.079958 39.882097 53.950992
F 25.070758 24.293197 54.505192
F 25.154858 32.241897 54.346192
F 25.086258 40.099397 54.173092
F 7.810688 27.011997 35.451492
F 7.048738 27.011997 57.271092
F 7.810688 34.731097 35.451492
F 7.048738 34.731097 57.271092
F 7.810688 42.450197 35.451492
F 7.048738 42.450197 57.271092
F 16.714958 27.016897 35.767992
F 15.952958 27.016897 57.587592
F 16.714958 34.735997 35.767992
F 15.952958 34.735997 57.587592
F 16.714958 42.455097 35.767992
F 15.952958 42.455097 57.587592
F 25.860858 27.206397 36.122492
F 25.066658 27.080597 58.111092
F 25.775958 34.921897 36.158692
F 25.006058 34.814797 57.962192
F 25.610458 42.650497 36.253192
F 25.073058 42.625897 57.747892
F 7.143598 27.011997 54.554792
F 7.143598 34.731097 54.554792
F 7.143608 42.450197 54.554792
F 16.810158 27.016897 33.040492
F 16.048258 27.016897 54.860192
F 16.810158 34.735997 33.040492
F 16.048258 34.735997 54.860192
F 16.810158 42.455097 33.040492
F 16.048258 42.455097 54.860192
F 30.368058 42.663597 33.631392
F 25.177758 27.130897 55.325692
F 25.685758 34.949797 33.410192
F 24.910858 34.871697 55.308292
F 29.509858 24.731697 61.720592
F 25.205658 42.597897 55.048792
F 7.270588 24.448697 50.918192
F 7.270588 32.167797 50.918192
F 7.270588 39.886897 50.918192
F 16.175258 24.443797 51.223592
F 16.175258 32.162897 51.223592
F 16.175258 39.882097 51.223592
F 25.372258 24.649697 51.827792
F 25.382158 32.430397 51.565692
F 25.216258 40.080097 51.546892
F 10.126458 30.874597 32.808392
F 9.364468 30.874597 54.627992
F 10.126458 38.593697 32.808392
F 9.364468 38.593697 54.627992
F 30.364758 34.814397 33.768992
F 32.202858 38.741397 43.668492
F 10.126458 46.312797 32.808392
F 9.364468 46.312797 54.627992
F 30.347158 27.148897 33.384692
F 18.437958 30.994597 54.722592
F 31.487258 30.941497 65.335292
F 18.330858 38.555597 54.903792
F 23.330658 28.355597 39.578792
F 13.599058 43.741597 61.146492
F 14.360958 43.741597 39.326792
F 13.599058 36.022497 61.146492
F 32.384158 31.128697 33.653492
F 27.365558 31.119997 55.269792
F 21.402158 34.896697 32.982992
F 27.167658 38.559097 55.119592
F 14.360958 36.022497 39.326792
F 27.966758 38.830897 33.535892
F 9.491448 28.305197 50.991392
F 9.491448 36.024297 50.991392
F 9.491448 43.743397 50.991392
F 18.531258 28.482697 51.247792
F 18.361458 36.003197 51.326992
F 18.491558 43.860497 51.271492
F 27.711058 28.348097 51.632792
F 27.429558 36.138397 51.682292
F 27.530858 43.986097 51.545092
F 9.396298 28.305197 53.716392
F 9.396298 36.024297 53.716392
F 9.396298 43.743397 53.716392
F 18.314558 28.403297 53.977192
F 18.324458 36.029997 54.150492
F 18.434958 43.673997 54.186092
F 27.513058 28.484297 54.337292
F 27.326858 36.030397 54.340092
F 27.586358 43.690097 54.263692
F 10.031258 30.874597 35.533392
F 9.269298 30.874597 57.352992
F 10.031258 38.593697 35.533392
F 9.269298 38.593697 57.352992
F 10.031258 46.312797 35.533392
F 9.269298 46.312797 57.352992
F 19.038358 31.058197 35.575292
F 18.212258 30.797197 57.537792
F 18.971358 38.709597 36.011092
F 18.363658 38.641097 57.642792
F 23.645258 31.132697 33.299792
F 32.190958 30.955797 43.551392
F 32.452758 38.628697 33.776992
F 13.599058 28.303397 61.146492
F 27.998458 31.094597 36.288892
F 27.201958 31.046597 57.930992
F 27.810158 38.692797 36.160592
F 27.219658 38.764197 57.895592
F 14.360958 28.303397 39.326792
F 31.510058 38.764297 65.317292
F 11.625758 24.443697 53.795592
F 11.625758 32.162797 53.795592
F 11.625758 39.881897 53.795592
F 20.387058 24.583397 54.192192
F 20.680758 32.352897 54.076092
F 20.548358 39.971797 54.159192
F 29.765558 24.468097 54.430992
F 29.630558 32.288997 54.363392
F 29.547158 39.785297 54.433492
F 12.260758 27.017097 35.612592
F 11.498758 27.017097 57.432192
F 12.260758 34.736197 35.612592
F 11.498758 34.736197 57.432192
F 12.260758 42.455297 35.612592
F 11.498758 42.455297 57.432192
F 21.163458 27.089797 35.804592
F 20.473858 27.087897 57.865092
F 21.167158 34.707797 35.702792
F 20.359058 34.713797 57.945492
F 21.312958 42.238597 35.974792
F 20.340858 42.801597 57.779692
F 30.390858 27.006097 36.079592
F 29.546658 27.319397 58.169592
F 30.134058 34.627297 36.592292
F 29.431958 34.737497 58.213992
F 30.229658 42.599297 36.256192
F 29.426558 42.433097 57.978792
F 12.355958 27.017097 32.884892
F 11.594058 27.017097 54.704492
F 12.355958 34.736197 32.884892
F 11.594058 34.736197 54.704492
F 12.355958 42.455297 32.884892
F 11.594058 42.455297 54.704492
F 32.607758 28.479997 40.002692
F 20.424658 27.065697 55.101492
F 29.191858 27.232397 65.631992
F 20.550658 34.907397 55.158392
F 27.202758 23.345697 62.583992
F 20.685158 42.515897 55.083992
F 27.708058 23.278397 47.960992
F 29.674458 27.119597 55.380492
F 32.089758 23.093497 50.870192
F 29.654558 34.901897 55.439392
F 24.705058 35.021897 65.230792
F 29.736958 42.367597 55.241492
F 11.721058 24.443697 51.067892
F 11.721058 32.162797 51.067892
F 11.721058 39.881897 51.067892
F 20.780358 24.354997 51.504092
F 20.698658 32.327197 51.246292
F 20.550158 40.032697 51.410592
F 29.815558 24.433997 51.572692
F 29.845958 32.446297 51.595092
F 29.694558 39.836797 51.720392
F 14.583258 30.876397 32.962792
F 13.821258 30.876397 54.782392
F 14.583258 38.595497 32.962792
F 13.821258 38.595497 54.782392
F 25.784158 27.393297 33.333392
F 27.000558 38.593397 65.260992
F 14.583258 46.314597 32.962792
F 13.821258 46.314597 54.782392
F 20.157458 27.126197 65.029692
F 22.800158 30.933597 55.208792
F 21.175958 42.439097 33.221792
F 22.778358 38.727397 55.180692
F 25.741458 42.510597 33.569592
F 32.543958 30.825497 36.286992
F 29.206758 42.583597 65.323292
F 31.838558 30.784697 55.304492
F 32.438458 36.051897 37.474892
F 32.055058 38.729797 55.422292
F 23.309758 38.817797 43.300792
F 29.990258 24.592997 37.180892
F 24.720058 42.433997 65.428692
F 31.717158 43.677497 58.942492
F 13.948258 28.303397 51.145792
F 13.948258 36.022497 51.145792
F 13.948258 43.741597 51.145792
F 22.983958 28.339497 51.644092
F 22.808058 36.340097 51.499792
F 22.940358 44.067797 51.630292
F 32.122958 28.394397 51.858892
F 32.120858 35.959997 51.778292
F 32.010158 43.793197 51.790592
F 13.853058 28.303397 53.873292
F 13.853058 36.022497 53.873292
F 13.853058 43.741597 53.873292
F 22.728158 28.336097 54.305392
F 22.648858 36.273297 54.258492
F 22.880458 43.721797 54.291192
F 32.027458 28.139497 54.628692
F 31.972758 36.058197 54.563592
F 31.851258 43.732897 54.497892
F 14.487958 30.876397 35.690192
F 13.726058 30.876397 57.509892
F 14.487958 38.595497 35.690192
F 13.726058 38.595497 57.509892
F 14.487958 46.314597 35.690192
F 13.726058 46.314597 57.509892
F 23.353958 30.953197 35.969892
F 22.639958 30.997197 57.849592
F 23.434258 38.605497 36.052192
F 22.656458 38.813197 57.924592
F 20.149758 34.670697 64.983492
F 31.759458 30.909397 62.665592
F 27.006058 31.013997 65.288392
F 31.584358 30.801497 57.927492
F 32.302958 38.637197 36.422492
F 31.689258 38.592397 58.149892
F 23.378158 43.875297 36.884392
F 23.306458 28.348297 36.844292
F 32.413058 43.933097 37.408692
F 31.710558 35.949597 58.911692
F 7.683718 24.448697 39.088092
F 6.921758 24.448697 60.907692
F 7.683718 32.167797 39.088092
F 6.921758 32.167797 60.907692
F 7.683718 39.886897 39.088092
F 6.921758 39.886897 60.907692
F 16.587958 24.443797 39.404592
F 15.825958 24.443797 61.224192
F 16.587958 32.162897 39.404592
F 15.825958 32.162897 61.224192
F 16.587958 39.882097 39.404592
F 15.825958 39.882097 61.224192
F 25.654458 24.354197 39.838092
F 24.811958 24.211497 61.394592
F 25.654258 32.310397 39.525392
F 24.951358 32.343397 61.688092
F 25.588258 40.048697 39.891992
F 24.792858 39.929797 61.446592
F 7.556708 27.011997 42.724692
F 6.794748 27.011997 64.544292
F 7.556708 34.731097 42.724692
F 6.794748 34.731097 64.544292
F 7.556708 42.450197 42.724692
F 6.794748 42.450197 64.544292
F 16.460958 27.016897 43.041192
F 15.698958 27.016897 64.860792
F 16.460958 34.735997 43.041192
F 15.698958 34.735997 64.860792
F 16.460958 42.455097 43.041192
F 15.698958 42.455097 64.860792
F 25.453858 27.110597 43.199092
F 22.471258 31.087297 65.171392
F 25.538058 34.754797 43.774492
F 31.629258 38.648097 62.610092
F 25.601658 42.714097 43.329192
F 13.694258 36.022497 58.418992
F 7.651578 27.011997 40.008392
F 6.889618 27.011997 61.827992
F 7.651578 34.731097 40.008392
F 6.889618 34.731097 61.827992
F 7.651578 42.450197 40.008392
F 6.889618 42.450197 61.827992
F 16.556158 27.016897 40.313692
F 15.794258 27.016897 62.133392
F 16.556158 34.735997 40.313692
F 15.794258 34.735997 62.133392
F 16.556158 42.455097 40.313692
F 15.794258 42.455097 62.133392
F 25.614858 27.042897 40.424892
F 24.948758 26.798897 62.438492
F 25.458758 34.751397 40.881792
F 24.873358 34.881597 62.515792
F 25.290358 42.592697 40.621392
F 24.864258 42.542397 62.530292
F 7.778558 24.448697 36.371692
F 7.016598 24.448697 58.191392
F 7.778558 32.167797 36.371692
F 7.016598 32.167797 58.191392
F 7.778558 39.886897 36.371692
F 7.016598 39.886897 58.191392
F 16.683158 24.443797 36.677092
F 15.921258 24.443797 58.496792
F 16.683158 32.162897 36.677092
F 15.921258 32.162897 58.496792
F 16.683158 39.882097 36.677092
F 15.921258 39.882097 58.496792
F 25.739658 24.598297 36.976192
F 25.154358 24.420597 58.757292
F 25.585158 32.294697 36.921792
F 25.007358 32.300297 59.019492
F 25.568758 39.958197 37.177992
F 24.995858 40.147097 58.763992
F 9.872438 30.874597 40.081592
F 9.110488 30.874597 61.901192
F 9.872438 38.593697 40.081592
F 9.110488 38.593697 61.901192
F 23.310658 30.892297 43.312292
F 13.472058 46.314597 64.783092
F 9.872438 46.312797 40.081592
F 9.110488 46.312797 61.901192
F 18.727658 30.881197 40.240992
F 18.015358 30.872797 61.971592
F 18.911558 38.567797 40.352492
F 18.098758 38.688797 62.287092
F 14.233958 46.314597 42.963392
F 13.694258 43.741597 58.418992
F 23.397658 23.173297 43.355092
F 22.685358 36.076797 58.728292
F 27.879858 31.080497 40.574792
F 27.071558 30.797697 62.632992
F 27.816458 38.719797 40.706592
F 27.015758 38.656297 62.478192
F 31.780058 28.387297 59.148892
F 31.966958 23.315497 55.356592
F 9.999458 28.305197 36.444992
F 9.237468 28.305197 58.264592
F 9.999458 36.024297 36.444992
F 9.237468 36.024297 58.264592
F 9.999458 43.743397 36.444992
F 9.237468 43.743397 58.264592
F 18.940958 28.320597 36.655892
F 18.197958 28.335397 58.672992
F 18.976158 36.078797 36.515892
F 18.105258 36.043197 58.547792
F 18.951158 43.480697 36.734492
F 18.041358 43.834597 58.676792
F 28.113958 28.423397 36.978292
F 27.218158 28.382097 58.987992
F 27.833858 36.121697 37.290492
F 27.129658 36.039897 58.896292
F 27.957458 43.800097 37.046792
F 27.210858 43.729997 58.968392
F 9.904278 28.305197 39.169992
F 9.142318 28.305197 60.989592
F 9.904278 36.024297 39.169992
F 9.142318 36.024297 60.989592
F 9.904278 43.743397 39.169992
F 9.142318 43.743397 60.989592
F 18.823158 28.377797 39.368892
F 18.071358 28.352497 61.351692
F 18.870858 35.970297 39.256192
F 18.081458 36.145697 61.297592
F 18.696058 43.729697 39.414492
F 18.185458 43.578097 61.474692
F 27.955158 28.519797 39.780892
F 27.028558 28.310697 61.799392
F 27.689358 36.062697 40.108892
F 27.153458 36.083097 61.752992
F 27.634358 43.561097 39.863292
F 27.099958 43.791797 61.768192
F 9.777268 30.874597 42.806592
F 9.015318 30.874597 64.626192
F 9.777268 38.593697 42.806592
F 9.015318 38.593697 64.626192
F 9.777268 46.312797 42.806592
F 9.015318 46.312797 64.626192
F 18.693458 31.004497 43.072592
F 17.925958 30.876397 64.938592
F 18.684558 38.537997 43.026992
F 17.925958 38.595497 64.938592
F 13.472058 38.595497 64.783092
F 17.925958 23.157297 64.938592
F 23.340558 35.936397 36.822992
F 17.925958 46.314597 64.938592
F 27.763458 31.063097 43.414992
F 28.142058 31.189897 33.592992
F 27.749658 38.659297 43.469292
F 32.393558 31.267597 40.800592
F 32.623358 28.256297 37.241192
F 14.456258 43.741597 36.599392
F 12.133758 24.443697 39.249192
F 11.371758 24.443697 61.068792
F 12.133758 32.162797 39.249192
F 11.371758 32.162797 61.068792
F 12.133758 39.881897 39.249192
F 11.371758 39.881897 61.068792
F 21.156158 24.721797 39.566792
F 20.391058 24.577197 61.544292
F 21.031658 32.229497 39.516192
F 20.381758 32.122297 61.359292
F 21.132658 39.762297 39.573192
F 20.328458 40.079297 61.237592
F 30.097958 24.534397 39.930192
F 32.096258 38.691897 40.779692
F 30.193158 32.456497 39.945892
F 29.336758 32.018797 61.737392
F 29.972958 39.976797 39.849392
F 29.278958 39.866097 61.700792
F 12.006758 27.017097 42.885792
F 11.244758 27.017097 64.705392
F 12.006758 34.736197 42.885792
F 11.244758 34.736197 64.705392
F 12.006758 42.455297 42.885792
F 11.244758 42.455297 64.705392
F 20.963158 27.087597 43.125992
F 20.220858 42.402797 65.004292
F 20.953558 34.640297 43.160592
F 22.775758 28.434397 58.921592
F 21.033358 42.593997 43.337592
F 14.456258 36.022497 36.599392
F 30.119158 27.089197 43.564192
F 14.233958 30.876397 42.963392
F 29.945558 34.654597 43.633792
F 13.694258 28.303397 58.418992
F 30.055858 42.625297 43.630292
F 22.702958 43.885797 58.706992
F 12.101958 27.017097 40.158092
F 11.340058 27.017097 61.977692
F 12.101958 34.736197 40.158092
F 11.340058 34.736197 61.977692
F 12.101958 42.455297 40.158092
F 11.340058 42.455297 61.977692
F 20.983158 27.221997 40.539192
F 20.303358 27.082497 62.384992
F 21.053858 34.822297 40.413692
F 20.268358 34.838097 62.136992
F 20.912758 42.482297 40.501192
F 20.410358 42.517797 62.273292
F 30.233658 27.198997 40.831292
F 29.373558 27.295797 62.881592
F 29.925858 34.962497 41.012892
F 29.439058 34.645297 62.432792
F 29.886758 42.497497 41.001092
F 29.376158 42.492897 62.678192
F 12.228958 24.443697 36.521492
F 11.467058 24.443697 58.341092
F 12.228958 32.162797 36.521492
F 11.467058 32.162797 58.341092
F 12.228958 39.881897 36.521492
F 11.467058 39.881897 58.341092
F 20.957358 24.482697 36.867492
F 20.575358 24.570697 58.825892
F 21.112058 32.221897 36.794492
F 20.360258 32.217897 58.653392
F 21.254958 39.865297 36.905692
F 20.404658 40.125397 58.586792
F 31.539758 43.776997 61.700492
F 29.635558 24.686497 58.970992
F 30.408858 32.071797 37.322092
F 29.493758 32.176397 59.021192
F 30.003758 39.957597 37.046192
F 29.459358 39.940397 58.932592
F 14.329258 30.876397 40.235992
F 13.567258 30.876397 62.055592
F 14.329258 38.595497 40.235992
F 13.567258 38.595497 62.055592
F 14.233958 38.595497 42.963392
F 13.472058 30.876397 64.783092
F 14.329258 46.314597 40.235992
F 13.567258 46.314597 62.055592
F 23.382858 30.978497 40.504492
F 22.647958 30.879997 62.444492
F 23.503158 38.514897 40.555192
F 22.513558 38.678097 62.458692
F 21.356758 27.044197 33.118092
F 14.456258 28.303397 36.599392
F 24.686658 27.081497 65.059592
F 27.984158 23.334497 40.776992
F 18.199158 23.285897 57.830192
F 32.690158 28.468997 32.619892
F 29.275058 34.841897 65.106292
F 23.520958 23.352897 36.046492
F 32.355158 46.223897 40.893792
F 27.578958 23.411897 50.593192
F 23.314158 23.294397 47.875292
F 18.740858 23.347897 47.521592
F 32.089658 23.229197 48.177792
F 28.116158 46.263597 36.199692
F 27.513958 23.304597 55.360992
F 23.287158 46.544397 40.539692
F 32.223858 23.060897 36.574792
F 18.617058 23.200797 50.447192
F 27.907858 23.106597 43.450392
F 32.208858 46.542897 43.659092
F 31.627958 46.341297 62.684892
F 31.783758 46.358697 57.966592
F 28.106558 46.442197 33.551592
F 27.277758 46.264597 58.153992
F 31.844658 46.320097 50.956692
F 18.792358 46.238597 40.378992
F 18.526158 46.398897 50.389492
F 32.741258 46.356497 36.504192
F 32.120658 46.380997 48.142992
F 18.746058 46.345797 43.077792
F 22.888658 46.645797 50.543992
F 22.981958 46.459097 47.874792
F 27.113458 46.507997 62.466992
F 31.525258 23.372597 65.428292
F 23.271358 23.224697 40.547292
F 18.882958 23.163097 35.799092
F 18.277758 23.125797 55.034192
F 31.819158 23.347097 58.012892
F 22.681858 23.239797 55.103292
F 28.012458 23.184097 36.138392
F 19.098858 23.155397 33.012592
F 18.108358 23.111997 62.116992
F 23.564758 23.281897 33.326692
F 27.929858 23.103797 33.366492
F 18.762358 23.278497 43.022192
F 18.924858 23.339097 40.347192
F 23.249058 23.399197 50.615492
F 27.196058 23.238497 65.366192
F 30.274458 32.414797 32.689392
F 32.658358 36.056597 32.957392
F 6.667768 24.448697 68.180892
F 5.905808 24.448697 90.000592
F 26.767858 28.426697 66.286492
F 6.667768 32.167797 68.180892
F 5.905808 32.167797 90.000592
F 32.493158 31.954697 98.017492
F 6.667768 39.886897 68.180892
F 5.905808 39.886897 90.000592
F 33.141858 42.514897 84.448892
F 15.571958 24.443797 68.497492
F 14.810058 24.443797 90.317092
F 15.571958 32.162897 68.497492
F 14.810058 32.162897 90.317092
F 15.571958 39.882097 68.497492
F 14.810058 39.882097 90.317092
F 24.628158 24.486197 68.757392
F 23.707758 24.399597 90.447292
F 24.462658 32.329997 68.824592
F 23.753558 32.220997 90.658492
F 24.557558 40.019997 68.939592
F 23.752658 39.577797 90.318492
F 6.540758 27.011997 71.817592
F 5.778808 27.011997 93.637192
F 30.877058 23.301597 79.577192
F 32.707958 26.987997 94.478792
F 6.540758 34.731097 71.817592
F 5.778808 34.731097 93.637192
F 20.186658 39.956297 66.029192
F 21.296258 28.559397 97.593592
F 6.540758 42.450197 71.817592
F 5.778808 42.450197 93.637192
F 31.456958 22.947397 70.056692
F 32.452658 31.835397 95.112292
F 15.444958 27.016897 72.134092
F 14.683058 27.016897 93.953692
F 15.444958 34.735997 72.134092
F 14.683058 34.735997 93.953692
F 15.444958 42.455097 72.134092
F 14.683058 42.455097 93.953692
F 24.332558 26.914697 72.508892
F 23.495558 27.062097 94.117792
F 24.419658 34.750397 72.428892
F 23.611858 34.743497 94.161492
F 24.420558 42.330197 72.441692
F 23.305458 42.382397 94.098492
F 6.635628 27.011997 69.101192
F 5.873668 27.011997 90.920792
F 24.714558 39.768897 66.258192
F 33.546558 24.621697 76.183192
F 6.635628 34.731097 69.101192
F 5.873668 34.731097 90.920792
F 31.597958 36.196197 66.126092
F 32.697758 32.013297 90.491092
F 6.635628 42.450197 69.101192
F 5.873668 42.450197 90.920792
F 20.094458 24.536497 65.992392
F 29.245558 32.285697 66.158192
F 15.540258 27.016897 69.406592
F 14.778258 27.016897 91.226192
F 15.540258 34.735997 69.406592
F 14.778258 34.735997 91.226192
F 15.540258 42.455097 69.406592
F 14.778258 42.455097 91.226192
F 24.627658 26.963497 69.874992
F 23.792858 26.986297 91.339692
F 24.440958 34.886497 69.762892
F 23.828458 34.892397 91.449592
F 24.530058 42.596697 69.797592
F 23.734158 42.106697 91.445992
F 6.000658 24.448697 87.284192
F 32.815058 27.073397 87.078792
F 6.000658 32.167797 87.284192
F 30.247458 28.298497 98.068492
F 6.000658 39.886897 87.284192
F 19.093358 32.318197 97.760692
F 15.667258 24.443797 65.769992
F 14.905258 24.443797 87.589592
F 15.667258 32.162897 65.769992
F 14.905258 32.162897 87.589592
F 15.667258 39.882097 65.769992
F 14.905258 39.882097 87.589592
F 26.723758 23.097497 76.669092
F 23.860058 24.578897 87.698392
F 25.828058 36.094597 97.804092
F 23.769458 32.259797 87.895392
F 32.289758 24.529997 98.037292
F 23.970658 39.776397 87.529292
F 8.856498 30.874597 69.174392
F 8.094538 30.874597 90.994092
F 8.856498 38.593697 69.174392
F 8.094538 38.593697 90.994092
F 23.513758 24.496397 97.838792
F 25.551558 43.712697 97.755192
F 8.856498 46.312797 69.174392
F 8.094538 46.312797 90.994092
F 17.767258 30.876397 69.484392
F 17.005258 30.876397 91.303992
F 17.767258 38.595497 69.484392
F 17.005258 38.595497 91.303992
F 17.767258 23.157297 69.484392
F 17.005258 23.157297 91.303992
F 17.767258 46.314597 69.484392
F 17.005258 46.314597 91.303992
F 26.874458 31.044797 69.713792
F 25.920958 30.820397 91.453092
F 26.916258 38.662197 69.704392
F 26.009558 38.586997 91.245892
F 27.978658 24.512097 97.928392
F 24.800858 24.412297 66.002192
F 8.983478 28.305197 65.537792
F 8.221518 28.305197 87.357492
F 8.983478 36.024297 65.537792
F 8.221518 36.024297 87.357492
F 8.983478 43.743397 65.537792
F 8.221518 43.743397 87.357492
F 17.894158 28.303397 65.847792
F 17.132258 28.303397 87.667392
F 17.894158 36.022497 65.847792
F 17.132258 36.022497 87.667392
F 17.894158 43.741597 65.847792
F 17.132258 43.741597 87.667392
F 18.904958 39.947997 97.775692
F 26.100458 28.426297 87.478292
F 29.949558 43.623097 97.859592
F 26.190558 35.966497 87.466192
F 33.061858 24.381397 83.351192
F 26.399058 43.696297 87.847392
F 8.888328 28.305197 68.262792
F 8.126368 28.305197 90.082492
F 8.888328 36.024297 68.262792
F 8.126368 36.024297 90.082492
F 8.888328 43.743397 68.262792
F 8.126368 43.743397 90.082492
F 17.798958 28.303397 68.575192
F 17.036958 28.303397 90.394892
F 17.798958 36.022497 68.575192
F 17.036958 36.022497 90.394892
F 17.798958 43.741597 68.575192
F 17.036958 43.741597 90.394892
F 26.752758 28.409797 68.954292
F 26.085258 28.389297 90.293092
F 26.732958 36.142097 68.862592
F 26.144558 35.940897 90.242292
F 26.879858 43.851497 68.917792
F 26.085658 43.476397 90.624392
F 8.761328 30.874597 71.899392
F 7.999368 30.874597 93.719092
F 8.761328 38.593697 71.899392
F 7.999368 38.593697 93.719092
F 8.761328 46.312797 71.899392
F 7.999368 46.312797 93.719092
F 17.671958 30.876397 72.211792
F 16.909958 30.876397 94.031492
F 17.671958 38.595497 72.211792
F 16.909958 38.595497 94.031492
F 30.706758 38.525397 87.035092
F 30.688958 30.818597 86.833592
F 17.671958 46.314597 72.211792
F 16.909958 46.314597 94.031492
F 26.715958 30.947497 72.536392
F 26.029858 30.971497 94.240492
F 26.884558 38.458297 72.423292
F 25.930558 38.710997 94.023292
F 12.837058 36.022497 82.966092
F 12.837058 28.303397 82.966092
F 11.117758 24.443697 68.341992
F 10.355858 24.443697 90.161692
F 11.117758 32.162797 68.341992
F 10.355858 32.162797 90.161692
F 11.117758 39.881897 68.341992
F 10.355858 39.881897 90.161692
F 19.967458 24.549497 68.707592
F 19.156358 24.540097 90.435092
F 19.932158 32.405297 68.764592
F 19.220058 32.178797 90.462892
F 20.155758 40.041397 68.855892
F 19.125058 39.877197 90.345292
F 29.310058 24.274697 68.971092
F 28.271158 24.377397 90.474992
F 29.099258 32.287997 68.900392
F 28.240458 32.042597 90.400792
F 29.121158 40.015797 68.829092
F 28.475958 39.587597 90.493892
F 10.990758 27.017097 71.978592
F 10.228858 27.017097 93.798292
F 10.990758 34.736197 71.978592
F 10.228858 34.736197 93.798292
F 10.990758 42.455297 71.978592
F 10.228858 42.455297 93.798292
F 19.865258 27.020197 72.312692
F 19.095358 27.251697 93.895792
F 20.019958 34.596697 72.528592
F 19.249058 34.798397 94.045192
F 19.917558 42.588397 72.187292
F 19.127458 42.525697 94.084092
F 29.028558 27.130797 72.363292
F 28.000758 27.060497 94.253592
F 28.946458 34.735097 72.457792
F 28.155058 34.807297 94.134692
F 28.844658 42.529997 72.607592
F 28.012358 42.311597 94.039292
F 11.086058 27.017097 69.250892
F 10.324058 27.017097 91.070592
F 11.086058 34.736197 69.250892
F 10.324058 34.736197 91.070592
F 11.086058 42.455297 69.250892
F 10.324058 42.455297 91.070592
F 20.052158 27.070497 69.474792
F 19.247658 27.182297 91.165692
F 20.061058 34.866597 69.818492
F 19.168558 34.888797 91.328292
F 20.042558 42.588897 69.521192
F 19.192158 42.458697 91.417492
F 29.018158 27.084597 69.654292
F 28.235258 27.035897 91.562792
F 28.871058 34.859797 69.713292
F 28.181358 34.659297 91.237792
F 29.029158 42.631397 69.953892
F 28.382058 42.201097 91.377592
F 11.213058 24.443697 65.614292
F 10.451058 24.443697 87.433992
F 11.213058 32.162797 65.614292
F 10.451058 32.162797 87.433992
F 11.213058 39.881897 65.614292
F 10.451058 39.881897 87.433992
F 33.006958 42.415097 87.121392
F 19.454858 24.253597 87.694092
F 27.109458 36.127397 66.142992
F 19.366458 32.039597 87.737792
F 19.510858 24.430497 83.102392
F 19.431758 39.912897 87.583292
F 19.374058 34.722897 84.110892
F 28.479658 24.251697 87.862092
F 26.844758 43.994797 66.194592
F 28.313958 32.085097 87.654792
F 30.266058 35.978797 97.914192
F 28.502858 39.794397 87.807392
F 13.313258 30.876397 69.328792
F 12.551358 30.876397 91.148492
F 13.313258 38.595497 69.328792
F 12.551358 38.595497 91.148492
F 32.628758 42.358897 91.665692
F 21.644358 38.525097 86.858492
F 13.313258 46.314597 69.328792
F 12.551358 46.314597 91.148492
F 22.230458 30.905197 69.661392
F 21.478658 31.002397 91.500192
F 22.275058 38.788897 69.814692
F 21.368458 38.528297 91.206092
F 33.075558 34.782697 84.237192
F 31.136058 43.774697 80.768792
F 31.357658 31.037697 69.857092
F 30.406458 30.829297 91.437092
F 31.400058 38.908697 69.876492
F 30.453258 38.346797 91.755592
F 21.614358 30.876197 86.751892
F 12.710058 46.314597 86.602692
F 31.044558 35.948897 80.815492
F 32.777158 34.587597 91.653892
F 13.440258 28.303397 65.692192
F 12.678358 28.303397 87.511892
F 13.440258 36.022497 65.692192
F 12.678358 36.022497 87.511892
F 13.440258 43.741597 65.692192
F 12.678358 43.741597 87.511892
F 22.410158 43.679497 65.944692
F 21.754458 28.404797 87.717992
F 19.039058 24.466597 97.380592
F 21.580258 35.895397 87.575092
F 32.929558 34.836197 86.830892
F 21.503558 43.850997 87.973592
F 33.024758 24.551797 88.041592
F 30.495458 28.225597 87.967592
F 23.503258 40.032197 97.748292
F 30.783058 35.952397 87.839692
F 32.936858 32.325597 87.719592
F 30.758558 43.616497 87.966092
F 13.345058 28.303397 68.419692
F 12.583058 28.303397 90.239292
F 13.345058 36.022497 68.419692
F 12.583058 36.022497 90.239292
F 13.345058 43.741597 68.419692
F 12.583058 43.741597 90.239292
F 22.447558 28.282297 68.838292
F 21.615858 28.414997 90.407592
F 22.257358 36.246797 68.913392
F 21.372558 36.053597 90.371592
F 22.321058 43.851797 68.740992
F 21.612458 43.656297 90.679392
F 31.212258 28.492897 68.927292
F 30.507058 28.313297 90.775892
F 31.349958 36.363097 68.905092
F 30.600358 35.834897 90.606292
F 31.301958 43.775597 69.103492
F 30.439158 43.660597 90.713492
F 13.218058 30.876397 72.056292
F 12.456058 30.876397 93.875892
F 13.218058 38.595497 72.056292
F 12.456058 38.595497 93.875892
F 13.218058 46.314597 72.056292
F 12.456058 46.314597 93.875892
F 22.237458 30.811997 72.489392
F 21.429658 30.991897 94.135992
F 22.015258 38.662797 72.435792
F 21.396158 38.691197 94.032692
F 30.811358 28.294497 80.551092
F 21.855958 43.554997 80.494192
F 31.224758 31.208497 72.658592
F 30.270858 30.649197 94.204592
F 31.372658 38.866097 72.674592
F 30.412658 38.495397 94.418292
F 28.813158 24.536897 73.309792
F 21.791758 35.810297 80.657192
F 21.973758 28.183897 80.483992
F 32.591958 42.410097 94.246392
F 6.413778 24.448697 75.454192
F 5.651828 24.448697 97.273792
F 22.295658 28.417897 66.154292
F 20.096158 32.221997 66.055992
F 6.413778 32.167797 75.454192
F 5.651828 32.167797 97.273792
F 24.692258 32.281297 66.163392
F 23.563158 32.446897 97.803692
F 6.413778 39.886897 75.454192
F 5.651828 39.886897 97.273792
F 33.188758 24.410097 80.742392
F 31.022058 38.762297 84.362492
F 15.318058 24.443797 75.770692
F 14.556058 24.443797 97.590292
F 15.318058 32.162897 75.770692
F 14.556058 32.162897 97.590292
F 15.318058 39.882097 75.770692
F 14.556058 39.882097 97.590292
F 24.178558 24.376397 76.187792
F 28.437958 34.660997 86.758792
F 24.331058 32.264097 76.156092
F 21.173958 43.810797 97.883392
F 24.296358 40.022197 75.968592
F 32.523458 34.428697 94.256192
F 6.286778 27.011997 79.090792
F 29.254158 39.960397 66.081892
F 6.286778 34.731097 79.090792
F 32.681058 26.938197 91.762492
F 6.286778 42.450197 79.090792
F 32.851358 24.462497 90.816692
F 15.191058 27.016897 79.407292
F 15.191058 34.735997 79.407292
F 15.191058 42.455097 79.407292
F 24.290458 26.869597 79.697492
F 24.146958 34.587597 79.901892
F 24.187158 42.563097 79.581892
F 6.381648 27.011997 76.374392
F 5.619688 27.011997 98.194092
F 32.467658 39.986297 98.018692
F 6.381648 34.731097 76.374392
F 5.619688 34.731097 98.194092
F 32.600158 39.788197 90.760992
F 6.381648 42.450197 76.374392
F 5.619688 42.450197 98.194092
F 19.714158 24.464897 80.363092
F 15.286258 27.016897 76.679792
F 15.286258 34.735997 76.679792
F 15.286258 42.455097 76.679792
F 24.457358 27.055597 76.997692
F 24.337858 34.856197 77.023892
F 24.270058 42.563697 76.784892
F 6.508628 24.448697 72.737792
F 5.746668 24.448697 94.557492
F 26.233858 23.160297 84.085492
F 31.298258 43.887997 66.382292
F 6.508628 32.167797 72.737792
F 5.746668 32.167797 94.557492
F 33.490158 35.123197 72.636692
F 10.578058 34.736197 83.797392
F 6.508628 39.886897 72.737792
F 5.746668 39.886897 94.557492
F 30.813658 30.749097 84.111692
F 32.772158 39.820197 95.270292
F 15.413258 24.443797 73.043192
F 14.651258 24.443797 94.862792
F 15.413258 32.162897 73.043192
F 14.651258 32.162897 94.862792
F 15.413258 39.882097 73.043192
F 14.651258 39.882097 94.862792
F 24.418758 24.402797 73.397792
F 23.714858 24.605197 95.085092
F 24.356058 32.213697 73.301692
F 23.649958 32.208197 95.044492
F 24.553658 39.632997 73.226092
F 23.570958 39.857397 94.907992
F 8.602508 30.874597 76.447592
F 8.602508 38.593697 76.447592
F 12.710058 38.595497 86.602692
F 8.602508 46.312797 76.447592
F 17.513258 30.876397 76.757592
F 17.513258 38.595497 76.757592
F 12.710058 30.876397 86.602692
F 17.513258 46.314597 76.757592
F 26.568858 30.861797 76.876392
F 26.491658 38.927297 77.187492
F 21.705458 28.199997 83.156792
F 8.729488 28.305197 72.810992
F 7.967528 28.305197 94.630692
F 8.729488 36.024297 72.810992
F 7.967528 36.024297 94.630692
F 8.729488 43.743397 72.810992
F 7.967528 43.743397 94.630692
F 17.640158 28.303397 73.120992
F 16.878258 28.303397 94.940592
F 17.640158 36.022497 73.120992
F 16.878258 36.022497 94.940592
F 17.640158 43.741597 73.120992
F 16.878258 43.741597 94.940592
F 26.532158 28.229297 73.182492
F 25.868558 28.398997 95.067792
F 26.664158 35.843097 73.519992
F 25.823558 36.084797 95.006992
F 26.619258 43.849397 73.271492
F 25.615758 43.648897 94.963792
F 8.634348 28.305197 75.535992
F 7.872388 28.305197 97.355692
F 8.634348 36.024297 75.535992
F 7.872388 36.024297 97.355692
F 8.634348 43.743397 75.535992
F 7.872388 43.743397 97.355692
F 17.544958 28.303397 75.848392
F 16.783058 28.303397 97.668092
F 17.544958 36.022497 75.848392
F 16.783058 36.022497 97.668092
F 17.544958 43.741597 75.848392
F 16.783058 43.741597 97.668092
F 26.717958 28.247797 75.958992
F 33.120858 32.257897 83.336192
F 26.543858 36.393797 76.332292
F 31.566358 28.414297 66.275192
F 26.576458 43.731297 76.064792
F 29.329058 24.568397 66.290192
F 8.507338 30.874597 79.172592
F 8.507338 38.593697 79.172592
F 8.507338 46.312797 79.172592
F 17.417958 30.876397 79.484992
F 17.417958 38.595497 79.484992
F 30.965158 43.980497 83.494892
F 17.417958 46.314597 79.484992
F 26.687958 30.935897 79.556692
F 26.372058 38.725897 79.830292
F 28.208758 26.896397 86.865792
F 10.863858 24.443697 75.615192
F 10.101858 24.443697 97.434892
F 10.863858 32.162797 75.615192
F 10.101858 32.162797 97.434892
F 10.863858 39.881897 75.615292
F 10.101858 39.881897 97.434892
F 19.797058 24.509997 76.063392
F 19.501558 26.943897 84.159692
F 19.838058 32.337097 76.086392
F 33.329858 39.962597 83.665092
F 19.895958 39.776997 75.922992
F 21.342158 36.088097 97.773892
F 28.925758 24.487297 76.025392
F 22.293358 36.033497 66.061892
F 28.942158 32.181997 76.125592
F 19.529758 42.508297 84.114092
F 28.870358 40.072697 76.333792
F 28.390458 34.699097 84.157592
F 10.736858 27.017097 79.251892
F 10.736858 34.736197 79.251892
F 10.736858 42.455297 79.251892
F 19.593358 27.179597 79.706092
F 19.624058 34.627697 79.610992
F 19.606258 42.493097 79.387392
F 28.656358 26.830597 79.722792
F 28.673358 34.996697 79.677992
F 28.739258 42.556697 79.753592
F 10.832058 27.017097 76.524092
F 10.832058 34.736197 76.524092
F 10.832058 42.455297 76.524092
F 19.807258 27.104297 76.982192
F 19.815658 34.868497 77.021092
F 19.667658 42.434597 76.689392
F 28.894758 27.068597 76.820092
F 28.564758 34.763897 76.963692
F 28.804758 42.664597 77.037092
F 10.959058 24.443697 72.887492
F 10.197058 24.443697 94.707192
F 10.959058 32.162797 72.887492
F 10.197058 32.162797 94.707192
F 10.959058 39.881897 72.887492
F 10.197058 39.881897 94.707192
F 19.901858 24.429097 73.227992
F 19.077158 24.500997 94.661492
F 19.861858 32.098197 73.352192
F 19.183658 32.223197 94.937892
F 19.843458 40.068297 73.273192
F 19.075158 39.935897 95.087392
F 10.578058 27.017097 83.797392
F 28.053958 24.388697 95.183492
F 28.998458 32.203697 73.357292
F 28.257658 32.245297 94.984892
F 28.873458 40.018297 73.529792
F 28.073258 39.767597 95.151892
F 13.059258 30.876397 76.601992
F 13.059258 38.595497 76.601992
F 30.749658 36.043097 83.574192
F 13.059258 46.314597 76.601992
F 22.174458 31.003797 77.041892
F 22.053958 38.558597 76.981092
F 21.723558 38.640897 84.153692
F 31.315758 30.840297 76.781992
F 31.063658 38.722997 77.141992
F 30.689158 28.116397 83.314692
F 12.932258 43.741597 80.238692
F 13.186258 28.303397 72.965392
F 12.424358 28.303397 94.785092
F 13.186258 36.022497 72.965392
F 12.424358 36.022497 94.785092
F 13.186258 43.741597 72.965392
F 12.424358 43.741597 94.785092
F 22.207758 28.146497 73.359192
F 21.405958 28.319297 94.869192
F 22.211458 36.094197 73.419792
F 21.451458 36.148597 95.075792
F 22.102958 43.825997 73.017792
F 21.404158 43.745097 95.175492
F 31.381558 28.426497 73.247792
F 30.357458 28.181397 95.222392
F 31.051258 36.120997 73.364792
F 30.445458 35.799997 95.166792
F 31.230558 43.726097 73.199392
F 30.313158 43.681597 94.985692
F 13.091058 28.303397 75.692892
F 12.329058 28.303397 97.512492
F 13.091058 36.022497 75.692892
F 12.329058 36.022497 97.512492
F 13.091058 43.741597 75.692892
F 12.329058 43.741597 97.512492
F 22.181058 28.505197 76.091492
F 10.705058 39.881897 80.160692
F 22.101458 36.040497 76.163092
F 12.805358 30.876397 83.875292
F 21.951058 43.653897 75.814992
F 28.566358 40.164797 80.747792
F 31.323858 28.153797 76.192792
F 28.574458 42.469597 86.978692
F 31.017358 36.011297 76.314992
F 21.637158 30.804697 84.003192
F 31.063958 43.849297 76.097192
F 12.805358 46.314597 83.875292
F 12.964058 30.876397 79.329492
F 12.964058 38.595497 79.329492
F 12.964058 46.314597 79.329492
F 21.811258 30.834497 79.707492
F 21.932658 38.449197 79.715292
F 21.652458 36.007997 83.351792
F 31.144058 30.821497 79.562092
F 30.867058 38.806997 79.909292
F 12.932258 28.303397 80.238692
F 12.805358 38.595497 83.875292
F 6.159798 24.448697 82.727392
F 19.708858 39.917397 80.274892
F 6.159798 32.167797 82.727392
F 10.578058 42.455297 83.797392
F 6.159798 39.886897 82.727392
F 10.705058 24.443697 80.160692
F 15.064058 24.443797 83.043892
F 15.064058 32.162897 83.043892
F 15.064058 39.882097 83.043892
F 24.049458 24.473797 83.289992
F 24.018158 32.229797 83.312692
F 23.733358 40.170097 83.150892
F 6.032788 27.011997 86.363992
F 27.963458 39.894797 97.815492
F 6.032788 34.731097 86.363992
F 32.696658 24.255297 95.445992
F 6.032788 42.450197 86.363992
F 28.606258 26.661797 84.216492
F 14.937058 27.016897 86.680492
F 14.937058 34.735997 86.680492
F 14.937058 42.455097 86.680492
F 23.819258 27.196597 86.733992
F 23.741258 34.682497 86.728192
F 23.962558 42.462597 86.896492
F 6.127658 27.011997 83.647592
F 10.705058 32.162797 80.160692
F 6.127658 34.731097 83.647592
F 32.965258 39.894797 87.995692
F 6.127658 42.450197 83.647592
F 28.812058 42.556497 84.234192
F 15.032258 27.016897 83.952992
F 15.032258 34.735997 83.952992
F 15.032258 42.455097 83.952992
F 24.105458 27.131797 84.083892
F 24.116758 34.943597 84.037592
F 24.201858 42.614797 84.196192
F 6.254638 24.448697 80.010992
F 28.862658 32.331097 80.526192
F 6.254638 32.167797 80.010992
F 28.591958 24.220597 80.504892
F 6.254638 39.886897 80.010992
F 19.564258 32.198797 80.533892
F 15.159258 24.443797 80.316392
F 15.159258 32.162897 80.316392
F 15.159258 39.882097 80.316392
F 24.022558 24.255797 80.512992
F 24.249758 32.139997 80.635192
F 24.123858 39.989297 80.474192
F 8.348528 30.874597 83.720892
F 8.348528 38.593697 83.720892
F 21.947858 43.798597 83.452492
F 8.348528 46.312797 83.720892
F 17.259258 30.876397 84.030792
F 17.259258 38.595497 84.030792
F 17.259258 23.157297 84.030792
F 17.259258 46.314597 84.030792
F 26.389558 31.005697 84.128992
F 26.261658 38.887797 84.030292
F 12.932258 36.022497 80.238692
F 8.475508 28.305197 80.084292
F 8.475508 36.024297 80.084192
F 8.475508 43.743397 80.084292
F 17.386258 28.303397 80.394192
F 17.386258 36.022497 80.394192
F 17.386258 43.741597 80.394192
F 26.354758 28.261497 80.504192
F 26.451758 36.157797 80.503192
F 26.425458 43.733397 80.685592
F 8.380358 28.305197 82.809192
F 8.380358 36.024297 82.809192
F 8.380358 43.743397 82.809192
F 17.290958 28.303397 83.121592
F 17.290958 36.022497 83.121592
F 17.290958 43.741597 83.121592
F 26.447058 28.308797 83.170192
F 26.307858 36.121297 83.299092
F 26.520158 43.789597 83.365892
F 8.253358 30.874597 86.445892
F 8.253358 38.593697 86.445892
F 8.253358 46.312797 86.445892
F 17.163958 30.876397 86.758192
F 17.163958 38.595497 86.758192
F 17.163958 23.157297 86.758192
F 17.163958 46.314597 86.758192
F 25.990158 31.080697 86.909292
F 26.260358 38.532697 86.746092
F 12.837058 43.741597 82.966092
F 10.609858 24.443697 82.888492
F 10.609858 32.162797 82.888492
F 10.609858 39.881897 82.888492
F 33.305658 34.960597 77.146592
F 19.449958 32.234597 83.185792
F 19.560858 39.899297 83.116692
F 28.640458 24.030797 83.222492
F 28.629158 32.146097 83.173192
F 28.724158 39.989497 83.533592
F 10.482858 27.017097 86.525092
F 10.482858 34.736197 86.525092
F 10.482858 42.455297 86.525092
F 19.379958 26.993997 86.958292
F 19.410158 34.621697 86.811092
F 19.413258 42.668297 86.785292
F 25.693258 28.394197 97.772992
F 28.052658 32.260597 97.838592
F 33.291758 27.012697 80.006792
F 32.948958 26.906297 84.341592
F 26.648058 23.136897 72.476992
F 33.239558 39.880497 80.779692
F 25.944858 23.318397 91.359392
F 30.572058 23.259697 91.739392
F 33.449158 32.315997 76.370692
F 26.347958 23.089797 79.589092
F 33.173658 34.800897 79.783692
F 33.590958 27.084997 77.249292
F 30.921158 23.019997 84.402992
F 33.215458 32.147197 80.659092
F 30.827658 23.081997 87.123292
F 21.842558 23.008297 79.580592
F 22.118258 23.252797 72.232292
F 22.163758 46.551897 72.348892
F 30.596858 46.330097 91.525492
F 30.212158 46.241597 94.273892
F 26.573958 46.417897 79.810692
F 26.107458 46.074297 91.497192
F 26.451358 46.390997 77.039192
F 21.667858 46.343297 87.020292
F 31.288858 46.318997 72.578692
F 26.253258 46.314197 87.096892
F 31.106758 23.341897 76.909992
F 31.188958 23.197197 72.805392
F 30.513158 23.131397 94.548692
F 22.318458 23.266097 69.457992
F 5.143848 24.448697 111.819992
F 31.745258 24.353197 112.715992
F 5.143848 32.167797 111.819992
F 32.008858 32.296297 112.519992
F 5.143848 39.886897 111.819992
F 31.807058 39.990097 112.626992
F 14.048058 24.443797 112.136992
F 14.048058 32.162897 112.136992
F 14.048058 39.882097 112.136992
F 22.661158 24.492097 112.243992
F 23.018258 32.292597 112.344992
F 23.021958 39.790897 112.292992
F 5.016848 27.011997 115.456992
F 31.523658 26.955697 116.270992
F 5.016848 34.731097 115.456992
F 31.359258 34.648697 116.181992
F 5.016848 42.450197 115.456992
F 31.763158 42.515897 116.243992
F 13.921058 27.016897 115.772992
F 13.921058 34.735997 115.772992
F 13.921058 42.455097 115.772992
F 22.952458 26.934297 115.974992
F 22.725258 34.843097 116.108992
F 22.816758 42.559997 116.238992
F 5.111718 27.011997 112.739992
F 31.603358 27.013897 113.581992
F 5.111718 34.731097 112.739992
F 31.633658 34.655997 113.476992
F 5.111718 42.450197 112.739992
F 31.787358 42.608197 113.415992
F 14.016358 27.016897 113.045992
F 14.016358 34.735997 113.045992
F 14.016358 42.455097 113.045992
F 23.124558 27.005697 113.265992
F 23.014558 34.821697 113.304992
F 23.008358 42.355797 113.299992
F 5.238698 24.448697 109.103992
F 4.476738 24.448697 130.923992
F 31.910458 24.488597 109.931992
F 5.238698 32.167797 109.103992
F 4.476738 32.167797 130.923992
F 31.964558 32.052897 109.828992
F 5.238698 39.886897 109.103992
F 4.476738 39.886897 130.923992
F 32.036558 40.048897 109.795992
F 14.143358 24.443797 109.408992
F 14.143358 32.162897 109.408992
F 14.143358 39.882097 109.408992
F 23.022458 24.624497 109.481992
F 23.234158 32.133497 109.500992
F 23.051458 39.900897 109.598992
F 7.332578 30.874597 112.813992
F 7.332578 38.593697 112.813992
F 29.215758 36.000297 127.335992
F 7.332578 46.312797 112.813992
F 16.243258 30.876397 113.123992
F 16.243258 38.595497 113.123992
F 16.243258 23.157297 113.123992
F 16.243258 46.314597 113.123992
F 25.139258 30.939897 113.512992
F 25.139558 38.501797 113.383992
F 29.715358 36.043897 105.236992
F 7.459558 28.305197 109.176992
F 6.697598 28.305197 130.996992
F 7.459558 36.024297 109.176992
F 6.697598 36.024297 130.996992
F 7.459558 43.743397 109.176992
F 6.697598 43.743397 130.996992
F 16.370258 28.303397 109.486992
F 16.370258 36.022497 109.486992
F 16.370258 43.741597 109.486992
F 25.403658 28.230797 109.787992
F 25.367958 36.234197 109.486992
F 25.285258 43.778397 109.726992
F 7.364408 28.305197 111.901992
F 7.364408 36.024297 111.901992
F 7.364418 43.743397 111.901992
F 16.275058 28.303397 112.213992
F 16.275058 36.022497 112.213992
F 16.275058 43.741597 112.213992
F 25.241358 28.540897 112.532992
F 25.169758 36.121997 112.313992
F 25.190258 43.928497 112.469992
F 7.237408 30.874597 115.538992
F 7.237408 38.593697 115.538992
F 7.237408 46.312797 115.538992
F 16.148058 30.876397 115.850992
F 16.148058 38.595497 115.850992
F 29.140958 28.156597 127.025992
F 16.148058 46.314597 115.850992
F 25.043358 30.841397 116.375992
F 25.088158 38.454797 116.005992
F 33.634258 38.441797 128.151992
F 9.593888 24.443697 111.980992
F 9.593888 32.162797 111.980992
F 9.593888 39.881897 111.980992
F 18.507858 24.420697 112.344992
F 18.566658 31.918297 112.170992
F 18.547958 39.891997 112.311992
F 27.328158 24.689097 112.298992
F 27.385658 32.257797 112.579992
F 27.367558 40.005197 112.532992
F 9.466878 27.017097 115.617992
F 9.466878 34.736197 115.617992
F 9.466878 42.455297 115.617992
F 18.532658 26.973397 115.903992
F 18.382358 34.816797 115.701992
F 18.347158 42.629497 116.002992
F 27.222958 26.929397 116.153992
F 27.141158 34.648297 115.930992
F 27.371958 42.139897 116.216992
F 9.562148 27.017097 112.889992
F 9.562148 34.736197 112.889992
F 9.562148 42.455297 112.889992
F 18.426858 27.006197 112.953992
F 18.619358 34.585497 112.985992
F 18.381858 42.401297 113.305992
F 27.375858 27.210597 113.389992
F 27.358758 34.745597 113.176992
F 27.398858 42.438897 113.456992
F 9.689128 24.443697 109.253992
F 9.689128 32.162797 109.253992
F 9.689128 39.881897 109.253992
F 18.605158 24.518797 109.540992
F 18.761258 32.036297 109.362992
F 18.712458 39.822997 109.516992
F 27.342258 24.509197 109.732992
F 27.457458 32.260897 109.867992
F 27.571658 40.053597 109.791992
F 11.789358 30.876397 112.967992
F 11.789358 38.595497 112.967992
F 29.629558 28.274497 105.387992
F 11.789358 46.314597 112.967992
F 20.779758 30.914097 113.246992
F 20.649258 38.596197 113.346992
F 20.284958 43.838697 127.074992
F 29.618958 31.044197 113.367992
F 29.652858 38.668297 113.527992
F 27.712858 42.522697 98.994192
F 32.332258 27.097897 99.087792
F 11.916358 28.303397 109.331992
F 11.916358 36.022497 109.331992
F 11.916358 43.741597 109.331992
F 20.835758 28.426997 109.478992
F 20.777258 35.986497 109.686992
F 21.020458 43.870297 109.678992
F 29.655158 28.388897 109.737992
F 29.923558 36.081997 109.853992
F 29.717158 43.890697 109.967992
F 11.821158 28.303397 112.058992
F 11.821158 36.022497 112.058992
F 11.821158 43.741597 112.058992
F 20.684958 28.283097 112.227992
F 20.772658 36.159597 112.326992
F 20.731858 43.647497 112.387992
F 29.619658 28.590197 112.388992
F 29.629858 36.172797 112.505992
F 29.540758 43.797697 112.704992
F 11.694158 30.876397 115.695992
F 11.694158 38.595497 115.695992
F 11.694158 46.314597 115.695992
F 20.698658 30.924397 116.087992
F 20.539058 38.743897 116.118992
F 23.406858 27.148897 98.550992
F 29.385058 30.994997 116.098992
F 29.513158 38.525097 116.267992
F 29.180758 30.847297 130.698992
F 21.225758 23.245097 98.503992
F 4.889868 24.448697 119.092992
F 31.598058 24.460197 119.864992
F 4.889868 32.167797 119.092992
F 31.621658 31.970897 119.860992
F 4.889868 39.886897 119.092992
F 31.462058 39.800897 120.013992
F 13.794058 24.443797 119.409992
F 13.794058 32.162897 119.409992
F 13.794058 39.882097 119.409992
F 22.632658 24.444197 119.527992
F 22.670758 32.285397 119.655992
F 22.755258 39.868397 119.631992
F 5.524818 27.011997 100.909992
F 4.762858 27.011997 122.729992
F 32.137158 27.018097 101.825992
F 31.366158 26.949297 123.392992
F 5.524818 34.731097 100.909992
F 4.762858 34.731097 122.729992
F 32.275658 34.890597 101.494992
F 31.415458 34.633497 123.731992
F 5.524818 42.450197 100.909992
F 4.762858 42.450197 122.729992
F 32.358558 42.573297 101.447992
F 31.594158 42.374797 123.683992
F 14.429058 27.016897 101.226992
F 13.667058 27.016897 123.046992
F 14.429058 34.735997 101.226992
F 13.667058 34.735997 123.046992
F 14.429058 42.455097 101.226992
F 13.667058 42.455097 123.046992
F 23.297858 26.896797 101.293992
F 22.299058 26.799497 123.268992
F 23.358458 34.592597 101.369992
F 22.713058 34.811897 123.363992
F 23.236058 42.512397 101.575992
F 22.436758 42.500597 123.276992
F 4.857728 27.011997 120.013992
F 19.158558 27.019897 98.351892
F 31.485058 27.039197 120.713992
F 4.857728 34.731097 120.013992
F 25.740758 38.655797 98.771392
F 31.443358 34.348497 120.907992
F 4.857728 42.450197 120.013992
F 29.473658 23.199597 116.289992
F 31.795158 42.362497 121.066992
F 14.524358 27.016897 98.499492
F 13.762358 27.016897 120.318992
F 14.524358 34.735997 98.499492
F 13.762358 34.735997 120.318992
F 14.524358 42.455097 98.499492
F 13.762358 42.455097 120.318992
F 19.026658 42.535297 98.448392
F 22.534458 27.004997 120.544992
F 21.055958 38.642897 98.521492
F 22.754558 34.851497 120.582992
F 25.707358 31.108497 98.770992
F 22.718758 42.465397 120.447992
F 4.984708 24.448697 116.376992
F 31.726258 24.345997 117.166992
F 4.984708 32.167797 116.376992
F 31.651258 32.206697 117.263992
F 4.984708 39.886897 116.376992
F 31.683758 39.775397 117.316992
F 13.889358 24.443797 116.681992
F 13.889358 32.162897 116.681992
F 13.889358 39.882097 116.681992
F 22.995458 24.439897 116.929992
F 22.665958 32.317097 116.975992
F 22.895158 39.891397 116.899992
F 7.840558 30.874597 98.267292
F 7.078598 30.874597 120.086992
F 7.840558 38.593697 98.267292
F 7.078598 38.593697 120.086992
F 20.033758 38.553897 130.554992
F 23.452058 42.591597 98.831192
F 7.840558 46.312797 98.267292
F 7.078598 46.312797 120.086992
F 16.751258 30.876397 98.577192
F 15.989358 30.876397 120.396992
F 16.751258 38.595497 98.577192
F 15.989358 38.595497 120.396992
F 29.865158 38.644797 108.944992
F 32.318758 42.455897 98.739492
F 16.751258 46.314597 98.577192
F 15.989358 46.314597 120.396992
F 30.277158 31.041797 98.874392
F 24.738658 30.815997 120.565992
F 25.801858 23.187897 98.923492
F 24.846858 38.660697 120.689992
F 20.997258 43.836197 105.155992
F 29.992358 36.171197 102.458992
F 7.205578 28.305197 116.449992
F 7.205578 36.024297 116.449992
F 7.205578 43.743397 116.449992
F 16.116258 28.303397 116.759992
F 16.116258 36.022497 116.759992
F 16.116258 43.741597 116.759992
F 24.999258 28.255597 116.963992
F 24.904658 35.926697 116.877992
F 25.262058 43.720497 117.000992
F 7.110428 28.305197 119.174992
F 7.110428 36.024297 119.174992
F 7.110428 43.743397 119.174992
F 16.021058 28.303397 119.487992
F 16.021058 36.022497 119.487992
F 16.021058 43.741597 119.487992
F 24.856758 28.157597 119.632992
F 24.943958 36.120897 119.679992
F 25.004158 43.860897 119.865992
F 7.745378 30.874597 100.991992
F 6.983428 30.874597 122.811992
F 7.745378 38.593697 100.991992
F 6.983428 38.593697 122.811992
F 7.745378 46.312797 100.991992
F 6.983428 46.312797 122.811992
F 16.656058 30.876397 101.304992
F 15.894058 30.876397 123.123992
F 16.656058 38.595497 101.304992
F 15.894058 38.595497 123.123992
F 29.701658 30.942997 108.948992
F 22.378158 34.817797 130.530992
F 16.656058 46.314597 101.304992
F 15.894058 46.314597 123.123992
F 25.610458 30.784597 101.489992
F 24.735458 30.759297 123.318992
F 25.573658 38.682297 101.484992
F 24.834558 38.628097 123.529992
F 20.222258 36.111997 126.885992
F 20.798458 35.975997 104.853992
F 9.339898 24.443697 119.254992
F 9.339898 32.162797 119.254992
F 9.339898 39.881897 119.254992
F 18.156058 24.338397 119.612992
F 18.271558 32.213497 119.468992
F 18.390658 39.777697 119.706992
F 30.021658 43.899897 105.176992
F 27.107758 32.195497 119.860992
F 27.029058 40.018997 119.910992
F 9.974858 27.017097 101.070992
F 9.212888 27.017097 122.890992
F 9.974858 34.736197 101.070992
F 9.212888 34.736197 122.890992
F 9.974858 42.455297 101.070992
F 9.212888 42.455297 122.890992
F 18.805458 27.036997 101.152992
F 18.080358 27.063497 123.164992
F 18.751058 34.768297 101.496992
F 18.207858 34.866897 123.179992
F 18.918258 42.577597 101.147992
F 18.166758 42.456897 123.335992
F 27.811658 27.071297 101.627992
F 26.894958 26.953997 123.457992
F 27.757158 34.688397 101.513992
F 27.051358 34.692297 123.598992
F 27.528558 42.539397 101.688992
F 26.929158 42.607997 123.618992
F 10.070158 27.017097 98.343792
F 9.308158 27.017097 120.162992
F 10.070158 34.736197 98.343792
F 9.308158 34.736197 120.162992
F 10.070158 42.455297 98.343792
F 9.308158 42.455297 120.162992
F 26.754558 27.066797 130.753992
F 18.086458 26.940297 120.428992
F 30.146258 38.667797 98.795192
F 18.267658 34.828997 120.349992
F 27.978758 27.050297 98.853792
F 18.406058 42.472897 120.596992
F 20.497258 46.647597 120.644992
F 27.057958 27.077697 120.789992
F 28.014558 34.715097 98.776692
F 27.065358 34.709597 120.845992
F 12.170358 28.303397 102.057992
F 27.185558 42.620297 120.836992
F 9.435138 24.443697 116.526992
F 9.435138 32.162797 116.526992
F 9.435138 39.881897 116.526992
F 18.302158 24.375897 116.912992
F 18.373858 32.254597 116.570992
F 18.357158 39.979197 116.977992
F 27.145158 24.348097 117.024992
F 27.164358 32.242597 117.209992
F 27.252058 39.651997 117.144992
F 12.297358 30.876397 98.421692
F 11.535358 30.876397 120.240992
F 12.297358 38.595497 98.421692
F 11.535358 38.595497 120.240992
F 20.454258 28.308797 126.860992
F 27.140158 24.530797 119.718992
F 12.297358 46.314597 98.421692
F 11.535358 46.314597 120.240992
F 11.408358 28.303397 123.877992
F 20.467458 30.881997 120.430992
F 29.202758 43.741997 127.271992
F 20.628658 38.526897 120.653992
F 21.033358 28.282197 104.737992
F 11.313158 43.741597 126.604992
F 24.617458 38.478197 130.694992
F 29.383158 30.810697 120.637992
F 21.271158 31.073997 98.656892
F 29.296858 38.667897 120.816992
F 20.958658 38.520897 108.658992
F 32.070958 24.447597 105.422992
F 20.167258 30.858797 130.441992
F 32.484758 34.652897 98.772592
F 11.662358 28.303397 116.604992
F 11.662358 36.022497 116.604992
F 11.662358 43.741597 116.604992
F 20.755858 28.306497 116.755992
F 20.573258 36.081697 116.826992
F 20.565858 43.908297 117.042992
F 29.444358 28.257397 116.978992
F 29.208458 35.867297 117.283992
F 29.549058 43.680097 117.254992
F 11.567158 28.303397 119.331992
F 11.567158 36.022497 119.331992
F 11.567158 43.741597 119.331992
F 20.496358 28.331797 119.524992
F 20.607358 36.050997 119.483992
F 20.535258 43.978197 119.791992
F 29.251758 28.300297 119.668992
F 29.273158 36.090997 119.984992
F 29.551558 43.729597 119.898992
F 12.202058 30.876397 101.148992
F 11.440158 30.876397 122.968992
F 12.202058 38.595497 101.148992
F 11.440158 38.595497 122.968992
F 12.202058 46.314597 101.148992
F 11.440158 46.314597 122.968992
F 21.265958 30.838497 101.324992
F 20.340458 31.062797 123.183992
F 21.029358 38.757097 101.322992
F 20.513758 38.579997 123.411992
F 12.075158 43.741597 104.785992
F 11.313158 36.022497 126.604992
F 30.018858 30.911297 101.654992
F 29.101558 30.752397 123.428992
F 30.028358 38.784097 101.521992
F 29.168658 38.408297 123.568992
F 12.075158 36.022497 104.785992
F 11.313158 28.303397 126.604992
F 31.289458 34.543297 130.884992
F 23.510858 34.855897 98.608092
F 5.397838 24.448697 104.546992
F 4.635878 24.448697 126.366992
F 11.408358 43.741597 123.877992
F 31.276658 24.488997 127.149992
F 5.397838 32.167797 104.546992
F 4.635878 32.167797 126.366992
F 32.032258 32.230397 105.243992
F 31.373658 32.003397 127.159992
F 5.397838 39.886897 104.546992
F 4.635878 39.886897 126.366992
F 32.022558 40.239797 105.190992
F 31.431058 39.899897 127.191992
F 14.302058 24.443797 104.863992
F 13.540158 24.443797 126.682992
F 14.302058 32.162897 104.863992
F 13.540158 32.162897 126.682992
F 14.302058 39.882097 104.863992
F 13.540158 39.882097 126.682992
F 23.174558 24.475597 104.971992
F 22.630758 24.219097 127.014992
F 23.266458 32.168397 105.061992
F 22.403558 32.201397 126.924992
F 23.336958 40.011897 105.116992
F 22.518258 40.116797 127.065992
F 5.270828 27.011997 108.183992
F 4.508868 27.011997 130.002992
F 31.845758 27.013297 108.905992
F 12.170358 36.022497 102.057992
F 5.270828 34.731097 108.183992
F 4.508868 34.731097 130.002992
F 31.983658 34.595897 108.763992
F 29.130058 28.252797 124.269992
F 5.270828 42.450197 108.183992
F 4.508868 42.450197 130.002992
F 31.933358 42.664097 109.110992
F 20.446058 43.933997 124.362992
F 14.175058 27.016897 108.499992
F 13.413058 27.016897 130.319992
F 14.175058 34.735997 108.499992
F 13.413058 34.735997 130.319992
F 14.175058 42.455097 108.499992
F 13.413058 42.455097 130.319992
F 22.935058 27.165697 108.563992
F 21.103658 36.075597 102.068992
F 23.110158 34.840197 108.755992
F 20.490858 36.095797 124.175992
F 23.153858 42.448997 108.735992
F 20.913758 43.911097 102.312992
F 5.365698 27.011997 105.466992
F 4.603738 27.011997 127.286992
F 32.051558 27.039697 106.202992
F 31.268558 26.949297 128.180992
F 5.365698 34.731097 105.466992
F 4.603738 34.731097 127.286992
F 31.900058 34.784797 106.125992
F 31.342358 34.445297 128.094992
F 5.365698 42.450197 105.466992
F 4.603738 42.450197 127.286992
F 32.102258 42.553697 106.428992
F 31.454058 42.423297 128.153992
F 14.270358 27.016897 105.772992
F 13.508358 27.016897 127.591992
F 14.270358 34.735997 105.772992
F 13.508358 34.735997 127.591992
F 14.270358 42.455097 105.772992
F 13.508358 42.455097 127.591992
F 23.060858 26.984097 105.871992
F 22.471758 26.869097 127.820992
F 23.074058 34.966697 105.970992
F 22.412558 34.843197 127.934992
F 23.411358 42.622097 106.058992
F 22.557558 42.666297 128.065992
F 5.492688 24.448697 101.830992
F 4.730728 24.448697 123.649992
F 32.200158 24.285397 102.623992
F 31.491458 24.377897 124.483992
F 5.492688 32.167797 101.830992
F 4.730728 32.167797 123.649992
F 32.152558 32.369397 102.644992
F 31.326258 31.970897 124.397992
F 5.492688 39.886897 101.830992
F 4.730728 39.886897 123.649992
F 32.337258 40.090397 102.413992
F 31.514758 39.792797 124.303992
F 14.397258 24.443797 102.135992
F 13.635358 24.443797 123.955992
F 14.397258 32.162897 102.135992
F 13.635358 32.162897 123.955992
F 14.397258 39.882097 102.135992
F 13.635358 39.882097 123.955992
F 23.298158 24.427397 102.283992
F 22.476358 24.083597 124.399992
F 23.314458 32.093497 102.335992
F 22.632758 32.191497 124.045992
F 23.201258 39.898397 102.316992
F 22.481358 40.004097 124.343992
F 7.586568 30.874597 105.539992
F 6.824608 30.874597 127.359992
F 7.586568 38.593697 105.539992
F 6.824608 38.593697 127.359992
F 21.066858 30.884097 108.552992
F 11.186158 46.314597 130.241992
F 7.586568 46.312797 105.539992
F 6.824608 46.312797 127.359992
F 16.497258 30.876397 105.849992
F 15.735358 30.876397 127.669992
F 16.497258 38.595497 105.849992
F 15.735358 38.595497 127.669992
F 16.497258 23.157297 105.849992
F 15.735358 23.157297 127.669992
F 16.497258 46.314597 105.849992
F 15.735358 46.314597 127.669992
F 25.408358 30.613597 106.026992
F 24.616758 30.766997 127.979992
F 25.677958 38.730297 105.947992
F 24.754158 38.692797 128.060992
F 12.075158 28.303397 104.785992
F 29.315758 43.824997 124.508992
F 7.713548 28.305197 101.903992
F 6.951588 28.305197 123.723992
F 7.713548 36.024297 101.903992
F 6.951588 36.024297 123.723992
F 7.713548 43.743397 101.903992
F 6.951588 43.743397 123.723992
F 16.624258 28.303397 102.213992
F 15.862258 28.303397 124.032992
F 16.624258 36.022497 102.213992
F 15.862258 36.022497 124.032992
F 16.624258 43.741597 102.213992
F 15.862258 43.741597 124.032992
F 25.379758 28.186897 102.353992
F 24.562658 28.122097 124.231992
F 25.579558 36.106897 102.380992
F 24.933358 36.058397 124.348992
F 25.438058 43.975297 102.658992
F 24.728458 43.732997 124.407992
F 7.618398 28.305197 104.628992
F 6.856438 28.305197 126.448992
F 7.618398 36.024297 104.628992
F 6.856438 36.024297 126.448992
F 7.618398 43.743397 104.628992
F 6.856438 43.743397 126.448992
F 16.529058 28.303397 104.940992
F 15.767058 28.303397 126.760992
F 16.529058 36.022497 104.940992
F 15.767058 36.022497 126.760992
F 16.529058 43.741597 104.940992
F 15.767058 43.741597 126.760992
F 25.352058 28.013597 105.151992
F 24.760058 28.181597 127.012992
F 25.407858 36.130697 105.118992
F 24.741058 36.099097 126.978992
F 25.681358 43.996297 105.402992
F 24.885258 43.857897 127.124992
F 7.491398 30.874597 108.264992
F 6.729438 30.874597 130.084992
F 7.491398 38.593697 108.264992
F 6.729438 38.593697 130.084992
F 7.491398 46.312797 108.264992
F 6.729438 46.312797 130.084992
F 16.402058 30.876397 108.577992
F 15.640058 30.876397 130.397992
F 16.402058 38.595497 108.577992
F 15.640058 38.595497 130.397992
F 11.948058 46.314597 108.421992
F 11.186158 38.595497 130.241992
F 16.402058 46.314597 108.577992
F 15.640058 46.314597 130.397992
F 25.352658 30.783397 108.728992
F 12.170358 43.741597 102.057992
F 25.426758 38.822897 108.631992
F 22.540358 42.429697 130.765992
F 20.198158 28.308197 124.179992
F 29.950558 43.684097 102.504992
F 9.847868 24.443697 104.707992
F 9.085908 24.443697 126.527992
F 9.847868 32.162797 104.707992
F 9.085908 32.162797 126.527992
F 9.847868 39.881897 104.707992
F 9.085908 39.881897 126.527992
F 18.815658 24.432197 104.929992
F 17.994058 24.443797 126.838992
F 18.656258 32.159297 104.936992
F 17.994058 32.162897 126.838992
F 18.934258 39.814897 104.967992
F 17.994058 39.882097 126.838992
F 27.638058 24.459697 105.268992
F 26.945558 24.301997 127.192992
F 27.633758 31.914297 105.298992
F 26.858558 32.209297 126.969992
F 27.889858 40.043297 104.985992
F 27.120658 39.818797 127.212992
F 9.720868 27.017097 108.344992
F 8.958908 27.017097 130.163992
F 9.720868 34.736197 108.344992
F 8.958908 34.736197 130.163992
F 9.720868 42.455297 108.344992
F 8.958908 42.455297 130.163992
F 18.603158 27.202497 108.526992
F 17.867058 27.016897 130.474992
F 18.653458 34.711097 108.654992
F 17.867058 34.735997 130.474992
F 18.737958 42.517797 108.638992
F 17.867058 42.455097 130.474992
F 27.582358 27.007497 108.901992
F 29.930258 28.369897 102.678992
F 27.658058 34.797797 108.922992
F 11.408358 36.022497 123.877992
F 27.602058 42.583197 108.812992
F 21.049758 28.168197 101.999992
F 9.816128 27.017097 105.616992
F 9.054168 27.017097 127.436992
F 9.816128 34.736197 105.616992
F 9.054168 34.736197 127.436992
F 9.816128 42.455297 105.616992
F 9.054168 42.455297 127.436992
F 18.817658 26.956397 105.795992
F 17.962258 27.016897 127.747992
F 18.731158 34.726197 105.917992
F 17.962258 34.735997 127.747992
F 18.751958 42.425297 105.776992
F 17.962258 42.455097 127.747992
F 27.563658 26.983197 106.302992
F 26.933258 26.839297 127.987992
F 27.570658 34.552497 105.909992
F 26.918658 34.702497 127.960992
F 27.939958 42.484397 106.158992
F 26.989458 42.379297 128.107992
F 9.943118 24.443697 101.979992
F 9.181158 24.443697 123.799992
F 9.943118 32.162797 101.979992
F 9.181158 32.162797 123.799992
F 9.943118 39.881897 101.979992
F 9.181158 39.881897 123.799992
F 18.831558 24.358797 102.217992
F 18.126658 24.551097 124.141992
F 18.970758 32.099097 102.188992
F 18.036358 32.270397 124.112992
F 18.879658 39.975197 102.088992
F 18.127858 39.837997 124.037992
F 27.663658 24.440197 102.566992
F 27.037258 24.421897 124.348992
F 27.710558 32.071097 102.569992
F 26.939458 32.087497 124.292992
F 27.796158 40.086997 102.427992
F 26.896958 39.949997 124.430992
F 12.043358 30.876397 105.694992
F 11.281358 30.876397 127.514992
F 12.043358 38.595497 105.694992
F 11.281358 38.595497 127.514992
F 11.948058 38.595497 108.421992
F 11.186158 30.876397 130.241992
F 12.043358 46.314597 105.694992
F 11.281358 46.314597 127.514992
F 20.881158 30.897197 105.822992
F 20.199758 30.891897 127.772992
F 21.126358 38.549197 105.997992
F 20.212958 38.752397 127.808992
F 11.948058 30.876397 108.421992
F 29.186958 35.851997 124.624992
F 29.928358 30.777997 106.243992
F 29.060358 30.776097 127.968992
F 29.888758 38.608897 106.162992
F 29.247858 38.472997 128.306992
F 22.317858 27.005997 130.629992
F 18.944658 34.845797 98.659792
F 25.307058 46.540897 106.079992
F 24.664458 30.868697 130.656992
F 25.282358 46.240497 116.255992
F 26.853558 42.434097 130.843992
F 27.075458 34.771897 130.663992
F 20.649458 46.272797 113.397992
F 21.017558 46.601397 101.611992
F 28.880358 46.603997 130.750992
F 25.247758 46.327897 108.745992
F 29.626058 46.467097 106.323992
F 29.319258 46.472297 123.511992
F 20.089958 46.195897 130.437992
F 30.204058 46.185297 98.824492
F 25.456958 46.198897 98.724392
F 20.913858 46.431297 105.890992
F 29.724358 46.352397 113.770992
F 20.843058 46.396397 108.742992
F 24.528058 46.301197 130.859992
F 29.643158 46.327797 116.545992
F 20.755158 23.014597 116.153992
F 20.655958 23.219297 113.497992
F 29.256258 23.220997 120.652992
F 30.073658 23.223797 98.978292
F 21.150558 23.280797 101.226992
F 25.133358 23.266997 108.726992
F 31.316958 26.975497 130.894992
F 4.381888 24.448697 133.639992
F 3.619938 24.448697 155.459992
F 31.266558 24.440997 134.499992
F 30.554258 24.593397 156.597992
F 4.381888 32.167797 133.639992
F 3.619938 32.167797 155.459992
F 31.038058 32.080497 134.510992
F 30.458058 32.278497 156.487992
F 4.381888 39.886897 133.639992
F 3.619938 39.886897 155.459992
F 31.139258 40.071597 134.653992
F 30.567558 40.059397 156.435992
F 13.286158 24.443797 133.955992
F 12.524158 24.443797 155.775992
F 13.286158 32.162897 133.955992
F 12.524158 32.162897 155.775992
F 13.286158 39.882097 133.955992
F 12.524158 39.882097 155.775992
F 22.213358 24.179197 134.092992
F 21.590058 24.440597 156.160992
F 22.328958 32.031097 134.167992
F 21.447558 32.278497 156.015992
F 22.233658 39.717197 134.271992
F 21.564158 39.929497 155.938992
F 4.254888 27.011997 137.275992
F 3.492928 27.011997 159.095992
F 31.007058 27.044697 138.226992
F 30.156858 27.013897 160.106992
F 4.254888 34.731097 137.275992
F 3.492928 34.731097 159.095992
F 30.910458 34.885597 138.230992
F 30.319158 34.880997 160.159992
F 4.254888 42.450197 137.275992
F 3.492928 42.450197 159.095992
F 31.034658 42.400197 138.319992
F 30.286658 42.638597 160.145992
F 13.159158 27.016897 137.592992
F 12.397158 27.016897 159.412992
F 13.159158 34.735997 137.592992
F 12.397158 34.735997 159.412992
F 13.159158 42.455097 137.592992
F 12.397158 42.455097 159.412992
F 22.155558 27.054697 137.823992
F 21.331058 27.042097 159.761992
F 22.118258 34.956497 137.914992
F 21.528058 34.927797 159.581992
F 21.906058 42.357497 137.986992
F 21.314758 42.628097 159.702992
F 4.349758 27.011997 134.559992
F 3.587798 27.011997 156.379992
F 31.027358 26.950497 135.433992
F 30.389758 27.259897 157.425992
F 4.349758 34.731097 134.559992
F 3.587798 34.731097 156.379992
F 31.341358 34.661997 135.595992
F 30.475558 34.816297 157.341992
F 4.349758 42.450197 134.559992
F 3.587798 42.450197 156.379992
F 30.994758 42.599697 135.547992
F 30.580958 42.626097 157.374992
F 13.254358 27.016897 134.865992
F 12.492458 27.016897 156.684992
F 13.254358 34.735997 134.865992
F 12.492458 34.735997 156.684992
F 13.254358 42.455097 134.865992
F 12.492458 42.455097 156.684992
F 22.090358 26.808097 134.952992
F 21.455058 27.120197 156.924992
F 22.311858 34.674197 135.134992
F 21.532958 34.792497 156.866992
F 22.148758 42.370797 135.100992
F 21.375458 42.423097 156.962992
F 3.714778 24.448697 152.742992
F 33.053658 38.633097 150.160992
F 30.369158 24.679397 153.673992
F 3.714778 32.167797 152.742992
F 32.486958 43.868397 161.109992
F 30.618558 32.149597 153.684992
F 3.714778 39.886897 152.742992
F 19.444858 23.148297 149.669992
F 30.465058 39.938697 153.794992
F 13.381358 24.443797 131.228992
F 12.619358 24.443797 153.048992
F 13.381358 32.162897 131.228992
F 12.619358 32.162897 153.048992
F 13.381358 39.882097 131.228992
F 12.619358 39.882097 153.048992
F 33.203758 31.016797 142.781992
F 21.497458 24.478497 153.450992
F 31.131758 24.434897 131.801992
F 21.575258 32.227097 153.315992
F 21.154558 24.554697 163.498992
F 21.727758 39.781297 153.193992
F 6.570618 30.874597 134.632992
F 5.808668 30.874597 156.452992
F 24.573558 35.951897 131.427992
F 22.360858 24.578097 131.485992
F 6.570618 38.593697 134.632992
F 5.808668 38.593697 156.452992
F 31.127558 40.013797 131.840992
F 33.098058 38.670997 142.879992
F 28.558858 36.120597 146.247992
F 22.326158 32.185797 131.439992
F 6.570618 46.312797 134.632992
F 5.808668 46.312797 156.452992
F 33.401558 23.090797 135.639992
F 28.217658 38.674597 152.881992
F 24.659558 43.655897 131.864992
F 33.125258 36.006797 139.188992
F 15.481358 30.876397 134.942992
F 14.719358 30.876397 156.762992
F 15.481358 38.595497 134.942992
F 14.719358 38.595497 156.762992
F 28.350258 31.132597 152.530992
F 32.612258 30.902097 160.120992
F 15.481358 46.314597 134.942992
F 14.719358 46.314597 156.762992
F 24.593958 30.844297 135.263992
F 23.575258 30.717497 156.900992
F 24.456958 38.488497 135.233992
F 23.658058 38.719397 157.036992
F 33.016658 30.875697 145.782992
F 26.790658 24.553797 131.577992
F 5.935648 28.305197 152.815992
F 29.247258 35.986797 131.819992
F 5.935638 36.024297 152.815992
F 33.238158 38.777997 145.749992
F 5.935648 43.743397 152.815992
F 32.822558 36.107797 153.823992
F 15.608358 28.303397 131.306992
F 14.846358 28.303397 153.125992
F 15.608358 36.022497 131.306992
F 14.846358 36.022497 153.125992
F 15.608358 43.741597 131.306992
F 14.846358 43.741597 153.125992
F 31.205258 32.089097 131.889992
F 23.927258 28.383697 153.381992
F 32.874458 36.028197 149.091992
F 23.967958 35.961097 153.450992
F 20.150258 43.658297 131.394992
F 23.751158 43.794297 153.402992
F 6.602458 28.305197 133.721992
F 5.840498 28.305197 155.540992
F 33.239058 28.356197 142.203992
F 33.100758 36.009497 146.386992
F 6.602458 36.024297 133.721992
F 5.840498 36.024297 155.540992
F 28.558158 43.712897 146.315992
F 32.894658 30.967197 152.847992
F 6.602458 43.743397 133.721992
F 5.840498 43.743397 155.540992
F 32.769158 38.746797 157.401992
F 33.446158 36.170597 141.866992
F 15.513058 28.303397 134.033992
F 14.751158 28.303397 155.853992
F 15.513058 36.022497 134.033992
F 14.751158 36.022497 155.853992
F 15.513058 43.741597 134.033992
F 14.751158 43.741597 155.853992
F 24.395558 28.350597 134.281992
F 23.855658 28.182997 156.124992
F 24.741558 35.805497 134.280992
F 23.796858 36.200897 156.138992
F 24.617058 43.548397 134.542992
F 23.726758 43.761797 156.191992
F 6.475448 30.874597 137.357992
F 5.713498 30.874597 159.177992
F 19.990958 35.802997 131.618992
F 28.048358 43.671497 163.671992
F 6.475448 38.593697 137.357992
F 5.713488 38.593697 159.177992
F 33.296258 30.922097 138.451992
F 32.711358 38.729797 160.207992
F 6.475448 46.312797 137.357992
F 5.713498 46.312797 159.177992
F 28.690258 28.360697 146.501992
F 19.648558 43.829897 146.022992
F 15.386058 30.876397 137.670992
F 14.624158 30.876397 159.489992
F 15.386058 38.595497 137.670992
F 14.624158 38.595497 159.489992
F 15.386058 23.157297 137.670992
F 19.435158 38.584297 152.336992
F 15.386058 46.314597 137.670992
F 14.624158 46.314597 159.489992
F 24.258358 30.629997 137.923992
F 23.459558 30.842797 159.674992
F 24.248358 38.692897 137.989992
F 23.539258 38.734197 159.749992
F 19.701158 35.983897 145.991992
F 19.029158 28.286297 163.460992
F 8.831928 24.443697 133.800992
F 8.069968 24.443697 155.620992
F 8.831928 32.162797 133.800992
F 8.069968 32.162797 155.620992
F 8.831928 39.881897 133.800992
F 8.069968 39.881897 155.620992
F 17.740058 24.443797 134.111992
F 16.978058 24.443797 155.931992
F 17.740058 32.162897 134.111992
F 16.978058 32.162897 155.931992
F 17.740058 39.882097 134.111992
F 16.978058 39.882097 155.931992
F 26.859958 24.501797 134.304992
F 26.160258 24.415097 156.389992
F 26.762758 32.285997 134.398992
F 25.965558 32.180197 156.203992
F 26.691358 39.745097 134.373992
F 25.885958 40.076797 156.356992
F 8.704918 27.017097 137.437992
F 7.942958 27.017097 159.256992
F 8.704918 34.736197 137.437992
F 7.942958 34.736197 159.256992
F 8.704918 42.455297 137.437992
F 7.942958 42.455297 159.256992
F 17.613058 27.016897 137.748992
F 16.851058 27.016897 159.567992
F 17.613058 34.735997 137.748992
F 16.851058 34.735997 159.567992
F 17.613058 42.455097 137.748992
F 16.851058 42.455097 159.567992
F 26.743158 26.812697 138.055992
F 25.868358 26.970797 159.928992
F 26.494958 34.695997 137.986992
F 25.864658 34.823997 159.889992
F 26.532858 42.448397 138.019992
F 25.829058 42.473197 159.856992
F 8.800188 27.017097 134.709992
F 8.038228 27.017097 156.528992
F 8.800188 34.736197 134.709992
F 8.038228 34.736197 156.528992
F 8.800188 42.455297 134.709992
F 8.038228 42.455297 156.528992
F 17.708258 27.016897 135.020992
F 16.946358 27.016897 156.840992
F 17.708258 34.735997 135.020992
F 16.946358 34.735997 156.840992
F 17.708258 42.455097 135.020992
F 16.946358 42.455097 156.840992
F 26.600958 26.916397 135.388992
F 26.164958 27.049297 157.124992
F 26.877658 34.737697 135.329992
F 25.831358 34.710097 157.185992
F 26.794558 42.250697 135.384992
F 25.988658 42.700897 157.162992
F 8.927168 24.443697 131.072992
F 8.165208 24.443697 152.892992
F 8.927168 32.162797 131.072992
F 8.165208 32.162797 152.892992
F 8.927168 39.881897 131.072992
F 8.165208 39.881897 152.892992
F 17.835258 24.443797 131.383992
F 17.073358 24.443797 153.203992
F 17.835258 32.162897 131.383992
F 17.073358 32.162897 153.203992
F 17.835258 39.882097 131.383992
F 17.073358 39.882097 153.203992
F 32.819358 38.728997 152.967992
F 26.145158 24.458197 153.624992
F 20.068858 28.326897 131.574992
F 26.278058 32.355497 153.493992
F 25.854858 24.364897 163.756992
F 26.007558 40.160097 153.661992
F 11.027458 30.876397 134.787992
F 10.265458 30.876397 156.606992
F 11.027458 38.595497 134.787992
F 10.265458 38.595497 156.606992
F 19.326558 31.046697 152.487992
F 10.424158 46.314597 152.061992
F 11.027458 46.314597 134.787992
F 10.265458 46.314597 156.606992
F 20.119158 30.865297 134.982992
F 19.274058 30.804197 156.972992
F 19.907558 38.719897 135.187992
F 19.344058 38.685897 156.902992
F 32.703558 28.292897 156.383992
F 29.061058 38.544397 130.984992
F 28.768358 30.752197 135.273992
F 28.150058 30.958297 157.210992
F 28.966258 38.535297 135.414992
F 28.383558 38.759197 157.400992
F 10.424158 38.595497 152.061992
F 10.424158 30.876397 152.061992
F 32.890058 28.288997 146.524992
F 19.607458 28.264697 146.133992
F 11.154358 28.303397 131.150992
F 10.392458 28.303397 152.970992
F 11.154358 36.022497 131.150992
F 10.392458 36.022497 152.970992
F 11.154358 43.741597 131.150992
F 10.392458 43.741597 152.970992
F 26.233958 35.022397 149.595992
F 19.394758 28.489597 153.270992
F 26.865458 32.179197 131.511992
F 19.415558 36.024997 153.129992
F 33.186358 38.589897 135.419992
F 19.578058 43.765897 153.187992
F 32.759158 36.061197 156.522992
F 28.272258 28.421597 153.436992
F 31.340658 42.677097 130.847992
F 28.432158 35.934697 153.847992
F 32.464058 28.146397 161.020992
F 28.277258 43.868297 153.666992
F 11.059158 28.303397 133.878992
F 10.297158 28.303397 155.697992
F 11.059158 36.022497 133.878992
F 10.297158 36.022497 155.697992
F 11.059158 43.741597 133.878992
F 10.297158 43.741597 155.697992
F 19.982258 28.288697 134.220992
F 19.151258 28.271297 155.976992
F 20.095358 36.074597 134.243992
F 19.356758 35.992897 155.927992
F 19.884558 43.704597 134.021992
F 19.320258 43.746397 155.923992
F 28.731558 28.174097 134.416992
F 28.336658 28.393497 156.038992
F 29.112358 35.981897 134.532992
F 28.161058 36.087597 156.624992
F 28.872458 43.750497 134.515992
F 28.291758 43.784997 156.329992
F 10.932158 30.876397 137.514992
F 10.170158 30.876397 159.334992
F 10.932158 38.595497 137.514992
F 10.170158 38.595497 159.334992
F 10.932158 46.314597 137.514992
F 10.170158 46.314597 159.334992
F 19.764858 30.724297 137.651992
F 19.144858 30.822597 159.762992
F 19.759258 38.703497 137.807992
F 19.255258 38.637097 159.665992
F 24.424258 28.312197 131.571992
F 26.336258 24.416897 146.366992
F 28.657358 30.878097 138.066992
F 28.113558 30.807497 159.953992
F 28.793058 38.748397 138.075992
F 28.169558 38.657297 160.208992
F 17.327258 39.882097 145.930992
F 10.646458 43.741597 145.697992
F 33.025058 43.753997 146.348992
F 10.646458 36.022497 145.697992
F 4.127908 24.448697 140.912992
F 3.365948 24.448697 162.732992
F 31.003958 24.410097 141.976992
F 32.698058 30.737597 157.427992
F 4.127908 32.167797 140.912992
F 3.365948 32.167797 162.732992
F 31.126958 32.177697 141.652992
F 19.560258 31.050497 149.733992
F 4.127908 39.886897 140.912992
F 3.365948 39.886897 162.732992
F 30.928258 39.833197 141.788992
F 33.429358 38.450797 130.909992
F 13.032158 24.443797 141.229992
F 12.270158 24.443797 163.048992
F 13.032158 32.162897 141.229992
F 12.270158 32.162897 163.048992
F 13.032158 39.882097 141.229992
F 12.270158 39.882097 163.048992
F 22.156158 24.661697 141.389992
F 26.089458 26.952097 152.607992
F 21.961958 32.362497 141.330992
F 32.904558 43.835497 153.723992
F 21.889758 39.919897 141.516992
F 26.132058 27.026297 149.826992
F 4.000898 27.011997 144.549992
F 30.749258 26.958997 145.481992
F 4.000898 34.731097 144.549992
F 30.914358 34.720297 145.441992
F 4.000898 42.450197 144.549992
F 30.830758 42.464297 145.433992
F 12.905158 27.016897 144.865992
F 12.905158 34.735997 144.865992
F 12.905158 42.455097 144.865992
F 21.785158 27.127897 145.336992
F 21.952158 34.721997 145.132992
F 21.906558 42.397397 145.190992
F 4.095768 27.011997 141.832992
F 3.333808 27.011997 163.652992
F 30.808558 27.141597 142.661992
F 4.095768 34.731097 141.832992
F 3.333808 34.731097 163.652992
F 31.042458 34.732697 142.635992
F 4.095768 42.450197 141.832992
F 3.333808 42.450197 163.652992
F 30.820658 42.392597 142.735992
F 13.000358 27.016897 142.138992
F 13.000358 34.735997 142.138992
F 13.000358 42.455097 142.138992
F 22.010858 27.280497 142.570992
F 21.989958 34.790597 142.356992
F 22.089358 42.393297 142.304992
F 4.222748 24.448697 138.196992
F 3.460798 24.448697 160.015992
F 30.947058 24.420897 139.138992
F 30.164358 24.543197 161.060992
F 4.222748 32.167797 138.196992
F 3.460798 32.167797 160.015992
F 31.015058 32.263097 138.994992
F 30.271458 32.177997 160.841992
F 4.222748 39.886897 138.196992
F 3.460798 39.886897 160.015992
F 31.041058 39.827597 139.053992
F 30.461158 40.014897 160.971992
F 13.127358 24.443797 138.501992
F 12.365458 24.443797 160.321992
F 13.127358 32.162897 138.501992
F 12.365458 32.162897 160.321992
F 13.127358 39.882097 138.501992
F 12.365458 39.882097 160.321992
F 21.693558 24.501397 138.569992
F 21.147058 24.587797 160.725992
F 21.963358 32.304197 138.544992
F 21.219558 32.339797 160.525992
F 21.956658 39.866097 138.858992
F 21.420658 40.003997 160.570992
F 6.316638 30.874597 141.906992
F 5.554678 30.874597 163.725992
F 33.603658 35.915797 134.563992
F 6.316638 38.593697 141.906992
F 5.554678 38.593697 163.725992
F 33.233958 28.352997 139.400992
F 28.487358 43.874397 148.896992
F 28.766858 36.171997 148.979992
F 6.316638 46.312797 141.906992
F 5.554678 46.312797 163.725992
F 10.519458 46.314597 149.333992
F 32.663858 28.301397 153.707992
F 15.227358 30.876397 142.215992
F 15.227358 38.595497 142.215992
F 15.227358 23.157297 142.215992
F 15.227358 46.314597 142.215992
F 24.030458 30.947497 142.601992
F 24.202058 38.808797 142.548992
F 10.646458 28.303397 145.697992
F 6.443618 28.305197 138.269992
F 5.681658 28.305197 160.089992
F 32.827058 44.028397 156.588992
F 17.105058 42.455097 152.294992
F 6.443618 36.024297 138.269992
F 5.681658 36.024297 160.089992
F 27.966858 36.137297 163.736992
F 32.621258 36.193797 160.936992
F 6.443618 43.743397 138.269992
F 5.681658 43.743397 160.089992
F 28.092358 28.292897 163.669992
F 32.670758 28.203597 149.312992
F 15.354358 28.303397 138.579992
F 14.592358 28.303397 160.399992
F 15.354358 36.022497 138.579992
F 14.592358 36.022497 160.399992
F 15.354358 43.741597 138.579992
F 14.592358 43.741597 160.399992
F 24.300458 28.190997 138.883992
F 23.690658 28.266097 160.616992
F 24.429958 36.168797 138.971992
F 23.614258 36.270497 160.693992
F 24.285858 43.800697 138.772992
F 23.625958 43.805297 160.745992
F 6.348468 28.305197 140.994992
F 5.586508 28.305197 162.814992
F 26.539658 24.380697 141.610992
F 6.348468 36.024297 140.994992
F 5.586508 36.024297 162.814992
F 19.100958 43.557297 163.515992
F 6.348468 43.743397 140.994992
F 5.586508 43.743397 162.814992
F 17.327258 32.162897 145.930992
F 15.259058 28.303397 141.306992
F 14.497158 28.303397 163.126992
F 15.259058 36.022497 141.306992
F 14.497158 36.022497 163.126992
F 15.259058 43.741597 141.306992
F 14.497158 43.741597 163.126992
F 24.164158 28.533197 141.511992
F 18.927158 35.879697 163.134992
F 24.300958 36.171897 141.686992
F 17.200358 42.455097 149.566992
F 24.261258 43.834297 141.595992
F 25.704858 40.068397 163.693992
F 6.221468 30.874597 144.631992
F 19.074558 23.070897 159.706992
F 6.221468 38.593697 144.631992
F 23.675258 43.552097 163.491992
F 6.221468 46.312797 144.631992
F 10.551158 28.303397 148.424992
F 15.132058 30.876397 144.943992
F 15.132058 38.595497 144.943992
F 28.445458 28.322797 149.232992
F 15.132058 46.314597 144.943992
F 24.040358 30.841497 145.381992
F 24.152958 38.586997 145.325992
F 17.327258 24.443797 145.930992
F 8.577938 24.443697 141.073992
F 7.815978 24.443697 162.893992
F 8.577938 32.162797 141.073992
F 7.815978 32.162797 162.893992
F 8.577938 39.881897 141.073992
F 7.815978 39.881897 162.893992
F 17.486058 24.443797 141.384992
F 16.724058 24.443797 163.204992
F 17.486058 32.162897 141.384992
F 16.724058 32.162897 163.204992
F 17.486058 39.882097 141.384992
F 16.724058 39.882097 163.204992
F 23.491658 36.099597 163.403992
F 33.023158 43.741597 142.034992
F 26.493658 32.199197 141.493992
F 28.951358 43.960697 131.757992
F 26.537558 39.862897 141.597992
F 26.063158 42.678297 152.672992
F 8.450938 27.017097 144.710992
F 8.450938 34.736197 144.710992
F 8.450938 42.455297 144.710992
F 17.359058 27.016897 145.021992
F 17.359058 34.735997 145.021992
F 17.359058 42.455097 145.021992
F 26.396158 26.862697 145.316992
F 26.319558 34.858697 145.354992
F 26.348258 42.454597 145.354992
F 8.546198 27.017097 141.982992
F 8.546198 34.736197 141.982992
F 8.546198 42.455297 141.982992
F 17.454358 27.016897 142.293992
F 17.454358 34.735997 142.293992
F 17.454358 42.455097 142.293992
F 26.374858 27.077097 142.453992
F 26.579158 34.905297 142.530992
F 26.253058 42.436997 142.519992
F 8.673178 24.443697 138.345992
F 7.911228 24.443697 160.165992
F 8.673178 32.162797 138.345992
F 7.911228 32.162797 160.165992
F 8.673178 39.881897 138.345992
F 7.911228 39.881897 160.165992
F 17.581258 24.443797 138.657992
F 16.819358 24.443797 160.476992
F 17.581258 32.162897 138.657992
F 16.819358 32.162897 160.476992
F 17.581258 39.882097 138.657992
F 16.819358 39.882097 160.476992
F 26.434658 24.321897 138.909992
F 25.663358 24.482497 161.048992
F 26.389558 32.084997 138.780992
F 25.648258 32.174197 160.797992
F 26.511158 39.984897 138.896992
F 25.861358 39.882097 160.920992
F 10.773458 30.876397 142.060992
F 10.773458 38.595497 142.060992
F 19.420258 43.740597 148.915992
F 10.773458 46.314597 142.060992
F 19.932758 30.966197 142.337992
F 19.737958 38.514197 142.224992
F 28.980458 28.269897 131.738992
F 28.736758 30.949797 142.695992
F 28.739258 38.672397 142.837992
F 19.369658 36.189197 148.686992
F 26.340358 34.891097 152.462992
F 10.900458 28.303397 138.423992
F 10.138458 28.303397 160.243992
F 10.900458 36.022497 138.423992
F 10.138458 36.022497 160.243992
F 10.900458 43.741597 138.423992
F 10.138458 43.741597 160.243992
F 19.788858 28.219997 138.594992
F 18.991258 28.174097 160.619992
F 19.746558 36.098997 138.867992
F 19.201458 35.913697 160.334992
F 19.772758 43.918497 138.731992
F 19.074258 43.751397 160.839992
F 28.861558 28.362097 139.058992
F 28.000658 28.375997 161.079992
F 28.632458 36.200297 139.147992
F 28.112058 36.176097 161.104992
F 28.841158 43.876097 138.970992
F 27.921558 43.780697 160.949992
F 10.805158 28.303397 141.151992
F 10.043258 28.303397 162.970992
F 10.805158 36.022497 141.151992
F 10.043258 36.022497 162.970992
F 10.805158 43.741597 141.151992
F 10.043258 43.741597 162.970992
F 19.748058 28.306697 141.371992
F 8.419198 32.162797 145.619992
F 19.714458 35.979097 141.470992
F 8.419198 24.443697 145.619992
F 19.712758 43.777997 141.419992
F 32.966858 30.810897 150.000992
F 28.532158 28.378097 141.762992
F 17.200358 34.735997 149.566992
F 28.933558 36.129797 141.800992
F 8.419198 39.881897 145.619992
F 28.432558 43.679997 141.782992
F 8.292208 27.017097 149.255992
F 10.678158 30.876397 144.787992
F 10.678158 38.595497 144.787992
F 10.678158 46.314597 144.787992
F 19.728458 30.861797 145.061992
F 19.651858 38.585697 145.004992
F 28.589658 38.714097 150.158992
F 28.531858 31.121597 145.502992
F 28.535458 38.765097 145.509992
F 10.551158 36.022497 148.424992
F 10.519458 38.595497 149.333992
F 3.873918 24.448697 148.185992
F 30.697558 24.534897 149.145992
F 3.873918 32.167797 148.185992
F 30.717558 32.086597 149.180992
F 3.873918 39.886897 148.185992
F 30.720458 39.968997 149.284992
F 12.778158 24.443797 148.502992
F 12.778158 32.162897 148.502992
F 12.778158 39.882097 148.502992
F 21.658158 24.485197 148.857992
F 21.775658 32.499097 148.813992
F 21.762458 39.724697 148.706992
F 3.746918 27.011997 151.822992
F 30.396458 27.051597 152.826992
F 3.746918 34.731097 151.822992
F 30.532158 34.643397 152.952992
F 3.746918 42.450197 151.822992
F 30.505058 42.591997 152.943992
F 12.651158 27.016897 152.138992
F 12.651158 34.735997 152.138992
F 12.651158 42.455097 152.138992
F 21.554458 26.953897 152.586992
F 21.775358 34.806197 152.370992
F 21.862158 42.227497 152.175992
F 3.841778 27.011997 149.106992
F 30.517358 27.027297 150.171992
F 3.841778 34.731097 149.106992
F 30.651458 34.650697 150.032992
F 3.841778 42.450197 149.106992
F 30.766558 42.502997 150.015992
F 12.746358 27.016897 149.411992
F 12.746358 34.735997 149.411992
F 12.746358 42.455097 149.411992
F 21.765958 27.044297 149.828992
F 21.595758 35.049797 149.640992
F 21.686858 42.410397 149.467992
F 3.968768 24.448697 145.469992
F 30.717558 24.377897 146.374992
F 3.968768 32.167797 145.469992
F 30.854958 32.332197 146.511992
F 3.968768 39.886897 145.469992
F 30.871958 39.998697 146.441992
F 12.873358 24.443797 145.774992
F 12.873358 32.162897 145.774992
F 12.873358 39.882097 145.774992
F 21.875058 24.413797 146.067992
F 21.759158 32.273597 146.069992
F 21.735358 39.845097 146.025992
F 6.062648 30.874597 149.179992
F 26.267358 42.473097 149.984992
F 6.062648 38.593697 149.179992
F 22.378458 39.698697 131.494992
F 19.507758 28.395197 148.896992
F 6.062648 46.312797 149.179992
F 28.321958 30.884997 149.876992
F 10.519458 30.876397 149.333992
F 14.973358 30.876397 149.489992
F 14.973358 38.595497 149.489992
F 14.973358 23.157297 149.489992
F 14.973358 46.314597 149.489992
F 23.935758 31.074497 149.828992
F 23.907658 38.734797 149.930992
F 19.439458 38.702497 149.624992
F 6.189628 28.305197 145.542992
F 17.200358 27.016897 149.566992
F 6.189628 36.024297 145.542992
F 8.292208 42.455297 149.255992
F 6.189628 43.743397 145.542992
F 33.105458 23.067997 142.883992
F 15.100358 28.303397 145.852992
F 15.100358 36.022497 145.852992
F 15.100358 43.741597 145.852992
F 24.053058 28.297597 146.174992
F 24.020858 36.061197 146.236992
F 24.084158 43.707097 146.121992
F 6.094478 28.305197 148.267992
F 32.957358 43.990297 149.185992
F 6.094478 36.024297 148.267992
F 33.330858 44.020697 132.016992
F 6.094478 43.743397 148.267992
F 8.292208 34.736197 149.255992
F 15.005158 28.303397 148.580992
F 15.005158 36.022497 148.580992
F 15.005158 43.741597 148.580992
F 24.030058 28.463397 148.862992
F 23.950458 36.192297 148.763992
F 24.131158 43.666997 148.978992
F 5.967478 30.874597 151.904992
F 26.731458 39.862597 131.619992
F 5.967478 38.593697 151.904992
F 25.589958 31.991697 163.555992
F 5.967478 46.312797 151.904992
F 26.255358 39.854097 146.504992
F 14.878158 30.876397 152.216992
F 14.878158 38.595497 152.216992
F 10.551158 43.741597 148.424992
F 14.878158 46.314597 152.216992
F 23.943658 31.060497 152.604992
F 24.045858 38.546497 152.637992
F 26.244958 32.248697 146.203992
F 8.323958 24.443697 148.346992
F 8.323958 32.162797 148.346992
F 8.323958 39.881897 148.346992
F 17.232058 24.443797 148.657992
F 17.232058 32.162897 148.657992
F 17.232058 39.882097 148.657992
F 26.163958 24.516597 149.013992
F 26.299658 32.370297 148.981992
F 26.300558 39.921897 149.355992
F 8.196948 27.017097 151.983992
F 8.196948 34.736197 151.983992
F 8.196948 42.455297 151.983992
F 17.105058 27.016897 152.294992
F 17.105058 34.735997 152.294992
F 23.444658 28.148597 163.456992
F 33.217958 43.613297 139.227992
F 19.283958 23.117597 152.516992
F 33.175958 38.529397 138.144992
F 21.164858 39.855397 163.330992
F 21.279658 32.212697 163.298992
F 23.972458 23.209497 149.848992
F 28.693058 23.236697 142.678992
F 23.380858 23.309697 159.862992
F 32.953158 46.402897 152.973992
F 28.002758 23.319197 160.200992
F 28.462758 23.162397 145.372992
F 24.173958 46.290697 137.761992
F 28.706058 46.297897 135.280992
F 28.461058 46.405697 152.581992
F 24.334658 46.197897 135.111992
F 24.027958 46.262897 145.196992
F 24.150958 46.359197 142.560992
F 19.889458 46.304397 135.019992
F 19.864358 46.361097 137.731992
F 19.073958 46.350597 159.740992
F 24.065558 46.295297 149.740992
F 28.673358 46.267497 142.695992
F 19.068858 46.155497 157.118992
F 19.541358 46.297697 145.058992
F 19.613358 46.299497 142.274992
F 24.155858 23.127797 142.441992
F 32.686358 23.328697 153.037992
F 19.641358 22.965197 137.729992
F 32.435258 23.213397 160.151992
F 23.774058 23.328797 152.518992
F 28.424158 23.180397 157.450992
F 33.374858 23.099497 138.428992
F 28.439458 23.314497 152.743992
F 28.407958 23.312597 150.122992
F 19.822158 23.310397 142.155992
F 32.708858 23.292797 157.507992
F 30.255758 24.364797 163.742992
F 30.063158 32.376797 163.511992
F 32.434458 28.393097 163.755992
F 2.857978 24.448697 177.278992
F 29.846358 24.523897 178.155992
F 2.857978 32.167797 177.278992
F 29.951658 32.306997 178.285992
F 2.857978 39.886897 177.278992
F 29.983358 39.776397 178.547992
F 11.762258 24.443797 177.595992
F 11.762258 32.162897 177.595992
F 11.762258 39.882097 177.595992
F 25.691658 34.801997 164.423992
F 20.808958 32.047797 177.953992
F 20.547358 39.951797 177.803992
F 2.730968 27.011997 180.915992
F 29.814558 27.017797 181.648992
F 2.730968 34.731097 180.915992
F 29.661758 34.806597 181.764992
F 2.730968 42.450197 180.915992
F 29.598158 42.290597 182.051992
F 11.635158 27.016897 181.231992
F 11.635158 34.735997 181.231992
F 11.635158 42.455097 181.231992
F 20.640458 26.937797 181.452992
F 20.649658 34.765397 181.512992
F 20.612458 42.464897 181.613992
F 2.825838 27.011997 178.198992
F 29.952158 27.069997 178.919992
F 2.825838 34.731097 178.198992
F 29.639258 34.832697 179.044992
F 2.825838 42.450197 178.198992
F 29.603858 42.297997 179.241992
F 11.730458 27.016897 178.504992
F 11.730458 34.735997 178.504992
F 11.730458 42.455097 178.504992
F 20.449858 27.083497 178.734992
F 20.633558 34.736297 178.841992
F 20.580758 42.564297 178.903992
F 2.952818 24.448697 174.562992
F 2.190858 24.448697 196.381992
F 27.908658 30.991897 164.413992
F 2.952818 32.167797 174.562992
F 2.190858 32.167797 196.381992
F 30.110658 32.010997 175.333992
F 2.952818 39.886897 174.562992
F 2.190858 39.886897 196.381992
F 29.934258 39.783597 175.695992
F 11.857458 24.443797 174.867992
F 11.857458 32.162897 174.867992
F 11.857458 39.882097 174.867992
F 20.832058 24.658397 175.134992
F 20.932458 32.253997 175.219992
F 20.685358 40.148097 175.084992
F 5.046708 30.874597 178.272992
F 32.108758 30.889597 179.159992
F 5.046708 38.593697 178.272992
F 32.155758 38.295197 179.092992
F 21.152758 27.114897 164.551992
F 5.046708 46.312797 178.272992
F 25.824258 42.557897 164.695992
F 32.639758 23.158697 164.529992
F 13.957458 30.876397 178.582992
F 13.957458 38.595497 178.582992
F 27.121558 36.031697 192.779992
F 13.957458 46.314597 178.582992
F 23.111658 30.950597 178.885992
F 22.779058 38.674197 178.802992
F 31.607258 30.788997 196.417992
F 5.173688 28.305197 174.635992
F 4.411728 28.305197 196.455992
F 32.261358 28.322797 175.385992
F 5.173688 36.024297 174.635992
F 4.411728 36.024297 196.455992
F 32.262158 36.014397 175.288992
F 5.173688 43.743397 174.635992
F 4.411728 43.743397 196.455992
F 32.174958 43.802297 175.631992
F 14.084358 28.303397 174.945992
F 14.084358 36.022497 174.945992
F 14.084358 43.741597 174.945992
F 23.105658 28.569397 175.153992
F 23.135258 36.100997 175.273992
F 23.025658 43.866397 175.350992
F 5.078538 28.305197 177.360992
F 32.365858 28.335597 178.182992
F 5.078538 36.024297 177.360992
F 32.011358 35.917097 178.171992
F 5.078538 43.743397 177.360992
F 31.890058 43.423197 178.287992
F 13.989158 28.303397 177.672992
F 13.989158 36.022497 177.672992
F 13.989158 43.741597 177.672992
F 22.939358 28.267997 177.930992
F 22.949058 36.108997 178.045992
F 22.875758 43.710397 178.137992
F 4.951538 30.874597 180.997992
F 32.192658 30.978397 181.957992
F 4.951538 38.593697 180.997992
F 31.897358 38.495197 181.778992
F 4.951538 46.312797 180.997992
F 30.262858 34.973297 164.535992
F 13.862158 30.876397 181.309992
F 13.862158 38.595497 181.309992
F 18.941158 23.319697 164.333992
F 13.862158 46.314597 181.309992
F 22.878158 30.725297 181.595992
F 22.944358 38.614197 181.681992
F 25.737658 27.028997 164.406992
F 7.308008 24.443697 177.439992
F 7.308008 32.162797 177.439992
F 7.308008 39.881897 177.439992
F 16.216158 24.443797 177.750992
F 16.216158 32.162897 177.750992
F 16.216158 39.882097 177.750992
F 25.418558 24.593597 177.987992
F 25.206958 32.250897 177.852992
F 25.067458 40.037097 178.068992
F 7.180998 27.017097 181.076992
F 7.180998 34.736197 181.076992
F 7.180998 42.455297 181.076992
F 16.089158 27.016897 181.387992
F 16.089158 34.735997 181.387992
F 16.089158 42.455097 181.387992
F 25.272158 26.898697 181.625992
F 25.325858 34.645397 181.645992
F 25.013058 42.383897 181.764992
F 7.276268 27.017097 178.348992
F 7.276268 34.736197 178.348992
F 7.276268 42.455297 178.348992
F 16.184358 27.016897 178.659992
F 16.184358 34.735997 178.659992
F 16.184358 42.455097 178.659992
F 25.345558 27.165997 178.843992
F 25.356458 34.765097 178.915992
F 25.263558 42.597697 179.107992
F 7.403248 24.443697 174.712992
F 7.403248 32.162797 174.712992
F 7.403248 39.881897 174.712992
F 16.311358 24.443797 175.023992
F 16.311358 32.162897 175.023992
F 16.311358 39.882097 175.023992
F 25.572958 24.546897 175.143992
F 25.464958 32.317597 175.159992
F 25.318458 39.784197 175.301992
F 9.503498 30.876397 178.426992
F 9.503498 38.595497 178.426992
F 18.159958 43.613397 189.552992
F 9.503498 46.314597 178.426992
F 18.508558 30.961197 178.638992
F 18.433058 38.596997 178.708992
F 27.752858 36.109497 170.789992
F 27.447458 30.835097 178.926992
F 27.360158 38.745897 178.945992
F 22.681058 22.942197 188.864992
F 26.957258 28.537097 192.548992
F 9.630478 28.303397 174.789992
F 9.630478 36.022497 174.789992
F 9.630478 43.741597 174.789992
F 18.607558 28.348297 175.063992
F 18.412958 36.042597 175.086992
F 18.577858 43.849097 175.078992
F 27.611458 28.426597 175.433992
F 27.759258 36.110997 175.354992
F 27.655958 43.714397 175.436992
F 9.535248 28.303397 177.517992
F 9.535248 36.022497 177.517992
F 9.535248 43.741597 177.517992
F 18.298558 28.477097 177.712992
F 18.528858 35.899897 177.838992
F 18.476858 43.865297 177.651992
F 27.676258 28.248297 178.026992
F 27.494758 36.116297 177.968992
F 27.565758 43.714197 178.140992
F 9.408238 30.876397 181.153992
F 9.408238 38.595497 181.153992
F 9.408238 46.314597 181.153992
F 18.230558 30.810597 181.339992
F 18.253258 38.535097 181.475992
F 18.814358 43.786997 167.747992
F 27.619158 30.940597 181.712992
F 27.348558 38.563897 181.738992
F 18.189858 36.178697 189.538992
F 27.831658 28.469997 170.819992
F 2.603988 24.448697 184.551992
F 29.668158 24.432997 185.269992
F 2.603988 32.167797 184.551992
F 29.379958 32.220397 185.353992
F 2.603988 39.886897 184.551992
F 29.521558 39.893397 185.443992
F 11.508258 24.443797 184.868992
F 11.508258 32.162897 184.868992
F 11.508258 39.882097 184.868992
F 20.403858 24.441497 185.136992
F 20.523058 32.107597 185.105992
F 20.415658 39.956397 185.255992
F 3.238938 27.011997 166.368992
F 2.476978 27.011997 188.188992
F 30.160758 27.027497 167.185992
F 29.525758 26.843497 189.170992
F 3.238938 34.731097 166.368992
F 2.476978 34.731097 188.188992
F 30.080358 34.874697 167.239992
F 29.404558 34.814197 189.134992
F 3.238938 42.450197 166.368992
F 2.476978 42.450197 188.188992
F 30.189358 42.529997 167.297992
F 29.469058 42.658197 189.036992
F 12.143158 27.016897 166.685992
F 11.381258 27.016897 188.504992
F 12.143158 34.735997 166.685992
F 11.381258 34.735997 188.504992
F 12.143158 42.455097 166.685992
F 11.381258 42.455097 188.504992
F 20.980458 27.131397 167.167992
F 20.469458 26.958497 188.783992
F 21.014758 34.747197 167.183992
F 20.422858 34.790697 188.797992
F 21.120458 42.540397 167.182992
F 20.439258 42.376097 188.898992
F 2.571848 27.011997 185.472992
F 18.933358 38.420597 164.119992
F 29.459058 26.897297 186.281992
F 2.571848 34.731097 185.472992
F 23.331758 23.140197 167.218992
F 29.347758 34.759897 186.418992
F 2.571848 42.450197 185.472992
F 30.299058 26.918397 164.634992
F 29.454858 42.503597 186.266992
F 12.238458 27.016897 163.957992
F 11.476458 27.016897 185.777992
F 12.238458 34.735997 163.957992
F 11.476458 34.735997 185.777992
F 12.238458 42.455097 163.957992
F 11.476458 42.455097 185.777992
F 18.291758 23.143797 178.807992
F 20.430558 26.915197 186.055992
F 23.461258 38.643997 164.380992
F 20.281458 34.609397 186.158992
F 18.938458 30.933997 164.128992
F 20.458058 42.685197 186.159992
F 2.698838 24.448697 181.835992
F 29.669058 24.377297 182.655992
F 2.698838 32.167797 181.835992
F 29.773558 32.209697 182.507992
F 2.698838 39.886897 181.835992
F 29.625558 39.688197 182.763992
F 11.603458 24.443797 182.140992
F 11.603458 32.162897 182.140992
F 11.603458 39.882097 182.140992
F 20.823158 24.361597 182.343992
F 20.695558 32.231497 182.378992
F 20.432558 39.964097 182.553992
F 4.792718 30.874597 185.545992
F 24.520158 27.105797 196.031992
F 31.515858 31.079297 186.377992
F 4.792718 38.593697 185.545992
F 20.111258 26.941097 196.087992
F 31.785758 38.506297 186.485992
F 27.745158 38.662297 174.557992
F 4.792718 46.312797 185.545992
F 32.452458 38.716997 164.762992
F 27.657558 31.006097 174.413992
F 17.935158 43.741597 192.374992
F 18.856258 43.658297 170.684992
F 14.465358 30.876397 164.035992
F 13.703458 30.876397 185.855992
F 14.465358 38.595497 164.035992
F 13.703458 38.595497 185.855992
F 14.465358 23.157297 164.035992
F 13.703458 23.157297 185.855992
F 14.465358 46.314597 164.035992
F 13.703458 46.314597 185.855992
F 20.119658 42.589597 196.043992
F 22.773658 30.682397 186.112992
F 32.179358 31.154797 164.643992
F 22.654858 38.562097 186.136992
F 17.935158 36.022497 192.374992
F 18.640658 36.102197 170.548992
F 4.919698 28.305197 181.908992
F 32.015458 28.256797 182.727992
F 4.919698 36.024297 181.908992
F 31.889058 35.889097 182.936992
F 4.919698 43.743397 181.908992
F 31.734358 43.815797 182.929992
F 13.830458 28.303397 182.218992
F 13.830458 36.022497 182.218992
F 13.830458 43.741597 182.218992
F 22.932458 28.097997 182.477992
F 23.068558 35.817397 182.593992
F 22.874258 43.855097 182.330992
F 4.824548 28.305197 184.633992
F 18.684058 23.378197 174.145992
F 31.842558 28.287297 185.546992
F 4.824548 36.024297 184.633992
F 18.744958 36.253997 167.808992
F 31.806358 35.860297 185.654992
F 4.824548 43.743397 184.633992
F 18.171958 23.067797 188.894992
F 31.800458 43.801397 185.677992
F 13.735158 28.303397 184.946992
F 13.735158 36.022497 184.946992
F 13.735158 43.741597 184.946992
F 22.688158 28.071597 185.221992
F 22.686058 35.827797 185.293992
F 22.852858 43.749997 185.101992
F 5.459508 30.874597 166.450992
F 4.697548 30.874597 188.270992
F 32.236158 30.813097 167.306992
F 31.847358 30.848597 189.136992
F 5.459508 38.593697 166.450992
F 4.697548 38.593697 188.270992
F 32.443758 38.650397 167.566992
F 31.819858 38.645597 189.195992
F 5.459508 46.312797 166.450992
F 4.697548 46.312797 188.270992
F 23.273158 30.719597 164.324992
F 30.041058 24.371297 175.323992
F 14.370158 30.876397 166.763992
F 13.608158 30.876397 188.582992
F 14.370158 38.595497 166.763992
F 13.608158 38.595497 188.582992
F 17.808158 23.157297 196.011992
F 32.525858 23.368497 167.336992
F 14.370158 46.314597 166.763992
F 13.608158 46.314597 188.582992
F 23.278658 30.901397 166.971992
F 22.593358 30.947297 188.777992
F 23.320658 38.550597 167.065992
F 22.826758 38.604597 188.885992
F 18.028858 28.256797 189.556992
F 17.935158 28.303397 192.374992
F 7.054028 24.443697 184.712992
F 7.054028 32.162797 184.712992
F 7.054028 39.881897 184.712992
F 15.962158 24.443797 185.023992
F 15.962158 32.162897 185.023992
F 15.962158 39.882097 185.023992
F 24.997558 24.286697 185.183992
F 24.888558 32.166597 185.340992
F 24.962358 39.813097 185.416992
F 7.688978 27.017097 166.529992
F 6.927018 27.017097 188.349992
F 7.688978 34.736197 166.529992
F 6.927018 34.736197 188.349992
F 7.688978 42.455297 166.529992
F 6.927018 42.455297 188.349992
F 16.597058 27.016897 166.840992
F 15.835158 27.016897 188.660992
F 16.597058 34.735997 166.840992
F 15.835158 34.735997 188.660992
F 16.597058 42.455097 166.840992
F 15.835158 42.455097 188.660992
F 25.621158 27.099197 167.203992
F 24.838958 26.992697 188.820992
F 25.503758 34.758797 167.061992
F 24.891458 34.803597 189.007992
F 25.638258 42.467597 167.403992
F 24.846358 42.388497 188.959992
F 7.784238 27.017097 163.802992
F 7.022278 27.017097 185.621992
F 7.784238 34.736197 163.802992
F 7.022278 34.736197 185.621992
F 7.784238 42.455297 163.802992
F 7.022278 42.455297 185.621992
F 16.692358 27.016897 164.113992
F 15.930358 27.016897 185.933992
F 16.692358 34.735997 164.113992
F 15.930358 34.735997 185.933992
F 16.692358 42.455097 164.113992
F 15.930358 42.455097 185.933992
F 30.226158 42.643897 164.669992
F 25.048258 27.013097 186.059992
F 21.061458 34.674697 164.380992
F 24.806758 34.659997 186.339992
F 27.842958 31.010697 171.795992
F 25.045458 42.583497 186.259992
F 7.149268 24.443697 181.985992
F 7.149268 32.162797 181.985992
F 7.149268 39.881897 181.985992
F 16.057358 24.443797 182.296992
F 16.057358 32.162897 182.296992
F 16.057358 39.882097 182.296992
F 25.218558 24.261997 182.402992
F 25.239958 32.065897 182.590992
F 25.068758 39.790297 182.648992
F 10.011458 30.876397 163.880992
F 9.249518 30.876397 185.699992
F 10.011458 38.595497 163.880992
F 9.249518 38.595497 185.699992
F 17.808158 38.595497 196.011992
F 18.592758 38.716097 174.227992
F 10.011458 46.314597 163.880992
F 9.249518 46.314597 185.699992
F 27.922758 38.816597 164.718992
F 18.190558 30.936397 185.951992
F 24.716758 34.917297 196.254992
F 18.173958 38.732497 185.931992
F 18.747958 28.415197 170.666992
F 32.252358 23.147697 174.489992
F 21.293858 42.387797 164.345992
F 27.139658 31.025697 186.424992
F 27.113858 38.762197 196.268992
F 27.192358 38.666297 186.498992
F 17.808158 30.876397 196.011992
F 18.637558 30.985197 174.309992
F 18.762658 28.428697 167.887992
F 9.027278 43.741597 192.063992
F 9.376488 28.303397 182.063992
F 9.376488 36.022497 182.063992
F 9.376488 43.741597 182.063992
F 18.423158 28.291997 182.364992
F 18.254658 35.875697 182.530992
F 18.246058 43.738397 182.389992
F 27.587658 28.275297 182.612992
F 27.486958 36.057397 182.765992
F 27.205558 43.722097 182.561992
F 9.281258 28.303397 184.790992
F 9.281258 36.022497 184.790992
F 9.281258 43.741597 184.790992
F 18.207158 28.298697 185.117992
F 18.260958 36.155997 185.240992
F 18.236558 43.896797 185.134992
F 27.146058 28.446497 185.351992
F 27.032958 36.020297 185.623992
F 27.283658 43.945697 185.233992
F 9.916218 30.876397 166.607992
F 9.154258 30.876397 188.427992
F 9.916218 38.595497 166.607992
F 9.154258 38.595497 188.427992
F 9.916218 46.314597 166.607992
F 9.154258 46.314597 188.427992
F 18.884358 30.923697 166.883992
F 18.166858 30.786097 188.725992
F 18.800758 38.703397 166.842992
F 18.106058 38.680097 188.465992
F 9.789228 43.741597 170.244992
F 26.858658 30.835197 196.156992
F 27.841558 30.933897 167.104992
F 27.168258 30.910997 189.233992
F 27.765358 38.716197 167.289992
F 27.338358 38.778097 189.148992
F 9.122508 43.741597 189.336992
F 9.027278 36.022497 192.063992
F 9.884468 43.741597 167.516992
F 27.896958 43.605797 168.314992
F 3.111958 24.448697 170.005992
F 2.349998 24.448697 191.825992
F 30.114358 24.418397 170.884992
F 29.361258 24.450397 192.583992
F 3.111958 32.167797 170.005992
F 2.350008 32.167797 191.825992
F 30.085658 32.328797 170.870992
F 29.378558 32.220997 192.704992
F 3.111958 39.886897 170.005992
F 2.350008 39.886897 191.825992
F 30.155358 40.000497 170.911992
F 29.582758 39.876797 192.780992
F 12.016158 24.443797 170.321992
F 11.254258 24.443797 192.141992
F 12.016158 32.162897 170.321992
F 11.254258 32.162897 192.141992
F 12.016158 39.882097 170.321992
F 11.254258 39.882097 192.141992
F 21.043958 24.474297 170.828992
F 20.269558 24.407397 192.333992
F 20.913658 32.233497 170.664992
F 20.333158 32.001097 192.176992
F 21.065758 39.914197 170.576992
F 20.170358 39.710697 192.340992
F 2.984958 27.011997 173.642992
F 2.222998 27.011997 195.461992
F 29.971758 27.203097 174.656992
F 27.515358 23.186797 179.018992
F 2.984958 34.731097 173.642992
F 2.222998 34.731097 195.461992
F 30.041958 34.682397 174.396992
F 17.903358 38.595497 193.284992
F 2.984958 42.450197 173.642992
F 2.222998 42.450197 195.461992
F 29.890558 42.335197 174.751992
F 18.864258 38.727897 171.450992
F 11.889158 27.016897 173.958992
F 11.127258 27.016897 195.778992
F 11.889158 34.735997 173.958992
F 11.127258 34.735997 195.778992
F 11.889158 42.455097 173.958992
F 11.127258 42.455097 195.778992
F 20.863958 27.223697 174.238992
F 20.671958 24.362597 178.073992
F 20.895358 34.783897 174.380992
F 26.982158 43.631397 192.846992
F 20.795458 42.575597 174.222992
F 17.903358 23.157297 193.284992
F 3.079828 27.011997 170.925992
F 2.317868 27.011997 192.745992
F 30.050958 27.120697 171.804992
F 29.199058 27.054897 193.445992
F 3.079828 34.731097 170.925992
F 2.317868 34.731097 192.745992
F 29.993958 34.866797 171.620992
F 29.513858 34.724797 193.652992
F 3.079828 42.450197 170.925992
F 2.317868 42.450197 192.745992
F 30.131458 42.423797 172.057992
F 29.368258 42.438897 193.648992
F 11.984458 27.016897 171.231992
F 11.222458 27.016897 193.050992
F 11.984458 34.735997 171.231992
F 11.222458 34.735997 193.050992
F 11.984458 42.455097 171.231992
F 11.222458 42.455097 193.050992
F 21.011458 27.054297 171.501992
F 20.198758 27.016997 193.385992
F 20.957958 34.812797 171.659992
F 20.242658 34.646197 193.451992
F 20.975158 42.444997 171.566992
F 20.083058 42.353097 193.269992
F 3.206808 24.448697 167.289992
F 2.444848 24.448697 189.108992
F 30.112158 24.425497 168.102992
F 29.246358 24.285497 189.908992
F 3.206808 32.167797 167.289992
F 2.444848 32.167797 189.108992
F 30.080558 32.235597 168.127992
F 29.522658 32.160997 189.923992
F 3.206808 39.886897 167.289992
F 2.444848 39.886897 189.108992
F 30.124558 40.030497 168.250992
F 29.487258 40.048497 189.990992
F 12.111458 24.443797 167.594992
F 11.349458 24.443797 189.414992
F 12.111458 32.162897 167.594992
F 11.349458 32.162897 189.414992
F 12.111458 39.882097 167.594992
F 11.349458 39.882097 189.414992
F 21.089558 24.530897 168.083992
F 20.521458 24.407697 189.553992
F 21.012158 32.026697 168.010992
F 20.221258 32.131597 189.528992
F 21.130958 39.960597 167.862992
F 20.388758 39.848097 189.617992
F 5.300688 30.874597 170.998992
F 4.538728 30.874597 192.818992
F 32.303658 30.999397 171.801992
F 31.411658 30.853497 193.737992
F 5.300688 38.593697 170.998992
F 4.538728 38.593697 192.818992
F 32.450658 38.880497 171.776992
F 31.645158 38.548397 193.635992
F 8.900268 46.314597 195.700992
F 9.662228 46.314597 173.880992
F 5.300688 46.312797 170.998992
F 4.538728 46.312797 192.818992
F 9.789228 36.022497 170.244992
F 9.027278 28.303397 192.063992
F 27.691058 43.677097 171.012992
F 17.903358 30.876397 193.284992
F 14.211458 30.876397 171.308992
F 13.449458 30.876397 193.128992
F 14.211458 38.595497 171.308992
F 13.449458 38.595497 193.128992
F 8.900268 38.595497 195.700992
F 13.449458 23.157297 193.128992
F 14.211458 46.314597 171.308992
F 13.449458 46.314597 193.128992
F 23.024858 30.881597 171.592992
F 22.514158 30.805097 193.463992
F 23.093758 38.658497 171.586992
F 22.583658 38.750597 193.550992
F 9.789228 28.303397 170.244992
F 27.693858 36.007397 168.011992
F 5.427668 28.305197 167.362992
F 4.665708 28.305197 189.181992
F 32.348058 28.271397 168.265992
F 31.739258 28.289297 189.966992
F 5.427668 36.024297 167.362992
F 4.665708 36.024297 189.181992
F 32.391058 36.049497 168.146992
F 31.647158 36.077197 190.041992
F 5.427668 43.743397 167.362992
F 4.665708 43.743397 189.181992
F 32.385558 43.718097 168.518992
F 31.678358 43.980997 190.078992
F 14.338358 28.303397 167.672992
F 13.576458 28.303397 189.491992
F 14.338358 36.022497 167.672992
F 13.576458 36.022497 189.491992
F 14.338358 43.741597 167.672992
F 13.576458 43.741597 189.491992
F 23.359358 28.381197 168.008992
F 22.736058 28.341097 189.666992
F 23.398958 35.832097 168.173992
F 22.583058 36.004597 189.927992
F 23.238758 43.751097 168.122992
F 22.707958 43.674797 189.851992
F 5.332528 28.305197 170.087992
F 4.570568 28.305197 191.906992
F 32.324158 28.334397 171.024992
F 31.554458 28.406697 192.636992
F 5.332528 36.024297 170.087992
F 4.570568 36.024297 191.906992
F 32.361658 36.262597 170.906992
F 31.714458 36.074897 192.818992
F 5.332528 43.743397 170.087992
F 4.570568 43.743397 191.906992
F 32.239658 43.979397 171.182992
F 31.552058 43.937597 192.786992
F 14.243158 28.303397 170.399992
F 13.481158 28.303397 192.219992
F 14.243158 36.022497 170.399992
F 13.481158 36.022497 192.219992
F 14.243158 43.741597 170.399992
F 13.481158 43.741597 192.219992
F 23.111558 28.382297 170.719992
F 22.583058 28.399497 192.407992
F 23.224158 35.993197 170.915992
F 22.421858 36.111797 192.758992
F 23.348758 43.840397 170.808992
F 22.462558 43.644897 192.665992
F 5.205518 30.874597 173.723992
F 4.443558 30.874597 195.543992
F 32.363958 30.888097 174.566992
F 26.998858 30.998797 193.449992
F 5.205518 38.593697 173.723992
F 4.443558 38.593697 195.543992
F 32.321158 38.743597 174.566992
F 27.767858 38.723597 171.784992
F 5.205518 46.312797 173.723992
F 4.443558 46.312797 195.543992
F 27.054258 28.311097 189.800992
F 9.122508 36.022497 189.336992
F 14.116158 30.876397 174.036992
F 13.354158 30.876397 195.855992
F 14.116158 38.595497 174.036992
F 13.354158 38.595497 195.855992
F 14.116158 23.157297 174.036992
F 9.662228 38.595497 173.880992
F 14.116158 46.314597 174.036992
F 13.354158 46.314597 195.855992
F 23.108358 31.145197 174.315992
F 9.122508 28.303397 189.336992
F 22.941158 38.731597 174.384992
F 27.881758 28.301597 168.056992
F 27.054258 43.799697 189.944992
F 9.884468 36.022497 167.516992
F 7.561998 24.443697 170.166992
F 6.800038 24.443697 191.986992
F 7.561998 32.162797 170.166992
F 6.800038 32.162797 191.986992
F 7.561998 39.881897 170.166992
F 6.800038 39.881897 191.986992
F 16.470158 24.443797 170.477992
F 15.708158 24.443797 192.297992
F 16.470158 32.162897 170.477992
F 15.708158 32.162897 192.297992
F 16.470158 39.882097 170.477992
F 15.708158 39.882097 192.297992
F 25.486058 24.565997 170.948992
F 24.674458 24.385797 192.394992
F 25.466958 32.040497 170.746992
F 24.603658 32.246797 192.568992
F 25.442458 39.925297 170.986992
F 24.881858 39.930597 192.560992
F 7.434988 27.017097 173.803992
F 6.673028 27.017097 195.622992
F 7.434988 34.736197 173.803992
F 6.673028 34.736197 195.622992
F 7.434988 42.455297 173.803992
F 6.673028 42.455297 195.622992
F 16.343158 27.016897 174.114992
F 15.581158 27.016897 195.933992
F 16.343158 34.735997 174.114992
F 15.581158 34.735997 195.933992
F 16.343158 42.455097 174.114992
F 15.581158 42.455097 195.933992
F 25.449558 27.278497 174.319992
F 9.884468 28.303397 167.516992
F 25.384258 34.863697 174.348992
F 27.185758 38.694197 193.486992
F 25.354058 42.500097 174.622992
F 27.119458 36.168397 190.007992
F 7.530258 27.017097 171.075992
F 6.768298 27.017097 192.895992
F 7.530258 34.736197 171.075992
F 6.768298 34.736197 192.895992
F 7.530258 42.455297 171.075992
F 6.768298 42.455297 192.895992
F 16.438358 27.016897 171.386992
F 15.676358 27.016897 193.206992
F 16.438358 34.735997 171.386992
F 15.676358 34.735997 193.206992
F 16.438358 42.455097 171.386992
F 15.676358 42.455097 193.206992
F 25.477658 27.234597 171.664992
F 24.872658 26.929497 193.253992
F 25.522658 34.669197 171.600992
F 24.734358 34.761597 193.590992
F 25.451058 42.434197 171.849992
F 24.695558 42.500297 193.683992
F 7.657238 24.443697 167.438992
F 6.895278 24.443697 189.258992
F 7.657238 32.162797 167.438992
F 6.895278 32.162797 189.258992
F 7.657238 39.881897 167.438992
F 6.895278 39.881897 189.258992
F 16.565358 24.443797 167.750992
F 15.803358 24.443797 189.569992
F 16.565358 32.162897 167.750992
F 15.803358 32.162897 189.569992
F 16.565358 39.882097 167.750992
F 15.803358 39.882097 189.569992
F 25.484758 24.487297 168.231992
F 24.759758 24.459297 189.700992
F 25.391858 32.236597 168.025992
F 24.787158 32.195597 189.806992
F 25.426658 39.867697 168.152992
F 25.003058 39.933297 189.945992
F 9.757488 30.876397 171.153992
F 8.995528 30.876397 192.972992
F 9.757488 38.595497 171.153992
F 8.995528 38.595497 192.972992
F 8.900268 30.876397 195.700992
F 9.662228 30.876397 173.880992
F 9.757488 46.314597 171.153992
F 8.995528 46.314597 192.972992
F 18.666458 30.985997 171.587992
F 22.433258 38.550997 196.220992
F 20.043658 34.551297 196.213992
F 22.587958 30.839297 196.163992
F 24.572258 42.606497 196.317992
F 32.535758 36.151097 163.727992
F 32.451958 43.830697 163.817992
F 29.226158 42.337597 196.346992
F 18.207058 23.187897 186.074992
F 27.688858 23.196197 171.703992
F 18.685258 46.208897 171.326992
F 23.174358 23.262497 178.708992
F 22.380258 23.024597 193.247992
F 32.051058 23.064297 181.845992
F 18.153758 46.300397 186.237992
F 28.053958 23.025997 164.572992
F 31.661858 23.221997 189.174992
F 23.124858 23.268897 171.866992
F 18.649458 23.199997 171.472992
F 23.349758 46.422497 167.082992
F 23.187858 46.345797 174.536992
F 22.485258 46.180097 193.545992
F 32.069158 46.439297 174.698992
F 22.709958 46.195697 188.807992
F 27.738558 46.366897 171.888992
F 22.901658 46.311797 178.783992
F 22.863058 46.454397 181.530992
F 27.630958 46.199797 174.643992
F 27.011458 46.382297 193.524992
F 23.192758 23.229297 174.625992
F 31.768958 23.011397 186.338992
F 31.486458 23.069197 193.623992
F 32.405558 23.245297 171.785992
F 23.297758 23.285197 164.427992
F 31.263558 23.066297 196.343992
F 23.082458 23.081197 181.451992
F 30.168158 39.963497 163.833992
F 2.096018 24.448697 199.098992
F 1.334058 24.448697 220.917992
F 28.923058 24.261597 199.911992
F 28.197458 24.521597 221.753992
F 2.096018 32.167797 199.098992
F 1.334058 32.167797 220.917992
F 29.087558 32.102597 200.015992
F 28.076358 32.094397 221.705992
F 2.096018 39.886897 199.098992
F 1.334058 39.886897 220.917992
F 29.259358 40.037997 200.126992
F 28.063458 39.958097 221.548992
F 11.000258 24.443797 199.414992
F 10.238258 24.443797 221.234992
F 11.000258 32.162897 199.414992
F 10.238258 32.162897 221.234992
F 11.000258 39.882097 199.414992
F 10.238258 39.882097 221.234992
F 19.870758 24.384197 199.699992
F 19.149458 24.574197 221.426992
F 19.960558 32.112597 199.797992
F 19.171358 32.107297 221.523992
F 19.917458 39.889597 199.757992
F 19.010358 39.800497 221.428992
F 1.969008 27.011997 202.734992
F 1.207048 27.011997 224.554992
F 28.755558 27.054297 203.268992
F 28.092858 27.116997 225.208992
F 1.969008 34.731097 202.734992
F 1.207048 34.731097 224.554992
F 28.931358 34.893997 203.549992
F 27.982758 34.801497 225.155992
F 1.969008 42.450197 202.734992
F 1.207048 42.450197 224.554992
F 28.857958 42.530397 203.585992
F 27.890658 42.433997 225.179992
F 10.873258 27.016897 203.051992
F 10.111258 27.016897 224.871992
F 10.873258 34.735997 203.051992
F 10.111258 34.735997 224.871992
F 10.873258 42.455097 203.051992
F 10.111258 42.455097 224.871992
F 19.932558 27.085997 203.559992
F 18.950758 27.102097 225.121992
F 19.612858 34.547797 203.301992
F 18.944558 34.643997 225.170992
F 19.759358 42.432797 203.288992
F 19.333158 42.573197 225.286992
F 2.063878 27.011997 200.018992
F 1.301918 27.011997 221.838992
F 28.956258 26.996097 200.493992
F 28.038258 27.054197 222.565992
F 2.063878 34.731097 200.018992
F 1.301918 34.731097 221.838992
F 28.837658 34.877697 200.739992
F 28.217258 34.706497 222.388992
F 2.063878 42.450197 200.018992
F 1.301918 42.450197 221.838992
F 29.045958 42.548097 200.978992
F 27.995558 42.518697 222.392992
F 10.968458 27.016897 200.323992
F 10.206558 27.016897 222.143992
F 10.968458 34.735997 200.323992
F 10.206558 34.735997 222.143992
F 10.968458 42.455097 200.323992
F 10.206558 42.455097 222.143992
F 19.889758 27.205597 200.621992
F 19.122558 26.995297 222.337992
F 19.930158 34.815197 200.615992
F 19.108458 34.604897 222.469992
F 20.109758 42.537297 200.541992
F 19.240058 42.547197 222.403992
F 1.428908 24.448697 218.201992
F 22.301458 35.917397 197.231992
F 28.460158 24.397597 218.962992
F 1.428908 32.167797 218.201992
F 25.696858 44.014597 228.732992
F 28.390258 31.998597 218.905992
F 1.428908 39.886897 218.201992
F 33.271658 42.508497 210.893992
F 28.233558 40.079697 218.786992
F 11.095458 24.443797 196.687992
F 10.333558 24.443797 218.506992
F 11.095458 32.162897 196.687992
F 10.333558 32.162897 218.506992
F 11.095458 39.882097 196.687992
F 10.333558 39.882097 218.506992
F 20.088958 39.953697 196.984992
F 19.276258 24.450697 218.648992
F 20.162158 31.987497 197.050992
F 19.361058 32.151697 218.786992
F 32.835358 27.043697 218.040992
F 19.230858 39.978397 218.575992
F 4.284748 30.874597 200.091992
F 3.522788 30.874597 221.911992
F 31.427258 30.683497 200.679992
F 30.249358 30.815497 222.566992
F 4.284748 38.593697 200.091992
F 3.522788 38.593697 221.911992
F 31.337858 38.514697 201.070992
F 30.246758 38.710897 222.470992
F 32.676558 27.107497 222.605992
F 29.263458 39.919597 197.313992
F 4.284748 46.312797 200.091992
F 3.522788 46.312797 221.911992
F 19.987158 24.420997 196.910992
F 25.963158 38.369997 218.111992
F 26.758358 28.222197 197.118992
F 32.582658 34.583297 222.621992
F 13.195458 30.876397 200.401992
F 12.433458 30.876397 222.221992
F 13.195458 38.595497 200.401992
F 12.433458 38.595497 222.221992
F 13.195458 23.157297 200.401992
F 12.433458 23.157297 222.221992
F 13.195458 46.314597 200.401992
F 12.433458 46.314597 222.221992
F 22.232158 30.881997 200.611992
F 21.442358 30.953797 222.573992
F 22.212958 38.695797 200.597992
F 21.344458 38.562697 222.406992
F 18.917058 24.511097 228.795992
F 26.215258 35.952497 211.459992
F 3.649768 28.305197 218.274992
F 18.742158 39.986497 228.861992
F 30.542458 28.181397 218.811992
F 3.649768 36.024297 218.274992
F 33.355858 32.170997 207.281992
F 30.665858 36.138997 218.949992
F 3.649768 43.743397 218.274992
F 32.442558 40.169697 221.686992
F 30.628858 43.685997 219.074992
F 13.322458 28.303397 196.765992
F 12.560458 28.303397 218.584992
F 13.322458 36.022497 196.765992
F 12.560458 36.022497 218.584992
F 13.322458 43.741597 196.765992
F 12.560458 43.741597 218.584992
F 27.840058 39.924097 228.837992
F 21.552358 28.197497 218.793992
F 24.684358 32.326597 197.057992
F 21.506258 36.152497 218.832992
F 33.366558 42.520697 208.174992
F 21.533558 43.823297 218.735992
F 4.316578 28.305197 199.180992
F 3.554618 28.305197 220.999992
F 31.426358 28.037897 199.845992
F 30.360658 28.287997 221.590992
F 4.316578 36.024297 199.180992
F 3.554618 36.024297 220.999992
F 31.282458 35.940597 200.188992
F 30.432558 36.050097 221.687992
F 4.316578 43.743397 199.180992
F 3.554618 43.743397 220.999992
F 31.260958 43.888097 200.082992
F 30.412058 43.637397 221.820992
F 13.227258 28.303397 199.492992
F 12.465258 28.303397 221.312992
F 13.227258 36.022497 199.492992
F 12.465258 36.022497 221.312992
F 13.227258 43.741597 199.492992
F 12.465258 43.741597 221.312992
F 22.357758 28.296397 199.891992
F 21.408658 28.328597 221.577992
F 22.072158 36.104197 199.800992
F 21.406158 35.899197 221.558992
F 22.241658 43.827797 199.940992
F 21.466758 43.841597 221.551992
F 4.189578 30.874597 202.816992
F 3.427618 30.874597 224.636992
F 31.090858 30.851697 203.393992
F 30.256858 31.153197 225.311992
F 4.189578 38.593697 202.816992
F 3.427618 38.593697 224.636992
F 31.291158 38.642097 203.642992
F 30.169658 38.696697 225.224992
F 4.189578 46.312797 202.816992
F 3.427618 46.312797 224.636992
F 26.541358 28.051797 211.407992
F 17.268358 43.741597 211.467992
F 13.100158 30.876397 203.129992
F 12.338258 30.876397 224.948992
F 13.100158 38.595497 203.129992
F 12.338258 38.595497 224.948992
F 13.100158 23.157297 203.129992
F 25.970558 31.009397 217.913992
F 13.100158 46.314597 203.129992
F 12.338258 46.314597 224.948992
F 22.286058 30.915997 203.400992
F 21.163458 30.756897 225.183992
F 22.089058 38.401697 203.398992
F 21.052258 38.574997 225.180992
F 17.268358 36.022497 211.467992
F 17.268358 28.303397 211.467992
F 6.546048 24.443697 199.259992
F 5.784088 24.443697 221.079992
F 33.263358 24.514397 211.818992
F 32.217958 39.673997 229.025992
F 6.546048 32.162797 199.259992
F 5.784088 32.162797 221.079992
F 24.466158 24.519497 197.032992
F 33.475158 34.832497 208.080992
F 6.546048 39.881897 199.259992
F 5.784088 39.881897 221.079992
F 31.656358 36.006597 197.250992
F 32.648358 32.092197 218.862992
F 15.454158 24.443797 199.570992
F 14.692258 24.443797 221.389992
F 15.454158 32.162897 199.570992
F 14.692258 32.162897 221.389992
F 15.454158 39.882097 199.570992
F 14.692258 39.882097 221.389992
F 24.434458 24.638897 199.694992
F 23.685458 24.567097 221.382992
F 24.522058 32.376397 199.812992
F 23.609258 32.343797 221.714992
F 24.534158 39.992997 199.731992
F 23.510658 39.853297 221.665992
F 6.419048 27.017097 202.895992
F 5.657088 27.017097 224.715992
F 32.851858 39.799897 214.553992
F 32.356858 26.919897 225.318992
F 6.419048 34.736197 202.895992
F 5.657088 34.736197 224.715992
F 29.241658 32.138997 197.216992
F 32.376158 34.685997 225.265992
F 6.419048 42.455297 202.895992
F 5.657088 42.455297 224.715992
F 31.150858 23.160897 201.029992
F 32.340458 42.319197 225.338992
F 15.327158 27.016897 203.206992
F 14.565158 27.016897 225.026992
F 15.327158 34.735997 203.206992
F 14.565158 34.735997 225.026992
F 15.327158 42.455097 203.206992
F 14.565158 42.455097 225.026992
F 24.368558 26.859597 203.509992
F 23.498358 26.965897 224.951992
F 24.433058 34.786997 203.535992
F 23.481758 34.646397 225.273992
F 24.341058 42.476697 203.571992
F 23.611758 42.414597 225.195992
F 6.514308 27.017097 200.168992
F 5.752348 27.017097 221.987992
F 32.832458 39.643797 218.989992
F 27.054858 36.087797 197.109992
F 6.514308 34.736197 200.168992
F 5.752348 34.736197 221.987992
F 33.325058 24.322997 204.221992
F 32.312158 32.142297 229.182992
F 6.514308 42.455297 200.168992
F 5.752348 42.455297 221.987992
F 26.723358 23.240497 207.894992
F 32.690758 42.644697 222.644992
F 15.422458 27.016897 200.479992
F 14.660458 27.016897 222.299992
F 15.422458 34.735997 200.479992
F 14.660458 34.735997 222.299992
F 15.422458 42.455097 200.479992
F 14.660458 42.455097 222.299992
F 24.496858 27.046997 200.811992
F 23.690358 27.123597 222.290992
F 24.328758 34.861497 200.779992
F 23.616358 34.897197 222.593992
F 24.368958 42.497497 200.785992
F 23.669658 42.492497 222.522992
F 6.641288 24.443697 196.531992
F 5.879338 24.443697 218.351992
F 32.998358 26.896997 215.363992
F 6.641288 32.162797 196.531992
F 5.879338 32.162797 218.351992
F 30.286658 23.113397 225.456992
F 6.641288 39.881897 196.531992
F 5.879338 39.881897 218.351992
F 25.766058 28.424697 228.634992
F 15.549358 24.443797 196.842992
F 14.787458 24.443797 218.662992
F 15.549358 32.162897 196.842992
F 14.787458 32.162897 218.662992
F 15.549358 39.882097 196.842992
F 14.787458 39.882097 218.662992
F 27.792658 32.198297 228.804992
F 23.996258 24.392697 218.752992
F 21.222358 28.342797 228.820992
F 23.602458 32.352897 218.903992
F 32.585758 24.484697 221.649992
F 23.720458 40.040997 218.833992
F 8.741538 30.876397 200.246992
F 7.979588 30.876397 222.065992
F 8.741538 38.595497 200.246992
F 7.979578 38.595497 222.065992
F 17.046158 23.157297 217.831992
F 17.046158 38.595497 217.831992
F 8.741538 46.314597 200.246992
F 7.979588 46.314597 222.065992
F 17.649358 30.876397 200.557992
F 16.887458 30.876397 222.376992
F 17.649358 38.595497 200.557992
F 16.887458 38.595497 222.376992
F 17.046158 30.876397 217.831992
F 8.138308 46.314597 217.520992
F 26.723758 30.909797 200.789992
F 25.720858 30.901197 222.586992
F 26.778658 38.814197 200.918992
F 25.769258 38.659997 222.546992
F 8.138308 38.595497 217.520992
F 8.138308 30.876397 217.520992
F 8.360548 43.741597 211.155992
F 8.360548 36.022497 211.155992
F 8.868518 28.303397 196.609992
F 8.106558 28.303397 218.429992
F 8.868518 36.022497 196.609992
F 8.106558 36.022497 218.429992
F 8.868518 43.741597 196.609992
F 8.106558 43.741597 218.429992
F 17.776358 28.303397 196.920992
F 17.014358 28.303397 218.740992
F 17.776358 36.022497 196.920992
F 17.014358 36.022497 218.740992
F 17.776358 43.741597 196.920992
F 17.014358 43.741597 218.740992
F 33.305858 32.039097 211.869992
F 26.112558 28.317297 218.712992
F 27.769558 24.710397 228.743992
F 25.972158 35.784897 218.919992
F 29.988158 35.978497 228.988992
F 26.091758 43.831797 218.830992
F 8.773288 28.303397 199.337992
F 8.011328 28.303397 221.156992
F 8.773288 36.022497 199.337992
F 8.011328 36.022497 221.156992
F 8.773288 43.741597 199.337992
F 8.011328 43.741597 221.156992
F 17.681158 28.303397 199.648992
F 16.919158 28.303397 221.467992
F 17.681158 36.022497 199.648992
F 16.919158 36.022497 221.467992
F 17.681158 43.741597 199.648992
F 16.919158 43.741597 221.467992
F 26.688058 28.496897 199.692992
F 25.903058 28.466397 221.392992
F 26.683258 36.100697 199.865992
F 25.863058 36.160497 221.538992
F 26.831558 43.767397 199.955992
F 25.882858 43.866297 221.547992
F 8.646288 30.876397 202.973992
F 7.884328 30.876397 224.793992
F 8.646288 38.595497 202.973992
F 7.884328 38.595497 224.793992
F 8.646288 46.314597 202.973992
F 7.884328 46.314597 224.793992
F 17.554158 30.876397 203.284992
F 16.792158 30.876397 225.104992
F 17.554158 38.595497 203.284992
F 16.792158 38.595497 225.104992
F 17.554158 23.157297 203.284992
F 16.792158 23.157297 225.104992
F 26.695958 30.775797 203.534992
F 25.596558 30.900597 225.359992
F 26.658258 38.903597 203.621992
F 25.794158 38.586897 225.174992
F 8.233568 46.314597 214.792992
F 8.360548 28.303397 211.155992
F 26.157558 43.829697 211.646992
F 8.265318 28.303397 213.883992
F 1.842028 24.448697 206.371992
F 1.080068 24.448697 228.191992
F 28.993858 24.589097 207.241992
F 8.233568 38.595497 214.792992
F 1.842028 32.167797 206.371992
F 1.080068 32.167797 228.191992
F 28.868258 32.074697 206.949992
F 18.767658 32.196997 228.991992
F 1.842028 39.886897 206.371992
F 1.080068 39.886897 228.191992
F 28.851558 40.035197 207.231992
F 8.233568 30.876397 214.792992
F 10.746258 24.443797 206.687992
F 9.984358 24.443797 228.507992
F 10.746258 32.162897 206.687992
F 9.984358 32.162897 228.507992
F 10.746258 39.882097 206.687992
F 9.984258 39.882097 228.507992
F 19.831958 24.306197 207.127992
F 25.663658 23.195097 225.147992
F 19.728258 32.154997 207.009992
F 30.408858 23.267297 222.682992
F 19.621358 39.745297 206.911992
F 32.515258 31.894597 221.605992
F 1.715028 27.011997 210.008992
F 29.067158 26.814997 211.030992
F 1.715028 34.731097 210.008992
F 28.628358 34.590897 210.588992
F 1.715028 42.450197 210.008992
F 28.446158 42.486197 210.771992
F 10.619258 27.016897 210.324992
F 10.619258 34.735997 210.324992
F 10.619258 42.455097 210.324992
F 19.579258 27.405397 210.484992
F 19.589358 34.893697 210.628992
F 19.415458 42.348297 210.497992
F 1.809888 27.011997 207.291992
F 1.047938 27.011997 229.111992
F 29.081458 26.992897 208.322992
F 1.809888 34.731097 207.291992
F 1.047938 34.731097 229.111992
F 28.837558 34.547297 207.878992
F 1.809888 42.450197 207.291992
F 1.047938 42.450197 229.111992
F 28.684858 42.587397 208.101992
F 10.714558 27.016897 207.597992
F 10.714558 34.735997 207.597992
F 10.714558 42.455097 207.597992
F 19.870358 27.034697 207.628992
F 19.582858 34.692297 207.854992
F 19.582758 42.264497 207.738992
F 1.936878 24.448697 203.655992
F 1.174918 24.448697 225.474992
F 28.692958 24.612797 204.281992
F 27.966358 24.497797 226.088992
F 1.936878 32.167797 203.655992
F 1.174918 32.167797 225.474992
F 28.889158 32.292597 204.142992
F 27.819758 32.269697 226.111992
F 1.936878 39.886897 203.655992
F 1.174918 39.886897 225.474992
F 29.129458 39.988997 204.443992
F 27.948758 39.954497 226.067992
F 10.841458 24.443797 203.960992
F 10.079558 24.443797 225.780992
F 10.841458 32.162897 203.960992
F 10.079558 32.162897 225.780992
F 10.841458 39.882097 203.960992
F 10.079558 39.882097 225.780992
F 19.824358 24.494897 204.383992
F 18.905858 24.526897 226.095992
F 19.913758 32.012497 204.252992
F 18.915058 32.060997 226.155992
F 19.868258 39.848197 204.168992
F 19.036858 39.930797 226.167992
F 4.030758 30.874597 207.364992
F 3.268798 30.874597 229.184992
F 31.048158 30.819897 208.021992
F 4.030758 38.593697 207.364992
F 3.268798 38.593697 229.184992
F 31.106258 38.798697 208.004992
F 26.335858 43.814897 214.314992
F 26.278458 35.996797 214.378992
F 4.030758 46.312797 207.364992
F 3.268798 46.312797 229.184992
F 26.161858 28.268097 214.293992
F 23.971258 39.840797 211.584992
F 12.941458 30.876397 207.674992
F 12.941458 38.595497 207.674992
F 12.941458 23.157297 207.674992
F 12.941458 46.314597 207.674992
F 22.041158 30.866497 208.089992
F 21.870758 38.606097 207.970992
F 26.310358 38.645497 215.301992
F 4.157738 28.305197 203.728992
F 3.395778 28.305197 225.548992
F 31.052858 28.426097 204.206992
F 30.104258 28.479297 226.175992
F 4.157738 36.024297 203.728992
F 3.395778 36.024297 225.548992
F 31.139358 36.062797 204.512992
F 30.158958 36.149397 226.250992
F 4.157738 43.743397 203.728992
F 3.395778 43.743397 225.548992
F 31.103058 43.871297 204.436992
F 30.183358 43.805597 226.136992
F 13.068458 28.303397 204.038992
F 12.306458 28.303397 225.857992
F 13.068458 36.022497 204.038992
F 12.306458 36.022497 225.857992
F 13.068458 43.741597 204.038992
F 12.306458 43.741597 225.857992
F 22.148458 28.243497 204.295992
F 21.243258 28.269597 226.035992
F 21.951658 35.811097 204.222992
F 21.121358 35.953897 226.046992
F 21.920158 43.735297 204.249992
F 21.486958 43.977397 226.032992
F 4.062588 28.305197 206.453992
F 3.300638 28.305197 228.273992
F 31.303258 28.318597 206.890992
F 33.111058 24.442897 214.440992
F 4.062588 36.024297 206.453992
F 3.300638 36.024297 228.273992
F 30.986458 36.030697 207.254992
F 24.273958 32.112997 211.555992
F 4.062588 43.743397 206.453992
F 3.300638 43.743397 228.273992
F 31.063658 43.765797 207.134992
F 29.016358 24.261697 197.176992
F 12.973258 28.303397 206.765992
F 12.211258 28.303397 228.585992
F 12.973258 36.022497 206.765992
F 12.211258 36.022497 228.585992
F 12.973258 43.741597 206.765992
F 12.211258 43.741597 228.585992
F 22.270858 28.328197 207.120992
F 25.559358 36.129797 229.120992
F 21.967558 36.033097 206.900992
F 24.761358 39.972297 197.084992
F 21.851758 43.521897 206.908992
F 31.347158 28.168797 197.195992
F 3.935588 30.874597 210.089992
F 30.970058 30.930097 210.899992
F 3.935588 38.593697 210.089992
F 31.051758 38.545897 210.755992
F 3.935588 46.312797 210.089992
F 26.072558 30.823097 215.146992
F 12.846258 30.876397 210.402992
F 12.846258 38.595497 210.402992
F 17.173158 43.741597 214.194992
F 12.846258 46.314597 210.402992
F 21.974558 30.964297 210.775992
F 21.734858 38.711497 210.724992
F 31.369558 43.743197 197.271992
F 6.292068 24.443697 206.532992
F 5.530108 24.443697 228.352992
F 30.977558 23.252897 203.579992
F 6.292068 32.162797 206.532992
F 5.530108 32.162797 228.352992
F 6.133318 32.162797 211.078992
F 6.292068 39.881897 206.532992
F 5.530108 39.881897 228.352992
F 33.031658 24.471497 218.992992
F 15.200158 24.443797 206.843992
F 14.438258 24.443797 228.663992
F 15.200158 32.162897 206.843992
F 14.438258 32.162897 228.663992
F 15.200158 39.882097 206.843992
F 14.438258 39.882097 228.663992
F 24.367958 24.289897 207.058992
F 6.133318 24.443697 211.078992
F 24.231258 32.235797 207.200992
F 15.041458 24.443797 211.389992
F 24.145058 39.966497 207.219992
F 25.848158 23.298397 222.435992
F 6.165058 27.017097 210.169992
F 32.831358 34.725197 217.986992
F 6.165058 34.736197 210.169992
F 21.013258 36.003697 228.937992
F 6.165058 42.455297 210.169992
F 24.026158 42.632397 215.038992
F 15.073158 27.016897 210.480992
F 15.073158 34.735997 210.480992
F 15.073158 42.455097 210.480992
F 24.228258 26.898597 210.565992
F 24.015858 34.685297 210.523992
F 23.962558 42.400097 210.723992
F 6.260328 27.017097 207.441992
F 6.006338 42.455297 214.714992
F 6.260328 34.736197 207.441992
F 6.006338 34.736197 214.714992
F 6.260328 42.455297 207.441992
F 32.902258 34.809497 215.274992
F 15.168458 27.016897 207.752992
F 15.168458 34.735997 207.752992
F 15.168458 42.455097 207.752992
F 24.396558 26.864697 207.792992
F 24.399558 35.031097 207.956992
F 24.188258 42.647497 208.011992
F 6.387308 24.443697 203.804992
F 5.625348 24.443697 225.624992
F 23.213658 39.945697 228.812992
F 32.538858 24.411897 226.370992
F 6.387308 32.162797 203.804992
F 5.625348 32.162797 225.624992
F 32.993258 42.500397 215.246992
F 32.550558 32.253697 226.413992
F 6.387308 39.881897 203.804992
F 5.625348 39.881897 225.624992
F 14.914458 42.455097 215.025992
F 32.492158 39.683397 226.271992
F 15.295458 24.443797 204.116992
F 14.533458 24.443797 225.935992
F 15.295458 32.162897 204.116992
F 14.533458 32.162897 225.935992
F 15.295458 39.882097 204.116992
F 14.533458 39.882097 225.935992
F 24.254858 24.338997 204.464992
F 23.236358 24.553297 225.852992
F 24.438158 32.210297 204.586992
F 23.308558 32.101497 226.037992
F 24.344858 40.017397 204.394992
F 23.381658 39.854797 226.156992
F 8.487558 30.876397 207.519992
F 8.487558 38.595497 207.519992
F 17.173158 36.022497 214.194992
F 8.487558 46.314597 207.519992
F 17.395358 30.876397 207.830992
F 17.395358 38.595497 207.830992
F 17.395358 23.157297 207.830992
F 26.645558 30.909697 207.880992
F 26.545058 38.788797 207.852992
F 17.173158 28.303397 214.194992
F 24.209858 24.188497 211.486992
F 8.614538 28.303397 203.882992
F 7.852578 28.303397 225.702992
F 8.614538 36.022497 203.882992
F 7.852578 36.022497 225.702992
F 8.614538 43.741597 203.882992
F 7.852578 43.741597 225.702992
F 17.522358 28.303397 204.193992
F 16.760458 28.303397 226.013992
F 17.522358 36.022497 204.193992
F 16.760458 36.022497 226.013992
F 17.522358 43.741597 204.193992
F 16.760458 43.741597 226.013992
F 26.546258 28.215797 204.582992
F 25.740458 28.216597 226.023992
F 26.710758 36.190897 204.315992
F 25.741058 36.106297 226.122992
F 26.587058 43.848597 204.414992
F 25.786958 43.857997 225.961992
F 8.519298 28.303397 206.610992
F 7.757348 28.303397 228.429992
F 8.519298 36.022497 206.610992
F 7.757348 36.022497 228.429992
F 8.519298 43.741597 206.610992
F 7.757348 43.741597 228.429992
F 17.427158 28.303397 206.921992
F 16.665158 28.303397 228.740992
F 17.427158 36.022497 206.921992
F 16.665158 36.022497 228.740992
F 17.427158 43.741597 206.921992
F 16.665158 43.741597 228.740992
F 26.699658 28.202397 207.307992
F 22.300958 28.359797 197.135992
F 26.762458 36.164797 207.163992
F 31.174458 23.079897 207.923992
F 26.455458 44.018197 207.190992
F 32.806558 42.321397 217.958992
F 8.392298 30.876397 210.246992
F 8.392298 38.595497 210.246992
F 8.392298 46.314597 210.246992
F 17.300158 30.876397 210.557992
F 17.300158 38.595497 210.557992
F 17.300158 23.157297 210.557992
F 26.406958 30.721897 210.635992
F 26.234458 38.669597 210.683992
F 17.141458 23.157297 215.103992
F 14.914458 34.735997 215.025992
F 1.588048 24.448697 213.644992
F 28.649058 24.347097 214.371992
F 1.588048 32.167797 213.644992
F 28.415758 32.116697 214.183992
F 1.588048 39.886897 213.644992
F 28.597958 39.882697 214.226992
F 10.492258 24.443797 213.961992
F 10.492258 32.162897 213.961992
F 10.492258 39.882097 213.961992
F 19.522658 24.438497 214.314992
F 19.348158 32.208097 214.229992
F 19.460558 39.725697 214.274992
F 1.461038 27.011997 217.281992
F 28.334458 26.931697 217.906992
F 1.461038 34.731097 217.281992
F 28.383358 34.728797 218.016992
F 1.461038 42.450197 217.281992
F 28.434958 42.623597 217.965992
F 10.365258 27.016897 217.597992
F 10.365258 34.735997 217.597992
F 10.365258 42.455097 217.597992
F 19.373958 27.046697 217.831992
F 19.348658 34.652797 217.999992
F 19.411658 42.578597 217.587992
F 1.555908 27.011997 214.564992
F 28.342858 26.791597 215.146992
F 1.555908 34.731097 214.564992
F 28.563558 34.582997 215.268992
F 1.555908 42.450197 214.564992
F 28.669858 42.478097 215.033992
F 10.460558 27.016897 214.870992
F 10.460558 34.735997 214.870992
F 10.460558 42.455097 214.870992
F 19.442158 27.079897 215.121992
F 19.298558 34.737897 215.248992
F 19.482858 42.400997 214.984992
F 1.682888 24.448697 210.928992
F 28.812958 24.275197 211.646992
F 1.682888 32.167797 210.928992
F 28.705858 31.972497 211.569992
F 1.682888 39.886897 210.928992
F 28.520958 39.824397 211.446992
F 10.587558 24.443797 211.233992
F 10.587558 32.162897 211.233992
F 10.587558 39.882097 211.233992
F 19.557258 24.682397 211.459992
F 19.478758 32.257897 211.411992
F 19.516858 39.841797 211.535992
F 3.776778 30.874597 214.638992
F 30.741458 30.909897 215.200992
F 3.776778 38.593697 214.638992
F 30.685858 38.438297 215.297992
F 8.265318 43.741597 213.883992
F 3.776778 46.312797 214.638992
F 17.141458 38.595497 215.103992
F 17.141458 30.876397 215.103992
F 12.687458 30.876397 214.948992
F 12.687458 38.595497 214.948992
F 12.687458 23.157297 214.948992
F 12.687458 46.314597 214.948992
F 21.627858 30.959797 215.061992
F 21.884458 38.666497 215.131992
F 15.041458 39.882097 211.389992
F 3.903758 28.305197 211.001992
F 31.038058 28.417597 211.862992
F 3.903758 36.024297 211.001992
F 30.936558 35.883597 211.556992
F 3.903758 43.743397 211.001992
F 30.841858 43.670697 211.432992
F 12.814458 28.303397 211.311992
F 12.814458 36.022497 211.311992
F 12.814458 43.741597 211.311992
F 22.061858 28.320097 211.618992
F 21.829658 36.120597 211.455992
F 21.658658 43.793797 211.501992
F 3.808608 28.305197 213.726992
F 30.758658 28.259797 214.529992
F 3.808608 36.024297 213.726992
F 30.662658 35.866397 214.332992
F 3.808608 43.743397 213.726992
F 30.921058 43.806197 214.111992
F 12.719258 28.303397 214.038992
F 12.719258 36.022497 214.038992
F 12.719258 43.741597 214.038992
F 21.621058 28.243797 214.360992
F 21.703658 35.857297 214.274992
F 21.721458 43.779097 214.174992
F 3.681608 30.874597 217.363992
F 30.537558 30.705897 217.848992
F 3.681608 38.593697 217.363992
F 30.413158 38.635897 217.977992
F 3.681608 46.312797 217.363992
F 15.041458 32.162897 211.389992
F 12.592258 30.876397 217.675992
F 12.592258 38.595497 217.675992
F 8.265318 36.022497 213.883992
F 12.592258 46.314597 217.675992
F 21.483458 30.802997 217.850992
F 21.666458 38.609097 217.878992
F 6.133318 39.881897 211.078992
F 6.038078 24.443697 213.805992
F 22.366458 43.764197 197.202992
F 6.038078 32.162797 213.805992
F 23.938358 27.113897 215.178992
F 6.038078 39.881897 213.805992
F 32.990458 32.203897 214.532992
F 14.946158 24.443797 214.116992
F 14.946158 32.162897 214.116992
F 14.946158 39.882097 214.116992
F 24.061658 24.418697 214.239992
F 23.878258 32.110897 214.194992
F 24.204758 40.012497 214.385992
F 5.911068 27.017097 217.442992
F 23.236658 32.344797 228.832992
F 5.911068 34.736197 217.442992
F 26.877458 43.796697 197.211992
F 5.911068 42.455297 217.442992
F 14.914458 27.016897 215.025992
F 14.819158 27.016897 217.753992
F 14.819158 34.735997 217.753992
F 14.819158 42.455097 217.753992
F 23.811158 26.977397 217.920992
F 23.683558 34.718097 217.791992
F 23.833558 42.669297 217.758992
F 6.006338 27.017097 214.714992
F 24.011458 34.632497 215.018992
F 32.342758 24.404497 229.063992
F 21.227258 43.813897 228.772992
F 30.319458 28.300997 228.846992
F 33.199958 39.891697 211.725992
F 33.117258 34.702397 210.784992
F 30.042958 43.788697 229.036992
F 23.314258 24.598797 228.703992
F 30.818558 46.180597 210.675992
F 26.198558 46.405397 210.758992
F 21.361158 46.405897 222.519992
F 26.647458 46.481297 200.826992
F 30.137558 46.468297 225.225992
F 21.301158 46.472997 225.244992
F 21.457058 23.303097 222.135992
F 26.432058 23.253397 203.341992
F 26.505558 23.140097 200.665992
F 30.901158 23.151397 215.281992
F 26.482258 23.136697 210.590992
F 20.970458 23.322797 224.936992
F 21.672858 23.296497 217.806992
F 29.096358 27.008797 196.348992
F 29.281658 34.959797 196.296992
F 31.508658 38.618097 196.354992
F 0.555473 24.440597 242.733992
F 27.395458 24.426597 243.544992
F 0.555473 32.159697 242.733992
F 27.319858 32.060397 243.633992
F 0.555473 39.878797 242.733992
F 27.247858 39.813697 243.642992
F 9.476338 24.443797 243.054992
F 9.476338 32.162897 243.054992
F 9.476338 39.882097 243.054992
F 18.562358 24.306297 243.261992
F 18.357058 32.143697 243.395992
F 18.320658 39.975997 243.289992
F 0.394326 27.035097 246.362992
F 27.261158 26.938097 247.105992
F 0.394326 34.754197 246.362992
F 27.246258 34.748597 247.073992
F 0.394326 42.473297 246.362992
F 27.122858 42.443997 247.148992
F 9.349328 27.016897 246.690992
F 9.349328 34.735997 246.690992
F 9.349328 42.455097 246.690992
F 18.266858 26.968297 246.996992
F 18.194658 34.777897 247.083992
F 18.153258 42.513997 247.016992
F 0.527963 27.016597 243.630992
F 27.255358 27.030597 244.434992
F 0.527964 34.735697 243.630992
F 27.143458 34.720697 244.424992
F 0.527964 42.454797 243.630992
F 27.089658 42.397097 244.484992
F 9.444588 27.016897 243.963992
F 9.444588 34.735997 243.963992
F 9.444588 42.455097 243.963992
F 18.399958 26.911197 244.303992
F 18.353358 34.728197 244.336992
F 18.441758 42.414897 244.282992
F 0.670413 24.450197 240.017992
F 25.267958 23.105797 239.703992
F 0.670413 32.169297 240.017992
F 27.446058 32.093097 241.000992
F 0.670413 39.888397 240.017992
F 27.139858 39.913897 241.036992
F 9.571568 24.443797 240.326992
F 9.571568 32.162897 240.326992
F 9.571568 39.882097 240.326992
F 18.514358 24.411397 240.476992
F 18.565858 32.271497 240.535992
F 18.377858 40.121597 240.553992
F 2.760308 30.874697 243.730992
F 29.613658 30.812497 244.397992
F 2.760308 38.593797 243.730992
F 29.378658 38.465797 244.650992
F 27.823358 42.493797 229.657992
F 2.760308 46.312997 243.730992
F 20.947358 38.574697 229.726992
F 25.496058 38.704197 229.877992
F 11.671558 30.876397 244.040992
F 11.671558 38.595497 244.040992
F 11.671558 23.157297 244.040992
F 11.671558 46.314597 244.040992
F 20.612058 30.673297 244.226992
F 20.473058 38.681397 244.229992
F 27.414058 24.315897 240.825992
F 2.887878 28.305197 240.094992
F 29.741658 28.312297 240.916992
F 2.887878 36.024397 240.094992
F 29.392758 36.074897 240.927992
F 2.887878 43.743497 240.094992
F 29.543058 43.592897 240.951992
F 11.798558 28.303397 240.404992
F 11.798558 36.022497 240.404992
F 11.798558 43.741597 240.404992
F 20.668558 28.277797 240.566992
F 20.786758 36.002397 240.676992
F 20.755058 43.943697 240.674992
F 2.793058 28.305297 242.819992
F 29.671058 28.222697 243.690992
F 2.793058 36.024397 242.819992
F 29.535558 35.863797 243.600992
F 2.793058 43.743497 242.819992
F 29.430058 43.589897 243.753992
F 11.703258 28.303397 243.131992
F 11.703258 36.022497 243.131992
F 11.703258 43.741597 243.131992
F 20.785658 28.047197 243.304992
F 20.501858 36.212297 243.528992
F 20.705658 43.891497 243.458992
F 2.665178 30.874997 246.457992
F 29.250958 30.834297 247.218992
F 2.665178 38.594097 246.457992
F 29.165258 38.569197 247.355992
F 2.665178 46.313197 246.457992
F 22.236058 34.648697 261.576992
F 11.576258 30.876397 246.768992
F 11.576258 38.595497 246.768992
F 24.992858 38.674897 239.867992
F 11.576258 46.314597 246.768992
F 20.496658 30.828797 247.010992
F 20.330758 38.840197 247.018992
F 27.929758 27.165497 229.796992
F 5.022098 24.443697 242.898992
F 31.886658 24.284697 243.767992
F 5.022098 32.162797 242.898992
F 32.019158 31.984197 243.664992
F 5.022098 39.881897 242.898992
F 31.597558 39.784097 243.912992
F 13.930258 24.443797 243.209992
F 13.930258 32.162897 243.209992
F 13.930258 39.882097 243.209992
F 23.170058 24.316097 243.402992
F 22.684258 32.162797 243.440992
F 22.634958 40.047497 243.517992
F 4.894998 27.016997 246.535992
F 31.742158 26.822697 247.482992
F 4.894998 34.736097 246.535992
F 31.457758 34.610997 247.234992
F 4.894998 42.455197 246.535992
F 31.595658 42.319897 247.477992
F 13.803258 27.016897 246.846992
F 13.803258 34.735997 246.846992
F 13.803258 42.455097 246.846992
F 22.769358 26.914297 246.931992
F 22.561658 34.969897 247.091992
F 22.679958 42.634197 247.064992
F 4.990368 27.016997 243.807992
F 31.813358 26.830397 244.667992
F 4.990368 34.736097 243.807992
F 31.775858 34.590397 244.464992
F 4.990368 42.455197 243.807992
F 31.516258 42.302397 244.790992
F 13.898458 27.016897 244.118992
F 13.898458 34.735997 244.118992
F 13.898458 42.455097 244.118992
F 23.112858 26.771697 244.280992
F 22.755358 34.825897 244.247992
F 22.826358 42.630397 244.326992
F 5.117388 24.443697 240.170992
F 31.758958 24.633097 241.062992
F 5.117388 32.162797 240.170992
F 31.698158 32.442997 240.941992
F 5.117388 39.881897 240.170992
F 31.736958 39.915297 241.120992
F 14.025458 24.443797 240.482992
F 14.025458 32.162897 240.482992
F 14.025458 39.882097 240.482992
F 33.491958 38.578297 259.343992
F 22.942158 32.111697 240.695992
F 22.597658 39.894597 240.869992
F 7.217618 30.876397 243.885992
F 7.217618 38.595497 243.885992
F 22.391658 27.071397 261.542992
F 7.217618 46.314597 243.885992
F 16.125458 30.876397 244.196992
F 16.125458 38.595497 244.196992
F 16.125458 23.157297 244.196992
F 24.909958 30.973197 244.503992
F 24.736658 38.685397 244.466992
F 25.223558 30.737597 239.900992
F 18.931358 42.480097 229.661992
F 7.344608 28.303397 240.248992
F 7.344608 36.022497 240.248992
F 7.344608 43.741597 240.248992
F 16.252458 28.303397 240.559992
F 16.252458 36.022497 240.559992
F 16.252458 43.741597 240.559992
F 25.082958 28.286297 240.683992
F 25.176758 36.059797 240.679992
F 25.106458 43.655297 240.917992
F 7.249368 28.303397 242.976992
F 7.249368 36.022497 242.976992
F 7.249368 43.741597 242.976992
F 16.157258 28.303397 243.287992
F 16.157258 36.022497 243.287992
F 16.157258 43.741597 243.287992
F 25.107658 28.416997 243.452992
F 24.938458 36.153797 243.418992
F 24.998058 43.920097 243.656992
F 7.122358 30.876397 246.612992
F 7.122358 38.595497 246.612992
F 16.284158 23.157297 239.650992
F 16.030258 30.876397 246.923992
F 16.030258 38.595497 246.923992
F 16.030258 23.157297 246.923992
F 24.923858 30.871497 247.325992
F 24.880558 38.774497 247.206992
F 6.868378 23.157297 253.886992
F 6.643128 23.171397 261.160992
F 0.258982 24.421197 250.003992
F 27.036258 24.189997 250.794992
F 0.258982 32.140297 250.003992
F 26.926358 32.091797 250.966992
F 0.258982 39.859397 250.003992
F 26.931058 39.942597 250.962992
F 9.222348 24.443797 250.327992
F 9.222348 32.162897 250.327992
F 9.222348 39.882097 250.327992
F 18.144558 24.597397 250.564992
F 18.179158 32.179097 250.730992
F 18.199458 39.923297 250.569992
F 0.953068 27.011997 231.827992
F 0.149507 27.032697 253.653992
F 27.747858 27.119797 232.484992
F 26.749858 26.968797 254.619992
F 0.953068 34.731097 231.827992
F 0.149507 34.751797 253.653992
F 27.635658 34.847497 232.620992
F 26.883758 34.875997 254.362992
F 0.953068 42.450197 231.827992
F 0.149507 42.470897 253.653992
F 27.731658 42.571597 232.384992
F 26.956358 42.656197 254.458992
F 9.857298 27.016897 232.144992
F 9.095338 27.016897 253.963992
F 9.857298 34.735997 232.144992
F 9.095338 34.735997 253.963992
F 9.857298 42.455097 232.144992
F 9.095338 42.455097 253.963992
F 18.736658 27.044897 232.426992
F 17.990258 26.925097 254.257992
F 18.855558 34.790597 232.433992
F 17.894758 34.537097 254.329992
F 18.762558 42.555297 232.400992
F 18.068358 42.449197 254.286992
F 0.220950 27.040197 250.873992
F 18.792058 34.749197 229.754992
F 27.085258 26.952597 251.694992
F 0.220950 34.759297 250.873992
F 23.264058 34.884897 229.756992
F 26.849258 34.553397 251.673992
F 0.220950 42.478397 250.873992
F 23.640158 27.096397 229.698992
F 27.064458 42.462597 251.740992
F 9.952558 27.016897 229.416992
F 9.190598 27.016897 251.236992
F 9.952558 34.735997 229.416992
F 9.190598 34.735997 251.236992
F 9.952558 42.455097 229.416992
F 9.190598 42.455097 251.236992
F 25.421458 23.154597 237.112992
F 18.211158 27.144697 251.584992
F 33.500458 36.162697 258.247992
F 18.029458 34.723997 251.557992
F 21.095958 30.940997 229.750992
F 18.079158 42.516797 251.581992
F 0.358870 24.426097 247.244992
F 27.117058 24.296997 248.036992
F 0.358870 32.145197 247.244992
F 27.050358 32.218697 248.153992
F 0.358870 39.864297 247.244992
F 27.003958 40.000197 248.167992
F 9.317578 24.443797 247.599992
F 9.317578 32.162897 247.599992
F 9.317578 39.882097 247.599992
F 18.275558 24.471097 247.958992
F 18.156958 32.186297 247.840992
F 18.119658 40.044097 247.981992
F 2.504648 30.874597 251.002992
F 20.098458 30.880397 261.395992
F 29.308758 30.755497 251.811992
F 2.504648 38.593697 251.002992
F 18.970258 27.108997 229.613992
F 29.205958 38.550997 251.968992
F 15.611158 38.585797 261.440992
F 2.504648 46.312797 251.002992
F 25.536658 30.920097 229.750992
F 25.613258 23.321797 229.692992
F 7.122358 23.157297 246.612992
F 29.906858 38.481697 229.974992
F 12.179558 30.876397 229.494992
F 11.417558 30.876397 251.314992
F 12.179558 38.595497 229.494992
F 11.417558 38.595497 251.314992
F 12.179558 23.157297 229.494992
F 16.284158 38.595497 239.650992
F 12.179558 46.314597 229.494992
F 11.417558 46.314597 251.314992
F 26.675458 34.803297 261.814992
F 20.289158 30.859197 251.583992
F 29.991158 22.967497 237.302992
F 20.304058 38.477897 251.619992
F 15.619058 46.314297 258.737992
F 23.420858 42.594797 229.863992
F 2.632068 28.304897 247.366992
F 29.452058 28.124897 248.073992
F 2.632068 36.023997 247.366992
F 29.274358 36.100697 248.227992
F 2.632068 43.743097 247.366992
F 29.440558 43.791997 248.236992
F 11.544558 28.303397 247.677992
F 11.544558 36.022497 247.677992
F 11.544558 43.741597 247.677992
F 20.602658 28.208597 247.966992
F 20.279358 36.174597 248.094992
F 20.397158 43.884297 247.961992
F 2.538188 28.304597 250.094992
F 29.253958 28.218997 250.714992
F 2.538188 36.023697 250.094992
F 29.198058 36.020197 250.923992
F 2.538188 43.742797 250.094992
F 29.222858 43.581297 250.837992
F 11.449258 28.303397 250.405992
F 11.449258 36.022497 250.405992
F 11.449258 43.741597 250.405992
F 20.404558 28.295997 250.638992
F 20.330158 35.901897 250.773992
F 20.447258 43.991897 250.644992
F 3.173628 30.874597 231.909992
F 2.412358 30.874997 253.730992
F 29.772558 30.856097 232.624992
F 29.118558 30.859797 254.604992
F 3.173628 38.593697 231.909992
F 2.412358 38.594097 253.730992
F 29.826958 38.737497 232.663992
F 29.109558 38.575397 254.672992
F 3.173628 46.312797 231.909992
F 2.412358 46.313197 253.730992
F 15.611158 46.304897 261.440992
F 33.551158 28.179297 258.473992
F 12.084258 30.876397 232.222992
F 11.322258 30.876397 254.041992
F 12.084258 38.595497 232.222992
F 11.322258 38.595497 254.041992
F 12.084258 23.157297 232.222992
F 11.322258 23.157297 254.041992
F 12.084258 46.314597 232.222992
F 11.322258 46.314597 254.041992
F 20.948758 30.758697 232.431992
F 20.204958 30.980397 254.331992
F 21.021658 38.886997 232.402992
F 20.045958 38.509197 254.202992
F 6.740918 43.741597 257.522992
F 7.503358 43.741597 235.703992
F 4.767958 24.443697 250.171992
F 32.143758 42.265897 229.951992
F 31.392258 24.538197 251.002992
F 4.767958 32.162797 250.171992
F 27.711658 34.607397 229.857992
F 31.435058 32.152297 251.005992
F 4.767958 39.881997 250.171992
F 29.826958 23.260997 232.584992
F 31.484358 39.792997 250.844992
F 13.676258 24.443797 250.482992
F 13.676258 32.162897 250.482992
F 13.676258 39.882097 250.482992
F 22.738358 24.534497 250.802992
F 22.496258 32.161697 250.736992
F 22.340758 39.975697 250.655992
F 5.403098 27.017097 231.988992
F 4.640968 27.016997 253.808992
F 32.297458 27.166897 232.832992
F 31.217258 27.070597 254.798992
F 5.403098 34.736197 231.988992
F 4.640968 34.736097 253.808992
F 31.967358 34.847097 232.730992
F 31.194558 34.705497 254.657992
F 5.403098 42.455297 231.988992
F 4.640968 42.455197 253.808992
F 32.128658 42.543197 232.659992
F 31.236458 42.696197 254.455992
F 14.311258 27.016897 232.299992
F 13.549258 27.016897 254.119992
F 14.311258 34.735997 232.299992
F 13.549258 34.735997 254.119992
F 14.311258 42.455097 232.299992
F 13.549258 42.455097 254.119992
F 23.296058 26.885797 232.410992
F 22.357058 27.172797 254.417992
F 23.044058 34.910597 232.466992
F 22.459658 34.908797 254.298992
F 23.373358 42.517297 232.654992
F 22.528058 42.481497 254.455992
F 5.498368 27.017097 229.261992
F 4.736238 27.016897 251.080992
F 25.254458 31.005297 237.044992
F 31.264658 26.983597 251.937992
F 5.498368 34.736197 229.261992
F 4.736238 34.735997 251.080992
F 16.411158 28.303397 236.014992
F 31.450158 34.786197 251.947992
F 5.498368 42.455297 229.261992
F 4.736238 42.455097 251.080992
F 32.165558 34.660597 230.092992
F 31.268758 42.323797 251.868992
F 14.406458 27.016897 229.572992
F 13.644558 27.016897 251.391992
F 14.406458 34.735997 229.572992
F 13.644558 34.735997 251.391992
F 14.406458 42.455097 229.572992
F 13.644558 42.455097 251.391992
F 7.598588 36.022497 232.975992
F 22.666358 27.169997 251.637992
F 22.370058 42.420497 261.674992
F 22.536458 34.645497 251.618992
F 32.262358 26.916197 230.037992
F 22.525558 42.465297 251.801992
F 4.863248 24.443797 247.444992
F 31.630758 24.153997 248.224992
F 4.863248 32.162897 247.444992
F 31.519158 32.213897 248.270992
F 4.863248 39.881997 247.444992
F 31.561758 39.731597 248.197992
F 13.771458 24.443797 247.755992
F 13.771458 32.162897 247.755992
F 13.771458 39.882097 247.755992
F 22.701458 24.341997 248.114992
F 22.545858 32.269397 248.086992
F 22.500958 40.061597 247.879992
F 7.725598 30.876397 229.339992
F 6.963628 30.876397 251.158992
F 7.725598 38.595497 229.339992
F 6.963628 38.595497 251.158992
F 15.611158 30.866697 261.440992
F 6.963628 23.157297 251.158992
F 7.725598 46.314597 229.339992
F 16.284158 30.876397 239.650992
F 16.633458 30.876397 229.650992
F 15.871458 30.876397 251.469992
F 16.633458 38.595497 229.650992
F 15.871458 38.595497 251.469992
F 16.633458 23.157297 229.650992
F 15.871458 23.157297 251.469992
F 16.411158 36.022497 236.014992
F 24.704858 30.828397 251.644992
F 6.836608 28.303397 254.795992
F 24.562758 38.483897 251.670992
F 6.740918 36.022497 257.522992
F 7.376358 46.314597 239.339992
F 15.744458 43.741597 255.106992
F 7.503358 36.022497 235.703992
F 7.090608 28.303397 247.522992
F 7.090608 36.022497 247.522992
F 7.090608 43.741597 247.522992
F 15.998458 28.303397 247.833992
F 15.998458 36.022497 247.833992
F 15.998458 43.741597 247.833992
F 25.001858 28.269797 247.905992
F 24.869058 36.149797 247.871992
F 24.863858 43.801197 248.126992
F 6.995378 28.303397 250.249992
F 6.995378 36.022497 250.249992
F 6.995378 43.741597 250.249992
F 15.903258 28.303397 250.560992
F 15.903258 36.022497 250.560992
F 15.903258 43.741597 250.560992
F 24.795358 28.237797 250.674992
F 24.792158 35.941097 250.619992
F 24.755958 43.789997 250.864992
F 7.630338 30.876397 232.066992
F 6.868378 30.876397 253.886992
F 7.630338 38.595497 232.066992
F 6.868378 38.595497 253.886992
F 7.630338 46.314597 232.066992
F 6.643128 38.609597 261.160992
F 16.538158 30.876397 232.377992
F 15.776258 30.876397 254.197992
F 16.538158 38.595497 232.377992
F 15.776258 38.595497 254.197992
F 16.538158 23.157297 232.377992
F 15.776258 23.157297 254.197992
F 25.366458 30.783597 232.408992
F 24.818458 30.939497 254.407992
F 25.449958 38.542297 232.540992
F 24.805658 38.671497 254.371992
F 23.136758 24.505097 240.620992
F 16.506458 43.741597 233.286992
F 6.740918 28.303397 257.522992
F 7.503358 28.303397 235.703992
F 0.826087 24.448697 235.464992
F 0.046728 24.437597 257.304992
F 27.711058 24.467497 236.367992
F 26.737258 24.509597 258.162992
F 0.826087 32.167797 235.464992
F 0.046728 32.156697 257.304992
F 27.496258 32.208697 236.113992
F 26.923858 32.133897 258.073992
F 0.826087 39.886897 235.464992
F 0.046728 39.875797 257.304992
F 27.349358 39.974597 236.323992
F 26.847658 39.979597 258.071992
F 9.730318 24.443797 235.780992
F 8.967978 24.443797 257.600992
F 9.730318 32.162897 235.780992
F 8.967978 32.162897 257.600992
F 9.730318 39.882097 235.780992
F 8.967978 39.881997 257.600992
F 18.668958 24.452297 236.113992
F 17.876358 24.443797 257.911992
F 18.554258 32.359397 236.243992
F 17.876358 32.162897 257.911992
F 18.647658 39.980497 236.245992
F 17.876358 39.881997 257.911992
F 0.699113 27.012197 239.100992
F 29.935858 30.730797 229.883992
F 27.518158 26.960997 239.949992
F 24.680958 30.815797 258.820992
F 0.699113 34.731297 239.100992
F 24.671258 43.777197 255.498992
F 27.447358 34.506897 239.941992
F 25.237158 38.399197 237.136992
F 0.699113 42.450397 239.100992
F 7.376358 38.595497 239.339992
F 27.370458 42.442897 240.038992
F 15.649458 28.303297 257.833992
F 9.603318 27.016897 239.417992
F 8.876558 27.033597 261.231992
F 9.603318 34.735997 239.417992
F 8.876558 34.752697 261.231992
F 9.603318 42.455097 239.417992
F 8.876558 42.471797 261.231992
F 18.525458 27.022097 239.702992
F 17.838158 27.007197 261.518992
F 18.570058 34.931997 239.607992
F 17.838158 34.726297 261.518992
F 18.550558 42.647197 239.716992
F 17.838158 42.445397 261.518992
F 0.793949 27.011997 236.384992
F 0.013370 27.021597 258.158992
F 27.654158 27.188797 237.146992
F 26.610458 27.086997 259.059992
F 0.793949 34.731097 236.384992
F 0.013370 34.740697 258.158992
F 27.599458 34.660297 237.198992
F 26.977658 34.784997 259.118992
F 0.793949 42.450197 236.384992
F 0.013370 42.459797 258.158992
F 27.522258 42.527997 237.238992
F 26.888858 42.487897 259.005992
F 9.698568 27.016897 236.690992
F 8.933078 27.019497 258.508992
F 9.698568 34.735997 236.690992
F 8.933078 34.738597 258.508992
F 9.698568 42.455097 236.690992
F 8.933078 42.457697 258.508992
F 18.571158 27.095297 237.053992
F 17.846058 27.016497 258.814992
F 18.635858 34.897597 236.843992
F 17.846058 34.735597 258.814992
F 18.691058 42.583297 236.963992
F 17.846058 42.454697 258.814992
F 0.920932 24.448697 232.747992
F 0.110901 24.426797 254.514992
F 27.634458 24.548697 233.549992
F 26.829658 24.413597 255.521992
F 0.920932 32.167797 232.747992
F 0.110901 32.145897 254.514992
F 27.533858 32.124397 233.455992
F 26.948858 32.264297 255.423992
F 0.920932 39.886897 232.747992
F 0.110900 39.864997 254.514992
F 27.475858 40.011597 233.593992
F 26.993158 40.046897 255.371992
F 9.825558 24.443797 233.053992
F 9.063578 24.443797 254.873992
F 9.825558 32.162897 233.053992
F 9.063578 32.162897 254.873992
F 9.825558 39.882097 233.053992
F 9.063578 39.882097 254.873992
F 18.622658 24.529397 233.377992
F 17.971458 24.443797 255.184992
F 18.667058 32.245797 233.364992
F 17.971458 32.162897 255.184992
F 18.710658 39.863697 233.451992
F 17.971458 39.882097 255.184992
F 3.014828 30.874597 236.457992
F 2.252858 30.873097 258.278992
F 29.838458 30.993397 237.247992
F 28.987158 30.689797 259.261992
F 3.014828 38.593697 236.457992
F 2.252858 38.592297 258.278992
F 29.368158 38.603397 237.325992
F 29.031458 38.664897 259.092992
F 6.643128 30.890497 261.160992
F 7.376358 30.876397 239.339992
F 3.014828 46.312797 236.457992
F 2.252858 46.311397 258.278992
F 25.574658 43.855097 233.364992
F 24.598458 43.711597 258.213992
F 15.744458 36.022497 255.106992
F 24.598758 38.574497 258.952992
F 11.925558 30.876397 236.767992
F 11.165158 30.876097 258.581992
F 11.925558 38.595497 236.767992
F 11.165158 38.595197 258.581992
F 25.370058 43.672797 236.128992
F 24.666058 35.891297 258.097992
F 11.925558 46.314597 236.767992
F 11.165158 46.314297 258.581992
F 20.732658 30.972797 237.182992
F 20.158158 31.062097 258.689992
F 20.797358 38.688997 237.065992
F 20.132558 38.781297 258.637992
F 15.744458 28.303397 255.106992
F 25.415658 35.922897 236.237992
F 3.141798 28.305197 232.821992
F 2.378428 28.305897 254.639992
F 29.929858 28.437397 233.631992
F 28.966658 28.236997 255.594992
F 3.141798 36.024297 232.821992
F 2.378428 36.024997 254.639992
F 29.710058 36.216497 233.546992
F 29.011458 35.998197 255.567992
F 3.141798 43.743397 232.821992
F 2.378428 43.744097 254.639992
F 29.859558 43.931797 233.467992
F 29.125958 43.898797 255.400992
F 12.052558 28.303397 233.131992
F 11.290558 28.303397 254.950992
F 12.052558 36.022497 233.131992
F 11.290558 36.022497 254.950992
F 12.052558 43.741597 233.131992
F 11.290558 43.741597 254.950992
F 20.989858 28.255997 233.315992
F 20.060258 28.463197 255.316992
F 20.915958 36.330897 233.416992
F 20.134058 35.921597 255.230992
F 21.060658 43.752297 233.339992
F 20.175058 43.714697 255.062992
F 3.046648 28.305197 235.546992
F 2.287488 28.305397 257.367992
F 29.840858 28.398797 236.322992
F 28.964558 28.104197 258.300992
F 3.046648 36.024297 235.546992
F 2.287488 36.024497 257.367992
F 29.662458 36.121597 236.306992
F 29.202458 36.176497 258.443992
F 3.046648 43.743397 235.546992
F 2.287488 43.743597 257.367992
F 29.772958 43.852797 236.249992
F 29.041458 43.841697 258.127992
F 11.957258 28.303397 235.858992
F 11.195158 28.303197 257.678992
F 11.957258 36.022497 235.858992
F 11.195158 36.022297 257.678992
F 11.957258 43.741597 235.858992
F 11.195158 43.741397 257.678992
F 20.932358 28.386297 236.179992
F 20.089058 28.424297 258.049992
F 20.948358 36.109697 236.163992
F 20.001858 36.146297 257.939992
F 21.007358 43.788897 236.088992
F 20.048858 43.814397 257.759992
F 2.919898 30.874497 239.182992
F 2.160628 30.876397 261.000992
F 29.712758 31.010597 240.018992
F 7.598588 28.303397 232.975992
F 2.919898 38.593597 239.182992
F 2.160628 38.595497 261.000992
F 29.364358 38.737997 240.200992
F 16.506458 28.303397 233.286992
F 2.919898 46.312697 239.182992
F 2.160628 46.314597 261.000992
F 24.601358 28.513797 255.364992
F 25.524758 28.294497 233.350992
F 11.830258 30.876397 239.495992
F 11.156458 30.867397 261.284992
F 11.830258 38.595497 239.495992
F 11.156458 38.586497 261.284992
F 11.830258 23.157297 239.495992
F 24.485158 28.341297 258.011992
F 11.830258 46.314597 239.495992
F 11.156458 46.305597 261.284992
F 20.700858 30.954397 239.802992
F 24.588958 36.054497 255.236992
F 20.471658 38.688297 239.667992
F 6.836608 43.741597 254.795992
F 16.506458 36.022497 233.286992
F 25.418258 28.414697 236.263992
F 5.276118 24.443697 235.625992
F 4.513808 24.443797 257.445992
F 32.166858 24.366297 236.336992
F 31.113258 24.309397 258.402992
F 5.276118 32.162797 235.625992
F 4.513808 32.162897 257.445992
F 32.014558 32.420097 236.372992
F 31.151658 31.993997 258.472992
F 5.276118 39.881897 235.625992
F 4.513808 39.881997 257.445992
F 31.822658 39.746197 236.445992
F 31.161458 40.124497 258.302992
F 14.184258 24.443797 235.936992
F 13.422458 24.443797 257.755992
F 14.184258 32.162897 235.936992
F 13.422458 32.162897 257.755992
F 14.184258 39.882097 235.936992
F 13.422458 39.881997 257.755992
F 23.221258 24.448997 235.965992
F 22.285458 24.547997 257.862992
F 22.953258 32.017797 236.066992
F 22.474258 32.189997 257.800992
F 23.053258 39.793297 236.331992
F 22.452758 39.873397 257.943992
F 5.149118 27.017097 239.262992
F 4.387538 27.016897 261.078992
F 31.996658 27.099797 239.994992
F 5.149118 34.736197 239.262992
F 4.387538 34.735997 261.078992
F 31.734858 34.936697 240.027992
F 5.149118 42.455297 239.262992
F 4.387538 42.455097 261.078992
F 31.776758 42.506097 239.915992
F 14.057258 27.016897 239.572992
F 13.383558 27.007297 261.362992
F 14.057258 34.735997 239.572992
F 13.383558 34.726397 261.362992
F 14.057258 42.455097 239.572992
F 13.383558 42.445497 261.362992
F 22.921758 27.126697 239.696992
F 25.422158 35.856797 233.580992
F 23.013958 34.932197 239.722992
F 7.598588 43.741597 232.975992
F 22.943058 42.574397 239.753992
F 6.836608 36.022497 254.795992
F 5.244378 27.017097 236.534992
F 4.482438 27.016897 258.356992
F 32.073758 26.929897 237.163992
F 31.371358 26.863797 259.223992
F 5.244378 34.736197 236.534992
F 4.482438 34.735997 258.356992
F 31.846058 34.943497 237.240992
F 31.394358 34.771997 259.378992
F 5.244378 42.455297 236.534992
F 4.482438 42.455097 258.356992
F 32.059358 42.440097 237.251992
F 31.109458 42.498797 259.234992
F 14.152458 27.016897 236.845992
F 13.392158 27.016497 258.659992
F 14.152458 34.735997 236.845992
F 13.392158 34.735597 258.659992
F 14.152458 42.455097 236.845992
F 13.392158 42.454697 258.659992
F 23.126758 26.994997 236.976992
F 22.218558 27.073997 258.838992
F 23.138158 34.640597 237.040992
F 22.268558 34.826397 258.804992
F 23.239358 42.533997 237.029992
F 22.174058 42.552797 258.828992
F 5.371358 24.443697 232.897992
F 4.609318 24.443897 254.717992
F 32.033858 24.549297 233.664992
F 31.264658 24.350197 255.565992
F 5.371358 32.162797 232.897992
F 4.609318 32.162997 254.717992
F 32.009258 32.311097 233.739992
F 31.314458 32.229797 255.673992
F 5.371358 39.881897 232.897992
F 4.609318 39.882097 254.717992
F 32.155858 39.849697 233.630992
F 31.224658 40.078997 255.539992
F 14.279458 24.443797 233.208992
F 13.517558 24.443797 255.028992
F 14.279458 32.162897 233.208992
F 13.517558 32.162897 255.028992
F 14.279458 39.882097 233.208992
F 13.517558 39.882097 255.028992
F 23.244058 24.293397 233.243992
F 22.519958 24.522997 255.238992
F 23.186558 32.142397 233.370992
F 22.550858 32.208397 255.194992
F 23.288858 39.839297 233.484992
F 22.451358 39.837497 255.071992
F 7.471608 30.876397 236.612992
F 6.705728 30.874297 258.432992
F 7.471608 38.595497 236.612992
F 6.705728 38.593397 258.432992
F 15.649458 43.741597 257.833992
F 16.411158 43.741597 236.014992
F 7.471608 46.314597 236.612992
F 6.705728 46.312497 258.432992
F 16.379458 30.876397 236.923992
F 15.619058 30.875997 258.737992
F 16.379458 38.595497 236.923992
F 15.619058 38.595097 258.737992
F 15.649458 36.022397 257.833992
F 20.142258 38.552497 261.442992
F 33.303358 43.667597 258.200992
F 33.393758 30.725097 259.261992
F 24.716758 46.431797 254.482992
F 33.457258 28.199397 255.786992
F 24.492358 38.741497 261.705992
F 31.194858 42.353897 262.077992
F 24.474858 30.752497 261.698992
F 29.952558 23.200197 229.825992
F 20.320058 23.303597 251.573992
F 24.506158 22.993797 261.544992
F 20.315258 46.458197 251.615992
F 20.728558 46.580097 239.820992
F 28.870158 30.909497 261.950992
F 20.875558 23.240197 232.389992
F 20.819258 46.198697 237.118992
F 25.146058 46.342997 239.917992
F 29.465058 46.450497 247.364992
F 25.471758 46.294697 232.552992
F 29.716358 46.499597 232.637992
F 33.436958 46.151897 259.275992
F 21.040858 46.460797 232.439992
F 25.910358 46.352597 229.813992
F 20.517558 23.322397 247.065992
F 29.593358 22.956897 240.031992
F 28.827158 22.913797 259.146992
F 21.106458 23.265797 229.639992
F 20.958558 23.100997 236.896992
F 26.908558 42.511197 261.757992
F 29.394358 46.289097 261.945992
F 8.955598 47.608397 2.728782
F 8.191688 47.605997 24.541692
F 8.955598 55.327497 2.728782
F 8.191688 55.325197 24.541692
F 8.955598 63.046597 2.728782
F 8.191688 63.044297 24.541692
F 17.856258 47.601597 3.044342
F 17.095958 47.601197 24.858192
F 17.856258 55.320697 3.044342
F 17.095958 55.320297 24.858192
F 17.856258 63.039797 3.044342
F 17.095958 63.039397 24.858192
F 26.771758 47.594297 3.297322
F 25.923558 47.681097 25.472792
F 26.709658 55.404497 3.617842
F 25.900058 55.495797 25.257692
F 26.859758 63.039297 3.354062
F 25.844858 63.058997 25.110492
F 8.826628 50.169297 6.358662
F 8.064678 50.169297 28.178292
F 8.826628 57.888397 6.358662
F 8.064678 57.888397 28.178292
F 8.826628 65.607497 6.358662
F 8.064678 65.607497 28.178292
F 17.730858 50.174197 6.675152
F 16.968958 50.174197 28.494792
F 17.730858 57.893297 6.675152
F 16.968958 57.893297 28.494792
F 17.730858 65.612397 6.675152
F 16.968958 65.612397 28.494792
F 26.730158 50.201997 6.865442
F 25.850958 50.207797 29.141892
F 26.717958 57.919397 7.332132
F 25.981458 57.806697 28.926092
F 26.749758 65.923997 7.065592
F 25.999958 65.632597 28.779792
F 8.921398 50.169497 3.642992
F 8.159548 50.169297 25.461892
F 8.921398 57.888597 3.642992
F 8.159548 57.888397 25.461892
F 8.921398 65.607697 3.642992
F 8.159548 65.607497 25.461892
F 17.825958 50.174297 3.948022
F 17.064158 50.174197 25.767292
F 17.825958 57.893397 3.948022
F 17.064158 57.893297 25.767292
F 17.825958 65.612497 3.948022
F 17.064158 65.612397 25.767292
F 26.800958 50.218497 4.198352
F 26.102758 50.311897 26.502492
F 26.892558 58.120297 4.619812
F 25.825258 58.026997 26.191192
F 26.767858 65.563697 4.321542
F 25.970158 65.710397 26.102692
F 8.947458 47.610197 0.032478
F 8.286528 47.605997 21.825292
F 8.947458 55.329297 0.032478
F 8.286528 55.325197 21.825292
F 8.947458 63.048397 0.032477
F 8.286528 63.044297 21.825292
F 17.864158 47.610897 0.341130
F 17.191158 47.601197 22.130692
F 17.864158 55.329997 0.341130
F 17.191158 55.320297 22.130692
F 17.864158 63.049097 0.341129
F 17.191158 63.039397 22.130692
F 33.574858 61.929897 4.526762
F 26.105658 47.435897 22.708892
F 33.227858 66.891597 8.219522
F 26.203858 55.356797 22.519792
F 33.472358 61.981997 7.249882
F 26.165058 63.022597 22.489892
F 11.142358 54.031897 3.715912
F 10.380458 54.031997 25.535192
F 11.142358 61.750997 3.715912
F 10.380458 61.751097 25.535192
F 20.037558 54.070897 4.134722
F 19.513158 54.000297 25.967192
F 20.097658 61.896597 4.241632
F 19.182658 61.773497 25.824892
F 28.904358 54.168597 4.396942
F 28.143158 54.087897 26.131992
F 29.096958 61.845397 4.471392
F 28.138758 62.019897 26.154292
F 33.111858 67.053197 18.258192
F 20.016458 51.645797 0.496695
F 11.179358 51.471597 0.108514
F 10.507358 51.462497 21.898492
F 11.179358 59.190697 0.108514
F 10.507358 59.181597 21.898492
F 11.179358 66.909797 0.108514
F 10.507358 66.900697 21.898492
F 32.945458 53.990197 19.396292
F 19.330858 51.532297 22.128392
F 32.725458 46.221297 21.650492
F 19.324458 59.259997 22.332492
F 22.336658 47.501797 0.371166
F 19.365458 67.114097 22.335892
F 29.072558 59.124797 0.590035
F 28.506758 51.427497 22.559592
F 20.059858 58.972997 0.546777
F 28.336358 59.323897 22.788292
F 33.338258 54.071297 7.252182
F 28.302858 66.932697 22.491392
F 11.172658 51.462997 2.809802
F 10.412258 51.462497 24.623492
F 11.172658 59.182097 2.809802
F 10.412258 59.181597 24.623492
F 11.172658 66.901197 2.809802
F 10.412258 66.900697 24.623492
F 20.116558 51.490097 3.195042
F 19.320058 51.472297 24.888992
F 20.269058 59.153697 3.308372
F 19.322558 59.189897 25.074492
F 20.228058 66.750897 3.373562
F 19.286658 66.990497 25.004692
F 28.934958 51.606897 3.547732
F 28.359958 51.498897 25.370492
F 29.156958 59.216297 3.426142
F 28.186158 59.378197 25.563992
F 29.044658 66.879497 3.418652
F 28.454958 66.919497 25.311992
F 11.047158 54.031997 6.440522
F 10.285258 54.031997 28.260092
F 11.047158 61.751097 6.440522
F 10.285258 61.751097 28.260092
F 19.814758 53.874797 6.758322
F 19.353058 54.009197 28.622192
F 20.126258 61.851197 6.971912
F 19.210358 61.750197 28.459892
F 28.911058 54.157297 7.176962
F 28.244458 54.187797 28.894192
F 28.975158 61.842397 7.233562
F 28.105758 61.700997 28.962292
F 22.506658 63.029397 0.725030
F 33.207158 66.969297 0.754348
F 13.402058 47.601397 2.888942
F 12.641758 47.600997 24.702792
F 13.402058 55.320497 2.888942
F 12.641758 55.320097 24.702792
F 13.402058 63.039597 2.888942
F 12.641758 63.039197 24.702792
F 22.208058 47.583297 3.075502
F 21.751858 47.761797 25.188692
F 22.439758 55.135697 3.448372
F 21.630758 55.364297 24.874692
F 22.351158 63.025897 3.547122
F 21.474658 63.072397 25.151492
F 31.269658 47.579297 3.782882
F 30.615358 47.653697 25.294792
F 31.104658 55.437897 3.620292
F 30.444458 55.388097 25.586892
F 31.372158 63.144397 3.510482
F 30.583358 63.105797 25.311492
F 13.276658 50.174397 6.519742
F 12.514758 50.174397 28.339392
F 13.276658 57.893497 6.519742
F 12.514758 57.893497 28.339392
F 13.276658 65.612597 6.519742
F 12.514758 65.612597 28.339392
F 22.304458 50.227197 6.949692
F 21.426058 50.348397 28.518192
F 22.218958 57.723397 7.078402
F 21.721958 57.957397 28.719992
F 22.295258 65.461397 7.209922
F 21.461058 65.753197 28.602892
F 31.273858 50.178897 7.108362
F 30.376558 50.267497 29.006892
F 31.149058 57.971197 7.345962
F 30.351058 58.028397 29.222992
F 31.098158 65.618197 7.198022
F 30.406858 65.760197 29.112392
F 13.371758 50.174397 3.792352
F 12.609958 50.174397 25.611592
F 13.371758 57.893497 3.792352
F 12.609958 57.893497 25.611592
F 13.371758 65.612597 3.792352
F 12.609958 65.612597 25.611592
F 22.255058 50.171797 4.255022
F 21.480858 50.334097 25.939792
F 22.455158 57.815097 4.344132
F 21.462458 57.815997 26.040992
F 22.375058 65.600097 4.498392
F 21.497158 65.580297 25.909092
F 31.100958 50.187797 4.409072
F 30.599758 50.101197 26.308892
F 31.269658 57.969997 4.550482
F 30.430758 58.033197 26.502992
F 31.039658 65.546697 4.570772
F 30.578158 65.561597 26.484992
F 13.410158 47.610897 0.185605
F 12.736958 47.600997 21.974992
F 13.410158 55.329997 0.185605
F 12.736958 55.320097 21.974992
F 13.410158 63.049097 0.185605
F 12.736958 63.039197 21.974992
F 24.378258 66.936597 0.656705
F 21.767958 47.848997 22.455792
F 30.483858 47.462597 32.717092
F 21.631158 55.324897 22.094692
F 32.807658 54.370097 26.474692
F 21.823158 63.095797 22.433492
F 26.056158 63.140597 32.384192
F 30.792958 47.670397 22.638992
F 33.225058 53.955997 11.898092
F 30.746358 55.539397 22.828592
F 33.263758 51.612897 8.112052
F 30.483458 63.191997 22.747792
F 15.598958 54.033797 3.870252
F 14.837258 54.033797 25.689592
F 15.598958 61.752897 3.870252
F 14.837258 61.752897 25.689592
F 24.644058 53.888497 4.294122
F 23.863558 54.186597 26.029392
F 24.593658 61.864997 4.385052
F 23.709358 61.595197 25.931692
F 28.966758 66.997097 0.653059
F 33.291158 51.547297 3.660832
F 19.169858 59.389197 32.201292
F 32.587858 51.577397 30.030492
F 15.637158 51.470397 0.263360
F 14.964158 51.460697 22.052992
F 15.637158 59.189497 0.263360
F 14.964158 59.179797 22.052992
F 15.637158 66.908597 0.263360
F 14.964158 66.898897 22.052992
F 26.734358 63.032197 0.577157
F 24.052358 51.440497 22.488592
F 32.419658 54.243497 29.179292
F 23.838758 59.146697 22.185192
F 32.920058 51.524197 23.034692
F 23.860958 67.034697 22.499092
F 32.677058 51.668997 25.719892
F 21.387358 63.126897 32.200292
F 33.053658 59.310397 15.674292
F 15.629358 51.461097 2.966582
F 14.868958 51.460697 24.780392
F 15.629358 59.180197 2.966582
F 14.868958 59.179797 24.780392
F 15.629358 66.899297 2.966582
F 14.868958 66.898897 24.780392
F 24.490758 51.352297 3.387882
F 23.950958 51.523797 25.246692
F 24.647858 59.217397 3.467682
F 23.676458 59.100297 24.951492
F 24.457558 67.031697 3.313812
F 23.771258 67.000597 25.245492
F 32.588958 59.218297 30.064892
F 23.846758 59.489897 32.499992
F 23.627658 46.224297 26.219192
F 15.503958 54.033697 6.597382
F 14.741958 54.033697 28.416992
F 15.503958 61.752897 6.597382
F 14.741958 61.752897 28.416992
F 24.386358 54.090397 6.853552
F 23.776158 54.130397 28.836892
F 24.834858 61.794897 7.280022
F 23.828058 61.829097 28.714292
F 33.240758 59.338697 10.936892
F 32.959158 59.242597 25.643792
F 24.516258 51.446297 0.675290
F 32.571058 66.970997 30.136792
F 23.498058 51.545597 32.512492
F 26.828658 47.636597 0.445919
F 8.699658 47.605997 9.995232
F 7.937698 47.605997 31.814892
F 8.699658 55.325197 9.995232
F 7.937698 55.325197 31.814892
F 8.699658 63.044297 9.995232
F 7.937698 63.044297 31.814892
F 17.603858 47.601197 10.311692
F 16.841958 47.601197 32.131392
F 17.603858 55.320297 10.311692
F 16.841958 55.320297 32.131392
F 17.603858 63.039397 10.311692
F 16.841958 63.039397 32.131392
F 26.638558 47.624397 10.820992
F 31.222158 63.183497 0.731406
F 26.692258 55.305397 10.809792
F 19.451058 46.516197 25.715792
F 26.738158 63.077497 10.732592
F 26.616758 55.452697 0.790750
F 8.572648 50.169297 13.631792
F 8.572648 57.888397 13.631792
F 8.572648 65.607497 13.631792
F 17.476858 50.174197 13.948392
F 17.476858 57.893297 13.948392
F 17.476858 65.612397 13.948392
F 26.571458 50.271097 14.369392
F 26.648958 57.848397 14.404892
F 26.311658 65.560897 14.540092
F 8.667518 50.169297 10.915492
F 7.905558 50.169297 32.735092
F 8.667518 57.888397 10.915492
F 7.905558 57.888397 32.735092
F 8.667518 65.607497 10.915492
F 7.905558 65.607497 32.735092
F 17.572158 50.174197 11.220892
F 17.572158 57.893297 11.220892
F 17.572158 65.612397 11.220892
F 26.648058 50.396197 11.693692
F 26.539158 57.861897 11.620492
F 26.385058 65.675897 11.880392
F 8.794508 47.605997 7.278882
F 8.032548 47.605997 29.098492
F 8.794508 55.325197 7.278882
F 8.032548 55.325197 29.098492
F 8.794508 63.044297 7.278882
F 8.032548 63.044297 29.098492
F 17.699158 47.601197 7.584282
F 16.937158 47.601197 29.403892
F 17.699158 55.320297 7.584282
F 16.937158 55.320297 29.403892
F 17.699158 63.039397 7.584282
F 16.937158 63.039397 29.403892
F 26.458158 47.621997 8.054722
F 25.780858 47.587897 29.980692
F 26.651758 55.252797 8.041242
F 25.955258 55.333697 30.015592
F 26.847258 63.405697 8.038962
F 25.947658 63.077297 29.603492
F 10.888358 54.031997 10.988692
F 10.888358 61.751097 10.988692
F 19.728258 54.070597 11.433692
F 19.765458 61.764697 11.263192
F 28.965658 54.177697 11.792592
F 28.906358 61.746697 11.812492
F 28.122558 51.536197 32.451892
F 11.015358 51.462497 7.352112
F 10.253458 51.462497 29.171792
F 11.015358 59.181597 7.352112
F 10.253458 59.181597 29.171792
F 11.015358 66.900697 7.352112
F 10.253458 66.900697 29.171792
F 19.870558 51.439297 7.704002
F 19.212858 51.409397 29.355592
F 19.958758 59.302797 7.646372
F 19.331158 59.162997 29.391892
F 19.967658 66.814297 7.830412
F 19.256458 66.755797 29.510292
F 28.999658 51.453197 8.018582
F 28.123858 51.597197 29.798492
F 28.927958 59.197197 8.295802
F 28.104958 59.173697 30.032492
F 28.857258 66.848697 8.334592
F 28.190558 66.862897 29.832292
F 10.920258 51.462497 10.077092
F 10.158258 51.462497 31.896792
F 10.920258 59.181597 10.077092
F 10.158258 59.181597 31.896792
F 10.920258 66.900697 10.077092
F 10.158258 66.900697 31.896792
F 19.729958 51.419197 10.568892
F 14.995958 61.752897 21.143792
F 19.908758 59.197397 10.466792
F 33.136658 51.315397 11.036492
F 19.944858 66.919797 10.532092
F 32.709258 59.152997 22.919192
F 28.790558 51.765597 10.712792
F 33.238858 66.914297 10.851992
F 28.780358 59.267897 10.960492
F 33.585558 51.512797 0.993829
F 28.937558 66.724697 11.026092
F 19.171158 51.378297 32.067992
F 10.793258 54.031997 13.713692
F 10.793258 61.751097 13.713692
F 19.807058 54.162897 14.036392
F 19.675358 61.778997 13.978292
F 28.710958 54.080097 14.533892
F 28.730058 61.718197 14.512892
F 33.105358 59.255697 18.253992
F 13.149658 47.600997 10.156292
F 12.387758 47.600997 31.975992
F 13.149658 55.320097 10.156292
F 12.387758 55.320097 31.975992
F 13.149658 63.039197 10.156292
F 12.387758 63.039197 31.975992
F 22.027658 47.543297 10.576092
F 23.631058 67.004397 32.385792
F 22.240758 55.213497 10.626292
F 32.602858 61.717997 29.151592
F 22.057458 62.929397 10.720392
F 32.974458 54.139397 22.110992
F 30.852158 47.638497 11.030892
F 33.384658 54.152797 4.515042
F 31.121758 55.413197 10.908292
F 22.269558 55.228797 0.768487
F 31.096458 63.007697 10.839892
F 32.927858 61.766297 19.356292
F 13.022658 50.174397 13.792892
F 13.022658 57.893497 13.792892
F 13.022658 65.612597 13.792892
F 22.115758 50.212197 14.314992
F 22.045058 57.790897 14.207192
F 21.908558 65.586397 14.115992
F 31.072158 50.191097 14.632492
F 30.868158 57.819997 14.635192
F 30.943158 65.436297 14.496792
F 13.117958 50.174397 11.065192
F 13.117958 57.893497 11.065192
F 13.117958 65.612597 11.065192
F 22.036658 50.195697 11.445192
F 22.090958 57.805297 11.489092
F 22.019358 65.471297 11.487392
F 30.931558 50.238697 11.830792
F 30.924758 57.909697 11.800392
F 31.070058 65.484497 11.928192
F 13.244958 47.600997 7.428612
F 12.482958 47.600997 29.248292
F 13.244958 55.320097 7.428612
F 12.482958 55.320097 29.248292
F 13.244958 63.039197 7.428612
F 12.482958 63.039197 29.248292
F 22.147158 47.614997 7.899272
F 21.383858 47.779197 29.482792
F 22.225858 55.186497 7.881952
F 21.486158 55.403897 29.639592
F 22.398258 62.892097 8.086412
F 21.551358 63.102297 29.347392
F 31.134258 47.731997 8.231412
F 30.352058 47.679997 29.956092
F 31.141658 55.297097 8.184952
F 30.192958 55.460497 30.161692
F 31.210958 63.090097 8.056912
F 30.305158 63.176297 29.744492
F 15.345158 54.033797 11.143092
F 15.345158 61.752897 11.143092
F 24.467158 53.990397 11.570192
F 24.400058 61.760297 11.598892
F 19.144158 66.902397 32.220992
F 33.115958 66.981397 3.413042
F 33.240558 51.465597 15.575992
F 15.472158 51.460697 7.506522
F 14.710158 51.460697 29.326192
F 15.472158 59.179797 7.506512
F 14.710158 59.179797 29.326192
F 15.472158 66.898897 7.506512
F 14.710158 66.898897 29.326192
F 24.584958 51.588597 7.898462
F 23.681158 51.541897 29.645292
F 24.430058 59.108997 8.052112
F 23.909958 59.359097 29.763092
F 24.347458 67.021697 7.982152
F 23.692258 66.728997 29.664992
F 23.996458 61.766897 21.442192
F 32.683358 46.402497 26.315292
F 15.091158 69.471997 18.416292
F 32.815958 61.872297 22.013992
F 32.965058 66.881097 15.727292
F 24.064858 54.003197 21.376392
F 15.376958 51.460697 10.233992
F 14.614958 51.460697 32.053592
F 15.376958 59.179797 10.233992
F 14.614958 59.179797 32.053592
F 15.376958 66.898897 10.233992
F 14.614958 66.898897 32.053592
F 24.294658 51.418297 10.556992
F 32.827058 61.729097 26.463092
F 24.401358 59.146697 10.718792
F 31.606458 47.581897 1.041262
F 24.252058 66.847897 10.807092
F 33.308058 61.754597 11.939292
F 24.495058 59.106697 0.707648
F 11.047158 69.470197 6.440522
F 10.793258 69.470197 13.713692
F 20.133158 66.812997 0.528589
F 32.847058 66.927297 25.674592
F 14.741958 69.471997 28.416992
F 15.249958 54.033697 13.870592
F 15.249958 61.752897 13.870592
F 24.167358 53.961297 14.301592
F 24.350158 61.633497 14.340292
F 33.625358 59.239697 3.650552
F 32.944058 66.843397 22.825292
F 33.328858 58.953797 1.048222
F 8.445668 47.605997 17.268492
F 8.445668 55.325197 17.268492
F 8.445668 63.044297 17.268492
F 17.349858 47.601197 17.584992
F 17.349858 55.320297 17.584992
F 17.349858 63.039397 17.584992
F 26.199958 47.803597 17.950292
F 26.302558 55.394397 18.084192
F 26.236758 63.312997 17.924992
F 8.318668 50.169297 20.905092
F 8.318668 57.888397 20.905092
F 8.318668 65.607497 20.905092
F 17.222858 50.174197 21.221592
F 17.222858 57.893297 21.221592
F 17.222858 65.612397 21.221592
F 26.314458 50.019997 21.668892
F 26.282558 57.933597 21.436092
F 26.107358 65.532397 21.573892
F 8.413538 50.169297 18.188692
F 8.413538 57.888397 18.188692
F 8.413538 65.607497 18.188692
F 17.318158 50.174197 18.494092
F 17.318158 57.893297 18.494092
F 17.318158 65.612397 18.494092
F 26.258658 50.245897 18.976192
F 26.501758 58.101597 18.694092
F 26.033458 65.942097 18.874692
F 8.540518 47.605997 14.552092
F 8.540518 55.325197 14.552092
F 8.540518 63.044297 14.552092
F 17.445158 47.601197 14.857492
F 17.445158 55.320297 14.857492
F 17.445158 63.039397 14.857492
F 26.431958 47.780597 15.207292
F 26.381558 55.200097 15.295592
F 26.582358 62.986297 15.213192
F 10.634358 54.031997 18.261892
F 10.634358 61.751097 18.261892
F 19.456358 54.036297 18.568792
F 19.530458 61.795397 18.579992
F 28.283758 54.060297 19.166792
F 28.361158 61.777897 18.916192
F 15.345158 69.471997 11.143092
F 10.761358 51.462497 14.625292
F 10.761358 59.181597 14.625292
F 10.761358 66.900697 14.625292
F 19.670658 51.678197 15.112992
F 19.656458 59.059497 14.939792
F 19.570758 66.911097 14.894292
F 28.675258 51.422297 15.488892
F 28.778558 59.188797 15.313492
F 28.601158 66.772797 15.441492
F 10.666258 51.462497 17.350292
F 10.666258 59.181597 17.350292
F 10.666258 66.900697 17.350292
F 19.645058 51.470597 17.884692
F 19.596258 59.139597 17.702492
F 19.466758 66.984097 17.810492
F 28.645358 51.624997 18.208292
F 28.815658 59.271597 17.973892
F 28.401958 67.180697 18.188792
F 10.539258 54.031997 20.986892
F 10.539258 61.751097 20.986892
F 19.458258 53.991097 21.232592
F 19.408958 61.848097 21.450792
F 28.484358 54.142397 21.866892
F 28.253558 61.777297 21.591692
F 15.503958 69.471997 6.597382
F 12.895658 47.600997 17.429492
F 12.895658 55.320097 17.429492
F 12.895658 63.039197 17.429492
F 21.720558 47.623297 17.753692
F 21.702258 55.301797 17.750092
F 21.777658 63.006497 17.670692
F 30.726558 47.787397 18.195392
F 30.711658 55.350597 18.558492
F 30.632958 63.194497 18.449292
F 12.768658 50.174397 21.066192
F 15.598958 46.314697 3.870252
F 12.768658 57.893497 21.066192
F 10.539258 69.470197 20.986892
F 12.768658 65.612597 21.066192
F 10.888358 69.470197 10.988692
F 21.804258 50.442597 21.422292
F 21.583258 57.869297 21.209192
F 21.612058 65.730697 21.439392
F 30.782058 50.218997 21.907692
F 30.417758 58.050497 21.849692
F 30.613158 65.673197 21.710692
F 12.863958 50.174397 18.338392
F 12.863958 57.893497 18.338392
F 12.863958 65.612597 18.338392
F 21.985458 50.159697 18.587092
F 21.762258 58.005797 18.431592
F 21.743858 65.682597 18.651992
F 30.895158 50.377997 19.197892
F 30.889058 57.957697 19.153892
F 30.738658 65.756197 19.054392
F 12.990958 47.600997 14.701792
F 12.990958 55.320097 14.701792
F 12.990958 63.039197 14.701792
F 21.821458 47.751397 15.143092
F 21.994658 55.271197 15.191292
F 22.083758 63.017497 14.902292
F 30.987158 47.537597 15.460592
F 30.802158 55.394297 15.797692
F 30.893958 62.953097 15.549192
F 15.091158 54.033797 18.416292
F 15.091158 61.752897 18.416292
F 23.915258 54.156197 18.725592
F 23.976858 61.835797 18.716992
F 10.634358 69.470197 18.261892
F 15.249958 69.471997 13.870592
F 11.142358 69.470197 3.715912
F 15.218158 51.460697 14.779692
F 15.218158 59.179797 14.779692
F 15.218158 66.898897 14.779692
F 24.397558 51.497397 15.162392
F 24.315058 59.034397 15.170992
F 24.054858 66.931797 15.186692
F 10.380458 69.470197 25.535192
F 31.157558 55.083497 0.963965
F 14.837258 69.471997 25.689592
F 15.122958 51.460697 17.507192
F 15.122958 59.179797 17.507192
F 15.122958 66.898897 17.507192
F 24.253458 51.549297 17.865692
F 24.076258 59.270097 17.826792
F 23.887058 67.036697 17.836792
F 29.049958 51.377397 0.970815
F 10.285258 69.470197 28.260092
F 14.995958 69.471997 21.143792
F 14.995958 54.033697 21.143792
F 33.143658 51.538097 18.261392
F 21.329658 47.580197 32.226392
F 33.085858 61.776497 14.697592
F 21.321358 55.549497 32.357392
F 27.989658 59.171897 32.701792
F 28.185258 66.997697 32.527792
F 33.354558 59.448497 8.286062
F 19.560158 46.391397 18.523092
F 32.858758 54.119597 14.584692
F 25.763058 55.169197 32.798792
F 28.764558 46.321997 11.823492
F 25.894558 47.659397 32.634092
F 30.367058 55.474097 32.891892
F 19.843758 69.448397 6.884552
F 20.037458 46.208997 4.090712
F 19.716858 46.333197 11.332392
F 32.632058 46.429797 28.960592
F 28.137058 46.374097 28.949492
F 28.285558 46.445997 26.115092
F 23.666458 46.349197 28.928092
F 19.861658 69.488197 11.414492
F 28.817258 46.429297 7.187032
F 23.988358 69.540097 21.548692
F 19.231058 69.547297 26.011592
F 19.717658 69.482597 13.996892
F 28.653258 69.415997 14.549692
F 24.450758 69.638497 4.142522
F 23.894258 46.374397 21.548392
F 24.339758 46.351897 6.990292
F 24.001158 46.577197 18.858892
F 20.014858 46.274697 6.827912
F 33.450658 46.210997 7.655392
F 32.638458 59.318897 32.793292
F 30.052758 63.092097 32.531292
F 32.577058 51.471397 32.841592
F 28.917958 53.939897 -0.118281
F 7.429728 47.605997 46.361292
F 7.429728 55.325197 46.361292
F 7.429728 63.044297 46.361292
F 16.333958 47.601197 46.677792
F 16.333958 55.320297 46.677792
F 16.333958 63.039397 46.677792
F 25.370258 47.564897 47.223392
F 25.662858 55.378697 47.138792
F 25.225958 62.883197 47.165892
F 7.302718 50.169297 49.997892
F 7.302718 57.888397 49.997892
F 7.302718 65.607497 49.997892
F 16.206958 50.174197 50.314392
F 16.206958 57.893297 50.314392
F 16.206958 65.612397 50.314392
F 25.335158 50.419097 50.537792
F 25.386258 58.112897 50.944992
F 25.259058 65.720297 50.648092
F 7.397588 50.169297 47.281592
F 7.397588 57.888397 47.281592
F 7.397588 65.607497 47.281592
F 16.302258 50.174197 47.586992
F 16.302258 57.893297 47.586992
F 16.302258 65.612397 47.586992
F 25.289358 50.200397 47.808292
F 25.515558 58.035497 48.096492
F 25.549558 65.368697 47.937992
F 7.524568 47.605997 43.644992
F 6.762618 47.605997 65.464592
F 7.524568 55.325197 43.644992
F 6.762618 55.325197 65.464592
F 7.524568 63.044297 43.644992
F 6.762618 63.044297 65.464592
F 16.429158 47.601197 43.950392
F 16.429158 55.320297 43.950392
F 16.429158 63.039397 43.950392
F 25.438858 47.558697 44.379892
F 25.532458 55.242897 44.490492
F 25.342058 62.986597 44.254492
F 9.618458 54.031997 47.354792
F 9.618458 61.751097 47.354792
F 18.505558 53.998797 47.493792
F 18.564358 61.620397 47.751292
F 27.859558 53.934797 48.030492
F 27.612258 61.805397 47.656492
F 29.289858 58.169197 65.192692
F 9.745438 51.462497 43.718192
F 9.745438 59.181597 43.718192
F 9.745438 66.900697 43.718192
F 18.643458 51.594497 43.856192
F 18.780658 59.104697 44.029892
F 18.621558 66.935997 44.246492
F 27.877758 51.426297 44.475392
F 27.720758 59.085897 44.495592
F 27.525258 66.981197 44.618592
F 9.650288 51.462497 46.443192
F 9.650288 59.181597 46.443192
F 9.650288 66.900697 46.443192
F 18.544058 51.396997 46.641992
F 18.629458 58.958997 46.713092
F 18.641358 66.899597 47.030992
F 27.695058 51.384197 47.109092
F 27.834258 59.274197 47.236492
F 27.615458 66.880997 47.436892
F 9.523288 54.031997 50.079792
F 9.523288 61.751097 50.079792
F 18.414558 54.140097 50.232792
F 18.556058 61.847797 50.507992
F 27.534758 54.046397 50.796592
F 27.447958 61.721997 50.472992
F 27.693458 46.325997 48.039092
F 11.879758 47.600997 46.522392
F 11.879758 55.320097 46.522392
F 11.879758 63.039197 46.522392
F 20.639558 47.783997 46.899692
F 20.904658 55.163297 46.908292
F 20.800258 62.815397 46.842692
F 29.832758 47.486897 47.003392
F 29.901958 55.361097 47.086392
F 29.960758 63.126597 47.019892
F 11.752758 50.174397 50.158992
F 11.752758 57.893497 50.158992
F 11.752758 65.612597 50.158992
F 20.664558 50.422197 50.337192
F 20.734958 57.951597 50.435492
F 20.618858 65.801597 50.553892
F 29.909258 50.210597 50.782092
F 29.945758 57.889897 50.790992
F 29.741758 65.716897 50.654792
F 11.848058 50.174397 47.431292
F 11.848058 57.893497 47.431292
F 11.848058 65.612597 47.431292
F 20.907358 50.363097 47.608192
F 20.966558 57.804397 47.708092
F 20.829758 65.480097 47.786492
F 30.011558 49.987197 48.056192
F 30.157558 57.912697 48.034292
F 29.945158 65.604297 47.996492
F 11.974958 47.600997 43.794692
F 11.974958 55.320097 43.794692
F 11.974958 63.039197 43.794692
F 20.787258 47.639097 44.204192
F 21.033558 55.324897 44.154292
F 20.842558 63.024597 44.157692
F 29.926158 47.585297 44.250692
F 30.084758 55.347697 44.321192
F 30.119658 63.194597 44.267292
F 14.075258 54.033797 47.509192
F 14.075258 61.752897 47.509192
F 23.179858 54.115197 47.897592
F 22.932458 61.690697 48.028992
F 32.415758 54.220597 36.381992
F 32.192558 54.133897 48.135692
F 32.201258 61.899097 48.150192
F 14.202258 51.460697 43.872592
F 14.202258 59.179797 43.872592
F 14.202258 66.898897 43.872592
F 23.086758 51.364097 44.136992
F 23.281758 59.125697 44.306392
F 23.164558 66.689097 44.191192
F 32.210758 51.588697 44.578192
F 32.283458 59.396197 44.486892
F 32.303358 66.929697 44.694592
F 14.106958 51.460697 46.599992
F 14.106958 59.179797 46.599992
F 14.106958 66.898897 46.599992
F 23.069858 51.682497 46.703392
F 23.125158 59.088697 46.998392
F 23.252758 66.679897 46.976092
F 31.982558 51.571697 47.203692
F 32.260558 59.278297 47.319692
F 32.129458 67.081497 47.286792
F 13.979958 54.033697 50.236592
F 13.979958 61.752897 50.236592
F 22.986458 54.107097 50.582492
F 22.911258 61.726497 50.667892
F 25.758858 57.835097 33.614992
F 32.176658 54.011397 50.794492
F 31.960658 61.837597 50.847692
F 7.175738 47.605997 53.634492
F 7.175738 55.325197 53.634492
F 7.175738 63.044297 53.634492
F 16.079958 47.601197 53.950992
F 16.079958 55.320297 53.950992
F 16.079958 63.039397 53.950992
F 25.129558 47.695397 54.210392
F 25.178458 55.314097 54.123192
F 25.199558 63.086897 54.231292
F 7.810688 50.169297 35.451492
F 7.048738 50.169297 57.271092
F 7.810688 57.888397 35.451492
F 7.048738 57.888397 57.271092
F 7.810688 65.607497 35.451492
F 7.048738 65.607497 57.271092
F 16.714958 50.174197 35.767992
F 15.952958 50.174197 57.587592
F 16.714958 57.893297 35.767992
F 15.952958 57.893297 57.587592
F 16.714958 65.612397 35.767992
F 15.952958 65.612397 57.587592
F 25.666758 50.360297 36.175092
F 25.142958 50.140397 57.909792
F 25.718158 57.985697 36.271492
F 24.932458 57.941697 57.912492
F 25.749758 65.681297 35.962392
F 25.016158 65.643697 57.763092
F 7.143598 50.169297 54.554792
F 7.143598 57.888397 54.554792
F 7.143608 65.607497 54.554792
F 16.810158 50.174197 33.040492
F 16.048258 50.174197 54.860192
F 16.810158 57.893297 33.040492
F 16.048258 57.893297 54.860192
F 16.810158 65.612397 33.040492
F 16.048258 65.612397 54.860192
F 21.324858 65.635297 33.122292
F 25.056558 50.192697 55.060192
F 21.363458 50.062597 33.248192
F 25.129258 57.908897 55.162592
F 21.369958 58.091697 33.140692
F 25.169658 65.681697 55.163092
F 7.270588 47.605997 50.918192
F 7.270588 55.325197 50.918192
F 7.270588 63.044297 50.918192
F 16.175258 47.601197 51.223592
F 16.175258 55.320297 51.223592
F 16.175258 63.039397 51.223592
F 23.753158 61.902997 33.509392
F 25.331158 55.322797 51.439492
F 25.099558 63.092897 51.550692
F 10.126458 54.031997 32.808392
F 9.364468 54.031997 54.627992
F 10.126458 61.751097 32.808392
F 9.364468 61.751097 54.627992
F 30.363358 58.116197 33.704292
F 18.249158 53.859497 54.863192
F 18.982358 53.917397 33.133892
F 18.301658 61.789097 54.848992
F 32.597958 54.086697 33.696492
[truncated: 2,038,369 more chars]
