# Supplementary material for: Molecular-resolution imaging of ice crystallized from liquid water by cryogenic liquid-cell TEM
Source: Nat Commun. 2025 Sep 25;16:8342. doi: 10.1038/s41467-025-62451-0 (PMC12462463; doi:10.1038/s41467-025-62451-0)
Supplement: Supplementary file 9 — Supplementary Data 1 [file 41467_2025_62451_MOESM9_ESM.zip › supercell_5_3_12/2.0/input.xyz]

74691
F74691
F 9.014942 1.286291 2.726977
F 8.253117 1.286291 24.542787
F 7.491292 1.286291 46.358596
F 6.729467 1.286291 68.174406
F 5.967642 1.286291 89.990215
F 5.205817 1.286291 111.806026
F 4.443992 1.286291 133.621835
F 3.682168 1.286291 155.437644
F 2.920343 1.286291 177.253455
F 2.158518 1.286291 199.069264
F 1.396693 1.286291 220.885074
F 0.634868 1.286291 242.700883
F 9.014942 24.439548 2.726977
F 8.253117 24.439548 24.542787
F 7.491292 24.439548 46.358596
F 6.729467 24.439548 68.174406
F 5.967642 24.439548 89.990215
F 5.205817 24.439548 111.806026
F 4.443992 24.439548 133.621835
F 3.682168 24.439548 155.437644
F 2.920343 24.439548 177.253455
F 2.158518 24.439548 199.069264
F 1.396693 24.439548 220.885074
F 0.634868 24.439548 242.700883
F 9.014942 47.592806 2.726977
F 8.253117 47.592806 24.542787
F 7.491292 47.592806 46.358596
F 6.729467 47.592806 68.174406
F 5.967642 47.592806 89.990215
F 5.205817 47.592806 111.806026
F 4.443992 47.592806 133.621835
F 3.682168 47.592806 155.437644
F 2.920343 47.592806 177.253455
F 2.158518 47.592806 199.069264
F 1.396693 47.592806 220.885074
F 0.634868 47.592806 242.700883
F 35.733758 1.286291 3.660019
F 34.971933 1.286291 25.475828
F 34.210109 1.286291 47.291637
F 33.448284 1.286291 69.107448
F 32.686459 1.286291 90.923257
F 31.924634 1.286291 112.739067
F 31.162809 1.286291 134.554877
F 30.400984 1.286291 156.370686
F 29.639159 1.286291 178.186496
F 28.877334 1.286291 200.002306
F 28.115510 1.286291 221.818116
F 27.353685 1.286291 243.633925
F 35.733758 24.439548 3.660019
F 34.971933 24.439548 25.475828
F 34.210109 24.439548 47.291637
F 33.448284 24.439548 69.107448
F 32.686459 24.439548 90.923257
F 31.924634 24.439548 112.739067
F 31.162809 24.439548 134.554877
F 30.400984 24.439548 156.370686
F 29.639159 24.439548 178.186496
F 28.877334 24.439548 200.002306
F 28.115510 24.439548 221.818116
F 27.353685 24.439548 243.633925
F 35.733758 47.592806 3.660019
F 34.971933 47.592806 25.475828
F 34.210109 47.592806 47.291637
F 33.448284 47.592806 69.107448
F 32.686459 47.592806 90.923257
F 31.924634 47.592806 112.739067
F 31.162809 47.592806 134.554877
F 30.400984 47.592806 156.370686
F 29.639159 47.592806 178.186496
F 28.877334 47.592806 200.002306
F 28.115510 47.592806 221.818116
F 27.353685 47.592806 243.633925
F 62.452575 1.286291 4.593060
F 61.690750 1.286291 26.408870
F 60.928925 1.286291 48.224679
F 60.167100 1.286291 70.040489
F 59.405275 1.286291 91.856299
F 58.643451 1.286291 113.672109
F 57.881626 1.286291 135.487918
F 57.119801 1.286291 157.303728
F 56.357976 1.286291 179.119538
F 55.596151 1.286291 200.935347
F 54.834326 1.286291 222.751157
F 54.072501 1.286291 244.566967
F 62.452575 24.439548 4.593060
F 61.690750 24.439548 26.408870
F 60.928925 24.439548 48.224679
F 60.167100 24.439548 70.040489
F 59.405275 24.439548 91.856299
F 58.643451 24.439548 113.672109
F 57.881626 24.439548 135.487918
F 57.119801 24.439548 157.303728
F 56.357976 24.439548 179.119538
F 55.596151 24.439548 200.935347
F 54.834326 24.439548 222.751157
F 54.072501 24.439548 244.566967
F 62.452575 47.592806 4.593060
F 61.690750 47.592806 26.408870
F 60.928925 47.592806 48.224679
F 60.167100 47.592806 70.040489
F 59.405275 47.592806 91.856299
F 58.643451 47.592806 113.672109
F 57.881626 47.592806 135.487918
F 57.119801 47.592806 157.303728
F 56.357976 47.592806 179.119538
F 55.596151 47.592806 200.935347
F 54.834326 47.592806 222.751157
F 54.072501 47.592806 244.566967
F 9.014942 9.004040 2.726977
F 8.253117 9.004040 24.542787
F 7.491292 9.004040 46.358596
F 6.729467 9.004040 68.174406
F 5.967642 9.004040 89.990215
F 5.205817 9.004040 111.806026
F 4.443992 9.004040 133.621835
F 3.682168 9.004040 155.437644
F 2.920343 9.004040 177.253455
F 2.158518 9.004040 199.069264
F 1.396693 9.004040 220.885074
F 0.634868 9.004040 242.700883
F 9.014942 32.157298 2.726977
F 8.253117 32.157298 24.542787
F 7.491292 32.157298 46.358596
F 6.729467 32.157298 68.174406
F 5.967642 32.157298 89.990215
F 5.205817 32.157298 111.806026
F 4.443992 32.157298 133.621835
F 3.682168 32.157298 155.437644
F 2.920343 32.157298 177.253455
F 2.158518 32.157298 199.069264
F 1.396693 32.157298 220.885074
F 0.634868 32.157298 242.700883
F 9.014942 55.310555 2.726977
F 8.253117 55.310555 24.542787
F 7.491292 55.310555 46.358596
F 6.729467 55.310555 68.174406
F 5.967642 55.310555 89.990215
F 5.205817 55.310555 111.806026
F 4.443992 55.310555 133.621835
F 3.682168 55.310555 155.437644
F 2.920343 55.310555 177.253455
F 2.158518 55.310555 199.069264
F 1.396693 55.310555 220.885074
F 0.634868 55.310555 242.700883
F 35.733758 9.004040 3.660019
F 34.971933 9.004040 25.475828
F 34.210109 9.004040 47.291637
F 33.448284 9.004040 69.107448
F 32.686459 9.004040 90.923257
F 31.924634 9.004040 112.739067
F 31.162809 9.004040 134.554877
F 30.400984 9.004040 156.370686
F 29.639159 9.004040 178.186496
F 28.877334 9.004040 200.002306
F 28.115510 9.004040 221.818116
F 27.353685 9.004040 243.633925
F 35.733758 32.157298 3.660019
F 34.971933 32.157298 25.475828
F 34.210109 32.157298 47.291637
F 33.448284 32.157298 69.107448
F 32.686459 32.157298 90.923257
F 31.924634 32.157298 112.739067
F 31.162809 32.157298 134.554877
F 30.400984 32.157298 156.370686
F 29.639159 32.157298 178.186496
F 28.877334 32.157298 200.002306
F 28.115510 32.157298 221.818116
F 27.353685 32.157298 243.633925
F 35.733758 55.310555 3.660019
F 34.971933 55.310555 25.475828
F 34.210109 55.310555 47.291637
F 33.448284 55.310555 69.107448
F 32.686459 55.310555 90.923257
F 31.924634 55.310555 112.739067
F 31.162809 55.310555 134.554877
F 30.400984 55.310555 156.370686
F 29.639159 55.310555 178.186496
F 28.877334 55.310555 200.002306
F 28.115510 55.310555 221.818116
F 27.353685 55.310555 243.633925
F 62.452575 9.004040 4.593060
F 61.690750 9.004040 26.408870
F 60.928925 9.004040 48.224679
F 60.167100 9.004040 70.040489
F 59.405275 9.004040 91.856299
F 58.643451 9.004040 113.672109
F 57.881626 9.004040 135.487918
F 57.119801 9.004040 157.303728
F 56.357976 9.004040 179.119538
F 55.596151 9.004040 200.935347
F 54.834326 9.004040 222.751157
F 54.072501 9.004040 244.566967
F 62.452575 32.157298 4.593060
F 61.690750 32.157298 26.408870
F 60.928925 32.157298 48.224679
F 60.167100 32.157298 70.040489
F 59.405275 32.157298 91.856299
F 58.643451 32.157298 113.672109
F 57.881626 32.157298 135.487918
F 57.119801 32.157298 157.303728
F 56.357976 32.157298 179.119538
F 55.596151 32.157298 200.935347
F 54.834326 32.157298 222.751157
F 54.072501 32.157298 244.566967
F 62.452575 55.310555 4.593060
F 61.690750 55.310555 26.408870
F 60.928925 55.310555 48.224679
F 60.167100 55.310555 70.040489
F 59.405275 55.310555 91.856299
F 58.643451 55.310555 113.672109
F 57.881626 55.310555 135.487918
F 57.119801 55.310555 157.303728
F 56.357976 55.310555 179.119538
F 55.596151 55.310555 200.935347
F 54.834326 55.310555 222.751157
F 54.072501 55.310555 244.566967
F 9.014942 16.721795 2.726977
F 8.253117 16.721795 24.542788
F 7.491292 16.721795 46.358597
F 6.729467 16.721795 68.174407
F 5.967642 16.721795 89.990216
F 5.205817 16.721795 111.806026
F 4.443992 16.721795 133.621836
F 3.682167 16.721795 155.437645
F 2.920343 16.721795 177.253456
F 2.158518 16.721795 199.069265
F 1.396693 16.721795 220.885074
F 0.634868 16.721795 242.700884
F 9.014942 39.875053 2.726977
F 8.253117 39.875053 24.542788
F 7.491292 39.875053 46.358597
F 6.729467 39.875053 68.174407
F 5.967642 39.875053 89.990216
F 5.205817 39.875053 111.806026
F 4.443992 39.875053 133.621836
F 3.682167 39.875053 155.437645
F 2.920343 39.875053 177.253456
F 2.158518 39.875053 199.069265
F 1.396693 39.875053 220.885074
F 0.634868 39.875053 242.700884
F 9.014942 63.028310 2.726977
F 8.253117 63.028310 24.542788
F 7.491292 63.028310 46.358597
F 6.729467 63.028310 68.174407
F 5.967642 63.028310 89.990216
F 5.205817 63.028310 111.806026
F 4.443992 63.028310 133.621836
F 3.682167 63.028310 155.437645
F 2.920343 63.028310 177.253456
F 2.158518 63.028310 199.069265
F 1.396693 63.028310 220.885074
F 0.634868 63.028310 242.700884
F 35.733758 16.721795 3.660019
F 34.971933 16.721795 25.475829
F 34.210108 16.721795 47.291638
F 33.448284 16.721795 69.107449
F 32.686459 16.721795 90.923258
F 31.924634 16.721795 112.739067
F 31.162809 16.721795 134.554878
F 30.400984 16.721795 156.370687
F 29.639159 16.721795 178.186497
F 28.877334 16.721795 200.002307
F 28.115510 16.721795 221.818116
F 27.353685 16.721795 243.633926
F 35.733758 39.875053 3.660019
F 34.971933 39.875053 25.475829
F 34.210108 39.875053 47.291638
F 33.448284 39.875053 69.107449
F 32.686459 39.875053 90.923258
F 31.924634 39.875053 112.739067
F 31.162809 39.875053 134.554878
F 30.400984 39.875053 156.370687
F 29.639159 39.875053 178.186497
F 28.877334 39.875053 200.002307
F 28.115510 39.875053 221.818116
F 27.353685 39.875053 243.633926
F 35.733758 63.028310 3.660019
F 34.971933 63.028310 25.475829
F 34.210108 63.028310 47.291638
F 33.448284 63.028310 69.107449
F 32.686459 63.028310 90.923258
F 31.924634 63.028310 112.739067
F 31.162809 63.028310 134.554878
F 30.400984 63.028310 156.370687
F 29.639159 63.028310 178.186497
F 28.877334 63.028310 200.002307
F 28.115510 63.028310 221.818116
F 27.353685 63.028310 243.633926
F 62.452575 16.721795 4.593060
F 61.690750 16.721795 26.408871
F 60.928925 16.721795 48.224680
F 60.167100 16.721795 70.040490
F 59.405275 16.721795 91.856300
F 58.643451 16.721795 113.672109
F 57.881626 16.721795 135.487919
F 57.119801 16.721795 157.303729
F 56.357976 16.721795 179.119539
F 55.596151 16.721795 200.935348
F 54.834326 16.721795 222.751157
F 54.072501 16.721795 244.566968
F 62.452575 39.875053 4.593060
F 61.690750 39.875053 26.408871
F 60.928925 39.875053 48.224680
F 60.167100 39.875053 70.040490
F 59.405275 39.875053 91.856300
F 58.643451 39.875053 113.672109
F 57.881626 39.875053 135.487919
F 57.119801 39.875053 157.303729
F 56.357976 39.875053 179.119539
F 55.596151 39.875053 200.935348
F 54.834326 39.875053 222.751157
F 54.072501 39.875053 244.566968
F 62.452575 63.028310 4.593060
F 61.690750 63.028310 26.408871
F 60.928925 63.028310 48.224680
F 60.167100 63.028310 70.040490
F 59.405275 63.028310 91.856300
F 58.643451 63.028310 113.672109
F 57.881626 63.028310 135.487919
F 57.119801 63.028310 157.303729
F 56.357976 63.028310 179.119539
F 55.596151 63.028310 200.935348
F 54.834326 63.028310 222.751157
F 54.072501 63.028310 244.566968
F 17.921210 1.286291 3.037991
F 17.159385 1.286291 24.853800
F 16.397560 1.286291 46.669611
F 15.635735 1.286291 68.485420
F 14.873910 1.286291 90.301229
F 14.112085 1.286291 112.117039
F 13.350261 1.286291 133.932849
F 12.588436 1.286291 155.748659
F 11.826611 1.286291 177.564468
F 11.064786 1.286291 199.380278
F 10.302961 1.286291 221.196088
F 9.541136 1.286291 243.011897
F 17.921210 24.439548 3.037991
F 17.159385 24.439548 24.853800
F 16.397560 24.439548 46.669611
F 15.635735 24.439548 68.485420
F 14.873910 24.439548 90.301229
F 14.112085 24.439548 112.117039
F 13.350261 24.439548 133.932849
F 12.588436 24.439548 155.748659
F 11.826611 24.439548 177.564468
F 11.064786 24.439548 199.380278
F 10.302961 24.439548 221.196088
F 9.541136 24.439548 243.011897
F 17.921210 47.592806 3.037991
F 17.159385 47.592806 24.853800
F 16.397560 47.592806 46.669611
F 15.635735 47.592806 68.485420
F 14.873910 47.592806 90.301229
F 14.112085 47.592806 112.117039
F 13.350261 47.592806 133.932849
F 12.588436 47.592806 155.748659
F 11.826611 47.592806 177.564468
F 11.064786 47.592806 199.380278
F 10.302961 47.592806 221.196088
F 9.541136 47.592806 243.011897
F 44.640026 1.286291 3.971033
F 43.878202 1.286291 25.786842
F 43.116377 1.286291 47.602652
F 42.354552 1.286291 69.418461
F 41.592727 1.286291 91.234271
F 40.830902 1.286291 113.050081
F 40.069077 1.286291 134.865890
F 39.307252 1.286291 156.681701
F 38.545428 1.286291 178.497510
F 37.783603 1.286291 200.313319
F 37.021778 1.286291 222.129130
F 36.259953 1.286291 243.944939
F 44.640026 24.439548 3.971033
F 43.878202 24.439548 25.786842
F 43.116377 24.439548 47.602652
F 42.354552 24.439548 69.418461
F 41.592727 24.439548 91.234271
F 40.830902 24.439548 113.050081
F 40.069077 24.439548 134.865890
F 39.307252 24.439548 156.681701
F 38.545428 24.439548 178.497510
F 37.783603 24.439548 200.313319
F 37.021778 24.439548 222.129130
F 36.259953 24.439548 243.944939
F 44.640026 47.592806 3.971033
F 43.878202 47.592806 25.786842
F 43.116377 47.592806 47.602652
F 42.354552 47.592806 69.418461
F 41.592727 47.592806 91.234271
F 40.830902 47.592806 113.050081
F 40.069077 47.592806 134.865890
F 39.307252 47.592806 156.681701
F 38.545428 47.592806 178.497510
F 37.783603 47.592806 200.313319
F 37.021778 47.592806 222.129130
F 36.259953 47.592806 243.944939
F 64.502420 1.286291 201.246361
F 63.740596 1.286291 223.062171
F 62.978771 1.286291 244.877981
F 64.502420 24.439548 201.246361
F 63.740596 24.439548 223.062171
F 62.978771 24.439548 244.877981
F 64.502420 47.592806 201.246361
F 63.740596 47.592806 223.062171
F 62.978771 47.592806 244.877981
F 17.921210 9.004040 3.037991
F 17.159385 9.004040 24.853800
F 16.397560 9.004040 46.669611
F 15.635735 9.004040 68.485420
F 14.873910 9.004040 90.301229
F 14.112085 9.004040 112.117039
F 13.350261 9.004040 133.932849
F 12.588436 9.004040 155.748659
F 11.826611 9.004040 177.564468
F 11.064786 9.004040 199.380278
F 10.302961 9.004040 221.196088
F 9.541136 9.004040 243.011897
F 17.921210 32.157298 3.037991
F 17.159385 32.157298 24.853800
F 16.397560 32.157298 46.669611
F 15.635735 32.157298 68.485420
F 14.873910 32.157298 90.301229
F 14.112085 32.157298 112.117039
F 13.350261 32.157298 133.932849
F 12.588436 32.157298 155.748659
F 11.826611 32.157298 177.564468
F 11.064786 32.157298 199.380278
F 10.302961 32.157298 221.196088
F 9.541136 32.157298 243.011897
F 17.921210 55.310555 3.037991
F 17.159385 55.310555 24.853800
F 16.397560 55.310555 46.669611
F 15.635735 55.310555 68.485420
F 14.873910 55.310555 90.301229
F 14.112085 55.310555 112.117039
F 13.350261 55.310555 133.932849
F 12.588436 55.310555 155.748659
F 11.826611 55.310555 177.564468
F 11.064786 55.310555 199.380278
F 10.302961 55.310555 221.196088
F 9.541136 55.310555 243.011897
F 44.640026 9.004040 3.971033
F 43.878202 9.004040 25.786842
F 43.116377 9.004040 47.602652
F 42.354552 9.004040 69.418461
F 41.592727 9.004040 91.234271
F 40.830902 9.004040 113.050081
F 40.069077 9.004040 134.865890
F 39.307252 9.004040 156.681701
F 38.545428 9.004040 178.497510
F 37.783603 9.004040 200.313319
F 37.021778 9.004040 222.129130
F 36.259953 9.004040 243.944939
F 44.640026 32.157298 3.971033
F 43.878202 32.157298 25.786842
F 43.116377 32.157298 47.602652
F 42.354552 32.157298 69.418461
F 41.592727 32.157298 91.234271
F 40.830902 32.157298 113.050081
F 40.069077 32.157298 134.865890
F 39.307252 32.157298 156.681701
F 38.545428 32.157298 178.497510
F 37.783603 32.157298 200.313319
F 37.021778 32.157298 222.129130
F 36.259953 32.157298 243.944939
F 44.640026 55.310555 3.971033
F 43.878202 55.310555 25.786842
F 43.116377 55.310555 47.602652
F 42.354552 55.310555 69.418461
F 41.592727 55.310555 91.234271
F 40.830902 55.310555 113.050081
F 40.069077 55.310555 134.865890
F 39.307252 55.310555 156.681701
F 38.545428 55.310555 178.497510
F 37.783603 55.310555 200.313319
F 37.021778 55.310555 222.129130
F 36.259953 55.310555 243.944939
F 64.502420 9.004040 201.246361
F 63.740596 9.004040 223.062171
F 62.978771 9.004040 244.877981
F 64.502420 32.157298 201.246361
F 63.740596 32.157298 223.062171
F 62.978771 32.157298 244.877981
F 64.502420 55.310555 201.246361
F 63.740596 55.310555 223.062171
F 62.978771 55.310555 244.877981
F 17.921210 16.721795 3.037992
F 17.159385 16.721795 24.853801
F 16.397560 16.721795 46.669611
F 15.635735 16.721795 68.485421
F 14.873910 16.721795 90.301230
F 14.112085 16.721795 112.117040
F 13.350261 16.721795 133.932850
F 12.588436 16.721795 155.748659
F 11.826611 16.721795 177.564469
F 11.064786 16.721795 199.380279
F 10.302961 16.721795 221.196089
F 9.541136 16.721795 243.011898
F 17.921210 39.875053 3.037992
F 17.159385 39.875053 24.853801
F 16.397560 39.875053 46.669611
F 15.635735 39.875053 68.485421
F 14.873910 39.875053 90.301230
F 14.112085 39.875053 112.117040
F 13.350261 39.875053 133.932850
F 12.588436 39.875053 155.748659
F 11.826611 39.875053 177.564469
F 11.064786 39.875053 199.380279
F 10.302961 39.875053 221.196089
F 9.541136 39.875053 243.011898
F 17.921210 63.028310 3.037992
F 17.159385 63.028310 24.853801
F 16.397560 63.028310 46.669611
F 15.635735 63.028310 68.485421
F 14.873910 63.028310 90.301230
F 14.112085 63.028310 112.117040
F 13.350261 63.028310 133.932850
F 12.588436 63.028310 155.748659
F 11.826611 63.028310 177.564469
F 11.064786 63.028310 199.380279
F 10.302961 63.028310 221.196089
F 9.541136 63.028310 243.011898
F 44.640026 16.721795 3.971034
F 43.878202 16.721795 25.786843
F 43.116377 16.721795 47.602652
F 42.354552 16.721795 69.418462
F 41.592727 16.721795 91.234272
F 40.830902 16.721795 113.050082
F 40.069077 16.721795 134.865891
F 39.307252 16.721795 156.681701
F 38.545428 16.721795 178.497511
F 37.783603 16.721795 200.313320
F 37.021778 16.721795 222.129131
F 36.259953 16.721795 243.944940
F 44.640026 39.875053 3.971034
F 43.878202 39.875053 25.786843
F 43.116377 39.875053 47.602652
F 42.354552 39.875053 69.418462
F 41.592727 39.875053 91.234272
F 40.830902 39.875053 113.050082
F 40.069077 39.875053 134.865891
F 39.307252 39.875053 156.681701
F 38.545428 39.875053 178.497511
F 37.783603 39.875053 200.313320
F 37.021778 39.875053 222.129131
F 36.259953 39.875053 243.944940
F 44.640026 63.028310 3.971034
F 43.878202 63.028310 25.786843
F 43.116377 63.028310 47.602652
F 42.354552 63.028310 69.418462
F 41.592727 63.028310 91.234272
F 40.830902 63.028310 113.050082
F 40.069077 63.028310 134.865891
F 39.307252 63.028310 156.681701
F 38.545428 63.028310 178.497511
F 37.783603 63.028310 200.313320
F 37.021778 63.028310 222.129131
F 36.259953 63.028310 243.944940
F 64.502420 16.721795 201.246362
F 63.740595 16.721795 223.062172
F 62.978771 16.721795 244.877982
F 64.502420 39.875053 201.246362
F 63.740595 39.875053 223.062172
F 62.978771 39.875053 244.877982
F 64.502420 63.028310 201.246362
F 63.740595 63.028310 223.062172
F 62.978771 63.028310 244.877982
F 26.827484 1.286290 3.349006
F 26.065659 1.286290 25.164815
F 25.303834 1.286290 46.980625
F 24.542009 1.286290 68.796435
F 23.780185 1.286290 90.612244
F 23.018360 1.286290 112.428054
F 22.256535 1.286290 134.243864
F 21.494710 1.286290 156.059674
F 20.732885 1.286290 177.875483
F 19.971060 1.286290 199.691293
F 19.209235 1.286290 221.507103
F 18.447410 1.286290 243.322912
F 26.827484 24.439547 3.349006
F 26.065659 24.439547 25.164815
F 25.303834 24.439547 46.980625
F 24.542009 24.439547 68.796435
F 23.780185 24.439547 90.612244
F 23.018360 24.439547 112.428054
F 22.256535 24.439547 134.243864
F 21.494710 24.439547 156.059674
F 20.732885 24.439547 177.875483
F 19.971060 24.439547 199.691293
F 19.209235 24.439547 221.507103
F 18.447410 24.439547 243.322912
F 26.827484 47.592805 3.349006
F 26.065659 47.592805 25.164815
F 25.303834 47.592805 46.980625
F 24.542009 47.592805 68.796435
F 23.780185 47.592805 90.612244
F 23.018360 47.592805 112.428054
F 22.256535 47.592805 134.243864
F 21.494710 47.592805 156.059674
F 20.732885 47.592805 177.875483
F 19.971060 47.592805 199.691293
F 19.209235 47.592805 221.507103
F 18.447410 47.592805 243.322912
F 53.546302 1.286290 4.282048
F 52.784477 1.286290 26.097857
F 52.022652 1.286290 47.913667
F 51.260827 1.286290 69.729476
F 50.499002 1.286290 91.545286
F 49.737177 1.286290 113.361096
F 48.975352 1.286290 135.176905
F 48.213528 1.286290 156.992716
F 47.451703 1.286290 178.808525
F 46.689878 1.286290 200.624334
F 45.928053 1.286290 222.440145
F 45.166228 1.286290 244.255954
F 53.546302 24.439547 4.282048
F 52.784477 24.439547 26.097857
F 52.022652 24.439547 47.913667
F 51.260827 24.439547 69.729476
F 50.499002 24.439547 91.545286
F 49.737177 24.439547 113.361096
F 48.975352 24.439547 135.176905
F 48.213528 24.439547 156.992716
F 47.451703 24.439547 178.808525
F 46.689878 24.439547 200.624334
F 45.928053 24.439547 222.440145
F 45.166228 24.439547 244.255954
F 53.546302 47.592805 4.282048
F 52.784477 47.592805 26.097857
F 52.022652 47.592805 47.913667
F 51.260827 47.592805 69.729476
F 50.499002 47.592805 91.545286
F 49.737177 47.592805 113.361096
F 48.975352 47.592805 135.176905
F 48.213528 47.592805 156.992716
F 47.451703 47.592805 178.808525
F 46.689878 47.592805 200.624334
F 45.928053 47.592805 222.440145
F 45.166228 47.592805 244.255954
F 26.827484 9.004039 3.349006
F 26.065659 9.004039 25.164815
F 25.303834 9.004039 46.980625
F 24.542009 9.004039 68.796435
F 23.780185 9.004039 90.612244
F 23.018360 9.004039 112.428054
F 22.256535 9.004039 134.243864
F 21.494710 9.004039 156.059673
F 20.732885 9.004039 177.875483
F 19.971060 9.004039 199.691293
F 19.209235 9.004039 221.507103
F 18.447410 9.004039 243.322912
F 26.827484 32.157297 3.349006
F 26.065659 32.157297 25.164815
F 25.303834 32.157297 46.980625
F 24.542009 32.157297 68.796435
F 23.780185 32.157297 90.612244
F 23.018360 32.157297 112.428054
F 22.256535 32.157297 134.243864
F 21.494710 32.157297 156.059673
F 20.732885 32.157297 177.875483
F 19.971060 32.157297 199.691293
F 19.209235 32.157297 221.507103
F 18.447410 32.157297 243.322912
F 26.827484 55.310554 3.349006
F 26.065659 55.310554 25.164815
F 25.303834 55.310554 46.980625
F 24.542009 55.310554 68.796435
F 23.780185 55.310554 90.612244
F 23.018360 55.310554 112.428054
F 22.256535 55.310554 134.243864
F 21.494710 55.310554 156.059673
F 20.732885 55.310554 177.875483
F 19.971060 55.310554 199.691293
F 19.209235 55.310554 221.507103
F 18.447410 55.310554 243.322912
F 53.546302 9.004039 4.282048
F 52.784477 9.004039 26.097857
F 52.022652 9.004039 47.913667
F 51.260827 9.004039 69.729476
F 50.499002 9.004039 91.545286
F 49.737177 9.004039 113.361096
F 48.975352 9.004039 135.176905
F 48.213528 9.004039 156.992715
F 47.451703 9.004039 178.808525
F 46.689878 9.004039 200.624334
F 45.928053 9.004039 222.440145
F 45.166228 9.004039 244.255954
F 53.546302 32.157297 4.282048
F 52.784477 32.157297 26.097857
F 52.022652 32.157297 47.913667
F 51.260827 32.157297 69.729476
F 50.499002 32.157297 91.545286
F 49.737177 32.157297 113.361096
F 48.975352 32.157297 135.176905
F 48.213528 32.157297 156.992715
F 47.451703 32.157297 178.808525
F 46.689878 32.157297 200.624334
F 45.928053 32.157297 222.440145
F 45.166228 32.157297 244.255954
F 53.546302 55.310554 4.282048
F 52.784477 55.310554 26.097857
F 52.022652 55.310554 47.913667
F 51.260827 55.310554 69.729476
F 50.499002 55.310554 91.545286
F 49.737177 55.310554 113.361096
F 48.975352 55.310554 135.176905
F 48.213528 55.310554 156.992715
F 47.451703 55.310554 178.808525
F 46.689878 55.310554 200.624334
F 45.928053 55.310554 222.440145
F 45.166228 55.310554 244.255954
F 26.827484 16.721795 3.349007
F 26.065659 16.721795 25.164816
F 25.303834 16.721795 46.980625
F 24.542009 16.721795 68.796436
F 23.780184 16.721795 90.612245
F 23.018360 16.721795 112.428055
F 22.256535 16.721795 134.243865
F 21.494710 16.721795 156.059674
F 20.732885 16.721795 177.875484
F 19.971060 16.721795 199.691294
F 19.209235 16.721795 221.507104
F 18.447410 16.721795 243.322913
F 26.827484 39.875052 3.349007
F 26.065659 39.875052 25.164816
F 25.303834 39.875052 46.980625
F 24.542009 39.875052 68.796436
F 23.780184 39.875052 90.612245
F 23.018360 39.875052 112.428055
F 22.256535 39.875052 134.243865
F 21.494710 39.875052 156.059674
F 20.732885 39.875052 177.875484
F 19.971060 39.875052 199.691294
F 19.209235 39.875052 221.507104
F 18.447410 39.875052 243.322913
F 26.827484 63.028310 3.349007
F 26.065659 63.028310 25.164816
F 25.303834 63.028310 46.980625
F 24.542009 63.028310 68.796436
F 23.780184 63.028310 90.612245
F 23.018360 63.028310 112.428055
F 22.256535 63.028310 134.243865
F 21.494710 63.028310 156.059674
F 20.732885 63.028310 177.875484
F 19.971060 63.028310 199.691294
F 19.209235 63.028310 221.507104
F 18.447410 63.028310 243.322913
F 53.546302 16.721795 4.282049
F 52.784477 16.721795 26.097858
F 52.022652 16.721795 47.913667
F 51.260827 16.721795 69.729477
F 50.499002 16.721795 91.545287
F 49.737177 16.721795 113.361097
F 48.975352 16.721795 135.176906
F 48.213528 16.721795 156.992716
F 47.451703 16.721795 178.808526
F 46.689878 16.721795 200.624335
F 45.928053 16.721795 222.440146
F 45.166228 16.721795 244.255955
F 53.546302 39.875052 4.282049
F 52.784477 39.875052 26.097858
F 52.022652 39.875052 47.913667
F 51.260827 39.875052 69.729477
F 50.499002 39.875052 91.545287
F 49.737177 39.875052 113.361097
F 48.975352 39.875052 135.176906
F 48.213528 39.875052 156.992716
F 47.451703 39.875052 178.808526
F 46.689878 39.875052 200.624335
F 45.928053 39.875052 222.440146
F 45.166228 39.875052 244.255955
F 53.546302 63.028310 4.282049
F 52.784477 63.028310 26.097858
F 52.022652 63.028310 47.913667
F 51.260827 63.028310 69.729477
F 50.499002 63.028310 91.545287
F 49.737177 63.028310 113.361097
F 48.975352 63.028310 135.176906
F 48.213528 63.028310 156.992716
F 47.451703 63.028310 178.808526
F 46.689878 63.028310 200.624335
F 45.928053 63.028310 222.440146
F 45.166228 63.028310 244.255955
F 8.887957 3.858875 6.362944
F 8.126132 3.858875 28.178755
F 7.364307 3.858875 49.994564
F 6.602482 3.858875 71.810373
F 5.840657 3.858875 93.626184
F 5.078832 3.858875 115.441993
F 4.317008 3.858875 137.257803
F 3.555183 3.858875 159.073613
F 2.793358 3.858875 180.889422
F 2.031533 3.858875 202.705232
F 1.269708 3.858875 224.521041
F 0.507883 3.858875 246.336851
F 8.887957 27.012132 6.362944
F 8.126132 27.012132 28.178755
F 7.364307 27.012132 49.994564
F 6.602482 27.012132 71.810373
F 5.840657 27.012132 93.626184
F 5.078832 27.012132 115.441993
F 4.317008 27.012132 137.257803
F 3.555183 27.012132 159.073613
F 2.793358 27.012132 180.889422
F 2.031533 27.012132 202.705232
F 1.269708 27.012132 224.521041
F 0.507883 27.012132 246.336851
F 8.887957 50.165390 6.362944
F 8.126132 50.165390 28.178755
F 7.364307 50.165390 49.994564
F 6.602482 50.165390 71.810373
F 5.840657 50.165390 93.626184
F 5.078832 50.165390 115.441993
F 4.317008 50.165390 137.257803
F 3.555183 50.165390 159.073613
F 2.793358 50.165390 180.889422
F 2.031533 50.165390 202.705232
F 1.269708 50.165390 224.521041
F 0.507883 50.165390 246.336851
F 35.606773 3.858875 7.295986
F 34.844949 3.858875 29.111796
F 34.083124 3.858875 50.927606
F 33.321299 3.858875 72.743415
F 32.559474 3.858875 94.559225
F 31.797649 3.858875 116.375035
F 31.035824 3.858875 138.190845
F 30.273999 3.858875 160.006654
F 29.512175 3.858875 181.822463
F 28.750350 3.858875 203.638274
F 27.988525 3.858875 225.454083
F 27.226700 3.858875 247.269892
F 35.606773 27.012132 7.295986
F 34.844949 27.012132 29.111796
F 34.083124 27.012132 50.927606
F 33.321299 27.012132 72.743415
F 32.559474 27.012132 94.559225
F 31.797649 27.012132 116.375035
F 31.035824 27.012132 138.190845
F 30.273999 27.012132 160.006654
F 29.512175 27.012132 181.822463
F 28.750350 27.012132 203.638274
F 27.988525 27.012132 225.454083
F 27.226700 27.012132 247.269892
F 35.606773 50.165390 7.295986
F 34.844949 50.165390 29.111796
F 34.083124 50.165390 50.927606
F 33.321299 50.165390 72.743415
F 32.559474 50.165390 94.559225
F 31.797649 50.165390 116.375035
F 31.035824 50.165390 138.190845
F 30.273999 50.165390 160.006654
F 29.512175 50.165390 181.822463
F 28.750350 50.165390 203.638274
F 27.988525 50.165390 225.454083
F 27.226700 50.165390 247.269892
F 62.325591 3.858875 8.229028
F 61.563766 3.858875 30.044838
F 60.801941 3.858875 51.860647
F 60.040117 3.858875 73.676457
F 59.278292 3.858875 95.492267
F 58.516467 3.858875 117.308076
F 57.754642 3.858875 139.123887
F 56.992817 3.858875 160.939696
F 56.230992 3.858875 182.755505
F 55.469167 3.858875 204.571315
F 54.707343 3.858875 226.387125
F 53.945518 3.858875 248.202934
F 62.325591 27.012132 8.229028
F 61.563766 27.012132 30.044838
F 60.801941 27.012132 51.860647
F 60.040117 27.012132 73.676457
F 59.278292 27.012132 95.492267
F 58.516467 27.012132 117.308076
F 57.754642 27.012132 139.123887
F 56.992817 27.012132 160.939696
F 56.230992 27.012132 182.755505
F 55.469167 27.012132 204.571315
F 54.707343 27.012132 226.387125
F 53.945518 27.012132 248.202934
F 62.325591 50.165390 8.229028
F 61.563766 50.165390 30.044838
F 60.801941 50.165390 51.860647
F 60.040117 50.165390 73.676457
F 59.278292 50.165390 95.492267
F 58.516467 50.165390 117.308076
F 57.754642 50.165390 139.123887
F 56.992817 50.165390 160.939696
F 56.230992 50.165390 182.755505
F 55.469167 50.165390 204.571315
F 54.707343 50.165390 226.387125
F 53.945518 50.165390 248.202934
F 8.887957 11.576625 6.362944
F 8.126132 11.576625 28.178755
F 7.364307 11.576625 49.994564
F 6.602482 11.576625 71.810374
F 5.840657 11.576625 93.626184
F 5.078832 11.576625 115.441993
F 4.317008 11.576625 137.257803
F 3.555183 11.576625 159.073613
F 2.793358 11.576625 180.889422
F 2.031533 11.576625 202.705232
F 1.269708 11.576625 224.521041
F 0.507883 11.576625 246.336852
F 8.887957 34.729882 6.362944
F 8.126132 34.729882 28.178755
F 7.364307 34.729882 49.994564
F 6.602482 34.729882 71.810374
F 5.840657 34.729882 93.626184
F 5.078832 34.729882 115.441993
F 4.317008 34.729882 137.257803
F 3.555183 34.729882 159.073613
F 2.793358 34.729882 180.889422
F 2.031533 34.729882 202.705232
F 1.269708 34.729882 224.521041
F 0.507883 34.729882 246.336852
F 8.887957 57.883140 6.362944
F 8.126132 57.883140 28.178755
F 7.364307 57.883140 49.994564
F 6.602482 57.883140 71.810374
F 5.840657 57.883140 93.626184
F 5.078832 57.883140 115.441993
F 4.317008 57.883140 137.257803
F 3.555183 57.883140 159.073613
F 2.793358 57.883140 180.889422
F 2.031533 57.883140 202.705232
F 1.269708 57.883140 224.521041
F 0.507883 57.883140 246.336852
F 35.606773 11.576625 7.295986
F 34.844949 11.576625 29.111796
F 34.083124 11.576625 50.927606
F 33.321299 11.576625 72.743416
F 32.559474 11.576625 94.559225
F 31.797649 11.576625 116.375035
F 31.035824 11.576625 138.190845
F 30.273999 11.576625 160.006654
F 29.512175 11.576625 181.822463
F 28.750350 11.576625 203.638274
F 27.988525 11.576625 225.454083
F 27.226700 11.576625 247.269893
F 35.606773 34.729882 7.295986
F 34.844949 34.729882 29.111796
F 34.083124 34.729882 50.927606
F 33.321299 34.729882 72.743416
F 32.559474 34.729882 94.559225
F 31.797649 34.729882 116.375035
F 31.035824 34.729882 138.190845
F 30.273999 34.729882 160.006654
F 29.512175 34.729882 181.822463
F 28.750350 34.729882 203.638274
F 27.988525 34.729882 225.454083
F 27.226700 34.729882 247.269893
F 35.606773 57.883140 7.295986
F 34.844949 57.883140 29.111796
F 34.083124 57.883140 50.927606
F 33.321299 57.883140 72.743416
F 32.559474 57.883140 94.559225
F 31.797649 57.883140 116.375035
F 31.035824 57.883140 138.190845
F 30.273999 57.883140 160.006654
F 29.512175 57.883140 181.822463
F 28.750350 57.883140 203.638274
F 27.988525 57.883140 225.454083
F 27.226700 57.883140 247.269893
F 62.325591 11.576625 8.229028
F 61.563766 11.576625 30.044838
F 60.801941 11.576625 51.860647
F 60.040117 11.576625 73.676458
F 59.278292 11.576625 95.492267
F 58.516467 11.576625 117.308076
F 57.754642 11.576625 139.123887
F 56.992817 11.576625 160.939696
F 56.230992 11.576625 182.755505
F 55.469167 11.576625 204.571315
F 54.707343 11.576625 226.387125
F 53.945518 11.576625 248.202935
F 62.325591 34.729882 8.229028
F 61.563766 34.729882 30.044838
F 60.801941 34.729882 51.860647
F 60.040117 34.729882 73.676458
F 59.278292 34.729882 95.492267
F 58.516467 34.729882 117.308076
F 57.754642 34.729882 139.123887
F 56.992817 34.729882 160.939696
F 56.230992 34.729882 182.755505
F 55.469167 34.729882 204.571315
F 54.707343 34.729882 226.387125
F 53.945518 34.729882 248.202935
F 62.325591 57.883140 8.229028
F 61.563766 57.883140 30.044838
F 60.801941 57.883140 51.860647
F 60.040117 57.883140 73.676458
F 59.278292 57.883140 95.492267
F 58.516467 57.883140 117.308076
F 57.754642 57.883140 139.123887
F 56.992817 57.883140 160.939696
F 56.230992 57.883140 182.755505
F 55.469167 57.883140 204.571315
F 54.707343 57.883140 226.387125
F 53.945518 57.883140 248.202935
F 8.887957 19.294380 6.362945
F 8.126132 19.294380 28.178755
F 7.364307 19.294380 49.994565
F 6.602482 19.294380 71.810374
F 5.840657 19.294380 93.626184
F 5.078832 19.294380 115.441994
F 4.317008 19.294380 137.257803
F 3.555183 19.294380 159.073614
F 2.793358 19.294380 180.889423
F 2.031533 19.294380 202.705232
F 1.269708 19.294380 224.521042
F 0.507883 19.294380 246.336852
F 8.887957 42.447638 6.362945
F 8.126132 42.447638 28.178755
F 7.364307 42.447638 49.994565
F 6.602482 42.447638 71.810374
F 5.840657 42.447638 93.626184
F 5.078832 42.447638 115.441994
F 4.317008 42.447638 137.257803
F 3.555183 42.447638 159.073614
F 2.793358 42.447638 180.889423
F 2.031533 42.447638 202.705232
F 1.269708 42.447638 224.521042
F 0.507883 42.447638 246.336852
F 8.887957 65.600895 6.362945
F 8.126132 65.600895 28.178755
F 7.364307 65.600895 49.994565
F 6.602482 65.600895 71.810374
F 5.840657 65.600895 93.626184
F 5.078832 65.600895 115.441994
F 4.317008 65.600895 137.257803
F 3.555183 65.600895 159.073614
F 2.793358 65.600895 180.889423
F 2.031533 65.600895 202.705232
F 1.269708 65.600895 224.521042
F 0.507883 65.600895 246.336852
F 35.606773 19.294380 7.295987
F 34.844949 19.294380 29.111796
F 34.083124 19.294380 50.927607
F 33.321299 19.294380 72.743416
F 32.559474 19.294380 94.559225
F 31.797649 19.294380 116.375036
F 31.035824 19.294380 138.190845
F 30.273999 19.294380 160.006655
F 29.512175 19.294380 181.822464
F 28.750350 19.294380 203.638274
F 27.988525 19.294380 225.454084
F 27.226700 19.294380 247.269893
F 35.606773 42.447638 7.295987
F 34.844949 42.447638 29.111796
F 34.083124 42.447638 50.927607
F 33.321299 42.447638 72.743416
F 32.559474 42.447638 94.559225
F 31.797649 42.447638 116.375036
F 31.035824 42.447638 138.190845
F 30.273999 42.447638 160.006655
F 29.512175 42.447638 181.822464
F 28.750350 42.447638 203.638274
F 27.988525 42.447638 225.454084
F 27.226700 42.447638 247.269893
F 35.606773 65.600895 7.295987
F 34.844949 65.600895 29.111796
F 34.083124 65.600895 50.927607
F 33.321299 65.600895 72.743416
F 32.559474 65.600895 94.559225
F 31.797649 65.600895 116.375036
F 31.035824 65.600895 138.190845
F 30.273999 65.600895 160.006655
F 29.512175 65.600895 181.822464
F 28.750350 65.600895 203.638274
F 27.988525 65.600895 225.454084
F 27.226700 65.600895 247.269893
F 62.325591 19.294380 8.229029
F 61.563766 19.294380 30.044838
F 60.801941 19.294380 51.860648
F 60.040117 19.294380 73.676458
F 59.278292 19.294380 95.492267
F 58.516467 19.294380 117.308077
F 57.754642 19.294380 139.123887
F 56.992817 19.294380 160.939697
F 56.230992 19.294380 182.755506
F 55.469167 19.294380 204.571315
F 54.707342 19.294380 226.387126
F 53.945518 19.294380 248.202935
F 62.325591 42.447638 8.229029
F 61.563766 42.447638 30.044838
F 60.801941 42.447638 51.860648
F 60.040117 42.447638 73.676458
F 59.278292 42.447638 95.492267
F 58.516467 42.447638 117.308077
F 57.754642 42.447638 139.123887
F 56.992817 42.447638 160.939697
F 56.230992 42.447638 182.755506
F 55.469167 42.447638 204.571315
F 54.707342 42.447638 226.387126
F 53.945518 42.447638 248.202935
F 62.325591 65.600895 8.229029
F 61.563766 65.600895 30.044838
F 60.801941 65.600895 51.860648
F 60.040117 65.600895 73.676458
F 59.278292 65.600895 95.492267
F 58.516467 65.600895 117.308077
F 57.754642 65.600895 139.123887
F 56.992817 65.600895 160.939697
F 56.230992 65.600895 182.755506
F 55.469167 65.600895 204.571315
F 54.707342 65.600895 226.387126
F 53.945518 65.600895 248.202935
F 17.794223 3.858875 6.673959
F 17.032398 3.858875 28.489768
F 16.270573 3.858875 50.305578
F 15.508748 3.858875 72.121388
F 14.746924 3.858875 93.937197
F 13.985099 3.858875 115.753008
F 13.223274 3.858875 137.568817
F 12.461449 3.858875 159.384626
F 11.699624 3.858875 181.200436
F 10.937799 3.858875 203.016246
F 10.175974 3.858875 224.832055
F 9.414149 3.858875 246.647865
F 17.794223 27.012133 6.673959
F 17.032398 27.012133 28.489768
F 16.270573 27.012133 50.305578
F 15.508748 27.012133 72.121388
F 14.746924 27.012133 93.937197
F 13.985099 27.012133 115.753008
F 13.223274 27.012133 137.568817
F 12.461449 27.012133 159.384626
F 11.699624 27.012133 181.200436
F 10.937799 27.012133 203.016246
F 10.175974 27.012133 224.832055
F 9.414149 27.012133 246.647865
F 17.794223 50.165390 6.673959
F 17.032398 50.165390 28.489768
F 16.270573 50.165390 50.305578
F 15.508748 50.165390 72.121388
F 14.746924 50.165390 93.937197
F 13.985099 50.165390 115.753008
F 13.223274 50.165390 137.568817
F 12.461449 50.165390 159.384626
F 11.699624 50.165390 181.200436
F 10.937799 50.165390 203.016246
F 10.175974 50.165390 224.832055
F 9.414149 50.165390 246.647865
F 44.513041 3.858875 7.607001
F 43.751216 3.858875 29.422810
F 42.989391 3.858875 51.238619
F 42.227566 3.858875 73.054430
F 41.465741 3.858875 94.870239
F 40.703916 3.858875 116.686049
F 39.942091 3.858875 138.501859
F 39.180267 3.858875 160.317668
F 38.418442 3.858875 182.133478
F 37.656617 3.858875 203.949287
F 36.894792 3.858875 225.765097
F 36.132967 3.858875 247.580907
F 44.513041 27.012133 7.607001
F 43.751216 27.012133 29.422810
F 42.989391 27.012133 51.238619
F 42.227566 27.012133 73.054430
F 41.465741 27.012133 94.870239
F 40.703916 27.012133 116.686049
F 39.942091 27.012133 138.501859
F 39.180267 27.012133 160.317668
F 38.418442 27.012133 182.133478
F 37.656617 27.012133 203.949287
F 36.894792 27.012133 225.765097
F 36.132967 27.012133 247.580907
F 44.513041 50.165390 7.607001
F 43.751216 50.165390 29.422810
F 42.989391 50.165390 51.238619
F 42.227566 50.165390 73.054430
F 41.465741 50.165390 94.870239
F 40.703916 50.165390 116.686049
F 39.942091 50.165390 138.501859
F 39.180267 50.165390 160.317668
F 38.418442 50.165390 182.133478
F 37.656617 50.165390 203.949287
F 36.894792 50.165390 225.765097
F 36.132967 50.165390 247.580907
F 64.375434 3.858875 204.882329
F 63.613609 3.858875 226.698138
F 62.851784 3.858875 248.513949
F 64.375434 27.012133 204.882329
F 63.613609 27.012133 226.698138
F 62.851784 27.012133 248.513949
F 64.375434 50.165390 204.882329
F 63.613609 50.165390 226.698138
F 62.851784 50.165390 248.513949
F 17.794223 11.576625 6.673959
F 17.032398 11.576625 28.489768
F 16.270573 11.576625 50.305579
F 15.508748 11.576625 72.121388
F 14.746924 11.576625 93.937197
F 13.985099 11.576625 115.753008
F 13.223274 11.576625 137.568817
F 12.461449 11.576625 159.384626
F 11.699624 11.576625 181.200436
F 10.937799 11.576625 203.016246
F 10.175974 11.576625 224.832056
F 9.414149 11.576625 246.647865
F 17.794223 34.729883 6.673959
F 17.032398 34.729883 28.489768
F 16.270573 34.729883 50.305579
F 15.508748 34.729883 72.121388
F 14.746924 34.729883 93.937197
F 13.985099 34.729883 115.753008
F 13.223274 34.729883 137.568817
F 12.461449 34.729883 159.384626
F 11.699624 34.729883 181.200436
F 10.937799 34.729883 203.016246
F 10.175974 34.729883 224.832056
F 9.414149 34.729883 246.647865
F 17.794223 57.883140 6.673959
F 17.032398 57.883140 28.489768
F 16.270573 57.883140 50.305579
F 15.508748 57.883140 72.121388
F 14.746924 57.883140 93.937197
F 13.985099 57.883140 115.753008
F 13.223274 57.883140 137.568817
F 12.461449 57.883140 159.384626
F 11.699624 57.883140 181.200436
F 10.937799 57.883140 203.016246
F 10.175974 57.883140 224.832056
F 9.414149 57.883140 246.647865
F 44.513041 11.576625 7.607001
F 43.751216 11.576625 29.422810
F 42.989391 11.576625 51.238620
F 42.227566 11.576625 73.054430
F 41.465741 11.576625 94.870239
F 40.703916 11.576625 116.686049
F 39.942091 11.576625 138.501859
F 39.180267 11.576625 160.317668
F 38.418442 11.576625 182.133478
F 37.656617 11.576625 203.949287
F 36.894792 11.576625 225.765098
F 36.132967 11.576625 247.580907
F 44.513041 34.729883 7.607001
F 43.751216 34.729883 29.422810
F 42.989391 34.729883 51.238620
F 42.227566 34.729883 73.054430
F 41.465741 34.729883 94.870239
F 40.703916 34.729883 116.686049
F 39.942091 34.729883 138.501859
F 39.180267 34.729883 160.317668
F 38.418442 34.729883 182.133478
F 37.656617 34.729883 203.949287
F 36.894792 34.729883 225.765098
F 36.132967 34.729883 247.580907
F 44.513041 57.883140 7.607001
F 43.751216 57.883140 29.422810
F 42.989391 57.883140 51.238620
F 42.227566 57.883140 73.054430
F 41.465741 57.883140 94.870239
F 40.703916 57.883140 116.686049
F 39.942091 57.883140 138.501859
F 39.180267 57.883140 160.317668
F 38.418442 57.883140 182.133478
F 37.656617 57.883140 203.949287
F 36.894792 57.883140 225.765098
F 36.132967 57.883140 247.580907
F 64.375434 11.576625 204.882329
F 63.613609 11.576625 226.698139
F 62.851784 11.576625 248.513949
F 64.375434 34.729883 204.882329
F 63.613609 34.729883 226.698139
F 62.851784 34.729883 248.513949
F 64.375434 57.883140 204.882329
F 63.613609 57.883140 226.698139
F 62.851784 57.883140 248.513949
F 17.794223 19.294380 6.673959
F 17.032398 19.294380 28.489769
F 16.270573 19.294380 50.305579
F 15.508748 19.294380 72.121388
F 14.746923 19.294380 93.937198
F 13.985099 19.294380 115.753008
F 13.223274 19.294380 137.568818
F 12.461449 19.294380 159.384627
F 11.699624 19.294380 181.200436
F 10.937799 19.294380 203.016247
F 10.175974 19.294380 224.832056
F 9.414149 19.294380 246.647866
F 17.794223 42.447638 6.673959
F 17.032398 42.447638 28.489769
F 16.270573 42.447638 50.305579
F 15.508748 42.447638 72.121388
F 14.746923 42.447638 93.937198
F 13.985099 42.447638 115.753008
F 13.223274 42.447638 137.568818
F 12.461449 42.447638 159.384627
F 11.699624 42.447638 181.200436
F 10.937799 42.447638 203.016247
F 10.175974 42.447638 224.832056
F 9.414149 42.447638 246.647866
F 17.794223 65.600896 6.673959
F 17.032398 65.600896 28.489769
F 16.270573 65.600896 50.305579
F 15.508748 65.600896 72.121388
F 14.746923 65.600896 93.937198
F 13.985099 65.600896 115.753008
F 13.223274 65.600896 137.568818
F 12.461449 65.600896 159.384627
F 11.699624 65.600896 181.200436
F 10.937799 65.600896 203.016247
F 10.175974 65.600896 224.832056
F 9.414149 65.600896 246.647866
F 44.513041 19.294380 7.607001
F 43.751216 19.294380 29.422811
F 42.989391 19.294380 51.238620
F 42.227566 19.294380 73.054430
F 41.465741 19.294380 94.870240
F 40.703916 19.294380 116.686049
F 39.942091 19.294380 138.501860
F 39.180267 19.294380 160.317669
F 38.418442 19.294380 182.133478
F 37.656617 19.294380 203.949288
F 36.894792 19.294380 225.765098
F 36.132967 19.294380 247.580908
F 44.513041 42.447638 7.607001
F 43.751216 42.447638 29.422811
F 42.989391 42.447638 51.238620
F 42.227566 42.447638 73.054430
F 41.465741 42.447638 94.870240
F 40.703916 42.447638 116.686049
F 39.942091 42.447638 138.501860
F 39.180267 42.447638 160.317669
F 38.418442 42.447638 182.133478
F 37.656617 42.447638 203.949288
F 36.894792 42.447638 225.765098
F 36.132967 42.447638 247.580908
F 44.513041 65.600896 7.607001
F 43.751216 65.600896 29.422811
F 42.989391 65.600896 51.238620
F 42.227566 65.600896 73.054430
F 41.465741 65.600896 94.870240
F 40.703916 65.600896 116.686049
F 39.942091 65.600896 138.501860
F 39.180267 65.600896 160.317669
F 38.418442 65.600896 182.133478
F 37.656617 65.600896 203.949288
F 36.894792 65.600896 225.765098
F 36.132967 65.600896 247.580908
F 64.375434 19.294380 204.882330
F 63.613609 19.294380 226.698139
F 62.851784 19.294380 248.513950
F 64.375434 42.447638 204.882330
F 63.613609 42.447638 226.698139
F 62.851784 42.447638 248.513950
F 64.375434 65.600896 204.882330
F 63.613609 65.600896 226.698139
F 62.851784 65.600896 248.513950
F 26.700500 3.858876 6.984974
F 25.938675 3.858876 28.800783
F 25.176850 3.858876 50.616593
F 24.415026 3.858876 72.432403
F 23.653201 3.858876 94.248212
F 22.891376 3.858876 116.064023
F 22.129551 3.858876 137.879832
F 21.367726 3.858876 159.695641
F 20.605901 3.858876 181.511452
F 19.844076 3.858876 203.327261
F 19.082252 3.858876 225.143071
F 18.320427 3.858876 246.958880
F 26.700500 27.012134 6.984974
F 25.938675 27.012134 28.800783
F 25.176850 27.012134 50.616593
F 24.415026 27.012134 72.432403
F 23.653201 27.012134 94.248212
F 22.891376 27.012134 116.064023
F 22.129551 27.012134 137.879832
F 21.367726 27.012134 159.695641
F 20.605901 27.012134 181.511452
F 19.844076 27.012134 203.327261
F 19.082252 27.012134 225.143071
F 18.320427 27.012134 246.958880
F 26.700500 50.165391 6.984974
F 25.938675 50.165391 28.800783
F 25.176850 50.165391 50.616593
F 24.415026 50.165391 72.432403
F 23.653201 50.165391 94.248212
F 22.891376 50.165391 116.064023
F 22.129551 50.165391 137.879832
F 21.367726 50.165391 159.695641
F 20.605901 50.165391 181.511452
F 19.844076 50.165391 203.327261
F 19.082252 50.165391 225.143071
F 18.320427 50.165391 246.958880
F 53.419317 3.858876 7.918016
F 52.657492 3.858876 29.733825
F 51.895667 3.858876 51.549634
F 51.133842 3.858876 73.365445
F 50.372017 3.858876 95.181254
F 49.610193 3.858876 116.997064
F 48.848368 3.858876 138.812874
F 48.086543 3.858876 160.628683
F 47.324718 3.858876 182.444493
F 46.562893 3.858876 204.260302
F 45.801068 3.858876 226.076113
F 45.039243 3.858876 247.891922
F 53.419317 27.012134 7.918016
F 52.657492 27.012134 29.733825
F 51.895667 27.012134 51.549634
F 51.133842 27.012134 73.365445
F 50.372017 27.012134 95.181254
F 49.610193 27.012134 116.997064
F 48.848368 27.012134 138.812874
F 48.086543 27.012134 160.628683
F 47.324718 27.012134 182.444493
F 46.562893 27.012134 204.260302
F 45.801068 27.012134 226.076113
F 45.039243 27.012134 247.891922
F 53.419317 50.165391 7.918016
F 52.657492 50.165391 29.733825
F 51.895667 50.165391 51.549634
F 51.133842 50.165391 73.365445
F 50.372017 50.165391 95.181254
F 49.610193 50.165391 116.997064
F 48.848368 50.165391 138.812874
F 48.086543 50.165391 160.628683
F 47.324718 50.165391 182.444493
F 46.562893 50.165391 204.260302
F 45.801068 50.165391 226.076113
F 45.039243 50.165391 247.891922
F 26.700500 11.576626 6.984974
F 25.938675 11.576626 28.800783
F 25.176850 11.576626 50.616594
F 24.415026 11.576626 72.432403
F 23.653201 11.576626 94.248212
F 22.891376 11.576626 116.064023
F 22.129551 11.576626 137.879832
F 21.367726 11.576626 159.695642
F 20.605901 11.576626 181.511452
F 19.844076 11.576626 203.327261
F 19.082252 11.576626 225.143071
F 18.320427 11.576626 246.958880
F 26.700500 34.729884 6.984974
F 25.938675 34.729884 28.800783
F 25.176850 34.729884 50.616594
F 24.415026 34.729884 72.432403
F 23.653201 34.729884 94.248212
F 22.891376 34.729884 116.064023
F 22.129551 34.729884 137.879832
F 21.367726 34.729884 159.695642
F 20.605901 34.729884 181.511452
F 19.844076 34.729884 203.327261
F 19.082252 34.729884 225.143071
F 18.320427 34.729884 246.958880
F 26.700500 57.883141 6.984974
F 25.938675 57.883141 28.800783
F 25.176850 57.883141 50.616594
F 24.415026 57.883141 72.432403
F 23.653201 57.883141 94.248212
F 22.891376 57.883141 116.064023
F 22.129551 57.883141 137.879832
F 21.367726 57.883141 159.695642
F 20.605901 57.883141 181.511452
F 19.844076 57.883141 203.327261
F 19.082252 57.883141 225.143071
F 18.320427 57.883141 246.958880
F 53.419317 11.576626 7.918016
F 52.657492 11.576626 29.733825
F 51.895667 11.576626 51.549635
F 51.133842 11.576626 73.365445
F 50.372017 11.576626 95.181254
F 49.610193 11.576626 116.997064
F 48.848368 11.576626 138.812874
F 48.086543 11.576626 160.628684
F 47.324718 11.576626 182.444493
F 46.562893 11.576626 204.260302
F 45.801068 11.576626 226.076113
F 45.039243 11.576626 247.891922
F 53.419317 34.729884 7.918016
F 52.657492 34.729884 29.733825
F 51.895667 34.729884 51.549635
F 51.133842 34.729884 73.365445
F 50.372017 34.729884 95.181254
F 49.610193 34.729884 116.997064
F 48.848368 34.729884 138.812874
F 48.086543 34.729884 160.628684
F 47.324718 34.729884 182.444493
F 46.562893 34.729884 204.260302
F 45.801068 34.729884 226.076113
F 45.039243 34.729884 247.891922
F 53.419317 57.883141 7.918016
F 52.657492 57.883141 29.733825
F 51.895667 57.883141 51.549635
F 51.133842 57.883141 73.365445
F 50.372017 57.883141 95.181254
F 49.610193 57.883141 116.997064
F 48.848368 57.883141 138.812874
F 48.086543 57.883141 160.628684
F 47.324718 57.883141 182.444493
F 46.562893 57.883141 204.260302
F 45.801068 57.883141 226.076113
F 45.039243 57.883141 247.891922
F 26.700500 19.294382 6.984974
F 25.938675 19.294382 28.800784
F 25.176850 19.294382 50.616594
F 24.415026 19.294382 72.432404
F 23.653201 19.294382 94.248213
F 22.891376 19.294382 116.064023
F 22.129551 19.294382 137.879833
F 21.367726 19.294382 159.695642
F 20.605901 19.294382 181.511452
F 19.844076 19.294382 203.327262
F 19.082252 19.294382 225.143071
F 18.320427 19.294382 246.958881
F 26.700500 42.447639 6.984974
F 25.938675 42.447639 28.800784
F 25.176850 42.447639 50.616594
F 24.415026 42.447639 72.432404
F 23.653201 42.447639 94.248213
F 22.891376 42.447639 116.064023
F 22.129551 42.447639 137.879833
F 21.367726 42.447639 159.695642
F 20.605901 42.447639 181.511452
F 19.844076 42.447639 203.327262
F 19.082252 42.447639 225.143071
F 18.320427 42.447639 246.958881
F 26.700500 65.600897 6.984974
F 25.938675 65.600897 28.800784
F 25.176850 65.600897 50.616594
F 24.415026 65.600897 72.432404
F 23.653201 65.600897 94.248213
F 22.891376 65.600897 116.064023
F 22.129551 65.600897 137.879833
F 21.367726 65.600897 159.695642
F 20.605901 65.600897 181.511452
F 19.844076 65.600897 203.327262
F 19.082252 65.600897 225.143071
F 18.320427 65.600897 246.958881
F 53.419317 19.294382 7.918016
F 52.657492 19.294382 29.733826
F 51.895667 19.294382 51.549635
F 51.133842 19.294382 73.365446
F 50.372017 19.294382 95.181255
F 49.610193 19.294382 116.997064
F 48.848368 19.294382 138.812875
F 48.086543 19.294382 160.628684
F 47.324718 19.294382 182.444493
F 46.562893 19.294382 204.260303
F 45.801068 19.294382 226.076113
F 45.039243 19.294382 247.891923
F 53.419317 42.447639 7.918016
F 52.657492 42.447639 29.733826
F 51.895667 42.447639 51.549635
F 51.133842 42.447639 73.365446
F 50.372017 42.447639 95.181255
F 49.610193 42.447639 116.997064
F 48.848368 42.447639 138.812875
F 48.086543 42.447639 160.628684
F 47.324718 42.447639 182.444493
F 46.562893 42.447639 204.260303
F 45.801068 42.447639 226.076113
F 45.039243 42.447639 247.891923
F 53.419317 65.600897 7.918016
F 52.657492 65.600897 29.733826
F 51.895667 65.600897 51.549635
F 51.133842 65.600897 73.365446
F 50.372017 65.600897 95.181255
F 49.610193 65.600897 116.997064
F 48.848368 65.600897 138.812875
F 48.086543 65.600897 160.628684
F 47.324718 65.600897 182.444493
F 46.562893 65.600897 204.260303
F 45.801068 65.600897 226.076113
F 45.039243 65.600897 247.891923
F 8.983197 3.858875 3.635970
F 8.221372 3.858875 25.451779
F 7.459547 3.858875 47.267590
F 6.697722 3.858875 69.083399
F 5.935897 3.858875 90.899208
F 5.174072 3.858875 112.715019
F 4.412248 3.858875 134.530828
F 3.650423 3.858875 156.346638
F 2.888598 3.858875 178.162447
F 2.126773 3.858875 199.978257
F 1.364948 3.858875 221.794067
F 0.603123 3.858875 243.609876
F 8.983197 27.012133 3.635970
F 8.221372 27.012133 25.451779
F 7.459547 27.012133 47.267590
F 6.697722 27.012133 69.083399
F 5.935897 27.012133 90.899208
F 5.174072 27.012133 112.715019
F 4.412248 27.012133 134.530828
F 3.650423 27.012133 156.346638
F 2.888598 27.012133 178.162447
F 2.126773 27.012133 199.978257
F 1.364948 27.012133 221.794067
F 0.603123 27.012133 243.609876
F 8.983197 50.165390 3.635970
F 8.221372 50.165390 25.451779
F 7.459547 50.165390 47.267590
F 6.697722 50.165390 69.083399
F 5.935897 50.165390 90.899208
F 5.174072 50.165390 112.715019
F 4.412248 50.165390 134.530828
F 3.650423 50.165390 156.346638
F 2.888598 50.165390 178.162447
F 2.126773 50.165390 199.978257
F 1.364948 50.165390 221.794067
F 0.603123 50.165390 243.609876
F 35.702013 3.858875 4.569012
F 34.940189 3.858875 26.384821
F 34.178364 3.858875 48.200631
F 33.416539 3.858875 70.016441
F 32.654714 3.858875 91.832250
F 31.892889 3.858875 113.648060
F 31.131064 3.858875 135.463869
F 30.369239 3.858875 157.279680
F 29.607415 3.858875 179.095489
F 28.845590 3.858875 200.911298
F 28.083765 3.858875 222.727109
F 27.321940 3.858875 244.542918
F 35.702013 27.012133 4.569012
F 34.940189 27.012133 26.384821
F 34.178364 27.012133 48.200631
F 33.416539 27.012133 70.016441
F 32.654714 27.012133 91.832250
F 31.892889 27.012133 113.648060
F 31.131064 27.012133 135.463869
F 30.369239 27.012133 157.279680
F 29.607415 27.012133 179.095489
F 28.845590 27.012133 200.911298
F 28.083765 27.012133 222.727109
F 27.321940 27.012133 244.542918
F 35.702013 50.165390 4.569012
F 34.940189 50.165390 26.384821
F 34.178364 50.165390 48.200631
F 33.416539 50.165390 70.016441
F 32.654714 50.165390 91.832250
F 31.892889 50.165390 113.648060
F 31.131064 50.165390 135.463869
F 30.369239 50.165390 157.279680
F 29.607415 50.165390 179.095489
F 28.845590 50.165390 200.911298
F 28.083765 50.165390 222.727109
F 27.321940 50.165390 244.542918
F 62.420830 3.858875 5.502053
F 61.659005 3.858875 27.317863
F 60.897180 3.858875 49.133673
F 60.135356 3.858875 70.949482
F 59.373531 3.858875 92.765292
F 58.611706 3.858875 114.581102
F 57.849881 3.858875 136.396911
F 57.088056 3.858875 158.212721
F 56.326231 3.858875 180.028531
F 55.564406 3.858875 201.844340
F 54.802582 3.858875 223.660150
F 54.040757 3.858875 245.475960
F 62.420830 27.012133 5.502053
F 61.659005 27.012133 27.317863
F 60.897180 27.012133 49.133673
F 60.135356 27.012133 70.949482
F 59.373531 27.012133 92.765292
F 58.611706 27.012133 114.581102
F 57.849881 27.012133 136.396911
F 57.088056 27.012133 158.212721
F 56.326231 27.012133 180.028531
F 55.564406 27.012133 201.844340
F 54.802582 27.012133 223.660150
F 54.040757 27.012133 245.475960
F 62.420830 50.165390 5.502053
F 61.659005 50.165390 27.317863
F 60.897180 50.165390 49.133673
F 60.135356 50.165390 70.949482
F 59.373531 50.165390 92.765292
F 58.611706 50.165390 114.581102
F 57.849881 50.165390 136.396911
F 57.088056 50.165390 158.212721
F 56.326231 50.165390 180.028531
F 55.564406 50.165390 201.844340
F 54.802582 50.165390 223.660150
F 54.040757 50.165390 245.475960
F 8.983197 11.576625 3.635970
F 8.221372 11.576625 25.451779
F 7.459547 11.576625 47.267590
F 6.697722 11.576625 69.083399
F 5.935897 11.576625 90.899208
F 5.174072 11.576625 112.715019
F 4.412248 11.576625 134.530828
F 3.650423 11.576625 156.346637
F 2.888598 11.576625 178.162447
F 2.126773 11.576625 199.978257
F 1.364948 11.576625 221.794067
F 0.603123 11.576625 243.609876
F 8.983197 34.729883 3.635970
F 8.221372 34.729883 25.451779
F 7.459547 34.729883 47.267590
F 6.697722 34.729883 69.083399
F 5.935897 34.729883 90.899208
F 5.174072 34.729883 112.715019
F 4.412248 34.729883 134.530828
F 3.650423 34.729883 156.346637
F 2.888598 34.729883 178.162447
F 2.126773 34.729883 199.978257
F 1.364948 34.729883 221.794067
F 0.603123 34.729883 243.609876
F 8.983197 57.883140 3.635970
F 8.221372 57.883140 25.451779
F 7.459547 57.883140 47.267590
F 6.697722 57.883140 69.083399
F 5.935897 57.883140 90.899208
F 5.174072 57.883140 112.715019
F 4.412248 57.883140 134.530828
F 3.650423 57.883140 156.346637
F 2.888598 57.883140 178.162447
F 2.126773 57.883140 199.978257
F 1.364948 57.883140 221.794067
F 0.603123 57.883140 243.609876
F 35.702013 11.576625 4.569012
F 34.940189 11.576625 26.384821
F 34.178364 11.576625 48.200631
F 33.416539 11.576625 70.016441
F 32.654714 11.576625 91.832250
F 31.892889 11.576625 113.648060
F 31.131064 11.576625 135.463869
F 30.369239 11.576625 157.279679
F 29.607415 11.576625 179.095489
F 28.845590 11.576625 200.911298
F 28.083765 11.576625 222.727109
F 27.321940 11.576625 244.542918
F 35.702013 34.729883 4.569012
F 34.940189 34.729883 26.384821
F 34.178364 34.729883 48.200631
F 33.416539 34.729883 70.016441
F 32.654714 34.729883 91.832250
F 31.892889 34.729883 113.648060
F 31.131064 34.729883 135.463869
F 30.369239 34.729883 157.279679
F 29.607415 34.729883 179.095489
F 28.845590 34.729883 200.911298
F 28.083765 34.729883 222.727109
F 27.321940 34.729883 244.542918
F 35.702013 57.883140 4.569012
F 34.940189 57.883140 26.384821
F 34.178364 57.883140 48.200631
F 33.416539 57.883140 70.016441
F 32.654714 57.883140 91.832250
F 31.892889 57.883140 113.648060
F 31.131064 57.883140 135.463869
F 30.369239 57.883140 157.279679
F 29.607415 57.883140 179.095489
F 28.845590 57.883140 200.911298
F 28.083765 57.883140 222.727109
F 27.321940 57.883140 244.542918
F 62.420830 11.576625 5.502053
F 61.659005 11.576625 27.317863
F 60.897180 11.576625 49.133673
F 60.135356 11.576625 70.949482
F 59.373531 11.576625 92.765292
F 58.611706 11.576625 114.581102
F 57.849881 11.576625 136.396911
F 57.088056 11.576625 158.212720
F 56.326231 11.576625 180.028531
F 55.564406 11.576625 201.844340
F 54.802582 11.576625 223.660150
F 54.040757 11.576625 245.475960
F 62.420830 34.729883 5.502053
F 61.659005 34.729883 27.317863
F 60.897180 34.729883 49.133673
F 60.135356 34.729883 70.949482
F 59.373531 34.729883 92.765292
F 58.611706 34.729883 114.581102
F 57.849881 34.729883 136.396911
F 57.088056 34.729883 158.212720
F 56.326231 34.729883 180.028531
F 55.564406 34.729883 201.844340
F 54.802582 34.729883 223.660150
F 54.040757 34.729883 245.475960
F 62.420830 57.883140 5.502053
F 61.659005 57.883140 27.317863
F 60.897180 57.883140 49.133673
F 60.135356 57.883140 70.949482
F 59.373531 57.883140 92.765292
F 58.611706 57.883140 114.581102
F 57.849881 57.883140 136.396911
F 57.088056 57.883140 158.212720
F 56.326231 57.883140 180.028531
F 55.564406 57.883140 201.844340
F 54.802582 57.883140 223.660150
F 54.040757 57.883140 245.475960
F 8.983197 19.294381 3.635969
F 8.221372 19.294381 25.451779
F 7.459547 19.294381 47.267589
F 6.697722 19.294381 69.083398
F 5.935897 19.294381 90.899208
F 5.174073 19.294381 112.715018
F 4.412248 19.294381 134.530828
F 3.650423 19.294381 156.346637
F 2.888598 19.294381 178.162446
F 2.126773 19.294381 199.978257
F 1.364948 19.294381 221.794066
F 0.603123 19.294381 243.609876
F 8.983197 42.447638 3.635969
F 8.221372 42.447638 25.451779
F 7.459547 42.447638 47.267589
F 6.697722 42.447638 69.083398
F 5.935897 42.447638 90.899208
F 5.174073 42.447638 112.715018
F 4.412248 42.447638 134.530828
F 3.650423 42.447638 156.346637
F 2.888598 42.447638 178.162446
F 2.126773 42.447638 199.978257
F 1.364948 42.447638 221.794066
F 0.603123 42.447638 243.609876
F 8.983197 65.600896 3.635969
F 8.221372 65.600896 25.451779
F 7.459547 65.600896 47.267589
F 6.697722 65.600896 69.083398
F 5.935897 65.600896 90.899208
F 5.174073 65.600896 112.715018
F 4.412248 65.600896 134.530828
F 3.650423 65.600896 156.346637
F 2.888598 65.600896 178.162446
F 2.126773 65.600896 199.978257
F 1.364948 65.600896 221.794066
F 0.603123 65.600896 243.609876
F 35.702014 19.294381 4.569011
F 34.940189 19.294381 26.384821
F 34.178364 19.294381 48.200630
F 33.416539 19.294381 70.016440
F 32.654714 19.294381 91.832250
F 31.892889 19.294381 113.648059
F 31.131064 19.294381 135.463869
F 30.369239 19.294381 157.279679
F 29.607415 19.294381 179.095488
F 28.845590 19.294381 200.911298
F 28.083765 19.294381 222.727108
F 27.321940 19.294381 244.542918
F 35.702014 42.447638 4.569011
F 34.940189 42.447638 26.384821
F 34.178364 42.447638 48.200630
F 33.416539 42.447638 70.016440
F 32.654714 42.447638 91.832250
F 31.892889 42.447638 113.648059
F 31.131064 42.447638 135.463869
F 30.369239 42.447638 157.279679
F 29.607415 42.447638 179.095488
F 28.845590 42.447638 200.911298
F 28.083765 42.447638 222.727108
F 27.321940 42.447638 244.542918
F 35.702014 65.600896 4.569011
F 34.940189 65.600896 26.384821
F 34.178364 65.600896 48.200630
F 33.416539 65.600896 70.016440
F 32.654714 65.600896 91.832250
F 31.892889 65.600896 113.648059
F 31.131064 65.600896 135.463869
F 30.369239 65.600896 157.279679
F 29.607415 65.600896 179.095488
F 28.845590 65.600896 200.911298
F 28.083765 65.600896 222.727108
F 27.321940 65.600896 244.542918
F 62.420830 19.294381 5.502052
F 61.659005 19.294381 27.317863
F 60.897180 19.294381 49.133672
F 60.135356 19.294381 70.949481
F 59.373531 19.294381 92.765292
F 58.611706 19.294381 114.581101
F 57.849881 19.294381 136.396911
F 57.088056 19.294381 158.212720
F 56.326231 19.294381 180.028530
F 55.564406 19.294381 201.844340
F 54.802582 19.294381 223.660149
F 54.040757 19.294381 245.475960
F 62.420830 42.447638 5.502052
F 61.659005 42.447638 27.317863
F 60.897180 42.447638 49.133672
F 60.135356 42.447638 70.949481
F 59.373531 42.447638 92.765292
F 58.611706 42.447638 114.581101
F 57.849881 42.447638 136.396911
F 57.088056 42.447638 158.212720
F 56.326231 42.447638 180.028530
F 55.564406 42.447638 201.844340
F 54.802582 42.447638 223.660149
F 54.040757 42.447638 245.475960
F 62.420830 65.600896 5.502052
F 61.659005 65.600896 27.317863
F 60.897180 65.600896 49.133672
F 60.135356 65.600896 70.949481
F 59.373531 65.600896 92.765292
F 58.611706 65.600896 114.581101
F 57.849881 65.600896 136.396911
F 57.088056 65.600896 158.212720
F 56.326231 65.600896 180.028530
F 55.564406 65.600896 201.844340
F 54.802582 65.600896 223.660149
F 54.040757 65.600896 245.475960
F 17.889464 3.858875 3.946984
F 17.127639 3.858875 25.762793
F 16.365814 3.858875 47.578603
F 15.603989 3.858875 69.394413
F 14.842165 3.858875 91.210222
F 14.080340 3.858875 113.026032
F 13.318515 3.858875 134.841842
F 12.556690 3.858875 156.657652
F 11.794865 3.858875 178.473461
F 11.033040 3.858875 200.289270
F 10.271215 3.858875 222.105081
F 9.509391 3.858875 243.920890
F 17.889464 27.012133 3.946984
F 17.127639 27.012133 25.762793
F 16.365814 27.012133 47.578603
F 15.603989 27.012133 69.394413
F 14.842165 27.012133 91.210222
F 14.080340 27.012133 113.026032
F 13.318515 27.012133 134.841842
F 12.556690 27.012133 156.657652
F 11.794865 27.012133 178.473461
F 11.033040 27.012133 200.289270
F 10.271215 27.012133 222.105081
F 9.509391 27.012133 243.920890
F 17.889464 50.165390 3.946984
F 17.127639 50.165390 25.762793
F 16.365814 50.165390 47.578603
F 15.603989 50.165390 69.394413
F 14.842165 50.165390 91.210222
F 14.080340 50.165390 113.026032
F 13.318515 50.165390 134.841842
F 12.556690 50.165390 156.657652
F 11.794865 50.165390 178.473461
F 11.033040 50.165390 200.289270
F 10.271215 50.165390 222.105081
F 9.509391 50.165390 243.920890
F 44.608282 3.858875 4.880025
F 43.846457 3.858875 26.695835
F 43.084632 3.858875 48.511645
F 42.322807 3.858875 70.327454
F 41.560982 3.858875 92.143264
F 40.799157 3.858875 113.959074
F 40.037333 3.858875 135.774883
F 39.275508 3.858875 157.590694
F 38.513683 3.858875 179.406503
F 37.751858 3.858875 201.222312
F 36.990033 3.858875 223.038122
F 36.228208 3.858875 244.853932
F 44.608282 27.012133 4.880025
F 43.846457 27.012133 26.695835
F 43.084632 27.012133 48.511645
F 42.322807 27.012133 70.327454
F 41.560982 27.012133 92.143264
F 40.799157 27.012133 113.959074
F 40.037333 27.012133 135.774883
F 39.275508 27.012133 157.590694
F 38.513683 27.012133 179.406503
F 37.751858 27.012133 201.222312
F 36.990033 27.012133 223.038122
F 36.228208 27.012133 244.853932
F 44.608282 50.165390 4.880025
F 43.846457 50.165390 26.695835
F 43.084632 50.165390 48.511645
F 42.322807 50.165390 70.327454
F 41.560982 50.165390 92.143264
F 40.799157 50.165390 113.959074
F 40.037333 50.165390 135.774883
F 39.275508 50.165390 157.590694
F 38.513683 50.165390 179.406503
F 37.751858 50.165390 201.222312
F 36.990033 50.165390 223.038122
F 36.228208 50.165390 244.853932
F 64.470675 3.858875 202.155354
F 63.708850 3.858875 223.971164
F 62.947025 3.858875 245.786973
F 64.470675 27.012133 202.155354
F 63.708850 27.012133 223.971164
F 62.947025 27.012133 245.786973
F 64.470675 50.165390 202.155354
F 63.708850 50.165390 223.971164
F 62.947025 50.165390 245.786973
F 17.889464 11.576625 3.946984
F 17.127639 11.576625 25.762793
F 16.365814 11.576625 47.578602
F 15.603989 11.576625 69.394413
F 14.842165 11.576625 91.210222
F 14.080340 11.576625 113.026032
F 13.318515 11.576625 134.841842
F 12.556690 11.576625 156.657651
F 11.794865 11.576625 178.473461
F 11.033040 11.576625 200.289270
F 10.271215 11.576625 222.105081
F 9.509391 11.576625 243.920890
F 17.889464 34.729883 3.946984
F 17.127639 34.729883 25.762793
F 16.365814 34.729883 47.578602
F 15.603989 34.729883 69.394413
F 14.842165 34.729883 91.210222
F 14.080340 34.729883 113.026032
F 13.318515 34.729883 134.841842
F 12.556690 34.729883 156.657651
F 11.794865 34.729883 178.473461
F 11.033040 34.729883 200.289270
F 10.271215 34.729883 222.105081
F 9.509391 34.729883 243.920890
F 17.889464 57.883140 3.946984
F 17.127639 57.883140 25.762793
F 16.365814 57.883140 47.578602
F 15.603989 57.883140 69.394413
F 14.842165 57.883140 91.210222
F 14.080340 57.883140 113.026032
F 13.318515 57.883140 134.841842
F 12.556690 57.883140 156.657651
F 11.794865 57.883140 178.473461
F 11.033040 57.883140 200.289270
F 10.271215 57.883140 222.105081
F 9.509391 57.883140 243.920890
F 44.608282 11.576625 4.880025
F 43.846457 11.576625 26.695835
F 43.084632 11.576625 48.511644
F 42.322807 11.576625 70.327454
F 41.560982 11.576625 92.143264
F 40.799157 11.576625 113.959074
F 40.037333 11.576625 135.774883
F 39.275508 11.576625 157.590693
F 38.513683 11.576625 179.406503
F 37.751858 11.576625 201.222312
F 36.990033 11.576625 223.038122
F 36.228208 11.576625 244.853932
F 44.608282 34.729883 4.880025
F 43.846457 34.729883 26.695835
F 43.084632 34.729883 48.511644
F 42.322807 34.729883 70.327454
F 41.560982 34.729883 92.143264
F 40.799157 34.729883 113.959074
F 40.037333 34.729883 135.774883
F 39.275508 34.729883 157.590693
F 38.513683 34.729883 179.406503
F 37.751858 34.729883 201.222312
F 36.990033 34.729883 223.038122
F 36.228208 34.729883 244.853932
F 44.608282 57.883140 4.880025
F 43.846457 57.883140 26.695835
F 43.084632 57.883140 48.511644
F 42.322807 57.883140 70.327454
F 41.560982 57.883140 92.143264
F 40.799157 57.883140 113.959074
F 40.037333 57.883140 135.774883
F 39.275508 57.883140 157.590693
F 38.513683 57.883140 179.406503
F 37.751858 57.883140 201.222312
F 36.990033 57.883140 223.038122
F 36.228208 57.883140 244.853932
F 64.470675 11.576625 202.155354
F 63.708850 11.576625 223.971164
F 62.947025 11.576625 245.786973
F 64.470675 34.729883 202.155354
F 63.708850 34.729883 223.971164
F 62.947025 34.729883 245.786973
F 64.470675 57.883140 202.155354
F 63.708850 57.883140 223.971164
F 62.947025 57.883140 245.786973
F 17.889464 19.294381 3.946983
F 17.127639 19.294381 25.762793
F 16.365814 19.294381 47.578602
F 15.603989 19.294381 69.394412
F 14.842165 19.294381 91.210222
F 14.080340 19.294381 113.026031
F 13.318515 19.294381 134.841841
F 12.556690 19.294381 156.657651
F 11.794865 19.294381 178.473460
F 11.033040 19.294381 200.289270
F 10.271215 19.294381 222.105080
F 9.509391 19.294381 243.920889
F 17.889464 42.447638 3.946983
F 17.127639 42.447638 25.762793
F 16.365814 42.447638 47.578602
F 15.603989 42.447638 69.394412
F 14.842165 42.447638 91.210222
F 14.080340 42.447638 113.026031
F 13.318515 42.447638 134.841841
F 12.556690 42.447638 156.657651
F 11.794865 42.447638 178.473460
F 11.033040 42.447638 200.289270
F 10.271215 42.447638 222.105080
F 9.509391 42.447638 243.920889
F 17.889464 65.600896 3.946983
F 17.127639 65.600896 25.762793
F 16.365814 65.600896 47.578602
F 15.603989 65.600896 69.394412
F 14.842165 65.600896 91.210222
F 14.080340 65.600896 113.026031
F 13.318515 65.600896 134.841841
F 12.556690 65.600896 156.657651
F 11.794865 65.600896 178.473460
F 11.033040 65.600896 200.289270
F 10.271215 65.600896 222.105080
F 9.509391 65.600896 243.920889
F 44.608282 19.294381 4.880024
F 43.846457 19.294381 26.695835
F 43.084632 19.294381 48.511644
F 42.322807 19.294381 70.327453
F 41.560982 19.294381 92.143264
F 40.799157 19.294381 113.959073
F 40.037333 19.294381 135.774882
F 39.275508 19.294381 157.590693
F 38.513683 19.294381 179.406502
F 37.751858 19.294381 201.222312
F 36.990033 19.294381 223.038121
F 36.228208 19.294381 244.853931
F 44.608282 42.447638 4.880024
F 43.846457 42.447638 26.695835
F 43.084632 42.447638 48.511644
F 42.322807 42.447638 70.327453
F 41.560982 42.447638 92.143264
F 40.799157 42.447638 113.959073
F 40.037333 42.447638 135.774882
F 39.275508 42.447638 157.590693
F 38.513683 42.447638 179.406502
F 37.751858 42.447638 201.222312
F 36.990033 42.447638 223.038121
F 36.228208 42.447638 244.853931
F 44.608282 65.600896 4.880024
F 43.846457 65.600896 26.695835
F 43.084632 65.600896 48.511644
F 42.322807 65.600896 70.327453
F 41.560982 65.600896 92.143264
F 40.799157 65.600896 113.959073
F 40.037333 65.600896 135.774882
F 39.275508 65.600896 157.590693
F 38.513683 65.600896 179.406502
F 37.751858 65.600896 201.222312
F 36.990033 65.600896 223.038121
F 36.228208 65.600896 244.853931
F 64.470675 19.294381 202.155354
F 63.708850 19.294381 223.971163
F 62.947025 19.294381 245.786972
F 64.470675 42.447638 202.155354
F 63.708850 42.447638 223.971163
F 62.947025 42.447638 245.786972
F 64.470675 65.600896 202.155354
F 63.708850 65.600896 223.971163
F 62.947025 65.600896 245.786972
F 26.795740 3.858876 4.257997
F 26.033915 3.858876 26.073806
F 25.272091 3.858876 47.889616
F 24.510266 3.858876 69.705426
F 23.748441 3.858876 91.521235
F 22.986616 3.858876 113.337045
F 22.224791 3.858876 135.152855
F 21.462966 3.858876 156.968665
F 20.701141 3.858876 178.784474
F 19.939317 3.858876 200.600283
F 19.177492 3.858876 222.416094
F 18.415667 3.858876 244.231903
F 26.795740 27.012133 4.257997
F 26.033915 27.012133 26.073806
F 25.272091 27.012133 47.889616
F 24.510266 27.012133 69.705426
F 23.748441 27.012133 91.521235
F 22.986616 27.012133 113.337045
F 22.224791 27.012133 135.152855
F 21.462966 27.012133 156.968665
F 20.701141 27.012133 178.784474
F 19.939317 27.012133 200.600283
F 19.177492 27.012133 222.416094
F 18.415667 27.012133 244.231903
F 26.795740 50.165391 4.257997
F 26.033915 50.165391 26.073806
F 25.272091 50.165391 47.889616
F 24.510266 50.165391 69.705426
F 23.748441 50.165391 91.521235
F 22.986616 50.165391 113.337045
F 22.224791 50.165391 135.152855
F 21.462966 50.165391 156.968665
F 20.701141 50.165391 178.784474
F 19.939317 50.165391 200.600283
F 19.177492 50.165391 222.416094
F 18.415667 50.165391 244.231903
F 53.514557 3.858876 5.191038
F 52.752732 3.858876 27.006848
F 51.990907 3.858876 48.822658
F 51.229082 3.858876 70.638467
F 50.467258 3.858876 92.454277
F 49.705433 3.858876 114.270087
F 48.943608 3.858876 136.085896
F 48.181783 3.858876 157.901707
F 47.419958 3.858876 179.717516
F 46.658133 3.858876 201.533325
F 45.896308 3.858876 223.349135
F 45.134484 3.858876 245.164945
F 53.514557 27.012133 5.191038
F 52.752732 27.012133 27.006848
F 51.990907 27.012133 48.822658
F 51.229082 27.012133 70.638467
F 50.467258 27.012133 92.454277
F 49.705433 27.012133 114.270087
F 48.943608 27.012133 136.085896
F 48.181783 27.012133 157.901707
F 47.419958 27.012133 179.717516
F 46.658133 27.012133 201.533325
F 45.896308 27.012133 223.349135
F 45.134484 27.012133 245.164945
F 53.514557 50.165391 5.191038
F 52.752732 50.165391 27.006848
F 51.990907 50.165391 48.822658
F 51.229082 50.165391 70.638467
F 50.467258 50.165391 92.454277
F 49.705433 50.165391 114.270087
F 48.943608 50.165391 136.085896
F 48.181783 50.165391 157.901707
F 47.419958 50.165391 179.717516
F 46.658133 50.165391 201.533325
F 45.896308 50.165391 223.349135
F 45.134484 50.165391 245.164945
F 26.795740 11.576626 4.257997
F 26.033915 11.576626 26.073806
F 25.272091 11.576626 47.889615
F 24.510266 11.576626 69.705426
F 23.748441 11.576626 91.521235
F 22.986616 11.576626 113.337045
F 22.224791 11.576626 135.152855
F 21.462966 11.576626 156.968664
F 20.701141 11.576626 178.784474
F 19.939317 11.576626 200.600283
F 19.177492 11.576626 222.416094
F 18.415667 11.576626 244.231903
F 26.795740 34.729883 4.257997
F 26.033915 34.729883 26.073806
F 25.272091 34.729883 47.889615
F 24.510266 34.729883 69.705426
F 23.748441 34.729883 91.521235
F 22.986616 34.729883 113.337045
F 22.224791 34.729883 135.152855
F 21.462966 34.729883 156.968664
F 20.701141 34.729883 178.784474
F 19.939317 34.729883 200.600283
F 19.177492 34.729883 222.416094
F 18.415667 34.729883 244.231903
F 26.795740 57.883141 4.257997
F 26.033915 57.883141 26.073806
F 25.272091 57.883141 47.889615
F 24.510266 57.883141 69.705426
F 23.748441 57.883141 91.521235
F 22.986616 57.883141 113.337045
F 22.224791 57.883141 135.152855
F 21.462966 57.883141 156.968664
F 20.701141 57.883141 178.784474
F 19.939317 57.883141 200.600283
F 19.177492 57.883141 222.416094
F 18.415667 57.883141 244.231903
F 53.514557 11.576626 5.191038
F 52.752732 11.576626 27.006848
F 51.990907 11.576626 48.822657
F 51.229082 11.576626 70.638467
F 50.467258 11.576626 92.454277
F 49.705433 11.576626 114.270087
F 48.943608 11.576626 136.085896
F 48.181783 11.576626 157.901706
F 47.419958 11.576626 179.717516
F 46.658133 11.576626 201.533325
F 45.896308 11.576626 223.349135
F 45.134484 11.576626 245.164945
F 53.514557 34.729883 5.191038
F 52.752732 34.729883 27.006848
F 51.990907 34.729883 48.822657
F 51.229082 34.729883 70.638467
F 50.467258 34.729883 92.454277
F 49.705433 34.729883 114.270087
F 48.943608 34.729883 136.085896
F 48.181783 34.729883 157.901706
F 47.419958 34.729883 179.717516
F 46.658133 34.729883 201.533325
F 45.896308 34.729883 223.349135
F 45.134484 34.729883 245.164945
F 53.514557 57.883141 5.191038
F 52.752732 57.883141 27.006848
F 51.990907 57.883141 48.822657
F 51.229082 57.883141 70.638467
F 50.467258 57.883141 92.454277
F 49.705433 57.883141 114.270087
F 48.943608 57.883141 136.085896
F 48.181783 57.883141 157.901706
F 47.419958 57.883141 179.717516
F 46.658133 57.883141 201.533325
F 45.896308 57.883141 223.349135
F 45.134484 57.883141 245.164945
F 26.795740 19.294381 4.257996
F 26.033915 19.294381 26.073806
F 25.272091 19.294381 47.889615
F 24.510266 19.294381 69.705425
F 23.748441 19.294381 91.521235
F 22.986616 19.294381 113.337044
F 22.224791 19.294381 135.152854
F 21.462966 19.294381 156.968664
F 20.701141 19.294381 178.784473
F 19.939317 19.294381 200.600283
F 19.177492 19.294381 222.416093
F 18.415667 19.294381 244.231902
F 26.795740 42.447639 4.257996
F 26.033915 42.447639 26.073806
F 25.272091 42.447639 47.889615
F 24.510266 42.447639 69.705425
F 23.748441 42.447639 91.521235
F 22.986616 42.447639 113.337044
F 22.224791 42.447639 135.152854
F 21.462966 42.447639 156.968664
F 20.701141 42.447639 178.784473
F 19.939317 42.447639 200.600283
F 19.177492 42.447639 222.416093
F 18.415667 42.447639 244.231902
F 26.795740 65.600896 4.257996
F 26.033915 65.600896 26.073806
F 25.272091 65.600896 47.889615
F 24.510266 65.600896 69.705425
F 23.748441 65.600896 91.521235
F 22.986616 65.600896 113.337044
F 22.224791 65.600896 135.152854
F 21.462966 65.600896 156.968664
F 20.701141 65.600896 178.784473
F 19.939317 65.600896 200.600283
F 19.177492 65.600896 222.416093
F 18.415667 65.600896 244.231902
F 53.514557 19.294381 5.191037
F 52.752732 19.294381 27.006848
F 51.990907 19.294381 48.822657
F 51.229082 19.294381 70.638466
F 50.467258 19.294381 92.454277
F 49.705433 19.294381 114.270086
F 48.943608 19.294381 136.085895
F 48.181783 19.294381 157.901706
F 47.419958 19.294381 179.717515
F 46.658133 19.294381 201.533325
F 45.896308 19.294381 223.349134
F 45.134484 19.294381 245.164944
F 53.514557 42.447639 5.191037
F 52.752732 42.447639 27.006848
F 51.990907 42.447639 48.822657
F 51.229082 42.447639 70.638466
F 50.467258 42.447639 92.454277
F 49.705433 42.447639 114.270086
F 48.943608 42.447639 136.085895
F 48.181783 42.447639 157.901706
F 47.419958 42.447639 179.717515
F 46.658133 42.447639 201.533325
F 45.896308 42.447639 223.349134
F 45.134484 42.447639 245.164944
F 53.514557 65.600896 5.191037
F 52.752732 65.600896 27.006848
F 51.990907 65.600896 48.822657
F 51.229082 65.600896 70.638466
F 50.467258 65.600896 92.454277
F 49.705433 65.600896 114.270086
F 48.943608 65.600896 136.085895
F 48.181783 65.600896 157.901706
F 47.419958 65.600896 179.717515
F 46.658133 65.600896 201.533325
F 45.896308 65.600896 223.349134
F 45.134484 65.600896 245.164944
F 9.110158 1.286291 0.000001
F 8.348333 1.286291 21.815811
F 7.586508 1.286291 43.631621
F 6.824683 1.286291 65.447430
F 6.062858 1.286291 87.263240
F 5.301033 1.286291 109.079049
F 4.539208 1.286291 130.894860
F 3.777384 1.286291 152.710669
F 3.015559 1.286291 174.526478
F 2.253734 1.286291 196.342289
F 1.491909 1.286291 218.158098
F 0.730084 1.286291 239.973908
F 9.110158 24.439549 0.000001
F 8.348333 24.439549 21.815811
F 7.586508 24.439549 43.631621
F 6.824683 24.439549 65.447430
F 6.062858 24.439549 87.263240
F 5.301033 24.439549 109.079049
F 4.539208 24.439549 130.894860
F 3.777384 24.439549 152.710669
F 3.015559 24.439549 174.526478
F 2.253734 24.439549 196.342289
F 1.491909 24.439549 218.158098
F 0.730084 24.439549 239.973908
F 9.110158 47.592806 0.000001
F 8.348333 47.592806 21.815811
F 7.586508 47.592806 43.631621
F 6.824683 47.592806 65.447430
F 6.062858 47.592806 87.263240
F 5.301033 47.592806 109.079049
F 4.539208 47.592806 130.894860
F 3.777384 47.592806 152.710669
F 3.015559 47.592806 174.526478
F 2.253734 47.592806 196.342289
F 1.491909 47.592806 218.158098
F 0.730084 47.592806 239.973908
F 35.828974 1.286291 0.933043
F 35.067149 1.286291 22.748853
F 34.305325 1.286291 44.564662
F 33.543500 1.286291 66.380472
F 32.781675 1.286291 88.196282
F 32.019850 1.286291 110.012091
F 31.258025 1.286291 131.827901
F 30.496200 1.286291 153.643711
F 29.734375 1.286291 175.459520
F 28.972551 1.286291 197.275330
F 28.210726 1.286291 219.091140
F 27.448901 1.286291 240.906950
F 35.828974 24.439549 0.933043
F 35.067149 24.439549 22.748853
F 34.305325 24.439549 44.564662
F 33.543500 24.439549 66.380472
F 32.781675 24.439549 88.196282
F 32.019850 24.439549 110.012091
F 31.258025 24.439549 131.827901
F 30.496200 24.439549 153.643711
F 29.734375 24.439549 175.459520
F 28.972551 24.439549 197.275330
F 28.210726 24.439549 219.091140
F 27.448901 24.439549 240.906950
F 35.828974 47.592806 0.933043
F 35.067149 47.592806 22.748853
F 34.305325 47.592806 44.564662
F 33.543500 47.592806 66.380472
F 32.781675 47.592806 88.196282
F 32.019850 47.592806 110.012091
F 31.258025 47.592806 131.827901
F 30.496200 47.592806 153.643711
F 29.734375 47.592806 175.459520
F 28.972551 47.592806 197.275330
F 28.210726 47.592806 219.091140
F 27.448901 47.592806 240.906950
F 62.547791 1.286291 1.866084
F 61.785966 1.286291 23.681895
F 61.024141 1.286291 45.497704
F 60.262316 1.286291 67.313513
F 59.500492 1.286291 89.129323
F 58.738667 1.286291 110.945133
F 57.976842 1.286291 132.760943
F 57.215017 1.286291 154.576752
F 56.453192 1.286291 176.392562
F 55.691367 1.286291 198.208372
F 54.929542 1.286291 220.024181
F 54.167718 1.286291 241.839992
F 62.547791 24.439549 1.866084
F 61.785966 24.439549 23.681895
F 61.024141 24.439549 45.497704
F 60.262316 24.439549 67.313513
F 59.500492 24.439549 89.129323
F 58.738667 24.439549 110.945133
F 57.976842 24.439549 132.760943
F 57.215017 24.439549 154.576752
F 56.453192 24.439549 176.392562
F 55.691367 24.439549 198.208372
F 54.929542 24.439549 220.024181
F 54.167718 24.439549 241.839992
F 62.547791 47.592806 1.866084
F 61.785966 47.592806 23.681895
F 61.024141 47.592806 45.497704
F 60.262316 47.592806 67.313513
F 59.500492 47.592806 89.129323
F 58.738667 47.592806 110.945133
F 57.976842 47.592806 132.760943
F 57.215017 47.592806 154.576752
F 56.453192 47.592806 176.392562
F 55.691367 47.592806 198.208372
F 54.929542 47.592806 220.024181
F 54.167718 47.592806 241.839992
F 9.110158 9.004040 0.000001
F 8.348333 9.004040 21.815811
F 7.586508 9.004040 43.631621
F 6.824683 9.004040 65.447430
F 6.062858 9.004040 87.263240
F 5.301033 9.004040 109.079049
F 4.539208 9.004040 130.894860
F 3.777384 9.004040 152.710669
F 3.015559 9.004040 174.526478
F 2.253734 9.004040 196.342289
F 1.491909 9.004040 218.158098
F 0.730084 9.004040 239.973908
F 9.110158 32.157298 0.000001
F 8.348333 32.157298 21.815811
F 7.586508 32.157298 43.631621
F 6.824683 32.157298 65.447430
F 6.062858 32.157298 87.263240
F 5.301033 32.157298 109.079049
F 4.539208 32.157298 130.894860
F 3.777384 32.157298 152.710669
F 3.015559 32.157298 174.526478
F 2.253734 32.157298 196.342289
F 1.491909 32.157298 218.158098
F 0.730084 32.157298 239.973908
F 9.110158 55.310555 0.000001
F 8.348333 55.310555 21.815811
F 7.586508 55.310555 43.631621
F 6.824683 55.310555 65.447430
F 6.062858 55.310555 87.263240
F 5.301033 55.310555 109.079049
F 4.539208 55.310555 130.894860
F 3.777384 55.310555 152.710669
F 3.015559 55.310555 174.526478
F 2.253734 55.310555 196.342289
F 1.491909 55.310555 218.158098
F 0.730084 55.310555 239.973908
F 35.828974 9.004040 0.933043
F 35.067149 9.004040 22.748853
F 34.305325 9.004040 44.564662
F 33.543500 9.004040 66.380472
F 32.781675 9.004040 88.196282
F 32.019850 9.004040 110.012091
F 31.258025 9.004040 131.827901
F 30.496200 9.004040 153.643711
F 29.734375 9.004040 175.459520
F 28.972551 9.004040 197.275330
F 28.210726 9.004040 219.091140
F 27.448901 9.004040 240.906950
F 35.828974 32.157298 0.933043
F 35.067149 32.157298 22.748853
F 34.305325 32.157298 44.564662
F 33.543500 32.157298 66.380472
F 32.781675 32.157298 88.196282
F 32.019850 32.157298 110.012091
F 31.258025 32.157298 131.827901
F 30.496200 32.157298 153.643711
F 29.734375 32.157298 175.459520
F 28.972551 32.157298 197.275330
F 28.210726 32.157298 219.091140
F 27.448901 32.157298 240.906950
F 35.828974 55.310555 0.933043
F 35.067149 55.310555 22.748853
F 34.305325 55.310555 44.564662
F 33.543500 55.310555 66.380472
F 32.781675 55.310555 88.196282
F 32.019850 55.310555 110.012091
F 31.258025 55.310555 131.827901
F 30.496200 55.310555 153.643711
F 29.734375 55.310555 175.459520
F 28.972551 55.310555 197.275330
F 28.210726 55.310555 219.091140
F 27.448901 55.310555 240.906950
F 62.547791 9.004040 1.866084
F 61.785966 9.004040 23.681895
F 61.024141 9.004040 45.497704
F 60.262316 9.004040 67.313513
F 59.500492 9.004040 89.129323
F 58.738667 9.004040 110.945133
F 57.976842 9.004040 132.760943
F 57.215017 9.004040 154.576752
F 56.453192 9.004040 176.392562
F 55.691367 9.004040 198.208372
F 54.929542 9.004040 220.024181
F 54.167718 9.004040 241.839992
F 62.547791 32.157298 1.866084
F 61.785966 32.157298 23.681895
F 61.024141 32.157298 45.497704
F 60.262316 32.157298 67.313513
F 59.500492 32.157298 89.129323
F 58.738667 32.157298 110.945133
F 57.976842 32.157298 132.760943
F 57.215017 32.157298 154.576752
F 56.453192 32.157298 176.392562
F 55.691367 32.157298 198.208372
F 54.929542 32.157298 220.024181
F 54.167718 32.157298 241.839992
F 62.547791 55.310555 1.866084
F 61.785966 55.310555 23.681895
F 61.024141 55.310555 45.497704
F 60.262316 55.310555 67.313513
F 59.500492 55.310555 89.129323
F 58.738667 55.310555 110.945133
F 57.976842 55.310555 132.760943
F 57.215017 55.310555 154.576752
F 56.453192 55.310555 176.392562
F 55.691367 55.310555 198.208372
F 54.929542 55.310555 220.024181
F 54.167718 55.310555 241.839992
F 9.110158 16.721796 0.000000
F 8.348333 16.721796 21.815810
F 7.586508 16.721796 43.631620
F 6.824683 16.721796 65.447430
F 6.062858 16.721796 87.263239
F 5.301033 16.721796 109.079048
F 4.539208 16.721796 130.894859
F 3.777384 16.721796 152.710668
F 3.015559 16.721796 174.526478
F 2.253734 16.721796 196.342288
F 1.491909 16.721796 218.158097
F 0.730084 16.721796 239.973907
F 9.110158 39.875053 0.000000
F 8.348333 39.875053 21.815810
F 7.586508 39.875053 43.631620
F 6.824683 39.875053 65.447430
F 6.062858 39.875053 87.263239
F 5.301033 39.875053 109.079048
F 4.539208 39.875053 130.894859
F 3.777384 39.875053 152.710668
F 3.015559 39.875053 174.526478
F 2.253734 39.875053 196.342288
F 1.491909 39.875053 218.158097
F 0.730084 39.875053 239.973907
F 9.110158 63.028311 0.000000
F 8.348333 63.028311 21.815810
F 7.586508 63.028311 43.631620
F 6.824683 63.028311 65.447430
F 6.062858 63.028311 87.263239
F 5.301033 63.028311 109.079048
F 4.539208 63.028311 130.894859
F 3.777384 63.028311 152.710668
F 3.015559 63.028311 174.526478
F 2.253734 63.028311 196.342288
F 1.491909 63.028311 218.158097
F 0.730084 63.028311 239.973907
F 35.828974 16.721796 0.933042
F 35.067149 16.721796 22.748852
F 34.305325 16.721796 44.564661
F 33.543500 16.721796 66.380472
F 32.781675 16.721796 88.196281
F 32.019850 16.721796 110.012090
F 31.258025 16.721796 131.827900
F 30.496200 16.721796 153.643710
F 29.734375 16.721796 175.459520
F 28.972551 16.721796 197.275329
F 28.210726 16.721796 219.091139
F 27.448901 16.721796 240.906949
F 35.828974 39.875053 0.933042
F 35.067149 39.875053 22.748852
F 34.305325 39.875053 44.564661
F 33.543500 39.875053 66.380472
F 32.781675 39.875053 88.196281
F 32.019850 39.875053 110.012090
F 31.258025 39.875053 131.827900
F 30.496200 39.875053 153.643710
F 29.734375 39.875053 175.459520
F 28.972551 39.875053 197.275329
F 28.210726 39.875053 219.091139
F 27.448901 39.875053 240.906949
F 35.828974 63.028311 0.933042
F 35.067149 63.028311 22.748852
F 34.305325 63.028311 44.564661
F 33.543500 63.028311 66.380472
F 32.781675 63.028311 88.196281
F 32.019850 63.028311 110.012090
F 31.258025 63.028311 131.827900
F 30.496200 63.028311 153.643710
F 29.734375 63.028311 175.459520
F 28.972551 63.028311 197.275329
F 28.210726 63.028311 219.091139
F 27.448901 63.028311 240.906949
F 62.547791 16.721796 1.866083
F 61.785966 16.721796 23.681894
F 61.024141 16.721796 45.497703
F 60.262316 16.721796 67.313513
F 59.500492 16.721796 89.129322
F 58.738667 16.721796 110.945132
F 57.976842 16.721796 132.760942
F 57.215017 16.721796 154.576751
F 56.453192 16.721796 176.392562
F 55.691367 16.721796 198.208371
F 54.929542 16.721796 220.024180
F 54.167718 16.721796 241.839991
F 62.547791 39.875053 1.866083
F 61.785966 39.875053 23.681894
F 61.024141 39.875053 45.497703
F 60.262316 39.875053 67.313513
F 59.500492 39.875053 89.129322
F 58.738667 39.875053 110.945132
F 57.976842 39.875053 132.760942
F 57.215017 39.875053 154.576751
F 56.453192 39.875053 176.392562
F 55.691367 39.875053 198.208371
F 54.929542 39.875053 220.024180
F 54.167718 39.875053 241.839991
F 62.547791 63.028311 1.866083
F 61.785966 63.028311 23.681894
F 61.024141 63.028311 45.497703
F 60.262316 63.028311 67.313513
F 59.500492 63.028311 89.129322
F 58.738667 63.028311 110.945132
F 57.976842 63.028311 132.760942
F 57.215017 63.028311 154.576751
F 56.453192 63.028311 176.392562
F 55.691367 63.028311 198.208371
F 54.929542 63.028311 220.024180
F 54.167718 63.028311 241.839991
F 18.016425 1.286291 0.311015
F 17.254600 1.286291 22.126825
F 16.492775 1.286291 43.942634
F 15.730950 1.286291 65.758444
F 14.969125 1.286291 87.574254
F 14.207301 1.286291 109.390063
F 13.445476 1.286291 131.205872
F 12.683651 1.286291 153.021683
F 11.921826 1.286291 174.837492
F 11.160001 1.286291 196.653302
F 10.398176 1.286291 218.469112
F 9.636351 1.286291 240.284921
F 18.016425 24.439548 0.311015
F 17.254600 24.439548 22.126825
F 16.492775 24.439548 43.942634
F 15.730950 24.439548 65.758444
F 14.969125 24.439548 87.574254
F 14.207301 24.439548 109.390063
F 13.445476 24.439548 131.205872
F 12.683651 24.439548 153.021683
F 11.921826 24.439548 174.837492
F 11.160001 24.439548 196.653302
F 10.398176 24.439548 218.469112
F 9.636351 24.439548 240.284921
F 18.016425 47.592806 0.311015
F 17.254600 47.592806 22.126825
F 16.492775 47.592806 43.942634
F 15.730950 47.592806 65.758444
F 14.969125 47.592806 87.574254
F 14.207301 47.592806 109.390063
F 13.445476 47.592806 131.205872
F 12.683651 47.592806 153.021683
F 11.921826 47.592806 174.837492
F 11.160001 47.592806 196.653302
F 10.398176 47.592806 218.469112
F 9.636351 47.592806 240.284921
F 44.735242 1.286291 1.244056
F 43.973417 1.286291 23.059867
F 43.211592 1.286291 44.875676
F 42.449767 1.286291 66.691485
F 41.687942 1.286291 88.507296
F 40.926117 1.286291 110.323105
F 40.164292 1.286291 132.138914
F 39.402468 1.286291 153.954724
F 38.640643 1.286291 175.770534
F 37.878818 1.286291 197.586344
F 37.116993 1.286291 219.402153
F 36.355168 1.286291 241.217963
F 44.735242 24.439548 1.244056
F 43.973417 24.439548 23.059867
F 43.211592 24.439548 44.875676
F 42.449767 24.439548 66.691485
F 41.687942 24.439548 88.507296
F 40.926117 24.439548 110.323105
F 40.164292 24.439548 132.138914
F 39.402468 24.439548 153.954724
F 38.640643 24.439548 175.770534
F 37.878818 24.439548 197.586344
F 37.116993 24.439548 219.402153
F 36.355168 24.439548 241.217963
F 44.735242 47.592806 1.244056
F 43.973417 47.592806 23.059867
F 43.211592 47.592806 44.875676
F 42.449767 47.592806 66.691485
F 41.687942 47.592806 88.507296
F 40.926117 47.592806 110.323105
F 40.164292 47.592806 132.138914
F 39.402468 47.592806 153.954724
F 38.640643 47.592806 175.770534
F 37.878818 47.592806 197.586344
F 37.116993 47.592806 219.402153
F 36.355168 47.592806 241.217963
F 64.597634 1.286291 198.519386
F 63.835810 1.286291 220.335195
F 63.073985 1.286291 242.151004
F 64.597634 24.439548 198.519386
F 63.835810 24.439548 220.335195
F 63.073985 24.439548 242.151004
F 64.597634 47.592806 198.519386
F 63.835810 47.592806 220.335195
F 63.073985 47.592806 242.151004
F 18.016425 9.004040 0.311015
F 17.254600 9.004040 22.126825
F 16.492775 9.004040 43.942634
F 15.730950 9.004040 65.758444
F 14.969125 9.004040 87.574254
F 14.207301 9.004040 109.390063
F 13.445476 9.004040 131.205873
F 12.683651 9.004040 153.021683
F 11.921826 9.004040 174.837492
F 11.160001 9.004040 196.653302
F 10.398176 9.004040 218.469112
F 9.636351 9.004040 240.284922
F 18.016425 32.157298 0.311015
F 17.254600 32.157298 22.126825
F 16.492775 32.157298 43.942634
F 15.730950 32.157298 65.758444
F 14.969125 32.157298 87.574254
F 14.207301 32.157298 109.390063
F 13.445476 32.157298 131.205873
F 12.683651 32.157298 153.021683
F 11.921826 32.157298 174.837492
F 11.160001 32.157298 196.653302
F 10.398176 32.157298 218.469112
F 9.636351 32.157298 240.284922
F 18.016425 55.310555 0.311015
F 17.254600 55.310555 22.126825
F 16.492775 55.310555 43.942634
F 15.730950 55.310555 65.758444
F 14.969125 55.310555 87.574254
F 14.207301 55.310555 109.390063
F 13.445476 55.310555 131.205873
F 12.683651 55.310555 153.021683
F 11.921826 55.310555 174.837492
F 11.160001 55.310555 196.653302
F 10.398176 55.310555 218.469112
F 9.636351 55.310555 240.284922
F 44.735242 9.004040 1.244056
F 43.973417 9.004040 23.059867
F 43.211592 9.004040 44.875676
F 42.449767 9.004040 66.691485
F 41.687942 9.004040 88.507296
F 40.926117 9.004040 110.323105
F 40.164292 9.004040 132.138915
F 39.402468 9.004040 153.954724
F 38.640643 9.004040 175.770534
F 37.878818 9.004040 197.586344
F 37.116993 9.004040 219.402153
F 36.355168 9.004040 241.217964
F 44.735242 32.157298 1.244056
F 43.973417 32.157298 23.059867
F 43.211592 32.157298 44.875676
F 42.449767 32.157298 66.691485
F 41.687942 32.157298 88.507296
F 40.926117 32.157298 110.323105
F 40.164292 32.157298 132.138915
F 39.402468 32.157298 153.954724
F 38.640643 32.157298 175.770534
F 37.878818 32.157298 197.586344
F 37.116993 32.157298 219.402153
F 36.355168 32.157298 241.217964
F 44.735242 55.310555 1.244056
F 43.973417 55.310555 23.059867
F 43.211592 55.310555 44.875676
F 42.449767 55.310555 66.691485
F 41.687942 55.310555 88.507296
F 40.926117 55.310555 110.323105
F 40.164292 55.310555 132.138915
F 39.402468 55.310555 153.954724
F 38.640643 55.310555 175.770534
F 37.878818 55.310555 197.586344
F 37.116993 55.310555 219.402153
F 36.355168 55.310555 241.217964
F 64.597634 9.004040 198.519386
F 63.835810 9.004040 220.335195
F 63.073985 9.004040 242.151005
F 64.597634 32.157298 198.519386
F 63.835810 32.157298 220.335195
F 63.073985 32.157298 242.151005
F 64.597634 55.310555 198.519386
F 63.835810 55.310555 220.335195
F 63.073985 55.310555 242.151005
F 18.016425 16.721795 0.311014
F 17.254600 16.721795 22.126824
F 16.492775 16.721795 43.942633
F 15.730950 16.721795 65.758444
F 14.969125 16.721795 87.574253
F 14.207301 16.721795 109.390062
F 13.445476 16.721795 131.205872
F 12.683651 16.721795 153.021682
F 11.921826 16.721795 174.837492
F 11.160001 16.721795 196.653301
F 10.398176 16.721795 218.469111
F 9.636351 16.721795 240.284921
F 18.016425 39.875053 0.311014
F 17.254600 39.875053 22.126824
F 16.492775 39.875053 43.942633
F 15.730950 39.875053 65.758444
F 14.969125 39.875053 87.574253
F 14.207301 39.875053 109.390062
F 13.445476 39.875053 131.205872
F 12.683651 39.875053 153.021682
F 11.921826 39.875053 174.837492
F 11.160001 39.875053 196.653301
F 10.398176 39.875053 218.469111
F 9.636351 39.875053 240.284921
F 18.016425 63.028310 0.311014
F 17.254600 63.028310 22.126824
F 16.492775 63.028310 43.942633
F 15.730950 63.028310 65.758444
F 14.969125 63.028310 87.574253
F 14.207301 63.028310 109.390062
F 13.445476 63.028310 131.205872
F 12.683651 63.028310 153.021682
F 11.921826 63.028310 174.837492
F 11.160001 63.028310 196.653301
F 10.398176 63.028310 218.469111
F 9.636351 63.028310 240.284921
F 44.735242 16.721795 1.244055
F 43.973417 16.721795 23.059866
F 43.211592 16.721795 44.875675
F 42.449767 16.721795 66.691485
F 41.687942 16.721795 88.507295
F 40.926117 16.721795 110.323104
F 40.164292 16.721795 132.138914
F 39.402468 16.721795 153.954723
F 38.640643 16.721795 175.770534
F 37.878818 16.721795 197.586343
F 37.116993 16.721795 219.402152
F 36.355168 16.721795 241.217963
F 44.735242 39.875053 1.244055
F 43.973417 39.875053 23.059866
F 43.211592 39.875053 44.875675
F 42.449767 39.875053 66.691485
F 41.687942 39.875053 88.507295
F 40.926117 39.875053 110.323104
F 40.164292 39.875053 132.138914
F 39.402468 39.875053 153.954723
F 38.640643 39.875053 175.770534
F 37.878818 39.875053 197.586343
F 37.116993 39.875053 219.402152
F 36.355168 39.875053 241.217963
F 44.735242 63.028310 1.244055
F 43.973417 63.028310 23.059866
F 43.211592 63.028310 44.875675
F 42.449767 63.028310 66.691485
F 41.687942 63.028310 88.507295
F 40.926117 63.028310 110.323104
F 40.164292 63.028310 132.138914
F 39.402468 63.028310 153.954723
F 38.640643 63.028310 175.770534
F 37.878818 63.028310 197.586343
F 37.116993 63.028310 219.402152
F 36.355168 63.028310 241.217963
F 64.597635 16.721795 198.519385
F 63.835810 16.721795 220.335194
F 63.073985 16.721795 242.151004
F 64.597635 39.875053 198.519385
F 63.835810 39.875053 220.335194
F 63.073985 39.875053 242.151004
F 64.597635 63.028310 198.519385
F 63.835810 63.028310 220.335194
F 63.073985 63.028310 242.151004
F 26.922700 1.286290 0.622028
F 26.160875 1.286290 22.437837
F 25.399050 1.286290 44.253647
F 24.637226 1.286290 66.069457
F 23.875401 1.286290 87.885266
F 23.113576 1.286290 109.701076
F 22.351751 1.286290 131.516885
F 21.589926 1.286290 153.332696
F 20.828101 1.286290 175.148505
F 20.066276 1.286290 196.964314
F 19.304451 1.286290 218.780125
F 18.542627 1.286290 240.595934
F 26.922700 24.439547 0.622028
F 26.160875 24.439547 22.437837
F 25.399050 24.439547 44.253647
F 24.637226 24.439547 66.069457
F 23.875401 24.439547 87.885266
F 23.113576 24.439547 109.701076
F 22.351751 24.439547 131.516885
F 21.589926 24.439547 153.332696
F 20.828101 24.439547 175.148505
F 20.066276 24.439547 196.964314
F 19.304451 24.439547 218.780125
F 18.542627 24.439547 240.595934
F 26.922700 47.592805 0.622028
F 26.160875 47.592805 22.437837
F 25.399050 47.592805 44.253647
F 24.637226 47.592805 66.069457
F 23.875401 47.592805 87.885266
F 23.113576 47.592805 109.701076
F 22.351751 47.592805 131.516885
F 21.589926 47.592805 153.332696
F 20.828101 47.592805 175.148505
F 20.066276 47.592805 196.964314
F 19.304451 47.592805 218.780125
F 18.542627 47.592805 240.595934
F 53.641518 1.286290 1.555069
F 52.879693 1.286290 23.370879
F 52.117868 1.286290 45.186689
F 51.356043 1.286290 67.002498
F 50.594218 1.286290 88.818308
F 49.832394 1.286290 110.634118
F 49.070569 1.286290 132.449927
F 48.308744 1.286290 154.265737
F 47.546919 1.286290 176.081547
F 46.785094 1.286290 197.897356
F 46.023269 1.286290 219.713166
F 45.261444 1.286290 241.528976
F 53.641518 24.439547 1.555069
F 52.879693 24.439547 23.370879
F 52.117868 24.439547 45.186689
F 51.356043 24.439547 67.002498
F 50.594218 24.439547 88.818308
F 49.832394 24.439547 110.634118
F 49.070569 24.439547 132.449927
F 48.308744 24.439547 154.265737
F 47.546919 24.439547 176.081547
F 46.785094 24.439547 197.897356
F 46.023269 24.439547 219.713166
F 45.261444 24.439547 241.528976
F 53.641518 47.592805 1.555069
F 52.879693 47.592805 23.370879
F 52.117868 47.592805 45.186689
F 51.356043 47.592805 67.002498
F 50.594218 47.592805 88.818308
F 49.832394 47.592805 110.634118
F 49.070569 47.592805 132.449927
F 48.308744 47.592805 154.265737
F 47.546919 47.592805 176.081547
F 46.785094 47.592805 197.897356
F 46.023269 47.592805 219.713166
F 45.261444 47.592805 241.528976
F 26.922700 9.004039 0.622028
F 26.160875 9.004039 22.437837
F 25.399050 9.004039 44.253647
F 24.637226 9.004039 66.069457
F 23.875401 9.004039 87.885267
F 23.113576 9.004039 109.701076
F 22.351751 9.004039 131.516885
F 21.589926 9.004039 153.332696
F 20.828101 9.004039 175.148505
F 20.066276 9.004039 196.964315
F 19.304451 9.004039 218.780125
F 18.542627 9.004039 240.595934
F 26.922700 32.157296 0.622028
F 26.160875 32.157296 22.437837
F 25.399050 32.157296 44.253647
F 24.637226 32.157296 66.069457
F 23.875401 32.157296 87.885267
F 23.113576 32.157296 109.701076
F 22.351751 32.157296 131.516885
F 21.589926 32.157296 153.332696
F 20.828101 32.157296 175.148505
F 20.066276 32.157296 196.964315
F 19.304451 32.157296 218.780125
F 18.542627 32.157296 240.595934
F 26.922700 55.310554 0.622028
F 26.160875 55.310554 22.437837
F 25.399050 55.310554 44.253647
F 24.637226 55.310554 66.069457
F 23.875401 55.310554 87.885267
F 23.113576 55.310554 109.701076
F 22.351751 55.310554 131.516885
F 21.589926 55.310554 153.332696
F 20.828101 55.310554 175.148505
F 20.066276 55.310554 196.964315
F 19.304451 55.310554 218.780125
F 18.542627 55.310554 240.595934
F 53.641518 9.004039 1.555069
F 52.879693 9.004039 23.370879
F 52.117868 9.004039 45.186689
F 51.356043 9.004039 67.002498
F 50.594218 9.004039 88.818309
F 49.832394 9.004039 110.634118
F 49.070569 9.004039 132.449927
F 48.308744 9.004039 154.265737
F 47.546919 9.004039 176.081547
F 46.785094 9.004039 197.897357
F 46.023269 9.004039 219.713166
F 45.261444 9.004039 241.528976
F 53.641518 32.157296 1.555069
F 52.879693 32.157296 23.370879
F 52.117868 32.157296 45.186689
F 51.356043 32.157296 67.002498
F 50.594218 32.157296 88.818309
F 49.832394 32.157296 110.634118
F 49.070569 32.157296 132.449927
F 48.308744 32.157296 154.265737
F 47.546919 32.157296 176.081547
F 46.785094 32.157296 197.897357
F 46.023269 32.157296 219.713166
F 45.261444 32.157296 241.528976
F 53.641518 55.310554 1.555069
F 52.879693 55.310554 23.370879
F 52.117868 55.310554 45.186689
F 51.356043 55.310554 67.002498
F 50.594218 55.310554 88.818309
F 49.832394 55.310554 110.634118
F 49.070569 55.310554 132.449927
F 48.308744 55.310554 154.265737
F 47.546919 55.310554 176.081547
F 46.785094 55.310554 197.897357
F 46.023269 55.310554 219.713166
F 45.261444 55.310554 241.528976
F 26.922700 16.721794 0.622027
F 26.160875 16.721794 22.437837
F 25.399050 16.721794 44.253646
F 24.637226 16.721794 66.069456
F 23.875401 16.721794 87.885266
F 23.113576 16.721794 109.701075
F 22.351751 16.721794 131.516885
F 21.589926 16.721794 153.332695
F 20.828101 16.721794 175.148504
F 20.066276 16.721794 196.964314
F 19.304452 16.721794 218.780124
F 18.542627 16.721794 240.595933
F 26.922700 39.875052 0.622027
F 26.160875 39.875052 22.437837
F 25.399050 39.875052 44.253646
F 24.637226 39.875052 66.069456
F 23.875401 39.875052 87.885266
F 23.113576 39.875052 109.701075
F 22.351751 39.875052 131.516885
F 21.589926 39.875052 153.332695
F 20.828101 39.875052 175.148504
F 20.066276 39.875052 196.964314
F 19.304452 39.875052 218.780124
F 18.542627 39.875052 240.595933
F 26.922700 63.028309 0.622027
F 26.160875 63.028309 22.437837
F 25.399050 63.028309 44.253646
F 24.637226 63.028309 66.069456
F 23.875401 63.028309 87.885266
F 23.113576 63.028309 109.701075
F 22.351751 63.028309 131.516885
F 21.589926 63.028309 153.332695
F 20.828101 63.028309 175.148504
F 20.066276 63.028309 196.964314
F 19.304452 63.028309 218.780124
F 18.542627 63.028309 240.595933
F 53.641518 16.721794 1.555068
F 52.879693 16.721794 23.370879
F 52.117868 16.721794 45.186688
F 51.356043 16.721794 67.002497
F 50.594218 16.721794 88.818308
F 49.832394 16.721794 110.634117
F 49.070569 16.721794 132.449927
F 48.308744 16.721794 154.265736
F 47.546919 16.721794 176.081546
F 46.785094 16.721794 197.897356
F 46.023269 16.721794 219.713165
F 45.261444 16.721794 241.528975
F 53.641518 39.875052 1.555068
F 52.879693 39.875052 23.370879
F 52.117868 39.875052 45.186688
F 51.356043 39.875052 67.002497
F 50.594218 39.875052 88.818308
F 49.832394 39.875052 110.634117
F 49.070569 39.875052 132.449927
F 48.308744 39.875052 154.265736
F 47.546919 39.875052 176.081546
F 46.785094 39.875052 197.897356
F 46.023269 39.875052 219.713165
F 45.261444 39.875052 241.528975
F 53.641518 63.028309 1.555068
F 52.879693 63.028309 23.370879
F 52.117868 63.028309 45.186688
F 51.356043 63.028309 67.002497
F 50.594218 63.028309 88.818308
F 49.832394 63.028309 110.634117
F 49.070569 63.028309 132.449927
F 48.308744 63.028309 154.265736
F 47.546919 63.028309 176.081546
F 46.785094 63.028309 197.897356
F 46.023269 63.028309 219.713165
F 45.261444 63.028309 241.528975
F 11.209766 7.717750 3.713724
F 10.447941 7.717750 25.529533
F 9.686116 7.717750 47.345343
F 8.924291 7.717750 69.161152
F 8.162466 7.717750 90.976962
F 7.400641 7.717750 112.792772
F 6.638816 7.717750 134.608581
F 5.876992 7.717750 156.424392
F 5.115167 7.717750 178.240201
F 4.353342 7.717750 200.056010
F 3.591517 7.717750 221.871821
F 2.829692 7.717750 243.687630
F 11.209766 30.871007 3.713724
F 10.447941 30.871007 25.529533
F 9.686116 30.871007 47.345343
F 8.924291 30.871007 69.161152
F 8.162466 30.871007 90.976962
F 7.400641 30.871007 112.792772
F 6.638816 30.871007 134.608581
F 5.876992 30.871007 156.424392
F 5.115167 30.871007 178.240201
F 4.353342 30.871007 200.056010
F 3.591517 30.871007 221.871821
F 2.829692 30.871007 243.687630
F 11.209766 54.024265 3.713724
F 10.447941 54.024265 25.529533
F 9.686116 54.024265 47.345343
F 8.924291 54.024265 69.161152
F 8.162466 54.024265 90.976962
F 7.400641 54.024265 112.792772
F 6.638816 54.024265 134.608581
F 5.876992 54.024265 156.424392
F 5.115167 54.024265 178.240201
F 4.353342 54.024265 200.056010
F 3.591517 54.024265 221.871821
F 2.829692 54.024265 243.687630
F 37.928582 7.717750 4.646765
F 37.166757 7.717750 26.462574
F 36.404933 7.717750 48.278385
F 35.643108 7.717750 70.094194
F 34.881283 7.717750 91.910003
F 34.119458 7.717750 113.725814
F 33.357633 7.717750 135.541623
F 32.595808 7.717750 157.357433
F 31.833983 7.717750 179.173243
F 31.072159 7.717750 200.989052
F 30.310334 7.717750 222.804862
F 29.548509 7.717750 244.620671
F 37.928582 30.871007 4.646765
F 37.166757 30.871007 26.462574
F 36.404933 30.871007 48.278385
F 35.643108 30.871007 70.094194
F 34.881283 30.871007 91.910003
F 34.119458 30.871007 113.725814
F 33.357633 30.871007 135.541623
F 32.595808 30.871007 157.357433
F 31.833983 30.871007 179.173243
F 31.072159 30.871007 200.989052
F 30.310334 30.871007 222.804862
F 29.548509 30.871007 244.620671
F 37.928582 54.024265 4.646765
F 37.166757 54.024265 26.462574
F 36.404933 54.024265 48.278385
F 35.643108 54.024265 70.094194
F 34.881283 54.024265 91.910003
F 34.119458 54.024265 113.725814
F 33.357633 54.024265 135.541623
F 32.595808 54.024265 157.357433
F 31.833983 54.024265 179.173243
F 31.072159 54.024265 200.989052
F 30.310334 54.024265 222.804862
F 29.548509 54.024265 244.620671
F 64.647400 7.717750 5.579807
F 63.885575 7.717750 27.395616
F 63.123750 7.717750 49.211426
F 62.361925 7.717750 71.027236
F 61.600101 7.717750 92.843045
F 60.838276 7.717750 114.658855
F 60.076451 7.717750 136.474665
F 59.314626 7.717750 158.290475
F 58.552801 7.717750 180.106284
F 57.790976 7.717750 201.922094
F 57.029151 7.717750 223.737904
F 56.267327 7.717750 245.553713
F 64.647400 30.871007 5.579807
F 63.885575 30.871007 27.395616
F 63.123750 30.871007 49.211426
F 62.361925 30.871007 71.027236
F 61.600101 30.871007 92.843045
F 60.838276 30.871007 114.658855
F 60.076451 30.871007 136.474665
F 59.314626 30.871007 158.290475
F 58.552801 30.871007 180.106284
F 57.790976 30.871007 201.922094
F 57.029151 30.871007 223.737904
F 56.267327 30.871007 245.553713
F 64.647400 54.024265 5.579807
F 63.885575 54.024265 27.395616
F 63.123750 54.024265 49.211426
F 62.361925 54.024265 71.027236
F 61.600101 54.024265 92.843045
F 60.838276 54.024265 114.658855
F 60.076451 54.024265 136.474665
F 59.314626 54.024265 158.290475
F 58.552801 54.024265 180.106284
F 57.790976 54.024265 201.922094
F 57.029151 54.024265 223.737904
F 56.267327 54.024265 245.553713
F 11.209766 15.435503 3.713723
F 10.447941 15.435503 25.529532
F 9.686116 15.435503 47.345342
F 8.924291 15.435503 69.161151
F 8.162466 15.435503 90.976961
F 7.400641 15.435503 112.792771
F 6.638816 15.435503 134.608580
F 5.876992 15.435503 156.424391
F 5.115167 15.435503 178.240200
F 4.353342 15.435503 200.056009
F 3.591517 15.435503 221.871820
F 2.829692 15.435503 243.687629
F 11.209766 38.588760 3.713723
F 10.447941 38.588760 25.529532
F 9.686116 38.588760 47.345342
F 8.924291 38.588760 69.161151
F 8.162466 38.588760 90.976961
F 7.400641 38.588760 112.792771
F 6.638816 38.588760 134.608580
F 5.876992 38.588760 156.424391
F 5.115167 38.588760 178.240200
F 4.353342 38.588760 200.056009
F 3.591517 38.588760 221.871820
F 2.829692 38.588760 243.687629
F 11.209766 61.742018 3.713723
F 10.447941 61.742018 25.529532
F 9.686116 61.742018 47.345342
F 8.924291 61.742018 69.161151
F 8.162466 61.742018 90.976961
F 7.400641 61.742018 112.792771
F 6.638816 61.742018 134.608580
F 5.876992 61.742018 156.424391
F 5.115167 61.742018 178.240200
F 4.353342 61.742018 200.056009
F 3.591517 61.742018 221.871820
F 2.829692 61.742018 243.687629
F 37.928582 15.435503 4.646764
F 37.166757 15.435503 26.462573
F 36.404933 15.435503 48.278384
F 35.643108 15.435503 70.094193
F 34.881283 15.435503 91.910002
F 34.119458 15.435503 113.725813
F 33.357633 15.435503 135.541622
F 32.595808 15.435503 157.357432
F 31.833983 15.435503 179.173242
F 31.072159 15.435503 200.989051
F 30.310334 15.435503 222.804861
F 29.548509 15.435503 244.620670
F 37.928582 38.588760 4.646764
F 37.166757 38.588760 26.462573
F 36.404933 38.588760 48.278384
F 35.643108 38.588760 70.094193
F 34.881283 38.588760 91.910002
F 34.119458 38.588760 113.725813
F 33.357633 38.588760 135.541622
F 32.595808 38.588760 157.357432
F 31.833983 38.588760 179.173242
F 31.072159 38.588760 200.989051
F 30.310334 38.588760 222.804861
F 29.548509 38.588760 244.620670
F 37.928582 61.742018 4.646764
F 37.166757 61.742018 26.462573
F 36.404933 61.742018 48.278384
F 35.643108 61.742018 70.094193
F 34.881283 61.742018 91.910002
F 34.119458 61.742018 113.725813
F 33.357633 61.742018 135.541622
F 32.595808 61.742018 157.357432
F 31.833983 61.742018 179.173242
F 31.072159 61.742018 200.989051
F 30.310334 61.742018 222.804861
F 29.548509 61.742018 244.620670
F 64.647400 15.435503 5.579806
F 63.885575 15.435503 27.395615
F 63.123750 15.435503 49.211425
F 62.361925 15.435503 71.027235
F 61.600101 15.435503 92.843044
F 60.838276 15.435503 114.658854
F 60.076451 15.435503 136.474664
F 59.314626 15.435503 158.290474
F 58.552801 15.435503 180.106283
F 57.790976 15.435503 201.922093
F 57.029151 15.435503 223.737903
F 56.267327 15.435503 245.553712
F 64.647400 38.588760 5.579806
F 63.885575 38.588760 27.395615
F 63.123750 38.588760 49.211425
F 62.361925 38.588760 71.027235
F 61.600101 38.588760 92.843044
F 60.838276 38.588760 114.658854
F 60.076451 38.588760 136.474664
F 59.314626 38.588760 158.290474
F 58.552801 38.588760 180.106283
F 57.790976 38.588760 201.922093
F 57.029151 38.588760 223.737903
F 56.267327 38.588760 245.553712
F 64.647400 61.742018 5.579806
F 63.885575 61.742018 27.395615
F 63.123750 61.742018 49.211425
F 62.361925 61.742018 71.027235
F 61.600101 61.742018 92.843044
F 60.838276 61.742018 114.658854
F 60.076451 61.742018 136.474664
F 59.314626 61.742018 158.290474
F 58.552801 61.742018 180.106283
F 57.790976 61.742018 201.922093
F 57.029151 61.742018 223.737903
F 56.267327 61.742018 245.553712
F 11.209766 0.000000 3.713724
F 10.447941 0.000000 25.529533
F 9.686116 0.000000 47.345343
F 8.924291 0.000000 69.161152
F 8.162466 0.000000 90.976962
F 7.400641 0.000000 112.792772
F 6.638816 0.000000 134.608581
F 5.876992 0.000000 156.424392
F 5.115167 0.000000 178.240201
F 4.353342 0.000000 200.056010
F 3.591517 0.000000 221.871821
F 2.829692 0.000000 243.687630
F 11.209766 23.153258 3.713724
F 10.447941 23.153258 25.529533
F 9.686116 23.153258 47.345343
F 8.924291 23.153258 69.161152
F 8.162466 23.153258 90.976962
F 7.400641 23.153258 112.792772
F 6.638816 23.153258 134.608581
F 5.876992 23.153258 156.424392
F 5.115167 23.153258 178.240201
F 4.353342 23.153258 200.056010
F 3.591517 23.153258 221.871821
F 2.829692 23.153258 243.687630
F 11.209766 46.306515 3.713724
F 10.447941 46.306515 25.529533
F 9.686116 46.306515 47.345343
F 8.924291 46.306515 69.161152
F 8.162466 46.306515 90.976962
F 7.400641 46.306515 112.792772
F 6.638816 46.306515 134.608581
F 5.876992 46.306515 156.424392
F 5.115167 46.306515 178.240201
F 4.353342 46.306515 200.056010
F 3.591517 46.306515 221.871821
F 2.829692 46.306515 243.687630
F 37.928582 0.000000 4.646765
F 37.166757 0.000000 26.462574
F 36.404933 0.000000 48.278385
F 35.643108 0.000000 70.094194
F 34.881283 0.000000 91.910003
F 34.119458 0.000000 113.725814
F 33.357633 0.000000 135.541623
F 32.595808 0.000000 157.357433
F 31.833983 0.000000 179.173243
F 31.072159 0.000000 200.989052
F 30.310334 0.000000 222.804862
F 29.548509 0.000000 244.620671
F 37.928582 23.153258 4.646765
F 37.166757 23.153258 26.462574
F 36.404933 23.153258 48.278385
F 35.643108 23.153258 70.094194
F 34.881283 23.153258 91.910003
F 34.119458 23.153258 113.725814
F 33.357633 23.153258 135.541623
F 32.595808 23.153258 157.357433
F 31.833983 23.153258 179.173243
F 31.072159 23.153258 200.989052
F 30.310334 23.153258 222.804862
F 29.548509 23.153258 244.620671
F 37.928582 46.306515 4.646765
F 37.166757 46.306515 26.462574
F 36.404933 46.306515 48.278385
F 35.643108 46.306515 70.094194
F 34.881283 46.306515 91.910003
F 34.119458 46.306515 113.725814
F 33.357633 46.306515 135.541623
F 32.595808 46.306515 157.357433
F 31.833983 46.306515 179.173243
F 31.072159 46.306515 200.989052
F 30.310334 46.306515 222.804862
F 29.548509 46.306515 244.620671
F 64.647400 0.000000 5.579807
F 63.885575 0.000000 27.395616
F 63.123750 0.000000 49.211426
F 62.361925 0.000000 71.027236
F 61.600101 0.000000 92.843045
F 60.838276 0.000000 114.658855
F 60.076451 0.000000 136.474665
F 59.314626 0.000000 158.290475
F 58.552801 0.000000 180.106284
F 57.790976 0.000000 201.922094
F 57.029151 0.000000 223.737904
F 56.267327 0.000000 245.553713
F 64.647400 23.153258 5.579807
F 63.885575 23.153258 27.395616
F 63.123750 23.153258 49.211426
F 62.361925 23.153258 71.027236
F 61.600101 23.153258 92.843045
F 60.838276 23.153258 114.658855
F 60.076451 23.153258 136.474665
F 59.314626 23.153258 158.290475
F 58.552801 23.153258 180.106284
F 57.790976 23.153258 201.922094
F 57.029151 23.153258 223.737904
F 56.267327 23.153258 245.553713
F 64.647400 46.306515 5.579807
F 63.885575 46.306515 27.395616
F 63.123750 46.306515 49.211426
F 62.361925 46.306515 71.027236
F 61.600101 46.306515 92.843045
F 60.838276 46.306515 114.658855
F 60.076451 46.306515 136.474665
F 59.314626 46.306515 158.290475
F 58.552801 46.306515 180.106284
F 57.790976 46.306515 201.922094
F 57.029151 46.306515 223.737904
F 56.267327 46.306515 245.553713
F 20.116035 7.717750 4.024737
F 19.354210 7.717750 25.840547
F 18.592385 7.717750 47.656357
F 17.830560 7.717750 69.472166
F 17.068735 7.717750 91.287976
F 16.306911 7.717750 113.103786
F 15.545086 7.717750 134.919595
F 14.783261 7.717750 156.735405
F 14.021436 7.717750 178.551215
F 13.259611 7.717750 200.367024
F 12.497786 7.717750 222.182834
F 11.735961 7.717750 243.998644
F 20.116035 30.871007 4.024737
F 19.354210 30.871007 25.840547
F 18.592385 30.871007 47.656357
F 17.830560 30.871007 69.472166
F 17.068735 30.871007 91.287976
F 16.306911 30.871007 113.103786
F 15.545086 30.871007 134.919595
F 14.783261 30.871007 156.735405
F 14.021436 30.871007 178.551215
F 13.259611 30.871007 200.367024
F 12.497786 30.871007 222.182834
F 11.735961 30.871007 243.998644
F 20.116035 54.024265 4.024737
F 19.354210 54.024265 25.840547
F 18.592385 54.024265 47.656357
F 17.830560 54.024265 69.472166
F 17.068735 54.024265 91.287976
F 16.306911 54.024265 113.103786
F 15.545086 54.024265 134.919595
F 14.783261 54.024265 156.735405
F 14.021436 54.024265 178.551215
F 13.259611 54.024265 200.367024
F 12.497786 54.024265 222.182834
F 11.735961 54.024265 243.998644
F 46.834852 7.717750 4.957779
F 46.073027 7.717750 26.773588
F 45.311202 7.717750 48.589399
F 44.549377 7.717750 70.405208
F 43.787552 7.717750 92.221017
F 43.025727 7.717750 114.036827
F 42.263902 7.717750 135.852637
F 41.502077 7.717750 157.668447
F 40.740253 7.717750 179.484256
F 39.978428 7.717750 201.300066
F 39.216603 7.717750 223.115876
F 38.454778 7.717750 244.931685
F 46.834852 30.871007 4.957779
F 46.073027 30.871007 26.773588
F 45.311202 30.871007 48.589399
F 44.549377 30.871007 70.405208
F 43.787552 30.871007 92.221017
F 43.025727 30.871007 114.036827
F 42.263902 30.871007 135.852637
F 41.502077 30.871007 157.668447
F 40.740253 30.871007 179.484256
F 39.978428 30.871007 201.300066
F 39.216603 30.871007 223.115876
F 38.454778 30.871007 244.931685
F 46.834852 54.024265 4.957779
F 46.073027 54.024265 26.773588
F 45.311202 54.024265 48.589399
F 44.549377 54.024265 70.405208
F 43.787552 54.024265 92.221017
F 43.025727 54.024265 114.036827
F 42.263902 54.024265 135.852637
F 41.502077 54.024265 157.668447
F 40.740253 54.024265 179.484256
F 39.978428 54.024265 201.300066
F 39.216603 54.024265 223.115876
F 38.454778 54.024265 244.931685
F 65.173596 7.717750 245.864727
F 65.173596 30.871007 245.864727
F 65.173596 54.024265 245.864727
F 20.116035 15.435502 4.024736
F 19.354210 15.435502 25.840546
F 18.592385 15.435502 47.656356
F 17.830560 15.435502 69.472165
F 17.068735 15.435502 91.287975
F 16.306911 15.435502 113.103785
F 15.545086 15.435502 134.919594
F 14.783261 15.435502 156.735404
F 14.021436 15.435502 178.551214
F 13.259611 15.435502 200.367023
F 12.497786 15.435502 222.182833
F 11.735961 15.435502 243.998643
F 20.116035 38.588760 4.024736
F 19.354210 38.588760 25.840546
F 18.592385 38.588760 47.656356
F 17.830560 38.588760 69.472165
F 17.068735 38.588760 91.287975
F 16.306911 38.588760 113.103785
F 15.545086 38.588760 134.919594
F 14.783261 38.588760 156.735404
F 14.021436 38.588760 178.551214
F 13.259611 38.588760 200.367023
F 12.497786 38.588760 222.182833
F 11.735961 38.588760 243.998643
F 20.116035 61.742017 4.024736
F 19.354210 61.742017 25.840546
F 18.592385 61.742017 47.656356
F 17.830560 61.742017 69.472165
F 17.068735 61.742017 91.287975
F 16.306911 61.742017 113.103785
F 15.545086 61.742017 134.919594
F 14.783261 61.742017 156.735404
F 14.021436 61.742017 178.551214
F 13.259611 61.742017 200.367023
F 12.497786 61.742017 222.182833
F 11.735961 61.742017 243.998643
F 46.834852 15.435502 4.957778
F 46.073027 15.435502 26.773587
F 45.311202 15.435502 48.589398
F 44.549377 15.435502 70.405207
F 43.787552 15.435502 92.221016
F 43.025727 15.435502 114.036826
F 42.263902 15.435502 135.852636
F 41.502078 15.435502 157.668446
F 40.740253 15.435502 179.484255
F 39.978428 15.435502 201.300065
F 39.216603 15.435502 223.115875
F 38.454778 15.435502 244.931684
F 46.834852 38.588760 4.957778
F 46.073027 38.588760 26.773587
F 45.311202 38.588760 48.589398
F 44.549377 38.588760 70.405207
F 43.787552 38.588760 92.221016
F 43.025727 38.588760 114.036826
F 42.263902 38.588760 135.852636
F 41.502078 38.588760 157.668446
F 40.740253 38.588760 179.484255
F 39.978428 38.588760 201.300065
F 39.216603 38.588760 223.115875
F 38.454778 38.588760 244.931684
F 46.834852 61.742017 4.957778
F 46.073027 61.742017 26.773587
F 45.311202 61.742017 48.589398
F 44.549377 61.742017 70.405207
F 43.787552 61.742017 92.221016
F 43.025727 61.742017 114.036826
F 42.263902 61.742017 135.852636
F 41.502078 61.742017 157.668446
F 40.740253 61.742017 179.484255
F 39.978428 61.742017 201.300065
F 39.216603 61.742017 223.115875
F 38.454778 61.742017 244.931684
F 65.173596 15.435502 245.864726
F 65.173596 38.588760 245.864726
F 65.173596 61.742017 245.864726
F 20.116035 0.000000 4.024737
F 19.354210 0.000000 25.840547
F 18.592385 0.000000 47.656357
F 17.830560 0.000000 69.472166
F 17.068735 0.000000 91.287976
F 16.306911 0.000000 113.103786
F 15.545086 0.000000 134.919595
F 14.783261 0.000000 156.735405
F 14.021436 0.000000 178.551215
F 13.259611 0.000000 200.367024
F 12.497786 0.000000 222.182834
F 11.735961 0.000000 243.998644
F 20.116035 23.153258 4.024737
F 19.354210 23.153258 25.840547
F 18.592385 23.153258 47.656357
F 17.830560 23.153258 69.472166
F 17.068735 23.153258 91.287976
F 16.306911 23.153258 113.103786
F 15.545086 23.153258 134.919595
F 14.783261 23.153258 156.735405
F 14.021436 23.153258 178.551215
F 13.259611 23.153258 200.367024
F 12.497786 23.153258 222.182834
F 11.735961 23.153258 243.998644
F 20.116035 46.306515 4.024737
F 19.354210 46.306515 25.840547
F 18.592385 46.306515 47.656357
F 17.830560 46.306515 69.472166
F 17.068735 46.306515 91.287976
F 16.306911 46.306515 113.103786
F 15.545086 46.306515 134.919595
F 14.783261 46.306515 156.735405
F 14.021436 46.306515 178.551215
F 13.259611 46.306515 200.367024
F 12.497786 46.306515 222.182834
F 11.735961 46.306515 243.998644
F 46.834852 0.000000 4.957779
F 46.073027 0.000000 26.773588
F 45.311202 0.000000 48.589399
F 44.549377 0.000000 70.405208
F 43.787552 0.000000 92.221017
F 43.025727 0.000000 114.036827
F 42.263902 0.000000 135.852637
F 41.502077 0.000000 157.668447
F 40.740253 0.000000 179.484256
F 39.978428 0.000000 201.300066
F 39.216603 0.000000 223.115876
F 38.454778 0.000000 244.931685
F 46.834852 23.153258 4.957779
F 46.073027 23.153258 26.773588
F 45.311202 23.153258 48.589399
F 44.549377 23.153258 70.405208
F 43.787552 23.153258 92.221017
F 43.025727 23.153258 114.036827
F 42.263902 23.153258 135.852637
F 41.502077 23.153258 157.668447
F 40.740253 23.153258 179.484256
F 39.978428 23.153258 201.300066
F 39.216603 23.153258 223.115876
F 38.454778 23.153258 244.931685
F 46.834852 46.306515 4.957779
F 46.073027 46.306515 26.773588
F 45.311202 46.306515 48.589399
F 44.549377 46.306515 70.405208
F 43.787552 46.306515 92.221017
F 43.025727 46.306515 114.036827
F 42.263902 46.306515 135.852637
F 41.502077 46.306515 157.668447
F 40.740253 46.306515 179.484256
F 39.978428 46.306515 201.300066
F 39.216603 46.306515 223.115876
F 38.454778 46.306515 244.931685
F 65.173596 0.000000 245.864727
F 65.173596 23.153258 245.864727
F 65.173596 46.306515 245.864727
F 29.022311 7.717750 4.335750
F 28.260486 7.717750 26.151560
F 27.498661 7.717750 47.967370
F 26.736837 7.717750 69.783179
F 25.975012 7.717750 91.598990
F 25.213187 7.717750 113.414799
F 24.451362 7.717750 135.230608
F 23.689537 7.717750 157.046418
F 22.927712 7.717750 178.862228
F 22.165887 7.717750 200.678038
F 21.404062 7.717750 222.493847
F 20.642238 7.717750 244.309657
F 29.022311 30.871008 4.335750
F 28.260486 30.871008 26.151560
F 27.498661 30.871008 47.967370
F 26.736837 30.871008 69.783179
F 25.975012 30.871008 91.598990
F 25.213187 30.871008 113.414799
F 24.451362 30.871008 135.230608
F 23.689537 30.871008 157.046418
F 22.927712 30.871008 178.862228
F 22.165887 30.871008 200.678038
F 21.404062 30.871008 222.493847
F 20.642238 30.871008 244.309657
F 29.022311 54.024265 4.335750
F 28.260486 54.024265 26.151560
F 27.498661 54.024265 47.967370
F 26.736837 54.024265 69.783179
F 25.975012 54.024265 91.598990
F 25.213187 54.024265 113.414799
F 24.451362 54.024265 135.230608
F 23.689537 54.024265 157.046418
F 22.927712 54.024265 178.862228
F 22.165887 54.024265 200.678038
F 21.404062 54.024265 222.493847
F 20.642238 54.024265 244.309657
F 55.741128 7.717750 5.268792
F 54.979303 7.717750 27.084601
F 54.217478 7.717750 48.900412
F 53.455653 7.717750 70.716221
F 52.693828 7.717750 92.532031
F 51.932003 7.717750 114.347840
F 51.170179 7.717750 136.163650
F 50.408354 7.717750 157.979460
F 49.646529 7.717750 179.795269
F 48.884704 7.717750 201.611080
F 48.122879 7.717750 223.426889
F 47.361054 7.717750 245.242698
F 55.741128 30.871008 5.268792
F 54.979303 30.871008 27.084601
F 54.217478 30.871008 48.900412
F 53.455653 30.871008 70.716221
F 52.693828 30.871008 92.532031
F 51.932003 30.871008 114.347840
F 51.170179 30.871008 136.163650
F 50.408354 30.871008 157.979460
F 49.646529 30.871008 179.795269
F 48.884704 30.871008 201.611080
F 48.122879 30.871008 223.426889
F 47.361054 30.871008 245.242698
F 55.741128 54.024265 5.268792
F 54.979303 54.024265 27.084601
F 54.217478 54.024265 48.900412
F 53.455653 54.024265 70.716221
F 52.693828 54.024265 92.532031
F 51.932003 54.024265 114.347840
F 51.170179 54.024265 136.163650
F 50.408354 54.024265 157.979460
F 49.646529 54.024265 179.795269
F 48.884704 54.024265 201.611080
F 48.122879 54.024265 223.426889
F 47.361054 54.024265 245.242698
F 29.022311 15.435503 4.335749
F 28.260486 15.435503 26.151559
F 27.498661 15.435503 47.967369
F 26.736837 15.435503 69.783178
F 25.975012 15.435503 91.598989
F 25.213187 15.435503 113.414798
F 24.451362 15.435503 135.230607
F 23.689537 15.435503 157.046417
F 22.927712 15.435503 178.862227
F 22.165887 15.435503 200.678037
F 21.404063 15.435503 222.493846
F 20.642238 15.435503 244.309656
F 29.022311 38.588760 4.335749
F 28.260486 38.588760 26.151559
F 27.498661 38.588760 47.967369
F 26.736837 38.588760 69.783178
F 25.975012 38.588760 91.598989
F 25.213187 38.588760 113.414798
F 24.451362 38.588760 135.230607
F 23.689537 38.588760 157.046417
F 22.927712 38.588760 178.862227
F 22.165887 38.588760 200.678037
F 21.404063 38.588760 222.493846
F 20.642238 38.588760 244.309656
F 29.022311 61.742018 4.335749
F 28.260486 61.742018 26.151559
F 27.498661 61.742018 47.967369
F 26.736837 61.742018 69.783178
F 25.975012 61.742018 91.598989
F 25.213187 61.742018 113.414798
F 24.451362 61.742018 135.230607
F 23.689537 61.742018 157.046417
F 22.927712 61.742018 178.862227
F 22.165887 61.742018 200.678037
F 21.404063 61.742018 222.493846
F 20.642238 61.742018 244.309656
F 55.741128 15.435503 5.268791
F 54.979303 15.435503 27.084600
F 54.217478 15.435503 48.900411
F 53.455653 15.435503 70.716220
F 52.693828 15.435503 92.532030
F 51.932004 15.435503 114.347839
F 51.170179 15.435503 136.163649
F 50.408354 15.435503 157.979459
F 49.646529 15.435503 179.795268
F 48.884704 15.435503 201.611079
F 48.122879 15.435503 223.426888
F 47.361054 15.435503 245.242697
F 55.741128 38.588760 5.268791
F 54.979303 38.588760 27.084600
F 54.217478 38.588760 48.900411
F 53.455653 38.588760 70.716220
F 52.693828 38.588760 92.532030
F 51.932004 38.588760 114.347839
F 51.170179 38.588760 136.163649
F 50.408354 38.588760 157.979459
F 49.646529 38.588760 179.795268
F 48.884704 38.588760 201.611079
F 48.122879 38.588760 223.426888
F 47.361054 38.588760 245.242697
F 55.741128 61.742018 5.268791
F 54.979303 61.742018 27.084600
F 54.217478 61.742018 48.900411
F 53.455653 61.742018 70.716220
F 52.693828 61.742018 92.532030
F 51.932004 61.742018 114.347839
F 51.170179 61.742018 136.163649
F 50.408354 61.742018 157.979459
F 49.646529 61.742018 179.795268
F 48.884704 61.742018 201.611079
F 48.122879 61.742018 223.426888
F 47.361054 61.742018 245.242697
F 29.022311 0.000001 4.335750
F 28.260486 0.000001 26.151560
F 27.498661 0.000001 47.967370
F 26.736837 0.000001 69.783179
F 25.975012 0.000001 91.598990
F 25.213187 0.000001 113.414799
F 24.451362 0.000001 135.230608
F 23.689537 0.000001 157.046418
F 22.927712 0.000001 178.862228
F 22.165887 0.000001 200.678038
F 21.404062 0.000001 222.493847
F 20.642238 0.000001 244.309657
F 29.022311 23.153258 4.335750
F 28.260486 23.153258 26.151560
F 27.498661 23.153258 47.967370
F 26.736837 23.153258 69.783179
F 25.975012 23.153258 91.598990
F 25.213187 23.153258 113.414799
F 24.451362 23.153258 135.230608
F 23.689537 23.153258 157.046418
F 22.927712 23.153258 178.862228
F 22.165887 23.153258 200.678038
F 21.404062 23.153258 222.493847
F 20.642238 23.153258 244.309657
F 29.022311 46.306516 4.335750
F 28.260486 46.306516 26.151560
F 27.498661 46.306516 47.967370
F 26.736837 46.306516 69.783179
F 25.975012 46.306516 91.598990
F 25.213187 46.306516 113.414799
F 24.451362 46.306516 135.230608
F 23.689537 46.306516 157.046418
F 22.927712 46.306516 178.862228
F 22.165887 46.306516 200.678038
F 21.404062 46.306516 222.493847
F 20.642238 46.306516 244.309657
F 55.741128 0.000001 5.268792
F 54.979303 0.000001 27.084601
F 54.217478 0.000001 48.900412
F 53.455653 0.000001 70.716221
F 52.693828 0.000001 92.532031
F 51.932003 0.000001 114.347840
F 51.170179 0.000001 136.163650
F 50.408354 0.000001 157.979460
F 49.646529 0.000001 179.795269
F 48.884704 0.000001 201.611080
F 48.122879 0.000001 223.426889
F 47.361054 0.000001 245.242698
F 55.741128 23.153258 5.268792
F 54.979303 23.153258 27.084601
F 54.217478 23.153258 48.900412
F 53.455653 23.153258 70.716221
F 52.693828 23.153258 92.532031
F 51.932003 23.153258 114.347840
F 51.170179 23.153258 136.163650
F 50.408354 23.153258 157.979460
F 49.646529 23.153258 179.795269
F 48.884704 23.153258 201.611080
F 48.122879 23.153258 223.426889
F 47.361054 23.153258 245.242698
F 55.741128 46.306516 5.268792
F 54.979303 46.306516 27.084601
F 54.217478 46.306516 48.900412
F 53.455653 46.306516 70.716221
F 52.693828 46.306516 92.532031
F 51.932003 46.306516 114.347840
F 51.170179 46.306516 136.163650
F 50.408354 46.306516 157.979460
F 49.646529 46.306516 179.795269
F 48.884704 46.306516 201.611080
F 48.122879 46.306516 223.426889
F 47.361054 46.306516 245.242698
F 11.336722 5.145166 0.077755
F 10.574898 5.145166 21.893565
F 9.813073 5.145166 43.709374
F 9.051248 5.145166 65.525184
F 8.289423 5.145166 87.340994
F 7.527598 5.145166 109.156803
F 6.765773 5.145166 130.972613
F 6.003948 5.145166 152.788422
F 5.242124 5.145166 174.604233
F 4.480299 5.145166 196.420042
F 3.718474 5.145166 218.235851
F 2.956649 5.145166 240.051662
F 11.336722 28.298423 0.077755
F 10.574898 28.298423 21.893565
F 9.813073 28.298423 43.709374
F 9.051248 28.298423 65.525184
F 8.289423 28.298423 87.340994
F 7.527598 28.298423 109.156803
F 6.765773 28.298423 130.972613
F 6.003948 28.298423 152.788422
F 5.242124 28.298423 174.604233
F 4.480299 28.298423 196.420042
F 3.718474 28.298423 218.235851
F 2.956649 28.298423 240.051662
F 11.336722 51.451681 0.077755
F 10.574898 51.451681 21.893565
F 9.813073 51.451681 43.709374
F 9.051248 51.451681 65.525184
F 8.289423 51.451681 87.340994
F 7.527598 51.451681 109.156803
F 6.765773 51.451681 130.972613
F 6.003948 51.451681 152.788422
F 5.242124 51.451681 174.604233
F 4.480299 51.451681 196.420042
F 3.718474 51.451681 218.235851
F 2.956649 51.451681 240.051662
F 38.055539 5.145166 1.010797
F 37.293714 5.145166 22.826606
F 36.531889 5.145166 44.642416
F 35.770065 5.145166 66.458226
F 35.008240 5.145166 88.274035
F 34.246415 5.145166 110.089844
F 33.484590 5.145166 131.905655
F 32.722765 5.145166 153.721464
F 31.960940 5.145166 175.537274
F 31.199115 5.145166 197.353084
F 30.437291 5.145166 219.168893
F 29.675466 5.145166 240.984703
F 38.055539 28.298423 1.010797
F 37.293714 28.298423 22.826606
F 36.531889 28.298423 44.642416
F 35.770065 28.298423 66.458226
F 35.008240 28.298423 88.274035
F 34.246415 28.298423 110.089844
F 33.484590 28.298423 131.905655
F 32.722765 28.298423 153.721464
F 31.960940 28.298423 175.537274
F 31.199115 28.298423 197.353084
F 30.437291 28.298423 219.168893
F 29.675466 28.298423 240.984703
F 38.055539 51.451681 1.010797
F 37.293714 51.451681 22.826606
F 36.531889 51.451681 44.642416
F 35.770065 51.451681 66.458226
F 35.008240 51.451681 88.274035
F 34.246415 51.451681 110.089844
F 33.484590 51.451681 131.905655
F 32.722765 51.451681 153.721464
F 31.960940 51.451681 175.537274
F 31.199115 51.451681 197.353084
F 30.437291 51.451681 219.168893
F 29.675466 51.451681 240.984703
F 64.774356 5.145166 1.943839
F 64.012531 5.145166 23.759648
F 63.250706 5.145166 45.575457
F 62.488881 5.145166 67.391268
F 61.727056 5.145166 89.207077
F 60.965232 5.145166 111.022886
F 60.203407 5.145166 132.838696
F 59.441582 5.145166 154.654506
F 58.679757 5.145166 176.470316
F 57.917932 5.145166 198.286125
F 57.156107 5.145166 220.101935
F 56.394282 5.145166 241.917745
F 64.774356 28.298423 1.943839
F 64.012531 28.298423 23.759648
F 63.250706 28.298423 45.575457
F 62.488881 28.298423 67.391268
F 61.727056 28.298423 89.207077
F 60.965232 28.298423 111.022886
F 60.203407 28.298423 132.838696
F 59.441582 28.298423 154.654506
F 58.679757 28.298423 176.470316
F 57.917932 28.298423 198.286125
F 57.156107 28.298423 220.101935
F 56.394282 28.298423 241.917745
F 64.774356 51.451681 1.943839
F 64.012531 51.451681 23.759648
F 63.250706 51.451681 45.575457
F 62.488881 51.451681 67.391268
F 61.727056 51.451681 89.207077
F 60.965232 51.451681 111.022886
F 60.203407 51.451681 132.838696
F 59.441582 51.451681 154.654506
F 58.679757 51.451681 176.470316
F 57.917932 51.451681 198.286125
F 57.156107 51.451681 220.101935
F 56.394282 51.451681 241.917745
F 11.336722 12.862918 0.077754
F 10.574898 12.862918 21.893564
F 9.813073 12.862918 43.709373
F 9.051248 12.862918 65.525183
F 8.289423 12.862918 87.340993
F 7.527598 12.862918 109.156803
F 6.765773 12.862918 130.972612
F 6.003948 12.862918 152.788421
F 5.242124 12.862918 174.604232
F 4.480299 12.862918 196.420041
F 3.718474 12.862918 218.235850
F 2.956649 12.862918 240.051661
F 11.336722 36.016175 0.077754
F 10.574898 36.016175 21.893564
F 9.813073 36.016175 43.709373
F 9.051248 36.016175 65.525183
F 8.289423 36.016175 87.340993
F 7.527598 36.016175 109.156803
F 6.765773 36.016175 130.972612
F 6.003948 36.016175 152.788421
F 5.242124 36.016175 174.604232
F 4.480299 36.016175 196.420041
F 3.718474 36.016175 218.235850
F 2.956649 36.016175 240.051661
F 11.336722 59.169433 0.077754
F 10.574898 59.169433 21.893564
F 9.813073 59.169433 43.709373
F 9.051248 59.169433 65.525183
F 8.289423 59.169433 87.340993
F 7.527598 59.169433 109.156803
F 6.765773 59.169433 130.972612
F 6.003948 59.169433 152.788421
F 5.242124 59.169433 174.604232
F 4.480299 59.169433 196.420041
F 3.718474 59.169433 218.235850
F 2.956649 59.169433 240.051661
F 38.055539 12.862918 1.010796
F 37.293714 12.862918 22.826605
F 36.531889 12.862918 44.642415
F 35.770065 12.862918 66.458225
F 35.008240 12.862918 88.274034
F 34.246415 12.862918 110.089844
F 33.484590 12.862918 131.905654
F 32.722765 12.862918 153.721463
F 31.960940 12.862918 175.537273
F 31.199115 12.862918 197.353083
F 30.437291 12.862918 219.168892
F 29.675466 12.862918 240.984702
F 38.055539 36.016175 1.010796
F 37.293714 36.016175 22.826605
F 36.531889 36.016175 44.642415
F 35.770065 36.016175 66.458225
F 35.008240 36.016175 88.274034
F 34.246415 36.016175 110.089844
F 33.484590 36.016175 131.905654
F 32.722765 36.016175 153.721463
F 31.960940 36.016175 175.537273
F 31.199115 36.016175 197.353083
F 30.437291 36.016175 219.168892
F 29.675466 36.016175 240.984702
F 38.055539 59.169433 1.010796
F 37.293714 59.169433 22.826605
F 36.531889 59.169433 44.642415
F 35.770065 59.169433 66.458225
F 35.008240 59.169433 88.274034
F 34.246415 59.169433 110.089844
F 33.484590 59.169433 131.905654
F 32.722765 59.169433 153.721463
F 31.960940 59.169433 175.537273
F 31.199115 59.169433 197.353083
F 30.437291 59.169433 219.168892
F 29.675466 59.169433 240.984702
F 64.774356 12.862918 1.943838
F 64.012531 12.862918 23.759647
F 63.250706 12.862918 45.575456
F 62.488881 12.862918 67.391267
F 61.727056 12.862918 89.207076
F 60.965232 12.862918 111.022886
F 60.203407 12.862918 132.838695
F 59.441582 12.862918 154.654505
F 58.679757 12.862918 176.470315
F 57.917932 12.862918 198.286124
F 57.156107 12.862918 220.101934
F 56.394282 12.862918 241.917744
F 64.774356 36.016175 1.943838
F 64.012531 36.016175 23.759647
F 63.250706 36.016175 45.575456
F 62.488881 36.016175 67.391267
F 61.727056 36.016175 89.207076
F 60.965232 36.016175 111.022886
F 60.203407 36.016175 132.838695
F 59.441582 36.016175 154.654505
F 58.679757 36.016175 176.470315
F 57.917932 36.016175 198.286124
F 57.156107 36.016175 220.101934
F 56.394282 36.016175 241.917744
F 64.774356 59.169433 1.943838
F 64.012531 59.169433 23.759647
F 63.250706 59.169433 45.575456
F 62.488881 59.169433 67.391267
F 61.727056 59.169433 89.207076
F 60.965232 59.169433 111.022886
F 60.203407 59.169433 132.838695
F 59.441582 59.169433 154.654505
F 58.679757 59.169433 176.470315
F 57.917932 59.169433 198.286124
F 57.156107 59.169433 220.101934
F 56.394282 59.169433 241.917744
F 11.336722 20.580673 0.077754
F 10.574898 20.580673 21.893565
F 9.813073 20.580673 43.709374
F 9.051248 20.580673 65.525183
F 8.289423 20.580673 87.340994
F 7.527598 20.580673 109.156803
F 6.765773 20.580673 130.972613
F 6.003948 20.580673 152.788422
F 5.242124 20.580673 174.604232
F 4.480299 20.580673 196.420042
F 3.718474 20.580673 218.235851
F 2.956649 20.580673 240.051662
F 11.336722 43.733931 0.077754
F 10.574898 43.733931 21.893565
F 9.813073 43.733931 43.709374
F 9.051248 43.733931 65.525183
F 8.289423 43.733931 87.340994
F 7.527598 43.733931 109.156803
F 6.765773 43.733931 130.972613
F 6.003948 43.733931 152.788422
F 5.242124 43.733931 174.604232
F 4.480299 43.733931 196.420042
F 3.718474 43.733931 218.235851
F 2.956649 43.733931 240.051662
F 11.336722 66.887188 0.077754
F 10.574898 66.887188 21.893565
F 9.813073 66.887188 43.709374
F 9.051248 66.887188 65.525183
F 8.289423 66.887188 87.340994
F 7.527598 66.887188 109.156803
F 6.765773 66.887188 130.972613
F 6.003948 66.887188 152.788422
F 5.242124 66.887188 174.604232
F 4.480299 66.887188 196.420042
F 3.718474 66.887188 218.235851
F 2.956649 66.887188 240.051662
F 38.055539 20.580673 1.010796
F 37.293714 20.580673 22.826606
F 36.531889 20.580673 44.642416
F 35.770065 20.580673 66.458225
F 35.008240 20.580673 88.274035
F 34.246415 20.580673 110.089844
F 33.484590 20.580673 131.905655
F 32.722765 20.580673 153.721464
F 31.960940 20.580673 175.537273
F 31.199115 20.580673 197.353084
F 30.437291 20.580673 219.168893
F 29.675466 20.580673 240.984703
F 38.055539 43.733931 1.010796
F 37.293714 43.733931 22.826606
F 36.531889 43.733931 44.642416
F 35.770065 43.733931 66.458225
F 35.008240 43.733931 88.274035
F 34.246415 43.733931 110.089844
F 33.484590 43.733931 131.905655
F 32.722765 43.733931 153.721464
F 31.960940 43.733931 175.537273
F 31.199115 43.733931 197.353084
F 30.437291 43.733931 219.168893
F 29.675466 43.733931 240.984703
F 38.055539 66.887188 1.010796
F 37.293714 66.887188 22.826606
F 36.531889 66.887188 44.642416
F 35.770065 66.887188 66.458225
F 35.008240 66.887188 88.274035
F 34.246415 66.887188 110.089844
F 33.484590 66.887188 131.905655
F 32.722765 66.887188 153.721464
F 31.960940 66.887188 175.537273
F 31.199115 66.887188 197.353084
F 30.437291 66.887188 219.168893
F 29.675466 66.887188 240.984703
F 64.774356 20.580673 1.943838
F 64.012531 20.580673 23.759648
F 63.250706 20.580673 45.575457
F 62.488881 20.580673 67.391267
F 61.727056 20.580673 89.207077
F 60.965232 20.580673 111.022886
F 60.203407 20.580673 132.838696
F 59.441582 20.580673 154.654506
F 58.679757 20.580673 176.470315
F 57.917932 20.580673 198.286125
F 57.156107 20.580673 220.101935
F 56.394282 20.580673 241.917745
F 64.774356 43.733931 1.943838
F 64.012531 43.733931 23.759648
F 63.250706 43.733931 45.575457
F 62.488881 43.733931 67.391267
F 61.727056 43.733931 89.207077
F 60.965232 43.733931 111.022886
F 60.203407 43.733931 132.838696
F 59.441582 43.733931 154.654506
F 58.679757 43.733931 176.470315
F 57.917932 43.733931 198.286125
F 57.156107 43.733931 220.101935
F 56.394282 43.733931 241.917745
F 64.774356 66.887188 1.943838
F 64.012531 66.887188 23.759648
F 63.250706 66.887188 45.575457
F 62.488881 66.887188 67.391267
F 61.727056 66.887188 89.207077
F 60.965232 66.887188 111.022886
F 60.203407 66.887188 132.838696
F 59.441582 66.887188 154.654506
F 58.679757 66.887188 176.470315
F 57.917932 66.887188 198.286125
F 57.156107 66.887188 220.101935
F 56.394282 66.887188 241.917745
F 20.242991 5.145165 0.388768
F 19.481166 5.145165 22.204577
F 18.719341 5.145165 44.020388
F 17.957516 5.145165 65.836197
F 17.195691 5.145165 87.652007
F 16.433866 5.145165 109.467817
F 15.672042 5.145165 131.283626
F 14.910217 5.145165 153.099436
F 14.148392 5.145165 174.915245
F 13.386567 5.145165 196.731056
F 12.624742 5.145165 218.546865
F 11.862917 5.145165 240.362674
F 20.242991 28.298422 0.388768
F 19.481166 28.298422 22.204577
F 18.719341 28.298422 44.020388
F 17.957516 28.298422 65.836197
F 17.195691 28.298422 87.652007
F 16.433866 28.298422 109.467817
F 15.672042 28.298422 131.283626
F 14.910217 28.298422 153.099436
F 14.148392 28.298422 174.915245
F 13.386567 28.298422 196.731056
F 12.624742 28.298422 218.546865
F 11.862917 28.298422 240.362674
F 20.242991 51.451680 0.388768
F 19.481166 51.451680 22.204577
F 18.719341 51.451680 44.020388
F 17.957516 51.451680 65.836197
F 17.195691 51.451680 87.652007
F 16.433866 51.451680 109.467817
F 15.672042 51.451680 131.283626
F 14.910217 51.451680 153.099436
F 14.148392 51.451680 174.915245
F 13.386567 51.451680 196.731056
F 12.624742 51.451680 218.546865
F 11.862917 51.451680 240.362674
F 46.961807 5.145165 1.321810
F 46.199983 5.145165 23.137619
F 45.438158 5.145165 44.953429
F 44.676333 5.145165 66.769239
F 43.914508 5.145165 88.585049
F 43.152683 5.145165 110.400858
F 42.390858 5.145165 132.216668
F 41.629033 5.145165 154.032478
F 40.867208 5.145165 175.848287
F 40.105384 5.145165 197.664097
F 39.343559 5.145165 219.479907
F 38.581734 5.145165 241.295716
F 46.961807 28.298422 1.321810
F 46.199983 28.298422 23.137619
F 45.438158 28.298422 44.953429
F 44.676333 28.298422 66.769239
F 43.914508 28.298422 88.585049
F 43.152683 28.298422 110.400858
F 42.390858 28.298422 132.216668
F 41.629033 28.298422 154.032478
F 40.867208 28.298422 175.848287
F 40.105384 28.298422 197.664097
F 39.343559 28.298422 219.479907
F 38.581734 28.298422 241.295716
F 46.961807 51.451680 1.321810
F 46.199983 51.451680 23.137619
F 45.438158 51.451680 44.953429
F 44.676333 51.451680 66.769239
F 43.914508 51.451680 88.585049
F 43.152683 51.451680 110.400858
F 42.390858 51.451680 132.216668
F 41.629033 51.451680 154.032478
F 40.867208 51.451680 175.848287
F 40.105384 51.451680 197.664097
F 39.343559 51.451680 219.479907
F 38.581734 51.451680 241.295716
F 20.242991 12.862917 0.388767
F 19.481166 12.862917 22.204576
F 18.719341 12.862917 44.020387
F 17.957516 12.862917 65.836196
F 17.195691 12.862917 87.652006
F 16.433866 12.862917 109.467816
F 15.672042 12.862917 131.283625
F 14.910217 12.862917 153.099435
F 14.148392 12.862917 174.915244
F 13.386567 12.862917 196.731055
F 12.624742 12.862917 218.546864
F 11.862917 12.862917 240.362673
F 20.242991 36.016174 0.388767
F 19.481166 36.016174 22.204576
F 18.719341 36.016174 44.020387
F 17.957516 36.016174 65.836196
F 17.195691 36.016174 87.652006
F 16.433866 36.016174 109.467816
F 15.672042 36.016174 131.283625
F 14.910217 36.016174 153.099435
F 14.148392 36.016174 174.915244
F 13.386567 36.016174 196.731055
F 12.624742 36.016174 218.546864
F 11.862917 36.016174 240.362673
F 20.242991 59.169432 0.388767
F 19.481166 59.169432 22.204576
F 18.719341 59.169432 44.020387
F 17.957516 59.169432 65.836196
F 17.195691 59.169432 87.652006
F 16.433866 59.169432 109.467816
F 15.672042 59.169432 131.283625
F 14.910217 59.169432 153.099435
F 14.148392 59.169432 174.915244
F 13.386567 59.169432 196.731055
F 12.624742 59.169432 218.546864
F 11.862917 59.169432 240.362673
F 46.961807 12.862917 1.321809
F 46.199983 12.862917 23.137618
F 45.438158 12.862917 44.953428
F 44.676333 12.862917 66.769238
F 43.914508 12.862917 88.585048
F 43.152683 12.862917 110.400857
F 42.390858 12.862917 132.216667
F 41.629033 12.862917 154.032477
F 40.867209 12.862917 175.848286
F 40.105384 12.862917 197.664096
F 39.343559 12.862917 219.479906
F 38.581734 12.862917 241.295715
F 46.961807 36.016174 1.321809
F 46.199983 36.016174 23.137618
F 45.438158 36.016174 44.953428
F 44.676333 36.016174 66.769238
F 43.914508 36.016174 88.585048
F 43.152683 36.016174 110.400857
F 42.390858 36.016174 132.216667
F 41.629033 36.016174 154.032477
F 40.867209 36.016174 175.848286
F 40.105384 36.016174 197.664096
F 39.343559 36.016174 219.479906
F 38.581734 36.016174 241.295715
F 46.961807 59.169432 1.321809
F 46.199983 59.169432 23.137618
F 45.438158 59.169432 44.953428
F 44.676333 59.169432 66.769238
F 43.914508 59.169432 88.585048
F 43.152683 59.169432 110.400857
F 42.390858 59.169432 132.216667
F 41.629033 59.169432 154.032477
F 40.867209 59.169432 175.848286
F 40.105384 59.169432 197.664096
F 39.343559 59.169432 219.479906
F 38.581734 59.169432 241.295715
F 20.242991 20.580672 0.388768
F 19.481166 20.580672 22.204577
F 18.719341 20.580672 44.020388
F 17.957516 20.580672 65.836197
F 17.195691 20.580672 87.652006
F 16.433866 20.580672 109.467817
F 15.672042 20.580672 131.283626
F 14.910217 20.580672 153.099436
F 14.148392 20.580672 174.915245
F 13.386567 20.580672 196.731055
F 12.624742 20.580672 218.546865
F 11.862917 20.580672 240.362674
F 20.242991 43.733930 0.388768
F 19.481166 43.733930 22.204577
F 18.719341 43.733930 44.020388
F 17.957516 43.733930 65.836197
F 17.195691 43.733930 87.652006
F 16.433866 43.733930 109.467817
F 15.672042 43.733930 131.283626
F 14.910217 43.733930 153.099436
F 14.148392 43.733930 174.915245
F 13.386567 43.733930 196.731055
F 12.624742 43.733930 218.546865
F 11.862917 43.733930 240.362674
F 20.242991 66.887187 0.388768
F 19.481166 66.887187 22.204577
F 18.719341 66.887187 44.020388
F 17.957516 66.887187 65.836197
F 17.195691 66.887187 87.652006
F 16.433866 66.887187 109.467817
F 15.672042 66.887187 131.283626
F 14.910217 66.887187 153.099436
F 14.148392 66.887187 174.915245
F 13.386567 66.887187 196.731055
F 12.624742 66.887187 218.546865
F 11.862917 66.887187 240.362674
F 46.961807 20.580672 1.321810
F 46.199983 20.580672 23.137619
F 45.438158 20.580672 44.953429
F 44.676333 20.580672 66.769239
F 43.914508 20.580672 88.585048
F 43.152683 20.580672 110.400858
F 42.390858 20.580672 132.216668
F 41.629033 20.580672 154.032478
F 40.867208 20.580672 175.848287
F 40.105384 20.580672 197.664096
F 39.343559 20.580672 219.479907
F 38.581734 20.580672 241.295716
F 46.961807 43.733930 1.321810
F 46.199983 43.733930 23.137619
F 45.438158 43.733930 44.953429
F 44.676333 43.733930 66.769239
F 43.914508 43.733930 88.585048
F 43.152683 43.733930 110.400858
F 42.390858 43.733930 132.216668
F 41.629033 43.733930 154.032478
F 40.867208 43.733930 175.848287
F 40.105384 43.733930 197.664096
F 39.343559 43.733930 219.479907
F 38.581734 43.733930 241.295716
F 46.961807 66.887187 1.321810
F 46.199983 66.887187 23.137619
F 45.438158 66.887187 44.953429
F 44.676333 66.887187 66.769239
F 43.914508 66.887187 88.585048
F 43.152683 66.887187 110.400858
F 42.390858 66.887187 132.216668
F 41.629033 66.887187 154.032478
F 40.867208 66.887187 175.848287
F 40.105384 66.887187 197.664096
F 39.343559 66.887187 219.479907
F 38.581734 66.887187 241.295716
F 29.149269 5.145164 0.699781
F 28.387444 5.145164 22.515591
F 27.625619 5.145164 44.331401
F 26.863794 5.145164 66.147211
F 26.101969 5.145164 87.963020
F 25.340145 5.145164 109.778830
F 24.578320 5.145164 131.594640
F 23.816495 5.145164 153.410449
F 23.054670 5.145164 175.226260
F 22.292845 5.145164 197.042069
F 21.531020 5.145164 218.857878
F 20.769195 5.145164 240.673688
F 29.149269 28.298422 0.699781
F 28.387444 28.298422 22.515591
F 27.625619 28.298422 44.331401
F 26.863794 28.298422 66.147211
F 26.101969 28.298422 87.963020
F 25.340145 28.298422 109.778830
F 24.578320 28.298422 131.594640
F 23.816495 28.298422 153.410449
F 23.054670 28.298422 175.226260
F 22.292845 28.298422 197.042069
F 21.531020 28.298422 218.857878
F 20.769195 28.298422 240.673688
F 29.149269 51.451679 0.699781
F 28.387444 51.451679 22.515591
F 27.625619 51.451679 44.331401
F 26.863794 51.451679 66.147211
F 26.101969 51.451679 87.963020
F 25.340145 51.451679 109.778830
F 24.578320 51.451679 131.594640
F 23.816495 51.451679 153.410449
F 23.054670 51.451679 175.226260
F 22.292845 51.451679 197.042069
F 21.531020 51.451679 218.857878
F 20.769195 51.451679 240.673688
F 55.868086 5.145164 1.632823
F 55.106261 5.145164 23.448633
F 54.344436 5.145164 45.264442
F 53.582611 5.145164 67.080253
F 52.820786 5.145164 88.896062
F 52.058961 5.145164 110.711871
F 51.297136 5.145164 132.527682
F 50.535312 5.145164 154.343491
F 49.773487 5.145164 176.159301
F 49.011662 5.145164 197.975111
F 48.249837 5.145164 219.790920
F 47.488012 5.145164 241.606730
F 55.868086 28.298422 1.632823
F 55.106261 28.298422 23.448633
F 54.344436 28.298422 45.264442
F 53.582611 28.298422 67.080253
F 52.820786 28.298422 88.896062
F 52.058961 28.298422 110.711871
F 51.297136 28.298422 132.527682
F 50.535312 28.298422 154.343491
F 49.773487 28.298422 176.159301
F 49.011662 28.298422 197.975111
F 48.249837 28.298422 219.790920
F 47.488012 28.298422 241.606730
F 55.868086 51.451679 1.632823
F 55.106261 51.451679 23.448633
F 54.344436 51.451679 45.264442
F 53.582611 51.451679 67.080253
F 52.820786 51.451679 88.896062
F 52.058961 51.451679 110.711871
F 51.297136 51.451679 132.527682
F 50.535312 51.451679 154.343491
F 49.773487 51.451679 176.159301
F 49.011662 51.451679 197.975111
F 48.249837 51.451679 219.790920
F 47.488012 51.451679 241.606730
F 29.149269 12.862916 0.699781
F 28.387444 12.862916 22.515590
F 27.625619 12.862916 44.331400
F 26.863794 12.862916 66.147210
F 26.101969 12.862916 87.963019
F 25.340145 12.862916 109.778830
F 24.578320 12.862916 131.594639
F 23.816495 12.862916 153.410448
F 23.054670 12.862916 175.226259
F 22.292845 12.862916 197.042068
F 21.531020 12.862916 218.857877
F 20.769195 12.862916 240.673687
F 29.149269 36.016174 0.699781
F 28.387444 36.016174 22.515590
F 27.625619 36.016174 44.331400
F 26.863794 36.016174 66.147210
F 26.101969 36.016174 87.963019
F 25.340145 36.016174 109.778830
F 24.578320 36.016174 131.594639
F 23.816495 36.016174 153.410448
F 23.054670 36.016174 175.226259
F 22.292845 36.016174 197.042068
F 21.531020 36.016174 218.857877
F 20.769195 36.016174 240.673687
F 29.149269 59.169431 0.699781
F 28.387444 59.169431 22.515590
F 27.625619 59.169431 44.331400
F 26.863794 59.169431 66.147210
F 26.101969 59.169431 87.963019
F 25.340145 59.169431 109.778830
F 24.578320 59.169431 131.594639
F 23.816495 59.169431 153.410448
F 23.054670 59.169431 175.226259
F 22.292845 59.169431 197.042068
F 21.531020 59.169431 218.857877
F 20.769195 59.169431 240.673687
F 55.868086 12.862916 1.632823
F 55.106261 12.862916 23.448632
F 54.344436 12.862916 45.264441
F 53.582611 12.862916 67.080252
F 52.820786 12.862916 88.896061
F 52.058961 12.862916 110.711871
F 51.297136 12.862916 132.527681
F 50.535312 12.862916 154.343490
F 49.773487 12.862916 176.159300
F 49.011662 12.862916 197.975110
F 48.249837 12.862916 219.790919
F 47.488012 12.862916 241.606729
F 55.868086 36.016174 1.632823
F 55.106261 36.016174 23.448632
F 54.344436 36.016174 45.264441
F 53.582611 36.016174 67.080252
F 52.820786 36.016174 88.896061
F 52.058961 36.016174 110.711871
F 51.297136 36.016174 132.527681
F 50.535312 36.016174 154.343490
F 49.773487 36.016174 176.159300
F 49.011662 36.016174 197.975110
F 48.249837 36.016174 219.790919
F 47.488012 36.016174 241.606729
F 55.868086 59.169431 1.632823
F 55.106261 59.169431 23.448632
F 54.344436 59.169431 45.264441
F 53.582611 59.169431 67.080252
F 52.820786 59.169431 88.896061
F 52.058961 59.169431 110.711871
F 51.297136 59.169431 132.527681
F 50.535312 59.169431 154.343490
F 49.773487 59.169431 176.159300
F 49.011662 59.169431 197.975110
F 48.249837 59.169431 219.790919
F 47.488012 59.169431 241.606729
F 29.149269 20.580672 0.699781
F 28.387444 20.580672 22.515591
F 27.625619 20.580672 44.331401
F 26.863794 20.580672 66.147210
F 26.101969 20.580672 87.963020
F 25.340145 20.580672 109.778830
F 24.578320 20.580672 131.594640
F 23.816495 20.580672 153.410449
F 23.054670 20.580672 175.226259
F 22.292845 20.580672 197.042069
F 21.531020 20.580672 218.857878
F 20.769195 20.580672 240.673688
F 29.149269 43.733929 0.699781
F 28.387444 43.733929 22.515591
F 27.625619 43.733929 44.331401
F 26.863794 43.733929 66.147210
F 26.101969 43.733929 87.963020
F 25.340145 43.733929 109.778830
F 24.578320 43.733929 131.594640
F 23.816495 43.733929 153.410449
F 23.054670 43.733929 175.226259
F 22.292845 43.733929 197.042069
F 21.531020 43.733929 218.857878
F 20.769195 43.733929 240.673688
F 29.149269 66.887187 0.699781
F 28.387444 66.887187 22.515591
F 27.625619 66.887187 44.331401
F 26.863794 66.887187 66.147210
F 26.101969 66.887187 87.963020
F 25.340145 66.887187 109.778830
F 24.578320 66.887187 131.594640
F 23.816495 66.887187 153.410449
F 23.054670 66.887187 175.226259
F 22.292845 66.887187 197.042069
F 21.531020 66.887187 218.857878
F 20.769195 66.887187 240.673688
F 55.868086 20.580672 1.632823
F 55.106261 20.580672 23.448633
F 54.344436 20.580672 45.264442
F 53.582611 20.580672 67.080252
F 52.820786 20.580672 88.896062
F 52.058961 20.580672 110.711871
F 51.297136 20.580672 132.527682
F 50.535312 20.580672 154.343491
F 49.773487 20.580672 176.159300
F 49.011662 20.580672 197.975111
F 48.249837 20.580672 219.790920
F 47.488012 20.580672 241.606730
F 55.868086 43.733929 1.632823
F 55.106261 43.733929 23.448633
F 54.344436 43.733929 45.264442
F 53.582611 43.733929 67.080252
F 52.820786 43.733929 88.896062
F 52.058961 43.733929 110.711871
F 51.297136 43.733929 132.527682
F 50.535312 43.733929 154.343491
F 49.773487 43.733929 176.159300
F 49.011662 43.733929 197.975111
F 48.249837 43.733929 219.790920
F 47.488012 43.733929 241.606730
F 55.868086 66.887187 1.632823
F 55.106261 66.887187 23.448633
F 54.344436 66.887187 45.264442
F 53.582611 66.887187 67.080252
F 52.820786 66.887187 88.896062
F 52.058961 66.887187 110.711871
F 51.297136 66.887187 132.527682
F 50.535312 66.887187 154.343491
F 49.773487 66.887187 176.159300
F 49.011662 66.887187 197.975111
F 48.249837 66.887187 219.790920
F 47.488012 66.887187 241.606730
F 11.241506 5.145165 2.804730
F 10.479681 5.145165 24.620540
F 9.717857 5.145165 46.436349
F 8.956032 5.145165 68.252159
F 8.194207 5.145165 90.067969
F 7.432382 5.145165 111.883778
F 6.670557 5.145165 133.699588
F 5.908732 5.145165 155.515398
F 5.146907 5.145165 177.331208
F 4.385083 5.145165 199.147017
F 3.623258 5.145165 220.962827
F 2.861433 5.145165 242.778637
F 11.241506 28.298423 2.804730
F 10.479681 28.298423 24.620540
F 9.717857 28.298423 46.436349
F 8.956032 28.298423 68.252159
F 8.194207 28.298423 90.067969
F 7.432382 28.298423 111.883778
F 6.670557 28.298423 133.699588
F 5.908732 28.298423 155.515398
F 5.146907 28.298423 177.331208
F 4.385083 28.298423 199.147017
F 3.623258 28.298423 220.962827
F 2.861433 28.298423 242.778637
F 11.241506 51.451680 2.804730
F 10.479681 51.451680 24.620540
F 9.717857 51.451680 46.436349
F 8.956032 51.451680 68.252159
F 8.194207 51.451680 90.067969
F 7.432382 51.451680 111.883778
F 6.670557 51.451680 133.699588
F 5.908732 51.451680 155.515398
F 5.146907 51.451680 177.331208
F 4.385083 51.451680 199.147017
F 3.623258 51.451680 220.962827
F 2.861433 51.451680 242.778637
F 37.960323 5.145165 3.737771
F 37.198498 5.145165 25.553581
F 36.436673 5.145165 47.369391
F 35.674848 5.145165 69.185201
F 34.913024 5.145165 91.001010
F 34.151199 5.145165 112.816820
F 33.389374 5.145165 134.632630
F 32.627549 5.145165 156.448439
F 31.865724 5.145165 178.264250
F 31.103899 5.145165 200.080059
F 30.342074 5.145165 221.895868
F 29.580250 5.145165 243.711678
F 37.960323 28.298423 3.737771
F 37.198498 28.298423 25.553581
F 36.436673 28.298423 47.369391
F 35.674848 28.298423 69.185201
F 34.913024 28.298423 91.001010
F 34.151199 28.298423 112.816820
F 33.389374 28.298423 134.632630
F 32.627549 28.298423 156.448439
F 31.865724 28.298423 178.264250
F 31.103899 28.298423 200.080059
F 30.342074 28.298423 221.895868
F 29.580250 28.298423 243.711678
F 37.960323 51.451680 3.737771
F 37.198498 51.451680 25.553581
F 36.436673 51.451680 47.369391
F 35.674848 51.451680 69.185201
F 34.913024 51.451680 91.001010
F 34.151199 51.451680 112.816820
F 33.389374 51.451680 134.632630
F 32.627549 51.451680 156.448439
F 31.865724 51.451680 178.264250
F 31.103899 51.451680 200.080059
F 30.342074 51.451680 221.895868
F 29.580250 51.451680 243.711678
F 64.679140 5.145165 4.670813
F 63.917315 5.145165 26.486623
F 63.155490 5.145165 48.302432
F 62.393665 5.145165 70.118243
F 61.631840 5.145165 91.934052
F 60.870015 5.145165 113.749861
F 60.108191 5.145165 135.565672
F 59.346366 5.145165 157.381481
F 58.584541 5.145165 179.197291
F 57.822716 5.145165 201.013101
F 57.060891 5.145165 222.828910
F 56.299066 5.145165 244.644720
F 64.679140 28.298423 4.670813
F 63.917315 28.298423 26.486623
F 63.155490 28.298423 48.302432
F 62.393665 28.298423 70.118243
F 61.631840 28.298423 91.934052
F 60.870015 28.298423 113.749861
F 60.108191 28.298423 135.565672
F 59.346366 28.298423 157.381481
F 58.584541 28.298423 179.197291
F 57.822716 28.298423 201.013101
F 57.060891 28.298423 222.828910
F 56.299066 28.298423 244.644720
F 64.679140 51.451680 4.670813
F 63.917315 51.451680 26.486623
F 63.155490 51.451680 48.302432
F 62.393665 51.451680 70.118243
F 61.631840 51.451680 91.934052
F 60.870015 51.451680 113.749861
F 60.108191 51.451680 135.565672
F 59.346366 51.451680 157.381481
F 58.584541 51.451680 179.197291
F 57.822716 51.451680 201.013101
F 57.060891 51.451680 222.828910
F 56.299066 51.451680 244.644720
F 11.241506 12.862917 2.804731
F 10.479681 12.862917 24.620541
F 9.717857 12.862917 46.436350
F 8.956032 12.862917 68.252160
F 8.194207 12.862917 90.067970
F 7.432382 12.862917 111.883779
F 6.670557 12.862917 133.699589
F 5.908732 12.862917 155.515399
F 5.146907 12.862917 177.331209
F 4.385083 12.862917 199.147018
F 3.623258 12.862917 220.962828
F 2.861433 12.862917 242.778638
F 11.241506 36.016175 2.804731
F 10.479681 36.016175 24.620541
F 9.717857 36.016175 46.436350
F 8.956032 36.016175 68.252160
F 8.194207 36.016175 90.067970
F 7.432382 36.016175 111.883779
F 6.670557 36.016175 133.699589
F 5.908732 36.016175 155.515399
F 5.146907 36.016175 177.331209
F 4.385083 36.016175 199.147018
F 3.623258 36.016175 220.962828
F 2.861433 36.016175 242.778638
F 11.241506 59.169432 2.804731
F 10.479681 59.169432 24.620541
F 9.717857 59.169432 46.436350
F 8.956032 59.169432 68.252160
F 8.194207 59.169432 90.067970
F 7.432382 59.169432 111.883779
F 6.670557 59.169432 133.699589
F 5.908732 59.169432 155.515399
F 5.146907 59.169432 177.331209
F 4.385083 59.169432 199.147018
F 3.623258 59.169432 220.962828
F 2.861433 59.169432 242.778638
F 37.960323 12.862917 3.737772
F 37.198498 12.862917 25.553582
F 36.436673 12.862917 47.369392
F 35.674848 12.862917 69.185202
F 34.913024 12.862917 91.001011
F 34.151199 12.862917 112.816821
F 33.389374 12.862917 134.632631
F 32.627549 12.862917 156.448440
F 31.865724 12.862917 178.264251
F 31.103899 12.862917 200.080060
F 30.342074 12.862917 221.895869
F 29.580250 12.862917 243.711679
F 37.960323 36.016175 3.737772
F 37.198498 36.016175 25.553582
F 36.436673 36.016175 47.369392
F 35.674848 36.016175 69.185202
F 34.913024 36.016175 91.001011
F 34.151199 36.016175 112.816821
F 33.389374 36.016175 134.632631
F 32.627549 36.016175 156.448440
F 31.865724 36.016175 178.264251
F 31.103899 36.016175 200.080060
F 30.342074 36.016175 221.895869
F 29.580250 36.016175 243.711679
F 37.960323 59.169432 3.737772
F 37.198498 59.169432 25.553582
F 36.436673 59.169432 47.369392
F 35.674848 59.169432 69.185202
F 34.913024 59.169432 91.001011
F 34.151199 59.169432 112.816821
F 33.389374 59.169432 134.632631
F 32.627549 59.169432 156.448440
F 31.865724 59.169432 178.264251
F 31.103899 59.169432 200.080060
F 30.342074 59.169432 221.895869
F 29.580250 59.169432 243.711679
F 64.679140 12.862917 4.670814
F 63.917315 12.862917 26.486624
F 63.155490 12.862917 48.302433
F 62.393665 12.862917 70.118244
F 61.631840 12.862917 91.934053
F 60.870015 12.862917 113.749862
F 60.108191 12.862917 135.565673
F 59.346366 12.862917 157.381482
F 58.584541 12.862917 179.197292
F 57.822716 12.862917 201.013102
F 57.060891 12.862917 222.828911
F 56.299066 12.862917 244.644721
F 64.679140 36.016175 4.670814
F 63.917315 36.016175 26.486624
F 63.155490 36.016175 48.302433
F 62.393665 36.016175 70.118244
F 61.631840 36.016175 91.934053
F 60.870015 36.016175 113.749862
F 60.108191 36.016175 135.565673
F 59.346366 36.016175 157.381482
F 58.584541 36.016175 179.197292
F 57.822716 36.016175 201.013102
F 57.060891 36.016175 222.828911
F 56.299066 36.016175 244.644721
F 64.679140 59.169432 4.670814
F 63.917315 59.169432 26.486624
F 63.155490 59.169432 48.302433
F 62.393665 59.169432 70.118244
F 61.631840 59.169432 91.934053
F 60.870015 59.169432 113.749862
F 60.108191 59.169432 135.565673
F 59.346366 59.169432 157.381482
F 58.584541 59.169432 179.197292
F 57.822716 59.169432 201.013102
F 57.060891 59.169432 222.828911
F 56.299066 59.169432 244.644721
F 11.241506 20.580673 2.804731
F 10.479681 20.580673 24.620540
F 9.717857 20.580673 46.436349
F 8.956032 20.580673 68.252159
F 8.194207 20.580673 90.067969
F 7.432382 20.580673 111.883779
F 6.670557 20.580673 133.699588
F 5.908732 20.580673 155.515398
F 5.146907 20.580673 177.331208
F 4.385083 20.580673 199.147017
F 3.623258 20.580673 220.962828
F 2.861433 20.580673 242.778637
F 11.241506 43.733930 2.804731
F 10.479681 43.733930 24.620540
F 9.717857 43.733930 46.436349
F 8.956032 43.733930 68.252159
F 8.194207 43.733930 90.067969
F 7.432382 43.733930 111.883779
F 6.670557 43.733930 133.699588
F 5.908732 43.733930 155.515398
F 5.146907 43.733930 177.331208
F 4.385083 43.733930 199.147017
F 3.623258 43.733930 220.962828
F 2.861433 43.733930 242.778637
F 11.241506 66.887188 2.804731
F 10.479681 66.887188 24.620540
F 9.717857 66.887188 46.436349
F 8.956032 66.887188 68.252159
F 8.194207 66.887188 90.067969
F 7.432382 66.887188 111.883779
F 6.670557 66.887188 133.699588
F 5.908732 66.887188 155.515398
F 5.146907 66.887188 177.331208
F 4.385083 66.887188 199.147017
F 3.623258 66.887188 220.962828
F 2.861433 66.887188 242.778637
F 37.960323 20.580673 3.737772
F 37.198498 20.580673 25.553581
F 36.436673 20.580673 47.369391
F 35.674848 20.580673 69.185201
F 34.913024 20.580673 91.001010
F 34.151199 20.580673 112.816821
F 33.389374 20.580673 134.632630
F 32.627549 20.580673 156.448439
F 31.865724 20.580673 178.264250
F 31.103899 20.580673 200.080059
F 30.342074 20.580673 221.895869
F 29.580250 20.580673 243.711678
F 37.960323 43.733930 3.737772
F 37.198498 43.733930 25.553581
F 36.436673 43.733930 47.369391
F 35.674848 43.733930 69.185201
F 34.913024 43.733930 91.001010
F 34.151199 43.733930 112.816821
F 33.389374 43.733930 134.632630
F 32.627549 43.733930 156.448439
F 31.865724 43.733930 178.264250
F 31.103899 43.733930 200.080059
F 30.342074 43.733930 221.895869
F 29.580250 43.733930 243.711678
F 37.960323 66.887188 3.737772
F 37.198498 66.887188 25.553581
F 36.436673 66.887188 47.369391
F 35.674848 66.887188 69.185201
F 34.913024 66.887188 91.001010
F 34.151199 66.887188 112.816821
F 33.389374 66.887188 134.632630
F 32.627549 66.887188 156.448439
F 31.865724 66.887188 178.264250
F 31.103899 66.887188 200.080059
F 30.342074 66.887188 221.895869
F 29.580250 66.887188 243.711678
F 64.679140 20.580673 4.670814
F 63.917315 20.580673 26.486623
F 63.155490 20.580673 48.302432
F 62.393665 20.580673 70.118243
F 61.631840 20.580673 91.934052
F 60.870015 20.580673 113.749862
F 60.108191 20.580673 135.565672
F 59.346366 20.580673 157.381481
F 58.584541 20.580673 179.197291
F 57.822716 20.580673 201.013101
F 57.060891 20.580673 222.828911
F 56.299066 20.580673 244.644720
F 64.679140 43.733930 4.670814
F 63.917315 43.733930 26.486623
F 63.155490 43.733930 48.302432
F 62.393665 43.733930 70.118243
F 61.631840 43.733930 91.934052
F 60.870015 43.733930 113.749862
F 60.108191 43.733930 135.565672
F 59.346366 43.733930 157.381481
F 58.584541 43.733930 179.197291
F 57.822716 43.733930 201.013101
F 57.060891 43.733930 222.828911
F 56.299066 43.733930 244.644720
F 64.679140 66.887188 4.670814
F 63.917315 66.887188 26.486623
F 63.155490 66.887188 48.302432
F 62.393665 66.887188 70.118243
F 61.631840 66.887188 91.934052
F 60.870015 66.887188 113.749862
F 60.108191 66.887188 135.565672
F 59.346366 66.887188 157.381481
F 58.584541 66.887188 179.197291
F 57.822716 66.887188 201.013101
F 57.060891 66.887188 222.828911
F 56.299066 66.887188 244.644720
F 20.147776 5.145165 3.115744
F 19.385951 5.145165 24.931554
F 18.624126 5.145165 46.747364
F 17.862301 5.145165 68.563173
F 17.100476 5.145165 90.378983
F 16.338651 5.145165 112.194793
F 15.576826 5.145165 134.010602
F 14.815002 5.145165 155.826412
F 14.053177 5.145165 177.642222
F 13.291352 5.145165 199.458031
F 12.529527 5.145165 221.273841
F 11.767702 5.145165 243.089651
F 20.147776 28.298422 3.115744
F 19.385951 28.298422 24.931554
F 18.624126 28.298422 46.747364
F 17.862301 28.298422 68.563173
F 17.100476 28.298422 90.378983
F 16.338651 28.298422 112.194793
F 15.576826 28.298422 134.010602
F 14.815002 28.298422 155.826412
F 14.053177 28.298422 177.642222
F 13.291352 28.298422 199.458031
F 12.529527 28.298422 221.273841
F 11.767702 28.298422 243.089651
F 20.147776 51.451680 3.115744
F 19.385951 51.451680 24.931554
F 18.624126 51.451680 46.747364
F 17.862301 51.451680 68.563173
F 17.100476 51.451680 90.378983
F 16.338651 51.451680 112.194793
F 15.576826 51.451680 134.010602
F 14.815002 51.451680 155.826412
F 14.053177 51.451680 177.642222
F 13.291352 51.451680 199.458031
F 12.529527 51.451680 221.273841
F 11.767702 51.451680 243.089651
F 46.866592 5.145165 4.048786
F 46.104767 5.145165 25.864595
F 45.342943 5.145165 47.680406
F 44.581118 5.145165 69.496215
F 43.819293 5.145165 91.312024
F 43.057468 5.145165 113.127834
F 42.295643 5.145165 134.943644
F 41.533818 5.145165 156.759454
F 40.771993 5.145165 178.575263
F 40.010169 5.145165 200.391073
F 39.248344 5.145165 222.206883
F 38.486519 5.145165 244.022692
F 46.866592 28.298422 4.048786
F 46.104767 28.298422 25.864595
F 45.342943 28.298422 47.680406
F 44.581118 28.298422 69.496215
F 43.819293 28.298422 91.312024
F 43.057468 28.298422 113.127834
F 42.295643 28.298422 134.943644
F 41.533818 28.298422 156.759454
F 40.771993 28.298422 178.575263
F 40.010169 28.298422 200.391073
F 39.248344 28.298422 222.206883
F 38.486519 28.298422 244.022692
F 46.866592 51.451680 4.048786
F 46.104767 51.451680 25.864595
F 45.342943 51.451680 47.680406
F 44.581118 51.451680 69.496215
F 43.819293 51.451680 91.312024
F 43.057468 51.451680 113.127834
F 42.295643 51.451680 134.943644
F 41.533818 51.451680 156.759454
F 40.771993 51.451680 178.575263
F 40.010169 51.451680 200.391073
F 39.248344 51.451680 222.206883
F 38.486519 51.451680 244.022692
F 65.205335 5.145165 244.955734
F 65.205335 28.298422 244.955734
F 65.205335 51.451680 244.955734
F 20.147776 12.862917 3.115745
F 19.385951 12.862917 24.931555
F 18.624126 12.862917 46.747365
F 17.862301 12.862917 68.563174
F 17.100476 12.862917 90.378984
F 16.338651 12.862917 112.194794
F 15.576826 12.862917 134.010603
F 14.815001 12.862917 155.826413
F 14.053177 12.862917 177.642223
F 13.291352 12.862917 199.458032
F 12.529527 12.862917 221.273842
F 11.767702 12.862917 243.089652
F 20.147776 36.016175 3.115745
F 19.385951 36.016175 24.931555
F 18.624126 36.016175 46.747365
F 17.862301 36.016175 68.563174
F 17.100476 36.016175 90.378984
F 16.338651 36.016175 112.194794
F 15.576826 36.016175 134.010603
F 14.815001 36.016175 155.826413
F 14.053177 36.016175 177.642223
F 13.291352 36.016175 199.458032
F 12.529527 36.016175 221.273842
F 11.767702 36.016175 243.089652
F 20.147776 59.169432 3.115745
F 19.385951 59.169432 24.931555
F 18.624126 59.169432 46.747365
F 17.862301 59.169432 68.563174
F 17.100476 59.169432 90.378984
F 16.338651 59.169432 112.194794
F 15.576826 59.169432 134.010603
F 14.815001 59.169432 155.826413
F 14.053177 59.169432 177.642223
F 13.291352 59.169432 199.458032
F 12.529527 59.169432 221.273842
F 11.767702 59.169432 243.089652
F 46.866592 12.862917 4.048787
F 46.104767 12.862917 25.864596
F 45.342942 12.862917 47.680407
F 44.581118 12.862917 69.496216
F 43.819293 12.862917 91.312025
F 43.057468 12.862917 113.127835
F 42.295643 12.862917 134.943645
F 41.533818 12.862917 156.759455
F 40.771993 12.862917 178.575264
F 40.010168 12.862917 200.391074
F 39.248344 12.862917 222.206884
F 38.486519 12.862917 244.022693
F 46.866592 36.016175 4.048787
F 46.104767 36.016175 25.864596
F 45.342942 36.016175 47.680407
F 44.581118 36.016175 69.496216
F 43.819293 36.016175 91.312025
F 43.057468 36.016175 113.127835
F 42.295643 36.016175 134.943645
F 41.533818 36.016175 156.759455
F 40.771993 36.016175 178.575264
F 40.010168 36.016175 200.391074
F 39.248344 36.016175 222.206884
F 38.486519 36.016175 244.022693
F 46.866592 59.169432 4.048787
F 46.104767 59.169432 25.864596
F 45.342942 59.169432 47.680407
F 44.581118 59.169432 69.496216
F 43.819293 59.169432 91.312025
F 43.057468 59.169432 113.127835
F 42.295643 59.169432 134.943645
F 41.533818 59.169432 156.759455
F 40.771993 59.169432 178.575264
F 40.010168 59.169432 200.391074
F 39.248344 59.169432 222.206884
F 38.486519 59.169432 244.022693
F 65.205335 12.862917 244.955735
F 65.205335 36.016175 244.955735
F 65.205335 59.169432 244.955735
F 20.147776 20.580672 3.115744
F 19.385951 20.580672 24.931555
F 18.624126 20.580672 46.747364
F 17.862301 20.580672 68.563173
F 17.100476 20.580672 90.378984
F 16.338651 20.580672 112.194793
F 15.576826 20.580672 134.010602
F 14.815002 20.580672 155.826412
F 14.053177 20.580672 177.642222
F 13.291352 20.580672 199.458032
F 12.529527 20.580672 221.273841
F 11.767702 20.580672 243.089651
F 20.147776 43.733930 3.115744
F 19.385951 43.733930 24.931555
F 18.624126 43.733930 46.747364
F 17.862301 43.733930 68.563173
F 17.100476 43.733930 90.378984
F 16.338651 43.733930 112.194793
F 15.576826 43.733930 134.010602
F 14.815002 43.733930 155.826412
F 14.053177 43.733930 177.642222
F 13.291352 43.733930 199.458032
F 12.529527 43.733930 221.273841
F 11.767702 43.733930 243.089651
F 20.147776 66.887187 3.115744
F 19.385951 66.887187 24.931555
F 18.624126 66.887187 46.747364
F 17.862301 66.887187 68.563173
F 17.100476 66.887187 90.378984
F 16.338651 66.887187 112.194793
F 15.576826 66.887187 134.010602
F 14.815002 66.887187 155.826412
F 14.053177 66.887187 177.642222
F 13.291352 66.887187 199.458032
F 12.529527 66.887187 221.273841
F 11.767702 66.887187 243.089651
F 46.866592 20.580672 4.048786
F 46.104767 20.580672 25.864596
F 45.342943 20.580672 47.680406
F 44.581118 20.580672 69.496215
F 43.819293 20.580672 91.312025
F 43.057468 20.580672 113.127834
F 42.295643 20.580672 134.943644
F 41.533818 20.580672 156.759454
F 40.771993 20.580672 178.575263
F 40.010168 20.580672 200.391074
F 39.248344 20.580672 222.206883
F 38.486519 20.580672 244.022692
F 46.866592 43.733930 4.048786
F 46.104767 43.733930 25.864596
F 45.342943 43.733930 47.680406
F 44.581118 43.733930 69.496215
F 43.819293 43.733930 91.312025
F 43.057468 43.733930 113.127834
F 42.295643 43.733930 134.943644
F 41.533818 43.733930 156.759454
F 40.771993 43.733930 178.575263
F 40.010168 43.733930 200.391074
F 39.248344 43.733930 222.206883
F 38.486519 43.733930 244.022692
F 46.866592 66.887187 4.048786
F 46.104767 66.887187 25.864596
F 45.342943 66.887187 47.680406
F 44.581118 66.887187 69.496215
F 43.819293 66.887187 91.312025
F 43.057468 66.887187 113.127834
F 42.295643 66.887187 134.943644
F 41.533818 66.887187 156.759454
F 40.771993 66.887187 178.575263
F 40.010168 66.887187 200.391074
F 39.248344 66.887187 222.206883
F 38.486519 66.887187 244.022692
F 65.205335 20.580672 244.955734
F 65.205335 43.733930 244.955734
F 65.205335 66.887187 244.955734
F 29.054052 5.145164 3.426758
F 28.292227 5.145164 25.242569
F 27.530402 5.145164 47.058378
F 26.768577 5.145164 68.874188
F 26.006752 5.145164 90.689998
F 25.244927 5.145164 112.505807
F 24.483103 5.145164 134.321617
F 23.721278 5.145164 156.137426
F 22.959453 5.145164 177.953236
F 22.197628 5.145164 199.769046
F 21.435803 5.145164 221.584855
F 20.673978 5.145164 243.400666
F 29.054052 28.298422 3.426758
F 28.292227 28.298422 25.242569
F 27.530402 28.298422 47.058378
F 26.768577 28.298422 68.874188
F 26.006752 28.298422 90.689998
F 25.244927 28.298422 112.505807
F 24.483103 28.298422 134.321617
F 23.721278 28.298422 156.137426
F 22.959453 28.298422 177.953236
F 22.197628 28.298422 199.769046
F 21.435803 28.298422 221.584855
F 20.673978 28.298422 243.400666
F 29.054052 51.451679 3.426758
F 28.292227 51.451679 25.242569
F 27.530402 51.451679 47.058378
F 26.768577 51.451679 68.874188
F 26.006752 51.451679 90.689998
F 25.244927 51.451679 112.505807
F 24.483103 51.451679 134.321617
F 23.721278 51.451679 156.137426
F 22.959453 51.451679 177.953236
F 22.197628 51.451679 199.769046
F 21.435803 51.451679 221.584855
F 20.673978 51.451679 243.400666
F 55.772869 5.145164 4.359800
F 55.011045 5.145164 26.175610
F 54.249220 5.145164 47.991420
F 53.487395 5.145164 69.807230
F 52.725570 5.145164 91.623039
F 51.963745 5.145164 113.438849
F 51.201920 5.145164 135.254659
F 50.440095 5.145164 157.070468
F 49.678271 5.145164 178.886277
F 48.916446 5.145164 200.702088
F 48.154621 5.145164 222.517897
F 47.392796 5.145164 244.333707
F 55.772869 28.298422 4.359800
F 55.011045 28.298422 26.175610
F 54.249220 28.298422 47.991420
F 53.487395 28.298422 69.807230
F 52.725570 28.298422 91.623039
F 51.963745 28.298422 113.438849
F 51.201920 28.298422 135.254659
F 50.440095 28.298422 157.070468
F 49.678271 28.298422 178.886277
F 48.916446 28.298422 200.702088
F 48.154621 28.298422 222.517897
F 47.392796 28.298422 244.333707
F 55.772869 51.451679 4.359800
F 55.011045 51.451679 26.175610
F 54.249220 51.451679 47.991420
F 53.487395 51.451679 69.807230
F 52.725570 51.451679 91.623039
F 51.963745 51.451679 113.438849
F 51.201920 51.451679 135.254659
F 50.440095 51.451679 157.070468
F 49.678271 51.451679 178.886277
F 48.916446 51.451679 200.702088
F 48.154621 51.451679 222.517897
F 47.392796 51.451679 244.333707
F 29.054052 12.862917 3.426759
F 28.292227 12.862917 25.242570
F 27.530402 12.862917 47.058379
F 26.768577 12.862917 68.874188
F 26.006752 12.862917 90.689999
F 25.244927 12.862917 112.505808
F 24.483103 12.862917 134.321618
F 23.721278 12.862917 156.137427
F 22.959453 12.862917 177.953237
F 22.197628 12.862917 199.769047
F 21.435803 12.862917 221.584856
F 20.673978 12.862917 243.400667
F 29.054052 36.016174 3.426759
F 28.292227 36.016174 25.242570
F 27.530402 36.016174 47.058379
F 26.768577 36.016174 68.874188
F 26.006752 36.016174 90.689999
F 25.244927 36.016174 112.505808
F 24.483103 36.016174 134.321618
F 23.721278 36.016174 156.137427
F 22.959453 36.016174 177.953237
F 22.197628 36.016174 199.769047
F 21.435803 36.016174 221.584856
F 20.673978 36.016174 243.400667
F 29.054052 59.169432 3.426759
F 28.292227 59.169432 25.242570
F 27.530402 59.169432 47.058379
F 26.768577 59.169432 68.874188
F 26.006752 59.169432 90.689999
F 25.244927 59.169432 112.505808
F 24.483103 59.169432 134.321618
F 23.721278 59.169432 156.137427
F 22.959453 59.169432 177.953237
F 22.197628 59.169432 199.769047
F 21.435803 59.169432 221.584856
F 20.673978 59.169432 243.400667
F 55.772869 12.862917 4.359801
F 55.011045 12.862917 26.175611
F 54.249220 12.862917 47.991421
F 53.487395 12.862917 69.807230
F 52.725570 12.862917 91.623040
F 51.963745 12.862917 113.438850
F 51.201920 12.862917 135.254660
F 50.440095 12.862917 157.070469
F 49.678271 12.862917 178.886278
F 48.916446 12.862917 200.702089
F 48.154621 12.862917 222.517898
F 47.392796 12.862917 244.333708
F 55.772869 36.016174 4.359801
F 55.011045 36.016174 26.175611
F 54.249220 36.016174 47.991421
F 53.487395 36.016174 69.807230
F 52.725570 36.016174 91.623040
F 51.963745 36.016174 113.438850
F 51.201920 36.016174 135.254660
F 50.440095 36.016174 157.070469
F 49.678271 36.016174 178.886278
F 48.916446 36.016174 200.702089
F 48.154621 36.016174 222.517898
F 47.392796 36.016174 244.333708
F 55.772869 59.169432 4.359801
F 55.011045 59.169432 26.175611
F 54.249220 59.169432 47.991421
F 53.487395 59.169432 69.807230
F 52.725570 59.169432 91.623040
F 51.963745 59.169432 113.438850
F 51.201920 59.169432 135.254660
F 50.440095 59.169432 157.070469
F 49.678271 59.169432 178.886278
F 48.916446 59.169432 200.702089
F 48.154621 59.169432 222.517898
F 47.392796 59.169432 244.333708
F 29.054052 20.580672 3.426759
F 28.292227 20.580672 25.242569
F 27.530402 20.580672 47.058378
F 26.768577 20.580672 68.874188
F 26.006752 20.580672 90.689998
F 25.244927 20.580672 112.505808
F 24.483103 20.580672 134.321617
F 23.721278 20.580672 156.137426
F 22.959453 20.580672 177.953237
F 22.197628 20.580672 199.769046
F 21.435803 20.580672 221.584856
F 20.673978 20.580672 243.400666
F 29.054052 43.733929 3.426759
F 28.292227 43.733929 25.242569
F 27.530402 43.733929 47.058378
F 26.768577 43.733929 68.874188
F 26.006752 43.733929 90.689998
F 25.244927 43.733929 112.505808
F 24.483103 43.733929 134.321617
F 23.721278 43.733929 156.137426
F 22.959453 43.733929 177.953237
F 22.197628 43.733929 199.769046
F 21.435803 43.733929 221.584856
F 20.673978 43.733929 243.400666
F 29.054052 66.887187 3.426759
F 28.292227 66.887187 25.242569
F 27.530402 66.887187 47.058378
F 26.768577 66.887187 68.874188
F 26.006752 66.887187 90.689998
F 25.244927 66.887187 112.505808
F 24.483103 66.887187 134.321617
F 23.721278 66.887187 156.137426
F 22.959453 66.887187 177.953237
F 22.197628 66.887187 199.769046
F 21.435803 66.887187 221.584856
F 20.673978 66.887187 243.400666
F 55.772869 20.580672 4.359801
F 55.011045 20.580672 26.175610
F 54.249220 20.580672 47.991420
F 53.487395 20.580672 69.807230
F 52.725570 20.580672 91.623039
F 51.963745 20.580672 113.438850
F 51.201920 20.580672 135.254659
F 50.440095 20.580672 157.070468
F 49.678271 20.580672 178.886278
F 48.916446 20.580672 200.702088
F 48.154621 20.580672 222.517898
F 47.392796 20.580672 244.333707
F 55.772869 43.733929 4.359801
F 55.011045 43.733929 26.175610
F 54.249220 43.733929 47.991420
F 53.487395 43.733929 69.807230
F 52.725570 43.733929 91.623039
F 51.963745 43.733929 113.438850
F 51.201920 43.733929 135.254659
F 50.440095 43.733929 157.070468
F 49.678271 43.733929 178.886278
F 48.916446 43.733929 200.702088
F 48.154621 43.733929 222.517898
F 47.392796 43.733929 244.333707
F 55.772869 66.887187 4.359801
F 55.011045 66.887187 26.175610
F 54.249220 66.887187 47.991420
F 53.487395 66.887187 69.807230
F 52.725570 66.887187 91.623039
F 51.963745 66.887187 113.438850
F 51.201920 66.887187 135.254659
F 50.440095 66.887187 157.070468
F 49.678271 66.887187 178.886278
F 48.916446 66.887187 200.702088
F 48.154621 66.887187 222.517898
F 47.392796 66.887187 244.333707
F 11.114526 7.717749 6.440698
F 10.352701 7.717749 28.256508
F 9.590876 7.717749 50.072318
F 8.829051 7.717749 71.888127
F 8.067226 7.717749 93.703937
F 7.305401 7.717749 115.519746
F 6.543576 7.717749 137.335556
F 5.781752 7.717749 159.151366
F 5.019927 7.717749 180.967175
F 4.258102 7.717749 202.782986
F 3.496277 7.717749 224.598795
F 2.734452 7.717749 246.414604
F 11.114526 30.871007 6.440698
F 10.352701 30.871007 28.256508
F 9.590876 30.871007 50.072318
F 8.829051 30.871007 71.888127
F 8.067226 30.871007 93.703937
F 7.305401 30.871007 115.519746
F 6.543576 30.871007 137.335556
F 5.781752 30.871007 159.151366
F 5.019927 30.871007 180.967175
F 4.258102 30.871007 202.782986
F 3.496277 30.871007 224.598795
F 2.734452 30.871007 246.414604
F 11.114526 54.024264 6.440698
F 10.352701 54.024264 28.256508
F 9.590876 54.024264 50.072318
F 8.829051 54.024264 71.888127
F 8.067226 54.024264 93.703937
F 7.305401 54.024264 115.519746
F 6.543576 54.024264 137.335556
F 5.781752 54.024264 159.151366
F 5.019927 54.024264 180.967175
F 4.258102 54.024264 202.782986
F 3.496277 54.024264 224.598795
F 2.734452 54.024264 246.414604
F 37.833342 7.717749 7.373740
F 37.071517 7.717749 29.189550
F 36.309693 7.717749 51.005359
F 35.547868 7.717749 72.821168
F 34.786043 7.717749 94.636979
F 34.024218 7.717749 116.452788
F 33.262393 7.717749 138.268597
F 32.500568 7.717749 160.084408
F 31.738743 7.717749 181.900217
F 30.976918 7.717749 203.716027
F 30.215094 7.717749 225.531837
F 29.453269 7.717749 247.347646
F 37.833342 30.871007 7.373740
F 37.071517 30.871007 29.189550
F 36.309693 30.871007 51.005359
F 35.547868 30.871007 72.821168
F 34.786043 30.871007 94.636979
F 34.024218 30.871007 116.452788
F 33.262393 30.871007 138.268597
F 32.500568 30.871007 160.084408
F 31.738743 30.871007 181.900217
F 30.976918 30.871007 203.716027
F 30.215094 30.871007 225.531837
F 29.453269 30.871007 247.347646
F 37.833342 54.024264 7.373740
F 37.071517 54.024264 29.189550
F 36.309693 54.024264 51.005359
F 35.547868 54.024264 72.821168
F 34.786043 54.024264 94.636979
F 34.024218 54.024264 116.452788
F 33.262393 54.024264 138.268597
F 32.500568 54.024264 160.084408
F 31.738743 54.024264 181.900217
F 30.976918 54.024264 203.716027
F 30.215094 54.024264 225.531837
F 29.453269 54.024264 247.347646
F 64.552159 7.717749 8.306781
F 63.790334 7.717749 30.122592
F 63.028509 7.717749 51.938401
F 62.266684 7.717749 73.754210
F 61.504859 7.717749 95.570020
F 60.743035 7.717749 117.385830
F 59.981210 7.717749 139.201639
F 59.219385 7.717749 161.017449
F 58.457560 7.717749 182.833259
F 57.695735 7.717749 204.649069
F 56.933910 7.717749 226.464878
F 56.172085 7.717749 248.280687
F 64.552159 30.871007 8.306781
F 63.790334 30.871007 30.122592
F 63.028509 30.871007 51.938401
F 62.266684 30.871007 73.754210
F 61.504859 30.871007 95.570020
F 60.743035 30.871007 117.385830
F 59.981210 30.871007 139.201639
F 59.219385 30.871007 161.017449
F 58.457560 30.871007 182.833259
F 57.695735 30.871007 204.649069
F 56.933910 30.871007 226.464878
F 56.172085 30.871007 248.280687
F 64.552159 54.024264 8.306781
F 63.790334 54.024264 30.122592
F 63.028509 54.024264 51.938401
F 62.266684 54.024264 73.754210
F 61.504859 54.024264 95.570020
F 60.743035 54.024264 117.385830
F 59.981210 54.024264 139.201639
F 59.219385 54.024264 161.017449
F 58.457560 54.024264 182.833259
F 57.695735 54.024264 204.649069
F 56.933910 54.024264 226.464878
F 56.172085 54.024264 248.280687
F 11.114526 15.435502 6.440699
F 10.352701 15.435502 28.256509
F 9.590876 15.435502 50.072319
F 8.829051 15.435502 71.888128
F 8.067226 15.435502 93.703938
F 7.305401 15.435502 115.519747
F 6.543576 15.435502 137.335558
F 5.781751 15.435502 159.151367
F 5.019927 15.435502 180.967176
F 4.258102 15.435502 202.782987
F 3.496277 15.435502 224.598796
F 2.734452 15.435502 246.414605
F 11.114526 38.588760 6.440699
F 10.352701 38.588760 28.256509
F 9.590876 38.588760 50.072319
F 8.829051 38.588760 71.888128
F 8.067226 38.588760 93.703938
F 7.305401 38.588760 115.519747
F 6.543576 38.588760 137.335558
F 5.781751 38.588760 159.151367
F 5.019927 38.588760 180.967176
F 4.258102 38.588760 202.782987
F 3.496277 38.588760 224.598796
F 2.734452 38.588760 246.414605
F 11.114526 61.742017 6.440699
F 10.352701 61.742017 28.256509
F 9.590876 61.742017 50.072319
F 8.829051 61.742017 71.888128
F 8.067226 61.742017 93.703938
F 7.305401 61.742017 115.519747
F 6.543576 61.742017 137.335558
F 5.781751 61.742017 159.151367
F 5.019927 61.742017 180.967176
F 4.258102 61.742017 202.782987
F 3.496277 61.742017 224.598796
F 2.734452 61.742017 246.414605
F 37.833342 15.435502 7.373741
F 37.071517 15.435502 29.189551
F 36.309692 15.435502 51.005360
F 35.547868 15.435502 72.821169
F 34.786043 15.435502 94.636980
F 34.024218 15.435502 116.452789
F 33.262393 15.435502 138.268599
F 32.500568 15.435502 160.084409
F 31.738743 15.435502 181.900218
F 30.976918 15.435502 203.716028
F 30.215094 15.435502 225.531838
F 29.453269 15.435502 247.347647
F 37.833342 38.588760 7.373741
F 37.071517 38.588760 29.189551
F 36.309692 38.588760 51.005360
F 35.547868 38.588760 72.821169
F 34.786043 38.588760 94.636980
F 34.024218 38.588760 116.452789
F 33.262393 38.588760 138.268599
F 32.500568 38.588760 160.084409
F 31.738743 38.588760 181.900218
F 30.976918 38.588760 203.716028
F 30.215094 38.588760 225.531838
F 29.453269 38.588760 247.347647
F 37.833342 61.742017 7.373741
F 37.071517 61.742017 29.189551
F 36.309692 61.742017 51.005360
F 35.547868 61.742017 72.821169
F 34.786043 61.742017 94.636980
F 34.024218 61.742017 116.452789
F 33.262393 61.742017 138.268599
F 32.500568 61.742017 160.084409
F 31.738743 61.742017 181.900218
F 30.976918 61.742017 203.716028
F 30.215094 61.742017 225.531838
F 29.453269 61.742017 247.347647
F 64.552159 15.435502 8.306782
F 63.790334 15.435502 30.122593
F 63.028509 15.435502 51.938402
F 62.266684 15.435502 73.754211
F 61.504859 15.435502 95.570021
F 60.743035 15.435502 117.385831
F 59.981210 15.435502 139.201641
F 59.219385 15.435502 161.017450
F 58.457560 15.435502 182.833260
F 57.695735 15.435502 204.649070
F 56.933910 15.435502 226.464879
F 56.172085 15.435502 248.280688
F 64.552159 38.588760 8.306782
F 63.790334 38.588760 30.122593
F 63.028509 38.588760 51.938402
F 62.266684 38.588760 73.754211
F 61.504859 38.588760 95.570021
F 60.743035 38.588760 117.385831
F 59.981210 38.588760 139.201641
F 59.219385 38.588760 161.017450
F 58.457560 38.588760 182.833260
F 57.695735 38.588760 204.649070
F 56.933910 38.588760 226.464879
F 56.172085 38.588760 248.280688
F 64.552159 61.742017 8.306782
F 63.790334 61.742017 30.122593
F 63.028509 61.742017 51.938402
F 62.266684 61.742017 73.754211
F 61.504859 61.742017 95.570021
F 60.743035 61.742017 117.385831
F 59.981210 61.742017 139.201641
F 59.219385 61.742017 161.017450
F 58.457560 61.742017 182.833260
F 57.695735 61.742017 204.649070
F 56.933910 61.742017 226.464879
F 56.172085 61.742017 248.280688
F 11.114526 0.000000 6.440698
F 10.352701 0.000000 28.256508
F 9.590876 0.000000 50.072318
F 8.829051 0.000000 71.888127
F 8.067226 0.000000 93.703937
F 7.305401 0.000000 115.519746
F 6.543576 0.000000 137.335557
F 5.781752 0.000000 159.151366
F 5.019927 0.000000 180.967175
F 4.258102 0.000000 202.782986
F 3.496277 0.000000 224.598795
F 2.734452 0.000000 246.414605
F 11.114526 23.153257 6.440698
F 10.352701 23.153257 28.256508
F 9.590876 23.153257 50.072318
F 8.829051 23.153257 71.888127
F 8.067226 23.153257 93.703937
F 7.305401 23.153257 115.519746
F 6.543576 23.153257 137.335557
F 5.781752 23.153257 159.151366
F 5.019927 23.153257 180.967175
F 4.258102 23.153257 202.782986
F 3.496277 23.153257 224.598795
F 2.734452 23.153257 246.414605
F 11.114526 46.306515 6.440698
F 10.352701 46.306515 28.256508
F 9.590876 46.306515 50.072318
F 8.829051 46.306515 71.888127
F 8.067226 46.306515 93.703937
F 7.305401 46.306515 115.519746
F 6.543576 46.306515 137.335557
F 5.781752 46.306515 159.151366
F 5.019927 46.306515 180.967175
F 4.258102 46.306515 202.782986
F 3.496277 46.306515 224.598795
F 2.734452 46.306515 246.414605
F 37.833342 0.000000 7.373740
F 37.071517 0.000000 29.189550
F 36.309693 0.000000 51.005359
F 35.547868 0.000000 72.821168
F 34.786043 0.000000 94.636979
F 34.024218 0.000000 116.452788
F 33.262393 0.000000 138.268598
F 32.500568 0.000000 160.084408
F 31.738743 0.000000 181.900217
F 30.976918 0.000000 203.716027
F 30.215094 0.000000 225.531837
F 29.453269 0.000000 247.347647
F 37.833342 23.153257 7.373740
F 37.071517 23.153257 29.189550
F 36.309693 23.153257 51.005359
F 35.547868 23.153257 72.821168
F 34.786043 23.153257 94.636979
F 34.024218 23.153257 116.452788
F 33.262393 23.153257 138.268598
F 32.500568 23.153257 160.084408
F 31.738743 23.153257 181.900217
F 30.976918 23.153257 203.716027
F 30.215094 23.153257 225.531837
F 29.453269 23.153257 247.347647
F 37.833342 46.306515 7.373740
F 37.071517 46.306515 29.189550
F 36.309693 46.306515 51.005359
F 35.547868 46.306515 72.821168
F 34.786043 46.306515 94.636979
F 34.024218 46.306515 116.452788
F 33.262393 46.306515 138.268598
F 32.500568 46.306515 160.084408
F 31.738743 46.306515 181.900217
F 30.976918 46.306515 203.716027
F 30.215094 46.306515 225.531837
F 29.453269 46.306515 247.347647
F 64.552159 0.000000 8.306781
F 63.790334 0.000000 30.122592
F 63.028509 0.000000 51.938401
F 62.266684 0.000000 73.754210
F 61.504859 0.000000 95.570020
F 60.743035 0.000000 117.385830
F 59.981210 0.000000 139.201640
F 59.219385 0.000000 161.017449
F 58.457560 0.000000 182.833259
F 57.695735 0.000000 204.649069
F 56.933910 0.000000 226.464878
F 56.172085 0.000000 248.280688
F 64.552159 23.153257 8.306781
F 63.790334 23.153257 30.122592
F 63.028509 23.153257 51.938401
F 62.266684 23.153257 73.754210
F 61.504859 23.153257 95.570020
F 60.743035 23.153257 117.385830
F 59.981210 23.153257 139.201640
F 59.219385 23.153257 161.017449
F 58.457560 23.153257 182.833259
F 57.695735 23.153257 204.649069
F 56.933910 23.153257 226.464878
F 56.172085 23.153257 248.280688
F 64.552159 46.306515 8.306781
F 63.790334 46.306515 30.122592
F 63.028509 46.306515 51.938401
F 62.266684 46.306515 73.754210
F 61.504859 46.306515 95.570020
F 60.743035 46.306515 117.385830
F 59.981210 46.306515 139.201640
F 59.219385 46.306515 161.017449
F 58.457560 46.306515 182.833259
F 57.695735 46.306515 204.649069
F 56.933910 46.306515 226.464878
F 56.172085 46.306515 248.280688
F 20.020794 7.717750 6.751713
F 19.258969 7.717750 28.567522
F 18.497144 7.717750 50.383331
F 17.735319 7.717750 72.199142
F 16.973494 7.717750 94.014951
F 16.211669 7.717750 115.830761
F 15.449845 7.717750 137.646570
F 14.688020 7.717750 159.462380
F 13.926195 7.717750 181.278190
F 13.164370 7.717750 203.093999
F 12.402545 7.717750 224.909810
F 11.640720 7.717750 246.725619
F 20.020794 30.871007 6.751713
F 19.258969 30.871007 28.567522
F 18.497144 30.871007 50.383331
F 17.735319 30.871007 72.199142
F 16.973494 30.871007 94.014951
F 16.211669 30.871007 115.830761
F 15.449845 30.871007 137.646570
F 14.688020 30.871007 159.462380
F 13.926195 30.871007 181.278190
F 13.164370 30.871007 203.093999
F 12.402545 30.871007 224.909810
F 11.640720 30.871007 246.725619
F 20.020794 54.024265 6.751713
F 19.258969 54.024265 28.567522
F 18.497144 54.024265 50.383331
F 17.735319 54.024265 72.199142
F 16.973494 54.024265 94.014951
F 16.211669 54.024265 115.830761
F 15.449845 54.024265 137.646570
F 14.688020 54.024265 159.462380
F 13.926195 54.024265 181.278190
F 13.164370 54.024265 203.093999
F 12.402545 54.024265 224.909810
F 11.640720 54.024265 246.725619
F 46.739610 7.717750 7.684754
F 45.977786 7.717750 29.500564
F 45.215961 7.717750 51.316373
F 44.454136 7.717750 73.132183
F 43.692311 7.717750 94.947992
F 42.930486 7.717750 116.763803
F 42.168661 7.717750 138.579612
F 41.406836 7.717750 160.395421
F 40.645012 7.717750 182.211232
F 39.883187 7.717750 204.027041
F 39.121362 7.717750 225.842851
F 38.359537 7.717750 247.658661
F 46.739610 30.871007 7.684754
F 45.977786 30.871007 29.500564
F 45.215961 30.871007 51.316373
F 44.454136 30.871007 73.132183
F 43.692311 30.871007 94.947992
F 42.930486 30.871007 116.763803
F 42.168661 30.871007 138.579612
F 41.406836 30.871007 160.395421
F 40.645012 30.871007 182.211232
F 39.883187 30.871007 204.027041
F 39.121362 30.871007 225.842851
F 38.359537 30.871007 247.658661
F 46.739610 54.024265 7.684754
F 45.977786 54.024265 29.500564
F 45.215961 54.024265 51.316373
F 44.454136 54.024265 73.132183
F 43.692311 54.024265 94.947992
F 42.930486 54.024265 116.763803
F 42.168661 54.024265 138.579612
F 41.406836 54.024265 160.395421
F 40.645012 54.024265 182.211232
F 39.883187 54.024265 204.027041
F 39.121362 54.024265 225.842851
F 38.359537 54.024265 247.658661
F 65.078354 7.717750 248.591702
F 65.078354 30.871007 248.591702
F 65.078354 54.024265 248.591702
F 20.020794 15.435503 6.751714
F 19.258969 15.435503 28.567523
F 18.497144 15.435503 50.383332
F 17.735319 15.435503 72.199143
F 16.973494 15.435503 94.014952
F 16.211669 15.435503 115.830762
F 15.449845 15.435503 137.646571
F 14.688020 15.435503 159.462381
F 13.926195 15.435503 181.278191
F 13.164370 15.435503 203.094000
F 12.402545 15.435503 224.909811
F 11.640720 15.435503 246.725620
F 20.020794 38.588760 6.751714
F 19.258969 38.588760 28.567523
F 18.497144 38.588760 50.383332
F 17.735319 38.588760 72.199143
F 16.973494 38.588760 94.014952
F 16.211669 38.588760 115.830762
F 15.449845 38.588760 137.646571
F 14.688020 38.588760 159.462381
F 13.926195 38.588760 181.278191
F 13.164370 38.588760 203.094000
F 12.402545 38.588760 224.909811
F 11.640720 38.588760 246.725620
F 20.020794 61.742018 6.751714
F 19.258969 61.742018 28.567523
F 18.497144 61.742018 50.383332
F 17.735319 61.742018 72.199143
F 16.973494 61.742018 94.014952
F 16.211669 61.742018 115.830762
F 15.449845 61.742018 137.646571
F 14.688020 61.742018 159.462381
F 13.926195 61.742018 181.278191
F 13.164370 61.742018 203.094000
F 12.402545 61.742018 224.909811
F 11.640720 61.742018 246.725620
F 46.739610 15.435503 7.684755
F 45.977786 15.435503 29.500565
F 45.215961 15.435503 51.316374
F 44.454136 15.435503 73.132184
F 43.692311 15.435503 94.947993
F 42.930486 15.435503 116.763804
F 42.168661 15.435503 138.579613
F 41.406836 15.435503 160.395422
F 40.645012 15.435503 182.211233
F 39.883187 15.435503 204.027042
F 39.121362 15.435503 225.842852
F 38.359537 15.435503 247.658662
F 46.739610 38.588760 7.684755
F 45.977786 38.588760 29.500565
F 45.215961 38.588760 51.316374
F 44.454136 38.588760 73.132184
F 43.692311 38.588760 94.947993
F 42.930486 38.588760 116.763804
F 42.168661 38.588760 138.579613
F 41.406836 38.588760 160.395422
F 40.645012 38.588760 182.211233
F 39.883187 38.588760 204.027042
F 39.121362 38.588760 225.842852
F 38.359537 38.588760 247.658662
F 46.739610 61.742018 7.684755
F 45.977786 61.742018 29.500565
F 45.215961 61.742018 51.316374
F 44.454136 61.742018 73.132184
F 43.692311 61.742018 94.947993
F 42.930486 61.742018 116.763804
F 42.168661 61.742018 138.579613
F 41.406836 61.742018 160.395422
F 40.645012 61.742018 182.211233
F 39.883187 61.742018 204.027042
F 39.121362 61.742018 225.842852
F 38.359537 61.742018 247.658662
F 65.078354 15.435503 248.591703
F 65.078354 38.588760 248.591703
F 65.078354 61.742018 248.591703
F 20.020794 0.000000 6.751713
F 19.258969 0.000000 28.567522
F 18.497144 0.000000 50.383331
F 17.735319 0.000000 72.199142
F 16.973494 0.000000 94.014951
F 16.211669 0.000000 115.830761
F 15.449845 0.000000 137.646570
F 14.688020 0.000000 159.462380
F 13.926195 0.000000 181.278190
F 13.164370 0.000000 203.093999
F 12.402545 0.000000 224.909810
F 11.640720 0.000000 246.725619
F 20.020794 23.153258 6.751713
F 19.258969 23.153258 28.567522
F 18.497144 23.153258 50.383331
F 17.735319 23.153258 72.199142
F 16.973494 23.153258 94.014951
F 16.211669 23.153258 115.830761
F 15.449845 23.153258 137.646570
F 14.688020 23.153258 159.462380
F 13.926195 23.153258 181.278190
F 13.164370 23.153258 203.093999
F 12.402545 23.153258 224.909810
F 11.640720 23.153258 246.725619
F 20.020794 46.306515 6.751713
F 19.258969 46.306515 28.567522
F 18.497144 46.306515 50.383331
F 17.735319 46.306515 72.199142
F 16.973494 46.306515 94.014951
F 16.211669 46.306515 115.830761
F 15.449845 46.306515 137.646570
F 14.688020 46.306515 159.462380
F 13.926195 46.306515 181.278190
F 13.164370 46.306515 203.093999
F 12.402545 46.306515 224.909810
F 11.640720 46.306515 246.725619
F 46.739610 0.000000 7.684754
F 45.977786 0.000000 29.500564
F 45.215961 0.000000 51.316373
F 44.454136 0.000000 73.132183
F 43.692311 0.000000 94.947992
F 42.930486 0.000000 116.763803
F 42.168661 0.000000 138.579612
F 41.406836 0.000000 160.395421
F 40.645012 0.000000 182.211232
F 39.883187 0.000000 204.027041
F 39.121362 0.000000 225.842851
F 38.359537 0.000000 247.658661
F 46.739610 23.153258 7.684754
F 45.977786 23.153258 29.500564
F 45.215961 23.153258 51.316373
F 44.454136 23.153258 73.132183
F 43.692311 23.153258 94.947992
F 42.930486 23.153258 116.763803
F 42.168661 23.153258 138.579612
F 41.406836 23.153258 160.395421
F 40.645012 23.153258 182.211232
F 39.883187 23.153258 204.027041
F 39.121362 23.153258 225.842851
F 38.359537 23.153258 247.658661
F 46.739610 46.306515 7.684754
F 45.977786 46.306515 29.500564
F 45.215961 46.306515 51.316373
F 44.454136 46.306515 73.132183
F 43.692311 46.306515 94.947992
F 42.930486 46.306515 116.763803
F 42.168661 46.306515 138.579612
F 41.406836 46.306515 160.395421
F 40.645012 46.306515 182.211232
F 39.883187 46.306515 204.027041
F 39.121362 46.306515 225.842851
F 38.359537 46.306515 247.658661
F 65.078354 0.000000 248.591702
F 65.078354 23.153258 248.591702
F 65.078354 46.306515 248.591702
F 28.927071 7.717751 7.062727
F 28.165246 7.717751 28.878537
F 27.403421 7.717751 50.694346
F 26.641596 7.717751 72.510157
F 25.879772 7.717751 94.325966
F 25.117947 7.717751 116.141775
F 24.356122 7.717751 137.957586
F 23.594297 7.717751 159.773395
F 22.832472 7.717751 181.589204
F 22.070647 7.717751 203.405014
F 21.308822 7.717751 225.220824
F 20.546997 7.717751 247.036634
F 28.927071 30.871008 7.062727
F 28.165246 30.871008 28.878537
F 27.403421 30.871008 50.694346
F 26.641596 30.871008 72.510157
F 25.879772 30.871008 94.325966
F 25.117947 30.871008 116.141775
F 24.356122 30.871008 137.957586
F 23.594297 30.871008 159.773395
F 22.832472 30.871008 181.589204
F 22.070647 30.871008 203.405014
F 21.308822 30.871008 225.220824
F 20.546997 30.871008 247.036634
F 28.927071 54.024266 7.062727
F 28.165246 54.024266 28.878537
F 27.403421 54.024266 50.694346
F 26.641596 54.024266 72.510157
F 25.879772 54.024266 94.325966
F 25.117947 54.024266 116.141775
F 24.356122 54.024266 137.957586
F 23.594297 54.024266 159.773395
F 22.832472 54.024266 181.589204
F 22.070647 54.024266 203.405014
F 21.308822 54.024266 225.220824
F 20.546997 54.024266 247.036634
F 55.645888 7.717751 7.995768
F 54.884063 7.717751 29.811579
F 54.122238 7.717751 51.627388
F 53.360413 7.717751 73.443198
F 52.598588 7.717751 95.259008
F 51.836763 7.717751 117.074817
F 51.074938 7.717751 138.890627
F 50.313114 7.717751 160.706436
F 49.551289 7.717751 182.522246
F 48.789464 7.717751 204.338056
F 48.027639 7.717751 226.153865
F 47.265814 7.717751 247.969676
F 55.645888 30.871008 7.995768
F 54.884063 30.871008 29.811579
F 54.122238 30.871008 51.627388
F 53.360413 30.871008 73.443198
F 52.598588 30.871008 95.259008
F 51.836763 30.871008 117.074817
F 51.074938 30.871008 138.890627
F 50.313114 30.871008 160.706436
F 49.551289 30.871008 182.522246
F 48.789464 30.871008 204.338056
F 48.027639 30.871008 226.153865
F 47.265814 30.871008 247.969676
F 55.645888 54.024266 7.995768
F 54.884063 54.024266 29.811579
F 54.122238 54.024266 51.627388
F 53.360413 54.024266 73.443198
F 52.598588 54.024266 95.259008
F 51.836763 54.024266 117.074817
F 51.074938 54.024266 138.890627
F 50.313114 54.024266 160.706436
F 49.551289 54.024266 182.522246
F 48.789464 54.024266 204.338056
F 48.027639 54.024266 226.153865
F 47.265814 54.024266 247.969676
F 28.927071 15.435503 7.062728
F 28.165246 15.435503 28.878538
F 27.403421 15.435503 50.694347
F 26.641596 15.435503 72.510158
F 25.879771 15.435503 94.325967
F 25.117947 15.435503 116.141776
F 24.356122 15.435503 137.957587
F 23.594297 15.435503 159.773396
F 22.832472 15.435503 181.589206
F 22.070647 15.435503 203.405015
F 21.308822 15.435503 225.220825
F 20.546997 15.435503 247.036635
F 28.927071 38.588761 7.062728
F 28.165246 38.588761 28.878538
F 27.403421 38.588761 50.694347
F 26.641596 38.588761 72.510158
F 25.879771 38.588761 94.325967
F 25.117947 38.588761 116.141776
F 24.356122 38.588761 137.957587
F 23.594297 38.588761 159.773396
F 22.832472 38.588761 181.589206
F 22.070647 38.588761 203.405015
F 21.308822 38.588761 225.220825
F 20.546997 38.588761 247.036635
F 28.927071 61.742018 7.062728
F 28.165246 61.742018 28.878538
F 27.403421 61.742018 50.694347
F 26.641596 61.742018 72.510158
F 25.879771 61.742018 94.325967
F 25.117947 61.742018 116.141776
F 24.356122 61.742018 137.957587
F 23.594297 61.742018 159.773396
F 22.832472 61.742018 181.589206
F 22.070647 61.742018 203.405015
F 21.308822 61.742018 225.220825
F 20.546997 61.742018 247.036635
F 55.645888 15.435503 7.995769
F 54.884063 15.435503 29.811580
F 54.122238 15.435503 51.627389
F 53.360413 15.435503 73.443199
F 52.598588 15.435503 95.259009
F 51.836763 15.435503 117.074818
F 51.074938 15.435503 138.890628
F 50.313114 15.435503 160.706437
F 49.551289 15.435503 182.522248
F 48.789464 15.435503 204.338057
F 48.027639 15.435503 226.153866
F 47.265814 15.435503 247.969677
F 55.645888 38.588761 7.995769
F 54.884063 38.588761 29.811580
F 54.122238 38.588761 51.627389
F 53.360413 38.588761 73.443199
F 52.598588 38.588761 95.259009
F 51.836763 38.588761 117.074818
F 51.074938 38.588761 138.890628
F 50.313114 38.588761 160.706437
F 49.551289 38.588761 182.522248
F 48.789464 38.588761 204.338057
F 48.027639 38.588761 226.153866
F 47.265814 38.588761 247.969677
F 55.645888 61.742018 7.995769
F 54.884063 61.742018 29.811580
F 54.122238 61.742018 51.627389
F 53.360413 61.742018 73.443199
F 52.598588 61.742018 95.259009
F 51.836763 61.742018 117.074818
F 51.074938 61.742018 138.890628
F 50.313114 61.742018 160.706437
F 49.551289 61.742018 182.522248
F 48.789464 61.742018 204.338057
F 48.027639 61.742018 226.153866
F 47.265814 61.742018 247.969677
F 28.927071 0.000001 7.062727
F 28.165246 0.000001 28.878537
F 27.403421 0.000001 50.694346
F 26.641596 0.000001 72.510157
F 25.879772 0.000001 94.325966
F 25.117947 0.000001 116.141775
F 24.356122 0.000001 137.957586
F 23.594297 0.000001 159.773395
F 22.832472 0.000001 181.589205
F 22.070647 0.000001 203.405014
F 21.308822 0.000001 225.220824
F 20.546997 0.000001 247.036634
F 28.927071 23.153259 7.062727
F 28.165246 23.153259 28.878537
F 27.403421 23.153259 50.694346
F 26.641596 23.153259 72.510157
F 25.879772 23.153259 94.325966
F 25.117947 23.153259 116.141775
F 24.356122 23.153259 137.957586
F 23.594297 23.153259 159.773395
F 22.832472 23.153259 181.589205
F 22.070647 23.153259 203.405014
F 21.308822 23.153259 225.220824
F 20.546997 23.153259 247.036634
F 28.927071 46.306516 7.062727
F 28.165246 46.306516 28.878537
F 27.403421 46.306516 50.694346
F 26.641596 46.306516 72.510157
F 25.879772 46.306516 94.325966
F 25.117947 46.306516 116.141775
F 24.356122 46.306516 137.957586
F 23.594297 46.306516 159.773395
F 22.832472 46.306516 181.589205
F 22.070647 46.306516 203.405014
F 21.308822 46.306516 225.220824
F 20.546997 46.306516 247.036634
F 55.645888 0.000001 7.995768
F 54.884063 0.000001 29.811579
F 54.122238 0.000001 51.627388
F 53.360413 0.000001 73.443198
F 52.598588 0.000001 95.259008
F 51.836763 0.000001 117.074817
F 51.074938 0.000001 138.890627
F 50.313114 0.000001 160.706436
F 49.551289 0.000001 182.522247
F 48.789464 0.000001 204.338056
F 48.027639 0.000001 226.153865
F 47.265814 0.000001 247.969676
F 55.645888 23.153259 7.995768
F 54.884063 23.153259 29.811579
F 54.122238 23.153259 51.627388
F 53.360413 23.153259 73.443198
F 52.598588 23.153259 95.259008
F 51.836763 23.153259 117.074817
F 51.074938 23.153259 138.890627
F 50.313114 23.153259 160.706436
F 49.551289 23.153259 182.522247
F 48.789464 23.153259 204.338056
F 48.027639 23.153259 226.153865
F 47.265814 23.153259 247.969676
F 55.645888 46.306516 7.995768
F 54.884063 46.306516 29.811579
F 54.122238 46.306516 51.627388
F 53.360413 46.306516 73.443198
F 52.598588 46.306516 95.259008
F 51.836763 46.306516 117.074817
F 51.074938 46.306516 138.890627
F 50.313114 46.306516 160.706436
F 49.551289 46.306516 182.522247
F 48.789464 46.306516 204.338056
F 48.027639 46.306516 226.153865
F 47.265814 46.306516 247.969676
F 13.468075 1.286291 2.882484
F 12.706250 1.286291 24.698293
F 11.944425 1.286291 46.514104
F 11.182601 1.286291 68.329913
F 10.420776 1.286291 90.145722
F 9.658951 1.286291 111.961533
F 8.897126 1.286291 133.777342
F 8.135301 1.286291 155.593152
F 7.373476 1.286291 177.408961
F 6.611651 1.286291 199.224771
F 5.849827 1.286291 221.040581
F 5.088002 1.286291 242.856390
F 13.468075 24.439548 2.882484
F 12.706250 24.439548 24.698293
F 11.944425 24.439548 46.514104
F 11.182601 24.439548 68.329913
F 10.420776 24.439548 90.145722
F 9.658951 24.439548 111.961533
F 8.897126 24.439548 133.777342
F 8.135301 24.439548 155.593152
F 7.373476 24.439548 177.408961
F 6.611651 24.439548 199.224771
F 5.849827 24.439548 221.040581
F 5.088002 24.439548 242.856390
F 13.468075 47.592806 2.882484
F 12.706250 47.592806 24.698293
F 11.944425 47.592806 46.514104
F 11.182601 47.592806 68.329913
F 10.420776 47.592806 90.145722
F 9.658951 47.592806 111.961533
F 8.897126 47.592806 133.777342
F 8.135301 47.592806 155.593152
F 7.373476 47.592806 177.408961
F 6.611651 47.592806 199.224771
F 5.849827 47.592806 221.040581
F 5.088002 47.592806 242.856390
F 40.186893 1.286291 3.815526
F 39.425068 1.286291 25.631335
F 38.663243 1.286291 47.447145
F 37.901418 1.286291 69.262955
F 37.139593 1.286291 91.078764
F 36.377769 1.286291 112.894574
F 35.615944 1.286291 134.710384
F 34.854119 1.286291 156.526194
F 34.092294 1.286291 178.342003
F 33.330469 1.286291 200.157812
F 32.568644 1.286291 221.973623
F 31.806819 1.286291 243.789432
F 40.186893 24.439548 3.815526
F 39.425068 24.439548 25.631335
F 38.663243 24.439548 47.447145
F 37.901418 24.439548 69.262955
F 37.139593 24.439548 91.078764
F 36.377769 24.439548 112.894574
F 35.615944 24.439548 134.710384
F 34.854119 24.439548 156.526194
F 34.092294 24.439548 178.342003
F 33.330469 24.439548 200.157812
F 32.568644 24.439548 221.973623
F 31.806819 24.439548 243.789432
F 40.186893 47.592806 3.815526
F 39.425068 47.592806 25.631335
F 38.663243 47.592806 47.447145
F 37.901418 47.592806 69.262955
F 37.139593 47.592806 91.078764
F 36.377769 47.592806 112.894574
F 35.615944 47.592806 134.710384
F 34.854119 47.592806 156.526194
F 34.092294 47.592806 178.342003
F 33.330469 47.592806 200.157812
F 32.568644 47.592806 221.973623
F 31.806819 47.592806 243.789432
F 63.858410 1.286291 92.011806
F 63.096585 1.286291 113.827616
F 62.334760 1.286291 135.643425
F 61.572935 1.286291 157.459235
F 60.811111 1.286291 179.275045
F 60.049286 1.286291 201.090854
F 59.287461 1.286291 222.906664
F 58.525636 1.286291 244.722474
F 63.858410 24.439548 92.011806
F 63.096585 24.439548 113.827616
F 62.334760 24.439548 135.643425
F 61.572935 24.439548 157.459235
F 60.811111 24.439548 179.275045
F 60.049286 24.439548 201.090854
F 59.287461 24.439548 222.906664
F 58.525636 24.439548 244.722474
F 63.858410 47.592806 92.011806
F 63.096585 47.592806 113.827616
F 62.334760 47.592806 135.643425
F 61.572935 47.592806 157.459235
F 60.811111 47.592806 179.275045
F 60.049286 47.592806 201.090854
F 59.287461 47.592806 222.906664
F 58.525636 47.592806 244.722474
F 13.468075 9.004040 2.882484
F 12.706250 9.004040 24.698293
F 11.944425 9.004040 46.514104
F 11.182601 9.004040 68.329913
F 10.420776 9.004040 90.145722
F 9.658951 9.004040 111.961533
F 8.897126 9.004040 133.777342
F 8.135301 9.004040 155.593152
F 7.373476 9.004040 177.408961
F 6.611651 9.004040 199.224771
F 5.849827 9.004040 221.040581
F 5.088002 9.004040 242.856390
F 13.468075 32.157298 2.882484
F 12.706250 32.157298 24.698293
F 11.944425 32.157298 46.514104
F 11.182601 32.157298 68.329913
F 10.420776 32.157298 90.145722
F 9.658951 32.157298 111.961533
F 8.897126 32.157298 133.777342
F 8.135301 32.157298 155.593152
F 7.373476 32.157298 177.408961
F 6.611651 32.157298 199.224771
F 5.849827 32.157298 221.040581
F 5.088002 32.157298 242.856390
F 13.468075 55.310555 2.882484
F 12.706250 55.310555 24.698293
F 11.944425 55.310555 46.514104
F 11.182601 55.310555 68.329913
F 10.420776 55.310555 90.145722
F 9.658951 55.310555 111.961533
F 8.897126 55.310555 133.777342
F 8.135301 55.310555 155.593152
F 7.373476 55.310555 177.408961
F 6.611651 55.310555 199.224771
F 5.849827 55.310555 221.040581
F 5.088002 55.310555 242.856390
F 40.186893 9.004040 3.815526
F 39.425068 9.004040 25.631335
F 38.663243 9.004040 47.447145
F 37.901418 9.004040 69.262955
F 37.139593 9.004040 91.078764
F 36.377769 9.004040 112.894574
F 35.615944 9.004040 134.710384
F 34.854119 9.004040 156.526194
F 34.092294 9.004040 178.342003
F 33.330469 9.004040 200.157812
F 32.568644 9.004040 221.973623
F 31.806819 9.004040 243.789432
F 40.186893 32.157298 3.815526
F 39.425068 32.157298 25.631335
F 38.663243 32.157298 47.447145
F 37.901418 32.157298 69.262955
F 37.139593 32.157298 91.078764
F 36.377769 32.157298 112.894574
F 35.615944 32.157298 134.710384
F 34.854119 32.157298 156.526194
F 34.092294 32.157298 178.342003
F 33.330469 32.157298 200.157812
F 32.568644 32.157298 221.973623
F 31.806819 32.157298 243.789432
F 40.186893 55.310555 3.815526
F 39.425068 55.310555 25.631335
F 38.663243 55.310555 47.447145
F 37.901418 55.310555 69.262955
F 37.139593 55.310555 91.078764
F 36.377769 55.310555 112.894574
F 35.615944 55.310555 134.710384
F 34.854119 55.310555 156.526194
F 34.092294 55.310555 178.342003
F 33.330469 55.310555 200.157812
F 32.568644 55.310555 221.973623
F 31.806819 55.310555 243.789432
F 63.858410 9.004040 92.011806
F 63.096585 9.004040 113.827616
F 62.334760 9.004040 135.643425
F 61.572935 9.004040 157.459235
F 60.811111 9.004040 179.275045
F 60.049286 9.004040 201.090854
F 59.287461 9.004040 222.906664
F 58.525636 9.004040 244.722474
F 63.858410 32.157298 92.011806
F 63.096585 32.157298 113.827616
F 62.334760 32.157298 135.643425
F 61.572935 32.157298 157.459235
F 60.811111 32.157298 179.275045
F 60.049286 32.157298 201.090854
F 59.287461 32.157298 222.906664
F 58.525636 32.157298 244.722474
F 63.858410 55.310555 92.011806
F 63.096585 55.310555 113.827616
F 62.334760 55.310555 135.643425
F 61.572935 55.310555 157.459235
F 60.811111 55.310555 179.275045
F 60.049286 55.310555 201.090854
F 59.287461 55.310555 222.906664
F 58.525636 55.310555 244.722474
F 13.468075 16.721795 2.882485
F 12.706250 16.721795 24.698294
F 11.944425 16.721795 46.514104
F 11.182601 16.721795 68.329914
F 10.420776 16.721795 90.145723
F 9.658951 16.721795 111.961534
F 8.897126 16.721795 133.777343
F 8.135301 16.721795 155.593152
F 7.373476 16.721795 177.408962
F 6.611651 16.721795 199.224772
F 5.849826 16.721795 221.040582
F 5.088002 16.721795 242.856391
F 13.468075 39.875053 2.882485
F 12.706250 39.875053 24.698294
F 11.944425 39.875053 46.514104
F 11.182601 39.875053 68.329914
F 10.420776 39.875053 90.145723
F 9.658951 39.875053 111.961534
F 8.897126 39.875053 133.777343
F 8.135301 39.875053 155.593152
F 7.373476 39.875053 177.408962
F 6.611651 39.875053 199.224772
F 5.849826 39.875053 221.040582
F 5.088002 39.875053 242.856391
F 13.468075 63.028310 2.882485
F 12.706250 63.028310 24.698294
F 11.944425 63.028310 46.514104
F 11.182601 63.028310 68.329914
F 10.420776 63.028310 90.145723
F 9.658951 63.028310 111.961534
F 8.897126 63.028310 133.777343
F 8.135301 63.028310 155.593152
F 7.373476 63.028310 177.408962
F 6.611651 63.028310 199.224772
F 5.849826 63.028310 221.040582
F 5.088002 63.028310 242.856391
F 40.186893 16.721795 3.815527
F 39.425068 16.721795 25.631336
F 38.663243 16.721795 47.447145
F 37.901418 16.721795 69.262956
F 37.139593 16.721795 91.078765
F 36.377768 16.721795 112.894575
F 35.615944 16.721795 134.710385
F 34.854119 16.721795 156.526194
F 34.092294 16.721795 178.342004
F 33.330469 16.721795 200.157813
F 32.568644 16.721795 221.973624
F 31.806819 16.721795 243.789433
F 40.186893 39.875053 3.815527
F 39.425068 39.875053 25.631336
F 38.663243 39.875053 47.447145
F 37.901418 39.875053 69.262956
F 37.139593 39.875053 91.078765
F 36.377768 39.875053 112.894575
F 35.615944 39.875053 134.710385
F 34.854119 39.875053 156.526194
F 34.092294 39.875053 178.342004
F 33.330469 39.875053 200.157813
F 32.568644 39.875053 221.973624
F 31.806819 39.875053 243.789433
F 40.186893 63.028310 3.815527
F 39.425068 63.028310 25.631336
F 38.663243 63.028310 47.447145
F 37.901418 63.028310 69.262956
F 37.139593 63.028310 91.078765
F 36.377768 63.028310 112.894575
F 35.615944 63.028310 134.710385
F 34.854119 63.028310 156.526194
F 34.092294 63.028310 178.342004
F 33.330469 63.028310 200.157813
F 32.568644 63.028310 221.973624
F 31.806819 63.028310 243.789433
F 63.858410 16.721795 92.011807
F 63.096585 16.721795 113.827617
F 62.334760 16.721795 135.643426
F 61.572935 16.721795 157.459235
F 60.811111 16.721795 179.275046
F 60.049286 16.721795 201.090855
F 59.287461 16.721795 222.906665
F 58.525636 16.721795 244.722475
F 63.858410 39.875053 92.011807
F 63.096585 39.875053 113.827617
F 62.334760 39.875053 135.643426
F 61.572935 39.875053 157.459235
F 60.811111 39.875053 179.275046
F 60.049286 39.875053 201.090855
F 59.287461 39.875053 222.906665
F 58.525636 39.875053 244.722475
F 63.858410 63.028310 92.011807
F 63.096585 63.028310 113.827617
F 62.334760 63.028310 135.643426
F 61.572935 63.028310 157.459235
F 60.811111 63.028310 179.275046
F 60.049286 63.028310 201.090855
F 59.287461 63.028310 222.906665
F 58.525636 63.028310 244.722475
F 22.374346 1.286290 3.193498
F 21.612521 1.286290 25.009308
F 20.850697 1.286290 46.825117
F 20.088872 1.286290 68.640927
F 19.327047 1.286290 90.456737
F 18.565222 1.286290 112.272546
F 17.803397 1.286290 134.088357
F 17.041572 1.286290 155.904166
F 16.279747 1.286290 177.719975
F 15.517923 1.286290 199.535786
F 14.756098 1.286290 221.351595
F 13.994273 1.286290 243.167405
F 22.374346 24.439548 3.193498
F 21.612521 24.439548 25.009308
F 20.850697 24.439548 46.825117
F 20.088872 24.439548 68.640927
F 19.327047 24.439548 90.456737
F 18.565222 24.439548 112.272546
F 17.803397 24.439548 134.088357
F 17.041572 24.439548 155.904166
F 16.279747 24.439548 177.719975
F 15.517923 24.439548 199.535786
F 14.756098 24.439548 221.351595
F 13.994273 24.439548 243.167405
F 22.374346 47.592806 3.193498
F 21.612521 47.592806 25.009308
F 20.850697 47.592806 46.825117
F 20.088872 47.592806 68.640927
F 19.327047 47.592806 90.456737
F 18.565222 47.592806 112.272546
F 17.803397 47.592806 134.088357
F 17.041572 47.592806 155.904166
F 16.279747 47.592806 177.719975
F 15.517923 47.592806 199.535786
F 14.756098 47.592806 221.351595
F 13.994273 47.592806 243.167405
F 49.093163 1.286290 4.126540
F 48.331338 1.286290 25.942350
F 47.569513 1.286290 47.758159
F 46.807688 1.286290 69.573968
F 46.045864 1.286290 91.389779
F 45.284039 1.286290 113.205588
F 44.522214 1.286290 135.021398
F 43.760389 1.286290 156.837208
F 42.998564 1.286290 178.653017
F 42.236739 1.286290 200.468827
F 41.474914 1.286290 222.284637
F 40.713090 1.286290 244.100447
F 49.093163 24.439548 4.126540
F 48.331338 24.439548 25.942350
F 47.569513 24.439548 47.758159
F 46.807688 24.439548 69.573968
F 46.045864 24.439548 91.389779
F 45.284039 24.439548 113.205588
F 44.522214 24.439548 135.021398
F 43.760389 24.439548 156.837208
F 42.998564 24.439548 178.653017
F 42.236739 24.439548 200.468827
F 41.474914 24.439548 222.284637
F 40.713090 24.439548 244.100447
F 49.093163 47.592806 4.126540
F 48.331338 47.592806 25.942350
F 47.569513 47.592806 47.758159
F 46.807688 47.592806 69.573968
F 46.045864 47.592806 91.389779
F 45.284039 47.592806 113.205588
F 44.522214 47.592806 135.021398
F 43.760389 47.592806 156.837208
F 42.998564 47.592806 178.653017
F 42.236739 47.592806 200.468827
F 41.474914 47.592806 222.284637
F 40.713090 47.592806 244.100447
F 22.374346 9.004040 3.193498
F 21.612521 9.004040 25.009308
F 20.850697 9.004040 46.825117
F 20.088872 9.004040 68.640927
F 19.327047 9.004040 90.456737
F 18.565222 9.004040 112.272546
F 17.803397 9.004040 134.088356
F 17.041572 9.004040 155.904166
F 16.279747 9.004040 177.719975
F 15.517923 9.004040 199.535786
F 14.756098 9.004040 221.351595
F 13.994273 9.004040 243.167404
F 22.374346 32.157297 3.193498
F 21.612521 32.157297 25.009308
F 20.850697 32.157297 46.825117
F 20.088872 32.157297 68.640927
F 19.327047 32.157297 90.456737
F 18.565222 32.157297 112.272546
F 17.803397 32.157297 134.088356
F 17.041572 32.157297 155.904166
F 16.279747 32.157297 177.719975
F 15.517923 32.157297 199.535786
F 14.756098 32.157297 221.351595
F 13.994273 32.157297 243.167404
F 22.374346 55.310555 3.193498
F 21.612521 55.310555 25.009308
F 20.850697 55.310555 46.825117
F 20.088872 55.310555 68.640927
F 19.327047 55.310555 90.456737
F 18.565222 55.310555 112.272546
F 17.803397 55.310555 134.088356
F 17.041572 55.310555 155.904166
F 16.279747 55.310555 177.719975
F 15.517923 55.310555 199.535786
F 14.756098 55.310555 221.351595
F 13.994273 55.310555 243.167404
F 49.093163 9.004040 4.126540
F 48.331338 9.004040 25.942350
F 47.569513 9.004040 47.758159
F 46.807688 9.004040 69.573968
F 46.045864 9.004040 91.389779
F 45.284039 9.004040 113.205588
F 44.522214 9.004040 135.021397
F 43.760389 9.004040 156.837208
F 42.998564 9.004040 178.653017
F 42.236739 9.004040 200.468827
F 41.474914 9.004040 222.284637
F 40.713090 9.004040 244.100446
F 49.093163 32.157297 4.126540
F 48.331338 32.157297 25.942350
F 47.569513 32.157297 47.758159
F 46.807688 32.157297 69.573968
F 46.045864 32.157297 91.389779
F 45.284039 32.157297 113.205588
F 44.522214 32.157297 135.021397
F 43.760389 32.157297 156.837208
F 42.998564 32.157297 178.653017
F 42.236739 32.157297 200.468827
F 41.474914 32.157297 222.284637
F 40.713090 32.157297 244.100446
F 49.093163 55.310555 4.126540
F 48.331338 55.310555 25.942350
F 47.569513 55.310555 47.758159
F 46.807688 55.310555 69.573968
F 46.045864 55.310555 91.389779
F 45.284039 55.310555 113.205588
F 44.522214 55.310555 135.021397
F 43.760389 55.310555 156.837208
F 42.998564 55.310555 178.653017
F 42.236739 55.310555 200.468827
F 41.474914 55.310555 222.284637
F 40.713090 55.310555 244.100446
F 22.374346 16.721795 3.193499
F 21.612521 16.721795 25.009308
F 20.850697 16.721795 46.825118
F 20.088872 16.721795 68.640928
F 19.327047 16.721795 90.456738
F 18.565222 16.721795 112.272547
F 17.803397 16.721795 134.088357
F 17.041572 16.721795 155.904167
F 16.279747 16.721795 177.719976
F 15.517923 16.721795 199.535786
F 14.756098 16.721795 221.351596
F 13.994273 16.721795 243.167405
F 22.374346 39.875053 3.193499
F 21.612521 39.875053 25.009308
F 20.850697 39.875053 46.825118
F 20.088872 39.875053 68.640928
F 19.327047 39.875053 90.456738
F 18.565222 39.875053 112.272547
F 17.803397 39.875053 134.088357
F 17.041572 39.875053 155.904167
F 16.279747 39.875053 177.719976
F 15.517923 39.875053 199.535786
F 14.756098 39.875053 221.351596
F 13.994273 39.875053 243.167405
F 22.374346 63.028310 3.193499
F 21.612521 63.028310 25.009308
F 20.850697 63.028310 46.825118
F 20.088872 63.028310 68.640928
F 19.327047 63.028310 90.456738
F 18.565222 63.028310 112.272547
F 17.803397 63.028310 134.088357
F 17.041572 63.028310 155.904167
F 16.279747 63.028310 177.719976
F 15.517923 63.028310 199.535786
F 14.756098 63.028310 221.351596
F 13.994273 63.028310 243.167405
F 49.093163 16.721795 4.126541
F 48.331338 16.721795 25.942350
F 47.569513 16.721795 47.758160
F 46.807688 16.721795 69.573969
F 46.045864 16.721795 91.389780
F 45.284039 16.721795 113.205589
F 44.522214 16.721795 135.021398
F 43.760389 16.721795 156.837209
F 42.998564 16.721795 178.653018
F 42.236739 16.721795 200.468827
F 41.474914 16.721795 222.284638
F 40.713090 16.721795 244.100447
F 49.093163 39.875053 4.126541
F 48.331338 39.875053 25.942350
F 47.569513 39.875053 47.758160
F 46.807688 39.875053 69.573969
F 46.045864 39.875053 91.389780
F 45.284039 39.875053 113.205589
F 44.522214 39.875053 135.021398
F 43.760389 39.875053 156.837209
F 42.998564 39.875053 178.653018
F 42.236739 39.875053 200.468827
F 41.474914 39.875053 222.284638
F 40.713090 39.875053 244.100447
F 49.093163 63.028310 4.126541
F 48.331338 63.028310 25.942350
F 47.569513 63.028310 47.758160
F 46.807688 63.028310 69.573969
F 46.045864 63.028310 91.389780
F 45.284039 63.028310 113.205589
F 44.522214 63.028310 135.021398
F 43.760389 63.028310 156.837209
F 42.998564 63.028310 178.653018
F 42.236739 63.028310 200.468827
F 41.474914 63.028310 222.284638
F 40.713090 63.028310 244.100447
F 31.280623 1.286290 3.504512
F 30.518798 1.286290 25.320322
F 29.756973 1.286290 47.136132
F 28.995148 1.286290 68.951941
F 28.233323 1.286290 90.767751
F 27.471498 1.286290 112.583560
F 26.709673 1.286290 134.399371
F 25.947849 1.286290 156.215180
F 25.186024 1.286290 178.030989
F 24.424199 1.286290 199.846800
F 23.662374 1.286290 221.662609
F 22.900549 1.286290 243.478419
F 31.280623 24.439548 3.504512
F 30.518798 24.439548 25.320322
F 29.756973 24.439548 47.136132
F 28.995148 24.439548 68.951941
F 28.233323 24.439548 90.767751
F 27.471498 24.439548 112.583560
F 26.709673 24.439548 134.399371
F 25.947849 24.439548 156.215180
F 25.186024 24.439548 178.030989
F 24.424199 24.439548 199.846800
F 23.662374 24.439548 221.662609
F 22.900549 24.439548 243.478419
F 31.280623 47.592805 3.504512
F 30.518798 47.592805 25.320322
F 29.756973 47.592805 47.136132
F 28.995148 47.592805 68.951941
F 28.233323 47.592805 90.767751
F 27.471498 47.592805 112.583560
F 26.709673 47.592805 134.399371
F 25.947849 47.592805 156.215180
F 25.186024 47.592805 178.030989
F 24.424199 47.592805 199.846800
F 23.662374 47.592805 221.662609
F 22.900549 47.592805 243.478419
F 57.999439 1.286290 4.437554
F 57.237614 1.286290 26.253364
F 56.475790 1.286290 48.069173
F 55.713965 1.286290 69.884982
F 54.952140 1.286290 91.700793
F 54.190315 1.286290 113.516602
F 53.428490 1.286290 135.332412
F 52.666665 1.286290 157.148222
F 51.904840 1.286290 178.964031
F 51.143016 1.286290 200.779841
F 50.381191 1.286290 222.595651
F 49.619366 1.286290 244.411461
F 57.999439 24.439548 4.437554
F 57.237614 24.439548 26.253364
F 56.475790 24.439548 48.069173
F 55.713965 24.439548 69.884982
F 54.952140 24.439548 91.700793
F 54.190315 24.439548 113.516602
F 53.428490 24.439548 135.332412
F 52.666665 24.439548 157.148222
F 51.904840 24.439548 178.964031
F 51.143016 24.439548 200.779841
F 50.381191 24.439548 222.595651
F 49.619366 24.439548 244.411461
F 57.999439 47.592805 4.437554
F 57.237614 47.592805 26.253364
F 56.475790 47.592805 48.069173
F 55.713965 47.592805 69.884982
F 54.952140 47.592805 91.700793
F 54.190315 47.592805 113.516602
F 53.428490 47.592805 135.332412
F 52.666665 47.592805 157.148222
F 51.904840 47.592805 178.964031
F 51.143016 47.592805 200.779841
F 50.381191 47.592805 222.595651
F 49.619366 47.592805 244.411461
F 31.280623 9.004040 3.504512
F 30.518798 9.004040 25.320322
F 29.756973 9.004040 47.136132
F 28.995148 9.004040 68.951941
F 28.233323 9.004040 90.767751
F 27.471498 9.004040 112.583560
F 26.709673 9.004040 134.399370
F 25.947849 9.004040 156.215180
F 25.186024 9.004040 178.030989
F 24.424199 9.004040 199.846800
F 23.662374 9.004040 221.662609
F 22.900549 9.004040 243.478418
F 31.280623 32.157297 3.504512
F 30.518798 32.157297 25.320322
F 29.756973 32.157297 47.136132
F 28.995148 32.157297 68.951941
F 28.233323 32.157297 90.767751
F 27.471498 32.157297 112.583560
F 26.709673 32.157297 134.399370
F 25.947849 32.157297 156.215180
F 25.186024 32.157297 178.030989
F 24.424199 32.157297 199.846800
F 23.662374 32.157297 221.662609
F 22.900549 32.157297 243.478418
F 31.280623 55.310555 3.504512
F 30.518798 55.310555 25.320322
F 29.756973 55.310555 47.136132
F 28.995148 55.310555 68.951941
F 28.233323 55.310555 90.767751
F 27.471498 55.310555 112.583560
F 26.709673 55.310555 134.399370
F 25.947849 55.310555 156.215180
F 25.186024 55.310555 178.030989
F 24.424199 55.310555 199.846800
F 23.662374 55.310555 221.662609
F 22.900549 55.310555 243.478418
F 57.999439 9.004040 4.437554
F 57.237614 9.004040 26.253364
F 56.475790 9.004040 48.069173
F 55.713965 9.004040 69.884982
F 54.952140 9.004040 91.700793
F 54.190315 9.004040 113.516602
F 53.428490 9.004040 135.332411
F 52.666665 9.004040 157.148222
F 51.904840 9.004040 178.964031
F 51.143016 9.004040 200.779841
F 50.381191 9.004040 222.595651
F 49.619366 9.004040 244.411460
F 57.999439 32.157297 4.437554
F 57.237614 32.157297 26.253364
F 56.475790 32.157297 48.069173
F 55.713965 32.157297 69.884982
F 54.952140 32.157297 91.700793
F 54.190315 32.157297 113.516602
F 53.428490 32.157297 135.332411
F 52.666665 32.157297 157.148222
F 51.904840 32.157297 178.964031
F 51.143016 32.157297 200.779841
F 50.381191 32.157297 222.595651
F 49.619366 32.157297 244.411460
F 57.999439 55.310555 4.437554
F 57.237614 55.310555 26.253364
F 56.475790 55.310555 48.069173
F 55.713965 55.310555 69.884982
F 54.952140 55.310555 91.700793
F 54.190315 55.310555 113.516602
F 53.428490 55.310555 135.332411
F 52.666665 55.310555 157.148222
F 51.904840 55.310555 178.964031
F 51.143016 55.310555 200.779841
F 50.381191 55.310555 222.595651
F 49.619366 55.310555 244.411460
F 31.280623 16.721795 3.504513
F 30.518798 16.721795 25.320322
F 29.756973 16.721795 47.136133
F 28.995148 16.721795 68.951942
F 28.233323 16.721795 90.767752
F 27.471498 16.721795 112.583561
F 26.709673 16.721795 134.399371
F 25.947849 16.721795 156.215181
F 25.186024 16.721795 178.030990
F 24.424199 16.721795 199.846801
F 23.662374 16.721795 221.662610
F 22.900549 16.721795 243.478419
F 31.280623 39.875052 3.504513
F 30.518798 39.875052 25.320322
F 29.756973 39.875052 47.136133
F 28.995148 39.875052 68.951942
F 28.233323 39.875052 90.767752
F 27.471498 39.875052 112.583561
F 26.709673 39.875052 134.399371
F 25.947849 39.875052 156.215181
F 25.186024 39.875052 178.030990
F 24.424199 39.875052 199.846801
F 23.662374 39.875052 221.662610
F 22.900549 39.875052 243.478419
F 31.280623 63.028310 3.504513
F 30.518798 63.028310 25.320322
F 29.756973 63.028310 47.136133
F 28.995148 63.028310 68.951942
F 28.233323 63.028310 90.767752
F 27.471498 63.028310 112.583561
F 26.709673 63.028310 134.399371
F 25.947849 63.028310 156.215181
F 25.186024 63.028310 178.030990
F 24.424199 63.028310 199.846801
F 23.662374 63.028310 221.662610
F 22.900549 63.028310 243.478419
F 57.999439 16.721795 4.437555
F 57.237614 16.721795 26.253364
F 56.475790 16.721795 48.069174
F 55.713965 16.721795 69.884983
F 54.952140 16.721795 91.700794
F 54.190315 16.721795 113.516603
F 53.428490 16.721795 135.332412
F 52.666665 16.721795 157.148223
F 51.904840 16.721795 178.964032
F 51.143015 16.721795 200.779842
F 50.381191 16.721795 222.595652
F 49.619366 16.721795 244.411461
F 57.999439 39.875052 4.437555
F 57.237614 39.875052 26.253364
F 56.475790 39.875052 48.069174
F 55.713965 39.875052 69.884983
F 54.952140 39.875052 91.700794
F 54.190315 39.875052 113.516603
F 53.428490 39.875052 135.332412
F 52.666665 39.875052 157.148223
F 51.904840 39.875052 178.964032
F 51.143015 39.875052 200.779842
F 50.381191 39.875052 222.595652
F 49.619366 39.875052 244.411461
F 57.999439 63.028310 4.437555
F 57.237614 63.028310 26.253364
F 56.475790 63.028310 48.069174
F 55.713965 63.028310 69.884983
F 54.952140 63.028310 91.700794
F 54.190315 63.028310 113.516603
F 53.428490 63.028310 135.332412
F 52.666665 63.028310 157.148223
F 51.904840 63.028310 178.964032
F 51.143015 63.028310 200.779842
F 50.381191 63.028310 222.595652
F 49.619366 63.028310 244.411461
F 13.341089 3.858875 6.518451
F 12.579264 3.858875 28.334262
F 11.817440 3.858875 50.150071
F 11.055615 3.858875 71.965880
F 10.293790 3.858875 93.781690
F 9.531965 3.858875 115.597500
F 8.770140 3.858875 137.413310
F 8.008315 3.858875 159.229119
F 7.246490 3.858875 181.044929
F 6.484666 3.858875 202.860739
F 5.722841 3.858875 224.676548
F 4.961016 3.858875 246.492359
F 13.341089 27.012132 6.518451
F 12.579264 27.012132 28.334262
F 11.817440 27.012132 50.150071
F 11.055615 27.012132 71.965880
F 10.293790 27.012132 93.781690
F 9.531965 27.012132 115.597500
F 8.770140 27.012132 137.413310
F 8.008315 27.012132 159.229119
F 7.246490 27.012132 181.044929
F 6.484666 27.012132 202.860739
F 5.722841 27.012132 224.676548
F 4.961016 27.012132 246.492359
F 13.341089 50.165390 6.518451
F 12.579264 50.165390 28.334262
F 11.817440 50.165390 50.150071
F 11.055615 50.165390 71.965880
F 10.293790 50.165390 93.781690
F 9.531965 50.165390 115.597500
F 8.770140 50.165390 137.413310
F 8.008315 50.165390 159.229119
F 7.246490 50.165390 181.044929
F 6.484666 50.165390 202.860739
F 5.722841 50.165390 224.676548
F 4.961016 50.165390 246.492359
F 40.059907 3.858875 7.451493
F 39.298082 3.858875 29.267303
F 38.536257 3.858875 51.083113
F 37.774432 3.858875 72.898922
F 37.012608 3.858875 94.714732
F 36.250783 3.858875 116.530541
F 35.488958 3.858875 138.346352
F 34.727133 3.858875 160.162161
F 33.965308 3.858875 181.977970
F 33.203483 3.858875 203.793781
F 32.441658 3.858875 225.609590
F 31.679834 3.858875 247.425400
F 40.059907 27.012132 7.451493
F 39.298082 27.012132 29.267303
F 38.536257 27.012132 51.083113
F 37.774432 27.012132 72.898922
F 37.012608 27.012132 94.714732
F 36.250783 27.012132 116.530541
F 35.488958 27.012132 138.346352
F 34.727133 27.012132 160.162161
F 33.965308 27.012132 181.977970
F 33.203483 27.012132 203.793781
F 32.441658 27.012132 225.609590
F 31.679834 27.012132 247.425400
F 40.059907 50.165390 7.451493
F 39.298082 50.165390 29.267303
F 38.536257 50.165390 51.083113
F 37.774432 50.165390 72.898922
F 37.012608 50.165390 94.714732
F 36.250783 50.165390 116.530541
F 35.488958 50.165390 138.346352
F 34.727133 50.165390 160.162161
F 33.965308 50.165390 181.977970
F 33.203483 50.165390 203.793781
F 32.441658 50.165390 225.609590
F 31.679834 50.165390 247.425400
F 64.493249 3.858875 73.831963
F 63.731424 3.858875 95.647774
F 62.969599 3.858875 117.463583
F 62.207775 3.858875 139.279393
F 61.445950 3.858875 161.095203
F 60.684125 3.858875 182.911012
F 59.922300 3.858875 204.726822
F 59.160475 3.858875 226.542632
F 58.398650 3.858875 248.358442
F 64.493249 27.012132 73.831963
F 63.731424 27.012132 95.647774
F 62.969599 27.012132 117.463583
F 62.207775 27.012132 139.279393
F 61.445950 27.012132 161.095203
F 60.684125 27.012132 182.911012
F 59.922300 27.012132 204.726822
F 59.160475 27.012132 226.542632
F 58.398650 27.012132 248.358442
F 64.493249 50.165390 73.831963
F 63.731424 50.165390 95.647774
F 62.969599 50.165390 117.463583
F 62.207775 50.165390 139.279393
F 61.445950 50.165390 161.095203
F 60.684125 50.165390 182.911012
F 59.922300 50.165390 204.726822
F 59.160475 50.165390 226.542632
F 58.398650 50.165390 248.358442
F 13.341089 11.576625 6.518451
F 12.579264 11.576625 28.334262
F 11.817440 11.576625 50.150071
F 11.055615 11.576625 71.965881
F 10.293790 11.576625 93.781690
F 9.531965 11.576625 115.597500
F 8.770140 11.576625 137.413310
F 8.008315 11.576625 159.229119
F 7.246490 11.576625 181.044930
F 6.484666 11.576625 202.860739
F 5.722841 11.576625 224.676548
F 4.961016 11.576625 246.492359
F 13.341089 34.729882 6.518451
F 12.579264 34.729882 28.334262
F 11.817440 34.729882 50.150071
F 11.055615 34.729882 71.965881
F 10.293790 34.729882 93.781690
F 9.531965 34.729882 115.597500
F 8.770140 34.729882 137.413310
F 8.008315 34.729882 159.229119
F 7.246490 34.729882 181.044930
F 6.484666 34.729882 202.860739
F 5.722841 34.729882 224.676548
F 4.961016 34.729882 246.492359
F 13.341089 57.883140 6.518451
F 12.579264 57.883140 28.334262
F 11.817440 57.883140 50.150071
F 11.055615 57.883140 71.965881
F 10.293790 57.883140 93.781690
F 9.531965 57.883140 115.597500
F 8.770140 57.883140 137.413310
F 8.008315 57.883140 159.229119
F 7.246490 57.883140 181.044930
F 6.484666 57.883140 202.860739
F 5.722841 57.883140 224.676548
F 4.961016 57.883140 246.492359
F 40.059907 11.576625 7.451493
F 39.298082 11.576625 29.267303
F 38.536257 11.576625 51.083113
F 37.774432 11.576625 72.898923
F 37.012608 11.576625 94.714732
F 36.250783 11.576625 116.530541
F 35.488958 11.576625 138.346352
F 34.727133 11.576625 160.162161
F 33.965308 11.576625 181.977971
F 33.203483 11.576625 203.793781
F 32.441658 11.576625 225.609590
F 31.679834 11.576625 247.425400
F 40.059907 34.729882 7.451493
F 39.298082 34.729882 29.267303
F 38.536257 34.729882 51.083113
F 37.774432 34.729882 72.898923
F 37.012608 34.729882 94.714732
F 36.250783 34.729882 116.530541
F 35.488958 34.729882 138.346352
F 34.727133 34.729882 160.162161
F 33.965308 34.729882 181.977971
F 33.203483 34.729882 203.793781
F 32.441658 34.729882 225.609590
F 31.679834 34.729882 247.425400
F 40.059907 57.883140 7.451493
F 39.298082 57.883140 29.267303
F 38.536257 57.883140 51.083113
F 37.774432 57.883140 72.898923
F 37.012608 57.883140 94.714732
F 36.250783 57.883140 116.530541
F 35.488958 57.883140 138.346352
F 34.727133 57.883140 160.162161
F 33.965308 57.883140 181.977971
F 33.203483 57.883140 203.793781
F 32.441658 57.883140 225.609590
F 31.679834 57.883140 247.425400
F 64.493249 11.576625 73.831964
F 63.731424 11.576625 95.647774
F 62.969599 11.576625 117.463583
F 62.207775 11.576625 139.279393
F 61.445950 11.576625 161.095203
F 60.684125 11.576625 182.911013
F 59.922300 11.576625 204.726822
F 59.160475 11.576625 226.542632
F 58.398650 11.576625 248.358442
F 64.493249 34.729882 73.831964
F 63.731424 34.729882 95.647774
F 62.969599 34.729882 117.463583
F 62.207775 34.729882 139.279393
F 61.445950 34.729882 161.095203
F 60.684125 34.729882 182.911013
F 59.922300 34.729882 204.726822
F 59.160475 34.729882 226.542632
F 58.398650 34.729882 248.358442
F 64.493249 57.883140 73.831964
F 63.731424 57.883140 95.647774
F 62.969599 57.883140 117.463583
F 62.207775 57.883140 139.279393
F 61.445950 57.883140 161.095203
F 60.684125 57.883140 182.911013
F 59.922300 57.883140 204.726822
F 59.160475 57.883140 226.542632
F 58.398650 57.883140 248.358442
F 13.341089 19.294380 6.518452
F 12.579264 19.294380 28.334262
F 11.817440 19.294380 50.150072
F 11.055615 19.294380 71.965881
F 10.293790 19.294380 93.781690
F 9.531965 19.294380 115.597501
F 8.770140 19.294380 137.413310
F 8.008315 19.294380 159.229120
F 7.246490 19.294380 181.044930
F 6.484666 19.294380 202.860739
F 5.722841 19.294380 224.676549
F 4.961016 19.294380 246.492359
F 13.341089 42.447638 6.518452
F 12.579264 42.447638 28.334262
F 11.817440 42.447638 50.150072
F 11.055615 42.447638 71.965881
F 10.293790 42.447638 93.781690
F 9.531965 42.447638 115.597501
F 8.770140 42.447638 137.413310
F 8.008315 42.447638 159.229120
F 7.246490 42.447638 181.044930
F 6.484666 42.447638 202.860739
F 5.722841 42.447638 224.676549
F 4.961016 42.447638 246.492359
F 13.341089 65.600895 6.518452
F 12.579264 65.600895 28.334262
F 11.817440 65.600895 50.150072
F 11.055615 65.600895 71.965881
F 10.293790 65.600895 93.781690
F 9.531965 65.600895 115.597501
F 8.770140 65.600895 137.413310
F 8.008315 65.600895 159.229120
F 7.246490 65.600895 181.044930
F 6.484666 65.600895 202.860739
F 5.722841 65.600895 224.676549
F 4.961016 65.600895 246.492359
F 40.059907 19.294380 7.451494
F 39.298082 19.294380 29.267303
F 38.536257 19.294380 51.083114
F 37.774432 19.294380 72.898923
F 37.012608 19.294380 94.714732
F 36.250783 19.294380 116.530542
F 35.488958 19.294380 138.346352
F 34.727133 19.294380 160.162162
F 33.965308 19.294380 181.977971
F 33.203483 19.294380 203.793781
F 32.441658 19.294380 225.609591
F 31.679834 19.294380 247.425400
F 40.059907 42.447638 7.451494
F 39.298082 42.447638 29.267303
F 38.536257 42.447638 51.083114
F 37.774432 42.447638 72.898923
F 37.012608 42.447638 94.714732
F 36.250783 42.447638 116.530542
F 35.488958 42.447638 138.346352
F 34.727133 42.447638 160.162162
F 33.965308 42.447638 181.977971
F 33.203483 42.447638 203.793781
F 32.441658 42.447638 225.609591
F 31.679834 42.447638 247.425400
F 40.059907 65.600895 7.451494
F 39.298082 65.600895 29.267303
F 38.536257 65.600895 51.083114
F 37.774432 65.600895 72.898923
F 37.012608 65.600895 94.714732
F 36.250783 65.600895 116.530542
F 35.488958 65.600895 138.346352
F 34.727133 65.600895 160.162162
F 33.965308 65.600895 181.977971
F 33.203483 65.600895 203.793781
F 32.441658 65.600895 225.609591
F 31.679834 65.600895 247.425400
F 64.493249 19.294380 73.831964
F 63.731424 19.294380 95.647774
F 62.969599 19.294380 117.463584
F 62.207775 19.294380 139.279393
F 61.445950 19.294380 161.095204
F 60.684125 19.294380 182.911013
F 59.922300 19.294380 204.726822
F 59.160475 19.294380 226.542633
F 58.398650 19.294380 248.358442
F 64.493249 42.447638 73.831964
F 63.731424 42.447638 95.647774
F 62.969599 42.447638 117.463584
F 62.207775 42.447638 139.279393
F 61.445950 42.447638 161.095204
F 60.684125 42.447638 182.911013
F 59.922300 42.447638 204.726822
F 59.160475 42.447638 226.542633
F 58.398650 42.447638 248.358442
F 64.493249 65.600895 73.831964
F 63.731424 65.600895 95.647774
F 62.969599 65.600895 117.463584
F 62.207775 65.600895 139.279393
F 61.445950 65.600895 161.095204
F 60.684125 65.600895 182.911013
F 59.922300 65.600895 204.726822
F 59.160475 65.600895 226.542633
F 58.398650 65.600895 248.358442
F 22.247361 3.858876 6.829466
F 21.485536 3.858876 28.645276
F 20.723711 3.858876 50.461086
F 19.961886 3.858876 72.276895
F 19.200061 3.858876 94.092705
F 18.438236 3.858876 115.908515
F 17.676411 3.858876 137.724325
F 16.914587 3.858876 159.540134
F 16.152762 3.858876 181.355943
F 15.390937 3.858876 203.171754
F 14.629112 3.858876 224.987563
F 13.867287 3.858876 246.803373
F 22.247361 27.012134 6.829466
F 21.485536 27.012134 28.645276
F 20.723711 27.012134 50.461086
F 19.961886 27.012134 72.276895
F 19.200061 27.012134 94.092705
F 18.438236 27.012134 115.908515
F 17.676411 27.012134 137.724325
F 16.914587 27.012134 159.540134
F 16.152762 27.012134 181.355943
F 15.390937 27.012134 203.171754
F 14.629112 27.012134 224.987563
F 13.867287 27.012134 246.803373
F 22.247361 50.165391 6.829466
F 21.485536 50.165391 28.645276
F 20.723711 50.165391 50.461086
F 19.961886 50.165391 72.276895
F 19.200061 50.165391 94.092705
F 18.438236 50.165391 115.908515
F 17.676411 50.165391 137.724325
F 16.914587 50.165391 159.540134
F 16.152762 50.165391 181.355943
F 15.390937 50.165391 203.171754
F 14.629112 50.165391 224.987563
F 13.867287 50.165391 246.803373
F 48.966177 3.858876 7.762508
F 48.204352 3.858876 29.578318
F 47.442528 3.858876 51.394127
F 46.680703 3.858876 73.209937
F 45.918878 3.858876 95.025747
F 45.157053 3.858876 116.841556
F 44.395228 3.858876 138.657367
F 43.633403 3.858876 160.473176
F 42.871578 3.858876 182.288985
F 42.109753 3.858876 204.104795
F 41.347929 3.858876 225.920605
F 40.586104 3.858876 247.736415
F 48.966177 27.012134 7.762508
F 48.204352 27.012134 29.578318
F 47.442528 27.012134 51.394127
F 46.680703 27.012134 73.209937
F 45.918878 27.012134 95.025747
F 45.157053 27.012134 116.841556
F 44.395228 27.012134 138.657367
F 43.633403 27.012134 160.473176
F 42.871578 27.012134 182.288985
F 42.109753 27.012134 204.104795
F 41.347929 27.012134 225.920605
F 40.586104 27.012134 247.736415
F 48.966177 50.165391 7.762508
F 48.204352 50.165391 29.578318
F 47.442528 50.165391 51.394127
F 46.680703 50.165391 73.209937
F 45.918878 50.165391 95.025747
F 45.157053 50.165391 116.841556
F 44.395228 50.165391 138.657367
F 43.633403 50.165391 160.473176
F 42.871578 50.165391 182.288985
F 42.109753 50.165391 204.104795
F 41.347929 50.165391 225.920605
F 40.586104 50.165391 247.736415
F 22.247361 11.576626 6.829466
F 21.485536 11.576626 28.645276
F 20.723711 11.576626 50.461086
F 19.961886 11.576626 72.276896
F 19.200061 11.576626 94.092705
F 18.438236 11.576626 115.908515
F 17.676411 11.576626 137.724325
F 16.914587 11.576626 159.540134
F 16.152762 11.576626 181.355944
F 15.390937 11.576626 203.171754
F 14.629112 11.576626 224.987563
F 13.867287 11.576626 246.803373
F 22.247361 34.729884 6.829466
F 21.485536 34.729884 28.645276
F 20.723711 34.729884 50.461086
F 19.961886 34.729884 72.276896
F 19.200061 34.729884 94.092705
F 18.438236 34.729884 115.908515
F 17.676411 34.729884 137.724325
F 16.914587 34.729884 159.540134
F 16.152762 34.729884 181.355944
F 15.390937 34.729884 203.171754
F 14.629112 34.729884 224.987563
F 13.867287 34.729884 246.803373
F 22.247361 57.883141 6.829466
F 21.485536 57.883141 28.645276
F 20.723711 57.883141 50.461086
F 19.961886 57.883141 72.276896
F 19.200061 57.883141 94.092705
F 18.438236 57.883141 115.908515
F 17.676411 57.883141 137.724325
F 16.914587 57.883141 159.540134
F 16.152762 57.883141 181.355944
F 15.390937 57.883141 203.171754
F 14.629112 57.883141 224.987563
F 13.867287 57.883141 246.803373
F 48.966177 11.576626 7.762508
F 48.204352 11.576626 29.578318
F 47.442528 11.576626 51.394127
F 46.680703 11.576626 73.209938
F 45.918878 11.576626 95.025747
F 45.157053 11.576626 116.841556
F 44.395228 11.576626 138.657367
F 43.633403 11.576626 160.473176
F 42.871578 11.576626 182.288986
F 42.109753 11.576626 204.104795
F 41.347929 11.576626 225.920605
F 40.586104 11.576626 247.736415
F 48.966177 34.729884 7.762508
F 48.204352 34.729884 29.578318
F 47.442528 34.729884 51.394127
F 46.680703 34.729884 73.209938
F 45.918878 34.729884 95.025747
F 45.157053 34.729884 116.841556
F 44.395228 34.729884 138.657367
F 43.633403 34.729884 160.473176
F 42.871578 34.729884 182.288986
F 42.109753 34.729884 204.104795
F 41.347929 34.729884 225.920605
F 40.586104 34.729884 247.736415
F 48.966177 57.883141 7.762508
F 48.204352 57.883141 29.578318
F 47.442528 57.883141 51.394127
F 46.680703 57.883141 73.209938
F 45.918878 57.883141 95.025747
F 45.157053 57.883141 116.841556
F 44.395228 57.883141 138.657367
F 43.633403 57.883141 160.473176
F 42.871578 57.883141 182.288986
F 42.109753 57.883141 204.104795
F 41.347929 57.883141 225.920605
F 40.586104 57.883141 247.736415
F 22.247361 19.294382 6.829467
F 21.485536 19.294382 28.645276
F 20.723711 19.294382 50.461087
F 19.961886 19.294382 72.276896
F 19.200061 19.294382 94.092705
F 18.438236 19.294382 115.908516
F 17.676411 19.294382 137.724325
F 16.914586 19.294382 159.540135
F 16.152762 19.294382 181.355944
F 15.390937 19.294382 203.171754
F 14.629112 19.294382 224.987564
F 13.867287 19.294382 246.803373
F 22.247361 42.447639 6.829467
F 21.485536 42.447639 28.645276
F 20.723711 42.447639 50.461087
F 19.961886 42.447639 72.276896
F 19.200061 42.447639 94.092705
F 18.438236 42.447639 115.908516
F 17.676411 42.447639 137.724325
F 16.914586 42.447639 159.540135
F 16.152762 42.447639 181.355944
F 15.390937 42.447639 203.171754
F 14.629112 42.447639 224.987564
F 13.867287 42.447639 246.803373
F 22.247361 65.600897 6.829467
F 21.485536 65.600897 28.645276
F 20.723711 65.600897 50.461087
F 19.961886 65.600897 72.276896
F 19.200061 65.600897 94.092705
F 18.438236 65.600897 115.908516
F 17.676411 65.600897 137.724325
F 16.914586 65.600897 159.540135
F 16.152762 65.600897 181.355944
F 15.390937 65.600897 203.171754
F 14.629112 65.600897 224.987564
F 13.867287 65.600897 246.803373
F 48.966177 19.294382 7.762509
F 48.204352 19.294382 29.578318
F 47.442527 19.294382 51.394128
F 46.680703 19.294382 73.209938
F 45.918878 19.294382 95.025747
F 45.157053 19.294382 116.841557
F 44.395228 19.294382 138.657367
F 43.633403 19.294382 160.473177
F 42.871578 19.294382 182.288986
F 42.109753 19.294382 204.104795
F 41.347929 19.294382 225.920606
F 40.586104 19.294382 247.736415
F 48.966177 42.447639 7.762509
F 48.204352 42.447639 29.578318
F 47.442527 42.447639 51.394128
F 46.680703 42.447639 73.209938
F 45.918878 42.447639 95.025747
F 45.157053 42.447639 116.841557
F 44.395228 42.447639 138.657367
F 43.633403 42.447639 160.473177
F 42.871578 42.447639 182.288986
F 42.109753 42.447639 204.104795
F 41.347929 42.447639 225.920606
F 40.586104 42.447639 247.736415
F 48.966177 65.600897 7.762509
F 48.204352 65.600897 29.578318
F 47.442527 65.600897 51.394128
F 46.680703 65.600897 73.209938
F 45.918878 65.600897 95.025747
F 45.157053 65.600897 116.841557
F 44.395228 65.600897 138.657367
F 43.633403 65.600897 160.473177
F 42.871578 65.600897 182.288986
F 42.109753 65.600897 204.104795
F 41.347929 65.600897 225.920606
F 40.586104 65.600897 247.736415
F 31.153639 3.858875 7.140480
F 30.391814 3.858875 28.956289
F 29.629989 3.858875 50.772100
F 28.868164 3.858875 72.587909
F 28.106339 3.858875 94.403718
F 27.344514 3.858875 116.219529
F 26.582690 3.858875 138.035338
F 25.820865 3.858875 159.851148
F 25.059040 3.858875 181.666958
F 24.297215 3.858875 203.482767
F 23.535390 3.858875 225.298577
F 22.773565 3.858875 247.114386
F 31.153639 27.012133 7.140480
F 30.391814 27.012133 28.956289
F 29.629989 27.012133 50.772100
F 28.868164 27.012133 72.587909
F 28.106339 27.012133 94.403718
F 27.344514 27.012133 116.219529
F 26.582690 27.012133 138.035338
F 25.820865 27.012133 159.851148
F 25.059040 27.012133 181.666958
F 24.297215 27.012133 203.482767
F 23.535390 27.012133 225.298577
F 22.773565 27.012133 247.114386
F 31.153639 50.165390 7.140480
F 30.391814 50.165390 28.956289
F 29.629989 50.165390 50.772100
F 28.868164 50.165390 72.587909
F 28.106339 50.165390 94.403718
F 27.344514 50.165390 116.219529
F 26.582690 50.165390 138.035338
F 25.820865 50.165390 159.851148
F 25.059040 50.165390 181.666958
F 24.297215 50.165390 203.482767
F 23.535390 50.165390 225.298577
F 22.773565 50.165390 247.114386
F 57.872455 3.858875 8.073522
F 57.110631 3.858875 29.889331
F 56.348806 3.858875 51.705141
F 55.586981 3.858875 73.520951
F 54.825156 3.858875 95.336760
F 54.063331 3.858875 117.152570
F 53.301506 3.858875 138.968380
F 52.539681 3.858875 160.784190
F 51.777857 3.858875 182.599999
F 51.016032 3.858875 204.415809
F 50.254207 3.858875 226.231619
F 49.492382 3.858875 248.047428
F 57.872455 27.012133 8.073522
F 57.110631 27.012133 29.889331
F 56.348806 27.012133 51.705141
F 55.586981 27.012133 73.520951
F 54.825156 27.012133 95.336760
F 54.063331 27.012133 117.152570
F 53.301506 27.012133 138.968380
F 52.539681 27.012133 160.784190
F 51.777857 27.012133 182.599999
F 51.016032 27.012133 204.415809
F 50.254207 27.012133 226.231619
F 49.492382 27.012133 248.047428
F 57.872455 50.165390 8.073522
F 57.110631 50.165390 29.889331
F 56.348806 50.165390 51.705141
F 55.586981 50.165390 73.520951
F 54.825156 50.165390 95.336760
F 54.063331 50.165390 117.152570
F 53.301506 50.165390 138.968380
F 52.539681 50.165390 160.784190
F 51.777857 50.165390 182.599999
F 51.016032 50.165390 204.415809
F 50.254207 50.165390 226.231619
F 49.492382 50.165390 248.047428
F 31.153639 11.576625 7.140480
F 30.391814 11.576625 28.956289
F 29.629989 11.576625 50.772100
F 28.868164 11.576625 72.587909
F 28.106339 11.576625 94.403719
F 27.344514 11.576625 116.219529
F 26.582690 11.576625 138.035338
F 25.820865 11.576625 159.851148
F 25.059040 11.576625 181.666958
F 24.297215 11.576625 203.482768
F 23.535390 11.576625 225.298577
F 22.773565 11.576625 247.114386
F 31.153639 34.729883 7.140480
F 30.391814 34.729883 28.956289
F 29.629989 34.729883 50.772100
F 28.868164 34.729883 72.587909
F 28.106339 34.729883 94.403719
F 27.344514 34.729883 116.219529
F 26.582690 34.729883 138.035338
F 25.820865 34.729883 159.851148
F 25.059040 34.729883 181.666958
F 24.297215 34.729883 203.482768
F 23.535390 34.729883 225.298577
F 22.773565 34.729883 247.114386
F 31.153639 57.883140 7.140480
F 30.391814 57.883140 28.956289
F 29.629989 57.883140 50.772100
F 28.868164 57.883140 72.587909
F 28.106339 57.883140 94.403719
F 27.344514 57.883140 116.219529
F 26.582690 57.883140 138.035338
F 25.820865 57.883140 159.851148
F 25.059040 57.883140 181.666958
F 24.297215 57.883140 203.482768
F 23.535390 57.883140 225.298577
F 22.773565 57.883140 247.114386
F 57.872455 11.576625 8.073522
F 57.110631 11.576625 29.889331
F 56.348806 11.576625 51.705141
F 55.586981 11.576625 73.520951
F 54.825156 11.576625 95.336761
F 54.063331 11.576625 117.152570
F 53.301506 11.576625 138.968380
F 52.539681 11.576625 160.784190
F 51.777857 11.576625 182.599999
F 51.016032 11.576625 204.415810
F 50.254207 11.576625 226.231619
F 49.492382 11.576625 248.047428
F 57.872455 34.729883 8.073522
F 57.110631 34.729883 29.889331
F 56.348806 34.729883 51.705141
F 55.586981 34.729883 73.520951
F 54.825156 34.729883 95.336761
F 54.063331 34.729883 117.152570
F 53.301506 34.729883 138.968380
F 52.539681 34.729883 160.784190
F 51.777857 34.729883 182.599999
F 51.016032 34.729883 204.415810
F 50.254207 34.729883 226.231619
F 49.492382 34.729883 248.047428
F 57.872455 57.883140 8.073522
F 57.110631 57.883140 29.889331
F 56.348806 57.883140 51.705141
F 55.586981 57.883140 73.520951
F 54.825156 57.883140 95.336761
F 54.063331 57.883140 117.152570
F 53.301506 57.883140 138.968380
F 52.539681 57.883140 160.784190
F 51.777857 57.883140 182.599999
F 51.016032 57.883140 204.415810
F 50.254207 57.883140 226.231619
F 49.492382 57.883140 248.047428
F 31.153639 19.294381 7.140480
F 30.391814 19.294381 28.956290
F 29.629989 19.294381 50.772100
F 28.868164 19.294381 72.587910
F 28.106339 19.294381 94.403719
F 27.344514 19.294381 116.219529
F 26.582690 19.294381 138.035339
F 25.820865 19.294381 159.851148
F 25.059040 19.294381 181.666959
F 24.297215 19.294381 203.482768
F 23.535390 19.294381 225.298577
F 22.773565 19.294381 247.114387
F 31.153639 42.447638 7.140480
F 30.391814 42.447638 28.956290
F 29.629989 42.447638 50.772100
F 28.868164 42.447638 72.587910
F 28.106339 42.447638 94.403719
F 27.344514 42.447638 116.219529
F 26.582690 42.447638 138.035339
F 25.820865 42.447638 159.851148
F 25.059040 42.447638 181.666959
F 24.297215 42.447638 203.482768
F 23.535390 42.447638 225.298577
F 22.773565 42.447638 247.114387
F 31.153639 65.600896 7.140480
F 30.391814 65.600896 28.956290
F 29.629989 65.600896 50.772100
F 28.868164 65.600896 72.587910
F 28.106339 65.600896 94.403719
F 27.344514 65.600896 116.219529
F 26.582690 65.600896 138.035339
F 25.820865 65.600896 159.851148
F 25.059040 65.600896 181.666959
F 24.297215 65.600896 203.482768
F 23.535390 65.600896 225.298577
F 22.773565 65.600896 247.114387
F 57.872455 19.294381 8.073522
F 57.110631 19.294381 29.889332
F 56.348806 19.294381 51.705141
F 55.586981 19.294381 73.520952
F 54.825156 19.294381 95.336761
F 54.063331 19.294381 117.152570
F 53.301506 19.294381 138.968381
F 52.539681 19.294381 160.784190
F 51.777857 19.294381 182.600000
F 51.016032 19.294381 204.415810
F 50.254207 19.294381 226.231619
F 49.492382 19.294381 248.047429
F 57.872455 42.447638 8.073522
F 57.110631 42.447638 29.889332
F 56.348806 42.447638 51.705141
F 55.586981 42.447638 73.520952
F 54.825156 42.447638 95.336761
F 54.063331 42.447638 117.152570
F 53.301506 42.447638 138.968381
F 52.539681 42.447638 160.784190
F 51.777857 42.447638 182.600000
F 51.016032 42.447638 204.415810
F 50.254207 42.447638 226.231619
F 49.492382 42.447638 248.047429
F 57.872455 65.600896 8.073522
F 57.110631 65.600896 29.889332
F 56.348806 65.600896 51.705141
F 55.586981 65.600896 73.520952
F 54.825156 65.600896 95.336761
F 54.063331 65.600896 117.152570
F 53.301506 65.600896 138.968381
F 52.539681 65.600896 160.784190
F 51.777857 65.600896 182.600000
F 51.016032 65.600896 204.415810
F 50.254207 65.600896 226.231619
F 49.492382 65.600896 248.047429
F 13.436330 3.858875 3.791477
F 12.674506 3.858875 25.607286
F 11.912681 3.858875 47.423097
F 11.150856 3.858875 69.238906
F 10.389031 3.858875 91.054715
F 9.627206 3.858875 112.870525
F 8.865381 3.858875 134.686335
F 8.103556 3.858875 156.502145
F 7.341732 3.858875 178.317954
F 6.579907 3.858875 200.133764
F 5.818082 3.858875 221.949574
F 5.056257 3.858875 243.765383
F 13.436330 27.012133 3.791477
F 12.674506 27.012133 25.607286
F 11.912681 27.012133 47.423097
F 11.150856 27.012133 69.238906
F 10.389031 27.012133 91.054715
F 9.627206 27.012133 112.870525
F 8.865381 27.012133 134.686335
F 8.103556 27.012133 156.502145
F 7.341732 27.012133 178.317954
F 6.579907 27.012133 200.133764
F 5.818082 27.012133 221.949574
F 5.056257 27.012133 243.765383
F 13.436330 50.165390 3.791477
F 12.674506 50.165390 25.607286
F 11.912681 50.165390 47.423097
F 11.150856 50.165390 69.238906
F 10.389031 50.165390 91.054715
F 9.627206 50.165390 112.870525
F 8.865381 50.165390 134.686335
F 8.103556 50.165390 156.502145
F 7.341732 50.165390 178.317954
F 6.579907 50.165390 200.133764
F 5.818082 50.165390 221.949574
F 5.056257 50.165390 243.765383
F 40.155147 3.858875 4.724519
F 39.393322 3.858875 26.540328
F 38.631497 3.858875 48.356138
F 37.869673 3.858875 70.171947
F 37.107848 3.858875 91.987757
F 36.346023 3.858875 113.803567
F 35.584198 3.858875 135.619376
F 34.822373 3.858875 157.435187
F 34.060548 3.858875 179.250996
F 33.298723 3.858875 201.066805
F 32.536898 3.858875 222.882616
F 31.775074 3.858875 244.698425
F 40.155147 27.012133 4.724519
F 39.393322 27.012133 26.540328
F 38.631497 27.012133 48.356138
F 37.869673 27.012133 70.171947
F 37.107848 27.012133 91.987757
F 36.346023 27.012133 113.803567
F 35.584198 27.012133 135.619376
F 34.822373 27.012133 157.435187
F 34.060548 27.012133 179.250996
F 33.298723 27.012133 201.066805
F 32.536898 27.012133 222.882616
F 31.775074 27.012133 244.698425
F 40.155147 50.165390 4.724519
F 39.393322 50.165390 26.540328
F 38.631497 50.165390 48.356138
F 37.869673 50.165390 70.171947
F 37.107848 50.165390 91.987757
F 36.346023 50.165390 113.803567
F 35.584198 50.165390 135.619376
F 34.822373 50.165390 157.435187
F 34.060548 50.165390 179.250996
F 33.298723 50.165390 201.066805
F 32.536898 50.165390 222.882616
F 31.775074 50.165390 244.698425
F 64.588489 3.858875 71.104989
F 63.826664 3.858875 92.920798
F 63.064839 3.858875 114.736609
F 62.303015 3.858875 136.552418
F 61.541190 3.858875 158.368228
F 60.779365 3.858875 180.184038
F 60.017540 3.858875 201.999847
F 59.255715 3.858875 223.815657
F 58.493890 3.858875 245.631466
F 64.588489 27.012133 71.104989
F 63.826664 27.012133 92.920798
F 63.064839 27.012133 114.736609
F 62.303015 27.012133 136.552418
F 61.541190 27.012133 158.368228
F 60.779365 27.012133 180.184038
F 60.017540 27.012133 201.999847
F 59.255715 27.012133 223.815657
F 58.493890 27.012133 245.631466
F 64.588489 50.165390 71.104989
F 63.826664 50.165390 92.920798
F 63.064839 50.165390 114.736609
F 62.303015 50.165390 136.552418
F 61.541190 50.165390 158.368228
F 60.779365 50.165390 180.184038
F 60.017540 50.165390 201.999847
F 59.255715 50.165390 223.815657
F 58.493890 50.165390 245.631466
F 13.436330 11.576625 3.791477
F 12.674506 11.576625 25.607286
F 11.912681 11.576625 47.423096
F 11.150856 11.576625 69.238906
F 10.389031 11.576625 91.054715
F 9.627206 11.576625 112.870525
F 8.865381 11.576625 134.686335
F 8.103556 11.576625 156.502144
F 7.341732 11.576625 178.317954
F 6.579907 11.576625 200.133764
F 5.818082 11.576625 221.949574
F 5.056257 11.576625 243.765383
F 13.436330 34.729883 3.791477
F 12.674506 34.729883 25.607286
F 11.912681 34.729883 47.423096
F 11.150856 34.729883 69.238906
F 10.389031 34.729883 91.054715
F 9.627206 34.729883 112.870525
F 8.865381 34.729883 134.686335
F 8.103556 34.729883 156.502144
F 7.341732 34.729883 178.317954
F 6.579907 34.729883 200.133764
F 5.818082 34.729883 221.949574
F 5.056257 34.729883 243.765383
F 13.436330 57.883140 3.791477
F 12.674506 57.883140 25.607286
F 11.912681 57.883140 47.423096
F 11.150856 57.883140 69.238906
F 10.389031 57.883140 91.054715
F 9.627206 57.883140 112.870525
F 8.865381 57.883140 134.686335
F 8.103556 57.883140 156.502144
F 7.341732 57.883140 178.317954
F 6.579907 57.883140 200.133764
F 5.818082 57.883140 221.949574
F 5.056257 57.883140 243.765383
F 40.155147 11.576625 4.724519
F 39.393322 11.576625 26.540328
F 38.631497 11.576625 48.356137
F 37.869673 11.576625 70.171947
F 37.107848 11.576625 91.987757
F 36.346023 11.576625 113.803567
F 35.584198 11.576625 135.619376
F 34.822373 11.576625 157.435186
F 34.060548 11.576625 179.250996
F 33.298723 11.576625 201.066805
F 32.536898 11.576625 222.882616
F 31.775074 11.576625 244.698425
F 40.155147 34.729883 4.724519
F 39.393322 34.729883 26.540328
F 38.631497 34.729883 48.356137
F 37.869673 34.729883 70.171947
F 37.107848 34.729883 91.987757
F 36.346023 34.729883 113.803567
F 35.584198 34.729883 135.619376
F 34.822373 34.729883 157.435186
F 34.060548 34.729883 179.250996
F 33.298723 34.729883 201.066805
F 32.536898 34.729883 222.882616
F 31.775074 34.729883 244.698425
F 40.155147 57.883140 4.724519
F 39.393322 57.883140 26.540328
F 38.631497 57.883140 48.356137
F 37.869673 57.883140 70.171947
F 37.107848 57.883140 91.987757
F 36.346023 57.883140 113.803567
F 35.584198 57.883140 135.619376
F 34.822373 57.883140 157.435186
F 34.060548 57.883140 179.250996
F 33.298723 57.883140 201.066805
F 32.536898 57.883140 222.882616
F 31.775074 57.883140 244.698425
F 64.588489 11.576625 71.104989
F 63.826664 11.576625 92.920798
F 63.064839 11.576625 114.736609
F 62.303015 11.576625 136.552418
F 61.541190 11.576625 158.368227
F 60.779365 11.576625 180.184038
F 60.017540 11.576625 201.999847
F 59.255715 11.576625 223.815657
F 58.493890 11.576625 245.631466
F 64.588489 34.729883 71.104989
F 63.826664 34.729883 92.920798
F 63.064839 34.729883 114.736609
F 62.303015 34.729883 136.552418
F 61.541190 34.729883 158.368227
F 60.779365 34.729883 180.184038
F 60.017540 34.729883 201.999847
F 59.255715 34.729883 223.815657
F 58.493890 34.729883 245.631466
F 64.588489 57.883140 71.104989
F 63.826664 57.883140 92.920798
F 63.064839 57.883140 114.736609
F 62.303015 57.883140 136.552418
F 61.541190 57.883140 158.368227
F 60.779365 57.883140 180.184038
F 60.017540 57.883140 201.999847
F 59.255715 57.883140 223.815657
F 58.493890 57.883140 245.631466
F 13.436330 19.294381 3.791476
F 12.674506 19.294381 25.607286
F 11.912681 19.294381 47.423096
F 11.150856 19.294381 69.238905
F 10.389031 19.294381 91.054715
F 9.627206 19.294381 112.870524
F 8.865381 19.294381 134.686335
F 8.103556 19.294381 156.502144
F 7.341732 19.294381 178.317953
F 6.579907 19.294381 200.133764
F 5.818082 19.294381 221.949573
F 5.056257 19.294381 243.765383
F 13.436330 42.447638 3.791476
F 12.674506 42.447638 25.607286
F 11.912681 42.447638 47.423096
F 11.150856 42.447638 69.238905
F 10.389031 42.447638 91.054715
F 9.627206 42.447638 112.870524
F 8.865381 42.447638 134.686335
F 8.103556 42.447638 156.502144
F 7.341732 42.447638 178.317953
F 6.579907 42.447638 200.133764
F 5.818082 42.447638 221.949573
F 5.056257 42.447638 243.765383
F 13.436330 65.600896 3.791476
F 12.674506 65.600896 25.607286
F 11.912681 65.600896 47.423096
F 11.150856 65.600896 69.238905
F 10.389031 65.600896 91.054715
F 9.627206 65.600896 112.870524
F 8.865381 65.600896 134.686335
F 8.103556 65.600896 156.502144
F 7.341732 65.600896 178.317953
F 6.579907 65.600896 200.133764
F 5.818082 65.600896 221.949573
F 5.056257 65.600896 243.765383
F 40.155147 19.294381 4.724518
F 39.393322 19.294381 26.540328
F 38.631497 19.294381 48.356137
F 37.869673 19.294381 70.171946
F 37.107848 19.294381 91.987757
F 36.346023 19.294381 113.803566
F 35.584198 19.294381 135.619376
F 34.822373 19.294381 157.435186
F 34.060548 19.294381 179.250995
F 33.298723 19.294381 201.066805
F 32.536899 19.294381 222.882615
F 31.775074 19.294381 244.698425
F 40.155147 42.447638 4.724518
F 39.393322 42.447638 26.540328
F 38.631497 42.447638 48.356137
F 37.869673 42.447638 70.171946
F 37.107848 42.447638 91.987757
F 36.346023 42.447638 113.803566
F 35.584198 42.447638 135.619376
F 34.822373 42.447638 157.435186
F 34.060548 42.447638 179.250995
F 33.298723 42.447638 201.066805
F 32.536899 42.447638 222.882615
F 31.775074 42.447638 244.698425
F 40.155147 65.600896 4.724518
F 39.393322 65.600896 26.540328
F 38.631497 65.600896 48.356137
F 37.869673 65.600896 70.171946
F 37.107848 65.600896 91.987757
F 36.346023 65.600896 113.803566
F 35.584198 65.600896 135.619376
F 34.822373 65.600896 157.435186
F 34.060548 65.600896 179.250995
F 33.298723 65.600896 201.066805
F 32.536899 65.600896 222.882615
F 31.775074 65.600896 244.698425
F 64.588489 19.294381 71.104988
F 63.826664 19.294381 92.920798
F 63.064840 19.294381 114.736608
F 62.303015 19.294381 136.552418
F 61.541190 19.294381 158.368227
F 60.779365 19.294381 180.184037
F 60.017540 19.294381 201.999847
F 59.255715 19.294381 223.815656
F 58.493890 19.294381 245.631466
F 64.588489 42.447638 71.104988
F 63.826664 42.447638 92.920798
F 63.064840 42.447638 114.736608
F 62.303015 42.447638 136.552418
F 61.541190 42.447638 158.368227
F 60.779365 42.447638 180.184037
F 60.017540 42.447638 201.999847
F 59.255715 42.447638 223.815656
F 58.493890 42.447638 245.631466
F 64.588489 65.600896 71.104988
F 63.826664 65.600896 92.920798
F 63.064840 65.600896 114.736608
F 62.303015 65.600896 136.552418
F 61.541190 65.600896 158.368227
F 60.779365 65.600896 180.184037
F 60.017540 65.600896 201.999847
F 59.255715 65.600896 223.815656
F 58.493890 65.600896 245.631466
F 22.342602 3.858876 4.102490
F 21.580777 3.858876 25.918300
F 20.818952 3.858876 47.734109
F 20.057127 3.858876 69.549919
F 19.295302 3.858876 91.365729
F 18.533477 3.858876 113.181538
F 17.771652 3.858876 134.997349
F 17.009828 3.858876 156.813158
F 16.248003 3.858876 178.628967
F 15.486178 3.858876 200.444777
F 14.724353 3.858876 222.260587
F 13.962528 3.858876 244.076397
F 22.342602 27.012133 4.102490
F 21.580777 27.012133 25.918300
F 20.818952 27.012133 47.734109
F 20.057127 27.012133 69.549919
F 19.295302 27.012133 91.365729
F 18.533477 27.012133 113.181538
F 17.771652 27.012133 134.997349
F 17.009828 27.012133 156.813158
F 16.248003 27.012133 178.628967
F 15.486178 27.012133 200.444777
F 14.724353 27.012133 222.260587
F 13.962528 27.012133 244.076397
F 22.342602 50.165391 4.102490
F 21.580777 50.165391 25.918300
F 20.818952 50.165391 47.734109
F 20.057127 50.165391 69.549919
F 19.295302 50.165391 91.365729
F 18.533477 50.165391 113.181538
F 17.771652 50.165391 134.997349
F 17.009828 50.165391 156.813158
F 16.248003 50.165391 178.628967
F 15.486178 50.165391 200.444777
F 14.724353 50.165391 222.260587
F 13.962528 50.165391 244.076397
F 49.061418 3.858876 5.035531
F 48.299593 3.858876 26.851342
F 47.537769 3.858876 48.667151
F 46.775944 3.858876 70.482960
F 46.014119 3.858876 92.298771
F 45.252294 3.858876 114.114580
F 44.490469 3.858876 135.930390
F 43.728644 3.858876 157.746199
F 42.966819 3.858876 179.562009
F 42.204995 3.858876 201.377819
F 41.443170 3.858876 223.193628
F 40.681345 3.858876 245.009439
F 49.061418 27.012133 5.035531
F 48.299593 27.012133 26.851342
F 47.537769 27.012133 48.667151
F 46.775944 27.012133 70.482960
F 46.014119 27.012133 92.298771
F 45.252294 27.012133 114.114580
F 44.490469 27.012133 135.930390
F 43.728644 27.012133 157.746199
F 42.966819 27.012133 179.562009
F 42.204995 27.012133 201.377819
F 41.443170 27.012133 223.193628
F 40.681345 27.012133 245.009439
F 49.061418 50.165391 5.035531
F 48.299593 50.165391 26.851342
F 47.537769 50.165391 48.667151
F 46.775944 50.165391 70.482960
F 46.014119 50.165391 92.298771
F 45.252294 50.165391 114.114580
F 44.490469 50.165391 135.930390
F 43.728644 50.165391 157.746199
F 42.966819 50.165391 179.562009
F 42.204995 50.165391 201.377819
F 41.443170 50.165391 223.193628
F 40.681345 50.165391 245.009439
F 22.342602 11.576626 4.102490
F 21.580777 11.576626 25.918299
F 20.818952 11.576626 47.734109
F 20.057127 11.576626 69.549919
F 19.295302 11.576626 91.365729
F 18.533477 11.576626 113.181538
F 17.771653 11.576626 134.997348
F 17.009828 11.576626 156.813158
F 16.248003 11.576626 178.628967
F 15.486178 11.576626 200.444777
F 14.724353 11.576626 222.260587
F 13.962528 11.576626 244.076396
F 22.342602 34.729883 4.102490
F 21.580777 34.729883 25.918299
F 20.818952 34.729883 47.734109
F 20.057127 34.729883 69.549919
F 19.295302 34.729883 91.365729
F 18.533477 34.729883 113.181538
F 17.771653 34.729883 134.997348
F 17.009828 34.729883 156.813158
F 16.248003 34.729883 178.628967
F 15.486178 34.729883 200.444777
F 14.724353 34.729883 222.260587
F 13.962528 34.729883 244.076396
F 22.342602 57.883141 4.102490
F 21.580777 57.883141 25.918299
F 20.818952 57.883141 47.734109
F 20.057127 57.883141 69.549919
F 19.295302 57.883141 91.365729
F 18.533477 57.883141 113.181538
F 17.771653 57.883141 134.997348
F 17.009828 57.883141 156.813158
F 16.248003 57.883141 178.628967
F 15.486178 57.883141 200.444777
F 14.724353 57.883141 222.260587
F 13.962528 57.883141 244.076396
F 49.061418 11.576626 5.035531
F 48.299594 11.576626 26.851341
F 47.537769 11.576626 48.667151
F 46.775944 11.576626 70.482960
F 46.014119 11.576626 92.298771
F 45.252294 11.576626 114.114580
F 44.490469 11.576626 135.930389
F 43.728644 11.576626 157.746199
F 42.966819 11.576626 179.562009
F 42.204995 11.576626 201.377819
F 41.443170 11.576626 223.193628
F 40.681345 11.576626 245.009438
F 49.061418 34.729883 5.035531
F 48.299594 34.729883 26.851341
F 47.537769 34.729883 48.667151
F 46.775944 34.729883 70.482960
F 46.014119 34.729883 92.298771
F 45.252294 34.729883 114.114580
F 44.490469 34.729883 135.930389
F 43.728644 34.729883 157.746199
F 42.966819 34.729883 179.562009
F 42.204995 34.729883 201.377819
F 41.443170 34.729883 223.193628
F 40.681345 34.729883 245.009438
F 49.061418 57.883141 5.035531
F 48.299594 57.883141 26.851341
F 47.537769 57.883141 48.667151
F 46.775944 57.883141 70.482960
F 46.014119 57.883141 92.298771
F 45.252294 57.883141 114.114580
F 44.490469 57.883141 135.930389
F 43.728644 57.883141 157.746199
F 42.966819 57.883141 179.562009
F 42.204995 57.883141 201.377819
F 41.443170 57.883141 223.193628
F 40.681345 57.883141 245.009438
F 22.342602 19.294381 4.102490
F 21.580777 19.294381 25.918299
F 20.818952 19.294381 47.734108
F 20.057127 19.294381 69.549919
F 19.295302 19.294381 91.365728
F 18.533477 19.294381 113.181537
F 17.771653 19.294381 134.997348
F 17.009828 19.294381 156.813157
F 16.248003 19.294381 178.628967
F 15.486178 19.294381 200.444776
F 14.724353 19.294381 222.260586
F 13.962528 19.294381 244.076396
F 22.342602 42.447639 4.102490
F 21.580777 42.447639 25.918299
F 20.818952 42.447639 47.734108
F 20.057127 42.447639 69.549919
F 19.295302 42.447639 91.365728
F 18.533477 42.447639 113.181537
F 17.771653 42.447639 134.997348
F 17.009828 42.447639 156.813157
F 16.248003 42.447639 178.628967
F 15.486178 42.447639 200.444776
F 14.724353 42.447639 222.260586
F 13.962528 42.447639 244.076396
F 22.342602 65.600896 4.102490
F 21.580777 65.600896 25.918299
F 20.818952 65.600896 47.734108
F 20.057127 65.600896 69.549919
F 19.295302 65.600896 91.365728
F 18.533477 65.600896 113.181537
F 17.771653 65.600896 134.997348
F 17.009828 65.600896 156.813157
F 16.248003 65.600896 178.628967
F 15.486178 65.600896 200.444776
F 14.724353 65.600896 222.260586
F 13.962528 65.600896 244.076396
F 49.061418 19.294381 5.035531
F 48.299594 19.294381 26.851341
F 47.537769 19.294381 48.667150
F 46.775944 19.294381 70.482960
F 46.014119 19.294381 92.298770
F 45.252294 19.294381 114.114579
F 44.490469 19.294381 135.930389
F 43.728644 19.294381 157.746198
F 42.966819 19.294381 179.562009
F 42.204995 19.294381 201.377818
F 41.443170 19.294381 223.193627
F 40.681345 19.294381 245.009438
F 49.061418 42.447639 5.035531
F 48.299594 42.447639 26.851341
F 47.537769 42.447639 48.667150
F 46.775944 42.447639 70.482960
F 46.014119 42.447639 92.298770
F 45.252294 42.447639 114.114579
F 44.490469 42.447639 135.930389
F 43.728644 42.447639 157.746198
F 42.966819 42.447639 179.562009
F 42.204995 42.447639 201.377818
F 41.443170 42.447639 223.193627
F 40.681345 42.447639 245.009438
F 49.061418 65.600896 5.035531
F 48.299594 65.600896 26.851341
F 47.537769 65.600896 48.667150
F 46.775944 65.600896 70.482960
F 46.014119 65.600896 92.298770
F 45.252294 65.600896 114.114579
F 44.490469 65.600896 135.930389
F 43.728644 65.600896 157.746198
F 42.966819 65.600896 179.562009
F 42.204995 65.600896 201.377818
F 41.443170 65.600896 223.193627
F 40.681345 65.600896 245.009438
F 31.248878 3.858875 4.413505
F 30.487053 3.858875 26.229314
F 29.725228 3.858875 48.045123
F 28.963403 3.858875 69.860934
F 28.201578 3.858875 91.676743
F 27.439754 3.858875 113.492553
F 26.677929 3.858875 135.308363
F 25.916104 3.858875 157.124172
F 25.154279 3.858875 178.939982
F 24.392454 3.858875 200.755791
F 23.630629 3.858875 222.571601
F 22.868804 3.858875 244.387411
F 31.248878 27.012133 4.413505
F 30.487053 27.012133 26.229314
F 29.725228 27.012133 48.045123
F 28.963403 27.012133 69.860934
F 28.201578 27.012133 91.676743
F 27.439754 27.012133 113.492553
F 26.677929 27.012133 135.308363
F 25.916104 27.012133 157.124172
F 25.154279 27.012133 178.939982
F 24.392454 27.012133 200.755791
F 23.630629 27.012133 222.571601
F 22.868804 27.012133 244.387411
F 31.248878 50.165390 4.413505
F 30.487053 50.165390 26.229314
F 29.725228 50.165390 48.045123
F 28.963403 50.165390 69.860934
F 28.201578 50.165390 91.676743
F 27.439754 50.165390 113.492553
F 26.677929 50.165390 135.308363
F 25.916104 50.165390 157.124172
F 25.154279 50.165390 178.939982
F 24.392454 50.165390 200.755791
F 23.630629 50.165390 222.571601
F 22.868804 50.165390 244.387411
F 57.967695 3.858875 5.346546
F 57.205870 3.858875 27.162356
F 56.444045 3.858875 48.978165
F 55.682220 3.858875 70.793975
F 54.920395 3.858875 92.609785
F 54.158570 3.858875 114.425595
F 53.396745 3.858875 136.241404
F 52.634921 3.858875 158.057214
F 51.873096 3.858875 179.873024
F 51.111271 3.858875 201.688833
F 50.349446 3.858875 223.504642
F 49.587621 3.858875 245.320453
F 57.967695 27.012133 5.346546
F 57.205870 27.012133 27.162356
F 56.444045 27.012133 48.978165
F 55.682220 27.012133 70.793975
F 54.920395 27.012133 92.609785
F 54.158570 27.012133 114.425595
F 53.396745 27.012133 136.241404
F 52.634921 27.012133 158.057214
F 51.873096 27.012133 179.873024
F 51.111271 27.012133 201.688833
F 50.349446 27.012133 223.504642
F 49.587621 27.012133 245.320453
F 57.967695 50.165390 5.346546
F 57.205870 50.165390 27.162356
F 56.444045 50.165390 48.978165
F 55.682220 50.165390 70.793975
F 54.920395 50.165390 92.609785
F 54.158570 50.165390 114.425595
F 53.396745 50.165390 136.241404
F 52.634921 50.165390 158.057214
F 51.873096 50.165390 179.873024
F 51.111271 50.165390 201.688833
F 50.349446 50.165390 223.504642
F 49.587621 50.165390 245.320453
F 31.248878 11.576625 4.413504
F 30.487053 11.576625 26.229314
F 29.725228 11.576625 48.045123
F 28.963403 11.576625 69.860934
F 28.201578 11.576625 91.676743
F 27.439754 11.576625 113.492552
F 26.677929 11.576625 135.308363
F 25.916104 11.576625 157.124172
F 25.154279 11.576625 178.939982
F 24.392454 11.576625 200.755791
F 23.630629 11.576625 222.571601
F 22.868804 11.576625 244.387411
F 31.248878 34.729883 4.413504
F 30.487053 34.729883 26.229314
F 29.725228 34.729883 48.045123
F 28.963403 34.729883 69.860934
F 28.201578 34.729883 91.676743
F 27.439754 34.729883 113.492552
F 26.677929 34.729883 135.308363
F 25.916104 34.729883 157.124172
F 25.154279 34.729883 178.939982
F 24.392454 34.729883 200.755791
F 23.630629 34.729883 222.571601
F 22.868804 34.729883 244.387411
F 31.248878 57.883140 4.413504
F 30.487053 57.883140 26.229314
F 29.725228 57.883140 48.045123
F 28.963403 57.883140 69.860934
F 28.201578 57.883140 91.676743
F 27.439754 57.883140 113.492552
F 26.677929 57.883140 135.308363
F 25.916104 57.883140 157.124172
F 25.154279 57.883140 178.939982
F 24.392454 57.883140 200.755791
F 23.630629 57.883140 222.571601
F 22.868804 57.883140 244.387411
F 57.967695 11.576625 5.346545
F 57.205870 11.576625 27.162356
F 56.444045 11.576625 48.978165
F 55.682220 11.576625 70.793975
F 54.920395 11.576625 92.609785
F 54.158570 11.576625 114.425594
F 53.396745 11.576625 136.241404
F 52.634921 11.576625 158.057214
F 51.873096 11.576625 179.873024
F 51.111271 11.576625 201.688833
F 50.349446 11.576625 223.504642
F 49.587621 11.576625 245.320453
F 57.967695 34.729883 5.346545
F 57.205870 34.729883 27.162356
F 56.444045 34.729883 48.978165
F 55.682220 34.729883 70.793975
F 54.920395 34.729883 92.609785
F 54.158570 34.729883 114.425594
F 53.396745 34.729883 136.241404
F 52.634921 34.729883 158.057214
F 51.873096 34.729883 179.873024
F 51.111271 34.729883 201.688833
F 50.349446 34.729883 223.504642
F 49.587621 34.729883 245.320453
F 57.967695 57.883140 5.346545
F 57.205870 57.883140 27.162356
F 56.444045 57.883140 48.978165
F 55.682220 57.883140 70.793975
F 54.920395 57.883140 92.609785
F 54.158570 57.883140 114.425594
F 53.396745 57.883140 136.241404
F 52.634921 57.883140 158.057214
F 51.873096 57.883140 179.873024
F 51.111271 57.883140 201.688833
F 50.349446 57.883140 223.504642
F 49.587621 57.883140 245.320453
F 31.248878 19.294381 4.413504
F 30.487053 19.294381 26.229313
F 29.725228 19.294381 48.045123
F 28.963403 19.294381 69.860933
F 28.201578 19.294381 91.676742
F 27.439754 19.294381 113.492552
F 26.677929 19.294381 135.308362
F 25.916104 19.294381 157.124172
F 25.154279 19.294381 178.939981
F 24.392454 19.294381 200.755790
F 23.630629 19.294381 222.571601
F 22.868804 19.294381 244.387410
F 31.248878 42.447638 4.413504
F 30.487053 42.447638 26.229313
F 29.725228 42.447638 48.045123
F 28.963403 42.447638 69.860933
F 28.201578 42.447638 91.676742
F 27.439754 42.447638 113.492552
F 26.677929 42.447638 135.308362
F 25.916104 42.447638 157.124172
F 25.154279 42.447638 178.939981
F 24.392454 42.447638 200.755790
F 23.630629 42.447638 222.571601
F 22.868804 42.447638 244.387410
F 31.248878 65.600896 4.413504
F 30.487053 65.600896 26.229313
F 29.725228 65.600896 48.045123
F 28.963403 65.600896 69.860933
F 28.201578 65.600896 91.676742
F 27.439754 65.600896 113.492552
F 26.677929 65.600896 135.308362
F 25.916104 65.600896 157.124172
F 25.154279 65.600896 178.939981
F 24.392454 65.600896 200.755790
F 23.630629 65.600896 222.571601
F 22.868804 65.600896 244.387410
F 57.967695 19.294381 5.346545
F 57.205870 19.294381 27.162355
F 56.444045 19.294381 48.978165
F 55.682220 19.294381 70.793974
F 54.920395 19.294381 92.609784
F 54.158570 19.294381 114.425594
F 53.396745 19.294381 136.241403
F 52.634921 19.294381 158.057214
F 51.873096 19.294381 179.873023
F 51.111271 19.294381 201.688832
F 50.349446 19.294381 223.504642
F 49.587621 19.294381 245.320452
F 57.967695 42.447638 5.346545
F 57.205870 42.447638 27.162355
F 56.444045 42.447638 48.978165
F 55.682220 42.447638 70.793974
F 54.920395 42.447638 92.609784
F 54.158570 42.447638 114.425594
F 53.396745 42.447638 136.241403
F 52.634921 42.447638 158.057214
F 51.873096 42.447638 179.873023
F 51.111271 42.447638 201.688832
F 50.349446 42.447638 223.504642
F 49.587621 42.447638 245.320452
F 57.967695 65.600896 5.346545
F 57.205870 65.600896 27.162355
F 56.444045 65.600896 48.978165
F 55.682220 65.600896 70.793974
F 54.920395 65.600896 92.609784
F 54.158570 65.600896 114.425594
F 53.396745 65.600896 136.241403
F 52.634921 65.600896 158.057214
F 51.873096 65.600896 179.873023
F 51.111271 65.600896 201.688832
F 50.349446 65.600896 223.504642
F 49.587621 65.600896 245.320452
F 13.563290 1.286291 0.155508
F 12.801465 1.286291 21.971318
F 12.039641 1.286291 43.787127
F 11.277816 1.286291 65.602937
F 10.515991 1.286291 87.418747
F 9.754166 1.286291 109.234556
F 8.992341 1.286291 131.050367
F 8.230516 1.286291 152.866176
F 7.468691 1.286291 174.681985
F 6.706866 1.286291 196.497795
F 5.945042 1.286291 218.313605
F 5.183217 1.286291 240.129415
F 13.563290 24.439549 0.155508
F 12.801465 24.439549 21.971318
F 12.039641 24.439549 43.787127
F 11.277816 24.439549 65.602937
F 10.515991 24.439549 87.418747
F 9.754166 24.439549 109.234556
F 8.992341 24.439549 131.050367
F 8.230516 24.439549 152.866176
F 7.468691 24.439549 174.681985
F 6.706866 24.439549 196.497795
F 5.945042 24.439549 218.313605
F 5.183217 24.439549 240.129415
F 13.563290 47.592806 0.155508
F 12.801465 47.592806 21.971318
F 12.039641 47.592806 43.787127
F 11.277816 47.592806 65.602937
F 10.515991 47.592806 87.418747
F 9.754166 47.592806 109.234556
F 8.992341 47.592806 131.050367
F 8.230516 47.592806 152.866176
F 7.468691 47.592806 174.681985
F 6.706866 47.592806 196.497795
F 5.945042 47.592806 218.313605
F 5.183217 47.592806 240.129415
F 40.282108 1.286291 1.088549
F 39.520283 1.286291 22.904360
F 38.758458 1.286291 44.720169
F 37.996633 1.286291 66.535978
F 37.234808 1.286291 88.351789
F 36.472984 1.286291 110.167598
F 35.711159 1.286291 131.983408
F 34.949334 1.286291 153.799218
F 34.187509 1.286291 175.615027
F 33.425684 1.286291 197.430837
F 32.663859 1.286291 219.246646
F 31.902034 1.286291 241.062457
F 40.282108 24.439549 1.088549
F 39.520283 24.439549 22.904360
F 38.758458 24.439549 44.720169
F 37.996633 24.439549 66.535978
F 37.234808 24.439549 88.351789
F 36.472984 24.439549 110.167598
F 35.711159 24.439549 131.983408
F 34.949334 24.439549 153.799218
F 34.187509 24.439549 175.615027
F 33.425684 24.439549 197.430837
F 32.663859 24.439549 219.246646
F 31.902034 24.439549 241.062457
F 40.282108 47.592806 1.088549
F 39.520283 47.592806 22.904360
F 38.758458 47.592806 44.720169
F 37.996633 47.592806 66.535978
F 37.234808 47.592806 88.351789
F 36.472984 47.592806 110.167598
F 35.711159 47.592806 131.983408
F 34.949334 47.592806 153.799218
F 34.187509 47.592806 175.615027
F 33.425684 47.592806 197.430837
F 32.663859 47.592806 219.246646
F 31.902034 47.592806 241.062457
F 63.953625 1.286291 89.284830
F 63.191800 1.286291 111.100640
F 62.429975 1.286291 132.916450
F 61.668151 1.286291 154.732259
F 60.906326 1.286291 176.548069
F 60.144501 1.286291 198.363879
F 59.382676 1.286291 220.179688
F 58.620851 1.286291 241.995498
F 63.953625 24.439549 89.284830
F 63.191800 24.439549 111.100640
F 62.429975 24.439549 132.916450
F 61.668151 24.439549 154.732259
F 60.906326 24.439549 176.548069
F 60.144501 24.439549 198.363879
F 59.382676 24.439549 220.179688
F 58.620851 24.439549 241.995498
F 63.953625 47.592806 89.284830
F 63.191800 47.592806 111.100640
F 62.429975 47.592806 132.916450
F 61.668151 47.592806 154.732259
F 60.906326 47.592806 176.548069
F 60.144501 47.592806 198.363879
F 59.382676 47.592806 220.179688
F 58.620851 47.592806 241.995498
F 13.563290 9.004041 0.155508
F 12.801465 9.004041 21.971318
F 12.039641 9.004041 43.787127
F 11.277816 9.004041 65.602937
F 10.515991 9.004041 87.418747
F 9.754166 9.004041 109.234556
F 8.992341 9.004041 131.050367
F 8.230516 9.004041 152.866176
F 7.468691 9.004041 174.681985
F 6.706866 9.004041 196.497795
F 5.945042 9.004041 218.313605
F 5.183217 9.004041 240.129415
F 13.563290 32.157298 0.155508
F 12.801465 32.157298 21.971318
F 12.039641 32.157298 43.787127
F 11.277816 32.157298 65.602937
F 10.515991 32.157298 87.418747
F 9.754166 32.157298 109.234556
F 8.992341 32.157298 131.050367
F 8.230516 32.157298 152.866176
F 7.468691 32.157298 174.681985
F 6.706866 32.157298 196.497795
F 5.945042 32.157298 218.313605
F 5.183217 32.157298 240.129415
F 13.563290 55.310556 0.155508
F 12.801465 55.310556 21.971318
F 12.039641 55.310556 43.787127
F 11.277816 55.310556 65.602937
F 10.515991 55.310556 87.418747
F 9.754166 55.310556 109.234556
F 8.992341 55.310556 131.050367
F 8.230516 55.310556 152.866176
F 7.468691 55.310556 174.681985
F 6.706866 55.310556 196.497795
F 5.945042 55.310556 218.313605
F 5.183217 55.310556 240.129415
F 40.282108 9.004041 1.088549
F 39.520283 9.004041 22.904360
F 38.758458 9.004041 44.720169
F 37.996633 9.004041 66.535978
F 37.234808 9.004041 88.351789
F 36.472984 9.004041 110.167598
F 35.711159 9.004041 131.983408
F 34.949334 9.004041 153.799218
F 34.187509 9.004041 175.615027
F 33.425684 9.004041 197.430837
F 32.663859 9.004041 219.246646
F 31.902034 9.004041 241.062457
F 40.282108 32.157298 1.088549
F 39.520283 32.157298 22.904360
F 38.758458 32.157298 44.720169
F 37.996633 32.157298 66.535978
F 37.234808 32.157298 88.351789
F 36.472984 32.157298 110.167598
F 35.711159 32.157298 131.983408
F 34.949334 32.157298 153.799218
F 34.187509 32.157298 175.615027
F 33.425684 32.157298 197.430837
F 32.663859 32.157298 219.246646
F 31.902034 32.157298 241.062457
F 40.282108 55.310556 1.088549
F 39.520283 55.310556 22.904360
F 38.758458 55.310556 44.720169
F 37.996633 55.310556 66.535978
F 37.234808 55.310556 88.351789
F 36.472984 55.310556 110.167598
F 35.711159 55.310556 131.983408
F 34.949334 55.310556 153.799218
F 34.187509 55.310556 175.615027
F 33.425684 55.310556 197.430837
F 32.663859 55.310556 219.246646
F 31.902034 55.310556 241.062457
F 63.953625 9.004041 89.284830
F 63.191800 9.004041 111.100640
F 62.429975 9.004041 132.916450
F 61.668151 9.004041 154.732259
F 60.906326 9.004041 176.548069
F 60.144501 9.004041 198.363879
F 59.382676 9.004041 220.179688
F 58.620851 9.004041 241.995498
F 63.953625 32.157298 89.284830
F 63.191800 32.157298 111.100640
F 62.429975 32.157298 132.916450
F 61.668151 32.157298 154.732259
F 60.906326 32.157298 176.548069
F 60.144501 32.157298 198.363879
F 59.382676 32.157298 220.179688
F 58.620851 32.157298 241.995498
F 63.953625 55.310556 89.284830
F 63.191800 55.310556 111.100640
F 62.429975 55.310556 132.916450
F 61.668151 55.310556 154.732259
F 60.906326 55.310556 176.548069
F 60.144501 55.310556 198.363879
F 59.382676 55.310556 220.179688
F 58.620851 55.310556 241.995498
F 13.563290 16.721796 0.155507
F 12.801465 16.721796 21.971317
F 12.039641 16.721796 43.787126
F 11.277816 16.721796 65.602937
F 10.515991 16.721796 87.418746
F 9.754166 16.721796 109.234555
F 8.992341 16.721796 131.050366
F 8.230516 16.721796 152.866175
F 7.468691 16.721796 174.681985
F 6.706866 16.721796 196.497794
F 5.945042 16.721796 218.313604
F 5.183217 16.721796 240.129414
F 13.563290 39.875053 0.155507
F 12.801465 39.875053 21.971317
F 12.039641 39.875053 43.787126
F 11.277816 39.875053 65.602937
F 10.515991 39.875053 87.418746
F 9.754166 39.875053 109.234555
F 8.992341 39.875053 131.050366
F 8.230516 39.875053 152.866175
F 7.468691 39.875053 174.681985
F 6.706866 39.875053 196.497794
F 5.945042 39.875053 218.313604
F 5.183217 39.875053 240.129414
F 13.563290 63.028311 0.155507
F 12.801465 63.028311 21.971317
F 12.039641 63.028311 43.787126
F 11.277816 63.028311 65.602937
F 10.515991 63.028311 87.418746
F 9.754166 63.028311 109.234555
F 8.992341 63.028311 131.050366
F 8.230516 63.028311 152.866175
F 7.468691 63.028311 174.681985
F 6.706866 63.028311 196.497794
F 5.945042 63.028311 218.313604
F 5.183217 63.028311 240.129414
F 40.282108 16.721796 1.088548
F 39.520283 16.721796 22.904359
F 38.758458 16.721796 44.720168
F 37.996633 16.721796 66.535978
F 37.234809 16.721796 88.351788
F 36.472984 16.721796 110.167597
F 35.711159 16.721796 131.983407
F 34.949334 16.721796 153.799217
F 34.187509 16.721796 175.615027
F 33.425684 16.721796 197.430836
F 32.663859 16.721796 219.246645
F 31.902034 16.721796 241.062456
F 40.282108 39.875053 1.088548
F 39.520283 39.875053 22.904359
F 38.758458 39.875053 44.720168
F 37.996633 39.875053 66.535978
F 37.234809 39.875053 88.351788
F 36.472984 39.875053 110.167597
F 35.711159 39.875053 131.983407
F 34.949334 39.875053 153.799217
F 34.187509 39.875053 175.615027
F 33.425684 39.875053 197.430836
F 32.663859 39.875053 219.246645
F 31.902034 39.875053 241.062456
F 40.282108 63.028311 1.088548
F 39.520283 63.028311 22.904359
F 38.758458 63.028311 44.720168
F 37.996633 63.028311 66.535978
F 37.234809 63.028311 88.351788
F 36.472984 63.028311 110.167597
F 35.711159 63.028311 131.983407
F 34.949334 63.028311 153.799217
F 34.187509 63.028311 175.615027
F 33.425684 63.028311 197.430836
F 32.663859 63.028311 219.246645
F 31.902034 63.028311 241.062456
F 63.953625 16.721796 89.284829
F 63.191800 16.721796 111.100639
F 62.429975 16.721796 132.916449
F 61.668151 16.721796 154.732258
F 60.906326 16.721796 176.548069
F 60.144501 16.721796 198.363878
F 59.382676 16.721796 220.179687
F 58.620851 16.721796 241.995497
F 63.953625 39.875053 89.284829
F 63.191800 39.875053 111.100639
F 62.429975 39.875053 132.916449
F 61.668151 39.875053 154.732258
F 60.906326 39.875053 176.548069
F 60.144501 39.875053 198.363878
F 59.382676 39.875053 220.179687
F 58.620851 39.875053 241.995497
F 63.953625 63.028311 89.284829
F 63.191800 63.028311 111.100639
F 62.429975 63.028311 132.916449
F 61.668151 63.028311 154.732258
F 60.906326 63.028311 176.548069
F 60.144501 63.028311 198.363878
F 59.382676 63.028311 220.179687
F 58.620851 63.028311 241.995497
F 22.469561 1.286290 0.466522
F 21.707737 1.286290 22.282331
F 20.945912 1.286290 44.098140
F 20.184087 1.286290 65.913951
F 19.422262 1.286290 87.729760
F 18.660437 1.286290 109.545569
F 17.898612 1.286290 131.361379
F 17.136787 1.286290 153.177189
F 16.374963 1.286290 174.992999
F 15.613138 1.286290 196.808808
F 14.851313 1.286290 218.624618
F 14.089488 1.286290 240.440428
F 22.469561 24.439547 0.466522
F 21.707737 24.439547 22.282331
F 20.945912 24.439547 44.098140
F 20.184087 24.439547 65.913951
F 19.422262 24.439547 87.729760
F 18.660437 24.439547 109.545569
F 17.898612 24.439547 131.361379
F 17.136787 24.439547 153.177189
F 16.374963 24.439547 174.992999
F 15.613138 24.439547 196.808808
F 14.851313 24.439547 218.624618
F 14.089488 24.439547 240.440428
F 22.469561 47.592805 0.466522
F 21.707737 47.592805 22.282331
F 20.945912 47.592805 44.098140
F 20.184087 47.592805 65.913951
F 19.422262 47.592805 87.729760
F 18.660437 47.592805 109.545569
F 17.898612 47.592805 131.361379
F 17.136787 47.592805 153.177189
F 16.374963 47.592805 174.992999
F 15.613138 47.592805 196.808808
F 14.851313 47.592805 218.624618
F 14.089488 47.592805 240.440428
F 49.188378 1.286290 1.399563
F 48.426553 1.286290 23.215373
F 47.664728 1.286290 45.031182
F 46.902904 1.286290 66.846992
F 46.141079 1.286290 88.662801
F 45.379254 1.286290 110.478611
F 44.617429 1.286290 132.294421
F 43.855604 1.286290 154.110230
F 43.093779 1.286290 175.926041
F 42.331954 1.286290 197.741850
F 41.570130 1.286290 219.557659
F 40.808305 1.286290 241.373470
F 49.188378 24.439547 1.399563
F 48.426553 24.439547 23.215373
F 47.664728 24.439547 45.031182
F 46.902904 24.439547 66.846992
F 46.141079 24.439547 88.662801
F 45.379254 24.439547 110.478611
F 44.617429 24.439547 132.294421
F 43.855604 24.439547 154.110230
F 43.093779 24.439547 175.926041
F 42.331954 24.439547 197.741850
F 41.570130 24.439547 219.557659
F 40.808305 24.439547 241.373470
F 49.188378 47.592805 1.399563
F 48.426553 47.592805 23.215373
F 47.664728 47.592805 45.031182
F 46.902904 47.592805 66.846992
F 46.141079 47.592805 88.662801
F 45.379254 47.592805 110.478611
F 44.617429 47.592805 132.294421
F 43.855604 47.592805 154.110230
F 43.093779 47.592805 175.926041
F 42.331954 47.592805 197.741850
F 41.570130 47.592805 219.557659
F 40.808305 47.592805 241.373470
F 22.469561 9.004039 0.466522
F 21.707737 9.004039 22.282331
F 20.945912 9.004039 44.098140
F 20.184087 9.004039 65.913951
F 19.422262 9.004039 87.729760
F 18.660437 9.004039 109.545570
F 17.898612 9.004039 131.361379
F 17.136787 9.004039 153.177189
F 16.374963 9.004039 174.992999
F 15.613138 9.004039 196.808808
F 14.851313 9.004039 218.624619
F 14.089488 9.004039 240.440428
F 22.469561 32.157297 0.466522
F 21.707737 32.157297 22.282331
F 20.945912 32.157297 44.098140
F 20.184087 32.157297 65.913951
F 19.422262 32.157297 87.729760
F 18.660437 32.157297 109.545570
F 17.898612 32.157297 131.361379
F 17.136787 32.157297 153.177189
F 16.374963 32.157297 174.992999
F 15.613138 32.157297 196.808808
F 14.851313 32.157297 218.624619
F 14.089488 32.157297 240.440428
F 22.469561 55.310554 0.466522
F 21.707737 55.310554 22.282331
F 20.945912 55.310554 44.098140
F 20.184087 55.310554 65.913951
F 19.422262 55.310554 87.729760
F 18.660437 55.310554 109.545570
F 17.898612 55.310554 131.361379
F 17.136787 55.310554 153.177189
F 16.374963 55.310554 174.992999
F 15.613138 55.310554 196.808808
F 14.851313 55.310554 218.624619
F 14.089488 55.310554 240.440428
F 49.188378 9.004039 1.399563
F 48.426553 9.004039 23.215373
F 47.664728 9.004039 45.031182
F 46.902904 9.004039 66.846992
F 46.141079 9.004039 88.662801
F 45.379254 9.004039 110.478612
F 44.617429 9.004039 132.294421
F 43.855604 9.004039 154.110230
F 43.093779 9.004039 175.926041
F 42.331954 9.004039 197.741850
F 41.570130 9.004039 219.557660
F 40.808305 9.004039 241.373470
F 49.188378 32.157297 1.399563
F 48.426553 32.157297 23.215373
F 47.664728 32.157297 45.031182
F 46.902904 32.157297 66.846992
F 46.141079 32.157297 88.662801
F 45.379254 32.157297 110.478612
F 44.617429 32.157297 132.294421
F 43.855604 32.157297 154.110230
F 43.093779 32.157297 175.926041
F 42.331954 32.157297 197.741850
F 41.570130 32.157297 219.557660
F 40.808305 32.157297 241.373470
F 49.188378 55.310554 1.399563
F 48.426553 55.310554 23.215373
F 47.664728 55.310554 45.031182
F 46.902904 55.310554 66.846992
F 46.141079 55.310554 88.662801
F 45.379254 55.310554 110.478612
F 44.617429 55.310554 132.294421
F 43.855604 55.310554 154.110230
F 43.093779 55.310554 175.926041
F 42.331954 55.310554 197.741850
F 41.570130 55.310554 219.557660
F 40.808305 55.310554 241.373470
F 22.469562 16.721795 0.466521
F 21.707737 16.721795 22.282330
F 20.945912 16.721795 44.098140
F 20.184087 16.721795 65.913950
F 19.422262 16.721795 87.729759
F 18.660437 16.721795 109.545569
F 17.898612 16.721795 131.361378
F 17.136787 16.721795 153.177189
F 16.374963 16.721795 174.992998
F 15.613138 16.721795 196.808807
F 14.851313 16.721795 218.624618
F 14.089488 16.721795 240.440427
F 22.469562 39.875052 0.466521
F 21.707737 39.875052 22.282330
F 20.945912 39.875052 44.098140
F 20.184087 39.875052 65.913950
F 19.422262 39.875052 87.729759
F 18.660437 39.875052 109.545569
F 17.898612 39.875052 131.361378
F 17.136787 39.875052 153.177189
F 16.374963 39.875052 174.992998
F 15.613138 39.875052 196.808807
F 14.851313 39.875052 218.624618
F 14.089488 39.875052 240.440427
F 22.469562 63.028310 0.466521
F 21.707737 63.028310 22.282330
F 20.945912 63.028310 44.098140
F 20.184087 63.028310 65.913950
F 19.422262 63.028310 87.729759
F 18.660437 63.028310 109.545569
F 17.898612 63.028310 131.361378
F 17.136787 63.028310 153.177189
F 16.374963 63.028310 174.992998
F 15.613138 63.028310 196.808807
F 14.851313 63.028310 218.624618
F 14.089488 63.028310 240.440427
F 49.188378 16.721795 1.399562
F 48.426553 16.721795 23.215372
F 47.664728 16.721795 45.031182
F 46.902904 16.721795 66.846991
F 46.141079 16.721795 88.662800
F 45.379254 16.721795 110.478611
F 44.617429 16.721795 132.294420
F 43.855604 16.721795 154.110230
F 43.093779 16.721795 175.926040
F 42.331954 16.721795 197.741849
F 41.570130 16.721795 219.557659
F 40.808305 16.721795 241.373469
F 49.188378 39.875052 1.399562
F 48.426553 39.875052 23.215372
F 47.664728 39.875052 45.031182
F 46.902904 39.875052 66.846991
F 46.141079 39.875052 88.662800
F 45.379254 39.875052 110.478611
F 44.617429 39.875052 132.294420
F 43.855604 39.875052 154.110230
F 43.093779 39.875052 175.926040
F 42.331954 39.875052 197.741849
F 41.570130 39.875052 219.557659
F 40.808305 39.875052 241.373469
F 49.188378 63.028310 1.399562
F 48.426553 63.028310 23.215372
F 47.664728 63.028310 45.031182
F 46.902904 63.028310 66.846991
F 46.141079 63.028310 88.662800
F 45.379254 63.028310 110.478611
F 44.617429 63.028310 132.294420
F 43.855604 63.028310 154.110230
F 43.093779 63.028310 175.926040
F 42.331954 63.028310 197.741849
F 41.570130 63.028310 219.557659
F 40.808305 63.028310 241.373469
F 31.375839 1.286290 0.777536
F 30.614014 1.286290 22.593345
F 29.852189 1.286290 44.409154
F 29.090364 1.286290 66.224965
F 28.328539 1.286290 88.040774
F 27.566714 1.286290 109.856584
F 26.804890 1.286290 131.672394
F 26.043065 1.286290 153.488203
F 25.281240 1.286290 175.304013
F 24.519415 1.286290 197.119822
F 23.757590 1.286290 218.935633
F 22.995765 1.286290 240.751442
F 31.375839 24.439548 0.777536
F 30.614014 24.439548 22.593345
F 29.852189 24.439548 44.409154
F 29.090364 24.439548 66.224965
F 28.328539 24.439548 88.040774
F 27.566714 24.439548 109.856584
F 26.804890 24.439548 131.672394
F 26.043065 24.439548 153.488203
F 25.281240 24.439548 175.304013
F 24.519415 24.439548 197.119822
F 23.757590 24.439548 218.935633
F 22.995765 24.439548 240.751442
F 31.375839 47.592805 0.777536
F 30.614014 47.592805 22.593345
F 29.852189 47.592805 44.409154
F 29.090364 47.592805 66.224965
F 28.328539 47.592805 88.040774
F 27.566714 47.592805 109.856584
F 26.804890 47.592805 131.672394
F 26.043065 47.592805 153.488203
F 25.281240 47.592805 175.304013
F 24.519415 47.592805 197.119822
F 23.757590 47.592805 218.935633
F 22.995765 47.592805 240.751442
F 58.094656 1.286290 1.710577
F 57.332832 1.286290 23.526387
F 56.571007 1.286290 45.342196
F 55.809182 1.286290 67.158006
F 55.047357 1.286290 88.973816
F 54.285532 1.286290 110.789626
F 53.523707 1.286290 132.605435
F 52.761882 1.286290 154.421244
F 52.000058 1.286290 176.237055
F 51.238233 1.286290 198.052864
F 50.476408 1.286290 219.868674
F 49.714583 1.286290 241.684484
F 58.094656 24.439548 1.710577
F 57.332832 24.439548 23.526387
F 56.571007 24.439548 45.342196
F 55.809182 24.439548 67.158006
F 55.047357 24.439548 88.973816
F 54.285532 24.439548 110.789626
F 53.523707 24.439548 132.605435
F 52.761882 24.439548 154.421244
F 52.000058 24.439548 176.237055
F 51.238233 24.439548 198.052864
F 50.476408 24.439548 219.868674
F 49.714583 24.439548 241.684484
F 58.094656 47.592805 1.710577
F 57.332832 47.592805 23.526387
F 56.571007 47.592805 45.342196
F 55.809182 47.592805 67.158006
F 55.047357 47.592805 88.973816
F 54.285532 47.592805 110.789626
F 53.523707 47.592805 132.605435
F 52.761882 47.592805 154.421244
F 52.000058 47.592805 176.237055
F 51.238233 47.592805 198.052864
F 50.476408 47.592805 219.868674
F 49.714583 47.592805 241.684484
F 31.375839 9.004039 0.777536
F 30.614014 9.004039 22.593345
F 29.852189 9.004039 44.409155
F 29.090364 9.004039 66.224965
F 28.328539 9.004039 88.040774
F 27.566714 9.004039 109.856584
F 26.804890 9.004039 131.672394
F 26.043065 9.004039 153.488204
F 25.281240 9.004039 175.304013
F 24.519415 9.004039 197.119822
F 23.757590 9.004039 218.935633
F 22.995765 9.004039 240.751442
F 31.375839 32.157297 0.777536
F 30.614014 32.157297 22.593345
F 29.852189 32.157297 44.409155
F 29.090364 32.157297 66.224965
F 28.328539 32.157297 88.040774
F 27.566714 32.157297 109.856584
F 26.804890 32.157297 131.672394
F 26.043065 32.157297 153.488204
F 25.281240 32.157297 175.304013
F 24.519415 32.157297 197.119822
F 23.757590 32.157297 218.935633
F 22.995765 32.157297 240.751442
F 31.375839 55.310555 0.777536
F 30.614014 55.310555 22.593345
F 29.852189 55.310555 44.409155
F 29.090364 55.310555 66.224965
F 28.328539 55.310555 88.040774
F 27.566714 55.310555 109.856584
F 26.804890 55.310555 131.672394
F 26.043065 55.310555 153.488204
F 25.281240 55.310555 175.304013
F 24.519415 55.310555 197.119822
F 23.757590 55.310555 218.935633
F 22.995765 55.310555 240.751442
F 58.094656 9.004039 1.710577
F 57.332832 9.004039 23.526387
F 56.571007 9.004039 45.342197
F 55.809182 9.004039 67.158006
F 55.047357 9.004039 88.973816
F 54.285532 9.004039 110.789626
F 53.523707 9.004039 132.605435
F 52.761882 9.004039 154.421245
F 52.000058 9.004039 176.237055
F 51.238233 9.004039 198.052864
F 50.476408 9.004039 219.868674
F 49.714583 9.004039 241.684484
F 58.094656 32.157297 1.710577
F 57.332832 32.157297 23.526387
F 56.571007 32.157297 45.342197
F 55.809182 32.157297 67.158006
F 55.047357 32.157297 88.973816
F 54.285532 32.157297 110.789626
F 53.523707 32.157297 132.605435
F 52.761882 32.157297 154.421245
F 52.000058 32.157297 176.237055
F 51.238233 32.157297 198.052864
F 50.476408 32.157297 219.868674
F 49.714583 32.157297 241.684484
F 58.094656 55.310555 1.710577
F 57.332832 55.310555 23.526387
F 56.571007 55.310555 45.342197
F 55.809182 55.310555 67.158006
F 55.047357 55.310555 88.973816
F 54.285532 55.310555 110.789626
F 53.523707 55.310555 132.605435
F 52.761882 55.310555 154.421245
F 52.000058 55.310555 176.237055
F 51.238233 55.310555 198.052864
F 50.476408 55.310555 219.868674
F 49.714583 55.310555 241.684484
F 31.375839 16.721795 0.777535
F 30.614014 16.721795 22.593344
F 29.852189 16.721795 44.409154
F 29.090364 16.721795 66.224964
F 28.328539 16.721795 88.040773
F 27.566714 16.721795 109.856583
F 26.804890 16.721795 131.672393
F 26.043065 16.721795 153.488203
F 25.281240 16.721795 175.304012
F 24.519415 16.721795 197.119821
F 23.757590 16.721795 218.935632
F 22.995765 16.721795 240.751441
F 31.375839 39.875052 0.777535
F 30.614014 39.875052 22.593344
F 29.852189 39.875052 44.409154
F 29.090364 39.875052 66.224964
F 28.328539 39.875052 88.040773
F 27.566714 39.875052 109.856583
F 26.804890 39.875052 131.672393
F 26.043065 39.875052 153.488203
F 25.281240 39.875052 175.304012
F 24.519415 39.875052 197.119821
F 23.757590 39.875052 218.935632
F 22.995765 39.875052 240.751441
F 31.375839 63.028310 0.777535
F 30.614014 63.028310 22.593344
F 29.852189 63.028310 44.409154
F 29.090364 63.028310 66.224964
F 28.328539 63.028310 88.040773
F 27.566714 63.028310 109.856583
F 26.804890 63.028310 131.672393
F 26.043065 63.028310 153.488203
F 25.281240 63.028310 175.304012
F 24.519415 63.028310 197.119821
F 23.757590 63.028310 218.935632
F 22.995765 63.028310 240.751441
F 58.094656 16.721795 1.710576
F 57.332832 16.721795 23.526386
F 56.571007 16.721795 45.342196
F 55.809182 16.721795 67.158005
F 55.047357 16.721795 88.973815
F 54.285532 16.721795 110.789625
F 53.523707 16.721795 132.605434
F 52.761882 16.721795 154.421244
F 52.000058 16.721795 176.237054
F 51.238233 16.721795 198.052863
F 50.476408 16.721795 219.868673
F 49.714583 16.721795 241.684483
F 58.094656 39.875052 1.710576
F 57.332832 39.875052 23.526386
F 56.571007 39.875052 45.342196
F 55.809182 39.875052 67.158005
F 55.047357 39.875052 88.973815
F 54.285532 39.875052 110.789625
F 53.523707 39.875052 132.605434
F 52.761882 39.875052 154.421244
F 52.000058 39.875052 176.237054
F 51.238233 39.875052 198.052863
F 50.476408 39.875052 219.868673
F 49.714583 39.875052 241.684483
F 58.094656 63.028310 1.710576
F 57.332832 63.028310 23.526386
F 56.571007 63.028310 45.342196
F 55.809182 63.028310 67.158005
F 55.047357 63.028310 88.973815
F 54.285532 63.028310 110.789625
F 53.523707 63.028310 132.605434
F 52.761882 63.028310 154.421244
F 52.000058 63.028310 176.237054
F 51.238233 63.028310 198.052863
F 50.476408 63.028310 219.868673
F 49.714583 63.028310 241.684483
F 15.662899 7.717750 3.869230
F 14.901074 7.717750 25.685040
F 14.139249 7.717750 47.500850
F 13.377425 7.717750 69.316659
F 12.615600 7.717750 91.132470
F 11.853775 7.717750 112.948279
F 11.091950 7.717750 134.764088
F 10.330125 7.717750 156.579898
F 9.568300 7.717750 178.395708
F 8.806475 7.717750 200.211517
F 8.044651 7.717750 222.027327
F 7.282826 7.717750 243.843137
F 15.662899 30.871007 3.869230
F 14.901074 30.871007 25.685040
F 14.139249 30.871007 47.500850
F 13.377425 30.871007 69.316659
F 12.615600 30.871007 91.132470
F 11.853775 30.871007 112.948279
F 11.091950 30.871007 134.764088
F 10.330125 30.871007 156.579898
F 9.568300 30.871007 178.395708
F 8.806475 30.871007 200.211517
F 8.044651 30.871007 222.027327
F 7.282826 30.871007 243.843137
F 15.662899 54.024265 3.869230
F 14.901074 54.024265 25.685040
F 14.139249 54.024265 47.500850
F 13.377425 54.024265 69.316659
F 12.615600 54.024265 91.132470
F 11.853775 54.024265 112.948279
F 11.091950 54.024265 134.764088
F 10.330125 54.024265 156.579898
F 9.568300 54.024265 178.395708
F 8.806475 54.024265 200.211517
F 8.044651 54.024265 222.027327
F 7.282826 54.024265 243.843137
F 42.381717 7.717750 4.802272
F 41.619892 7.717750 26.618081
F 40.858067 7.717750 48.433892
F 40.096242 7.717750 70.249701
F 39.334417 7.717750 92.065511
F 38.572593 7.717750 113.881321
F 37.810768 7.717750 135.697130
F 37.048943 7.717750 157.512940
F 36.287118 7.717750 179.328749
F 35.525293 7.717750 201.144559
F 34.763468 7.717750 222.960369
F 34.001643 7.717750 244.776178
F 42.381717 30.871007 4.802272
F 41.619892 30.871007 26.618081
F 40.858067 30.871007 48.433892
F 40.096242 30.871007 70.249701
F 39.334417 30.871007 92.065511
F 38.572593 30.871007 113.881321
F 37.810768 30.871007 135.697130
F 37.048943 30.871007 157.512940
F 36.287118 30.871007 179.328749
F 35.525293 30.871007 201.144559
F 34.763468 30.871007 222.960369
F 34.001643 30.871007 244.776178
F 42.381717 54.024265 4.802272
F 41.619892 54.024265 26.618081
F 40.858067 54.024265 48.433892
F 40.096242 54.024265 70.249701
F 39.334417 54.024265 92.065511
F 38.572593 54.024265 113.881321
F 37.810768 54.024265 135.697130
F 37.048943 54.024265 157.512940
F 36.287118 54.024265 179.328749
F 35.525293 54.024265 201.144559
F 34.763468 54.024265 222.960369
F 34.001643 54.024265 244.776178
F 64.529584 7.717750 136.630172
F 63.767760 7.717750 158.445982
F 63.005935 7.717750 180.261791
F 62.244110 7.717750 202.077600
F 61.482285 7.717750 223.893411
F 60.720460 7.717750 245.709220
F 64.529584 30.871007 136.630172
F 63.767760 30.871007 158.445982
F 63.005935 30.871007 180.261791
F 62.244110 30.871007 202.077600
F 61.482285 30.871007 223.893411
F 60.720460 30.871007 245.709220
F 64.529584 54.024265 136.630172
F 63.767760 54.024265 158.445982
F 63.005935 54.024265 180.261791
F 62.244110 54.024265 202.077600
F 61.482285 54.024265 223.893411
F 60.720460 54.024265 245.709220
F 15.662899 15.435502 3.869229
F 14.901074 15.435502 25.685039
F 14.139250 15.435502 47.500849
F 13.377425 15.435502 69.316658
F 12.615600 15.435502 91.132468
F 11.853775 15.435502 112.948278
F 11.091950 15.435502 134.764087
F 10.330125 15.435502 156.579897
F 9.568300 15.435502 178.395707
F 8.806476 15.435502 200.211516
F 8.044651 15.435502 222.027326
F 7.282826 15.435502 243.843136
F 15.662899 38.588760 3.869229
F 14.901074 38.588760 25.685039
F 14.139250 38.588760 47.500849
F 13.377425 38.588760 69.316658
F 12.615600 38.588760 91.132468
F 11.853775 38.588760 112.948278
F 11.091950 38.588760 134.764087
F 10.330125 38.588760 156.579897
F 9.568300 38.588760 178.395707
F 8.806476 38.588760 200.211516
F 8.044651 38.588760 222.027326
F 7.282826 38.588760 243.843136
F 15.662899 61.742018 3.869229
F 14.901074 61.742018 25.685039
F 14.139250 61.742018 47.500849
F 13.377425 61.742018 69.316658
F 12.615600 61.742018 91.132468
F 11.853775 61.742018 112.948278
F 11.091950 61.742018 134.764087
F 10.330125 61.742018 156.579897
F 9.568300 61.742018 178.395707
F 8.806476 61.742018 200.211516
F 8.044651 61.742018 222.027326
F 7.282826 61.742018 243.843136
F 42.381717 15.435502 4.802271
F 41.619892 15.435502 26.618080
F 40.858067 15.435502 48.433891
F 40.096242 15.435502 70.249700
F 39.334418 15.435502 92.065509
F 38.572593 15.435502 113.881320
F 37.810768 15.435502 135.697129
F 37.048943 15.435502 157.512939
F 36.287118 15.435502 179.328748
F 35.525293 15.435502 201.144558
F 34.763468 15.435502 222.960368
F 34.001643 15.435502 244.776177
F 42.381717 38.588760 4.802271
F 41.619892 38.588760 26.618080
F 40.858067 38.588760 48.433891
F 40.096242 38.588760 70.249700
F 39.334418 38.588760 92.065509
F 38.572593 38.588760 113.881320
F 37.810768 38.588760 135.697129
F 37.048943 38.588760 157.512939
F 36.287118 38.588760 179.328748
F 35.525293 38.588760 201.144558
F 34.763468 38.588760 222.960368
F 34.001643 38.588760 244.776177
F 42.381717 61.742018 4.802271
F 41.619892 61.742018 26.618080
F 40.858067 61.742018 48.433891
F 40.096242 61.742018 70.249700
F 39.334418 61.742018 92.065509
F 38.572593 61.742018 113.881320
F 37.810768 61.742018 135.697129
F 37.048943 61.742018 157.512939
F 36.287118 61.742018 179.328748
F 35.525293 61.742018 201.144558
F 34.763468 61.742018 222.960368
F 34.001643 61.742018 244.776177
F 64.529584 15.435502 136.630171
F 63.767760 15.435502 158.445981
F 63.005935 15.435502 180.261790
F 62.244110 15.435502 202.077599
F 61.482285 15.435502 223.893410
F 60.720460 15.435502 245.709219
F 64.529584 38.588760 136.630171
F 63.767760 38.588760 158.445981
F 63.005935 38.588760 180.261790
F 62.244110 38.588760 202.077599
F 61.482285 38.588760 223.893410
F 60.720460 38.588760 245.709219
F 64.529584 61.742018 136.630171
F 63.767760 61.742018 158.445981
F 63.005935 61.742018 180.261790
F 62.244110 61.742018 202.077599
F 61.482285 61.742018 223.893410
F 60.720460 61.742018 245.709219
F 15.662899 0.000000 3.869230
F 14.901074 0.000000 25.685040
F 14.139249 0.000000 47.500850
F 13.377425 0.000000 69.316659
F 12.615600 0.000000 91.132469
F 11.853775 0.000000 112.948279
F 11.091950 0.000000 134.764088
F 10.330125 0.000000 156.579898
F 9.568300 0.000000 178.395708
F 8.806475 0.000000 200.211517
F 8.044651 0.000000 222.027327
F 7.282826 0.000000 243.843137
F 15.662899 23.153258 3.869230
F 14.901074 23.153258 25.685040
F 14.139249 23.153258 47.500850
F 13.377425 23.153258 69.316659
F 12.615600 23.153258 91.132469
F 11.853775 23.153258 112.948279
F 11.091950 23.153258 134.764088
F 10.330125 23.153258 156.579898
F 9.568300 23.153258 178.395708
F 8.806475 23.153258 200.211517
F 8.044651 23.153258 222.027327
F 7.282826 23.153258 243.843137
F 15.662899 46.306515 3.869230
F 14.901074 46.306515 25.685040
F 14.139249 46.306515 47.500850
F 13.377425 46.306515 69.316659
F 12.615600 46.306515 91.132469
F 11.853775 46.306515 112.948279
F 11.091950 46.306515 134.764088
F 10.330125 46.306515 156.579898
F 9.568300 46.306515 178.395708
F 8.806475 46.306515 200.211517
F 8.044651 46.306515 222.027327
F 7.282826 46.306515 243.843137
F 42.381717 0.000000 4.802272
F 41.619892 0.000000 26.618081
F 40.858067 0.000000 48.433892
F 40.096242 0.000000 70.249701
F 39.334417 0.000000 92.065510
F 38.572593 0.000000 113.881321
F 37.810768 0.000000 135.697130
F 37.048943 0.000000 157.512940
F 36.287118 0.000000 179.328749
F 35.525293 0.000000 201.144559
F 34.763468 0.000000 222.960369
F 34.001643 0.000000 244.776178
F 42.381717 23.153258 4.802272
F 41.619892 23.153258 26.618081
F 40.858067 23.153258 48.433892
F 40.096242 23.153258 70.249701
F 39.334417 23.153258 92.065510
F 38.572593 23.153258 113.881321
F 37.810768 23.153258 135.697130
F 37.048943 23.153258 157.512940
F 36.287118 23.153258 179.328749
F 35.525293 23.153258 201.144559
F 34.763468 23.153258 222.960369
F 34.001643 23.153258 244.776178
F 42.381717 46.306515 4.802272
F 41.619892 46.306515 26.618081
F 40.858067 46.306515 48.433892
F 40.096242 46.306515 70.249701
F 39.334417 46.306515 92.065510
F 38.572593 46.306515 113.881321
F 37.810768 46.306515 135.697130
F 37.048943 46.306515 157.512940
F 36.287118 46.306515 179.328749
F 35.525293 46.306515 201.144559
F 34.763468 46.306515 222.960369
F 34.001643 46.306515 244.776178
F 64.529584 0.000000 136.630172
F 63.767760 0.000000 158.445982
F 63.005935 0.000000 180.261791
F 62.244110 0.000000 202.077600
F 61.482285 0.000000 223.893411
F 60.720460 0.000000 245.709220
F 64.529584 23.153258 136.630172
F 63.767760 23.153258 158.445982
F 63.005935 23.153258 180.261791
F 62.244110 23.153258 202.077600
F 61.482285 23.153258 223.893411
F 60.720460 23.153258 245.709220
F 64.529584 46.306515 136.630172
F 63.767760 46.306515 158.445982
F 63.005935 46.306515 180.261791
F 62.244110 46.306515 202.077600
F 61.482285 46.306515 223.893411
F 60.720460 46.306515 245.709220
F 24.569172 7.717750 4.180243
F 23.807348 7.717750 25.996054
F 23.045523 7.717750 47.811863
F 22.283698 7.717750 69.627672
F 21.521873 7.717750 91.443483
F 20.760048 7.717750 113.259292
F 19.998223 7.717750 135.075101
F 19.236398 7.717750 156.890911
F 18.474574 7.717750 178.706721
F 17.712749 7.717750 200.522531
F 16.950924 7.717750 222.338340
F 16.189099 7.717750 244.154150
F 24.569172 30.871008 4.180243
F 23.807348 30.871008 25.996054
F 23.045523 30.871008 47.811863
F 22.283698 30.871008 69.627672
F 21.521873 30.871008 91.443483
F 20.760048 30.871008 113.259292
F 19.998223 30.871008 135.075101
F 19.236398 30.871008 156.890911
F 18.474574 30.871008 178.706721
F 17.712749 30.871008 200.522531
F 16.950924 30.871008 222.338340
F 16.189099 30.871008 244.154150
F 24.569172 54.024265 4.180243
F 23.807348 54.024265 25.996054
F 23.045523 54.024265 47.811863
F 22.283698 54.024265 69.627672
F 21.521873 54.024265 91.443483
F 20.760048 54.024265 113.259292
F 19.998223 54.024265 135.075101
F 19.236398 54.024265 156.890911
F 18.474574 54.024265 178.706721
F 17.712749 54.024265 200.522531
F 16.950924 54.024265 222.338340
F 16.189099 54.024265 244.154150
F 51.287989 7.717750 5.113285
F 50.526164 7.717750 26.929095
F 49.764339 7.717750 48.744905
F 49.002515 7.717750 70.560714
F 48.240690 7.717750 92.376524
F 47.478865 7.717750 114.192333
F 46.717040 7.717750 136.008143
F 45.955215 7.717750 157.823953
F 45.193390 7.717750 179.639762
F 44.431565 7.717750 201.455573
F 43.669741 7.717750 223.271382
F 42.907916 7.717750 245.087191
F 51.287989 30.871008 5.113285
F 50.526164 30.871008 26.929095
F 49.764339 30.871008 48.744905
F 49.002515 30.871008 70.560714
F 48.240690 30.871008 92.376524
F 47.478865 30.871008 114.192333
F 46.717040 30.871008 136.008143
F 45.955215 30.871008 157.823953
F 45.193390 30.871008 179.639762
F 44.431565 30.871008 201.455573
F 43.669741 30.871008 223.271382
F 42.907916 30.871008 245.087191
F 51.287989 54.024265 5.113285
F 50.526164 54.024265 26.929095
F 49.764339 54.024265 48.744905
F 49.002515 54.024265 70.560714
F 48.240690 54.024265 92.376524
F 47.478865 54.024265 114.192333
F 46.717040 54.024265 136.008143
F 45.955215 54.024265 157.823953
F 45.193390 54.024265 179.639762
F 44.431565 54.024265 201.455573
F 43.669741 54.024265 223.271382
F 42.907916 54.024265 245.087191
F 24.569173 15.435503 4.180242
F 23.807348 15.435503 25.996052
F 23.045523 15.435503 47.811862
F 22.283698 15.435503 69.627671
F 21.521873 15.435503 91.443482
F 20.760048 15.435503 113.259291
F 19.998223 15.435503 135.075100
F 19.236398 15.435503 156.890910
F 18.474574 15.435503 178.706720
F 17.712749 15.435503 200.522530
F 16.950924 15.435503 222.338339
F 16.189099 15.435503 244.154149
F 24.569173 38.588760 4.180242
F 23.807348 38.588760 25.996052
F 23.045523 38.588760 47.811862
F 22.283698 38.588760 69.627671
F 21.521873 38.588760 91.443482
F 20.760048 38.588760 113.259291
F 19.998223 38.588760 135.075100
F 19.236398 38.588760 156.890910
F 18.474574 38.588760 178.706720
F 17.712749 38.588760 200.522530
F 16.950924 38.588760 222.338339
F 16.189099 38.588760 244.154149
F 24.569173 61.742018 4.180242
F 23.807348 61.742018 25.996052
F 23.045523 61.742018 47.811862
F 22.283698 61.742018 69.627671
F 21.521873 61.742018 91.443482
F 20.760048 61.742018 113.259291
F 19.998223 61.742018 135.075100
F 19.236398 61.742018 156.890910
F 18.474574 61.742018 178.706720
F 17.712749 61.742018 200.522530
F 16.950924 61.742018 222.338339
F 16.189099 61.742018 244.154149
F 51.287989 15.435503 5.113284
F 50.526164 15.435503 26.929093
F 49.764339 15.435503 48.744904
F 49.002515 15.435503 70.560713
F 48.240690 15.435503 92.376523
F 47.478865 15.435503 114.192332
F 46.717040 15.435503 136.008142
F 45.955215 15.435503 157.823952
F 45.193390 15.435503 179.639761
F 44.431565 15.435503 201.455572
F 43.669741 15.435503 223.271381
F 42.907916 15.435503 245.087190
F 51.287989 38.588760 5.113284
F 50.526164 38.588760 26.929093
F 49.764339 38.588760 48.744904
F 49.002515 38.588760 70.560713
F 48.240690 38.588760 92.376523
F 47.478865 38.588760 114.192332
F 46.717040 38.588760 136.008142
F 45.955215 38.588760 157.823952
F 45.193390 38.588760 179.639761
F 44.431565 38.588760 201.455572
F 43.669741 38.588760 223.271381
F 42.907916 38.588760 245.087190
F 51.287989 61.742018 5.113284
F 50.526164 61.742018 26.929093
F 49.764339 61.742018 48.744904
F 49.002515 61.742018 70.560713
F 48.240690 61.742018 92.376523
F 47.478865 61.742018 114.192332
F 46.717040 61.742018 136.008142
F 45.955215 61.742018 157.823952
F 45.193390 61.742018 179.639761
F 44.431565 61.742018 201.455572
F 43.669741 61.742018 223.271381
F 42.907916 61.742018 245.087190
F 24.569172 0.000001 4.180243
F 23.807348 0.000001 25.996053
F 23.045523 0.000001 47.811863
F 22.283698 0.000001 69.627672
F 21.521873 0.000001 91.443483
F 20.760048 0.000001 113.259292
F 19.998223 0.000001 135.075101
F 19.236398 0.000001 156.890911
F 18.474574 0.000001 178.706721
F 17.712749 0.000001 200.522531
F 16.950924 0.000001 222.338340
F 16.189099 0.000001 244.154150
F 24.569172 23.153258 4.180243
F 23.807348 23.153258 25.996053
F 23.045523 23.153258 47.811863
F 22.283698 23.153258 69.627672
F 21.521873 23.153258 91.443483
F 20.760048 23.153258 113.259292
F 19.998223 23.153258 135.075101
F 19.236398 23.153258 156.890911
F 18.474574 23.153258 178.706721
F 17.712749 23.153258 200.522531
F 16.950924 23.153258 222.338340
F 16.189099 23.153258 244.154150
F 24.569172 46.306516 4.180243
F 23.807348 46.306516 25.996053
F 23.045523 46.306516 47.811863
F 22.283698 46.306516 69.627672
F 21.521873 46.306516 91.443483
F 20.760048 46.306516 113.259292
F 19.998223 46.306516 135.075101
F 19.236398 46.306516 156.890911
F 18.474574 46.306516 178.706721
F 17.712749 46.306516 200.522531
F 16.950924 46.306516 222.338340
F 16.189099 46.306516 244.154150
F 51.287989 0.000001 5.113285
F 50.526164 0.000001 26.929094
F 49.764339 0.000001 48.744905
F 49.002515 0.000001 70.560714
F 48.240690 0.000001 92.376524
F 47.478865 0.000001 114.192333
F 46.717040 0.000001 136.008143
F 45.955215 0.000001 157.823953
F 45.193390 0.000001 179.639762
F 44.431565 0.000001 201.455573
F 43.669741 0.000001 223.271382
F 42.907916 0.000001 245.087191
F 51.287989 23.153258 5.113285
F 50.526164 23.153258 26.929094
F 49.764339 23.153258 48.744905
F 49.002515 23.153258 70.560714
F 48.240690 23.153258 92.376524
F 47.478865 23.153258 114.192333
F 46.717040 23.153258 136.008143
F 45.955215 23.153258 157.823953
F 45.193390 23.153258 179.639762
F 44.431565 23.153258 201.455573
F 43.669741 23.153258 223.271382
F 42.907916 23.153258 245.087191
F 51.287989 46.306516 5.113285
F 50.526164 46.306516 26.929094
F 49.764339 46.306516 48.744905
F 49.002515 46.306516 70.560714
F 48.240690 46.306516 92.376524
F 47.478865 46.306516 114.192333
F 46.717040 46.306516 136.008143
F 45.955215 46.306516 157.823953
F 45.193390 46.306516 179.639762
F 44.431565 46.306516 201.455573
F 43.669741 46.306516 223.271382
F 42.907916 46.306516 245.087191
F 33.475448 7.717750 4.491258
F 32.713623 7.717750 26.307068
F 31.951798 7.717750 48.122878
F 31.189973 7.717750 69.938687
F 30.428148 7.717750 91.754497
F 29.666323 7.717750 113.570307
F 28.904499 7.717750 135.386116
F 28.142674 7.717750 157.201926
F 27.380849 7.717750 179.017736
F 26.619024 7.717750 200.833545
F 25.857199 7.717750 222.649355
F 25.095374 7.717750 244.465165
F 33.475448 30.871007 4.491258
F 32.713623 30.871007 26.307068
F 31.951798 30.871007 48.122878
F 31.189973 30.871007 69.938687
F 30.428148 30.871007 91.754497
F 29.666323 30.871007 113.570307
F 28.904499 30.871007 135.386116
F 28.142674 30.871007 157.201926
F 27.380849 30.871007 179.017736
F 26.619024 30.871007 200.833545
F 25.857199 30.871007 222.649355
F 25.095374 30.871007 244.465165
F 33.475448 54.024265 4.491258
F 32.713623 54.024265 26.307068
F 31.951798 54.024265 48.122878
F 31.189973 54.024265 69.938687
F 30.428148 54.024265 91.754497
F 29.666323 54.024265 113.570307
F 28.904499 54.024265 135.386116
F 28.142674 54.024265 157.201926
F 27.380849 54.024265 179.017736
F 26.619024 54.024265 200.833545
F 25.857199 54.024265 222.649355
F 25.095374 54.024265 244.465165
F 60.194265 7.717750 5.424300
F 59.432441 7.717750 27.240109
F 58.670616 7.717750 49.055920
F 57.908791 7.717750 70.871729
F 57.146966 7.717750 92.687538
F 56.385141 7.717750 114.503348
F 55.623316 7.717750 136.319158
F 54.861491 7.717750 158.134968
F 54.099666 7.717750 179.950777
F 53.337842 7.717750 201.766587
F 52.576017 7.717750 223.582397
F 51.814192 7.717750 245.398206
F 60.194265 30.871007 5.424300
F 59.432441 30.871007 27.240109
F 58.670616 30.871007 49.055920
F 57.908791 30.871007 70.871729
F 57.146966 30.871007 92.687538
F 56.385141 30.871007 114.503348
F 55.623316 30.871007 136.319158
F 54.861491 30.871007 158.134968
F 54.099666 30.871007 179.950777
F 53.337842 30.871007 201.766587
F 52.576017 30.871007 223.582397
F 51.814192 30.871007 245.398206
F 60.194265 54.024265 5.424300
F 59.432441 54.024265 27.240109
F 58.670616 54.024265 49.055920
F 57.908791 54.024265 70.871729
F 57.146966 54.024265 92.687538
F 56.385141 54.024265 114.503348
F 55.623316 54.024265 136.319158
F 54.861491 54.024265 158.134968
F 54.099666 54.024265 179.950777
F 53.337842 54.024265 201.766587
F 52.576017 54.024265 223.582397
F 51.814192 54.024265 245.398206
F 33.475448 15.435502 4.491257
F 32.713623 15.435502 26.307067
F 31.951798 15.435502 48.122877
F 31.189973 15.435502 69.938686
F 30.428148 15.435502 91.754496
F 29.666323 15.435502 113.570306
F 28.904499 15.435502 135.386115
F 28.142674 15.435502 157.201925
F 27.380849 15.435502 179.017735
F 26.619024 15.435502 200.833544
F 25.857199 15.435502 222.649354
F 25.095374 15.435502 244.465164
F 33.475448 38.588760 4.491257
F 32.713623 38.588760 26.307067
F 31.951798 38.588760 48.122877
F 31.189973 38.588760 69.938686
F 30.428148 38.588760 91.754496
F 29.666323 38.588760 113.570306
F 28.904499 38.588760 135.386115
F 28.142674 38.588760 157.201925
F 27.380849 38.588760 179.017735
F 26.619024 38.588760 200.833544
F 25.857199 38.588760 222.649354
F 25.095374 38.588760 244.465164
F 33.475448 61.742018 4.491257
F 32.713623 61.742018 26.307067
F 31.951798 61.742018 48.122877
F 31.189973 61.742018 69.938686
F 30.428148 61.742018 91.754496
F 29.666323 61.742018 113.570306
F 28.904499 61.742018 135.386115
F 28.142674 61.742018 157.201925
F 27.380849 61.742018 179.017735
F 26.619024 61.742018 200.833544
F 25.857199 61.742018 222.649354
F 25.095374 61.742018 244.465164
F 60.194265 15.435502 5.424299
F 59.432441 15.435502 27.240108
F 58.670616 15.435502 49.055919
F 57.908791 15.435502 70.871728
F 57.146966 15.435502 92.687537
F 56.385141 15.435502 114.503347
F 55.623316 15.435502 136.319157
F 54.861491 15.435502 158.134967
F 54.099667 15.435502 179.950776
F 53.337842 15.435502 201.766586
F 52.576017 15.435502 223.582396
F 51.814192 15.435502 245.398205
F 60.194265 38.588760 5.424299
F 59.432441 38.588760 27.240108
F 58.670616 38.588760 49.055919
F 57.908791 38.588760 70.871728
F 57.146966 38.588760 92.687537
F 56.385141 38.588760 114.503347
F 55.623316 38.588760 136.319157
F 54.861491 38.588760 158.134967
F 54.099667 38.588760 179.950776
F 53.337842 38.588760 201.766586
F 52.576017 38.588760 223.582396
F 51.814192 38.588760 245.398205
F 60.194265 61.742018 5.424299
F 59.432441 61.742018 27.240108
F 58.670616 61.742018 49.055919
F 57.908791 61.742018 70.871728
F 57.146966 61.742018 92.687537
F 56.385141 61.742018 114.503347
F 55.623316 61.742018 136.319157
F 54.861491 61.742018 158.134967
F 54.099667 61.742018 179.950776
F 53.337842 61.742018 201.766586
F 52.576017 61.742018 223.582396
F 51.814192 61.742018 245.398205
F 33.475448 0.000000 4.491258
F 32.713623 0.000000 26.307068
F 31.951798 0.000000 48.122878
F 31.189973 0.000000 69.938687
F 30.428148 0.000000 91.754497
F 29.666323 0.000000 113.570307
F 28.904499 0.000000 135.386116
F 28.142674 0.000000 157.201926
F 27.380849 0.000000 179.017736
F 26.619024 0.000000 200.833545
F 25.857199 0.000000 222.649355
F 25.095374 0.000000 244.465165
F 33.475448 23.153258 4.491258
F 32.713623 23.153258 26.307068
F 31.951798 23.153258 48.122878
F 31.189973 23.153258 69.938687
F 30.428148 23.153258 91.754497
F 29.666323 23.153258 113.570307
F 28.904499 23.153258 135.386116
F 28.142674 23.153258 157.201926
F 27.380849 23.153258 179.017736
F 26.619024 23.153258 200.833545
F 25.857199 23.153258 222.649355
F 25.095374 23.153258 244.465165
F 33.475448 46.306515 4.491258
F 32.713623 46.306515 26.307068
F 31.951798 46.306515 48.122878
F 31.189973 46.306515 69.938687
F 30.428148 46.306515 91.754497
F 29.666323 46.306515 113.570307
F 28.904499 46.306515 135.386116
F 28.142674 46.306515 157.201926
F 27.380849 46.306515 179.017736
F 26.619024 46.306515 200.833545
F 25.857199 46.306515 222.649355
F 25.095374 46.306515 244.465165
F 60.194265 0.000000 5.424300
F 59.432441 0.000000 27.240109
F 58.670616 0.000000 49.055920
F 57.908791 0.000000 70.871729
F 57.146966 0.000000 92.687538
F 56.385141 0.000000 114.503348
F 55.623316 0.000000 136.319158
F 54.861491 0.000000 158.134968
F 54.099666 0.000000 179.950777
F 53.337842 0.000000 201.766587
F 52.576017 0.000000 223.582397
F 51.814192 0.000000 245.398206
F 60.194265 23.153258 5.424300
F 59.432441 23.153258 27.240109
F 58.670616 23.153258 49.055920
F 57.908791 23.153258 70.871729
F 57.146966 23.153258 92.687538
F 56.385141 23.153258 114.503348
F 55.623316 23.153258 136.319158
F 54.861491 23.153258 158.134968
F 54.099666 23.153258 179.950777
F 53.337842 23.153258 201.766587
F 52.576017 23.153258 223.582397
F 51.814192 23.153258 245.398206
F 60.194265 46.306515 5.424300
F 59.432441 46.306515 27.240109
F 58.670616 46.306515 49.055920
F 57.908791 46.306515 70.871729
F 57.146966 46.306515 92.687538
F 56.385141 46.306515 114.503348
F 55.623316 46.306515 136.319158
F 54.861491 46.306515 158.134968
F 54.099666 46.306515 179.950777
F 53.337842 46.306515 201.766587
F 52.576017 46.306515 223.582397
F 51.814192 46.306515 245.398206
F 15.789855 5.145165 0.233262
F 15.028030 5.145165 22.049071
F 14.266205 5.145165 43.864881
F 13.504380 5.145165 65.680691
F 12.742556 5.145165 87.496500
F 11.980731 5.145165 109.312310
F 11.218906 5.145165 131.128120
F 10.457081 5.145165 152.943929
F 9.695256 5.145165 174.759740
F 8.933431 5.145165 196.575549
F 8.171606 5.145165 218.391358
F 7.409782 5.145165 240.207168
F 15.789855 28.298423 0.233262
F 15.028030 28.298423 22.049071
F 14.266205 28.298423 43.864881
F 13.504380 28.298423 65.680691
F 12.742556 28.298423 87.496500
F 11.980731 28.298423 109.312310
F 11.218906 28.298423 131.128120
F 10.457081 28.298423 152.943929
F 9.695256 28.298423 174.759740
F 8.933431 28.298423 196.575549
F 8.171606 28.298423 218.391358
F 7.409782 28.298423 240.207168
F 15.789855 51.451680 0.233262
F 15.028030 51.451680 22.049071
F 14.266205 51.451680 43.864881
F 13.504380 51.451680 65.680691
F 12.742556 51.451680 87.496500
F 11.980731 51.451680 109.312310
F 11.218906 51.451680 131.128120
F 10.457081 51.451680 152.943929
F 9.695256 51.451680 174.759740
F 8.933431 51.451680 196.575549
F 8.171606 51.451680 218.391358
F 7.409782 51.451680 240.207168
F 42.508672 5.145165 1.166304
F 41.746847 5.145165 22.982113
F 40.985022 5.145165 44.797922
F 40.223197 5.145165 66.613733
F 39.461372 5.145165 88.429542
F 38.699547 5.145165 110.245351
F 37.937723 5.145165 132.061162
F 37.175898 5.145165 153.876971
F 36.414073 5.145165 175.692781
F 35.652248 5.145165 197.508590
F 34.890423 5.145165 219.324400
F 34.128598 5.145165 241.140210
F 42.508672 28.298423 1.166304
F 41.746847 28.298423 22.982113
F 40.985022 28.298423 44.797922
F 40.223197 28.298423 66.613733
F 39.461372 28.298423 88.429542
F 38.699547 28.298423 110.245351
F 37.937723 28.298423 132.061162
F 37.175898 28.298423 153.876971
F 36.414073 28.298423 175.692781
F 35.652248 28.298423 197.508590
F 34.890423 28.298423 219.324400
F 34.128598 28.298423 241.140210
F 42.508672 51.451680 1.166304
F 41.746847 51.451680 22.982113
F 40.985022 51.451680 44.797922
F 40.223197 51.451680 66.613733
F 39.461372 51.451680 88.429542
F 38.699547 51.451680 110.245351
F 37.937723 51.451680 132.061162
F 37.175898 51.451680 153.876971
F 36.414073 51.451680 175.692781
F 35.652248 51.451680 197.508590
F 34.890423 51.451680 219.324400
F 34.128598 51.451680 241.140210
F 64.656540 5.145165 132.994203
F 63.894715 5.145165 154.810013
F 63.132891 5.145165 176.625823
F 62.371066 5.145165 198.441632
F 61.609241 5.145165 220.257441
F 60.847416 5.145165 242.073252
F 64.656540 28.298423 132.994203
F 63.894715 28.298423 154.810013
F 63.132891 28.298423 176.625823
F 62.371066 28.298423 198.441632
F 61.609241 28.298423 220.257441
F 60.847416 28.298423 242.073252
F 64.656540 51.451680 132.994203
F 63.894715 51.451680 154.810013
F 63.132891 51.451680 176.625823
F 62.371066 51.451680 198.441632
F 61.609241 51.451680 220.257441
F 60.847416 51.451680 242.073252
F 15.789855 12.862918 0.233261
F 15.028030 12.862918 22.049070
F 14.266205 12.862918 43.864880
F 13.504380 12.862918 65.680690
F 12.742556 12.862918 87.496499
F 11.980731 12.862918 109.312310
F 11.218906 12.862918 131.128119
F 10.457081 12.862918 152.943928
F 9.695256 12.862918 174.759739
F 8.933431 12.862918 196.575548
F 8.171606 12.862918 218.391358
F 7.409782 12.862918 240.207167
F 15.789855 36.016175 0.233261
F 15.028030 36.016175 22.049070
F 14.266205 36.016175 43.864880
F 13.504380 36.016175 65.680690
F 12.742556 36.016175 87.496499
F 11.980731 36.016175 109.312310
F 11.218906 36.016175 131.128119
F 10.457081 36.016175 152.943928
F 9.695256 36.016175 174.759739
F 8.933431 36.016175 196.575548
F 8.171606 36.016175 218.391358
F 7.409782 36.016175 240.207167
F 15.789855 59.169433 0.233261
F 15.028030 59.169433 22.049070
F 14.266205 59.169433 43.864880
F 13.504380 59.169433 65.680690
F 12.742556 59.169433 87.496499
F 11.980731 59.169433 109.312310
F 11.218906 59.169433 131.128119
F 10.457081 59.169433 152.943928
F 9.695256 59.169433 174.759739
F 8.933431 59.169433 196.575548
F 8.171606 59.169433 218.391358
F 7.409782 59.169433 240.207167
F 42.508672 12.862918 1.166303
F 41.746847 12.862918 22.982112
F 40.985022 12.862918 44.797921
F 40.223197 12.862918 66.613732
F 39.461372 12.862918 88.429541
F 38.699547 12.862918 110.245351
F 37.937723 12.862918 132.061161
F 37.175898 12.862918 153.876970
F 36.414073 12.862918 175.692780
F 35.652248 12.862918 197.508589
F 34.890423 12.862918 219.324400
F 34.128598 12.862918 241.140209
F 42.508672 36.016175 1.166303
F 41.746847 36.016175 22.982112
F 40.985022 36.016175 44.797921
F 40.223197 36.016175 66.613732
F 39.461372 36.016175 88.429541
F 38.699547 36.016175 110.245351
F 37.937723 36.016175 132.061161
F 37.175898 36.016175 153.876970
F 36.414073 36.016175 175.692780
F 35.652248 36.016175 197.508589
F 34.890423 36.016175 219.324400
F 34.128598 36.016175 241.140209
F 42.508672 59.169433 1.166303
F 41.746847 59.169433 22.982112
F 40.985022 59.169433 44.797921
F 40.223197 59.169433 66.613732
F 39.461372 59.169433 88.429541
F 38.699547 59.169433 110.245351
F 37.937723 59.169433 132.061161
F 37.175898 59.169433 153.876970
F 36.414073 59.169433 175.692780
F 35.652248 59.169433 197.508589
F 34.890423 59.169433 219.324400
F 34.128598 59.169433 241.140209
F 64.656540 12.862918 132.994202
F 63.894715 12.862918 154.810012
F 63.132891 12.862918 176.625822
F 62.371066 12.862918 198.441631
F 61.609241 12.862918 220.257441
F 60.847416 12.862918 242.073251
F 64.656540 36.016175 132.994202
F 63.894715 36.016175 154.810012
F 63.132891 36.016175 176.625822
F 62.371066 36.016175 198.441631
F 61.609241 36.016175 220.257441
F 60.847416 36.016175 242.073251
F 64.656540 59.169433 132.994202
F 63.894715 59.169433 154.810012
F 63.132891 59.169433 176.625822
F 62.371066 59.169433 198.441631
F 61.609241 59.169433 220.257441
F 60.847416 59.169433 242.073251
F 15.789855 20.580673 0.233261
F 15.028030 20.580673 22.049071
F 14.266205 20.580673 43.864881
F 13.504380 20.580673 65.680690
F 12.742556 20.580673 87.496500
F 11.980731 20.580673 109.312310
F 11.218906 20.580673 131.128120
F 10.457081 20.580673 152.943929
F 9.695256 20.580673 174.759739
F 8.933431 20.580673 196.575549
F 8.171606 20.580673 218.391358
F 7.409782 20.580673 240.207168
F 15.789855 43.733930 0.233261
F 15.028030 43.733930 22.049071
F 14.266205 43.733930 43.864881
F 13.504380 43.733930 65.680690
F 12.742556 43.733930 87.496500
F 11.980731 43.733930 109.312310
F 11.218906 43.733930 131.128120
F 10.457081 43.733930 152.943929
F 9.695256 43.733930 174.759739
F 8.933431 43.733930 196.575549
F 8.171606 43.733930 218.391358
F 7.409782 43.733930 240.207168
F 15.789855 66.887188 0.233261
F 15.028030 66.887188 22.049071
F 14.266205 66.887188 43.864881
F 13.504380 66.887188 65.680690
F 12.742556 66.887188 87.496500
F 11.980731 66.887188 109.312310
F 11.218906 66.887188 131.128120
F 10.457081 66.887188 152.943929
F 9.695256 66.887188 174.759739
F 8.933431 66.887188 196.575549
F 8.171606 66.887188 218.391358
F 7.409782 66.887188 240.207168
F 42.508672 20.580673 1.166303
F 41.746847 20.580673 22.982113
F 40.985022 20.580673 44.797922
F 40.223197 20.580673 66.613732
F 39.461372 20.580673 88.429542
F 38.699547 20.580673 110.245351
F 37.937723 20.580673 132.061162
F 37.175898 20.580673 153.876971
F 36.414073 20.580673 175.692780
F 35.652248 20.580673 197.508590
F 34.890423 20.580673 219.324400
F 34.128598 20.580673 241.140210
F 42.508672 43.733930 1.166303
F 41.746847 43.733930 22.982113
F 40.985022 43.733930 44.797922
F 40.223197 43.733930 66.613732
F 39.461372 43.733930 88.429542
F 38.699547 43.733930 110.245351
F 37.937723 43.733930 132.061162
F 37.175898 43.733930 153.876971
F 36.414073 43.733930 175.692780
F 35.652248 43.733930 197.508590
F 34.890423 43.733930 219.324400
F 34.128598 43.733930 241.140210
F 42.508672 66.887188 1.166303
F 41.746847 66.887188 22.982113
F 40.985022 66.887188 44.797922
F 40.223197 66.887188 66.613732
F 39.461372 66.887188 88.429542
F 38.699547 66.887188 110.245351
F 37.937723 66.887188 132.061162
F 37.175898 66.887188 153.876971
F 36.414073 66.887188 175.692780
F 35.652248 66.887188 197.508590
F 34.890423 66.887188 219.324400
F 34.128598 66.887188 241.140210
F 64.656540 20.580673 132.994203
F 63.894715 20.580673 154.810013
F 63.132891 20.580673 176.625822
F 62.371066 20.580673 198.441632
F 61.609241 20.580673 220.257441
F 60.847416 20.580673 242.073252
F 64.656540 43.733930 132.994203
F 63.894715 43.733930 154.810013
F 63.132891 43.733930 176.625822
F 62.371066 43.733930 198.441632
F 61.609241 43.733930 220.257441
F 60.847416 43.733930 242.073252
F 64.656540 66.887188 132.994203
F 63.894715 66.887188 154.810013
F 63.132891 66.887188 176.625822
F 62.371066 66.887188 198.441632
F 61.609241 66.887188 220.257441
F 60.847416 66.887188 242.073252
F 24.696129 5.145164 0.544274
F 23.934304 5.145164 22.360084
F 23.172480 5.145164 44.175894
F 22.410655 5.145164 65.991703
F 21.648830 5.145164 87.807513
F 20.887005 5.145164 109.623323
F 20.125180 5.145164 131.439132
F 19.363355 5.145164 153.254942
F 18.601530 5.145164 175.070752
F 17.839706 5.145164 196.886562
F 17.077881 5.145164 218.702371
F 16.316056 5.145164 240.518180
F 24.696129 28.298421 0.544274
F 23.934304 28.298421 22.360084
F 23.172480 28.298421 44.175894
F 22.410655 28.298421 65.991703
F 21.648830 28.298421 87.807513
F 20.887005 28.298421 109.623323
F 20.125180 28.298421 131.439132
F 19.363355 28.298421 153.254942
F 18.601530 28.298421 175.070752
F 17.839706 28.298421 196.886562
F 17.077881 28.298421 218.702371
F 16.316056 28.298421 240.518180
F 24.696129 51.451679 0.544274
F 23.934304 51.451679 22.360084
F 23.172480 51.451679 44.175894
F 22.410655 51.451679 65.991703
F 21.648830 51.451679 87.807513
F 20.887005 51.451679 109.623323
F 20.125180 51.451679 131.439132
F 19.363355 51.451679 153.254942
F 18.601530 51.451679 175.070752
F 17.839706 51.451679 196.886562
F 17.077881 51.451679 218.702371
F 16.316056 51.451679 240.518180
F 51.414946 5.145164 1.477316
F 50.653121 5.145164 23.293126
F 49.891296 5.145164 45.108935
F 49.129471 5.145164 66.924745
F 48.367647 5.145164 88.740555
F 47.605822 5.145164 110.556364
F 46.843997 5.145164 132.372174
F 46.082172 5.145164 154.187984
F 45.320347 5.145164 176.003793
F 44.558522 5.145164 197.819603
F 43.796697 5.145164 219.635413
F 43.034873 5.145164 241.451222
F 51.414946 28.298421 1.477316
F 50.653121 28.298421 23.293126
F 49.891296 28.298421 45.108935
F 49.129471 28.298421 66.924745
F 48.367647 28.298421 88.740555
F 47.605822 28.298421 110.556364
F 46.843997 28.298421 132.372174
F 46.082172 28.298421 154.187984
F 45.320347 28.298421 176.003793
F 44.558522 28.298421 197.819603
F 43.796697 28.298421 219.635413
F 43.034873 28.298421 241.451222
F 51.414946 51.451679 1.477316
F 50.653121 51.451679 23.293126
F 49.891296 51.451679 45.108935
F 49.129471 51.451679 66.924745
F 48.367647 51.451679 88.740555
F 47.605822 51.451679 110.556364
F 46.843997 51.451679 132.372174
F 46.082172 51.451679 154.187984
F 45.320347 51.451679 176.003793
F 44.558522 51.451679 197.819603
F 43.796697 51.451679 219.635413
F 43.034873 51.451679 241.451222
F 24.696129 12.862916 0.544273
F 23.934304 12.862916 22.360083
F 23.172480 12.862916 44.175893
F 22.410655 12.862916 65.991702
F 21.648830 12.862916 87.807512
F 20.887005 12.862916 109.623322
F 20.125180 12.862916 131.439132
F 19.363355 12.862916 153.254941
F 18.601530 12.862916 175.070751
F 17.839706 12.862916 196.886561
F 17.077881 12.862916 218.702370
F 16.316056 12.862916 240.518180
F 24.696129 36.016174 0.544273
F 23.934304 36.016174 22.360083
F 23.172480 36.016174 44.175893
F 22.410655 36.016174 65.991702
F 21.648830 36.016174 87.807512
F 20.887005 36.016174 109.623322
F 20.125180 36.016174 131.439132
F 19.363355 36.016174 153.254941
F 18.601530 36.016174 175.070751
F 17.839706 36.016174 196.886561
F 17.077881 36.016174 218.702370
F 16.316056 36.016174 240.518180
F 24.696129 59.169431 0.544273
F 23.934304 59.169431 22.360083
F 23.172480 59.169431 44.175893
F 22.410655 59.169431 65.991702
F 21.648830 59.169431 87.807512
F 20.887005 59.169431 109.623322
F 20.125180 59.169431 131.439132
F 19.363355 59.169431 153.254941
F 18.601530 59.169431 175.070751
F 17.839706 59.169431 196.886561
F 17.077881 59.169431 218.702370
F 16.316056 59.169431 240.518180
F 51.414946 12.862916 1.477315
F 50.653121 12.862916 23.293125
F 49.891296 12.862916 45.108934
F 49.129471 12.862916 66.924744
F 48.367647 12.862916 88.740554
F 47.605822 12.862916 110.556363
F 46.843997 12.862916 132.372174
F 46.082172 12.862916 154.187983
F 45.320347 12.862916 176.003792
F 44.558522 12.862916 197.819602
F 43.796697 12.862916 219.635412
F 43.034873 12.862916 241.451222
F 51.414946 36.016174 1.477315
F 50.653121 36.016174 23.293125
F 49.891296 36.016174 45.108934
F 49.129471 36.016174 66.924744
F 48.367647 36.016174 88.740554
F 47.605822 36.016174 110.556363
F 46.843997 36.016174 132.372174
F 46.082172 36.016174 154.187983
F 45.320347 36.016174 176.003792
F 44.558522 36.016174 197.819602
F 43.796697 36.016174 219.635412
F 43.034873 36.016174 241.451222
F 51.414946 59.169431 1.477315
F 50.653121 59.169431 23.293125
F 49.891296 59.169431 45.108934
F 49.129471 59.169431 66.924744
F 48.367647 59.169431 88.740554
F 47.605822 59.169431 110.556363
F 46.843997 59.169431 132.372174
F 46.082172 59.169431 154.187983
F 45.320347 59.169431 176.003792
F 44.558522 59.169431 197.819602
F 43.796697 59.169431 219.635412
F 43.034873 59.169431 241.451222
F 24.696129 20.580671 0.544274
F 23.934304 20.580671 22.360083
F 23.172480 20.580671 44.175894
F 22.410655 20.580671 65.991703
F 21.648830 20.580671 87.807512
F 20.887005 20.580671 109.623323
F 20.125180 20.580671 131.439132
F 19.363355 20.580671 153.254942
F 18.601530 20.580671 175.070752
F 17.839706 20.580671 196.886561
F 17.077881 20.580671 218.702371
F 16.316056 20.580671 240.518180
F 24.696129 43.733929 0.544274
F 23.934304 43.733929 22.360083
F 23.172480 43.733929 44.175894
F 22.410655 43.733929 65.991703
F 21.648830 43.733929 87.807512
F 20.887005 43.733929 109.623323
F 20.125180 43.733929 131.439132
F 19.363355 43.733929 153.254942
F 18.601530 43.733929 175.070752
F 17.839706 43.733929 196.886561
F 17.077881 43.733929 218.702371
F 16.316056 43.733929 240.518180
F 24.696129 66.887186 0.544274
F 23.934304 66.887186 22.360083
F 23.172480 66.887186 44.175894
F 22.410655 66.887186 65.991703
F 21.648830 66.887186 87.807512
F 20.887005 66.887186 109.623323
F 20.125180 66.887186 131.439132
F 19.363355 66.887186 153.254942
F 18.601530 66.887186 175.070752
F 17.839706 66.887186 196.886561
F 17.077881 66.887186 218.702371
F 16.316056 66.887186 240.518180
F 51.414946 20.580671 1.477316
F 50.653121 20.580671 23.293125
F 49.891296 20.580671 45.108935
F 49.129471 20.580671 66.924745
F 48.367647 20.580671 88.740554
F 47.605822 20.580671 110.556364
F 46.843997 20.580671 132.372174
F 46.082172 20.580671 154.187984
F 45.320347 20.580671 176.003793
F 44.558522 20.580671 197.819602
F 43.796697 20.580671 219.635413
F 43.034873 20.580671 241.451222
F 51.414946 43.733929 1.477316
F 50.653121 43.733929 23.293125
F 49.891296 43.733929 45.108935
F 49.129471 43.733929 66.924745
F 48.367647 43.733929 88.740554
F 47.605822 43.733929 110.556364
F 46.843997 43.733929 132.372174
F 46.082172 43.733929 154.187984
F 45.320347 43.733929 176.003793
F 44.558522 43.733929 197.819602
F 43.796697 43.733929 219.635413
F 43.034873 43.733929 241.451222
F 51.414946 66.887186 1.477316
F 50.653121 66.887186 23.293125
F 49.891296 66.887186 45.108935
F 49.129471 66.887186 66.924745
F 48.367647 66.887186 88.740554
F 47.605822 66.887186 110.556364
F 46.843997 66.887186 132.372174
F 46.082172 66.887186 154.187984
F 45.320347 66.887186 176.003793
F 44.558522 66.887186 197.819602
F 43.796697 66.887186 219.635413
F 43.034873 66.887186 241.451222
F 33.602406 5.145165 0.855289
F 32.840581 5.145165 22.671099
F 32.078756 5.145165 44.486909
F 31.316931 5.145165 66.302719
F 30.555106 5.145165 88.118528
F 29.793281 5.145165 109.934338
F 29.031456 5.145165 131.750148
F 28.269631 5.145165 153.565957
F 27.507807 5.145165 175.381768
F 26.745982 5.145165 197.197577
F 25.984157 5.145165 219.013386
F 25.222332 5.145165 240.829196
F 33.602406 28.298423 0.855289
F 32.840581 28.298423 22.671099
F 32.078756 28.298423 44.486909
F 31.316931 28.298423 66.302719
F 30.555106 28.298423 88.118528
F 29.793281 28.298423 109.934338
F 29.031456 28.298423 131.750148
F 28.269631 28.298423 153.565957
F 27.507807 28.298423 175.381768
F 26.745982 28.298423 197.197577
F 25.984157 28.298423 219.013386
F 25.222332 28.298423 240.829196
F 33.602406 51.451680 0.855289
F 32.840581 51.451680 22.671099
F 32.078756 51.451680 44.486909
F 31.316931 51.451680 66.302719
F 30.555106 51.451680 88.118528
F 29.793281 51.451680 109.934338
F 29.031456 51.451680 131.750148
F 28.269631 51.451680 153.565957
F 27.507807 51.451680 175.381768
F 26.745982 51.451680 197.197577
F 25.984157 51.451680 219.013386
F 25.222332 51.451680 240.829196
F 60.321222 5.145165 1.788331
F 59.559397 5.145165 23.604141
F 58.797572 5.145165 45.419950
F 58.035748 5.145165 67.235761
F 57.273923 5.145165 89.051570
F 56.512098 5.145165 110.867379
F 55.750273 5.145165 132.683190
F 54.988448 5.145165 154.498999
F 54.226623 5.145165 176.314809
F 53.464798 5.145165 198.130618
F 52.702974 5.145165 219.946428
F 51.941149 5.145165 241.762238
F 60.321222 28.298423 1.788331
F 59.559397 28.298423 23.604141
F 58.797572 28.298423 45.419950
F 58.035748 28.298423 67.235761
F 57.273923 28.298423 89.051570
F 56.512098 28.298423 110.867379
F 55.750273 28.298423 132.683190
F 54.988448 28.298423 154.498999
F 54.226623 28.298423 176.314809
F 53.464798 28.298423 198.130618
F 52.702974 28.298423 219.946428
F 51.941149 28.298423 241.762238
F 60.321222 51.451680 1.788331
F 59.559397 51.451680 23.604141
F 58.797572 51.451680 45.419950
F 58.035748 51.451680 67.235761
F 57.273923 51.451680 89.051570
F 56.512098 51.451680 110.867379
F 55.750273 51.451680 132.683190
F 54.988448 51.451680 154.498999
F 54.226623 51.451680 176.314809
F 53.464798 51.451680 198.130618
F 52.702974 51.451680 219.946428
F 51.941149 51.451680 241.762238
F 33.602406 12.862917 0.855288
F 32.840581 12.862917 22.671098
F 32.078756 12.862917 44.486908
F 31.316931 12.862917 66.302718
F 30.555106 12.862917 88.118527
F 29.793281 12.862917 109.934337
F 29.031456 12.862917 131.750147
F 28.269631 12.862917 153.565956
F 27.507807 12.862917 175.381767
F 26.745982 12.862917 197.197576
F 25.984157 12.862917 219.013385
F 25.222332 12.862917 240.829195
F 33.602406 36.016175 0.855288
F 32.840581 36.016175 22.671098
F 32.078756 36.016175 44.486908
F 31.316931 36.016175 66.302718
F 30.555106 36.016175 88.118527
F 29.793281 36.016175 109.934337
F 29.031456 36.016175 131.750147
F 28.269631 36.016175 153.565956
F 27.507807 36.016175 175.381767
F 26.745982 36.016175 197.197576
F 25.984157 36.016175 219.013385
F 25.222332 36.016175 240.829195
F 33.602406 59.169432 0.855288
F 32.840581 59.169432 22.671098
F 32.078756 59.169432 44.486908
F 31.316931 59.169432 66.302718
F 30.555106 59.169432 88.118527
F 29.793281 59.169432 109.934337
F 29.031456 59.169432 131.750147
F 28.269631 59.169432 153.565956
F 27.507807 59.169432 175.381767
F 26.745982 59.169432 197.197576
F 25.984157 59.169432 219.013385
F 25.222332 59.169432 240.829195
F 60.321222 12.862917 1.788330
F 59.559397 12.862917 23.604140
F 58.797573 12.862917 45.419949
F 58.035748 12.862917 67.235760
F 57.273923 12.862917 89.051569
F 56.512098 12.862917 110.867378
F 55.750273 12.862917 132.683189
F 54.988448 12.862917 154.498998
F 54.226623 12.862917 176.314808
F 53.464798 12.862917 198.130617
F 52.702974 12.862917 219.946427
F 51.941149 12.862917 241.762237
F 60.321222 36.016175 1.788330
F 59.559397 36.016175 23.604140
F 58.797573 36.016175 45.419949
F 58.035748 36.016175 67.235760
F 57.273923 36.016175 89.051569
F 56.512098 36.016175 110.867378
F 55.750273 36.016175 132.683189
F 54.988448 36.016175 154.498998
F 54.226623 36.016175 176.314808
F 53.464798 36.016175 198.130617
F 52.702974 36.016175 219.946427
F 51.941149 36.016175 241.762237
F 60.321222 59.169432 1.788330
F 59.559397 59.169432 23.604140
F 58.797573 59.169432 45.419949
F 58.035748 59.169432 67.235760
F 57.273923 59.169432 89.051569
F 56.512098 59.169432 110.867378
F 55.750273 59.169432 132.683189
F 54.988448 59.169432 154.498998
F 54.226623 59.169432 176.314808
F 53.464798 59.169432 198.130617
F 52.702974 59.169432 219.946427
F 51.941149 59.169432 241.762237
F 33.602406 20.580673 0.855289
F 32.840581 20.580673 22.671099
F 32.078756 20.580673 44.486909
F 31.316931 20.580673 66.302718
F 30.555106 20.580673 88.118528
F 29.793281 20.580673 109.934338
F 29.031456 20.580673 131.750148
F 28.269631 20.580673 153.565957
F 27.507807 20.580673 175.381767
F 26.745982 20.580673 197.197577
F 25.984157 20.580673 219.013386
F 25.222332 20.580673 240.829196
F 33.602406 43.733930 0.855289
F 32.840581 43.733930 22.671099
F 32.078756 43.733930 44.486909
F 31.316931 43.733930 66.302718
F 30.555106 43.733930 88.118528
F 29.793281 43.733930 109.934338
F 29.031456 43.733930 131.750148
F 28.269631 43.733930 153.565957
F 27.507807 43.733930 175.381767
F 26.745982 43.733930 197.197577
F 25.984157 43.733930 219.013386
F 25.222332 43.733930 240.829196
F 33.602406 66.887188 0.855289
F 32.840581 66.887188 22.671099
F 32.078756 66.887188 44.486909
F 31.316931 66.887188 66.302718
F 30.555106 66.887188 88.118528
F 29.793281 66.887188 109.934338
F 29.031456 66.887188 131.750148
F 28.269631 66.887188 153.565957
F 27.507807 66.887188 175.381767
F 26.745982 66.887188 197.197577
F 25.984157 66.887188 219.013386
F 25.222332 66.887188 240.829196
F 60.321222 20.580673 1.788331
F 59.559397 20.580673 23.604141
F 58.797572 20.580673 45.419950
F 58.035748 20.580673 67.235760
F 57.273923 20.580673 89.051570
F 56.512098 20.580673 110.867379
F 55.750273 20.580673 132.683190
F 54.988448 20.580673 154.498999
F 54.226623 20.580673 176.314808
F 53.464798 20.580673 198.130618
F 52.702974 20.580673 219.946428
F 51.941149 20.580673 241.762238
F 60.321222 43.733930 1.788331
F 59.559397 43.733930 23.604141
F 58.797572 43.733930 45.419950
F 58.035748 43.733930 67.235760
F 57.273923 43.733930 89.051570
F 56.512098 43.733930 110.867379
F 55.750273 43.733930 132.683190
F 54.988448 43.733930 154.498999
F 54.226623 43.733930 176.314808
F 53.464798 43.733930 198.130618
F 52.702974 43.733930 219.946428
F 51.941149 43.733930 241.762238
F 60.321222 66.887188 1.788331
F 59.559397 66.887188 23.604141
F 58.797572 66.887188 45.419950
F 58.035748 66.887188 67.235760
F 57.273923 66.887188 89.051570
F 56.512098 66.887188 110.867379
F 55.750273 66.887188 132.683190
F 54.988448 66.887188 154.498999
F 54.226623 66.887188 176.314808
F 53.464798 66.887188 198.130618
F 52.702974 66.887188 219.946428
F 51.941149 66.887188 241.762238
F 15.694640 5.145165 2.960237
F 14.932815 5.145165 24.776047
F 14.170990 5.145165 46.591856
F 13.409165 5.145165 68.407666
F 12.647341 5.145165 90.223476
F 11.885516 5.145165 112.039285
F 11.123691 5.145165 133.855095
F 10.361866 5.145165 155.670904
F 9.600041 5.145165 177.486715
F 8.838216 5.145165 199.302524
F 8.076391 5.145165 221.118333
F 7.314566 5.145165 242.934144
F 15.694640 28.298423 2.960237
F 14.932815 28.298423 24.776047
F 14.170990 28.298423 46.591856
F 13.409165 28.298423 68.407666
F 12.647341 28.298423 90.223476
F 11.885516 28.298423 112.039285
F 11.123691 28.298423 133.855095
F 10.361866 28.298423 155.670904
F 9.600041 28.298423 177.486715
F 8.838216 28.298423 199.302524
F 8.076391 28.298423 221.118333
F 7.314566 28.298423 242.934144
F 15.694640 51.451680 2.960237
F 14.932815 51.451680 24.776047
F 14.170990 51.451680 46.591856
F 13.409165 51.451680 68.407666
F 12.647341 51.451680 90.223476
F 11.885516 51.451680 112.039285
F 11.123691 51.451680 133.855095
F 10.361866 51.451680 155.670904
F 9.600041 51.451680 177.486715
F 8.838216 51.451680 199.302524
F 8.076391 51.451680 221.118333
F 7.314566 51.451680 242.934144
F 42.413457 5.145165 3.893279
F 41.651632 5.145165 25.709088
F 40.889807 5.145165 47.524898
F 40.127982 5.145165 69.340708
F 39.366157 5.145165 91.156517
F 38.604332 5.145165 112.972327
F 37.842507 5.145165 134.788137
F 37.080683 5.145165 156.603946
F 36.318858 5.145165 178.419756
F 35.557033 5.145165 200.235566
F 34.795208 5.145165 222.051375
F 34.033383 5.145165 243.867185
F 42.413457 28.298423 3.893279
F 41.651632 28.298423 25.709088
F 40.889807 28.298423 47.524898
F 40.127982 28.298423 69.340708
F 39.366157 28.298423 91.156517
F 38.604332 28.298423 112.972327
F 37.842507 28.298423 134.788137
F 37.080683 28.298423 156.603946
F 36.318858 28.298423 178.419756
F 35.557033 28.298423 200.235566
F 34.795208 28.298423 222.051375
F 34.033383 28.298423 243.867185
F 42.413457 51.451680 3.893279
F 41.651632 51.451680 25.709088
F 40.889807 51.451680 47.524898
F 40.127982 51.451680 69.340708
F 39.366157 51.451680 91.156517
F 38.604332 51.451680 112.972327
F 37.842507 51.451680 134.788137
F 37.080683 51.451680 156.603946
F 36.318858 51.451680 178.419756
F 35.557033 51.451680 200.235566
F 34.795208 51.451680 222.051375
F 34.033383 51.451680 243.867185
F 65.323149 5.145165 113.905368
F 64.561324 5.145165 135.721178
F 63.799499 5.145165 157.536988
F 63.037674 5.145165 179.352798
F 62.275850 5.145165 201.168607
F 61.514025 5.145165 222.984417
F 60.752200 5.145165 244.800227
F 65.323149 28.298423 113.905368
F 64.561324 28.298423 135.721178
F 63.799499 28.298423 157.536988
F 63.037674 28.298423 179.352798
F 62.275850 28.298423 201.168607
F 61.514025 28.298423 222.984417
F 60.752200 28.298423 244.800227
F 65.323149 51.451680 113.905368
F 64.561324 51.451680 135.721178
F 63.799499 51.451680 157.536988
F 63.037674 51.451680 179.352798
F 62.275850 51.451680 201.168607
F 61.514025 51.451680 222.984417
F 60.752200 51.451680 244.800227
F 15.694640 12.862917 2.960237
F 14.932815 12.862917 24.776048
F 14.170990 12.862917 46.591857
F 13.409165 12.862917 68.407667
F 12.647340 12.862917 90.223477
F 11.885516 12.862917 112.039286
F 11.123691 12.862917 133.855096
F 10.361866 12.862917 155.670905
F 9.600041 12.862917 177.486716
F 8.838216 12.862917 199.302525
F 8.076391 12.862917 221.118334
F 7.314566 12.862917 242.934145
F 15.694640 36.016175 2.960237
F 14.932815 36.016175 24.776048
F 14.170990 36.016175 46.591857
F 13.409165 36.016175 68.407667
F 12.647340 36.016175 90.223477
F 11.885516 36.016175 112.039286
F 11.123691 36.016175 133.855096
F 10.361866 36.016175 155.670905
F 9.600041 36.016175 177.486716
F 8.838216 36.016175 199.302525
F 8.076391 36.016175 221.118334
F 7.314566 36.016175 242.934145
F 15.694640 59.169432 2.960237
F 14.932815 59.169432 24.776048
F 14.170990 59.169432 46.591857
F 13.409165 59.169432 68.407667
F 12.647340 59.169432 90.223477
F 11.885516 59.169432 112.039286
F 11.123691 59.169432 133.855096
F 10.361866 59.169432 155.670905
F 9.600041 59.169432 177.486716
F 8.838216 59.169432 199.302525
F 8.076391 59.169432 221.118334
F 7.314566 59.169432 242.934145
F 42.413457 12.862917 3.893279
F 41.651632 12.862917 25.709089
F 40.889807 12.862917 47.524899
F 40.127982 12.862917 69.340709
F 39.366157 12.862917 91.156518
F 38.604332 12.862917 112.972328
F 37.842507 12.862917 134.788138
F 37.080683 12.862917 156.603947
F 36.318858 12.862917 178.419757
F 35.557033 12.862917 200.235567
F 34.795208 12.862917 222.051376
F 34.033383 12.862917 243.867186
F 42.413457 36.016175 3.893279
F 41.651632 36.016175 25.709089
F 40.889807 36.016175 47.524899
F 40.127982 36.016175 69.340709
F 39.366157 36.016175 91.156518
F 38.604332 36.016175 112.972328
F 37.842507 36.016175 134.788138
F 37.080683 36.016175 156.603947
F 36.318858 36.016175 178.419757
F 35.557033 36.016175 200.235567
F 34.795208 36.016175 222.051376
F 34.033383 36.016175 243.867186
F 42.413457 59.169432 3.893279
F 41.651632 59.169432 25.709089
F 40.889807 59.169432 47.524899
F 40.127982 59.169432 69.340709
F 39.366157 59.169432 91.156518
F 38.604332 59.169432 112.972328
F 37.842507 59.169432 134.788138
F 37.080683 59.169432 156.603947
F 36.318858 59.169432 178.419757
F 35.557033 59.169432 200.235567
F 34.795208 59.169432 222.051376
F 34.033383 59.169432 243.867186
F 65.323149 12.862917 113.905369
F 64.561324 12.862917 135.721179
F 63.799499 12.862917 157.536989
F 63.037674 12.862917 179.352799
F 62.275850 12.862917 201.168608
F 61.514025 12.862917 222.984418
F 60.752200 12.862917 244.800228
F 65.323149 36.016175 113.905369
F 64.561324 36.016175 135.721179
F 63.799499 36.016175 157.536989
F 63.037674 36.016175 179.352799
F 62.275850 36.016175 201.168608
F 61.514025 36.016175 222.984418
F 60.752200 36.016175 244.800228
F 65.323149 59.169432 113.905369
F 64.561324 59.169432 135.721179
F 63.799499 59.169432 157.536989
F 63.037674 59.169432 179.352799
F 62.275850 59.169432 201.168608
F 61.514025 59.169432 222.984418
F 60.752200 59.169432 244.800228
F 15.694640 20.580673 2.960237
F 14.932815 20.580673 24.776047
F 14.170990 20.580673 46.591857
F 13.409165 20.580673 68.407666
F 12.647341 20.580673 90.223476
F 11.885516 20.580673 112.039286
F 11.123691 20.580673 133.855095
F 10.361866 20.580673 155.670905
F 9.600041 20.580673 177.486715
F 8.838216 20.580673 199.302524
F 8.076391 20.580673 221.118334
F 7.314566 20.580673 242.934144
F 15.694640 43.733930 2.960237
F 14.932815 43.733930 24.776047
F 14.170990 43.733930 46.591857
F 13.409165 43.733930 68.407666
F 12.647341 43.733930 90.223476
F 11.885516 43.733930 112.039286
F 11.123691 43.733930 133.855095
F 10.361866 43.733930 155.670905
F 9.600041 43.733930 177.486715
F 8.838216 43.733930 199.302524
F 8.076391 43.733930 221.118334
F 7.314566 43.733930 242.934144
F 15.694640 66.887188 2.960237
F 14.932815 66.887188 24.776047
F 14.170990 66.887188 46.591857
F 13.409165 66.887188 68.407666
F 12.647341 66.887188 90.223476
F 11.885516 66.887188 112.039286
F 11.123691 66.887188 133.855095
F 10.361866 66.887188 155.670905
F 9.600041 66.887188 177.486715
F 8.838216 66.887188 199.302524
F 8.076391 66.887188 221.118334
F 7.314566 66.887188 242.934144
F 42.413457 20.580673 3.893279
F 41.651632 20.580673 25.709088
F 40.889807 20.580673 47.524899
F 40.127982 20.580673 69.340708
F 39.366157 20.580673 91.156517
F 38.604332 20.580673 112.972328
F 37.842507 20.580673 134.788137
F 37.080683 20.580673 156.603947
F 36.318858 20.580673 178.419756
F 35.557033 20.580673 200.235566
F 34.795208 20.580673 222.051376
F 34.033383 20.580673 243.867185
F 42.413457 43.733930 3.893279
F 41.651632 43.733930 25.709088
F 40.889807 43.733930 47.524899
F 40.127982 43.733930 69.340708
F 39.366157 43.733930 91.156517
F 38.604332 43.733930 112.972328
F 37.842507 43.733930 134.788137
F 37.080683 43.733930 156.603947
F 36.318858 43.733930 178.419756
F 35.557033 43.733930 200.235566
F 34.795208 43.733930 222.051376
F 34.033383 43.733930 243.867185
F 42.413457 66.887188 3.893279
F 41.651632 66.887188 25.709088
F 40.889807 66.887188 47.524899
F 40.127982 66.887188 69.340708
F 39.366157 66.887188 91.156517
F 38.604332 66.887188 112.972328
F 37.842507 66.887188 134.788137
F 37.080683 66.887188 156.603947
F 36.318858 66.887188 178.419756
F 35.557033 66.887188 200.235566
F 34.795208 66.887188 222.051376
F 34.033383 66.887188 243.867185
F 65.323149 20.580673 113.905369
F 64.561324 20.580673 135.721178
F 63.799499 20.580673 157.536989
F 63.037674 20.580673 179.352798
F 62.275850 20.580673 201.168607
F 61.514025 20.580673 222.984418
F 60.752200 20.580673 244.800227
F 65.323149 43.733930 113.905369
F 64.561324 43.733930 135.721178
F 63.799499 43.733930 157.536989
F 63.037674 43.733930 179.352798
F 62.275850 43.733930 201.168607
F 61.514025 43.733930 222.984418
F 60.752200 43.733930 244.800227
F 65.323149 66.887188 113.905369
F 64.561324 66.887188 135.721178
F 63.799499 66.887188 157.536989
F 63.037674 66.887188 179.352798
F 62.275850 66.887188 201.168607
F 61.514025 66.887188 222.984418
F 60.752200 66.887188 244.800227
F 24.600913 5.145164 3.271252
F 23.839088 5.145164 25.087062
F 23.077263 5.145164 46.902871
F 22.315439 5.145164 68.718681
F 21.553614 5.145164 90.534491
F 20.791789 5.145164 112.350301
F 20.029964 5.145164 134.166110
F 19.268139 5.145164 155.981919
F 18.506314 5.145164 177.797730
F 17.744489 5.145164 199.613539
F 16.982665 5.145164 221.429348
F 16.220840 5.145164 243.245159
F 24.600913 28.298422 3.271252
F 23.839088 28.298422 25.087062
F 23.077263 28.298422 46.902871
F 22.315439 28.298422 68.718681
F 21.553614 28.298422 90.534491
F 20.791789 28.298422 112.350301
F 20.029964 28.298422 134.166110
F 19.268139 28.298422 155.981919
F 18.506314 28.298422 177.797730
F 17.744489 28.298422 199.613539
F 16.982665 28.298422 221.429348
F 16.220840 28.298422 243.245159
F 24.600913 51.451679 3.271252
F 23.839088 51.451679 25.087062
F 23.077263 51.451679 46.902871
F 22.315439 51.451679 68.718681
F 21.553614 51.451679 90.534491
F 20.791789 51.451679 112.350301
F 20.029964 51.451679 134.166110
F 19.268139 51.451679 155.981919
F 18.506314 51.451679 177.797730
F 17.744489 51.451679 199.613539
F 16.982665 51.451679 221.429348
F 16.220840 51.451679 243.245159
F 51.319730 5.145164 4.204294
F 50.557905 5.145164 26.020103
F 49.796080 5.145164 47.835913
F 49.034255 5.145164 69.651723
F 48.272430 5.145164 91.467532
F 47.510606 5.145164 113.283342
F 46.748781 5.145164 135.099152
F 45.986956 5.145164 156.914961
F 45.225131 5.145164 178.730771
F 44.463306 5.145164 200.546581
F 43.701481 5.145164 222.362390
F 42.939656 5.145164 244.178200
F 51.319730 28.298422 4.204294
F 50.557905 28.298422 26.020103
F 49.796080 28.298422 47.835913
F 49.034255 28.298422 69.651723
F 48.272430 28.298422 91.467532
F 47.510606 28.298422 113.283342
F 46.748781 28.298422 135.099152
F 45.986956 28.298422 156.914961
F 45.225131 28.298422 178.730771
F 44.463306 28.298422 200.546581
F 43.701481 28.298422 222.362390
F 42.939656 28.298422 244.178200
F 51.319730 51.451679 4.204294
F 50.557905 51.451679 26.020103
F 49.796080 51.451679 47.835913
F 49.034255 51.451679 69.651723
F 48.272430 51.451679 91.467532
F 47.510606 51.451679 113.283342
F 46.748781 51.451679 135.099152
F 45.986956 51.451679 156.914961
F 45.225131 51.451679 178.730771
F 44.463306 51.451679 200.546581
F 43.701481 51.451679 222.362390
F 42.939656 51.451679 244.178200
F 24.600913 12.862917 3.271252
F 23.839088 12.862917 25.087063
F 23.077263 12.862917 46.902872
F 22.315439 12.862917 68.718682
F 21.553614 12.862917 90.534492
F 20.791789 12.862917 112.350301
F 20.029964 12.862917 134.166111
F 19.268139 12.862917 155.981920
F 18.506314 12.862917 177.797731
F 17.744489 12.862917 199.613540
F 16.982665 12.862917 221.429349
F 16.220840 12.862917 243.245160
F 24.600913 36.016174 3.271252
F 23.839088 36.016174 25.087063
F 23.077263 36.016174 46.902872
F 22.315439 36.016174 68.718682
F 21.553614 36.016174 90.534492
F 20.791789 36.016174 112.350301
F 20.029964 36.016174 134.166111
F 19.268139 36.016174 155.981920
F 18.506314 36.016174 177.797731
F 17.744489 36.016174 199.613540
F 16.982665 36.016174 221.429349
F 16.220840 36.016174 243.245160
F 24.600913 59.169432 3.271252
F 23.839088 59.169432 25.087063
F 23.077263 59.169432 46.902872
F 22.315439 59.169432 68.718682
F 21.553614 59.169432 90.534492
F 20.791789 59.169432 112.350301
F 20.029964 59.169432 134.166111
F 19.268139 59.169432 155.981920
F 18.506314 59.169432 177.797731
F 17.744489 59.169432 199.613540
F 16.982665 59.169432 221.429349
F 16.220840 59.169432 243.245160
F 51.319730 12.862917 4.204294
F 50.557905 12.862917 26.020104
F 49.796080 12.862917 47.835914
F 49.034255 12.862917 69.651724
F 48.272430 12.862917 91.467533
F 47.510606 12.862917 113.283342
F 46.748781 12.862917 135.099153
F 45.986956 12.862917 156.914962
F 45.225131 12.862917 178.730772
F 44.463306 12.862917 200.546582
F 43.701481 12.862917 222.362391
F 42.939656 12.862917 244.178201
F 51.319730 36.016174 4.204294
F 50.557905 36.016174 26.020104
F 49.796080 36.016174 47.835914
F 49.034255 36.016174 69.651724
F 48.272430 36.016174 91.467533
F 47.510606 36.016174 113.283342
F 46.748781 36.016174 135.099153
F 45.986956 36.016174 156.914962
F 45.225131 36.016174 178.730772
F 44.463306 36.016174 200.546582
F 43.701481 36.016174 222.362391
F 42.939656 36.016174 244.178201
F 51.319730 59.169432 4.204294
F 50.557905 59.169432 26.020104
F 49.796080 59.169432 47.835914
F 49.034255 59.169432 69.651724
F 48.272430 59.169432 91.467533
F 47.510606 59.169432 113.283342
F 46.748781 59.169432 135.099153
F 45.986956 59.169432 156.914962
F 45.225131 59.169432 178.730772
F 44.463306 59.169432 200.546582
F 43.701481 59.169432 222.362391
F 42.939656 59.169432 244.178201
F 24.600913 20.580672 3.271252
F 23.839088 20.580672 25.087062
F 23.077263 20.580672 46.902872
F 22.315439 20.580672 68.718681
F 21.553614 20.580672 90.534491
F 20.791789 20.580672 112.350301
F 20.029964 20.580672 134.166110
F 19.268139 20.580672 155.981920
F 18.506314 20.580672 177.797730
F 17.744489 20.580672 199.613539
F 16.982665 20.580672 221.429349
F 16.220840 20.580672 243.245159
F 24.600913 43.733929 3.271252
F 23.839088 43.733929 25.087062
F 23.077263 43.733929 46.902872
F 22.315439 43.733929 68.718681
F 21.553614 43.733929 90.534491
F 20.791789 43.733929 112.350301
F 20.029964 43.733929 134.166110
F 19.268139 43.733929 155.981920
F 18.506314 43.733929 177.797730
F 17.744489 43.733929 199.613539
F 16.982665 43.733929 221.429349
F 16.220840 43.733929 243.245159
F 24.600913 66.887187 3.271252
F 23.839088 66.887187 25.087062
F 23.077263 66.887187 46.902872
F 22.315439 66.887187 68.718681
F 21.553614 66.887187 90.534491
F 20.791789 66.887187 112.350301
F 20.029964 66.887187 134.166110
F 19.268139 66.887187 155.981920
F 18.506314 66.887187 177.797730
F 17.744489 66.887187 199.613539
F 16.982665 66.887187 221.429349
F 16.220840 66.887187 243.245159
F 51.319730 20.580672 4.204294
F 50.557905 20.580672 26.020103
F 49.796080 20.580672 47.835914
F 49.034255 20.580672 69.651723
F 48.272430 20.580672 91.467532
F 47.510606 20.580672 113.283342
F 46.748781 20.580672 135.099152
F 45.986956 20.580672 156.914962
F 45.225131 20.580672 178.730771
F 44.463306 20.580672 200.546581
F 43.701481 20.580672 222.362391
F 42.939656 20.580672 244.178200
F 51.319730 43.733929 4.204294
F 50.557905 43.733929 26.020103
F 49.796080 43.733929 47.835914
F 49.034255 43.733929 69.651723
F 48.272430 43.733929 91.467532
F 47.510606 43.733929 113.283342
F 46.748781 43.733929 135.099152
F 45.986956 43.733929 156.914962
F 45.225131 43.733929 178.730771
F 44.463306 43.733929 200.546581
F 43.701481 43.733929 222.362391
F 42.939656 43.733929 244.178200
F 51.319730 66.887187 4.204294
F 50.557905 66.887187 26.020103
F 49.796080 66.887187 47.835914
F 49.034255 66.887187 69.651723
F 48.272430 66.887187 91.467532
F 47.510606 66.887187 113.283342
F 46.748781 66.887187 135.099152
F 45.986956 66.887187 156.914962
F 45.225131 66.887187 178.730771
F 44.463306 66.887187 200.546581
F 43.701481 66.887187 222.362391
F 42.939656 66.887187 244.178200
F 33.507188 5.145165 3.582264
F 32.745364 5.145165 25.398075
F 31.983539 5.145165 47.213884
F 31.221714 5.145165 69.029694
F 30.459889 5.145165 90.845504
F 29.698064 5.145165 112.661313
F 28.936239 5.145165 134.477123
F 28.174414 5.145165 156.292932
F 27.412590 5.145165 178.108743
F 26.650765 5.145165 199.924552
F 25.888940 5.145165 221.740361
F 25.127115 5.145165 243.556172
F 33.507188 28.298423 3.582264
F 32.745364 28.298423 25.398075
F 31.983539 28.298423 47.213884
F 31.221714 28.298423 69.029694
F 30.459889 28.298423 90.845504
F 29.698064 28.298423 112.661313
F 28.936239 28.298423 134.477123
F 28.174414 28.298423 156.292932
F 27.412590 28.298423 178.108743
F 26.650765 28.298423 199.924552
F 25.888940 28.298423 221.740361
F 25.127115 28.298423 243.556172
F 33.507188 51.451680 3.582264
F 32.745364 51.451680 25.398075
F 31.983539 51.451680 47.213884
F 31.221714 51.451680 69.029694
F 30.459889 51.451680 90.845504
F 29.698064 51.451680 112.661313
F 28.936239 51.451680 134.477123
F 28.174414 51.451680 156.292932
F 27.412590 51.451680 178.108743
F 26.650765 51.451680 199.924552
F 25.888940 51.451680 221.740361
F 25.127115 51.451680 243.556172
F 60.226006 5.145165 4.515306
F 59.464181 5.145165 26.331116
F 58.702356 5.145165 48.146926
F 57.940532 5.145165 69.962736
F 57.178707 5.145165 91.778545
F 56.416882 5.145165 113.594354
F 55.655057 5.145165 135.410165
F 54.893232 5.145165 157.225974
F 54.131407 5.145165 179.041784
F 53.369582 5.145165 200.857594
F 52.607758 5.145165 222.673403
F 51.845933 5.145165 244.489213
F 60.226006 28.298423 4.515306
F 59.464181 28.298423 26.331116
F 58.702356 28.298423 48.146926
F 57.940532 28.298423 69.962736
F 57.178707 28.298423 91.778545
F 56.416882 28.298423 113.594354
F 55.655057 28.298423 135.410165
F 54.893232 28.298423 157.225974
F 54.131407 28.298423 179.041784
F 53.369582 28.298423 200.857594
F 52.607758 28.298423 222.673403
F 51.845933 28.298423 244.489213
F 60.226006 51.451680 4.515306
F 59.464181 51.451680 26.331116
F 58.702356 51.451680 48.146926
F 57.940532 51.451680 69.962736
F 57.178707 51.451680 91.778545
F 56.416882 51.451680 113.594354
F 55.655057 51.451680 135.410165
F 54.893232 51.451680 157.225974
F 54.131407 51.451680 179.041784
F 53.369582 51.451680 200.857594
F 52.607758 51.451680 222.673403
F 51.845933 51.451680 244.489213
F 33.507188 12.862917 3.582265
F 32.745364 12.862917 25.398076
F 31.983539 12.862917 47.213885
F 31.221714 12.862917 69.029695
F 30.459889 12.862917 90.845505
F 29.698064 12.862917 112.661314
F 28.936239 12.862917 134.477124
F 28.174414 12.862917 156.292933
F 27.412589 12.862917 178.108744
F 26.650765 12.862917 199.924553
F 25.888940 12.862917 221.740362
F 25.127115 12.862917 243.556173
F 33.507188 36.016175 3.582265
F 32.745364 36.016175 25.398076
F 31.983539 36.016175 47.213885
F 31.221714 36.016175 69.029695
F 30.459889 36.016175 90.845505
F 29.698064 36.016175 112.661314
F 28.936239 36.016175 134.477124
F 28.174414 36.016175 156.292933
F 27.412589 36.016175 178.108744
F 26.650765 36.016175 199.924553
F 25.888940 36.016175 221.740362
F 25.127115 36.016175 243.556173
F 33.507188 59.169432 3.582265
F 32.745364 59.169432 25.398076
F 31.983539 59.169432 47.213885
F 31.221714 59.169432 69.029695
F 30.459889 59.169432 90.845505
F 29.698064 59.169432 112.661314
F 28.936239 59.169432 134.477124
F 28.174414 59.169432 156.292933
F 27.412589 59.169432 178.108744
F 26.650765 59.169432 199.924553
F 25.888940 59.169432 221.740362
F 25.127115 59.169432 243.556173
F 60.226006 12.862917 4.515307
F 59.464181 12.862917 26.331117
F 58.702356 12.862917 48.146927
F 57.940531 12.862917 69.962737
F 57.178707 12.862917 91.778546
F 56.416882 12.862917 113.594355
F 55.655057 12.862917 135.410166
F 54.893232 12.862917 157.225975
F 54.131407 12.862917 179.041785
F 53.369582 12.862917 200.857595
F 52.607757 12.862917 222.673404
F 51.845933 12.862917 244.489214
F 60.226006 36.016175 4.515307
F 59.464181 36.016175 26.331117
F 58.702356 36.016175 48.146927
F 57.940531 36.016175 69.962737
F 57.178707 36.016175 91.778546
F 56.416882 36.016175 113.594355
F 55.655057 36.016175 135.410166
F 54.893232 36.016175 157.225975
F 54.131407 36.016175 179.041785
F 53.369582 36.016175 200.857595
F 52.607757 36.016175 222.673404
F 51.845933 36.016175 244.489214
F 60.226006 59.169432 4.515307
F 59.464181 59.169432 26.331117
F 58.702356 59.169432 48.146927
F 57.940531 59.169432 69.962737
F 57.178707 59.169432 91.778546
F 56.416882 59.169432 113.594355
F 55.655057 59.169432 135.410166
F 54.893232 59.169432 157.225975
F 54.131407 59.169432 179.041785
F 53.369582 59.169432 200.857595
F 52.607757 59.169432 222.673404
F 51.845933 59.169432 244.489214
F 33.507188 20.580672 3.582265
F 32.745364 20.580672 25.398075
F 31.983539 20.580672 47.213884
F 31.221714 20.580672 69.029694
F 30.459889 20.580672 90.845504
F 29.698064 20.580672 112.661314
F 28.936239 20.580672 134.477123
F 28.174414 20.580672 156.292932
F 27.412590 20.580672 178.108743
F 26.650765 20.580672 199.924552
F 25.888940 20.580672 221.740362
F 25.127115 20.580672 243.556172
F 33.507188 43.733930 3.582265
F 32.745364 43.733930 25.398075
F 31.983539 43.733930 47.213884
F 31.221714 43.733930 69.029694
F 30.459889 43.733930 90.845504
F 29.698064 43.733930 112.661314
F 28.936239 43.733930 134.477123
F 28.174414 43.733930 156.292932
F 27.412590 43.733930 178.108743
F 26.650765 43.733930 199.924552
F 25.888940 43.733930 221.740362
F 25.127115 43.733930 243.556172
F 33.507188 66.887188 3.582265
F 32.745364 66.887188 25.398075
F 31.983539 66.887188 47.213884
F 31.221714 66.887188 69.029694
F 30.459889 66.887188 90.845504
F 29.698064 66.887188 112.661314
F 28.936239 66.887188 134.477123
F 28.174414 66.887188 156.292932
F 27.412590 66.887188 178.108743
F 26.650765 66.887188 199.924552
F 25.888940 66.887188 221.740362
F 25.127115 66.887188 243.556172
F 60.226006 20.580672 4.515307
F 59.464181 20.580672 26.331116
F 58.702356 20.580672 48.146926
F 57.940532 20.580672 69.962736
F 57.178707 20.580672 91.778545
F 56.416882 20.580672 113.594355
F 55.655057 20.580672 135.410165
F 54.893232 20.580672 157.225974
F 54.131407 20.580672 179.041784
F 53.369582 20.580672 200.857594
F 52.607757 20.580672 222.673404
F 51.845933 20.580672 244.489213
F 60.226006 43.733930 4.515307
F 59.464181 43.733930 26.331116
F 58.702356 43.733930 48.146926
F 57.940532 43.733930 69.962736
F 57.178707 43.733930 91.778545
F 56.416882 43.733930 113.594355
F 55.655057 43.733930 135.410165
F 54.893232 43.733930 157.225974
F 54.131407 43.733930 179.041784
F 53.369582 43.733930 200.857594
F 52.607757 43.733930 222.673404
F 51.845933 43.733930 244.489213
F 60.226006 66.887188 4.515307
F 59.464181 66.887188 26.331116
F 58.702356 66.887188 48.146926
F 57.940532 66.887188 69.962736
F 57.178707 66.887188 91.778545
F 56.416882 66.887188 113.594355
F 55.655057 66.887188 135.410165
F 54.893232 66.887188 157.225974
F 54.131407 66.887188 179.041784
F 53.369582 66.887188 200.857594
F 52.607757 66.887188 222.673404
F 51.845933 66.887188 244.489213
F 15.567658 7.717749 6.596205
F 14.805833 7.717749 28.412015
F 14.044008 7.717749 50.227824
F 13.282184 7.717749 72.043634
F 12.520359 7.717749 93.859444
F 11.758534 7.717749 115.675253
F 10.996709 7.717749 137.491064
F 10.234884 7.717749 159.306873
F 9.473059 7.717749 181.122682
F 8.711234 7.717749 202.938492
F 7.949410 7.717749 224.754302
F 7.187585 7.717749 246.570112
F 15.567658 30.871007 6.596205
F 14.805833 30.871007 28.412015
F 14.044008 30.871007 50.227824
F 13.282184 30.871007 72.043634
F 12.520359 30.871007 93.859444
F 11.758534 30.871007 115.675253
F 10.996709 30.871007 137.491064
F 10.234884 30.871007 159.306873
F 9.473059 30.871007 181.122682
F 8.711234 30.871007 202.938492
F 7.949410 30.871007 224.754302
F 7.187585 30.871007 246.570112
F 15.567658 54.024264 6.596205
F 14.805833 54.024264 28.412015
F 14.044008 54.024264 50.227824
F 13.282184 54.024264 72.043634
F 12.520359 54.024264 93.859444
F 11.758534 54.024264 115.675253
F 10.996709 54.024264 137.491064
F 10.234884 54.024264 159.306873
F 9.473059 54.024264 181.122682
F 8.711234 54.024264 202.938492
F 7.949410 54.024264 224.754302
F 7.187585 54.024264 246.570112
F 42.286476 7.717749 7.529246
F 41.524651 7.717749 29.345057
F 40.762826 7.717749 51.160866
F 40.001001 7.717749 72.976675
F 39.239176 7.717749 94.792486
F 38.477352 7.717749 116.608295
F 37.715527 7.717749 138.424105
F 36.953702 7.717749 160.239915
F 36.191877 7.717749 182.055724
F 35.430052 7.717749 203.871534
F 34.668227 7.717749 225.687343
F 33.906402 7.717749 247.503154
F 42.286476 30.871007 7.529246
F 41.524651 30.871007 29.345057
F 40.762826 30.871007 51.160866
F 40.001001 30.871007 72.976675
F 39.239176 30.871007 94.792486
F 38.477352 30.871007 116.608295
F 37.715527 30.871007 138.424105
F 36.953702 30.871007 160.239915
F 36.191877 30.871007 182.055724
F 35.430052 30.871007 203.871534
F 34.668227 30.871007 225.687343
F 33.906402 30.871007 247.503154
F 42.286476 54.024264 7.529246
F 41.524651 54.024264 29.345057
F 40.762826 54.024264 51.160866
F 40.001001 54.024264 72.976675
F 39.239176 54.024264 94.792486
F 38.477352 54.024264 116.608295
F 37.715527 54.024264 138.424105
F 36.953702 54.024264 160.239915
F 36.191877 54.024264 182.055724
F 35.430052 54.024264 203.871534
F 34.668227 54.024264 225.687343
F 33.906402 54.024264 247.503154
F 65.196168 7.717749 117.541337
F 64.434343 7.717749 139.357147
F 63.672519 7.717749 161.172956
F 62.910694 7.717749 182.988765
F 62.148869 7.717749 204.804576
F 61.387044 7.717749 226.620385
F 60.625219 7.717749 248.436195
F 65.196168 30.871007 117.541337
F 64.434343 30.871007 139.357147
F 63.672519 30.871007 161.172956
F 62.910694 30.871007 182.988765
F 62.148869 30.871007 204.804576
F 61.387044 30.871007 226.620385
F 60.625219 30.871007 248.436195
F 65.196168 54.024264 117.541337
F 64.434343 54.024264 139.357147
F 63.672519 54.024264 161.172956
F 62.910694 54.024264 182.988765
F 62.148869 54.024264 204.804576
F 61.387044 54.024264 226.620385
F 60.625219 54.024264 248.436195
F 15.567658 15.435502 6.596206
F 14.805833 15.435502 28.412016
F 14.044008 15.435502 50.227825
F 13.282184 15.435502 72.043635
F 12.520359 15.435502 93.859445
F 11.758534 15.435502 115.675254
F 10.996709 15.435502 137.491065
F 10.234884 15.435502 159.306874
F 9.473059 15.435502 181.122683
F 8.711234 15.435502 202.938493
F 7.949410 15.435502 224.754303
F 7.187585 15.435502 246.570113
F 15.567658 38.588760 6.596206
F 14.805833 38.588760 28.412016
F 14.044008 38.588760 50.227825
F 13.282184 38.588760 72.043635
F 12.520359 38.588760 93.859445
F 11.758534 38.588760 115.675254
F 10.996709 38.588760 137.491065
F 10.234884 38.588760 159.306874
F 9.473059 38.588760 181.122683
F 8.711234 38.588760 202.938493
F 7.949410 38.588760 224.754303
F 7.187585 38.588760 246.570113
F 15.567658 61.742017 6.596206
F 14.805833 61.742017 28.412016
F 14.044008 61.742017 50.227825
F 13.282184 61.742017 72.043635
F 12.520359 61.742017 93.859445
F 11.758534 61.742017 115.675254
F 10.996709 61.742017 137.491065
F 10.234884 61.742017 159.306874
F 9.473059 61.742017 181.122683
F 8.711234 61.742017 202.938493
F 7.949410 61.742017 224.754303
F 7.187585 61.742017 246.570113
F 42.286476 15.435502 7.529247
F 41.524651 15.435502 29.345058
F 40.762826 15.435502 51.160867
F 40.001001 15.435502 72.976676
F 39.239176 15.435502 94.792487
F 38.477352 15.435502 116.608296
F 37.715527 15.435502 138.424106
F 36.953702 15.435502 160.239916
F 36.191877 15.435502 182.055725
F 35.430052 15.435502 203.871535
F 34.668227 15.435502 225.687344
F 33.906402 15.435502 247.503155
F 42.286476 38.588760 7.529247
F 41.524651 38.588760 29.345058
F 40.762826 38.588760 51.160867
F 40.001001 38.588760 72.976676
F 39.239176 38.588760 94.792487
F 38.477352 38.588760 116.608296
F 37.715527 38.588760 138.424106
F 36.953702 38.588760 160.239916
F 36.191877 38.588760 182.055725
F 35.430052 38.588760 203.871535
F 34.668227 38.588760 225.687344
F 33.906402 38.588760 247.503155
F 42.286476 61.742017 7.529247
F 41.524651 61.742017 29.345058
F 40.762826 61.742017 51.160867
F 40.001001 61.742017 72.976676
F 39.239176 61.742017 94.792487
F 38.477352 61.742017 116.608296
F 37.715527 61.742017 138.424106
F 36.953702 61.742017 160.239916
F 36.191877 61.742017 182.055725
F 35.430052 61.742017 203.871535
F 34.668227 61.742017 225.687344
F 33.906402 61.742017 247.503155
F 65.196168 15.435502 117.541338
F 64.434343 15.435502 139.357148
F 63.672518 15.435502 161.172957
F 62.910694 15.435502 182.988766
F 62.148869 15.435502 204.804577
F 61.387044 15.435502 226.620386
F 60.625219 15.435502 248.436196
F 65.196168 38.588760 117.541338
F 64.434343 38.588760 139.357148
F 63.672518 38.588760 161.172957
F 62.910694 38.588760 182.988766
F 62.148869 38.588760 204.804577
F 61.387044 38.588760 226.620386
F 60.625219 38.588760 248.436196
F 65.196168 61.742017 117.541338
F 64.434343 61.742017 139.357148
F 63.672518 61.742017 161.172957
F 62.910694 61.742017 182.988766
F 62.148869 61.742017 204.804577
F 61.387044 61.742017 226.620386
F 60.625219 61.742017 248.436196
F 15.567658 0.000000 6.596205
F 14.805833 0.000000 28.412015
F 14.044008 0.000000 50.227824
F 13.282184 0.000000 72.043635
F 12.520359 0.000000 93.859444
F 11.758534 0.000000 115.675253
F 10.996709 0.000000 137.491064
F 10.234884 0.000000 159.306873
F 9.473059 0.000000 181.122683
F 8.711234 0.000000 202.938492
F 7.949410 0.000000 224.754302
F 7.187585 0.000000 246.570112
F 15.567658 23.153257 6.596205
F 14.805833 23.153257 28.412015
F 14.044008 23.153257 50.227824
F 13.282184 23.153257 72.043635
F 12.520359 23.153257 93.859444
F 11.758534 23.153257 115.675253
F 10.996709 23.153257 137.491064
F 10.234884 23.153257 159.306873
F 9.473059 23.153257 181.122683
F 8.711234 23.153257 202.938492
F 7.949410 23.153257 224.754302
F 7.187585 23.153257 246.570112
F 15.567658 46.306515 6.596205
F 14.805833 46.306515 28.412015
F 14.044008 46.306515 50.227824
F 13.282184 46.306515 72.043635
F 12.520359 46.306515 93.859444
F 11.758534 46.306515 115.675253
F 10.996709 46.306515 137.491064
F 10.234884 46.306515 159.306873
F 9.473059 46.306515 181.122683
F 8.711234 46.306515 202.938492
F 7.949410 46.306515 224.754302
F 7.187585 46.306515 246.570112
F 42.286476 0.000000 7.529246
F 41.524651 0.000000 29.345057
F 40.762826 0.000000 51.160866
F 40.001001 0.000000 72.976676
F 39.239176 0.000000 94.792486
F 38.477352 0.000000 116.608295
F 37.715527 0.000000 138.424105
F 36.953702 0.000000 160.239915
F 36.191877 0.000000 182.055725
F 35.430052 0.000000 203.871534
F 34.668227 0.000000 225.687343
F 33.906402 0.000000 247.503154
F 42.286476 23.153257 7.529246
F 41.524651 23.153257 29.345057
F 40.762826 23.153257 51.160866
F 40.001001 23.153257 72.976676
F 39.239176 23.153257 94.792486
F 38.477352 23.153257 116.608295
F 37.715527 23.153257 138.424105
F 36.953702 23.153257 160.239915
F 36.191877 23.153257 182.055725
F 35.430052 23.153257 203.871534
F 34.668227 23.153257 225.687343
F 33.906402 23.153257 247.503154
F 42.286476 46.306515 7.529246
F 41.524651 46.306515 29.345057
F 40.762826 46.306515 51.160866
F 40.001001 46.306515 72.976676
F 39.239176 46.306515 94.792486
F 38.477352 46.306515 116.608295
F 37.715527 46.306515 138.424105
F 36.953702 46.306515 160.239915
F 36.191877 46.306515 182.055725
F 35.430052 46.306515 203.871534
F 34.668227 46.306515 225.687343
F 33.906402 46.306515 247.503154
F 65.196168 0.000000 117.541337
F 64.434343 0.000000 139.357147
F 63.672519 0.000000 161.172956
F 62.910694 0.000000 182.988766
F 62.148869 0.000000 204.804576
F 61.387044 0.000000 226.620385
F 60.625219 0.000000 248.436195
F 65.196168 23.153257 117.541337
F 64.434343 23.153257 139.357147
F 63.672519 23.153257 161.172956
F 62.910694 23.153257 182.988766
F 62.148869 23.153257 204.804576
F 61.387044 23.153257 226.620385
F 60.625219 23.153257 248.436195
F 65.196168 46.306515 117.541337
F 64.434343 46.306515 139.357147
F 63.672519 46.306515 161.172956
F 62.910694 46.306515 182.988766
F 62.148869 46.306515 204.804576
F 61.387044 46.306515 226.620385
F 60.625219 46.306515 248.436195
F 24.473931 7.717751 6.907220
F 23.712106 7.717751 28.723030
F 22.950282 7.717751 50.538839
F 22.188457 7.717751 72.354650
F 21.426632 7.717751 94.170459
F 20.664807 7.717751 115.986268
F 19.902982 7.717751 137.802078
F 19.141157 7.717751 159.617888
F 18.379332 7.717751 181.433697
F 17.617508 7.717751 203.249507
F 16.855683 7.717751 225.065317
F 16.093858 7.717751 246.881127
F 24.473931 30.871008 6.907220
F 23.712106 30.871008 28.723030
F 22.950282 30.871008 50.538839
F 22.188457 30.871008 72.354650
F 21.426632 30.871008 94.170459
F 20.664807 30.871008 115.986268
F 19.902982 30.871008 137.802078
F 19.141157 30.871008 159.617888
F 18.379332 30.871008 181.433697
F 17.617508 30.871008 203.249507
F 16.855683 30.871008 225.065317
F 16.093858 30.871008 246.881127
F 24.473931 54.024266 6.907220
F 23.712106 54.024266 28.723030
F 22.950282 54.024266 50.538839
F 22.188457 54.024266 72.354650
F 21.426632 54.024266 94.170459
F 20.664807 54.024266 115.986268
F 19.902982 54.024266 137.802078
F 19.141157 54.024266 159.617888
F 18.379332 54.024266 181.433697
F 17.617508 54.024266 203.249507
F 16.855683 54.024266 225.065317
F 16.093858 54.024266 246.881127
F 51.192748 7.717751 7.840261
F 50.430923 7.717751 29.656072
F 49.669098 7.717751 51.471881
F 48.907273 7.717751 73.287691
F 48.145449 7.717751 95.103500
F 47.383624 7.717751 116.919310
F 46.621799 7.717751 138.735120
F 45.859974 7.717751 160.550929
F 45.098149 7.717751 182.366739
F 44.336324 7.717751 204.182549
F 43.574499 7.717751 225.998358
F 42.812675 7.717751 247.814169
F 51.192748 30.871008 7.840261
F 50.430923 30.871008 29.656072
F 49.669098 30.871008 51.471881
F 48.907273 30.871008 73.287691
F 48.145449 30.871008 95.103500
F 47.383624 30.871008 116.919310
F 46.621799 30.871008 138.735120
F 45.859974 30.871008 160.550929
F 45.098149 30.871008 182.366739
F 44.336324 30.871008 204.182549
F 43.574499 30.871008 225.998358
F 42.812675 30.871008 247.814169
F 51.192748 54.024266 7.840261
F 50.430923 54.024266 29.656072
F 49.669098 54.024266 51.471881
F 48.907273 54.024266 73.287691
F 48.145449 54.024266 95.103500
F 47.383624 54.024266 116.919310
F 46.621799 54.024266 138.735120
F 45.859974 54.024266 160.550929
F 45.098149 54.024266 182.366739
F 44.336324 54.024266 204.182549
F 43.574499 54.024266 225.998358
F 42.812675 54.024266 247.814169
F 24.473931 15.435503 6.907221
F 23.712106 15.435503 28.723031
F 22.950282 15.435503 50.538840
F 22.188457 15.435503 72.354651
F 21.426632 15.435503 94.170460
F 20.664807 15.435503 115.986269
F 19.902982 15.435503 137.802079
F 19.141157 15.435503 159.617889
F 18.379332 15.435503 181.433699
F 17.617508 15.435503 203.249508
F 16.855683 15.435503 225.065318
F 16.093858 15.435503 246.881128
F 24.473931 38.588761 6.907221
F 23.712106 38.588761 28.723031
F 22.950282 38.588761 50.538840
F 22.188457 38.588761 72.354651
F 21.426632 38.588761 94.170460
F 20.664807 38.588761 115.986269
F 19.902982 38.588761 137.802079
F 19.141157 38.588761 159.617889
F 18.379332 38.588761 181.433699
F 17.617508 38.588761 203.249508
F 16.855683 38.588761 225.065318
F 16.093858 38.588761 246.881128
F 24.473931 61.742018 6.907221
F 23.712106 61.742018 28.723031
F 22.950282 61.742018 50.538840
F 22.188457 61.742018 72.354651
F 21.426632 61.742018 94.170460
F 20.664807 61.742018 115.986269
F 19.902982 61.742018 137.802079
F 19.141157 61.742018 159.617889
F 18.379332 61.742018 181.433699
F 17.617508 61.742018 203.249508
F 16.855683 61.742018 225.065318
F 16.093858 61.742018 246.881128
F 51.192748 15.435503 7.840262
F 50.430923 15.435503 29.656073
F 49.669098 15.435503 51.471882
F 48.907273 15.435503 73.287692
F 48.145449 15.435503 95.103501
F 47.383624 15.435503 116.919311
F 46.621799 15.435503 138.735121
F 45.859974 15.435503 160.550930
F 45.098149 15.435503 182.366741
F 44.336324 15.435503 204.182550
F 43.574499 15.435503 225.998359
F 42.812675 15.435503 247.814170
F 51.192748 38.588761 7.840262
F 50.430923 38.588761 29.656073
F 49.669098 38.588761 51.471882
F 48.907273 38.588761 73.287692
F 48.145449 38.588761 95.103501
F 47.383624 38.588761 116.919311
F 46.621799 38.588761 138.735121
F 45.859974 38.588761 160.550930
F 45.098149 38.588761 182.366741
F 44.336324 38.588761 204.182550
F 43.574499 38.588761 225.998359
F 42.812675 38.588761 247.814170
F 51.192748 61.742018 7.840262
F 50.430923 61.742018 29.656073
F 49.669098 61.742018 51.471882
F 48.907273 61.742018 73.287692
F 48.145449 61.742018 95.103501
F 47.383624 61.742018 116.919311
F 46.621799 61.742018 138.735121
F 45.859974 61.742018 160.550930
F 45.098149 61.742018 182.366741
F 44.336324 61.742018 204.182550
F 43.574499 61.742018 225.998359
F 42.812675 61.742018 247.814170
F 24.473931 0.000001 6.907220
F 23.712106 0.000001 28.723030
F 22.950282 0.000001 50.538839
F 22.188457 0.000001 72.354650
F 21.426632 0.000001 94.170459
F 20.664807 0.000001 115.986268
F 19.902982 0.000001 137.802078
F 19.141157 0.000001 159.617888
F 18.379332 0.000001 181.433698
F 17.617508 0.000001 203.249507
F 16.855683 0.000001 225.065317
F 16.093858 0.000001 246.881127
F 24.473931 23.153259 6.907220
F 23.712106 23.153259 28.723030
F 22.950282 23.153259 50.538839
F 22.188457 23.153259 72.354650
F 21.426632 23.153259 94.170459
F 20.664807 23.153259 115.986268
F 19.902982 23.153259 137.802078
F 19.141157 23.153259 159.617888
F 18.379332 23.153259 181.433698
F 17.617508 23.153259 203.249507
F 16.855683 23.153259 225.065317
F 16.093858 23.153259 246.881127
F 24.473931 46.306516 6.907220
F 23.712106 46.306516 28.723030
F 22.950282 46.306516 50.538839
F 22.188457 46.306516 72.354650
F 21.426632 46.306516 94.170459
F 20.664807 46.306516 115.986268
F 19.902982 46.306516 137.802078
F 19.141157 46.306516 159.617888
F 18.379332 46.306516 181.433698
F 17.617508 46.306516 203.249507
F 16.855683 46.306516 225.065317
F 16.093858 46.306516 246.881127
F 51.192748 0.000001 7.840261
F 50.430923 0.000001 29.656072
F 49.669098 0.000001 51.471881
F 48.907273 0.000001 73.287691
F 48.145449 0.000001 95.103500
F 47.383624 0.000001 116.919310
F 46.621799 0.000001 138.735120
F 45.859974 0.000001 160.550929
F 45.098149 0.000001 182.366740
F 44.336324 0.000001 204.182549
F 43.574499 0.000001 225.998358
F 42.812675 0.000001 247.814169
F 51.192748 23.153259 7.840261
F 50.430923 23.153259 29.656072
F 49.669098 23.153259 51.471881
F 48.907273 23.153259 73.287691
F 48.145449 23.153259 95.103500
F 47.383624 23.153259 116.919310
F 46.621799 23.153259 138.735120
F 45.859974 23.153259 160.550929
F 45.098149 23.153259 182.366740
F 44.336324 23.153259 204.182549
F 43.574499 23.153259 225.998358
F 42.812675 23.153259 247.814169
F 51.192748 46.306516 7.840261
F 50.430923 46.306516 29.656072
F 49.669098 46.306516 51.471881
F 48.907273 46.306516 73.287691
F 48.145449 46.306516 95.103500
F 47.383624 46.306516 116.919310
F 46.621799 46.306516 138.735120
F 45.859974 46.306516 160.550929
F 45.098149 46.306516 182.366740
F 44.336324 46.306516 204.182549
F 43.574499 46.306516 225.998358
F 42.812675 46.306516 247.814169
F 33.380209 7.717750 7.218233
F 32.618384 7.717750 29.034043
F 31.856559 7.717750 50.849852
F 31.094734 7.717750 72.665662
F 30.332909 7.717750 94.481472
F 29.571084 7.717750 116.297281
F 28.809259 7.717750 138.113092
F 28.047435 7.717750 159.928901
F 27.285610 7.717750 181.744710
F 26.523785 7.717750 203.560520
F 25.761960 7.717750 225.376330
F 25.000135 7.717750 247.192140
F 33.380209 30.871007 7.218233
F 32.618384 30.871007 29.034043
F 31.856559 30.871007 50.849852
F 31.094734 30.871007 72.665662
F 30.332909 30.871007 94.481472
F 29.571084 30.871007 116.297281
F 28.809259 30.871007 138.113092
F 28.047435 30.871007 159.928901
F 27.285610 30.871007 181.744710
F 26.523785 30.871007 203.560520
F 25.761960 30.871007 225.376330
F 25.000135 30.871007 247.192140
F 33.380209 54.024265 7.218233
F 32.618384 54.024265 29.034043
F 31.856559 54.024265 50.849852
F 31.094734 54.024265 72.665662
F 30.332909 54.024265 94.481472
F 29.571084 54.024265 116.297281
F 28.809259 54.024265 138.113092
F 28.047435 54.024265 159.928901
F 27.285610 54.024265 181.744710
F 26.523785 54.024265 203.560520
F 25.761960 54.024265 225.376330
F 25.000135 54.024265 247.192140
F 60.099025 7.717750 8.151274
F 59.337200 7.717750 29.967085
F 58.575376 7.717750 51.782894
F 57.813551 7.717750 73.598703
F 57.051726 7.717750 95.414514
F 56.289901 7.717750 117.230323
F 55.528076 7.717750 139.046133
F 54.766251 7.717750 160.861942
F 54.004426 7.717750 182.677752
F 53.242602 7.717750 204.493562
F 52.480777 7.717750 226.309371
F 51.718952 7.717750 248.125182
F 60.099025 30.871007 8.151274
F 59.337200 30.871007 29.967085
F 58.575376 30.871007 51.782894
F 57.813551 30.871007 73.598703
F 57.051726 30.871007 95.414514
F 56.289901 30.871007 117.230323
F 55.528076 30.871007 139.046133
F 54.766251 30.871007 160.861942
F 54.004426 30.871007 182.677752
F 53.242602 30.871007 204.493562
F 52.480777 30.871007 226.309371
F 51.718952 30.871007 248.125182
F 60.099025 54.024265 8.151274
F 59.337200 54.024265 29.967085
F 58.575376 54.024265 51.782894
F 57.813551 54.024265 73.598703
F 57.051726 54.024265 95.414514
F 56.289901 54.024265 117.230323
F 55.528076 54.024265 139.046133
F 54.766251 54.024265 160.861942
F 54.004426 54.024265 182.677752
F 53.242602 54.024265 204.493562
F 52.480777 54.024265 226.309371
F 51.718952 54.024265 248.125182
F 33.380209 15.435502 7.218234
F 32.618384 15.435502 29.034044
F 31.856559 15.435502 50.849853
F 31.094734 15.435502 72.665664
F 30.332909 15.435502 94.481473
F 29.571084 15.435502 116.297282
F 28.809259 15.435502 138.113093
F 28.047435 15.435502 159.928902
F 27.285610 15.435502 181.744711
F 26.523785 15.435502 203.560521
F 25.761960 15.435502 225.376331
F 25.000135 15.435502 247.192141
F 33.380209 38.588760 7.218234
F 32.618384 38.588760 29.034044
F 31.856559 38.588760 50.849853
F 31.094734 38.588760 72.665664
F 30.332909 38.588760 94.481473
F 29.571084 38.588760 116.297282
F 28.809259 38.588760 138.113093
F 28.047435 38.588760 159.928902
F 27.285610 38.588760 181.744711
F 26.523785 38.588760 203.560521
F 25.761960 38.588760 225.376331
F 25.000135 38.588760 247.192141
F 33.380209 61.742017 7.218234
F 32.618384 61.742017 29.034044
F 31.856559 61.742017 50.849853
F 31.094734 61.742017 72.665664
F 30.332909 61.742017 94.481473
F 29.571084 61.742017 116.297282
F 28.809259 61.742017 138.113093
F 28.047435 61.742017 159.928902
F 27.285610 61.742017 181.744711
F 26.523785 61.742017 203.560521
F 25.761960 61.742017 225.376331
F 25.000135 61.742017 247.192141
F 60.099025 15.435502 8.151275
F 59.337200 15.435502 29.967086
F 58.575376 15.435502 51.782895
F 57.813551 15.435502 73.598705
F 57.051726 15.435502 95.414515
F 56.289901 15.435502 117.230324
F 55.528076 15.435502 139.046134
F 54.766251 15.435502 160.861943
F 54.004426 15.435502 182.677753
F 53.242602 15.435502 204.493563
F 52.480777 15.435502 226.309372
F 51.718952 15.435502 248.125183
F 60.099025 38.588760 8.151275
F 59.337200 38.588760 29.967086
F 58.575376 38.588760 51.782895
F 57.813551 38.588760 73.598705
F 57.051726 38.588760 95.414515
F 56.289901 38.588760 117.230324
F 55.528076 38.588760 139.046134
F 54.766251 38.588760 160.861943
F 54.004426 38.588760 182.677753
F 53.242602 38.588760 204.493563
F 52.480777 38.588760 226.309372
F 51.718952 38.588760 248.125183
F 60.099025 61.742017 8.151275
F 59.337200 61.742017 29.967086
F 58.575376 61.742017 51.782895
F 57.813551 61.742017 73.598705
F 57.051726 61.742017 95.414515
F 56.289901 61.742017 117.230324
F 55.528076 61.742017 139.046134
F 54.766251 61.742017 160.861943
F 54.004426 61.742017 182.677753
F 53.242602 61.742017 204.493563
F 52.480777 61.742017 226.309372
F 51.718952 61.742017 248.125183
F 33.380209 0.000000 7.218233
F 32.618384 0.000000 29.034043
F 31.856559 0.000000 50.849852
F 31.094734 0.000000 72.665663
F 30.332909 0.000000 94.481472
F 29.571084 0.000000 116.297281
F 28.809259 0.000000 138.113092
F 28.047435 0.000000 159.928901
F 27.285610 0.000000 181.744711
F 26.523785 0.000000 203.560520
F 25.761960 0.000000 225.376330
F 25.000135 0.000000 247.192140
F 33.380209 23.153258 7.218233
F 32.618384 23.153258 29.034043
F 31.856559 23.153258 50.849852
F 31.094734 23.153258 72.665663
F 30.332909 23.153258 94.481472
F 29.571084 23.153258 116.297281
F 28.809259 23.153258 138.113092
F 28.047435 23.153258 159.928901
F 27.285610 23.153258 181.744711
F 26.523785 23.153258 203.560520
F 25.761960 23.153258 225.376330
F 25.000135 23.153258 247.192140
F 33.380209 46.306515 7.218233
F 32.618384 46.306515 29.034043
F 31.856559 46.306515 50.849852
F 31.094734 46.306515 72.665663
F 30.332909 46.306515 94.481472
F 29.571084 46.306515 116.297281
F 28.809259 46.306515 138.113092
F 28.047435 46.306515 159.928901
F 27.285610 46.306515 181.744711
F 26.523785 46.306515 203.560520
F 25.761960 46.306515 225.376330
F 25.000135 46.306515 247.192140
F 60.099025 0.000000 8.151274
F 59.337200 0.000000 29.967085
F 58.575376 0.000000 51.782894
F 57.813551 0.000000 73.598704
F 57.051726 0.000000 95.414514
F 56.289901 0.000000 117.230323
F 55.528076 0.000000 139.046133
F 54.766251 0.000000 160.861942
F 54.004426 0.000000 182.677753
F 53.242602 0.000000 204.493562
F 52.480777 0.000000 226.309371
F 51.718952 0.000000 248.125182
F 60.099025 23.153258 8.151274
F 59.337200 23.153258 29.967085
F 58.575376 23.153258 51.782894
F 57.813551 23.153258 73.598704
F 57.051726 23.153258 95.414514
F 56.289901 23.153258 117.230323
F 55.528076 23.153258 139.046133
F 54.766251 23.153258 160.861942
F 54.004426 23.153258 182.677753
F 53.242602 23.153258 204.493562
F 52.480777 23.153258 226.309371
F 51.718952 23.153258 248.125182
F 60.099025 46.306515 8.151274
F 59.337200 46.306515 29.967085
F 58.575376 46.306515 51.782894
F 57.813551 46.306515 73.598704
F 57.051726 46.306515 95.414514
F 56.289901 46.306515 117.230323
F 55.528076 46.306515 139.046133
F 54.766251 46.306515 160.861942
F 54.004426 46.306515 182.677753
F 53.242602 46.306515 204.493562
F 52.480777 46.306515 226.309371
F 51.718952 46.306515 248.125182
F 8.761000 1.286291 9.998914
F 7.999175 1.286291 31.814723
F 7.237350 1.286291 53.630532
F 6.475525 1.286291 75.446343
F 5.713700 1.286291 97.262152
F 4.951876 1.286291 119.077962
F 4.190051 1.286291 140.893771
F 3.428226 1.286291 162.709581
F 2.666401 1.286291 184.525391
F 1.904576 1.286291 206.341200
F 1.142751 1.286291 228.157011
F 0.380926 1.286291 249.972820
F 8.761000 24.439548 9.998914
F 7.999175 24.439548 31.814723
F 7.237350 24.439548 53.630532
F 6.475525 24.439548 75.446343
F 5.713700 24.439548 97.262152
F 4.951876 24.439548 119.077962
F 4.190051 24.439548 140.893771
F 3.428226 24.439548 162.709581
F 2.666401 24.439548 184.525391
F 1.904576 24.439548 206.341200
F 1.142751 24.439548 228.157011
F 0.380926 24.439548 249.972820
F 8.761000 47.592806 9.998914
F 7.999175 47.592806 31.814723
F 7.237350 47.592806 53.630532
F 6.475525 47.592806 75.446343
F 5.713700 47.592806 97.262152
F 4.951876 47.592806 119.077962
F 4.190051 47.592806 140.893771
F 3.428226 47.592806 162.709581
F 2.666401 47.592806 184.525391
F 1.904576 47.592806 206.341200
F 1.142751 47.592806 228.157011
F 0.380926 47.592806 249.972820
F 35.479817 1.286291 10.931955
F 34.717992 1.286291 32.747765
F 33.956167 1.286291 54.563574
F 33.194342 1.286291 76.379384
F 32.432517 1.286291 98.195193
F 31.670692 1.286291 120.011004
F 30.908867 1.286291 141.826813
F 30.147043 1.286291 163.642622
F 29.385218 1.286291 185.458433
F 28.623393 1.286291 207.274242
F 27.861568 1.286291 229.090052
F 27.099743 1.286291 250.905862
F 35.479817 24.439548 10.931955
F 34.717992 24.439548 32.747765
F 33.956167 24.439548 54.563574
F 33.194342 24.439548 76.379384
F 32.432517 24.439548 98.195193
F 31.670692 24.439548 120.011004
F 30.908867 24.439548 141.826813
F 30.147043 24.439548 163.642622
F 29.385218 24.439548 185.458433
F 28.623393 24.439548 207.274242
F 27.861568 24.439548 229.090052
F 27.099743 24.439548 250.905862
F 35.479817 47.592806 10.931955
F 34.717992 47.592806 32.747765
F 33.956167 47.592806 54.563574
F 33.194342 47.592806 76.379384
F 32.432517 47.592806 98.195193
F 31.670692 47.592806 120.011004
F 30.908867 47.592806 141.826813
F 30.147043 47.592806 163.642622
F 29.385218 47.592806 185.458433
F 28.623393 47.592806 207.274242
F 27.861568 47.592806 229.090052
F 27.099743 47.592806 250.905862
F 62.198633 1.286291 11.864997
F 61.436808 1.286291 33.680806
F 60.674984 1.286291 55.496616
F 59.913159 1.286291 77.312426
F 59.151334 1.286291 99.128235
F 58.389509 1.286291 120.944045
F 57.627684 1.286291 142.759855
F 56.865859 1.286291 164.575664
F 56.104034 1.286291 186.391474
F 55.342210 1.286291 208.207284
F 54.580385 1.286291 230.023094
F 53.818560 1.286291 251.838903
F 62.198633 24.439548 11.864997
F 61.436808 24.439548 33.680806
F 60.674984 24.439548 55.496616
F 59.913159 24.439548 77.312426
F 59.151334 24.439548 99.128235
F 58.389509 24.439548 120.944045
F 57.627684 24.439548 142.759855
F 56.865859 24.439548 164.575664
F 56.104034 24.439548 186.391474
F 55.342210 24.439548 208.207284
F 54.580385 24.439548 230.023094
F 53.818560 24.439548 251.838903
F 62.198633 47.592806 11.864997
F 61.436808 47.592806 33.680806
F 60.674984 47.592806 55.496616
F 59.913159 47.592806 77.312426
F 59.151334 47.592806 99.128235
F 58.389509 47.592806 120.944045
F 57.627684 47.592806 142.759855
F 56.865859 47.592806 164.575664
F 56.104034 47.592806 186.391474
F 55.342210 47.592806 208.207284
F 54.580385 47.592806 230.023094
F 53.818560 47.592806 251.838903
F 8.761000 9.004040 9.998914
F 7.999175 9.004040 31.814723
F 7.237350 9.004040 53.630532
F 6.475525 9.004040 75.446343
F 5.713700 9.004040 97.262152
F 4.951876 9.004040 119.077962
F 4.190051 9.004040 140.893771
F 3.428226 9.004040 162.709581
F 2.666401 9.004040 184.525391
F 1.904576 9.004040 206.341200
F 1.142751 9.004040 228.157011
F 0.380926 9.004040 249.972820
F 8.761000 32.157298 9.998914
F 7.999175 32.157298 31.814723
F 7.237350 32.157298 53.630532
F 6.475525 32.157298 75.446343
F 5.713700 32.157298 97.262152
F 4.951876 32.157298 119.077962
F 4.190051 32.157298 140.893771
F 3.428226 32.157298 162.709581
F 2.666401 32.157298 184.525391
F 1.904576 32.157298 206.341200
F 1.142751 32.157298 228.157011
F 0.380926 32.157298 249.972820
F 8.761000 55.310555 9.998914
F 7.999175 55.310555 31.814723
F 7.237350 55.310555 53.630532
F 6.475525 55.310555 75.446343
F 5.713700 55.310555 97.262152
F 4.951876 55.310555 119.077962
F 4.190051 55.310555 140.893771
F 3.428226 55.310555 162.709581
F 2.666401 55.310555 184.525391
F 1.904576 55.310555 206.341200
F 1.142751 55.310555 228.157011
F 0.380926 55.310555 249.972820
F 35.479817 9.004040 10.931955
F 34.717992 9.004040 32.747765
F 33.956167 9.004040 54.563574
F 33.194342 9.004040 76.379384
F 32.432517 9.004040 98.195193
F 31.670692 9.004040 120.011004
F 30.908867 9.004040 141.826813
F 30.147043 9.004040 163.642622
F 29.385218 9.004040 185.458433
F 28.623393 9.004040 207.274242
F 27.861568 9.004040 229.090052
F 27.099743 9.004040 250.905862
F 35.479817 32.157298 10.931955
F 34.717992 32.157298 32.747765
F 33.956167 32.157298 54.563574
F 33.194342 32.157298 76.379384
F 32.432517 32.157298 98.195193
F 31.670692 32.157298 120.011004
F 30.908867 32.157298 141.826813
F 30.147043 32.157298 163.642622
F 29.385218 32.157298 185.458433
F 28.623393 32.157298 207.274242
F 27.861568 32.157298 229.090052
F 27.099743 32.157298 250.905862
F 35.479817 55.310555 10.931955
F 34.717992 55.310555 32.747765
F 33.956167 55.310555 54.563574
F 33.194342 55.310555 76.379384
F 32.432517 55.310555 98.195193
F 31.670692 55.310555 120.011004
F 30.908867 55.310555 141.826813
F 30.147043 55.310555 163.642622
F 29.385218 55.310555 185.458433
F 28.623393 55.310555 207.274242
F 27.861568 55.310555 229.090052
F 27.099743 55.310555 250.905862
F 62.198633 9.004040 11.864997
F 61.436808 9.004040 33.680806
F 60.674984 9.004040 55.496616
F 59.913159 9.004040 77.312426
F 59.151334 9.004040 99.128235
F 58.389509 9.004040 120.944045
F 57.627684 9.004040 142.759855
F 56.865859 9.004040 164.575664
F 56.104034 9.004040 186.391474
F 55.342210 9.004040 208.207284
F 54.580385 9.004040 230.023094
F 53.818560 9.004040 251.838903
F 62.198633 32.157298 11.864997
F 61.436808 32.157298 33.680806
F 60.674984 32.157298 55.496616
F 59.913159 32.157298 77.312426
F 59.151334 32.157298 99.128235
F 58.389509 32.157298 120.944045
F 57.627684 32.157298 142.759855
F 56.865859 32.157298 164.575664
F 56.104034 32.157298 186.391474
F 55.342210 32.157298 208.207284
F 54.580385 32.157298 230.023094
F 53.818560 32.157298 251.838903
F 62.198633 55.310555 11.864997
F 61.436808 55.310555 33.680806
F 60.674984 55.310555 55.496616
F 59.913159 55.310555 77.312426
F 59.151334 55.310555 99.128235
F 58.389509 55.310555 120.944045
F 57.627684 55.310555 142.759855
F 56.865859 55.310555 164.575664
F 56.104034 55.310555 186.391474
F 55.342210 55.310555 208.207284
F 54.580385 55.310555 230.023094
F 53.818560 55.310555 251.838903
F 8.761000 16.721795 9.998914
F 7.999175 16.721795 31.814724
F 7.237350 16.721795 53.630533
F 6.475525 16.721795 75.446344
F 5.713700 16.721795 97.262153
F 4.951876 16.721795 119.077962
F 4.190051 16.721795 140.893772
F 3.428226 16.721795 162.709582
F 2.666401 16.721795 184.525392
F 1.904576 16.721795 206.341201
F 1.142751 16.721795 228.157011
F 0.380926 16.721795 249.972821
F 8.761000 39.875053 9.998914
F 7.999175 39.875053 31.814724
F 7.237350 39.875053 53.630533
F 6.475525 39.875053 75.446344
F 5.713700 39.875053 97.262153
F 4.951876 39.875053 119.077962
F 4.190051 39.875053 140.893772
F 3.428226 39.875053 162.709582
F 2.666401 39.875053 184.525392
F 1.904576 39.875053 206.341201
F 1.142751 39.875053 228.157011
F 0.380926 39.875053 249.972821
F 8.761000 63.028310 9.998914
F 7.999175 63.028310 31.814724
F 7.237350 63.028310 53.630533
F 6.475525 63.028310 75.446344
F 5.713700 63.028310 97.262153
F 4.951876 63.028310 119.077962
F 4.190051 63.028310 140.893772
F 3.428226 63.028310 162.709582
F 2.666401 63.028310 184.525392
F 1.904576 63.028310 206.341201
F 1.142751 63.028310 228.157011
F 0.380926 63.028310 249.972821
F 35.479817 16.721795 10.931955
F 34.717992 16.721795 32.747766
F 33.956167 16.721795 54.563575
F 33.194342 16.721795 76.379385
F 32.432517 16.721795 98.195194
F 31.670692 16.721795 120.011004
F 30.908867 16.721795 141.826814
F 30.147043 16.721795 163.642623
F 29.385218 16.721795 185.458434
F 28.623393 16.721795 207.274243
F 27.861568 16.721795 229.090052
F 27.099743 16.721795 250.905863
F 35.479817 39.875053 10.931955
F 34.717992 39.875053 32.747766
F 33.956167 39.875053 54.563575
F 33.194342 39.875053 76.379385
F 32.432517 39.875053 98.195194
F 31.670692 39.875053 120.011004
F 30.908867 39.875053 141.826814
F 30.147043 39.875053 163.642623
F 29.385218 39.875053 185.458434
F 28.623393 39.875053 207.274243
F 27.861568 39.875053 229.090052
F 27.099743 39.875053 250.905863
F 35.479817 63.028310 10.931955
F 34.717992 63.028310 32.747766
F 33.956167 63.028310 54.563575
F 33.194342 63.028310 76.379385
F 32.432517 63.028310 98.195194
F 31.670692 63.028310 120.011004
F 30.908867 63.028310 141.826814
F 30.147043 63.028310 163.642623
F 29.385218 63.028310 185.458434
F 28.623393 63.028310 207.274243
F 27.861568 63.028310 229.090052
F 27.099743 63.028310 250.905863
F 62.198633 16.721795 11.864997
F 61.436808 16.721795 33.680807
F 60.674984 16.721795 55.496617
F 59.913159 16.721795 77.312427
F 59.151334 16.721795 99.128236
F 58.389509 16.721795 120.944045
F 57.627684 16.721795 142.759856
F 56.865859 16.721795 164.575665
F 56.104034 16.721795 186.391475
F 55.342210 16.721795 208.207285
F 54.580385 16.721795 230.023094
F 53.818560 16.721795 251.838904
F 62.198633 39.875053 11.864997
F 61.436808 39.875053 33.680807
F 60.674984 39.875053 55.496617
F 59.913159 39.875053 77.312427
F 59.151334 39.875053 99.128236
F 58.389509 39.875053 120.944045
F 57.627684 39.875053 142.759856
F 56.865859 39.875053 164.575665
F 56.104034 39.875053 186.391475
F 55.342210 39.875053 208.207285
F 54.580385 39.875053 230.023094
F 53.818560 39.875053 251.838904
F 62.198633 63.028310 11.864997
F 61.436808 63.028310 33.680807
F 60.674984 63.028310 55.496617
F 59.913159 63.028310 77.312427
F 59.151334 63.028310 99.128236
F 58.389509 63.028310 120.944045
F 57.627684 63.028310 142.759856
F 56.865859 63.028310 164.575665
F 56.104034 63.028310 186.391475
F 55.342210 63.028310 208.207285
F 54.580385 63.028310 230.023094
F 53.818560 63.028310 251.838904
F 17.667268 1.286291 10.309927
F 16.905443 1.286291 32.125737
F 16.143618 1.286291 53.941547
F 15.381794 1.286291 75.757356
F 14.619969 1.286291 97.573166
F 13.858144 1.286291 119.388976
F 13.096319 1.286291 141.204785
F 12.334494 1.286291 163.020595
F 11.572669 1.286291 184.836405
F 10.810844 1.286291 206.652214
F 10.049020 1.286291 228.468024
F 9.287195 1.286291 250.283834
F 17.667268 24.439548 10.309927
F 16.905443 24.439548 32.125737
F 16.143618 24.439548 53.941547
F 15.381794 24.439548 75.757356
F 14.619969 24.439548 97.573166
F 13.858144 24.439548 119.388976
F 13.096319 24.439548 141.204785
F 12.334494 24.439548 163.020595
F 11.572669 24.439548 184.836405
F 10.810844 24.439548 206.652214
F 10.049020 24.439548 228.468024
F 9.287195 24.439548 250.283834
F 17.667268 47.592806 10.309927
F 16.905443 47.592806 32.125737
F 16.143618 47.592806 53.941547
F 15.381794 47.592806 75.757356
F 14.619969 47.592806 97.573166
F 13.858144 47.592806 119.388976
F 13.096319 47.592806 141.204785
F 12.334494 47.592806 163.020595
F 11.572669 47.592806 184.836405
F 10.810844 47.592806 206.652214
F 10.049020 47.592806 228.468024
F 9.287195 47.592806 250.283834
F 44.386085 1.286291 11.242969
F 43.624260 1.286291 33.058778
F 42.862435 1.286291 54.874589
F 42.100610 1.286291 76.690398
F 41.338785 1.286291 98.506207
F 40.576961 1.286291 120.322018
F 39.815136 1.286291 142.137827
F 39.053311 1.286291 163.953637
F 38.291486 1.286291 185.769446
F 37.529661 1.286291 207.585256
F 36.767836 1.286291 229.401066
F 36.006011 1.286291 251.216875
F 44.386085 24.439548 11.242969
F 43.624260 24.439548 33.058778
F 42.862435 24.439548 54.874589
F 42.100610 24.439548 76.690398
F 41.338785 24.439548 98.506207
F 40.576961 24.439548 120.322018
F 39.815136 24.439548 142.137827
F 39.053311 24.439548 163.953637
F 38.291486 24.439548 185.769446
F 37.529661 24.439548 207.585256
F 36.767836 24.439548 229.401066
F 36.006011 24.439548 251.216875
F 44.386085 47.592806 11.242969
F 43.624260 47.592806 33.058778
F 42.862435 47.592806 54.874589
F 42.100610 47.592806 76.690398
F 41.338785 47.592806 98.506207
F 40.576961 47.592806 120.322018
F 39.815136 47.592806 142.137827
F 39.053311 47.592806 163.953637
F 38.291486 47.592806 185.769446
F 37.529661 47.592806 207.585256
F 36.767836 47.592806 229.401066
F 36.006011 47.592806 251.216875
F 64.248479 1.286291 208.518297
F 63.486654 1.286291 230.334108
F 62.724829 1.286291 252.149917
F 64.248479 24.439548 208.518297
F 63.486654 24.439548 230.334108
F 62.724829 24.439548 252.149917
F 64.248479 47.592806 208.518297
F 63.486654 47.592806 230.334108
F 62.724829 47.592806 252.149917
F 17.667268 9.004040 10.309927
F 16.905443 9.004040 32.125737
F 16.143618 9.004040 53.941547
F 15.381794 9.004040 75.757356
F 14.619969 9.004040 97.573166
F 13.858144 9.004040 119.388976
F 13.096319 9.004040 141.204785
F 12.334494 9.004040 163.020595
F 11.572669 9.004040 184.836405
F 10.810844 9.004040 206.652214
F 10.049020 9.004040 228.468024
F 9.287195 9.004040 250.283834
F 17.667268 32.157298 10.309927
F 16.905443 32.157298 32.125737
F 16.143618 32.157298 53.941547
F 15.381794 32.157298 75.757356
F 14.619969 32.157298 97.573166
F 13.858144 32.157298 119.388976
F 13.096319 32.157298 141.204785
F 12.334494 32.157298 163.020595
F 11.572669 32.157298 184.836405
F 10.810844 32.157298 206.652214
F 10.049020 32.157298 228.468024
F 9.287195 32.157298 250.283834
F 17.667268 55.310555 10.309927
F 16.905443 55.310555 32.125737
F 16.143618 55.310555 53.941547
F 15.381794 55.310555 75.757356
F 14.619969 55.310555 97.573166
F 13.858144 55.310555 119.388976
F 13.096319 55.310555 141.204785
F 12.334494 55.310555 163.020595
F 11.572669 55.310555 184.836405
F 10.810844 55.310555 206.652214
F 10.049020 55.310555 228.468024
F 9.287195 55.310555 250.283834
F 44.386085 9.004040 11.242969
F 43.624260 9.004040 33.058778
F 42.862435 9.004040 54.874589
F 42.100610 9.004040 76.690398
F 41.338785 9.004040 98.506207
F 40.576961 9.004040 120.322018
F 39.815136 9.004040 142.137827
F 39.053311 9.004040 163.953637
F 38.291486 9.004040 185.769446
F 37.529661 9.004040 207.585256
F 36.767836 9.004040 229.401066
F 36.006011 9.004040 251.216875
F 44.386085 32.157298 11.242969
F 43.624260 32.157298 33.058778
F 42.862435 32.157298 54.874589
F 42.100610 32.157298 76.690398
F 41.338785 32.157298 98.506207
F 40.576961 32.157298 120.322018
F 39.815136 32.157298 142.137827
F 39.053311 32.157298 163.953637
F 38.291486 32.157298 185.769446
F 37.529661 32.157298 207.585256
F 36.767836 32.157298 229.401066
F 36.006011 32.157298 251.216875
F 44.386085 55.310555 11.242969
F 43.624260 55.310555 33.058778
F 42.862435 55.310555 54.874589
F 42.100610 55.310555 76.690398
F 41.338785 55.310555 98.506207
F 40.576961 55.310555 120.322018
F 39.815136 55.310555 142.137827
F 39.053311 55.310555 163.953637
F 38.291486 55.310555 185.769446
F 37.529661 55.310555 207.585256
F 36.767836 55.310555 229.401066
F 36.006011 55.310555 251.216875
F 64.248479 9.004040 208.518297
F 63.486654 9.004040 230.334108
F 62.724829 9.004040 252.149917
F 64.248479 32.157298 208.518297
F 63.486654 32.157298 230.334108
F 62.724829 32.157298 252.149917
F 64.248479 55.310555 208.518297
F 63.486654 55.310555 230.334108
F 62.724829 55.310555 252.149917
F 17.667268 16.721795 10.309928
F 16.905443 16.721795 32.125738
F 16.143618 16.721795 53.941547
F 15.381794 16.721795 75.757357
F 14.619969 16.721795 97.573167
F 13.858144 16.721795 119.388977
F 13.096319 16.721795 141.204786
F 12.334494 16.721795 163.020595
F 11.572669 16.721795 184.836406
F 10.810844 16.721795 206.652215
[truncated: 2,037,902 more chars]
