# Supplementary material for: Molecular-resolution imaging of ice crystallized from liquid water by cryogenic liquid-cell TEM
Source: Nat Commun. 2025 Sep 25;16:8342. doi: 10.1038/s41467-025-62451-0 (PMC12462463; doi:10.1038/s41467-025-62451-0)
Supplement: Supplementary file 9 — Supplementary Data 1 [file 41467_2025_62451_MOESM9_ESM.zip › supercell_5_3_12/2.0/minimized.xyz]

74691
F74691
F 9.022069 1.293767 2.728782
F 8.258161 1.291403 24.541662
F 9.022069 9.012871 2.728783
F 8.258161 9.010507 24.541662
F 9.022069 16.731981 2.728782
F 8.258161 16.729617 24.541662
F 17.922751 1.286909 3.044346
F 17.162396 1.286517 24.858163
F 17.922751 9.006013 3.044346
F 17.162396 9.005621 24.858163
F 17.922751 16.725123 3.044347
F 17.162396 16.724731 24.858164
F 26.830589 1.286908 3.355415
F 26.070235 1.286516 25.169232
F 26.830589 9.006012 3.355415
F 26.070234 9.005620 25.169232
F 26.830589 16.725122 3.355416
F 26.070235 16.724730 25.169233
F 8.893102 3.854675 6.358662
F 8.131154 3.854667 28.178268
F 8.893102 11.573780 6.358663
F 8.131154 11.573771 28.178268
F 8.893103 19.292890 6.358663
F 8.131154 19.292882 28.178268
F 17.797345 3.859553 6.675153
F 17.035388 3.859552 28.494769
F 17.797345 11.578658 6.675153
F 17.035388 11.578657 28.494769
F 17.797345 19.297767 6.675153
F 17.035388 19.297767 28.494770
F 26.705186 3.859553 6.986222
F 25.943229 3.859553 28.805838
F 26.705186 11.578658 6.986223
F 25.943229 11.578658 28.805839
F 26.705186 19.297769 6.986222
F 25.943229 19.297768 28.805839
F 8.987875 3.854886 3.642993
F 8.226023 3.854667 25.461919
F 8.987875 11.573990 3.642993
F 8.226023 11.573771 25.461918
F 8.987875 19.293101 3.642993
F 8.226023 19.292882 25.461918
F 17.892419 3.859604 3.948020
F 17.130645 3.859552 25.767315
F 17.892419 11.578709 3.948020
F 17.130645 11.578657 25.767315
F 17.892419 19.297820 3.948019
F 17.130645 19.297768 25.767315
F 26.800258 3.859605 4.259088
F 26.038485 3.859553 26.078383
F 26.800258 11.578710 4.259088
F 26.038485 11.578658 26.078383
F 26.800258 19.297820 4.259087
F 26.038485 19.297768 26.078383
F 9.013929 1.295513 0.032478
F 8.353006 1.291402 21.825312
F 9.013929 9.014617 0.032478
F 8.353006 9.010507 21.825312
F 9.013929 16.733727 0.032477
F 8.353007 16.729617 21.825311
F 17.930625 1.296221 0.341130
F 17.257629 1.286517 22.130709
F 17.930625 9.015325 0.341130
F 17.257629 9.005621 22.130709
F 17.930625 16.734435 0.341129
F 17.257629 16.724730 22.130708
F 26.838463 1.296220 0.652198
F 26.165468 1.286516 22.441776
F 26.838463 9.015325 0.652198
F 26.165468 9.005620 22.441776
F 26.838463 16.734434 0.652198
F 26.165468 16.724730 22.441776
F 11.208828 7.717286 3.715909
F 10.446890 7.717305 25.535145
F 11.208828 15.436394 3.715908
F 10.446890 15.436413 25.535145
F 23.970256 15.438212 21.454859
F 23.970256 7.719105 21.454858
F 20.119381 7.719156 4.025787
F 19.357607 7.719105 25.845083
F 20.119381 15.438264 4.025786
F 19.357607 15.438212 25.845082
F 20.119381 0.000051 4.025787
F 23.970256 0.000000 21.454858
F 29.027220 7.719156 4.336855
F 28.265447 7.719105 26.156151
F 29.027220 15.438265 4.336854
F 28.265447 15.438213 26.156150
F 29.027220 0.000052 4.336855
F 28.265447 0.000001 26.156151
F 11.245790 5.156980 0.108514
F 10.573870 5.147869 21.898539
F 11.245790 12.876087 0.108513
F 10.573870 12.866975 21.898538
F 11.245790 20.595197 0.108513
F 10.573870 20.586085 21.898538
F 20.157583 5.155772 0.418896
F 19.484586 5.146068 22.208475
F 20.157583 12.874879 0.418896
F 19.484586 12.865175 22.208474
F 20.157583 20.593989 0.418896
F 19.484586 20.584285 22.208475
F 29.065421 5.155772 0.729965
F 28.392428 5.146068 22.519544
F 29.065421 12.874879 0.729965
F 28.392428 12.865174 22.519543
F 29.065421 20.593990 0.729965
F 28.392428 20.584285 22.519544
F 11.239160 5.148311 2.809806
F 10.478722 5.147868 24.623533
F 11.239160 12.867417 2.809807
F 10.478722 12.866975 24.623534
F 11.239160 20.586528 2.809807
F 10.478722 20.586085 24.623533
F 20.149708 5.146460 3.122113
F 19.389354 5.146068 24.935931
F 20.149708 12.865567 3.122114
F 19.389354 12.865175 24.935931
F 20.149708 20.584677 3.122113
F 19.389354 20.584285 24.935931
F 29.057548 5.146460 3.433182
F 28.297193 5.146068 25.247000
F 29.057548 12.865567 3.433182
F 28.297193 12.865175 25.247000
F 29.057548 20.584677 3.433182
F 28.297193 20.584285 25.247000
F 11.113680 7.717303 6.440525
F 10.351720 7.717304 28.260139
F 11.113680 15.436411 6.440525
F 10.351720 15.436412 28.260140
F 32.878096 7.719105 21.765926
F 15.062414 23.157320 21.143788
F 11.113680 23.155520 6.440525
F 10.351720 23.155522 28.260139
F 20.024307 7.719105 6.752921
F 19.262350 7.719105 28.572537
F 20.024307 15.438213 6.752921
F 19.262350 15.438213 28.572538
F 32.878096 15.438212 21.765927
F 15.062414 15.438211 21.143788
F 28.932148 7.719105 7.063989
F 28.170190 7.719105 28.883606
F 28.932148 15.438213 7.063990
F 28.170191 15.438212 28.883607
F 28.932148 0.000001 7.063989
F 28.170190 0.000000 28.883606
F 13.468564 1.286724 2.888943
F 12.708194 1.286335 24.702750
F 13.468564 9.005828 2.888943
F 12.708194 9.005439 24.702750
F 13.468564 16.724938 2.888944
F 12.708194 16.724549 24.702751
F 22.376669 1.286908 3.199881
F 21.616315 1.286516 25.013698
F 22.376669 9.006013 3.199881
F 21.616315 9.005621 25.013698
F 22.376669 16.725122 3.199881
F 21.616315 16.724730 25.013698
F 31.284509 1.286908 3.510949
F 30.524155 1.286516 25.324767
F 31.284509 9.006013 3.510949
F 30.524155 9.005621 25.324767
F 31.284509 16.725122 3.510950
F 30.524155 16.724730 25.324767
F 13.343144 3.859735 6.519739
F 12.581187 3.859734 28.339357
F 13.343144 11.578840 6.519740
F 12.581187 11.578839 28.339357
F 13.343144 19.297950 6.519740
F 12.581187 19.297949 28.339357
F 22.251265 3.859553 6.830688
F 21.489308 3.859553 28.650304
F 22.251265 11.578658 6.830688
F 21.489308 11.578658 28.650304
F 22.251265 19.297769 6.830688
F 21.489308 19.297769 28.650304
F 31.159106 3.859553 7.141756
F 30.397149 3.859552 28.961372
F 31.159106 11.578657 7.141756
F 30.397149 11.578657 28.961373
F 31.159106 19.297768 7.141756
F 30.397149 19.297768 28.961373
F 13.438230 3.859785 3.792348
F 12.676453 3.859734 25.611641
F 13.438230 11.578890 3.792348
F 12.676453 11.578839 25.611641
F 13.438230 19.298000 3.792348
F 12.676453 19.297950 25.611640
F 22.346339 3.859605 4.103554
F 21.584565 3.859553 25.922850
F 22.346339 11.578710 4.103553
F 21.584565 11.578658 25.922849
F 22.346339 19.297820 4.103554
F 21.584565 19.297768 25.922849
F 31.254178 3.859604 4.414623
F 30.492405 3.859552 26.233918
F 31.254178 11.578709 4.414622
F 30.492405 11.578657 26.233918
F 31.254178 19.297820 4.414622
F 30.492405 19.297768 26.233918
F 13.476676 1.296227 0.185605
F 12.803436 1.286335 21.975034
F 13.476676 9.015332 0.185605
F 12.803436 9.005439 21.975034
F 13.476676 16.734442 0.185604
F 12.803436 16.724549 21.975033
F 22.384544 1.296220 0.496664
F 21.711548 1.286516 22.286243
F 22.384544 9.015324 0.496664
F 21.711548 9.005620 22.286243
F 22.384545 16.734434 0.496663
F 21.711548 16.724731 22.286242
F 31.292382 1.296221 0.807733
F 30.619388 1.286516 22.597311
F 31.292382 9.015325 0.807733
F 30.619388 9.005620 22.597311
F 31.292382 16.734435 0.807733
F 30.619388 16.724730 22.597310
F 15.665459 7.719155 3.870254
F 14.903685 7.719103 25.689550
F 15.665459 15.438262 3.870253
F 14.903685 15.438210 25.689549
F 15.665459 0.000050 3.870254
F 15.062414 7.719103 21.143788
F 24.573300 7.719156 4.181320
F 23.811527 7.719105 26.000617
F 24.573300 15.438264 4.181320
F 23.811527 15.438213 26.000616
F 24.573300 0.000052 4.181320
F 23.811527 0.000000 26.000617
F 32.719365 7.719105 26.311686
F 32.719365 15.438212 26.311685
F 33.005098 20.584285 18.129320
F 15.703650 5.155770 0.263360
F 15.030664 5.146070 22.052942
F 15.703650 12.874877 0.263359
F 15.030664 12.865177 22.052942
F 15.703650 20.593987 0.263359
F 15.030664 20.584287 22.052942
F 24.611502 5.155772 0.574430
F 23.938506 5.146068 22.364009
F 24.611502 12.874878 0.574430
F 23.938506 12.865174 22.364009
F 24.611502 20.593989 0.574430
F 23.938506 20.584284 22.364009
F 32.846346 5.146068 22.675079
F 32.846346 12.865175 22.675078
F 32.846346 20.584286 22.675078
F 15.695786 5.146462 2.966578
F 14.935431 5.146070 24.780395
F 15.695786 12.865568 2.966578
F 14.935431 12.865177 24.780396
F 15.695786 20.584679 2.966578
F 14.935431 20.584287 24.780395
F 24.603627 5.146460 3.277648
F 23.843273 5.146068 25.091465
F 24.603628 12.865567 3.277648
F 23.843273 12.865175 25.091466
F 24.603627 20.584677 3.277648
F 23.843273 20.584285 25.091465
F 32.751112 5.146068 25.402534
F 32.751112 12.865175 25.402534
F 32.751112 20.584285 25.402534
F 15.570385 7.719103 6.597384
F 14.808428 7.719103 28.417001
F 15.570385 15.438211 6.597385
F 14.808428 15.438211 28.417002
F 33.005098 12.865175 18.129320
F 33.005098 5.146068 18.129319
F 15.570385 23.157320 6.597384
F 14.808428 23.157320 28.417001
F 24.478226 7.719105 6.908455
F 23.716269 7.719105 28.728072
F 24.478226 15.438213 6.908455
F 23.716269 15.438213 28.728072
F 24.478226 0.000000 6.908455
F 23.716269 0.000000 28.728072
F 33.386067 7.719105 7.219523
F 32.624110 7.719105 29.039140
F 33.386067 15.438212 7.219524
F 32.624110 15.438212 29.039140
F 33.386067 0.000000 7.219523
F 24.097259 20.584285 17.818251
F 8.766133 1.291403 9.995235
F 8.004175 1.291403 31.814874
F 8.766133 9.010507 9.995235
F 8.004175 9.010507 31.814874
F 8.766133 16.729616 9.995235
F 8.004175 16.729617 31.814875
F 17.670369 1.286517 10.311737
F 16.908410 1.286517 32.131376
F 17.670369 9.005621 10.311737
F 16.908410 9.005621 32.131376
F 17.670369 16.724731 10.311737
F 16.908410 16.724731 32.131377
F 26.578207 1.286516 10.622806
F 25.816248 1.286516 32.442445
F 26.578207 9.005620 10.622806
F 25.816248 9.005620 32.442446
F 26.578207 16.724730 10.622807
F 25.816248 16.724730 32.442446
F 8.639126 3.854667 13.631840
F 8.639127 11.573771 13.631841
F 8.639127 19.292882 13.631840
F 17.543361 3.859552 13.948343
F 17.543360 11.578657 13.948343
F 17.543360 19.297767 13.948343
F 26.451202 3.859553 14.259412
F 26.451202 11.578658 14.259412
F 26.451202 19.297768 14.259413
F 8.733995 3.854667 10.915491
F 7.972036 3.854667 32.735131
F 8.733995 11.573771 10.915491
F 7.972036 11.573771 32.735131
F 8.733995 19.292882 10.915491
F 7.972037 19.292882 32.735131
F 17.638618 3.859552 11.220889
F 17.638617 11.578657 11.220889
F 17.638617 19.297768 11.220888
F 26.546458 3.859553 11.531957
F 26.546458 11.578658 11.531957
F 26.546458 19.297768 11.531956
F 8.860979 1.291403 7.278885
F 8.099020 1.291402 29.098524
F 8.860979 9.010507 7.278885
F 8.099020 9.010506 29.098525
F 8.860979 16.729617 7.278885
F 8.099020 16.729617 29.098525
F 17.765601 1.286517 7.584283
F 17.003642 1.286517 29.403921
F 17.765601 9.005621 7.584283
F 17.003642 9.005621 29.403921
F 17.765601 16.724730 7.584282
F 17.003642 16.724730 29.403921
F 26.673440 1.286516 7.895351
F 25.911482 1.286516 29.714989
F 26.673440 9.005620 7.895351
F 25.911482 9.005620 29.714989
F 26.673441 16.724730 7.895350
F 25.911482 16.724730 29.714989
F 10.954863 7.717305 10.988718
F 10.954863 15.436413 10.988718
F 24.097259 12.865175 17.818252
F 19.865580 7.719105 11.298656
F 19.865580 15.438212 11.298655
F 24.097259 5.146068 17.818251
F 28.773419 7.719105 11.609724
F 28.773419 15.438213 11.609723
F 28.773419 0.000001 11.609724
F 11.081842 5.147869 7.352113
F 10.319884 5.147869 29.171751
F 11.081842 12.866975 7.352112
F 10.319884 12.866976 29.171751
F 11.081842 20.586085 7.352113
F 10.319884 20.586085 29.171751
F 19.992558 5.146068 7.662050
F 19.230600 5.146068 29.481688
F 19.992558 12.865175 7.662050
F 19.230600 12.865175 29.481688
F 19.992558 20.584285 7.662050
F 19.230600 20.584285 29.481688
F 28.900400 5.146068 7.973118
F 28.138441 5.146068 29.792757
F 28.900400 12.865174 7.973117
F 28.138441 12.865174 29.792756
F 28.900400 20.584285 7.973118
F 28.138441 20.584285 29.792756
F 10.986695 5.147868 10.077106
F 10.224736 5.147868 31.896746
F 10.986695 12.866975 10.077106
F 10.224736 12.866975 31.896746
F 10.986695 20.586086 10.077107
F 10.224736 20.586085 31.896745
F 19.897326 5.146068 10.389505
F 19.135367 5.146068 32.209143
F 19.897326 12.865175 10.389505
F 19.135367 12.865175 32.209144
F 19.897326 20.584285 10.389505
F 19.135367 20.584285 32.209144
F 28.805166 5.146068 10.700573
F 28.043207 5.146068 32.520212
F 28.805166 12.865175 10.700573
F 28.043207 12.865175 32.520213
F 28.805166 20.584285 10.700574
F 28.043207 20.584285 32.520212
F 10.859692 7.717304 13.713711
F 10.859692 15.436412 13.713712
F 15.189418 20.584287 17.507181
F 10.859692 23.155522 13.713712
F 19.770322 7.719105 14.026110
F 19.770322 15.438213 14.026111
F 15.189418 12.865176 17.507181
F 28.678163 7.719105 14.337179
F 28.678163 15.438213 14.337180
F 28.678163 0.000000 14.337179
F 13.216167 1.286335 10.156324
F 12.454208 1.286335 31.975963
F 13.216167 9.005439 10.156324
F 12.454208 9.005439 31.975963
F 13.216166 16.724549 10.156324
F 12.454208 16.724549 31.975964
F 22.124287 1.286516 10.467271
F 21.362329 1.286516 32.286911
F 22.124288 9.005621 10.467271
F 21.362329 9.005621 32.286911
F 22.124287 16.724730 10.467272
F 21.362329 16.724730 32.286911
F 31.032127 1.286516 10.778340
F 30.270168 1.286516 32.597980
F 31.032127 9.005621 10.778340
F 30.270168 9.005621 32.597980
F 31.032127 16.724730 10.778340
F 30.270168 16.724731 32.597980
F 13.089160 3.859734 13.792930
F 13.089160 11.578839 13.792930
F 13.089160 19.297949 13.792930
F 21.997280 3.859553 14.103878
F 21.997280 11.578658 14.103878
F 21.997280 19.297769 14.103878
F 30.905122 3.859552 14.414946
F 30.905122 11.578657 14.414946
F 30.905122 19.297768 14.414946
F 13.184426 3.859734 11.065214
F 13.184426 11.578839 11.065214
F 13.184426 19.297950 11.065213
F 22.092537 3.859553 11.376422
F 22.092537 11.578658 11.376422
F 22.092537 19.297768 11.376422
F 31.000377 3.859552 11.687491
F 31.000377 11.578657 11.687491
F 31.000377 19.297768 11.687491
F 13.311409 1.286335 7.428608
F 12.549450 1.286335 29.248247
F 13.311409 9.005440 7.428608
F 12.549450 9.005439 29.248247
F 13.311409 16.724549 7.428607
F 12.549450 16.724549 29.248247
F 22.219520 1.286516 7.739816
F 21.457561 1.286516 29.559455
F 22.219520 9.005620 7.739816
F 21.457561 9.005620 29.559455
F 22.219520 16.724731 7.739816
F 21.457561 16.724731 29.559455
F 31.127361 1.286516 8.050885
F 30.365402 1.286516 29.870524
F 31.127361 9.005620 8.050885
F 30.365402 9.005620 29.870524
F 31.127361 16.724730 8.050885
F 30.365402 16.724730 29.870523
F 15.411658 7.719103 11.143123
F 15.411658 15.438210 11.143122
F 15.189418 5.146070 17.507181
F 24.319499 7.719105 11.454190
F 24.319499 15.438213 11.454189
F 24.319499 0.000000 11.454190
F 33.227338 7.719105 11.765259
F 33.227338 15.438212 11.765258
F 33.100332 20.584286 15.401865
F 15.538636 5.146070 7.506517
F 14.776678 5.146070 29.326156
F 15.538636 12.865177 7.506516
F 14.776678 12.865177 29.326155
F 15.538636 20.584287 7.506517
F 14.776678 20.584287 29.326155
F 24.446479 5.146068 7.817584
F 23.684520 5.146068 29.637222
F 24.446479 12.865174 7.817583
F 23.684520 12.865174 29.637222
F 24.446479 20.584284 7.817584
F 23.684520 20.584284 29.637222
F 33.354318 5.146069 8.128653
F 32.592360 5.146068 29.948292
F 33.354318 12.865175 8.128652
F 32.592360 12.865175 29.948291
F 33.354318 20.584286 8.128653
F 32.592360 20.584286 29.948291
F 15.443404 5.146070 10.233969
F 14.681445 5.146070 32.053608
F 15.443404 12.865177 10.233969
F 14.681445 12.865176 32.053608
F 15.443404 20.584287 10.233969
F 14.681445 20.584287 32.053608
F 24.351246 5.146068 10.545039
F 23.589287 5.146068 32.364678
F 24.351246 12.865175 10.545039
F 23.589287 12.865175 32.364679
F 24.351246 20.584285 10.545039
F 23.589287 20.584285 32.364678
F 33.259084 5.146068 10.856107
F 32.497125 5.146068 32.675746
F 33.259084 12.865175 10.856107
F 32.497125 12.865175 32.675747
F 33.259084 20.584285 10.856107
F 32.497125 20.584285 32.675746
F 15.316401 7.719103 13.870574
F 15.316401 15.438211 13.870575
F 33.100332 12.865175 15.401864
F 15.316401 23.157320 13.870574
F 24.224242 7.719105 14.181645
F 24.224242 15.438213 14.181645
F 24.224242 0.000000 14.181645
F 33.132082 7.719105 14.492713
F 33.132082 15.438212 14.492713
F 33.100332 5.146068 15.401865
F 8.512147 1.291403 17.268447
F 8.512147 9.010507 17.268447
F 8.512147 16.729617 17.268448
F 17.416383 1.286517 17.584950
F 17.416383 9.005621 17.584950
F 17.416383 16.724731 17.584950
F 26.324221 1.286516 17.896019
F 26.324221 9.005620 17.896019
F 26.324221 16.724730 17.896020
F 8.385140 3.854667 20.905054
F 8.385140 11.573772 20.905054
F 8.385140 19.292882 20.905054
F 17.289375 3.859552 21.221556
F 17.289375 11.578657 21.221556
F 17.289375 19.297767 21.221557
F 26.197215 3.859553 21.532625
F 26.197215 11.578658 21.532625
F 26.197215 19.297768 21.532626
F 8.480009 3.854666 18.188705
F 8.480009 11.573771 18.188705
F 8.480010 19.292882 18.188705
F 17.384632 3.859552 18.494102
F 17.384632 11.578657 18.494102
F 17.384632 19.297768 18.494102
F 26.292471 3.859553 18.805170
F 26.292471 11.578658 18.805170
F 26.292471 19.297768 18.805170
F 8.606992 1.291402 14.552098
F 8.606992 9.010506 14.552098
F 8.606992 16.729617 14.552098
F 17.511615 1.286517 14.857495
F 17.511615 9.005621 14.857495
F 17.511615 16.724730 14.857495
F 26.419454 1.286516 15.168563
F 26.419454 9.005620 15.168563
F 26.419454 16.724730 15.168563
F 10.700876 7.717305 18.261932
F 10.700876 15.436413 18.261931
F 24.192493 20.584284 15.090795
F 19.611594 7.719105 18.571869
F 19.611594 15.438212 18.571868
F 24.192493 12.865174 15.090795
F 28.519433 7.719105 18.882937
F 28.519433 15.438213 18.882937
F 28.519433 0.000000 18.882937
F 10.827856 5.147869 14.625324
F 10.827856 12.866975 14.625324
F 10.827856 20.586085 14.625324
F 19.738572 5.146068 14.935261
F 19.738572 12.865175 14.935261
F 19.738572 20.584285 14.935261
F 28.646414 5.146068 15.246330
F 28.646414 12.865174 15.246330
F 28.646414 20.584285 15.246330
F 10.732709 5.147868 17.350319
F 10.732709 12.866975 17.350319
F 10.732709 20.586086 17.350319
F 19.643339 5.146068 17.662716
F 19.643339 12.865175 17.662717
F 19.643339 20.584285 17.662717
F 28.551180 5.146068 17.973786
F 28.551180 12.865175 17.973786
F 28.551180 20.584285 17.973786
F 10.605706 7.717304 20.986926
F 10.605706 15.436412 20.986926
F 24.192493 5.146068 15.090796
F 10.605706 23.155522 20.986925
F 19.516337 7.719105 21.299324
F 19.516337 15.438213 21.299324
F 15.284650 20.584287 14.779729
F 28.424177 7.719105 21.610393
F 28.424177 15.438213 21.610393
F 28.424177 0.000001 21.610393
F 12.962181 1.286335 17.429537
F 12.962180 9.005439 17.429537
F 12.962181 16.724549 17.429537
F 21.870301 1.286516 17.740485
F 21.870301 9.005621 17.740485
F 21.870301 16.724730 17.740484
F 30.778141 1.286516 18.051553
F 30.778141 9.005621 18.051553
F 30.778141 16.724730 18.051553
F 12.835173 3.859734 21.066143
F 32.973351 23.157322 19.038471
F 12.835173 11.578839 21.066143
F 15.157671 23.157321 18.416336
F 12.835173 19.297949 21.066143
F 19.611594 23.157322 18.571869
F 21.743294 3.859553 21.377091
F 21.743294 11.578658 21.377091
F 21.743294 19.297769 21.377091
F 30.651136 3.859552 21.688159
F 30.651136 11.578657 21.688160
F 30.651136 19.297768 21.688160
F 12.930439 3.859734 18.338427
F 12.930439 11.578839 18.338427
F 12.930439 19.297950 18.338427
F 21.838551 3.859553 18.649636
F 21.838551 11.578658 18.649636
F 21.838551 19.297768 18.649635
F 30.746391 3.859552 18.960705
F 30.746391 11.578657 18.960705
F 30.746391 19.297768 18.960705
F 13.057422 1.286335 14.701820
F 13.057422 9.005439 14.701820
F 13.057422 16.724549 14.701820
F 21.965534 1.286516 15.013029
F 21.965534 9.005620 15.013029
F 21.965534 16.724730 15.013028
F 30.873374 1.286516 15.324098
F 30.873374 9.005620 15.324098
F 30.873375 16.724730 15.324097
F 15.157671 7.719103 18.416336
F 15.157671 15.438210 18.416335
F 15.284650 12.865177 14.779728
F 24.065512 7.719105 18.727403
F 24.065512 15.438213 18.727403
F 24.065513 0.000000 18.727403
F 32.973351 7.719105 19.038472
F 32.973351 15.438212 19.038472
F 15.284650 5.146070 14.779729
F 11.208828 23.155504 3.715909
F 10.446890 23.155522 25.535145
F 19.262350 23.157322 28.572537
F 14.903685 23.157321 25.689550
F 32.719365 23.157322 26.311686
F 10.954863 23.155522 10.988718
F 19.770322 23.157322 14.026110
F 15.411658 23.157321 11.143123
F 10.700876 23.155522 18.261931
F 7.496203 1.291403 46.361301
F 7.496202 9.010507 46.361301
F 7.496203 16.729617 46.361301
F 16.400438 1.286517 46.677803
F 16.400438 9.005621 46.677803
F 16.400438 16.724731 46.677803
F 25.308276 1.286516 46.988872
F 25.308276 9.005620 46.988872
F 25.308276 16.724730 46.988872
F 7.369196 3.854667 49.997907
F 7.369196 11.573771 49.997907
F 7.369196 19.292882 49.997907
F 16.273430 3.859552 50.314409
F 16.273430 11.578657 50.314409
F 16.273430 19.297767 50.314409
F 25.181270 3.859553 50.625478
F 25.181270 11.578658 50.625479
F 25.181270 19.297768 50.625479
F 7.464064 3.854667 47.281558
F 7.464064 11.573771 47.281558
F 7.464064 19.292882 47.281558
F 16.368687 3.859552 47.586955
F 16.368687 11.578657 47.586955
F 16.368687 19.297768 47.586954
F 25.276527 3.859553 47.898023
F 25.276527 11.578658 47.898022
F 25.276527 19.297768 47.898022
F 7.591048 1.291402 43.644951
F 6.829089 1.291402 65.464590
F 7.591048 9.010507 43.644951
F 6.829089 9.010506 65.464590
F 7.591048 16.729617 43.644951
F 6.829089 16.729617 65.464590
F 16.495670 1.286517 43.950348
F 16.495670 9.005621 43.950348
F 16.495670 16.724730 43.950347
F 25.403509 1.286516 44.261416
F 25.403509 9.005620 44.261416
F 25.403509 16.724730 44.261415
F 9.684932 7.717305 47.354785
F 9.684932 15.436413 47.354784
F 31.354179 15.438212 65.405205
F 18.595649 7.719105 47.664722
F 18.595649 15.438212 47.664722
F 32.116138 15.438212 43.585566
F 27.503488 7.719105 47.975790
F 27.503488 15.438213 47.975790
F 27.503488 0.000000 47.975790
F 9.811912 5.147869 43.718177
F 9.811911 12.866975 43.718177
F 9.811912 20.586085 43.718177
F 18.722627 5.146068 44.028115
F 18.722627 12.865175 44.028115
F 18.722627 20.584285 44.028115
F 27.630469 5.146068 44.339183
F 27.630469 12.865174 44.339183
F 27.630469 20.584285 44.339183
F 9.716764 5.147868 46.443172
F 9.716764 12.866975 46.443172
F 9.716764 20.586085 46.443172
F 18.627395 5.146068 46.755570
F 18.627395 12.865175 46.755571
F 18.627395 20.584285 46.755571
F 27.535235 5.146068 47.066639
F 27.535235 12.865175 47.066639
F 27.535235 20.584285 47.066639
F 9.589761 7.717304 50.079779
F 9.589761 15.436412 50.079779
F 31.354179 7.719105 65.405205
F 9.589761 23.155522 50.079779
F 18.500391 7.719105 50.392176
F 18.500392 15.438213 50.392177
F 32.116138 7.719105 43.585565
F 27.408232 7.719105 50.703245
F 27.408232 15.438213 50.703246
F 27.408232 0.000000 50.703245
F 11.946235 1.286335 46.522390
F 11.946235 9.005439 46.522390
F 11.946236 16.724549 46.522390
F 20.854357 1.286516 46.833337
F 20.854357 9.005621 46.833337
F 20.854357 16.724730 46.833338
F 29.762196 1.286516 47.144406
F 29.762196 9.005621 47.144406
F 29.762196 16.724730 47.144407
F 11.819229 3.859734 50.158996
F 11.819229 11.578839 50.158996
F 11.819229 19.297949 50.158996
F 20.727349 3.859553 50.469944
F 20.727349 11.578658 50.469944
F 20.727349 19.297769 50.469944
F 29.635191 3.859552 50.781012
F 29.635191 11.578657 50.781012
F 29.635191 19.297768 50.781012
F 11.914495 3.859734 47.431281
F 11.914495 11.578839 47.431280
F 11.914495 19.297950 47.431280
F 20.822606 3.859553 47.742489
F 20.822606 11.578658 47.742489
F 20.822606 19.297768 47.742488
F 29.730446 3.859552 48.053557
F 29.730446 11.578657 48.053557
F 29.730446 19.297768 48.053557
F 12.041478 1.286335 43.794673
F 12.041478 9.005439 43.794673
F 12.041478 16.724549 43.794672
F 20.949589 1.286516 44.105881
F 20.949589 9.005620 44.105881
F 20.949589 16.724731 44.105881
F 29.857430 1.286516 44.416950
F 29.857430 9.005620 44.416951
F 29.857430 16.724730 44.416950
F 14.141726 7.719103 47.509189
F 14.141727 15.438210 47.509188
F 22.446338 0.000000 65.094137
F 23.049568 7.719105 47.820256
F 23.049568 15.438213 47.820256
F 23.049568 0.000000 47.820256
F 31.957407 7.719105 48.131325
F 31.957407 15.438212 48.131325
F 23.208297 0.000000 43.274497
F 14.268705 5.146070 43.872582
F 14.268705 12.865177 43.872581
F 14.268705 20.584287 43.872582
F 23.176548 5.146068 44.183649
F 23.176548 12.865174 44.183648
F 23.176548 20.584284 44.183649
F 32.084387 5.146069 44.494718
F 32.084387 12.865175 44.494717
F 32.084387 20.584286 44.494718
F 14.173473 5.146070 46.600034
F 14.173473 12.865177 46.600034
F 14.173473 20.584287 46.600035
F 23.081314 5.146068 46.911104
F 23.081314 12.865175 46.911105
F 23.081314 20.584285 46.911105
F 31.989153 5.146068 47.222173
F 31.989153 12.865175 47.222173
F 31.989153 20.584285 47.222173
F 14.046469 7.719103 50.236640
F 14.046469 15.438211 50.236641
F 22.446338 15.438213 65.094137
F 14.046469 23.157320 50.236640
F 22.954311 7.719105 50.547711
F 22.954311 15.438213 50.547711
F 22.954311 0.000000 50.547711
F 31.862151 7.719105 50.858779
F 31.862151 15.438212 50.858779
F 23.208297 15.438212 43.274498
F 7.242216 1.291403 53.634513
F 7.242216 9.010507 53.634513
F 7.242216 16.729617 53.634514
F 16.146451 1.286517 53.951016
F 16.146451 9.005621 53.951016
F 16.146451 16.724731 53.951016
F 25.054290 1.286516 54.262085
F 25.054290 9.005620 54.262085
F 25.054290 16.724730 54.262085
F 7.877168 3.854667 35.451480
F 7.115209 3.854667 57.271118
F 7.877168 11.573772 35.451480
F 7.115209 11.573772 57.271119
F 7.877168 19.292882 35.451480
F 7.115209 19.292882 57.271119
F 16.781403 3.859552 35.767982
F 16.019444 3.859552 57.587621
F 16.781403 11.578657 35.767982
F 16.019444 11.578657 57.587622
F 16.781402 19.297767 35.767983
F 16.019444 19.297767 57.587621
F 25.689243 3.859553 36.079051
F 24.927284 3.859553 57.898691
F 25.689243 11.578658 36.079052
F 24.927284 11.578658 57.898691
F 25.689243 19.297769 36.079052
F 24.927284 19.297769 57.898691
F 7.210078 3.854667 54.554770
F 7.210078 11.573771 54.554770
F 7.210079 19.292882 54.554770
F 16.876659 3.859552 33.040528
F 16.114701 3.859552 54.860168
F 16.876659 11.578657 33.040528
F 16.114701 11.578657 54.860168
F 16.876659 19.297768 33.040528
F 16.114701 19.297768 54.860167
F 25.784499 3.859553 33.351596
F 25.022540 3.859553 55.171236
F 25.784499 11.578658 33.351596
F 25.022540 11.578658 55.171235
F 25.784499 19.297768 33.351596
F 25.022540 19.297768 55.171235
F 7.337061 1.291402 50.918164
F 7.337061 9.010506 50.918164
F 7.337061 16.729617 50.918163
F 16.241684 1.286517 51.223561
F 16.241684 9.005621 51.223561
F 16.241684 16.724730 51.223561
F 25.149523 1.286516 51.534629
F 25.149523 9.005620 51.534629
F 25.149523 16.724730 51.534628
F 10.192904 7.717305 32.808358
F 9.430945 7.717305 54.627997
F 10.192904 15.436413 32.808357
F 9.430945 15.436413 54.627997
F 22.446338 7.719105 65.094137
F 23.208297 7.719105 43.274497
F 19.103621 7.719105 33.118295
F 18.341663 7.719105 54.937934
F 19.103621 15.438212 33.118294
F 18.341663 15.438212 54.937934
F 13.538497 23.157320 64.783066
F 14.300456 23.157320 42.963427
F 28.011461 7.719105 33.429363
F 27.249502 7.719105 55.249002
F 28.011461 15.438213 33.429363
F 27.249502 15.438213 55.249002
F 28.011461 0.000000 33.429363
F 27.249502 0.000000 55.249003
F 9.557925 5.147869 50.991390
F 9.557925 12.866975 50.991390
F 9.557925 20.586085 50.991390
F 18.468641 5.146068 51.301328
F 18.468641 12.865175 51.301327
F 18.468641 20.584285 51.301327
F 27.376483 5.146068 51.612396
F 27.376483 12.865174 51.612395
F 27.376483 20.584285 51.612396
F 9.462778 5.147868 53.716385
F 9.462778 12.866975 53.716386
F 9.462778 20.586086 53.716385
F 18.373408 5.146068 54.028783
F 18.373408 12.865175 54.028783
F 18.373409 20.584285 54.028783
F 27.281248 5.146068 54.339851
F 27.281248 12.865175 54.339852
F 27.281248 20.584285 54.339851
F 10.097734 7.717304 35.533352
F 9.335775 7.717304 57.352990
F 10.097734 15.436412 35.533352
F 9.335775 15.436412 57.352991
F 13.538497 15.438211 64.783067
F 14.300456 15.438211 42.963427
F 10.097734 23.155522 35.533351
F 9.335775 23.155522 57.352991
F 19.008364 7.719105 35.845749
F 18.246405 7.719105 57.665389
F 19.008364 15.438213 35.845749
F 18.246405 15.438213 57.665390
F 13.538497 7.719103 64.783066
F 14.300456 7.719103 42.963427
F 27.916205 7.719105 36.156818
F 27.154246 7.719105 57.976457
F 27.916204 15.438213 36.156819
F 27.154246 15.438212 57.976458
F 27.916205 0.000001 36.156818
F 27.154246 0.000001 57.976458
F 11.692250 1.286335 53.795603
F 11.692250 9.005439 53.795603
F 11.692250 16.724549 53.795603
F 20.600370 1.286516 54.106550
F 20.600370 9.005621 54.106550
F 20.600370 16.724730 54.106551
F 29.508210 1.286516 54.417619
F 29.508210 9.005621 54.417619
F 29.508210 16.724730 54.417620
F 12.327201 3.859734 35.612569
F 11.565242 3.859734 57.432208
F 12.327201 11.578839 35.612569
F 11.565242 11.578840 57.432208
F 12.327201 19.297949 35.612569
F 11.565242 19.297949 57.432208
F 21.235322 3.859553 35.923517
F 20.473363 3.859553 57.743156
F 21.235322 11.578658 35.923517
F 20.473363 11.578658 57.743156
F 21.235322 19.297769 35.923517
F 20.473363 19.297769 57.743156
F 30.143163 3.859552 36.234585
F 29.381204 3.859552 58.054225
F 30.143163 11.578657 36.234586
F 29.381204 11.578657 58.054224
F 30.143163 19.297768 36.234586
F 29.381204 19.297768 58.054225
F 12.422467 3.859734 32.884853
F 11.660508 3.859734 54.704492
F 12.422467 11.578839 32.884853
F 11.660508 11.578839 54.704492
F 12.422467 19.297950 32.884853
F 11.660508 19.297950 54.704492
F 21.330578 3.859553 33.196062
F 20.568620 3.859553 55.015701
F 21.330579 11.578658 33.196062
F 20.568620 11.578658 55.015701
F 21.330579 19.297768 33.196061
F 20.568620 19.297768 55.015701
F 30.238418 3.859552 33.507131
F 29.476460 3.859552 55.326770
F 30.238418 11.578657 33.507131
F 29.476460 11.578657 55.326770
F 30.238418 19.297768 33.507131
F 29.476460 19.297768 55.326770
F 11.787491 1.286335 51.067886
F 11.787491 9.005440 51.067886
F 11.787491 16.724549 51.067886
F 20.695603 1.286516 51.379095
F 20.695603 9.005620 51.379095
F 20.695603 16.724730 51.379094
F 29.603443 1.286516 51.690163
F 29.603443 9.005620 51.690163
F 29.603443 16.724730 51.690163
F 14.649699 7.719103 32.962762
F 13.887740 7.719103 54.782401
F 14.649699 15.438210 32.962762
F 13.887740 15.438210 54.782400
F 31.481180 20.584285 61.768598
F 32.243139 20.584285 39.948959
F 23.557540 7.719105 33.273829
F 22.795582 7.719105 55.093468
F 23.557540 15.438213 33.273829
F 22.795582 15.438213 55.093467
F 23.557540 0.000000 33.273829
F 22.795582 0.000000 55.093468
F 32.465379 7.719105 33.584898
F 31.703420 7.719105 55.404537
F 32.465379 15.438212 33.584897
F 31.703420 15.438212 55.404537
F 31.481180 12.865175 61.768599
F 32.243139 12.865175 39.948959
F 14.014719 5.146070 51.145795
F 14.014719 12.865177 51.145794
F 14.014719 20.584287 51.145795
F 22.922562 5.146068 51.456861
F 22.922562 12.865174 51.456861
F 22.922562 20.584285 51.456862
F 31.830401 5.146068 51.767931
F 31.830401 12.865175 51.767930
F 31.830401 20.584286 51.767931
F 13.919487 5.146070 53.873247
F 13.919487 12.865176 53.873247
F 13.919487 20.584287 53.873247
F 22.827328 5.146068 54.184317
F 22.827328 12.865175 54.184318
F 22.827328 20.584285 54.184318
F 31.735167 5.146068 54.495385
F 31.735167 12.865175 54.495386
F 31.735167 20.584285 54.495385
F 14.554442 7.719103 35.690213
F 13.792483 7.719103 57.509853
F 14.554442 15.438211 35.690214
F 13.792483 15.438211 57.509853
F 31.481180 5.146068 61.768599
F 32.243139 5.146068 39.948958
F 14.554442 23.157320 35.690213
F 13.792483 23.157320 57.509853
F 23.462283 7.719105 36.001284
F 22.700325 7.719105 57.820923
F 23.462283 15.438213 36.001284
F 22.700325 15.438212 57.820924
F 23.462283 0.000000 36.001284
F 22.700325 0.000000 57.820923
F 32.370123 7.719105 36.312352
F 31.608165 7.719104 58.131991
F 32.370123 15.438212 36.312352
F 31.608165 15.438212 58.131992
F 22.573342 20.584285 61.457530
F 23.335301 20.584285 39.637891
F 7.750188 1.291402 39.088087
F 6.988230 1.291403 60.907726
F 7.750188 9.010507 39.088086
F 6.988230 9.010507 60.907726
F 7.750188 16.729616 39.088087
F 6.988230 16.729617 60.907727
F 16.654424 1.286517 39.404589
F 15.892465 1.286517 61.224228
F 16.654424 9.005621 39.404589
F 15.892465 9.005621 61.224228
F 16.654424 16.724730 39.404589
F 15.892465 16.724731 61.224229
F 25.562262 1.286516 39.715658
F 24.800304 1.286516 61.535297
F 25.562262 9.005620 39.715658
F 24.800304 9.005620 61.535297
F 25.562262 16.724730 39.715658
F 24.800304 16.724730 61.535298
F 7.623182 3.854667 42.724693
F 6.861223 3.854667 64.544333
F 7.623182 11.573771 42.724693
F 6.861224 11.573772 64.544333
F 7.623182 19.292882 42.724694
F 6.861224 19.292882 64.544333
F 16.527416 3.859552 43.041195
F 15.765457 3.859552 64.860835
F 16.527416 11.578657 43.041196
F 15.765457 11.578657 64.860835
F 16.527416 19.297767 43.041195
F 15.765457 19.297767 64.860836
F 25.435257 3.859553 43.352265
F 24.673298 3.859553 65.171904
F 25.435257 11.578658 43.352265
F 24.673298 11.578658 65.171904
F 25.435257 19.297768 43.352265
F 24.673298 19.297768 65.171905
F 7.718051 3.854667 40.008344
F 6.956092 3.854667 61.827984
F 7.718051 11.573771 40.008344
F 6.956092 11.573771 61.827984
F 7.718051 19.292882 40.008344
F 6.956092 19.292882 61.827984
F 16.622673 3.859552 40.313742
F 15.860714 3.859552 62.133380
F 16.622673 11.578657 40.313741
F 15.860714 11.578657 62.133380
F 16.622673 19.297768 40.313741
F 15.860714 19.297768 62.133380
F 25.530513 3.859553 40.624809
F 24.768554 3.859553 62.444448
F 25.530513 11.578658 40.624809
F 24.768554 11.578658 62.444448
F 25.530513 19.297768 40.624809
F 24.768554 19.297768 62.444448
F 7.845034 1.291402 36.371737
F 7.083075 1.291402 58.191376
F 7.845034 9.010507 36.371737
F 7.083075 9.010507 58.191376
F 7.845034 16.729617 36.371736
F 7.083076 16.729617 58.191376
F 16.749657 1.286517 36.677134
F 15.987698 1.286517 58.496773
F 16.749656 9.005621 36.677134
F 15.987698 9.005621 58.496773
F 16.749656 16.724730 36.677134
F 15.987698 16.724731 58.496773
F 25.657496 1.286516 36.988202
F 24.895537 1.286516 58.807841
F 25.657496 9.005620 36.988202
F 24.895537 9.005620 58.807841
F 25.657496 16.724730 36.988201
F 24.895537 16.724730 58.807840
F 9.938918 7.717305 40.081571
F 9.176959 7.717305 61.901210
F 9.938918 15.436413 40.081570
F 9.176959 15.436413 61.901210
F 22.573342 12.865175 61.457531
F 23.335301 12.865175 39.637891
F 18.849635 7.719105 40.391508
F 18.087676 7.719105 62.211148
F 18.849635 15.438212 40.391508
F 18.087676 15.438212 62.211147
F 22.573342 5.146068 61.457530
F 23.335301 5.146068 39.637890
F 27.757474 7.719105 40.702577
F 26.995516 7.719105 62.522216
F 27.757474 15.438213 40.702576
F 26.995516 15.438213 62.522216
F 27.757474 0.000000 40.702577
F 26.995516 0.000001 62.522216
F 10.065897 5.147869 36.444964
F 9.303938 5.147869 58.264603
F 10.065897 12.866975 36.444963
F 9.303938 12.866975 58.264603
F 10.065897 20.586085 36.444964
F 9.303939 20.586085 58.264603
F 18.976614 5.146068 36.754901
F 18.214655 5.146068 58.574540
F 18.976614 12.865175 36.754900
F 18.214655 12.865175 58.574540
F 18.976614 20.584285 36.754901
F 18.214655 20.584285 58.574540
F 27.884455 5.146068 37.065969
F 27.122497 5.146068 58.885609
F 27.884455 12.865174 37.065969
F 27.122497 12.865174 58.885608
F 27.884455 20.584285 37.065969
F 27.122497 20.584285 58.885608
F 9.970750 5.147868 39.169958
F 9.208791 5.147868 60.989598
F 9.970750 12.866975 39.169959
F 9.208791 12.866975 60.989598
F 9.970750 20.586086 39.169959
F 9.208791 20.586086 60.989598
F 18.881381 5.146068 39.482357
F 18.119423 5.146068 61.301996
F 18.881381 12.865175 39.482357
F 18.119423 12.865175 61.301996
F 18.881381 20.584285 39.482357
F 18.119423 20.584285 61.301996
F 27.789221 5.146068 39.793425
F 27.027262 5.146068 61.613065
F 27.789221 12.865175 39.793426
F 27.027262 12.865175 61.613065
F 27.789221 20.584285 39.793425
F 27.027262 20.584285 61.613065
F 9.843747 7.717304 42.806565
F 9.081789 7.717304 64.626203
F 9.843747 15.436412 42.806565
F 9.081789 15.436412 64.626205
F 13.665500 20.584287 61.146460
F 14.427459 20.584287 39.326821
F 9.843747 23.155522 42.806565
F 9.081789 23.155522 64.626204
F 18.754378 7.719105 43.118963
F 17.992419 7.719105 64.938602
F 18.754378 15.438213 43.118964
F 17.992419 15.438213 64.938603
F 13.665500 12.865176 61.146461
F 14.427459 12.865176 39.326821
F 27.662218 7.719105 43.430032
F 26.900260 7.719105 65.249671
F 27.662218 15.438213 43.430032
F 26.900260 15.438212 65.249672
F 27.662218 0.000000 43.430032
F 26.900260 0.000001 65.249671
F 12.200222 1.286335 39.249176
F 11.438263 1.286335 61.068815
F 12.200222 9.005439 39.249176
F 11.438263 9.005439 61.068815
F 12.200222 16.724549 39.249176
F 11.438263 16.724549 61.068816
F 21.108342 1.286516 39.560123
F 20.346384 1.286516 61.379762
F 21.108342 9.005621 39.560123
F 20.346384 9.005621 61.379762
F 21.108342 16.724730 39.560124
F 20.346384 16.724730 61.379763
F 30.016183 1.286516 39.871192
F 29.254224 1.286516 61.690831
F 30.016183 9.005621 39.871192
F 29.254224 9.005621 61.690831
F 30.016182 16.724730 39.871193
F 29.254224 16.724730 61.690831
F 12.073215 3.859734 42.885782
F 11.311256 3.859734 64.705422
F 12.073215 11.578839 42.885782
F 11.311256 11.578839 64.705422
F 12.073215 19.297949 42.885782
F 11.311256 19.297949 64.705422
F 20.981335 3.859553 43.196730
F 20.219377 3.859553 65.016370
F 20.981335 11.578658 43.196730
F 20.219377 11.578658 65.016370
F 20.981335 19.297769 43.196731
F 20.219377 19.297769 65.016370
F 29.889177 3.859552 43.507798
F 29.127218 3.859552 65.327438
F 29.889177 11.578657 43.507798
F 29.127218 11.578657 65.327438
F 29.889177 19.297768 43.507798
F 29.127218 19.297768 65.327438
F 12.168481 3.859734 40.158066
F 11.406522 3.859734 61.977705
F 12.168481 11.578839 40.158066
F 11.406522 11.578839 61.977705
F 12.168481 19.297950 40.158066
F 11.406522 19.297950 61.977705
F 21.076593 3.859553 40.469275
F 20.314634 3.859553 62.288915
F 21.076593 11.578658 40.469275
F 20.314634 11.578658 62.288914
F 21.076593 19.297768 40.469275
F 20.314634 19.297768 62.288914
F 29.984432 3.859552 40.780344
F 29.222474 3.859552 62.599983
F 29.984432 11.578657 40.780343
F 29.222473 11.578657 62.599983
F 29.984432 19.297768 40.780343
F 29.222473 19.297768 62.599983
F 12.295464 1.286335 36.521459
F 11.533505 1.286335 58.341098
F 12.295464 9.005439 36.521459
F 11.533505 9.005439 58.341098
F 12.295464 16.724549 36.521459
F 11.533505 16.724549 58.341098
F 21.203575 1.286516 36.832668
F 20.441617 1.286516 58.652307
F 21.203575 9.005620 36.832668
F 20.441617 9.005620 58.652307
F 21.203575 16.724730 36.832668
F 20.441617 16.724731 58.652307
F 30.111416 1.286516 37.143736
F 29.349458 1.286516 58.963376
F 30.111416 9.005620 37.143737
F 29.349458 9.005620 58.963376
F 30.111416 16.724730 37.143736
F 29.349458 16.724730 58.963375
F 14.395713 7.719103 40.235975
F 13.633754 7.719103 62.055614
F 14.395713 15.438210 40.235975
F 13.633754 15.438210 62.055614
F 13.665500 5.146070 61.146460
F 14.427459 5.146070 39.326820
F 23.303554 7.719105 40.547042
F 22.541596 7.719105 62.366682
F 23.303554 15.438213 40.547041
F 22.541596 15.438213 62.366682
F 23.303554 0.000000 40.547042
F 22.541596 0.000001 62.366681
F 32.211393 7.719105 40.858111
F 31.449434 7.719105 62.677751
F 32.211393 15.438212 40.858110
F 31.449434 15.438212 62.677750
F 31.576415 20.584286 59.041143
F 32.338373 20.584286 37.221504
F 14.522692 5.146070 36.599368
F 13.760733 5.146070 58.419008
F 14.522692 12.865177 36.599367
F 13.760733 12.865177 58.419007
F 14.522691 20.584287 36.599368
F 13.760733 20.584287 58.419007
F 23.430534 5.146068 36.910434
F 22.668575 5.146068 58.730074
F 23.430534 12.865174 36.910434
F 22.668575 12.865174 58.730074
F 23.430534 20.584284 36.910435
F 22.668575 20.584284 58.730074
F 32.338373 5.146068 37.221504
F 31.576415 5.146068 59.041144
F 32.338373 12.865175 37.221503
F 31.576415 12.865175 59.041143
F 9.684932 23.155522 47.354785
F 18.500391 23.157322 50.392176
F 14.141726 23.157321 47.509189
F 31.957407 23.157322 48.131325
F 10.192904 23.155522 32.808357
F 9.430945 23.155522 54.627997
F 19.008364 23.157322 35.845749
F 18.246405 23.157322 57.665389
F 14.649699 23.157321 32.962761
F 13.887740 23.157321 54.782401
F 23.557540 23.157322 33.273829
F 32.465379 23.157322 33.584897
F 31.703420 23.157322 55.404537
F 9.938918 23.155522 40.081571
F 9.176959 23.155522 61.901210
F 18.849635 23.157322 40.391508
F 18.754378 23.157322 43.118963
F 14.395713 23.157321 40.235975
F 13.633754 23.157321 62.055614
F 32.211393 23.157322 40.858111
F 31.449434 23.157322 62.677750
F 6.734244 1.291403 68.180940
F 5.972285 1.291403 90.000579
F 32.692196 1.286517 90.939218
F 6.734244 9.010507 68.180940
F 5.972285 9.010507 90.000579
F 32.692196 9.005621 90.939218
F 6.734244 16.729617 68.180941
F 5.972285 16.729617 90.000579
F 32.692196 16.724731 90.939219
F 15.638479 1.286517 68.497442
F 14.876520 1.286517 90.317081
F 15.638479 9.005621 68.497442
F 14.876520 9.005621 90.317081
F 15.638479 16.724731 68.497443
F 14.876520 16.724731 90.317082
F 24.546317 1.286516 68.808511
F 23.784359 1.286516 90.628150
F 24.546317 9.005620 68.808512
F 23.784359 9.005620 90.628151
F 24.546317 16.724730 68.808512
F 23.784359 16.724730 90.628151
F 6.607237 3.854667 71.817546
F 5.845278 3.854667 93.637186
F 33.327149 3.859552 72.756185
F 32.565190 3.859552 94.575824
F 6.607237 11.573772 71.817546
F 5.845278 11.573771 93.637186
F 33.327149 11.578657 72.756186
F 32.565190 11.578657 94.575825
F 6.607237 19.292882 71.817546
F 5.845278 19.292882 93.637186
F 33.327149 19.297767 72.756186
F 32.565190 19.297767 94.575825
F 15.511471 3.859552 72.134048
F 14.749513 3.859552 93.953687
F 15.511471 11.578657 72.134049
F 14.749513 11.578657 93.953687
F 15.511471 19.297767 72.134048
F 14.749512 19.297767 93.953688
F 24.419312 3.859553 72.445118
F 23.657353 3.859553 94.264756
F 24.419312 11.578658 72.445118
F 23.657353 11.578658 94.264757
F 24.419312 19.297769 72.445118
F 23.657354 19.297769 94.264757
F 6.702105 3.854667 69.101197
F 5.940147 3.854667 90.920836
F 33.422405 3.859552 70.028732
F 32.660446 3.859552 91.848370
F 6.702106 11.573771 69.101197
F 5.940147 11.573771 90.920836
F 33.422405 11.578657 70.028732
F 32.660446 11.578657 91.848370
F 6.702106 19.292882 69.101197
F 5.940147 19.292882 90.920836
F 33.422405 19.297768 70.028731
F 32.660446 19.297768 91.848370
F 15.606728 3.859552 69.406595
F 14.844770 3.859552 91.226233
F 15.606728 11.578657 69.406594
F 14.844770 11.578657 91.226233
F 15.606728 19.297768 69.406594
F 14.844770 19.297768 91.226233
F 24.514568 3.859553 69.717663
F 23.752609 3.859553 91.537301
F 24.514568 11.578658 69.717662
F 23.752609 11.578658 91.537301
F 24.514568 19.297768 69.717662
F 23.752609 19.297768 91.537301
F 6.067130 1.291402 87.284230
F 32.787430 1.286517 88.211764
F 6.067130 9.010506 87.284229
F 32.787430 9.005621 88.211764
F 6.067131 16.729617 87.284229
F 32.787430 16.724731 88.211763
F 15.733711 1.286517 65.769987
F 14.971753 1.286517 87.589627
F 15.733711 9.005621 65.769987
F 14.971753 9.005621 87.589627
F 15.733711 16.724730 65.769987
F 14.971753 16.724730 87.589626
F 24.641551 1.286516 66.081055
F 23.879592 1.286516 87.900694
F 24.641551 9.005620 66.081055
F 23.879592 9.005620 87.900695
F 24.641551 16.724730 66.081055
F 23.879592 16.724730 87.900694
F 8.922973 7.717305 69.174424
F 8.161014 7.717305 90.994063
F 8.922973 15.436413 69.174423
F 8.161014 15.436413 90.994063
F 30.592220 15.438212 87.224844
F 30.592220 7.719105 87.224844
F 17.833690 7.719105 69.484361
F 17.071731 7.719105 91.304001
F 17.833690 15.438212 69.484361
F 17.071731 15.438212 91.304000
F 21.684380 0.000000 86.913776
F 21.684380 15.438213 86.913776
F 26.741530 7.719105 69.795429
F 25.979571 7.719105 91.615069
F 26.741530 15.438213 69.795429
F 25.979571 15.438213 91.615069
F 26.741530 0.000000 69.795429
F 25.979571 0.000000 91.615069
F 9.049953 5.147869 65.537817
F 8.287994 5.147869 87.357457
F 9.049953 12.866976 65.537817
F 8.287994 12.866975 87.357456
F 9.049953 20.586085 65.537816
F 8.287994 20.586085 87.357456
F 17.960669 5.146068 65.847754
F 17.198710 5.146068 87.667393
F 17.960669 12.865175 65.847753
F 17.198710 12.865175 87.667393
F 17.960669 20.584285 65.847754
F 17.198710 20.584285 87.667393
F 26.868510 5.146068 66.158823
F 26.106551 5.146068 87.978462
F 26.868510 12.865174 66.158822
F 26.106551 12.865174 87.978461
F 26.868510 20.584285 66.158822
F 26.106551 20.584285 87.978462
F 8.954805 5.147868 68.262811
F 8.192847 5.147868 90.082451
F 8.954805 12.866975 68.262812
F 8.192847 12.866975 90.082451
F 8.954805 20.586085 68.262811
F 8.192847 20.586085 90.082451
F 17.865436 5.146068 68.575209
F 17.103478 5.146068 90.394849
F 17.865436 12.865175 68.575210
F 17.103478 12.865175 90.394849
F 17.865436 20.584285 68.575209
F 17.103478 20.584285 90.394849
F 26.773276 5.146068 68.886278
F 26.011317 5.146068 90.705918
F 26.773276 12.865175 68.886278
F 26.011317 12.865175 90.705918
F 26.773276 20.584285 68.886278
F 26.011317 20.584285 90.705918
F 8.827803 7.717304 71.899417
F 8.065844 7.717304 93.719057
F 8.827803 15.436412 71.899418
F 8.065844 15.436412 93.719057
F 21.684380 7.719105 86.913776
F 12.776538 23.157320 86.602706
F 8.827803 23.155522 71.899417
F 8.065844 23.155522 93.719057
F 17.738433 7.719105 72.211816
F 16.976474 7.719105 94.031455
F 17.738433 15.438213 72.211816
F 16.976474 15.438213 94.031455
F 12.776538 15.438211 86.602706
F 12.776538 7.719103 86.602706
F 26.646273 7.719105 72.522885
F 25.884315 7.719105 94.342524
F 26.646273 15.438212 72.522886
F 25.884314 15.438213 94.342525
F 26.646273 0.000001 72.522885
F 25.884315 0.000000 94.342524
F 11.184277 1.286335 68.342029
F 10.422319 1.286335 90.161668
F 11.184277 9.005439 68.342029
F 10.422319 9.005439 90.161668
F 11.184277 16.724549 68.342030
F 10.422319 16.724549 90.161669
F 20.092398 1.286516 68.652977
F 19.330439 1.286516 90.472616
F 20.092398 9.005621 68.652977
F 19.330439 9.005621 90.472616
F 20.092398 16.724730 68.652977
F 19.330439 16.724730 90.472617
F 29.000238 1.286516 68.964045
F 28.238279 1.286516 90.783685
F 29.000237 9.005621 68.964045
F 28.238279 9.005621 90.783685
F 29.000238 16.724730 68.964046
F 28.238279 16.724730 90.783685
F 11.057270 3.859734 71.978635
F 10.295311 3.859734 93.798274
F 11.057270 11.578840 71.978635
F 10.295311 11.578839 93.798274
F 11.057270 19.297949 71.978635
F 10.295311 19.297949 93.798274
F 19.965391 3.859553 72.289583
F 19.203432 3.859553 94.109222
F 19.965391 11.578658 72.289583
F 19.203432 11.578658 94.109222
F 19.965391 19.297769 72.289583
F 19.203432 19.297769 94.109222
F 28.873232 3.859552 72.600651
F 28.111273 3.859552 94.420290
F 28.873232 11.578657 72.600652
F 28.111273 11.578657 94.420291
F 28.873232 19.297768 72.600652
F 28.111273 19.297768 94.420291
F 11.152536 3.859734 69.250919
F 10.390578 3.859734 91.070558
F 11.152536 11.578839 69.250920
F 10.390577 11.578839 91.070558
F 11.152536 19.297950 69.250919
F 10.390578 19.297950 91.070558
F 20.060648 3.859553 69.562128
F 19.298689 3.859553 91.381768
F 20.060648 11.578658 69.562128
F 19.298689 11.578658 91.381768
F 20.060648 19.297768 69.562128
F 19.298689 19.297768 91.381767
F 28.968487 3.859552 69.873197
F 28.206528 3.859552 91.692836
F 28.968487 11.578657 69.873197
F 28.206528 11.578657 91.692836
F 28.968487 19.297768 69.873197
F 28.206528 19.297768 91.692836
F 11.279519 1.286335 65.614312
F 10.517560 1.286335 87.433952
F 11.279519 9.005439 65.614312
F 10.517560 9.005440 87.433952
F 11.279519 16.724549 65.614312
F 10.517560 16.724549 87.433951
F 20.187630 1.286516 65.925521
F 19.425672 1.286516 87.745160
F 20.187630 9.005620 65.925522
F 19.425672 9.005620 87.745160
F 20.187630 16.724731 65.925521
F 19.425672 16.724730 87.745160
F 29.095471 1.286516 66.236590
F 28.333512 1.286516 88.056229
F 29.095471 9.005620 66.236590
F 28.333512 9.005620 88.056229
F 29.095471 16.724730 66.236590
F 28.333512 16.724730 88.056228
F 13.379768 7.719103 69.328828
F 12.617809 7.719103 91.148468
F 13.379768 15.438210 69.328827
F 12.617809 15.438210 91.148467
F 30.719222 20.584285 83.588237
F 30.719222 12.865175 83.588238
F 22.287609 7.719105 69.639895
F 21.525651 7.719105 91.459535
F 22.287609 15.438213 69.639895
F 21.525651 15.438213 91.459535
F 22.287609 0.000000 69.639895
F 21.525651 0.000000 91.459535
F 31.195448 7.719105 69.950964
F 30.433489 7.719105 91.770604
F 31.195448 15.438212 69.950964
F 30.433489 15.438212 91.770603
F 30.719222 5.146068 83.588237
F 21.811383 20.584285 83.277169
F 13.506746 5.146070 65.692221
F 12.744788 5.146070 87.511860
F 13.506746 12.865177 65.692221
F 12.744788 12.865177 87.511860
F 13.506746 20.584287 65.692221
F 12.744788 20.584287 87.511860
F 22.414589 5.146068 66.003288
F 21.652631 5.146068 87.822927
F 22.414589 12.865174 66.003287
F 21.652631 12.865174 87.822927
F 22.414589 20.584284 66.003288
F 21.652631 20.584285 87.822927
F 31.322429 5.146069 66.314358
F 30.560470 5.146068 88.133996
F 31.322429 12.865175 66.314357
F 30.560470 12.865175 88.133996
F 31.322429 20.584286 66.314357
F 30.560470 20.584286 88.133996
F 13.411514 5.146070 68.419674
F 12.649556 5.146070 90.239313
F 13.411514 12.865176 68.419674
F 12.649555 12.865176 90.239313
F 13.411514 20.584287 68.419673
F 12.649556 20.584287 90.239313
F 22.319356 5.146068 68.730744
F 21.557397 5.146068 90.550383
F 22.319356 12.865175 68.730744
F 21.557397 12.865175 90.550384
F 22.319356 20.584285 68.730744
F 21.557397 20.584285 90.550383
F 31.227194 5.146068 69.041812
F 30.465236 5.146068 90.861452
F 31.227194 12.865175 69.041813
F 30.465236 12.865175 90.861452
F 31.227194 20.584285 69.041812
F 30.465236 20.584285 90.861452
F 13.284511 7.719103 72.056280
F 12.522552 7.719103 93.875920
F 13.284511 15.438211 72.056280
F 12.522552 15.438211 93.875920
F 21.811383 12.865175 83.277170
F 21.811383 5.146068 83.277169
F 13.284511 23.157320 72.056280
F 12.522552 23.157320 93.875919
F 22.192352 7.719105 72.367351
F 21.430394 7.719105 94.186990
F 22.192352 15.438213 72.367351
F 21.430394 15.438213 94.186991
F 22.192352 0.000000 72.367351
F 21.430394 0.000000 94.186990
F 31.100193 7.719105 72.678418
F 30.338234 7.719104 94.498058
F 31.100193 15.438212 72.678419
F 30.338234 15.438212 94.498058
F 12.903542 20.584287 82.966099
F 12.903542 12.865177 82.966099
F 6.480257 1.291403 75.454153
F 5.718299 1.291403 97.273792
F 33.200169 1.286517 76.392792
F 32.438210 1.286517 98.212431
F 6.480257 9.010507 75.454153
F 5.718299 9.010507 97.273792
F 33.200169 9.005621 76.392792
F 32.438210 9.005621 98.212431
F 6.480257 16.729617 75.454154
F 5.718299 16.729616 97.273793
F 33.200169 16.724731 76.392793
F 32.438210 16.724731 98.212431
F 15.384493 1.286517 75.770655
F 14.622534 1.286517 97.590294
F 15.384493 9.005621 75.770655
F 14.622534 9.005621 97.590294
F 15.384493 16.724731 75.770655
F 14.622534 16.724730 97.590295
F 24.292331 1.286516 76.081724
F 23.530373 1.286516 97.901363
F 24.292331 9.005620 76.081724
F 23.530373 9.005620 97.901363
F 24.292331 16.724730 76.081725
F 23.530373 16.724730 97.901364
F 6.353251 3.854667 79.090759
F 33.073162 3.859552 80.029397
F 6.353251 11.573771 79.090759
F 33.073162 11.578657 80.029398
F 6.353251 19.292882 79.090759
F 33.073162 19.297767 80.029398
F 15.257485 3.859552 79.407260
F 15.257485 11.578657 79.407260
F 15.257485 19.297767 79.407261
F 24.165326 3.859553 79.718329
F 24.165326 11.578658 79.718330
F 24.165326 19.297768 79.718330
F 6.448120 3.854667 76.374409
F 5.686161 3.854667 98.194049
F 33.168418 3.859552 77.301944
F 6.448120 11.573771 76.374409
F 5.686161 11.573771 98.194049
F 33.168418 11.578657 77.301943
F 6.448120 19.292882 76.374409
F 5.686161 19.292882 98.194049
F 33.168418 19.297768 77.301943
F 15.352742 3.859552 76.679806
F 15.352742 11.578657 76.679806
F 15.352742 19.297768 76.679806
F 24.260582 3.859553 76.990874
F 24.260582 11.578658 76.990874
F 24.260582 19.297768 76.990874
F 6.575102 1.291402 72.737803
F 5.813145 1.291402 94.557443
F 33.295402 1.286517 73.665337
F 32.533443 1.286517 95.484977
F 6.575102 9.010506 72.737803
F 5.813145 9.010507 94.557443
F 33.295402 9.005621 73.665337
F 32.533443 9.005621 95.484977
F 6.575103 16.729617 72.737803
F 5.813145 16.729617 94.557443
F 33.295402 16.724731 73.665337
F 32.533443 16.724731 95.484976
F 15.479726 1.286517 73.043200
F 14.717767 1.286517 94.862840
F 15.479726 9.005621 73.043200
F 14.717767 9.005621 94.862840
F 15.479726 16.724731 73.043200
F 14.717767 16.724730 94.862839
F 24.387565 1.286516 73.354268
F 23.625606 1.286516 95.173907
F 24.387565 9.005620 73.354268
F 23.625606 9.005620 95.173907
F 24.387565 16.724730 73.354268
F 23.625606 16.724730 95.173907
F 8.668987 7.717305 76.447636
F 8.668987 15.436413 76.447636
F 12.903542 5.146070 82.966099
F 17.579704 7.719105 76.757574
F 17.579704 15.438212 76.757573
F 30.814457 20.584286 80.860783
F 26.487543 7.719105 77.068643
F 26.487543 15.438213 77.068641
F 26.487543 0.000000 77.068642
F 8.795966 5.147869 72.811030
F 8.034008 5.147869 94.630669
F 8.795966 12.866975 72.811030
F 8.034008 12.866975 94.630669
F 8.795966 20.586085 72.811030
F 8.034008 20.586085 94.630669
F 17.706682 5.146068 73.120967
F 16.944724 5.146068 94.940606
F 17.706682 12.865175 73.120966
F 16.944724 12.865175 94.940606
F 17.706682 20.584285 73.120967
F 16.944724 20.584285 94.940606
F 26.614524 5.146068 73.432036
F 25.852566 5.146068 95.251675
F 26.614524 12.865174 73.432036
F 25.852566 12.865174 95.251674
F 26.614524 20.584285 73.432036
F 25.852566 20.584285 95.251675
F 8.700819 5.147868 75.536025
F 7.938860 5.147868 97.355663
F 8.700819 12.866975 75.536025
F 7.938860 12.866975 97.355664
F 8.700819 20.586086 75.536025
F 7.938860 20.586086 97.355664
F 17.611450 5.146068 75.848422
F 16.849492 5.146068 97.668061
F 17.611450 12.865175 75.848423
F 16.849491 12.865175 97.668062
F 17.611450 20.584285 75.848422
F 16.849491 20.584285 97.668062
F 26.519290 5.146068 76.159492
F 25.757331 5.146068 97.979130
F 26.519290 12.865175 76.159492
F 25.757331 12.865175 97.979131
F 26.519290 20.584285 76.159492
F 25.757331 20.584285 97.979131
F 8.573816 7.717304 79.172630
F 8.573816 15.436412 79.172630
F 30.814456 12.865175 80.860782
F 8.573816 23.155522 79.172630
F 17.484447 7.719105 79.485028
F 17.484447 15.438213 79.485028
F 30.814456 5.146068 80.860783
F 26.392287 7.719105 79.796097
F 26.392287 15.438213 79.796098
F 26.392287 0.000000 79.796097
F 10.930291 1.286335 75.615242
F 10.168332 1.286335 97.434881
F 10.930291 9.005439 75.615242
F 10.168332 9.005439 97.434881
F 10.930291 16.724549 75.615242
F 10.168332 16.724549 97.434882
F 19.838411 1.286516 75.926189
F 19.076453 1.286516 97.745829
F 19.838412 9.005621 75.926189
F 19.076453 9.005621 97.745829
F 19.838412 16.724730 75.926190
F 19.076453 16.724730 97.745830
F 28.746251 1.286516 76.237258
F 27.984293 1.286516 98.056898
F 28.746251 9.005621 76.237258
F 27.984293 9.005621 98.056898
F 28.746251 16.724730 76.237258
F 27.984292 16.724730 98.056898
F 10.803284 3.859734 79.251848
F 10.803284 11.578839 79.251848
F 10.803284 19.297949 79.251848
F 19.711404 3.859553 79.562795
F 19.711404 11.578658 79.562795
F 19.711404 19.297769 79.562795
F 28.619246 3.859552 79.873864
F 28.619246 11.578657 79.873864
F 28.619246 19.297768 79.873864
F 10.898550 3.859734 76.524132
F 10.898550 11.578839 76.524131
F 10.898550 19.297950 76.524131
F 19.806661 3.859553 76.835341
F 19.806662 11.578658 76.835340
F 19.806662 19.297768 76.835340
F 28.714501 3.859552 77.146409
F 28.714501 11.578657 77.146409
F 28.714501 19.297768 77.146409
F 11.025533 1.286335 72.887525
F 10.263574 1.286335 94.707165
F 11.025533 9.005439 72.887525
F 10.263574 9.005439 94.707165
F 11.025533 16.724549 72.887525
F 10.263574 16.724549 94.707164
F 19.933644 1.286516 73.198734
F 19.171685 1.286516 95.018373
F 19.933644 9.005620 73.198734
F 19.171685 9.005620 95.018373
F 19.933644 16.724731 73.198734
F 19.171685 16.724731 95.018373
F 28.841485 1.286516 73.509803
F 28.079527 1.286516 95.329442
F 28.841485 9.005620 73.509803
F 28.079527 9.005620 95.329442
F 28.841485 16.724730 73.509802
F 28.079526 16.724730 95.329441
F 13.125782 7.719103 76.602041
F 13.125782 15.438210 76.602040
F 21.906617 20.584284 80.549713
F 22.033623 7.719105 76.913108
F 22.033623 15.438213 76.913108
F 22.033623 0.000001 76.913108
F 30.941462 7.719105 77.224177
F 30.941462 15.438212 77.224176
F 21.906617 12.865174 80.549713
F 13.252760 5.146070 72.965434
F 12.490802 5.146070 94.785074
F 13.252761 12.865177 72.965434
F 12.490802 12.865177 94.785073
F 13.252761 20.584287 72.965434
F 12.490802 20.584287 94.785074
F 22.160603 5.146068 73.276501
F 21.398644 5.146068 95.096141
F 22.160603 12.865174 73.276500
F 21.398644 12.865174 95.096140
F 22.160603 20.584284 73.276501
F 21.398644 20.584284 95.096140
F 31.068442 5.146068 73.587570
F 30.306483 5.146068 95.407210
F 31.068442 12.865175 73.587569
F 30.306484 12.865175 95.407209
F 31.068442 20.584286 73.587570
F 30.306484 20.584286 95.407210
F 13.157528 5.146070 75.692887
F 12.395569 5.146070 97.512526
F 13.157528 12.865176 75.692887
F 12.395569 12.865176 97.512526
F 13.157528 20.584287 75.692887
F 12.395569 20.584287 97.512526
F 22.065369 5.146068 76.003957
F 21.303411 5.146068 97.823596
F 22.065370 12.865175 76.003958
F 21.303411 12.865175 97.823597
F 22.065370 20.584285 76.003957
F 21.303411 20.584285 97.823596
F 30.973208 5.146068 76.315025
F 30.211249 5.146068 98.134664
F 30.973208 12.865175 76.315026
F 30.211249 12.865175 98.134665
F 30.973208 20.584285 76.315025
F 30.211249 20.584285 98.134664
F 13.030525 7.719103 79.329492
F 13.030525 15.438211 79.329493
F 21.906616 5.146068 80.549714
F 13.030525 23.157320 79.329492
F 21.938366 7.719105 79.640563
F 21.938366 15.438212 79.640563
F 21.938366 0.000000 79.640563
F 30.846206 7.719105 79.951631
F 30.846206 15.438212 79.951631
F 12.998774 20.584287 80.238646
F 6.226272 1.291403 82.727365
F 32.946182 1.286517 83.666005
F 6.226272 9.010507 82.727365
F 32.946182 9.005621 83.666005
F 6.226272 16.729617 82.727366
F 32.946182 16.724730 83.666005
F 15.130507 1.286517 83.043868
F 15.130507 9.005621 83.043867
F 15.130507 16.724731 83.043868
F 24.038345 1.286516 83.354936
F 24.038345 9.005620 83.354937
F 24.038345 16.724730 83.354937
F 6.099265 3.854667 86.363972
F 32.819177 3.859552 87.302611
F 6.099265 11.573771 86.363972
F 32.819177 11.578657 87.302611
F 6.099265 19.292882 86.363972
F 32.819176 19.297767 87.302612
F 15.003499 3.859552 86.680474
F 15.003499 11.578657 86.680474
F 15.003499 19.297767 86.680474
F 23.911339 3.859553 86.991543
F 23.911339 11.578658 86.991544
F 23.911339 19.297768 86.991544
F 6.194133 3.854667 83.647623
F 32.914432 3.859552 84.575157
F 6.194134 11.573771 83.647623
F 32.914432 11.578657 84.575157
F 6.194134 19.292882 83.647623
F 32.914432 19.297768 84.575156
F 15.098756 3.859552 83.953020
F 15.098756 11.578657 83.953020
F 15.098756 19.297768 83.953020
F 24.006595 3.859553 84.264088
F 24.006596 11.578658 84.264088
F 24.006596 19.297768 84.264088
F 6.321117 1.291402 80.011016
F 33.041416 1.286517 80.938550
F 6.321117 9.010507 80.011016
F 33.041416 9.005621 80.938550
F 6.321117 16.729617 80.011016
F 33.041416 16.724731 80.938549
F 15.225739 1.286517 80.316413
F 15.225739 9.005621 80.316413
F 15.225739 16.724730 80.316412
F 24.133578 1.286516 80.627480
F 24.133578 9.005620 80.627481
F 24.133578 16.724730 80.627480
F 8.415001 7.717305 83.720850
F 8.415001 15.436413 83.720849
F 12.998774 12.865177 80.238646
F 17.325718 7.719105 84.030787
F 17.325718 15.438212 84.030786
F 12.998774 5.146070 80.238647
F 26.233557 7.719105 84.341855
F 26.233557 15.438213 84.341855
F 26.233557 0.000000 84.341855
F 8.541981 5.147869 80.084242
F 8.541981 12.866976 80.084242
F 8.541981 20.586085 80.084242
F 17.452696 5.146068 80.394180
F 17.452696 12.865175 80.394179
F 17.452696 20.584285 80.394179
F 26.360538 5.146068 80.705248
F 26.360538 12.865174 80.705247
F 26.360538 20.584285 80.705248
F 8.446833 5.147868 82.809237
F 8.446833 12.866975 82.809237
F 8.446833 20.586085 82.809237
F 17.357464 5.146068 83.121635
F 17.357464 12.865175 83.121635
F 17.357464 20.584285 83.121635
F 26.265304 5.146068 83.432704
F 26.265304 12.865175 83.432704
F 26.265304 20.584285 83.432704
F 8.319830 7.717304 86.445844
F 8.319830 15.436412 86.445844
F 30.687476 15.438212 84.497389
F 8.319830 23.155522 86.445844
F 17.230460 7.719105 86.758241
F 17.230461 15.438213 86.758241
F 30.687476 7.719105 84.497390
F 26.138301 7.719105 87.069310
F 26.138301 15.438212 87.069310
F 26.138301 0.000000 87.069310
F 10.676304 1.286335 82.888454
F 10.676304 9.005439 82.888454
F 10.676305 16.724549 82.888455
F 19.584426 1.286516 83.199402
F 19.584426 9.005621 83.199402
F 19.584426 16.724730 83.199403
F 28.492265 1.286516 83.510471
F 28.492265 9.005621 83.510471
F 28.492265 16.724730 83.510471
F 10.549298 3.859734 86.525061
F 10.549298 11.578839 86.525061
F 10.549298 19.297949 86.525061
F 19.457418 3.859553 86.836009
F 19.457418 11.578658 86.836009
F 19.457418 19.297769 86.836009
F 28.365260 3.859552 87.147077
F 28.365260 11.578657 87.147078
F 28.365260 19.297768 87.147078
F 10.644564 3.859734 83.797345
F 10.644564 11.578839 83.797345
F 10.644564 19.297950 83.797345
F 19.552675 3.859553 84.108554
F 19.552675 11.578658 84.108554
F 19.552675 19.297768 84.108554
F 28.460515 3.859552 84.419623
F 28.460515 11.578657 84.419623
F 28.460515 19.297768 84.419623
F 10.771546 1.286335 80.160738
F 10.771546 9.005439 80.160738
F 10.771546 16.724549 80.160738
F 19.679658 1.286516 80.471946
F 19.679658 9.005620 80.471946
F 19.679658 16.724731 80.471946
F 28.587499 1.286516 80.783015
F 28.587499 9.005620 80.783015
F 28.587499 16.724730 80.783014
F 12.871795 7.719103 83.875254
F 12.871795 15.438210 83.875253
F 21.779637 0.000000 84.186321
F 21.779637 7.719105 84.186321
F 21.779637 15.438213 84.186320
F 8.922973 23.155522 69.174424
F 8.161014 23.155522 90.994063
F 17.738433 23.157322 72.211816
F 16.976474 23.157322 94.031455
F 13.379768 23.157321 69.328828
F 12.617809 23.157321 91.148468
F 31.195448 23.157322 69.950964
F 30.433489 23.157322 91.770604
F 8.668987 23.155522 76.447636
F 17.579704 23.157322 76.757574
F 17.484447 23.157322 79.485028
F 13.125782 23.157321 76.602041
F 30.941462 23.157322 77.224177
F 8.415001 23.155522 83.720850
F 12.871795 23.157321 83.875254
F 21.779637 23.157322 84.186321
F 30.687476 23.157322 84.497390
F 5.210326 1.291403 111.820219
F 31.930238 1.286517 112.758858
F 5.210326 9.010507 111.820219
F 31.930238 9.005621 112.758858
F 5.210326 16.729617 111.820219
F 31.930237 16.724730 112.758858
F 14.114562 1.286517 112.136721
F 14.114562 9.005621 112.136721
F 14.114562 16.724730 112.136721
F 23.022400 1.286516 112.447790
F 23.022400 9.005620 112.447790
F 23.022400 16.724730 112.447790
F 5.083319 3.854667 115.456825
F 31.803231 3.859552 116.395464
F 5.083320 11.573772 115.456825
F 31.803231 11.578657 116.395464
F 5.083320 19.292882 115.456825
F 31.803231 19.297767 116.395465
F 13.987554 3.859552 115.773327
F 13.987554 11.578657 115.773328
F 13.987554 19.297767 115.773327
F 22.895395 3.859553 116.084397
F 22.895395 11.578658 116.084397
F 22.895395 19.297769 116.084397
F 5.178188 3.854667 112.740476
F 31.898487 3.859552 113.668010
F 5.178188 11.573771 112.740476
F 31.898487 11.578657 113.668010
F 5.178189 19.292882 112.740476
F 31.898487 19.297768 113.668009
F 14.082811 3.859552 113.045873
F 14.082811 11.578657 113.045873
F 14.082811 19.297768 113.045872
F 22.990651 3.859553 113.356941
F 22.990651 11.578658 113.356941
F 22.990651 19.297768 113.356940
F 5.305172 1.291402 109.103869
F 4.543213 1.291402 130.923509
F 32.025471 1.286517 110.031403
F 5.305172 9.010506 109.103869
F 4.543213 9.010506 130.923509
F 32.025471 9.005621 110.031403
F 5.305172 16.729617 109.103868
F 4.543213 16.729617 130.923508
F 32.025471 16.724731 110.031402
F 14.209795 1.286517 109.409266
F 14.209795 9.005621 109.409266
F 14.209794 16.724730 109.409265
F 23.117634 1.286516 109.720334
F 23.117634 9.005620 109.720334
F 23.117634 16.724730 109.720333
F 7.399056 7.717305 112.813703
F 7.399056 15.436413 112.813702
F 29.068303 15.438212 130.864123
F 16.309773 7.719105 113.123640
F 16.309773 15.438212 113.123640
F 29.830261 15.438212 109.044484
F 25.217612 7.719105 113.434708
F 25.217612 15.438213 113.434708
F 25.217612 0.000000 113.434708
F 7.526035 5.147869 109.177095
F 6.764077 5.147869 130.996735
F 7.526035 12.866975 109.177095
F 6.764077 12.866975 130.996734
F 7.526035 20.586085 109.177095
F 6.764077 20.586085 130.996735
F 16.436751 5.146068 109.487033
F 16.436751 12.865175 109.487033
F 16.436751 20.584285 109.487033
F 25.344593 5.146068 109.798101
F 25.344593 12.865174 109.798101
F 25.344593 20.584285 109.798101
F 7.430888 5.147868 111.902090
F 7.430888 12.866975 111.902090
F 7.430888 20.586086 111.902090
F 16.341519 5.146068 112.214488
F 16.341519 12.865175 112.214489
F 16.341519 20.584285 112.214488
F 25.249359 5.146068 112.525557
F 25.249359 12.865175 112.525557
F 25.249359 20.584285 112.525557
F 7.303885 7.717304 115.538696
F 7.303885 15.436412 115.538696
F 29.068303 7.719105 130.864123
F 7.303885 23.155522 115.538696
F 16.214515 7.719105 115.851095
F 16.214516 15.438213 115.851095
F 29.830261 7.719105 109.044483
F 25.122356 7.719105 116.162163
F 25.122356 15.438213 116.162164
F 25.122356 0.000001 116.162163
F 9.660360 1.286335 111.981308
F 9.660360 9.005439 111.981308
F 9.660360 16.724549 111.981309
F 18.568481 1.286516 112.292255
F 18.568481 9.005621 112.292255
F 18.568481 16.724730 112.292256
F 27.476320 1.286516 112.603324
F 27.476320 9.005621 112.603324
F 27.476320 16.724730 112.603324
F 9.533353 3.859734 115.617914
F 9.533353 11.578839 115.617914
F 9.533353 19.297949 115.617914
F 18.441473 3.859553 115.928862
F 18.441473 11.578658 115.928862
F 18.441473 19.297769 115.928862
F 27.349315 3.859552 116.239930
F 27.349315 11.578657 116.239930
F 27.349315 19.297768 116.239930
F 9.628619 3.859734 112.890198
F 9.628619 11.578839 112.890198
F 9.628619 19.297950 112.890197
F 18.536730 3.859553 113.201407
F 18.536730 11.578658 113.201407
F 18.536730 19.297768 113.201406
F 27.444570 3.859552 113.512476
F 27.444570 11.578657 113.512475
F 27.444570 19.297768 113.512475
F 9.755602 1.286335 109.253591
F 9.755602 9.005439 109.253591
F 9.755602 16.724549 109.253590
F 18.663713 1.286516 109.564799
F 18.663713 9.005620 109.564800
F 18.663713 16.724731 109.564799
F 27.571554 1.286516 109.875868
F 27.571554 9.005620 109.875868
F 27.571554 16.724730 109.875868
F 11.855851 7.719103 112.968107
F 11.855851 15.438210 112.968106
F 20.160463 0.000000 130.553055
F 20.763692 7.719105 113.279174
F 20.763692 15.438213 113.279173
F 20.763692 0.000001 113.279174
F 29.671530 7.719105 113.590243
F 29.671531 15.438212 113.590242
F 20.922422 0.000000 108.733416
F 11.982830 5.146070 109.331500
F 11.982830 12.865177 109.331500
F 11.982830 20.584287 109.331500
F 20.890672 5.146068 109.642567
F 20.890672 12.865174 109.642566
F 20.890672 20.584284 109.642567
F 29.798511 5.146068 109.953636
F 29.798511 12.865175 109.953635
F 29.798511 20.584286 109.953636
F 11.887597 5.146070 112.058952
F 11.887597 12.865176 112.058953
F 11.887597 20.584287 112.058953
F 20.795439 5.146068 112.370023
F 20.795439 12.865175 112.370023
F 20.795439 20.584285 112.370023
F 29.703277 5.146068 112.681091
F 29.703277 12.865175 112.681091
F 29.703277 20.584285 112.681091
F 11.760594 7.719103 115.695558
F 11.760594 15.438211 115.695559
F 20.160463 15.438213 130.553055
F 11.760594 23.157320 115.695558
F 20.668435 7.719105 116.006629
F 20.668435 15.438213 116.006629
F 20.668435 0.000000 116.006629
F 29.576275 7.719105 116.317697
F 29.576275 15.438212 116.317697
F 20.922421 15.438213 108.733416
F 4.956341 1.291403 119.093432
F 31.676251 1.286517 120.032071
F 4.956341 9.010507 119.093432
F 31.676251 9.005621 120.032071
F 4.956341 16.729617 119.093431
F 31.676251 16.724731 120.032071
F 13.860576 1.286517 119.409934
F 13.860576 9.005621 119.409934
F 13.860576 16.724731 119.409935
F 22.768414 1.286516 119.721003
F 22.768414 9.005620 119.721003
F 22.768414 16.724730 119.721004
F 5.591292 3.854667 100.910398
F 4.829334 3.854667 122.730036
F 32.311204 3.859552 101.849037
F 31.549246 3.859552 123.668676
F 5.591293 11.573772 100.910398
F 4.829334 11.573772 122.730037
F 32.311204 11.578657 101.849037
F 31.549246 11.578657 123.668677
F 5.591293 19.292882 100.910398
F 4.829334 19.292882 122.730037
F 32.311204 19.297767 101.849037
F 31.549246 19.297767 123.668677
F 14.495526 3.859552 101.226900
F 13.733568 3.859552 123.046539
F 14.495526 11.578657 101.226900
F 13.733568 11.578657 123.046539
F 14.495526 19.297767 101.226900
F 13.733568 19.297767 123.046539
F 23.403367 3.859553 101.537970
F 22.641408 3.859553 123.357609
F 23.403367 11.578658 101.537969
F 22.641408 11.578658 123.357609
F 23.403367 19.297768 101.537970
F 22.641408 19.297769 123.357609
F 4.924202 3.854667 120.013688
F 32.406459 3.859552 99.121583
F 31.644501 3.859552 120.941222
F 4.924202 11.573771 120.013688
F 32.406459 11.578657 99.121583
F 31.644501 11.578657 120.941223
F 4.924202 19.292882 120.013688
F 32.406459 19.297768 99.121582
F 31.644501 19.297768 120.941222
F 14.590784 3.859552 98.499446
F 13.828825 3.859552 120.319086
F 14.590783 11.578657 98.499445
F 13.828825 11.578657 120.319085
F 14.590783 19.297768 98.499445
F 13.828825 19.297768 120.319085
F 23.498623 3.859553 98.810514
F 22.736664 3.859553 120.630154
F 23.498623 11.578658 98.810513
F 22.736664 11.578658 120.630153
F 23.498623 19.297768 98.810513
F 22.736664 19.297768 120.630153
F 5.051186 1.291402 116.377082
F 31.771485 1.286517 117.304616
F 5.051186 9.010506 116.377082
F 31.771485 9.005621 117.304616
F 5.051186 16.729617 116.377081
F 31.771485 16.724731 117.304616
F 13.955808 1.286517 116.682479
F 13.955808 9.005621 116.682479
F 13.955808 16.724730 116.682479
F 22.863647 1.286516 116.993547
F 22.863647 9.005620 116.993547
F 22.863647 16.724730 116.993547
F 7.907028 7.717305 98.267276
F 7.145070 7.717305 120.086915
F 7.907028 15.436413 98.267275
F 7.145070 15.436413 120.086914
F 20.160463 7.719105 130.553055
F 20.922422 7.719105 108.733415
F 16.817745 7.719105 98.577213
F 16.055787 7.719105 120.396852
F 16.817745 15.438212 98.577213
F 16.055787 15.438212 120.396852
F 11.252621 23.157320 130.241984
F 12.014580 23.157320 108.422345
F 25.725585 7.719105 98.888281
F 24.963626 7.719105 120.707920
F 25.725585 15.438213 98.888281
F 24.963626 15.438213 120.707920
F 25.725585 0.000000 98.888281
F 24.963626 0.000000 120.707920
F 7.272049 5.147869 116.450308
F 7.272050 12.866975 116.450307
F 7.272049 20.586085 116.450308
F 16.182766 5.146068 116.760246
F 16.182766 12.865175 116.760245
F 16.182765 20.584285 116.760246
F 25.090607 5.146068 117.071314
F 25.090607 12.865174 117.071313
F 25.090607 20.584285 117.071314
F 7.176902 5.147868 119.175302
F 7.176902 12.866975 119.175303
F 7.176902 20.586085 119.175303
F 16.087533 5.146068 119.487701
F 16.087533 12.865175 119.487701
F 16.087533 20.584285 119.487701
F 24.995373 5.146068 119.798769
F 24.995373 12.865175 119.798770
F 24.995373 20.584285 119.798770
F 7.811858 7.717304 100.992269
F 7.049900 7.717304 122.811908
F 7.811858 15.436412 100.992270
F 7.049899 15.436412 122.811909
F 11.252621 15.438211 130.241985
F 12.014580 15.438211 108.422345
F 7.811858 23.155522 100.992270
F 7.049899 23.155522 122.811908
F 16.722488 7.719105 101.304667
F 15.960530 7.719105 123.124307
F 16.722488 15.438213 101.304667
F 15.960530 15.438213 123.124307
F 11.252621 7.719103 130.241985
F 12.014580 7.719103 108.422345
F 25.630329 7.719105 101.615736
F 24.868370 7.719105 123.435376
F 25.630329 15.438213 101.615737
F 24.868370 15.438212 123.435376
F 25.630329 0.000001 101.615736
F 24.868370 0.000000 123.435376
F 9.406374 1.286335 119.254521
F 9.406374 9.005439 119.254521
F 9.406374 16.724549 119.254521
F 18.314494 1.286516 119.565468
F 18.314494 9.005621 119.565468
F 18.314494 16.724730 119.565469
F 27.222334 1.286516 119.876537
F 27.222334 9.005621 119.876537
F 27.222334 16.724730 119.876538
F 10.041325 3.859734 101.071487
F 9.279366 3.859734 122.891126
F 10.041325 11.578839 101.071487
F 9.279366 11.578840 122.891126
F 10.041325 19.297949 101.071487
F 9.279366 19.297949 122.891126
F 18.949446 3.859553 101.382435
F 18.187487 3.859553 123.202074
F 18.949446 11.578658 101.382435
F 18.187488 11.578658 123.202074
F 18.949446 19.297769 101.382435
F 18.187487 19.297769 123.202074
F 27.857287 3.859552 101.693503
F 27.095329 3.859552 123.513142
F 27.857287 11.578657 101.693503
F 27.095329 11.578657 123.513143
F 27.857287 19.297768 101.693503
F 27.095329 19.297768 123.513143
F 10.136591 3.859734 98.343772
F 9.374633 3.859734 120.163410
F 10.136591 11.578839 98.343771
F 9.374633 11.578839 120.163410
F 10.136591 19.297950 98.343771
F 9.374633 19.297950 120.163410
F 19.044703 3.859553 98.654980
F 18.282744 3.859553 120.474619
F 19.044703 11.578658 98.654980
F 18.282745 11.578658 120.474619
F 19.044703 19.297768 98.654979
F 18.282744 19.297768 120.474619
F 27.952543 3.859552 98.966048
F 27.190584 3.859552 120.785688
F 27.952543 11.578657 98.966048
F 27.190584 11.578657 120.785688
F 27.952543 19.297768 98.966048
F 27.190584 19.297768 120.785688
F 9.501615 1.286335 116.526804
F 9.501615 9.005439 116.526804
F 9.501615 16.724549 116.526804
F 18.409727 1.286516 116.838013
F 18.409727 9.005620 116.838013
F 18.409727 16.724730 116.838013
F 27.317568 1.286516 117.149081
F 27.317568 9.005620 117.149082
F 27.317568 16.724730 117.149081
F 12.363823 7.719103 98.421680
F 11.601864 7.719103 120.241319
F 12.363823 15.438210 98.421679
F 11.601864 15.438210 120.241319
F 29.195305 20.584285 127.227516
F 29.957263 20.584285 105.407877
F 21.271664 7.719105 98.732747
F 20.509706 7.719105 120.552386
F 21.271664 15.438213 98.732747
F 20.509706 15.438213 120.552386
F 21.271664 0.000000 98.732747
F 20.509706 0.000000 120.552386
F 30.179504 7.719105 99.043816
F 29.417545 7.719105 120.863455
F 30.179503 15.438212 99.043816
F 29.417545 15.438212 120.863455
F 29.195305 12.865175 127.227517
F 29.957264 12.865175 105.407877
F 11.728843 5.146070 116.604712
F 11.728843 12.865177 116.604712
F 11.728843 20.584287 116.604712
F 20.636685 5.146068 116.915780
F 20.636685 12.865174 116.915779
F 20.636686 20.584284 116.915780
F 29.544525 5.146068 117.226849
F 29.544525 12.865175 117.226848
F 29.544525 20.584286 117.226849
F 11.633611 5.146070 119.332164
F 11.633611 12.865176 119.332165
F 11.633611 20.584287 119.332165
F 20.541452 5.146068 119.643235
F 20.541452 12.865175 119.643235
F 20.541452 20.584285 119.643236
F 29.449291 5.146068 119.954303
F 29.449291 12.865175 119.954304
F 29.449291 20.584285 119.954304
F 12.268566 7.719103 101.149131
F 11.506607 7.719103 122.968771
F 12.268566 15.438211 101.149132
F 11.506607 15.438211 122.968772
F 29.195305 5.146068 127.227516
F 29.957264 5.146068 105.407876
F 12.268566 23.157320 101.149131
F 11.506607 23.157320 122.968771
F 21.176407 7.719105 101.460202
F 20.414449 7.719105 123.279842
F 21.176407 15.438213 101.460202
F 20.414449 15.438213 123.279842
F 21.176407 0.000000 101.460202
F 20.414449 0.000000 123.279842
F 30.084248 7.719105 101.771270
F 29.322289 7.719105 123.590910
F 30.084248 15.438212 101.771270
F 29.322289 15.438212 123.590910
F 20.287466 20.584285 126.916448
F 21.049425 20.584285 105.096809
F 5.464313 1.291403 104.547005
F 4.702354 1.291403 126.366644
F 32.184224 1.286517 105.485644
F 31.422265 1.286517 127.305283
F 5.464313 9.010507 104.547005
F 4.702354 9.010507 126.366644
F 32.184224 9.005621 105.485644
F 31.422265 9.005621 127.305283
F 5.464313 16.729617 104.547005
F 4.702354 16.729617 126.366645
F 32.184224 16.724731 105.485644
F 31.422265 16.724731 127.305284
F 14.368548 1.286517 104.863507
F 13.606589 1.286517 126.683146
F 14.368548 9.005621 104.863507
F 13.606589 9.005621 126.683146
F 14.368548 16.724731 104.863508
F 13.606589 16.724731 126.683147
F 23.276386 1.286516 105.174576
F 22.514428 1.286516 126.994215
F 23.276386 9.005620 105.174576
F 22.514428 9.005620 126.994215
F 23.276386 16.724730 105.174577
F 22.514428 16.724730 126.994216
F 5.337306 3.854667 108.183610
F 4.575347 3.854667 130.003251
F 32.057218 3.859552 109.122250
F 31.295259 3.859552 130.941890
F 5.337306 11.573772 108.183610
F 4.575347 11.573771 130.003251
F 32.057218 11.578657 109.122250
F 31.295259 11.578657 130.941890
F 5.337306 19.292882 108.183611
F 4.575347 19.292882 130.003250
F 32.057218 19.297767 109.122250
F 31.295259 19.297767 130.941890
F 14.241540 3.859552 108.500113
F 13.479581 3.859552 130.319752
F 14.241540 11.578657 108.500113
F 13.479581 11.578657 130.319752
F 14.241540 19.297767 108.500113
F 13.479581 19.297767 130.319753
F 23.149381 3.859553 108.811183
F 22.387423 3.859553 130.630822
F 23.149381 11.578658 108.811183
F 22.387423 11.578658 130.630822
F 23.149381 19.297769 108.811183
F 22.387423 19.297769 130.630823
F 5.432175 3.854667 105.467262
F 4.670216 3.854667 127.286902
F 32.152474 3.859552 106.394796
F 31.390515 3.859552 128.214436
F 5.432175 11.573771 105.467262
F 4.670216 11.573771 127.286901
F 32.152474 11.578657 106.394796
F 31.390515 11.578657 128.214435
F 5.432175 19.292882 105.467261
F 4.670216 19.292882 127.286901
F 32.152474 19.297768 106.394796
F 31.390515 19.297768 128.214435
F 14.336797 3.859552 105.772659
F 13.574839 3.859552 127.592298
F 14.336797 11.578657 105.772659
F 13.574839 11.578657 127.592298
F 14.336797 19.297768 105.772659
F 13.574839 19.297768 127.592298
F 23.244637 3.859553 106.083727
F 22.482678 3.859553 127.903366
F 23.244637 11.578658 106.083727
F 22.482678 11.578658 127.903366
F 23.244637 19.297768 106.083727
F 22.482678 19.297768 127.903366
F 5.559158 1.291402 101.830655
F 4.797199 1.291402 123.650294
F 32.279458 1.286517 102.758189
F 31.517499 1.286517 124.577829
F 5.559158 9.010507 101.830655
F 4.797200 9.010506 123.650294
F 32.279458 9.005621 102.758189
F 31.517499 9.005621 124.577829
F 5.559158 16.729617 101.830654
F 4.797200 16.729617 123.650294
F 32.279458 16.724731 102.758189
F 31.517499 16.724731 124.577828
F 14.463780 1.286517 102.136052
F 13.701822 1.286517 123.955691
F 14.463780 9.005621 102.136052
F 13.701822 9.005621 123.955692
F 14.463780 16.724730 102.136052
F 13.701822 16.724730 123.955691
F 23.371619 1.286516 102.447120
F 22.609661 1.286516 124.266759
F 23.371619 9.005620 102.447120
F 22.609661 9.005620 124.266759
F 23.371619 16.724730 102.447119
F 22.609661 16.724730 124.266758
F 7.653042 7.717305 105.540489
F 6.891083 7.717305 127.360129
F 7.653042 15.436413 105.540488
F 6.891083 15.436413 127.360128
F 20.287466 12.865175 126.916449
F 21.049425 12.865175 105.096809
F 16.563759 7.719105 105.850426
F 15.801800 7.719105 127.670065
F 16.563759 15.438212 105.850426
F 15.801800 15.438212 127.670065
F 20.287466 5.146068 126.916448
F 21.049425 5.146068 105.096809
F 25.471598 7.719105 106.161494
F 24.709640 7.719105 127.981134
F 25.471598 15.438213 106.161494
F 24.709640 15.438213 127.981134
F 25.471598 0.000000 106.161494
F 24.709640 0.000001 127.981134
F 7.780022 5.147869 101.903881
F 7.018063 5.147869 123.723521
F 7.780022 12.866975 101.903881
F 7.018063 12.866976 123.723521
F 7.780022 20.586085 101.903881
F 7.018063 20.586085 123.723521
F 16.690738 5.146068 102.213819
F 15.928779 5.146068 124.033458
F 16.690738 12.865175 102.213818
F 15.928779 12.865175 124.033457
F 16.690738 20.584285 102.213819
F 15.928779 20.584285 124.033458
F 25.598579 5.146068 102.524887
F 24.836621 5.146068 124.344527
F 25.598579 12.865174 102.524886
F 24.836621 12.865174 124.344527
F 25.598579 20.584285 102.524887
F 24.836621 20.584285 124.344527
F 7.684875 5.147868 104.628876
F 6.922916 5.147868 126.448516
F 7.684875 12.866975 104.628877
F 6.922916 12.866975 126.448516
F 7.684875 20.586086 104.628877
F 6.922916 20.586085 126.448516
F 16.595505 5.146068 104.941274
F 15.833547 5.146068 126.760913
F 16.595505 12.865175 104.941274
F 15.833547 12.865175 126.760914
F 16.595505 20.584285 104.941274
F 15.833547 20.584285 126.760914
F 25.503345 5.146068 105.252342
F 24.741386 5.146068 127.071983
F 25.503345 12.865175 105.252343
F 24.741386 12.865175 127.071983
F 25.503345 20.584285 105.252343
F 24.741386 20.584285 127.071983
F 7.557872 7.717304 108.265482
F 6.795913 7.717304 130.085122
F 7.557872 15.436412 108.265483
F 6.795913 15.436412 130.085123
F 11.379624 20.584287 126.605378
F 12.141583 20.584287 104.785738
F 7.557872 23.155522 108.265483
F 6.795913 23.155522 130.085122
F 16.468502 7.719105 108.577881
F 15.706543 7.719105 130.397520
F 16.468502 15.438212 108.577881
F 15.706543 15.438213 130.397520
F 11.379624 12.865177 126.605378
F 12.141583 12.865176 104.785738
F 25.376342 7.719105 108.888949
F 24.614384 7.719105 130.708589
F 25.376342 15.438212 108.888950
F 24.614384 15.438213 130.708590
F 25.376342 0.000000 108.888950
F 24.614384 0.000000 130.708589
F 9.914346 1.286335 104.708094
F 9.152388 1.286335 126.527733
F 9.914346 9.005439 104.708094
F 9.152388 9.005439 126.527733
F 9.914346 16.724549 104.708094
F 9.152388 16.724549 126.527733
F 18.822467 1.286516 105.019041
F 18.060508 1.286516 126.838681
F 18.822467 9.005621 105.019042
F 18.060508 9.005621 126.838681
F 18.822467 16.724730 105.019042
F 18.060508 16.724730 126.838681
F 27.730306 1.286516 105.330110
F 26.968348 1.286516 127.149749
F 27.730306 9.005621 105.330110
F 26.968348 9.005621 127.149749
F 27.730306 16.724730 105.330111
F 26.968348 16.724730 127.149749
F 9.787339 3.859734 108.344700
F 9.025380 3.859734 130.164340
F 9.787339 11.578840 108.344700
F 9.025380 11.578839 130.164340
F 9.787339 19.297949 108.344700
F 9.025381 19.297949 130.164340
F 18.695460 3.859553 108.655648
F 17.933501 3.859553 130.475287
F 18.695460 11.578658 108.655648
F 17.933501 11.578658 130.475287
F 18.695460 19.297769 108.655648
F 17.933501 19.297769 130.475287
F 27.603301 3.859552 108.966716
F 26.841342 3.859552 130.786356
F 27.603301 11.578657 108.966717
F 26.841342 11.578657 130.786357
F 27.603301 19.297768 108.966717
F 26.841342 19.297768 130.786357
F 9.882605 3.859734 105.616984
F 9.120646 3.859734 127.436623
F 9.882605 11.578839 105.616984
F 9.120646 11.578839 127.436623
F 9.882605 19.297950 105.616984
F 9.120647 19.297950 127.436623
F 18.790717 3.859553 105.928193
F 18.028758 3.859553 127.747832
F 18.790717 11.578658 105.928193
F 18.028758 11.578658 127.747832
F 18.790717 19.297768 105.928193
F 18.028758 19.297768 127.747832
F 27.698556 3.859552 106.239262
F 26.936598 3.859552 128.058901
F 27.698556 11.578657 106.239262
F 26.936597 11.578657 128.058901
F 27.698556 19.297768 106.239262
F 26.936597 19.297768 128.058901
F 10.009588 1.286335 101.980377
F 9.247629 1.286335 123.800017
F 10.009588 9.005439 101.980377
F 9.247629 9.005440 123.800017
F 10.009588 16.724549 101.980377
F 9.247629 16.724549 123.800016
F 18.917700 1.286516 102.291586
F 18.155741 1.286516 124.111225
F 18.917699 9.005620 102.291586
F 18.155741 9.005620 124.111225
F 18.917700 16.724731 102.291586
F 18.155741 16.724731 124.111225
F 27.825540 1.286516 102.602655
F 27.063582 1.286516 124.422294
F 27.825540 9.005620 102.602655
F 27.063582 9.005620 124.422294
F 27.825540 16.724730 102.602654
F 27.063582 16.724730 124.422293
F 12.109837 7.719103 105.694893
F 11.347878 7.719103 127.514533
F 12.109837 15.438210 105.694892
F 11.347878 15.438210 127.514532
F 11.379624 5.146070 126.605378
F 12.141583 5.146070 104.785738
F 21.017678 7.719105 106.005960
F 20.255720 7.719105 127.825600
F 21.017678 15.438213 106.005959
F 20.255720 15.438213 127.825599
F 21.017678 0.000000 106.005960
F 20.255720 0.000000 127.825600
F 29.925517 7.719105 106.317029
F 29.163558 7.719105 128.136669
F 29.925517 15.438212 106.317028
F 29.163558 15.438212 128.136668
F 29.290539 20.584286 124.500061
F 30.052498 20.584286 102.680422
F 12.236815 5.146070 102.058286
F 11.474857 5.146070 123.877926
F 12.236815 12.865177 102.058285
F 11.474857 12.865177 123.877925
F 12.236815 20.584287 102.058285
F 11.474857 20.584287 123.877926
F 21.144658 5.146068 102.369353
F 20.382700 5.146068 124.188992
F 21.144658 12.865174 102.369352
F 20.382700 12.865174 124.188992
F 21.144658 20.584284 102.369352
F 20.382700 20.584284 124.188992
F 30.052498 5.146069 102.680422
F 29.290539 5.146068 124.500061
F 30.052498 12.865175 102.680421
F 29.290539 12.865175 124.500061
F 7.399056 23.155522 112.813703
F 16.214515 23.157322 115.851095
F 11.855851 23.157321 112.968107
F 7.907028 23.155522 98.267276
F 7.145070 23.155522 120.086915
F 16.817745 23.157322 98.577213
F 16.055787 23.157322 120.396852
F 16.722488 23.157322 101.304668
F 15.960530 23.157322 123.124307
F 12.363823 23.157321 98.421680
F 11.601864 23.157321 120.241319
F 30.179504 23.157322 99.043816
F 29.417545 23.157322 120.863455
F 7.653042 23.155522 105.540489
F 6.891083 23.155522 127.360128
F 16.468502 23.157322 108.577881
F 15.706543 23.157322 130.397520
F 12.109837 23.157321 105.694893
F 11.347878 23.157321 127.514532
F 21.017678 23.157322 106.005960
F 29.925517 23.157322 106.317029
F 29.163558 23.157322 128.136668
F 4.448368 1.291403 133.639858
F 3.686410 1.291403 155.459497
F 31.168279 1.286517 134.578497
F 30.406320 1.286517 156.398136
F 4.448367 9.010507 133.639858
F 3.686410 9.010507 155.459497
F 31.168279 9.005621 134.578497
F 30.406320 9.005621 156.398136
F 4.448368 16.729617 133.639859
F 3.686409 16.729616 155.459497
F 31.168279 16.724731 134.578498
F 30.406320 16.724731 156.398137
F 13.352604 1.286517 133.956360
F 12.590645 1.286517 155.776000
F 13.352604 9.005621 133.956360
F 12.590645 9.005621 155.776000
F 13.352604 16.724731 133.956361
F 12.590645 16.724731 155.776000
F 22.260442 1.286516 134.267429
F 21.498483 1.286516 156.087069
F 22.260442 9.005620 134.267429
F 21.498483 9.005620 156.087068
F 22.260442 16.724730 134.267430
F 21.498483 16.724730 156.087069
F 4.321362 3.854667 137.276464
F 3.559403 3.854667 159.096104
F 31.041273 3.859552 138.215103
F 30.279314 3.859552 160.034743
F 4.321362 11.573772 137.276464
F 3.559403 11.573771 159.096104
F 31.041273 11.578657 138.215103
F 30.279314 11.578657 160.034743
F 4.321362 19.292882 137.276464
F 3.559403 19.292882 159.096104
F 31.041273 19.297767 138.215103
F 30.279314 19.297767 160.034743
F 13.225595 3.859552 137.592966
F 12.463637 3.859552 159.412605
F 13.225595 11.578657 137.592967
F 12.463637 11.578657 159.412605
F 13.225595 19.297767 137.592967
F 12.463637 19.297767 159.412606
F 22.133436 3.859553 137.904036
F 21.371477 3.859553 159.723675
F 22.133436 11.578658 137.904036
F 21.371477 11.578658 159.723675
F 22.133436 19.297768 137.904036
F 21.371477 19.297768 159.723675
F 4.416230 3.854667 134.560115
F 3.654271 3.854666 156.379755
F 31.136529 3.859552 135.487649
F 30.374570 3.859552 157.307289
F 4.416230 11.573771 134.560115
F 3.654271 11.573771 156.379754
F 31.136529 11.578657 135.487649
F 30.374570 11.578657 157.307288
F 4.416230 19.292882 134.560115
F 3.654271 19.292882 156.379754
F 31.136529 19.297768 135.487649
F 30.374570 19.297768 157.307288
F 13.320853 3.859552 134.865513
F 12.558894 3.859552 156.685152
F 13.320853 11.578657 134.865512
F 12.558894 11.578657 156.685151
F 13.320852 19.297768 134.865512
F 12.558894 19.297768 156.685151
F 22.228692 3.859553 135.176581
F 21.466733 3.859553 156.996220
F 22.228692 11.578658 135.176580
F 21.466733 11.578658 156.996219
F 22.228692 19.297768 135.176580
F 21.466733 19.297768 156.996219
F 3.781255 1.291402 152.743148
F 31.263513 1.286517 131.851042
F 30.501554 1.286517 153.670682
F 3.781255 9.010507 152.743147
F 31.263513 9.005621 131.851042
F 30.501554 9.005621 153.670682
F 3.781255 16.729617 152.743147
F 31.263512 16.724731 131.851042
F 30.501554 16.724731 153.670681
F 13.447836 1.286517 131.228905
F 12.685877 1.286517 153.048545
F 13.447836 9.005621 131.228905
F 12.685877 9.005621 153.048545
F 13.447836 16.724730 131.228905
F 12.685877 16.724730 153.048544
F 22.355675 1.286516 131.539973
F 21.593716 1.286516 153.359613
F 22.355675 9.005620 131.539973
F 21.593716 9.005620 153.359613
F 22.355675 16.724730 131.539973
F 21.593716 16.724730 153.359612
F 6.637097 7.717305 134.633341
F 5.875139 7.717305 156.452982
F 33.363489 7.719105 135.565416
F 32.601530 7.719105 157.385056
F 6.637097 15.436413 134.633341
F 5.875139 15.436413 156.452981
F 33.363489 15.438212 135.565416
F 32.601530 15.438212 157.385055
F 28.306344 15.438212 152.683762
F 28.306344 7.719105 152.683762
F 19.398504 0.000000 152.372694
F 19.398504 15.438213 152.372694
F 15.547815 7.719105 134.943279
F 14.785856 7.719105 156.762919
F 15.547815 15.438212 134.943279
F 14.785856 15.438212 156.762918
F 19.398504 7.719105 152.372694
F 10.490663 23.157320 152.061623
F 24.455654 7.719105 135.254347
F 23.693695 7.719105 157.073987
F 24.455654 15.438213 135.254347
F 23.693695 15.438213 157.073986
F 24.455654 0.000000 135.254347
F 23.693695 0.000000 157.073987
F 6.002118 5.147869 152.816374
F 32.728510 5.146069 153.748449
F 6.002118 12.866975 152.816373
F 32.728510 12.865176 153.748448
F 6.002118 20.586085 152.816374
F 32.728510 20.584286 153.748448
F 15.674793 5.146068 131.306672
F 14.912835 5.146068 153.126311
F 15.674793 12.865175 131.306671
F 14.912835 12.865175 153.126311
F 15.674793 20.584285 131.306672
F 14.912835 20.584285 153.126311
F 24.582635 5.146068 131.617741
F 23.820676 5.146068 153.437379
F 24.582635 12.865174 131.617740
F 23.820676 12.865174 153.437379
F 24.582635 20.584285 131.617741
F 23.820676 20.584285 153.437379
F 6.668929 5.147868 133.721729
F 5.906971 5.147868 155.541369
F 33.395235 5.146069 134.656264
F 32.633276 5.146068 156.475903
F 6.668929 12.866975 133.721730
F 5.906971 12.866975 155.541369
F 33.395235 12.865175 134.656265
F 32.633276 12.865175 156.475904
F 6.668929 20.586086 133.721729
F 5.906971 20.586086 155.541369
F 33.395235 20.584286 134.656264
F 32.633276 20.584286 156.475903
F 15.579560 5.146068 134.034127
F 14.817602 5.146068 155.853767
F 15.579560 12.865175 134.034128
F 14.817602 12.865175 155.853767
F 15.579560 20.584285 134.034127
F 14.817602 20.584285 155.853767
F 24.487401 5.146068 134.345196
F 23.725442 5.146068 156.164835
F 24.487401 12.865175 134.345197
F 23.725442 12.865175 156.164836
F 24.487401 20.584285 134.345196
F 23.725442 20.584285 156.164835
F 6.541927 7.717304 137.358335
F 5.779969 7.717304 159.177975
F 33.268232 7.719104 138.292870
F 32.506274 7.719104 160.112510
F 6.541927 15.436412 137.358336
F 5.779968 15.436412 159.177976
F 33.268232 15.438212 138.292871
F 32.506274 15.438212 160.112510
F 10.490663 15.438211 152.061624
F 10.490663 7.719103 152.061623
F 6.541927 23.155522 137.358336
F 5.779969 23.155522 159.177975
F 28.433346 20.584285 149.047155
F 28.433346 12.865175 149.047156
F 33.268232 23.157322 138.292870
F 32.506274 23.157321 160.112510
F 15.452557 7.719105 137.670733
F 14.690599 7.719105 159.490373
F 15.452557 15.438213 137.670734
F 14.690599 15.438213 159.490373
F 28.433346 5.146068 149.047155
F 19.525508 20.584285 148.736088
F 24.360398 7.719105 137.981803
F 23.598439 7.719105 159.801442
F 24.360398 15.438213 137.981804
F 23.598439 15.438212 159.801442
F 24.360398 0.000001 137.981803
F 23.598439 0.000000 159.801442
F 8.898401 1.286335 133.800947
F 8.136443 1.286335 155.620587
F 8.898401 9.005439 133.800947
F 8.136443 9.005439 155.620587
F 8.898401 16.724549 133.800948
F 8.136443 16.724549 155.620586
F 17.806522 1.286516 134.111895
F 17.044563 1.286516 155.931534
F 17.806522 9.005621 134.111894
F 17.044563 9.005621 155.931534
F 17.806522 16.724730 134.111895
F 17.044563 16.724730 155.931535
F 26.714362 1.286516 134.422964
F 25.952403 1.286516 156.242603
F 26.714361 9.005621 134.422963
F 25.952403 9.005621 156.242603
F 26.714362 16.724730 134.422964
F 25.952403 16.724730 156.242603
F 8.771394 3.859734 137.437553
F 8.009435 3.859734 159.257192
F 8.771394 11.578839 137.437553
F 8.009435 11.578839 159.257192
F 8.771394 19.297949 137.437553
F 8.009435 19.297949 159.257193
F 17.679515 3.859553 137.748502
F 16.917557 3.859553 159.568140
F 17.679515 11.578658 137.748501
F 16.917557 11.578658 159.568140
F 17.679515 19.297769 137.748501
F 16.917556 19.297769 159.568141
F 26.587357 3.859552 138.059569
F 25.825398 3.859552 159.879209
F 26.587357 11.578657 138.059570
F 25.825398 11.578657 159.879209
F 26.587357 19.297768 138.059570
F 25.825398 19.297768 159.879209
F 8.866660 3.859734 134.709838
F 8.104701 3.859734 156.529477
F 8.866660 11.578839 134.709837
F 8.104701 11.578839 156.529476
F 8.866660 19.297950 134.709837
F 8.104701 19.297950 156.529476
F 17.774771 3.859553 135.021047
F 17.012814 3.859553 156.840686
F 17.774772 11.578658 135.021046
F 17.012813 11.578658 156.840685
F 17.774772 19.297768 135.021046
F 17.012814 19.297768 156.840685
F 26.682612 3.859552 135.332115
F 25.920653 3.859552 157.151754
F 26.682612 11.578657 135.332115
F 25.920653 11.578657 157.151754
F 26.682612 19.297768 135.332115
F 25.920653 19.297768 157.151754
F 8.993643 1.286335 131.073231
F 8.231684 1.286335 152.892870
F 8.993643 9.005439 131.073231
F 8.231684 9.005439 152.892870
F 8.993643 16.724549 131.073230
F 8.231684 16.724549 152.892869
F 17.901754 1.286516 131.384439
F 17.139796 1.286516 153.204078
F 17.901754 9.005620 131.384439
F 17.139796 9.005620 153.204078
F 17.901754 16.724731 131.384438
F 17.139796 16.724730 153.204078
F 26.809596 1.286516 131.695508
F 26.047637 1.286516 153.515147
F 26.809596 9.005620 131.695508
F 26.047637 9.005620 153.515148
F 26.809596 16.724730 131.695507
F 26.047637 16.724730 153.515147
F 11.093892 7.719103 134.787746
F 10.331933 7.719103 156.607385
F 11.093892 15.438210 134.787746
F 10.331933 15.438210 156.607385
F 19.525508 12.865175 148.736088
F 19.525508 5.146068 148.736087
F 20.001733 7.719105 135.098813
F 19.239774 7.719105 156.918452
F 20.001733 15.438213 135.098812
F 19.239775 15.438213 156.918452
F 20.001733 0.000000 135.098813
F 19.239775 0.000000 156.918453
F 28.909572 7.719105 135.409882
F 28.147614 7.719105 157.229522
F 28.909572 15.438212 135.409882
F 28.147614 15.438212 157.229521
F 10.617666 20.584287 148.425017
F 10.617666 12.865176 148.425017
F 11.220871 5.146070 131.151139
F 10.458912 5.146070 152.970778
F 11.220871 12.865177 131.151139
F 10.458912 12.865177 152.970777
F 11.220871 20.584287 131.151139
F 10.458912 20.584287 152.970778
F 20.128713 5.146068 131.462206
F 19.366755 5.146068 153.281845
F 20.128713 12.865174 131.462206
F 19.366755 12.865174 153.281844
F 20.128713 20.584284 131.462206
F 19.366755 20.584284 153.281845
F 29.036553 5.146068 131.773275
F 28.274594 5.146068 153.592914
F 29.036553 12.865175 131.773275
F 28.274594 12.865175 153.592914
F 29.036553 20.584286 131.773275
F 28.274594 20.584286 153.592914
F 11.125639 5.146070 133.878592
F 10.363680 5.146070 155.698230
F 11.125639 12.865176 133.878592
F 10.363680 12.865176 155.698231
F 11.125638 20.584287 133.878592
F 10.363680 20.584287 155.698231
F 20.033480 5.146068 134.189662
F 19.271521 5.146068 156.009301
F 20.033480 12.865175 134.189662
F 19.271521 12.865175 156.009301
F 20.033480 20.584285 134.189662
F 19.271521 20.584285 156.009301
F 28.941318 5.146068 134.500730
F 28.179360 5.146068 156.320369
F 28.941318 12.865175 134.500731
F 28.179360 12.865175 156.320369
F 28.941318 20.584285 134.500730
F 28.179360 20.584285 156.320369
F 10.998635 7.719103 137.515198
F 10.236676 7.719103 159.334837
F 10.998635 15.438211 137.515199
F 10.236676 15.438211 159.334838
F 10.617666 5.146070 148.425017
F 28.528581 20.584286 146.319701
F 10.998635 23.157320 137.515198
F 10.236676 23.157320 159.334837
F 19.906476 7.719105 137.826268
F 19.144518 7.719105 159.645908
F 19.906476 15.438213 137.826269
F 19.144518 15.438212 159.645908
F 19.906476 0.000000 137.826268
F 19.144518 0.000000 159.645908
F 28.814317 7.719105 138.137337
F 28.052358 7.719105 159.956976
F 28.814317 15.438212 138.137337
F 28.052358 15.438212 159.956976
F 28.528580 12.865175 146.319700
F 28.528580 5.146068 146.319701
F 4.194382 1.291403 140.913070
F 3.432423 1.291403 162.732710
F 30.914293 1.286517 141.851710
F 30.152334 1.286517 163.671349
F 4.194382 9.010507 140.913070
F 3.432423 9.010507 162.732710
F 30.914293 9.005621 141.851710
F 30.152334 9.005621 163.671349
F 4.194382 16.729617 140.913071
F 3.432423 16.729617 162.732711
F 30.914292 16.724731 141.851711
F 30.152334 16.724730 163.671349
F 13.098617 1.286517 141.229573
F 12.336658 1.286517 163.049212
F 13.098617 9.005621 141.229573
F 12.336658 9.005621 163.049212
F 13.098617 16.724731 141.229574
F 12.336658 16.724731 163.049212
F 22.006455 1.286516 141.540642
F 21.244497 1.286516 163.360281
F 22.006455 9.005620 141.540642
F 21.244497 9.005620 163.360281
F 22.006455 16.724730 141.540642
F 21.244497 16.724730 163.360281
F 4.067375 3.854667 144.549677
F 30.787287 3.859552 145.488316
F 4.067375 11.573771 144.549677
F 30.787287 11.578657 145.488315
F 4.067375 19.292882 144.549676
F 30.787287 19.297767 145.488315
F 12.971609 3.859552 144.866178
F 12.971609 11.578657 144.866178
F 12.971609 19.297767 144.866179
F 21.879450 3.859553 145.177247
F 21.879450 11.578658 145.177247
F 21.879450 19.297769 145.177248
F 4.162244 3.854667 141.833328
F 3.400285 3.854667 163.652967
F 30.882543 3.859552 142.760862
F 4.162244 11.573771 141.833327
F 3.400285 11.573771 163.652967
F 30.882543 11.578657 142.760861
F 4.162244 19.292882 141.833327
F 3.400285 19.292882 163.652967
F 30.882543 19.297768 142.760861
F 13.066866 3.859552 142.138724
F 13.066866 11.578657 142.138724
F 13.066866 19.297768 142.138724
F 21.974706 3.859553 142.449792
F 21.974706 11.578658 142.449792
F 21.974706 19.297768 142.449792
F 4.289227 1.291402 138.196721
F 3.527269 1.291402 160.016361
F 31.009527 1.286517 139.124255
F 30.247568 1.286517 160.943895
F 4.289227 9.010506 138.196721
F 3.527269 9.010506 160.016361
F 31.009527 9.005621 139.124255
F 30.247568 9.005621 160.943895
F 4.289227 16.729617 138.196721
F 3.527269 16.729617 160.016361
F 31.009527 16.724731 139.124255
F 30.247568 16.724731 160.943894
F 13.193850 1.286517 138.502118
F 12.431891 1.286517 160.321758
F 13.193850 9.005621 138.502118
F 12.431891 9.005621 160.321757
F 13.193850 16.724730 138.502118
F 12.431891 16.724730 160.321757
F 22.101689 1.286516 138.813186
F 21.339730 1.286516 160.632825
F 22.101689 9.005620 138.813186
F 21.339730 9.005620 160.632825
F 22.101689 16.724730 138.813185
F 21.339730 16.724730 160.632825
F 6.383111 7.717305 141.906555
F 5.621152 7.717305 163.726194
F 33.109503 7.719105 142.838629
F 6.383111 15.436413 141.906554
F 5.621152 15.436413 163.726193
F 33.109503 15.438212 142.838628
F 19.620741 20.584284 146.008632
F 19.620741 12.865174 146.008631
F 19.620741 5.146068 146.008632
F 15.293828 7.719105 142.216492
F 15.293828 15.438212 142.216491
F 10.712899 20.584287 145.697565
F 24.201667 7.719105 142.527560
F 24.201667 15.438213 142.527560
F 24.201667 0.000001 142.527560
F 6.510091 5.147869 138.269949
F 5.748132 5.147869 160.089587
F 33.236482 5.146069 139.202023
F 32.474523 5.146069 161.021662
F 6.510091 12.866975 138.269948
F 5.748132 12.866975 160.089587
F 33.236482 12.865176 139.202022
F 32.474524 12.865176 161.021662
F 6.510091 20.586085 138.269948
F 5.748132 20.586085 160.089587
F 33.236482 20.584286 139.202022
F 32.474523 20.584286 161.021662
F 15.420807 5.146068 138.579885
F 14.658848 5.146068 160.399525
F 15.420807 12.865175 138.579884
F 14.658848 12.865175 160.399524
F 15.420807 20.584285 138.579885
F 14.658848 20.584285 160.399524
F 24.328648 5.146068 138.890954
F 23.566690 5.146068 160.710593
F 24.328648 12.865174 138.890953
F 23.566690 12.865174 160.710592
F 24.328648 20.584285 138.890953
F 23.566690 20.584285 160.710593
F 6.414944 5.147868 140.994943
F 5.652985 5.147868 162.814581
F 33.141248 5.146069 141.929477
F 6.414944 12.866975 140.994943
F 5.652985 12.866975 162.814582
F 33.141249 12.865175 141.929477
F 6.414944 20.586085 140.994943
F 5.652985 20.586086 162.814581
F 33.141249 20.584286 141.929477
F 15.325574 5.146068 141.307340
F 14.563616 5.146068 163.126980
F 15.325574 12.865175 141.307341
F 14.563616 12.865175 163.126981
F 15.325574 20.584285 141.307340
F 14.563616 20.584285 163.126980
F 24.233414 5.146068 141.618409
F 23.471455 5.146068 163.438048
F 24.233414 12.865175 141.618410
F 23.471455 12.865175 163.438049
F 24.233414 20.584285 141.618409
F 23.471455 20.584285 163.438048
F 6.287941 7.717304 144.631548
F 33.014246 7.719104 145.566083
F 6.287941 15.436412 144.631548
F 33.014246 15.438212 145.566083
F 10.712899 12.865177 145.697564
F 6.287941 23.155522 144.631548
F 10.712899 5.146070 145.697565
F 33.014246 23.157322 145.566083
F 15.198571 7.719105 144.943946
F 15.198571 15.438213 144.943946
F 28.401600 15.438212 149.956307
F 24.106411 7.719105 145.255015
F 24.106411 15.438212 145.255016
F 24.106411 0.000000 145.255015
F 8.644415 1.286335 141.074159
F 7.882456 1.286335 162.893800
F 8.644415 9.005439 141.074160
F 7.882456 9.005439 162.893800
F 8.644415 16.724549 141.074160
F 7.882456 16.724549 162.893800
F 17.552536 1.286516 141.385108
F 16.790577 1.286516 163.204747
F 17.552536 9.005621 141.385107
F 16.790577 9.005621 163.204747
F 17.552536 16.724730 141.385108
F 16.790577 16.724730 163.204747
F 26.460376 1.286516 141.696176
F 25.698417 1.286516 163.515815
F 26.460375 9.005621 141.696176
F 25.698417 9.005621 163.515815
F 26.460376 16.724730 141.696176
F 25.698417 16.724730 163.515816
F 8.517408 3.859734 144.710765
F 8.517408 11.578839 144.710765
F 8.517408 19.297949 144.710766
F 17.425529 3.859553 145.021713
F 17.425529 11.578658 145.021713
F 17.425529 19.297769 145.021714
F 26.333370 3.859552 145.332781
F 26.333370 11.578657 145.332782
F 26.333370 19.297768 145.332782
F 8.612674 3.859734 141.983049
F 8.612674 11.578839 141.983049
F 8.612674 19.297950 141.983049
F 17.520786 3.859553 142.294259
F 17.520786 11.578658 142.294259
F 17.520786 19.297768 142.294258
F 26.428625 3.859552 142.605327
F 26.428625 11.578657 142.605327
F 26.428625 19.297768 142.605327
F 8.739657 1.286335 138.346443
F 7.977699 1.286335 160.166083
F 8.739657 9.005439 138.346443
F 7.977699 9.005440 160.166083
F 8.739657 16.724549 138.346443
F 7.977698 16.724549 160.166082
F 17.647769 1.286516 138.657652
F 16.885810 1.286516 160.477291
F 17.647769 9.005620 138.657652
F 16.885810 9.005620 160.477291
F 17.647769 16.724731 138.657652
F 16.885810 16.724731 160.477291
F 26.555609 1.286516 138.968721
F 25.793651 1.286516 160.788360
F 26.555609 9.005620 138.968721
F 25.793651 9.005620 160.788360
F 26.555609 16.724730 138.968720
F 25.793651 16.724730 160.788359
F 10.839906 7.719103 142.060959
F 10.839906 15.438210 142.060959
F 28.401600 7.719105 149.956308
F 19.747747 7.719105 142.372026
F 19.747747 15.438213 142.372026
F 19.747748 0.000000 142.372026
F 28.655586 7.719105 142.683095
F 28.655586 15.438212 142.683094
F 19.493761 0.000000 149.645239
F 10.966885 5.146070 138.424352
F 10.204926 5.146070 160.243992
F 10.966885 12.865177 138.424352
F 10.204926 12.865177 160.243991
F 10.966885 20.584287 138.424352
F 10.204926 20.584287 160.243992
F 19.874727 5.146068 138.735419
F 19.112769 5.146068 160.555059
F 19.874727 12.865174 138.735418
F 19.112769 12.865174 160.555058
F 19.874727 20.584284 138.735418
F 19.112769 20.584284 160.555058
F 28.782567 5.146068 139.046488
F 28.020608 5.146068 160.866128
F 28.782567 12.865175 139.046488
F 28.020608 12.865175 160.866127
F 28.782567 20.584286 139.046488
F 28.020608 20.584286 160.866128
F 10.871652 5.146070 141.151805
F 10.109693 5.146070 162.971444
F 10.871652 12.865177 141.151805
F 10.109693 12.865177 162.971444
F 10.871652 20.584287 141.151805
F 10.109693 20.584287 162.971444
F 19.779494 5.146068 141.462875
F 19.017536 5.146068 163.282514
F 19.779494 12.865175 141.462875
F 19.017535 12.865175 163.282515
F 19.779494 20.584285 141.462875
F 19.017535 20.584285 163.282515
F 28.687333 5.146068 141.773943
F 27.925374 5.146068 163.593582
F 28.687333 12.865175 141.773944
F 27.925374 12.865175 163.593583
F 28.687333 20.584285 141.773943
F 27.925374 20.584285 163.593582
F 10.744649 7.719103 144.788410
F 10.744649 15.438211 144.788411
F 19.493761 15.438213 149.645238
F 10.744649 23.157320 144.788410
F 19.652491 7.719105 145.099481
F 19.652491 15.438213 145.099481
F 19.652491 0.000000 145.099481
F 28.560331 7.719105 145.410549
F 28.560331 15.438212 145.410549
F 19.493761 7.719105 149.645239
F 3.940395 1.291403 148.186283
F 30.660307 1.286517 149.124922
F 3.940395 9.010507 148.186283
F 30.660307 9.005621 149.124922
F 3.940395 16.729617 148.186284
F 30.660307 16.724730 149.124923
F 12.844631 1.286517 148.502786
F 12.844631 9.005621 148.502786
F 12.844631 16.724731 148.502786
F 21.752470 1.286516 148.813855
F 21.752470 9.005620 148.813855
F 21.752470 16.724730 148.813855
F 3.813389 3.854667 151.822890
F 30.533300 3.859552 152.761529
F 3.813389 11.573771 151.822890
F 30.533300 11.578657 152.761529
F 3.813389 19.292882 151.822890
F 30.533300 19.297767 152.761529
F 12.717623 3.859552 152.139392
F 12.717623 11.578657 152.139392
F 12.717623 19.297767 152.139392
F 21.625464 3.859553 152.450462
F 21.625464 11.578658 152.450462
F 21.625464 19.297769 152.450462
F 3.908257 3.854667 149.106541
F 30.628556 3.859552 150.034075
F 3.908257 11.573771 149.106541
F 30.628556 11.578657 150.034075
F 3.908257 19.292882 149.106541
F 30.628556 19.297768 150.034074
F 12.812880 3.859552 149.411938
F 12.812880 11.578657 149.411938
F 12.812880 19.297768 149.411937
F 21.720720 3.859553 149.723006
F 21.720720 11.578658 149.723006
F 21.720720 19.297768 149.723005
F 4.035241 1.291402 145.469934
F 30.755540 1.286517 146.397467
F 4.035241 9.010506 145.469934
F 30.755540 9.005621 146.397467
F 4.035241 16.729617 145.469933
F 30.755540 16.724731 146.397467
F 12.939863 1.286517 145.775331
F 12.939863 9.005621 145.775331
F 12.939863 16.724730 145.775330
F 21.847703 1.286516 146.086399
F 21.847703 9.005620 146.086399
F 21.847703 16.724730 146.086398
F 6.129125 7.717305 149.179767
F 32.855516 7.719105 150.111842
F 6.129125 15.436413 149.179767
F 32.855516 15.438212 150.111842
F 10.585920 15.438210 149.334171
F 10.585920 7.719103 149.334172
F 15.039842 7.719105 149.489705
F 15.039842 15.438212 149.489705
F 26.301623 16.724730 146.241933
F 23.947682 7.719105 149.800773
F 23.947681 15.438213 149.800773
F 23.947682 0.000000 149.800773
F 6.256105 5.147869 145.543160
F 32.982496 5.146069 146.475235
F 6.256105 12.866975 145.543160
F 32.982496 12.865176 146.475235
F 6.256105 20.586085 145.543160
F 32.982496 20.584286 146.475235
F 15.166820 5.146068 145.853098
F 15.166820 12.865175 145.853097
F 15.166820 20.584285 145.853098
F 24.074662 5.146068 146.164166
F 24.074662 12.865174 146.164165
F 24.074662 20.584285 146.164166
F 6.160957 5.147868 148.268155
F 32.887263 5.146069 149.202690
F 6.160957 12.866975 148.268155
F 32.887263 12.865175 149.202690
F 6.160957 20.586085 148.268155
F 32.887263 20.584286 149.202690
F 15.071588 5.146068 148.580553
F 15.071588 12.865175 148.580554
F 15.071588 20.584285 148.580553
F 23.979428 5.146068 148.891621
F 23.979428 12.865175 148.891622
F 23.979428 20.584285 148.891622
F 6.033954 7.717304 151.904761
F 32.760260 7.719104 152.839296
F 6.033954 15.436412 151.904762
F 32.760260 15.438212 152.839296
F 26.301623 9.005620 146.241933
F 6.033954 23.155522 151.904761
F 26.301623 1.286516 146.241933
F 32.760260 23.157322 152.839296
F 14.944584 7.719105 152.217159
F 14.944585 15.438213 152.217160
F 17.393782 16.724730 145.930864
F 23.852425 7.719105 152.528228
F 23.852426 15.438213 152.528228
F 23.852425 0.000001 152.528228
F 8.390429 1.286335 148.347373
F 8.390429 9.005439 148.347373
F 8.390429 16.724549 148.347373
F 17.298549 1.286516 148.658320
F 17.298550 9.005621 148.658320
F 17.298549 16.724730 148.658321
F 26.206389 1.286516 148.969389
F 26.206389 9.005621 148.969389
F 26.206389 16.724730 148.969390
F 8.263422 3.859734 151.983979
F 8.263422 11.578839 151.983979
F 8.263422 19.297949 151.983979
F 17.171542 3.859553 152.294927
F 17.171542 11.578658 152.294927
F 17.171542 19.297769 152.294927
F 26.079384 3.859552 152.605995
F 26.079384 11.578657 152.605995
F 26.079384 19.297768 152.605995
F 8.358688 3.859734 149.256263
F 8.358688 11.578839 149.256263
F 8.358688 19.297950 149.256263
F 17.266799 3.859553 149.567471
F 17.266799 11.578658 149.567471
F 17.266799 19.297768 149.567472
F 26.174639 3.859552 149.878541
F 26.174639 11.578657 149.878540
F 26.174639 19.297768 149.878540
F 8.485671 1.286335 145.619656
F 8.485671 9.005440 145.619656
F 8.485671 16.724549 145.619655
F 17.393782 1.286516 145.930864
F 17.393782 9.005620 145.930864
F 6.637097 23.155522 134.633342
F 5.875139 23.155522 156.452982
F 32.601530 23.157322 157.385056
F 15.547814 23.157322 134.943279
F 14.785856 23.157322 156.762919
F 14.690599 23.157322 159.490373
F 11.093892 23.157321 134.787746
F 10.331933 23.157321 156.607385
F 28.909572 23.157322 135.409882
F 28.147614 23.157322 157.229522
F 6.383111 23.155522 141.906554
F 5.621152 23.155522 163.726194
F 15.198571 23.157322 144.943946
F 10.839906 23.157321 142.060958
F 28.655586 23.157322 142.683095
F 6.129125 23.155522 149.179767
F 14.944584 23.157322 152.217159
F 10.585920 23.157321 149.334172
F 28.401600 23.157322 149.956308
F 2.924451 1.291403 177.279137
F 29.644362 1.286517 178.217776
F 2.924451 9.010507 177.279137
F 29.644362 9.005621 178.217776
F 2.924451 16.729616 177.279137
F 29.644361 16.724731 178.217776
F 11.828686 1.286517 177.595639
F 11.828686 9.005621 177.595639
F 11.828686 16.724730 177.595639
F 20.736524 1.286516 177.906708
F 20.736524 9.005620 177.906708
F 20.736524 16.724730 177.906708
F 2.797444 3.854667 180.915742
F 29.517356 3.859552 181.854381
F 2.797444 11.573772 180.915743
F 29.517356 11.578657 181.854381
F 2.797444 19.292882 180.915743
F 29.517356 19.297767 181.854382
F 11.701678 3.859552 181.232245
F 11.701678 11.578657 181.232245
F 11.701678 19.297767 181.232245
F 20.609519 3.859553 181.543315
F 20.609519 11.578658 181.543315
F 20.609519 19.297768 181.543315
F 2.892313 3.854667 178.199394
F 29.612612 3.859552 179.126928
F 2.892313 11.573771 178.199394
F 29.612612 11.578657 179.126928
F 2.892313 19.292882 178.199393
F 29.612612 19.297768 179.126927
F 11.796935 3.859552 178.504791
F 11.796935 11.578657 178.504791
F 11.796935 19.297768 178.504790
F 20.704775 3.859553 178.815859
F 20.704775 11.578658 178.815859
F 20.704775 19.297768 178.815858
F 3.019296 1.291403 174.562787
F 2.257338 1.291402 196.382427
F 29.739595 1.286517 175.490321
F 3.019296 9.010506 174.562787
F 2.257338 9.010507 196.382427
F 29.739595 9.005621 175.490321
F 3.019296 16.729617 174.562787
F 2.257338 16.729617 196.382426
F 29.739595 16.724731 175.490321
F 11.923919 1.286517 174.868184
F 11.923919 9.005621 174.868184
F 11.923919 16.724730 174.868184
F 20.831758 1.286516 175.179252
F 20.831758 9.005620 175.179252
F 20.831758 16.724730 175.179251
F 5.113180 7.717305 178.272621
F 31.839571 7.719105 179.204695
F 5.113180 15.436413 178.272620
F 31.839571 15.438212 179.204695
F 26.782427 15.438212 196.323041
F 27.544386 15.438212 174.503402
F 14.023897 7.719105 178.582558
F 14.023897 15.438212 178.582558
F 26.782428 7.719105 196.323041
F 22.931736 7.719105 178.893626
F 22.931736 15.438213 178.893626
F 22.931736 0.000001 178.893626
F 5.240160 5.147869 174.636014
F 4.478201 5.147869 196.455653
F 31.966551 5.146069 175.568088
F 5.240160 12.866975 174.636014
F 4.478201 12.866975 196.455652
F 31.966551 12.865176 175.568088
F 5.240160 20.586085 174.636013
F 4.478201 20.586085 196.455653
F 31.966551 20.584285 175.568088
F 14.150876 5.146068 174.945950
F 14.150876 12.865175 174.945950
F 14.150876 20.584285 174.945950
F 23.058717 5.146068 175.257020
F 23.058717 12.865174 175.257019
F 23.058717 20.584285 175.257019
F 5.145012 5.147868 177.361008
F 31.871318 5.146069 178.295543
F 5.145012 12.866975 177.361009
F 31.871318 12.865175 178.295544
F 5.145012 20.586086 177.361008
F 31.871318 20.584286 178.295543
F 14.055643 5.146068 177.673406
F 14.055643 12.865175 177.673407
F 14.055644 20.584285 177.673406
F 22.963483 5.146068 177.984475
F 22.963483 12.865175 177.984475
F 22.963483 20.584285 177.984475
F 5.018010 7.717304 180.997614
F 31.744315 7.719104 181.932149
F 5.018010 15.436412 180.997614
F 31.744315 15.438212 181.932149
F 27.544385 7.719104 174.503402
F 5.018010 23.155522 180.997614
F 17.874587 0.000000 196.011973
F 31.744315 23.157321 181.932149
F 13.928640 7.719105 181.310012
F 13.928640 15.438213 181.310013
F 18.636545 0.000000 174.192334
F 22.836480 7.719105 181.621081
F 22.836480 15.438212 181.621082
F 22.836480 0.000001 181.621082
F 7.374484 1.286335 177.440225
F 7.374484 9.005439 177.440225
F 7.374484 16.724549 177.440226
F 16.282605 1.286516 177.751173
F 16.282605 9.005621 177.751173
F 16.282605 16.724730 177.751174
F 25.190445 1.286516 178.062242
F 25.190445 9.005621 178.062242
F 25.190445 16.724730 178.062242
F 7.247477 3.859734 181.076831
F 7.247477 11.578839 181.076832
F 7.247477 19.297949 181.076832
F 16.155598 3.859553 181.387779
F 16.155598 11.578658 181.387780
F 16.155598 19.297769 181.387780
F 25.063439 3.859552 181.698848
F 25.063439 11.578657 181.698849
F 25.063439 19.297768 181.698849
F 7.342743 3.859734 178.349116
F 7.342743 11.578839 178.349116
F 7.342743 19.297950 178.349115
F 16.250855 3.859553 178.660324
F 16.250855 11.578658 178.660325
F 16.250855 19.297768 178.660325
F 25.158694 3.859552 178.971394
F 25.158694 11.578657 178.971394
F 25.158694 19.297768 178.971393
F 7.469726 1.286335 174.712509
F 7.469726 9.005439 174.712509
F 7.469726 16.724549 174.712509
F 16.377838 1.286516 175.023718
F 16.377838 9.005620 175.023718
F 16.377838 16.724731 175.023717
F 25.285678 1.286516 175.334786
F 25.285678 9.005620 175.334786
F 25.285678 16.724730 175.334786
F 9.569975 7.719103 178.427025
F 9.569975 15.438210 178.427024
F 17.874587 15.438212 196.011973
F 18.477816 7.719105 178.738092
F 18.477816 15.438213 178.738092
F 18.477816 0.000001 178.738092
F 27.385655 7.719105 179.049161
F 27.385655 15.438212 179.049161
F 18.636545 15.438212 174.192334
F 9.696954 5.146070 174.790419
F 9.696954 12.865177 174.790418
F 9.696954 20.584287 174.790418
F 18.604796 5.146068 175.101485
F 18.604796 12.865174 175.101484
F 18.604796 20.584284 175.101485
F 27.512636 5.146068 175.412555
F 27.512636 12.865175 175.412554
F 27.512636 20.584286 175.412554
F 9.601721 5.146070 177.517871
F 9.601721 12.865177 177.517871
F 9.601721 20.584287 177.517871
F 18.509563 5.146068 177.828941
F 18.509563 12.865175 177.828941
F 18.509563 20.584285 177.828941
F 27.417402 5.146068 178.140009
F 27.417401 12.865175 178.140010
F 27.417402 20.584285 178.140009
F 9.474718 7.719103 181.154476
F 9.474718 15.438211 181.154477
F 17.874587 7.719105 196.011973
F 9.474718 23.157320 181.154477
F 18.382559 7.719105 181.465547
F 18.382559 15.438213 181.465548
F 18.382559 0.000000 181.465547
F 27.290400 7.719105 181.776615
F 27.290400 15.438212 181.776615
F 18.636545 7.719105 174.192334
F 2.670464 1.291403 184.552349
F 29.390376 1.286517 185.490989
F 2.670464 9.010507 184.552350
F 29.390376 9.005621 185.490989
F 2.670464 16.729617 184.552350
F 29.390376 16.724731 185.490989
F 11.574700 1.286517 184.868852
F 11.574700 9.005621 184.868852
F 11.574700 16.724731 184.868852
F 20.482538 1.286516 185.179921
F 20.482538 9.005620 185.179921
F 20.482538 16.724730 185.179922
F 3.305416 3.854667 166.369316
F 2.543458 3.854667 188.188955
F 30.025328 3.859552 167.307955
F 29.263369 3.859552 189.127595
F 3.305416 11.573772 166.369316
F 2.543458 11.573772 188.188955
F 30.025328 11.578657 167.307955
F 29.263369 11.578657 189.127595
F 3.305416 19.292882 166.369316
F 2.543458 19.292882 188.188955
F 30.025328 19.297767 167.307955
F 29.263369 19.297767 189.127595
F 12.209650 3.859552 166.685818
F 11.447692 3.859552 188.505457
F 12.209650 11.578657 166.685818
F 11.447692 11.578657 188.505457
F 12.209650 19.297767 166.685818
F 11.447692 19.297767 188.505458
F 21.117492 3.859553 166.996888
F 20.355533 3.859553 188.816526
F 21.117492 11.578658 166.996888
F 20.355533 11.578658 188.816527
F 21.117492 19.297768 166.996887
F 20.355533 19.297768 188.816527
F 2.638326 3.854667 185.472606
F 30.120584 3.859552 164.580501
F 29.358625 3.859552 186.400141
F 2.638326 11.573771 185.472606
F 30.120584 11.578657 164.580501
F 29.358625 11.578657 186.400141
F 2.638326 19.292882 185.472606
F 30.120584 19.297768 164.580500
F 29.358626 19.297768 186.400140
F 12.304907 3.859552 163.958364
F 11.542949 3.859552 185.778004
F 12.304907 11.578657 163.958364
F 11.542949 11.578657 185.778003
F 12.304907 19.297768 163.958363
F 11.542949 19.297768 185.778004
F 21.212748 3.859553 164.269432
F 20.450789 3.859553 186.089072
F 21.212747 11.578658 164.269432
F 20.450789 11.578658 186.089071
F 21.212747 19.297768 164.269431
F 20.450789 19.297768 186.089071
F 2.765310 1.291402 181.836000
F 29.485609 1.286517 182.763534
F 2.765310 9.010506 181.836000
F 29.485609 9.005621 182.763534
F 2.765310 16.729617 181.835999
F 29.485609 16.724731 182.763533
F 11.669932 1.286517 182.141397
F 11.669932 9.005621 182.141397
F 11.669932 16.724730 182.141397
F 20.577772 1.286516 182.452465
F 20.577772 9.005620 182.452465
F 20.577772 16.724730 182.452465
F 4.859194 7.717305 185.545833
F 32.347544 7.719105 164.658268
F 31.585585 7.719104 186.477907
F 4.859194 15.436413 185.545832
F 32.347544 15.438212 164.658268
F 31.585585 15.438212 186.477907
F 8.966745 23.157320 195.700902
F 9.728704 23.157320 173.881263
F 8.966745 15.438211 195.700903
F 14.531869 7.719105 164.036131
F 13.769911 7.719105 185.855770
F 14.531869 15.438212 164.036131
F 13.769911 15.438212 185.855770
F 9.728704 15.438211 173.881264
F 8.966745 7.719103 195.700902
F 23.439709 7.719105 164.347199
F 22.677751 7.719105 186.166838
F 23.439709 15.438213 164.347199
F 22.677750 15.438213 186.166838
F 23.439709 0.000001 164.347199
F 22.677750 0.000000 186.166838
F 4.986174 5.147869 181.909226
F 31.712565 5.146069 182.841301
F 4.986173 12.866976 181.909226
F 31.712565 12.865176 182.841301
F 4.986174 20.586085 181.909226
F 31.712565 20.584286 182.841301
F 13.896890 5.146068 182.219164
F 13.896890 12.865175 182.219163
F 13.896889 20.584285 182.219164
F 22.804731 5.146068 182.530232
F 22.804731 12.865174 182.530232
F 22.804731 20.584285 182.530232
F 4.891026 5.147868 184.634221
F 32.379290 5.146069 163.749116
F 31.617332 5.146069 185.568756
F 4.891026 12.866975 184.634222
F 32.379290 12.865175 163.749117
F 31.617331 12.865175 185.568757
F 4.891026 20.586085 184.634221
F 32.379290 20.584286 163.749117
F 31.617332 20.584286 185.568756
F 13.801657 5.146068 184.946619
F 13.801657 12.865175 184.946619
F 13.801657 20.584285 184.946619
F 22.709497 5.146068 185.257687
F 22.709497 12.865175 185.257688
F 22.709497 20.584285 185.257688
F 5.525982 7.717304 166.451187
F 4.764023 7.717304 188.270827
F 32.252288 7.719104 167.385722
F 31.490329 7.719104 189.205361
F 5.525982 15.436412 166.451187
F 4.764023 15.436412 188.270827
F 32.252288 15.438212 167.385722
F 31.490329 15.438212 189.205362
F 9.728704 7.719103 173.881263
F 26.909429 20.584285 192.686434
F 5.525982 23.155522 166.451187
F 4.764023 23.155522 188.270827
F 27.671388 20.584285 170.866795
F 26.909429 12.865175 192.686435
F 32.252288 23.157322 167.385722
F 31.490329 23.157322 189.205361
F 14.436612 7.719105 166.763585
F 13.674654 7.719105 188.583224
F 14.436612 15.438213 166.763586
F 13.674654 15.438213 188.583225
F 27.671387 12.865175 170.866795
F 26.909429 5.146068 192.686434
F 23.344453 7.719105 167.074654
F 22.582494 7.719105 188.894294
F 23.344453 15.438212 167.074654
F 22.582494 15.438213 188.894294
F 23.344453 0.000001 167.074654
F 22.582494 0.000001 188.894294
F 7.120498 1.286335 184.713439
F 7.120498 9.005439 184.713439
F 7.120498 16.724549 184.713439
F 16.028619 1.286516 185.024386
F 16.028619 9.005621 185.024386
F 16.028619 16.724730 185.024387
F 24.936458 1.286516 185.335455
F 24.936458 9.005621 185.335455
F 24.936458 16.724730 185.335455
F 7.755450 3.859734 166.530405
F 6.993491 3.859734 188.350044
F 7.755450 11.578839 166.530405
F 6.993491 11.578839 188.350044
F 7.755450 19.297949 166.530405
F 6.993491 19.297949 188.350044
F 16.663570 3.859553 166.841353
F 15.901611 3.859553 188.660992
F 16.663570 11.578658 166.841353
F 15.901611 11.578658 188.660992
F 16.663570 19.297769 166.841353
F 15.901611 19.297769 188.660992
F 25.571411 3.859552 167.152421
F 24.809453 3.859552 188.972060
F 25.571411 11.578657 167.152421
F 24.809453 11.578657 188.972060
F 25.571411 19.297768 167.152422
F 24.809453 19.297768 188.972061
F 7.850716 3.859734 163.802689
F 7.088757 3.859734 185.622329
F 7.850716 11.578839 163.802689
F 7.088757 11.578839 185.622328
F 7.850716 19.297950 163.802688
F 7.088757 19.297950 185.622328
F 16.758827 3.859553 164.113898
F 15.996868 3.859553 185.933538
F 16.758827 11.578658 164.113898
F 15.996868 11.578658 185.933537
F 16.758827 19.297768 164.113898
F 15.996868 19.297768 185.933537
F 25.666667 3.859552 164.424967
F 24.904708 3.859552 186.244606
F 25.666667 11.578657 164.424966
F 24.904708 11.578657 186.244606
F 25.666667 19.297768 164.424966
F 24.904708 19.297768 186.244606
F 7.215740 1.286335 181.985722
F 7.215740 9.005439 181.985722
F 7.215740 16.724549 181.985722
F 16.123851 1.286516 182.296930
F 16.123851 9.005620 182.296931
F 16.123851 16.724731 182.296930
F 25.031692 1.286516 182.608000
F 25.031692 9.005620 182.608000
F 25.031692 16.724730 182.607999
F 10.077948 7.719103 163.880598
F 9.315989 7.719103 185.700237
F 10.077948 15.438210 163.880597
F 9.315989 15.438210 185.700237
F 27.671387 5.146068 170.866795
F 18.001590 20.584285 192.375366
F 18.985789 7.719105 164.191665
F 18.223830 7.719105 186.011305
F 18.985789 15.438213 164.191664
F 18.223830 15.438213 186.011303
F 18.985789 0.000000 164.191665
F 18.223830 0.000000 186.011304
F 27.893627 7.719105 164.502734
F 27.131669 7.719105 186.322373
F 27.893627 15.438212 164.502733
F 27.131669 15.438212 186.322373
F 18.763549 20.584285 170.555727
F 18.001590 12.865175 192.375367
F 9.442968 5.146070 182.063631
F 9.442968 12.865177 182.063631
F 9.442968 20.584287 182.063630
F 18.350810 5.146068 182.374698
F 18.350810 12.865174 182.374697
F 18.350810 20.584284 182.374697
F 27.258650 5.146068 182.685767
F 27.258650 12.865175 182.685766
F 27.258650 20.584286 182.685767
F 9.347735 5.146070 184.791083
F 9.347735 12.865176 184.791084
F 9.347735 20.584287 184.791083
F 18.255577 5.146068 185.102154
F 18.255577 12.865175 185.102154
F 18.255577 20.584285 185.102154
F 27.163415 5.146068 185.413222
F 27.163415 12.865175 185.413222
F 27.163415 20.584285 185.413222
F 9.982691 7.719103 166.608049
F 9.220732 7.719103 188.427689
F 9.982691 15.438211 166.608050
F 9.220732 15.438211 188.427690
F 18.763549 12.865175 170.555727
F 18.001590 5.146068 192.375366
F 9.982691 23.157320 166.608049
F 9.220732 23.157320 188.427689
F 18.890532 7.719105 166.919120
F 18.128573 7.719105 188.738759
F 18.890532 15.438213 166.919120
F 18.128573 15.438213 188.738760
F 18.890532 0.000000 166.919120
F 18.128573 0.000000 188.738759
F 27.798372 7.719105 167.230188
F 27.036413 7.719105 189.049828
F 27.798372 15.438212 167.230188
F 27.036413 15.438212 189.049828
F 18.763549 5.146068 170.555727
F 9.093749 20.584287 192.064296
F 3.178437 1.291403 170.005923
F 2.416478 1.291403 191.825562
F 29.898348 1.286517 170.944562
F 29.136389 1.286517 192.764201
F 3.178437 9.010507 170.005923
F 2.416478 9.010507 191.825562
F 29.898348 9.005621 170.944562
F 29.136389 9.005621 192.764201
F 3.178437 16.729617 170.005923
F 2.416478 16.729616 191.825562
F 29.898348 16.724731 170.944563
F 29.136389 16.724731 192.764202
F 12.082673 1.286517 170.322425
F 11.320714 1.286517 192.142064
F 12.082673 9.005621 170.322425
F 11.320714 9.005621 192.142064
F 12.082672 16.724731 170.322426
F 11.320714 16.724730 192.142065
F 20.990511 1.286516 170.633494
F 20.228552 1.286516 192.453133
F 20.990511 9.005620 170.633494
F 20.228552 9.005620 192.453133
F 20.990511 16.724730 170.633495
F 20.228552 16.724730 192.453134
F 3.051430 3.854667 173.642528
F 2.289472 3.854667 195.462169
F 29.771342 3.859552 174.581168
F 29.009383 3.859552 196.400807
F 3.051430 11.573772 173.642529
F 2.289472 11.573771 195.462169
F 29.771342 11.578657 174.581169
F 29.009383 11.578657 196.400808
F 3.051430 19.292882 173.642529
F 2.289472 19.292882 195.462169
F 29.771342 19.297767 174.581169
F 29.009383 19.297767 196.400808
F 11.955665 3.859552 173.959031
F 11.193706 3.859552 195.778670
F 11.955664 11.578657 173.959031
F 11.193706 11.578657 195.778670
F 11.955664 19.297767 173.959032
F 11.193706 19.297767 195.778671
F 20.863505 3.859553 174.270101
F 20.101546 3.859553 196.089739
F 20.863505 11.578658 174.270101
F 20.101546 11.578658 196.089740
F 20.863505 19.297769 174.270101
F 20.101547 19.297768 196.089740
F 3.146299 3.854666 170.926180
F 2.384340 3.854666 192.745820
F 29.866598 3.859552 171.853714
F 29.104639 3.859552 193.673354
F 3.146299 11.573771 170.926180
F 2.384341 11.573771 192.745820
F 29.866598 11.578657 171.853714
F 29.104639 11.578657 193.673354
F 3.146299 19.292882 170.926180
F 2.384341 19.292882 192.745819
F 29.866598 19.297768 171.853714
F 29.104639 19.297768 193.673353
F 12.050922 3.859552 171.231577
F 11.288963 3.859552 193.051217
F 12.050922 11.578657 171.231577
F 11.288963 11.578657 193.051216
F 12.050922 19.297768 171.231577
F 11.288963 19.297768 193.051216
F 20.958761 3.859553 171.542645
F 20.196802 3.859553 193.362285
F 20.958761 11.578658 171.542645
F 20.196802 11.578658 193.362284
F 20.958761 19.297768 171.542645
F 20.196802 19.297768 193.362284
F 3.273282 1.291402 167.289573
F 2.511323 1.291402 189.109212
F 29.993582 1.286517 168.217107
F 29.231623 1.286517 190.036747
F 3.273282 9.010506 167.289573
F 2.511323 9.010506 189.109212
F 29.993582 9.005621 168.217107
F 29.231623 9.005621 190.036747
F 3.273282 16.729617 167.289573
F 2.511324 16.729617 189.109212
F 29.993582 16.724731 168.217107
F 29.231623 16.724731 190.036746
F 12.177905 1.286517 167.594970
F 11.415946 1.286517 189.414610
F 12.177905 9.005621 167.594970
F 11.415946 9.005621 189.414609
F 12.177905 16.724730 167.594970
F 11.415946 16.724730 189.414609
F 21.085744 1.286516 167.906038
F 20.323785 1.286516 189.725677
F 21.085744 9.005620 167.906038
F 20.323785 9.005620 189.725677
F 21.085744 16.724730 167.906037
F 20.323785 16.724730 189.725677
F 5.367166 7.717305 170.999407
F 4.605207 7.717305 192.819046
F 32.093558 7.719105 171.931481
F 31.331599 7.719105 193.751121
F 5.367166 15.436413 170.999406
F 4.605208 15.436413 192.819046
F 32.093558 15.438212 171.931481
F 31.331599 15.438212 193.751120
F 9.855708 20.584287 170.244656
F 9.093749 12.865176 192.064296
F 9.855708 12.865176 170.244657
F 9.093749 5.146070 192.064296
F 14.277884 7.719105 171.309344
F 13.515925 7.719105 193.128984
F 14.277883 15.438212 171.309344
F 13.515925 15.438212 193.128984
F 9.855708 5.146070 170.244656
F 27.004663 20.584286 189.958979
F 23.185723 7.719105 171.620413
F 22.423764 7.719105 193.440052
F 23.185723 15.438213 171.620412
F 22.423764 15.438213 193.440052
F 23.185723 0.000000 171.620412
F 22.423764 0.000000 193.440052
F 5.494146 5.147869 167.362800
F 4.732187 5.147869 189.182439
F 32.220537 5.146069 168.294875
F 31.458579 5.146069 190.114513
F 5.494146 12.866975 167.362799
F 4.732187 12.866975 189.182439
F 32.220537 12.865176 168.294874
F 31.458579 12.865176 190.114513
F 5.494146 20.586085 167.362799
F 4.732187 20.586085 189.182439
F 32.220538 20.584286 168.294874
F 31.458579 20.584286 190.114513
F 14.404862 5.146068 167.672737
F 13.642904 5.146068 189.492376
F 14.404862 12.865175 167.672736
F 13.642904 12.865175 189.492376
F 14.404862 20.584285 167.672737
F 13.642904 20.584285 189.492376
F 23.312704 5.146068 167.983805
F 22.550745 5.146068 189.803444
F 23.312704 12.865174 167.983805
F 22.550745 12.865174 189.803444
F 23.312704 20.584285 167.983805
F 22.550745 20.584285 189.803444
F 5.398999 5.147868 170.087795
F 4.637040 5.147868 191.907434
F 32.125304 5.146068 171.022329
F 31.363345 5.146068 192.841968
F 5.398999 12.866975 170.087795
F 4.637040 12.866975 191.907434
F 32.125304 12.865175 171.022330
F 31.363345 12.865175 192.841968
F 5.398999 20.586086 170.087795
F 4.637040 20.586086 191.907434
F 32.125304 20.584286 171.022329
F 31.363345 20.584286 192.841968
F 14.309629 5.146068 170.400192
F 13.547671 5.146068 192.219831
F 14.309629 12.865175 170.400192
F 13.547671 12.865175 192.219832
F 14.309629 20.584285 170.400192
F 13.547671 20.584285 192.219832
F 23.217470 5.146068 170.711261
F 22.455511 5.146068 192.530900
F 23.217470 12.865175 170.711261
F 22.455511 12.865175 192.530901
F 23.217470 20.584285 170.711261
F 22.455511 20.584285 192.530901
F 5.271996 7.717304 173.724400
F 4.510037 7.717304 195.544040
F 31.998301 7.719104 174.658935
F 31.236343 7.719104 196.478575
F 5.271996 15.436412 173.724401
F 4.510037 15.436412 195.544040
F 31.998301 15.438212 174.658936
F 31.236343 15.438212 196.478575
F 27.766622 20.584286 168.139340
F 27.004663 12.865175 189.958979
F 5.271996 23.155522 173.724401
F 4.510037 23.155522 195.544040
F 27.766622 12.865175 168.139340
F 27.004663 5.146068 189.958979
F 31.998301 23.157322 174.658936
F 31.236343 23.157321 196.478575
F 14.182627 7.719105 174.036799
F 13.420668 7.719105 195.856438
F 14.182626 15.438213 174.036799
F 13.420668 15.438213 195.856439
F 27.766622 5.146068 168.139340
F 18.096824 20.584284 189.647909
F 23.090467 7.719105 174.347868
F 22.328508 7.719105 196.167507
F 23.090467 15.438212 174.347868
F 22.328508 15.438213 196.167508
F 23.090467 0.000001 174.347868
F 22.328508 0.000000 196.167507
F 7.628470 1.286335 170.167012
F 6.866512 1.286335 191.986651
F 7.628470 9.005439 170.167012
F 6.866512 9.005439 191.986651
F 7.628470 16.724549 170.167013
F 6.866512 16.724549 191.986651
F 16.536591 1.286516 170.477959
F 15.774632 1.286516 192.297599
F 16.536591 9.005621 170.477959
F 15.774632 9.005621 192.297599
F 16.536591 16.724730 170.477960
F 15.774632 16.724730 192.297599
F 25.444430 1.286516 170.789028
F 24.682472 1.286516 192.608667
F 25.444430 9.005621 170.789028
F 24.682472 9.005621 192.608667
F 25.444430 16.724730 170.789028
F 24.682472 16.724730 192.608668
F 7.501463 3.859734 173.803618
F 6.739504 3.859734 195.623257
F 7.501463 11.578839 173.803618
F 6.739504 11.578839 195.623257
F 7.501463 19.297949 173.803618
F 6.739504 19.297949 195.623258
F 16.409584 3.859553 174.114566
F 15.647625 3.859553 195.934205
F 16.409584 11.578658 174.114566
F 15.647625 11.578658 195.934205
F 16.409584 19.297769 174.114566
F 15.647625 19.297769 195.934206
F 25.317426 3.859552 174.425634
F 24.555467 3.859552 196.245274
F 25.317426 11.578657 174.425635
F 24.555467 11.578657 196.245274
F 25.317426 19.297768 174.425635
F 24.555467 19.297768 196.245274
F 7.596729 3.859734 171.075902
F 6.834770 3.859734 192.895542
F 7.596729 11.578839 171.075902
F 6.834770 11.578839 192.895542
F 7.596729 19.297950 171.075902
F 6.834770 19.297950 192.895541
F 16.504841 3.859553 171.387112
F 15.742882 3.859553 193.206750
F 16.504841 11.578658 171.387111
F 15.742883 11.578658 193.206750
F 16.504841 19.297768 171.387111
F 15.742883 19.297768 193.206750
F 25.412681 3.859552 171.698180
F 24.650722 3.859552 193.517819
F 25.412681 11.578657 171.698180
F 24.650722 11.578657 193.517819
F 25.412681 19.297768 171.698180
F 24.650722 19.297768 193.517819
F 7.723712 1.286335 167.439295
F 6.961754 1.286335 189.258935
F 7.723712 9.005439 167.439295
F 6.961754 9.005439 189.258934
F 7.723712 16.724549 167.439295
F 6.961754 16.724549 189.258934
F 16.631823 1.286516 167.750504
F 15.869865 1.286516 189.570143
F 16.631823 9.005620 167.750504
F 15.869865 9.005620 189.570143
F 16.631824 16.724730 167.750504
F 15.869865 16.724730 189.570143
F 25.539664 1.286516 168.061573
F 24.777706 1.286516 189.881212
F 25.539664 9.005620 168.061573
F 24.777706 9.005620 189.881212
F 25.539664 16.724730 168.061572
F 24.777706 16.724730 189.881211
F 9.823961 7.719103 171.153811
F 9.062002 7.719103 192.973451
F 9.823961 15.438210 171.153810
F 9.062003 15.438210 192.973450
F 18.858782 20.584284 167.828270
F 18.096824 12.865174 189.647910
F 18.731802 7.719105 171.464879
F 17.969844 7.719105 193.284518
F 18.731802 15.438213 171.464878
F 17.969844 15.438213 193.284517
F 18.731802 0.000000 171.464878
F 17.969844 0.000000 193.284518
F 27.639641 7.719105 171.775947
F 26.877683 7.719105 193.595587
F 27.639641 15.438212 171.775946
F 26.877683 15.438212 193.595586
F 18.858782 12.865174 167.828270
F 18.096824 5.146068 189.647910
F 9.950940 5.146070 167.517204
F 9.188981 5.146070 189.336843
F 9.950940 12.865177 167.517204
F 9.188981 12.865177 189.336843
F 9.950940 20.584287 167.517203
F 9.188981 20.584287 189.336843
F 18.858782 5.146068 167.828270
F 5.113180 23.155522 178.272621
F 14.023897 23.157322 178.582558
F 13.928640 23.157322 181.310012
F 9.569975 23.157321 178.427025
F 27.385655 23.157322 179.049161
F 4.859194 23.155522 185.545833
F 32.347544 23.157322 164.658268
F 31.585585 23.157322 186.477907
F 14.436612 23.157322 166.763585
F 13.674654 23.157322 188.583224
F 10.077948 23.157321 163.880598
F 9.315989 23.157321 185.700237
F 27.893627 23.157322 164.502734
F 27.131669 23.157322 186.322373
F 5.367166 23.155522 170.999407
F 4.605207 23.155522 192.819046
F 14.277884 23.157322 171.309344
F 13.420668 23.157322 195.856438
F 9.823961 23.157321 171.153811
F 9.062002 23.157321 192.973451
F 27.639641 23.157322 171.775947
F 26.877683 23.157322 193.595587
F 2.162492 1.291403 199.098776
F 1.400534 1.291403 220.918415
F 28.882403 1.286517 200.037415
F 28.120445 1.286517 221.857055
F 2.162492 9.010507 199.098776
F 1.400534 9.010507 220.918415
F 28.882403 9.005621 200.037415
F 28.120445 9.005621 221.857055
F 2.162492 16.729617 199.098776
F 1.400534 16.729617 220.918415
F 28.882403 16.724731 200.037416
F 28.120445 16.724731 221.857055
F 11.066727 1.286517 199.415278
F 10.304769 1.286517 221.234918
F 11.066727 9.005621 199.415278
F 10.304769 9.005621 221.234918
F 11.066728 16.724731 199.415279
F 10.304769 16.724731 221.234918
F 19.974566 1.286516 199.726347
F 19.212607 1.286516 221.545987
F 19.974566 9.005620 199.726347
F 19.212607 9.005620 221.545987
F 19.974566 16.724730 199.726348
F 19.212607 16.724730 221.545987
F 2.035485 3.854667 202.735382
F 1.273527 3.854667 224.555021
F 28.755397 3.859552 203.674021
F 27.993439 3.859552 225.493661
F 2.035486 11.573771 202.735382
F 1.273527 11.573772 224.555021
F 28.755397 11.578657 203.674022
F 27.993439 11.578657 225.493661
F 2.035486 19.292882 202.735382
F 1.273527 19.292882 224.555021
F 28.755397 19.297767 203.674021
F 27.993438 19.297767 225.493661
F 10.939719 3.859552 203.051884
F 10.177761 3.859552 224.871523
F 10.939719 11.578657 203.051884
F 10.177761 11.578657 224.871524
F 10.939719 19.297767 203.051885
F 10.177761 19.297767 224.871524
F 19.847560 3.859553 203.362953
F 19.085602 3.859553 225.182593
F 19.847560 11.578658 203.362953
F 19.085602 11.578658 225.182593
F 19.847560 19.297768 203.362954
F 19.085602 19.297769 225.182593
F 2.130354 3.854667 200.019033
F 1.368395 3.854667 221.838673
F 28.850653 3.859552 200.946567
F 28.088694 3.859552 222.766207
F 2.130354 11.573771 200.019033
F 1.368395 11.573771 221.838673
F 28.850653 11.578657 200.946567
F 28.088694 11.578657 222.766207
F 2.130354 19.292882 200.019033
F 1.368395 19.292882 221.838672
F 28.850653 19.297768 200.946567
F 28.088694 19.297768 222.766206
F 11.034976 3.859552 200.324430
F 10.273018 3.859552 222.144070
F 11.034977 11.578657 200.324430
F 10.273018 11.578657 222.144070
F 11.034976 19.297768 200.324430
F 10.273018 19.297768 222.144069
F 19.942817 3.859553 200.635498
F 19.180858 3.859553 222.455138
F 19.942817 11.578658 200.635498
F 19.180858 11.578658 222.455138
F 19.942817 19.297768 200.635498
F 19.180858 19.297768 222.455137
F 1.495379 1.291402 218.202066
F 28.977637 1.286517 197.309960
F 28.215678 1.286517 219.129600
F 1.495379 9.010506 218.202065
F 28.977637 9.005621 197.309960
F 28.215678 9.005621 219.129600
F 1.495379 16.729617 218.202065
F 28.977637 16.724731 197.309960
F 28.215678 16.724731 219.129599
F 11.161960 1.286517 196.687823
F 10.400001 1.286517 218.507463
F 11.161960 9.005621 196.687823
F 10.400001 9.005621 218.507463
F 11.161960 16.724730 196.687823
F 10.400001 16.724730 218.507462
F 20.069799 1.286516 196.998890
F 19.307840 1.286516 218.818531
F 20.069799 9.005620 196.998891
F 19.307840 9.005620 218.818531
F 20.069799 16.724730 196.998891
F 19.307841 16.724730 218.818530
F 4.351221 7.717305 200.092260
F 3.589263 7.717305 221.911900
F 31.077613 7.719105 201.024334
F 30.315654 7.719104 222.843974
F 4.351221 15.436413 200.092259
F 3.589263 15.436413 221.911899
F 31.077613 15.438212 201.024334
F 30.315654 15.438212 222.843973
F 26.020469 15.438212 218.142680
F 26.020469 7.719105 218.142680
F 17.112628 0.000000 217.831612
F 17.112628 15.438213 217.831612
F 13.261938 7.719105 200.402197
F 12.499980 7.719105 222.221837
F 13.261939 15.438212 200.402196
F 12.499980 15.438212 222.221836
F 17.112628 7.719105 217.831611
F 8.204787 23.157320 217.520541
F 22.169778 7.719105 200.713266
F 21.407819 7.719105 222.532905
F 22.169778 15.438213 200.713265
F 21.407820 15.438213 222.532904
F 22.169778 0.000000 200.713266
F 21.407819 0.000000 222.532905
F 3.716243 5.147869 218.275292
F 31.204592 5.146069 197.387728
F 30.442634 5.146069 219.207366
F 3.716243 12.866976 218.275291
F 31.204592 12.865176 197.387727
F 30.442634 12.865176 219.207366
F 3.716243 20.586085 218.275292
F 31.204592 20.584286 197.387728
F 30.442634 20.584286 219.207367
F 13.388917 5.146068 196.765590
F 12.626959 5.146068 218.585229
F 13.388917 12.865175 196.765590
F 12.626959 12.865175 218.585229
F 13.388917 20.584285 196.765590
F 12.626959 20.584285 218.585229
F 22.296759 5.146068 197.076658
F 21.534800 5.146068 218.896297
F 22.296759 12.865174 197.076658
F 21.534800 12.865174 218.896297
F 22.296759 20.584285 197.076658
F 21.534800 20.584285 218.896297
F 4.383054 5.147868 199.180647
F 3.621095 5.147868 221.000287
F 31.109359 5.146069 200.115182
F 30.347400 5.146069 221.934821
F 4.383054 12.866975 199.180648
F 3.621095 12.866975 221.000287
F 31.109359 12.865175 200.115183
F 30.347400 12.865175 221.934822
F 4.383054 20.586085 199.180647
F 3.621095 20.586086 221.000287
F 31.109359 20.584286 200.115182
F 30.347400 20.584286 221.934822
F 13.293685 5.146068 199.493045
F 12.531726 5.146068 221.312685
F 13.293685 12.865175 199.493046
F 12.531726 12.865175 221.312685
F 13.293685 20.584285 199.493046
F 12.531726 20.584285 221.312685
F 22.201525 5.146068 199.804114
F 21.439566 5.146068 221.623753
F 22.201525 12.865175 199.804115
F 21.439566 12.865175 221.623753
F 22.201524 20.584285 199.804114
F 21.439566 20.584285 221.623754
F 4.256051 7.717304 202.817254
F 3.494092 7.717304 224.636893
F 30.982356 7.719104 203.751788
F 30.220398 7.719104 225.571428
F 4.256051 15.436412 202.817254
F 3.494092 15.436412 224.636894
F 30.982356 15.438212 203.751789
F 30.220398 15.438212 225.571428
F 8.204787 15.438211 217.520542
F 8.204787 7.719103 217.520541
F 4.256051 23.155522 202.817254
F 3.494092 23.155522 224.636893
F 26.147470 20.584285 214.506074
F 26.147470 12.865175 214.506074
F 30.982356 23.157322 203.751788
F 30.220398 23.157322 225.571428
F 13.166681 7.719105 203.129651
F 12.404723 7.719105 224.949291
F 13.166681 15.438213 203.129652
F 12.404723 15.438212 224.949292
F 26.147470 5.146068 214.506073
F 17.239632 20.584285 214.195006
F 22.074522 7.719105 203.440720
F 21.312563 7.719105 225.260360
F 22.074522 15.438212 203.440721
F 21.312563 15.438212 225.260360
F 22.074522 0.000000 203.440721
F 21.312563 0.000000 225.260360
F 6.612525 1.286335 199.259865
F 5.850567 1.286335 221.079505
F 33.336319 1.286517 200.192949
F 32.574361 1.286517 222.012589
F 6.612525 9.005439 199.259865
F 5.850567 9.005439 221.079505
F 33.336319 9.005621 200.192949
F 32.574361 9.005621 222.012589
F 6.612525 16.724549 199.259865
F 5.850567 16.724549 221.079505
F 33.336319 16.724731 200.192950
F 32.574361 16.724731 222.012590
F 15.520646 1.286516 199.570813
F 14.758688 1.286516 221.390452
F 15.520647 9.005621 199.570813
F 14.758688 9.005621 221.390452
F 15.520646 16.724730 199.570813
F 14.758688 16.724730 221.390453
F 24.428486 1.286516 199.881882
F 23.666527 1.286516 221.701521
F 24.428486 9.005621 199.881882
F 23.666527 9.005621 221.701521
F 24.428486 16.724730 199.881882
F 23.666527 16.724730 221.701521
F 6.485519 3.859734 202.896471
F 5.723560 3.859734 224.716110
F 33.209312 3.859552 203.829556
F 32.447353 3.859552 225.649195
F 6.485519 11.578839 202.896471
F 5.723560 11.578839 224.716110
F 33.209312 11.578657 203.829556
F 32.447353 11.578657 225.649195
F 6.485519 19.297949 202.896471
F 5.723560 19.297949 224.716111
F 33.209312 19.297767 203.829556
F 32.447353 19.297767 225.649195
F 15.393639 3.859553 203.207419
F 14.631680 3.859553 225.027058
F 15.393639 11.578658 203.207419
F 14.631680 11.578658 225.027058
F 15.393639 19.297769 203.207419
F 14.631680 19.297769 225.027059
F 24.301481 3.859552 203.518487
F 23.539522 3.859552 225.338127
F 24.301481 11.578657 203.518488
F 23.539522 11.578657 225.338127
F 24.301481 19.297768 203.518488
F 23.539522 19.297768 225.338127
F 6.580785 3.859734 200.168755
F 5.818826 3.859734 221.988395
F 33.304568 3.859552 201.102101
F 32.542610 3.859552 222.921741
F 6.580785 11.578839 200.168755
F 5.818826 11.578839 221.988395
F 33.304568 11.578657 201.102101
F 32.542610 11.578657 222.921741
F 6.580785 19.297950 200.168755
F 5.818826 19.297950 221.988394
F 33.304568 19.297768 201.102101
F 32.542610 19.297768 222.921741
F 15.488896 3.859553 200.479964
F 14.726937 3.859553 222.299603
F 15.488896 11.578658 200.479964
F 14.726938 11.578658 222.299603
F 15.488896 19.297768 200.479963
F 14.726938 19.297768 222.299603
F 24.396736 3.859552 200.791033
F 23.634777 3.859552 222.610672
F 24.396736 11.578657 200.791033
F 23.634777 11.578657 222.610672
F 24.396736 19.297768 200.791032
F 23.634777 19.297768 222.610672
F 6.707767 1.286335 196.532148
F 5.945809 1.286335 218.351788
F 32.669593 1.286517 219.285133
F 6.707767 9.005439 196.532148
F 5.945809 9.005439 218.351788
F 32.669593 9.005621 219.285133
F 6.707767 16.724549 196.532148
F 5.945809 16.724549 218.351787
F 32.669593 16.724731 219.285133
F 15.615879 1.286516 196.843357
F 14.853920 1.286516 218.662996
F 15.615879 9.005620 196.843357
F 14.853920 9.005620 218.662997
F 15.615879 16.724731 196.843356
F 14.853920 16.724731 218.662996
F 24.523720 1.286516 197.154426
F 23.761761 1.286516 218.974066
F 24.523720 9.005620 197.154426
F 23.761761 9.005620 218.974065
F 24.523720 16.724730 197.154425
F 23.761761 16.724730 218.974065
F 8.808016 7.719103 200.246664
F 8.046058 7.719103 222.066303
F 8.808017 15.438210 200.246663
F 8.046058 15.438210 222.066303
F 17.239632 12.865175 214.195006
F 17.239632 5.146068 214.195006
F 17.715858 7.719105 200.557732
F 16.953899 7.719104 222.377370
F 17.715858 15.438213 200.557731
F 16.953899 15.438213 222.377370
F 17.715858 0.000000 200.557732
F 16.953899 0.000000 222.377370
F 26.623696 7.719105 200.868800
F 25.861738 7.719105 222.688440
F 26.623696 15.438212 200.868800
F 25.861738 15.438212 222.688439
F 8.331790 20.584287 213.883935
F 8.331790 12.865176 213.883935
F 8.934995 5.146070 196.610057
F 8.173036 5.146070 218.429696
F 8.934995 12.865177 196.610057
F 8.173036 12.865177 218.429696
F 8.934995 20.584287 196.610057
F 8.173036 20.584287 218.429696
F 17.842838 5.146068 196.921124
F 17.080879 5.146068 218.740763
F 17.842838 12.865174 196.921124
F 17.080879 12.865174 218.740763
F 17.842838 20.584284 196.921123
F 17.080879 20.584284 218.740763
F 26.750677 5.146068 197.232193
F 25.988719 5.146069 219.051832
F 26.750677 12.865175 197.232193
F 25.988719 12.865175 219.051832
F 26.750677 20.584286 197.232193
F 25.988719 20.584286 219.051832
F 8.839762 5.146070 199.337509
F 8.077804 5.146070 221.157148
F 8.839762 12.865176 199.337510
F 8.077804 12.865176 221.157149
F 8.839762 20.584287 199.337510
F 8.077804 20.584287 221.157149
F 17.747604 5.146068 199.648580
F 16.985646 5.146068 221.468219
F 17.747604 12.865175 199.648580
F 16.985646 12.865175 221.468219
F 17.747604 20.584285 199.648580
F 16.985646 20.584285 221.468219
F 26.655443 5.146068 199.959648
F 25.893484 5.146068 221.779287
F 26.655443 12.865175 199.959648
F 25.893484 12.865175 221.779287
F 26.655443 20.584285 199.959648
F 25.893484 20.584285 221.779288
F 8.712759 7.719103 202.974116
F 7.950801 7.719103 224.793755
F 8.712759 15.438211 202.974116
F 7.950801 15.438211 224.793756
F 8.331790 5.146070 213.883935
F 26.242705 20.584286 211.778619
F 8.712759 23.157320 202.974116
F 7.950801 23.157320 224.793755
F 17.620601 7.719105 203.285186
F 16.858642 7.719105 225.104826
F 17.620601 15.438213 203.285187
F 16.858642 15.438213 225.104826
F 17.620601 0.000000 203.285186
F 16.858642 0.000000 225.104826
F 26.528441 7.719105 203.596254
F 25.766482 7.719105 225.415894
F 26.528441 15.438212 203.596255
F 25.766482 15.438212 225.415894
F 26.242705 12.865175 211.778618
F 26.242705 5.146068 211.778619
F 1.908506 1.291403 206.371989
F 1.146547 1.291403 228.191628
F 28.628417 1.286517 207.310628
F 27.866458 1.286517 229.130267
F 1.908506 9.010507 206.371989
F 1.146547 9.010507 228.191629
F 28.628417 9.005621 207.310628
F 27.866458 9.005621 229.130267
F 1.908506 16.729617 206.371989
F 1.146547 16.729616 228.191628
F 28.628417 16.724731 207.310629
F 27.866458 16.724731 229.130267
F 10.812741 1.286517 206.688491
F 10.050783 1.286517 228.508130
F 10.812741 9.005621 206.688491
F 10.050783 9.005621 228.508130
F 10.812741 16.724731 206.688491
F 10.050782 16.724730 228.508131
F 19.720580 1.286516 206.999560
F 18.958621 1.286516 228.819199
F 19.720580 9.005620 206.999560
F 18.958621 9.005620 228.819200
F 19.720580 16.724730 206.999561
F 18.958621 16.724730 228.819200
F 1.781499 3.854667 210.008595
F 28.501411 3.859552 210.947233
F 1.781499 11.573771 210.008595
F 28.501411 11.578657 210.947234
F 1.781499 19.292882 210.008595
F 28.501411 19.297767 210.947234
F 10.685734 3.859552 210.325096
F 10.685734 11.578657 210.325097
F 10.685734 19.297767 210.325097
F 19.593574 3.859553 210.636166
F 19.593574 11.578658 210.636166
F 19.593574 19.297769 210.636166
F 1.876367 3.854667 207.292246
F 1.114410 3.854667 229.111885
F 28.596667 3.859552 208.219780
F 1.876368 11.573771 207.292246
F 1.114410 11.573771 229.111885
F 28.596667 11.578657 208.219780
F 1.876368 19.292882 207.292245
F 1.114410 19.292882 229.111884
F 28.596667 19.297768 208.219779
F 10.780991 3.859552 207.597643
F 10.780991 11.578657 207.597642
F 10.780991 19.297768 207.597642
F 19.688830 3.859553 207.908711
F 19.688830 11.578658 207.908710
F 19.688830 19.297768 207.908710
F 2.003351 1.291402 203.655639
F 1.241392 1.291402 225.475278
F 28.723651 1.286517 204.583174
F 27.961692 1.286517 226.402813
F 2.003351 9.010506 203.655639
F 1.241392 9.010506 225.475278
F 28.723651 9.005621 204.583174
F 27.961692 9.005621 226.402813
F 2.003351 16.729617 203.655639
F 1.241392 16.729617 225.475278
F 28.723651 16.724731 204.583173
F 27.961692 16.724731 226.402812
F 10.907973 1.286517 203.961036
F 10.146015 1.286517 225.780676
F 10.907973 9.005621 203.961036
F 10.146015 9.005621 225.780676
F 10.907973 16.724730 203.961036
F 10.146015 16.724730 225.780675
F 19.815813 1.286516 204.272104
F 19.053854 1.286516 226.091744
F 19.815813 9.005620 204.272104
F 19.053854 9.005620 226.091744
F 19.815813 16.724730 204.272104
F 19.053854 16.724730 226.091743
F 4.097235 7.717305 207.365473
F 3.335276 7.717305 229.185111
F 30.823627 7.719104 208.297547
F 4.097235 15.436413 207.365472
F 3.335276 15.436413 229.185111
F 30.823627 15.438212 208.297546
F 17.334865 20.584284 211.467550
F 17.334865 12.865174 211.467549
F 17.334865 5.146068 211.467550
F 13.007952 7.719105 207.675410
F 13.007953 15.438212 207.675409
F 8.427023 20.584287 211.156483
F 21.915792 7.719105 207.986478
F 21.915792 15.438213 207.986477
F 21.915792 0.000000 207.986478
F 4.224215 5.147869 203.728866
F 3.462256 5.147869 225.548505
F 30.950607 5.146069 204.660941
F 30.188648 5.146069 226.480579
F 4.224215 12.866975 203.728865
F 3.462256 12.866975 225.548505
F 30.950607 12.865176 204.660940
F 30.188648 12.865176 226.480579
F 4.224215 20.586085 203.728866
F 3.462256 20.586085 225.548505
F 30.950607 20.584286 204.660940
F 30.188648 20.584286 226.480580
F 13.134931 5.146068 204.038802
F 12.372972 5.146068 225.858443
F 13.134931 12.865175 204.038802
F 12.372972 12.865175 225.858442
F 13.134931 20.584285 204.038803
F 12.372972 20.584285 225.858443
F 22.042773 5.146068 204.349871
F 21.280814 5.146068 226.169511
F 22.042773 12.865174 204.349871
F 21.280814 12.865174 226.169510
F 22.042773 20.584285 204.349871
F 21.280814 20.584285 226.169511
F 4.129067 5.147868 206.453860
F 3.367109 5.147868 228.273499
F 30.855373 5.146068 207.388395
F 30.093414 5.146069 229.208034
F 4.129067 12.866975 206.453861
F 3.367109 12.866975 228.273500
F 30.855373 12.865175 207.388395
F 30.093414 12.865175 229.208035
F 4.129067 20.586086 206.453860
F 3.367109 20.586086 228.273500
F 30.855373 20.584286 207.388395
F 30.093414 20.584286 229.208035
F 13.039698 5.146068 206.766258
F 12.277740 5.146068 228.585898
F 13.039698 12.865175 206.766258
F 12.277740 12.865175 228.585898
F 13.039698 20.584285 206.766258
F 12.277740 20.584285 228.585898
F 21.947538 5.146068 207.077327
F 21.185580 5.146068 228.896966
F 21.947538 12.865175 207.077327
F 21.185580 12.865175 228.896967
F 21.947538 20.584285 207.077327
F 21.185580 20.584285 228.896967
F 4.002065 7.717304 210.090466
F 30.728371 7.719104 211.025001
F 4.002065 15.436412 210.090466
F 30.728370 15.438212 211.025001
F 8.427023 12.865177 211.156482
F 4.002065 23.155522 210.090466
F 8.427023 5.146070 211.156482
F 30.728370 23.157322 211.025001
F 12.912695 7.719105 210.402864
F 12.912695 15.438213 210.402864
F 26.115724 15.438212 215.415225
F 21.820536 7.719105 210.713933
F 21.820536 15.438213 210.713933
F 21.820536 0.000001 210.713933
F 6.358539 1.286335 206.533078
F 5.596581 1.286335 228.352717
F 33.082333 1.286517 207.466162
F 6.358539 9.005439 206.533078
F 5.596581 9.005439 228.352717
F 33.082333 9.005621 207.466162
F 6.358540 16.724549 206.533078
F 5.596581 16.724549 228.352718
F 33.082333 16.724731 207.466163
F 15.266660 1.286516 206.844026
F 14.504701 1.286516 228.663664
F 15.266660 9.005621 206.844026
F 14.504701 9.005621 228.663665
F 15.266660 16.724730 206.844026
F 14.504701 16.724730 228.663665
F 24.174500 1.286516 207.155094
F 23.412541 1.286516 228.974733
F 24.174499 9.005621 207.155094
F 23.412541 9.005621 228.974733
F 24.174500 16.724730 207.155094
F 23.412541 16.724730 228.974734
F 6.231532 3.859734 210.169683
F 32.955326 3.859552 211.102768
F 6.231532 11.578839 210.169683
F 32.955326 11.578657 211.102768
F 6.231532 19.297949 210.169684
F 32.955326 19.297767 211.102768
F 15.139653 3.859553 210.480631
F 15.139653 11.578658 210.480631
F 15.139653 19.297769 210.480632
F 24.047494 3.859552 210.791700
F 24.047494 11.578657 210.791700
F 24.047494 19.297768 210.791700
F 6.326798 3.859734 207.441968
F 33.050582 3.859552 208.375314
F 6.326798 11.578839 207.441967
F 33.050582 11.578657 208.375314
F 6.326798 19.297950 207.441967
F 33.050582 19.297768 208.375314
F 15.234910 3.859553 207.753176
F 15.234910 11.578658 207.753176
F 15.234910 19.297768 207.753176
F 24.142750 3.859552 208.064245
F 24.142750 11.578657 208.064245
F 24.142750 19.297768 208.064245
F 6.453781 1.286335 203.805362
F 5.691823 1.286335 225.625000
F 33.177566 1.286517 204.738708
F 32.415608 1.286517 226.558347
F 6.453781 9.005440 203.805362
F 5.691823 9.005439 225.625000
F 33.177566 9.005621 204.738708
F 32.415608 9.005622 226.558347
F 6.453781 16.724549 203.805361
F 5.691823 16.724549 225.625000
F 33.177566 16.724731 204.738707
F 32.415608 16.724731 226.558346
F 15.361893 1.286516 204.116570
F 14.599934 1.286516 225.936209
F 15.361893 9.005620 204.116570
F 14.599934 9.005620 225.936209
F 15.361893 16.724730 204.116569
F 14.599934 16.724731 225.936209
F 24.269733 1.286516 204.427639
F 23.507774 1.286516 226.247278
F 24.269733 9.005620 204.427639
F 23.507774 9.005620 226.247278
F 24.269733 16.724730 204.427638
F 23.507774 16.724730 226.247278
F 8.554030 7.719103 207.519877
F 8.554030 15.438210 207.519877
F 26.115724 7.719105 215.415226
F 17.461871 7.719105 207.830943
F 17.461871 15.438213 207.830943
F 17.461872 0.000000 207.830943
F 26.369710 7.719105 208.142013
F 26.369710 15.438212 208.142012
F 17.207885 0.000001 215.104157
F 8.681009 5.146070 203.883270
F 7.919050 5.146070 225.702910
F 8.681009 12.865177 203.883270
F 7.919050 12.865177 225.702909
F 8.681009 20.584287 203.883270
F 7.919050 20.584287 225.702910
F 17.588851 5.146068 204.194337
F 16.826893 5.146068 226.013976
F 17.588851 12.865174 204.194336
F 16.826893 12.865174 226.013976
F 17.588851 20.584284 204.194336
F 16.826893 20.584284 226.013977
F 26.496691 5.146068 204.505406
F 25.734732 5.146068 226.325046
F 26.496691 12.865175 204.505406
F 25.734732 12.865175 226.325045
F 26.496691 20.584286 204.505406
F 25.734732 20.584286 226.325046
F 8.585777 5.146070 206.610723
F 7.823818 5.146070 228.430362
F 8.585777 12.865177 206.610723
F 7.823818 12.865176 228.430362
F 8.585777 20.584287 206.610723
F 7.823818 20.584287 228.430362
F 17.493618 5.146068 206.921792
F 16.731659 5.146068 228.741432
F 17.493618 12.865175 206.921793
F 16.731659 12.865175 228.741433
F 17.493618 20.584285 206.921792
F 16.731659 20.584285 228.741433
F 26.401457 5.146068 207.232861
F 25.639498 5.146068 229.052500
F 26.401457 12.865175 207.232861
F 25.639498 12.865175 229.052501
F 26.401457 20.584285 207.232861
F 25.639498 20.584285 229.052501
F 8.458773 7.719103 210.247328
F 8.458773 15.438211 210.247329
F 17.207886 15.438213 215.104156
F 8.458773 23.157320 210.247328
F 17.366614 7.719105 210.558399
F 17.366615 15.438212 210.558399
F 17.366615 0.000000 210.558399
F 26.274455 7.719104 210.869467
F 26.274455 15.438212 210.869467
F 17.207885 7.719105 215.104157
F 1.654520 1.291403 213.645202
F 28.374431 1.286517 214.583840
F 1.654520 9.010507 213.645202
F 28.374431 9.005621 214.583840
F 1.654520 16.729617 213.645202
F 28.374431 16.724731 214.583840
F 10.558755 1.286517 213.961703
F 10.558755 9.005621 213.961703
F 10.558755 16.724730 213.961704
F 19.466593 1.286516 214.272772
F 19.466593 9.005620 214.272773
F 19.466593 16.724730 214.272773
F 1.527513 3.854667 217.281807
F 28.247425 3.859552 218.220447
F 1.527513 11.573771 217.281808
F 28.247425 11.578657 218.220447
F 1.527513 19.292882 217.281808
F 28.247424 19.297767 218.220447
F 10.431747 3.859552 217.598310
F 10.431747 11.578657 217.598310
F 10.431747 19.297767 217.598310
F 19.339588 3.859553 217.909379
F 19.339588 11.578658 217.909380
F 19.339588 19.297768 217.909379
F 1.622382 3.854667 214.565459
F 28.342681 3.859552 215.492993
F 1.622382 11.573771 214.565459
F 28.342681 11.578657 215.492993
F 1.622382 19.292882 214.565459
F 28.342681 19.297768 215.492992
F 10.527004 3.859552 214.870856
F 10.527004 11.578657 214.870856
F 10.527004 19.297768 214.870855
F 19.434844 3.859553 215.181924
F 19.434844 11.578658 215.181924
F 19.434844 19.297768 215.181923
F 1.749365 1.291402 210.928852
F 28.469664 1.286517 211.856386
F 1.749365 9.010506 210.928852
F 28.469664 9.005621 211.856386
F 1.749366 16.729617 210.928851
F 28.469664 16.724731 211.856385
F 10.653988 1.286517 211.234248
F 10.653988 9.005621 211.234248
F 10.653988 16.724730 211.234248
F 19.561827 1.286516 211.545316
F 19.561827 9.005620 211.545316
F 19.561827 16.724730 211.545316
F 3.843249 7.717305 214.638685
F 30.569640 7.719105 215.570760
F 3.843249 15.436413 214.638685
F 30.569640 15.438212 215.570759
F 8.300044 15.438210 214.793089
F 8.300044 7.719103 214.793090
F 12.753966 7.719105 214.948623
F 12.753966 15.438212 214.948623
F 24.015747 16.724730 211.700851
F 21.661806 7.719105 215.259691
F 21.661806 15.438213 215.259690
F 21.661806 0.000001 215.259691
F 3.970228 5.147869 211.002078
F 30.696620 5.146069 211.934153
F 3.970228 12.866975 211.002078
F 30.696620 12.865176 211.934152
F 3.970228 20.586085 211.002078
F 30.696620 20.584286 211.934153
F 12.880945 5.146068 211.312016
F 12.880945 12.865175 211.312015
F 12.880945 20.584285 211.312016
F 21.788786 5.146068 211.623084
F 21.788786 12.865174 211.623083
F 21.788786 20.584285 211.623084
F 3.875081 5.147868 213.727072
F 30.601387 5.146069 214.661607
F 3.875081 12.866975 213.727073
F 30.601387 12.865175 214.661608
F 3.875081 20.586086 213.727073
F 30.601387 20.584286 214.661608
F 12.785713 5.146068 214.039471
F 12.785713 12.865175 214.039472
F 12.785713 20.584285 214.039471
F 21.693552 5.146068 214.350539
F 21.693552 12.865175 214.350540
F 21.693552 20.584285 214.350540
F 3.748079 7.717304 217.363679
F 30.474384 7.719104 218.298214
F 3.748079 15.436412 217.363679
F 30.474384 15.438212 218.298214
F 24.015747 9.005620 211.700851
F 3.748079 23.155522 217.363679
F 24.015747 1.286516 211.700851
F 30.474384 23.157321 218.298214
F 12.658709 7.719105 217.676077
F 12.658709 15.438213 217.676078
F 15.107907 16.724730 211.389782
F 21.566549 7.719105 217.987146
F 21.566550 15.438213 217.987146
F 21.566549 0.000001 217.987147
F 6.104553 1.286335 213.806291
F 32.828347 1.286517 214.739375
F 6.104553 9.005439 213.806291
F 32.828347 9.005621 214.739375
F 6.104553 16.724549 213.806291
F 32.828347 16.724730 214.739375
F 15.012674 1.286516 214.117238
F 15.012674 9.005621 214.117238
F 15.012674 16.724730 214.117238
F 23.920514 1.286516 214.428306
F 23.920514 9.005621 214.428306
F 23.920514 16.724730 214.428307
F 5.977546 3.859734 217.442896
F 32.701340 3.859552 218.375980
F 5.977546 11.578839 217.442897
F 32.701340 11.578657 218.375981
F 5.977546 19.297949 217.442897
F 32.701340 19.297767 218.375981
F 14.885667 3.859553 217.753845
F 14.885667 11.578658 217.753845
F 14.885667 19.297769 217.753845
F 23.793508 3.859552 218.064913
F 23.793508 11.578657 218.064913
F 23.793508 19.297768 218.064914
F 6.072812 3.859734 214.715181
F 32.796596 3.859552 215.648527
F 6.072812 11.578839 214.715181
F 32.796596 11.578657 215.648527
F 6.072812 19.297950 214.715180
F 32.796596 19.297768 215.648526
F 14.980924 3.859553 215.026389
F 14.980924 11.578658 215.026389
F 14.980924 19.297768 215.026389
F 23.888763 3.859552 215.337459
F 23.888763 11.578657 215.337458
F 23.888763 19.297768 215.337458
F 6.199795 1.286335 211.078574
F 32.923580 1.286517 212.011920
F 6.199795 9.005439 211.078574
F 32.923580 9.005621 212.011920
F 6.199795 16.724549 211.078573
F 32.923580 16.724731 212.011919
F 15.107907 1.286516 211.389782
F 15.107906 9.005620 211.389782
F 4.351221 23.155522 200.092260
F 3.589263 23.155522 221.911900
F 30.315654 23.157322 222.843974
F 12.404723 23.157322 224.949291
F 8.808016 23.157321 200.246664
F 8.046058 23.157321 222.066303
F 17.715858 23.157322 200.557732
F 16.953899 23.157322 222.377371
F 26.623696 23.157322 200.868800
F 25.861738 23.157322 222.688439
F 4.097235 23.155522 207.365473
F 3.335276 23.155522 229.185111
F 30.823627 23.157322 208.297547
F 12.912695 23.157322 210.402864
F 8.554030 23.157321 207.519877
F 26.369710 23.157322 208.142012
F 3.843249 23.155522 214.638685
F 12.658709 23.157322 217.676077
F 8.300044 23.157321 214.793090
F 26.115724 23.157322 215.415226
F 0.621948 1.283293 242.733968
F 27.358486 1.286517 243.676694
F 0.621948 9.002397 242.733968
F 27.358486 9.005621 243.676694
F 0.621948 16.721507 242.733968
F 27.358486 16.724731 243.676694
F 9.542810 1.286517 243.054556
F 9.542810 9.005621 243.054557
F 9.542810 16.724731 243.054557
F 18.450648 1.286516 243.365626
F 18.450648 9.005620 243.365626
F 18.450648 16.724730 243.365626
F 0.460801 3.877764 246.362633
F 27.231480 3.859552 247.313299
F 0.460801 11.596869 246.362634
F 27.231480 11.578657 247.313300
F 0.460801 19.315979 246.362634
F 27.231480 19.297767 247.313300
F 9.415802 3.859552 246.691163
F 9.415802 11.578657 246.691163
F 9.415802 19.297767 246.691163
F 18.323643 3.859553 247.002232
F 18.323643 11.578658 247.002232
F 18.323643 19.297769 247.002232
F 0.594438 3.859287 243.630846
F 27.326736 3.859552 244.585846
F 0.594439 11.578392 243.630847
F 27.326736 11.578657 244.585846
F 0.594439 19.297503 243.630847
F 27.326736 19.297768 244.585846
F 9.511060 3.859552 243.963709
F 9.511060 11.578657 243.963709
F 9.511060 19.297768 243.963708
F 18.418899 3.859553 244.274777
F 18.418899 11.578658 244.274777
F 18.418899 19.297768 244.274776
F 0.736888 1.292832 240.017636
F 27.453720 1.286517 240.949239
F 0.736888 9.011936 240.017636
F 27.453720 9.005621 240.949239
F 0.736888 16.731046 240.017636
F 27.453720 16.724731 240.949239
F 9.638043 1.286517 240.327102
F 9.638043 9.005621 240.327102
F 9.638043 16.724730 240.327102
F 18.545882 1.286516 240.638170
F 18.545882 9.005620 240.638170
F 18.545882 16.724730 240.638169
F 2.826783 7.717413 243.730904
F 29.553696 7.719104 244.663613
F 2.826783 15.436521 243.730904
F 29.553696 15.438212 244.663612
F 25.258510 15.438212 239.962320
F 24.585513 7.709401 261.751898
F 11.738021 7.719105 244.041476
F 11.738021 15.438212 244.041476
F 25.258510 7.719105 239.962320
F 20.645861 7.719105 244.352544
F 20.645861 15.438213 244.352544
F 20.645861 0.000001 244.352544
F 2.954353 5.147919 240.094949
F 29.680676 5.146069 241.027006
F 2.954352 12.867026 240.094949
F 29.680676 12.865176 241.027006
F 2.954352 20.586135 240.094949
F 29.680676 20.584286 241.027006
F 11.865000 5.146068 240.404868
F 11.865000 12.865175 240.404868
F 11.865000 20.584285 240.404868
F 20.772841 5.146068 240.715937
F 20.772841 12.865174 240.715937
F 20.772841 20.584285 240.715937
F 2.859533 5.148005 242.820315
F 29.585442 5.146068 243.754461
F 2.859533 12.867112 242.820316
F 29.585442 12.865175 243.754461
F 2.859533 20.586222 242.820315
F 29.585442 20.584286 243.754461
F 11.769767 5.146068 243.132324
F 11.769767 12.865175 243.132324
F 11.769768 20.584285 243.132324
F 20.677607 5.146068 243.443393
F 20.677607 12.865175 243.443394
F 20.677607 20.584285 243.443393
F 2.731648 7.717675 246.457719
F 29.458440 7.719104 247.391067
F 2.731648 15.436783 246.457719
F 29.458440 15.438212 247.391067
F 16.350670 0.000000 239.651252
F 2.731648 23.155893 246.457719
F 15.677673 15.428509 261.440830
F 29.458440 23.157322 247.391067
F 11.642764 7.719105 246.768930
F 11.642764 15.438213 246.768931
F 16.350669 15.438213 239.651252
F 20.550604 7.719105 247.079999
F 20.550604 15.438212 247.080000
F 20.550604 0.000001 247.080000
F 5.088569 1.286361 242.899120
F 31.812402 1.286517 243.832228
F 5.088569 9.005465 242.899120
F 31.812402 9.005621 243.832228
F 5.088569 16.724575 242.899121
F 31.812402 16.724731 243.832229
F 13.996729 1.286516 243.210092
F 13.996729 9.005621 243.210091
F 13.996729 16.724730 243.210092
F 22.904569 1.286516 243.521160
F 22.904569 9.005621 243.521159
F 22.904569 16.724730 243.521160
F 4.961469 3.859671 246.535690
F 31.685395 3.859552 247.468834
F 4.961469 11.578776 246.535691
F 31.685395 11.578657 247.468834
F 4.961469 19.297886 246.535690
F 31.685395 19.297767 247.468834
F 13.869722 3.859553 246.846698
F 13.869722 11.578658 246.846698
F 13.869722 19.297769 246.846698
F 22.777563 3.859552 247.157766
F 22.777563 11.578657 247.157766
F 22.777563 19.297768 247.157766
F 5.056842 3.859692 243.808066
F 31.780652 3.859552 244.741380
F 5.056842 11.578797 243.808066
F 31.780652 11.578657 244.741380
F 5.056842 19.297908 243.808066
F 31.780652 19.297768 244.741380
F 13.964979 3.859553 244.119243
F 13.964979 11.578658 244.119242
F 13.964979 19.297768 244.119242
F 22.872818 3.859552 244.430312
F 22.872818 11.578657 244.430311
F 22.872818 19.297768 244.430311
F 5.183860 1.286333 240.171425
F 31.907635 1.286517 241.104774
F 5.183860 9.005438 240.171425
F 31.907635 9.005621 241.104773
F 5.183860 16.724548 240.171424
F 31.907635 16.724731 241.104773
F 14.091962 1.286516 240.482636
F 14.091962 9.005620 240.482636
F 14.091962 16.724731 240.482635
F 22.999802 1.286516 240.793705
F 22.999802 9.005620 240.793704
F 22.999802 16.724730 240.793704
F 7.284097 7.719104 243.885943
F 7.284097 15.438211 243.885942
F 15.677673 7.709402 261.440830
F 16.191940 7.719105 244.197010
F 16.191940 15.438213 244.197010
F 16.191940 0.000000 244.197010
F 25.099779 7.719105 244.508079
F 25.099779 15.438212 244.508079
F 16.350670 7.719105 239.651252
F 7.411078 5.146070 240.249336
F 7.411078 12.865177 240.249335
F 7.411078 20.584287 240.249336
F 16.318921 5.146068 240.560402
F 16.318920 12.865174 240.560402
F 16.318920 20.584284 240.560402
F 25.226760 5.146068 240.871472
F 25.226760 12.865175 240.871471
F 25.226760 20.584286 240.871472
F 7.315844 5.146069 242.976789
F 7.315844 12.865175 242.976790
F 7.315844 20.584286 242.976790
F 16.223687 5.146068 243.287859
F 16.223687 12.865175 243.287859
F 16.223687 20.584285 243.287859
F 25.131526 5.146068 243.598927
F 25.131526 12.865175 243.598928
F 25.131526 20.584285 243.598927
F 7.188837 7.719106 246.613397
F 7.188837 15.438214 246.613398
F 7.188837 0.000002 246.613397
F 7.442828 23.157320 239.340181
F 16.096684 7.719105 246.924465
F 16.096683 15.438213 246.924466
F 16.096684 0.000000 246.924465
F 25.004524 7.719104 247.235533
F 25.004524 15.438212 247.235534
F 6.709607 0.014109 261.160566
F 0.325457 1.263904 250.003735
F 27.104500 1.286517 250.949907
F 0.325457 8.983008 250.003735
F 27.104500 9.005621 250.949907
F 0.325457 16.702118 250.003736
F 27.104500 16.724731 250.949907
F 9.288824 1.286517 250.327769
F 9.288824 9.005621 250.327770
F 9.288824 16.724731 250.327770
F 18.196662 1.286516 250.638839
F 18.196662 9.005620 250.638839
F 18.196662 16.724730 250.638839
F 1.019541 3.854667 231.828233
F 0.215982 3.875371 253.653921
F 27.739452 3.859552 232.766872
F 26.977494 3.859552 254.586512
F 1.019540 11.573772 231.828234
F 0.215982 11.594476 253.653921
F 27.739452 11.578657 232.766873
F 26.977494 11.578657 254.586512
F 1.019540 19.292882 231.828234
F 0.215982 19.313586 253.653921
F 27.739452 19.297767 232.766873
F 26.977493 19.297767 254.586512
F 9.923775 3.859552 232.144736
F 9.161816 3.859552 253.964375
F 9.923775 11.578657 232.144736
F 9.161816 11.578657 253.964376
F 9.923775 19.297767 232.144736
F 9.161816 19.297767 253.964376
F 18.831615 3.859553 232.455805
F 18.069657 3.859553 254.275444
F 18.831615 11.578658 232.455806
F 18.069657 11.578658 254.275444
F 18.831616 19.297769 232.455806
F 18.069657 19.297768 254.275444
F 0.287425 3.882875 250.874163
F 27.834708 3.859552 230.039419
F 27.072749 3.859552 251.859058
F 0.287425 11.601979 250.874162
F 27.834708 11.578657 230.039419
F 27.072749 11.578657 251.859058
F 0.287425 19.321090 250.874162
F 27.834708 19.297768 230.039418
F 27.072749 19.297768 251.859058
F 10.019032 3.859552 229.417282
F 9.257073 3.859552 251.236921
F 10.019032 11.578657 229.417282
F 9.257073 11.578657 251.236921
F 10.019032 19.297768 229.417281
F 9.257073 19.297768 251.236921
F 18.926872 3.859553 229.728350
F 18.164913 3.859553 251.547989
F 18.926872 11.578658 229.728350
F 18.164913 11.578658 251.547989
F 18.926872 19.297768 229.728350
F 18.164913 19.297768 251.547989
F 0.425345 1.268758 247.245115
F 27.199733 1.286517 248.222452
F 0.425345 8.987862 247.245115
F 27.199733 9.005621 248.222452
F 0.425345 16.706973 247.245115
F 27.199733 16.724731 248.222452
F 9.384057 1.286517 247.600315
F 9.384057 9.005621 247.600315
F 9.384057 16.724731 247.600315
F 18.291896 1.286516 247.911382
F 18.291896 9.005620 247.911382
F 18.291896 16.724730 247.911382
F 2.571122 7.717307 251.002709
F 30.061668 7.719105 230.117186
F 29.299709 7.719105 251.936825
F 2.571122 15.436415 251.002708
F 30.061668 15.438212 230.117186
F 29.299709 15.438212 251.936825
F 6.709607 15.452321 261.160566
F 7.442829 15.438211 239.340182
F 6.709607 7.733213 261.160566
F 12.245994 7.719105 229.495049
F 11.484035 7.719105 251.314688
F 12.245994 15.438212 229.495049
F 11.484035 15.438212 251.314688
F 7.442829 7.719103 239.340181
F 24.623738 20.584233 258.145008
F 21.153833 7.719105 229.806117
F 20.391875 7.719105 251.625757
F 21.153833 15.438213 229.806117
F 20.391874 15.438213 251.625756
F 21.153833 0.000000 229.806117
F 20.391874 0.000000 251.625757
F 2.698542 5.147594 247.366531
F 29.426689 5.146069 248.300220
F 2.698542 12.866700 247.366531
F 29.426689 12.865176 248.300219
F 2.698542 20.585810 247.366530
F 29.426689 20.584285 248.300219
F 11.611014 5.146068 247.678082
F 11.611014 12.865175 247.678081
F 11.611014 20.584285 247.678081
F 20.518856 5.146068 247.989150
F 20.518856 12.865174 247.989150
F 20.518856 20.584285 247.989150
F 2.604660 5.147292 250.094759
F 29.331456 5.146069 251.027674
F 2.604660 12.866399 250.094760
F 29.331456 12.865175 251.027674
F 2.604660 20.585509 250.094759
F 29.331456 20.584286 251.027674
F 11.515781 5.146068 250.405537
F 11.515781 12.865175 250.405537
F 11.515781 20.584285 250.405537
F 20.423621 5.146068 250.716606
F 20.423621 12.865175 250.716606
F 20.423621 20.584285 250.716606
F 3.240106 7.717304 231.910105
F 2.478829 7.717677 253.731430
F 29.966412 7.719104 232.844640
F 29.204453 7.719104 254.664279
F 3.240106 15.436412 231.910105
F 2.478829 15.436784 253.731431
F 29.966412 15.438212 232.844640
F 29.204453 15.438212 254.664279
F 25.385512 20.584285 236.325713
F 24.623738 12.865123 258.145009
F 3.240106 23.155522 231.910105
F 2.478829 23.155894 253.731431
F 25.385512 12.865175 236.325713
F 24.623738 5.146017 258.145008
F 29.966412 23.157322 232.844640
F 29.204453 23.157322 254.664279
F 12.150737 7.719105 232.222503
F 11.388778 7.719105 254.042143
F 12.150737 15.438213 232.222504
F 11.388778 15.438213 254.042143
F 25.385512 5.146068 236.325713
F 15.715898 20.584233 257.833942
F 21.058577 7.719105 232.533573
F 20.296618 7.719105 254.353211
F 21.058577 15.438213 232.533573
F 20.296619 15.438213 254.353211
F 21.058577 0.000001 232.533573
F 20.296618 0.000001 254.353211
F 4.834432 1.286412 250.172281
F 32.320375 1.286517 229.285802
F 31.558416 1.286517 251.105440
F 4.834432 9.005516 250.172281
F 32.320375 9.005621 229.285802
F 31.558416 9.005621 251.105441
F 4.834432 16.724626 250.172282
F 32.320375 16.724731 229.285802
F 31.558416 16.724731 251.105441
F 13.742743 1.286516 250.483305
F 13.742743 9.005621 250.483304
F 13.742743 16.724730 250.483305
F 22.650582 1.286516 250.794373
F 22.650583 9.005621 250.794373
F 22.650582 16.724730 250.794373
F 5.469574 3.859734 231.989322
F 4.707443 3.859673 253.808896
F 32.193367 3.859552 232.922406
F 31.431409 3.859552 254.742046
F 5.469574 11.578839 231.989323
F 4.707443 11.578778 253.808896
F 32.193368 11.578657 232.922407
F 31.431409 11.578657 254.742046
F 5.469574 19.297949 231.989323
F 4.707443 19.297888 253.808897
F 32.193368 19.297767 232.922407
F 31.431409 19.297767 254.742047
F 14.377694 3.859553 232.300271
F 13.615735 3.859553 254.119910
F 14.377694 11.578658 232.300271
F 13.615735 11.578658 254.119910
F 14.377694 19.297768 232.300271
F 13.615736 19.297769 254.119910
F 23.285536 3.859552 232.611339
F 22.523577 3.859552 254.430978
F 23.285536 11.578657 232.611339
F 22.523577 11.578657 254.430978
F 23.285536 19.297768 232.611340
F 22.523577 19.297768 254.430978
F 5.564840 3.859734 229.261607
F 4.802718 3.859550 251.081381
F 32.288624 3.859552 230.194953
F 31.526665 3.859552 252.014592
F 5.564840 11.578839 229.261607
F 4.802718 11.578655 251.081381
F 32.288624 11.578657 230.194953
F 31.526665 11.578657 252.014592
F 5.564840 19.297950 229.261606
F 4.802718 19.297765 251.081381
F 32.288624 19.297768 230.194953
F 31.526665 19.297768 252.014592
F 14.472951 3.859553 229.572816
F 13.710993 3.859553 251.392455
F 14.472951 11.578658 229.572816
F 13.710993 11.578658 251.392455
F 14.472951 19.297768 229.572816
F 13.710993 19.297768 251.392455
F 23.380791 3.859552 229.883885
F 22.618833 3.859552 251.703524
F 23.380791 11.578657 229.883885
F 22.618832 11.578657 251.703524
F 23.380791 19.297768 229.883884
F 22.618832 19.297768 251.703523
F 4.929727 1.286463 247.444733
F 31.653649 1.286517 248.377986
F 4.929727 9.005567 247.444733
F 31.653649 9.005622 248.377986
F 4.929727 16.724677 247.444733
F 31.653649 16.724731 248.377986
F 13.837975 1.286516 247.755849
F 13.837975 9.005620 247.755849
F 13.837975 16.724731 247.755848
F 22.745816 1.286516 248.066917
F 22.745816 9.005620 248.066917
F 22.745816 16.724730 248.066917
F 7.792072 7.719103 229.339516
F 7.030106 7.719105 251.159154
F 7.792071 15.438210 229.339516
F 7.030106 15.438213 251.159152
F 16.477673 20.584285 236.014645
F 7.030106 0.000001 251.159153
F 16.699913 7.719105 229.650583
F 15.937954 7.719105 251.470222
F 16.699913 15.438213 229.650583
F 15.937954 15.438213 251.470222
F 16.699913 0.000001 229.650583
F 15.937954 0.000000 251.470222
F 25.607751 7.719105 229.961652
F 24.845793 7.719105 251.781291
F 25.607752 15.438212 229.961652
F 24.845793 15.438212 251.781290
F 15.715898 12.865123 257.833941
F 16.477673 12.865175 236.014645
F 7.157087 5.146068 247.522548
F 7.157087 12.865176 247.522548
F 7.157087 20.584285 247.522547
F 16.064934 5.146068 247.833615
F 16.064934 12.865174 247.833615
F 16.064934 20.584284 247.833615
F 24.972773 5.146068 248.144685
F 24.972773 12.865175 248.144685
F 24.972773 20.584286 248.144684
F 7.061853 5.146065 250.250004
F 7.061853 12.865171 250.250005
F 7.061853 20.584282 250.250004
F 15.969701 5.146068 250.561071
F 15.969701 12.865175 250.561072
F 15.969701 20.584285 250.561071
F 24.877539 5.146068 250.872140
F 24.877539 12.865175 250.872140
F 24.877539 20.584285 250.872139
F 7.696814 7.719103 232.066967
F 6.934852 7.719108 253.886611
F 7.696814 15.438211 232.066968
F 6.934852 15.438216 253.886611
F 15.715898 5.146016 257.833941
F 6.934852 0.000004 253.886610
F 7.696814 23.157320 232.066968
F 16.477673 5.146068 236.014644
F 16.604656 7.719105 232.378038
F 15.842697 7.719105 254.197677
F 16.604656 15.438212 232.378039
F 15.842697 15.438213 254.197677
F 16.604656 0.000000 232.378038
F 15.842697 0.000000 254.197677
F 25.512496 7.719105 232.689106
F 24.750538 7.719105 254.508744
F 25.512496 15.438212 232.689107
F 24.750538 15.438212 254.508745
F 6.807395 20.584290 257.523171
F 7.569832 20.584287 235.703574
F 0.892562 1.291403 235.464841
F 0.113203 1.280259 257.304733
F 27.612472 1.286517 236.403480
F 26.850699 1.286465 258.222776
F 0.892562 9.010507 235.464842
F 0.113203 8.999363 257.304733
F 27.612472 9.005621 236.403480
F 26.850699 9.005569 258.222776
F 0.892562 16.729617 235.464842
F 0.113203 16.718473 257.304734
F 27.612472 16.724731 236.403481
F 26.850699 16.724679 258.222776
F 9.796797 1.286517 235.781343
F 9.034457 1.286506 257.601397
F 9.796796 9.005621 235.781343
F 9.034457 9.005610 257.601397
F 9.796796 16.724731 235.781344
F 9.034457 16.724720 257.601397
F 18.704635 1.286516 236.092412
F 17.942861 1.286464 257.911708
F 18.704635 9.005620 236.092412
F 17.942861 9.005568 257.911708
F 18.704635 16.724730 236.092413
F 17.942861 16.724679 257.911708
F 0.765588 3.854898 239.101376
F 6.807395 12.865179 257.523171
F 27.485466 3.859552 240.040087
F 26.812471 3.849848 261.829665
F 0.765588 11.574003 239.101376
F 7.569832 12.865177 235.703575
F 27.485466 11.578657 240.040087
F 26.812471 11.568953 261.829665
F 0.765588 19.293113 239.101376
F 24.585513 15.428508 261.751899
F 27.485466 19.297767 240.040087
F 26.812471 19.288063 261.829666
F 9.669789 3.859552 239.417949
F 8.943036 3.876228 261.232341
F 9.669788 11.578657 239.417949
F 8.943036 11.595333 261.232342
F 9.669788 19.297767 239.417950
F 8.943036 19.314443 261.232341
F 18.577629 3.859553 239.729018
F 17.904632 3.849849 261.518597
F 18.577629 11.578658 239.729019
F 17.904632 11.568953 261.518597
F 18.577629 19.297768 239.729019
F 17.904632 19.288064 261.518597
F 0.860424 3.854680 236.385092
F 0.079845 3.864237 258.158933
F 27.580722 3.859552 237.312633
F 26.820368 3.859160 259.126450
F 0.860424 11.573785 236.385092
F 0.079845 11.583342 258.158933
F 27.580722 11.578657 237.312632
F 26.820368 11.578265 259.126450
F 0.860424 19.292896 236.385092
F 0.079845 19.302453 258.158932
F 27.580722 19.297768 237.312632
F 26.820368 19.297376 259.126449
F 9.765046 3.859552 236.690495
F 8.999552 3.862181 258.508903
F 9.765046 11.578657 236.690495
F 8.999552 11.581286 258.508903
F 9.765046 19.297768 236.690495
F 8.999552 19.300397 258.508903
F 18.672885 3.859553 237.001563
F 17.912531 3.859161 258.815381
F 18.672885 11.578658 237.001563
F 17.912531 11.578266 258.815381
F 18.672885 19.297768 237.001563
F 17.912531 19.297376 258.815380
F 0.987407 1.291402 232.748491
F 0.177376 1.269498 254.515136
F 27.707705 1.286517 233.676025
F 26.945749 1.286517 255.495642
F 0.987407 9.010506 232.748491
F 0.177376 8.988602 254.515136
F 27.707706 9.005621 233.676025
F 26.945749 9.005621 255.495642
F 0.987407 16.729617 232.748491
F 0.177375 16.707712 254.515136
F 27.707705 16.724731 233.676025
F 26.945749 16.724731 255.495641
F 9.892029 1.286517 233.053888
F 9.130057 1.286518 254.873536
F 9.892029 9.005621 233.053889
F 9.130057 9.005622 254.873536
F 9.892029 16.724730 233.053888
F 9.130057 16.724732 254.873535
F 18.799868 1.286516 233.364956
F 18.037911 1.286516 255.184573
F 18.799868 9.005620 233.364956
F 18.037911 9.005620 255.184573
F 18.799868 16.724730 233.364955
F 18.037911 16.724729 255.184572
F 3.081303 7.717298 236.458320
F 2.319335 7.715821 258.279408
F 29.807682 7.719105 237.390400
F 29.047328 7.718712 259.204217
F 3.081303 15.436405 236.458318
F 2.319335 15.434929 258.279407
F 29.807682 15.438212 237.390399
F 29.047328 15.437820 259.204216
F 6.807395 5.146073 257.523170
F 7.569832 5.146070 235.703574
F 24.718789 20.584286 255.417874
F 25.480746 20.584286 233.598258
F 11.992008 7.719105 236.768262
F 11.231639 7.718744 258.582086
F 11.992008 15.438212 236.768261
F 11.231639 15.437851 258.582085
F 24.718789 12.865175 255.417874
F 25.480746 12.865175 233.598258
F 20.899847 7.719105 237.079331
F 20.139492 7.718713 258.893147
F 20.899847 15.438213 237.079330
F 20.139492 15.437821 258.893147
F 20.899847 0.000000 237.079331
F 24.718789 5.146068 255.417874
F 3.208270 5.147869 232.821718
F 2.444901 5.148526 254.639610
F 29.934661 5.146069 233.753792
F 29.172704 5.146069 255.573409
F 3.208270 12.866975 232.821717
F 2.444901 12.867633 254.639609
F 29.934661 12.865176 233.753792
F 29.172704 12.865175 255.573408
F 3.208270 20.586085 232.821718
F 2.444901 20.586743 254.639609
F 29.934661 20.584286 233.753792
F 29.172704 20.584285 255.573409
F 12.118986 5.146068 233.131655
F 11.357020 5.146063 254.951284
F 12.118986 12.865175 233.131654
F 11.357020 12.865170 254.951284
F 12.118986 20.584285 233.131655
F 11.357020 20.584280 254.951284
F 21.026828 5.146068 233.442723
F 20.264871 5.146067 255.262339
F 21.026828 12.865174 233.442723
F 20.264871 12.865174 255.262339
F 21.026828 20.584285 233.442723
F 20.264871 20.584285 255.262339
F 3.113123 5.147868 235.546712
F 2.353964 5.148040 257.367964
F 29.839428 5.146069 236.481247
F 29.077654 5.146017 258.300542
F 3.113123 12.866975 235.546712
F 2.353964 12.867146 257.367965
F 29.839428 12.865175 236.481247
F 29.077654 12.865123 258.300543
F 3.113123 20.586085 235.546712
F 2.353964 20.586257 257.367964
F 29.839428 20.584286 236.481247
F 29.077654 20.584234 258.300542
F 12.023754 5.146068 235.859110
F 11.261680 5.145890 257.678724
F 12.023754 12.865175 235.859110
F 11.261680 12.864996 257.678725
F 12.023754 20.584285 235.859110
F 11.261680 20.584107 257.678724
F 20.931594 5.146068 236.170179
F 20.169820 5.146016 257.989474
F 20.931594 12.865175 236.170180
F 20.169820 12.865123 257.989475
F 20.931593 20.584285 236.170179
F 20.169820 20.584233 257.989474
F 2.986374 7.717191 239.183241
F 2.227099 7.719060 261.001421
F 29.712425 7.719104 240.117853
F 29.039431 7.709400 261.907432
F 2.986374 15.436299 239.183241
F 2.227099 15.438168 261.001421
F 29.712425 15.438212 240.117854
F 29.039431 15.428507 261.907433
F 25.480746 5.146069 233.598258
F 15.810950 20.584284 255.106805
F 2.986374 23.155409 239.183240
F 2.227099 23.157277 261.001421
F 16.572906 20.584284 233.287188
F 15.810950 12.865174 255.106805
F 29.712425 23.157322 240.117853
F 29.039431 23.147617 261.907432
F 11.896750 7.719105 239.495717
F 11.222964 7.710077 261.285199
F 11.896750 15.438213 239.495717
F 11.222964 15.429185 261.285200
F 16.572906 12.865174 233.287189
F 15.810950 5.146067 255.106805
F 20.804591 7.719105 239.806786
F 20.131594 7.709401 261.596364
F 20.804591 15.438212 239.806787
F 20.131594 15.428508 261.596365
F 20.804591 0.000000 239.806786
F 16.572906 5.146068 233.287188
F 5.342595 1.286335 235.625929
F 4.580284 1.286468 257.445621
F 32.066388 1.286517 236.559014
F 31.304615 1.286465 258.378311
F 5.342595 9.005439 235.625930
F 4.580284 9.005573 257.445621
F 32.066388 9.005621 236.559014
F 31.304615 9.005569 258.378311
F 5.342595 16.724549 235.625930
F 4.580284 16.724682 257.445621
F 32.066389 16.724731 236.559015
F 31.304615 16.724679 258.378311
F 14.250716 1.286516 235.936878
F 13.488941 1.286464 257.756173
F 14.250716 9.005621 235.936877
F 13.488941 9.005569 257.756173
F 14.250716 16.724730 235.936878
F 13.488941 16.724678 257.756174
F 23.158555 1.286516 236.247947
F 22.396781 1.286464 258.067242
F 23.158555 9.005621 236.247946
F 22.396781 9.005569 258.067242
F 23.158555 16.724730 236.247946
F 22.396781 16.724679 258.067243
F 5.215589 3.859734 239.262536
F 4.454018 3.859552 261.079139
F 31.939381 3.859552 240.195620
F 5.215589 11.578839 239.262536
F 4.454018 11.578656 261.079139
F 31.939381 11.578657 240.195621
F 5.215589 19.297949 239.262536
F 4.454018 19.297766 261.079140
F 31.939381 19.297767 240.195621
F 14.123708 3.859553 239.573484
F 13.450041 3.849928 261.363090
F 14.123708 11.578658 239.573484
F 13.450041 11.569033 261.363090
F 14.123708 19.297769 239.573484
F 13.450041 19.288143 261.363091
F 23.031550 3.859552 239.884552
F 22.358553 3.849848 261.674132
F 23.031549 11.578657 239.884552
F 22.358552 11.568953 261.674132
F 23.031550 19.297768 239.884553
F 22.358552 19.288064 261.674131
F 5.310854 3.859734 236.534820
F 4.548913 3.859542 258.357016
F 32.034637 3.859552 237.468166
F 31.274283 3.859160 259.281984
F 5.310854 11.578839 236.534820
F 4.548913 11.578646 258.357016
F 32.034637 11.578657 237.468166
F 31.274283 11.578265 259.281984
F 5.310854 19.297950 236.534820
F 4.548913 19.297757 258.357016
F 32.034637 19.297768 237.468166
F 31.274283 19.297376 259.281983
F 14.218965 3.859553 236.846030
F 13.458586 3.859157 258.659853
F 14.218965 11.578658 236.846029
F 13.458587 11.578262 258.659852
F 14.218965 19.297768 236.846029
F 13.458586 19.297372 258.659853
F 23.126805 3.859552 237.157098
F 22.366450 3.859160 258.970916
F 23.126805 11.578657 237.157098
F 22.366450 11.578265 258.970915
F 23.126805 19.297768 237.157097
F 22.366450 19.297376 258.970915
F 5.437836 1.286335 232.898213
F 4.675797 1.286536 254.718012
F 32.161621 1.286517 233.831559
F 31.399664 1.286516 255.651176
F 5.437836 9.005439 232.898214
F 4.675797 9.005641 254.718012
F 32.161621 9.005621 233.831559
F 31.399664 9.005621 255.651176
F 5.437836 16.724549 232.898213
F 4.675797 16.724750 254.718011
F 32.161621 16.724731 233.831559
F 31.399664 16.724731 255.651176
F 14.345948 1.286516 233.209422
F 13.583991 1.286516 255.029038
F 14.345948 9.005620 233.209422
F 13.583991 9.005620 255.029038
F 14.345948 16.724731 233.209422
F 13.583991 16.724730 255.029038
F 23.253789 1.286516 233.520491
F 22.491832 1.286516 255.340107
F 23.253789 9.005620 233.520491
F 22.491832 9.005620 255.340107
F 23.253789 16.724730 233.520490
F 22.491832 16.724730 255.340107
F 7.538085 7.719103 236.612729
F 6.772202 7.717007 258.433064
F 7.538085 15.438210 236.612729
F 6.772202 15.436114 258.433064
F 6.903087 20.584284 254.795764
F 7.665064 20.584287 232.976122
F 16.445927 7.719105 236.923796
F 15.685572 7.718712 258.737613
F 16.445927 15.438213 236.923796
F 15.685572 15.437821 258.737613
F 16.445927 0.000000 236.923796
F 6.903087 12.865174 254.795763
F 25.353765 7.719105 237.234865
F 24.593411 7.718713 259.048682
F 25.353765 15.438212 237.234864
F 24.593411 15.437820 259.048682
F 7.665064 12.865177 232.976122
F 6.903087 5.146066 254.795764
F 7.665064 5.146070 232.976122
F 2.826783 23.155630 243.730904
F 29.553696 23.157322 244.663613
F 11.642764 23.157322 246.768930
F 7.284097 23.157321 243.885943
F 25.099779 23.157322 244.508079
F 15.677673 23.147619 261.440830
F 2.571122 23.155524 251.002709
F 11.484035 23.157322 251.314688
F 7.792072 23.157321 229.339516
F 24.845793 23.157322 251.781291
F 24.585513 23.147618 261.751898
F 3.081303 23.155515 236.458319
F 2.319335 23.154039 258.279408
F 29.047328 23.156930 259.204217
F 11.992008 23.157322 236.768262
F 11.231639 23.156961 258.582086
F 20.139492 23.156930 258.893148
F 11.222964 23.148295 261.285199
F 20.131594 23.147618 261.596364
F 7.538085 23.157321 236.612729
F 6.772202 23.155224 258.433064
F 16.445927 23.157322 236.923797
F 15.685572 23.156930 258.737613
F 25.353766 23.157322 237.234865
F 24.593411 23.156930 259.048682
F 31.266388 3.849847 261.985199
F 31.266388 11.568952 261.985199
F 31.266388 19.288062 261.985199
F 9.022069 24.451088 2.728783
F 8.258161 24.448724 24.541662
F 9.022069 32.170193 2.728783
F 8.258161 32.167829 24.541662
F 9.022069 39.889303 2.728782
F 8.258161 39.886939 24.541662
F 17.922751 24.444231 3.044346
F 17.162396 24.443838 24.858163
F 17.922751 32.163335 3.044346
F 17.162396 32.162943 24.858163
F 17.922751 39.882445 3.044347
F 17.162396 39.882053 24.858164
F 26.830589 24.444230 3.355415
F 26.070235 24.443837 25.169232
F 26.830589 32.163334 3.355415
F 26.070234 32.162942 25.169232
F 26.830589 39.882444 3.355416
F 26.070235 39.882052 25.169233
F 8.893102 27.011997 6.358662
F 8.131154 27.011988 28.178268
F 8.893102 34.731102 6.358662
F 8.131154 34.731093 28.178268
F 8.893103 42.450212 6.358663
F 8.131154 42.450204 28.178268
F 17.797345 27.016875 6.675153
F 17.035388 27.016874 28.494769
F 17.797345 34.735980 6.675153
F 17.035388 34.735979 28.494769
F 17.797345 42.455090 6.675153
F 17.035388 42.455089 28.494770
F 26.705186 27.016875 6.986222
F 25.943229 27.016875 28.805838
F 26.705186 34.735980 6.986223
F 25.943229 34.735980 28.805839
F 26.705186 42.455090 6.986222
F 25.943229 42.455090 28.805839
F 8.987875 27.012208 3.642993
F 8.226023 27.011989 25.461918
F 8.987875 34.731313 3.642993
F 8.226023 34.731094 25.461918
F 8.987875 42.450423 3.642993
F 8.226023 42.450204 25.461918
F 17.892419 27.016926 3.948020
F 17.130645 27.016874 25.767315
F 17.892419 34.736031 3.948020
F 17.130645 34.735980 25.767315
F 17.892419 42.455141 3.948019
F 17.130645 42.455089 25.767316
F 26.800258 27.016926 4.259088
F 26.038485 27.016875 26.078383
F 26.800258 34.736032 4.259088
F 26.038485 34.735980 26.078383
F 26.800258 42.455142 4.259087
F 26.038485 42.455090 26.078383
F 9.013929 24.452835 0.032478
F 8.353006 24.448725 21.825312
F 9.013929 32.171939 0.032478
F 8.353006 32.167829 21.825312
F 9.013929 39.891049 0.032477
F 8.353006 39.886939 21.825311
F 17.930625 24.453543 0.341130
F 17.257629 24.443838 22.130709
F 17.930625 32.172647 0.341130
F 17.257629 32.162943 22.130709
F 17.930626 39.891757 0.341129
F 17.257629 39.882053 22.130708
F 26.838463 24.453542 0.652198
F 26.165468 24.443838 22.441776
F 26.838463 32.172646 0.652198
F 26.165468 32.162942 22.441776
F 26.838463 39.891756 0.652198
F 26.165468 39.882052 22.441776
F 11.208828 30.874608 3.715909
F 10.446890 30.874627 25.535145
F 11.208828 38.593716 3.715908
F 10.446890 38.593734 25.535145
F 32.878096 30.876426 21.765926
F 23.970256 23.157323 21.454858
F 11.208828 46.312826 3.715909
F 10.446890 46.312844 25.535145
F 20.119381 30.876478 4.025787
F 19.357607 30.876426 25.845083
F 20.119381 38.595586 4.025786
F 19.357607 38.595534 25.845082
F 20.119381 23.157374 4.025787
F 19.357607 23.157322 25.845083
F 23.970256 38.595535 21.454859
F 19.357607 46.314644 25.845083
F 29.027220 30.876479 4.336855
F 28.265447 30.876427 26.156151
F 29.027220 38.595586 4.336854
F 28.265447 38.595534 26.156150
F 29.027220 23.157374 4.336855
F 28.265447 23.157322 26.156151
F 11.245790 28.314302 0.108514
F 10.573870 28.305190 21.898539
F 11.245790 36.033408 0.108514
F 10.573870 36.024297 21.898538
F 11.245790 43.752519 0.108514
F 10.573870 43.743408 21.898538
F 20.157583 28.313094 0.418896
F 19.484586 28.303390 22.208475
F 20.157583 36.032201 0.418896
F 19.484586 36.022497 22.208474
F 20.157583 43.751311 0.418896
F 19.484586 43.741607 22.208475
F 29.065421 28.313095 0.729965
F 28.392428 28.303390 22.519544
F 29.065421 36.032201 0.729965
F 28.392428 36.022497 22.519543
F 29.065421 43.751311 0.729965
F 28.392428 43.741606 22.519544
F 11.239160 28.305633 2.809806
F 10.478722 28.305190 24.623533
F 11.239160 36.024740 2.809807
F 10.478722 36.024297 24.623533
F 11.239160 43.743849 2.809807
F 10.478722 43.743407 24.623533
F 20.149708 28.303782 3.122113
F 19.389354 28.303390 24.935931
F 20.149708 36.022889 3.122114
F 19.389354 36.022497 24.935931
F 20.149708 43.741999 3.122113
F 19.389354 43.741607 24.935931
F 29.057548 28.303782 3.433182
F 28.297193 28.303390 25.247000
F 29.057548 36.022888 3.433182
F 28.297193 36.022496 25.247000
F 29.057548 43.741999 3.433182
F 28.297193 43.741607 25.247000
F 11.113680 30.874625 6.440525
F 10.351720 30.874627 28.260139
F 11.113680 38.593733 6.440525
F 10.351720 38.593734 28.260140
F 11.113680 46.312843 6.440525
F 10.351720 46.312844 28.260139
F 20.024307 30.876426 6.752921
F 19.262350 30.876426 28.572537
F 20.024307 38.595534 6.752921
F 19.262350 38.595534 28.572538
F 20.024307 23.157322 6.752921
F 23.970256 30.876427 21.454858
F 20.024307 46.314644 6.752921
F 19.262350 46.314644 28.572537
F 28.932148 30.876427 7.063989
F 28.170191 30.876427 28.883606
F 28.932148 38.595535 7.063990
F 28.170190 38.595535 28.883607
F 28.932148 23.157323 7.063989
F 28.170191 23.157323 28.883606
F 13.468564 24.444046 2.888943
F 12.708194 24.443657 24.702750
F 13.468564 32.163150 2.888943
F 12.708194 32.162761 24.702750
F 13.468564 39.882260 2.888944
F 12.708194 39.881871 24.702751
F 22.376669 24.444230 3.199881
F 21.616315 24.443838 25.013698
F 22.376669 32.163334 3.199881
F 21.616315 32.162942 25.013698
F 22.376669 39.882445 3.199881
F 21.616315 39.882053 25.013698
F 31.284509 24.444230 3.510949
F 30.524155 24.443838 25.324767
F 31.284509 32.163335 3.510949
F 30.524155 32.162942 25.324767
F 31.284509 39.882444 3.510950
F 30.524155 39.882052 25.324767
F 13.343144 27.017056 6.519739
F 12.581187 27.017056 28.339357
F 13.343144 34.736161 6.519740
F 12.581187 34.736161 28.339357
F 13.343144 42.455272 6.519740
F 12.581187 42.455271 28.339357
F 22.251265 27.016875 6.830688
F 21.489308 27.016875 28.650304
F 22.251265 34.735981 6.830688
F 21.489308 34.735980 28.650304
F 22.251265 42.455091 6.830688
F 21.489308 42.455090 28.650304
F 31.159106 27.016875 7.141756
F 30.397149 27.016875 28.961372
F 31.159106 34.735980 7.141756
F 30.397149 34.735980 28.961373
F 31.159106 42.455090 7.141756
F 30.397149 42.455089 28.961373
F 13.438230 27.017107 3.792348
F 12.676453 27.017057 25.611641
F 13.438230 34.736212 3.792348
F 12.676453 34.736162 25.611641
F 13.438230 42.455322 3.792348
F 12.676453 42.455271 25.611640
F 22.346339 27.016926 4.103554
F 21.584565 27.016875 25.922850
F 22.346339 34.736031 4.103553
F 21.584565 34.735980 25.922849
F 22.346339 42.455142 4.103554
F 21.584565 42.455090 25.922849
F 31.254178 27.016926 4.414623
F 30.492405 27.016875 26.233918
F 31.254178 34.736031 4.414622
F 30.492405 34.735980 26.233918
F 31.254178 42.455141 4.414622
F 30.492405 42.455089 26.233918
F 13.476676 24.453549 0.185605
F 12.803436 24.443657 21.975034
F 13.476676 32.172654 0.185605
F 12.803436 32.162761 21.975034
F 13.476676 39.891763 0.185604
F 12.803436 39.881871 21.975033
F 22.384544 24.453542 0.496664
F 21.711548 24.443838 22.286243
F 22.384544 32.172646 0.496664
F 21.711548 32.162943 22.286243
F 22.384545 39.891756 0.496663
F 21.711548 39.882052 22.286242
F 31.292382 24.453543 0.807733
F 30.619388 24.443838 22.597311
F 31.292382 32.172647 0.807733
F 30.619388 32.162942 22.597311
F 31.292382 39.891757 0.807733
F 30.619388 39.882052 22.597310
F 15.665459 30.876477 3.870254
F 14.903685 30.876425 25.689550
F 15.665459 38.595585 3.870253
F 14.903685 38.595533 25.689549
F 15.665459 23.157372 3.870254
F 32.878096 38.595534 21.765927
F 15.062414 46.314642 21.143788
F 14.903685 46.314642 25.689549
F 24.573300 30.876479 4.181320
F 23.811527 30.876427 26.000617
F 24.573300 38.595586 4.181320
F 23.811526 38.595534 26.000616
F 24.573300 23.157374 4.181320
F 23.811527 23.157322 26.000617
F 32.719365 30.876426 26.311686
F 32.719365 38.595534 26.311685
F 32.878096 23.157322 21.765926
F 32.719365 46.314644 26.311686
F 15.703650 28.313092 0.263360
F 15.030664 28.303392 22.052942
F 15.703650 36.032199 0.263359
F 15.030664 36.022499 22.052942
F 15.703650 43.751309 0.263359
F 15.030664 43.741609 22.052942
F 24.611502 28.313094 0.574431
F 23.938506 28.303389 22.364009
F 24.611502 36.032201 0.574430
F 23.938506 36.022497 22.364009
F 24.611502 43.751311 0.574430
F 23.938506 43.741606 22.364009
F 32.846346 28.303391 22.675079
F 32.846346 36.022497 22.675078
F 32.846346 43.741607 22.675079
F 15.695786 28.303784 2.966578
F 14.935431 28.303392 24.780395
F 15.695786 36.022891 2.966578
F 14.935431 36.022499 24.780396
F 15.695786 43.742001 2.966578
F 14.935431 43.741609 24.780395
F 24.603627 28.303782 3.277648
F 23.843273 28.303390 25.091466
F 24.603628 36.022888 3.277648
F 23.843273 36.022496 25.091466
F 24.603627 43.741999 3.277648
F 23.843273 43.741607 25.091465
F 32.751112 28.303391 25.402534
F 32.751112 36.022497 25.402534
F 32.751112 43.741607 25.402534
F 15.570385 30.876425 6.597384
F 14.808428 30.876425 28.417001
F 15.570385 38.595533 6.597385
F 14.808428 38.595533 28.417002
F 15.570385 46.314642 6.597384
F 14.808428 46.314642 28.417001
F 24.478226 30.876427 6.908455
F 23.716269 30.876427 28.728072
F 24.478226 38.595535 6.908455
F 23.716269 38.595535 28.728072
F 24.478226 23.157323 6.908455
F 23.716269 23.157323 28.728072
F 33.386067 30.876427 7.219523
F 32.624110 30.876426 29.039140
F 33.386067 38.595534 7.219523
F 32.624110 38.595534 29.039140
F 33.386067 23.157323 7.219523
F 32.624110 23.157322 29.039140
F 33.386067 46.314644 7.219523
F 32.624110 46.314644 29.039140
F 8.766133 24.448724 9.995235
F 8.004174 24.448724 31.814874
F 8.766133 32.167829 9.995235
F 8.004175 32.167829 31.814874
F 8.766133 39.886939 9.995235
F 8.004175 39.886939 31.814875
F 17.670369 24.443839 10.311737
F 16.908410 24.443839 32.131376
F 17.670369 32.162943 10.311737
F 16.908410 32.162943 32.131376
F 17.670369 39.882053 10.311737
F 16.908410 39.882053 32.131377
F 26.578207 24.443837 10.622806
F 25.816248 24.443837 32.442445
F 26.578207 32.162942 10.622806
F 25.816248 32.162942 32.442445
F 26.578207 39.882052 10.622807
F 25.816248 39.882052 32.442446
F 8.639127 27.011988 13.631840
F 8.639127 34.731093 13.631841
F 8.639127 42.450204 13.631840
F 17.543360 27.016874 13.948343
F 17.543360 34.735979 13.948343
F 17.543361 42.455089 13.948343
F 26.451202 27.016875 14.259412
F 26.451202 34.735980 14.259412
F 26.451202 42.455090 14.259413
F 8.733995 27.011989 10.915491
F 7.972036 27.011989 32.735131
F 8.733995 34.731094 10.915491
F 7.972036 34.731094 32.735131
F 8.733995 42.450204 10.915491
F 7.972037 42.450204 32.735131
F 17.638617 27.016874 11.220889
F 17.638617 34.735980 11.220889
F 17.638618 42.455089 11.220888
F 26.546458 27.016875 11.531957
F 26.546458 34.735980 11.531957
F 26.546458 42.455090 11.531956
F 8.860979 24.448725 7.278885
F 8.099020 24.448724 29.098525
F 8.860979 32.167829 7.278885
F 8.099020 32.167829 29.098525
F 8.860979 39.886939 7.278885
F 8.099020 39.886938 29.098525
F 17.765601 24.443838 7.584283
F 17.003642 24.443838 29.403921
F 17.765601 32.162943 7.584283
F 17.003642 32.162943 29.403921
F 17.765601 39.882053 7.584282
F 17.003642 39.882053 29.403921
F 26.673440 24.443838 7.895351
F 25.911482 24.443838 29.714989
F 26.673440 32.162942 7.895351
F 25.911482 32.162942 29.714989
F 26.673441 39.882052 7.895350
F 25.911482 39.882052 29.714989
F 10.954863 30.874627 10.988718
F 10.954863 38.593734 10.988718
F 15.062414 38.595533 21.143788
F 10.954863 46.312844 10.988718
F 19.865579 30.876426 11.298656
F 19.865580 38.595534 11.298655
F 19.865580 23.157322 11.298656
F 19.865580 46.314644 11.298656
F 28.773419 30.876427 11.609724
F 28.773419 38.595534 11.609723
F 28.773419 23.157322 11.609724
F 11.081842 28.305190 7.352113
F 10.319884 28.305190 29.171751
F 11.081842 36.024297 7.352112
F 10.319884 36.024297 29.171751
F 11.081842 43.743408 7.352113
F 10.319884 43.743408 29.171751
F 19.992558 28.303390 7.662050
F 19.230600 28.303390 29.481688
F 19.992558 36.022497 7.662050
F 19.230600 36.022497 29.481688
F 19.992558 43.741607 7.662050
F 19.230600 43.741607 29.481688
F 28.900400 28.303390 7.973118
F 28.138441 28.303390 29.792757
F 28.900400 36.022497 7.973117
F 28.138441 36.022497 29.792756
F 28.900400 43.741606 7.973118
F 28.138441 43.741606 29.792756
F 10.986695 28.305190 10.077106
F 10.224736 28.305190 31.896746
F 10.986695 36.024297 10.077106
F 10.224736 36.024297 31.896746
F 10.986695 43.743407 10.077107
F 10.224736 43.743407 31.896745
F 19.897326 28.303390 10.389505
F 19.135367 28.303390 32.209143
F 19.897326 36.022497 10.389505
F 19.135367 36.022497 32.209144
F 19.897326 43.741607 10.389505
F 19.135367 43.741607 32.209144
F 28.805166 28.303390 10.700573
F 28.043207 28.303390 32.520213
F 28.805166 36.022497 10.700573
F 28.043207 36.022496 32.520213
F 28.805166 43.741607 10.700574
F 28.043207 43.741607 32.520212
F 10.859692 30.874627 13.713711
F 10.859692 38.593734 13.713712
F 10.859692 46.312844 13.713712
F 19.770322 30.876426 14.026110
F 19.770322 38.595534 14.026111
F 32.878096 46.314644 21.765926
F 19.770322 46.314644 14.026110
F 28.678163 30.876427 14.337179
F 28.678163 38.595535 14.337180
F 28.678163 23.157323 14.337179
F 13.216167 24.443656 10.156324
F 12.454208 24.443656 31.975963
F 13.216167 32.162761 10.156324
F 12.454208 32.162761 31.975963
F 13.216166 39.881871 10.156324
F 12.454208 39.881871 31.975964
F 22.124288 24.443838 10.467271
F 21.362329 24.443838 32.286911
F 22.124287 32.162942 10.467271
F 21.362329 32.162942 32.286911
F 22.124288 39.882053 10.467272
F 21.362329 39.882053 32.286911
F 31.032127 24.443838 10.778340
F 30.270168 24.443838 32.597980
F 31.032127 32.162942 10.778340
F 30.270168 32.162942 32.597980
F 31.032127 39.882052 10.778340
F 30.270168 39.882052 32.597980
F 13.089160 27.017056 13.792930
F 13.089160 34.736161 13.792930
F 13.089160 42.455271 13.792930
F 21.997280 27.016875 14.103878
F 21.997280 34.735980 14.103878
F 21.997280 42.455090 14.103878
F 30.905122 27.016875 14.414946
F 30.905122 34.735979 14.414946
F 30.905122 42.455089 14.414946
F 13.184426 27.017056 11.065214
F 13.184426 34.736162 11.065214
F 13.184426 42.455271 11.065213
F 22.092537 27.016875 11.376422
F 22.092537 34.735980 11.376422
F 22.092537 42.455090 11.376422
F 31.000377 27.016875 11.687491
F 31.000377 34.735980 11.687491
F 31.000377 42.455089 11.687491
F 13.311409 24.443657 7.428608
F 12.549450 24.443657 29.248247
F 13.311409 32.162761 7.428608
F 12.549450 32.162761 29.248247
F 13.311409 39.881871 7.428607
F 12.549450 39.881871 29.248247
F 22.219520 24.443838 7.739816
F 21.457561 24.443838 29.559455
F 22.219520 32.162943 7.739816
F 21.457561 32.162943 29.559455
F 22.219520 39.882052 7.739816
F 21.457561 39.882052 29.559455
F 31.127361 24.443838 8.050885
F 30.365402 24.443838 29.870524
F 31.127361 32.162942 8.050885
F 30.365402 32.162942 29.870524
F 31.127361 39.882052 8.050885
F 30.365402 39.882052 29.870523
F 15.411658 30.876425 11.143123
F 15.411658 38.595533 11.143122
F 15.062414 30.876425 21.143788
F 15.411658 46.314642 11.143123
F 24.319499 30.876427 11.454190
F 24.319499 38.595534 11.454189
F 24.319499 23.157322 11.454190
F 33.227338 30.876426 11.765259
F 33.227338 38.595534 11.765258
F 33.227338 23.157322 11.765259
F 33.227338 46.314644 11.765259
F 15.538636 28.303392 7.506517
F 14.776678 28.303392 29.326156
F 15.538636 36.022499 7.506516
F 14.776678 36.022499 29.326155
F 15.538636 43.741609 7.506517
F 14.776678 43.741609 29.326155
F 24.446479 28.303389 7.817584
F 23.684520 28.303389 29.637222
F 24.446479 36.022497 7.817583
F 23.684520 36.022497 29.637222
F 24.446479 43.741607 7.817584
F 23.684520 43.741607 29.637222
F 33.354318 28.303391 8.128653
F 32.592360 28.303391 29.948292
F 33.354318 36.022497 8.128652
F 32.592360 36.022497 29.948291
F 33.354318 43.741607 8.128653
F 32.592360 43.741607 29.948291
F 15.443404 28.303392 10.233969
F 14.681445 28.303392 32.053608
F 15.443404 36.022499 10.233969
F 14.681445 36.022499 32.053608
F 15.443404 43.741609 10.233969
F 14.681445 43.741609 32.053608
F 24.351246 28.303390 10.545039
F 23.589287 28.303390 32.364678
F 24.351246 36.022496 10.545039
F 23.589287 36.022496 32.364679
F 24.351246 43.741607 10.545039
F 23.589287 43.741607 32.364678
F 33.259084 28.303391 10.856107
F 32.497125 28.303391 32.675746
F 33.259084 36.022497 10.856107
F 32.497125 36.022497 32.675747
F 33.259084 43.741607 10.856107
F 32.497125 43.741607 32.675746
F 15.316401 30.876425 13.870574
F 15.316401 38.595533 13.870575
F 15.316401 46.314642 13.870575
F 24.224242 30.876427 14.181645
F 24.224242 38.595535 14.181645
F 24.224242 23.157323 14.181645
F 33.132082 30.876426 14.492713
F 33.132082 38.595534 14.492713
F 33.132082 23.157322 14.492713
F 33.132082 46.314644 14.492713
F 8.512147 24.448724 17.268447
F 8.512147 32.167829 17.268447
F 8.512147 39.886939 17.268448
F 17.416383 24.443838 17.584950
F 17.416383 32.162943 17.584950
F 17.416383 39.882053 17.584950
F 26.324221 24.443837 17.896019
F 26.324221 32.162942 17.896019
F 26.324221 39.882052 17.896020
F 8.385140 27.011989 20.905054
F 8.385140 34.731093 20.905054
F 8.385140 42.450204 20.905054
F 17.289375 27.016874 21.221556
F 17.289375 34.735979 21.221556
F 17.289375 42.455089 21.221557
F 26.197215 27.016875 21.532625
F 26.197215 34.735980 21.532625
F 26.197215 42.455090 21.532626
F 8.480009 27.011989 18.188705
F 8.480009 34.731094 18.188705
F 8.480010 42.450204 18.188705
F 17.384632 27.016874 18.494102
F 17.384632 34.735980 18.494102
F 17.384632 42.455089 18.494102
F 26.292471 27.016875 18.805170
F 26.292471 34.735980 18.805170
F 26.292471 42.455090 18.805170
F 8.606992 24.448725 14.552098
F 8.606992 32.167829 14.552098
F 8.606992 39.886938 14.552098
F 17.511615 24.443838 14.857495
F 17.511615 32.162943 14.857495
F 17.511615 39.882053 14.857495
F 26.419454 24.443838 15.168563
F 26.419454 32.162942 15.168563
F 26.419454 39.882052 15.168563
F 10.700876 30.874627 18.261932
F 10.700876 38.593734 18.261931
F 33.005098 43.741607 18.129320
F 10.700876 46.312844 18.261931
F 19.611594 30.876426 18.571869
F 19.611594 38.595534 18.571868
F 33.005098 36.022497 18.129320
F 19.611594 46.314644 18.571869
F 28.519433 30.876427 18.882937
F 28.519433 38.595534 18.882937
F 28.519433 23.157322 18.882937
F 10.827856 28.305190 14.625324
F 10.827856 36.024297 14.625324
F 10.827856 43.743408 14.625324
F 19.738572 28.303390 14.935261
F 19.738572 36.022497 14.935261
F 19.738572 43.741607 14.935261
F 28.646414 28.303390 15.246330
F 28.646414 36.022497 15.246330
F 28.646414 43.741607 15.246330
F 10.732709 28.305190 17.350319
F 10.732709 36.024297 17.350319
F 10.732709 43.743407 17.350319
F 19.643339 28.303390 17.662716
F 19.643339 36.022497 17.662717
F 19.643339 43.741607 17.662717
F 28.551180 28.303390 17.973786
F 28.551180 36.022496 17.973786
F 28.551180 43.741607 17.973786
F 10.605706 30.874626 20.986926
F 10.605706 38.593734 20.986926
F 10.605706 46.312844 20.986925
F 19.516337 30.876426 21.299324
F 19.516337 38.595534 21.299324
F 19.516337 23.157322 21.299323
F 19.516337 46.314644 21.299323
F 28.424177 30.876427 21.610393
F 28.424177 38.595535 21.610393
F 28.424177 23.157323 21.610393
F 12.962181 24.443657 17.429537
F 12.962180 32.162761 17.429537
F 12.962180 39.881871 17.429537
F 21.870301 24.443838 17.740485
F 21.870301 32.162942 17.740485
F 21.870301 39.882053 17.740485
F 30.778140 24.443838 18.051553
F 30.778141 32.162942 18.051553
F 30.778141 39.882052 18.051553
F 12.835173 27.017056 21.066143
F 24.097259 36.022496 17.818252
F 12.835173 34.736161 21.066143
F 24.097259 28.303390 17.818251
F 12.835173 42.455271 21.066143
F 15.189418 43.741609 17.507181
F 21.743294 27.016875 21.377091
F 21.743294 34.735980 21.377091
F 21.743294 42.455090 21.377091
F 30.651136 27.016875 21.688159
F 30.651136 34.735980 21.688160
F 30.651136 42.455089 21.688160
F 12.930439 27.017057 18.338427
F 12.930439 34.736162 18.338427
F 12.930439 42.455272 18.338427
F 21.838551 27.016875 18.649636
F 21.838551 34.735980 18.649636
F 21.838551 42.455090 18.649635
F 30.746391 27.016875 18.960705
F 30.746391 34.735980 18.960705
F 30.746391 42.455089 18.960705
F 13.057422 24.443657 14.701820
F 13.057422 32.162761 14.701820
F 13.057422 39.881871 14.701820
F 21.965534 24.443838 15.013029
F 21.965534 32.162942 15.013029
F 21.965534 39.882052 15.013028
F 30.873374 24.443838 15.324098
F 30.873374 32.162942 15.324098
F 30.873375 39.882052 15.324097
F 15.157671 30.876425 18.416336
F 15.157671 38.595533 18.416335
F 33.005098 28.303391 18.129319
F 15.157671 46.314642 18.416336
F 24.065513 30.876427 18.727403
F 24.065512 38.595534 18.727403
F 24.065512 23.157322 18.727403
F 32.973351 30.876426 19.038472
F 32.973351 38.595534 19.038472
F 24.097259 43.741607 17.818251
F 32.973351 46.314644 19.038472
F 15.284650 28.303392 14.779729
F 15.284650 36.022499 14.779728
F 15.284650 43.741609 14.779729
F 24.192493 28.303389 15.090796
F 24.192493 36.022497 15.090795
F 24.192493 43.741606 15.090795
F 33.100332 28.303391 15.401865
F 33.100332 36.022497 15.401864
F 33.100332 43.741607 15.401865
F 15.189418 28.303392 17.507181
F 15.189418 36.022499 17.507181
F 7.496202 24.448724 46.361301
F 7.496203 32.167829 46.361301
F 7.496203 39.886939 46.361301
F 16.400438 24.443838 46.677803
F 16.400438 32.162943 46.677803
F 16.400438 39.882053 46.677803
F 25.308276 24.443837 46.988872
F 25.308276 32.162942 46.988872
F 25.308276 39.882052 46.988872
F 7.369196 27.011988 49.997907
F 7.369196 34.731093 49.997907
F 7.369196 42.450204 49.997907
F 16.273430 27.016874 50.314409
F 16.273430 34.735979 50.314409
F 16.273430 42.455089 50.314409
F 25.181270 27.016875 50.625478
F 25.181270 34.735980 50.625479
F 25.181270 42.455090 50.625479
F 7.464064 27.011989 47.281558
F 7.464064 34.731094 47.281558
F 7.464064 42.450204 47.281558
F 16.368687 27.016875 47.586955
F 16.368687 34.735980 47.586955
F 16.368687 42.455089 47.586954
F 25.276527 27.016875 47.898023
F 25.276527 34.735980 47.898022
F 25.276527 42.455090 47.898022
F 7.591048 24.448725 43.644951
F 6.829089 24.448724 65.464590
F 7.591048 32.167829 43.644951
F 6.829089 32.167829 65.464590
F 7.591048 39.886939 43.644951
F 6.829089 39.886938 65.464590
F 16.495670 24.443838 43.950348
F 16.495670 32.162943 43.950348
F 16.495670 39.882053 43.950347
F 25.403509 24.443838 44.261416
F 25.403509 32.162942 44.261416
F 25.403509 39.882052 44.261415
F 9.684932 30.874626 47.354785
F 9.684932 38.593734 47.354784
F 31.354179 46.314644 65.405205
F 9.684932 46.312844 47.354785
F 18.595649 30.876426 47.664722
F 18.595649 38.595534 47.664722
F 18.595649 23.157322 47.664722
F 18.595649 46.314644 47.664722
F 27.503488 30.876427 47.975790
F 27.503488 38.595534 47.975790
F 27.503488 23.157322 47.975790
F 9.811912 28.305190 43.718177
F 9.811912 36.024297 43.718177
F 9.811912 43.743408 43.718177
F 18.722627 28.303390 44.028115
F 18.722627 36.022497 44.028115
F 18.722627 43.741607 44.028115
F 27.630469 28.303390 44.339183
F 27.630469 36.022497 44.339183
F 27.630469 43.741606 44.339183
F 9.716764 28.305190 46.443172
F 9.716764 36.024297 46.443172
F 9.716764 43.743407 46.443172
F 18.627395 28.303390 46.755570
F 18.627395 36.022497 46.755571
F 18.627395 43.741607 46.755570
F 27.535235 28.303390 47.066639
F 27.535235 36.022497 47.066639
F 27.535235 43.741607 47.066639
F 9.589761 30.874627 50.079779
F 9.589761 38.593734 50.079779
F 9.589761 46.312844 50.079779
F 18.500391 30.876426 50.392176
F 18.500391 38.595534 50.392177
F 32.116138 46.314644 43.585565
F 18.500391 46.314644 50.392176
F 27.408232 30.876427 50.703245
F 27.408232 38.595535 50.703246
F 27.408232 23.157323 50.703245
F 11.946235 24.443657 46.522390
F 11.946235 32.162761 46.522390
F 11.946236 39.881871 46.522390
F 20.854357 24.443838 46.833337
F 20.854357 32.162942 46.833337
F 20.854357 39.882053 46.833338
F 29.762196 24.443838 47.144406
F 29.762196 32.162942 47.144406
F 29.762196 39.882052 47.144407
F 11.819229 27.017056 50.158996
F 11.819229 34.736161 50.158996
F 11.819229 42.455271 50.158996
F 20.727349 27.016875 50.469944
F 20.727349 34.735980 50.469944
F 20.727349 42.455090 50.469944
F 29.635191 27.016875 50.781012
F 29.635191 34.735979 50.781012
F 29.635191 42.455089 50.781012
F 11.914495 27.017057 47.431281
F 11.914495 34.736162 47.431280
F 11.914495 42.455271 47.431280
F 20.822606 27.016875 47.742489
F 20.822606 34.735980 47.742489
F 20.822606 42.455090 47.742488
F 29.730446 27.016875 48.053557
F 29.730446 34.735980 48.053557
F 29.730446 42.455089 48.053557
F 12.041478 24.443657 43.794673
F 12.041478 32.162761 43.794673
F 12.041478 39.881871 43.794672
F 20.949589 24.443838 44.105881
F 20.949589 32.162943 44.105881
F 20.949589 39.882052 44.105881
F 29.857430 24.443838 44.416950
F 29.857430 32.162942 44.416951
F 29.857430 39.882052 44.416950
F 14.141726 30.876425 47.509189
F 14.141727 38.595533 47.509188
F 31.354179 23.157322 65.405205
F 14.141726 46.314642 47.509189
F 23.049568 30.876427 47.820256
F 23.049568 38.595534 47.820256
F 23.049568 23.157322 47.820256
F 31.957407 30.876426 48.131325
F 31.957407 38.595534 48.131325
F 32.116138 23.157322 43.585565
F 31.957407 46.314644 48.131325
F 14.268705 28.303392 43.872582
F 14.268705 36.022499 43.872581
F 14.268705 43.741609 43.872582
F 23.176548 28.303389 44.183649
F 23.176548 36.022497 44.183648
F 23.176548 43.741606 44.183649
F 32.084387 28.303391 44.494718
F 32.084387 36.022497 44.494717
F 32.084387 43.741607 44.494718
F 14.173473 28.303392 46.600034
F 14.173473 36.022499 46.600034
F 14.173473 43.741609 46.600035
F 23.081314 28.303390 46.911105
F 23.081314 36.022496 46.911105
F 23.081314 43.741607 46.911105
F 31.989153 28.303391 47.222173
F 31.989153 36.022497 47.222173
F 31.989153 43.741607 47.222173
F 14.046469 30.876425 50.236640
F 14.046469 38.595533 50.236641
F 14.046469 46.314642 50.236640
F 22.954311 30.876427 50.547711
F 22.954311 38.595535 50.547711
F 22.954311 23.157323 50.547711
F 31.862151 30.876426 50.858779
F 31.862151 38.595534 50.858779
F 31.862151 23.157322 50.858779
F 31.862151 46.314644 50.858779
F 7.242216 24.448724 53.634513
F 7.242216 32.167829 53.634513
F 7.242216 39.886939 53.634514
F 16.146451 24.443839 53.951016
F 16.146451 32.162943 53.951016
F 16.146451 39.882053 53.951016
F 25.054290 24.443837 54.262085
F 25.054290 32.162942 54.262085
F 25.054290 39.882052 54.262085
F 7.877168 27.011988 35.451480
F 7.115209 27.011988 57.271118
F 7.877168 34.731093 35.451480
F 7.115209 34.731093 57.271119
F 7.877168 42.450204 35.451480
F 7.115209 42.450204 57.271119
F 16.781403 27.016874 35.767982
F 16.019444 27.016875 57.587621
F 16.781403 34.735979 35.767982
F 16.019444 34.735980 57.587622
F 16.781402 42.455089 35.767983
F 16.019444 42.455089 57.587621
F 25.689243 27.016875 36.079051
F 24.927284 27.016875 57.898691
F 25.689243 34.735980 36.079052
F 24.927284 34.735980 57.898691
F 25.689243 42.455090 36.079052
F 24.927284 42.455090 57.898691
F 7.210078 27.011989 54.554770
F 7.210078 34.731094 54.554770
F 7.210079 42.450204 54.554770
F 16.876659 27.016874 33.040528
F 16.114701 27.016874 54.860168
F 16.876659 34.735980 33.040528
F 16.114701 34.735980 54.860168
F 16.876659 42.455089 33.040528
F 16.114701 42.455089 54.860167
F 25.784499 27.016875 33.351596
F 25.022540 27.016875 55.171236
F 25.784499 34.735980 33.351596
F 25.022540 34.735980 55.171236
F 25.784499 42.455090 33.351596
F 25.022540 42.455090 55.171235
F 7.337061 24.448724 50.918164
F 7.337061 32.167829 50.918164
F 7.337061 39.886938 50.918163
F 16.241684 24.443838 51.223561
F 16.241684 32.162943 51.223561
F 16.241684 39.882053 51.223561
F 25.149523 24.443838 51.534629
F 25.149523 32.162942 51.534629
F 25.149523 39.882052 51.534629
F 10.192904 30.874627 32.808358
F 9.430945 30.874627 54.627997
F 10.192904 38.593734 32.808357
F 9.430945 38.593734 54.627997
F 31.354179 38.595534 65.405205
F 32.116138 38.595534 43.585566
F 10.192904 46.312844 32.808357
F 9.430945 46.312844 54.627997
F 19.103621 30.876426 33.118295
F 18.341663 30.876426 54.937934
F 19.103621 38.595534 33.118294
F 18.341663 38.595534 54.937934
F 19.103621 23.157322 33.118295
F 18.341663 23.157322 54.937934
F 19.103621 46.314644 33.118295
F 18.341663 46.314644 54.937934
F 28.011461 30.876427 33.429363
F 27.249502 30.876427 55.249002
F 28.011461 38.595534 33.429363
F 27.249502 38.595534 55.249002
F 28.011461 23.157322 33.429363
F 27.249502 23.157322 55.249003
F 9.557925 28.305190 50.991390
F 9.557925 36.024297 50.991390
F 9.557925 43.743408 50.991390
F 18.468641 28.303390 51.301328
F 18.468641 36.022497 51.301327
F 18.468641 43.741607 51.301327
F 27.376483 28.303390 51.612396
F 27.376483 36.022497 51.612395
F 27.376483 43.741607 51.612396
F 9.462778 28.305190 53.716385
F 9.462778 36.024297 53.716385
F 9.462778 43.743407 53.716385
F 18.373409 28.303390 54.028783
F 18.373409 36.022497 54.028783
F 18.373409 43.741607 54.028783
F 27.281248 28.303390 54.339851
F 27.281248 36.022496 54.339852
F 27.281248 43.741607 54.339851
F 10.097734 30.874626 35.533352
F 9.335775 30.874626 57.352991
F 10.097734 38.593734 35.533352
F 9.335775 38.593734 57.352991
F 10.097734 46.312844 35.533351
F 9.335775 46.312844 57.352990
F 19.008364 30.876426 35.845749
F 18.246405 30.876426 57.665389
F 19.008364 38.595534 35.845749
F 18.246405 38.595534 57.665390
F 31.354179 30.876426 65.405205
F 32.116138 30.876426 43.585565
F 19.008364 46.314644 35.845749
F 18.246405 46.314644 57.665389
F 27.916205 30.876427 36.156818
F 27.154246 30.876427 57.976457
F 27.916204 38.595535 36.156819
F 27.154246 38.595535 57.976458
F 27.916205 23.157323 36.156818
F 27.154246 23.157323 57.976458
F 11.692250 24.443656 53.795603
F 11.692250 32.162761 53.795603
F 11.692250 39.881871 53.795603
F 20.600370 24.443838 54.106550
F 20.600370 32.162942 54.106550
F 20.600370 39.882053 54.106551
F 29.508210 24.443838 54.417619
F 29.508210 32.162942 54.417619
F 29.508210 39.882052 54.417620
F 12.327201 27.017056 35.612569
F 11.565242 27.017056 57.432208
F 12.327201 34.736161 35.612569
F 11.565242 34.736161 57.432208
F 12.327201 42.455272 35.612569
F 11.565242 42.455271 57.432208
F 21.235322 27.016875 35.923517
F 20.473363 27.016875 57.743156
F 21.235322 34.735980 35.923517
F 20.473363 34.735980 57.743156
F 21.235322 42.455090 35.923517
F 20.473363 42.455090 57.743156
F 30.143163 27.016875 36.234585
F 29.381204 27.016875 58.054225
F 30.143163 34.735979 36.234586
F 29.381204 34.735980 58.054224
F 30.143163 42.455089 36.234586
F 29.381204 42.455089 58.054225
F 12.422467 27.017057 32.884853
F 11.660508 27.017057 54.704492
F 12.422467 34.736162 32.884853
F 11.660508 34.736162 54.704492
F 12.422467 42.455271 32.884853
F 11.660508 42.455271 54.704492
F 21.330579 27.016875 33.196062
F 20.568620 27.016875 55.015701
F 21.330579 34.735980 33.196062
F 20.568620 34.735980 55.015701
F 21.330579 42.455090 33.196061
F 20.568620 42.455090 55.015701
F 30.238418 27.016875 33.507131
F 29.476460 27.016875 55.326770
F 30.238418 34.735980 33.507131
F 29.476460 34.735980 55.326770
F 30.238418 42.455089 33.507131
F 29.476460 42.455089 55.326770
F 11.787491 24.443657 51.067886
F 11.787491 32.162761 51.067886
F 11.787491 39.881871 51.067886
F 20.695603 24.443838 51.379095
F 20.695603 32.162942 51.379095
F 20.695603 39.882052 51.379094
F 29.603443 24.443838 51.690163
F 29.603443 32.162942 51.690163
F 29.603443 39.882052 51.690163
F 14.649699 30.876425 32.962762
F 13.887740 30.876425 54.782401
F 14.649699 38.595533 32.962762
F 13.887740 38.595533 54.782400
F 22.446338 23.157323 65.094137
F 23.208297 23.157323 43.274497
F 14.649699 46.314642 32.962761
F 13.887740 46.314642 54.782401
F 23.557540 30.876427 33.273829
F 22.795582 30.876427 55.093468
F 23.557540 38.595534 33.273829
F 22.795582 38.595534 55.093467
F 22.446338 38.595535 65.094137
F 22.795582 23.157322 55.093468
F 32.465379 30.876426 33.584898
F 31.703420 30.876426 55.404537
F 32.465379 38.595534 33.584897
F 31.703420 38.595534 55.404537
F 23.208297 38.595535 43.274498
F 22.446338 30.876427 65.094137
F 32.465379 46.314644 33.584898
F 31.703420 46.314644 55.404537
F 14.014719 28.303392 51.145795
F 14.014719 36.022499 51.145794
F 14.014719 43.741609 51.145795
F 22.922562 28.303389 51.456862
F 22.922562 36.022497 51.456861
F 22.922562 43.741607 51.456862
F 31.830401 28.303391 51.767931
F 31.830401 36.022497 51.767930
F 31.830401 43.741607 51.767931
F 13.919487 28.303392 53.873247
F 13.919487 36.022499 53.873247
F 13.919487 43.741609 53.873247
F 22.827328 28.303390 54.184317
F 22.827328 36.022496 54.184318
F 22.827328 43.741607 54.184318
F 31.735167 28.303391 54.495385
F 31.735167 36.022497 54.495386
F 31.735167 43.741607 54.495385
F 14.554442 30.876425 35.690213
F 13.792483 30.876425 57.509853
F 14.554442 38.595533 35.690214
F 13.792483 38.595533 57.509853
F 14.554442 46.314642 35.690213
F 13.792483 46.314642 57.509853
F 23.462283 30.876427 36.001284
F 22.700325 30.876427 57.820923
F 23.462283 38.595535 36.001284
F 22.700325 38.595535 57.820924
F 23.462283 23.157323 36.001284
F 22.700325 23.157323 57.820923
F 32.370123 30.876426 36.312352
F 31.608165 30.876426 58.131991
F 32.370123 38.595534 36.312352
F 31.608165 38.595534 58.131992
F 32.370123 23.157322 36.312352
F 31.608165 23.157322 58.131991
F 32.370123 46.314644 36.312352
F 31.608165 46.314644 58.131991
F 7.750188 24.448724 39.088087
F 6.988230 24.448724 60.907726
F 7.750188 32.167829 39.088086
F 6.988230 32.167829 60.907726
F 7.750188 39.886939 39.088087
F 6.988230 39.886939 60.907727
F 16.654424 24.443838 39.404589
F 15.892465 24.443838 61.224228
F 16.654424 32.162943 39.404589
F 15.892465 32.162943 61.224228
F 16.654424 39.882053 39.404589
F 15.892465 39.882053 61.224229
F 25.562262 24.443837 39.715658
F 24.800304 24.443837 61.535297
F 25.562262 32.162942 39.715658
F 24.800304 32.162942 61.535297
F 25.562262 39.882052 39.715658
F 24.800304 39.882052 61.535298
F 7.623182 27.011988 42.724693
F 6.861223 27.011988 64.544333
F 7.623182 34.731093 42.724693
F 6.861224 34.731093 64.544333
F 7.623182 42.450204 42.724694
F 6.861224 42.450204 64.544333
F 16.527416 27.016874 43.041195
F 15.765457 27.016874 64.860835
F 16.527416 34.735980 43.041196
F 15.765457 34.735979 64.860835
F 16.527416 42.455089 43.041195
F 15.765457 42.455089 64.860836
F 25.435257 27.016875 43.352265
F 24.673298 27.016875 65.171904
F 25.435257 34.735980 43.352265
F 24.673298 34.735980 65.171904
F 25.435257 42.455090 43.352265
F 24.673298 42.455090 65.171905
F 7.718051 27.011989 40.008344
F 6.956092 27.011989 61.827984
F 7.718051 34.731094 40.008344
F 6.956092 34.731094 61.827984
F 7.718051 42.450203 40.008344
F 6.956092 42.450203 61.827984
F 16.622673 27.016874 40.313741
F 15.860714 27.016874 62.133380
F 16.622673 34.735980 40.313741
F 15.860714 34.735980 62.133380
F 16.622673 42.455089 40.313741
F 15.860714 42.455089 62.133380
F 25.530513 27.016875 40.624809
F 24.768554 27.016875 62.444448
F 25.530513 34.735980 40.624809
F 24.768554 34.735980 62.444448
F 25.530513 42.455090 40.624809
F 24.768554 42.455090 62.444448
F 7.845034 24.448725 36.371737
F 7.083076 24.448725 58.191376
F 7.845034 32.167829 36.371737
F 7.083075 32.167829 58.191376
F 7.845034 39.886939 36.371736
F 7.083076 39.886939 58.191376
F 16.749656 24.443838 36.677134
F 15.987698 24.443838 58.496773
F 16.749657 32.162943 36.677134
F 15.987698 32.162943 58.496773
F 16.749657 39.882053 36.677134
F 15.987698 39.882053 58.496773
F 25.657496 24.443838 36.988202
F 24.895537 24.443838 58.807841
F 25.657496 32.162942 36.988202
F 24.895537 32.162942 58.807841
F 25.657496 39.882052 36.988201
F 24.895537 39.882052 58.807840
F 9.938918 30.874627 40.081571
F 9.176959 30.874627 61.901210
F 9.938918 38.593735 40.081570
F 9.176959 38.593734 61.901210
F 23.208297 30.876427 43.274497
F 13.538497 46.314642 64.783066
F 9.938918 46.312844 40.081571
F 9.176959 46.312844 61.901210
F 18.849635 30.876426 40.391508
F 18.087676 30.876426 62.211148
F 18.849635 38.595534 40.391508
F 18.087676 38.595534 62.211147
F 14.300456 46.314642 42.963427
F 18.087676 23.157322 62.211148
F 18.849635 46.314644 40.391508
F 18.087676 46.314644 62.211148
F 27.757474 30.876427 40.702577
F 26.995516 30.876427 62.522216
F 27.757474 38.595534 40.702576
F 26.995516 38.595534 62.522216
F 27.757474 23.157322 40.702577
F 26.995516 23.157322 62.522216
F 10.065897 28.305190 36.444964
F 9.303938 28.305190 58.264603
F 10.065897 36.024297 36.444963
F 9.303938 36.024297 58.264603
F 10.065897 43.743408 36.444964
F 9.303939 43.743408 58.264603
F 18.976614 28.303390 36.754901
F 18.214655 28.303390 58.574541
F 18.976614 36.022497 36.754900
F 18.214655 36.022497 58.574540
F 18.976614 43.741607 36.754901
F 18.214655 43.741607 58.574540
F 27.884455 28.303390 37.065969
F 27.122497 28.303390 58.885609
F 27.884455 36.022497 37.065969
F 27.122497 36.022497 58.885608
F 27.884455 43.741607 37.065969
F 27.122497 43.741606 58.885608
F 9.970750 28.305190 39.169958
F 9.208791 28.305190 60.989598
F 9.970750 36.024297 39.169959
F 9.208791 36.024297 60.989598
F 9.970750 43.743407 39.169959
F 9.208791 43.743407 60.989598
F 18.881381 28.303390 39.482357
F 18.119423 28.303390 61.301996
F 18.881381 36.022497 39.482357
F 18.119423 36.022497 61.301996
F 18.881381 43.741607 39.482357
F 18.119423 43.741607 61.301996
F 27.789221 28.303390 39.793425
F 27.027262 28.303390 61.613065
F 27.789221 36.022496 39.793426
F 27.027262 36.022496 61.613065
F 27.789221 43.741607 39.793425
F 27.027262 43.741607 61.613065
F 9.843747 30.874627 42.806565
F 9.081789 30.874626 64.626203
F 9.843747 38.593734 42.806565
F 9.081789 38.593734 64.626205
F 9.843747 46.312844 42.806565
F 9.081789 46.312844 64.626204
F 18.754378 30.876426 43.118963
F 17.992419 30.876426 64.938602
F 18.754378 38.595534 43.118964
F 17.992419 38.595534 64.938603
F 13.538497 38.595533 64.783067
F 17.992419 23.157322 64.938602
F 18.754378 46.314644 43.118963
F 17.992419 46.314644 64.938602
F 27.662218 30.876427 43.430032
F 26.900260 30.876427 65.249671
F 27.662218 38.595535 43.430032
F 26.900260 38.595535 65.249672
F 27.662218 23.157323 43.430032
F 26.900260 23.157323 65.249671
F 12.200222 24.443656 39.249176
F 11.438263 24.443657 61.068815
F 12.200222 32.162761 39.249176
F 11.438263 32.162761 61.068815
F 12.200222 39.881871 39.249176
F 11.438263 39.881871 61.068816
F 21.108342 24.443838 39.560123
F 20.346384 24.443838 61.379762
F 21.108342 32.162942 39.560123
F 20.346384 32.162942 61.379762
F 21.108342 39.882053 39.560124
F 20.346384 39.882053 61.379763
F 30.016183 24.443838 39.871192
F 29.254224 24.443838 61.690831
F 30.016183 32.162942 39.871192
F 29.254224 32.162942 61.690831
F 30.016182 39.882052 39.871193
F 29.254224 39.882052 61.690831
F 12.073215 27.017056 42.885781
F 11.311256 27.017056 64.705422
F 12.073215 34.736161 42.885782
F 11.311256 34.736161 64.705422
F 12.073215 42.455271 42.885782
F 11.311256 42.455271 64.705422
F 20.981335 27.016875 43.196730
F 20.219377 27.016875 65.016370
F 20.981335 34.735980 43.196730
F 20.219377 34.735980 65.016370
F 20.981335 42.455090 43.196731
F 20.219377 42.455090 65.016370
F 29.889177 27.016875 43.507798
F 29.127218 27.016875 65.327438
F 29.889177 34.735980 43.507798
F 29.127218 34.735980 65.327438
F 29.889177 42.455089 43.507798
F 29.127218 42.455089 65.327438
F 12.168481 27.017057 40.158066
F 11.406522 27.017057 61.977705
F 12.168481 34.736162 40.158066
F 11.406522 34.736162 61.977705
F 12.168481 42.455271 40.158066
F 11.406522 42.455272 61.977705
F 21.076593 27.016875 40.469275
F 20.314634 27.016875 62.288915
F 21.076593 34.735980 40.469275
F 20.314634 34.735979 62.288914
F 21.076593 42.455090 40.469275
F 20.314634 42.455090 62.288914
F 29.984432 27.016875 40.780344
F 29.222474 27.016875 62.599983
F 29.984432 34.735979 40.780343
F 29.222474 34.735979 62.599983
F 29.984432 42.455089 40.780343
F 29.222474 42.455089 62.599983
F 12.295464 24.443657 36.521459
F 11.533505 24.443657 58.341098
F 12.295464 32.162761 36.521459
F 11.533505 32.162761 58.341098
F 12.295464 39.881871 36.521459
F 11.533505 39.881871 58.341098
F 21.203575 24.443838 36.832668
F 20.441617 24.443838 58.652307
F 21.203575 32.162942 36.832668
F 20.441617 32.162943 58.652307
F 21.203575 39.882052 36.832668
F 20.441617 39.882052 58.652307
F 30.111416 24.443838 37.143736
F 29.349458 24.443838 58.963376
F 30.111416 32.162942 37.143737
F 29.349458 32.162942 58.963376
F 30.111416 39.882052 37.143736
F 29.349458 39.882052 58.963375
F 14.395713 30.876425 40.235975
F 13.633754 30.876425 62.055614
F 14.395713 38.595533 40.235975
F 13.633754 38.595533 62.055614
F 14.300456 38.595533 42.963427
F 13.538497 30.876425 64.783066
F 14.395713 46.314642 40.235975
F 13.633754 46.314642 62.055614
F 23.303554 30.876427 40.547042
F 22.541596 30.876427 62.366682
F 23.303554 38.595534 40.547041
F 22.541596 38.595534 62.366681
F 23.303554 23.157322 40.547042
F 22.541596 23.157322 62.366681
F 32.211393 30.876426 40.858111
F 31.449434 30.876426 62.677751
F 32.211393 38.595534 40.858110
F 31.449434 38.595534 62.677750
F 14.300456 30.876425 42.963427
F 31.481180 43.741607 61.768598
F 32.211393 46.314644 40.858111
F 31.449434 46.314644 62.677750
F 14.522692 28.303392 36.599368
F 13.760733 28.303392 58.419008
F 14.522692 36.022499 36.599367
F 13.760733 36.022499 58.419007
F 14.522691 43.741609 36.599368
F 13.760733 43.741609 58.419007
F 23.430534 28.303389 36.910434
F 22.668575 28.303389 58.730074
F 23.430534 36.022497 36.910434
F 22.668575 36.022497 58.730074
F 23.430534 43.741607 36.910435
F 22.668575 43.741606 58.730074
F 32.338373 28.303391 37.221504
F 31.576415 28.303391 59.041144
F 32.338373 36.022497 37.221503
F 31.576415 36.022497 59.041143
F 32.338373 43.741607 37.221504
F 31.576415 43.741607 59.041143
F 14.427459 28.303392 39.326820
F 13.665500 28.303392 61.146460
F 14.427459 36.022499 39.326821
F 13.665500 36.022499 61.146461
F 14.427459 43.741609 39.326821
F 13.665500 43.741609 61.146460
F 23.335301 28.303390 39.637890
F 22.573342 28.303390 61.457530
F 23.335301 36.022496 39.637891
F 22.573342 36.022497 61.457531
F 23.335301 43.741607 39.637891
F 22.573342 43.741607 61.457530
F 32.243139 28.303391 39.948958
F 31.481180 28.303391 61.768599
F 32.243139 36.022497 39.948959
F 31.481180 36.022497 61.768599
F 32.243139 43.741607 39.948959
F 6.734244 24.448724 68.180940
F 5.972285 24.448724 90.000579
F 32.692196 24.443838 90.939218
F 6.734244 32.167829 68.180940
F 5.972285 32.167829 90.000579
F 32.692196 32.162943 90.939218
F 6.734244 39.886939 68.180941
F 5.972285 39.886939 90.000579
F 32.692196 39.882053 90.939219
F 15.638479 24.443839 68.497442
F 14.876520 24.443839 90.317081
F 15.638479 32.162943 68.497442
F 14.876520 32.162943 90.317081
F 15.638479 39.882053 68.497443
F 14.876520 39.882053 90.317082
F 24.546317 24.443837 68.808511
F 23.784359 24.443837 90.628150
F 24.546317 32.162942 68.808511
F 23.784359 32.162942 90.628151
F 24.546317 39.882052 68.808512
F 23.784359 39.882052 90.628151
F 6.607237 27.011988 71.817546
F 5.845278 27.011988 93.637186
F 33.327149 27.016874 72.756185
F 32.565190 27.016874 94.575824
F 6.607237 34.731093 71.817546
F 5.845278 34.731093 93.637186
F 33.327149 34.735979 72.756186
F 32.565190 34.735979 94.575825
F 6.607237 42.450204 71.817546
F 5.845278 42.450204 93.637186
F 33.327149 42.455089 72.756186
F 32.565190 42.455090 94.575825
F 15.511471 27.016874 72.134048
F 14.749513 27.016874 93.953687
F 15.511471 34.735979 72.134048
F 14.749513 34.735979 93.953687
F 15.511471 42.455089 72.134048
F 14.749512 42.455089 93.953688
F 24.419312 27.016875 72.445118
F 23.657353 27.016875 94.264757
F 24.419312 34.735980 72.445118
F 23.657353 34.735980 94.264757
F 24.419312 42.455090 72.445118
F 23.657353 42.455090 94.264757
F 6.702105 27.011989 69.101197
F 5.940147 27.011989 90.920836
F 33.422405 27.016875 70.028732
F 32.660446 27.016875 91.848370
F 6.702106 34.731094 69.101197
F 5.940147 34.731094 90.920836
F 33.422405 34.735980 70.028732
F 32.660446 34.735980 91.848370
F 6.702106 42.450204 69.101197
F 5.940147 42.450204 90.920836
F 33.422405 42.455089 70.028731
F 32.660446 42.455090 91.848370
F 15.606728 27.016874 69.406595
F 14.844770 27.016874 91.226233
F 15.606728 34.735980 69.406594
F 14.844770 34.735980 91.226233
F 15.606728 42.455089 69.406594
F 14.844770 42.455089 91.226234
F 24.514568 27.016875 69.717663
F 23.752609 27.016875 91.537301
F 24.514568 34.735980 69.717663
F 23.752609 34.735980 91.537301
F 24.514568 42.455090 69.717662
F 23.752609 42.455090 91.537301
F 6.067130 24.448725 87.284230
F 32.787430 24.443839 88.211764
F 6.067130 32.167829 87.284230
F 32.787430 32.162943 88.211764
F 6.067130 39.886938 87.284229
F 32.787430 39.882053 88.211763
F 15.733711 24.443838 65.769987
F 14.971753 24.443838 87.589627
F 15.733711 32.162943 65.769987
F 14.971753 32.162943 87.589627
F 15.733711 39.882053 65.769987
F 14.971753 39.882053 87.589626
F 24.641551 24.443838 66.081055
F 23.879592 24.443838 87.900694
F 24.641551 32.162942 66.081055
F 23.879592 32.162942 87.900695
F 24.641551 39.882052 66.081055
F 23.879592 39.882052 87.900694
F 8.922973 30.874627 69.174424
F 8.161014 30.874627 90.994063
F 8.922973 38.593734 69.174423
F 8.161014 38.593734 90.994063
F 30.592220 46.314644 87.224844
F 30.592220 23.157322 87.224844
F 8.922973 46.312844 69.174423
F 8.161014 46.312844 90.994063
F 17.833690 30.876426 69.484361
F 17.071731 30.876426 91.304001
F 17.833690 38.595534 69.484361
F 17.071731 38.595534 91.304000
F 17.833690 23.157322 69.484361
F 17.071731 23.157322 91.304001
F 17.833690 46.314644 69.484361
F 17.071731 46.314644 91.304001
F 26.741530 30.876427 69.795430
F 25.979571 30.876427 91.615070
F 26.741530 38.595534 69.795429
F 25.979571 38.595534 91.615069
F 26.741530 23.157322 69.795429
F 25.979571 23.157322 91.615069
F 9.049953 28.305191 65.537817
F 8.287994 28.305190 87.357457
F 9.049953 36.024297 65.537816
F 8.287994 36.024297 87.357456
F 9.049953 43.743408 65.537816
F 8.287994 43.743408 87.357456
F 17.960669 28.303390 65.847754
F 17.198710 28.303390 87.667394
F 17.960669 36.022497 65.847753
F 17.198710 36.022497 87.667393
F 17.960669 43.741607 65.847754
F 17.198710 43.741607 87.667393
F 26.868510 28.303390 66.158823
F 26.106551 28.303390 87.978462
F 26.868510 36.022497 66.158822
F 26.106551 36.022497 87.978461
F 26.868510 43.741607 66.158822
F 26.106551 43.741607 87.978462
F 8.954805 28.305190 68.262811
F 8.192847 28.305190 90.082451
F 8.954805 36.024297 68.262812
F 8.192847 36.024297 90.082451
F 8.954805 43.743407 68.262811
F 8.192847 43.743407 90.082451
F 17.865436 28.303390 68.575209
F 17.103478 28.303390 90.394849
F 17.865436 36.022497 68.575210
F 17.103478 36.022497 90.394849
F 17.865436 43.741607 68.575209
F 17.103478 43.741607 90.394849
F 26.773276 28.303390 68.886278
F 26.011317 28.303390 90.705918
F 26.773276 36.022496 68.886278
F 26.011317 36.022497 90.705918
F 26.773276 43.741607 68.886278
F 26.011317 43.741607 90.705918
F 8.827803 30.874626 71.899417
F 8.065844 30.874626 93.719057
F 8.827803 38.593734 71.899418
F 8.065844 38.593734 93.719057
F 8.827803 46.312844 71.899417
F 8.065844 46.312844 93.719057
F 17.738433 30.876426 72.211816
F 16.976474 30.876426 94.031455
F 17.738433 38.595534 72.211816
F 16.976474 38.595534 94.031455
F 30.592220 38.595534 87.224844
F 30.592220 30.876426 87.224844
F 17.738433 46.314644 72.211816
F 16.976474 46.314644 94.031455
F 26.646273 30.876427 72.522885
F 25.884315 30.876427 94.342524
F 26.646273 38.595535 72.522886
F 25.884314 38.595535 94.342525
F 26.646273 23.157323 72.522885
F 25.884315 23.157323 94.342524
F 11.184277 24.443656 68.342029
F 10.422319 24.443656 90.161668
F 11.184277 32.162761 68.342029
F 10.422319 32.162761 90.161668
F 11.184277 39.881871 68.342030
F 10.422319 39.881871 90.161669
F 20.092398 24.443838 68.652977
F 19.330439 24.443838 90.472616
F 20.092398 32.162942 68.652977
F 19.330439 32.162942 90.472616
F 20.092398 39.882053 68.652977
F 19.330439 39.882053 90.472617
F 29.000237 24.443838 68.964045
F 28.238279 24.443838 90.783685
F 29.000238 32.162943 68.964045
F 28.238279 32.162942 90.783685
F 29.000237 39.882052 68.964046
F 28.238279 39.882052 90.783685
F 11.057270 27.017056 71.978635
F 10.295311 27.017056 93.798274
F 11.057270 34.736161 71.978635
F 10.295311 34.736161 93.798274
F 11.057270 42.455272 71.978635
F 10.295311 42.455272 93.798274
F 19.965391 27.016875 72.289583
F 19.203432 27.016875 94.109222
F 19.965391 34.735980 72.289583
F 19.203432 34.735980 94.109222
F 19.965391 42.455090 72.289584
F 19.203432 42.455090 94.109222
F 28.873232 27.016875 72.600651
F 28.111273 27.016875 94.420290
F 28.873232 34.735979 72.600652
F 28.111273 34.735980 94.420291
F 28.873232 42.455089 72.600652
F 28.111273 42.455089 94.420291
F 11.152536 27.017057 69.250919
F 10.390578 27.017057 91.070558
F 11.152536 34.736162 69.250920
F 10.390577 34.736162 91.070558
F 11.152536 42.455271 69.250919
F 10.390578 42.455271 91.070558
F 20.060648 27.016875 69.562128
F 19.298689 27.016875 91.381768
F 20.060648 34.735980 69.562128
F 19.298689 34.735980 91.381768
F 20.060648 42.455090 69.562128
F 19.298689 42.455090 91.381767
F 28.968487 27.016875 69.873197
F 28.206528 27.016875 91.692836
F 28.968487 34.735980 69.873197
F 28.206528 34.735980 91.692836
F 28.968487 42.455089 69.873197
F 28.206528 42.455089 91.692836
F 11.279519 24.443657 65.614312
F 10.517560 24.443657 87.433952
F 11.279519 32.162761 65.614312
F 10.517560 32.162761 87.433952
F 11.279519 39.881871 65.614312
F 10.517560 39.881871 87.433951
F 20.187630 24.443838 65.925521
F 19.425672 24.443838 87.745160
F 20.187630 32.162943 65.925521
F 19.425672 32.162942 87.745160
F 20.187630 39.882052 65.925521
F 19.425672 39.882052 87.745160
F 29.095471 24.443838 66.236590
F 28.333512 24.443838 88.056229
F 29.095471 32.162942 66.236590
F 28.333512 32.162942 88.056229
F 29.095471 39.882052 66.236590
F 28.333512 39.882052 88.056228
F 13.379768 30.876425 69.328828
F 12.617809 30.876425 91.148468
F 13.379768 38.595533 69.328827
F 12.617809 38.595533 91.148467
F 21.684380 23.157323 86.913776
F 21.684380 38.595535 86.913776
F 13.379768 46.314642 69.328828
F 12.617809 46.314642 91.148467
F 22.287609 30.876427 69.639895
F 21.525651 30.876427 91.459535
F 22.287609 38.595534 69.639895
F 21.525651 38.595534 91.459535
F 22.287609 23.157322 69.639895
F 21.525651 23.157322 91.459535
F 31.195448 30.876426 69.950964
F 30.433489 30.876426 91.770604
F 31.195448 38.595534 69.950964
F 30.433489 38.595534 91.770603
F 21.684380 30.876427 86.913776
F 12.776538 46.314642 86.602706
F 31.195448 46.314644 69.950964
F 30.433489 46.314644 91.770604
F 13.506746 28.303392 65.692221
F 12.744788 28.303392 87.511860
F 13.506746 36.022499 65.692221
F 12.744788 36.022499 87.511860
F 13.506746 43.741609 65.692221
F 12.744788 43.741609 87.511860
F 22.414589 28.303389 66.003288
F 21.652631 28.303389 87.822927
F 22.414589 36.022497 66.003287
F 21.652631 36.022497 87.822927
F 22.414589 43.741607 66.003288
F 21.652631 43.741607 87.822927
F 31.322429 28.303391 66.314358
F 30.560470 28.303391 88.133997
F 31.322429 36.022497 66.314357
F 30.560470 36.022497 88.133996
F 31.322429 43.741607 66.314357
F 30.560470 43.741607 88.133996
F 13.411514 28.303392 68.419674
F 12.649556 28.303392 90.239313
F 13.411514 36.022499 68.419674
F 12.649555 36.022499 90.239313
F 13.411514 43.741609 68.419673
F 12.649556 43.741609 90.239313
F 22.319356 28.303390 68.730744
F 21.557397 28.303390 90.550384
F 22.319356 36.022496 68.730744
F 21.557397 36.022496 90.550384
F 22.319356 43.741607 68.730744
F 21.557397 43.741607 90.550383
F 31.227194 28.303391 69.041812
F 30.465236 28.303391 90.861451
F 31.227194 36.022497 69.041813
F 30.465236 36.022497 90.861452
F 31.227194 43.741607 69.041812
F 30.465236 43.741607 90.861452
F 13.284511 30.876425 72.056280
F 12.522552 30.876425 93.875920
F 13.284511 38.595533 72.056280
F 12.522552 38.595533 93.875920
F 13.284511 46.314642 72.056280
F 12.522552 46.314642 93.875919
F 22.192352 30.876427 72.367351
F 21.430394 30.876427 94.186990
F 22.192352 38.595535 72.367351
F 21.430394 38.595535 94.186990
F 22.192352 23.157323 72.367351
F 21.430394 23.157323 94.186990
F 31.100193 30.876426 72.678418
F 30.338234 30.876426 94.498058
F 31.100193 38.595534 72.678419
F 30.338234 38.595534 94.498058
F 31.100193 23.157322 72.678419
F 30.338234 23.157322 94.498058
F 31.100193 46.314644 72.678419
F 30.338234 46.314644 94.498058
F 6.480257 24.448724 75.454153
F 5.718298 24.448724 97.273792
F 33.200169 24.443838 76.392792
F 32.438210 24.443838 98.212431
F 6.480257 32.167829 75.454153
F 5.718299 32.167829 97.273792
F 33.200169 32.162943 76.392792
F 32.438210 32.162943 98.212431
F 6.480257 39.886939 75.454154
F 5.718299 39.886939 97.273793
F 33.200169 39.882053 76.392793
F 32.438210 39.882053 98.212431
F 15.384493 24.443838 75.770655
F 14.622534 24.443838 97.590294
F 15.384493 32.162943 75.770655
F 14.622534 32.162943 97.590294
F 15.384493 39.882053 75.770655
F 14.622534 39.882053 97.590295
F 24.292331 24.443837 76.081724
F 23.530373 24.443837 97.901363
F 24.292331 32.162942 76.081724
F 23.530373 32.162942 97.901363
F 24.292331 39.882052 76.081725
F 23.530373 39.882052 97.901364
F 6.353251 27.011988 79.090758
F 33.073162 27.016874 80.029397
F 6.353251 34.731093 79.090759
F 33.073162 34.735979 80.029397
F 6.353251 42.450204 79.090759
F 33.073162 42.455089 80.029398
F 15.257485 27.016874 79.407260
F 15.257485 34.735980 79.407260
F 15.257485 42.455089 79.407261
F 24.165326 27.016875 79.718329
F 24.165326 34.735980 79.718330
F 24.165326 42.455090 79.718330
F 6.448120 27.011989 76.374409
F 5.686161 27.011989 98.194049
F 33.168418 27.016875 77.301943
F 6.448120 34.731094 76.374409
F 5.686161 34.731094 98.194049
F 33.168418 34.735980 77.301943
F 6.448120 42.450204 76.374409
F 5.686161 42.450204 98.194049
F 33.168418 42.455089 77.301943
F 15.352742 27.016874 76.679806
F 15.352742 34.735979 76.679806
F 15.352742 42.455089 76.679807
F 24.260582 27.016875 76.990874
F 24.260582 34.735980 76.990874
F 24.260582 42.455090 76.990874
F 6.575103 24.448724 72.737803
F 5.813145 24.448725 94.557443
F 33.295402 24.443839 73.665337
F 32.533443 24.443839 95.484977
F 6.575102 32.167829 72.737803
F 5.813145 32.167829 94.557443
F 33.295402 32.162943 73.665337
F 32.533443 32.162943 95.484977
F 6.575103 39.886938 72.737802
F 5.813145 39.886939 94.557443
F 33.295402 39.882053 73.665337
F 32.533443 39.882053 95.484976
F 15.479726 24.443839 73.043200
F 14.717767 24.443839 94.862840
F 15.479726 32.162943 73.043200
F 14.717767 32.162943 94.862840
F 15.479726 39.882053 73.043200
F 14.717767 39.882053 94.862839
F 24.387565 24.443838 73.354268
F 23.625606 24.443838 95.173907
F 24.387565 32.162942 73.354268
F 23.625606 32.162942 95.173907
F 24.387565 39.882052 73.354268
F 23.625606 39.882052 95.173907
F 8.668987 30.874627 76.447636
F 8.668987 38.593734 76.447636
F 12.776538 38.595533 86.602706
F 8.668987 46.312844 76.447636
F 17.579704 30.876426 76.757574
F 17.579704 38.595534 76.757573
F 12.776538 30.876425 86.602706
F 17.579704 46.314644 76.757574
F 26.487543 30.876427 77.068643
F 26.487543 38.595534 77.068641
F 26.487543 23.157322 77.068642
F 8.795966 28.305190 72.811030
F 8.034008 28.305190 94.630669
F 8.795966 36.024297 72.811030
F 8.034008 36.024297 94.630669
F 8.795966 43.743408 72.811030
F 8.034008 43.743408 94.630669
F 17.706682 28.303390 73.120967
F 16.944724 28.303390 94.940606
F 17.706682 36.022497 73.120966
F 16.944724 36.022497 94.940606
F 17.706682 43.741607 73.120967
F 16.944724 43.741607 94.940606
F 26.614524 28.303390 73.432036
F 25.852566 28.303390 95.251675
F 26.614524 36.022497 73.432036
F 25.852566 36.022497 95.251674
F 26.614524 43.741607 73.432036
F 25.852566 43.741607 95.251675
F 8.700819 28.305190 75.536025
F 7.938860 28.305190 97.355663
F 8.700819 36.024297 75.536025
F 7.938860 36.024297 97.355664
F 8.700819 43.743407 75.536025
F 7.938860 43.743407 97.355664
F 17.611450 28.303390 75.848422
F 16.849492 28.303390 97.668061
F 17.611450 36.022497 75.848423
F 16.849491 36.022497 97.668062
F 17.611450 43.741607 75.848422
F 16.849491 43.741607 97.668062
F 26.519290 28.303390 76.159492
F 25.757331 28.303390 97.979130
F 26.519290 36.022496 76.159492
F 25.757331 36.022496 97.979131
F 26.519290 43.741607 76.159492
F 25.757331 43.741607 97.979131
F 8.573816 30.874626 79.172630
F 8.573816 38.593734 79.172630
F 8.573816 46.312844 79.172630
F 17.484447 30.876426 79.485028
F 17.484447 38.595534 79.485028
F 30.719222 43.741607 83.588237
F 17.484447 46.314644 79.485028
F 26.392287 30.876427 79.796097
F 26.392287 38.595535 79.796097
F 26.392287 23.157323 79.796097
F 10.930291 24.443656 75.615242
F 10.168332 24.443657 97.434881
F 10.930291 32.162761 75.615242
F 10.168332 32.162761 97.434881
F 10.930291 39.881871 75.615242
F 10.168332 39.881871 97.434882
F 19.838412 24.443838 75.926189
F 19.076453 24.443838 97.745829
F 19.838412 32.162942 75.926189
F 19.076453 32.162942 97.745829
F 19.838412 39.882053 75.926190
F 19.076453 39.882053 97.745830
F 28.746251 24.443838 76.237258
F 27.984293 24.443838 98.056898
F 28.746251 32.162942 76.237258
F 27.984293 32.162942 98.056898
F 28.746251 39.882052 76.237258
F 27.984292 39.882052 98.056898
F 10.803284 27.017056 79.251848
F 10.803284 34.736161 79.251848
F 10.803284 42.455271 79.251848
F 19.711404 27.016875 79.562795
F 19.711404 34.735980 79.562795
F 19.711404 42.455090 79.562795
F 28.619246 27.016875 79.873864
F 28.619246 34.735980 79.873864
F 28.619246 42.455089 79.873864
F 10.898550 27.017057 76.524132
F 10.898550 34.736162 76.524131
F 10.898550 42.455271 76.524131
F 19.806661 27.016875 76.835341
F 19.806662 34.735980 76.835340
F 19.806662 42.455090 76.835340
F 28.714501 27.016875 77.146409
F 28.714501 34.735979 77.146409
F 28.714501 42.455089 77.146409
F 11.025533 24.443657 72.887525
F 10.263574 24.443657 94.707165
F 11.025533 32.162761 72.887525
F 10.263574 32.162761 94.707165
F 11.025533 39.881871 72.887525
F 10.263574 39.881871 94.707164
F 19.933644 24.443838 73.198734
F 19.171685 24.443838 95.018373
F 19.933644 32.162942 73.198734
F 19.171685 32.162942 95.018373
F 19.933644 39.882052 73.198734
F 19.171685 39.882052 95.018373
F 28.841485 24.443838 73.509803
F 28.079527 24.443838 95.329442
F 28.841485 32.162942 73.509803
F 28.079527 32.162942 95.329442
F 28.841485 39.882052 73.509802
F 28.079526 39.882052 95.329441
F 13.125782 30.876425 76.602041
F 13.125782 38.595533 76.602040
F 30.719222 36.022497 83.588238
F 13.125782 46.314642 76.602040
F 22.033623 30.876427 76.913108
F 22.033623 38.595534 76.913108
F 22.033623 23.157322 76.913108
F 30.941462 30.876426 77.224177
F 30.941462 38.595534 77.224176
F 30.719222 28.303391 83.588237
F 30.941462 46.314644 77.224177
F 13.252760 28.303392 72.965434
F 12.490802 28.303392 94.785074
F 13.252760 36.022499 72.965434
F 12.490802 36.022499 94.785073
F 13.252761 43.741609 72.965434
F 12.490802 43.741609 94.785074
F 22.160603 28.303389 73.276501
F 21.398644 28.303389 95.096141
F 22.160603 36.022497 73.276500
F 21.398644 36.022497 95.096140
F 22.160603 43.741606 73.276501
F 21.398644 43.741606 95.096140
F 31.068442 28.303391 73.587570
F 30.306484 28.303391 95.407210
F 31.068442 36.022497 73.587569
F 30.306484 36.022497 95.407209
F 31.068442 43.741607 73.587570
F 30.306484 43.741607 95.407210
F 13.157528 28.303392 75.692887
F 12.395569 28.303392 97.512526
F 13.157528 36.022499 75.692887
F 12.395569 36.022499 97.512526
F 13.157528 43.741609 75.692887
F 12.395569 43.741609 97.512526
F 22.065369 28.303390 76.003957
F 21.303411 28.303390 97.823596
F 22.065370 36.022497 76.003958
F 21.303411 36.022497 97.823597
F 22.065370 43.741607 76.003957
F 21.303411 43.741607 97.823596
F 30.973208 28.303391 76.315025
F 30.211249 28.303391 98.134664
F 30.973208 36.022497 76.315026
F 30.211249 36.022497 98.134665
F 30.973208 43.741607 76.315025
F 30.211249 43.741607 98.134664
F 13.030525 30.876425 79.329492
F 13.030525 38.595533 79.329493
F 13.030525 46.314642 79.329492
F 21.938366 30.876427 79.640563
F 21.938366 38.595535 79.640563
F 21.938366 23.157323 79.640563
F 30.846206 30.876426 79.951631
F 30.846206 38.595534 79.951631
F 30.846206 23.157322 79.951631
F 30.846206 46.314644 79.951631
F 6.226272 24.448724 82.727365
F 32.946182 24.443838 83.666005
F 6.226272 32.167829 82.727365
F 32.946182 32.162943 83.666005
F 6.226272 39.886939 82.727366
F 32.946182 39.882053 83.666005
F 15.130507 24.443839 83.043868
F 15.130507 32.162943 83.043868
F 15.130507 39.882053 83.043868
F 24.038345 24.443838 83.354936
F 24.038345 32.162942 83.354937
F 24.038345 39.882052 83.354937
F 6.099265 27.011988 86.363972
F 32.819176 27.016874 87.302611
F 6.099265 34.731093 86.363972
F 32.819176 34.735979 87.302611
F 6.099265 42.450204 86.363972
F 32.819177 42.455089 87.302612
F 15.003499 27.016874 86.680474
F 15.003499 34.735979 86.680474
F 15.003499 42.455089 86.680474
F 23.911339 27.016875 86.991543
F 23.911339 34.735980 86.991544
F 23.911339 42.455090 86.991544
F 6.194133 27.011989 83.647623
F 32.914432 27.016875 84.575157
F 6.194134 34.731094 83.647623
F 32.914432 34.735980 84.575157
F 6.194134 42.450204 83.647623
F 32.914432 42.455089 84.575156
F 15.098756 27.016874 83.953020
F 15.098756 34.735980 83.953020
F 15.098756 42.455089 83.953020
F 24.006595 27.016875 84.264088
F 24.006596 34.735980 84.264088
F 24.006596 42.455090 84.264088
F 6.321117 24.448725 80.011016
F 33.041416 24.443839 80.938550
F 6.321117 32.167829 80.011016
F 33.041416 32.162943 80.938550
F 6.321117 39.886939 80.011016
F 33.041416 39.882053 80.938549
F 15.225739 24.443838 80.316413
F 15.225739 32.162943 80.316412
F 15.225739 39.882053 80.316412
F 24.133578 24.443838 80.627480
F 24.133578 32.162942 80.627480
F 24.133578 39.882052 80.627480
F 8.415001 30.874627 83.720850
F 8.415001 38.593734 83.720849
F 21.811383 43.741607 83.277169
F 8.415001 46.312844 83.720850
F 17.325718 30.876426 84.030787
F 17.325718 38.595534 84.030786
F 17.325718 23.157322 84.030787
F 17.325718 46.314644 84.030787
F 26.233557 30.876427 84.341855
F 26.233557 38.595534 84.341855
F 26.233557 23.157322 84.341855
F 8.541981 28.305190 80.084242
F 8.541981 36.024297 80.084242
F 8.541981 43.743408 80.084242
F 17.452696 28.303390 80.394180
F 17.452696 36.022497 80.394179
F 17.452697 43.741607 80.394179
F 26.360538 28.303390 80.705248
F 26.360538 36.022497 80.705247
F 26.360538 43.741606 80.705248
F 8.446833 28.305190 82.809237
F 8.446833 36.024297 82.809237
F 8.446833 43.743407 82.809237
F 17.357464 28.303390 83.121635
F 17.357464 36.022497 83.121635
F 17.357464 43.741607 83.121635
F 26.265304 28.303390 83.432704
F 26.265304 36.022496 83.432704
F 26.265304 43.741607 83.432704
F 8.319830 30.874626 86.445844
F 8.319830 38.593734 86.445844
F 8.319830 46.312844 86.445844
F 17.230460 30.876426 86.758241
F 17.230460 38.595534 86.758241
F 17.230460 23.157322 86.758241
F 17.230460 46.314644 86.758241
F 26.138301 30.876427 87.069310
F 26.138301 38.595535 87.069310
F 26.138301 23.157323 87.069310
F 10.676304 24.443657 82.888454
F 10.676304 32.162761 82.888455
F 10.676304 39.881871 82.888455
F 19.584426 24.443838 83.199402
F 19.584426 32.162942 83.199402
F 19.584426 39.882053 83.199403
F 28.492265 24.443838 83.510471
F 28.492265 32.162942 83.510471
F 28.492265 39.882052 83.510471
F 10.549298 27.017056 86.525061
F 10.549298 34.736161 86.525061
F 10.549298 42.455272 86.525061
F 19.457418 27.016875 86.836009
F 19.457418 34.735980 86.836009
F 19.457418 42.455090 86.836009
F 28.365260 27.016875 87.147077
F 28.365260 34.735980 87.147078
F 28.365260 42.455089 87.147078
F 10.644564 27.017057 83.797345
F 10.644564 34.736162 83.797345
F 10.644564 42.455271 83.797345
F 19.552675 27.016875 84.108554
F 19.552675 34.735980 84.108554
F 19.552675 42.455090 84.108554
F 28.460515 27.016875 84.419623
F 28.460515 34.735980 84.419623
F 28.460515 42.455089 84.419623
F 10.771546 24.443657 80.160738
F 10.771546 32.162761 80.160738
F 10.771546 39.881871 80.160738
F 19.679658 24.443838 80.471946
F 19.679658 32.162943 80.471946
F 19.679658 39.882052 80.471946
F 28.587499 24.443838 80.783015
F 28.587499 32.162942 80.783015
F 28.587499 39.882052 80.783014
F 12.871795 30.876425 83.875254
F 12.871795 38.595533 83.875253
F 21.811383 36.022496 83.277170
F 12.871795 46.314642 83.875254
F 21.779637 30.876427 84.186321
F 21.779637 38.595534 84.186320
F 21.811383 28.303390 83.277169
F 30.687476 30.876426 84.497390
F 30.687476 38.595534 84.497389
F 12.903542 43.741609 82.966099
F 30.687476 46.314644 84.497390
F 12.998774 28.303392 80.238647
F 12.998774 36.022499 80.238646
F 12.998774 43.741609 80.238646
F 21.906616 28.303389 80.549714
F 21.906617 36.022497 80.549713
F 21.906617 43.741606 80.549713
F 30.814457 28.303391 80.860783
F 30.814457 36.022497 80.860782
F 30.814457 43.741607 80.860783
F 12.903542 28.303392 82.966099
F 12.903542 36.022499 82.966099
F 5.210326 24.448724 111.820219
F 31.930238 24.443838 112.758858
F 5.210326 32.167829 111.820219
F 31.930238 32.162943 112.758858
F 5.210326 39.886939 111.820219
F 31.930238 39.882053 112.758858
F 14.114562 24.443838 112.136721
F 14.114562 32.162943 112.136721
F 14.114562 39.882053 112.136721
F 23.022400 24.443837 112.447790
F 23.022400 32.162942 112.447790
F 23.022400 39.882052 112.447790
F 5.083319 27.011988 115.456825
F 31.803231 27.016874 116.395464
F 5.083320 34.731093 115.456825
F 31.803231 34.735979 116.395464
F 5.083320 42.450204 115.456825
F 31.803231 42.455089 116.395465
F 13.987554 27.016874 115.773327
F 13.987554 34.735979 115.773328
F 13.987554 42.455089 115.773327
F 22.895395 27.016875 116.084397
F 22.895395 34.735980 116.084397
F 22.895395 42.455090 116.084397
F 5.178188 27.011989 112.740476
F 31.898487 27.016875 113.668010
F 5.178188 34.731094 112.740476
F 31.898487 34.735980 113.668010
F 5.178189 42.450203 112.740476
F 31.898487 42.455089 113.668010
F 14.082811 27.016874 113.045873
F 14.082811 34.735979 113.045873
F 14.082811 42.455089 113.045872
F 22.990651 27.016875 113.356941
F 22.990651 34.735980 113.356941
F 22.990651 42.455090 113.356940
F 5.305172 24.448725 109.103869
F 4.543213 24.448725 130.923509
F 32.025471 24.443839 110.031403
F 5.305172 32.167829 109.103869
F 4.543213 32.167829 130.923509
F 32.025471 32.162943 110.031403
F 5.305172 39.886938 109.103868
F 4.543213 39.886939 130.923508
F 32.025471 39.882053 110.031402
F 14.209795 24.443838 109.409266
F 14.209795 32.162943 109.409266
F 14.209795 39.882053 109.409265
F 23.117634 24.443838 109.720334
F 23.117634 32.162942 109.720334
F 23.117634 39.882052 109.720333
F 7.399056 30.874627 112.813703
F 7.399056 38.593734 112.813702
F 29.068303 46.314644 130.864123
F 7.399056 46.312844 112.813703
F 16.309773 30.876426 113.123640
F 16.309773 38.595534 113.123640
F 16.309773 23.157322 113.123640
F 16.309773 46.314644 113.123640
F 25.217612 30.876427 113.434708
F 25.217612 38.595534 113.434708
F 25.217612 23.157322 113.434708
F 7.526035 28.305190 109.177095
F 6.764077 28.305190 130.996735
F 7.526035 36.024297 109.177095
F 6.764077 36.024297 130.996734
F 7.526035 43.743408 109.177095
F 6.764077 43.743408 130.996735
F 16.436751 28.303390 109.487033
F 16.436751 36.022497 109.487033
F 16.436751 43.741607 109.487033
F 25.344593 28.303390 109.798101
F 25.344593 36.022497 109.798101
F 25.344593 43.741606 109.798101
F 7.430888 28.305190 111.902090
F 7.430888 36.024297 111.902090
F 7.430888 43.743407 111.902090
F 16.341519 28.303390 112.214488
F 16.341519 36.022497 112.214489
F 16.341519 43.741607 112.214488
F 25.249359 28.303390 112.525557
F 25.249359 36.022496 112.525557
F 25.249359 43.741607 112.525557
F 7.303885 30.874626 115.538696
F 7.303885 38.593734 115.538696
F 7.303885 46.312844 115.538696
F 16.214515 30.876426 115.851095
F 16.214516 38.595534 115.851095
F 29.830261 46.314644 109.044484
F 16.214515 46.314644 115.851095
F 25.122356 30.876427 116.162163
F 25.122356 38.595535 116.162164
F 25.122356 23.157323 116.162163
F 9.660360 24.443656 111.981308
F 9.660360 32.162761 111.981308
F 9.660360 39.881871 111.981309
F 18.568481 24.443838 112.292255
F 18.568481 32.162942 112.292255
F 18.568481 39.882053 112.292256
F 27.476320 24.443838 112.603324
F 27.476320 32.162942 112.603324
F 27.476320 39.882052 112.603324
F 9.533353 27.017056 115.617914
F 9.533353 34.736161 115.617914
F 9.533353 42.455271 115.617914
F 18.441473 27.016875 115.928862
F 18.441473 34.735980 115.928862
F 18.441473 42.455090 115.928862
F 27.349315 27.016875 116.239930
F 27.349315 34.735979 116.239930
F 27.349315 42.455089 116.239930
F 9.628619 27.017057 112.890198
F 9.628619 34.736162 112.890198
F 9.628619 42.455272 112.890197
F 18.536730 27.016875 113.201407
F 18.536730 34.735980 113.201406
F 18.536730 42.455090 113.201406
F 27.444570 27.016875 113.512476
F 27.444570 34.735980 113.512475
F 27.444570 42.455089 113.512475
F 9.755602 24.443657 109.253591
F 9.755602 32.162761 109.253591
F 9.755602 39.881871 109.253590
F 18.663713 24.443838 109.564799
F 18.663713 32.162942 109.564800
F 18.663713 39.882052 109.564799
F 27.571554 24.443838 109.875868
F 27.571554 32.162942 109.875868
F 27.571554 39.882052 109.875868
F 11.855851 30.876425 112.968107
F 11.855851 38.595533 112.968106
F 29.068303 23.157322 130.864123
F 11.855851 46.314642 112.968107
F 20.763692 30.876427 113.279174
F 20.763692 38.595534 113.279173
F 20.763692 23.157322 113.279174
F 29.671531 30.876426 113.590243
F 29.671531 38.595534 113.590242
F 29.671530 23.157322 113.590243
F 29.671531 46.314644 113.590243
F 11.982830 28.303392 109.331500
F 11.982830 36.022499 109.331500
F 11.982830 43.741609 109.331500
F 20.890672 28.303389 109.642567
F 20.890672 36.022497 109.642566
F 20.890672 43.741606 109.642567
F 29.798511 28.303391 109.953636
F 29.798511 36.022497 109.953635
F 29.798511 43.741607 109.953636
F 11.887597 28.303392 112.058952
F 11.887597 36.022499 112.058953
F 11.887597 43.741609 112.058953
F 20.795439 28.303390 112.370023
F 20.795439 36.022496 112.370023
F 20.795439 43.741607 112.370023
F 29.703277 28.303391 112.681090
F 29.703277 36.022497 112.681091
F 29.703277 43.741607 112.681091
F 11.760594 30.876425 115.695558
F 11.760594 38.595533 115.695559
F 11.760594 46.314642 115.695558
F 20.668435 30.876427 116.006629
F 20.668435 38.595535 116.006629
F 20.668435 23.157323 116.006629
F 29.576275 30.876426 116.317697
F 29.576275 38.595534 116.317697
F 29.576275 23.157322 116.317697
F 29.576275 46.314644 116.317697
F 4.956341 24.448724 119.093432
F 31.676251 24.443839 120.032071
F 4.956341 32.167829 119.093432
F 31.676251 32.162943 120.032071
F 4.956341 39.886939 119.093431
F 31.676251 39.882053 120.032071
F 13.860576 24.443839 119.409934
F 13.860576 32.162943 119.409934
F 13.860576 39.882053 119.409934
F 22.768414 24.443838 119.721003
F 22.768414 32.162942 119.721003
F 22.768414 39.882052 119.721004
F 5.591292 27.011988 100.910398
F 4.829334 27.011988 122.730036
F 32.311204 27.016874 101.849037
F 31.549246 27.016874 123.668676
F 5.591293 34.731093 100.910398
F 4.829334 34.731093 122.730037
F 32.311204 34.735979 101.849037
F 31.549246 34.735979 123.668677
F 5.591293 42.450204 100.910398
F 4.829334 42.450204 122.730037
F 32.311204 42.455089 101.849037
F 31.549246 42.455089 123.668677
F 14.495526 27.016874 101.226900
F 13.733568 27.016874 123.046539
F 14.495526 34.735979 101.226900
F 13.733568 34.735979 123.046539
F 14.495526 42.455089 101.226900
F 13.733568 42.455089 123.046539
F 23.403367 27.016875 101.537970
F 22.641408 27.016875 123.357609
F 23.403367 34.735980 101.537970
F 22.641408 34.735980 123.357609
F 23.403367 42.455090 101.537969
F 22.641408 42.455090 123.357609
F 4.924202 27.011989 120.013688
F 32.406459 27.016875 99.121583
F 31.644501 27.016875 120.941222
F 4.924202 34.731094 120.013688
F 32.406459 34.735980 99.121583
F 31.644501 34.735980 120.941223
F 4.924202 42.450204 120.013688
F 32.406459 42.455089 99.121582
F 31.644501 42.455089 120.941222
F 14.590784 27.016874 98.499446
F 13.828825 27.016875 120.319085
F 14.590783 34.735980 98.499445
F 13.828825 34.735980 120.319085
F 14.590783 42.455089 98.499445
F 13.828825 42.455089 120.319085
F 23.498623 27.016875 98.810514
F 22.736664 27.016875 120.630153
F 23.498623 34.735980 98.810513
F 22.736664 34.735980 120.630153
F 23.498623 42.455090 98.810513
F 22.736664 42.455090 120.630153
F 5.051186 24.448725 116.377082
F 31.771485 24.443839 117.304616
F 5.051186 32.167829 116.377082
F 31.771485 32.162943 117.304616
F 5.051186 39.886938 116.377081
F 31.771485 39.882053 117.304616
F 13.955808 24.443838 116.682479
F 13.955808 32.162943 116.682479
F 13.955808 39.882053 116.682479
F 22.863647 24.443838 116.993547
F 22.863647 32.162942 116.993547
F 22.863647 39.882052 116.993547
F 7.907028 30.874627 98.267276
F 7.145070 30.874626 120.086915
F 7.907028 38.593734 98.267275
F 7.145070 38.593734 120.086914
F 29.830261 23.157322 109.044484
F 29.068303 38.595534 130.864123
F 7.907028 46.312844 98.267276
F 7.145070 46.312844 120.086915
F 16.817745 30.876426 98.577213
F 16.055787 30.876426 120.396852
F 16.817745 38.595534 98.577213
F 16.055787 38.595534 120.396852
F 29.830261 38.595534 109.044484
F 29.068303 30.876426 130.864123
F 16.817745 46.314644 98.577213
F 16.055787 46.314644 120.396852
F 25.725585 30.876427 98.888281
F 24.963626 30.876427 120.707920
F 25.725585 38.595534 98.888281
F 24.963626 38.595534 120.707920
F 25.725585 23.157322 98.888281
F 24.963626 23.157322 120.707920
F 7.272049 28.305190 116.450308
F 7.272050 36.024297 116.450307
F 7.272049 43.743408 116.450308
F 16.182766 28.303390 116.760246
F 16.182766 36.022497 116.760245
F 16.182766 43.741607 116.760246
F 25.090607 28.303390 117.071314
F 25.090607 36.022497 117.071313
F 25.090607 43.741607 117.071314
F 7.176902 28.305190 119.175302
F 7.176902 36.024297 119.175303
F 7.176902 43.743407 119.175303
F 16.087533 28.303390 119.487701
F 16.087533 36.022497 119.487701
F 16.087533 43.741607 119.487701
F 24.995373 28.303390 119.798769
F 24.995373 36.022496 119.798770
F 24.995373 43.741607 119.798770
F 7.811858 30.874627 100.992269
F 7.049899 30.874626 122.811908
F 7.811858 38.593734 100.992270
F 7.049899 38.593734 122.811909
F 7.811858 46.312844 100.992269
F 7.049899 46.312844 122.811908
F 16.722488 30.876426 101.304667
F 15.960530 30.876426 123.124307
F 16.722488 38.595534 101.304667
F 15.960530 38.595534 123.124307
F 29.830261 30.876426 109.044483
F 20.160463 23.157323 130.553055
F 16.722488 46.314644 101.304668
F 15.960530 46.314644 123.124307
F 25.630329 30.876427 101.615736
F 24.868370 30.876427 123.435376
F 25.630329 38.595535 101.615737
F 24.868370 38.595535 123.435376
F 25.630329 23.157323 101.615736
F 24.868370 23.157323 123.435376
F 9.406374 24.443657 119.254521
F 9.406374 32.162761 119.254521
F 9.406374 39.881871 119.254521
F 18.314494 24.443838 119.565468
F 18.314494 32.162942 119.565468
F 18.314494 39.882053 119.565469
F 27.222334 24.443838 119.876537
F 27.222334 32.162942 119.876537
F 27.222334 39.882052 119.876538
F 10.041325 27.017056 101.071487
F 9.279366 27.017056 122.891126
F 10.041325 34.736161 101.071487
F 9.279366 34.736161 122.891126
F 10.041325 42.455271 101.071487
F 9.279366 42.455272 122.891126
F 18.949446 27.016875 101.382435
F 18.187487 27.016875 123.202074
F 18.949446 34.735980 101.382435
F 18.187488 34.735980 123.202074
F 18.949446 42.455090 101.382435
F 18.187487 42.455090 123.202074
F 27.857287 27.016875 101.693503
F 27.095329 27.016875 123.513142
F 27.857287 34.735979 101.693503
F 27.095329 34.735980 123.513143
F 27.857287 42.455089 101.693503
F 27.095329 42.455089 123.513143
F 10.136591 27.017057 98.343771
F 9.374633 27.017057 120.163410
F 10.136591 34.736162 98.343771
F 9.374633 34.736162 120.163410
F 10.136591 42.455272 98.343771
F 9.374633 42.455272 120.163410
F 19.044703 27.016875 98.654980
F 18.282744 27.016875 120.474619
F 19.044703 34.735980 98.654980
F 18.282744 34.735980 120.474619
F 19.044703 42.455090 98.654979
F 18.282744 42.455090 120.474619
F 27.952543 27.016875 98.966048
F 27.190584 27.016875 120.785688
F 27.952543 34.735980 98.966048
F 27.190584 34.735980 120.785688
F 27.952543 42.455089 98.966048
F 27.190584 42.455089 120.785688
F 9.501615 24.443657 116.526804
F 9.501615 32.162761 116.526804
F 9.501615 39.881871 116.526804
F 18.409727 24.443838 116.838013
F 18.409727 32.162942 116.838013
F 18.409727 39.882052 116.838013
F 27.317568 24.443838 117.149081
F 27.317568 32.162942 117.149082
F 27.317568 39.882052 117.149081
F 12.363823 30.876425 98.421680
F 11.601864 30.876425 120.241319
F 12.363823 38.595533 98.421679
F 11.601864 38.595533 120.241319
F 20.922422 23.157323 108.733416
F 20.160463 38.595535 130.553055
F 12.363823 46.314642 98.421680
F 11.601864 46.314642 120.241319
F 21.271664 30.876427 98.732747
F 20.509706 30.876427 120.552386
F 21.271664 38.595534 98.732747
F 20.509706 38.595534 120.552386
F 21.271664 23.157322 98.732747
F 20.509706 23.157322 120.552386
F 30.179504 30.876426 99.043816
F 29.417545 30.876426 120.863455
F 30.179503 38.595534 99.043816
F 29.417545 38.595534 120.863455
F 20.922422 38.595535 108.733416
F 20.160463 30.876427 130.553055
F 30.179504 46.314644 99.043816
F 29.417545 46.314644 120.863455
F 11.728843 28.303392 116.604712
F 11.728843 36.022499 116.604712
F 11.728843 43.741609 116.604712
F 20.636685 28.303389 116.915780
F 20.636685 36.022497 116.915779
F 20.636686 43.741607 116.915780
F 29.544526 28.303391 117.226849
F 29.544525 36.022497 117.226848
F 29.544525 43.741607 117.226849
F 11.633611 28.303392 119.332164
F 11.633611 36.022499 119.332165
F 11.633611 43.741609 119.332165
F 20.541452 28.303390 119.643236
F 20.541452 36.022496 119.643235
F 20.541452 43.741607 119.643236
F 29.449291 28.303391 119.954303
F 29.449291 36.022497 119.954304
F 29.449291 43.741607 119.954304
F 12.268566 30.876425 101.149131
F 11.506607 30.876425 122.968771
F 12.268566 38.595533 101.149132
F 11.506607 38.595533 122.968772
F 12.268566 46.314642 101.149131
F 11.506607 46.314642 122.968771
F 21.176407 30.876427 101.460202
F 20.414449 30.876427 123.279842
F 21.176407 38.595535 101.460202
F 20.414449 38.595535 123.279842
F 21.176407 23.157323 101.460202
F 20.414449 23.157323 123.279842
F 30.084248 30.876426 101.771270
F 29.322289 30.876426 123.590910
F 30.084248 38.595534 101.771270
F 29.322289 38.595534 123.590910
F 30.084248 23.157322 101.771270
F 29.322289 23.157322 123.590910
F 30.084248 46.314644 101.771270
F 29.322289 46.314644 123.590910
F 5.464313 24.448724 104.547005
F 4.702354 24.448724 126.366644
F 32.184224 24.443838 105.485644
F 31.422265 24.443838 127.305283
F 5.464313 32.167829 104.547005
F 4.702354 32.167829 126.366644
F 32.184224 32.162943 105.485644
F 31.422265 32.162943 127.305283
F 5.464313 39.886939 104.547004
F 4.702354 39.886939 126.366645
F 32.184224 39.882053 105.485644
F 31.422265 39.882053 127.305284
F 14.368548 24.443839 104.863507
F 13.606589 24.443839 126.683146
F 14.368548 32.162943 104.863507
F 13.606589 32.162943 126.683146
F 14.368548 39.882053 104.863507
F 13.606589 39.882053 126.683147
F 23.276386 24.443838 105.174576
F 22.514428 24.443837 126.994215
F 23.276386 32.162942 105.174576
F 22.514428 32.162942 126.994215
F 23.276386 39.882052 105.174577
F 22.514428 39.882052 126.994216
F 5.337306 27.011988 108.183610
F 4.575347 27.011988 130.003251
F 32.057218 27.016874 109.122250
F 31.295259 27.016874 130.941890
F 5.337306 34.731093 108.183610
F 4.575347 34.731093 130.003250
F 32.057218 34.735979 109.122250
F 31.295259 34.735979 130.941889
F 5.337306 42.450204 108.183611
F 4.575347 42.450204 130.003251
F 32.057218 42.455090 109.122250
F 31.295259 42.455090 130.941890
F 14.241540 27.016874 108.500113
F 13.479581 27.016874 130.319752
F 14.241540 34.735980 108.500113
F 13.479581 34.735979 130.319752
F 14.241540 42.455089 108.500113
F 13.479581 42.455089 130.319753
F 23.149381 27.016875 108.811183
F 22.387423 27.016875 130.630822
F 23.149381 34.735980 108.811183
F 22.387423 34.735980 130.630822
F 23.149381 42.455090 108.811183
F 22.387423 42.455090 130.630823
F 5.432175 27.011989 105.467262
F 4.670216 27.011989 127.286902
F 32.152474 27.016875 106.394796
F 31.390515 27.016875 128.214436
F 5.432175 34.731094 105.467262
F 4.670216 34.731094 127.286901
F 32.152474 34.735980 106.394796
F 31.390515 34.735980 128.214435
F 5.432175 42.450204 105.467261
F 4.670216 42.450204 127.286901
F 32.152474 42.455089 106.394796
F 31.390515 42.455089 128.214435
F 14.336797 27.016874 105.772659
F 13.574839 27.016874 127.592298
F 14.336797 34.735980 105.772659
F 13.574839 34.735980 127.592298
F 14.336797 42.455089 105.772659
F 13.574839 42.455089 127.592298
F 23.244637 27.016875 106.083727
F 22.482678 27.016875 127.903366
F 23.244637 34.735980 106.083727
F 22.482678 34.735980 127.903366
F 23.244637 42.455090 106.083727
F 22.482678 42.455090 127.903366
F 5.559158 24.448725 101.830655
F 4.797200 24.448725 123.650295
F 32.279458 24.443839 102.758189
F 31.517499 24.443839 124.577829
F 5.559158 32.167829 101.830655
F 4.797200 32.167829 123.650295
F 32.279458 32.162943 102.758189
F 31.517499 32.162943 124.577829
F 5.559158 39.886939 101.830654
F 4.797200 39.886938 123.650294
F 32.279458 39.882053 102.758189
F 31.517499 39.882053 124.577828
F 14.463780 24.443838 102.136052
F 13.701822 24.443838 123.955691
F 14.463781 32.162943 102.136052
F 13.701822 32.162943 123.955692
F 14.463781 39.882053 102.136052
F 13.701822 39.882053 123.955691
F 23.371619 24.443838 102.447120
F 22.609661 24.443838 124.266759
F 23.371619 32.162942 102.447120
F 22.609661 32.162942 124.266759
F 23.371619 39.882052 102.447120
F 22.609661 39.882052 124.266758
F 7.653042 30.874627 105.540489
F 6.891083 30.874627 127.360129
F 7.653042 38.593734 105.540488
F 6.891083 38.593734 127.360128
F 20.922421 30.876427 108.733415
F 11.252621 46.314642 130.241984
F 7.653042 46.312844 105.540489
F 6.891083 46.312844 127.360128
F 16.563759 30.876426 105.850426
F 15.801800 30.876426 127.670065
F 16.563759 38.595534 105.850426
F 15.801800 38.595534 127.670065
F 16.563759 23.157322 105.850426
F 15.801800 23.157322 127.670065
F 16.563759 46.314644 105.850426
F 15.801800 46.314644 127.670065
F 25.471598 30.876427 106.161494
F 24.709640 30.876427 127.981134
F 25.471598 38.595534 106.161494
F 24.709640 38.595534 127.981134
F 25.471598 23.157322 106.161494
F 24.709640 23.157322 127.981134
F 7.780022 28.305190 101.903881
F 7.018063 28.305190 123.723521
F 7.780022 36.024297 101.903881
F 7.018063 36.024297 123.723521
F 7.780022 43.743408 101.903881
F 7.018063 43.743408 123.723521
F 16.690738 28.303390 102.213819
F 15.928779 28.303390 124.033458
F 16.690738 36.022497 102.213818
F 15.928779 36.022497 124.033457
F 16.690738 43.741607 102.213819
F 15.928779 43.741607 124.033458
F 25.598579 28.303390 102.524887
F 24.836621 28.303390 124.344527
F 25.598579 36.022497 102.524886
F 24.836621 36.022497 124.344527
F 25.598579 43.741607 102.524887
F 24.836621 43.741606 124.344527
F 7.684875 28.305190 104.628876
F 6.922916 28.305190 126.448516
F 7.684875 36.024297 104.628877
F 6.922916 36.024297 126.448516
F 7.684875 43.743407 104.628877
F 6.922916 43.743407 126.448516
F 16.595505 28.303390 104.941274
F 15.833547 28.303390 126.760913
F 16.595505 36.022497 104.941274
F 15.833547 36.022497 126.760914
F 16.595505 43.741607 104.941274
F 15.833547 43.741607 126.760914
F 25.503345 28.303390 105.252342
F 24.741386 28.303390 127.071983
F 25.503345 36.022496 105.252343
F 24.741386 36.022497 127.071983
F 25.503345 43.741607 105.252343
F 24.741386 43.741607 127.071983
F 7.557872 30.874626 108.265482
F 6.795913 30.874627 130.085122
F 7.557872 38.593734 108.265483
F 6.795913 38.593734 130.085123
F 7.557872 46.312844 108.265482
F 6.795913 46.312844 130.085122
F 16.468502 30.876426 108.577881
F 15.706543 30.876426 130.397520
F 16.468502 38.595534 108.577881
F 15.706543 38.595534 130.397520
F 12.014580 46.314642 108.422345
F 11.252622 38.595533 130.241985
F 16.468502 46.314644 108.577881
F 15.706543 46.314644 130.397520
F 25.376342 30.876427 108.888949
F 24.614384 30.876427 130.708589
F 25.376342 38.595535 108.888950
F 24.614384 38.595535 130.708590
F 25.376342 23.157323 108.888950
F 24.614384 23.157323 130.708589
F 9.914346 24.443656 104.708094
F 9.152388 24.443656 126.527733
F 9.914346 32.162761 104.708094
F 9.152388 32.162761 126.527733
F 9.914346 39.881871 104.708094
F 9.152388 39.881871 126.527733
F 18.822467 24.443838 105.019041
F 18.060508 24.443838 126.838681
F 18.822467 32.162942 105.019042
F 18.060508 32.162942 126.838681
F 18.822467 39.882053 105.019042
F 18.060508 39.882053 126.838681
F 27.730306 24.443838 105.330110
F 26.968348 24.443838 127.149749
F 27.730306 32.162942 105.330110
F 26.968348 32.162942 127.149750
F 27.730306 39.882052 105.330111
F 26.968348 39.882052 127.149749
F 9.787339 27.017056 108.344699
F 9.025381 27.017056 130.164340
F 9.787339 34.736161 108.344700
F 9.025380 34.736161 130.164340
F 9.787339 42.455272 108.344700
F 9.025380 42.455271 130.164340
F 18.695460 27.016875 108.655648
F 17.933501 27.016875 130.475287
F 18.695460 34.735980 108.655648
F 17.933501 34.735980 130.475287
F 18.695460 42.455090 108.655648
F 17.933501 42.455090 130.475287
F 27.603301 27.016875 108.966716
F 26.841342 27.016875 130.786356
F 27.603301 34.735980 108.966717
F 26.841342 34.735979 130.786357
F 27.603301 42.455089 108.966717
F 26.841342 42.455089 130.786357
F 9.882605 27.017057 105.616984
F 9.120646 27.017056 127.436623
F 9.882605 34.736162 105.616984
F 9.120647 34.736161 127.436623
F 9.882605 42.455271 105.616984
F 9.120646 42.455271 127.436623
F 18.790717 27.016875 105.928193
F 18.028758 27.016875 127.747832
F 18.790717 34.735980 105.928193
F 18.028758 34.735980 127.747832
F 18.790717 42.455090 105.928193
F 18.028758 42.455090 127.747832
F 27.698556 27.016875 106.239262
F 26.936598 27.016875 128.058901
F 27.698556 34.735980 106.239262
F 26.936598 34.735980 128.058901
F 27.698556 42.455089 106.239262
F 26.936598 42.455089 128.058901
F 10.009588 24.443657 101.980377
F 9.247629 24.443657 123.800017
F 10.009588 32.162761 101.980377
F 9.247629 32.162761 123.800017
F 10.009588 39.881871 101.980377
F 9.247629 39.881871 123.800016
F 18.917700 24.443838 102.291586
F 18.155741 24.443838 124.111225
F 18.917699 32.162943 102.291586
F 18.155741 32.162943 124.111225
F 18.917699 39.882052 102.291586
F 18.155741 39.882052 124.111225
F 27.825540 24.443838 102.602655
F 27.063582 24.443838 124.422294
F 27.825540 32.162942 102.602655
F 27.063582 32.162942 124.422294
F 27.825540 39.882052 102.602654
F 27.063582 39.882052 124.422293
F 12.109837 30.876425 105.694893
F 11.347878 30.876425 127.514533
F 12.109837 38.595533 105.694892
F 11.347878 38.595533 127.514532
F 12.014580 38.595533 108.422345
F 11.252622 30.876425 130.241984
F 12.109837 46.314642 105.694893
F 11.347878 46.314642 127.514532
F 21.017678 30.876427 106.005960
F 20.255720 30.876427 127.825600
F 21.017678 38.595534 106.005959
F 20.255720 38.595534 127.825599
F 12.014580 30.876425 108.422345
F 20.255720 23.157322 127.825600
F 29.925517 30.876426 106.317029
F 29.163558 30.876426 128.136669
F 29.925517 38.595534 106.317028
F 29.163558 38.595534 128.136668
F 29.195305 43.741607 127.227516
F 29.957263 43.741607 105.407877
F 29.925517 46.314644 106.317029
F 29.163558 46.314644 128.136668
F 12.236815 28.303392 102.058286
F 11.474857 28.303392 123.877926
F 12.236815 36.022499 102.058285
F 11.474857 36.022499 123.877925
F 12.236815 43.741609 102.058285
F 11.474857 43.741609 123.877926
F 21.144658 28.303389 102.369353
F 20.382700 28.303389 124.188992
F 21.144658 36.022497 102.369352
F 20.382700 36.022497 124.188992
F 21.144658 43.741607 102.369352
F 20.382700 43.741607 124.188992
F 30.052498 28.303391 102.680422
F 29.290539 28.303391 124.500061
F 30.052498 36.022497 102.680421
F 29.290539 36.022497 124.500061
F 30.052498 43.741607 102.680422
F 29.290539 43.741607 124.500061
F 12.141583 28.303392 104.785738
F 11.379624 28.303392 126.605378
F 12.141583 36.022499 104.785738
F 11.379624 36.022499 126.605378
F 12.141583 43.741609 104.785738
F 11.379624 43.741609 126.605378
F 21.049425 28.303390 105.096809
F 20.287466 28.303390 126.916448
F 21.049425 36.022496 105.096809
F 20.287466 36.022496 126.916449
F 21.049425 43.741607 105.096809
F 20.287466 43.741607 126.916448
F 29.957264 28.303391 105.407876
F 29.195305 28.303391 127.227516
F 29.957264 36.022497 105.407877
F 29.195305 36.022497 127.227517
F 4.448367 24.448724 133.639858
F 3.686410 24.448724 155.459497
F 31.168279 24.443838 134.578497
F 30.406320 24.443839 156.398136
F 4.448368 32.167829 133.639858
F 3.686410 32.167829 155.459497
F 31.168279 32.162943 134.578497
F 30.406320 32.162943 156.398136
F 4.448368 39.886939 133.639859
F 3.686409 39.886939 155.459497
F 31.168279 39.882053 134.578498
F 30.406320 39.882053 156.398137
F 13.352604 24.443839 133.956360
F 12.590645 24.443839 155.776000
F 13.352604 32.162943 133.956360
F 12.590645 32.162943 155.776000
F 13.352604 39.882053 133.956361
F 12.590645 39.882053 155.776000
F 22.260442 24.443837 134.267429
F 21.498483 24.443837 156.087069
F 22.260442 32.162942 134.267429
F 21.498483 32.162942 156.087068
F 22.260442 39.882052 134.267430
F 21.498483 39.882052 156.087069
F 4.321362 27.011989 137.276464
F 3.559403 27.011988 159.096104
F 31.041273 27.016874 138.215103
F 30.279314 27.016874 160.034743
F 4.321362 34.731093 137.276464
F 3.559403 34.731093 159.096104
F 31.041273 34.735979 138.215103
F 30.279314 34.735979 160.034743
F 4.321362 42.450204 137.276464
F 3.559403 42.450204 159.096104
F 31.041273 42.455089 138.215103
F 30.279314 42.455089 160.034743
F 13.225595 27.016874 137.592966
F 12.463637 27.016874 159.412605
F 13.225595 34.735980 137.592966
F 12.463637 34.735980 159.412605
F 13.225596 42.455089 137.592967
F 12.463637 42.455089 159.412606
F 22.133436 27.016875 137.904036
F 21.371477 27.016875 159.723675
F 22.133436 34.735980 137.904036
F 21.371477 34.735980 159.723675
F 22.133436 42.455090 137.904036
F 21.371477 42.455090 159.723675
F 4.416230 27.011989 134.560115
F 3.654271 27.011989 156.379755
F 31.136529 27.016875 135.487649
F 30.374570 27.016875 157.307289
F 4.416230 34.731094 134.560115
F 3.654271 34.731094 156.379754
F 31.136529 34.735980 135.487649
F 30.374570 34.735980 157.307288
F 4.416230 42.450204 134.560115
F 3.654271 42.450203 156.379754
F 31.136529 42.455090 135.487649
F 30.374570 42.455090 157.307288
F 13.320852 27.016874 134.865513
F 12.558894 27.016875 156.685152
F 13.320853 34.735980 134.865512
F 12.558894 34.735980 156.685151
F 13.320853 42.455089 134.865512
F 12.558894 42.455089 156.685151
F 22.228692 27.016875 135.176580
F 21.466733 27.016875 156.996220
F 22.228692 34.735980 135.176580
F 21.466733 34.735980 156.996219
F 22.228692 42.455090 135.176580
F 21.466733 42.455090 156.996219
F 3.781255 24.448725 152.743148
F 31.263513 24.443839 131.851042
F 30.501554 24.443839 153.670682
F 3.781255 32.167829 152.743147
F 31.263513 32.162943 131.851042
F 30.501554 32.162943 153.670682
F 3.781255 39.886939 152.743147
F 31.263513 39.882053 131.851042
F 30.501554 39.882053 153.670681
F 13.447836 24.443839 131.228905
F 12.685877 24.443838 153.048545
F 13.447836 32.162943 131.228905
F 12.685877 32.162943 153.048545
F 13.447836 39.882053 131.228905
F 12.685877 39.882053 153.048544
F 22.355675 24.443838 131.539973
F 21.593716 24.443838 153.359613
F 22.355675 32.162942 131.539973
F 21.593716 32.162942 153.359612
F 22.355675 39.882052 131.539973
F 21.593716 39.882052 153.359612
F 6.637097 30.874627 134.633341
F 5.875139 30.874627 156.452982
F 33.363489 30.876426 135.565416
F 32.601530 30.876426 157.385056
F 6.637097 38.593734 134.633341
F 5.875139 38.593734 156.452981
F 33.363489 38.595534 135.565416
F 32.601530 38.595534 157.385055
F 28.306344 46.314644 152.683762
F 28.306344 23.157322 152.683762
F 6.637097 46.312844 134.633342
F 5.875139 46.312844 156.452982
F 33.363489 23.157322 135.565416
F 28.306344 38.595534 152.683762
F 33.363489 46.314644 135.565416
F 32.601530 46.314644 157.385056
F 15.547814 30.876426 134.943279
F 14.785856 30.876426 156.762919
F 15.547815 38.595534 134.943279
F 14.785856 38.595534 156.762918
F 28.306344 30.876426 152.683762
F 19.398504 23.157323 152.372694
F 15.547814 46.314644 134.943279
F 14.785856 46.314644 156.762919
F 24.455654 30.876427 135.254347
F 23.693695 30.876427 157.073987
F 24.455654 38.595534 135.254347
F 23.693695 38.595534 157.073986
F 24.455654 23.157322 135.254347
F 23.693695 23.157322 157.073987
F 6.002118 28.305190 152.816374
F 32.728510 28.303391 153.748448
F 6.002118 36.024297 152.816373
F 32.728510 36.022497 153.748448
F 6.002118 43.743408 152.816374
F 32.728510 43.741608 153.748448
F 15.674793 28.303390 131.306672
F 14.912835 28.303390 153.126312
F 15.674793 36.022497 131.306671
F 14.912835 36.022497 153.126311
F 15.674793 43.741607 131.306672
F 14.912835 43.741607 153.126311
F 24.582635 28.303390 131.617741
F 23.820676 28.303390 153.437379
F 24.582635 36.022497 131.617740
F 23.820676 36.022497 153.437379
F 24.582635 43.741607 131.617741
F 23.820676 43.741607 153.437379
F 6.668929 28.305190 133.721729
F 5.906971 28.305190 155.541369
F 33.395235 28.303391 134.656264
F 32.633276 28.303391 156.475903
F 6.668929 36.024297 133.721730
F 5.906971 36.024297 155.541369
F 33.395235 36.022497 134.656265
F 32.633276 36.022497 156.475904
F 6.668929 43.743407 133.721729
F 5.906971 43.743407 155.541369
F 33.395235 43.741607 134.656264
F 32.633276 43.741607 156.475903
F 15.579560 28.303390 134.034127
F 14.817602 28.303390 155.853767
F 15.579560 36.022497 134.034128
F 14.817602 36.022497 155.853767
F 15.579560 43.741607 134.034127
F 14.817602 43.741607 155.853767
F 24.487401 28.303390 134.345196
F 23.725442 28.303390 156.164835
F 24.487401 36.022496 134.345197
F 23.725442 36.022496 156.164836
F 24.487401 43.741607 134.345196
F 23.725442 43.741607 156.164835
F 6.541927 30.874626 137.358335
F 5.779969 30.874627 159.177975
F 33.268232 30.876426 138.292870
F 32.506274 30.876426 160.112510
F 6.541927 38.593734 137.358336
F 5.779968 38.593734 159.177976
F 33.268232 38.595534 138.292871
F 32.506274 38.595534 160.112510
F 6.541927 46.312844 137.358336
F 5.779969 46.312844 159.177975
F 33.268232 46.314644 138.292870
F 32.506274 46.314644 160.112510
F 15.452557 30.876426 137.670733
F 14.690599 30.876426 159.490373
F 15.452557 38.595534 137.670734
F 14.690599 38.595534 159.490373
F 15.452557 23.157322 137.670733
F 19.398504 38.595535 152.372694
F 15.452557 46.314644 137.670733
F 14.690599 46.314644 159.490373
F 24.360398 30.876427 137.981803
F 23.598439 30.876427 159.801442
F 24.360398 38.595535 137.981804
F 23.598439 38.595535 159.801442
F 24.360398 23.157323 137.981803
F 23.598439 23.157323 159.801442
F 8.898401 24.443656 133.800947
F 8.136443 24.443657 155.620587
F 8.898401 32.162761 133.800947
F 8.136443 32.162761 155.620587
F 8.898401 39.881871 133.800948
F 8.136443 39.881871 155.620586
F 17.806522 24.443838 134.111895
F 17.044563 24.443838 155.931534
F 17.806522 32.162942 134.111894
F 17.044563 32.162942 155.931534
F 17.806522 39.882053 134.111895
F 17.044563 39.882053 155.931535
F 26.714361 24.443838 134.422964
F 25.952403 24.443838 156.242603
F 26.714362 32.162942 134.422963
F 25.952403 32.162942 156.242603
F 26.714361 39.882052 134.422964
F 25.952403 39.882052 156.242603
F 8.771394 27.017056 137.437553
F 8.009435 27.017056 159.257192
F 8.771394 34.736161 137.437553
F 8.009435 34.736161 159.257192
F 8.771394 42.455271 137.437553
F 8.009435 42.455271 159.257193
F 17.679515 27.016875 137.748502
F 16.917557 27.016875 159.568140
F 17.679515 34.735980 137.748501
F 16.917557 34.735980 159.568140
F 17.679515 42.455090 137.748501
F 16.917556 42.455090 159.568141
F 26.587357 27.016875 138.059569
F 25.825398 27.016875 159.879209
F 26.587357 34.735980 138.059570
F 25.825398 34.735980 159.879209
F 26.587357 42.455089 138.059570
F 25.825398 42.455090 159.879209
F 8.866660 27.017057 134.709837
F 8.104701 27.017057 156.529477
F 8.866660 34.736162 134.709837
F 8.104701 34.736162 156.529476
F 8.866660 42.455272 134.709837
F 8.104701 42.455271 156.529476
F 17.774771 27.016875 135.021047
F 17.012814 27.016875 156.840686
F 17.774772 34.735980 135.021046
F 17.012813 34.735980 156.840685
F 17.774772 42.455090 135.021046
F 17.012813 42.455090 156.840685
F 26.682612 27.016875 135.332115
F 25.920653 27.016875 157.151754
F 26.682612 34.735979 135.332115
F 25.920653 34.735980 157.151754
F 26.682612 42.455089 135.332115
F 25.920653 42.455089 157.151754
F 8.993643 24.443657 131.073231
F 8.231684 24.443657 152.892870
F 8.993643 32.162761 131.073231
F 8.231684 32.162761 152.892870
F 8.993643 39.881871 131.073230
F 8.231684 39.881871 152.892869
F 17.901754 24.443838 131.384439
F 17.139796 24.443838 153.204078
F 17.901754 32.162942 131.384439
F 17.139796 32.162942 153.204078
F 17.901754 39.882052 131.384438
F 17.139796 39.882052 153.204078
F 26.809596 24.443838 131.695508
F 26.047637 24.443838 153.515147
F 26.809596 32.162942 131.695508
F 26.047637 32.162942 153.515148
F 26.809596 39.882052 131.695508
F 26.047637 39.882052 153.515147
F 11.093892 30.876425 134.787746
F 10.331933 30.876425 156.607385
F 11.093892 38.595533 134.787746
F 10.331933 38.595533 156.607385
F 19.398504 30.876427 152.372694
F 10.490663 46.314642 152.061623
F 11.093892 46.314642 134.787746
F 10.331933 46.314642 156.607385
F 20.001733 30.876427 135.098813
F 19.239775 30.876427 156.918452
F 20.001733 38.595534 135.098812
F 19.239774 38.595534 156.918452
F 20.001733 23.157322 135.098813
F 19.239774 23.157322 156.918453
F 28.909572 30.876426 135.409882
F 28.147614 30.876426 157.229522
F 28.909572 38.595534 135.409882
F 28.147614 38.595534 157.229521
F 10.490663 38.595533 152.061624
F 10.490663 30.876425 152.061623
F 28.909572 46.314644 135.409882
F 28.147614 46.314644 157.229522
F 11.220871 28.303392 131.151139
F 10.458912 28.303392 152.970778
F 11.220871 36.022499 131.151139
F 10.458912 36.022499 152.970777
F 11.220871 43.741609 131.151139
F 10.458912 43.741609 152.970778
F 20.128713 28.303389 131.462206
F 19.366755 28.303389 153.281845
F 20.128713 36.022497 131.462206
F 19.366755 36.022497 153.281844
F 20.128713 43.741606 131.462206
F 19.366755 43.741607 153.281845
F 29.036553 28.303391 131.773275
F 28.274594 28.303391 153.592914
F 29.036553 36.022497 131.773275
F 28.274594 36.022497 153.592914
F 29.036553 43.741607 131.773275
F 28.274594 43.741607 153.592914
F 11.125639 28.303392 133.878592
F 10.363680 28.303392 155.698230
F 11.125639 36.022499 133.878592
F 10.363680 36.022499 155.698231
F 11.125638 43.741609 133.878592
F 10.363680 43.741609 155.698231
F 20.033480 28.303390 134.189662
F 19.271521 28.303390 156.009301
F 20.033480 36.022496 134.189662
F 19.271521 36.022496 156.009301
F 20.033480 43.741607 134.189662
F 19.271521 43.741607 156.009301
F 28.941318 28.303391 134.500730
F 28.179360 28.303391 156.320369
F 28.941318 36.022497 134.500731
F 28.179360 36.022497 156.320369
F 28.941318 43.741607 134.500730
F 28.179360 43.741607 156.320369
F 10.998635 30.876425 137.515198
F 10.236676 30.876425 159.334837
F 10.998635 38.595533 137.515199
F 10.236676 38.595533 159.334838
F 10.998635 46.314642 137.515198
F 10.236676 46.314642 159.334837
F 19.906476 30.876427 137.826268
F 19.144518 30.876427 159.645908
F 19.906476 38.595535 137.826268
F 19.144518 38.595535 159.645908
F 19.906476 23.157323 137.826268
F 19.144518 23.157323 159.645908
F 28.814317 30.876426 138.137337
F 28.052358 30.876426 159.956976
F 28.814317 38.595534 138.137337
F 28.052358 38.595534 159.956976
F 28.814317 23.157322 138.137337
F 28.052358 23.157322 159.956976
F 28.814317 46.314644 138.137337
F 28.052358 46.314644 159.956976
F 4.194382 24.448724 140.913070
F 3.432423 24.448724 162.732710
F 30.914293 24.443839 141.851710
F 30.152334 24.443838 163.671349
F 4.194382 32.167829 140.913070
F 3.432423 32.167829 162.732710
F 30.914293 32.162943 141.851710
F 30.152334 32.162943 163.671349
F 4.194382 39.886939 140.913071
F 3.432423 39.886939 162.732711
F 30.914293 39.882053 141.851711
F 30.152334 39.882053 163.671349
F 13.098617 24.443838 141.229573
F 12.336658 24.443839 163.049212
F 13.098617 32.162943 141.229573
F 12.336658 32.162943 163.049212
F 13.098617 39.882053 141.229574
F 12.336658 39.882053 163.049212
F 22.006455 24.443837 141.540642
F 21.244497 24.443838 163.360281
F 22.006455 32.162942 141.540642
F 21.244497 32.162942 163.360281
F 22.006455 39.882052 141.540643
F 21.244497 39.882052 163.360281
F 4.067375 27.011988 144.549677
F 30.787287 27.016874 145.488316
F 4.067375 34.731093 144.549676
F 30.787287 34.735979 145.488315
F 4.067375 42.450204 144.549677
F 30.787287 42.455090 145.488316
F 12.971609 27.016874 144.866178
F 12.971609 34.735979 144.866178
F 12.971609 42.455089 144.866179
F 21.879450 27.016875 145.177247
F 21.879450 34.735980 145.177248
F 21.879450 42.455090 145.177248
F 4.162244 27.011989 141.833328
F 3.400285 27.011989 163.652967
F 30.882543 27.016874 142.760862
F 4.162244 34.731094 141.833327
F 3.400285 34.731094 163.652967
F 30.882543 34.735980 142.760861
F 4.162244 42.450204 141.833327
F 3.400285 42.450204 163.652967
F 30.882543 42.455089 142.760861
F 13.066866 27.016874 142.138724
F 13.066866 34.735980 142.138724
F 13.066866 42.455089 142.138724
F 21.974706 27.016875 142.449792
F 21.974706 34.735980 142.449792
F 21.974706 42.455090 142.449792
F 4.289227 24.448725 138.196721
F 3.527269 24.448724 160.016361
F 31.009527 24.443839 139.124255
F 30.247568 24.443839 160.943895
F 4.289227 32.167829 138.196721
F 3.527269 32.167829 160.016361
F 31.009527 32.162943 139.124255
F 30.247568 32.162943 160.943895
F 4.289227 39.886939 138.196721
F 3.527269 39.886938 160.016361
F 31.009527 39.882053 139.124255
F 30.247568 39.882053 160.943894
F 13.193850 24.443838 138.502118
F 12.431891 24.443838 160.321757
F 13.193850 32.162943 138.502118
F 12.431891 32.162943 160.321757
F 13.193850 39.882053 138.502118
F 12.431891 39.882053 160.321757
F 22.101689 24.443838 138.813186
F 21.339730 24.443838 160.632825
F 22.101689 32.162942 138.813186
F 21.339730 32.162942 160.632825
F 22.101689 39.882052 138.813185
F 21.339730 39.882052 160.632825
F 6.383111 30.874627 141.906555
F 5.621152 30.874626 163.726194
F 33.109503 30.876426 142.838629
F 6.383111 38.593734 141.906554
F 5.621152 38.593734 163.726193
F 33.109503 38.595534 142.838628
F 28.433346 43.741607 149.047155
F 28.433346 36.022497 149.047156
F 6.383111 46.312844 141.906554
F 5.621152 46.312844 163.726193
F 33.109503 23.157322 142.838628
F 33.109503 46.314644 142.838628
F 15.293828 30.876426 142.216492
F 15.293828 38.595534 142.216491
F 15.293828 23.157322 142.216492
F 15.293828 46.314644 142.216492
F 24.201667 30.876427 142.527560
F 24.201667 38.595534 142.527560
F 24.201667 23.157322 142.527560
F 6.510091 28.305190 138.269948
F 5.748132 28.305190 160.089587
F 33.236482 28.303391 139.202022
F 32.474523 28.303391 161.021662
F 6.510091 36.024297 138.269948
F 5.748132 36.024297 160.089587
F 33.236482 36.022497 139.202022
F 32.474524 36.022497 161.021661
F 6.510091 43.743408 138.269948
F 5.748132 43.743408 160.089587
F 33.236482 43.741608 139.202022
F 32.474523 43.741608 161.021662
F 15.420807 28.303390 138.579885
F 14.658848 28.303390 160.399525
F 15.420807 36.022497 138.579884
F 14.658848 36.022497 160.399524
F 15.420807 43.741607 138.579885
F 14.658848 43.741607 160.399524
F 24.328648 28.303390 138.890954
F 23.566690 28.303390 160.710593
F 24.328648 36.022497 138.890953
F 23.566690 36.022497 160.710592
F 24.328648 43.741606 138.890953
F 23.566690 43.741606 160.710593
F 6.414944 28.305190 140.994943
F 5.652985 28.305190 162.814581
F 33.141248 28.303391 141.929477
F 6.414944 36.024297 140.994943
F 5.652985 36.024297 162.814582
F 33.141249 36.022497 141.929477
F 6.414944 43.743407 140.994943
F 5.652985 43.743407 162.814581
F 33.141249 43.741607 141.929477
F 15.325574 28.303390 141.307340
F 14.563616 28.303390 163.126980
F 15.325574 36.022497 141.307341
F 14.563616 36.022497 163.126981
F 15.325574 43.741607 141.307340
F 14.563616 43.741607 163.126980
F 24.233414 28.303390 141.618409
F 23.471455 28.303390 163.438048
F 24.233414 36.022497 141.618410
F 23.471455 36.022497 163.438049
F 24.233414 43.741607 141.618409
F 23.471455 43.741607 163.438048
F 6.287941 30.874627 144.631548
F 33.014246 30.876426 145.566083
F 6.287941 38.593734 144.631548
F 33.014246 38.595534 145.566083
F 6.287941 46.312844 144.631548
F 33.014246 46.314644 145.566083
F 15.198571 30.876426 144.943946
F 15.198571 38.595534 144.943946
F 28.433346 28.303391 149.047155
F 15.198571 46.314644 144.943946
F 24.106411 30.876427 145.255015
F 24.106411 38.595535 145.255016
F 24.106411 23.157323 145.255015
F 8.644415 24.443657 141.074159
F 7.882456 24.443656 162.893800
F 8.644415 32.162761 141.074160
F 7.882456 32.162761 162.893800
F 8.644415 39.881871 141.074160
F 7.882456 39.881871 162.893800
F 17.552536 24.443838 141.385108
F 16.790577 24.443838 163.204747
F 17.552536 32.162942 141.385107
F 16.790577 32.162942 163.204747
F 17.552536 39.882053 141.385108
F 16.790577 39.882053 163.204747
F 26.460375 24.443838 141.696176
F 25.698417 24.443838 163.515815
F 26.460376 32.162942 141.696176
F 25.698417 32.162942 163.515815
F 26.460375 39.882052 141.696176
F 25.698417 39.882052 163.515816
F 8.517408 27.017056 144.710765
F 8.517408 34.736161 144.710765
F 8.517408 42.455272 144.710766
F 17.425529 27.016875 145.021713
F 17.425529 34.735980 145.021713
F 17.425529 42.455090 145.021714
F 26.333370 27.016875 145.332781
F 26.333370 34.735980 145.332782
F 26.333370 42.455089 145.332782
F 8.612674 27.017056 141.983049
F 8.612674 34.736161 141.983049
F 8.612674 42.455271 141.983049
F 17.520786 27.016875 142.294259
F 17.520786 34.735980 142.294259
F 17.520786 42.455090 142.294258
F 26.428625 27.016875 142.605327
F 26.428625 34.735979 142.605327
F 26.428625 42.455089 142.605326
F 8.739657 24.443657 138.346443
F 7.977699 24.443657 160.166083
F 8.739657 32.162761 138.346443
F 7.977699 32.162761 160.166083
F 8.739657 39.881871 138.346443
F 7.977698 39.881871 160.166082
F 17.647769 24.443838 138.657652
F 16.885810 24.443838 160.477291
F 17.647769 32.162942 138.657652
F 16.885810 32.162943 160.477291
F 17.647769 39.882052 138.657652
F 16.885810 39.882052 160.477291
F 26.555609 24.443838 138.968721
F 25.793651 24.443838 160.788360
F 26.555609 32.162942 138.968721
F 25.793651 32.162942 160.788360
F 26.555609 39.882052 138.968720
F 25.793651 39.882052 160.788359
F 10.839906 30.876425 142.060959
F 10.839906 38.595533 142.060959
F 19.525508 43.741607 148.736088
F 10.839906 46.314642 142.060958
F 19.747747 30.876427 142.372026
F 19.747747 38.595534 142.372026
F 19.747747 23.157322 142.372026
F 28.655586 30.876426 142.683095
F 28.655586 38.595534 142.683094
F 19.525508 36.022496 148.736088
F 28.655586 46.314644 142.683095
F 10.966884 28.303392 138.424352
F 10.204926 28.303392 160.243992
F 10.966884 36.022499 138.424352
F 10.204926 36.022499 160.243991
F 10.966885 43.741609 138.424352
F 10.204926 43.741609 160.243992
F 19.874727 28.303389 138.735419
F 19.112769 28.303389 160.555059
F 19.874727 36.022497 138.735418
F 19.112769 36.022497 160.555058
F 19.874727 43.741607 138.735418
F 19.112769 43.741606 160.555058
F 28.782567 28.303391 139.046489
F 28.020608 28.303391 160.866128
F 28.782567 36.022497 139.046488
F 28.020608 36.022497 160.866127
F 28.782567 43.741607 139.046488
F 28.020608 43.741607 160.866128
F 10.871652 28.303392 141.151805
F 10.109693 28.303392 162.971444
F 10.871652 36.022499 141.151805
F 10.109693 36.022499 162.971444
F 10.871652 43.741609 141.151805
F 10.109693 43.741609 162.971444
F 19.779494 28.303390 141.462875
F 19.017536 28.303390 163.282514
F 19.779494 36.022496 141.462875
F 19.017535 36.022496 163.282515
F 19.779494 43.741607 141.462875
F 19.017535 43.741607 163.282515
F 28.687333 28.303391 141.773943
F 27.925374 28.303391 163.593582
F 28.687333 36.022497 141.773944
F 27.925374 36.022497 163.593583
F 28.687333 43.741607 141.773943
F 27.925374 43.741607 163.593582
F 10.744649 30.876425 144.788410
F 10.744649 38.595533 144.788411
F 10.744649 46.314642 144.788410
F 19.652491 30.876427 145.099481
F 19.652491 38.595535 145.099481
F 19.652491 23.157323 145.099481
F 28.560331 30.876426 145.410549
F 28.560331 38.595534 145.410549
F 28.560331 23.157322 145.410549
F 28.560331 46.314644 145.410549
F 3.940395 24.448724 148.186283
F 30.660307 24.443838 149.124922
F 3.940395 32.167829 148.186283
F 30.660307 32.162943 149.124922
F 3.940396 39.886939 148.186284
F 30.660307 39.882053 149.124923
F 12.844631 24.443839 148.502786
F 12.844631 32.162943 148.502786
F 12.844631 39.882053 148.502786
F 21.752470 24.443837 148.813855
F 21.752470 32.162942 148.813855
F 21.752470 39.882052 148.813855
F 3.813389 27.011988 151.822889
F 30.533300 27.016874 152.761529
F 3.813389 34.731093 151.822890
F 30.533300 34.735979 152.761529
F 3.813389 42.450204 151.822890
F 30.533300 42.455089 152.761529
F 12.717623 27.016874 152.139392
F 12.717623 34.735979 152.139392
F 12.717623 42.455089 152.139392
F 21.625464 27.016875 152.450462
F 21.625464 34.735980 152.450462
F 21.625464 42.455090 152.450461
F 3.908257 27.011989 149.106541
F 30.628556 27.016875 150.034075
F 3.908257 34.731094 149.106541
F 30.628556 34.735980 150.034075
F 3.908257 42.450204 149.106541
F 30.628556 42.455089 150.034074
F 12.812880 27.016874 149.411938
F 12.812880 34.735980 149.411938
F 12.812880 42.455089 149.411937
F 21.720720 27.016875 149.723006
F 21.720720 34.735980 149.723006
F 21.720720 42.455090 149.723005
F 4.035241 24.448724 145.469934
F 30.755540 24.443839 146.397468
F 4.035241 32.167829 145.469934
F 30.755540 32.162943 146.397467
F 4.035241 39.886938 145.469933
F 30.755540 39.882053 146.397467
F 12.939863 24.443838 145.775331
F 12.939863 32.162943 145.775331
F 12.939863 39.882053 145.775330
F 21.847703 24.443838 146.086399
F 21.847703 32.162942 146.086399
F 21.847703 39.882052 146.086398
F 6.129125 30.874627 149.179767
F 32.855516 30.876426 150.111842
F 6.129125 38.593734 149.179767
F 32.855516 38.595534 150.111842
F 19.525508 28.303390 148.736087
F 6.129125 46.312844 149.179767
F 32.855516 23.157322 150.111842
F 32.855516 46.314644 150.111842
F 15.039841 30.876426 149.489705
F 15.039842 38.595534 149.489705
F 15.039842 23.157322 149.489705
F 15.039842 46.314644 149.489705
F 23.947682 30.876427 149.800773
F 23.947681 38.595534 149.800773
F 23.947682 23.157322 149.800773
F 6.256105 28.305190 145.543160
F 32.982496 28.303391 146.475235
F 6.256105 36.024297 145.543160
F 32.982496 36.022497 146.475234
F 6.256105 43.743408 145.543160
F 32.982496 43.741608 146.475235
F 15.166820 28.303390 145.853098
F 15.166820 36.022497 145.853097
F 15.166820 43.741607 145.853098
F 24.074662 28.303390 146.164166
F 24.074662 36.022497 146.164165
F 24.074662 43.741606 146.164166
F 6.160957 28.305190 148.268154
F 32.887263 28.303391 149.202689
F 6.160957 36.024297 148.268155
F 32.887263 36.022497 149.202690
F 6.160957 43.743407 148.268155
F 32.887263 43.741607 149.202690
F 15.071588 28.303390 148.580553
F 15.071588 36.022497 148.580554
F 15.071588 43.741607 148.580553
F 23.979428 28.303390 148.891621
F 23.979428 36.022496 148.891622
F 23.979428 43.741607 148.891622
F 6.033954 30.874626 151.904761
F 32.760260 30.876426 152.839296
F 6.033954 38.593734 151.904762
F 32.760260 38.595534 152.839296
F 6.033954 46.312844 151.904761
F 32.760260 46.314644 152.839296
F 14.944584 30.876426 152.217159
F 14.944584 38.595534 152.217160
F 10.617666 43.741609 148.425017
F 14.944584 46.314644 152.217159
F 23.852426 30.876427 152.528228
F 23.852425 38.595535 152.528228
F 23.852426 23.157323 152.528228
F 8.390429 24.443656 148.347373
F 8.390429 32.162761 148.347373
F 8.390429 39.881871 148.347373
F 17.298550 24.443838 148.658320
F 17.298549 32.162942 148.658320
F 17.298550 39.882053 148.658321
F 26.206389 24.443838 148.969389
F 26.206389 32.162942 148.969389
F 26.206389 39.882052 148.969389
F 8.263422 27.017056 151.983979
F 8.263422 34.736161 151.983979
F 8.263422 42.455271 151.983979
F 17.171542 27.016875 152.294927
F 17.171542 34.735980 152.294927
F 17.171542 42.455090 152.294927
F 26.079384 27.016875 152.605995
F 26.079384 34.735979 152.605995
F 26.079384 42.455089 152.605995
F 8.358688 27.017057 149.256263
F 8.358688 34.736162 149.256263
F 8.358688 42.455272 149.256263
F 17.266799 27.016875 149.567471
F 17.266799 34.735980 149.567471
F 17.266799 42.455090 149.567472
F 26.174639 27.016875 149.878541
F 26.174639 34.735980 149.878540
F 26.174639 42.455089 149.878540
F 8.485671 24.443657 145.619656
F 8.485671 32.162761 145.619656
F 8.485671 39.881871 145.619655
F 17.393782 24.443838 145.930864
F 17.393782 32.162942 145.930864
F 17.393782 39.882052 145.930864
F 26.301623 24.443838 146.241933
F 26.301623 32.162942 146.241933
F 26.301623 39.882052 146.241933
F 10.585920 30.876425 149.334172
F 10.585920 38.595533 149.334171
F 10.617666 36.022499 148.425017
F 10.585920 46.314642 149.334172
F 19.493761 30.876427 149.645239
F 19.493761 38.595534 149.645238
F 19.493761 23.157322 149.645239
F 28.401600 30.876426 149.956308
F 28.401600 38.595534 149.956307
F 10.617666 28.303392 148.425017
F 28.401600 46.314644 149.956308
F 10.712899 28.303392 145.697565
F 10.712899 36.022499 145.697564
F 10.712899 43.741609 145.697565
F 19.620741 28.303389 146.008632
F 19.620741 36.022497 146.008631
F 19.620741 43.741607 146.008632
F 28.528580 28.303391 146.319701
F 28.528581 36.022497 146.319700
F 28.528580 43.741607 146.319701
F 2.924451 24.448724 177.279137
F 29.644362 24.443838 178.217776
F 2.924451 32.167829 177.279137
F 29.644362 32.162943 178.217776
F 2.924451 39.886939 177.279137
F 29.644362 39.882053 178.217776
F 11.828686 24.443838 177.595639
F 11.828686 32.162943 177.595639
F 11.828686 39.882053 177.595639
F 20.736524 24.443837 177.906708
F 20.736524 32.162942 177.906708
F 20.736524 39.882052 177.906708
F 2.797444 27.011988 180.915742
F 29.517356 27.016874 181.854381
F 2.797444 34.731093 180.915743
F 29.517356 34.735979 181.854381
F 2.797444 42.450204 180.915743
F 29.517356 42.455090 181.854382
F 11.701678 27.016874 181.232245
F 11.701678 34.735979 181.232245
F 11.701678 42.455089 181.232245
F 20.609519 27.016875 181.543315
F 20.609519 34.735980 181.543315
F 20.609519 42.455090 181.543314
F 2.892313 27.011989 178.199394
F 29.612612 27.016874 179.126928
F 2.892313 34.731094 178.199394
F 29.612612 34.735980 179.126928
F 2.892313 42.450204 178.199393
F 29.612612 42.455089 179.126927
F 11.796935 27.016874 178.504791
F 11.796935 34.735980 178.504791
F 11.796935 42.455089 178.504790
F 20.704775 27.016875 178.815859
F 20.704775 34.735980 178.815859
F 20.704775 42.455090 178.815858
F 3.019296 24.448725 174.562787
F 2.257338 24.448725 196.382427
F 29.739595 24.443839 175.490321
F 3.019296 32.167829 174.562787
F 2.257338 32.167829 196.382427
F 29.739595 32.162943 175.490321
F 3.019296 39.886939 174.562787
F 2.257338 39.886939 196.382426
F 29.739595 39.882053 175.490321
F 11.923919 24.443838 174.868184
F 11.923919 32.162943 174.868184
F 11.923919 39.882053 174.868184
F 20.831758 24.443838 175.179252
F 20.831758 32.162942 175.179252
F 20.831758 39.882052 175.179251
F 5.113180 30.874627 178.272621
F 31.839571 30.876426 179.204695
F 5.113180 38.593734 178.272620
F 31.839571 38.595534 179.204695
F 26.782428 46.314644 196.323041
F 5.113180 46.312844 178.272620
F 31.839571 23.157322 179.204695
F 31.839571 46.314644 179.204695
F 14.023897 30.876426 178.582558
F 14.023897 38.595534 178.582558
F 27.544385 46.314644 174.503402
F 14.023897 46.314644 178.582558
F 22.931736 30.876427 178.893626
F 22.931736 38.595534 178.893626
F 22.931736 23.157322 178.893626
F 5.240160 28.305190 174.636014
F 4.478201 28.305190 196.455653
F 31.966551 28.303391 175.568088
F 5.240160 36.024297 174.636013
F 4.478201 36.024297 196.455652
F 31.966551 36.022497 175.568088
F 5.240160 43.743408 174.636013
F 4.478201 43.743408 196.455653
F 31.966551 43.741608 175.568088
F 14.150876 28.303390 174.945951
F 14.150876 36.022497 174.945950
F 14.150876 43.741607 174.945950
F 23.058717 28.303390 175.257020
F 23.058717 36.022497 175.257019
F 23.058717 43.741606 175.257019
F 5.145012 28.305190 177.361008
F 31.871318 28.303391 178.295543
F 5.145012 36.024297 177.361009
F 31.871318 36.022498 178.295544
F 5.145012 43.743407 177.361008
F 31.871318 43.741607 178.295543
F 14.055643 28.303390 177.673406
F 14.055644 36.022497 177.673407
F 14.055643 43.741607 177.673406
F 22.963483 28.303390 177.984475
F 22.963483 36.022496 177.984475
F 22.963483 43.741607 177.984475
F 5.018010 30.874627 180.997614
F 31.744315 30.876426 181.932149
F 5.018010 38.593734 180.997614
F 31.744315 38.595534 181.932149
F 5.018010 46.312844 180.997614
F 31.744315 46.314644 181.932149
F 13.928640 30.876426 181.310013
F 13.928640 38.595534 181.310013
F 26.782428 23.157322 196.323041
F 13.928640 46.314644 181.310012
F 22.836480 30.876427 181.621081
F 22.836480 38.595535 181.621082
F 22.836480 23.157323 181.621082
F 7.374484 24.443657 177.440225
F 7.374484 32.162761 177.440225
F 7.374484 39.881871 177.440226
F 16.282605 24.443838 177.751173
F 16.282605 32.162942 177.751173
F 16.282605 39.882053 177.751174
F 25.190445 24.443838 178.062242
F 25.190445 32.162942 178.062242
F 25.190445 39.882052 178.062242
F 7.247477 27.017056 181.076831
F 7.247477 34.736161 181.076832
F 7.247477 42.455271 181.076832
F 16.155598 27.016875 181.387779
F 16.155598 34.735980 181.387780
F 16.155598 42.455090 181.387780
F 25.063439 27.016875 181.698848
F 25.063439 34.735980 181.698849
F 25.063439 42.455089 181.698849
F 7.342743 27.017057 178.349116
F 7.342743 34.736162 178.349116
F 7.342743 42.455271 178.349115
F 16.250855 27.016875 178.660324
F 16.250855 34.735980 178.660324
F 16.250855 42.455090 178.660325
F 25.158694 27.016875 178.971394
F 25.158694 34.735979 178.971394
F 25.158694 42.455089 178.971393
F 7.469726 24.443657 174.712509
F 7.469726 32.162761 174.712509
F 7.469726 39.881871 174.712509
F 16.377838 24.443838 175.023718
F 16.377838 32.162943 175.023718
F 16.377837 39.882052 175.023717
F 25.285678 24.443838 175.334786
F 25.285678 32.162942 175.334786
F 25.285678 39.882052 175.334786
F 9.569975 30.876425 178.427025
F 9.569975 38.595533 178.427024
F 27.544385 23.157322 174.503402
F 9.569975 46.314642 178.427025
F 18.477816 30.876427 178.738092
F 18.477816 38.595534 178.738092
F 18.477816 23.157322 178.738092
F 27.385655 30.876426 179.049161
F 27.385655 38.595534 179.049161
F 26.782427 38.595534 196.323041
F 27.385655 46.314644 179.049161
F 9.696954 28.303392 174.790418
F 9.696954 36.022499 174.790418
F 9.696954 43.741609 174.790418
F 18.604796 28.303389 175.101485
F 18.604796 36.022497 175.101484
F 18.604796 43.741606 175.101485
F 27.512636 28.303391 175.412555
F 27.512636 36.022497 175.412554
F 27.512636 43.741607 175.412554
F 9.601721 28.303392 177.517871
F 9.601721 36.022499 177.517871
F 9.601721 43.741609 177.517871
F 18.509563 28.303390 177.828941
F 18.509563 36.022496 177.828941
F 18.509563 43.741607 177.828941
F 27.417402 28.303391 178.140009
F 27.417401 36.022497 178.140010
F 27.417402 43.741607 178.140009
F 9.474718 30.876425 181.154476
F 9.474718 38.595533 181.154477
F 9.474718 46.314642 181.154477
F 18.382559 30.876427 181.465547
F 18.382559 38.595535 181.465548
F 18.382559 23.157323 181.465547
F 27.290400 30.876426 181.776615
F 27.290400 38.595534 181.776615
F 27.290400 23.157322 181.776615
F 27.290400 46.314644 181.776615
F 2.670464 24.448724 184.552350
F 29.390376 24.443838 185.490989
F 2.670464 32.167829 184.552350
F 29.390376 32.162943 185.490989
F 2.670465 39.886939 184.552350
F 29.390376 39.882053 185.490989
F 11.574700 24.443839 184.868852
F 11.574700 32.162943 184.868852
F 11.574700 39.882053 184.868852
F 20.482538 24.443837 185.179921
F 20.482538 32.162942 185.179921
F 20.482538 39.882052 185.179922
F 3.305416 27.011988 166.369316
F 2.543458 27.011988 188.188955
F 30.025328 27.016874 167.307955
F 29.263369 27.016874 189.127594
F 3.305416 34.731093 166.369316
F 2.543458 34.731093 188.188955
F 30.025328 34.735979 167.307955
F 29.263369 34.735979 189.127595
F 3.305416 42.450204 166.369316
F 2.543458 42.450204 188.188955
F 30.025328 42.455089 167.307955
F 29.263369 42.455089 189.127595
F 12.209650 27.016874 166.685818
F 11.447692 27.016874 188.505457
F 12.209650 34.735979 166.685818
F 11.447692 34.735979 188.505457
F 12.209650 42.455089 166.685818
F 11.447692 42.455089 188.505458
F 21.117492 27.016875 166.996888
F 20.355533 27.016875 188.816527
F 21.117492 34.735980 166.996888
F 20.355533 34.735980 188.816527
F 21.117492 42.455090 166.996887
F 20.355533 42.455090 188.816527
F 2.638326 27.011989 185.472606
F 30.120584 27.016874 164.580501
F 29.358625 27.016875 186.400141
F 2.638326 34.731094 185.472606
F 30.120584 34.735980 164.580501
F 29.358625 34.735980 186.400141
F 2.638326 42.450204 185.472606
F 30.120584 42.455089 164.580500
F 29.358625 42.455090 186.400140
F 12.304907 27.016874 163.958364
F 11.542949 27.016874 185.778003
F 12.304907 34.735980 163.958364
F 11.542949 34.735980 185.778003
F 12.304907 42.455089 163.958363
F 11.542949 42.455089 185.778004
F 21.212748 27.016875 164.269432
F 20.450789 27.016875 186.089071
F 21.212747 34.735980 164.269432
F 20.450789 34.735980 186.089071
F 21.212747 42.455090 164.269431
F 20.450789 42.455090 186.089071
F 2.765310 24.448724 181.836000
F 29.485609 24.443839 182.763534
F 2.765310 32.167829 181.836000
F 29.485609 32.162943 182.763534
F 2.765310 39.886938 181.835999
F 29.485609 39.882053 182.763533
F 11.669932 24.443838 182.141397
F 11.669932 32.162943 182.141397
F 11.669932 39.882053 182.141397
F 20.577772 24.443838 182.452465
F 20.577772 32.162942 182.452465
F 20.577772 39.882052 182.452465
F 4.859194 30.874627 185.545833
F 32.347544 30.876426 164.658268
F 31.585585 30.876426 186.477907
F 4.859194 38.593734 185.545832
F 32.347544 38.595534 164.658268
F 31.585585 38.595534 186.477907
F 27.544386 38.595534 174.503402
F 4.859194 46.312844 185.545833
F 26.782428 30.876426 196.323041
F 27.544385 30.876426 174.503402
F 32.347544 46.314644 164.658268
F 31.585585 46.314644 186.477907
F 14.531869 30.876426 164.036131
F 13.769911 30.876426 185.855770
F 14.531869 38.595534 164.036131
F 13.769911 38.595534 185.855770
F 14.531869 23.157322 164.036131
F 13.769911 23.157322 185.855770
F 14.531869 46.314644 164.036131
F 13.769911 46.314644 185.855770
F 23.439709 30.876427 164.347199
F 22.677750 30.876427 186.166838
F 23.439709 38.595534 164.347199
F 22.677750 38.595534 186.166838
F 23.439709 23.157322 164.347199
F 22.677751 23.157322 186.166838
F 4.986174 28.305190 181.909226
F 31.712565 28.303391 182.841301
F 4.986173 36.024297 181.909226
F 31.712565 36.022497 182.841301
F 4.986174 43.743408 181.909226
F 31.712565 43.741608 182.841301
F 13.896890 28.303390 182.219164
F 13.896890 36.022497 182.219163
F 13.896890 43.741607 182.219164
F 22.804731 28.303390 182.530232
F 22.804731 36.022497 182.530232
F 22.804731 43.741606 182.530232
F 4.891026 28.305190 184.634221
F 32.379290 28.303391 163.749116
F 31.617332 28.303391 185.568756
F 4.891026 36.024297 184.634221
F 32.379290 36.022498 163.749117
F 31.617331 36.022497 185.568756
F 4.891026 43.743407 184.634221
F 32.379290 43.741607 163.749117
F 31.617332 43.741607 185.568756
F 13.801657 28.303390 184.946619
F 13.801657 36.022497 184.946619
F 13.801657 43.741607 184.946619
F 22.709497 28.303390 185.257687
F 22.709497 36.022496 185.257688
F 22.709497 43.741607 185.257688
F 5.525982 30.874626 166.451187
F 4.764023 30.874626 188.270827
F 32.252288 30.876426 167.385722
F 31.490329 30.876426 189.205361
F 5.525982 38.593734 166.451187
F 4.764023 38.593734 188.270827
F 32.252288 38.595534 167.385722
F 31.490329 38.595534 189.205362
F 5.525982 46.312844 166.451187
F 4.764023 46.312844 188.270827
F 32.252288 46.314644 167.385722
F 31.490329 46.314644 189.205361
F 14.436612 30.876426 166.763585
F 13.674654 30.876426 188.583224
F 14.436612 38.595534 166.763586
F 13.674654 38.595534 188.583225
F 17.874587 23.157323 196.011973
F 18.636545 23.157323 174.192334
F 14.436612 46.314644 166.763585
F 13.674654 46.314644 188.583224
F 23.344453 30.876427 167.074654
F 22.582494 30.876427 188.894294
F 23.344453 38.595535 167.074654
F 22.582494 38.595535 188.894294
F 23.344453 23.157323 167.074654
F 22.582494 23.157323 188.894294
F 7.120498 24.443656 184.713439
F 7.120498 32.162761 184.713439
F 7.120498 39.881871 184.713439
F 16.028619 24.443838 185.024386
F 16.028619 32.162942 185.024386
F 16.028619 39.882053 185.024387
F 24.936458 24.443838 185.335455
F 24.936458 32.162943 185.335455
F 24.936458 39.882052 185.335455
F 7.755450 27.017056 166.530404
F 6.993491 27.017056 188.350044
F 7.755450 34.736161 166.530405
F 6.993491 34.736161 188.350044
F 7.755450 42.455271 166.530405
F 6.993491 42.455272 188.350044
F 16.663570 27.016875 166.841353
F 15.901611 27.016875 188.660992
F 16.663570 34.735980 166.841353
F 15.901612 34.735980 188.660992
F 16.663570 42.455090 166.841353
F 15.901611 42.455090 188.660992
F 25.571411 27.016875 167.152421
F 24.809453 27.016875 188.972060
F 25.571411 34.735979 167.152421
F 24.809453 34.735979 188.972060
F 25.571411 42.455089 167.152422
F 24.809453 42.455089 188.972061
F 7.850716 27.017057 163.802689
F 7.088757 27.017057 185.622328
F 7.850716 34.736162 163.802689
F 7.088757 34.736162 185.622328
F 7.850716 42.455271 163.802688
F 7.088757 42.455271 185.622328
F 16.758827 27.016875 164.113898
F 15.996868 27.016875 185.933538
F 16.758827 34.735980 164.113898
F 15.996868 34.735980 185.933537
F 16.758827 42.455090 164.113898
F 15.996868 42.455090 185.933537
F 25.666667 27.016875 164.424967
F 24.904708 27.016875 186.244606
F 25.666667 34.735980 164.424966
F 24.904708 34.735980 186.244606
F 25.666667 42.455089 164.424966
F 24.904708 42.455089 186.244606
F 7.215740 24.443657 181.985722
F 7.215740 32.162761 181.985722
F 7.215740 39.881871 181.985722
F 16.123851 24.443838 182.296930
F 16.123851 32.162943 182.296931
F 16.123851 39.882052 182.296930
F 25.031692 24.443838 182.608000
F 25.031692 32.162942 182.608000
F 25.031692 39.882052 182.607999
F 10.077948 30.876425 163.880598
F 9.315989 30.876425 185.700237
F 10.077948 38.595533 163.880597
F 9.315989 38.595533 185.700237
F 17.874587 38.595535 196.011973
F 18.636545 38.595535 174.192334
F 10.077948 46.314642 163.880598
F 9.315989 46.314642 185.700237
F 18.985789 30.876427 164.191665
F 18.223830 30.876427 186.011305
F 18.985789 38.595534 164.191664
F 18.223830 38.595534 186.011303
F 18.985789 23.157322 164.191665
F 18.223830 23.157322 186.011304
F 27.893628 30.876426 164.502734
F 27.131669 30.876426 186.322373
F 27.893628 38.595534 164.502733
F 27.131669 38.595534 186.322373
F 17.874587 30.876427 196.011973
F 18.636545 30.876427 174.192334
F 27.893628 46.314644 164.502734
F 27.131669 46.314644 186.322373
F 9.442968 28.303392 182.063631
F 9.442968 36.022499 182.063631
F 9.442968 43.741609 182.063630
F 18.350810 28.303389 182.374698
F 18.350810 36.022497 182.374697
F 18.350810 43.741607 182.374697
F 27.258650 28.303391 182.685767
F 27.258650 36.022497 182.685766
F 27.258650 43.741607 182.685767
F 9.347735 28.303392 184.791083
F 9.347735 36.022499 184.791084
F 9.347735 43.741609 184.791083
F 18.255577 28.303390 185.102154
F 18.255577 36.022496 185.102154
F 18.255577 43.741607 185.102154
F 27.163415 28.303391 185.413222
F 27.163415 36.022497 185.413222
F 27.163415 43.741607 185.413222
F 9.982691 30.876425 166.608049
F 9.220732 30.876425 188.427689
F 9.982691 38.595533 166.608050
F 9.220732 38.595533 188.427690
F 9.982691 46.314642 166.608049
F 9.220732 46.314642 188.427689
F 18.890532 30.876427 166.919120
F 18.128573 30.876427 188.738759
F 18.890532 38.595535 166.919120
F 18.128573 38.595535 188.738760
F 18.890532 23.157323 166.919120
F 18.128573 23.157323 188.738759
F 27.798372 30.876426 167.230188
F 27.036413 30.876426 189.049828
F 27.798372 38.595534 167.230188
F 27.036413 38.595534 189.049828
F 27.798372 23.157322 167.230188
F 27.036413 23.157322 189.049828
F 27.798372 46.314644 167.230188
F 27.036413 46.314644 189.049828
F 3.178437 24.448724 170.005923
F 2.416478 24.448724 191.825562
F 29.898348 24.443838 170.944562
F 29.136389 24.443839 192.764201
F 3.178437 32.167829 170.005923
F 2.416478 32.167829 191.825562
F 29.898348 32.162943 170.944562
F 29.136389 32.162943 192.764201
F 3.178437 39.886939 170.005923
F 2.416478 39.886939 191.825562
F 29.898348 39.882053 170.944563
F 29.136389 39.882053 192.764202
F 12.082673 24.443839 170.322425
F 11.320714 24.443838 192.142064
F 12.082673 32.162943 170.322425
F 11.320714 32.162943 192.142064
F 12.082672 39.882053 170.322426
F 11.320714 39.882053 192.142065
F 20.990511 24.443837 170.633494
F 20.228552 24.443837 192.453133
F 20.990511 32.162942 170.633494
F 20.228552 32.162942 192.453133
F 20.990511 39.882052 170.633495
F 20.228552 39.882052 192.453134
F 3.051430 27.011989 173.642528
F 2.289472 27.011988 195.462169
F 29.771342 27.016874 174.581168
F 29.009383 27.016874 196.400807
F 3.051430 34.731093 173.642529
F 2.289472 34.731093 195.462169
F 29.771342 34.735979 174.581169
F 29.009383 34.735979 196.400808
F 3.051430 42.450204 173.642529
F 2.289472 42.450204 195.462169
F 29.771342 42.455089 174.581169
F 29.009383 42.455089 196.400808
F 11.955664 27.016874 173.959031
F 11.193706 27.016874 195.778670
F 11.955664 34.735980 173.959031
F 11.193706 34.735980 195.778670
F 11.955665 42.455089 173.959032
F 11.193706 42.455089 195.778671
F 20.863505 27.016875 174.270101
F 20.101547 27.016875 196.089739
F 20.863505 34.735980 174.270101
F 20.101546 34.735980 196.089740
F 20.863505 42.455090 174.270101
F 20.101547 42.455090 196.089740
F 3.146299 27.011989 170.926180
F 2.384340 27.011989 192.745820
F 29.866598 27.016875 171.853714
F 29.104639 27.016875 193.673354
F 3.146299 34.731094 170.926180
F 2.384341 34.731094 192.745820
F 29.866598 34.735980 171.853714
F 29.104639 34.735980 193.673354
F 3.146299 42.450203 170.926180
F 2.384341 42.450203 192.745819
F 29.866598 42.455090 171.853714
F 29.104639 42.455090 193.673353
F 12.050922 27.016874 171.231577
F 11.288963 27.016874 193.051217
F 12.050922 34.735980 171.231577
F 11.288963 34.735979 193.051216
F 12.050922 42.455089 171.231577
F 11.288963 42.455089 193.051216
F 20.958761 27.016875 171.542645
F 20.196802 27.016875 193.362285
F 20.958761 34.735980 171.542645
F 20.196802 34.735980 193.362284
F 20.958761 42.455090 171.542645
F 20.196802 42.455090 193.362284
F 3.273282 24.448724 167.289573
F 2.511323 24.448724 189.109212
F 29.993582 24.443839 168.217107
F 29.231623 24.443839 190.036747
F 3.273282 32.167829 167.289573
F 2.511323 32.167829 189.109212
F 29.993582 32.162943 168.217107
F 29.231623 32.162943 190.036747
F 3.273282 39.886938 167.289573
F 2.511324 39.886939 189.109212
F 29.993582 39.882053 168.217107
F 29.231623 39.882053 190.036746
F 12.177905 24.443838 167.594970
F 11.415946 24.443838 189.414609
F 12.177905 32.162943 167.594970
F 11.415946 32.162943 189.414609
F 12.177905 39.882053 167.594970
F 11.415946 39.882053 189.414609
F 21.085744 24.443838 167.906038
F 20.323785 24.443838 189.725677
F 21.085744 32.162942 167.906038
F 20.323785 32.162942 189.725677
F 21.085744 39.882052 167.906038
F 20.323785 39.882052 189.725677
F 5.367166 30.874627 170.999407
F 4.605207 30.874627 192.819046
F 32.093558 30.876426 171.931481
F 31.331599 30.876426 193.751121
F 5.367166 38.593734 170.999406
F 4.605208 38.593735 192.819046
F 32.093558 38.595534 171.931481
F 31.331599 38.595534 193.751120
F 8.966745 46.314642 195.700902
F 9.728704 46.314642 173.881263
F 5.367166 46.312844 170.999407
F 4.605207 46.312844 192.819046
F 32.093558 23.157322 171.931481
F 31.331599 23.157322 193.751121
F 32.093558 46.314644 171.931481
F 31.331599 46.314644 193.751121
F 14.277884 30.876426 171.309344
F 13.515925 30.876426 193.128984
F 14.277883 38.595534 171.309344
F 13.515925 38.595534 193.128984
F 8.966745 38.595533 195.700903
F 13.515925 23.157322 193.128984
F 14.277884 46.314644 171.309344
F 13.515925 46.314644 193.128984
F 23.185723 30.876427 171.620413
F 22.423764 30.876427 193.440052
F 23.185723 38.595534 171.620412
F 22.423764 38.595534 193.440052
F 23.185723 23.157322 171.620412
F 22.423764 23.157322 193.440052
F 5.494146 28.305190 167.362800
F 4.732187 28.305190 189.182439
F 32.220537 28.303391 168.294875
F 31.458579 28.303391 190.114513
F 5.494146 36.024297 167.362799
F 4.732187 36.024297 189.182439
F 32.220537 36.022497 168.294874
F 31.458579 36.022497 190.114513
F 5.494146 43.743408 167.362799
F 4.732187 43.743408 189.182439
F 32.220538 43.741608 168.294874
F 31.458579 43.741608 190.114513
F 14.404862 28.303390 167.672737
F 13.642904 28.303390 189.492376
F 14.404862 36.022497 167.672736
F 13.642904 36.022497 189.492376
F 14.404862 43.741607 167.672737
F 13.642904 43.741607 189.492376
F 23.312704 28.303390 167.983806
F 22.550745 28.303390 189.803445
F 23.312704 36.022497 167.983805
F 22.550745 36.022497 189.803444
F 23.312704 43.741607 167.983805
F 22.550745 43.741607 189.803444
F 5.398999 28.305190 170.087795
F 4.637040 28.305190 191.907434
F 32.125304 28.303391 171.022329
F 31.363345 28.303391 192.841968
F 5.398999 36.024297 170.087795
F 4.637040 36.024297 191.907434
F 32.125304 36.022497 171.022330
F 31.363345 36.022497 192.841968
F 5.398999 43.743407 170.087795
F 4.637040 43.743407 191.907434
F 32.125304 43.741607 171.022329
F 31.363345 43.741607 192.841968
F 14.309629 28.303390 170.400192
F 13.547671 28.303390 192.219831
F 14.309629 36.022497 170.400192
F 13.547671 36.022497 192.219832
F 14.309629 43.741607 170.400192
F 13.547671 43.741607 192.219832
F 23.217470 28.303390 170.711261
F 22.455511 28.303390 192.530900
F 23.217470 36.022496 170.711261
F 22.455511 36.022496 192.530901
F 23.217470 43.741606 170.711261
F 22.455511 43.741607 192.530901
F 5.271996 30.874626 173.724400
F 4.510037 30.874626 195.544040
F 31.998301 30.876426 174.658935
F 31.236343 30.876426 196.478575
F 5.271996 38.593734 173.724401
F 4.510037 38.593734 195.544040
F 31.998301 38.595534 174.658936
F 31.236343 38.595534 196.478575
F 5.271996 46.312844 173.724401
F 4.510037 46.312844 195.544040
F 31.998301 46.314644 174.658936
F 31.236343 46.314644 196.478575
F 14.182627 30.876426 174.036799
F 13.420668 30.876426 195.856438
F 14.182626 38.595534 174.036799
F 13.420668 38.595534 195.856439
F 14.182627 23.157322 174.036799
F 9.728704 38.595533 173.881264
F 14.182627 46.314644 174.036799
F 13.420668 46.314644 195.856438
F 23.090467 30.876427 174.347868
F 22.328508 30.876427 196.167507
F 23.090467 38.595535 174.347868
F 22.328508 38.595535 196.167508
F 23.090467 23.157323 174.347868
F 22.328508 23.157323 196.167507
F 7.628470 24.443656 170.167012
F 6.866512 24.443656 191.986651
F 7.628470 32.162761 170.167012
F 6.866512 32.162761 191.986651
F 7.628470 39.881871 170.167013
F 6.866512 39.881871 191.986651
F 16.536591 24.443838 170.477959
F 15.774632 24.443838 192.297599
F 16.536591 32.162942 170.477959
F 15.774632 32.162942 192.297599
F 16.536591 39.882053 170.477960
F 15.774632 39.882053 192.297599
F 25.444430 24.443838 170.789028
F 24.682472 24.443838 192.608667
F 25.444430 32.162942 170.789028
F 24.682472 32.162942 192.608667
F 25.444430 39.882052 170.789028
F 24.682472 39.882052 192.608668
F 7.501463 27.017056 173.803618
F 6.739504 27.017056 195.623257
F 7.501463 34.736161 173.803618
F 6.739504 34.736161 195.623257
F 7.501463 42.455271 173.803618
F 6.739504 42.455271 195.623258
F 16.409584 27.016875 174.114566
F 15.647625 27.016875 195.934205
F 16.409584 34.735980 174.114566
F 15.647625 34.735980 195.934205
F 16.409584 42.455090 174.114566
F 15.647625 42.455090 195.934206
F 25.317426 27.016875 174.425634
F 24.555467 27.016875 196.245274
F 25.317426 34.735980 174.425635
F 24.555467 34.735980 196.245274
F 25.317426 42.455089 174.425635
F 24.555467 42.455090 196.245274
F 7.596729 27.017057 171.075902
F 6.834770 27.017057 192.895542
F 7.596729 34.736162 171.075902
F 6.834770 34.736162 192.895542
F 7.596729 42.455272 171.075902
F 6.834770 42.455271 192.895541
F 16.504841 27.016875 171.387112
F 15.742882 27.016875 193.206750
F 16.504841 34.735980 171.387111
F 15.742882 34.735980 193.206750
F 16.504841 42.455090 171.387111
F 15.742882 42.455090 193.206750
F 25.412681 27.016875 171.698180
F 24.650722 27.016875 193.517819
F 25.412681 34.735980 171.698180
F 24.650722 34.735979 193.517819
F 25.412681 42.455089 171.698180
F 24.650722 42.455089 193.517819
F 7.723712 24.443657 167.439295
F 6.961754 24.443657 189.258935
F 7.723712 32.162761 167.439295
F 6.961754 32.162761 189.258935
F 7.723712 39.881871 167.439295
F 6.961754 39.881871 189.258934
F 16.631823 24.443838 167.750504
F 15.869865 24.443838 189.570143
F 16.631824 32.162942 167.750504
F 15.869865 32.162942 189.570143
F 16.631824 39.882052 167.750504
F 15.869865 39.882052 189.570143
F 25.539664 24.443838 168.061573
F 24.777706 24.443838 189.881212
F 25.539664 32.162942 168.061573
F 24.777706 32.162942 189.881212
F 25.539664 39.882052 168.061572
F 24.777706 39.882052 189.881211
F 9.823961 30.876425 171.153811
F 9.062002 30.876425 192.973451
F 9.823961 38.595533 171.153810
F 9.062003 38.595533 192.973450
F 8.966745 30.876425 195.700902
F 9.728704 30.876425 173.881263
F 9.823961 46.314642 171.153811
F 9.062002 46.314642 192.973451
F 18.731802 30.876427 171.464879
F 17.969844 30.876427 193.284518
F 18.731802 38.595534 171.464878
F 17.969844 38.595534 193.284517
F 18.731802 23.157322 171.464878
F 17.969844 23.157322 193.284518
F 27.639641 30.876426 171.775947
F 26.877683 30.876426 193.595587
F 27.639641 38.595534 171.775947
F 26.877683 38.595534 193.595586
F 26.909429 43.741607 192.686434
F 27.671388 43.741607 170.866795
F 27.639641 46.314644 171.775947
F 26.877683 46.314644 193.595587
F 9.950940 28.303392 167.517204
F 9.188981 28.303392 189.336843
F 9.950940 36.022499 167.517204
F 9.188981 36.022499 189.336843
F 9.950940 43.741609 167.517203
F 9.188981 43.741609 189.336843
F 18.858782 28.303389 167.828271
F 18.096824 28.303389 189.647910
F 18.858782 36.022497 167.828270
F 18.096824 36.022497 189.647910
F 18.858782 43.741607 167.828270
F 18.096824 43.741607 189.647909
F 27.766622 28.303391 168.139340
F 27.004663 28.303391 189.958979
F 27.766622 36.022497 168.139340
F 27.004663 36.022497 189.958979
F 27.766622 43.741607 168.139340
F 27.004663 43.741607 189.958979
F 9.855708 28.303392 170.244656
F 9.093749 28.303392 192.064296
F 9.855708 36.022499 170.244657
F 9.093749 36.022499 192.064296
F 9.855708 43.741609 170.244656
F 9.093749 43.741609 192.064296
F 18.763549 28.303390 170.555727
F 18.001590 28.303390 192.375366
F 18.763549 36.022496 170.555727
F 18.001590 36.022497 192.375367
F 18.763549 43.741607 170.555727
F 18.001590 43.741607 192.375366
F 27.671387 28.303391 170.866795
F 26.909429 28.303391 192.686434
F 27.671388 36.022497 170.866795
F 26.909429 36.022497 192.686435
F 2.162492 24.448724 199.098776
F 1.400534 24.448724 220.918415
F 28.882403 24.443838 200.037415
F 28.120445 24.443838 221.857055
F 2.162492 32.167829 199.098776
F 1.400534 32.167829 220.918415
F 28.882403 32.162943 200.037415
F 28.120445 32.162943 221.857055
F 2.162492 39.886939 199.098776
F 1.400534 39.886939 220.918415
F 28.882403 39.882053 200.037416
F 28.120445 39.882053 221.857055
F 11.066727 24.443838 199.415278
F 10.304769 24.443839 221.234918
F 11.066727 32.162943 199.415278
F 10.304769 32.162943 221.234918
F 11.066728 39.882053 199.415279
F 10.304769 39.882053 221.234918
F 19.974566 24.443837 199.726347
F 19.212607 24.443838 221.545987
F 19.974566 32.162942 199.726347
F 19.212607 32.162942 221.545987
F 19.974566 39.882052 199.726348
F 19.212607 39.882052 221.545987
F 2.035485 27.011988 202.735382
F 1.273527 27.011988 224.555021
F 28.755397 27.016874 203.674021
F 27.993438 27.016874 225.493660
F 2.035486 34.731093 202.735382
F 1.273527 34.731093 224.555021
F 28.755397 34.735979 203.674021
F 27.993438 34.735979 225.493661
F 2.035486 42.450204 202.735382
F 1.273527 42.450204 224.555022
F 28.755397 42.455089 203.674022
F 27.993439 42.455090 225.493661
F 10.939719 27.016874 203.051884
F 10.177761 27.016874 224.871523
F 10.939719 34.735979 203.051884
F 10.177761 34.735979 224.871524
F 10.939719 42.455089 203.051885
F 10.177761 42.455089 224.871524
F 19.847560 27.016875 203.362953
F 19.085602 27.016875 225.182593
F 19.847560 34.735980 203.362954
F 19.085602 34.735980 225.182593
F 19.847560 42.455090 203.362954
F 19.085602 42.455090 225.182593
F 2.130354 27.011989 200.019033
F 1.368395 27.011989 221.838673
F 28.850653 27.016875 200.946567
F 28.088694 27.016875 222.766207
F 2.130354 34.731094 200.019033
F 1.368395 34.731094 221.838673
F 28.850653 34.735980 200.946567
F 28.088694 34.735980 222.766207
F 2.130354 42.450204 200.019033
F 1.368395 42.450204 221.838672
F 28.850653 42.455089 200.946567
F 28.088694 42.455089 222.766206
F 11.034976 27.016874 200.324430
F 10.273018 27.016875 222.144070
F 11.034977 34.735980 200.324430
F 10.273018 34.735980 222.144070
F 11.034976 42.455089 200.324430
F 10.273018 42.455089 222.144069
F 19.942817 27.016875 200.635498
F 19.180858 27.016875 222.455138
F 19.942817 34.735980 200.635498
F 19.180858 34.735980 222.455138
F 19.942816 42.455090 200.635498
F 19.180858 42.455090 222.455137
F 1.495379 24.448725 218.202066
F 28.977637 24.443839 197.309960
F 28.215678 24.443839 219.129600
F 1.495379 32.167829 218.202066
F 28.977637 32.162943 197.309960
F 28.215678 32.162943 219.129600
F 1.495379 39.886938 218.202065
F 28.977637 39.882053 197.309960
F 28.215678 39.882053 219.129599
F 11.161960 24.443838 196.687823
F 10.400001 24.443838 218.507463
F 11.161960 32.162943 196.687823
F 10.400001 32.162943 218.507463
F 11.161960 39.882053 196.687823
F 10.400001 39.882053 218.507462
F 20.069799 24.443838 196.998890
F 19.307840 24.443838 218.818531
F 20.069799 32.162942 196.998891
F 19.307840 32.162942 218.818531
F 20.069799 39.882052 196.998891
F 19.307841 39.882052 218.818530
F 4.351221 30.874627 200.092260
F 3.589263 30.874627 221.911900
F 31.077613 30.876426 201.024334
F 30.315654 30.876426 222.843974
F 4.351221 38.593734 200.092259
F 3.589263 38.593734 221.911899
F 31.077613 38.595534 201.024334
F 30.315654 38.595534 222.843973
F 26.020469 46.314644 218.142680
F 26.020469 23.157322 218.142680
F 4.351221 46.312844 200.092260
F 3.589263 46.312844 221.911900
F 31.077613 23.157322 201.024334
F 26.020469 38.595534 218.142680
F 31.077613 46.314644 201.024334
F 30.315654 46.314644 222.843974
F 13.261938 30.876426 200.402197
F 12.499980 30.876426 222.221837
F 13.261939 38.595534 200.402196
F 12.499980 38.595534 222.221836
F 13.261938 23.157322 200.402197
F 12.499980 23.157322 222.221837
F 13.261938 46.314644 200.402197
F 12.499980 46.314644 222.221837
F 22.169778 30.876427 200.713266
F 21.407819 30.876427 222.532905
F 22.169778 38.595534 200.713265
F 21.407820 38.595534 222.532904
F 22.169778 23.157322 200.713266
F 21.407819 23.157322 222.532905
F 3.716243 28.305190 218.275292
F 31.204592 28.303391 197.387728
F 30.442634 28.303391 219.207366
F 3.716243 36.024297 218.275291
F 31.204592 36.022497 197.387727
F 30.442634 36.022497 219.207366
F 3.716243 43.743408 218.275292
F 31.204592 43.741608 197.387728
F 30.442634 43.741608 219.207367
F 13.388917 28.303390 196.765590
F 12.626959 28.303390 218.585229
F 13.388917 36.022497 196.765590
F 12.626959 36.022497 218.585229
F 13.388917 43.741607 196.765590
F 12.626959 43.741607 218.585229
F 22.296759 28.303390 197.076659
F 21.534800 28.303390 218.896297
F 22.296759 36.022497 197.076658
F 21.534800 36.022497 218.896297
F 22.296759 43.741606 197.076658
F 21.534800 43.741606 218.896297
F 4.383054 28.305190 199.180647
F 3.621095 28.305190 221.000287
F 31.109359 28.303391 200.115182
F 30.347400 28.303391 221.934821
F 4.383054 36.024297 199.180648
F 3.621095 36.024297 221.000287
F 31.109359 36.022498 200.115183
F 30.347400 36.022497 221.934821
F 4.383054 43.743407 199.180647
F 3.621095 43.743407 221.000287
F 31.109359 43.741607 200.115182
F 30.347400 43.741607 221.934822
F 13.293685 28.303390 199.493045
F 12.531726 28.303390 221.312685
F 13.293685 36.022497 199.493046
F 12.531726 36.022497 221.312685
F 13.293685 43.741607 199.493046
F 12.531726 43.741607 221.312685
F 22.201524 28.303390 199.804114
F 21.439566 28.303390 221.623753
F 22.201524 36.022497 199.804115
F 21.439566 36.022496 221.623753
F 22.201524 43.741607 199.804114
F 21.439566 43.741607 221.623754
F 4.256051 30.874627 202.817254
F 3.494092 30.874626 224.636893
F 30.982356 30.876426 203.751788
F 30.220398 30.876426 225.571428
F 4.256051 38.593734 202.817254
F 3.494092 38.593734 224.636894
F 30.982356 38.595534 203.751789
F 30.220398 38.595534 225.571428
F 4.256051 46.312844 202.817254
F 3.494092 46.312844 224.636893
F 30.982356 46.314644 203.751788
F 30.220398 46.314644 225.571428
F 13.166681 30.876426 203.129651
F 12.404723 30.876426 224.949291
F 13.166681 38.595534 203.129652
F 12.404723 38.595534 224.949292
F 13.166681 23.157322 203.129651
F 26.020469 30.876426 218.142680
F 13.166681 46.314644 203.129651
F 12.404723 46.314644 224.949291
F 22.074522 30.876427 203.440720
F 21.312563 30.876427 225.260360
F 22.074522 38.595535 203.440721
F 21.312563 38.595535 225.260360
F 22.074522 23.157323 203.440721
F 21.312563 23.157323 225.260360
F 6.612525 24.443657 199.259865
F 5.850567 24.443656 221.079505
F 33.336319 24.443838 200.192949
F 32.574361 24.443839 222.012589
F 6.612525 32.162761 199.259865
F 5.850567 32.162761 221.079505
F 33.336319 32.162943 200.192949
F 32.574361 32.162943 222.012589
F 6.612525 39.881871 199.259865
F 5.850567 39.881871 221.079505
F 33.336319 39.882053 200.192949
F 32.574361 39.882053 222.012589
F 15.520647 24.443838 199.570813
F 14.758688 24.443838 221.390452
F 15.520646 32.162942 199.570813
F 14.758688 32.162942 221.390452
F 15.520647 39.882053 199.570813
F 14.758688 39.882053 221.390453
F 24.428486 24.443838 199.881882
F 23.666527 24.443838 221.701521
F 24.428486 32.162942 199.881882
F 23.666527 32.162942 221.701521
F 24.428486 39.882052 199.881882
F 23.666527 39.882052 221.701521
F 6.485519 27.017056 202.896471
F 5.723560 27.017056 224.716110
F 33.209312 27.016874 203.829556
F 32.447353 27.016874 225.649195
F 6.485519 34.736161 202.896471
F 5.723560 34.736161 224.716110
F 33.209312 34.735979 203.829556
F 32.447353 34.735979 225.649195
F 6.485519 42.455271 202.896471
F 5.723560 42.455272 224.716111
F 33.209312 42.455089 203.829556
F 32.447353 42.455089 225.649195
F 15.393639 27.016875 203.207419
F 14.631680 27.016875 225.027058
F 15.393639 34.735980 203.207419
F 14.631680 34.735980 225.027058
F 15.393639 42.455090 203.207419
F 14.631680 42.455090 225.027059
F 24.301481 27.016875 203.518487
F 23.539522 27.016875 225.338127
F 24.301481 34.735979 203.518488
F 23.539522 34.735979 225.338127
F 24.301481 42.455089 203.518488
F 23.539522 42.455089 225.338127
F 6.580785 27.017057 200.168755
F 5.818826 27.017057 221.988395
F 33.304568 27.016874 201.102101
F 32.542610 27.016875 222.921741
F 6.580785 34.736162 200.168755
F 5.818826 34.736162 221.988395
F 33.304568 34.735979 201.102101
F 32.542610 34.735980 222.921741
F 6.580785 42.455271 200.168755
F 5.818826 42.455271 221.988394
F 33.304568 42.455089 201.102101
F 32.542610 42.455089 222.921741
F 15.488896 27.016875 200.479964
F 14.726938 27.016875 222.299604
F 15.488896 34.735980 200.479964
F 14.726938 34.735980 222.299603
F 15.488896 42.455090 200.479963
F 14.726937 42.455090 222.299603
F 24.396736 27.016875 200.791033
F 23.634777 27.016875 222.610672
F 24.396736 34.735980 200.791033
F 23.634777 34.735980 222.610672
F 24.396736 42.455089 200.791032
F 23.634777 42.455089 222.610672
F 6.707767 24.443657 196.532148
F 5.945809 24.443657 218.351788
F 32.669593 24.443839 219.285133
F 6.707767 32.162761 196.532148
F 5.945809 32.162761 218.351788
F 32.669593 32.162943 219.285134
F 6.707767 39.881871 196.532148
F 5.945809 39.881871 218.351787
F 32.669593 39.882053 219.285133
F 15.615879 24.443838 196.843357
F 14.853920 24.443838 218.662996
F 15.615879 32.162943 196.843357
F 14.853920 32.162942 218.662997
F 15.615879 39.882052 196.843356
F 14.853920 39.882052 218.662996
F 24.523720 24.443838 197.154426
F 23.761761 24.443838 218.974066
F 24.523720 32.162942 197.154425
F 23.761761 32.162942 218.974065
F 24.523720 39.882052 197.154425
F 23.761761 39.882052 218.974065
F 8.808016 30.876425 200.246664
F 8.046058 30.876425 222.066303
F 8.808017 38.595533 200.246663
F 8.046058 38.595533 222.066303
F 17.112628 23.157323 217.831612
F 17.112628 38.595535 217.831612
F 8.808016 46.314642 200.246664
F 8.046058 46.314642 222.066303
F 17.715858 30.876427 200.557732
F 16.953899 30.876427 222.377371
F 17.715858 38.595534 200.557731
F 16.953899 38.595534 222.377370
F 17.112628 30.876427 217.831612
F 8.204787 46.314642 217.520541
F 26.623696 30.876426 200.868800
F 25.861738 30.876426 222.688440
F 26.623696 38.595534 200.868800
F 25.861738 38.595534 222.688439
F 8.204787 38.595533 217.520542
F 8.204787 30.876425 217.520541
F 26.623696 46.314644 200.868800
F 25.861738 46.314644 222.688440
F 8.934995 28.303392 196.610057
F 8.173036 28.303392 218.429696
F 8.934995 36.022499 196.610057
F 8.173036 36.022499 218.429696
F 8.934995 43.741609 196.610057
F 8.173036 43.741609 218.429696
F 17.842838 28.303389 196.921124
F 17.080879 28.303389 218.740763
F 17.842838 36.022497 196.921124
F 17.080879 36.022497 218.740763
F 17.842838 43.741606 196.921123
F 17.080879 43.741607 218.740763
F 26.750677 28.303391 197.232193
F 25.988719 28.303391 219.051832
F 26.750677 36.022497 197.232193
F 25.988719 36.022497 219.051832
F 26.750677 43.741607 197.232193
F 25.988719 43.741607 219.051832
F 8.839762 28.303392 199.337509
F 8.077804 28.303392 221.157148
F 8.839762 36.022499 199.337510
F 8.077804 36.022499 221.157149
F 8.839762 43.741609 199.337510
F 8.077804 43.741609 221.157149
F 17.747604 28.303390 199.648580
F 16.985646 28.303390 221.468219
F 17.747604 36.022496 199.648580
F 16.985646 36.022496 221.468219
F 17.747604 43.741607 199.648580
F 16.985646 43.741607 221.468219
F 26.655443 28.303391 199.959648
F 25.893484 28.303391 221.779287
F 26.655443 36.022497 199.959648
F 25.893484 36.022497 221.779287
F 26.655443 43.741607 199.959648
F 25.893484 43.741607 221.779288
F 8.712759 30.876425 202.974116
F 7.950801 30.876425 224.793755
F 8.712759 38.595533 202.974116
F 7.950801 38.595533 224.793756
F 8.712759 46.314642 202.974116
F 7.950801 46.314642 224.793755
F 17.620601 30.876427 203.285186
F 16.858642 30.876427 225.104826
F 17.620601 38.595535 203.285187
F 16.858642 38.595535 225.104826
F 17.620601 23.157323 203.285186
F 16.858642 23.157323 225.104826
F 26.528441 30.876426 203.596254
F 25.766482 30.876426 225.415894
F 26.528441 38.595534 203.596255
F 25.766482 38.595534 225.415894
F 26.528441 23.157322 203.596254
F 25.766482 23.157322 225.415894
F 26.528441 46.314644 203.596254
F 25.766482 46.314644 225.415894
F 1.908506 24.448724 206.371989
F 1.146547 24.448724 228.191629
F 28.628417 24.443838 207.310628
F 27.866458 24.443838 229.130267
F 1.908506 32.167829 206.371989
F 1.146547 32.167829 228.191629
F 28.628417 32.162943 207.310628
F 27.866458 32.162943 229.130268
F 1.908506 39.886939 206.371989
F 1.146547 39.886939 228.191628
F 28.628417 39.882053 207.310629
F 27.866458 39.882053 229.130267
F 10.812741 24.443839 206.688491
F 10.050783 24.443838 228.508130
F 10.812741 32.162943 206.688491
F 10.050783 32.162943 228.508130
F 10.812741 39.882053 206.688491
F 10.050782 39.882053 228.508131
F 19.720580 24.443837 206.999560
F 18.958621 24.443837 228.819199
F 19.720580 32.162942 206.999560
F 18.958621 32.162942 228.819199
F 19.720580 39.882052 206.999561
F 18.958621 39.882052 228.819200
F 1.781499 27.011988 210.008595
F 28.501411 27.016874 210.947233
F 1.781499 34.731093 210.008595
F 28.501411 34.735979 210.947234
F 1.781499 42.450204 210.008595
F 28.501411 42.455089 210.947234
F 10.685734 27.016874 210.325096
F 10.685734 34.735980 210.325097
F 10.685734 42.455089 210.325097
F 19.593574 27.016875 210.636166
F 19.593574 34.735980 210.636166
F 19.593574 42.455090 210.636166
F 1.876367 27.011989 207.292246
F 1.114410 27.011989 229.111885
F 28.596667 27.016875 208.219780
F 1.876368 34.731094 207.292246
F 1.114410 34.731094 229.111885
F 28.596667 34.735980 208.219780
F 1.876368 42.450204 207.292245
F 1.114410 42.450204 229.111884
F 28.596667 42.455090 208.219779
F 10.780991 27.016874 207.597643
F 10.780991 34.735979 207.597642
F 10.780991 42.455089 207.597642
F 19.688830 27.016875 207.908711
F 19.688830 34.735980 207.908710
F 19.688830 42.455090 207.908710
F 2.003351 24.448724 203.655639
F 1.241392 24.448724 225.475278
F 28.723651 24.443839 204.583174
F 27.961692 24.443839 226.402813
F 2.003351 32.167829 203.655639
F 1.241392 32.167829 225.475278
F 28.723651 32.162943 204.583174
F 27.961692 32.162943 226.402813
F 2.003351 39.886938 203.655639
F 1.241392 39.886938 225.475278
F 28.723651 39.882053 204.583173
F 27.961692 39.882053 226.402812
F 10.907973 24.443838 203.961036
F 10.146015 24.443839 225.780675
F 10.907973 32.162943 203.961036
F 10.146015 32.162943 225.780676
F 10.907973 39.882053 203.961036
F 10.146015 39.882053 225.780675
F 19.815813 24.443838 204.272104
F 19.053854 24.443838 226.091744
F 19.815813 32.162942 204.272104
F 19.053854 32.162942 226.091743
F 19.815813 39.882052 204.272104
F 19.053854 39.882052 226.091743
F 4.097235 30.874627 207.365473
F 3.335276 30.874627 229.185111
F 30.823627 30.876426 208.297547
F 4.097235 38.593734 207.365472
F 3.335276 38.593734 229.185111
F 30.823627 38.595534 208.297546
F 26.147470 43.741607 214.506074
F 26.147470 36.022497 214.506074
F 4.097235 46.312844 207.365473
F 3.335276 46.312844 229.185111
F 26.147470 28.303391 214.506073
F 30.823627 46.314644 208.297547
F 13.007952 30.876426 207.675410
F 13.007953 38.595534 207.675409
F 13.007952 23.157322 207.675410
F 13.007952 46.314644 207.675410
F 21.915792 30.876427 207.986478
F 21.915792 38.595534 207.986477
F 21.915792 23.157322 207.986478
F 4.224215 28.305190 203.728866
F 3.462256 28.305190 225.548505
F 30.950607 28.303391 204.660940
F 30.188648 28.303391 226.480579
F 4.224215 36.024297 203.728865
F 3.462256 36.024297 225.548505
F 30.950607 36.022497 204.660940
F 30.188648 36.022497 226.480579
F 4.224215 43.743408 203.728866
F 3.462256 43.743408 225.548505
F 30.950607 43.741608 204.660940
F 30.188648 43.741608 226.480580
F 13.134931 28.303390 204.038803
F 12.372972 28.303390 225.858443
F 13.134931 36.022497 204.038802
F 12.372972 36.022497 225.858442
F 13.134931 43.741607 204.038803
F 12.372972 43.741607 225.858443
F 22.042773 28.303390 204.349871
F 21.280814 28.303390 226.169511
F 22.042773 36.022497 204.349871
F 21.280814 36.022497 226.169510
F 22.042773 43.741607 204.349871
F 21.280814 43.741607 226.169511
F 4.129067 28.305190 206.453860
F 3.367109 28.305190 228.273499
F 30.855373 28.303391 207.388395
F 30.093414 28.303391 229.208034
F 4.129067 36.024297 206.453861
F 3.367109 36.024297 228.273500
F 30.855373 36.022497 207.388395
F 30.093414 36.022497 229.208035
F 4.129067 43.743407 206.453860
F 3.367109 43.743407 228.273500
F 30.855373 43.741607 207.388395
F 30.093414 43.741607 229.208035
F 13.039698 28.303390 206.766257
F 12.277740 28.303390 228.585898
F 13.039698 36.022497 206.766258
F 12.277740 36.022497 228.585898
F 13.039698 43.741607 206.766258
F 12.277740 43.741607 228.585898
F 21.947538 28.303390 207.077327
F 21.185580 28.303390 228.896966
F 21.947538 36.022496 207.077327
F 21.185580 36.022496 228.896967
F 21.947538 43.741607 207.077327
F 21.185580 43.741607 228.896967
F 4.002065 30.874626 210.090466
F 30.728370 30.876426 211.025001
F 4.002065 38.593734 210.090466
F 30.728370 38.595534 211.025001
F 4.002065 46.312844 210.090466
F 30.728370 46.314644 211.025001
F 12.912695 30.876426 210.402864
F 12.912695 38.595534 210.402864
F 17.239632 43.741607 214.195006
F 12.912695 46.314644 210.402864
F 21.820536 30.876427 210.713933
F 21.820536 38.595535 210.713933
F 21.820536 23.157323 210.713933
F 6.358539 24.443656 206.533078
F 5.596581 24.443656 228.352717
F 33.082333 24.443838 207.466162
F 6.358539 32.162761 206.533078
F 5.596581 32.162761 228.352717
F 33.082333 32.162943 207.466162
F 6.358539 39.881871 206.533078
F 5.596581 39.881871 228.352718
F 33.082333 39.882053 207.466163
F 15.266660 24.443838 206.844026
F 14.504701 24.443838 228.663664
F 15.266660 32.162942 206.844026
F 14.504701 32.162942 228.663664
F 15.266660 39.882053 206.844026
F 14.504701 39.882053 228.663665
F 24.174500 24.443838 207.155094
F 23.412541 24.443838 228.974733
F 24.174500 32.162942 207.155094
F 23.412541 32.162942 228.974733
F 24.174499 39.882052 207.155094
F 23.412541 39.882052 228.974734
F 6.231532 27.017056 210.169683
F 32.955326 27.016874 211.102768
F 6.231532 34.736161 210.169683
F 32.955326 34.735979 211.102768
F 6.231532 42.455272 210.169684
F 32.955326 42.455089 211.102768
F 15.139653 27.016875 210.480631
F 15.139653 34.735980 210.480631
F 15.139653 42.455090 210.480632
F 24.047494 27.016875 210.791700
F 24.047494 34.735980 210.791700
F 24.047494 42.455089 210.791700
F 6.326798 27.017057 207.441968
F 33.050582 27.016874 208.375314
F 6.326798 34.736162 207.441967
F 33.050582 34.735979 208.375314
F 6.326798 42.455271 207.441967
F 33.050582 42.455089 208.375314
F 15.234910 27.016875 207.753177
F 15.234910 34.735980 207.753176
F 15.234910 42.455090 207.753176
F 24.142750 27.016875 208.064245
F 24.142750 34.735980 208.064245
F 24.142750 42.455089 208.064245
F 6.453781 24.443657 203.805362
F 5.691823 24.443657 225.625000
F 33.177566 24.443839 204.738708
F 32.415608 24.443839 226.558347
F 6.453781 32.162761 203.805362
F 5.691823 32.162761 225.625000
F 33.177566 32.162943 204.738708
F 32.415608 32.162943 226.558347
F 6.453781 39.881871 203.805361
F 5.691823 39.881871 225.625000
F 33.177566 39.882053 204.738707
F 32.415608 39.882053 226.558346
F 15.361893 24.443838 204.116570
F 14.599934 24.443838 225.936209
F 15.361893 32.162942 204.116570
F 14.599934 32.162943 225.936209
F 15.361893 39.882052 204.116569
F 14.599934 39.882052 225.936209
F 24.269733 24.443838 204.427639
F 23.507774 24.443838 226.247278
F 24.269733 32.162942 204.427639
F 23.507774 32.162942 226.247278
F 24.269733 39.882052 204.427638
F 23.507774 39.882052 226.247278
F 8.554030 30.876425 207.519877
F 8.554030 38.595533 207.519877
F 17.239632 36.022496 214.195006
F 8.554030 46.314642 207.519877
F 17.461871 30.876427 207.830943
F 17.461871 38.595534 207.830943
F 17.461871 23.157322 207.830943
F 26.369710 30.876426 208.142013
F 26.369710 38.595534 208.142012
F 17.239632 28.303390 214.195006
F 26.369710 46.314644 208.142012
F 8.681009 28.303392 203.883270
F 7.919050 28.303392 225.702910
F 8.681009 36.022499 203.883270
F 7.919050 36.022499 225.702909
F 8.681009 43.741609 203.883270
F 7.919050 43.741609 225.702910
F 17.588851 28.303389 204.194337
F 16.826893 28.303389 226.013977
F 17.588851 36.022497 204.194336
F 16.826893 36.022497 226.013976
F 17.588851 43.741607 204.194336
F 16.826893 43.741606 226.013977
F 26.496691 28.303391 204.505406
F 25.734732 28.303391 226.325046
F 26.496691 36.022497 204.505406
F 25.734732 36.022497 226.325045
F 26.496691 43.741607 204.505406
F 25.734732 43.741607 226.325046
F 8.585777 28.303392 206.610723
F 7.823818 28.303392 228.430362
F 8.585777 36.022499 206.610723
F 7.823818 36.022499 228.430362
F 8.585777 43.741609 206.610723
F 7.823818 43.741609 228.430362
F 17.493618 28.303390 206.921793
F 16.731659 28.303390 228.741432
F 17.493618 36.022496 206.921793
F 16.731659 36.022496 228.741433
F 17.493618 43.741607 206.921792
F 16.731659 43.741607 228.741433
F 26.401457 28.303391 207.232860
F 25.639498 28.303391 229.052500
F 26.401457 36.022497 207.232861
F 25.639498 36.022497 229.052501
F 26.401457 43.741607 207.232861
F 25.639498 43.741607 229.052501
F 8.458773 30.876425 210.247328
F 8.458773 38.595533 210.247329
F 8.458773 46.314642 210.247328
F 17.366614 30.876427 210.558399
F 17.366615 38.595535 210.558399
F 17.366615 23.157322 210.558399
F 26.274455 30.876426 210.869467
F 26.274455 38.595534 210.869467
F 26.274455 23.157322 210.869467
F 26.274455 46.314644 210.869467
F 1.654520 24.448724 213.645202
F 28.374431 24.443838 214.583840
F 1.654520 32.167829 213.645202
F 28.374431 32.162943 214.583841
F 1.654520 39.886939 213.645202
F 28.374431 39.882053 214.583840
F 10.558755 24.443838 213.961703
F 10.558755 32.162943 213.961703
F 10.558755 39.882053 213.961704
F 19.466593 24.443837 214.272772
F 19.466593 32.162942 214.272772
F 19.466593 39.882052 214.272773
F 1.527513 27.011988 217.281807
F 28.247424 27.016874 218.220447
F 1.527513 34.731093 217.281808
F 28.247424 34.735979 218.220447
F 1.527513 42.450204 217.281808
F 28.247425 42.455089 218.220447
F 10.431747 27.016874 217.598310
F 10.431747 34.735979 217.598310
F 10.431747 42.455089 217.598310
F 19.339588 27.016875 217.909379
F 19.339588 34.735980 217.909380
F 19.339588 42.455090 217.909379
F 1.622382 27.011989 214.565459
F 28.342681 27.016875 215.492993
F 1.622382 34.731094 214.565459
F 28.342681 34.735980 215.492993
F 1.622382 42.450203 214.565459
F 28.342681 42.455089 215.492992
F 10.527004 27.016874 214.870856
F 10.527004 34.735980 214.870856
F 10.527004 42.455089 214.870855
F 19.434844 27.016875 215.181924
F 19.434844 34.735980 215.181924
F 19.434844 42.455090 215.181923
F 1.749365 24.448725 210.928852
F 28.469664 24.443839 211.856386
F 1.749365 32.167829 210.928852
F 28.469664 32.162943 211.856386
F 1.749365 39.886938 210.928851
F 28.469664 39.882053 211.856385
F 10.653988 24.443839 211.234248
F 10.653988 32.162943 211.234248
F 10.653988 39.882053 211.234248
F 19.561827 24.443838 211.545316
F 19.561827 32.162942 211.545316
F 19.561827 39.882052 211.545316
F 3.843249 30.874626 214.638685
F 30.569640 30.876426 215.570760
F 3.843249 38.593734 214.638685
F 30.569640 38.595534 215.570759
F 8.331790 43.741609 213.883935
F 3.843249 46.312844 214.638685
F 30.569640 23.157322 215.570760
F 30.569640 46.314644 215.570760
F 12.753966 30.876426 214.948623
F 12.753966 38.595534 214.948623
F 12.753966 23.157322 214.948623
F 12.753966 46.314644 214.948623
F 21.661806 30.876427 215.259691
F 21.661806 38.595534 215.259690
F 21.661806 23.157322 215.259691
F 3.970228 28.305190 211.002078
F 30.696620 28.303391 211.934153
F 3.970228 36.024297 211.002077
F 30.696620 36.022497 211.934152
F 3.970228 43.743408 211.002078
F 30.696620 43.741608 211.934153
F 12.880945 28.303390 211.312016
F 12.880945 36.022497 211.312015
F 12.880945 43.741607 211.312016
F 21.788786 28.303390 211.623084
F 21.788786 36.022497 211.623083
F 21.788786 43.741607 211.623084
F 3.875081 28.305190 213.727072
F 30.601387 28.303391 214.661607
F 3.875081 36.024297 213.727073
F 30.601387 36.022498 214.661608
F 3.875081 43.743407 213.727073
F 30.601387 43.741607 214.661608
F 12.785713 28.303390 214.039471
F 12.785713 36.022497 214.039472
F 12.785713 43.741607 214.039471
F 21.693552 28.303390 214.350539
F 21.693552 36.022496 214.350540
F 21.693552 43.741607 214.350540
F 3.748079 30.874627 217.363679
F 30.474384 30.876426 218.298214
F 3.748079 38.593734 217.363679
F 30.474384 38.595534 218.298214
F 3.748079 46.312844 217.363679
F 30.474384 46.314644 218.298214
F 12.658709 30.876426 217.676077
F 12.658709 38.595534 217.676078
F 8.331790 36.022499 213.883935
F 12.658709 46.314644 217.676077
F 21.566549 30.876427 217.987146
F 21.566549 38.595535 217.987146
F 21.566549 23.157323 217.987147
F 6.104553 24.443657 213.806291
F 32.828347 24.443838 214.739375
F 6.104553 32.162761 213.806291
F 32.828347 32.162943 214.739375
F 6.104553 39.881871 213.806291
F 32.828347 39.882053 214.739375
F 15.012674 24.443838 214.117238
F 15.012674 32.162942 214.117238
F 15.012674 39.882053 214.117238
F 23.920514 24.443838 214.428306
F 23.920514 32.162942 214.428306
F 23.920514 39.882052 214.428307
F 5.977546 27.017056 217.442896
F 32.701340 27.016874 218.375980
F 5.977546 34.736161 217.442897
F 32.701340 34.735979 218.375981
F 5.977546 42.455271 217.442897
F 32.701340 42.455089 218.375981
F 14.885667 27.016875 217.753845
F 14.885667 34.735980 217.753845
F 14.885667 42.455090 217.753845
F 23.793508 27.016875 218.064913
F 23.793508 34.735979 218.064913
F 23.793508 42.455089 218.064914
F 6.072812 27.017057 214.715181
F 32.796596 27.016875 215.648527
F 6.072812 34.736162 214.715181
F 32.796596 34.735980 215.648527
F 6.072812 42.455272 214.715180
F 32.796596 42.455089 215.648526
F 14.980924 27.016875 215.026389
F 14.980924 34.735980 215.026389
F 14.980924 42.455090 215.026390
F 23.888763 27.016875 215.337459
F 23.888763 34.735979 215.337458
F 23.888763 42.455089 215.337458
F 6.199795 24.443657 211.078574
F 32.923580 24.443839 212.011920
F 6.199795 32.162761 211.078574
F 32.923580 32.162943 212.011920
F 6.199795 39.881871 211.078573
F 32.923580 39.882053 212.011919
F 15.107907 24.443838 211.389782
F 15.107906 32.162942 211.389782
F 15.107907 39.882052 211.389782
F 24.015747 24.443838 211.700851
F 24.015747 32.162942 211.700851
F 24.015747 39.882052 211.700851
F 8.300044 30.876425 214.793090
F 8.300044 38.595533 214.793089
F 8.331790 28.303392 213.883935
F 8.300044 46.314642 214.793090
F 17.207885 30.876427 215.104157
F 17.207885 38.595534 215.104156
F 17.207885 23.157322 215.104157
F 26.115724 30.876426 215.415226
F 26.115724 38.595534 215.415225
F 26.242705 43.741607 211.778619
F 26.115724 46.314644 215.415226
F 8.427023 28.303392 211.156482
F 8.427023 36.022499 211.156482
F 8.427023 43.741609 211.156483
F 17.334865 28.303389 211.467550
F 17.334865 36.022497 211.467549
F 17.334865 43.741606 211.467550
F 26.242705 28.303391 211.778619
F 26.242705 36.022497 211.778618
F 0.621948 24.440614 242.733968
F 27.358486 24.443838 243.676694
F 0.621948 32.159719 242.733968
F 27.358486 32.162943 243.676694
F 0.621948 39.878829 242.733968
F 27.358486 39.882053 243.676694
F 9.542810 24.443839 243.054556
F 9.542810 32.162943 243.054557
F 9.542810 39.882053 243.054557
F 18.450648 24.443837 243.365626
F 18.450648 32.162942 243.365626
F 18.450648 39.882052 243.365626
F 0.460801 27.035086 246.362633
F 27.231480 27.016874 247.313299
F 0.460801 34.754191 246.362634
F 27.231480 34.735979 247.313300
F 0.460801 42.473301 246.362634
F 27.231480 42.455089 247.313300
F 9.415802 27.016874 246.691163
F 9.415802 34.735980 246.691163
F 9.415802 42.455089 246.691163
F 18.323643 27.016875 247.002232
F 18.323643 34.735980 247.002232
F 18.323643 42.455090 247.002232
F 0.594438 27.016610 243.630846
F 27.326736 27.016875 244.585846
F 0.594439 34.735714 243.630847
F 27.326736 34.735980 244.585846
F 0.594439 42.454824 243.630847
F 27.326736 42.455090 244.585846
F 9.511060 27.016874 243.963709
F 9.511060 34.735980 243.963709
F 9.511060 42.455089 243.963708
F 18.418899 27.016875 244.274777
F 18.418899 34.735980 244.274777
F 18.418899 42.455090 244.274776
F 0.736888 24.450154 240.017636
F 27.453720 24.443839 240.949239
F 0.736888 32.169258 240.017636
F 27.453720 32.162943 240.949239
F 0.736888 39.888368 240.017636
F 27.453720 39.882053 240.949239
F 9.638043 24.443838 240.327101
F 9.638043 32.162943 240.327102
F 9.638043 39.882053 240.327102
F 18.545882 24.443838 240.638170
F 18.545882 32.162942 240.638170
F 18.545882 39.882052 240.638169
F 2.826783 30.874734 243.730904
F 29.553696 30.876426 244.663613
F 2.826783 38.593842 243.730904
F 29.553696 38.595534 244.663612
F 25.258510 23.157322 239.962320
F 2.826783 46.312952 243.730904
F 24.585514 38.585830 261.751899
F 29.553696 46.314644 244.663613
F 11.738021 30.876426 244.041476
F 11.738021 38.595534 244.041476
F 11.738021 23.157322 244.041476
F 11.738021 46.314644 244.041476
F 20.645861 30.876427 244.352544
F 20.645861 38.595534 244.352544
F 20.645861 23.157322 244.352544
F 2.954352 28.305241 240.094949
F 29.680676 28.303391 241.027006
F 2.954352 36.024347 240.094949
F 29.680676 36.022497 241.027006
F 2.954352 43.743458 240.094949
F 29.680676 43.741608 241.027006
F 11.865000 28.303390 240.404868
F 11.865000 36.022497 240.404868
F 11.865000 43.741607 240.404868
F 20.772841 28.303390 240.715937
F 20.772841 36.022497 240.715937
F 20.772841 43.741606 240.715937
F 2.859533 28.305327 242.820315
F 29.585442 28.303391 243.754460
F 2.859533 36.024434 242.820316
F 29.585442 36.022497 243.754461
F 2.859533 43.743544 242.820315
F 29.585442 43.741607 243.754461
F 11.769768 28.303390 243.132324
F 11.769767 36.022497 243.132324
F 11.769767 43.741607 243.132324
F 20.677607 28.303390 243.443393
F 20.677607 36.022497 243.443394
F 20.677607 43.741607 243.443393
F 2.731648 30.874997 246.457719
F 29.458440 30.876426 247.391067
F 2.731648 38.594105 246.457719
F 29.458440 38.595534 247.391067
F 2.731648 46.313215 246.457719
F 29.458440 46.314644 247.391067
F 11.642764 30.876426 246.768930
F 11.642764 38.595534 246.768931
F 25.258510 38.595534 239.962320
F 11.642764 46.314644 246.768930
F 20.550604 30.876427 247.079999
F 20.550604 38.595535 247.080000
F 20.550604 23.157323 247.079999
F 5.088569 24.443683 242.899120
F 31.812402 24.443839 243.832228
F 5.088569 32.162787 242.899120
F 31.812402 32.162943 243.832228
F 5.088569 39.881897 242.899121
F 31.812402 39.882053 243.832229
F 13.996729 24.443838 243.210092
F 13.996729 32.162942 243.210091
F 13.996729 39.882053 243.210092
F 22.904569 24.443838 243.521160
F 22.904569 32.162942 243.521159
F 22.904569 39.882052 243.521160
F 4.961469 27.016993 246.535690
F 31.685395 27.016874 247.468834
F 4.961469 34.736097 246.535691
F 31.685395 34.735979 247.468834
F 4.961469 42.455208 246.535691
F 31.685395 42.455089 247.468834
F 13.869722 27.016875 246.846698
F 13.869722 34.735980 246.846698
F 13.869722 42.455090 246.846698
F 22.777563 27.016875 247.157766
F 22.777563 34.735980 247.157766
F 22.777563 42.455089 247.157766
F 5.056842 27.017015 243.808066
F 31.780652 27.016874 244.741380
F 5.056842 34.736120 243.808066
F 31.780652 34.735980 244.741380
F 5.056842 42.455230 243.808066
F 31.780652 42.455089 244.741380
F 13.964979 27.016875 244.119243
F 13.964979 34.735980 244.119242
F 13.964979 42.455090 244.119242
F 22.872818 27.016875 244.430312
F 22.872818 34.735979 244.430311
F 22.872818 42.455089 244.430311
F 5.183860 24.443655 240.171425
F 31.907635 24.443839 241.104774
F 5.183860 32.162760 240.171425
F 31.907635 32.162943 241.104774
F 5.183860 39.881869 240.171424
F 31.907635 39.882053 241.104773
F 14.091962 24.443838 240.482636
F 14.091962 32.162942 240.482636
F 14.091961 39.882052 240.482635
F 22.999802 24.443838 240.793705
F 22.999802 32.162942 240.793704
F 22.999802 39.882052 240.793704
F 7.284097 30.876425 243.885943
F 7.284097 38.595533 243.885942
F 24.585513 30.866722 261.751898
F 7.284097 46.314643 243.885943
F 16.191940 30.876427 244.197010
F 16.191940 38.595534 244.197010
F 16.191940 23.157322 244.197010
F 25.099779 30.876426 244.508079
F 25.099779 38.595534 244.508079
F 25.258510 30.876426 239.962320
F 25.099779 46.314644 244.508079
F 7.411078 28.303392 240.249336
F 7.411078 36.022499 240.249335
F 7.411078 43.741609 240.249336
F 16.318920 28.303389 240.560402
F 16.318920 36.022497 240.560402
F 16.318920 43.741607 240.560402
F 25.226760 28.303391 240.871472
F 25.226760 36.022497 240.871471
F 25.226760 43.741607 240.871472
F 7.315844 28.303391 242.976789
F 7.315844 36.022498 242.976790
F 7.315844 43.741607 242.976790
F 16.223687 28.303390 243.287859
F 16.223687 36.022496 243.287859
F 16.223687 43.741607 243.287859
F 25.131526 28.303391 243.598927
F 25.131526 36.022497 243.598928
F 25.131526 43.741607 243.598927
F 7.188837 30.876428 246.613397
F 7.188837 38.595536 246.613398
F 16.350670 23.157323 239.651252
F 16.096683 30.876427 246.924465
F 16.096684 38.595535 246.924466
F 16.096684 23.157323 246.924465
F 25.004524 30.876426 247.235533
F 25.004524 38.595534 247.235534
F 25.004524 23.157322 247.235533
F 25.004524 46.314644 247.235533
F 0.325457 24.421226 250.003735
F 27.104500 24.443839 250.949907
F 0.325457 32.140330 250.003735
F 27.104500 32.162943 250.949907
F 0.325457 39.859440 250.003736
F 27.104500 39.882053 250.949907
F 9.288824 24.443839 250.327769
F 9.288824 32.162943 250.327770
F 9.288824 39.882053 250.327770
F 18.196662 24.443837 250.638839
F 18.196662 32.162942 250.638839
F 18.196662 39.882052 250.638839
F 1.019541 27.011988 231.828233
F 0.215982 27.032692 253.653921
F 27.739452 27.016874 232.766872
F 26.977493 27.016874 254.586512
F 1.019540 34.731093 231.828234
F 0.215982 34.751797 253.653921
F 27.739452 34.735979 232.766873
F 26.977493 34.735979 254.586512
F 1.019540 42.450204 231.828234
F 0.215982 42.470908 253.653921
F 27.739452 42.455089 232.766873
F 26.977494 42.455089 254.586512
F 9.923775 27.016874 232.144736
F 9.161816 27.016875 253.964376
F 9.923775 34.735979 232.144736
F 9.161816 34.735980 253.964376
F 9.923775 42.455089 232.144736
F 9.161816 42.455089 253.964376
F 18.831616 27.016875 232.455806
F 18.069657 27.016875 254.275444
F 18.831615 34.735980 232.455806
F 18.069657 34.735980 254.275444
F 18.831615 42.455090 232.455806
F 18.069657 42.455090 254.275444
F 0.287425 27.040197 250.874163
F 27.834708 27.016875 230.039419
F 27.072749 27.016875 251.859058
F 0.287425 34.759302 250.874162
F 27.834708 34.735980 230.039419
F 27.072749 34.735980 251.859058
F 0.287425 42.478412 250.874162
F 27.834708 42.455089 230.039418
F 27.072749 42.455090 251.859058
F 10.019032 27.016874 229.417282
F 9.257073 27.016874 251.236921
F 10.019032 34.735979 229.417282
F 9.257073 34.735979 251.236921
F 10.019032 42.455089 229.417281
F 9.257073 42.455089 251.236921
F 18.926872 27.016875 229.728350
F 18.164913 27.016875 251.547989
F 18.926872 34.735980 229.728350
F 18.164913 34.735980 251.547989
F 18.926872 42.455090 229.728350
F 18.164913 42.455090 251.547989
F 0.425345 24.426081 247.245115
F 27.199733 24.443839 248.222452
F 0.425345 32.145185 247.245115
F 27.199733 32.162943 248.222452
F 0.425345 39.864295 247.245115
F 27.199733 39.882053 248.222452
F 9.384057 24.443839 247.600314
F 9.384057 32.162943 247.600314
F 9.384057 39.882053 247.600315
F 18.291896 24.443838 247.911382
F 18.291896 32.162942 247.911382
F 18.291896 39.882052 247.911382
F 2.571122 30.874629 251.002709
F 30.061668 30.876426 230.117186
F 29.299709 30.876426 251.936825
F 2.571122 38.593737 251.002708
F 30.061668 38.595534 230.117186
F 29.299709 38.595534 251.936825
F 15.677673 38.585831 261.440830
F 2.571122 46.312846 251.002709
F 30.061668 23.157322 230.117186
F 29.299709 23.157322 251.936825
F 30.061668 46.314644 230.117186
F 29.299709 46.314644 251.936825
F 12.245994 30.876426 229.495049
F 11.484035 30.876426 251.314688
F 12.245994 38.595534 229.495049
F 11.484035 38.595534 251.314688
F 12.245994 23.157322 229.495049
F 16.350669 38.595535 239.651252
F 12.245994 46.314644 229.495049
F 11.484035 46.314644 251.314688
F 21.153833 30.876427 229.806117
F 20.391875 30.876427 251.625757
F 21.153833 38.595534 229.806117
F 20.391874 38.595534 251.625756
F 21.153833 23.157322 229.806117
F 20.391875 23.157322 251.625757
F 2.698542 28.304915 247.366531
F 29.426689 28.303391 248.300219
F 2.698542 36.024022 247.366531
F 29.426689 36.022497 248.300219
F 2.698542 43.743133 247.366530
F 29.426689 43.741608 248.300219
F 11.611014 28.303390 247.678082
F 11.611014 36.022497 247.678081
F 11.611014 43.741607 247.678082
F 20.518856 28.303390 247.989150
F 20.518856 36.022497 247.989150
F 20.518856 43.741607 247.989150
F 2.604660 28.304614 250.094759
F 29.331456 28.303391 251.027674
F 2.604660 36.023721 250.094759
F 29.331456 36.022497 251.027674
F 2.604660 43.742831 250.094759
F 29.331456 43.741607 251.027674
F 11.515781 28.303390 250.405537
F 11.515781 36.022497 250.405537
F 11.515781 43.741607 250.405537
F 20.423621 28.303390 250.716606
F 20.423621 36.022496 250.716606
F 20.423621 43.741607 250.716606
F 3.240106 30.874626 231.910105
F 2.478829 30.874999 253.731431
F 29.966412 30.876426 232.844640
F 29.204453 30.876426 254.664279
F 3.240106 38.593734 231.910105
F 2.478829 38.594107 253.731431
F 29.966412 38.595534 232.844640
F 29.204453 38.595534 254.664279
F 3.240106 46.312844 231.910105
F 2.478829 46.313216 253.731431
F 29.966412 46.314644 232.844640
F 29.204453 46.314644 254.664279
F 12.150737 30.876426 232.222503
F 11.388778 30.876426 254.042143
F 12.150737 38.595534 232.222504
F 11.388778 38.595534 254.042143
F 12.150737 23.157322 232.222503
F 11.388778 23.157322 254.042143
F 12.150737 46.314644 232.222503
F 11.388778 46.314644 254.042143
F 21.058577 30.876427 232.533572
F 20.296618 30.876427 254.353211
F 21.058577 38.595535 232.533573
F 20.296618 38.595535 254.353211
F 21.058577 23.157323 232.533573
F 20.296618 23.157323 254.353211
F 4.834432 24.443733 250.172281
F 32.320375 24.443838 229.285802
F 31.558416 24.443838 251.105440
F 4.834432 32.162838 250.172281
F 32.320375 32.162943 229.285802
F 31.558416 32.162943 251.105441
F 4.834432 39.881948 250.172282
F 32.320375 39.882053 229.285802
F 31.558416 39.882053 251.105441
F 13.742743 24.443838 250.483305
F 13.742743 32.162942 250.483304
F 13.742743 39.882053 250.483305
F 22.650582 24.443838 250.794373
F 22.650583 32.162942 250.794373
F 22.650582 39.882052 250.794373
F 5.469574 27.017056 231.989322
F 4.707443 27.016995 253.808896
F 32.193368 27.016874 232.922406
F 31.431409 27.016874 254.742046
F 5.469574 34.736161 231.989323
F 4.707443 34.736100 253.808896
F 32.193368 34.735979 232.922407
F 31.431409 34.735979 254.742046
F 5.469574 42.455271 231.989323
F 4.707443 42.455210 253.808897
F 32.193367 42.455089 232.922407
F 31.431409 42.455089 254.742047
F 14.377694 27.016875 232.300271
F 13.615735 27.016875 254.119910
F 14.377694 34.735980 232.300271
F 13.615736 34.735980 254.119910
F 14.377694 42.455090 232.300271
F 13.615736 42.455090 254.119910
F 23.285536 27.016875 232.611339
F 22.523577 27.016875 254.430978
F 23.285536 34.735980 232.611339
F 22.523577 34.735980 254.430978
F 23.285536 42.455089 232.611340
F 22.523577 42.455089 254.430978
F 5.564840 27.017057 229.261607
F 4.802718 27.016872 251.081381
F 32.288624 27.016874 230.194953
F 31.526665 27.016874 252.014592
F 5.564840 34.736162 229.261607
F 4.802718 34.735977 251.081381
F 32.288624 34.735980 230.194953
F 31.526665 34.735979 252.014592
F 5.564840 42.455271 229.261606
F 4.802718 42.455087 251.081381
F 32.288624 42.455089 230.194953
F 31.526665 42.455089 252.014592
F 14.472951 27.016875 229.572816
F 13.710993 27.016875 251.392455
F 14.472951 34.735980 229.572816
F 13.710993 34.735980 251.392455
F 14.472951 42.455090 229.572816
F 13.710993 42.455090 251.392455
F 23.380791 27.016875 229.883885
F 22.618833 27.016875 251.703524
F 23.380791 34.735979 229.883885
F 22.618833 34.735979 251.703524
F 23.380791 42.455089 229.883884
F 22.618833 42.455089 251.703523
F 4.929727 24.443785 247.444733
F 31.653649 24.443839 248.377986
F 4.929727 32.162889 247.444733
F 31.653649 32.162943 248.377986
F 4.929727 39.881999 247.444733
F 31.653649 39.882053 248.377986
F 13.837975 24.443838 247.755849
F 13.837975 32.162942 247.755849
F 13.837975 39.882052 247.755848
F 22.745816 24.443838 248.066917
F 22.745816 32.162942 248.066917
F 22.745816 39.882052 248.066917
F 7.792072 30.876425 229.339516
F 7.030106 30.876427 251.159154
F 7.792071 38.595533 229.339516
F 7.030106 38.595535 251.159152
F 15.677674 30.866724 261.440830
F 7.030106 23.157323 251.159153
F 7.792072 46.314642 229.339516
F 16.350670 30.876427 239.651252
F 16.699913 30.876427 229.650583
F 15.937954 30.876427 251.470222
F 16.699913 38.595534 229.650583
F 15.937954 38.595534 251.470222
F 16.699913 23.157322 229.650583
F 15.937954 23.157322 251.470222
F 25.607751 30.876426 229.961652
F 24.845793 30.876426 251.781291
F 25.607752 38.595534 229.961652
F 24.845793 38.595534 251.781290
F 25.607751 23.157322 229.961652
F 7.442829 46.314642 239.340181
F 25.607751 46.314644 229.961652
F 24.845793 46.314644 251.781291
F 7.157086 28.303391 247.522548
F 7.157086 36.022497 247.522548
F 7.157087 43.741607 247.522547
F 16.064934 28.303389 247.833616
F 16.064934 36.022497 247.833615
F 16.064934 43.741606 247.833615
F 24.972773 28.303391 248.144685
F 24.972773 36.022497 248.144685
F 24.972773 43.741607 248.144685
F 7.061853 28.303387 250.250004
F 7.061853 36.022494 250.250005
F 7.061853 43.741604 250.250004
F 15.969701 28.303390 250.561071
F 15.969701 36.022497 250.561072
F 15.969701 43.741607 250.561071
F 24.877539 28.303391 250.872140
F 24.877539 36.022497 250.872140
F 24.877539 43.741607 250.872139
F 7.696815 30.876425 232.066967
F 6.934852 30.876430 253.886611
F 7.696815 38.595533 232.066968
F 6.934852 38.595538 253.886611
F 7.696815 46.314642 232.066968
F 6.709607 38.609644 261.160566
F 16.604656 30.876427 232.378038
F 15.842697 30.876427 254.197677
F 16.604656 38.595535 232.378039
F 15.842697 38.595535 254.197677
F 16.604656 23.157323 232.378038
F 15.842697 23.157323 254.197677
F 25.512496 30.876426 232.689106
F 24.750538 30.876426 254.508744
F 25.512496 38.595534 232.689107
F 24.750538 38.595534 254.508745
F 25.512496 23.157322 232.689106
F 24.750538 23.157322 254.508745
F 25.512496 46.314644 232.689106
F 24.750538 46.314644 254.508745
F 0.892562 24.448725 235.464842
F 0.113203 24.437581 257.304733
F 27.612472 24.443839 236.403480
F 26.850699 24.443787 258.222776
F 0.892562 32.167829 235.464842
F 0.113203 32.156685 257.304733
F 27.612472 32.162943 236.403480
F 26.850699 32.162891 258.222776
F 0.892562 39.886939 235.464842
F 0.113203 39.875795 257.304734
F 27.612472 39.882053 236.403481
F 26.850699 39.882001 258.222776
F 9.796796 24.443839 235.781343
F 9.034457 24.443828 257.601397
F 9.796796 32.162943 235.781343
F 9.034457 32.162932 257.601397
F 9.796796 39.882053 235.781344
F 9.034457 39.882042 257.601397
F 18.704635 24.443837 236.092412
F 17.942861 24.443786 257.911708
F 18.704635 32.162942 236.092412
F 17.942861 32.162891 257.911708
F 18.704635 39.882052 236.092413
F 17.942861 39.882000 257.911708
F 0.765588 27.012219 239.101376
F 24.585513 46.304940 261.751898
F 27.485466 27.016874 240.040087
F 26.812471 27.007170 261.829665
F 0.765588 34.731324 239.101376
F 25.258510 46.314644 239.962320
F 27.485466 34.735979 240.040087
F 26.812471 34.726275 261.829665
F 0.765588 42.450435 239.101376
F 7.442829 38.595533 239.340182
F 27.485466 42.455089 240.040087
F 26.812471 42.445385 261.829666
F 9.669788 27.016874 239.417949
F 8.943035 27.033550 261.232341
F 9.669788 34.735979 239.417949
F 8.943036 34.752655 261.232342
F 9.669789 42.455089 239.417950
F 8.943036 42.471765 261.232341
F 18.577629 27.016875 239.729018
F 17.904632 27.007171 261.518597
F 18.577629 34.735980 239.729019
F 17.904632 34.726276 261.518597
F 18.577629 42.455090 239.729019
F 17.904632 42.445386 261.518597
F 0.860424 27.012003 236.385092
F 0.079845 27.021559 258.158933
F 27.580722 27.016875 237.312633
F 26.820368 27.016482 259.126450
F 0.860424 34.731107 236.385092
F 0.079845 34.740664 258.158933
F 27.580722 34.735980 237.312632
F 26.820368 34.735588 259.126450
F 0.860424 42.450217 236.385092
F 0.079845 42.459774 258.158932
F 27.580722 42.455089 237.312632
F 26.820368 42.454697 259.126449
F 9.765046 27.016874 236.690495
F 8.999552 27.019504 258.508903
F 9.765046 34.735980 236.690495
F 8.999552 34.738609 258.508903
F 9.765046 42.455089 236.690495
F 8.999552 42.457718 258.508903
F 18.672885 27.016875 237.001563
F 17.912531 27.016483 258.815381
F 18.672885 34.735980 237.001563
F 17.912531 34.735588 258.815381
F 18.672885 42.455090 237.001563
F 17.912531 42.454698 258.815380
F 0.987407 24.448725 232.748491
F 0.177376 24.426820 254.515136
F 27.707706 24.443839 233.676025
F 26.945749 24.443839 255.495642
F 0.987407 32.167829 232.748491
F 0.177376 32.145924 254.515136
F 27.707705 32.162943 233.676025
F 26.945749 32.162943 255.495642
F 0.987407 39.886939 232.748491
F 0.177375 39.865034 254.515136
F 27.707705 39.882053 233.676025
F 26.945749 39.882053 255.495641
F 9.892029 24.443838 233.053888
F 9.130057 24.443840 254.873536
F 9.892029 32.162943 233.053889
F 9.130057 32.162945 254.873536
F 9.892029 39.882053 233.053888
F 9.130057 39.882054 254.873535
F 18.799868 24.443838 233.364956
F 18.037911 24.443837 255.184573
F 18.799868 32.162942 233.364956
F 18.037911 32.162941 255.184573
F 18.799868 39.882052 233.364956
F 18.037911 39.882052 255.184572
F 3.081303 30.874619 236.458320
F 2.319335 30.873143 258.279408
F 29.807682 30.876426 237.390400
F 29.047328 30.876034 259.204217
F 3.081303 38.593727 236.458318
F 2.319335 38.592251 258.279407
F 29.807682 38.595534 237.390399
F 29.047328 38.595142 259.204216
F 6.709607 30.890536 261.160566
F 7.442829 30.876425 239.340181
F 3.081303 46.312837 236.458319
F 2.319335 46.311361 258.279408
F 29.807682 23.157322 237.390399
F 24.623738 43.741555 258.145008
F 29.807682 46.314644 237.390399
F 29.047328 46.314252 259.204217
F 11.992008 30.876426 236.768262
F 11.231639 30.876065 258.582086
F 11.992008 38.595534 236.768261
F 11.231639 38.595173 258.582085
F 25.385512 43.741607 236.325713
F 24.623738 36.022445 258.145009
F 11.992008 46.314644 236.768262
F 11.231639 46.314283 258.582086
F 20.899847 30.876427 237.079331
F 20.139492 30.876035 258.893148
F 20.899847 38.595534 237.079330
F 20.139492 38.595142 258.893147
F 20.899847 23.157322 237.079331
F 25.385512 36.022497 236.325713
F 3.208270 28.305190 232.821718
F 2.444901 28.305848 254.639609
F 29.934661 28.303391 233.753792
F 29.172704 28.303390 255.573409
F 3.208270 36.024297 232.821717
F 2.444901 36.024954 254.639609
F 29.934661 36.022497 233.753792
F 29.172704 36.022497 255.573408
F 3.208270 43.743408 232.821718
F 2.444901 43.744065 254.639609
F 29.934661 43.741608 233.753792
F 29.172704 43.741608 255.573409
F 12.118986 28.303390 233.131655
F 11.357020 28.303384 254.951285
F 12.118986 36.022497 233.131654
F 11.357020 36.022491 254.951284
F 12.118986 43.741607 233.131655
F 11.357020 43.741602 254.951284
F 21.026828 28.303390 233.442723
F 20.264871 28.303390 255.262339
F 21.026828 36.022497 233.442723
F 20.264871 36.022496 255.262339
F 21.026828 43.741607 233.442723
F 20.264871 43.741606 255.262339
F 3.113123 28.305190 235.546711
F 2.353964 28.305362 257.367964
F 29.839428 28.303391 236.481247
F 29.077654 28.303339 258.300542
F 3.113123 36.024297 235.546712
F 2.353964 36.024469 257.367964
F 29.839428 36.022497 236.481247
F 29.077654 36.022446 258.300543
F 3.113123 43.743407 235.546712
F 2.353964 43.743578 257.367964
F 29.839428 43.741607 236.481247
F 29.077654 43.741556 258.300542
F 12.023754 28.303390 235.859110
F 11.261680 28.303211 257.678724
F 12.023754 36.022497 235.859110
F 11.261680 36.022319 257.678725
F 12.023754 43.741607 235.859110
F 11.261680 43.741429 257.678724
F 20.931593 28.303390 236.170179
F 20.169820 28.303338 257.989474
F 20.931593 36.022496 236.170180
F 20.169820 36.022445 257.989475
F 20.931593 43.741607 236.170179
F 20.169820 43.741555 257.989474
F 2.986374 30.874513 239.183241
F 2.227099 30.876382 261.001421
F 29.712425 30.876426 240.117853
F 29.039431 30.866722 261.907432
F 2.986374 38.593621 239.183241
F 2.227099 38.595490 261.001421
F 29.712425 38.595534 240.117854
F 29.039431 38.585830 261.907433
F 2.986374 46.312731 239.183240
F 2.227099 46.314600 261.001421
F 29.712425 46.314644 240.117853
F 29.039431 46.304939 261.907432
F 11.896750 30.876426 239.495717
F 11.222964 30.867399 261.285199
F 11.896750 38.595534 239.495717
F 11.222964 38.586507 261.285200
F 11.896750 23.157322 239.495717
F 24.623738 28.303339 258.145008
F 11.896750 46.314644 239.495717
F 11.222964 46.305617 261.285199
F 20.804591 30.876427 239.806786
F 20.131594 30.866723 261.596364
F 20.804591 38.595535 239.806786
F 20.131594 38.585831 261.596365
F 20.804591 23.157323 239.806786
F 25.385512 28.303390 236.325713
F 5.342595 24.443657 235.625929
F 4.580284 24.443790 257.445621
F 32.066388 24.443838 236.559014
F 31.304615 24.443787 258.378311
F 5.342595 32.162761 235.625930
F 4.580284 32.162895 257.445621
F 32.066388 32.162943 236.559014
F 31.304615 32.162891 258.378311
F 5.342595 39.881871 235.625930
F 4.580284 39.882004 257.445621
F 32.066389 39.882053 236.559015
F 31.304615 39.882001 258.378311
F 14.250716 24.443838 235.936878
F 13.488941 24.443786 257.756173
F 14.250716 32.162942 235.936877
F 13.488941 32.162890 257.756173
F 14.250716 39.882053 235.936878
F 13.488941 39.882001 257.756174
F 23.158555 24.443838 236.247947
F 22.396781 24.443787 258.067242
F 23.158555 32.162942 236.247946
F 22.396781 32.162891 258.067242
F 23.158555 39.882052 236.247946
F 22.396781 39.882000 258.067243
F 5.215589 27.017055 239.262536
F 4.454018 27.016873 261.079139
F 31.939381 27.016874 240.195620
F 5.215589 34.736160 239.262536
F 4.454018 34.735978 261.079139
F 31.939381 34.735979 240.195621
F 5.215589 42.455271 239.262536
F 4.454018 42.455089 261.079140
F 31.939381 42.455089 240.195621
F 14.123708 27.016875 239.573484
F 13.450041 27.007250 261.363090
F 14.123708 34.735980 239.573484
F 13.450041 34.726355 261.363090
F 14.123708 42.455090 239.573484
F 13.450041 42.445465 261.363091
F 23.031550 27.016875 239.884552
F 22.358553 27.007170 261.674132
F 23.031549 34.735980 239.884552
F 22.358552 34.726275 261.674131
F 23.031550 42.455089 239.884553
F 22.358552 42.445385 261.674132
F 5.310854 27.017057 236.534820
F 4.548913 27.016864 258.357016
F 32.034637 27.016875 237.468166
F 31.274283 27.016483 259.281984
F 5.310854 34.736162 236.534820
F 4.548913 34.735969 258.357016
F 32.034637 34.735980 237.468166
F 31.274283 34.735588 259.281984
F 5.310854 42.455271 236.534820
F 4.548913 42.455079 258.357016
F 32.034637 42.455089 237.468166
F 31.274283 42.454697 259.281983
F 14.218965 27.016875 236.846030
F 13.458587 27.016479 258.659853
F 14.218965 34.735980 236.846029
F 13.458586 34.735583 258.659852
F 14.218965 42.455090 236.846029
F 13.458586 42.454694 258.659853
F 23.126805 27.016875 237.157098
F 22.366450 27.016483 258.970916
F 23.126805 34.735980 237.157098
F 22.366450 34.735588 258.970915
F 23.126805 42.455089 237.157097
F 22.366450 42.454697 258.970915
F 5.437836 24.443657 232.898213
F 4.675797 24.443858 254.718012
F 32.161621 24.443839 233.831559
F 31.399664 24.443839 255.651176
F 5.437836 32.162761 232.898214
F 4.675797 32.162962 254.718012
F 32.161621 32.162943 233.831559
F 31.399664 32.162943 255.651176
F 5.437836 39.881871 232.898213
F 4.675797 39.882072 254.718011
F 32.161621 39.882053 233.831559
F 31.399664 39.882052 255.651176
F 14.345948 24.443838 233.209422
F 13.583991 24.443838 255.029038
F 14.345948 32.162943 233.209422
F 13.583991 32.162942 255.029038
F 14.345948 39.882052 233.209422
F 13.583991 39.882052 255.029038
F 23.253789 24.443838 233.520491
F 22.491832 24.443838 255.340107
F 23.253789 32.162942 233.520491
F 22.491832 32.162942 255.340107
F 23.253789 39.882052 233.520490
F 22.491832 39.882052 255.340107
F 7.538085 30.876425 236.612729
F 6.772202 30.874328 258.433064
F 7.538085 38.595533 236.612729
F 6.772202 38.593436 258.433064
F 15.715898 43.741554 257.833942
F 16.477673 43.741607 236.014645
F 7.538085 46.314642 236.612729
F 6.772202 46.312546 258.433064
F 16.445927 30.876427 236.923797
F 15.685572 30.876035 258.737613
F 16.445927 38.595534 236.923796
F 15.685572 38.595142 258.737613
F 15.715898 36.022444 257.833941
F 16.477673 36.022496 236.014645
F 25.353766 30.876426 237.234865
F 24.593411 30.876034 259.048682
F 25.353766 38.595534 237.234864
F 24.593411 38.595142 259.048682
F 15.715898 28.303338 257.833941
F 16.477673 28.303390 236.014645
F 25.353766 46.314644 237.234865
F 24.593411 46.314252 259.048682
F 7.665064 28.303392 232.976122
F 6.903087 28.303389 254.795764
F 7.665064 36.022499 232.976122
F 6.903087 36.022495 254.795763
F 7.665064 43.741609 232.976122
F 6.903087 43.741605 254.795764
F 16.572906 28.303389 233.287188
F 15.810950 28.303389 255.106805
F 16.572906 36.022497 233.287189
F 15.810950 36.022496 255.106805
F 16.572906 43.741606 233.287188
F 15.810950 43.741606 255.106805
F 25.480746 28.303391 233.598258
F 24.718789 28.303390 255.417874
F 25.480746 36.022497 233.598258
F 24.718789 36.022497 255.417874
F 25.480746 43.741607 233.598258
F 24.718789 43.741607 255.417874
F 7.569832 28.303392 235.703574
F 6.807395 28.303395 257.523170
F 7.569832 36.022499 235.703575
F 6.807395 36.022502 257.523171
F 7.569832 43.741609 235.703574
F 6.807395 43.741611 257.523171
F 20.139492 46.314252 258.893147
F 20.131594 46.304940 261.596364
F 15.677674 46.304941 261.440830
F 15.685572 46.314252 258.737613
F 7.188837 23.157324 246.613397
F 6.709607 23.171431 261.160566
F 6.934852 23.157326 253.886610
F 31.266388 27.007169 261.985199
F 31.266388 34.726274 261.985199
F 31.266388 42.445384 261.985199
F 9.022069 47.608411 2.728782
F 8.258161 47.606046 24.541662
F 9.022069 55.327515 2.728783
F 8.258161 55.325151 24.541662
F 9.022069 63.046625 2.728782
F 8.258161 63.044260 24.541662
F 17.922751 47.601553 3.044346
F 17.162396 47.601161 24.858163
F 17.922751 55.320657 3.044346
F 17.162396 55.320265 24.858163
F 17.922751 63.039767 3.044347
F 17.162396 63.039374 24.858164
F 26.830589 47.601552 3.355415
F 26.070235 47.601160 25.169232
F 26.830589 55.320656 3.355415
F 26.070234 55.320264 25.169232
F 26.830589 63.039766 3.355416
F 26.070235 63.039374 25.169233
F 8.893102 50.169319 6.358662
F 8.131154 50.169311 28.178268
F 8.893102 57.888424 6.358663
F 8.131154 57.888415 28.178268
F 8.893103 65.607534 6.358663
F 8.131154 65.607525 28.178268
F 17.797345 50.174196 6.675153
F 17.035388 50.174196 28.494769
F 17.797345 57.893301 6.675153
F 17.035388 57.893301 28.494769
F 17.797345 65.612412 6.675153
F 17.035388 65.612411 28.494770
F 26.705186 50.174197 6.986222
F 25.943229 50.174197 28.805838
F 26.705186 57.893302 6.986223
F 25.943229 57.893302 28.805839
F 26.705186 65.612413 6.986222
F 25.943229 65.612412 28.805839
F 8.987875 50.169529 3.642993
F 8.226023 50.169310 25.461919
F 8.987875 57.888634 3.642993
F 8.226023 57.888415 25.461918
F 8.987875 65.607745 3.642993
F 8.226023 65.607526 25.461918
F 17.892419 50.174248 3.948020
F 17.130645 50.174196 25.767315
F 17.892419 57.893353 3.948020
F 17.130645 57.893301 25.767315
F 17.892419 65.612463 3.948019
F 17.130645 65.612412 25.767315
F 26.800258 50.174249 4.259088
F 26.038485 50.174197 26.078383
F 26.800258 57.893354 4.259088
F 26.038485 57.893302 26.078383
F 26.800258 65.612464 4.259087
F 26.038485 65.612412 26.078383
F 9.013929 47.610157 0.032478
F 8.353006 47.606046 21.825312
F 9.013929 55.329261 0.032478
F 8.353006 55.325150 21.825312
F 9.013929 63.048371 0.032477
F 8.353007 63.044261 21.825311
F 17.930625 47.610865 0.341130
F 17.257629 47.601161 22.130709
F 17.930625 55.329969 0.341130
F 17.257629 55.320265 22.130709
F 17.930625 63.049079 0.341129
F 17.257629 63.039374 22.130708
F 26.838463 47.610864 0.652198
F 26.165468 47.601160 22.441776
F 26.838463 55.329968 0.652198
F 26.165468 55.320264 22.441776
F 26.838463 63.049078 0.652198
F 26.165468 63.039374 22.441776
F 11.208828 54.031930 3.715909
F 10.446890 54.031949 25.535145
F 11.208828 61.751038 3.715908
F 10.446890 61.751056 25.535145
F 20.119381 54.033800 4.025787
F 19.357607 54.033749 25.845083
F 20.119381 61.752908 4.025786
F 19.357607 61.752856 25.845082
F 29.027220 54.033800 4.336855
F 28.265447 54.033749 26.156151
F 29.027220 61.752908 4.336854
F 28.265447 61.752857 26.156150
F 29.027220 46.314696 4.336855
F 28.265447 46.314644 26.156151
F 11.245790 51.471624 0.108514
F 10.573870 51.462513 21.898539
F 11.245790 59.190731 0.108513
F 10.573870 59.181619 21.898538
F 11.245790 66.909841 0.108514
F 10.573870 66.900729 21.898538
F 20.157583 51.470416 0.418896
F 19.484586 51.460712 22.208475
F 20.157583 59.189523 0.418896
F 19.484586 59.179819 22.208474
F 20.157583 66.908633 0.418896
F 19.484586 66.898929 22.208475
F 29.065421 51.470416 0.729965
F 28.392428 51.460712 22.519544
F 29.065421 59.189523 0.729965
F 28.392428 59.179818 22.519543
F 29.065421 66.908634 0.729965
F 28.392428 66.898929 22.519544
F 11.239160 51.462955 2.809806
F 10.478722 51.462512 24.623533
F 11.239160 59.182061 2.809807
F 10.478722 59.181619 24.623534
F 11.239160 66.901172 2.809807
F 10.478722 66.900729 24.623533
F 20.149708 51.461104 3.122113
F 19.389354 51.460712 24.935931
F 20.149708 59.180211 3.122114
F 19.389354 59.179819 24.935931
F 20.149708 66.899321 3.122113
F 19.389354 66.898929 24.935931
F 29.057548 51.461103 3.433182
F 28.297193 51.460711 25.247000
F 29.057548 59.180211 3.433182
F 28.297193 59.179819 25.247000
F 29.057548 66.899321 3.433182
F 28.297193 66.898929 25.247000
F 11.113680 54.031947 6.440525
F 10.351720 54.031948 28.260139
F 11.113680 61.751055 6.440525
F 10.351720 61.751056 28.260140
F 20.024307 54.033749 6.752921
F 19.262350 54.033749 28.572537
F 20.024307 61.752857 6.752921
F 19.262350 61.752856 28.572538
F 28.932148 54.033749 7.063989
F 28.170191 54.033749 28.883606
F 28.932148 61.752857 7.063990
F 28.170191 61.752856 28.883607
F 28.932148 46.314645 7.063989
F 28.170190 46.314644 28.883606
F 13.468564 47.601368 2.888943
F 12.708194 47.600979 24.702750
F 13.468564 55.320472 2.888943
F 12.708194 55.320083 24.702750
F 13.468564 63.039582 2.888944
F 12.708194 63.039193 24.702751
F 22.376669 47.601553 3.199881
F 21.616315 47.601160 25.013698
F 22.376669 55.320657 3.199881
F 21.616315 55.320265 25.013698
F 22.376669 63.039766 3.199881
F 21.616315 63.039374 25.013698
F 31.284509 47.601552 3.510949
F 30.524155 47.601160 25.324767
F 31.284509 55.320657 3.510949
F 30.524155 55.320265 25.324767
F 31.284509 63.039766 3.510950
F 30.524155 63.039374 25.324767
F 13.343144 50.174378 6.519739
F 12.581187 50.174378 28.339357
F 13.343144 57.893483 6.519740
F 12.581187 57.893483 28.339357
F 13.343144 65.612593 6.519740
F 12.581187 65.612593 28.339357
F 22.251265 50.174197 6.830688
F 21.489308 50.174197 28.650304
F 22.251265 57.893302 6.830688
F 21.489308 57.893302 28.650304
F 22.251265 65.612413 6.830688
F 21.489308 65.612412 28.650304
F 31.159106 50.174196 7.141756
F 30.397149 50.174196 28.961372
F 31.159106 57.893301 7.141756
F 30.397149 57.893301 28.961372
F 31.159106 65.612412 7.141756
F 30.397149 65.612412 28.961373
F 13.438230 50.174429 3.792348
F 12.676453 50.174378 25.611641
F 13.438230 57.893534 3.792348
F 12.676453 57.893483 25.611641
F 13.438230 65.612644 3.792348
F 12.676453 65.612594 25.611640
F 22.346339 50.174249 4.103554
F 21.584565 50.174197 25.922850
F 22.346339 57.893354 4.103553
F 21.584565 57.893302 25.922849
F 22.346339 65.612464 4.103554
F 21.584565 65.612412 25.922849
F 31.254178 50.174248 4.414623
F 30.492405 50.174196 26.233918
F 31.254178 57.893353 4.414622
F 30.492405 57.893301 26.233918
F 31.254178 65.612464 4.414622
F 30.492405 65.612412 26.233918
F 13.476676 47.610871 0.185605
F 12.803436 47.600979 21.975034
F 13.476676 55.329976 0.185605
F 12.803436 55.320083 21.975034
F 13.476676 63.049085 0.185604
F 12.803436 63.039193 21.975033
F 22.384544 47.610864 0.496664
F 21.711548 47.601160 22.286243
F 22.384544 55.329968 0.496664
F 21.711548 55.320264 22.286243
F 22.384545 63.049078 0.496663
F 21.711548 63.039374 22.286242
F 31.292382 47.610865 0.807733
F 30.619388 47.601160 22.597311
F 31.292382 55.329970 0.807733
F 30.619388 55.320265 22.597311
F 31.292382 63.049079 0.807733
F 30.619388 63.039374 22.597310
F 15.665459 54.033799 3.870254
F 14.903685 54.033747 25.689550
F 15.665459 61.752907 3.870253
F 14.903685 61.752855 25.689549
F 24.573300 54.033800 4.181320
F 23.811527 54.033749 26.000617
F 24.573300 61.752908 4.181320
F 23.811527 61.752857 26.000616
F 24.573300 46.314696 4.181320
F 23.811527 46.314644 26.000617
F 32.719365 54.033748 26.311686
F 32.719365 61.752856 26.311685
F 15.703650 51.470414 0.263360
F 15.030664 51.460714 22.052942
F 15.703650 59.189521 0.263359
F 15.030664 59.179821 22.052942
F 15.703650 66.908631 0.263359
F 15.030664 66.898931 22.052942
F 24.611502 51.470416 0.574430
F 23.938506 51.460712 22.364009
F 24.611502 59.189522 0.574430
F 23.938506 59.179818 22.364009
F 24.611502 66.908633 0.574430
F 23.938506 66.898928 22.364009
F 32.846346 51.460712 22.675079
F 32.846346 59.179819 22.675078
F 32.846346 66.898930 22.675078
F 15.695786 51.461106 2.966578
F 14.935431 51.460714 24.780395
F 15.695786 59.180212 2.966578
F 14.935431 59.179821 24.780396
F 15.695786 66.899323 2.966578
F 14.935431 66.898931 24.780395
F 24.603627 51.461104 3.277648
F 23.843273 51.460712 25.091465
F 24.603628 59.180211 3.277648
F 23.843273 59.179819 25.091466
F 24.603627 66.899321 3.277648
F 23.843273 66.898929 25.091465
F 32.751112 51.460712 25.402534
F 32.751112 59.179819 25.402534
F 32.751112 66.898930 25.402534
F 15.570385 54.033747 6.597384
F 14.808428 54.033746 28.417001
F 15.570385 61.752855 6.597385
F 14.808428 61.752854 28.417002
F 24.478226 54.033749 6.908455
F 23.716269 54.033749 28.728072
F 24.478226 61.752857 6.908455
F 23.716269 61.752856 28.728072
F 24.478226 46.314645 6.908455
F 23.716269 46.314644 28.728072
F 33.386067 54.033749 7.219523
F 32.624110 54.033748 29.039140
F 33.386067 61.752856 7.219524
F 32.624110 61.752856 29.039140
F 8.766133 47.606046 9.995235
F 8.004175 47.606046 31.814874
F 8.766133 55.325150 9.995235
F 8.004175 55.325150 31.814874
F 8.766133 63.044260 9.995235
F 8.004175 63.044260 31.814875
F 17.670369 47.601161 10.311737
F 16.908410 47.601161 32.131376
F 17.670369 55.320265 10.311737
F 16.908410 55.320265 32.131376
F 17.670369 63.039374 10.311737
F 16.908410 63.039375 32.131377
F 26.578207 47.601160 10.622806
F 25.816248 47.601160 32.442445
F 26.578207 55.320264 10.622806
F 25.816248 55.320264 32.442446
F 26.578207 63.039374 10.622807
F 25.816248 63.039374 32.442446
F 8.639126 50.169311 13.631840
F 8.639127 57.888415 13.631841
F 8.639127 65.607525 13.631840
F 17.543361 50.174196 13.948343
F 17.543360 57.893301 13.948343
F 17.543360 65.612411 13.948343
F 26.451202 50.174197 14.259412
F 26.451202 57.893302 14.259412
F 26.451202 65.612412 14.259413
F 8.733995 50.169311 10.915491
F 7.972036 50.169310 32.735131
F 8.733995 57.888415 10.915491
F 7.972036 57.888415 32.735131
F 8.733995 65.607526 10.915491
F 7.972037 65.607526 32.735131
F 17.638618 50.174196 11.220889
F 17.638617 57.893301 11.220889
F 17.638617 65.612412 11.220888
F 26.546458 50.174197 11.531957
F 26.546458 57.893302 11.531957
F 26.546458 65.612412 11.531956
F 8.860979 47.606046 7.278885
F 8.099020 47.606046 29.098524
F 8.860979 55.325150 7.278885
F 8.099020 55.325150 29.098525
F 8.860979 63.044261 7.278885
F 8.099020 63.044261 29.098525
F 17.765601 47.601161 7.584283
F 17.003642 47.601161 29.403921
F 17.765601 55.320265 7.584283
F 17.003642 55.320265 29.403921
F 17.765601 63.039374 7.584282
F 17.003642 63.039374 29.403921
F 26.673440 47.601160 7.895351
F 25.911482 47.601160 29.714989
F 26.673440 55.320264 7.895351
F 25.911482 55.320264 29.714989
F 26.673441 63.039374 7.895350
F 25.911482 63.039374 29.714989
F 10.954863 54.031949 10.988718
F 10.954863 61.751056 10.988718
F 19.865580 54.033749 11.298656
F 19.865580 61.752856 11.298655
F 28.773419 54.033749 11.609724
F 28.773419 61.752857 11.609723
F 28.773419 46.314644 11.609724
F 11.081842 51.462512 7.352113
F 10.319884 51.462513 29.171751
F 11.081842 59.181619 7.352112
F 10.319884 59.181619 29.171751
F 11.081842 66.900729 7.352113
F 10.319884 66.900729 29.171751
F 19.992558 51.460712 7.662050
F 19.230600 51.460712 29.481688
F 19.992558 59.179819 7.662050
F 19.230600 59.179819 29.481688
F 19.992558 66.898929 7.662050
F 19.230600 66.898929 29.481688
F 28.900400 51.460712 7.973118
F 28.138441 51.460712 29.792757
F 28.900400 59.179818 7.973117
F 28.138441 59.179818 29.792756
F 28.900400 66.898929 7.973118
F 28.138441 66.898929 29.792756
F 10.986695 51.462512 10.077106
F 10.224736 51.462512 31.896746
F 10.986695 59.181619 10.077106
F 10.224736 59.181619 31.896746
F 10.986695 66.900729 10.077107
F 10.224736 66.900729 31.896745
F 19.897326 51.460712 10.389505
F 19.135367 51.460712 32.209143
F 19.897326 59.179819 10.389505
F 19.135367 59.179819 32.209144
F 19.897326 66.898929 10.389505
F 19.135367 66.898929 32.209144
F 28.805166 51.460712 10.700573
F 28.043207 51.460711 32.520212
F 28.805166 59.179819 10.700573
F 28.043207 59.179819 32.520213
F 28.805166 66.898929 10.700574
F 28.043207 66.898929 32.520213
F 10.859692 54.031948 13.713711
F 10.859692 61.751056 13.713712
F 19.770322 54.033749 14.026110
F 19.770322 61.752856 14.026111
F 28.678163 54.033749 14.337179
F 28.678163 61.752856 14.337180
F 28.678163 46.314644 14.337179
F 13.216167 47.600978 10.156324
F 12.454208 47.600979 31.975963
F 13.216167 55.320083 10.156324
F 12.454208 55.320083 31.975963
F 13.216166 63.039192 10.156324
F 12.454208 63.039192 31.975964
F 22.124287 47.601160 10.467271
F 21.362329 47.601160 32.286911
F 22.124288 55.320265 10.467271
F 21.362329 55.320265 32.286911
F 22.124287 63.039374 10.467272
F 21.362329 63.039374 32.286911
F 31.032127 47.601160 10.778340
F 30.270168 47.601160 32.597980
F 31.032127 55.320265 10.778340
F 30.270168 55.320265 32.597980
F 31.032127 63.039374 10.778340
F 30.270168 63.039374 32.597980
F 13.089160 50.174378 13.792930
F 13.089160 57.893483 13.792930
F 13.089160 65.612593 13.792930
F 21.997280 50.174197 14.103878
F 21.997280 57.893302 14.103878
F 21.997280 65.612412 14.103878
F 30.905122 50.174196 14.414946
F 30.905122 57.893301 14.414946
F 30.905122 65.612412 14.414946
F 13.184426 50.174378 11.065214
F 13.184426 57.893483 11.065214
F 13.184426 65.612594 11.065213
F 22.092537 50.174197 11.376422
F 22.092537 57.893302 11.376422
F 22.092537 65.612412 11.376422
F 31.000377 50.174196 11.687491
F 31.000377 57.893301 11.687491
F 31.000377 65.612412 11.687491
F 13.311409 47.600979 7.428608
F 12.549450 47.600979 29.248247
F 13.311409 55.320083 7.428608
F 12.549450 55.320083 29.248247
F 13.311409 63.039193 7.428607
F 12.549450 63.039193 29.248247
F 22.219520 47.601160 7.739816
F 21.457561 47.601160 29.559455
F 22.219520 55.320264 7.739816
F 21.457561 55.320264 29.559455
F 22.219520 63.039374 7.739816
F 21.457561 63.039374 29.559455
F 31.127361 47.601160 8.050885
F 30.365402 47.601160 29.870524
F 31.127361 55.320265 8.050885
F 30.365402 55.320265 29.870524
F 31.127361 63.039374 8.050885
F 30.365402 63.039374 29.870523
F 15.411658 54.033747 11.143123
F 15.411658 61.752855 11.143122
F 24.319499 54.033748 11.454190
F 24.319499 61.752856 11.454189
F 24.319499 46.314644 11.454190
F 33.227338 54.033748 11.765259
F 33.227338 61.752856 11.765258
F 15.538636 51.460714 7.506517
F 14.776678 51.460714 29.326156
F 15.538636 59.179821 7.506516
F 14.776678 59.179821 29.326155
F 15.538636 66.898931 7.506517
F 14.776678 66.898931 29.326155
F 24.446479 51.460712 7.817584
F 23.684520 51.460712 29.637222
F 24.446479 59.179818 7.817583
F 23.684520 59.179818 29.637222
F 24.446479 66.898928 7.817584
F 23.684520 66.898928 29.637222
F 33.354318 51.460712 8.128653
F 32.592360 51.460712 29.948292
F 33.354318 59.179819 8.128652
F 32.592360 59.179819 29.948291
F 33.354318 66.898930 8.128653
F 32.592360 66.898930 29.948291
F 15.443404 51.460714 10.233969
F 14.681445 51.460714 32.053608
F 15.443404 59.179821 10.233969
F 14.681445 59.179820 32.053608
F 15.443404 66.898931 10.233969
F 14.681445 66.898931 32.053608
F 24.351246 51.460711 10.545039
F 23.589287 51.460711 32.364678
F 24.351246 59.179819 10.545039
F 23.589287 59.179819 32.364679
F 24.351246 66.898929 10.545039
F 23.589287 66.898929 32.364678
F 33.259084 51.460712 10.856107
F 32.497125 51.460712 32.675746
F 33.259084 59.179819 10.856107
F 32.497125 59.179819 32.675747
F 33.259084 66.898930 10.856107
F 32.497125 66.898929 32.675746
F 15.316401 54.033747 13.870574
F 15.316401 61.752855 13.870575
F 24.224242 54.033749 14.181645
F 24.224242 61.752856 14.181645
F 24.224242 46.314644 14.181645
F 33.132082 54.033749 14.492713
F 33.132082 61.752856 14.492713
F 8.512147 47.606047 17.268447
F 8.512147 55.325151 17.268447
F 8.512147 63.044260 17.268448
F 17.416383 47.601161 17.584950
F 17.416383 55.320265 17.584950
F 17.416383 63.039374 17.584950
F 26.324221 47.601160 17.896019
F 26.324221 55.320264 17.896019
F 26.324221 63.039374 17.896020
F 8.385140 50.169311 20.905054
F 8.385140 57.888415 20.905054
F 8.385140 65.607526 20.905054
F 17.289375 50.174196 21.221556
F 17.289375 57.893301 21.221556
F 17.289375 65.612412 21.221557
F 26.197215 50.174197 21.532625
F 26.197215 57.893302 21.532625
F 26.197215 65.612412 21.532626
F 8.480009 50.169310 18.188705
F 8.480009 57.888415 18.188705
F 8.480010 65.607526 18.188705
F 17.384632 50.174196 18.494102
F 17.384632 57.893301 18.494102
F 17.384632 65.612412 18.494102
F 26.292471 50.174197 18.805170
F 26.292471 57.893302 18.805170
F 26.292471 65.612412 18.805170
F 8.606992 47.606046 14.552098
F 8.606992 55.325150 14.552098
F 8.606992 63.044261 14.552098
F 17.511615 47.601161 14.857495
F 17.511615 55.320265 14.857495
F 17.511615 63.039375 14.857495
F 26.419454 47.601160 15.168563
F 26.419454 55.320264 15.168563
F 26.419454 63.039374 15.168563
F 10.700876 54.031949 18.261932
F 10.700876 61.751056 18.261931
F 19.611594 54.033748 18.571869
F 19.611594 61.752856 18.571868
F 28.519433 54.033748 18.882937
F 28.519433 61.752857 18.882937
F 28.519433 46.314644 18.882937
F 10.827856 51.462513 14.625324
F 10.827856 59.181619 14.625324
F 10.827856 66.900729 14.625324
F 19.738572 51.460712 14.935261
F 19.738572 59.179819 14.935261
F 19.738572 66.898929 14.935261
F 28.646414 51.460712 15.246330
F 28.646414 59.179818 15.246330
F 28.646414 66.898929 15.246330
F 10.732709 51.462512 17.350319
F 10.732709 59.181619 17.350319
F 10.732709 66.900729 17.350319
F 19.643339 51.460712 17.662716
F 19.643339 59.179819 17.662717
F 19.643339 66.898929 17.662717
F 28.551180 51.460711 17.973786
F 28.551180 59.179819 17.973786
F 28.551180 66.898929 17.973786
F 10.605706 54.031948 20.986926
F 10.605706 61.751056 20.986926
F 19.516337 54.033749 21.299324
F 19.516337 61.752856 21.299324
F 28.424177 54.033749 21.610393
F 28.424177 61.752856 21.610393
F 28.424177 46.314644 21.610393
F 12.962181 47.600979 17.429537
F 12.962180 55.320083 17.429537
F 12.962180 63.039192 17.429537
F 21.870301 47.601161 17.740485
F 21.870301 55.320265 17.740485
F 21.870301 63.039374 17.740484
F 30.778141 47.601160 18.051553
F 30.778141 55.320265 18.051553
F 30.778141 63.039374 18.051553
F 12.835173 50.174378 21.066143
F 15.665459 46.314694 3.870254
F 12.835173 57.893483 21.066143
F 20.119381 46.314696 4.025787
F 12.835173 65.612593 21.066143
F 32.973351 69.471966 19.038472
F 21.743294 50.174197 21.377091
F 21.743294 57.893302 21.377091
F 21.743294 65.612412 21.377091
F 30.651136 50.174196 21.688159
F 30.651136 57.893301 21.688160
F 30.651136 65.612412 21.688160
F 12.930439 50.174378 18.338427
F 12.930439 57.893483 18.338427
F 12.930439 65.612594 18.338427
F 21.838551 50.174197 18.649636
F 21.838551 57.893302 18.649636
F 21.838551 65.612412 18.649635
F 30.746391 50.174196 18.960705
F 30.746391 57.893301 18.960705
F 30.746391 65.612412 18.960705
F 13.057422 47.600979 14.701820
F 13.057422 55.320083 14.701820
F 13.057422 63.039193 14.701820
F 21.965534 47.601160 15.013029
F 21.965534 55.320264 15.013029
F 21.965534 63.039374 15.013028
F 30.873374 47.601160 15.324098
F 30.873374 55.320265 15.324098
F 30.873375 63.039374 15.324097
F 15.157671 54.033747 18.416336
F 15.157671 61.752855 18.416335
F 24.065512 54.033748 18.727403
F 24.065512 61.752857 18.727403
F 24.065512 46.314644 18.727403
F 32.973351 54.033748 19.038472
F 32.973351 61.752856 19.038472
F 15.284650 51.460714 14.779729
F 15.284650 59.179821 14.779728
F 15.284650 66.898931 14.779729
F 24.192493 51.460712 15.090796
F 24.192493 59.179818 15.090795
F 24.192493 66.898928 15.090795
F 33.100332 51.460712 15.401865
F 33.100332 59.179819 15.401864
F 33.100332 66.898930 15.401865
F 15.189418 51.460714 17.507181
F 15.189418 59.179820 17.507181
F 15.189418 66.898931 17.507181
F 24.097259 51.460711 17.818251
F 24.097259 59.179819 17.818252
F 24.097259 66.898929 17.818251
F 33.005098 51.460712 18.129319
F 33.005098 59.179819 18.129320
F 33.005098 66.898930 18.129320
F 15.062414 54.033746 21.143788
F 32.878096 61.752856 21.765927
F 15.062414 61.752855 21.143788
F 32.878096 54.033748 21.765926
F 23.970256 54.033749 21.454858
F 23.970256 61.752856 21.454859
F 23.970256 46.314644 21.454858
F 11.208828 69.470148 3.715909
F 10.446890 69.470166 25.535145
F 19.357607 69.471966 25.845083
F 11.113680 69.470165 6.440525
F 10.351720 69.470166 28.260139
F 20.024307 69.471966 6.752921
F 15.062414 69.471965 21.143788
F 19.262350 69.471966 28.572537
F 14.903685 69.471965 25.689549
F 32.878096 69.471966 21.765926
F 32.719365 69.471966 26.311686
F 15.570385 69.471965 6.597384
F 14.808428 69.471965 28.417001
F 32.624110 69.471966 29.039140
F 10.954863 69.470166 10.988718
F 19.865579 69.471966 11.298656
F 10.859692 69.470166 13.713712
F 19.770322 69.471966 14.026110
F 15.411658 69.471965 11.143123
F 33.227338 69.471966 11.765259
F 15.316401 69.471965 13.870575
F 33.132082 69.471966 14.492713
F 10.700876 69.470166 18.261931
F 19.611594 69.471966 18.571869
F 10.605706 69.470166 20.986925
F 19.516337 69.471966 21.299323
F 15.157671 69.471965 18.416336
F 7.496203 47.606046 46.361301
F 7.496202 55.325151 46.361301
F 7.496203 63.044260 46.361301
F 16.400438 47.601161 46.677803
F 16.400438 55.320265 46.677803
F 16.400438 63.039374 46.677803
F 25.308276 47.601160 46.988872
F 25.308276 55.320264 46.988872
F 25.308276 63.039374 46.988872
F 7.369196 50.169311 49.997907
F 7.369196 57.888415 49.997907
F 7.369196 65.607525 49.997907
F 16.273430 50.174196 50.314409
F 16.273430 57.893301 50.314409
F 16.273430 65.612411 50.314409
F 25.181270 50.174197 50.625478
F 25.181270 57.893302 50.625479
F 25.181270 65.612412 50.625479
F 7.464064 50.169310 47.281558
F 7.464064 57.888415 47.281558
F 7.464064 65.607526 47.281558
F 16.368687 50.174196 47.586955
F 16.368687 57.893301 47.586955
F 16.368687 65.612412 47.586954
F 25.276527 50.174197 47.898023
F 25.276527 57.893302 47.898022
F 25.276527 65.612412 47.898022
F 7.591048 47.606046 43.644951
F 6.829089 47.606046 65.464590
F 7.591048 55.325150 43.644951
F 6.829089 55.325150 65.464590
F 7.591048 63.044261 43.644951
F 6.829089 63.044261 65.464590
F 16.495670 47.601161 43.950348
F 16.495670 55.320265 43.950348
F 16.495670 63.039374 43.950347
F 25.403509 47.601160 44.261416
F 25.403509 55.320264 44.261416
F 25.403509 63.039374 44.261415
F 9.684932 54.031949 47.354785
F 9.684932 61.751056 47.354784
F 18.595649 54.033749 47.664722
F 18.595649 61.752856 47.664722
F 27.503488 54.033749 47.975790
F 27.503488 61.752857 47.975790
F 27.503488 46.314644 47.975790
F 9.811912 51.462513 43.718177
F 9.811911 59.181619 43.718177
F 9.811912 66.900729 43.718177
F 18.722627 51.460712 44.028115
F 18.722627 59.179819 44.028115
F 18.722627 66.898929 44.028115
F 27.630469 51.460712 44.339183
F 27.630469 59.179818 44.339183
F 27.630469 66.898929 44.339183
F 9.716764 51.462512 46.443172
F 9.716764 59.181619 46.443172
F 9.716764 66.900729 46.443172
F 18.627395 51.460712 46.755570
F 18.627395 59.179819 46.755571
F 18.627395 66.898929 46.755571
F 27.535235 51.460712 47.066639
F 27.535235 59.179819 47.066639
F 27.535235 66.898929 47.066639
F 9.589761 54.031948 50.079779
F 9.589761 61.751056 50.079779
F 18.500391 54.033748 50.392176
F 18.500392 61.752856 50.392177
F 27.408232 54.033749 50.703245
F 27.408232 61.752856 50.703246
F 27.408232 46.314644 50.703245
F 11.946235 47.600979 46.522390
F 11.946235 55.320083 46.522390
F 11.946236 63.039192 46.522390
F 20.854357 47.601160 46.833337
F 20.854357 55.320265 46.833337
F 20.854357 63.039374 46.833338
F 29.762196 47.601160 47.144406
F 29.762196 55.320264 47.144406
F 29.762196 63.039374 47.144407
F 11.819229 50.174378 50.158996
F 11.819229 57.893483 50.158996
F 11.819229 65.612593 50.158996
F 20.727349 50.174197 50.469944
F 20.727349 57.893302 50.469944
F 20.727349 65.612412 50.469944
F 29.635191 50.174196 50.781012
F 29.635191 57.893301 50.781012
F 29.635191 65.612412 50.781012
F 11.914495 50.174378 47.431281
F 11.914495 57.893483 47.431280
F 11.914495 65.612594 47.431280
F 20.822606 50.174197 47.742489
F 20.822606 57.893302 47.742489
F 20.822606 65.612412 47.742488
F 29.730446 50.174196 48.053557
F 29.730446 57.893301 48.053557
F 29.730446 65.612412 48.053557
F 12.041478 47.600979 43.794673
F 12.041478 55.320083 43.794673
F 12.041478 63.039193 43.794672
F 20.949589 47.601160 44.105881
F 20.949589 55.320264 44.105881
F 20.949589 63.039374 44.105881
F 29.857430 47.601160 44.416950
F 29.857430 55.320265 44.416951
F 29.857430 63.039374 44.416950
F 14.141726 54.033747 47.509189
F 14.141727 61.752855 47.509188
F 23.049568 54.033748 47.820256
F 23.049568 61.752857 47.820256
F 23.049568 46.314644 47.820256
F 31.957407 54.033748 48.131325
F 31.957407 61.752856 48.131325
F 14.268705 51.460714 43.872582
F 14.268705 59.179821 43.872581
F 14.268705 66.898931 43.872582
F 23.176548 51.460712 44.183649
F 23.176548 59.179818 44.183648
F 23.176548 66.898928 44.183649
F 32.084387 51.460712 44.494718
F 32.084387 59.179819 44.494717
F 32.084387 66.898930 44.494718
F 14.173473 51.460714 46.600034
F 14.173473 59.179821 46.600035
F 14.173473 66.898931 46.600035
F 23.081314 51.460711 46.911104
F 23.081314 59.179819 46.911105
F 23.081314 66.898929 46.911105
F 31.989153 51.460712 47.222173
F 31.989153 59.179819 47.222173
F 31.989153 66.898930 47.222173
F 14.046469 54.033747 50.236640
F 14.046469 61.752855 50.236641
F 22.954311 54.033749 50.547711
F 22.954311 61.752856 50.547711
F 22.954311 46.314644 50.547711
F 31.862151 54.033749 50.858779
F 31.862151 61.752856 50.858779
F 7.242216 47.606046 53.634513
F 7.242216 55.325151 53.634513
F 7.242216 63.044260 53.634514
F 16.146451 47.601161 53.951016
F 16.146451 55.320265 53.951016
F 16.146451 63.039374 53.951016
F 25.054290 47.601160 54.262085
F 25.054290 55.320264 54.262085
F 25.054290 63.039374 54.262085
F 7.877168 50.169311 35.451480
F 7.115209 50.169311 57.271118
F 7.877168 57.888415 35.451480
F 7.115209 57.888415 57.271119
F 7.877168 65.607526 35.451480
F 7.115209 65.607525 57.271119
F 16.781403 50.174196 35.767982
F 16.019444 50.174196 57.587621
F 16.781403 57.893301 35.767982
F 16.019444 57.893301 57.587622
F 16.781402 65.612412 35.767983
F 16.019444 65.612412 57.587621
F 25.689243 50.174197 36.079051
F 24.927284 50.174197 57.898691
F 25.689243 57.893302 36.079052
F 24.927284 57.893302 57.898691
F 25.689243 65.612412 36.079052
F 24.927284 65.612412 57.898691
F 7.210078 50.169310 54.554770
F 7.210078 57.888415 54.554770
F 7.210079 65.607526 54.554770
F 16.876659 50.174196 33.040528
F 16.114701 50.174196 54.860168
F 16.876659 57.893301 33.040528
F 16.114701 57.893301 54.860168
F 16.876659 65.612412 33.040528
F 16.114701 65.612411 54.860167
F 25.784499 50.174197 33.351596
F 25.022540 50.174197 55.171236
F 25.784499 57.893302 33.351596
F 25.022540 57.893302 55.171235
F 25.784499 65.612412 33.351596
F 25.022540 65.612412 55.171235
F 7.337061 47.606046 50.918164
F 7.337061 55.325150 50.918164
F 7.337061 63.044261 50.918163
[truncated: 2,038,463 more chars]
