# Supplementary material for: Molecular-resolution imaging of ice crystallized from liquid water by cryogenic liquid-cell TEM
Source: Nat Commun. 2025 Sep 25;16:8342. doi: 10.1038/s41467-025-62451-0 (PMC12462463; doi:10.1038/s41467-025-62451-0)
Supplement: Supplementary file 9 — Supplementary Data 1 [file 41467_2025_62451_MOESM9_ESM.zip › supercell_4_3_6/0.0/93K_relaxed.xyz]

31104
F31104
F 0.010708 1.286284 2.728630
F 0.010708 9.004014 2.728630
F 0.010708 16.721704 2.728630
F 8.922377 1.286284 2.728630
F 8.922377 9.004014 2.728630
F 8.922377 16.721704 2.728630
F 17.944647 1.162944 2.749570
F 17.822247 9.076434 2.617040
F 20.178747 0.062943 13.747420
F 0.010694 3.858864 6.366810
F 22.335447 16.885204 17.351420
F 0.010694 11.576604 6.366810
F 15.453047 15.479604 18.329620
F 8.922367 3.858864 6.366810
F 8.922367 11.576604 6.366810
F 17.924847 3.838904 6.167260
F 17.734547 11.509904 6.544320
F 0.010706 3.858864 3.638180
F 0.010706 11.576604 3.638180
F 8.922377 3.858864 3.638180
F 8.922377 11.576604 3.638180
F 17.885947 3.828864 3.548860
F 17.770747 11.471604 3.787920
F 0.010696 1.286284 0.000002
F 0.010696 9.004014 0.000002
F 0.010696 16.721704 0.000001
F 8.922367 1.286284 0.000002
F 8.922367 9.004014 0.000002
F 8.922367 16.721704 0.000001
F 13.378247 3.858864 20.919520
F 22.301547 16.633004 7.344460
F 13.378247 3.858864 18.190920
F 2.238627 7.717724 3.638180
F 2.238627 15.435504 3.638180
F 22.171047 9.193804 17.428720
F 11.150347 7.717724 3.638180
F 11.150347 15.435504 3.638180
F 17.662447 11.508904 21.140920
F 20.054647 7.805254 3.536390
F 20.138047 15.342704 3.981810
F 22.176347 9.171644 14.752020
F 2.238607 5.145154 0.000003
F 2.238607 12.862904 0.000002
F 11.150247 5.145154 0.000002
F 11.150247 12.862904 0.000001
F 4.466537 11.576604 18.190920
F 22.059147 11.783304 18.363420
F 2.238627 5.145154 2.728630
F 2.238627 12.862904 2.728630
F 11.150347 5.145154 2.728630
F 11.150347 12.862904 2.728630
F 20.052447 5.265334 2.774040
F 20.001547 12.921404 2.863420
F 2.238617 7.717724 6.366810
F 2.238617 15.435504 6.366810
F 22.382047 1.306614 14.665320
F 11.150247 7.717724 6.366810
F 11.150247 15.435504 6.366810
F 20.032847 7.616634 20.740920
F 20.087047 7.763464 6.233210
F 19.931947 15.386404 6.668760
F 13.378247 16.721704 14.552720
F 4.466547 1.286284 2.728630
F 4.466547 9.004014 2.728630
F 4.466547 16.721704 2.728630
F 13.378247 1.286284 2.728630
F 13.378247 9.004014 2.728630
F 13.378247 16.721704 2.728630
F 22.236447 1.214184 2.948640
F 22.266947 9.272094 2.694690
F 17.650147 16.691604 10.058320
F 4.466527 3.858864 6.366810
F 4.466527 11.576604 6.366810
F 13.378247 3.858864 6.366810
F 13.378247 11.576604 6.366810
F 22.328647 3.848784 6.304800
F 21.995247 11.495304 6.706530
F 4.466537 3.858864 3.638180
F 4.466537 11.576604 3.638180
F 13.378247 3.858864 3.638180
F 13.378247 11.576604 3.638180
F 22.146647 3.794834 3.636810
F 22.110747 11.766004 3.825980
F 4.466527 1.286284 0.000002
F 4.466527 9.004014 0.000002
F 4.466527 16.721704 0.000001
F 13.378247 1.286284 0.000002
F 13.378247 9.004014 0.000002
F 13.378247 16.721704 0.000001
F 17.683547 16.794604 14.597620
F 22.319547 3.856684 18.179420
F 4.466537 3.858864 18.190920
F 6.694457 7.717724 3.638180
F 6.694457 15.435504 3.638180
F 15.505747 7.741884 20.818320
F 15.666547 7.698924 3.573040
F 15.569047 15.490604 3.640090
F 13.378247 9.004014 14.552720
F 24.435447 7.956144 3.741720
F 24.473147 15.293504 3.674410
F 6.694447 15.435504 20.919520
F 6.694447 5.145154 0.000003
F 6.694447 12.862904 0.000002
F 13.378247 11.576604 18.190920
F 15.582547 15.433004 21.005320
F 22.127347 16.622404 14.627120
F 24.434147 -0.127639 3.653360
F 6.694457 5.145154 2.728630
F 6.694457 12.862904 2.728630
F 15.719547 5.146224 2.618470
F 15.634947 12.839004 2.666810
F 24.440647 5.342724 2.807340
F 24.497147 12.767904 2.820640
F 6.694447 7.717724 6.366810
F 6.694447 15.435504 6.366810
F 6.694447 7.717724 20.919520
F 15.591047 7.704564 6.191080
F 15.656647 15.481104 6.272630
F 13.378247 1.286284 14.552720
F 24.395947 7.516104 6.415790
F 24.403947 15.394504 6.426490
F 24.262647 13.000704 17.324620
F 0.010708 1.286284 10.005020
F 0.010708 9.004014 10.005020
F 0.010708 16.721704 10.005020
F 8.922377 1.286284 10.005020
F 8.922377 9.004014 10.005020
F 8.922377 16.721704 10.005020
F 17.916847 1.139594 10.016820
F 17.991747 8.924204 10.068220
F 22.298047 3.861934 20.897020
F 0.010694 3.858864 13.643120
F 15.575647 7.633024 18.086120
F 0.010694 11.576604 13.643120
F 24.369747 7.702484 18.169520
F 8.922367 3.858864 13.643120
F 8.922367 11.576604 13.643120
F 17.990947 3.817674 13.814020
F 17.798947 11.334704 13.942320
F 0.010706 3.858864 10.914520
F 0.010706 11.576604 10.914520
F 8.922377 3.858864 10.914520
F 8.922377 11.576604 10.914520
F 17.840347 3.706194 11.058420
F 17.829847 11.593304 11.130720
F 0.010696 1.286284 7.276350
F 0.010696 9.004014 7.276350
F 0.010696 16.721704 7.276350
F 8.922367 1.286284 7.276350
F 8.922367 9.004014 7.276350
F 8.922367 16.721704 7.276350
F 17.877347 1.517184 7.374660
F 17.819247 8.910264 7.225990
F 22.056747 11.643004 21.010720
F 2.238627 7.717724 10.914520
F 2.238627 15.435504 10.914520
F 24.575647 5.117654 17.318520
F 11.150347 7.717724 10.914520
F 11.150347 15.435504 10.914520
F 15.571947 12.941404 17.401120
F 20.037147 7.422234 11.069420
F 19.950047 15.549604 10.886720
F 24.442847 15.485204 20.933320
F 2.238607 5.145154 7.276350
F 2.238607 12.862904 7.276350
F 11.150247 5.145154 7.276350
F 11.150247 12.862904 7.276350
F 20.078647 5.146314 7.225770
F 19.867547 12.804204 7.450650
F 2.238627 5.145154 10.005020
F 2.238627 12.862904 10.005020
F 11.150347 5.145154 10.005020
F 11.150347 12.862904 10.005020
F 19.963847 4.979514 9.954380
F 19.957347 12.974304 10.165420
F 2.238617 7.717724 13.643120
F 2.238617 15.435504 13.643120
F 15.531047 5.112444 17.149020
F 11.150247 7.717724 13.643120
F 11.150247 15.435504 13.643120
F 6.694457 12.862904 17.281320
F 20.139747 7.698664 13.695420
F 19.853247 15.430004 13.739620
F 13.378247 11.576604 20.919520
F 4.466547 1.286284 10.005020
F 4.466547 9.004014 10.005020
F 4.466547 16.721704 10.005020
F 13.378247 1.286284 10.005020
F 13.378247 9.004014 10.005020
F 13.378247 16.721704 10.005020
F 22.419447 1.297424 10.097520
F 22.214947 8.751644 10.146120
F 24.503847 7.631454 20.922120
F 4.466527 3.858864 13.643120
F 4.466527 11.576604 13.643120
F 13.378247 3.858864 13.643120
F 13.378247 11.576604 13.643120
F 22.384347 3.878464 13.682920
F 22.223847 11.594304 13.902720
F 4.466537 3.858864 10.914520
F 4.466537 11.576604 10.914520
F 13.378247 3.858864 10.914520
F 13.378247 11.576604 10.914520
F 22.224647 3.858934 10.861220
F 22.233647 11.432804 11.227520
F 4.466527 1.286284 7.276350
F 4.466527 9.004014 7.276350
F 4.466527 16.721704 7.276350
F 13.378247 1.286284 7.276350
F 13.378247 9.004014 7.276350
F 13.378247 16.721704 7.276350
F 22.424147 1.205274 7.253220
F 22.155447 8.875914 7.531040
F 22.272747 16.690804 2.900560
F 6.694457 7.717724 10.914520
F 6.694457 15.435504 10.914520
F 6.694457 5.145154 17.281320
F 15.655747 7.666104 10.843820
F 15.384747 15.397604 10.819220
F 4.466527 11.576604 20.919520
F 24.563747 7.603584 10.859620
F 24.364547 15.433104 11.005820
F 24.580247 12.902804 14.617420
F 6.694447 5.145154 7.276350
F 6.694447 12.862904 7.276350
F 15.635747 5.112284 7.117130
F 15.616147 12.924204 7.348820
F 24.596947 4.957254 7.058590
F 24.308647 12.898304 7.337350
F 6.694457 5.145154 10.005020
F 6.694457 12.862904 10.005020
F 15.699447 5.125094 9.910290
F 15.628147 12.896104 9.942340
F 24.352747 5.071944 9.793050
F 24.336147 12.940804 10.097520
F 6.694447 7.717724 13.643120
F 6.694447 15.435504 13.643120
F 24.463747 5.233034 14.666520
F 15.712247 7.557484 13.574920
F 15.556947 15.253204 13.396420
F 4.466527 16.721704 14.552720
F 24.396747 7.937794 13.730220
F 24.506647 15.450904 13.726420
F 15.568047 12.766304 14.694920
F 0.010708 1.286284 17.281320
F 0.010708 9.004014 17.281320
F 0.010708 16.721704 17.281320
F 8.922377 1.286284 17.281320
F 8.922377 9.004014 17.281320
F 8.922377 16.721704 17.281320
F 17.936447 1.266064 17.327720
F 17.556647 9.121394 17.288920
F 17.900547 3.973354 20.983220
F 0.010694 3.858864 20.919520
F 6.694457 15.435504 18.190920
F 0.010694 11.576604 20.919520
F 6.694457 7.717724 18.190920
F 8.922367 3.858864 20.919520
F 8.922367 11.576604 20.919520
F 22.172747 16.864004 10.041020
F 19.989147 15.546804 21.154920
F 0.010706 3.858864 18.190920
F 0.010706 11.576604 18.190920
F 8.922377 3.858864 18.190920
F 8.922377 11.576604 18.190920
F 17.799547 3.807824 18.214220
F 17.706547 11.728104 18.373220
F 0.010696 1.286284 14.552720
F 0.010696 9.004014 14.552720
F 0.010696 16.721704 14.552720
F 8.922367 1.286284 14.552720
F 8.922367 9.004014 14.552720
F 8.922367 16.721704 14.552720
F 17.844947 1.195344 14.563820
F 17.822747 8.699914 14.641420
F 4.466527 3.858864 20.919520
F 2.238627 7.717724 18.190920
F 2.238627 15.435504 18.190920
F 15.742347 5.090794 14.500220
F 11.150347 7.717724 18.190920
F 11.150347 15.435504 18.190920
F 6.694447 12.862904 14.552720
F 19.833247 7.756054 18.045120
F 20.034447 15.657404 18.254320
F 4.466527 9.004014 14.552720
F 2.238607 5.145154 14.552720
F 2.238607 12.862904 14.552720
F 11.150247 5.145154 14.552720
F 11.150247 12.862904 14.552720
F 20.160747 5.041214 14.693120
F 19.904247 12.881504 14.749720
F 2.238627 5.145154 17.281320
F 2.238627 12.862904 17.281320
F 11.150347 5.145154 17.281320
F 11.150347 12.862904 17.281320
F 20.129847 5.087844 17.385920
F 19.744747 13.145304 17.426020
F 2.238617 7.717724 20.919520
F 2.238617 15.435504 20.919520
F 6.694447 5.145154 14.552720
F 11.150247 7.717724 20.919520
F 11.150247 15.435504 20.919520
F 24.509547 15.558304 18.241520
F 18.081747 16.710404 2.855630
F 17.551247 16.762404 17.318920
F 4.466527 1.286284 14.552720
F 4.466547 1.286284 17.281320
F 4.466547 9.004014 17.281320
F 4.466547 16.721704 17.281320
F 13.378247 1.286284 17.281320
F 13.378247 9.004014 17.281320
F 13.378247 16.721704 17.281320
F 22.481747 1.182514 17.354620
F 17.670047 16.698904 7.304190
F 22.322447 8.905524 0.029408
F 24.645847 0.025082 10.935420
F 15.639447 0.069843 13.682520
F 15.462447 0.040575 3.750420
F 20.132847 5.159854 21.828220
F 17.671447 16.817404 21.859820
F 15.602047 -0.071047 20.987020
F 15.580947 -0.129979 18.263920
F 15.528447 5.222204 21.652720
F 17.842547 8.901904 21.946720
F 24.386247 12.730904 0.230448
F 19.977547 12.800404 0.109036
F 15.507147 -0.046736 10.932820
F 24.577247 -0.030730 13.716620
F 20.206647 -0.193705 18.039620
F 24.454447 13.013204 21.902720
F 17.746647 1.347194 21.798620
F 24.621147 5.104694 21.856020
F 19.902647 12.917704 21.984120
F 22.201147 1.285244 21.786120
F 15.513847 12.966404 21.864120
F 22.444647 16.718904 0.194264
F 20.113247 5.214254 0.101567
F 17.963547 1.311274 0.118832
F 24.546147 5.171724 0.083816
F 22.274447 1.388524 0.183228
F 0.010708 1.286284 24.557720
F 0.010708 9.004014 24.557720
F 0.010708 16.721704 24.557720
F 8.922377 1.286284 24.557720
F 8.922377 9.004014 24.557720
F 8.922377 16.721704 24.557720
F 17.746847 1.362624 24.523020
F 17.663847 8.931844 24.760520
F 20.181347 0.119526 35.441020
F 0.010694 3.858864 28.195820
F 15.693947 15.579604 42.987820
F 0.010694 11.576604 28.195820
F 15.589347 15.410904 40.180720
F 8.922367 3.858864 28.195820
F 8.922367 11.576604 28.195820
F 17.974347 3.962454 28.387220
F 17.809047 11.625704 28.303520
F 0.010706 3.858864 25.467220
F 0.010706 11.576604 25.467220
F 8.922377 3.858864 25.467220
F 8.922377 11.576604 25.467220
F 17.792547 4.033624 25.385520
F 17.556147 11.476704 25.647020
F 0.010696 1.286284 21.829020
F 0.010696 9.004014 21.829020
F 0.010696 16.721704 21.829020
F 8.922367 1.286284 21.829020
F 8.922367 9.004014 21.829020
F 8.922367 16.721704 21.829020
F 24.384147 7.670934 42.660020
F 13.378247 3.858864 42.748520
F 22.203247 8.911934 39.164120
F 2.238627 7.717724 25.467220
F 2.238627 15.435504 25.467220
F 22.383147 11.638804 42.789920
F 11.150347 7.717724 25.467220
F 11.150347 15.435504 25.467220
F 22.299247 16.808604 31.800920
F 19.958847 7.610334 25.340220
F 19.790947 15.580704 25.497620
F 22.175547 16.998504 24.509620
F 2.238607 5.145154 21.829020
F 2.238607 12.862904 21.829020
F 11.150247 5.145154 21.829020
F 11.150247 12.862904 21.829020
F 17.899947 16.806804 31.834220
F 4.466537 3.858864 40.019920
F 2.238627 5.145154 24.557720
F 2.238627 12.862904 24.557720
F 11.150347 5.145154 24.557720
F 11.150347 12.862904 24.557720
F 20.084647 5.068714 24.480920
F 19.674547 12.834104 24.632320
F 2.238617 7.717724 28.195820
F 2.238617 15.435504 28.195820
F 13.378247 11.576604 42.748520
F 11.150247 7.717724 28.195820
F 11.150247 15.435504 28.195820
F 22.291747 16.682604 29.046320
F 19.990947 7.688334 28.146820
F 20.041447 15.320204 28.236120
F 13.378247 3.858864 40.019920
F 4.466547 1.286284 24.557720
F 4.466547 9.004014 24.557720
F 4.466547 16.721704 24.557720
F 13.378247 1.286284 24.557720
F 13.378247 9.004014 24.557720
F 13.378247 16.721704 24.557720
F 22.337947 1.289484 24.461620
F 22.189647 8.821944 24.335020
F 20.062347 7.653044 42.886620
F 4.466527 3.858864 28.195820
F 4.466527 11.576604 28.195820
F 13.378247 3.858864 28.195820
F 13.378247 11.576604 28.195820
F 22.627747 3.896714 27.964420
F 22.189647 11.501104 28.064120
F 4.466537 3.858864 25.467220
F 4.466537 11.576604 25.467220
F 13.378247 3.858864 25.467220
F 13.378247 11.576604 25.467220
F 22.372847 3.864144 25.430320
F 22.060747 11.562304 25.233420
F 4.466527 1.286284 21.829020
F 4.466527 9.004014 21.829020
F 4.466527 16.721704 21.829020
F 13.378247 1.286284 21.829020
F 13.378247 9.004014 21.829020
F 13.378247 16.721704 21.829020
F 22.019147 16.566704 36.489120
F 17.819047 11.653704 42.767120
F 13.378247 1.286284 36.381720
F 6.694457 7.717724 25.467220
F 6.694457 15.435504 25.467220
F 15.522447 7.628034 42.751720
F 15.574347 7.512374 25.576120
F 15.426547 15.376304 25.611220
F 4.466527 16.721704 36.381720
F 24.571047 7.822874 25.276520
F 24.358647 15.641204 25.327720
F 6.694447 15.435504 42.748520
F 6.694447 5.145154 21.829020
F 6.694447 12.862904 21.829020
F 22.343247 4.042074 39.971420
F 4.466527 9.004014 36.381720
F 4.466527 1.286284 36.381720
F 4.466537 11.576604 40.019920
F 6.694457 5.145154 24.557720
F 6.694457 12.862904 24.557720
F 15.412147 5.078114 24.327620
F 15.663247 12.859004 24.486120
F 24.442047 5.127114 24.538220
F 24.441747 13.029304 24.685620
F 6.694447 7.717724 28.195820
F 6.694447 15.435504 28.195820
F 6.694447 7.717724 42.748520
F 15.664147 7.511664 28.427420
F 15.598147 15.320604 28.331420
F 22.370047 11.457304 40.136620
F 24.601947 7.725104 28.197720
F 24.480947 15.525404 28.089920
F 24.665447 12.627104 39.020920
F 0.010708 1.286284 31.834020
F 0.010708 9.004014 31.834020
F 0.010708 16.721704 31.834020
F 8.922377 1.286284 31.834020
F 8.922377 9.004014 31.834020
F 8.922377 16.721704 31.834020
F 17.935547 1.257474 31.739020
F 17.988347 8.821904 31.840920
F 17.785247 3.900504 42.388720
F 0.010694 3.858864 35.472220
F 15.743647 7.631064 39.990420
F 0.010694 11.576604 35.472220
F 24.544847 7.667664 39.906920
F 8.922367 3.858864 35.472220
F 8.922367 11.576604 35.472220
F 17.933647 3.671094 35.314620
F 17.696947 11.479904 35.313520
F 0.010706 3.858864 32.743620
F 0.010706 11.576604 32.743620
F 8.922377 3.858864 32.743620
F 8.922377 11.576604 32.743620
F 17.807547 3.776884 32.635520
F 18.024247 11.449404 32.637120
F 0.010696 1.286284 29.105420
F 0.010696 9.004014 29.105420
F 0.010696 16.721704 29.105420
F 8.922367 1.286284 29.105420
F 8.922367 9.004014 29.105420
F 8.922367 16.721704 29.105420
F 17.988247 1.243534 29.054820
F 17.905147 9.033824 29.184020
F 4.466527 3.858864 42.748520
F 2.238627 7.717724 32.743620
F 2.238627 15.435504 32.743620
F 24.554047 5.218184 39.019220
F 11.150347 7.717724 32.743620
F 11.150347 15.435504 32.743620
F 15.711647 12.799604 39.317820
F 20.185547 7.593514 32.782320
F 20.010047 15.299904 32.860920
F 13.378247 11.576604 40.019920
F 2.238607 5.145154 29.105420
F 2.238607 12.862904 29.105420
F 11.150247 5.145154 29.105420
F 11.150247 12.862904 29.105420
F 20.413047 5.101194 28.939820
F 20.027347 12.754304 29.124720
F 2.238627 5.145154 31.834020
F 2.238627 12.862904 31.834020
F 11.150347 5.145154 31.834020
F 11.150347 12.862904 31.834020
F 20.092447 5.102804 31.627420
F 20.137647 12.959504 31.786920
F 2.238617 7.717724 35.472220
F 2.238617 15.435504 35.472220
F 15.567647 4.891154 38.818120
F 11.150247 7.717724 35.472220
F 11.150247 15.435504 35.472220
F 6.694457 12.862904 39.110420
F 20.027947 7.883944 35.452220
F 19.857947 15.333504 35.548820
F 22.424847 16.643404 39.157520
F 4.466547 1.286284 31.834020
F 4.466547 9.004014 31.834020
F 4.466547 16.721704 31.834020
F 13.378247 1.286284 31.834020
F 13.378247 9.004014 31.834020
F 13.378247 16.721704 31.834020
F 22.397247 1.119174 31.763420
F 22.114347 9.066084 31.787920
F 17.774647 16.758904 29.063220
F 4.466527 3.858864 35.472220
F 4.466527 11.576604 35.472220
F 13.378247 3.858864 35.472220
F 13.378247 11.576604 35.472220
F 22.338047 3.859384 35.175220
F 22.447347 11.555304 35.319020
F 4.466537 3.858864 32.743620
F 4.466537 11.576604 32.743620
F 13.378247 3.858864 32.743620
F 13.378247 11.576604 32.743620
F 22.329447 3.660854 32.497020
F 22.334947 11.786504 32.589620
F 4.466527 1.286284 29.105420
F 4.466527 9.004014 29.105420
F 4.466527 16.721704 29.105420
F 13.378247 1.286284 29.105420
F 13.378247 9.004014 29.105420
F 13.378247 16.721704 29.105420
F 22.299747 1.408404 29.127420
F 22.364847 8.961444 29.040220
F 20.209547 15.421704 42.767920
F 6.694457 7.717724 32.743620
F 6.694457 15.435504 32.743620
F 6.694457 5.145154 39.110420
F 15.676147 7.783764 32.829620
F 15.578347 15.600304 32.680020
F 22.258547 9.164474 36.459920
F 24.440647 7.869274 32.636620
F 24.635447 15.449004 32.698020
F 24.530347 12.927104 36.308820
F 6.694447 5.145154 29.105420
F 6.694447 12.862904 29.105420
F 15.586147 4.982824 29.316820
F 15.652547 12.861904 29.060420
F 24.736847 5.216394 29.122720
F 24.273447 12.875304 28.962920
F 6.694457 5.145154 31.834020
F 6.694457 12.862904 31.834020
F 15.557347 5.136024 32.053520
F 15.704447 12.840204 31.721620
F 24.579747 5.205114 31.909820
F 24.622247 12.987504 31.809420
F 6.694447 7.717724 35.472220
F 6.694447 15.435504 35.472220
F 24.447447 5.123894 36.244220
F 15.551347 7.735764 35.540020
F 15.482447 15.283304 35.465520
F 22.499747 1.362514 36.358420
F 24.391447 7.692094 35.303120
F 24.469147 15.520904 35.386120
F 15.570747 12.825404 36.513620
F 0.010708 1.286284 39.110420
F 0.010708 9.004014 39.110420
F 0.010708 16.721704 39.110420
F 8.922377 1.286284 39.110420
F 8.922377 9.004014 39.110420
F 8.922377 16.721704 39.110420
F 17.938147 1.290264 38.885320
F 17.824547 8.945664 39.196520
F 17.622447 16.585904 36.710320
F 0.010694 3.858864 42.748520
F 6.694457 15.435504 40.019920
F 0.010694 11.576604 42.748520
F 6.694457 7.717724 40.019920
F 8.922367 3.858864 42.748520
F 8.922367 11.576604 42.748520
F 24.577847 15.471704 42.796620
F 17.563447 16.827604 24.531220
F 0.010706 3.858864 40.019920
F 0.010706 11.576604 40.019920
F 8.922377 3.858864 40.019920
F 8.922377 11.576604 40.019920
F 17.881847 3.904784 39.827920
F 17.856947 11.581804 40.051020
F 0.010696 1.286284 36.381720
F 0.010696 9.004014 36.381720
F 0.010696 16.721704 36.381720
F 8.922367 1.286284 36.381720
F 8.922367 9.004014 36.381720
F 8.922367 16.721704 36.381720
F 17.697047 1.152534 36.130620
F 17.802947 8.972054 36.414120
F 4.466527 11.576604 42.748520
F 2.238627 7.717724 40.019920
F 2.238627 15.435504 40.019920
F 15.716447 5.045334 36.007820
F 11.150347 7.717724 40.019920
F 11.150347 15.435504 40.019920
F 6.694447 12.862904 36.381720
F 19.939547 7.668714 40.176420
F 20.038547 15.497504 40.065120
F 13.378247 16.721704 36.381720
F 2.238607 5.145154 36.381720
F 2.238607 12.862904 36.381720
F 11.150247 5.145154 36.381720
F 11.150247 12.862904 36.381720
F 20.140647 5.121594 36.215420
F 20.049947 12.736104 36.267220
F 2.238627 5.145154 39.110420
F 2.238627 12.862904 39.110420
F 11.150347 5.145154 39.110420
F 11.150347 12.862904 39.110420
F 20.011447 5.316394 38.850520
F 20.191947 12.784704 39.175520
F 2.238617 7.717724 42.748520
F 2.238617 15.435504 42.748520
F 6.694447 5.145154 36.381720
F 11.150247 7.717724 42.748520
F 11.150247 15.435504 42.748520
F 24.544947 15.342304 39.997420
F 22.569747 3.752744 42.609620
F 17.774847 16.831404 39.347020
F 13.378247 9.004014 36.381720
F 4.466547 1.286284 39.110420
F 4.466547 9.004014 39.110420
F 4.466547 16.721704 39.110420
F 13.378247 1.286284 39.110420
F 13.378247 9.004014 39.110420
F 13.378247 16.721704 39.110420
F 22.543947 1.264294 39.057520
F 19.946547 -0.126707 28.204620
F 24.736047 -0.046656 42.757320
F 20.243447 0.147428 39.844320
F 20.034247 12.885104 43.855720
F 15.729247 0.120441 42.565720
F 15.706547 0.066913 28.096820
F 20.176547 -0.080726 32.809720
F 24.591147 0.147022 25.460720
F 24.678047 5.073744 43.667420
F 15.555547 12.922404 43.687220
F 20.158447 0.036418 42.646120
F 15.798247 0.028273 39.867220
F 15.665447 5.078234 43.714320
F 17.883647 1.316294 43.497620
F 17.909447 8.969784 43.555920
F 18.039247 16.731404 43.719420
F 22.443047 16.767504 43.769120
F 22.199447 9.118364 21.582420
F 22.254747 16.857704 21.737220
F 0.010708 1.286284 46.386720
F 0.010708 9.004014 46.386720
F 0.010708 16.721704 46.386720
F 8.922377 1.286284 46.386720
F 8.922377 9.004014 46.386720
F 8.922377 16.721704 46.386720
F 17.737147 1.255954 46.335620
F 17.834847 9.250364 46.485920
F 15.573847 0.020246 47.225020
F 0.010694 3.858864 50.024920
F 17.816347 1.160744 53.507720
F 0.010694 11.576604 50.024920
F 15.602947 15.464304 61.880020
F 8.922367 3.858864 50.024920
F 8.922367 11.576604 50.024920
F 17.798547 3.987124 49.967420
F 17.843247 11.635504 50.228220
F 0.010706 3.858864 47.296320
F 0.010706 11.576604 47.296320
F 8.922377 3.858864 47.296320
F 8.922377 11.576604 47.296320
F 17.693747 3.837114 47.147920
F 17.891247 11.764904 47.548520
F 0.010696 1.286284 43.658120
F 0.010696 9.004014 43.658120
F 0.010696 16.721704 43.658120
F 8.922367 1.286284 43.658120
F 8.922367 9.004014 43.658120
F 8.922367 16.721704 43.658120
F 22.301547 8.971604 60.917320
F 13.378247 11.576604 61.848920
F 13.378247 3.858864 61.848920
F 2.238627 7.717724 47.296320
F 2.238627 15.435504 47.296320
F 22.437247 11.502504 64.533320
F 11.150347 7.717724 47.296320
F 11.150347 15.435504 47.296320
F 4.466527 3.858864 64.577620
F 20.162547 7.711884 47.165620
F 20.025347 15.625804 47.506720
F 22.364947 8.703714 58.058920
F 2.238607 5.145154 43.658120
F 2.238607 12.862904 43.658120
F 11.150247 5.145154 43.658120
F 11.150247 12.862904 43.658120
F 22.447547 16.686104 53.943420
F 17.949547 11.487804 64.425020
F 2.238627 5.145154 46.386720
F 2.238627 12.862904 46.386720
F 11.150347 5.145154 46.386720
F 11.150347 12.862904 46.386720
F 19.925847 5.145284 46.288320
F 20.173647 12.992104 46.605520
F 2.238617 7.717724 50.024920
F 2.238617 15.435504 50.024920
F 22.370747 1.185704 58.166920
F 11.150247 7.717724 50.024920
F 11.150247 15.435504 50.024920
F 17.945847 16.589004 58.333720
F 19.988747 7.735234 49.957320
F 19.967747 15.163904 50.235320
F 13.378247 16.721704 58.210820
F 4.466547 1.286284 46.386720
F 4.466547 9.004014 46.386720
F 4.466547 16.721704 46.386720
F 13.378247 1.286284 46.386720
F 13.378247 9.004014 46.386720
F 13.378247 16.721704 46.386720
F 22.347247 1.354884 46.444420
F 22.428147 9.072104 46.420920
F 22.307147 16.718204 46.448420
F 4.466527 3.858864 50.024920
F 4.466527 11.576604 50.024920
F 13.378247 3.858864 50.024920
F 13.378247 11.576604 50.024920
F 22.368447 3.995234 49.930320
F 22.283647 11.473004 50.000120
F 4.466537 3.858864 47.296320
F 4.466537 11.576604 47.296320
F 13.378247 3.858864 47.296320
F 13.378247 11.576604 47.296320
F 22.244347 4.038574 47.211020
F 22.282447 11.580704 47.294920
F 4.466527 1.286284 43.658120
F 4.466527 9.004014 43.658120
F 4.466527 16.721704 43.658120
F 13.378247 1.286284 43.658120
F 13.378247 9.004014 43.658120
F 13.378247 16.721704 43.658120
F 4.466537 11.576604 61.848920
F 20.180847 0.098455 54.498420
F 17.830147 16.418104 53.645120
F 6.694457 7.717724 47.296320
F 6.694457 15.435504 47.296320
F 15.477747 7.550194 64.468120
F 15.683747 7.762564 47.483020
F 15.548647 15.460204 47.248620
F 13.378247 9.004014 58.210820
F 24.661847 7.708264 47.363620
F 24.615447 15.325004 47.255020
F 6.694447 15.435504 64.577620
F 6.694447 5.145154 43.658120
F 6.694447 12.862904 43.658120
F 4.466537 3.858864 61.848920
F 13.378247 3.858864 64.577620
F 24.702647 7.688794 64.443520
F 22.303847 3.760474 64.723420
F 6.694457 5.145154 46.386720
F 6.694457 12.862904 46.386720
F 15.598447 5.152454 46.467820
F 15.539347 12.811004 46.406220
F 24.517847 5.058924 46.438920
F 24.277747 12.848604 46.262220
F 6.694447 7.717724 50.024920
F 6.694447 15.435504 50.024920
F 6.694447 7.717724 64.577620
F 15.546047 7.903714 50.168120
F 15.489347 15.243004 49.952720
F 4.466527 11.576604 64.577620
F 24.629947 7.659424 50.094120
F 24.544547 15.471704 49.992920
F 24.597447 12.877904 61.043120
F 0.010708 1.286284 53.663120
F 0.010708 9.004014 53.663120
F 0.010708 16.721704 53.663120
F 8.922377 1.286284 53.663120
F 8.922377 9.004014 53.663120
F 8.922377 16.721704 53.663120
F 20.113747 15.461404 64.676720
F 17.910047 8.803604 53.770020
F 17.886547 16.603704 46.394720
F 0.010694 3.858864 57.301220
F 15.632747 7.706884 61.744820
F 0.010694 11.576604 57.301220
F 24.493247 7.809724 61.799620
F 8.922367 3.858864 57.301220
F 8.922367 11.576604 57.301220
F 17.969047 3.942284 57.225520
F 17.994547 11.653504 57.442420
F 0.010706 3.858864 54.572620
F 0.010706 11.576604 54.572620
F 8.922377 3.858864 54.572620
F 8.922377 11.576604 54.572620
F 17.709147 3.699244 54.509720
F 17.931647 11.355004 54.826620
F 0.010696 1.286284 50.934420
F 0.010696 9.004014 50.934420
F 0.010696 16.721704 50.934420
F 8.922367 1.286284 50.934420
F 8.922367 9.004014 50.934420
F 8.922367 16.721704 50.934420
F 17.825747 1.371024 50.732420
F 17.748547 9.028544 50.928520
F 13.378247 11.576604 64.577620
F 2.238627 7.717724 54.572620
F 2.238627 15.435504 54.572620
F 24.596647 5.157404 61.172420
F 11.150347 7.717724 54.572620
F 11.150347 15.435504 54.572620
F 15.581747 12.847504 60.780720
F 20.268547 7.395224 54.617920
F 20.168947 15.424004 54.654220
F 13.378247 1.286284 58.210820
F 2.238607 5.145154 50.934420
F 2.238607 12.862904 50.934420
F 11.150247 5.145154 50.934420
F 11.150247 12.862904 50.934420
F 20.017547 5.101704 50.936120
F 20.203347 12.702004 51.183520
F 2.238627 5.145154 53.663120
F 2.238627 12.862904 53.663120
F 11.150347 5.145154 53.663120
F 11.150347 12.862904 53.663120
F 20.119747 4.815614 53.707920
F 20.102647 12.790104 53.957520
F 2.238617 7.717724 57.301220
F 2.238617 15.435504 57.301220
F 15.618247 4.989384 60.913120
F 11.150247 7.717724 57.301220
F 11.150247 15.435504 57.301220
F 6.694457 12.862904 60.939420
F 20.021847 7.626934 57.273820
F 19.982647 15.343504 57.305220
F 4.466527 16.721704 58.210820
F 4.466547 1.286284 53.663120
F 4.466547 9.004014 53.663120
F 4.466547 16.721704 53.663120
F 13.378247 1.286284 53.663120
F 13.378247 9.004014 53.663120
F 13.378247 16.721704 53.663120
F 22.624547 1.143474 53.532720
F 22.296247 8.953244 53.603120
F 22.288547 16.540604 51.126720
F 4.466527 3.858864 57.301220
F 4.466527 11.576604 57.301220
F 13.378247 3.858864 57.301220
F 13.378247 11.576604 57.301220
F 22.484747 3.942864 57.273720
F 22.549047 11.338204 57.239720
F 4.466537 3.858864 54.572620
F 4.466537 11.576604 54.572620
F 13.378247 3.858864 54.572620
F 13.378247 11.576604 54.572620
F 22.597447 3.985644 54.360620
F 22.320247 11.455704 54.562520
F 4.466527 1.286284 50.934420
F 4.466527 9.004014 50.934420
F 4.466527 16.721704 50.934420
F 13.378247 1.286284 50.934420
F 13.378247 9.004014 50.934420
F 13.378247 16.721704 50.934420
F 22.475347 1.390964 50.810720
F 22.306847 8.887894 50.889020
F 22.163647 16.771804 58.213020
F 6.694457 7.717724 54.572620
F 6.694457 15.435504 54.572620
F 6.694457 5.145154 60.939420
F 15.535947 7.723774 54.579420
F 15.593247 15.279004 54.607220
F 4.466527 9.004014 58.210820
F 24.640547 7.804424 54.544220
F 24.633047 15.383704 54.722520
F 24.669747 12.545804 58.382620
F 6.694447 5.145154 50.934420
F 6.694447 12.862904 50.934420
F 15.567247 5.247444 50.894120
F 15.561047 12.755004 51.106520
F 24.678547 5.068184 50.888920
F 24.427647 12.818704 50.749920
F 6.694457 5.145154 53.663120
F 6.694457 12.862904 53.663120
F 15.533147 5.033984 53.696320
F 15.772547 12.674604 53.825720
F 24.917247 5.233844 53.576720
F 24.414347 12.835304 53.504820
F 6.694447 7.717724 57.301220
F 6.694447 15.435504 57.301220
F 24.748647 5.104334 58.342420
F 15.503847 7.597854 57.272220
F 15.462147 15.369504 57.384120
F 4.466527 1.286284 58.210820
F 24.787247 7.694604 57.277620
F 24.390047 15.201004 57.412720
F 15.577947 12.869304 58.144220
F 0.010708 1.286284 60.939420
F 0.010708 9.004014 60.939420
F 0.010708 16.721704 60.939420
F 8.922377 1.286284 60.939420
F 8.922377 9.004014 60.939420
F 8.922377 16.721704 60.939420
F 17.965247 1.296894 60.935820
F 17.696247 9.007644 60.814820
F 24.554147 15.236604 64.505620
F 0.010694 3.858864 64.577620
F 6.694457 15.435504 61.848920
F 0.010694 11.576604 64.577620
F 6.694457 7.717724 61.848920
F 8.922367 3.858864 64.577620
F 8.922367 11.576604 64.577620
F 15.670247 15.358204 64.738420
F 17.691447 16.561204 50.986520
F 0.010706 3.858864 61.848920
F 0.010706 11.576604 61.848920
F 8.922377 3.858864 61.848920
F 8.922377 11.576604 61.848920
F 17.868247 3.829874 61.814520
F 18.034747 11.623104 61.549720
F 0.010696 1.286284 58.210820
F 0.010696 9.004014 58.210820
F 0.010696 16.721704 58.210820
F 8.922367 1.286284 58.210820
F 8.922367 9.004014 58.210820
F 8.922367 16.721704 58.210820
F 18.082847 1.305534 58.336920
F 17.792247 9.025114 58.085920
F 17.883447 3.890434 64.555520
F 2.238627 7.717724 61.848920
F 2.238627 15.435504 61.848920
F 15.660647 4.958724 58.253620
F 11.150347 7.717724 61.848920
F 11.150347 15.435504 61.848920
F 6.694447 12.862904 58.210820
F 20.018347 7.642114 61.756620
F 20.032047 15.408504 61.986220
F 22.283947 11.585204 61.729520
F 2.238607 5.145154 58.210820
F 2.238607 12.862904 58.210820
F 11.150247 5.145154 58.210820
F 11.150247 12.862904 58.210820
F 20.213547 5.046794 58.230820
F 20.344447 12.810204 58.152420
F 2.238627 5.145154 60.939420
F 2.238627 12.862904 60.939420
F 11.150347 5.145154 60.939420
F 11.150347 12.862904 60.939420
F 20.106247 4.955084 60.881320
F 20.173947 13.047404 60.874520
F 2.238617 7.717724 64.577620
F 2.238617 15.435504 64.577620
F 6.694447 5.145154 58.210820
F 11.150247 7.717724 64.577620
F 11.150247 15.435504 64.577620
F 24.392447 15.363404 61.776320
F 20.094147 7.660834 64.457620
F 17.800547 16.689804 61.025120
F 22.266547 3.723834 61.980020
F 4.466547 1.286284 60.939420
F 4.466547 9.004014 60.939420
F 4.466547 16.721704 60.939420
F 13.378247 1.286284 60.939420
F 13.378247 9.004014 60.939420
F 13.378247 16.721704 60.939420
F 22.432247 1.142834 60.957520
F 22.218747 16.719304 61.008420
F 15.614847 0.110439 49.908120
F 15.652647 -0.117193 61.798720
F 15.666547 -0.023806 54.586620
F 15.687447 -0.101345 64.635220
F 20.147647 -0.023912 64.587220
F 24.628947 -0.153045 50.051020
F 17.895247 1.239244 65.494820
F 24.448847 -0.392481 61.802120
F 24.493047 0.010815 47.225020
F 19.977047 0.120645 47.213920
F 22.447647 16.568604 65.337820
F 24.538747 5.156464 65.657920
F 20.066747 5.165074 65.372320
F 20.012347 4.964794 43.626620
F 24.663647 12.888404 43.593220
F 22.429947 1.281574 43.792320
F 22.282947 9.090154 43.741120
F 0.010708 1.286284 68.215820
F 0.010708 9.004014 68.215820
F 0.010708 16.721704 68.215820
F 8.922377 1.286284 68.215820
F 8.922377 9.004014 68.215820
F 8.922377 16.721704 68.215820
F 17.780247 1.118544 68.150020
F 17.822847 8.904924 68.138220
F 24.454547 -0.140161 71.822620
F 0.010694 3.858864 71.853920
F 15.633647 -0.010319 83.758820
F 0.010694 11.576604 71.853920
F 15.655947 15.513604 83.537720
F 8.922367 3.858864 71.853920
F 8.922367 11.576604 71.853920
F 17.704347 3.678354 71.926720
F 17.677947 11.561004 71.896020
F 0.010706 3.858864 69.125320
F 0.010706 11.576604 69.125320
F 8.922377 3.858864 69.125320
F 8.922377 11.576604 69.125320
F 17.753547 3.704534 69.096120
F 17.743047 11.450304 69.208920
F 0.010696 1.286284 65.487120
F 0.010696 9.004014 65.487120
F 0.010696 16.721704 65.487120
F 8.922367 1.286284 65.487120
F 8.922367 9.004014 65.487120
F 8.922367 16.721704 65.487120
F 17.762947 11.585004 86.494020
F 22.249647 16.848004 75.552520
F 22.449347 16.403804 68.151320
F 2.238627 7.717724 69.125320
F 2.238627 15.435504 69.125320
F 22.329947 16.684904 72.672920
F 11.150347 7.717724 69.125320
F 11.150347 15.435504 69.125320
F 17.650447 16.818804 75.279120
F 19.888747 7.580044 68.996620
F 20.174947 15.211504 68.986420
F 13.378247 3.858864 86.406620
F 2.238607 5.145154 65.487120
F 2.238607 12.862904 65.487120
F 11.150247 5.145154 65.487120
F 11.150247 12.862904 65.487120
F 22.302247 16.632904 79.761320
F 22.257847 11.324004 83.508720
F 2.238627 5.145154 68.215820
F 2.238627 12.862904 68.215820
F 11.150347 5.145154 68.215820
F 11.150347 12.862904 68.215820
F 20.077247 5.012844 68.074020
F 20.157847 12.522904 68.190820
F 2.238617 7.717724 71.853920
F 2.238617 15.435504 71.853920
F 17.914547 16.466104 68.147220
F 11.150247 7.717724 71.853920
F 11.150247 15.435504 71.853920
F 15.403247 15.253104 86.274220
F 20.032647 7.724154 71.728820
F 20.159847 15.350504 71.701420
F 17.892747 16.541004 72.637320
F 4.466547 1.286284 68.215820
F 4.466547 9.004014 68.215820
F 4.466547 16.721704 68.215820
F 13.378247 1.286284 68.215820
F 13.378247 9.004014 68.215820
F 13.378247 16.721704 68.215820
F 22.164647 1.043864 68.237420
F 22.146347 8.885994 68.132220
F 22.209747 11.414304 86.329420
F 4.466527 3.858864 71.853920
F 4.466527 11.576604 71.853920
F 13.378247 3.858864 71.853920
F 13.378247 11.576604 71.853920
F 22.125947 3.610094 71.983320
F 22.214447 11.610904 71.812420
F 4.466537 3.858864 69.125320
F 4.466537 11.576604 69.125320
F 13.378247 3.858864 69.125320
F 13.378247 11.576604 69.125320
F 22.245647 3.704264 69.294820
F 22.325147 11.398904 69.153620
F 4.466527 1.286284 65.487120
F 4.466527 9.004014 65.487120
F 4.466527 16.721704 65.487120
F 13.378247 1.286284 65.487120
F 13.378247 9.004014 65.487120
F 13.378247 16.721704 65.487120
F 22.306747 3.642024 86.386820
F 4.466527 16.721704 80.039820
F 22.294647 3.829574 83.658620
F 6.694457 7.717724 69.125320
F 6.694457 15.435504 69.125320
F 15.751347 7.773334 86.376620
F 15.614347 7.696344 69.211320
F 15.551447 15.346104 69.185420
F 22.219047 8.952394 79.906220
F 24.333747 7.500944 69.029420
F 24.607747 15.161104 69.462420
F 6.694447 15.435504 86.406620
F 6.694447 5.145154 65.487120
F 6.694447 12.862904 65.487120
F 13.378247 11.576604 86.406620
F 13.378247 11.576604 83.678020
F 4.466527 9.004014 80.039820
F 4.466537 11.576604 83.678020
F 6.694457 5.145154 68.215820
F 6.694457 12.862904 68.215820
F 15.518447 5.258994 68.128920
F 15.770747 12.868304 68.321820
F 24.497747 4.932274 68.307220
F 24.616947 12.695704 68.325320
F 6.694447 7.717724 71.853920
F 6.694447 15.435504 71.853920
F 6.694447 7.717724 86.406620
F 15.607947 7.677734 71.854020
F 15.650147 15.499504 71.853520
F 4.466537 3.858864 83.678020
F 24.256347 7.581664 71.832220
F 24.653747 15.400504 72.066020
F 24.585747 12.670604 82.641920
F 0.010708 1.286284 75.492120
F 0.010708 9.004014 75.492120
F 0.010708 16.721704 75.492120
F 8.922377 1.286284 75.492120
F 8.922377 9.004014 75.492120
F 8.922377 16.721704 75.492120
F 17.790247 1.092344 75.466020
F 17.954247 8.869524 75.573820
F 17.854447 16.609804 82.445320
F 0.010694 3.858864 79.130320
F 15.594847 7.868424 83.652320
F 0.010694 11.576604 79.130320
F 24.605247 7.434204 83.774220
F 8.922367 3.858864 79.130320
F 8.922367 11.576604 79.130320
F 17.786147 3.782734 79.105020
F 17.713647 11.545904 79.151120
F 0.010706 3.858864 76.401620
F 0.010706 11.576604 76.401620
F 8.922377 3.858864 76.401620
F 8.922377 11.576604 76.401620
F 17.929347 3.726104 76.253620
F 17.804447 11.522304 76.555620
F 0.010696 1.286284 72.763520
F 0.010696 9.004014 72.763520
F 0.010696 16.721704 72.763520
F 8.922367 1.286284 72.763520
F 8.922367 9.004014 72.763520
F 8.922367 16.721704 72.763520
F 17.662647 1.234234 72.754320
F 17.874447 9.017734 72.891420
F 17.930647 3.957554 86.335120
F 2.238627 7.717724 76.401620
F 2.238627 15.435504 76.401620
F 24.570147 4.890754 82.744720
F 11.150347 7.717724 76.401620
F 11.150347 15.435504 76.401620
F 15.625247 12.866204 82.779020
F 20.196947 7.746354 76.376520
F 19.852747 15.550904 76.215420
F 22.237847 1.233554 79.923620
F 2.238607 5.145154 72.763520
F 2.238607 12.862904 72.763520
F 11.150247 5.145154 72.763520
F 11.150247 12.862904 72.763520
F 19.865947 5.197484 72.535420
F 19.904647 12.817204 72.634320
F 2.238627 5.145154 75.492120
F 2.238627 12.862904 75.492120
F 11.150347 5.145154 75.492120
F 11.150347 12.862904 75.492120
F 20.232647 5.103814 75.412320
F 19.886847 12.902104 75.473120
F 2.238617 7.717724 79.130320
F 2.238617 15.435504 79.130320
F 15.533847 5.244914 82.738520
F 11.150247 7.717724 79.130320
F 11.150247 15.435504 79.130320
F 6.694457 12.862904 82.768520
F 20.024747 7.680854 79.107020
F 20.023847 15.427604 78.988620
F 13.378247 3.858864 83.678020
F 4.466547 1.286284 75.492120
F 4.466547 9.004014 75.492120
F 4.466547 16.721704 75.492120
F 13.378247 1.286284 75.492120
F 13.378247 9.004014 75.492120
F 13.378247 16.721704 75.492120
F 22.167647 1.215194 75.554620
F 22.413747 8.995094 75.399620
F 17.880447 16.671104 65.429320
F 4.466527 3.858864 79.130320
F 4.466527 11.576604 79.130320
F 13.378247 3.858864 79.130320
F 13.378247 11.576604 79.130320
F 22.284947 3.740214 79.087920
F 22.107347 11.500204 79.073420
F 4.466537 3.858864 76.401620
F 4.466537 11.576604 76.401620
F 13.378247 3.858864 76.401620
F 13.378247 11.576604 76.401620
F 22.431047 3.879744 76.289720
F 22.265447 11.581704 76.352020
F 4.466527 1.286284 72.763520
F 4.466527 9.004014 72.763520
F 4.466527 16.721704 72.763520
F 13.378247 1.286284 72.763520
F 13.378247 9.004014 72.763520
F 13.378247 16.721704 72.763520
F 22.280147 1.092054 72.925120
F 22.173947 9.000904 72.639420
F 4.466527 11.576604 86.406620
F 6.694457 7.717724 76.401620
F 6.694457 15.435504 76.401620
F 6.694457 5.145154 82.768520
F 15.614247 7.708714 76.302720
F 15.564547 15.359804 76.456920
F 13.378247 16.721704 80.039820
F 24.518147 7.590684 76.389720
F 24.468647 15.362404 76.320420
F 24.447147 12.826604 79.773420
F 6.694447 5.145154 72.763520
F 6.694447 12.862904 72.763520
F 15.606947 5.101664 72.763620
F 15.658947 12.900704 72.845120
F 24.450947 4.919064 72.653020
F 24.518247 12.850504 72.788920
F 6.694457 5.145154 75.492120
F 6.694457 12.862904 75.492120
F 15.627847 5.088374 75.449020
F 15.542347 12.836504 75.571620
F 24.677847 5.033974 75.383620
F 24.626347 12.819604 75.453420
F 6.694447 7.717724 79.130320
F 6.694447 15.435504 79.130320
F 24.462847 5.020234 79.993320
F 15.555847 7.634224 79.121320
F 15.736647 15.457204 79.199720
F 13.378247 9.004014 80.039820
F 24.535147 7.594624 79.076820
F 24.595847 15.362504 78.953720
F 15.698747 12.817304 80.110120
F 0.010708 1.286284 82.768520
F 0.010708 9.004014 82.768520
F 0.010708 16.721704 82.768520
F 8.922377 1.286284 82.768520
F 8.922377 9.004014 82.768520
F 8.922377 16.721704 82.768520
F 17.925547 1.367944 82.909420
F 17.780647 8.983174 82.781520
F 19.810547 15.442204 86.379920
F 0.010694 3.858864 86.406620
F 6.694457 15.435504 83.678020
F 0.010694 11.576604 86.406620
F 6.694457 7.717724 83.678020
F 8.922367 3.858864 86.406620
F 8.922367 11.576604 86.406620
F 20.140447 7.810694 86.226320
F 24.543747 7.682454 86.437020
F 0.010706 3.858864 83.678020
F 0.010706 11.576604 83.678020
F 8.922377 3.858864 83.678020
F 8.922377 11.576604 83.678020
F 17.770347 3.998194 83.558420
F 17.676947 11.415004 83.830920
F 0.010696 1.286284 80.039820
F 0.010696 9.004014 80.039820
F 0.010696 16.721704 80.039820
F 8.922367 1.286284 80.039820
F 8.922367 9.004014 80.039820
F 8.922367 16.721704 80.039820
F 17.862347 1.259764 80.096620
F 17.837247 8.873764 79.991520
F 24.421847 15.188604 86.306620
F 2.238627 7.717724 83.678020
F 2.238627 15.435504 83.678020
F 15.474947 5.056224 80.047220
F 11.150347 7.717724 83.678020
F 11.150347 15.435504 83.678020
F 6.694447 12.862904 80.039820
F 20.003947 7.619124 83.557520
F 20.103247 15.466304 83.587420
F 4.466527 1.286284 80.039820
F 2.238607 5.145154 80.039820
F 2.238607 12.862904 80.039820
F 11.150247 5.145154 80.039820
F 11.150247 12.862904 80.039820
F 20.052647 5.030714 79.828720
F 19.898647 12.787804 79.988220
F 2.238627 5.145154 82.768520
F 2.238627 12.862904 82.768520
F 11.150347 5.145154 82.768520
F 11.150347 12.862904 82.768520
F 19.995247 5.022264 82.592020
F 20.014447 12.740504 82.926420
F 2.238617 7.717724 86.406620
F 2.238617 15.435504 86.406620
F 6.694447 5.145154 80.039820
F 11.150247 7.717724 86.406620
F 11.150247 15.435504 86.406620
F 24.473947 15.203404 83.601620
F 17.891847 16.837204 79.807020
F 4.466527 3.858864 86.406620
F 13.378247 1.286284 80.039820
F 4.466547 1.286284 82.768520
F 4.466547 9.004014 82.768520
F 4.466547 16.721704 82.768520
F 13.378247 1.286284 82.768520
F 13.378247 9.004014 82.768520
F 13.378247 16.721704 82.768520
F 22.460547 1.281464 82.655620
F 22.327547 8.705724 82.725220
F 22.392747 16.717504 82.649720
F 22.372247 8.828494 65.395520
F 17.764847 8.843074 65.418020
F 15.551747 -0.038616 79.255920
F 20.099947 0.070498 86.590320
F 17.845147 1.462374 87.269320
F 24.421447 -0.140971 69.058320
F 15.621147 0.096651 86.611720
F 24.391947 5.081934 87.388020
F 24.731747 0.006040 83.667020
F 20.171847 5.264764 87.169520
F 22.206447 16.499104 87.117520
F 20.029347 12.837104 87.217820
F 20.066347 12.854204 65.403120
F 15.616847 5.037834 65.400420
F 15.728247 12.814904 65.613420
F 24.541747 12.744904 65.607420
F 22.359947 1.208094 65.548520
F 0.010708 1.286284 90.044820
F 0.010708 9.004014 90.044820
F 0.010708 16.721704 90.044820
F 8.922377 1.286284 90.044820
F 8.922377 9.004014 90.044820
F 8.922377 16.721704 90.044820
F 17.671847 1.423494 90.036220
F 18.191347 9.258524 90.102320
F 24.623147 0.156527 98.183620
F 0.010694 3.858864 93.683020
F 19.952947 15.377004 108.259820
F 0.010694 11.576604 93.683020
F 15.726147 15.417304 105.349820
F 8.922367 3.858864 93.683020
F 8.922367 11.576604 93.683020
F 17.882147 3.951024 93.880720
F 17.917847 11.745604 93.866020
F 0.010706 3.858864 90.954320
F 0.010706 11.576604 90.954320
F 8.922377 3.858864 90.954320
F 8.922377 11.576604 90.954320
F 17.906147 3.978374 91.040620
F 17.977647 11.736704 91.186920
F 0.010696 1.286284 87.316220
F 0.010696 9.004014 87.316220
F 0.010696 16.721704 87.316220
F 8.922367 1.286284 87.316220
F 8.922367 9.004014 87.316220
F 8.922367 16.721704 87.316220
F 17.771547 3.872044 108.058820
F 17.489747 16.648104 87.269920
F 22.217347 16.853004 104.568820
F 2.238627 7.717724 90.954320
F 2.238627 15.435504 90.954320
F 20.225547 7.523884 108.276820
F 11.150347 7.717724 90.954320
F 11.150347 15.435504 90.954320
F 24.485247 15.406004 108.319820
F 20.209747 7.798104 90.953020
F 20.091147 15.505404 90.856320
F 22.345647 9.031164 101.834820
F 2.238607 5.145154 87.316220
F 2.238607 12.862904 87.316220
F 11.150247 5.145154 87.316220
F 11.150247 12.862904 87.316220
F 4.466537 3.858864 105.506820
F 4.466527 16.721704 101.868820
F 2.238627 5.145154 90.044820
F 2.238627 12.862904 90.044820
F 11.150347 5.145154 90.044820
F 11.150347 12.862904 90.044820
F 20.121747 5.132864 90.003120
F 20.147847 12.981404 89.846420
F 2.238617 7.717724 93.683020
F 2.238617 15.435504 93.683020
F 17.811647 16.934004 101.761820
F 11.150247 7.717724 93.683020
F 11.150247 15.435504 93.683020
F 18.052347 16.750304 97.196620
F 20.148647 7.637594 93.637320
F 20.053047 15.233904 93.498520
F 22.571247 1.394474 101.618820
F 4.466547 1.286284 90.044820
F 4.466547 9.004014 90.044820
F 4.466547 16.721704 90.044820
F 13.378247 1.286284 90.044820
F 13.378247 9.004014 90.044820
F 13.378247 16.721704 90.044820
F 22.321947 1.333894 90.235320
F 22.474547 9.002514 90.080920
F 15.603747 15.488904 108.235820
F 4.466527 3.858864 93.683020
F 4.466527 11.576604 93.683020
F 13.378247 3.858864 93.683020
F 13.378247 11.576604 93.683020
F 22.391447 3.973024 93.655320
F 22.414547 11.451104 93.653720
F 4.466537 3.858864 90.954320
F 4.466537 11.576604 90.954320
F 13.378247 3.858864 90.954320
F 13.378247 11.576604 90.954320
F 22.353247 3.948084 90.937820
F 22.411847 11.737104 90.877920
F 4.466527 1.286284 87.316220
F 4.466527 9.004014 87.316220
F 4.466527 16.721704 87.316220
F 13.378247 1.286284 87.316220
F 13.378247 9.004014 87.316220
F 13.378247 16.721704 87.316220
F 4.466527 11.576604 108.235820
F 22.301347 3.768744 108.131820
F 4.466527 9.004014 101.868820
F 6.694457 7.717724 90.954320
F 6.694457 15.435504 90.954320
F 15.658347 7.841234 108.249820
F 15.853747 7.874474 91.043020
F 15.442847 15.321904 90.976420
F 13.378247 16.721704 101.868820
F 24.784247 7.777084 91.137220
F 24.328847 15.301304 90.817020
F 6.694447 15.435504 108.235820
F 6.694447 5.145154 87.316220
F 6.694447 12.862904 87.316220
F 4.466527 1.286284 101.868820
F 22.300147 11.349804 105.530820
F 22.334847 16.631304 89.724820
F 13.378247 11.576604 108.235820
F 6.694457 5.145154 90.044820
F 6.694457 12.862904 90.044820
F 15.645647 5.270024 89.968920
F 15.699047 12.765604 90.116020
F 24.504447 5.299194 90.236920
F 24.587247 12.839504 89.777120
F 6.694447 7.717724 93.683020
F 6.694447 15.435504 93.683020
F 6.694447 7.717724 108.235820
F 15.740747 7.819994 93.935620
F 15.480247 15.556504 93.601120
F 22.292447 16.634304 94.455720
F 24.635347 7.927304 93.883220
F 24.532347 15.416104 93.555420
F 24.479047 12.958904 104.781820
F 0.010708 1.286284 97.321220
F 0.010708 9.004014 97.321220
F 0.010708 16.721704 97.321220
F 8.922377 1.286284 97.321220
F 8.922377 9.004014 97.321220
F 8.922377 16.721704 97.321220
F 17.887347 1.337184 97.220420
F 18.032147 8.949094 97.348120
F 4.466527 3.858864 108.235820
F 0.010694 3.858864 100.959820
F 15.689447 7.653274 105.531820
F 0.010694 11.576604 100.959820
F 24.623947 7.611704 105.618820
F 8.922367 3.858864 100.959820
F 8.922367 11.576604 100.959820
F 17.877447 3.950614 100.974820
F 17.922947 11.782604 100.967820
F 0.010706 3.858864 98.230720
F 0.010706 11.576604 98.230720
F 8.922377 3.858864 98.230720
F 8.922377 11.576604 98.230720
F 17.841147 3.858804 98.189920
F 17.904847 11.634604 98.271920
F 0.010696 1.286284 94.592520
F 0.010696 9.004014 94.592520
F 0.010696 16.721704 94.592520
F 8.922367 1.286284 94.592520
F 8.922367 9.004014 94.592520
F 8.922367 16.721704 94.592520
F 17.961447 1.338454 94.528820
F 17.917447 9.110844 94.549120
F 17.869347 11.590204 108.213820
F 2.238627 7.717724 98.230720
F 2.238627 15.435504 98.230720
F 24.540847 5.159964 104.720820
F 11.150347 7.717724 98.230720
F 11.150347 15.435504 98.230720
F 15.679047 12.735004 104.613820
F 20.257247 7.701394 98.259320
F 20.130247 15.305504 98.398420
F 22.298447 3.638464 105.419820
F 2.238607 5.145154 94.592520
F 2.238607 12.862904 94.592520
F 11.150247 5.145154 94.592520
F 11.150247 12.862904 94.592520
F 20.193147 5.195214 94.666020
F 20.192147 12.719804 94.707420
F 2.238627 5.145154 97.321220
F 2.238627 12.862904 97.321220
F 11.150347 5.145154 97.321220
F 11.150347 12.862904 97.321220
F 20.006347 5.184804 97.416620
F 20.084747 12.622504 97.471120
F 2.238617 7.717724 100.959820
F 2.238617 15.435504 100.959820
F 15.579047 5.089704 104.568820
F 11.150247 7.717724 100.959820
F 11.150247 15.435504 100.959820
F 6.694457 12.862904 104.597820
F 20.092247 7.849674 100.930820
F 19.977947 15.670504 101.021820
F 17.905547 16.935204 104.469820
F 4.466547 1.286284 97.321220
F 4.466547 9.004014 97.321220
F 4.466547 16.721704 97.321220
F 13.378247 1.286284 97.321220
F 13.378247 9.004014 97.321220
F 13.378247 16.721704 97.321220
F 22.401347 1.516604 97.299820
F 22.521247 8.951814 97.337120
F 17.814147 16.552004 94.549020
F 4.466527 3.858864 100.959820
F 4.466527 11.576604 100.959820
F 13.378247 3.858864 100.959820
F 13.378247 11.576604 100.959820
F 22.443847 4.085814 100.997820
F 22.145547 11.593704 100.872820
F 4.466537 3.858864 98.230720
F 4.466537 11.576604 98.230720
F 13.378247 3.858864 98.230720
F 13.378247 11.576604 98.230720
F 22.386847 3.934184 98.340120
F 22.574047 11.501304 98.174520
F 4.466527 1.286284 94.592520
F 4.466527 9.004014 94.592520
F 4.466527 16.721704 94.592520
F 13.378247 1.286284 94.592520
F 13.378247 9.004014 94.592520
F 13.378247 16.721704 94.592520
F 22.306947 1.289784 94.459120
F 22.272947 8.985034 94.632720
F 13.378247 3.858864 108.235820
F 6.694457 7.717724 98.230720
F 6.694457 15.435504 98.230720
F 6.694457 5.145154 104.597820
F 15.592747 7.790294 98.250420
F 15.918047 15.357904 98.313820
F 13.378247 3.858864 105.506820
F 24.783847 7.644574 98.179720
F 24.792747 15.573804 98.088420
F 24.462747 12.826104 101.979820
F 6.694447 5.145154 94.592520
F 6.694447 12.862904 94.592520
F 15.602347 5.159594 94.623820
F 15.469047 13.008504 94.594120
F 24.746947 5.168004 94.575520
F 24.489647 12.951604 94.456420
F 6.694457 5.145154 97.321220
F 6.694457 12.862904 97.321220
F 15.522447 5.161974 97.304320
F 15.617447 12.801904 97.305520
F 24.735847 5.008244 97.240220
F 24.816947 12.977004 97.231320
F 6.694447 7.717724 100.959820
F 6.694447 15.435504 100.959820
F 24.793047 5.304564 101.863820
F 15.728447 7.769244 100.925820
F 15.700047 15.591904 100.928820
F 13.378247 11.576604 105.506820
F 24.685047 8.105754 100.827820
F 24.796847 15.368404 100.887820
F 15.474147 12.971804 101.821820
F 0.010708 1.286284 104.597820
F 0.010708 9.004014 104.597820
F 0.010708 16.721704 104.597820
F 8.922377 1.286284 104.597820
F 8.922377 9.004014 104.597820
F 8.922377 16.721704 104.597820
F 17.892347 1.405534 104.286820
F 17.800947 8.830884 104.568820
F 22.230147 11.357504 108.347820
F 0.010694 3.858864 108.235820
F 6.694457 15.435504 105.506820
F 0.010694 11.576604 108.235820
F 6.694457 7.717724 105.506820
F 8.922367 3.858864 108.235820
F 8.922367 11.576604 108.235820
F 17.769347 16.611704 90.119120
F 22.497647 16.662404 97.237520
F 0.010706 3.858864 105.506820
F 0.010706 11.576604 105.506820
F 8.922377 3.858864 105.506820
F 8.922377 11.576604 105.506820
F 17.916847 3.999374 105.423820
F 18.002347 11.566104 105.518820
F 0.010696 1.286284 101.868820
F 0.010696 9.004014 101.868820
F 0.010696 16.721704 101.868820
F 8.922367 1.286284 101.868820
F 8.922367 9.004014 101.868820
F 8.922367 16.721704 101.868820
F 17.985047 1.375874 101.678820
F 17.855247 9.084074 101.747820
F 4.466537 11.576604 105.506820
F 2.238627 7.717724 105.506820
F 2.238627 15.435504 105.506820
F 15.641147 5.112744 101.844820
F 11.150347 7.717724 105.506820
F 11.150347 15.435504 105.506820
F 6.694447 12.862904 101.868820
F 20.062847 7.719464 105.651820
F 20.108247 15.552104 105.463820
F 13.378247 9.004014 101.868820
F 2.238607 5.145154 101.868820
F 2.238607 12.862904 101.868820
F 11.150247 5.145154 101.868820
F 11.150247 12.862904 101.868820
F 20.129047 5.269254 101.739820
F 20.216547 13.143404 101.980820
F 2.238627 5.145154 104.597820
F 2.238627 12.862904 104.597820
F 11.150347 5.145154 104.597820
F 11.150347 12.862904 104.597820
F 20.156947 5.210004 104.373820
F 20.306447 12.920704 104.696820
F 2.238617 7.717724 108.235820
F 2.238617 15.435504 108.235820
F 6.694447 5.145154 101.868820
F 11.150247 7.717724 108.235820
F 11.150247 15.435504 108.235820
F 24.377547 15.609704 105.526820
F 22.439347 16.672204 101.830820
F 24.843647 7.430844 108.235820
F 13.378247 1.286284 101.868820
F 4.466547 1.286284 104.597820
F 4.466547 9.004014 104.597820
F 4.466547 16.721704 104.597820
F 13.378247 1.286284 104.597820
F 13.378247 9.004014 104.597820
F 13.378247 16.721704 104.597820
F 22.480247 0.982886 104.382820
F 22.339647 8.879854 104.584820
F 24.721447 0.079530 105.514820
F 24.776647 0.309013 100.818820
F 15.557047 0.058570 98.102120
F 24.648547 -0.061985 108.183820
F 20.080747 -0.055239 93.523420
F 18.027447 9.127404 87.391620
F 15.702147 -0.045086 105.131820
F 20.318447 0.024490 100.979820
F 22.360247 8.993564 87.380520
F 24.568847 12.631004 87.142820
F 22.107447 16.719704 109.240820
F 24.251547 12.921304 109.141820
F 15.538147 12.722304 87.420120
F 20.130047 12.827404 109.227820
F 19.977747 4.939614 109.209820
F 17.852747 16.587504 109.252820
F 15.594047 5.237414 109.041820
F 17.791647 1.392764 109.072820
F 22.431947 8.797664 109.067820
F 22.403347 1.182894 87.376320
F 15.725647 5.106494 87.261920
F 0.010708 1.286284 111.873820
F 0.010708 9.004014 111.873820
F 0.010708 16.721704 111.873820
F 8.922377 1.286284 111.873820
F 8.922377 9.004014 111.873820
F 8.922377 16.721704 111.873820
F 17.867447 1.231024 111.694820
F 18.048747 9.102804 111.683820
F 20.039947 0.126376 112.880820
F 0.010694 3.858864 115.511820
F 17.840147 16.859704 119.061820
F 0.010694 11.576604 115.511820
F 15.588247 15.447404 127.368820
F 8.922367 3.858864 115.511820
F 8.922367 11.576604 115.511820
F 17.800047 3.846674 115.651820
F 17.813747 11.499204 115.477820
F 0.010706 3.858864 112.783820
F 0.010706 11.576604 112.783820
F 8.922377 3.858864 112.783820
F 8.922377 11.576604 112.783820
F 17.812747 3.697544 112.742820
F 17.913147 11.548804 112.932820
F 0.010696 1.286284 109.144820
F 0.010696 9.004014 109.144820
F 0.010696 16.721704 109.144820
F 8.922367 1.286284 109.144820
F 8.922367 9.004014 109.144820
F 8.922367 16.721704 109.144820
F 17.723447 11.727604 130.047820
F 13.378247 3.858864 130.064820
F 17.859447 16.748304 116.439820
F 2.238627 7.717724 112.783820
F 2.238627 15.435504 112.783820
F 17.913447 16.641804 123.731820
F 11.150347 7.717724 112.783820
F 11.150347 15.435504 112.783820
F 22.244947 16.634804 126.669820
F 20.277847 7.749644 112.581820
F 20.414547 15.291304 112.689820
F 4.466527 3.858864 130.064820
F 2.238607 5.145154 109.144820
F 2.238607 12.862904 109.144820
F 11.150247 5.145154 109.144820
F 11.150247 12.862904 109.144820
F 24.541747 7.595194 130.141820
F 13.378247 3.858864 127.335820
F 2.238627 5.145154 111.873820
F 2.238627 12.862904 111.873820
F 11.150347 5.145154 111.873820
F 11.150347 12.862904 111.873820
F 19.973847 5.054044 111.995820
F 20.252347 12.669604 111.959820
F 2.238617 7.717724 115.511820
F 2.238617 15.435504 115.511820
F 22.286847 3.878234 130.183820
F 11.150247 7.717724 115.511820
F 11.150247 15.435504 115.511820
F 15.663447 15.486704 129.963820
F 20.015347 7.683674 115.354820
F 20.096247 15.519004 115.453820
F 22.378147 8.886614 123.690820
F 4.466547 1.286284 111.873820
F 4.466547 9.004014 111.873820
F 4.466547 16.721704 111.873820
F 13.378247 1.286284 111.873820
F 13.378247 9.004014 111.873820
F 13.378247 16.721704 111.873820
F 22.354847 1.182944 111.938820
F 22.451447 8.814044 111.803820
F 22.380947 16.807104 123.711820
F 4.466527 3.858864 115.511820
F 4.466527 11.576604 115.511820
F 13.378247 3.858864 115.511820
F 13.378247 11.576604 115.511820
F 22.351847 3.730094 115.501820
F 22.082247 11.524304 115.497820
F 4.466537 3.858864 112.783820
F 4.466537 11.576604 112.783820
F 13.378247 3.858864 112.783820
F 13.378247 11.576604 112.783820
F 22.202547 3.827104 112.682820
F 22.332447 11.293604 112.770820
F 4.466527 1.286284 109.144820
F 4.466527 9.004014 109.144820
F 4.466527 16.721704 109.144820
F 13.378247 1.286284 109.144820
F 13.378247 9.004014 109.144820
F 13.378247 16.721704 109.144820
F 13.378247 9.004014 123.697820
F 13.378247 1.286284 123.697820
F 4.466527 16.721704 123.697820
F 6.694457 7.717724 112.783820
F 6.694457 15.435504 112.783820
F 15.620647 7.657544 130.194820
F 15.744147 7.689894 112.688820
F 15.634147 15.450204 112.810820
F 20.403347 15.491404 130.220820
F 24.771447 7.783394 112.866820
F 24.477247 15.315904 113.002820
F 6.694447 15.435504 130.064820
F 6.694447 5.145154 109.144820
F 6.694447 12.862904 109.144820
F 4.466527 9.004014 123.697820
F 13.378247 11.576604 130.064820
F 22.457647 3.661514 127.522820
F 22.210647 9.203724 126.449820
F 6.694457 5.145154 111.873820
F 6.694457 12.862904 111.873820
F 15.609247 5.165584 111.723820
F 15.641347 12.779704 111.891820
F 24.474547 5.294874 111.748820
F 24.376847 12.829804 111.883820
F 6.694447 7.717724 115.511820
F 6.694447 15.435504 115.511820
F 6.694447 7.717724 130.064820
F 15.718747 7.654514 115.469820
F 15.608547 15.367004 115.630820
F 4.466537 11.576604 127.335820
F 24.394447 7.774804 115.497820
F 24.506947 15.326204 115.762820
F 24.408247 15.199604 130.179820
F 0.010708 1.286284 119.149820
F 0.010708 9.004014 119.149820
F 0.010708 16.721704 119.149820
F 8.922377 1.286284 119.149820
F 8.922377 9.004014 119.149820
F 8.922377 16.721704 119.149820
F 17.953347 1.362434 119.150820
F 17.991847 9.075224 119.228820
F 19.973647 7.747884 130.059820
F 0.010694 3.858864 122.788820
F 15.597547 7.564504 127.455820
F 0.010694 11.576604 122.788820
F 24.322947 7.773754 127.465820
F 8.922367 3.858864 122.788820
F 8.922367 11.576604 122.788820
F 17.881947 3.972434 122.978820
F 17.921547 11.604004 122.767820
F 0.010706 3.858864 120.059820
F 0.010706 11.576604 120.059820
F 8.922377 3.858864 120.059820
F 8.922377 11.576604 120.059820
F 17.710747 3.787424 120.271820
F 17.824947 11.671104 120.149820
F 0.010696 1.286284 116.421820
F 0.010696 9.004014 116.421820
F 0.010696 16.721704 116.421820
F 8.922367 1.286284 116.421820
F 8.922367 9.004014 116.421820
F 8.922367 16.721704 116.421820
F 17.657647 1.316244 116.473820
F 18.002447 8.936084 116.462820
F 24.308447 12.900204 126.513820
F 2.238627 7.717724 120.059820
F 2.238627 15.435504 120.059820
F 24.538447 5.143984 126.459820
F 11.150347 7.717724 120.059820
F 11.150347 15.435504 120.059820
F 15.639047 12.821404 126.401820
F 20.092947 7.552244 120.294820
F 20.032447 15.441304 120.106820
F 4.466527 1.286284 123.697820
F 2.238607 5.145154 116.421820
F 2.238607 12.862904 116.421820
F 11.150247 5.145154 116.421820
F 11.150247 12.862904 116.421820
F 20.077347 5.204754 116.499820
F 19.992947 12.927104 116.537820
F 2.238627 5.145154 119.149820
F 2.238627 12.862904 119.149820
F 11.150347 5.145154 119.149820
F 11.150347 12.862904 119.149820
F 19.996347 5.069514 119.209820
F 20.056547 12.917704 119.248820
F 2.238617 7.717724 122.788820
F 2.238617 15.435504 122.788820
F 15.775047 5.035924 126.434820
F 11.150247 7.717724 122.788820
F 11.150247 15.435504 122.788820
F 6.694457 12.862904 126.426820
F 20.226647 7.616634 122.887820
F 20.104047 15.348804 122.910820
F 22.382547 1.200524 123.632820
F 4.466547 1.286284 119.149820
F 4.466547 9.004014 119.149820
F 4.466547 16.721704 119.149820
F 13.378247 1.286284 119.149820
F 13.378247 9.004014 119.149820
F 13.378247 16.721704 119.149820
F 22.404247 1.267024 119.191820
F 22.245747 8.851414 119.251820
F 17.790347 16.986804 126.492820
F 4.466527 3.858864 122.788820
F 4.466527 11.576604 122.788820
F 13.378247 3.858864 122.788820
F 13.378247 11.576604 122.788820
F 22.376147 3.743014 122.817820
F 22.291947 11.474704 122.785820
F 4.466537 3.858864 120.059820
F 4.466537 11.576604 120.059820
F 13.378247 3.858864 120.059820
F 13.378247 11.576604 120.059820
F 22.237347 3.846344 120.124820
F 22.087147 11.448404 120.090820
F 4.466527 1.286284 116.421820
F 4.466527 9.004014 116.421820
F 4.466527 16.721704 116.421820
F 13.378247 1.286284 116.421820
F 13.378247 9.004014 116.421820
F 13.378247 16.721704 116.421820
F 22.264047 1.243534 116.450820
F 22.186947 8.909094 116.549820
F 22.392247 16.829404 111.866820
F 6.694457 7.717724 120.059820
F 6.694457 15.435504 120.059820
F 6.694457 5.145154 126.426820
F 15.755947 7.806214 120.000820
F 15.679847 15.515004 120.068820
F 4.466537 3.858864 127.335820
F 24.484147 7.596104 120.188820
F 24.441047 15.294604 120.103820
F 24.491847 12.692504 123.675820
F 6.694447 5.145154 116.421820
F 6.694447 12.862904 116.421820
F 15.617147 5.225014 116.404820
F 15.709847 12.823704 116.584820
F 24.376747 5.112024 116.445820
F 24.307647 12.764104 116.697820
F 6.694457 5.145154 119.149820
F 6.694457 12.862904 119.149820
F 15.558847 5.129864 119.221820
F 15.650247 12.852304 119.260820
F 24.556947 5.115494 119.084820
F 24.365147 12.737604 119.525820
F 6.694447 7.717724 122.788820
F 6.694447 15.435504 122.788820
F 24.536747 4.983244 123.746820
F 15.553747 7.712804 122.796820
F 15.577047 15.475204 122.890820
F 13.378247 16.721704 123.697820
F 24.495947 7.556094 123.003820
F 24.492447 15.259004 122.772820
F 15.606547 12.825804 123.514820
F 0.010708 1.286284 126.426820
F 0.010708 9.004014 126.426820
F 0.010708 16.721704 126.426820
F 8.922377 1.286284 126.426820
F 8.922377 9.004014 126.426820
F 8.922377 16.721704 126.426820
F 17.786847 1.295344 126.317820
F 17.864847 8.973274 126.390820
F 22.255047 11.477204 130.243820
F 0.010694 3.858864 130.064820
F 6.694457 15.435504 127.335820
F 0.010694 11.576604 130.064820
F 6.694457 7.717724 127.335820
F 8.922367 3.858864 130.064820
F 8.922367 11.576604 130.064820
F 17.934347 16.563104 111.940820
F 4.466527 11.576604 130.064820
F 0.010706 3.858864 127.335820
F 0.010706 11.576604 127.335820
F 8.922377 3.858864 127.335820
F 8.922377 11.576604 127.335820
F 17.991247 3.573714 127.441820
F 17.941947 11.523404 127.273820
F 0.010696 1.286284 123.697820
F 0.010696 9.004014 123.697820
F 0.010696 16.721704 123.697820
F 8.922367 1.286284 123.697820
F 8.922367 9.004014 123.697820
F 8.922367 16.721704 123.697820
F 17.835547 1.439364 123.523820
F 17.820747 8.913034 123.605820
F 18.011647 3.781164 130.166820
F 2.238627 7.717724 127.335820
F 2.238627 15.435504 127.335820
F 15.496047 5.137224 123.769820
F 11.150347 7.717724 127.335820
F 11.150347 15.435504 127.335820
F 6.694447 12.862904 123.697820
F 20.136647 7.570264 127.307820
F 19.909847 15.471004 127.523820
F 22.168247 11.643104 127.533820
F 2.238607 5.145154 123.697820
F 2.238607 12.862904 123.697820
F 11.150247 5.145154 123.697820
F 11.150247 12.862904 123.697820
F 20.223547 5.127384 123.703820
F 19.997247 12.798804 123.946820
F 2.238627 5.145154 126.426820
F 2.238627 12.862904 126.426820
F 11.150347 5.145154 126.426820
F 11.150347 12.862904 126.426820
F 20.319847 5.018234 126.415820
F 20.048447 12.929704 126.680820
F 2.238617 7.717724 130.064820
F 2.238617 15.435504 130.064820
F 6.694447 5.145154 123.697820
F 11.150247 7.717724 130.064820
F 11.150247 15.435504 130.064820
F 24.570247 15.378204 127.443820
F 22.336747 16.810504 116.611820
F 22.335647 16.644304 119.361820
F 13.378247 11.576604 127.335820
F 4.466547 1.286284 126.426820
F 4.466547 9.004014 126.426820
F 4.466547 16.721704 126.426820
F 13.378247 1.286284 126.426820
F 13.378247 9.004014 126.426820
F 13.378247 16.721704 126.426820
F 22.172847 1.311974 126.374820
F 15.581247 -0.089918 122.809820
F 15.805447 0.007133 120.119820
F 24.482247 0.165071 130.135820
F 18.019847 16.592404 131.035820
F 17.867947 9.138254 130.923820
F 15.748847 5.115074 130.811820
F 15.516647 13.041604 130.936820
F 18.013047 8.902104 108.972820
F 24.512447 4.947284 109.153820
F 22.361947 1.323254 109.142820
F 15.741947 12.833504 109.217820
F 0.010708 24.439504 2.728630
F 0.010708 32.157204 2.728630
F 8.922377 24.439504 2.728630
F 8.922377 32.157204 2.728630
F 17.609247 24.454604 2.673460
F 17.871247 32.308004 2.651180
F 0.010694 27.012104 6.366810
F 22.441847 26.974704 20.835120
F 0.010694 34.729804 6.366810
F 24.651647 30.628704 20.846420
F 0.010694 19.294304 6.366810
F 15.667647 23.144904 20.905820
F 8.922367 27.012104 6.366810
F 8.922367 34.729804 6.366810
F 8.922367 19.294304 6.366810
F 17.812847 27.089404 6.196760
F 15.827047 28.326904 17.049820
F 17.827547 19.369804 6.299270
F 0.010706 27.012104 3.638180
F 0.010706 34.729804 3.638180
F 0.010706 19.294304 3.638180
F 8.922377 27.012104 3.638180
F 8.922377 34.729804 3.638180
F 8.922377 19.294304 3.638180
F 17.768947 27.021404 3.468100
F 20.112547 23.108504 20.949920
F 17.751447 19.243804 3.646210
F 0.010696 24.439504 0.000002
F 0.010696 32.157204 0.000002
F 8.922367 24.439504 0.000002
F 8.922367 32.157204 0.000002
F 4.466527 32.157204 14.552720
F 15.770347 28.224904 14.407520
F 2.238627 30.870904 3.638180
F 2.238627 23.153204 3.638180
F 11.150347 30.870904 3.638180
F 11.150347 23.153204 3.638180
F 20.079247 30.846904 3.433120
F 19.980247 23.212304 3.568500
F 2.238607 28.298304 0.000003
F 2.238607 20.580604 0.000002
F 11.150247 28.298304 0.000002
F 11.150247 20.580604 0.000002
F 22.377847 19.440804 20.700120
F 6.694447 20.580604 14.552720
F 2.238627 28.298304 2.728630
F 2.238627 20.580604 2.728630
F 11.150347 28.298304 2.728630
F 11.150347 20.580604 2.728630
F 20.095447 28.073404 2.528760
F 19.994347 20.577004 2.787080
F 2.238617 30.870904 6.366810
F 2.238617 23.153204 6.366810
F 11.150247 30.870904 6.366810
F 11.150247 23.153204 6.366810
F 20.077547 30.888804 6.311940
F 19.984447 23.251604 6.374650
F 4.466547 24.439504 2.728630
F 4.466547 32.157204 2.728630
F 13.378247 24.439504 2.728630
F 13.378247 32.157204 2.728630
F 22.442247 24.295604 2.825550
F 22.264647 32.203904 2.492630
F 4.466527 27.012104 6.366810
F 4.466527 34.729804 6.366810
F 4.466527 19.294304 6.366810
F 13.378247 27.012104 6.366810
F 13.378247 34.729804 6.366810
F 13.378247 19.294304 6.366810
F 22.377747 26.991704 6.101880
F 6.694457 30.870904 18.190920
F 22.420547 19.270804 6.334300
F 4.466537 27.012104 3.638180
F 4.466537 34.729804 3.638180
F 4.466537 19.294304 3.638180
F 13.378247 27.012104 3.638180
F 13.378247 34.729804 3.638180
F 13.378247 19.294304 3.638180
F 22.280447 26.920404 3.397420
F 13.378247 32.157204 14.552720
F 22.366847 19.344404 3.702280
F 4.466527 24.439504 0.000002
F 4.466527 32.157204 0.000002
F 13.378247 24.439504 0.000002
F 13.378247 32.157204 0.000002
F 6.694447 28.298304 14.552720
F 24.530847 23.275004 18.371220
F 6.694457 30.870904 3.638180
F 6.694457 23.153204 3.638180
F 15.575747 30.911904 3.654250
F 15.534647 23.036604 3.570680
F 24.430447 30.797704 3.623240
F 24.642047 23.087204 3.863000
F 6.694447 28.298304 0.000003
F 6.694447 20.580604 0.000002
F 22.492947 24.493504 14.559820
F 15.605647 30.914504 18.258120
F 13.378247 24.439504 14.552720
F 22.298647 32.006404 14.558320
F 6.694457 28.298304 2.728630
F 6.694457 20.580604 2.728630
F 15.562147 28.271204 2.811820
F 15.602547 20.542304 2.586660
F 24.491847 28.235404 2.658920
F 24.575047 20.621404 2.890250
F 6.694447 30.870904 6.366810
F 6.694447 23.153204 6.366810
F 15.604847 30.910004 6.419500
F 15.566047 23.212104 6.415190
F 24.597047 30.728304 6.257460
F 24.525847 22.963704 6.513630
F 0.010708 24.439504 10.005020
F 0.010708 32.157204 10.005020
F 8.922377 24.439504 10.005020
F 8.922377 32.157204 10.005020
F 18.043147 24.232904 9.904000
F 18.050947 32.141404 9.815970
F 0.010694 27.012104 13.643120
F 15.522847 30.857504 21.085420
F 0.010694 34.729804 13.643120
F 6.694447 23.153204 20.919520
F 0.010694 19.294304 13.643120
F 6.694447 30.870904 20.919520
F 8.922367 27.012104 13.643120
F 8.922367 34.729804 13.643120
F 8.922367 19.294304 13.643120
F 18.101847 27.030004 13.467020
F 6.694457 20.580604 17.281320
F 17.758747 19.330304 13.601020
F 0.010706 27.012104 10.914520
F 0.010706 34.729804 10.914520
F 0.010706 19.294304 10.914520
F 8.922377 27.012104 10.914520
F 8.922377 34.729804 10.914520
F 8.922377 19.294304 10.914520
F 17.928447 26.856204 10.717120
F 6.694457 28.298304 17.281320
F 17.767347 19.280504 10.965520
F 0.010696 24.439504 7.276350
F 0.010696 32.157204 7.276350
F 8.922367 24.439504 7.276350
F 8.922367 32.157204 7.276350
F 17.678847 24.637204 7.170320
F 17.918847 32.278704 7.176840
F 2.238627 30.870904 10.914520
F 2.238627 23.153204 10.914520
F 11.150347 30.870904 10.914520
F 11.150347 23.153204 10.914520
F 20.147547 30.605804 10.725020
F 20.292747 23.051504 10.885220
F 2.238607 28.298304 7.276350
F 2.238607 20.580604 7.276350
F 11.150247 28.298304 7.276350
F 11.150247 20.580604 7.276350
F 20.078347 28.287904 7.154520
F 20.136747 20.687904 7.049370
F 2.238627 28.298304 10.005020
F 2.238627 20.580604 10.005020
F 11.150347 28.298304 10.005020
F 11.150347 20.580604 10.005020
F 20.101047 28.000904 9.666010
F 19.999447 20.599804 9.823120
F 2.238617 30.870904 13.643120
F 2.238617 23.153204 13.643120
F 11.150247 30.870904 13.643120
F 11.150247 23.153204 13.643120
F 20.174047 30.619704 13.480120
F 20.404647 23.110104 13.497520
F 4.466547 24.439504 10.005020
F 4.466547 32.157204 10.005020
F 13.378247 24.439504 10.005020
F 13.378247 32.157204 10.005020
F 22.447247 24.414004 9.876180
F 22.283847 31.871904 9.762520
F 4.466527 27.012104 13.643120
F 4.466527 34.729804 13.643120
F 4.466527 19.294304 13.643120
F 13.378247 27.012104 13.643120
F 13.378247 34.729804 13.643120
F 13.378247 19.294304 13.643120
F 22.573647 26.940604 13.574020
F 24.434847 20.548504 14.384920
F 22.231847 19.166104 13.600420
F 4.466537 27.012104 10.914520
F 4.466537 34.729804 10.914520
F 4.466537 19.294304 10.914520
F 13.378247 27.012104 10.914520
F 13.378247 34.729804 10.914520
F 13.378247 19.294304 10.914520
F 22.404147 27.029004 10.914720
F 6.694457 23.153204 18.190920
F 22.220347 19.439904 10.768920
F 4.466527 24.439504 7.276350
F 4.466527 32.157204 7.276350
F 13.378247 24.439504 7.276350
F 13.378247 32.157204 7.276350
F 22.333847 24.431904 7.161160
F 22.418147 32.072004 7.136340
F 6.694457 30.870904 10.914520
F 6.694457 23.153204 10.914520
F 15.662547 30.847704 10.878820
F 15.759647 23.221304 10.628220
F 24.602847 30.738304 10.730320
F 24.589847 23.125504 10.840620
F 6.694447 28.298304 7.276350
F 6.694447 20.580604 7.276350
F 15.694847 28.264404 7.230290
F 15.581347 20.625604 7.211600
F 24.633047 28.143704 7.199030
F 24.579947 20.395804 7.338830
F 6.694457 28.298304 10.005020
F 6.694457 20.580604 10.005020
F 15.697147 28.266804 10.031420
F 15.537347 20.593204 9.867860
F 24.545447 28.215704 9.982750
F 24.569747 20.572604 9.981840
F 6.694447 30.870904 13.643120
F 6.694447 23.153204 13.643120
F 15.610647 30.944604 13.648420
F 15.555747 23.152904 13.522620
F 24.486747 30.900104 13.420220
F 24.700447 23.114404 13.581820
F 0.010708 24.439504 17.281320
F 0.010708 32.157204 17.281320
F 8.922377 24.439504 17.281320
F 8.922377 32.157204 17.281320
F 17.857647 24.343704 17.010120
F 17.884947 32.103704 17.272820
F 0.010694 27.012104 20.919520
F 24.413947 20.815404 17.072920
F 0.010694 34.729804 20.919520
F 24.600947 28.094804 17.121920
F 0.010694 19.294304 20.919520
F 15.477447 20.678404 17.204720
F 8.922367 27.012104 20.919520
F 8.922367 34.729804 20.919520
F 8.922367 19.294304 20.919520
F 22.447447 19.475604 18.022120
F 24.485647 30.679604 18.039720
F 17.774147 19.339304 20.850320
F 0.010706 27.012104 18.190920
F 0.010706 34.729804 18.190920
F 0.010706 19.294304 18.190920
F 8.922377 27.012104 18.190920
F 8.922377 34.729804 18.190920
F 8.922377 19.294304 18.190920
F 17.845347 26.879304 17.961820
F 24.722247 28.380404 14.307020
F 17.789747 19.372404 18.111920
F 0.010696 24.439504 14.552720
F 0.010696 32.157204 14.552720
F 8.922367 24.439504 14.552720
F 8.922367 32.157204 14.552720
F 18.049147 24.386904 14.207820
F 17.838747 32.070604 14.533920
F 2.238627 30.870904 18.190920
F 2.238627 23.153204 18.190920
F 11.150347 30.870904 18.190920
F 11.150347 23.153204 18.190920
F 19.995347 30.781004 18.292220
F 20.056747 23.137604 18.029220
F 2.238607 28.298304 14.552720
F 2.238607 20.580604 14.552720
F 11.150247 28.298304 14.552720
F 11.150247 20.580604 14.552720
F 20.322647 28.113004 14.383520
F 20.039947 20.512304 14.225920
F 2.238627 28.298304 17.281320
F 2.238627 20.580604 17.281320
F 11.150347 28.298304 17.281320
F 11.150347 20.580604 17.281320
F 19.987547 28.267704 17.145920
F 20.114247 20.544704 16.995220
F 2.238617 30.870904 20.919520
F 2.238617 23.153204 20.919520
F 11.150247 30.870904 20.919520
F 11.150247 23.153204 20.919520
F 24.601047 23.094504 21.020920
F 17.801647 26.859404 20.731420
F 4.466547 24.439504 17.281320
F 4.466547 32.157204 17.281320
F 13.378247 24.439504 17.281320
F 13.378247 32.157204 17.281320
F 22.372447 24.446304 17.324920
F 22.229247 32.011104 17.337920
F 4.466527 27.012104 20.919520
F 4.466527 34.729804 20.919520
F 4.466527 19.294304 20.919520
F 13.378247 27.012104 20.919520
F 13.378247 34.729804 20.919520
F 13.378247 19.294304 20.919520
F 20.075547 30.628104 20.902520
F 15.506647 20.615704 14.398920
F 4.466527 24.439504 14.552720
F 4.466537 27.012104 18.190920
F 4.466537 34.729804 18.190920
F 4.466537 19.294304 18.190920
F 13.378247 27.012104 18.190920
F 13.378247 34.729804 18.190920
F 13.378247 19.294304 18.190920
F 22.177847 27.060304 18.122520
F 15.702447 23.209604 18.176720
F 22.306847 34.183404 20.900720
F 22.405347 34.762704 3.444370
F 17.869947 34.636204 18.184220
F 20.129247 28.120104 21.731920
F 18.037547 34.776004 3.509630
F 22.208247 34.512804 10.843020
F 15.754747 20.687004 21.850220
F 15.700547 28.290404 21.663020
F 24.628047 28.186104 21.937620
F 24.627747 20.555604 21.711620
F 17.818947 32.187504 21.882520
F 24.464347 20.578304 0.127945
F 0.010708 24.439504 24.557720
F 0.010708 32.157204 24.557720
F 8.922377 24.439504 24.557720
F 8.922377 32.157204 24.557720
F 17.874547 24.399804 24.450220
F 17.849047 32.165404 24.610720
F 0.010694 27.012104 28.195820
F 22.293647 26.995404 42.717620
F 0.010694 34.729804 28.195820
F 4.466527 24.439504 36.381720
F 0.010694 19.294304 28.195820
F 18.111247 26.953404 42.894120
F 8.922367 27.012104 28.195820
F 8.922367 34.729804 28.195820
F 8.922367 19.294304 28.195820
F 17.837047 27.134704 28.204220
F 22.263847 34.760404 25.563620
F 17.807847 19.412604 28.266620
F 0.010706 27.012104 25.467220
F 0.010706 34.729804 25.467220
F 0.010706 19.294304 25.467220
F 8.922377 27.012104 25.467220
F 8.922377 34.729804 25.467220
F 8.922377 19.294304 25.467220
F 17.910947 26.959304 25.464920
F 15.727747 28.195304 38.932120
F 17.940047 19.339704 25.444020
F 0.010696 24.439504 21.829020
F 0.010696 32.157204 21.829020
F 8.922367 24.439504 21.829020
F 8.922367 32.157204 21.829020
F 24.579947 20.685804 36.344320
F 22.347047 32.228704 36.273220
F 2.238627 30.870904 25.467220
F 2.238627 23.153204 25.467220
F 11.150347 30.870904 25.467220
F 11.150347 23.153204 25.467220
F 20.047547 30.841704 25.377520
F 20.209047 23.213904 25.266820
F 2.238607 28.298304 21.829020
F 2.238607 20.580604 21.829020
F 11.150247 28.298304 21.829020
F 11.150247 20.580604 21.829020
F 22.432047 24.357704 36.352220
F 24.579747 28.211704 36.238220
F 2.238627 28.298304 24.557720
F 2.238627 20.580604 24.557720
F 11.150347 28.298304 24.557720
F 11.150347 20.580604 24.557720
F 20.116847 28.243704 24.460720
F 20.018247 20.623504 24.334620
F 2.238617 30.870904 28.195820
F 2.238617 23.153204 28.195820
F 11.150247 30.870904 28.195820
F 11.150247 23.153204 28.195820
F 20.092847 31.001104 28.201920
F 19.980647 23.108204 27.934620
F 4.466547 24.439504 24.557720
F 4.466547 32.157204 24.557720
F 13.378247 24.439504 24.557720
F 13.378247 32.157204 24.557720
F 22.487547 24.431404 24.528720
F 22.286747 32.161904 24.514820
F 4.466527 27.012104 28.195820
F 4.466527 34.729804 28.195820
F 4.466527 19.294304 28.195820
F 13.378247 27.012104 28.195820
F 13.378247 34.729804 28.195820
F 13.378247 19.294304 28.195820
F 22.427147 26.991204 28.293620
F 24.537447 30.732504 42.720520
F 22.241647 19.322704 28.196420
F 4.466537 27.012104 25.467220
F 4.466537 34.729804 25.467220
F 4.466537 19.294304 25.467220
F 13.378247 27.012104 25.467220
F 13.378247 34.729804 25.467220
F 13.378247 19.294304 25.467220
F 22.224047 26.938004 25.421120
F 24.808747 23.181604 40.001120
F 22.408947 19.629704 25.418320
F 4.466527 24.439504 21.829020
F 4.466527 32.157204 21.829020
F 13.378247 24.439504 21.829020
F 13.378247 32.157204 21.829020
F 24.625947 30.972304 39.988720
F 13.378247 24.439504 36.381720
F 6.694457 30.870904 25.467220
F 6.694457 23.153204 25.467220
F 15.492547 30.867404 25.329420
F 15.631547 23.310604 25.356220
F 24.582447 30.940104 25.271320
F 24.689347 23.367304 25.600120
F 6.694447 28.298304 21.829020
F 6.694447 20.580604 21.829020
F 15.537547 20.519804 36.487920
F 15.668647 23.098504 40.164420
F 13.378247 32.157204 36.381720
F 15.552347 28.268904 36.173920
F 6.694457 28.298304 24.557720
F 6.694457 20.580604 24.557720
F 15.683347 28.195704 24.420420
F 15.664847 20.709404 24.513520
F 24.526747 28.364504 24.565520
F 24.676947 20.856904 24.559020
F 6.694447 30.870904 28.195820
F 6.694447 23.153204 28.195820
F 15.619147 31.080804 28.153620
F 15.585947 23.123104 28.170920
F 24.497247 31.131504 28.173020
F 24.616847 22.941604 28.352920
F 0.010708 24.439504 31.834020
F 0.010708 32.157204 31.834020
F 8.922377 24.439504 31.834020
F 8.922377 32.157204 31.834020
F 17.831647 24.472704 31.842820
F 18.010947 32.203004 31.792320
F 0.010694 27.012104 35.472220
F 15.702347 30.632604 42.718520
F 0.010694 34.729804 35.472220
F 6.694447 23.153204 42.748520
F 0.010694 19.294304 35.472220
F 6.694447 30.870904 42.748520
F 8.922367 27.012104 35.472220
F 8.922367 34.729804 35.472220
F 8.922367 19.294304 35.472220
F 17.875447 26.916104 35.410420
F 6.694457 20.580604 39.110420
F 17.836447 19.200804 35.596020
F 0.010706 27.012104 32.743620
F 0.010706 34.729804 32.743620
F 0.010706 19.294304 32.743620
F 8.922377 27.012104 32.743620
F 8.922377 34.729804 32.743620
F 8.922377 19.294304 32.743620
F 17.749547 27.084004 32.588020
F 15.556947 30.880904 40.062320
F 17.725247 19.354304 32.807020
F 0.010696 24.439504 29.105420
F 0.010696 32.157204 29.105420
F 8.922367 24.439504 29.105420
F 8.922367 32.157204 29.105420
F 17.825947 24.539704 29.047620
F 17.859147 32.244204 29.075920
F 2.238627 30.870904 32.743620
F 2.238627 23.153204 32.743620
F 11.150347 30.870904 32.743620
F 11.150347 23.153204 32.743620
F 20.138147 30.807004 32.899420
F 20.054147 23.040904 32.768920
F 2.238607 28.298304 29.105420
F 2.238607 20.580604 29.105420
F 11.150247 28.298304 29.105420
F 11.150247 20.580604 29.105420
F 20.158647 28.339604 28.957220
F 20.105147 20.647904 29.106620
F 2.238627 28.298304 31.834020
F 2.238627 20.580604 31.834020
F 11.150347 28.298304 31.834020
F 11.150347 20.580604 31.834020
F 20.157647 28.319204 31.770020
F 20.005947 20.412104 31.914220
F 2.238617 30.870904 35.472220
F 2.238617 23.153204 35.472220
F 11.150247 30.870904 35.472220
F 11.150247 23.153204 35.472220
F 20.173547 30.851504 35.612520
F 19.978047 22.950704 35.479420
F 4.466547 24.439504 31.834020
F 4.466547 32.157204 31.834020
F 13.378247 24.439504 31.834020
F 13.378247 32.157204 31.834020
F 22.188847 24.147104 31.730320
F 22.284847 32.215704 32.069620
F 4.466527 27.012104 35.472220
F 4.466527 34.729804 35.472220
F 4.466527 19.294304 35.472220
F 13.378247 27.012104 35.472220
F 13.378247 34.729804 35.472220
F 13.378247 19.294304 35.472220
F 22.356947 26.940404 35.125120
F 6.694457 28.298304 39.110420
F 22.249047 19.216804 35.684920
F 4.466537 27.012104 32.743620
F 4.466537 34.729804 32.743620
F 4.466537 19.294304 32.743620
F 13.378247 27.012104 32.743620
F 13.378247 34.729804 32.743620
F 13.378247 19.294304 32.743620
F 22.339647 26.723604 32.446020
F 20.060447 30.873204 42.900420
F 22.383147 19.277504 32.883520
F 4.466527 24.439504 29.105420
F 4.466527 32.157204 29.105420
F 13.378247 24.439504 29.105420
F 13.378247 32.157204 29.105420
F 22.160847 24.297404 29.063620
F 22.390847 32.259104 29.180420
F 6.694457 30.870904 32.743620
F 6.694457 23.153204 32.743620
F 15.711647 30.970304 32.645520
F 15.616247 23.232004 32.803120
F 24.589847 30.896104 32.752720
F 24.589447 23.249604 32.680620
F 6.694447 28.298304 29.105420
F 6.694447 20.580604 29.105420
F 15.572447 28.490904 29.229520
F 15.591947 20.596304 29.032720
F 24.566347 28.387904 29.179220
F 24.592847 20.452304 29.273020
F 6.694457 28.298304 31.834020
F 6.694457 20.580604 31.834020
F 15.592947 28.346404 32.006020
F 15.553747 20.700604 31.852520
F 24.521147 28.307404 31.862520
F 24.563147 20.654104 32.020120
F 6.694447 30.870904 35.472220
F 6.694447 23.153204 35.472220
F 15.558347 30.918604 35.368220
F 15.773747 23.182504 35.433020
F 24.660947 30.982604 35.541320
F 24.691747 23.320704 35.356720
F 0.010708 24.439504 39.110420
F 0.010708 32.157204 39.110420
F 8.922377 24.439504 39.110420
F 8.922377 32.157204 39.110420
F 18.013947 24.419904 39.411620
F 17.799247 32.027204 39.027820
F 0.010694 27.012104 42.748520
F 24.557347 20.596504 39.197420
F 0.010694 34.729804 42.748520
F 24.546247 28.341104 38.948720
F 0.010694 19.294304 42.748520
F 15.690247 20.528504 39.150020
F 8.922367 27.012104 42.748520
F 8.922367 34.729804 42.748520
F 8.922367 19.294304 42.748520
F 22.431447 19.155804 42.942720
F 6.694447 20.580604 36.381720
F 15.572547 23.088004 42.837820
F 0.010706 27.012104 40.019920
F 0.010706 34.729804 40.019920
F 0.010706 19.294304 40.019920
F 8.922377 27.012104 40.019920
F 8.922377 34.729804 40.019920
F 8.922377 19.294304 40.019920
F 18.064047 27.010104 40.143720
F 6.694457 23.153204 40.019920
F 17.819647 19.300304 40.156120
F 0.010696 24.439504 36.381720
F 0.010696 32.157204 36.381720
F 8.922367 24.439504 36.381720
F 8.922367 32.157204 36.381720
F 18.041247 24.405504 36.602720
F 17.994447 32.298504 36.411520
F 2.238627 30.870904 40.019920
F 2.238627 23.153204 40.019920
F 11.150347 30.870904 40.019920
F 11.150347 23.153204 40.019920
F 20.259447 30.765304 39.926620
F 20.207647 22.832804 40.140120
F 2.238607 28.298304 36.381720
F 2.238607 20.580604 36.381720
F 11.150247 28.298304 36.381720
F 11.150247 20.580604 36.381720
F 20.227947 28.189404 36.236020
F 20.110947 20.478004 36.519520
F 2.238627 28.298304 39.110420
F 2.238627 20.580604 39.110420
F 11.150347 28.298304 39.110420
F 11.150347 20.580604 39.110420
F 20.376947 28.161104 39.000620
F 20.003447 20.446804 39.181520
F 2.238617 30.870904 42.748520
F 2.238617 23.153204 42.748520
F 11.150247 30.870904 42.748520
F 11.150247 23.153204 42.748520
F 4.466527 32.157204 36.381720
F 20.245947 23.034904 42.894820
F 4.466547 24.439504 39.110420
F 4.466547 32.157204 39.110420
F 13.378247 24.439504 39.110420
F 13.378247 32.157204 39.110420
F 22.394447 24.387304 39.124120
F 22.356347 32.286804 39.124420
F 4.466527 27.012104 42.748520
F 4.466527 34.729804 42.748520
F 4.466527 19.294304 42.748520
F 13.378247 27.012104 42.748520
F 13.378247 34.729804 42.748520
F 13.378247 19.294304 42.748520
F 17.908747 19.367104 42.830920
F 6.694457 30.870904 40.019920
F 24.743047 23.128904 42.731220
F 4.466537 27.012104 40.019920
F 4.466537 34.729804 40.019920
F 4.466537 19.294304 40.019920
F 13.378247 27.012104 40.019920
F 13.378247 34.729804 40.019920
F 13.378247 19.294304 40.019920
F 22.524847 26.983804 40.029220
F 6.694447 28.298304 36.381720
F 22.256247 19.206304 40.105520
F 22.464447 34.785804 32.925120
F 17.584547 34.776604 42.836220
F 22.290247 31.753604 21.933120
F 17.803047 34.792404 39.994420
F 17.869647 34.769304 25.549820
F 22.011947 34.699404 42.739720
F 22.245747 34.834504 28.324520
F 24.607947 20.519604 43.593320
F 22.158147 34.824004 39.967120
F 22.417647 24.411704 21.812120
F 17.860947 24.355104 21.771720
F 20.040447 20.553904 21.679120
F 0.010708 24.439504 46.386720
F 0.010708 32.157204 46.386720
F 8.922377 24.439504 46.386720
F 8.922377 32.157204 46.386720
F 18.052747 24.597404 46.480320
F 18.047547 32.088404 46.534320
F 0.010694 27.012104 50.024920
F 22.386847 26.939804 64.437520
F 0.010694 34.729804 50.024920
F 22.305647 19.305304 61.874720
F 0.010694 19.294304 50.024920
F 24.382947 23.078604 64.578920
F 8.922367 27.012104 50.024920
F 8.922367 34.729804 50.024920
F 8.922367 19.294304 50.024920
F 17.865147 27.099104 50.033420
F 4.466527 32.157204 58.210820
F 17.928247 19.125104 50.001320
F 0.010706 27.012104 47.296320
F 0.010706 34.729804 47.296320
F 0.010706 19.294304 47.296320
F 8.922377 27.012104 47.296320
F 8.922377 34.729804 47.296320
F 8.922377 19.294304 47.296320
F 17.903947 27.098504 47.446520
F 4.466527 24.439504 58.210820
F 17.874347 19.136104 47.306220
F 0.010696 24.439504 43.658120
F 0.010696 32.157204 43.658120
F 8.922367 24.439504 43.658120
F 8.922367 32.157204 43.658120
F 24.654447 20.516004 58.229820
F 17.913047 27.145004 64.545320
F 2.238627 30.870904 47.296320
F 2.238627 23.153204 47.296320
F 11.150347 30.870904 47.296320
F 11.150347 23.153204 47.296320
F 20.278847 30.809004 47.458320
F 20.335847 23.238304 47.350220
F 2.238607 28.298304 43.658120
F 2.238607 20.580604 43.658120
F 11.150247 28.298304 43.658120
F 11.150247 20.580604 43.658120
F 24.483347 23.120504 61.996020
F 13.378247 32.157204 58.210820
F 2.238627 28.298304 46.386720
F 2.238627 20.580604 46.386720
F 11.150347 28.298304 46.386720
F 11.150347 20.580604 46.386720
F 20.212847 28.301204 46.396820
F 20.250747 20.574204 46.565020
F 2.238617 30.870904 50.024920
F 2.238617 23.153204 50.024920
F 11.150247 30.870904 50.024920
F 11.150247 23.153204 50.024920
F 19.980347 30.897904 50.200220
F 20.314147 23.088204 50.180220
F 4.466547 24.439504 46.386720
F 4.466547 32.157204 46.386720
F 13.378247 24.439504 46.386720
F 13.378247 32.157204 46.386720
F 22.600347 24.399004 46.386420
F 22.362647 32.156904 46.290320
F 4.466527 27.012104 50.024920
F 4.466527 34.729804 50.024920
F 4.466527 19.294304 50.024920
F 13.378247 27.012104 50.024920
F 13.378247 34.729804 50.024920
F 13.378247 19.294304 50.024920
F 22.460547 26.876404 50.028920
F 6.694457 30.870904 61.848920
F 22.580847 19.022904 50.200420
F 4.466537 27.012104 47.296320
F 4.466537 34.729804 47.296320
F 4.466537 19.294304 47.296320
F 13.378247 27.012104 47.296320
F 13.378247 34.729804 47.296320
F 13.378247 19.294304 47.296320
F 22.314147 27.000604 47.248020
F 6.694457 23.153204 61.848920
F 22.505547 19.288304 47.517720
F 4.466527 24.439504 43.658120
F 4.466527 32.157204 43.658120
F 13.378247 24.439504 43.658120
F 13.378247 32.157204 43.658120
F 24.584147 28.157404 58.068820
F 15.578847 20.545804 58.193920
F 6.694457 30.870904 47.296320
F 6.694457 23.153204 47.296320
F 15.636647 30.745504 47.090920
F 15.771747 23.233104 47.382020
F 24.461347 30.782004 47.395920
F 24.807647 23.027904 47.319020
F 6.694447 28.298304 43.658120
F 6.694447 20.580604 43.658120
F 15.462947 28.454904 58.244320
F 22.475947 32.012904 58.412720
F 6.694447 20.580604 58.210820
F 24.801647 30.663204 62.128620
F 6.694457 28.298304 46.386720
F 6.694457 20.580604 46.386720
F 15.638747 28.221704 46.317920
F 15.637547 20.592104 46.348020
F 24.566047 28.218804 46.532820
F 24.595747 20.427004 46.388820
F 6.694447 30.870904 50.024920
F 6.694447 23.153204 50.024920
F 15.623647 30.860404 49.848720
F 15.867247 23.242704 50.136720
F 24.521747 30.850404 50.148520
F 24.738347 22.992404 50.092120
F 0.010708 24.439504 53.663120
F 0.010708 32.157204 53.663120
F 8.922377 24.439504 53.663120
F 8.922377 32.157204 53.663120
F 17.783247 24.616004 53.703920
F 17.849647 32.042204 53.704820
F 0.010694 27.012104 57.301220
F 15.645347 30.946404 64.545820
F 0.010694 34.729804 57.301220
F 6.694447 23.153204 64.577620
F 0.010694 19.294304 57.301220
F 6.694447 30.870904 64.577620
F 8.922367 27.012104 57.301220
F 8.922367 34.729804 57.301220
F 8.922367 19.294304 57.301220
F 17.762747 27.036904 57.456420
F 13.378247 24.439504 58.210820
F 17.715947 19.108004 57.223520
F 0.010706 27.012104 54.572620
F 0.010706 34.729804 54.572620
F 0.010706 19.294304 54.572620
F 8.922377 27.012104 54.572620
F 8.922377 34.729804 54.572620
F 8.922377 19.294304 54.572620
F 17.882247 27.126504 54.727420
F 22.507447 24.175204 58.341120
F 17.849647 18.946304 54.437720
F 0.010696 24.439504 50.934420
F 0.010696 32.157204 50.934420
F 8.922367 24.439504 50.934420
F 8.922367 32.157204 50.934420
F 18.192847 24.546404 51.057920
F 17.722447 32.057904 50.983620
F 2.238627 30.870904 54.572620
F 2.238627 23.153204 54.572620
F 11.150347 30.870904 54.572620
F 11.150347 23.153204 54.572620
F 20.053247 30.789904 54.690520
F 19.914747 23.174404 54.492020
F 2.238607 28.298304 50.934420
F 2.238607 20.580604 50.934420
F 11.150247 28.298304 50.934420
F 11.150247 20.580604 50.934420
F 20.239947 28.204304 50.765120
F 20.211747 20.415404 50.993520
F 2.238627 28.298304 53.663120
F 2.238627 20.580604 53.663120
F 11.150347 28.298304 53.663120
F 11.150347 20.580604 53.663120
F 20.058947 28.288104 53.563820
F 19.993547 20.473304 53.726720
F 2.238617 30.870904 57.301220
F 2.238617 23.153204 57.301220
F 11.150247 30.870904 57.301220
F 11.150247 23.153204 57.301220
F 20.192747 31.030704 57.428420
F 20.296047 23.060704 57.260920
F 4.466547 24.439504 53.663120
F 4.466547 32.157204 53.663120
F 13.378247 24.439504 53.663120
F 13.378247 32.157204 53.663120
F 22.349947 24.266004 53.790320
F 22.240347 32.114104 53.998220
F 4.466527 27.012104 57.301220
F 4.466527 34.729804 57.301220
F 4.466527 19.294304 57.301220
F 13.378247 27.012104 57.301220
F 13.378247 34.729804 57.301220
F 13.378247 19.294304 57.301220
F 22.376747 26.838904 57.286720
F 15.605347 23.239104 61.687520
F 22.339747 19.285704 57.499920
F 4.466537 27.012104 54.572620
F 4.466537 34.729804 54.572620
F 4.466537 19.294304 54.572620
F 13.378247 27.012104 54.572620
F 13.378247 34.729804 54.572620
F 13.378247 19.294304 54.572620
F 22.264047 27.014004 54.475120
F 15.720647 30.999604 61.880920
F 22.146547 19.178904 54.601020
F 4.466527 24.439504 50.934420
F 4.466527 32.157204 50.934420
F 13.378247 24.439504 50.934420
F 13.378247 32.157204 50.934420
F 22.433547 24.337104 51.022520
F 22.325647 32.174304 51.215020
F 6.694457 30.870904 54.572620
F 6.694457 23.153204 54.572620
F 15.566847 30.907804 54.501220
F 15.676747 23.182304 54.584220
F 24.559747 30.708204 54.697620
F 24.646447 22.961304 54.444720
F 6.694447 28.298304 50.934420
F 6.694447 20.580604 50.934420
F 15.577547 28.297404 50.805920
F 15.626747 20.564204 50.795720
F 24.662247 28.185804 50.851420
F 24.683747 20.322104 50.970520
F 6.694457 28.298304 53.663120
F 6.694457 20.580604 53.663120
F 15.543347 28.260304 53.635020
F 15.699247 20.528404 53.561220
F 24.522347 28.214404 53.594120
F 24.484447 20.408604 53.647720
F 6.694447 30.870904 57.301220
F 6.694447 23.153204 57.301220
F 15.668747 30.911904 57.337320
F 15.711047 23.167604 57.242420
F 24.689147 30.829604 57.443120
F 24.595047 22.903304 57.174420
F 0.010708 24.439504 60.939420
F 0.010708 32.157204 60.939420
F 8.922377 24.439504 60.939420
F 8.922377 32.157204 60.939420
F 17.927347 24.400904 61.029420
F 17.913847 32.209404 60.951420
F 0.010694 27.012104 64.577620
F 24.477047 20.522804 60.870920
F 0.010694 34.729804 64.577620
F 24.633447 28.140204 60.851220
F 0.010694 19.294304 64.577620
F 15.598547 20.635804 60.974320
F 8.922367 27.012104 64.577620
F 8.922367 34.729804 64.577620
F 8.922367 19.294304 64.577620
F 22.412047 19.323404 64.662320
F 15.626247 28.340504 60.858820
F 17.754447 19.302404 64.576820
F 0.010706 27.012104 61.848920
F 0.010706 34.729804 61.848920
F 0.010706 19.294304 61.848920
F 8.922377 27.012104 61.848920
F 8.922377 34.729804 61.848920
F 8.922377 19.294304 61.848920
F 17.826147 27.008104 61.897020
F 6.694457 20.580604 60.939420
F 17.734847 19.275404 62.075120
F 0.010696 24.439504 58.210820
F 0.010696 32.157204 58.210820
F 8.922367 24.439504 58.210820
F 8.922367 32.157204 58.210820
F 17.894847 24.345904 58.191020
F 18.004547 32.274504 58.208320
F 2.238627 30.870904 61.848920
F 2.238627 23.153204 61.848920
F 11.150347 30.870904 61.848920
F 11.150347 23.153204 61.848920
F 20.117947 30.763304 61.860520
F 20.116847 22.945504 61.780520
F 2.238607 28.298304 58.210820
F 2.238607 20.580604 58.210820
F 11.150247 28.298304 58.210820
F 11.150247 20.580604 58.210820
F 20.174047 28.403004 58.225820
F 19.951047 20.535104 58.145420
F 2.238627 28.298304 60.939420
F 2.238627 20.580604 60.939420
F 11.150347 28.298304 60.939420
F 11.150347 20.580604 60.939420
F 20.132347 28.144804 60.890220
F 19.725047 20.486504 60.900720
F 2.238617 30.870904 64.577620
F 2.238617 23.153204 64.577620
F 11.150247 30.870904 64.577620
F 11.150247 23.153204 64.577620
F 15.578147 23.180004 64.484020
F 19.933747 23.245504 64.670920
F 4.466547 24.439504 60.939420
F 4.466547 32.157204 60.939420
F 13.378247 24.439504 60.939420
F 13.378247 32.157204 60.939420
F 22.237347 24.317904 60.938520
F 22.564647 31.999004 61.155420
F 4.466527 27.012104 64.577620
F 4.466527 34.729804 64.577620
F 4.466527 19.294304 64.577620
F 13.378247 27.012104 64.577620
F 13.378247 34.729804 64.577620
F 13.378247 19.294304 64.577620
F 20.098547 30.882404 64.555920
F 6.694447 28.298304 58.210820
F 24.516747 30.615904 64.737720
F 4.466537 27.012104 61.848920
F 4.466537 34.729804 61.848920
F 4.466537 19.294304 61.848920
F 13.378247 27.012104 61.848920
F 13.378247 34.729804 61.848920
F 13.378247 19.294304 61.848920
F 22.383947 27.022004 61.768620
F 6.694457 28.298304 60.939420
F 22.412047 32.113904 43.532420
F 24.457547 28.177504 43.788220
F 20.142747 28.361604 43.727320
F 24.519247 28.176504 65.527620
F 22.284347 34.720504 50.071320
F 22.366947 32.027604 65.517520
F 17.919047 34.813404 57.340520
F 17.842147 34.657504 54.581420
F 17.824747 34.781204 64.516820
F 15.478247 28.372604 65.626620
F 22.113047 34.607904 57.511720
F 17.649647 24.599504 65.507620
F 20.163747 28.299504 65.501420
F 15.754147 28.067804 43.525120
F 22.453047 24.408504 43.674620
F 17.931347 32.136604 43.878720
F 20.181447 20.611404 43.750020
F 15.532847 20.568804 43.682520
F 18.044147 24.339904 43.820920
F 0.010708 24.439504 68.215820
F 0.010708 32.157204 68.215820
F 8.922377 24.439504 68.215820
F 8.922377 32.157204 68.215820
F 17.748047 24.376504 68.201920
F 17.957747 32.347404 68.223720
F 0.010694 27.012104 71.853920
F 24.669247 23.173704 86.398720
F 0.010694 34.729804 71.853920
F 22.264147 34.914504 83.697020
F 0.010694 19.294304 71.853920
F 20.130147 30.830404 86.446820
F 8.922367 27.012104 71.853920
F 8.922367 34.729804 71.853920
F 8.922367 19.294304 71.853920
F 17.677647 26.991104 71.839820
F 4.466527 24.439504 80.039820
F 17.815047 19.154304 71.835820
F 0.010706 27.012104 69.125320
F 0.010706 34.729804 69.125320
F 0.010706 19.294304 69.125320
F 8.922377 27.012104 69.125320
F 8.922377 34.729804 69.125320
F 8.922377 19.294304 69.125320
F 17.695947 26.920004 69.049220
F 15.733647 28.179804 82.859720
F 17.875547 19.055604 69.173520
F 0.010696 24.439504 65.487120
F 0.010696 32.157204 65.487120
F 8.922367 24.439504 65.487120
F 8.922367 32.157204 65.487120
F 20.260747 23.108904 86.496520
F 22.169147 32.491204 80.308920
F 2.238627 30.870904 69.125320
F 2.238627 23.153204 69.125320
F 11.150347 30.870904 69.125320
F 11.150347 23.153204 69.125320
F 20.092047 30.744104 69.279120
F 19.895547 23.041604 69.163320
F 2.238607 28.298304 65.487120
F 2.238607 20.580604 65.487120
F 11.150247 28.298304 65.487120
F 11.150247 20.580604 65.487120
F 6.694447 20.580604 80.039820
F 22.458347 24.391204 80.213720
F 2.238627 28.298304 68.215820
F 2.238627 20.580604 68.215820
F 11.150347 28.298304 68.215820
F 11.150347 20.580604 68.215820
F 20.245947 28.203104 68.168420
F 20.262147 20.404704 68.296620
F 2.238617 30.870904 71.853920
F 2.238617 23.153204 71.853920
F 11.150247 30.870904 71.853920
F 11.150247 23.153204 71.853920
F 19.905747 30.687804 71.966220
F 20.102347 23.109204 71.927120
F 4.466547 24.439504 68.215820
F 4.466547 32.157204 68.215820
F 13.378247 24.439504 68.215820
F 13.378247 32.157204 68.215820
F 22.312547 24.106504 68.409220
F 22.095747 32.182404 68.176920
F 4.466527 27.012104 71.853920
F 4.466527 34.729804 71.853920
F 4.466527 19.294304 71.853920
F 13.378247 27.012104 71.853920
F 13.378247 34.729804 71.853920
F 13.378247 19.294304 71.853920
F 22.279547 26.797704 71.747620
F 6.694457 20.580604 82.768520
F 22.226247 19.204604 71.734220
F 4.466537 27.012104 69.125320
F 4.466537 34.729804 69.125320
F 4.466537 19.294304 69.125320
F 13.378247 27.012104 69.125320
F 13.378247 34.729804 69.125320
F 13.378247 19.294304 69.125320
F 22.246647 26.728004 69.120520
F 6.694457 28.298304 82.768520
F 22.469347 19.009504 68.950620
F 4.466527 24.439504 65.487120
F 4.466527 32.157204 65.487120
F 13.378247 24.439504 65.487120
F 13.378247 32.157204 65.487120
F 4.466527 32.157204 80.039820
F 6.694457 30.870904 83.678020
F 6.694457 30.870904 69.125320
F 6.694457 23.153204 69.125320
F 15.776747 31.025204 69.028020
F 15.701547 23.070604 69.264720
F 24.323147 30.889804 69.087220
F 24.641947 23.024904 69.047220
F 6.694447 28.298304 65.487120
F 6.694447 20.580604 65.487120
F 6.694447 28.298304 80.039820
F 6.694457 23.153204 83.678020
F 24.607547 23.017504 83.710420
F 24.777747 31.034204 83.887020
F 6.694457 28.298304 68.215820
F 6.694457 20.580604 68.215820
F 15.683647 28.340504 68.277320
F 15.712547 20.507704 68.123520
F 24.494747 28.139104 68.257620
F 24.653647 20.443704 68.090020
F 6.694447 30.870904 71.853920
F 6.694447 23.153204 71.853920
F 15.421247 30.764404 71.790920
F 15.653247 23.196004 72.038620
F 24.570547 30.986704 71.832620
F 24.749547 23.034304 71.680020
F 0.010708 24.439504 75.492120
F 0.010708 32.157204 75.492120
F 8.922377 24.439504 75.492120
F 8.922377 32.157204 75.492120
F 17.900047 24.498604 75.686120
F 17.820347 32.377104 75.654220
F 0.010694 27.012104 79.130320
F 15.630747 30.759804 86.331320
F 0.010694 34.729804 79.130320
F 6.694447 23.153204 86.406620
F 0.010694 19.294304 79.130320
F 6.694447 30.870904 86.406620
F 8.922367 27.012104 79.130320
F 8.922367 34.729804 79.130320
F 8.922367 19.294304 79.130320
F 17.931947 27.168504 79.334320
F 13.378247 32.157204 80.039820
F 17.840847 19.425504 78.931420
F 0.010706 27.012104 76.401620
F 0.010706 34.729804 76.401620
F 0.010706 19.294304 76.401620
F 8.922377 27.012104 76.401620
F 8.922377 34.729804 76.401620
F 8.922377 19.294304 76.401620
F 17.798847 27.174004 76.703920
F 24.655047 20.687204 79.834220
F 17.841647 19.413104 76.345620
F 0.010696 24.439504 72.763520
F 0.010696 32.157204 72.763520
F 8.922367 24.439504 72.763520
F 8.922367 32.157204 72.763520
F 17.875847 24.481104 72.924520
F 17.742447 31.900604 72.920020
F 2.238627 30.870904 76.401620
F 2.238627 23.153204 76.401620
F 11.150347 30.870904 76.401620
F 11.150347 23.153204 76.401620
F 20.085047 30.844704 76.370920
F 20.102647 23.198104 76.369120
F 2.238607 28.298304 72.763520
F 2.238607 20.580604 72.763520
F 11.150247 28.298304 72.763520
F 11.150247 20.580604 72.763520
F 20.053647 28.085604 72.731220
F 20.036047 20.487904 72.702720
F 2.238627 28.298304 75.492120
F 2.238627 20.580604 75.492120
F 11.150347 28.298304 75.492120
F 11.150347 20.580604 75.492120
F 19.993547 28.246804 75.599420
F 20.034947 20.597604 75.504820
F 2.238617 30.870904 79.130320
F 2.238617 23.153204 79.130320
F 11.150247 30.870904 79.130320
F 11.150247 23.153204 79.130320
F 20.026947 30.933504 79.116420
F 20.153547 23.451504 79.150220
F 4.466547 24.439504 75.492120
F 4.466547 32.157204 75.492120
F 13.378247 24.439504 75.492120
F 13.378247 32.157204 75.492120
F 22.290147 24.587204 75.355720
F 22.179947 32.315104 75.520620
F 4.466527 27.012104 79.130320
F 4.466527 34.729804 79.130320
F 4.466527 19.294304 79.130320
F 13.378247 27.012104 79.130320
F 13.378247 34.729804 79.130320
F 13.378247 19.294304 79.130320
F 22.405247 26.937704 79.275520
F 24.373547 28.454804 80.197020
F 22.241847 19.334504 79.226320
F 4.466537 27.012104 76.401620
F 4.466537 34.729804 76.401620
F 4.466537 19.294304 76.401620
F 13.378247 27.012104 76.401620
F 13.378247 34.729804 76.401620
F 13.378247 19.294304 76.401620
F 22.196147 27.078104 76.551120
F 15.622147 20.593704 80.064020
F 22.357647 19.376104 76.645820
F 4.466527 24.439504 72.763520
F 4.466527 32.157204 72.763520
F 13.378247 24.439504 72.763520
F 13.378247 32.157204 72.763520
F 22.436947 24.214404 72.717920
F 22.235047 31.980304 72.861220
F 6.694457 30.870904 76.401620
F 6.694457 23.153204 76.401620
F 15.659747 31.070504 76.425120
F 15.708147 23.145504 76.454420
F 24.324747 31.082704 76.542720
F 24.533147 23.346604 76.289820
F 6.694447 28.298304 72.763520
F 6.694447 20.580604 72.763520
F 15.418447 28.361004 72.878520
F 15.627047 20.575404 72.639220
F 24.330847 28.235604 72.863120
F 24.648547 20.554904 72.731820
F 6.694457 28.298304 75.492120
F 6.694457 20.580604 75.492120
F 15.624347 28.496004 75.702420
F 15.586947 20.710904 75.391820
F 24.376747 28.449704 75.560520
F 24.424747 20.710204 75.657120
F 6.694447 30.870904 79.130320
F 6.694447 23.153204 79.130320
F 15.627547 30.920504 79.177720
F 15.783947 23.266304 79.163620
F 24.350647 31.101104 79.216920
F 24.670947 23.214704 78.992120
F 0.010708 24.439504 82.768520
F 0.010708 32.157204 82.768520
F 8.922377 24.439504 82.768520
F 8.922377 32.157204 82.768520
F 17.978047 24.474904 82.884320
F 17.704747 32.089504 82.902220
F 0.010694 27.012104 86.406620
F 24.606547 20.626304 82.581720
F 0.010694 34.729804 86.406620
F 24.588147 28.385504 82.973520
F 0.010694 19.294304 86.406620
F 15.657047 20.699904 82.780120
F 8.922367 27.012104 86.406620
F 8.922367 34.729804 86.406620
F 8.922367 19.294304 86.406620
F 24.590047 31.110904 86.726720
F 15.604947 23.230404 83.519720
F 22.215847 19.276804 83.602420
F 0.010706 27.012104 83.678020
F 0.010706 34.729804 83.678020
F 0.010706 19.294304 83.678020
F 8.922377 27.012104 83.678020
F 8.922377 34.729804 83.678020
F 8.922377 19.294304 83.678020
F 17.943247 26.997904 83.845420
F 15.469147 30.732404 83.728620
F 17.820047 19.180704 83.597620
F 0.010696 24.439504 80.039820
F 0.010696 32.157204 80.039820
F 8.922367 24.439504 80.039820
F 8.922367 32.157204 80.039820
F 17.991847 24.578104 80.153220
F 17.787447 32.182404 80.174920
F 2.238627 30.870904 83.678020
F 2.238627 23.153204 83.678020
F 11.150347 30.870904 83.678020
F 11.150347 23.153204 83.678020
F 19.935747 30.868004 83.779020
F 20.073147 22.989304 83.757620
F 2.238607 28.298304 80.039820
F 2.238607 20.580604 80.039820
F 11.150247 28.298304 80.039820
F 11.150247 20.580604 80.039820
F 20.010547 28.474304 80.061420
F 20.038147 20.796104 79.969920
F 2.238627 28.298304 82.768520
F 2.238627 20.580604 82.768520
F 11.150347 28.298304 82.768520
F 11.150347 20.580604 82.768520
F 20.105447 28.276004 82.813020
F 19.922847 20.517904 82.736320
F 2.238617 30.870904 86.406620
F 2.238617 23.153204 86.406620
F 11.150247 30.870904 86.406620
F 11.150247 23.153204 86.406620
F 15.603147 23.148504 86.484020
F 22.277047 27.034904 86.485820
F 4.466547 24.439504 82.768520
F 4.466547 32.157204 82.768520
F 13.378247 24.439504 82.768520
F 13.378247 32.157204 82.768520
F 22.325847 24.546104 82.836320
F 22.234847 32.191904 83.052820
F 4.466527 27.012104 86.406620
F 4.466527 34.729804 86.406620
F 4.466527 19.294304 86.406620
F 13.378247 27.012104 86.406620
F 13.378247 34.729804 86.406620
F 13.378247 19.294304 86.406620
F 22.211647 19.239104 86.451420
F 15.629947 28.303004 80.042220
F 18.111447 26.890504 86.495920
F 4.466537 27.012104 83.678020
F 4.466537 34.729804 83.678020
F 4.466537 19.294304 83.678020
F 13.378247 27.012104 83.678020
F 13.378247 34.729804 83.678020
F 13.378247 19.294304 83.678020
F 22.388547 27.002604 83.773020
F 13.378247 24.439504 80.039820
F 17.871547 19.161404 86.283820
F 22.392447 34.615504 69.347820
F 22.295647 34.811104 76.385420
F 17.829547 34.379804 71.975020
F 22.244847 34.733704 72.078620
F 22.162147 24.437404 65.759320
F 17.773147 34.836404 69.254120
F 17.948747 34.998104 76.475720
F 17.889047 34.688904 79.162320
F 15.642047 20.538704 87.201820
F 15.777047 28.060004 87.150420
F 18.042547 24.346304 87.343120
F 20.188747 28.366004 87.382320
F 24.756647 20.667004 65.402220
F 20.091347 20.373304 65.625420
F 17.914947 32.217104 65.473420
F 15.574747 20.734304 65.404620
F 0.010708 24.439504 90.044820
F 0.010708 32.157204 90.044820
F 8.922377 24.439504 90.044820
F 8.922377 32.157204 90.044820
F 17.916147 24.351704 90.023920
F 17.892647 31.971804 89.998720
F 0.010694 27.012104 93.683020
F 24.603047 30.850904 108.276820
F 0.010694 34.729804 93.683020
F 22.437747 27.255604 108.372820
F 0.010694 19.294304 93.683020
F 15.471247 23.031904 108.232820
F 8.922367 27.012104 93.683020
F 8.922367 34.729804 93.683020
F 8.922367 19.294304 93.683020
F 17.813747 26.835504 93.509520
F 24.660447 23.283604 108.232820
F 17.963247 19.268104 93.777920
F 0.010706 27.012104 90.954320
F 0.010706 34.729804 90.954320
F 0.010706 19.294304 90.954320
F 8.922377 27.012104 90.954320
F 8.922377 34.729804 90.954320
F 8.922377 19.294304 90.954320
F 17.879447 27.065104 90.878220
F 15.680447 28.157104 104.783820
F 17.978147 19.146604 91.011720
F 0.010696 24.439504 87.316220
F 0.010696 32.157204 87.316220
F 8.922367 24.439504 87.316220
F 8.922367 32.157204 87.316220
F 4.466527 24.439504 101.868820
F 6.694447 20.580604 101.868820
F 2.238627 30.870904 90.954320
F 2.238627 23.153204 90.954320
F 11.150347 30.870904 90.954320
F 11.150347 23.153204 90.954320
F 20.181247 30.829504 91.059720
F 20.090347 23.119604 90.916720
F 2.238607 28.298304 87.316220
F 2.238607 20.580604 87.316220
F 11.150247 28.298304 87.316220
F 11.150247 20.580604 87.316220
F 6.694447 28.298304 101.868820
F 13.378247 32.157204 101.868820
F 2.238627 28.298304 90.044820
F 2.238627 20.580604 90.044820
F 11.150347 28.298304 90.044820
F 11.150347 20.580604 90.044820
F 20.368947 28.253304 90.086020
F 20.158347 20.526804 89.892520
F 2.238617 30.870904 93.683020
F 2.238617 23.153204 93.683020
F 11.150247 30.870904 93.683020
F 11.150247 23.153204 93.683020
F 19.974847 30.910804 93.764420
F 20.206547 23.125104 93.754020
F 4.466547 24.439504 90.044820
F 4.466547 32.157204 90.044820
F 13.378247 24.439504 90.044820
F 13.378247 32.157204 90.044820
F 22.462747 24.306104 89.843720
F 22.215747 32.143704 90.053020
F 4.466527 27.012104 93.683020
F 4.466527 34.729804 93.683020
F 4.466527 19.294304 93.683020
F 13.378247 27.012104 93.683020
F 13.378247 34.729804 93.683020
F 13.378247 19.294304 93.683020
F 22.301647 27.034104 93.696220
F 13.378247 24.439504 101.868820
F 22.270747 19.253904 93.501820
F 4.466537 27.012104 90.954320
F 4.466537 34.729804 90.954320
F 4.466537 19.294304 90.954320
F 13.378247 27.012104 90.954320
F 13.378247 34.729804 90.954320
F 13.378247 19.294304 90.954320
F 22.498347 26.729504 90.901620
F 20.035947 22.965404 108.103820
F 22.372247 19.138904 90.759820
F 4.466527 24.439504 87.316220
F 4.466527 32.157204 87.316220
F 13.378247 24.439504 87.316220
F 13.378247 32.157204 87.316220
F 22.341347 24.484004 101.905820
F 22.420447 32.172204 101.830820
F 6.694457 30.870904 90.954320
F 6.694457 23.153204 90.954320
F 15.461947 30.594304 91.031120
F 15.564447 23.062604 90.835620
F 24.560147 31.026704 90.968220
F 24.717147 23.096804 90.815520
F 6.694447 28.298304 87.316220
F 6.694447 20.580604 87.316220
F 6.694457 23.153204 105.506820
F 15.473347 23.133904 105.548820
F 24.511047 23.128604 105.507820
F 24.685347 30.622204 105.586820
F 6.694457 28.298304 90.044820
F 6.694457 20.580604 90.044820
F 15.593747 28.118104 89.908820
F 15.715447 20.342304 90.115720
F 24.631447 28.469404 90.172420
F 24.591847 20.672404 89.985520
F 6.694447 30.870904 93.683020
F 6.694447 23.153204 93.683020
F 15.618147 30.695104 93.835120
F 15.629847 23.054704 93.664520
F 24.661747 31.011904 93.726820
F 24.737747 22.998004 93.607020
F 0.010708 24.439504 97.321220
F 0.010708 32.157204 97.321220
F 8.922377 24.439504 97.321220
F 8.922377 32.157204 97.321220
F 17.818947 24.426904 97.252720
F 17.896447 32.185004 97.494420
F 0.010694 27.012104 100.959820
F 15.637547 30.782304 108.102820
F 0.010694 34.729804 100.959820
F 6.694447 23.153204 108.235820
F 0.010694 19.294304 100.959820
F 6.694447 30.870904 108.235820
F 8.922367 27.012104 100.959820
F 8.922367 34.729804 100.959820
F 8.922367 19.294304 100.959820
F 17.902447 27.117404 100.995820
F 6.694457 20.580604 104.597820
F 17.828847 19.516504 100.928820
F 0.010706 27.012104 98.230720
F 0.010706 34.729804 98.230720
F 0.010706 19.294304 98.230720
F 8.922377 27.012104 98.230720
F 8.922377 34.729804 98.230720
F 8.922377 19.294304 98.230720
F 17.842247 26.963704 98.283920
F 6.694457 28.298304 104.597820
F 17.940347 19.386004 98.116720
F 0.010696 24.439504 94.592520
F 0.010696 32.157204 94.592520
F 8.922367 24.439504 94.592520
F 8.922367 32.157204 94.592520
F 17.972547 24.329804 94.500820
F 17.808347 32.055704 94.733220
F 2.238627 30.870904 98.230720
F 2.238627 23.153204 98.230720
F 11.150347 30.870904 98.230720
F 11.150347 23.153204 98.230720
F 20.307447 30.836304 98.130020
F 20.012847 23.139004 98.159820
F 2.238607 28.298304 94.592520
F 2.238607 20.580604 94.592520
F 11.150247 28.298304 94.592520
F 11.150247 20.580604 94.592520
F 19.948347 28.153904 94.578020
F 20.187447 20.456204 94.569620
F 2.238627 28.298304 97.321220
F 2.238627 20.580604 97.321220
F 11.150347 28.298304 97.321220
F 11.150347 20.580604 97.321220
F 20.072147 28.253404 97.362320
F 20.239447 20.662304 97.278320
F 2.238617 30.870904 100.959820
F 2.238617 23.153204 100.959820
F 11.150247 30.870904 100.959820
F 11.150247 23.153204 100.959820
F 20.103347 30.654304 101.046820
F 20.066747 23.189204 100.893820
F 4.466547 24.439504 97.321220
F 4.466547 32.157204 97.321220
F 13.378247 24.439504 97.321220
F 13.378247 32.157204 97.321220
F 22.326047 24.437904 97.430820
F 22.372147 32.225004 97.390020
F 4.466527 27.012104 100.959820
F 4.466527 34.729804 100.959820
F 4.466527 19.294304 100.959820
F 13.378247 27.012104 100.959820
F 13.378247 34.729804 100.959820
F 13.378247 19.294304 100.959820
F 22.362847 26.969004 101.060820
F 24.738247 20.448904 101.987820
F 22.373847 19.160404 100.870820
F 4.466537 27.012104 98.230720
F 4.466537 34.729804 98.230720
F 4.466537 19.294304 98.230720
F 13.378247 27.012104 98.230720
F 13.378247 34.729804 98.230720
F 13.378247 19.294304 98.230720
F 22.332647 27.037204 98.214820
F 24.487947 28.419104 101.917820
F 22.359247 19.295304 98.153820
F 4.466527 24.439504 94.592520
F 4.466527 32.157204 94.592520
F 13.378247 24.439504 94.592520
F 13.378247 32.157204 94.592520
F 22.594347 24.336604 94.589420
F 22.228247 32.188304 94.588520
F 6.694457 30.870904 98.230720
F 6.694457 23.153204 98.230720
F 15.506247 30.867804 98.291020
F 15.577747 23.146304 98.174820
F 24.668647 30.825304 98.156920
F 24.633947 23.153104 98.378420
F 6.694447 28.298304 94.592520
F 6.694447 20.580604 94.592520
F 15.691347 28.020204 94.754820
F 15.672047 20.509004 94.533220
F 24.576847 28.433404 94.500720
F 24.535447 20.519004 94.532820
F 6.694457 28.298304 97.321220
F 6.694457 20.580604 97.321220
F 15.631547 28.369604 97.497220
F 15.569147 20.541404 97.228920
F 24.631747 28.203804 97.182420
F 24.591247 20.527704 97.376720
F 6.694447 30.870904 100.959820
F 6.694447 23.153204 100.959820
F 15.538847 30.822104 101.091820
F 15.671547 23.188204 100.811820
F 24.821947 30.884104 100.845820
F 24.587747 23.213404 101.066820
F 0.010708 24.439504 104.597820
F 0.010708 32.157204 104.597820
F 8.922377 24.439504 104.597820
F 8.922377 32.157204 104.597820
F 17.588647 24.352104 104.684820
F 17.904747 31.951204 104.585820
F 0.010694 27.012104 108.235820
F 24.504047 20.499004 104.673820
F 0.010694 34.729804 108.235820
F 24.693647 28.118704 104.422820
F 0.010694 19.294304 108.235820
F 15.594047 20.606104 104.612820
F 8.922367 27.012104 108.235820
F 8.922367 34.729804 108.235820
F 8.922367 19.294304 108.235820
F 17.884747 26.849604 108.317820
F 15.660047 20.659404 101.818820
F 20.169747 30.837304 108.379820
F 0.010706 27.012104 105.506820
F 0.010706 34.729804 105.506820
F 0.010706 19.294304 105.506820
F 8.922377 27.012104 105.506820
F 8.922377 34.729804 105.506820
F 8.922377 19.294304 105.506820
F 17.965347 26.934104 105.698820
F 6.694457 30.870904 105.506820
F 17.891347 19.438104 105.446820
F 0.010696 24.439504 101.868820
F 0.010696 32.157204 101.868820
F 8.922367 24.439504 101.868820
F 8.922367 32.157204 101.868820
F 17.723447 24.494904 101.813820
F 17.868147 32.028604 101.933820
F 2.238627 30.870904 105.506820
F 2.238627 23.153204 105.506820
F 11.150347 30.870904 105.506820
F 11.150347 23.153204 105.506820
F 20.189747 30.924304 105.633820
F 19.862747 23.108704 105.421820
F 2.238607 28.298304 101.868820
F 2.238607 20.580604 101.868820
F 11.150247 28.298304 101.868820
F 11.150247 20.580604 101.868820
F 20.162247 28.146504 102.085820
F 20.167447 20.648204 101.863820
F 2.238627 28.298304 104.597820
F 2.238627 20.580604 104.597820
F 11.150347 28.298304 104.597820
F 11.150347 20.580604 104.597820
F 20.081147 28.413504 104.816820
F 20.082447 20.506504 104.621820
F 2.238617 30.870904 108.235820
F 2.238617 23.153204 108.235820
F 11.150247 30.870904 108.235820
F 11.150247 23.153204 108.235820
F 22.311647 19.239404 108.301820
F 22.280647 19.295404 105.640820
F 4.466547 24.439504 104.597820
F 4.466547 32.157204 104.597820
F 13.378247 24.439504 104.597820
F 13.378247 32.157204 104.597820
F 22.178347 24.476804 104.619820
F 22.342447 32.094204 104.487820
F 4.466527 27.012104 108.235820
F 4.466527 34.729804 108.235820
F 4.466527 19.294304 108.235820
F 13.378247 27.012104 108.235820
F 13.378247 34.729804 108.235820
F 13.378247 19.294304 108.235820
F 4.466527 32.157204 101.868820
F 15.620547 30.805704 105.373820
F 17.767047 19.209304 108.267820
F 4.466537 27.012104 105.506820
F 4.466537 34.729804 105.506820
F 4.466537 19.294304 105.506820
F 13.378247 27.012104 105.506820
F 13.378247 34.729804 105.506820
F 13.378247 19.294304 105.506820
F 22.475747 27.105204 105.656820
F 15.568847 28.184604 102.052820
F 22.389347 24.398204 87.245620
F 24.474347 20.597304 87.154020
F 20.087347 20.531104 109.068820
F 20.022847 20.429204 87.204220
F 17.864347 34.647404 105.618820
F 22.184547 24.566604 108.887820
F 15.726347 28.238004 109.160820
F 20.072947 28.282104 109.198820
F 22.327447 32.325004 108.925820
F 24.781047 28.367304 109.349820
F 17.789947 32.167204 109.020820
F 15.587647 20.520204 109.140820
F 17.810947 32.056904 87.116920
F 22.254747 32.318204 87.390220
F 24.583347 28.377604 87.328220
F 0.010708 24.439504 111.873820
F 0.010708 32.157204 111.873820
F 8.922377 24.439504 111.873820
F 8.922377 32.157204 111.873820
F 17.970347 24.430204 111.736820
F 17.984147 32.074004 111.738820
F 0.010694 27.012104 115.511820
F 22.375647 19.229004 127.405820
F 0.010694 34.729804 115.511820
F 22.315047 19.120704 130.161820
F 0.010694 19.294304 115.511820
F 15.650247 23.221704 130.154820
F 8.922367 27.012104 115.511820
F 8.922367 34.729804 115.511820
F 8.922367 19.294304 115.511820
F 17.858247 26.962304 115.487820
F 15.702547 28.270804 126.544820
F 17.947447 19.408504 115.465820
F 0.010706 27.012104 112.783820
F 0.010706 34.729804 112.783820
F 0.010706 19.294304 112.783820
F 8.922377 27.012104 112.783820
F 8.922377 34.729804 112.783820
F 8.922377 19.294304 112.783820
F 17.773047 26.912004 112.873820
F 4.466527 24.439504 123.697820
F 17.808147 19.239904 112.738820
F 0.010696 24.439504 109.144820
F 0.010696 32.157204 109.144820
F 8.922367 24.439504 109.144820
F 8.922367 32.157204 109.144820
F 6.694447 20.580604 123.697820
F 6.694447 28.298304 123.697820
F 2.238627 30.870904 112.783820
F 2.238627 23.153204 112.783820
F 11.150347 30.870904 112.783820
F 11.150347 23.153204 112.783820
F 20.208547 30.827604 112.640820
F 20.065247 23.097604 112.851820
F 2.238607 28.298304 109.144820
F 2.238607 20.580604 109.144820
F 11.150247 28.298304 109.144820
F 11.150247 20.580604 109.144820
F 13.378247 24.439504 123.697820
F 24.534547 23.085104 127.405820
F 2.238627 28.298304 111.873820
F 2.238627 20.580604 111.873820
F 11.150347 28.298304 111.873820
F 11.150347 20.580604 111.873820
F 20.177347 28.100604 111.965820
F 20.168147 20.576804 111.733820
F 2.238617 30.870904 115.511820
F 2.238617 23.153204 115.511820
F 11.150247 30.870904 115.511820
F 11.150247 23.153204 115.511820
F 20.365847 30.921604 115.482820
F 20.226547 23.186204 115.625820
F 4.466547 24.439504 111.873820
F 4.466547 32.157204 111.873820
F 13.378247 24.439504 111.873820
F 13.378247 32.157204 111.873820
F 22.036647 24.580504 111.600820
F 22.496347 32.162604 111.655820
F 4.466527 27.012104 115.511820
F 4.466527 34.729804 115.511820
F 4.466527 19.294304 115.511820
F 13.378247 27.012104 115.511820
F 13.378247 34.729804 115.511820
F 13.378247 19.294304 115.511820
F 22.323947 27.036104 115.612820
F 13.378247 32.157204 123.697820
F 22.369847 19.217504 115.701820
F 4.466537 27.012104 112.783820
F 4.466537 34.729804 112.783820
F 4.466537 19.294304 112.783820
F 13.378247 27.012104 112.783820
F 13.378247 34.729804 112.783820
F 13.378247 19.294304 112.783820
F 22.523547 26.959804 112.771820
F 6.694457 20.580604 126.426820
F 22.397847 19.335804 112.819820
F 4.466527 24.439504 109.144820
F 4.466527 32.157204 109.144820
F 13.378247 24.439504 109.144820
F 13.378247 32.157204 109.144820
F 22.521747 24.329504 123.442820
F 6.694457 30.870904 127.335820
F 6.694457 30.870904 112.783820
F 6.694457 23.153204 112.783820
F 15.774847 30.898304 112.641820
F 15.617847 23.109004 112.885820
F 24.652047 30.964104 112.774820
F 24.271647 23.318304 112.805820
F 6.694447 28.298304 109.144820
F 6.694447 20.580604 109.144820
F 6.694457 23.153204 127.335820
F 24.584447 30.705104 127.104820
F 15.692347 23.344104 127.240820
F 15.568847 30.955304 127.294820
F 6.694457 28.298304 111.873820
F 6.694457 20.580604 111.873820
F 15.639047 28.275204 111.938820
F 15.549147 20.544604 112.016820
F 24.699747 28.396504 112.024820
F 24.543847 20.744804 112.056820
F 6.694447 30.870904 115.511820
F 6.694447 23.153204 115.511820
F 15.617447 30.819704 115.520820
F 15.650747 23.106604 115.677820
F 24.672047 30.985604 115.379820
F 24.469647 23.289404 115.378820
F 0.010708 24.439504 119.149820
F 0.010708 32.157204 119.149820
F 8.922377 24.439504 119.149820
F 8.922377 32.157204 119.149820
F 18.044547 24.491904 119.290820
F 17.879047 32.171804 119.271820
F 0.010694 27.012104 122.788820
F 15.680447 30.802804 130.195820
F 0.010694 34.729804 122.788820
F 6.694447 23.153204 130.064820
F 0.010694 19.294304 122.788820
F 6.694447 30.870904 130.064820
F 8.922367 27.012104 122.788820
F 8.922367 34.729804 122.788820
F 8.922367 19.294304 122.788820
F 17.943747 27.050804 122.720820
F 6.694457 28.298304 126.426820
F 18.126747 19.245604 122.694820
F 0.010706 27.012104 120.059820
F 0.010706 34.729804 120.059820
F 0.010706 19.294304 120.059820
F 8.922377 27.012104 120.059820
F 8.922377 34.729804 120.059820
F 8.922377 19.294304 120.059820
F 17.775947 27.213004 119.995820
F 17.834647 19.233704 130.191820
F 17.880147 19.353404 119.956820
F 0.010696 24.439504 116.421820
F 0.010696 32.157204 116.421820
F 8.922367 24.439504 116.421820
F 8.922367 32.157204 116.421820
F 17.829747 24.522804 116.601820
F 17.949347 32.008904 116.418820
F 2.238627 30.870904 120.059820
F 2.238627 23.153204 120.059820
F 11.150347 30.870904 120.059820
F 11.150347 23.153204 120.059820
F 20.096947 30.919204 120.066820
F 20.175847 23.174104 120.040820
F 2.238607 28.298304 116.421820
F 2.238607 20.580604 116.421820
F 11.150247 28.298304 116.421820
F 11.150247 20.580604 116.421820
F 20.086047 28.346004 116.352820
F 20.111047 20.650704 116.517820
F 2.238627 28.298304 119.149820
F 2.238627 20.580604 119.149820
F 11.150347 28.298304 119.149820
F 11.150347 20.580604 119.149820
F 19.911047 28.355604 119.098820
F 20.317347 20.556704 119.262820
F 2.238617 30.870904 122.788820
F 2.238617 23.153204 122.788820
F 11.150247 30.870904 122.788820
F 11.150247 23.153204 122.788820
F 19.984247 30.712204 122.686820
F 20.348047 23.055404 122.691820
F 4.466547 24.439504 119.149820
F 4.466547 32.157204 119.149820
F 13.378247 24.439504 119.149820
F 13.378247 32.157204 119.149820
F 22.406647 24.346404 119.257820
F 22.360147 32.162604 119.286820
F 4.466527 27.012104 122.788820
F 4.466527 34.729804 122.788820
F 4.466527 19.294304 122.788820
F 13.378247 27.012104 122.788820
F 13.378247 34.729804 122.788820
F 13.378247 19.294304 122.788820
F 22.296347 26.805004 122.605820
F 22.283147 32.028504 123.524820
F 22.561047 19.277304 122.815820
F 4.466537 27.012104 120.059820
F 4.466537 34.729804 120.059820
F 4.466537 19.294304 120.059820
F 13.378247 27.012104 120.059820
F 13.378247 34.729804 120.059820
F 13.378247 19.294304 120.059820
F 22.225147 26.913904 119.822820
F 22.344947 26.812004 130.121820
F 22.614647 19.447504 120.160820
F 4.466527 24.439504 116.421820
F 4.466527 32.157204 116.421820
F 13.378247 24.439504 116.421820
F 13.378247 32.157204 116.421820
F 22.308747 24.469304 116.519820
F 22.485347 32.301304 116.536820
F 6.694457 30.870904 120.059820
F 6.694457 23.153204 120.059820
F 15.714947 30.886404 120.302820
F 15.738547 23.173104 120.054820
F 24.481047 30.803404 120.374820
F 24.847747 23.210804 119.871820
F 6.694447 28.298304 116.421820
F 6.694447 20.580604 116.421820
F 15.557147 28.275404 116.436820
F 15.706847 20.467504 116.436820
F 24.711847 28.443804 116.475820
F 24.566147 20.750904 116.320820
F 6.694457 28.298304 119.149820
F 6.694457 20.580604 119.149820
F 15.690247 28.447404 119.166820
F 15.661047 20.674304 119.259820
F 24.690747 28.375404 119.178820
F 24.799747 20.689104 119.092820
F 6.694447 30.870904 122.788820
F 6.694447 23.153204 122.788820
F 15.557147 30.792104 122.945820
F 15.725247 22.936704 122.713820
F 24.718247 30.573704 122.984820
F 24.853747 23.163704 122.724820
F 0.010708 24.439504 126.426820
F 0.010708 32.157204 126.426820
F 8.922377 24.439504 126.426820
F 8.922377 32.157204 126.426820
F 17.997647 24.259904 126.378820
F 17.821047 32.262004 126.532820
F 0.010694 27.012104 130.064820
F 24.636547 20.506404 126.496820
F 0.010694 34.729804 130.064820
F 24.635547 28.031404 126.361820
F 0.010694 19.294304 130.064820
F 15.532347 20.657404 126.365820
F 8.922367 27.012104 130.064820
F 8.922367 34.729804 130.064820
F 8.922367 19.294304 130.064820
F 17.809447 26.799304 130.076820
F 24.595147 20.733804 123.794820
F 20.142347 23.040904 130.018820
F 0.010706 27.012104 127.335820
F 0.010706 34.729804 127.335820
F 0.010706 19.294304 127.335820
F 8.922377 27.012104 127.335820
F 8.922377 34.729804 127.335820
F 8.922377 19.294304 127.335820
F 17.795647 26.706704 127.279820
F 24.546247 28.016504 123.610820
F 17.792547 19.508804 127.418820
F 0.010696 24.439504 123.697820
F 0.010696 32.157204 123.697820
F 8.922367 24.439504 123.697820
F 8.922367 32.157204 123.697820
F 17.932747 24.359404 123.505820
F 17.983847 32.195904 123.705820
F 2.238627 30.870904 127.335820
F 2.238627 23.153204 127.335820
F 11.150347 30.870904 127.335820
F 11.150347 23.153204 127.335820
F 20.032747 30.828704 127.175820
F 20.231847 23.162504 127.291820
F 2.238607 28.298304 123.697820
F 2.238607 20.580604 123.697820
F 11.150247 28.298304 123.697820
F 11.150247 20.580604 123.697820
F 20.240947 28.107404 123.664820
F 20.360247 20.495504 123.821820
F 2.238627 28.298304 126.426820
F 2.238627 20.580604 126.426820
F 11.150347 28.298304 126.426820
F 11.150347 20.580604 126.426820
F 20.105247 28.269104 126.385820
F 20.257247 20.679804 126.475820
F 2.238617 30.870904 130.064820
F 2.238617 23.153204 130.064820
F 11.150247 30.870904 130.064820
F 11.150247 23.153204 130.064820
F 20.124747 30.850104 129.963820
F 4.466527 32.157204 123.697820
F 4.466547 24.439504 126.426820
F 4.466547 32.157204 126.426820
F 13.378247 24.439504 126.426820
F 13.378247 32.157204 126.426820
F 22.467847 24.336004 126.091820
F 22.363047 31.898404 126.255820
F 4.466527 27.012104 130.064820
F 4.466527 34.729804 130.064820
F 4.466527 19.294304 130.064820
F 13.378247 27.012104 130.064820
F 13.378247 34.729804 130.064820
F 13.378247 19.294304 130.064820
F 24.601847 30.725704 129.737820
F 15.829647 20.436704 123.711820
F 24.576147 23.202504 130.179820
F 4.466537 27.012104 127.335820
F 4.466537 34.729804 127.335820
F 4.466537 19.294304 127.335820
F 13.378247 27.012104 127.335820
F 13.378247 34.729804 127.335820
F 13.378247 19.294304 127.335820
F 22.320347 26.811804 127.244820
F 15.664247 28.180104 123.711820
F 22.228047 34.717104 119.902820
F 22.498647 34.646404 129.819820
F 22.396147 34.518404 127.150820
F 22.320047 34.869004 115.320820
F 17.769947 34.733804 112.612820
F 17.769747 34.555704 115.386820
F 17.919447 34.783004 120.124820
F 17.987847 34.773404 130.023820
F 22.392947 34.729104 122.758820
F 24.565647 20.581004 109.272820
F 17.977547 32.322204 130.975820
F 22.562147 32.111704 130.796820
F 22.387747 24.331804 131.144820
F 15.634847 28.306804 131.019820
F 15.616847 20.588804 130.807820
F 17.866547 24.373804 130.876820
F 20.062847 20.499204 131.016820
F 24.687247 28.072804 130.853820
F 20.008647 28.148104 130.760820
F 17.784747 24.227304 109.027820
F 0.010708 47.592704 2.728630
F 0.010708 39.874904 2.728630
F 8.922377 47.592704 2.728630
F 8.922377 39.874904 2.728630
F 17.670547 47.705404 2.631440
F 17.787347 39.898804 2.625090
F 0.010694 50.165204 6.366810
F 17.943347 34.779004 10.874820
F 0.010694 42.447504 6.366810
F 24.431547 51.426004 7.377880
F 8.922367 50.165204 6.366810
F 8.922367 42.447504 6.366810
F 17.928147 49.921404 6.540910
F 17.717347 42.535304 6.338340
F 0.010706 50.165204 3.638180
F 0.010706 42.447504 3.638180
F 8.922377 50.165204 3.638180
F 8.922377 42.447504 3.638180
F 17.791847 50.086904 3.802600
F 17.899947 42.361304 3.623790
F 0.010696 47.592704 0.000002
F 0.010696 39.874904 0.000001
F 8.922367 47.592704 0.000002
F 8.922367 39.874904 0.000001
F 20.104647 46.299304 20.784720
F 6.694457 36.016104 17.281320
F 2.238627 38.588604 3.638180
F 2.238627 46.306404 3.638180
F 11.150347 38.588604 3.638180
F 11.150347 46.306404 3.638180
F 20.047147 38.658004 3.596220
F 20.070647 46.453204 3.403880
F 2.238607 51.451504 0.000003
F 2.238607 36.016104 0.000002
F 2.238607 43.733804 0.000002
F 11.150247 51.451504 0.000002
F 11.150247 36.016104 0.000001
F 11.150247 43.733804 0.000002
F 15.547447 51.477404 17.396520
F 15.750147 51.294404 2.575750
F 24.519747 51.282504 10.116020
F 2.238627 51.451504 2.728630
F 2.238627 36.016104 2.728630
F 2.238627 43.733804 2.728630
F 11.150347 51.451504 2.728630
F 11.150347 36.016104 2.728630
F 11.150347 43.733804 2.728630
F 20.019247 51.510904 14.632120
F 20.168247 36.160504 2.683510
F 19.956447 43.793604 2.509220
F 2.238617 38.588604 6.366810
F 2.238617 46.306404 6.366810
F 11.150247 38.588604 6.366810
F 11.150247 46.306404 6.366810
F 20.169447 38.463204 6.251430
F 20.173847 46.166404 6.090990
F 4.466547 47.592704 2.728630
F 4.466547 39.874904 2.728630
F 13.378247 47.592704 2.728630
F 13.378247 39.874904 2.728630
F 22.540247 47.418804 2.587200
F 22.206747 39.904504 2.854960
F 4.466527 50.165204 6.366810
F 4.466527 42.447504 6.366810
F 13.378247 50.165204 6.366810
F 13.378247 42.447504 6.366810
F 22.379947 49.966204 6.329360
F 22.407947 42.383804 6.265740
F 4.466537 50.165204 3.638180
F 4.466537 42.447504 3.638180
F 13.378247 50.165204 3.638180
F 13.378247 42.447504 3.638180
F 22.356247 49.949904 3.625630
F 22.313947 42.600804 3.470610
F 4.466527 47.592704 0.000002
F 4.466527 39.874904 0.000001
F 13.378247 47.592704 0.000002
F 13.378247 39.874904 0.000001
F 15.740447 51.444604 10.117920
F 22.466047 50.235204 21.021920
F 6.694457 38.588604 3.638180
F 6.694457 46.306404 3.638180
F 15.716447 38.638604 3.681120
F 15.579147 46.223404 3.607100
F 24.576047 38.419004 3.593900
F 24.747147 46.252504 3.375980
F 6.694447 51.451504 0.000003
F 6.694447 36.016104 0.000002
F 6.694447 43.733804 0.000002
F 24.688847 43.866604 14.486120
F 15.641047 43.785904 17.356220
F 15.591647 36.025204 17.412220
F 6.694457 43.733804 17.281320
F 24.722747 35.797604 17.277720
F 24.539647 43.906804 17.214820
F 6.694457 51.451504 2.728630
F 6.694457 36.016104 2.728630
F 6.694457 43.733804 2.728630
F 24.499947 35.995704 14.580820
F 15.535347 36.072704 2.632650
F 15.499547 43.817604 2.542120
F 6.694457 51.451504 17.281320
F 24.869647 35.923204 2.599740
F 24.735747 43.522004 2.775430
F 6.694447 38.588604 6.366810
F 6.694447 46.306404 6.366810
F 15.627747 38.659504 6.322750
F 15.450847 46.232504 6.360110
F 24.789847 38.377204 6.324410
F 24.793147 46.304204 6.147220
F 0.010708 47.592704 10.005020
F 0.010708 39.874904 10.005020
F 8.922377 47.592704 10.005020
F 8.922377 39.874904 10.005020
F 18.097847 47.459504 10.113520
F 17.746047 39.939804 9.997360
F 0.010694 50.165204 13.643120
F 15.576647 46.033804 20.912020
F 0.010694 42.447504 13.643120
F 15.713447 38.634904 20.963020
F 8.922367 50.165204 13.643120
F 8.922367 42.447504 13.643120
F 17.629847 50.166604 13.830520
F 18.016547 42.578204 13.644820
F 0.010706 50.165204 10.914520
F 0.010706 42.447504 10.914520
F 8.922377 50.165204 10.914520
F 8.922377 42.447504 10.914520
F 17.903547 50.139704 11.092120
F 17.755947 42.483904 10.969420
F 0.010696 47.592704 7.276350
F 0.010696 39.874904 7.276350
F 8.922367 47.592704 7.276350
F 8.922367 39.874904 7.276350
F 17.818847 47.163704 7.346350
F 18.008047 39.860704 7.244540
F 2.238627 38.588604 10.914520
F 2.238627 46.306404 10.914520
F 11.150347 38.588604 10.914520
F 11.150347 46.306404 10.914520
F 19.805147 38.490504 10.810520
F 20.232047 45.905304 10.775920
F 2.238607 51.451504 7.276350
F 2.238607 36.016104 7.276350
F 2.238607 43.733804 7.276350
F 11.150247 51.451504 7.276350
F 11.150247 36.016104 7.276350
F 11.150247 43.733804 7.276350
F 15.520747 51.483804 14.713320
F 20.231947 35.856504 6.956340
F 20.106747 43.662504 7.075420
F 2.238627 51.451504 10.005020
F 2.238627 36.016104 10.005020
F 2.238627 43.733804 10.005020
F 11.150347 51.451504 10.005020
F 11.150347 36.016104 10.005020
F 11.150347 43.733804 10.005020
F 20.056747 51.447404 17.431020
F 20.065347 36.130204 9.624730
F 20.144947 43.442704 9.954810
F 2.238617 38.588604 13.643120
F 2.238617 46.306404 13.643120
F 11.150247 38.588604 13.643120
F 11.150247 46.306404 13.643120
F 20.110847 38.583104 13.624320
F 19.972247 46.325204 13.438120
F 4.466547 47.592704 10.005020
F 4.466547 39.874904 10.005020
F 13.378247 47.592704 10.005020
F 13.378247 39.874904 10.005020
F 22.271847 47.551504 9.850640
F 22.225147 39.553904 9.750220
F 4.466527 50.165204 13.643120
F 4.466527 42.447504 13.643120
F 13.378247 50.165204 13.643120
F 13.378247 42.447504 13.643120
F 22.073947 50.203504 13.541820
F 22.470847 42.397104 13.500020
F 4.466537 50.165204 10.914520
F 4.466537 42.447504 10.914520
F 13.378247 50.165204 10.914520
F 13.378247 42.447504 10.914520
F 22.227747 50.169004 10.856320
F 22.390347 42.202404 10.758120
F 4.466527 47.592704 7.276350
F 4.466527 39.874904 7.276350
F 13.378247 47.592704 7.276350
F 13.378247 39.874904 7.276350
F 22.519247 47.417204 7.107970
F 22.428647 39.770404 7.050060
F 6.694457 38.588604 10.914520
F 6.694457 46.306404 10.914520
F 15.445747 38.584604 10.974120
F 15.581347 46.320704 10.822820
F 24.711347 38.574904 10.736320
F 24.633247 46.257004 10.732420
F 6.694447 51.451504 7.276350
F 6.694447 36.016104 7.276350
F 6.694447 43.733804 7.276350
F 20.225947 51.330004 7.338590
F 15.697347 36.051204 7.344030
F 15.562947 43.667704 7.379910
F 24.660847 51.253304 2.698800
F 24.722247 35.735604 7.254260
F 24.821647 43.649704 7.006250
F 6.694457 51.451504 10.005020
F 6.694457 36.016104 10.005020
F 6.694457 43.733804 10.005020
F 19.900347 51.524804 10.147820
F 15.647847 36.010804 9.927140
F 15.567447 43.744304 10.060620
F 24.580547 46.368204 20.990620
F 24.538247 35.940704 9.927520
F 24.499047 43.697204 9.843960
F 6.694447 38.588604 13.643120
F 6.694447 46.306404 13.643120
F 15.619547 38.567004 13.753020
F 15.592147 46.346404 13.561220
F 24.682847 38.485204 13.487520
F 24.487047 46.500304 13.482020
F 0.010708 47.592704 17.281320
F 0.010708 39.874904 17.281320
F 8.922377 47.592704 17.281320
F 8.922377 39.874904 17.281320
F 17.741747 47.431504 17.255520
F 17.820047 40.074704 17.131420
F 0.010694 50.165204 20.919520
F 6.694447 46.306404 20.919520
F 0.010694 42.447504 20.919520
F 6.694447 38.588604 20.919520
F 8.922367 50.165204 20.919520
F 8.922367 42.447504 20.919520
F 17.929347 42.404004 20.784420
F 17.692347 49.952504 20.934420
F 0.010706 50.165204 18.190920
F 0.010706 42.447504 18.190920
F 8.922377 50.165204 18.190920
F 8.922377 42.447504 18.190920
F 17.696847 50.023204 18.287820
F 18.101547 42.561804 18.028520
F 0.010696 47.592704 14.552720
F 0.010696 39.874904 14.552720
F 8.922367 47.592704 14.552720
F 8.922367 39.874904 14.552720
F 17.735847 47.626104 14.458120
F 17.981747 39.973504 14.472820
F 2.238627 38.588604 18.190920
F 2.238627 46.306404 18.190920
F 11.150347 38.588604 18.190920
F 11.150347 46.306404 18.190920
F 19.972247 38.731304 18.132320
F 20.057247 46.327304 18.077220
F 2.238607 51.451504 14.552720
F 2.238607 36.016104 14.552720
F 2.238607 43.733804 14.552720
F 11.150247 51.451504 14.552720
F 11.150247 36.016104 14.552720
F 11.150247 43.733804 14.552720
F 24.599147 51.378004 17.168120
F 19.995647 35.947904 14.568620
F 20.182947 43.853704 14.533020
F 2.238627 51.451504 17.281320
F 2.238627 36.016104 17.281320
F 2.238627 43.733804 17.281320
F 11.150347 51.451504 17.281320
F 11.150347 36.016104 17.281320
F 11.150347 43.733804 17.281320
F 22.372747 42.321704 20.683920
F 20.230247 36.040004 17.325820
F 20.194947 43.981404 17.137120
F 2.238617 38.588604 20.919520
F 2.238617 46.306404 20.919520
F 11.150247 38.588604 20.919520
F 11.150247 46.306404 20.919520
F 24.559247 38.391504 20.836720
F 19.999547 38.437304 20.926620
F 4.466547 47.592704 17.281320
F 4.466547 39.874904 17.281320
F 13.378247 47.592704 17.281320
F 13.378247 39.874904 17.281320
F 22.305547 47.655904 17.155520
F 22.271447 39.876604 17.184720
F 4.466527 50.165204 20.919520
F 4.466527 42.447504 20.919520
F 13.378247 50.165204 20.919520
F 13.378247 42.447504 20.919520
F 19.991747 51.212804 2.808650
F 15.618647 51.368104 7.352460
F 4.466537 50.165204 18.190920
F 4.466537 42.447504 18.190920
F 13.378247 50.165204 18.190920
F 13.378247 42.447504 18.190920
F 22.409447 50.214604 18.292620
F 22.499547 42.504504 17.902020
F 4.466527 47.592704 14.552720
F 4.466527 39.874904 14.552720
F 13.378247 47.592704 14.552720
F 13.378247 39.874904 14.552720
F 22.100247 47.557604 14.404820
F 22.422947 39.789104 14.354420
F 6.694457 38.588604 18.190920
F 6.694457 46.306404 18.190920
F 15.601847 38.610304 18.113520
F 15.611247 46.256204 18.225620
F 24.462247 38.446004 18.107220
F 24.589947 46.578704 18.199120
F 6.694447 51.451504 14.552720
F 6.694447 36.016104 14.552720
F 6.694447 43.733804 14.552720
F 24.466247 51.291304 14.485320
F 15.561947 36.090904 14.740020
F 15.624547 43.800304 14.525920
F 17.831047 34.783704 6.193130
F 24.439147 51.459204 -0.070698
F 17.672847 34.577804 13.552920
F 22.435447 34.660504 6.228880
F 22.192947 34.664304 13.634920
F 22.411447 34.646404 18.043320
F 18.053247 34.782504 20.909220
F 24.569547 43.641604 21.588620
F 20.354447 43.775304 21.683620
F 22.472747 39.695204 21.679120
F 17.874847 39.851604 21.747520
F 15.621847 43.493004 21.757920
F 20.275447 43.494204 -0.258470
F 17.910547 47.409804 -0.044936
F 17.798847 39.774704 -0.124518
F 0.010708 47.592704 24.557720
F 0.010708 39.874904 24.557720
F 8.922377 47.592704 24.557720
F 8.922377 39.874904 24.557720
F 17.850747 47.623304 24.487520
F 17.840847 39.736004 24.406820
F 0.010694 50.165204 28.195820
F 6.694457 51.451504 39.110420
F 0.010694 42.447504 28.195820
F 20.145447 38.556304 42.803920
F 8.922367 50.165204 28.195820
F 8.922367 42.447504 28.195820
F 17.922447 50.121504 28.070220
F 17.872647 42.428804 28.178420
F 0.010706 50.165204 25.467220
F 0.010706 42.447504 25.467220
F 8.922377 50.165204 25.467220
F 8.922377 42.447504 25.467220
F 17.953347 50.123204 25.481420
F 17.853247 42.277904 25.415320
F 0.010696 47.592704 21.829020
F 0.010696 39.874904 21.829020
F 8.922367 47.592704 21.829020
F 8.922367 39.874904 21.829020
F 15.724647 51.436404 31.608720
F 20.165747 36.100904 36.369620
F 2.238627 38.588604 25.467220
F 2.238627 46.306404 25.467220
F 11.150347 38.588604 25.467220
F 11.150347 46.306404 25.467220
F 20.060347 38.490204 25.283320
F 19.934047 46.184604 25.456720
F 2.238607 51.451504 21.829020
F 2.238607 36.016104 21.829020
F 2.238607 43.733804 21.829020
F 11.150247 51.451504 21.829020
F 11.150247 36.016104 21.829020
F 11.150247 43.733804 21.829020
F 15.635147 51.426404 29.095520
F 6.694457 36.016104 39.110420
F 6.694457 43.733804 39.110420
F 2.238627 51.451504 24.557720
F 2.238627 36.016104 24.557720
F 2.238627 43.733804 24.557720
F 11.150347 51.451504 24.557720
F 11.150347 36.016104 24.557720
F 11.150347 43.733804 24.557720
F 24.627947 36.238204 36.338520
F 20.002447 35.951204 24.639620
F 20.059147 43.615604 24.377820
F 2.238617 38.588604 28.195820
F 2.238617 46.306404 28.195820
F 11.150247 38.588604 28.195820
F 11.150247 46.306404 28.195820
F 20.118547 38.587004 28.000120
F 20.049647 46.035504 28.123420
F 4.466547 47.592704 24.557720
F 4.466547 39.874904 24.557720
F 13.378247 47.592704 24.557720
F 13.378247 39.874904 24.557720
F 22.227647 47.745704 24.655020
F 22.492247 39.606704 24.436220
F 4.466527 50.165204 28.195820
F 4.466527 42.447504 28.195820
F 13.378247 50.165204 28.195820
F 13.378247 42.447504 28.195820
F 22.477347 50.101904 28.289120
F 22.314647 42.306104 28.083520
F 4.466537 50.165204 25.467220
F 4.466537 42.447504 25.467220
F 13.378247 50.165204 25.467220
F 13.378247 42.447504 25.467220
F 22.566247 50.290504 25.688420
F 22.320947 42.322704 25.214620
F 4.466527 47.592704 21.829020
F 4.466527 39.874904 21.829020
F 13.378247 47.592704 21.829020
F 13.378247 39.874904 21.829020
F 15.775547 43.698004 39.277020
F 15.605247 43.818804 36.600120
F 6.694457 38.588604 25.467220
F 6.694457 46.306404 25.467220
F 15.729447 38.573804 25.502020
F 15.585847 46.157104 25.355820
F 24.686247 38.464004 25.422820
F 24.605747 46.312704 25.192820
F 6.694447 51.451504 21.829020
F 6.694447 36.016104 21.829020
F 6.694447 43.733804 21.829020
F 15.538947 36.061404 39.150320
F 24.359947 38.494604 42.811520
F 18.126347 42.382904 42.752720
F 24.555747 43.674004 39.164220
F 24.679947 36.167704 39.127420
F 22.175847 42.275504 42.737420
F 6.694457 51.451504 24.557720
F 6.694457 36.016104 24.557720
F 6.694457 43.733804 24.557720
F 20.312847 51.350104 24.574420
F 15.580747 36.058004 24.672520
F 15.705347 43.637204 24.475420
F 24.636347 51.559004 29.117420
F 24.474647 35.779504 24.486520
F 24.360047 43.791204 24.422820
F 6.694447 38.588604 28.195820
F 6.694447 46.306404 28.195820
F 15.572347 38.684304 28.242720
F 15.617447 46.390504 28.088920
F 24.806147 38.603204 28.123720
F 24.615447 46.278804 28.038720
F 0.010708 47.592704 31.834020
F 0.010708 39.874904 31.834020
F 8.922377 47.592704 31.834020
F 8.922377 39.874904 31.834020
F 17.892547 47.721904 31.840620
F 17.798247 39.926304 31.955720
F 0.010694 50.165204 35.472220
F 15.499947 46.129404 42.713820
F 0.010694 42.447504 35.472220
F 15.720847 38.730504 42.730220
F 8.922367 50.165204 35.472220
F 8.922367 42.447504 35.472220
F 17.929347 50.026204 35.518020
F 17.783847 42.374504 35.438020
F 0.010706 50.165204 32.743620
F 0.010706 42.447504 32.743620
F 8.922377 50.165204 32.743620
F 8.922377 42.447504 32.743620
F 17.945647 50.214304 32.734620
F 17.596047 42.476204 32.782320
F 0.010696 47.592704 29.105420
F 0.010696 39.874904 29.105420
F 8.922367 47.592704 29.105420
F 8.922367 39.874904 29.105420
F 17.893447 47.532204 29.121820
F 17.956147 39.891004 29.229820
F 2.238627 38.588604 32.743620
F 2.238627 46.306404 32.743620
F 11.150347 38.588604 32.743620
F 11.150347 46.306404 32.743620
F 20.087247 38.700104 32.815220
F 20.033747 46.418504 32.589020
F 2.238607 51.451504 29.105420
F 2.238607 36.016104 29.105420
F 2.238607 43.733804 29.105420
F 11.150247 51.451504 29.105420
F 11.150247 36.016104 29.105420
F 11.150247 43.733804 29.105420
F 19.952847 46.409504 42.560620
F 20.103047 36.072204 29.167320
F 20.142847 43.417804 29.010720
F 2.238627 51.451504 31.834020
F 2.238627 36.016104 31.834020
F 2.238627 43.733804 31.834020
F 11.150347 51.451504 31.834020
F 11.150347 36.016104 31.834020
F 11.150347 43.733804 31.834020
F 15.593947 51.371104 39.233820
F 20.182647 36.175004 31.881320
F 19.838947 43.846804 31.827320
F 2.238617 38.588604 35.472220
F 2.238617 46.306404 35.472220
F 11.150247 38.588604 35.472220
F 11.150247 46.306404 35.472220
F 20.046647 38.658604 35.542720
F 20.094147 46.456104 35.312920
F 4.466547 47.592704 31.834020
F 4.466547 39.874904 31.834020
F 13.378247 47.592704 31.834020
F 13.378247 39.874904 31.834020
F 22.381047 47.606804 31.649820
F 22.348647 39.845404 31.773820
F 4.466527 50.165204 35.472220
F 4.466527 42.447504 35.472220
F 13.378247 50.165204 35.472220
F 13.378247 42.447504 35.472220
F 22.497747 50.111604 35.394620
F 22.380747 42.550204 35.201320
F 4.466537 50.165204 32.743620
F 4.466537 42.447504 32.743620
F 13.378247 50.165204 32.743620
F 13.378247 42.447504 32.743620
F 22.313647 50.251304 32.764820
F 22.241247 42.426604 32.383020
F 4.466527 47.592704 29.105420
F 4.466527 39.874904 29.105420
F 13.378247 47.592704 29.105420
F 13.378247 39.874904 29.105420
F 22.172247 47.418904 28.959120
F 22.417347 39.773104 29.024020
F 6.694457 38.588604 32.743620
F 6.694457 46.306404 32.743620
F 15.556747 38.656704 32.807720
F 15.709847 46.210504 32.729620
F 24.711647 38.608204 32.658320
F 24.593947 46.322304 32.604620
F 6.694447 51.451504 29.105420
F 6.694447 36.016104 29.105420
F 6.694447 43.733804 29.105420
F 22.178647 50.134004 42.627220
F 15.645947 35.959704 29.174620
F 15.590447 43.731504 28.936820
F 22.344847 34.812904 35.545820
F 24.500747 36.036204 29.187620
F 24.636447 43.548804 28.716320
F 6.694457 51.451504 31.834020
F 6.694457 36.016104 31.834020
F 6.694457 43.733804 31.834020
F 24.467647 51.348204 38.863120
F 15.512847 35.954204 31.797120
F 15.327047 43.756904 31.505320
F 24.559447 43.700804 36.340220
F 24.779947 35.953704 31.946820
F 24.414247 43.726104 31.530120
F 6.694447 38.588604 35.472220
F 6.694447 46.306404 35.472220
F 15.667647 38.541404 35.502420
F 15.610447 46.385704 35.479720
F 24.368047 38.708304 35.281220
F 24.567447 46.269404 35.353620
F 0.010708 47.592704 39.110420
F 0.010708 39.874904 39.110420
F 8.922377 47.592704 39.110420
F 8.922377 39.874904 39.110420
F 18.053647 47.826304 39.013720
F 17.929847 39.802704 39.048320
F 0.010694 50.165204 42.748520
F 6.694447 46.306404 42.748520
F 0.010694 42.447504 42.748520
F 6.694447 38.588604 42.748520
F 8.922367 50.165204 42.748520
F 8.922367 42.447504 42.748520
F 20.108447 51.422904 28.981920
F 24.418947 46.399004 42.618120
F 0.010706 50.165204 40.019920
F 0.010706 42.447504 40.019920
F 8.922377 50.165204 40.019920
F 8.922377 42.447504 40.019920
F 17.940747 50.301304 40.235820
F 17.988647 42.268004 39.984820
F 0.010696 47.592704 36.381720
F 0.010696 39.874904 36.381720
F 8.922367 47.592704 36.381720
F 8.922367 39.874904 36.381720
F 17.876647 47.583204 36.403720
F 17.813047 39.922904 36.353120
F 2.238627 38.588604 40.019920
F 2.238627 46.306404 40.019920
F 11.150347 38.588604 40.019920
F 11.150347 46.306404 40.019920
F 20.270047 38.554304 40.201120
F 20.133947 46.083104 39.703220
F 2.238607 51.451504 36.381720
F 2.238607 36.016104 36.381720
F 2.238607 43.733804 36.381720
F 11.150247 51.451504 36.381720
F 11.150247 36.016104 36.381720
F 11.150247 43.733804 36.381720
F 15.607447 51.459404 24.558820
F 20.145047 51.519504 31.709320
F 20.091247 43.786104 36.100020
F 2.238627 51.451504 39.110420
F 2.238627 36.016104 39.110420
F 2.238627 43.733804 39.110420
F 11.150347 51.451504 39.110420
F 11.150347 36.016104 39.110420
F 11.150347 43.733804 39.110420
F 19.936647 51.489904 38.905720
F 19.979147 36.111704 38.997720
F 20.091847 43.572104 38.917320
F 2.238617 38.588604 42.748520
F 2.238617 46.306404 42.748520
F 11.150247 38.588604 42.748520
F 11.150247 46.306404 42.748520
F 17.845747 50.101304 43.059420
F 15.653647 51.277804 36.509820
F 4.466547 47.592704 39.110420
F 4.466547 39.874904 39.110420
F 13.378247 47.592704 39.110420
F 13.378247 39.874904 39.110420
F 22.160747 47.638504 39.045920
F 22.359147 39.985204 39.121020
F 4.466527 50.165204 42.748520
F 4.466527 42.447504 42.748520
F 13.378247 50.165204 42.748520
F 13.378247 42.447504 42.748520
F 20.095447 51.486504 36.220620
F 24.754847 51.589904 36.181920
F 4.466537 50.165204 40.019920
F 4.466537 42.447504 40.019920
F 13.378247 50.165204 40.019920
F 13.378247 42.447504 40.019920
F 22.114947 50.204604 39.860620
F 22.278947 42.412604 39.971920
F 4.466527 47.592704 36.381720
F 4.466527 39.874904 36.381720
F 13.378247 47.592704 36.381720
F 13.378247 39.874904 36.381720
F 22.323447 47.591704 36.409920
F 22.323647 40.048104 36.427620
F 6.694457 38.588604 40.019920
F 6.694457 46.306404 40.019920
F 15.618647 38.646004 39.998020
F 15.785547 46.374604 39.870420
F 24.527147 38.704304 40.202720
F 24.382347 46.158704 39.993720
F 6.694447 51.451504 36.381720
F 6.694447 36.016104 36.381720
F 6.694447 43.733804 36.381720
F 24.682147 51.418304 31.860520
F 15.588247 35.870804 36.328420
F 24.676447 51.661304 24.570120
F 17.960547 34.789004 35.402120
F 17.973947 34.883804 32.784920
F 17.917247 34.780204 28.328420
F 24.631347 35.862204 21.840420
F 22.165247 39.730904 43.934020
F 22.278047 47.717404 43.476720
F 15.547447 51.468704 43.632720
F 17.791147 47.351604 21.768720
F 24.804747 51.471204 21.778720
F 15.586147 35.963104 21.981720
F 19.885147 51.431204 21.798020
F 20.255147 35.914604 21.988820
F 22.138147 47.652504 21.863820
F 15.640647 51.443304 21.949020
F 0.010708 47.592704 46.386720
F 0.010708 39.874904 46.386720
F 8.922377 47.592704 46.386720
F 8.922377 39.874904 46.386720
F 17.858347 47.400504 46.480820
F 17.863747 40.132604 46.489820
F 0.010694 50.165204 50.024920
F 24.544947 51.394104 53.649620
F 0.010694 42.447504 50.024920
F 24.545147 35.807704 43.677320
F 8.922367 50.165204 50.024920
F 8.922367 42.447504 50.024920
F 17.871447 49.909004 49.976920
F 17.808947 42.452904 50.086420
F 0.010706 50.165204 47.296320
F 0.010706 42.447504 47.296320
F 8.922377 50.165204 47.296320
F 8.922377 42.447504 47.296320
F 17.716947 50.008104 47.155120
F 17.915747 42.518304 47.438120
F 0.010696 47.592704 43.658120
F 0.010696 39.874904 43.658120
F 8.922367 47.592704 43.658120
F 8.922367 39.874904 43.658120
F 17.743347 42.588704 64.815920
F 19.998147 51.609204 50.793420
F 2.238627 38.588604 47.296320
F 2.238627 46.306404 47.296320
F 11.150347 38.588604 47.296320
F 11.150347 46.306404 47.296320
F 20.096547 38.521904 47.466220
F 20.188147 46.472504 47.463220
F 2.238607 51.451504 43.658120
F 2.238607 36.016104 43.658120
F 2.238607 43.733804 43.658120
F 11.150247 51.451504 43.658120
F 11.150247 36.016104 43.658120
F 11.150247 43.733804 43.658120
F 19.957147 51.425504 53.458520
F 22.293647 50.034504 64.436820
F 20.122547 38.670604 64.694820
F 2.238627 51.451504 46.386720
F 2.238627 36.016104 46.386720
F 2.238627 43.733804 46.386720
F 11.150347 51.451504 46.386720
F 11.150347 36.016104 46.386720
F 11.150347 43.733804 46.386720
F 15.581047 51.420604 50.917720
F 19.948047 36.009904 46.478520
F 20.169947 43.862304 46.572620
F 2.238617 38.588604 50.024920
F 2.238617 46.306404 50.024920
F 11.150247 38.588604 50.024920
F 11.150247 46.306404 50.024920
F 19.907947 38.461904 50.069820
F 19.949647 46.189604 50.128620
F 4.466547 47.592704 46.386720
F 4.466547 39.874904 46.386720
F 13.378247 47.592704 46.386720
F 13.378247 39.874904 46.386720
F 22.327947 47.511004 46.232720
F 22.167247 39.828804 46.589220
F 4.466527 50.165204 50.024920
F 4.466527 42.447504 50.024920
F 13.378247 50.165204 50.024920
F 13.378247 42.447504 50.024920
F 22.208447 50.192204 50.122420
F 22.417447 42.359904 50.033320
F 4.466537 50.165204 47.296320
F 4.466537 42.447504 47.296320
F 13.378247 50.165204 47.296320
F 13.378247 42.447504 47.296320
F 22.355047 50.153604 47.281020
F 22.321447 42.473604 47.370020
F 4.466527 47.592704 43.658120
F 4.466527 39.874904 43.658120
F 13.378247 47.592704 43.658120
F 13.378247 39.874904 43.658120
F 24.548247 46.378604 64.576820
F 22.234247 34.611804 54.821820
F 6.694457 38.588604 47.296320
F 6.694457 46.306404 47.296320
F 15.544747 38.690804 47.324220
F 15.582047 46.187604 47.327420
F 24.407347 38.506904 47.528620
F 24.506547 46.240304 47.179420
F 6.694447 51.451504 43.658120
F 6.694447 36.016104 43.658120
F 6.694447 43.733804 43.658120
F 15.465547 36.138504 60.982720
F 24.439047 51.658004 46.451120
F 24.503747 43.515104 61.124420
F 19.951447 51.376204 46.415120
F 24.441947 35.795004 60.980220
F 15.585547 43.880004 61.079420
F 6.694457 51.451504 46.386720
F 6.694457 36.016104 46.386720
F 6.694457 43.733804 46.386720
F 6.694457 51.451504 60.939420
F 15.532347 36.122504 46.520720
F 15.723447 43.711304 46.406420
F 24.446847 38.382004 64.673720
F 24.466247 35.839504 46.420220
F 24.561047 43.678104 46.276220
F 6.694447 38.588604 50.024920
F 6.694447 46.306404 50.024920
F 15.642047 38.471104 50.208520
F 15.401447 46.135704 50.070620
F 24.550247 38.590004 50.151320
F 24.351347 46.319904 49.945420
F 0.010708 47.592704 53.663120
F 0.010708 39.874904 53.663120
F 8.922377 47.592704 53.663120
F 8.922377 39.874904 53.663120
F 17.669747 47.448804 53.757220
F 17.832947 39.989604 53.747720
F 0.010694 50.165204 57.301220
F 15.647147 46.427704 64.438820
F 0.010694 42.447504 57.301220
F 15.649047 38.547604 64.589720
F 8.922367 50.165204 57.301220
F 8.922367 42.447504 57.301220
F 17.847347 50.105704 57.281420
F 17.822347 42.388104 57.497320
F 0.010706 50.165204 54.572620
F 0.010706 42.447504 54.572620
F 8.922377 50.165204 54.572620
F 8.922377 42.447504 54.572620
F 17.826747 50.237504 54.655720
F 17.992447 42.463704 54.801320
F 0.010696 47.592704 50.934420
F 0.010696 39.874904 50.934420
F 8.922367 47.592704 50.934420
F 8.922367 39.874904 50.934420
F 17.623147 47.455304 51.069320
F 17.762347 39.923904 50.990920
F 2.238627 38.588604 54.572620
F 2.238627 46.306404 54.572620
F 11.150347 38.588604 54.572620
F 11.150347 46.306404 54.572620
F 19.983047 38.605804 54.723020
F 20.046947 46.294404 54.720520
F 2.238607 51.451504 50.934420
F 2.238607 36.016104 50.934420
F 2.238607 43.733804 50.934420
F 11.150247 51.451504 50.934420
F 11.150247 36.016104 50.934420
F 11.150247 43.733804 50.934420
F 20.101947 36.057804 61.125520
F 20.060747 35.861804 50.989220
F 20.057747 43.548404 50.945620
F 2.238627 51.451504 53.663120
F 2.238627 36.016104 53.663120
F 2.238627 43.733804 53.663120
F 11.150347 51.451504 53.663120
F 11.150347 36.016104 53.663120
F 11.150347 43.733804 53.663120
F 6.694457 43.733804 60.939420
F 20.088647 35.913004 53.811920
F 20.076547 43.765804 53.703220
F 2.238617 38.588604 57.301220
F 2.238617 46.306404 57.301220
F 11.150247 38.588604 57.301220
F 11.150247 46.306404 57.301220
F 19.989347 38.529104 57.367520
F 20.046247 46.007204 57.311920
F 4.466547 47.592704 53.663120
F 4.466547 39.874904 53.663120
F 13.378247 47.592704 53.663120
F 13.378247 39.874904 53.663120
F 22.301047 47.478604 53.756820
F 22.311847 39.937004 53.633920
F 4.466527 50.165204 57.301220
F 4.466527 42.447504 57.301220
F 13.378247 50.165204 57.301220
F 13.378247 42.447504 57.301220
F 22.173347 50.010404 57.190220
F 22.374447 42.453304 57.397120
F 4.466537 50.165204 54.572620
F 4.466537 42.447504 54.572620
F 13.378247 50.165204 54.572620
F 13.378247 42.447504 54.572620
F 22.182847 50.253504 54.499820
F 22.239347 42.574304 54.706120
F 4.466527 47.592704 50.934420
F 4.466527 39.874904 50.934420
F 13.378247 47.592704 50.934420
F 13.378247 39.874904 50.934420
F 22.058347 47.522404 50.996420
F 22.201347 39.738204 50.805620
F 6.694457 38.588604 54.572620
F 6.694457 46.306404 54.572620
F 15.609847 38.483104 54.666020
F 15.515147 46.155604 54.628220
F 24.504447 38.577904 54.622220
F 24.656647 46.260304 54.563520
F 6.694447 51.451504 50.934420
F 6.694447 36.016104 50.934420
F 6.694447 43.733804 50.934420
F 20.088647 46.287204 64.584920
F 15.500647 35.879804 50.959120
F 15.712447 43.708004 50.983320
F 19.879047 51.425204 61.102120
F 24.528547 35.947904 50.907020
F 24.598647 43.866904 50.870720
F 6.694457 51.451504 53.663120
F 6.694457 36.016104 53.663120
F 6.694457 43.733804 53.663120
F 24.651147 43.477804 58.468620
F 15.737147 36.046804 53.585420
F 15.731947 43.619804 53.725320
F 22.159247 42.303004 64.751620
F 24.405447 35.887504 53.815620
F 24.528747 43.658804 53.551020
F 6.694447 38.588604 57.301220
F 6.694447 46.306404 57.301220
F 15.628247 38.663704 57.556620
F 15.688347 46.313804 57.301520
F 24.384747 38.552304 57.282220
F 24.641947 46.123604 57.337320
F 0.010708 47.592704 60.939420
F 0.010708 39.874904 60.939420
F 8.922377 47.592704 60.939420
F 8.922377 39.874904 60.939420
F 18.019347 47.611004 60.845520
F 17.832047 39.908004 61.233620
F 0.010694 50.165204 64.577620
F 6.694447 46.306404 64.577620
F 0.010694 42.447504 64.577620
F 6.694447 38.588604 64.577620
F 8.922367 50.165204 64.577620
F 8.922367 42.447504 64.577620
F 24.437347 51.282404 58.192420
F 15.539747 51.536904 60.792120
F 0.010706 50.165204 61.848920
F 0.010706 42.447504 61.848920
F 8.922377 50.165204 61.848920
F 8.922377 42.447504 61.848920
F 17.592247 50.110704 61.892520
F 17.813947 42.541504 61.988720
F 0.010696 47.592704 58.210820
F 0.010696 39.874904 58.210820
F 8.922367 47.592704 58.210820
F 8.922367 39.874904 58.210820
F 17.922147 47.422204 58.187920
F 17.875147 39.922404 58.537320
F 2.238627 38.588604 61.848920
F 2.238627 46.306404 61.848920
F 11.150347 38.588604 61.848920
F 11.150347 46.306404 61.848920
F 19.973447 38.559404 62.080320
F 20.006747 46.390304 61.985820
F 2.238607 51.451504 58.210820
F 2.238607 36.016104 58.210820
F 2.238607 43.733804 58.210820
F 11.150247 51.451504 58.210820
F 11.150247 36.016104 58.210820
F 11.150247 43.733804 58.210820
F 24.526547 51.442604 50.897620
F 20.085947 36.154604 58.411520
F 20.179947 43.409204 58.474020
F 2.238627 51.451504 60.939420
F 2.238627 36.016104 60.939420
F 2.238627 43.733804 60.939420
F 11.150347 51.451504 60.939420
F 11.150347 36.016104 60.939420
F 11.150347 43.733804 60.939420
F 6.694457 36.016104 60.939420
F 15.600247 51.330704 53.790920
F 20.229447 43.742304 61.158720
F 2.238617 38.588604 64.577620
F 2.238617 46.306404 64.577620
F 11.150247 38.588604 64.577620
F 11.150247 46.306404 64.577620
F 15.519447 51.498404 46.330620
F 24.426147 36.049304 58.325120
F 4.466547 47.592704 60.939420
F 4.466547 39.874904 60.939420
F 13.378247 47.592704 60.939420
F 13.378247 39.874904 60.939420
F 22.289047 47.396104 60.880720
F 22.149347 39.692004 61.093120
F 4.466527 50.165204 64.577620
F 4.466527 42.447504 64.577620
F 13.378247 50.165204 64.577620
F 13.378247 42.447504 64.577620
F 15.608447 51.349804 58.119920
F 20.136547 51.328804 58.389320
F 4.466537 50.165204 61.848920
F 4.466537 42.447504 61.848920
F 13.378247 50.165204 61.848920
F 13.378247 42.447504 61.848920
F 22.292847 50.096104 61.721920
F 22.265647 42.401004 62.009420
F 4.466527 47.592704 58.210820
F 4.466527 39.874904 58.210820
F 13.378247 47.592704 58.210820
F 13.378247 39.874904 58.210820
F 22.368847 47.315604 58.211620
F 22.212847 39.855104 58.257420
F 6.694457 38.588604 61.848920
F 6.694457 46.306404 61.848920
F 15.652747 38.592704 61.888220
F 15.661947 46.402604 61.786920
F 24.608147 38.337404 61.873520
F 24.567947 46.303604 61.880720
F 6.694447 51.451504 58.210820
F 6.694447 36.016104 58.210820
F 6.694447 43.733804 58.210820
F 17.784947 50.078304 64.512020
F 15.422647 36.006704 58.279020
F 15.637247 43.637204 58.320620
F 24.473347 51.378904 60.795020
F 17.692247 34.614904 50.014820
F 17.656047 47.436804 43.584520
F 22.119447 34.592704 47.407120
F 17.749547 34.845204 61.901420
F 18.041847 39.939604 43.770020
F 22.365947 34.628604 61.924820
F 20.251447 43.951604 43.715020
F 15.549047 36.064304 65.563720
F 15.688147 43.576104 43.735520
F 22.246247 34.692004 64.697820
F 15.441647 36.158904 43.667820
F 19.862047 35.960504 43.664520
F 17.722247 34.698604 47.319620
F 15.559847 51.406904 65.502720
F 17.828447 47.485704 65.362920
F 22.417647 47.609104 65.559920
F 24.400247 51.375704 65.291520
F 24.333247 43.733604 43.433120
F 20.008247 51.624204 43.730420
F 24.368247 51.259204 43.662720
F 0.010708 47.592704 68.215820
F 0.010708 39.874904 68.215820
F 8.922377 47.592704 68.215820
F 8.922377 39.874904 68.215820
F 17.908947 47.585404 68.248120
F 17.781947 39.873304 68.288520
F 0.010694 50.165204 71.853920
F 19.961547 51.557004 72.765320
F 0.010694 42.447504 71.853920
F 22.193947 34.949504 86.399720
F 8.922367 50.165204 71.853920
F 8.922367 42.447504 71.853920
F 17.735747 50.399804 71.814020
F 17.730247 42.416604 71.812920
F 0.010706 50.165204 69.125320
F 0.010706 42.447504 69.125320
F 8.922377 50.165204 69.125320
F 8.922377 42.447504 69.125320
F 17.972847 50.176004 69.162320
F 17.865847 42.395304 69.144820
F 0.010696 47.592704 65.487120
F 0.010696 39.874904 65.487120
F 8.922367 47.592704 65.487120
F 8.922367 39.874904 65.487120
F 24.408847 43.634204 79.998820
F 24.615747 43.610204 82.858920
F 2.238627 38.588604 69.125320
F 2.238627 46.306404 69.125320
F 11.150347 38.588604 69.125320
F 11.150347 46.306404 69.125320
F 19.971947 38.409904 69.202620
F 20.181547 46.285104 69.098720
F 2.238607 51.451504 65.487120
F 2.238607 36.016104 65.487120
F 2.238607 43.733804 65.487120
F 11.150247 51.451504 65.487120
F 11.150247 36.016104 65.487120
F 11.150247 43.733804 65.487120
F 24.477247 36.120604 82.745520
F 15.714647 51.395004 68.404620
F 24.490547 51.421004 75.399020
F 2.238627 51.451504 68.215820
F 2.238627 36.016104 68.215820
F 2.238627 43.733804 68.215820
F 11.150347 51.451504 68.215820
F 11.150347 36.016104 68.215820
F 11.150347 43.733804 68.215820
F 15.554047 51.383904 80.129420
F 20.170047 35.781704 68.182420
F 20.100747 43.767004 68.346820
F 2.238617 38.588604 71.853920
F 2.238617 46.306404 71.853920
F 11.150247 38.588604 71.853920
F 11.150247 46.306404 71.853920
F 20.008247 38.379804 71.862620
F 19.983547 46.433204 71.928820
F 4.466547 47.592704 68.215820
F 4.466547 39.874904 68.215820
F 13.378247 47.592704 68.215820
F 13.378247 39.874904 68.215820
F 22.484347 47.645704 68.289720
F 22.232947 39.744204 68.350020
F 4.466527 50.165204 71.853920
F 4.466527 42.447504 71.853920
F 13.378247 50.165204 71.853920
F 13.378247 42.447504 71.853920
F 22.361647 50.321204 71.811620
F 22.227147 42.429404 71.929320
F 4.466537 50.165204 69.125320
F 4.466537 42.447504 69.125320
F 13.378247 50.165204 69.125320
F 13.378247 42.447504 69.125320
F 22.273547 50.256104 69.105620
F 22.213747 42.440704 69.280520
F 4.466527 47.592704 65.487120
F 4.466527 39.874904 65.487120
F 13.378247 47.592704 65.487120
F 13.378247 39.874904 65.487120
F 24.434447 46.353204 86.561920
F 6.694457 36.016104 82.768520
F 6.694457 38.588604 69.125320
F 6.694457 46.306404 69.125320
F 15.598247 38.576004 69.168320
F 15.635547 46.401904 69.130520
F 24.513347 38.523204 69.112920
F 24.726247 46.310304 69.320620
F 6.694447 51.451504 65.487120
F 6.694447 36.016104 65.487120
F 6.694447 43.733804 65.487120
F 15.578147 36.036104 82.929120
F 24.708647 51.458804 72.736320
F 15.611847 43.632304 82.784220
F 15.524647 51.461904 75.495720
F 15.475447 38.490104 86.494620
F 24.395047 51.333104 80.284720
F 6.694457 51.451504 68.215820
F 6.694457 36.016104 68.215820
F 6.694457 43.733804 68.215820
F 15.751247 46.229804 86.631520
F 15.552247 36.066904 68.194320
F 15.658947 43.673704 68.257920
F 6.694457 51.451504 82.768520
F 24.495747 35.863204 68.377020
F 24.589247 43.693504 68.593220
F 6.694447 38.588604 71.853920
F 6.694447 46.306404 71.853920
F 15.549147 38.564904 71.769320
F 15.563147 46.388504 71.784420
F 24.363347 38.585504 71.801920
F 24.488147 46.392304 72.021320
F 0.010708 47.592704 75.492120
F 0.010708 39.874904 75.492120
F 8.922377 47.592704 75.492120
F 8.922377 39.874904 75.492120
F 17.717947 47.772804 75.464320
F 17.907547 39.830204 75.325020
F 0.010694 50.165204 79.130320
F 20.006247 51.414404 75.466620
F 0.010694 42.447504 79.130320
F 15.493947 36.200904 75.358520
F 8.922367 50.165204 79.130320
F 8.922367 42.447504 79.130320
F 17.775847 50.189704 79.301120
F 17.928747 42.539604 79.121120
F 0.010706 50.165204 76.401620
F 0.010706 42.447504 76.401620
F 8.922377 50.165204 76.401620
F 8.922377 42.447504 76.401620
F 17.731047 50.156504 76.511920
F 17.959347 42.401604 76.524820
F 0.010696 47.592704 72.763520
F 0.010696 39.874904 72.763520
F 8.922367 47.592704 72.763520
F 8.922367 39.874904 72.763520
F 17.661847 47.842504 72.789720
F 17.838047 39.731104 72.628320
F 2.238627 38.588604 76.401620
F 2.238627 46.306404 76.401620
F 11.150347 38.588604 76.401620
F 11.150347 46.306404 76.401620
F 20.123447 38.678604 76.395920
F 19.958847 46.388504 76.173320
F 2.238607 51.451504 72.763520
F 2.238607 36.016104 72.763520
F 2.238607 43.733804 72.763520
F 11.150247 51.451504 72.763520
F 11.150247 36.016104 72.763520
F 11.150247 43.733804 72.763520
F 17.941447 42.460104 86.312620
F 19.957647 35.960904 72.871220
F 19.987647 43.739104 72.822120
F 2.238627 51.451504 75.492120
F 2.238627 36.016104 75.492120
F 2.238627 43.733804 75.492120
F 11.150347 51.451504 75.492120
F 11.150347 36.016104 75.492120
F 11.150347 43.733804 75.492120
F 15.581347 51.524304 72.802420
F 20.241347 36.063704 75.549320
F 19.948147 43.828904 75.504520
F 2.238617 38.588604 79.130320
F 2.238617 46.306404 79.130320
F 11.150247 38.588604 79.130320
F 11.150247 46.306404 79.130320
F 20.081247 38.502804 79.172120
F 20.012747 46.375304 78.961720
F 4.466547 47.592704 75.492120
F 4.466547 39.874904 75.492120
F 13.378247 47.592704 75.492120
F 13.378247 39.874904 75.492120
F 22.385947 47.569704 75.517020
F 22.333547 39.977804 75.443520
F 4.466527 50.165204 79.130320
F 4.466527 42.447504 79.130320
F 13.378247 50.165204 79.130320
F 13.378247 42.447504 79.130320
F 22.258147 50.144804 79.058620
F 22.350247 42.380304 79.162420
F 4.466537 50.165204 76.401620
F 4.466537 42.447504 76.401620
F 13.378247 50.165204 76.401620
F 13.378247 42.447504 76.401620
F 22.182447 50.209804 76.266920
F 22.169147 42.396904 76.500320
F 4.466527 47.592704 72.763520
F 4.466527 39.874904 72.763520
F 13.378247 47.592704 72.763520
F 13.378247 39.874904 72.763520
F 22.117447 47.753704 72.877520
F 22.120447 39.902104 72.768920
F 6.694457 38.588604 76.401620
F 6.694457 46.306404 76.401620
F 15.686847 38.744704 76.466120
F 15.593447 46.288804 76.377820
F 24.587847 38.631804 76.291820
F 24.504247 46.020304 76.373520
F 6.694447 51.451504 72.763520
F 6.694447 36.016104 72.763520
F 6.694447 43.733804 72.763520
F 19.959547 38.774404 86.509320
F 15.587347 35.962504 72.641420
F 15.619047 43.910604 72.741420
F 15.651347 51.558104 82.894120
F 24.465647 36.033804 72.905720
F 24.494447 43.671904 72.613320
F 6.694457 51.451504 75.492120
F 6.694457 36.016104 75.492120
F 6.694457 43.733804 75.492120
F 20.024747 46.354604 86.533220
F 24.465847 51.461004 68.071020
F 15.731747 43.659004 75.441420
F 6.694457 43.733804 82.768520
F 24.676847 35.930804 75.575320
F 24.596347 43.550404 75.460420
F 6.694447 38.588604 79.130320
F 6.694447 46.306404 79.130320
F 15.745847 38.620204 79.077020
F 15.516247 46.335904 79.036820
F 24.565547 38.763604 79.169820
F 24.539647 46.238604 79.091420
F 0.010708 47.592704 82.768520
F 0.010708 39.874904 82.768520
F 8.922377 47.592704 82.768520
F 8.922377 39.874904 82.768520
F 17.745847 47.490104 82.753120
F 17.851447 39.919204 82.905820
F 0.010694 50.165204 86.406620
F 6.694447 46.306404 86.406620
F 0.010694 42.447504 86.406620
F 6.694447 38.588604 86.406620
F 8.922367 50.165204 86.406620
F 8.922367 42.447504 86.406620
F 18.000447 50.230404 86.432720
F 20.159947 51.523904 68.110420
F 0.010706 50.165204 83.678020
F 0.010706 42.447504 83.678020
F 8.922377 50.165204 83.678020
F 8.922377 42.447504 83.678020
F 17.713947 50.184104 83.692620
F 17.881147 42.530004 83.631720
F 0.010696 47.592704 80.039820
F 0.010696 39.874904 80.039820
F 8.922367 47.592704 80.039820
F 8.922367 39.874904 80.039820
F 17.867847 47.548904 80.055820
F 17.953847 40.003704 80.123720
F 2.238627 38.588604 83.678020
F 2.238627 46.306404 83.678020
F 11.150347 38.588604 83.678020
F 11.150347 46.306404 83.678020
F 20.055747 38.658704 83.887120
F 20.049047 46.427404 83.871620
F 2.238607 51.451504 80.039820
F 2.238607 36.016104 80.039820
F 2.238607 43.733804 80.039820
F 11.150247 51.451504 80.039820
F 11.150247 36.016104 80.039820
F 11.150247 43.733804 80.039820
F 22.434347 50.135104 86.414720
F 20.120947 36.040604 80.313820
F 20.139447 43.845604 80.065920
F 2.238627 51.451504 82.768520
F 2.238627 36.016104 82.768520
F 2.238627 43.733804 82.768520
F 11.150347 51.451504 82.768520
F 11.150347 36.016104 82.768520
F 11.150347 43.733804 82.768520
F 24.576647 36.341904 80.069420
F 20.113347 36.209304 82.938720
F 20.125247 43.971404 82.831820
F 2.238617 38.588604 86.406620
F 2.238617 46.306404 86.406620
F 11.150247 38.588604 86.406620
F 11.150247 46.306404 86.406620
F 24.354947 38.805804 86.380920
F 24.524147 51.473304 83.001420
F 4.466547 47.592704 82.768520
F 4.466547 39.874904 82.768520
F 13.378247 47.592704 82.768520
F 13.378247 39.874904 82.768520
F 22.225047 47.654204 82.631720
F 22.297847 39.961604 82.786520
F 4.466527 50.165204 86.406620
F 4.466527 42.447504 86.406620
F 13.378247 50.165204 86.406620
F 13.378247 42.447504 86.406620
F 19.941347 51.331704 82.764420
F 20.142047 51.429704 80.008320
F 4.466537 50.165204 83.678020
F 4.466537 42.447504 83.678020
F 13.378247 50.165204 83.678020
F 13.378247 42.447504 83.678020
F 22.275547 50.165904 83.623720
F 22.391547 42.575304 83.810320
F 4.466527 47.592704 80.039820
F 4.466527 39.874904 80.039820
F 13.378247 47.592704 80.039820
F 13.378247 39.874904 80.039820
F 22.263047 47.533704 79.716920
F 22.264647 39.936204 80.180020
F 6.694457 38.588604 83.678020
F 6.694457 46.306404 83.678020
F 15.663747 38.706404 83.745920
F 15.464247 46.214804 83.789620
F 24.481047 38.661504 83.639120
F 24.383547 46.104504 83.835220
F 6.694447 51.451504 80.039820
F 6.694447 36.016104 80.039820
F 6.694447 43.733804 80.039820
F 22.388147 42.414904 86.399720
F 15.564247 36.208104 80.179820
F 15.688747 43.772604 80.027020
F 19.829947 51.405904 65.412320
F 17.780047 34.760104 86.556920
F 22.400747 34.873204 79.153720
F 17.940447 34.698604 83.849020
F 17.680247 39.926904 87.220820
F 20.179847 43.763904 87.181720
F 24.609347 51.492204 87.381620
F 19.944747 36.086304 87.428520
F 15.628547 36.056404 87.341220
F 15.635847 51.359204 87.322620
F 22.185947 40.029804 87.247820
F 20.205847 51.475804 87.218420
F 15.602747 43.686704 87.339220
F 20.078147 43.783704 65.582920
F 22.378947 39.803404 65.694720
F 17.775147 40.018804 65.573620
F 15.549147 43.928804 65.562420
F 24.380647 35.894204 65.718420
F 19.964147 36.133704 65.451720
F 24.545547 43.712004 65.814320
F 0.010708 47.592704 90.044820
F 0.010708 39.874904 90.044820
F 8.922377 47.592704 90.044820
F 8.922377 39.874904 90.044820
F 17.846647 47.694904 90.206320
F 17.807647 39.888704 90.049220
F 0.010694 50.165204 93.683020
F 17.848747 42.446104 108.365820
F 0.010694 42.447504 93.683020
F 22.547647 42.387704 108.359820
F 8.922367 50.165204 93.683020
F 8.922367 42.447504 93.683020
F 17.973047 50.314904 93.731720
F 17.751447 42.589104 93.724020
F 0.010706 50.165204 90.954320
F 0.010706 42.447504 90.954320
F 8.922377 50.165204 90.954320
F 8.922377 42.447504 90.954320
F 17.832647 50.287204 90.996620
F 17.770247 42.553804 90.953520
F 0.010696 47.592704 87.316220
F 0.010696 39.874904 87.316220
F 8.922367 47.592704 87.316220
F 8.922367 39.874904 87.316220
F 17.781847 34.746804 108.348820
F 24.434247 46.349304 108.140820
F 2.238627 38.588604 90.954320
F 2.238627 46.306404 90.954320
F 11.150347 38.588604 90.954320
F 11.150347 46.306404 90.954320
F 19.994047 38.789004 91.042320
F 20.007847 46.418404 91.015520
F 2.238607 51.451504 87.316220
F 2.238607 36.016104 87.316220
F 2.238607 43.733804 87.316220
F 11.150247 51.451504 87.316220
F 11.150247 36.016104 87.316220
F 11.150247 43.733804 87.316220
F 19.952147 51.338104 97.180920
F 20.241747 51.425804 94.544720
F 15.605747 46.264404 108.157820
F 2.238627 51.451504 90.044820
F 2.238627 36.016104 90.044820
F 2.238627 43.733804 90.044820
F 11.150347 51.451504 90.044820
F 11.150347 36.016104 90.044820
F 11.150347 43.733804 90.044820
F 20.187947 51.335004 104.553820
F 20.278647 36.115304 90.127720
F 20.044647 43.918704 89.875120
F 2.238617 38.588604 93.683020
F 2.238617 46.306404 93.683020
F 11.150247 38.588604 93.683020
F 11.150247 46.306404 93.683020
F 20.262447 38.751404 93.698620
F 20.202147 46.444904 93.622220
F 4.466547 47.592704 90.044820
F 4.466547 39.874904 90.044820
F 13.378247 47.592704 90.044820
F 13.378247 39.874904 90.044820
F 22.271947 47.607804 90.102020
F 22.221747 39.952304 90.097520
F 4.466527 50.165204 93.683020
F 4.466527 42.447504 93.683020
F 13.378247 50.165204 93.683020
F 13.378247 42.447504 93.683020
F 22.487147 50.260704 93.758620
F 22.554347 42.605604 93.697520
F 4.466537 50.165204 90.954320
F 4.466537 42.447504 90.954320
F 13.378247 50.165204 90.954320
F 13.378247 42.447504 90.954320
F 22.364047 50.305204 91.012220
F 22.350147 42.680304 90.898720
F 4.466527 47.592704 87.316220
F 4.466527 39.874904 87.316220
F 13.378247 47.592704 87.316220
F 13.378247 39.874904 87.316220
F 24.621047 51.586604 101.935820
F 15.551347 38.656904 108.145820
F 6.694457 38.588604 90.954320
F 6.694457 46.306404 90.954320
F 15.560347 38.657504 91.076020
F 15.667647 46.393604 91.058420
F 24.501447 38.582004 91.021720
F 24.648547 46.265004 91.244220
F 6.694447 51.451504 87.316220
F 6.694447 36.016104 87.316220
F 6.694447 43.733804 87.316220
F 24.608547 43.616604 104.690820
F 24.770347 35.870304 104.624820
F 15.517447 51.631704 89.974020
F 15.562647 35.993204 104.520820
F 22.524047 50.285004 108.195820
F 15.427147 43.805304 104.611820
F 6.694457 51.451504 90.044820
F 6.694457 36.016104 90.044820
F 6.694457 43.733804 90.044820
F 24.578947 36.010104 101.923820
F 15.586447 36.048604 90.093020
F 15.662247 43.833104 90.162120
F 15.668947 51.514004 104.790820
F 24.771747 35.906404 90.043020
F 24.683547 43.910004 90.022720
F 6.694447 38.588604 93.683020
F 6.694447 46.306404 93.683020
F 15.837447 38.574904 93.679320
F 15.607647 46.498804 93.682220
F 24.336947 38.756904 93.913520
F 24.885047 46.399404 94.051020
F 0.010708 47.592704 97.321220
F 0.010708 39.874904 97.321220
F 8.922377 47.592704 97.321220
F 8.922377 39.874904 97.321220
F 18.089847 47.464704 97.339720
F 17.839447 39.912404 97.297220
F 0.010694 50.165204 100.959820
F 20.222347 46.227504 108.536820
F 0.010694 42.447504 100.959820
F 24.562947 51.633504 97.432320
F 8.922367 50.165204 100.959820
F 8.922367 42.447504 100.959820
F 17.843247 49.994404 101.063820
F 17.836047 42.422704 100.938820
F 0.010706 50.165204 98.230720
F 0.010706 42.447504 98.230720
F 8.922377 50.165204 98.230720
F 8.922377 42.447504 98.230720
F 17.778447 49.955904 98.302620
F 17.749947 42.475504 98.219520
F 0.010696 47.592704 94.592520
F 0.010696 39.874904 94.592520
F 8.922367 47.592704 94.592520
F 8.922367 39.874904 94.592520
F 17.838247 47.760004 94.579920
F 18.069347 39.908904 94.699820
F 2.238627 38.588604 98.230720
F 2.238627 46.306404 98.230720
F 11.150347 38.588604 98.230720
F 11.150347 46.306404 98.230720
F 20.006947 38.618904 98.409620
F 20.352847 46.357604 98.196020
F 2.238607 51.451504 94.592520
F 2.238607 36.016104 94.592520
F 2.238607 43.733804 94.592520
F 11.150247 51.451504 94.592520
F 11.150247 36.016104 94.592520
F 11.150247 43.733804 94.592520
F 6.694457 43.733804 104.597820
F 15.785147 51.566804 94.584520
F 20.187547 43.776704 94.525420
F 2.238627 51.451504 97.321220
F 2.238627 36.016104 97.321220
F 2.238627 43.733804 97.321220
F 11.150347 51.451504 97.321220
F 11.150347 36.016104 97.321220
F 11.150347 43.733804 97.321220
F 6.694457 51.451504 104.597820
F 20.184947 36.111904 97.401120
F 20.042547 43.715004 97.251820
F 2.238617 38.588604 100.959820
F 2.238617 46.306404 100.959820
F 11.150247 38.588604 100.959820
F 11.150247 46.306404 100.959820
F 20.303447 38.531104 101.120820
F 20.127847 46.162104 100.944820
F 4.466547 47.592704 97.321220
F 4.466547 39.874904 97.321220
F 13.378247 47.592704 97.321220
F 13.378247 39.874904 97.321220
F 22.517147 47.833404 97.431120
F 22.347747 39.762604 97.429920
F 4.466527 50.165204 100.959820
F 4.466527 42.447504 100.959820
F 13.378247 50.165204 100.959820
F 13.378247 42.447504 100.959820
F 22.466847 50.188604 101.057820
F 22.401247 42.551004 101.082820
F 4.466537 50.165204 98.230720
F 4.466537 42.447504 98.230720
F 13.378247 50.165204 98.230720
F 13.378247 42.447504 98.230720
F 22.307447 50.356804 98.313120
F 22.282447 42.338204 98.397820
F 4.466527 47.592704 94.592520
F 4.466527 39.874904 94.592520
F 13.378247 47.592704 94.592520
F 13.378247 39.874904 94.592520
F 22.400747 47.686304 94.692720
F 22.305847 40.148904 94.759020
F 6.694457 38.588604 98.230720
F 6.694457 46.306404 98.230720
F 15.516247 38.628404 98.264820
F 15.745747 46.408604 98.202720
F 24.606747 38.533404 98.135520
F 24.659947 46.381704 98.231720
F 6.694447 51.451504 94.592520
F 6.694447 36.016104 94.592520
F 6.694447 43.733804 94.592520
F 24.702747 51.535904 90.058720
F 15.663947 35.993804 94.768020
F 15.482447 43.904204 94.489920
F 15.712447 51.514704 97.319620
F 24.437747 36.146404 94.787620
F 24.740147 43.730204 94.602120
F 6.694457 51.451504 97.321220
F 6.694457 36.016104 97.321220
F 6.694457 43.733804 97.321220
F 15.691847 51.334904 101.794820
F 15.678847 36.087704 97.464920
F 15.649047 43.758304 97.260120
F 24.682347 51.615904 104.671820
F 24.468147 35.884504 97.465420
F 24.480447 43.778904 97.305820
F 6.694447 38.588604 100.959820
F 6.694447 46.306404 100.959820
F 15.701847 38.518604 100.889820
F 15.525747 46.152304 100.990820
F 24.698847 38.462204 100.792820
F 24.584047 46.197404 100.997820
F 0.010708 47.592704 104.597820
F 0.010708 39.874904 104.597820
F 8.922377 47.592704 104.597820
F 8.922377 39.874904 104.597820
F 17.914247 47.480704 104.719820
F 17.931047 40.039704 104.552820
F 0.010694 50.165204 108.235820
F 6.694447 46.306404 108.235820
F 0.010694 42.447504 108.235820
F 6.694447 38.588604 108.235820
F 8.922367 50.165204 108.235820
F 8.922367 42.447504 108.235820
F 17.938547 50.183204 108.278820
F 20.072447 51.592704 89.965520
F 0.010706 50.165204 105.506820
F 0.010706 42.447504 105.506820
F 8.922377 50.165204 105.506820
F 8.922377 42.447504 105.506820
F 17.921947 50.063404 105.607820
F 17.601547 42.483504 105.601820
F 0.010696 47.592704 101.868820
F 0.010696 39.874904 101.868820
F 8.922367 47.592704 101.868820
F 8.922367 39.874904 101.868820
F 17.814447 47.374804 101.978820
F 17.998647 39.870804 101.863820
F 2.238627 38.588604 105.506820
F 2.238627 46.306404 105.506820
F 11.150347 38.588604 105.506820
F 11.150347 46.306404 105.506820
F 19.866247 38.590104 105.587820
F 20.168947 46.161704 105.790820
F 2.238607 51.451504 101.868820
F 2.238607 36.016104 101.868820
F 2.238607 43.733804 101.868820
F 11.150247 51.451504 101.868820
F 11.150247 36.016104 101.868820
F 11.150247 43.733804 101.868820
F 24.482647 38.609904 108.204820
F 20.014647 36.020204 102.051820
F 19.881047 43.576004 102.044820
F 2.238627 51.451504 104.597820
F 2.238627 36.016104 104.597820
F 2.238627 43.733804 104.597820
F 11.150347 51.451504 104.597820
F 11.150347 36.016104 104.597820
F 11.150347 43.733804 104.597820
F 19.947347 36.141804 94.600120
F 20.166647 35.961704 104.800820
F 20.029947 43.533404 104.724820
F 2.238617 38.588604 108.235820
F 2.238617 46.306404 108.235820
F 11.150247 38.588604 108.235820
F 11.150247 46.306404 108.235820
F 19.953347 38.669704 108.340820
F 24.545047 43.675104 102.035820
F 4.466547 47.592704 104.597820
F 4.466547 39.874904 104.597820
F 13.378247 47.592704 104.597820
F 13.378247 39.874904 104.597820
F 22.086047 47.646204 104.730820
F 22.395247 39.809404 104.710820
F 4.466527 50.165204 108.235820
F 4.466527 42.447504 108.235820
F 13.378247 50.165204 108.235820
F 13.378247 42.447504 108.235820
F 20.201447 51.443204 101.883820
F 24.616147 51.626604 94.650120
F 4.466537 50.165204 105.506820
F 4.466537 42.447504 105.506820
F 13.378247 50.165204 105.506820
F 13.378247 42.447504 105.506820
F 22.412447 50.270504 105.567820
F 22.371047 42.327504 105.674820
F 4.466527 47.592704 101.868820
F 4.466527 39.874904 101.868820
F 13.378247 47.592704 101.868820
F 13.378247 39.874904 101.868820
F 22.179647 47.570104 101.951820
F 22.530447 39.905804 101.859820
F 6.694457 38.588604 105.506820
F 6.694457 46.306404 105.506820
F 15.699547 38.650704 105.374820
F 15.553047 46.298004 105.453820
F 24.625147 38.444704 105.513820
F 24.346847 46.248604 105.485820
F 6.694447 51.451504 101.868820
F 6.694447 36.016104 101.868820
F 6.694447 43.733804 101.868820
F 6.694457 36.016104 104.597820
F 15.604347 35.969804 101.790820
F 15.652247 43.632204 102.021820
F 17.806147 34.649704 93.734420
F 17.982947 34.737104 98.369720
F 22.264147 34.690804 98.569120
F 22.479347 34.616404 105.501820
F 24.525547 36.262404 87.234720
F 22.365647 34.772004 101.215820
F 22.342347 35.073204 108.167820
F 17.895047 34.677204 90.836620
F 17.837247 34.675204 101.088820
F 22.458947 34.601604 91.201720
F 15.602947 51.362704 109.248820
F 22.317347 34.765204 93.870320
F 17.932447 47.645004 87.333620
F 15.468247 36.102204 109.068820
F 20.137647 43.626504 109.177820
F 17.735247 39.952604 109.268820
F 24.515147 43.749604 87.431920
F 22.298347 47.619804 87.422520
F 0.010708 47.592704 111.873820
F 0.010708 39.874904 111.873820
F 8.922377 47.592704 111.873820
F 8.922377 39.874904 111.873820
F 17.874247 47.482204 112.023820
F 17.840147 39.928004 112.020820
F 0.010694 50.165204 115.511820
F 17.905147 34.796604 122.852820
F 0.010694 42.447504 115.511820
F 24.585447 38.557404 129.942820
F 8.922367 50.165204 115.511820
F 8.922367 42.447504 115.511820
F 17.986247 50.225004 115.520820
F 17.924247 42.379904 115.426820
F 0.010706 50.165204 112.783820
F 0.010706 42.447504 112.783820
F 8.922377 50.165204 112.783820
F 8.922377 42.447504 112.783820
F 18.103447 50.068804 112.801820
F 17.760047 42.559604 112.703820
F 0.010696 47.592704 109.144820
F 0.010696 39.874904 109.144820
F 8.922367 47.592704 109.144820
F 8.922367 39.874904 109.144820
F 20.126847 38.736304 130.101820
F 24.568247 51.484604 126.363820
F 2.238627 38.588604 112.783820
F 2.238627 46.306404 112.783820
F 11.150347 38.588604 112.783820
F 11.150347 46.306404 112.783820
F 20.107647 38.501204 112.790820
F 20.307547 46.413304 112.900820
F 2.238607 51.451504 109.144820
F 2.238607 36.016104 109.144820
F 2.238607 43.733804 109.144820
F 11.150247 51.451504 109.144820
F 11.150247 36.016104 109.144820
F 11.150247 43.733804 109.144820
F 20.104647 51.382004 126.333820
F 15.460847 36.226604 126.521820
F 15.697947 51.277504 111.912820
F 2.238627 51.451504 111.873820
F 2.238627 36.016104 111.873820
F 2.238627 43.733804 111.873820
F 11.150347 51.451504 111.873820
F 11.150347 36.016104 111.873820
F 11.150347 43.733804 111.873820
F 6.694457 36.016104 126.426820
F 20.139847 35.908604 111.986820
F 19.987147 43.868304 111.881820
F 2.238617 38.588604 115.511820
F 2.238617 46.306404 115.511820
F 11.150247 38.588604 115.511820
F 11.150247 46.306404 115.511820
F 20.057347 38.690104 115.632820
F 20.216447 46.219404 115.596820
F 4.466547 47.592704 111.873820
F 4.466547 39.874904 111.873820
F 13.378247 47.592704 111.873820
F 13.378247 39.874904 111.873820
F 22.629847 47.518704 111.843820
F 22.507447 39.701004 111.967820
F 4.466527 50.165204 115.511820
F 4.466527 42.447504 115.511820
F 13.378247 50.165204 115.511820
F 13.378247 42.447504 115.511820
F 22.317547 50.103204 115.541820
F 22.325447 42.358904 115.200820
F 4.466537 50.165204 112.783820
F 4.466537 42.447504 112.783820
F 13.378247 50.165204 112.783820
F 13.378247 42.447504 112.783820
F 22.426847 50.106704 112.795820
F 22.225747 42.368104 112.427820
F 4.466527 47.592704 109.144820
F 4.466527 39.874904 109.144820
F 13.378247 47.592704 109.144820
F 13.378247 39.874904 109.144820
F 6.694457 51.451504 126.426820
F 15.726747 51.434804 119.317820
F 6.694457 38.588604 112.783820
F 6.694457 46.306404 112.783820
F 15.679347 38.565404 112.805820
F 15.593347 46.377004 112.735820
F 24.765847 38.484204 112.776820
F 24.765147 46.065704 112.914820
F 6.694447 51.451504 109.144820
F 6.694447 36.016104 109.144820
F 6.694447 43.733804 109.144820
F 15.607047 51.492104 126.291820
F 6.694457 43.733804 126.426820
F 24.731347 43.753204 126.500820
F 20.136447 46.140204 129.903820
F 24.479547 43.737304 123.791820
F 24.617147 35.952204 126.345820
F 6.694457 51.451504 111.873820
F 6.694457 36.016104 111.873820
F 6.694457 43.733804 111.873820
F 24.369247 51.592504 119.100820
F 15.698847 36.083504 111.684820
F 15.550947 43.800304 111.876820
F 15.677647 51.544204 116.328820
F 24.795747 35.871604 111.904820
F 24.626347 43.469304 111.954820
F 6.694447 38.588604 115.511820
F 6.694447 46.306404 115.511820
F 15.588647 38.539404 115.499820
F 15.715147 46.392304 115.489820
F 24.649847 38.616004 115.539820
F 24.472547 46.193504 115.585820
F 0.010708 47.592704 119.149820
F 0.010708 39.874904 119.149820
F 8.922377 47.592704 119.149820
F 8.922377 39.874904 119.149820
F 18.081147 47.341904 119.164820
F 17.796147 39.788504 119.284820
F 0.010694 50.165204 122.788820
F 15.529047 46.383404 129.860820
F 0.010694 42.447504 122.788820
F 15.649647 38.557304 129.928820
F 8.922367 50.165204 122.788820
F 8.922367 42.447504 122.788820
F 17.633547 50.014704 122.813820
F 17.832047 42.468304 122.893820
F 0.010706 50.165204 120.059820
F 0.010706 42.447504 120.059820
F 8.922377 50.165204 120.059820
F 8.922377 42.447504 120.059820
F 17.985047 50.023904 120.068820
F 17.917147 42.310204 120.135820
F 0.010696 47.592704 116.421820
F 0.010696 39.874904 116.421820
F 8.922367 47.592704 116.421820
F 8.922367 39.874904 116.421820
F 17.980147 47.616304 116.355820
F 17.711047 39.830404 116.474820
F 2.238627 38.588604 120.059820
F 2.238627 46.306404 120.059820
F 11.150347 38.588604 120.059820
F 11.150347 46.306404 120.059820
F 19.972447 38.565204 120.021820
F 20.326247 46.071304 120.084820
F 2.238607 51.451504 116.421820
F 2.238607 36.016104 116.421820
F 2.238607 43.733804 116.421820
F 11.150247 51.451504 116.421820
F 11.150247 36.016104 116.421820
F 11.150247 43.733804 116.421820
F 20.213247 51.595904 116.404820
F 20.041947 35.966804 116.066820
F 20.136347 43.692804 116.385820
F 2.238627 51.451504 119.149820
F 2.238627 36.016104 119.149820
F 2.238627 43.733804 119.149820
F 11.150347 51.451504 119.149820
F 11.150347 36.016104 119.149820
F 11.150347 43.733804 119.149820
F 22.680047 42.349304 130.085820
F 20.088447 36.002604 118.848820
F 20.330047 43.609704 119.104820
F 2.238617 38.588604 122.788820
F 2.238617 46.306404 122.788820
F 11.150247 38.588604 122.788820
F 11.150247 46.306404 122.788820
F 20.133647 38.655504 122.812820
F 20.114947 46.309904 122.848820
F 4.466547 47.592704 119.149820
F 4.466547 39.874904 119.149820
F 13.378247 47.592704 119.149820
F 13.378247 39.874904 119.149820
F 22.427247 47.596404 119.222820
F 22.516147 39.544504 119.161820
F 4.466527 50.165204 122.788820
F 4.466527 42.447504 122.788820
F 13.378247 50.165204 122.788820
F 13.378247 42.447504 122.788820
F 22.225847 50.123204 122.795820
F 22.396547 42.236504 122.774820
F 4.466537 50.165204 120.059820
F 4.466537 42.447504 120.059820
F 13.378247 50.165204 120.059820
F 13.378247 42.447504 120.059820
F 22.254147 50.317204 120.018820
F 22.565547 42.400604 120.001820
F 4.466527 47.592704 116.421820
F 4.466527 39.874904 116.421820
F 13.378247 47.592704 116.421820
F 13.378247 39.874904 116.421820
F 22.277247 47.618604 116.424820
F 22.398847 39.877204 116.456820
F 6.694457 38.588604 120.059820
F 6.694457 46.306404 120.059820
F 15.585847 38.541904 120.007820
F 15.725547 46.294104 120.013820
F 24.760847 38.470604 120.122820
F 24.733647 46.305104 120.039820
F 6.694447 51.451504 116.421820
F 6.694447 36.016104 116.421820
F 6.694447 43.733804 116.421820
F 19.884247 51.350604 123.571820
F 15.622447 35.938104 116.424820
F 15.772147 43.745904 116.285820
F 20.379447 51.388104 111.828820
F 24.498247 36.033604 116.384820
F 24.440447 43.496204 116.295820
F 6.694457 51.451504 119.149820
F 6.694457 36.016104 119.149820
F 6.694457 43.733804 119.149820
F 24.462247 51.457104 116.424820
F 15.655847 35.893004 119.075820
F 15.617247 43.649404 119.016820
F 15.636147 43.957304 126.449820
F 24.473247 35.990804 118.975820
F 24.668347 43.776204 119.085820
F 6.694447 38.588604 122.788820
F 6.694447 46.306404 122.788820
F 15.584347 38.524104 122.647820
F 15.619747 46.245304 122.827820
F 24.624247 38.564704 122.809820
F 24.621947 46.343904 122.768820
F 0.010708 47.592704 126.426820
F 0.010708 39.874904 126.426820
F 8.922377 47.592704 126.426820
F 8.922377 39.874904 126.426820
F 17.929647 47.785804 126.418820
F 17.939847 39.769704 126.253820
F 0.010694 50.165204 130.064820
F 6.694447 46.306404 130.064820
F 0.010694 42.447504 130.064820
F 6.694447 38.588604 130.064820
F 8.922367 50.165204 130.064820
F 8.922367 42.447504 130.064820
F 17.926247 42.461004 129.984820
F 24.673247 35.952304 123.485820
F 0.010706 50.165204 127.335820
F 0.010706 42.447504 127.335820
F 8.922377 50.165204 127.335820
F 8.922377 42.447504 127.335820
F 17.852447 50.290304 127.350820
F 17.794547 42.483804 127.117820
F 0.010696 47.592704 123.697820
F 0.010696 39.874904 123.697820
F 8.922367 47.592704 123.697820
F 8.922367 39.874904 123.697820
F 17.898847 47.442304 123.722820
F 17.930747 39.877704 123.523820
F 2.238627 38.588604 127.335820
F 2.238627 46.306404 127.335820
F 11.150347 38.588604 127.335820
F 11.150347 46.306404 127.335820
F 20.029847 38.504404 127.233820
F 20.162547 46.448204 127.308820
F 2.238607 51.451504 123.697820
F 2.238607 36.016104 123.697820
F 2.238607 43.733804 123.697820
F 11.150247 51.451504 123.697820
F 11.150247 36.016104 123.697820
F 11.150247 43.733804 123.697820
F 24.751647 51.446404 111.867820
F 20.131747 35.993904 123.552820
F 20.133247 43.582404 123.846820
F 2.238627 51.451504 126.426820
F 2.238627 36.016104 126.426820
F 2.238627 43.733804 126.426820
F 11.150347 51.451504 126.426820
F 11.150347 36.016104 126.426820
F 11.150347 43.733804 126.426820
F 22.245847 50.092004 129.994820
F 20.211047 35.882404 126.328820
F 20.237947 43.788804 126.610820
F 2.238617 38.588604 130.064820
F 2.238617 46.306404 130.064820
F 11.150247 38.588604 130.064820
F 11.150247 46.306404 130.064820
F 17.908547 50.045404 129.902820
F 24.721247 46.367904 130.133820
F 4.466547 47.592704 126.426820
F 4.466547 39.874904 126.426820
F 13.378247 47.592704 126.426820
F 13.378247 39.874904 126.426820
F 22.476447 47.484404 126.344820
F 22.301247 39.761404 126.371820
F 4.466527 50.165204 130.064820
F 4.466527 42.447504 130.064820
F 13.378247 50.165204 130.064820
F 13.378247 42.447504 130.064820
F 19.915447 51.589604 119.189820
F 24.632447 51.496404 123.710820
F 4.466537 50.165204 127.335820
F 4.466537 42.447504 127.335820
F 13.378247 50.165204 127.335820
F 13.378247 42.447504 127.335820
F 22.403147 50.074104 127.258820
F 22.463747 42.376704 127.408820
F 4.466527 47.592704 123.697820
F 4.466527 39.874904 123.697820
F 13.378247 47.592704 123.697820
F 13.378247 39.874904 123.697820
F 22.453347 47.598004 123.547820
F 22.434347 39.771704 123.711820
F 6.694457 38.588604 127.335820
F 6.694457 46.306404 127.335820
F 15.650947 38.658204 127.221820
F 15.637347 46.590804 127.201820
F 24.534847 38.586704 127.283820
F 24.804847 46.470104 127.313820
F 6.694447 51.451504 123.697820
F 6.694447 36.016104 123.697820
F 6.694447 43.733804 123.697820
F 15.509247 51.557404 123.682820
F 15.627747 35.942904 123.672820
F 15.646547 43.758904 123.746820
F 17.796247 34.883204 127.349820
F 22.293847 39.811204 109.255820
F 22.428647 34.663104 112.563820
F 15.657247 43.760904 109.138820
F 20.379447 36.122704 130.796820
F 15.623347 35.873504 130.832820
F 24.666047 36.085104 109.198820
F 24.760747 35.969804 130.780820
F 22.366847 39.854304 130.783820
F 22.278847 47.459104 130.765820
F 24.815247 43.836904 130.966820
F 15.653747 43.738804 130.852820
F 19.992947 51.440904 130.895820
F 15.708447 51.267904 130.732820
F 24.623747 51.453304 109.212820
F 22.486647 47.779104 109.189820
F 20.251247 51.485504 109.192820
F 17.709047 47.518704 109.198820
F 20.036447 36.071004 109.247820
F 24.579447 43.908104 109.319820
F 0.010708 55.310404 2.728630
F 0.010708 63.028104 2.728630
F 8.922377 55.310404 2.728630
F 8.922377 63.028104 2.728630
F 17.818747 55.001604 2.622920
F 17.751647 62.910504 2.867930
F 0.010694 57.883004 6.366810
F 6.694457 69.459604 18.190920
F 0.010694 65.600704 6.366810
F 22.229647 55.387104 0.000403
F 8.922367 57.883004 6.366810
F 8.922367 65.600704 6.366810
F 17.802147 57.730004 6.341280
F 17.842947 65.534204 6.515930
F 0.010706 57.883004 3.638180
F 0.010706 65.600704 3.638180
F 8.922377 57.883004 3.638180
F 8.922377 65.600704 3.638180
F 17.789847 57.458704 3.621760
F 17.841747 65.591204 3.722490
F 0.010696 55.310404 0.000002
F 0.010696 63.028104 0.000001
F 8.922367 55.310404 0.000002
F 8.922367 63.028104 0.000001
F 24.701747 54.157204 20.842420
F 17.786347 57.710704 20.780020
F 2.238627 54.024104 3.638180
F 2.238627 61.741804 3.638180
F 11.150347 54.024104 3.638180
F 11.150347 61.741804 3.638180
F 20.058247 53.750704 3.566190
F 20.055047 61.534204 3.671020
F 2.238607 59.169304 0.000002
F 2.238607 66.887004 0.000002
F 11.150247 59.169304 0.000001
F 11.150247 66.887004 0.000002
F 6.694447 69.459604 6.366810
F 2.238617 69.459604 13.643120
F 2.238627 59.169304 2.728630
F 2.238627 66.887004 2.728630
F 11.150347 59.169304 2.728630
F 11.150347 66.887004 2.728630
F 20.115247 58.912604 2.817570
F 20.146847 66.669904 2.953530
F 2.238617 54.024104 6.366810
F 2.238617 61.741804 6.366810
F 11.150247 54.024104 6.366810
F 11.150247 61.741804 6.366810
F 19.987147 53.938704 6.344860
F 20.064047 61.714204 6.377900
F 4.466547 55.310404 2.728630
F 4.466547 63.028104 2.728630
F 13.378247 55.310404 2.728630
F 13.378247 63.028104 2.728630
F 22.294447 55.079104 2.736230
F 22.270847 62.628004 2.854040
F 4.466527 57.883004 6.366810
F 4.466527 65.600704 6.366810
F 13.378247 57.883004 6.366810
F 13.378247 65.600704 6.366810
F 22.523447 57.805004 6.536130
F 22.260347 65.460004 6.527930
F 4.466537 57.883004 3.638180
F 4.466537 65.600704 3.638180
F 13.378247 57.883004 3.638180
F 13.378247 65.600704 3.638180
F 22.344147 57.719204 3.712310
F 22.220047 65.209104 3.823540
F 4.466527 55.310404 0.000002
F 4.466527 63.028104 0.000001
F 13.378247 55.310404 0.000002
F 13.378247 63.028104 0.000001
F 20.013947 61.635204 20.893320
F 11.150347 69.459604 10.914520
F 6.694457 54.024104 3.638180
F 6.694457 61.741804 3.638180
F 15.645747 53.813204 3.620360
F 15.569047 61.647904 3.572560
F 24.619847 53.809104 3.566620
F 24.632247 61.737004 3.633940
F 6.694447 59.169304 0.000002
F 6.694447 66.887004 0.000002
F 6.694457 69.459604 10.914520
F 6.694447 69.459604 20.919520
F 11.150247 69.459604 13.643120
F 2.238627 69.459604 10.914520
F 6.694457 59.169304 2.728630
F 6.694457 66.887004 2.728630
F 15.592147 59.097604 2.790510
F 15.611647 66.795904 2.850550
F 24.396247 59.116204 2.913780
F 24.448047 66.727304 2.859020
F 6.694447 54.024104 6.366810
F 6.694447 61.741804 6.366810
F 15.495747 53.885704 6.290020
F 15.622147 61.657804 6.252750
F 24.531047 54.028804 6.323250
F 24.603047 61.826704 6.425570
F 0.010708 55.310404 10.005020
F 0.010708 63.028104 10.005020
F 8.922377 55.310404 10.005020
F 8.922377 63.028104 10.005020
F 17.743447 55.286804 9.996490
F 17.828347 62.801004 10.080920
F 0.010694 57.883004 13.643120
F 11.150247 69.459604 20.919520
F 0.010694 65.600704 13.643120
F 2.238617 69.459604 20.919520
F 8.922367 57.883004 13.643120
F 8.922367 65.600704 13.643120
F 17.698647 57.884004 13.687920
F 17.904447 65.670204 13.664620
F 0.010706 57.883004 10.914520
F 0.010706 65.600704 10.914520
F 8.922377 57.883004 10.914520
F 8.922377 65.600704 10.914520
F 17.867947 57.830404 10.989620
F 17.832147 65.486204 10.952920
F 0.010696 55.310404 7.276350
F 0.010696 63.028104 7.276350
F 8.922367 55.310404 7.276350
F 8.922367 63.028104 7.276350
F 17.627447 55.194504 7.350760
F 17.904547 62.887104 7.344040
F 2.238627 54.024104 10.914520
F 2.238627 61.741804 10.914520
F 11.150347 54.024104 10.914520
F 11.150347 61.741804 10.914520
F 20.031847 54.018604 10.945620
F 20.176747 61.514204 10.906420
F 2.238607 59.169304 7.276350
F 2.238607 66.887004 7.276350
F 11.150247 59.169304 7.276350
F 11.150247 66.887004 7.276350
F 19.995347 59.038604 7.112660
F 20.083447 66.824204 7.381970
F 2.238627 59.169304 10.005020
F 2.238627 66.887004 10.005020
F 11.150347 59.169304 10.005020
F 11.150347 66.887004 10.005020
F 20.080147 59.115904 9.833060
F 20.133247 66.809504 10.057620
F 2.238617 54.024104 13.643120
F 2.238617 61.741804 13.643120
F 11.150247 54.024104 13.643120
F 11.150247 61.741804 13.643120
F 20.112047 54.106304 13.654120
F 20.129147 61.682904 13.536020
F 4.466547 55.310404 10.005020
F 4.466547 63.028104 10.005020
F 13.378247 55.310404 10.005020
F 13.378247 63.028104 10.005020
F 22.351547 55.135204 9.998640
F 22.285047 62.889604 10.016720
F 4.466527 57.883004 13.643120
F 4.466527 65.600704 13.643120
F 13.378247 57.883004 13.643120
F 13.378247 65.600704 13.643120
F 22.307747 57.892804 13.494420
F 22.338847 65.637904 13.586320
F 4.466537 57.883004 10.914520
F 4.466537 65.600704 10.914520
F 13.378247 57.883004 10.914520
F 13.378247 65.600704 10.914520
F 22.295547 57.814904 10.736620
F 22.387647 65.532504 10.830820
F 4.466527 55.310404 7.276350
F 4.466527 63.028104 7.276350
F 13.378247 55.310404 7.276350
F 13.378247 63.028104 7.276350
F 22.362547 55.182304 7.239510
F 22.296447 62.948904 7.306130
F 6.694457 54.024104 10.914520
F 6.694457 61.741804 10.914520
F 15.525847 53.922704 10.923820
F 15.379647 61.665704 11.048720
F 24.586947 53.824004 10.957120
F 24.486947 61.662804 10.971920
F 6.694447 59.169304 7.276350
F 6.694447 66.887004 7.276350
F 15.609347 59.020304 7.395070
F 15.742847 66.977104 7.273310
F 24.684947 59.126804 7.244670
F 24.521847 66.660604 7.467430
F 6.694457 59.169304 10.005020
F 6.694457 66.887004 10.005020
F 15.642347 59.122104 10.111520
F 15.532447 66.864404 9.997580
F 24.681947 59.079304 10.067920
F 24.669247 66.892004 10.174920
F 6.694447 54.024104 13.643120
F 6.694447 61.741804 13.643120
F 15.481247 54.044504 13.693320
F 15.630047 61.818404 13.840520
F 24.458847 53.908404 13.711620
F 24.516247 61.789804 13.664220
F 0.010708 55.310404 17.281320
F 0.010708 63.028104 17.281320
F 8.922377 55.310404 17.281320
F 8.922377 63.028104 17.281320
F 17.834747 55.132704 17.233520
F 17.908447 62.811604 17.154120
F 0.010694 57.883004 20.919520
F 11.150347 69.459604 18.190920
F 0.010694 65.600704 20.919520
F 2.238627 69.459604 18.190920
F 8.922367 57.883004 20.919520
F 8.922367 65.600704 20.919520
F 11.150247 69.459604 6.366810
F 22.334847 57.574304 20.778120
F 0.010706 57.883004 18.190920
F 0.010706 65.600704 18.190920
F 8.922377 57.883004 18.190920
F 8.922377 65.600704 18.190920
F 17.725147 57.725704 18.097320
F 17.849447 65.394004 18.136120
F 0.010696 55.310404 14.552720
F 0.010696 63.028104 14.552720
F 8.922367 55.310404 14.552720
F 8.922367 63.028104 14.552720
F 17.765047 55.296504 14.439920
F 17.939347 63.175404 14.533220
F 2.238627 54.024104 18.190920
F 2.238627 61.741804 18.190920
F 11.150347 54.024104 18.190920
F 11.150347 61.741804 18.190920
F 20.217647 54.070104 18.249620
F 20.136347 61.460604 18.208420
F 2.238607 59.169304 14.552720
F 2.238607 66.887004 14.552720
F 11.150247 59.169304 14.552720
F 11.150247 66.887004 14.552720
F 20.101847 59.066504 14.561620
F 20.101547 66.980104 14.573620
F 2.238627 59.169304 17.281320
F 2.238627 66.887004 17.281320
F 11.150347 59.169304 17.281320
F 11.150347 66.887004 17.281320
F 20.075447 58.972204 17.167520
F 19.964847 66.691704 17.297220
F 2.238617 54.024104 20.919520
F 2.238617 61.741804 20.919520
F 11.150247 54.024104 20.919520
F 11.150247 61.741804 20.919520
F 2.238617 69.459604 6.366810
F 24.441647 61.660704 20.889720
F 4.466547 55.310404 17.281320
F 4.466547 63.028104 17.281320
F 13.378247 55.310404 17.281320
F 13.378247 63.028104 17.281320
F 22.442847 55.274804 17.210020
F 22.175347 63.094404 17.447220
F 4.466527 57.883004 20.919520
F 4.466527 65.600704 20.919520
F 13.378247 57.883004 20.919520
F 13.378247 65.600704 20.919520
F 20.044547 54.042204 20.927220
F 6.694457 69.459604 3.638180
F 4.466537 57.883004 18.190920
F 4.466537 65.600704 18.190920
F 13.378247 57.883004 18.190920
F 13.378247 65.600704 18.190920
F 22.381447 57.804204 17.998820
F 22.177947 65.493404 18.396520
F 4.466527 55.310404 14.552720
F 4.466527 63.028104 14.552720
F 13.378247 55.310404 14.552720
F 13.378247 63.028104 14.552720
F 22.347547 55.303104 14.462120
F 22.323647 63.081604 14.721320
F 6.694457 54.024104 18.190920
F 6.694457 61.741804 18.190920
F 15.535347 54.023804 18.278820
F 15.546147 61.666304 18.103620
F 24.627547 53.955704 18.052620
F 24.561547 61.610904 18.148320
F 6.694447 59.169304 14.552720
F 6.694447 66.887004 14.552720
F 15.459347 59.297704 14.655720
F 15.608247 66.897604 14.477120
F 24.426547 59.196104 14.378920
F 24.636747 66.860904 14.616520
F 6.694457 59.169304 17.281320
F 6.694457 66.887004 17.281320
F 15.426247 59.093604 17.280620
F 15.679947 66.860104 17.278420
F 24.508747 59.234804 17.067120
F 24.428047 66.763404 17.374920
F 6.694447 54.024104 20.919520
F 6.694447 61.741804 20.919520
F 17.875447 65.594004 20.866320
F 15.576447 61.903804 20.961220
F 15.666547 53.957204 21.059420
F 22.214647 65.522204 21.206720
F 2.238627 69.459604 3.638180
F 6.694447 69.459604 13.643120
F 11.150347 69.459604 3.638180
F 20.058547 69.166804 3.758920
F 24.677147 69.289704 18.261820
F 24.647047 69.687304 20.931120
F 22.392147 63.024704 0.145601
F 24.699547 69.264904 6.326560
F 15.681847 69.529004 6.573680
F 19.926047 69.512504 20.814920
F 20.171247 69.366104 11.063120
F 20.090547 69.436404 6.417530
F 20.043147 67.022004 22.124120
F 17.791147 55.245504 21.885020
F 15.651647 66.738504 21.793020
F 20.061347 58.874604 21.698820
F 15.530947 59.192104 0.004613
F 24.540947 59.081304 0.213606
F 0.010708 55.310404 24.557720
F 0.010708 63.028104 24.557720
F 8.922377 55.310404 24.557720
F 8.922377 63.028104 24.557720
F 17.870747 55.408804 24.491220
F 18.085447 63.169504 24.403020
F 0.010694 57.883004 28.195820
F 6.694457 69.459604 40.019920
F 0.010694 65.600704 28.195820
F 2.238617 69.459604 28.195820
F 8.922367 57.883004 28.195820
F 8.922367 65.600704 28.195820
F 17.962947 57.848104 28.242520
F 17.625947 65.681704 28.243220
F 0.010706 57.883004 25.467220
F 0.010706 65.600704 25.467220
F 8.922377 57.883004 25.467220
F 8.922377 65.600704 25.467220
F 17.842947 57.858104 25.492220
F 18.022047 65.678304 25.473920
F 0.010696 55.310404 21.829020
F 0.010696 63.028104 21.829020
F 8.922367 55.310404 21.829020
F 8.922367 63.028104 21.829020
F 24.456247 61.608204 42.784220
F 6.694457 69.459604 25.467220
F 2.238627 54.024104 25.467220
F 2.238627 61.741804 25.467220
F 11.150347 54.024104 25.467220
F 11.150347 61.741804 25.467220
F 20.064947 54.103204 25.439220
F 20.138047 61.745504 25.467620
F 2.238607 59.169304 21.829020
F 2.238607 66.887004 21.829020
F 11.150247 59.169304 21.829020
F 11.150247 66.887004 21.829020
F 11.150247 69.459604 35.472220
F 6.694447 69.459604 35.472220
F 2.238627 59.169304 24.557720
F 2.238627 66.887004 24.557720
F 11.150347 59.169304 24.557720
F 11.150347 66.887004 24.557720
F 20.095047 59.145304 24.538220
F 20.324347 67.107404 24.975020
F 2.238617 54.024104 28.195820
F 2.238617 61.741804 28.195820
F 11.150247 54.024104 28.195820
F 11.150247 61.741804 28.195820
F 20.186347 54.014704 28.106620
F 20.191047 61.682404 28.179520
F 4.466547 55.310404 24.557720
F 4.466547 63.028104 24.557720
F 13.378247 55.310404 24.557720
F 13.378247 63.028104 24.557720
F 22.271547 55.577904 24.433920
F 22.558247 62.923004 24.659620
F 4.466527 57.883004 28.195820
F 4.466527 65.600704 28.195820
F 13.378247 57.883004 28.195820
F 13.378247 65.600704 28.195820
F 22.378847 57.728604 28.291520
F 22.525147 65.511304 28.397120
F 4.466537 57.883004 25.467220
F 4.466537 65.600704 25.467220
F 13.378247 57.883004 25.467220
F 13.378247 65.600704 25.467220
F 22.276547 57.987604 25.531220
F 22.601247 65.508804 25.572520
F 4.466527 55.310404 21.829020
F 4.466527 63.028104 21.829020
F 13.378247 55.310404 21.829020
F 13.378247 63.028104 21.829020
F 2.238617 69.459604 35.472220
F 24.367047 53.866804 42.646420
F 6.694457 54.024104 25.467220
F 6.694457 61.741804 25.467220
F 15.612647 54.022904 25.499020
F 15.535047 61.831404 25.421720
F 24.573247 54.207004 25.468320
F 24.782447 61.663004 25.556120
F 6.694447 59.169304 21.829020
F 6.694447 66.887004 21.829020
F 11.150347 69.459604 32.743620
F 6.694457 69.459604 32.743620
F 6.694447 69.459604 42.748520
F 6.694447 69.459604 28.195820
F 6.694457 59.169304 24.557720
F 6.694457 66.887004 24.557720
F 15.663347 59.199804 24.690220
F 15.657147 66.687004 24.519220
F 24.504747 59.070404 24.428120
F 24.781747 66.937904 24.634120
F 6.694447 54.024104 28.195820
F 6.694447 61.741804 28.195820
F 15.654847 54.106304 28.265720
F 15.688247 61.761104 28.222320
F 24.653347 54.071304 28.168720
F 24.624947 61.659504 28.311020
F 0.010708 55.310404 31.834020
F 0.010708 63.028104 31.834020
F 8.922377 55.310404 31.834020
F 8.922377 63.028104 31.834020
F 17.892947 55.343304 31.916420
F 17.742247 62.973604 31.989520
F 0.010694 57.883004 35.472220
F 11.150247 69.459604 42.748520
F 0.010694 65.600704 35.472220
F 2.238617 69.459604 42.748520
F 8.922367 57.883004 35.472220
F 8.922367 65.600704 35.472220
F 17.585147 57.950504 35.628220
F 17.914547 65.503404 35.564420
F 0.010706 57.883004 32.743620
F 0.010706 65.600704 32.743620
F 8.922377 57.883004 32.743620
F 8.922377 65.600704 32.743620
F 17.738347 57.830804 32.861820
F 17.840047 65.549804 32.879020
F 0.010696 55.310404 29.105420
F 0.010696 63.028104 29.105420
F 8.922367 55.310404 29.105420
F 8.922367 63.028104 29.105420
F 17.954947 55.219104 29.114920
F 17.967647 62.954404 29.320920
F 2.238627 54.024104 32.743620
F 2.238627 61.741804 32.743620
F 11.150347 54.024104 32.743620
F 11.150347 61.741804 32.743620
F 20.133447 53.976104 32.658320
F 20.036147 61.627904 32.680220
F 2.238607 59.169304 29.105420
F 2.238607 66.887004 29.105420
F 11.150247 59.169304 29.105420
F 11.150247 66.887004 29.105420
F 20.208947 59.125904 29.273620
F 20.082347 66.515704 29.249020
F 2.238627 59.169304 31.834020
F 2.238627 66.887004 31.834020
F 11.150347 59.169304 31.834020
F 11.150347 66.887004 31.834020
F 19.939947 59.007404 32.000920
F 20.118747 66.783904 31.960420
F 2.238617 54.024104 35.472220
F 2.238617 61.741804 35.472220
F 11.150247 54.024104 35.472220
F 11.150247 61.741804 35.472220
F 19.981747 54.032304 35.471420
F 20.101347 61.794104 35.454820
F 4.466547 55.310404 31.834020
F 4.466547 63.028104 31.834020
F 13.378247 55.310404 31.834020
F 13.378247 63.028104 31.834020
F 22.317547 55.181604 31.908320
F 22.323047 63.050604 31.897020
F 4.466527 57.883004 35.472220
F 4.466527 65.600704 35.472220
F 13.378247 57.883004 35.472220
F 13.378247 65.600704 35.472220
F 22.376047 58.069604 35.400320
F 22.365347 65.839904 35.721020
F 4.466537 57.883004 32.743620
F 4.466537 65.600704 32.743620
F 13.378247 57.883004 32.743620
F 13.378247 65.600704 32.743620
F 22.297947 57.753704 32.750120
F 22.413047 65.555404 32.889320
F 4.466527 55.310404 29.105420
F 4.466527 63.028104 29.105420
F 13.378247 55.310404 29.105420
F 13.378247 63.028104 29.105420
F 22.400047 55.217304 29.149420
F 22.487847 62.972004 29.189420
F 6.694457 54.024104 32.743620
F 6.694457 61.741804 32.743620
F 15.553747 54.058904 32.830520
F 15.518347 61.639904 32.803820
F 24.696647 53.987604 32.537620
F 24.559747 61.727704 32.892920
F 6.694447 59.169304 29.105420
F 6.694447 66.887004 29.105420
F 15.692047 59.163904 28.935020
F 15.510147 67.034404 29.106720
F 24.702147 59.032204 29.203820
F 24.660047 66.839604 29.227220
F 6.694457 59.169304 31.834020
F 6.694457 66.887004 31.834020
F 15.606247 59.105604 31.698920
F 15.546747 66.954404 31.772020
F 24.476647 59.122204 31.819220
F 24.584947 66.920604 31.841020
F 6.694447 54.024104 35.472220
F 6.694447 61.741804 35.472220
F 15.540447 53.855004 35.609820
F 15.655147 61.684304 35.479920
F 24.587147 54.065304 35.226420
F 24.578447 61.959804 35.622020
F 0.010708 55.310404 39.110420
F 0.010708 63.028104 39.110420
F 8.922377 55.310404 39.110420
F 8.922377 63.028104 39.110420
F 17.766747 55.405604 39.060120
F 17.731447 63.077004 39.152920
F 0.010694 57.883004 42.748520
F 11.150347 69.459604 40.019920
F 0.010694 65.600704 42.748520
F 2.238627 69.459604 40.019920
F 8.922367 57.883004 42.748520
F 8.922367 65.600704 42.748520
F 19.965047 61.858004 42.569720
F 17.818747 65.626704 42.802420
F 0.010706 57.883004 40.019920
F 0.010706 65.600704 40.019920
F 8.922377 57.883004 40.019920
F 8.922377 65.600704 40.019920
F 17.802147 58.169504 40.060620
F 17.867947 65.660704 39.972320
F 0.010696 55.310404 36.381720
F 0.010696 63.028104 36.381720
F 8.922367 55.310404 36.381720
F 8.922367 63.028104 36.381720
F 17.730847 55.298604 36.263320
F 17.946947 63.025004 36.441220
F 2.238627 54.024104 40.019920
F 2.238627 61.741804 40.019920
F 11.150347 54.024104 40.019920
F 11.150347 61.741804 40.019920
F 20.065047 54.110604 39.962620
F 19.971647 61.728704 39.860820
F 2.238607 59.169304 36.381720
F 2.238607 66.887004 36.381720
F 11.150247 59.169304 36.381720
F 11.150247 66.887004 36.381720
F 20.071147 59.152504 36.355320
F 20.029547 67.134804 36.441320
F 2.238627 59.169304 39.110420
F 2.238627 66.887004 39.110420
F 11.150347 59.169304 39.110420
F 11.150347 66.887004 39.110420
F 20.061047 59.277704 38.978620
F 20.120547 66.991404 39.156820
F 2.238617 54.024104 42.748520
F 2.238617 61.741804 42.748520
F 11.150247 54.024104 42.748520
F 11.150247 61.741804 42.748520
F 11.150347 69.459604 25.467220
F 19.991447 54.219104 42.556320
F 4.466547 55.310404 39.110420
F 4.466547 63.028104 39.110420
F 13.378247 55.310404 39.110420
F 13.378247 63.028104 39.110420
F 22.289547 55.360804 39.001920
F 22.285947 63.175104 39.343720
F 4.466527 57.883004 42.748520
F 4.466527 65.600704 42.748520
F 13.378247 57.883004 42.748520
F 13.378247 65.600704 42.748520
F 22.267547 57.979704 42.734420
F 11.150247 69.459604 28.195820
F 4.466537 57.883004 40.019920
F 4.466537 65.600704 40.019920
F 13.378247 57.883004 40.019920
F 13.378247 65.600704 40.019920
F 22.271947 57.979104 40.019120
F 22.408347 65.766204 39.949820
F 4.466527 55.310404 36.381720
F 4.466527 63.028104 36.381720
F 13.378247 55.310404 36.381720
F 13.378247 63.028104 36.381720
F 22.480447 55.432004 36.249220
F 22.262447 63.054304 36.546920
F 6.694457 54.024104 40.019920
F 6.694457 61.741804 40.019920
F 15.461947 54.000704 40.024520
F 15.570647 61.777504 40.042020
F 24.531547 53.819404 39.865720
F 24.423447 61.746504 40.114420
F 6.694447 59.169304 36.381720
F 6.694447 66.887004 36.381720
F 15.455347 59.181004 36.496020
F 15.624647 66.748504 36.392420
F 24.698547 59.360204 36.250920
F 24.798947 67.020404 36.257120
F 6.694457 59.169304 39.110420
F 6.694457 66.887004 39.110420
F 15.445647 59.198704 39.161720
F 15.595047 66.916804 39.119220
F 24.366547 59.263004 39.027020
F 24.751847 66.884904 38.989420
F 6.694447 54.024104 42.748520
F 6.694447 61.741804 42.748520
F 15.779347 53.959904 42.714920
F 15.562447 61.699004 42.729820
F 17.824147 58.026404 42.713020
F 22.370147 65.503704 42.649720
F 2.238627 69.459604 25.467220
F 2.238627 69.459604 32.743620
F 22.298547 62.866904 21.934020
F 20.014647 69.738704 25.401820
F 24.529547 59.067504 21.773920
F 24.730547 69.690804 35.584020
F 15.636047 69.404004 25.453120
F 15.549547 66.862004 43.540220
F 24.674947 69.318304 28.253120
F 24.623047 69.484604 32.746220
F 24.650347 66.862104 43.590120
F 15.767147 69.597204 32.647220
F 15.394947 69.275504 35.435120
F 24.759547 69.355804 40.026220
F 20.151147 66.918004 43.393220
F 15.472747 59.181904 43.816620
F 22.196947 62.941804 43.605720
F 17.840347 55.436704 43.511220
F 17.861247 62.982704 43.576420
F 24.534847 67.138804 21.954120
F 22.382647 55.105104 21.835420
F 15.647247 59.137604 21.788520
F 17.770947 62.994704 21.803720
F 0.010708 55.310404 46.386720
F 0.010708 63.028104 46.386720
F 8.922377 55.310404 46.386720
F 8.922377 63.028104 46.386720
F 17.818447 55.511804 46.122920
F 17.675647 63.028304 46.280720
F 0.010694 57.883004 50.024920
F 6.694457 69.459604 61.848920
F 0.010694 65.600704 50.024920
F 19.879247 54.062204 64.735320
F 8.922367 57.883004 50.024920
F 8.922367 65.600704 50.024920
F 17.912047 57.887804 49.977520
F 17.911847 65.722804 49.743020
F 0.010706 57.883004 47.296320
F 0.010706 65.600704 47.296320
F 8.922377 57.883004 47.296320
F 8.922377 65.600704 47.296320
F 17.918247 57.884604 47.228120
F 17.775247 65.603104 47.045420
F 0.010696 55.310404 43.658120
F 0.010696 63.028104 43.658120
F 8.922367 55.310404 43.658120
F 8.922367 63.028104 43.658120
F 24.501247 53.840904 64.278520
F 24.764247 69.390804 54.521820
F 2.238627 54.024104 47.296320
F 2.238627 61.741804 47.296320
F 11.150347 54.024104 47.296320
F 11.150347 61.741804 47.296320
F 19.844247 54.026304 47.030820
F 19.920247 61.853504 47.099720
F 2.238607 59.169304 43.658120
F 2.238607 66.887004 43.658120
F 11.150247 59.169304 43.658120
F 11.150247 66.887004 43.658120
F 6.694457 69.459604 47.296320
F 6.694447 69.459604 64.577620
F 2.238627 59.169304 46.386720
F 2.238627 66.887004 46.386720
F 11.150347 59.169304 46.386720
F 11.150347 66.887004 46.386720
F 20.074547 59.297504 46.245820
F 20.235847 66.853204 46.286420
F 2.238617 54.024104 50.024920
F 2.238617 61.741804 50.024920
F 11.150247 54.024104 50.024920
F 11.150247 61.741804 50.024920
F 20.132347 54.010004 49.894320
F 19.832147 61.833304 49.811720
F 4.466547 55.310404 46.386720
F 4.466547 63.028104 46.386720
F 13.378247 55.310404 46.386720
F 13.378247 63.028104 46.386720
F 22.189347 55.602004 46.288920
F 22.113047 62.965804 46.213220
F 4.466527 57.883004 50.024920
F 4.466527 65.600704 50.024920
F 13.378247 57.883004 50.024920
F 13.378247 65.600704 50.024920
F 22.317547 57.803904 49.976220
F 22.263947 65.505904 49.904520
F 4.466537 57.883004 47.296320
F 4.466537 65.600704 47.296320
F 13.378247 57.883004 47.296320
F 13.378247 65.600704 47.296320
F 22.142447 58.108404 47.354420
F 22.337247 65.546204 47.172120
F 4.466527 55.310404 43.658120
F 4.466527 63.028104 43.658120
F 13.378247 55.310404 43.658120
F 13.378247 63.028104 43.658120
F 11.150347 69.459604 54.572620
F 6.694447 69.459604 50.024920
F 6.694457 54.024104 47.296320
F 6.694457 61.741804 47.296320
F 15.687047 54.063604 47.278720
F 15.529447 61.735304 47.181520
F 24.421247 54.207804 47.182720
F 24.263947 61.734604 47.225920
F 6.694447 59.169304 43.658120
F 6.694447 66.887004 43.658120
F 11.150247 69.459604 57.301220
F 2.238627 69.459604 54.572620
F 6.694447 69.459604 57.301220
F 6.694457 69.459604 54.572620
F 6.694457 59.169304 46.386720
F 6.694457 66.887004 46.386720
F 15.597647 59.093304 46.443620
F 15.510147 66.926804 46.247320
F 24.456247 59.127104 46.543020
F 24.426247 66.886904 46.393220
F 6.694447 54.024104 50.024920
F 6.694447 61.741804 50.024920
F 15.652047 53.906104 50.049720
F 15.449547 61.685604 49.887220
F 24.524247 53.989204 50.146520
F 24.510547 61.695304 50.020120
F 0.010708 55.310404 53.663120
F 0.010708 63.028104 53.663120
F 8.922377 55.310404 53.663120
F 8.922377 63.028104 53.663120
F 17.854347 55.364804 53.617620
F 17.878647 63.104504 53.428020
F 0.010694 57.883004 57.301220
F 11.150247 69.459604 64.577620
F 0.010694 65.600704 57.301220
F 2.238617 69.459604 64.577620
F 8.922367 57.883004 57.301220
F 8.922367 65.600704 57.301220
F 17.855847 57.798904 57.210820
F 17.880947 65.349904 57.100720
F 0.010706 57.883004 54.572620
F 0.010706 65.600704 54.572620
F 8.922377 57.883004 54.572620
F 8.922377 65.600704 54.572620
F 17.837647 57.933704 54.528120
F 17.722347 65.579704 54.436920
F 0.010696 55.310404 50.934420
F 0.010696 63.028104 50.934420
F 8.922367 55.310404 50.934420
F 8.922367 63.028104 50.934420
F 17.861047 55.390704 50.847220
F 17.585347 63.218004 50.670120
F 2.238627 54.024104 54.572620
F 2.238627 61.741804 54.572620
F 11.150347 54.024104 54.572620
F 11.150347 61.741804 54.572620
F 20.139647 53.956104 54.640420
F 20.099847 61.949004 54.545920
F 2.238607 59.169304 50.934420
F 2.238607 66.887004 50.934420
F 11.150247 59.169304 50.934420
F 11.150247 66.887004 50.934420
F 20.164047 59.284204 50.893020
F 20.095147 66.935804 50.688420
F 2.238627 59.169304 53.663120
F 2.238627 66.887004 53.663120
F 11.150347 59.169304 53.663120
F 11.150347 66.887004 53.663120
F 20.113947 59.218004 53.491820
F 20.104647 66.899404 53.571020
F 2.238617 54.024104 57.301220
F 2.238617 61.741804 57.301220
F 11.150247 54.024104 57.301220
F 11.150247 61.741804 57.301220
F 19.996447 53.844804 57.387620
F 19.910647 61.720004 57.185220
F 4.466547 55.310404 53.663120
F 4.466547 63.028104 53.663120
F 13.378247 55.310404 53.663120
F 13.378247 63.028104 53.663120
F 22.270447 55.282204 53.620520
F 22.363947 62.899404 53.600120
F 4.466527 57.883004 57.301220
F 4.466527 65.600704 57.301220
F 13.378247 57.883004 57.301220
F 13.378247 65.600704 57.301220
F 22.260247 57.919904 57.170620
F 22.318647 65.422304 56.931720
F 4.466537 57.883004 54.572620
F 4.466537 65.600704 54.572620
F 13.378247 57.883004 54.572620
F 13.378247 65.600704 54.572620
F 22.234447 57.871904 54.435420
F 22.461747 65.617504 54.250320
F 4.466527 55.310404 50.934420
F 4.466527 63.028104 50.934420
F 13.378247 55.310404 50.934420
F 13.378247 63.028104 50.934420
F 22.272147 55.261704 50.776820
F 22.141647 62.868804 50.734720
F 6.694457 54.024104 54.572620
F 6.694457 61.741804 54.572620
F 15.648847 53.955404 54.580120
F 15.553647 61.752204 54.450020
F 24.545147 54.034304 54.570720
F 24.559447 61.552404 54.573720
F 6.694447 59.169304 50.934420
F 6.694447 66.887004 50.934420
F 15.571947 59.167504 50.797520
F 15.686547 66.955804 50.905020
F 24.423047 59.137904 50.847620
F 24.532747 66.669604 50.873020
F 6.694457 59.169304 53.663120
F 6.694457 66.887004 53.663120
F 15.516247 59.164504 53.560220
F 15.481147 66.955604 53.614320
F 24.518547 59.116504 53.582720
F 24.794047 67.011704 53.645020
F 6.694447 54.024104 57.301220
F 6.694447 61.741804 57.301220
F 15.695447 53.909504 57.171720
F 15.515447 61.726504 57.235320
F 24.498747 53.892504 57.287620
F 24.570747 61.443304 57.299120
F 0.010708 55.310404 60.939420
F 0.010708 63.028104 60.939420
F 8.922377 55.310404 60.939420
F 8.922377 63.028104 60.939420
F 17.841447 55.261904 60.869820
F 18.090447 63.020904 61.102720
F 0.010694 57.883004 64.577620
F 11.150347 69.459604 61.848920
F 0.010694 65.600704 64.577620
F 2.238627 69.459604 61.848920
F 8.922367 57.883004 64.577620
F 8.922367 65.600704 64.577620
F 17.884047 65.831704 64.490920
F 17.818647 57.826804 64.486420
F 0.010706 57.883004 61.848920
F 0.010706 65.600704 61.848920
F 8.922377 57.883004 61.848920
F 8.922377 65.600704 61.848920
F 17.878047 57.943904 61.710620
F 17.912647 65.551904 61.835920
F 0.010696 55.310404 58.210820
F 0.010696 63.028104 58.210820
F 8.922367 55.310404 58.210820
F 8.922367 63.028104 58.210820
F 17.926147 55.325504 58.091020
F 17.817747 62.929804 58.254920
F 2.238627 54.024104 61.848920
F 2.238627 61.741804 61.848920
F 11.150347 54.024104 61.848920
F 11.150347 61.741804 61.848920
F 19.892547 54.061704 61.894020
F 20.246247 61.399104 61.893120
F 2.238607 59.169304 58.210820
F 2.238607 66.887004 58.210820
F 11.150247 59.169304 58.210820
F 11.150247 66.887004 58.210820
F 20.046847 59.134204 58.053520
F 20.081547 66.743204 57.972020
F 2.238627 59.169304 60.939420
F 2.238627 66.887004 60.939420
F 11.150347 59.169304 60.939420
F 11.150347 66.887004 60.939420
F 20.137147 58.923404 60.738620
F 20.083247 66.786104 60.745120
F 2.238617 54.024104 64.577620
F 2.238617 61.741804 64.577620
F 11.150247 54.024104 64.577620
F 11.150247 61.741804 64.577620
F 20.104247 61.695204 64.535420
F 2.238617 69.459604 50.024920
F 4.466547 55.310404 60.939420
F 4.466547 63.028104 60.939420
F 13.378247 55.310404 60.939420
F 13.378247 63.028104 60.939420
F 22.147847 55.300104 60.791120
F 22.511047 62.917004 60.847720
F 4.466527 57.883004 64.577620
F 4.466527 65.600704 64.577620
F 13.378247 57.883004 64.577620
F 13.378247 65.600704 64.577620
F 24.548147 61.614504 64.386820
F 22.389047 57.871004 64.720120
F 4.466537 57.883004 61.848920
F 4.466537 65.600704 61.848920
F 13.378247 57.883004 61.848920
F 13.378247 65.600704 61.848920
F 22.450947 57.862904 61.979920
F 22.220447 65.415004 61.792320
F 4.466527 55.310404 58.210820
F 4.466527 63.028104 58.210820
F 13.378247 55.310404 58.210820
F 13.378247 63.028104 58.210820
F 22.133547 55.336004 58.085920
F 22.320147 62.886704 58.084420
F 6.694457 54.024104 61.848920
F 6.694457 61.741804 61.848920
F 15.516847 53.965504 61.890020
F 15.592947 61.786304 61.852220
F 24.391647 54.020904 61.581920
F 24.798247 61.558904 61.755520
F 6.694447 59.169304 58.210820
F 6.694447 66.887004 58.210820
F 15.690447 59.071704 58.151920
F 15.701747 66.833304 57.988220
F 24.475347 58.958504 58.336120
F 24.432347 66.849504 57.862520
F 6.694457 59.169304 60.939420
F 6.694457 66.887004 60.939420
F 15.652647 59.151004 60.939420
F 15.580647 66.844604 60.708720
F 24.710047 58.928804 61.084620
F 24.477247 66.591604 60.648620
F 6.694447 54.024104 64.577620
F 6.694447 61.741804 64.577620
F 15.585447 53.917504 64.735320
F 15.597747 61.627004 64.549420
F 22.316047 65.602004 64.528220
F 11.150247 69.459604 50.024920
F 2.238627 69.459604 47.296320
F 2.238617 69.459604 57.301220
F 11.150347 69.459604 47.296320
F 20.211447 69.574104 49.939220
F 15.610147 69.449204 57.376320
F 20.099647 59.376904 43.511920
F 20.180847 69.369504 57.206320
F 24.575547 69.427104 57.116820
F 24.453247 58.965204 43.752620
F 20.141647 69.324704 61.857220
F 24.560247 69.205504 64.573620
F 22.394147 62.901004 65.382220
F 22.224447 55.393304 43.495720
F 0.010708 55.310404 68.215820
F 0.010708 63.028104 68.215820
F 8.922377 55.310404 68.215820
F 8.922377 63.028104 68.215820
F 17.902547 55.522104 68.203720
F 17.911947 62.989104 67.849520
F 0.010694 57.883004 71.853920
F 6.694457 69.459604 83.678020
F 0.010694 65.600704 71.853920
F 15.706547 61.777604 86.413420
F 8.922367 57.883004 71.853920
F 8.922367 65.600704 71.853920
F 17.839247 58.058704 71.889120
F 17.798647 65.555904 71.886620
F 0.010706 57.883004 69.125320
F 0.010706 65.600704 69.125320
F 8.922377 57.883004 69.125320
F 8.922377 65.600704 69.125320
F 17.935647 58.083404 69.315920
F 17.782447 65.403404 69.069720
F 0.010696 55.310404 65.487120
F 0.010696 63.028104 65.487120
F 8.922367 55.310404 65.487120
F 8.922367 63.028104 65.487120
F 24.803847 61.791304 86.549820
F 11.150247 69.459604 71.853920
F 2.238627 54.024104 69.125320
F 2.238627 61.741804 69.125320
F 11.150347 54.024104 69.125320
F 11.150347 61.741804 69.125320
F 20.018747 54.065004 68.993520
F 20.128547 61.624904 69.172920
F 2.238607 59.169304 65.487120
F 2.238607 66.887004 65.487120
F 11.150247 59.169304 65.487120
F 11.150247 66.887004 65.487120
F 6.694447 69.459604 79.130320
F 6.694447 69.459604 71.853920
F 2.238627 59.169304 68.215820
F 2.238627 66.887004 68.215820
F 11.150347 59.169304 68.215820
F 11.150347 66.887004 68.215820
F 20.305247 59.087604 68.151720
F 20.173647 66.746104 68.295320
F 2.238617 54.024104 71.853920
F 2.238617 61.741804 71.853920
F 11.150247 54.024104 71.853920
F 11.150247 61.741804 71.853920
F 20.090347 54.131504 71.754820
F 19.975247 61.689904 71.900220
F 4.466547 55.310404 68.215820
F 4.466547 63.028104 68.215820
F 13.378247 55.310404 68.215820
F 13.378247 63.028104 68.215820
F 22.517647 55.161704 68.101220
F 22.396947 62.834304 68.077020
F 4.466527 57.883004 71.853920
F 4.466527 65.600704 71.853920
F 13.378247 57.883004 71.853920
F 13.378247 65.600704 71.853920
F 22.336647 57.866704 71.891920
F 22.090247 65.492804 71.973720
F 4.466537 57.883004 69.125320
F 4.466537 65.600704 69.125320
F 13.378247 57.883004 69.125320
F 13.378247 65.600704 69.125320
F 22.341447 57.718404 69.173020
F 22.300547 65.438904 69.240120
F 4.466527 55.310404 65.487120
F 4.466527 63.028104 65.487120
F 13.378247 55.310404 65.487120
F 13.378247 63.028104 65.487120
F 6.694447 69.459604 86.406620
F 24.548447 59.142304 65.526720
F 6.694457 54.024104 69.125320
F 6.694457 61.741804 69.125320
F 15.700447 54.306604 69.107120
F 15.632447 61.758904 68.918720
F 24.701547 53.891504 68.977020
F 24.547747 61.686804 69.234320
F 6.694447 59.169304 65.487120
F 6.694447 66.887004 65.487120
F 6.694457 69.459604 76.401620
F 11.150347 69.459604 76.401620
F 2.238627 69.459604 76.401620
F 11.150247 69.459604 79.130320
F 6.694457 59.169304 68.215820
F 6.694457 66.887004 68.215820
F 15.734347 59.130004 68.153820
F 15.684747 66.944404 68.471220
F 24.591247 59.173504 68.344720
F 24.523847 66.775104 68.446220
F 6.694447 54.024104 71.853920
F 6.694447 61.741804 71.853920
F 15.607847 54.059704 71.901420
F 15.573347 61.849004 71.572220
F 24.512247 53.864304 71.704720
F 24.734047 61.883004 71.927420
F 0.010708 55.310404 75.492120
F 0.010708 63.028104 75.492120
F 8.922377 55.310404 75.492120
F 8.922377 63.028104 75.492120
F 17.922547 55.453204 75.504120
F 17.804547 63.092704 75.423620
F 0.010694 57.883004 79.130320
F 11.150247 69.459604 86.406620
F 0.010694 65.600704 79.130320
F 2.238617 69.459604 86.406620
F 8.922367 57.883004 79.130320
F 8.922367 65.600704 79.130320
F 17.794147 57.937204 79.160320
F 17.928547 65.532104 79.251420
F 0.010706 57.883004 76.401620
F 0.010706 65.600704 76.401620
F 8.922377 57.883004 76.401620
F 8.922377 65.600704 76.401620
F 17.700847 57.961204 76.491420
F 17.719547 65.508104 76.524720
F 0.010696 55.310404 72.763520
F 0.010696 63.028104 72.763520
F 8.922367 55.310404 72.763520
F 8.922367 63.028104 72.763520
F 17.931847 55.378004 72.885820
F 17.823247 63.095904 72.742820
F 2.238627 54.024104 76.401620
F 2.238627 61.741804 76.401620
F 11.150347 54.024104 76.401620
F 11.150347 61.741804 76.401620
F 20.117747 54.033204 76.245520
F 20.033447 61.826704 76.487320
F 2.238607 59.169304 72.763520
F 2.238607 66.887004 72.763520
F 11.150247 59.169304 72.763520
F 11.150247 66.887004 72.763520
F 20.045147 59.010004 72.971320
F 19.896247 66.920504 72.799420
F 2.238627 59.169304 75.492120
F 2.238627 66.887004 75.492120
F 11.150347 59.169304 75.492120
F 11.150347 66.887004 75.492120
F 20.020447 59.305904 75.658920
F 19.875147 66.880904 75.747420
F 2.238617 54.024104 79.130320
F 2.238617 61.741804 79.130320
F 11.150247 54.024104 79.130320
F 11.150247 61.741804 79.130320
F 20.235347 54.054804 78.980420
F 20.095647 61.796604 79.193420
F 4.466547 55.310404 75.492120
F 4.466547 63.028104 75.492120
F 13.378247 55.310404 75.492120
F 13.378247 63.028104 75.492120
F 22.372747 55.264804 75.358320
F 22.286447 63.050304 75.375220
F 4.466527 57.883004 79.130320
F 4.466527 65.600704 79.130320
F 13.378247 57.883004 79.130320
F 13.378247 65.600704 79.130320
F 22.318647 57.982104 79.042220
F 22.443747 65.580204 79.141920
F 4.466537 57.883004 76.401620
F 4.466537 65.600704 76.401620
F 13.378247 57.883004 76.401620
F 13.378247 65.600704 76.401620
F 22.302447 57.789104 76.294020
F 22.250847 65.528204 76.379620
F 4.466527 55.310404 72.763520
F 4.466527 63.028104 72.763520
F 13.378247 55.310404 72.763520
F 13.378247 63.028104 72.763520
F 22.374847 55.291904 72.693620
F 22.237147 62.856604 72.576720
F 6.694457 54.024104 76.401620
F 6.694457 61.741804 76.401620
F 15.612547 54.085604 76.649920
F 15.520147 61.767104 76.340920
F 24.384847 53.929904 76.503220
F 24.516647 61.809604 76.372320
F 6.694447 59.169304 72.763520
F 6.694447 66.887004 72.763520
F 15.610947 59.415004 72.725620
F 15.458247 66.896504 72.827020
F 24.745947 59.150304 72.617320
F 24.433947 66.619404 72.787120
F 6.694457 59.169304 75.492120
F 6.694457 66.887004 75.492120
F 15.537347 59.191504 75.535320
F 15.674547 66.849804 75.531820
F 24.593047 59.012204 75.512720
F 24.609547 66.833104 75.632220
F 6.694447 54.024104 79.130320
F 6.694447 61.741804 79.130320
F 15.697447 53.928104 79.419720
F 15.547547 61.731104 79.024720
F 24.366647 53.918204 79.218920
F 24.375047 61.882604 79.017520
F 0.010708 55.310404 82.768520
F 0.010708 63.028104 82.768520
F 8.922377 55.310404 82.768520
F 8.922377 63.028104 82.768520
F 17.949447 55.307404 82.708720
F 17.978447 62.923904 82.970920
F 0.010694 57.883004 86.406620
F 11.150347 69.459604 83.678020
F 0.010694 65.600704 86.406620
F 2.238627 69.459604 83.678020
F 8.922367 57.883004 86.406620
F 8.922367 65.600704 86.406620
F 22.217847 57.994104 86.586720
F 20.105347 53.994904 86.302120
F 0.010706 57.883004 83.678020
F 0.010706 65.600704 83.678020
F 8.922377 57.883004 83.678020
F 8.922377 65.600704 83.678020
F 17.955347 57.901004 83.607820
F 18.042147 65.630104 83.735020
F 0.010696 55.310404 80.039820
F 0.010696 63.028104 80.039820
F 8.922367 55.310404 80.039820
F 8.922367 63.028104 80.039820
F 18.088447 55.369904 79.997420
F 17.750147 62.981904 80.135220
F 2.238627 54.024104 83.678020
F 2.238627 61.741804 83.678020
F 11.150347 54.024104 83.678020
F 11.150347 61.741804 83.678020
F 20.109347 54.048504 83.554420
F 20.166147 61.814004 83.883320
F 2.238607 59.169304 80.039820
F 2.238607 66.887004 80.039820
F 11.150247 59.169304 80.039820
F 11.150247 66.887004 80.039820
F 20.178347 59.352704 80.237020
F 20.058847 66.919804 80.007320
F 2.238627 59.169304 82.768520
F 2.238627 66.887004 82.768520
F 11.150347 59.169304 82.768520
F 11.150347 66.887004 82.768520
F 20.195247 59.434904 82.951420
F 20.205447 66.931304 82.876620
F 2.238617 54.024104 86.406620
F 2.238617 61.741804 86.406620
F 11.150247 54.024104 86.406620
F 11.150247 61.741804 86.406620
F 6.694457 69.459604 69.125320
F 17.857047 65.562104 86.478920
F 4.466547 55.310404 82.768520
F 4.466547 63.028104 82.768520
F 13.378247 55.310404 82.768520
F 13.378247 63.028104 82.768520
F 22.256047 55.395204 82.792120
F 22.367947 63.040204 82.879120
F 4.466527 57.883004 86.406620
F 4.466527 65.600704 86.406620
F 13.378247 57.883004 86.406620
F 13.378247 65.600704 86.406620
F 22.424647 65.727804 86.578820
F 17.900747 57.828504 86.403620
F 4.466537 57.883004 83.678020
F 4.466537 65.600704 83.678020
F 13.378247 57.883004 83.678020
F 13.378247 65.600704 83.678020
F 22.319247 57.935704 83.797620
F 22.292547 65.545104 83.804420
F 4.466527 55.310404 80.039820
F 4.466527 63.028104 80.039820
F 13.378247 55.310404 80.039820
F 13.378247 63.028104 80.039820
F 22.178447 55.523704 80.049620
F 22.195947 63.086304 80.088020
F 6.694457 54.024104 83.678020
F 6.694457 61.741804 83.678020
F 15.660347 54.105104 83.806520
F 15.768647 61.739804 83.690620
F 24.445147 54.022304 83.687920
F 24.647147 61.857804 83.872420
F 6.694447 59.169304 80.039820
F 6.694447 66.887004 80.039820
F 15.729347 59.221804 80.102920
F 15.689347 66.840804 80.031120
F 24.432247 59.326404 80.107920
F 24.558147 66.961404 80.111520
F 6.694457 59.169304 82.768520
F 6.694457 66.887004 82.768520
F 15.704447 59.047604 82.786120
F 15.548347 66.841904 82.959720
F 24.625347 59.386604 82.829720
F 24.571347 66.757304 82.946720
F 6.694447 54.024104 86.406620
F 6.694447 61.741804 86.406620
F 15.679647 54.104004 86.571320
F 2.238617 69.459604 71.853920
F 24.572447 54.060004 86.454220
F 20.167747 61.814904 86.677520
F 2.238627 69.459604 69.125320
F 2.238617 69.459604 79.130320
F 11.150347 69.459604 69.125320
F 24.582347 69.455704 79.194220
F 20.240047 66.805504 65.538420
F 24.439247 69.396404 76.360620
F 17.907347 63.111604 65.167620
F 15.611247 59.117504 65.406120
F 24.463347 59.266204 87.413320
F 15.457447 69.408604 76.548820
F 20.057447 59.202604 65.445820
F 22.305347 55.361504 87.413520
F 24.587347 69.511004 86.374320
F 24.520747 66.738204 65.627520
F 15.508747 69.323204 71.860620
F 19.874147 69.528304 71.962120
F 22.486447 63.027004 87.581220
F 19.996247 66.823304 87.453420
F 15.512247 66.837204 65.617620
F 20.007447 69.504704 79.049720
F 19.916447 69.440604 76.396120
F 15.522447 69.479804 69.275620
F 19.967747 69.271204 69.194020
F 20.173647 69.528004 83.638920
F 15.675547 66.916504 87.370520
F 24.721847 66.977304 87.472720
F 18.043447 55.375404 87.266620
F 15.639547 59.164204 87.225120
F 17.893447 63.021604 87.401420
F 22.366547 55.327504 65.339020
F 17.759347 55.344604 65.499620
F 0.010708 55.310404 90.044820
F 0.010708 63.028104 90.044820
F 8.922377 55.310404 90.044820
F 8.922377 63.028104 90.044820
F 18.064047 55.365604 90.030120
F 17.732147 62.825504 90.154220
F 0.010694 57.883004 93.683020
F 6.694457 69.459604 105.506820
F 0.010694 65.600704 93.683020
F 20.132747 61.699604 108.265820
F 8.922367 57.883004 93.683020
F 8.922367 65.600704 93.683020
F 17.735747 57.946804 93.695920
F 17.911347 65.753104 93.621620
F 0.010706 57.883004 90.954320
F 0.010706 65.600704 90.954320
F 8.922377 57.883004 90.954320
F 8.922377 65.600704 90.954320
F 17.695647 57.933504 90.999620
F 17.794047 65.569204 90.976320
F 0.010696 55.310404 87.316220
F 0.010696 63.028104 87.316220
F 8.922367 55.310404 87.316220
F 8.922367 63.028104 87.316220
F 6.694457 69.459604 90.954320
F 11.150247 69.459604 93.683020
F 2.238627 54.024104 90.954320
F 2.238627 61.741804 90.954320
F 11.150347 54.024104 90.954320
F 11.150347 61.741804 90.954320
F 20.379547 53.987204 91.073320
F 19.910947 61.693904 91.057520
F 2.238607 59.169304 87.316220
F 2.238607 66.887004 87.316220
F 11.150247 59.169304 87.316220
F 11.150247 66.887004 87.316220
F 6.694447 69.459604 93.683020
F 24.599147 61.636904 108.451820
F 2.238627 59.169304 90.044820
F 2.238627 66.887004 90.044820
F 11.150347 59.169304 90.044820
F 11.150347 66.887004 90.044820
F 19.985747 59.023204 90.165420
F 20.112347 66.784004 90.081420
F 2.238617 54.024104 93.683020
F 2.238617 61.741804 93.683020
F 11.150247 54.024104 93.683020
F 11.150247 61.741804 93.683020
F 20.232047 54.101604 93.794020
F 20.210747 61.844704 93.833020
F 4.466547 55.310404 90.044820
F 4.466547 63.028104 90.044820
F 13.378247 55.310404 90.044820
F 13.378247 63.028104 90.044820
F 22.517047 55.439304 90.037120
F 22.346647 63.021104 90.323520
F 4.466527 57.883004 93.683020
F 4.466527 65.600704 93.683020
F 13.378247 57.883004 93.683020
F 13.378247 65.600704 93.683020
F 22.248747 58.069804 93.823720
F 22.278647 65.564604 93.907020
F 4.466537 57.883004 90.954320
F 4.466537 65.600704 90.954320
F 13.378247 57.883004 90.954320
F 13.378247 65.600704 90.954320
F 22.279947 57.938004 91.106720
F 22.156347 65.545204 91.263420
F 4.466527 55.310404 87.316220
F 4.466527 63.028104 87.316220
F 13.378247 55.310404 87.316220
F 13.378247 63.028104 87.316220
F 6.694447 69.459604 108.235820
F 2.238617 69.459604 100.959820
F 6.694457 54.024104 90.954320
F 6.694457 61.741804 90.954320
F 15.820747 54.038704 91.031420
F 15.452747 61.683704 90.977320
F 24.543847 54.062004 91.069620
F 24.595447 61.691804 91.107820
F 6.694447 59.169304 87.316220
F 6.694447 66.887004 87.316220
F 6.694457 69.459604 98.230720
F 6.694447 69.459604 100.959820
F 2.238627 69.459604 98.230720
F 11.150347 69.459604 98.230720
F 6.694457 59.169304 90.044820
F 6.694457 66.887004 90.044820
F 15.565347 59.179604 89.992320
F 15.625447 66.892204 90.112720
F 24.551147 59.146904 90.356520
F 24.346947 66.872304 90.275820
F 6.694447 54.024104 93.683020
F 6.694447 61.741804 93.683020
F 15.620947 54.089904 93.756220
F 15.822947 61.748404 93.696820
F 24.575447 54.142504 93.744920
F 24.663347 61.871604 93.775520
F 0.010708 55.310404 97.321220
F 0.010708 63.028104 97.321220
F 8.922377 55.310404 97.321220
F 8.922377 63.028104 97.321220
F 17.796747 55.399404 97.426020
F 17.625347 62.958104 97.300720
F 0.010694 57.883004 100.959820
F 11.150247 69.459604 108.235820
F 0.010694 65.600704 100.959820
F 2.238617 69.459604 108.235820
F 8.922367 57.883004 100.959820
F 8.922367 65.600704 100.959820
F 18.019147 57.954704 100.981820
F 17.824547 65.476204 100.891820
F 0.010706 57.883004 98.230720
F 0.010706 65.600704 98.230720
F 8.922377 57.883004 98.230720
F 8.922377 65.600704 98.230720
F 17.971547 58.018304 98.241420
F 17.630447 65.745604 98.221520
F 0.010696 55.310404 94.592520
F 0.010696 63.028104 94.592520
F 8.922367 55.310404 94.592520
F 8.922367 63.028104 94.592520
F 17.928447 55.404504 94.735720
F 17.931947 63.267704 94.629020
F 2.238627 54.024104 98.230720
F 2.238627 61.741804 98.230720
F 11.150347 54.024104 98.230720
F 11.150347 61.741804 98.230720
F 19.887747 53.909404 98.212820
F 19.986147 61.719504 98.304420
F 2.238607 59.169304 94.592520
F 2.238607 66.887004 94.592520
F 11.150247 59.169304 94.592520
F 11.150247 66.887004 94.592520
F 19.956847 59.158604 94.557620
F 20.055947 66.967604 94.624320
F 2.238627 59.169304 97.321220
F 2.238627 66.887004 97.321220
F 11.150347 59.169304 97.321220
F 11.150347 66.887004 97.321220
F 20.156847 59.207404 97.352620
F 19.917547 66.818904 97.385020
F 2.238617 54.024104 100.959820
F 2.238617 61.741804 100.959820
F 11.150247 54.024104 100.959820
F 11.150247 61.741804 100.959820
F 20.158347 54.167704 101.118820
F 20.174947 61.549604 100.977820
F 4.466547 55.310404 97.321220
F 4.466547 63.028104 97.321220
F 13.378247 55.310404 97.321220
F 13.378247 63.028104 97.321220
F 22.052447 55.127904 97.300720
F 22.201447 63.111504 97.451720
F 4.466527 57.883004 100.959820
F 4.466527 65.600704 100.959820
F 13.378247 57.883004 100.959820
F 13.378247 65.600704 100.959820
F 22.481447 57.953104 100.899820
F 22.159147 65.693604 101.008820
F 4.466537 57.883004 98.230720
F 4.466537 65.600704 98.230720
F 13.378247 57.883004 98.230720
F 13.378247 65.600704 98.230720
F 22.340747 57.730604 98.174220
F 22.418247 65.636404 98.340120
F 4.466527 55.310404 94.592520
F 4.466527 63.028104 94.592520
F 13.378247 55.310404 94.592520
F 13.378247 63.028104 94.592520
F 22.342947 55.404704 94.574220
F 22.472947 63.001304 94.852220
F 6.694457 54.024104 98.230720
F 6.694457 61.741804 98.230720
F 15.534747 54.128004 98.533520
F 15.340447 61.654904 98.322320
F 24.298947 54.148104 98.260420
F 24.480847 61.845804 98.071920
F 6.694447 59.169304 94.592520
F 6.694447 66.887004 94.592520
F 15.631547 59.058904 94.653620
F 15.582247 66.946304 94.485420
F 24.519547 59.269704 94.789420
F 24.519247 67.019904 94.636220
F 6.694457 59.169304 97.321220
F 6.694457 66.887004 97.321220
F 15.609447 59.043104 97.357720
F 15.424047 66.860304 97.135220
F 24.501547 59.266004 97.482820
F 24.751747 67.042104 97.332120
F 6.694447 54.024104 100.959820
F 6.694447 61.741804 100.959820
F 15.750747 54.037204 101.120820
F 15.581947 61.536804 100.960820
F 24.409247 54.125404 100.935820
F 24.583047 61.769704 100.852820
F 0.010708 55.310404 104.597820
F 0.010708 63.028104 104.597820
F 8.922377 55.310404 104.597820
F 8.922377 63.028104 104.597820
F 17.662547 55.372404 104.655820
F 17.924047 62.992604 104.671820
F 0.010694 57.883004 108.235820
F 11.150347 69.459604 105.506820
F 0.010694 65.600704 108.235820
F 2.238627 69.459604 105.506820
F 8.922367 57.883004 108.235820
F 8.922367 65.600704 108.235820
F 20.157947 69.697204 105.527820
F 17.693247 65.616804 108.138820
F 0.010706 57.883004 105.506820
F 0.010706 65.600704 105.506820
F 8.922377 57.883004 105.506820
F 8.922377 65.600704 105.506820
F 17.775447 57.985404 105.503820
F 17.836247 65.494104 105.449820
F 0.010696 55.310404 101.868820
F 0.010696 63.028104 101.868820
F 8.922367 55.310404 101.868820
F 8.922367 63.028104 101.868820
F 17.899347 55.415104 101.930820
F 17.779447 62.872604 101.926820
F 2.238627 54.024104 105.506820
F 2.238627 61.741804 105.506820
F 11.150347 54.024104 105.506820
F 11.150347 61.741804 105.506820
F 19.924047 53.914904 105.461820
F 20.241647 61.782604 105.457820
F 2.238607 59.169304 101.868820
F 2.238607 66.887004 101.868820
F 11.150247 59.169304 101.868820
F 11.150247 66.887004 101.868820
F 20.257747 59.094704 101.953820
F 19.904447 66.912004 101.848820
F 2.238627 59.169304 104.597820
F 2.238627 66.887004 104.597820
F 11.150347 59.169304 104.597820
F 11.150347 66.887004 104.597820
F 20.209147 59.137404 104.697820
F 19.910847 67.150704 104.616820
F 2.238617 54.024104 108.235820
F 2.238617 61.741804 108.235820
F 11.150247 54.024104 108.235820
F 11.150247 61.741804 108.235820
F 18.051047 57.888404 108.280820
F 22.358147 65.815304 108.099820
F 4.466547 55.310404 104.597820
F 4.466547 63.028104 104.597820
F 13.378247 55.310404 104.597820
F 13.378247 63.028104 104.597820
F 22.329847 55.195704 104.615820
F 22.459247 63.153804 104.459820
F 4.466527 57.883004 108.235820
F 4.466527 65.600704 108.235820
F 13.378247 57.883004 108.235820
F 13.378247 65.600704 108.235820
F 24.560447 54.047504 108.399820
F 2.238617 69.459604 93.683020
F 4.466537 57.883004 105.506820
F 4.466537 65.600704 105.506820
F 13.378247 57.883004 105.506820
F 13.378247 65.600704 105.506820
F 22.312147 57.733504 105.452820
F 22.113847 65.681304 105.381820
F 4.466527 55.310404 101.868820
F 4.466527 63.028104 101.868820
F 13.378247 55.310404 101.868820
F 13.378247 63.028104 101.868820
F 22.290747 55.420204 101.934820
F 22.270547 63.162604 101.704820
F 6.694457 54.024104 105.506820
F 6.694457 61.741804 105.506820
F 15.602647 54.021404 105.718820
F 15.580647 61.721904 105.667820
F 24.691247 54.187304 105.569820
F 24.688347 61.669504 105.659820
F 6.694447 59.169304 101.868820
F 6.694447 66.887004 101.868820
F 15.740047 59.111604 101.840820
F 15.611547 66.924804 101.666820
F 24.624847 59.194004 101.944820
F 24.438847 66.959704 101.809820
F 6.694457 59.169304 104.597820
F 6.694457 66.887004 104.597820
F 15.578647 59.141704 104.495820
F 15.688847 66.837004 104.449820
F 24.640447 59.063104 104.630820
F 24.427047 67.002704 104.479820
F 6.694447 54.024104 108.235820
F 6.694447 61.741804 108.235820
F 15.610047 54.023704 108.348820
F 15.698847 61.616704 108.350820
F 22.343347 57.790004 108.144820
F 20.019047 54.009204 108.204820
F 2.238627 69.459604 90.954320
F 11.150247 69.459604 100.959820
F 11.150347 69.459604 90.954320
F 20.213547 69.613404 98.162920
F 15.587047 69.456204 90.899620
F 15.699047 69.479604 100.950820
F 24.750947 69.630004 93.612120
F 15.503347 69.588804 93.562620
F 20.201347 69.531504 108.227820
F 19.909947 69.450004 90.906320
F 15.604247 69.444204 108.053820
F 24.696347 69.423904 91.015020
F 17.873447 63.087404 109.002820
F 24.437947 66.776804 109.333820
F 20.088647 59.129704 87.422720
F 0.010708 55.310404 111.873820
F 0.010708 63.028104 111.873820
F 8.922377 55.310404 111.873820
F 8.922377 63.028104 111.873820
F 17.862047 55.391904 111.964820
F 17.830947 63.095004 111.861820
F 0.010694 57.883004 115.511820
F 6.694457 69.459604 127.335820
F 0.010694 65.600704 115.511820
F 17.950947 65.639504 130.206820
F 8.922367 57.883004 115.511820
F 8.922367 65.600704 115.511820
F 17.921147 57.836404 115.586820
F 17.911847 65.591004 115.478820
F 0.010706 57.883004 112.783820
F 0.010706 65.600704 112.783820
F 8.922377 57.883004 112.783820
F 8.922377 65.600704 112.783820
F 17.693947 58.019604 112.770820
F 17.855047 65.681204 112.807820
F 0.010696 55.310404 109.144820
F 0.010696 63.028104 109.144820
F 8.922367 55.310404 109.144820
F 8.922367 63.028104 109.144820
F 11.150247 69.459604 115.511820
F 6.694447 69.459604 130.064820
F 2.238627 54.024104 112.783820
F 2.238627 61.741804 112.783820
F 11.150347 54.024104 112.783820
F 11.150347 61.741804 112.783820
F 20.233947 54.045904 112.759820
F 20.055347 61.866204 112.833820
F 2.238607 59.169304 109.144820
F 2.238607 66.887004 109.144820
F 11.150247 59.169304 109.144820
F 11.150247 66.887004 109.144820
F 20.117447 69.415304 127.376820
F 6.694457 69.459604 112.783820
F 2.238627 59.169304 111.873820
F 2.238627 66.887004 111.873820
F 11.150347 59.169304 111.873820
F 11.150347 66.887004 111.873820
F 19.966147 59.364704 111.904820
F 20.114847 67.006504 111.935820
F 2.238617 54.024104 115.511820
F 2.238617 61.741804 115.511820
F 11.150247 54.024104 115.511820
F 11.150247 61.741804 115.511820
F 20.055347 54.114504 115.444820
F 20.024747 61.761104 115.592820
F 4.466547 55.310404 111.873820
F 4.466547 63.028104 111.873820
F 13.378247 55.310404 111.873820
F 13.378247 63.028104 111.873820
F 22.394047 55.362004 111.878820
F 22.303947 63.199504 111.805820
F 4.466527 57.883004 115.511820
F 4.466527 65.600704 115.511820
F 13.378247 57.883004 115.511820
F 13.378247 65.600704 115.511820
F 22.309147 57.861304 115.446820
F 22.421947 65.621304 115.516820
F 4.466537 57.883004 112.783820
F 4.466537 65.600704 112.783820
F 13.378247 57.883004 112.783820
F 13.378247 65.600704 112.783820
F 22.352347 58.003504 112.696820
F 22.266347 65.650304 112.897820
F 4.466527 55.310404 109.144820
F 4.466527 63.028104 109.144820
F 13.378247 55.310404 109.144820
F 13.378247 63.028104 109.144820
F 2.238627 69.459604 120.059820
F 6.694447 69.459604 122.788820
F 6.694457 54.024104 112.783820
F 6.694457 61.741804 112.783820
F 15.627647 53.971804 112.802820
F 15.683347 61.829804 112.833820
F 24.728147 54.055204 112.719820
F 24.375747 61.765104 112.925820
F 6.694447 59.169304 109.144820
F 6.694447 66.887004 109.144820
F 6.694457 69.459604 120.059820
F 6.694447 69.459604 115.511820
F 11.150247 69.459604 122.788820
F 2.238617 69.459604 122.788820
F 6.694457 59.169304 111.873820
F 6.694457 66.887004 111.873820
F 15.433847 59.344704 111.773820
F 15.576047 66.942304 111.922820
F 24.581347 59.306004 112.024820
F 24.506247 66.929604 112.110820
F 6.694447 54.024104 115.511820
F 6.694447 61.741804 115.511820
F 15.665647 54.088604 115.487820
F 15.605047 61.657404 115.565820
F 24.628147 54.028304 115.392820
F 24.510847 61.897204 115.637820
F 0.010708 55.310404 119.149820
F 0.010708 63.028104 119.149820
F 8.922377 55.310404 119.149820
F 8.922377 63.028104 119.149820
F 17.774147 55.379704 119.234820
F 17.953447 62.968804 118.951820
F 0.010694 57.883004 122.788820
F 11.150247 69.459604 130.064820
F 0.010694 65.600704 122.788820
F 2.238617 69.459604 130.064820
F 8.922367 57.883004 122.788820
F 8.922367 65.600704 122.788820
F 18.007747 57.946504 123.076820
F 17.861047 65.602204 122.774820
F 0.010706 57.883004 120.059820
F 0.010706 65.600704 120.059820
F 8.922377 57.883004 120.059820
F 8.922377 65.600704 120.059820
F 17.791047 57.922004 120.267820
F 17.636347 65.387004 120.076820
F 0.010696 55.310404 116.421820
F 0.010696 63.028104 116.421820
F 8.922367 55.310404 116.421820
F 8.922367 63.028104 116.421820
F 17.807347 55.193404 116.460820
F 17.786147 62.997304 116.230820
F 2.238627 54.024104 120.059820
F 2.238627 61.741804 120.059820
F 11.150347 54.024104 120.059820
F 11.150347 61.741804 120.059820
F 20.021747 54.083404 120.170820
F 20.079047 61.718104 120.193820
F 2.238607 59.169304 116.421820
F 2.238607 66.887004 116.421820
F 11.150247 59.169304 116.421820
F 11.150247 66.887004 116.421820
F 20.143647 59.168304 116.648820
F 20.116047 66.973904 116.445820
F 2.238627 59.169304 119.149820
F 2.238627 66.887004 119.149820
F 11.150347 59.169304 119.149820
F 11.150347 66.887004 119.149820
F 20.070147 59.194204 119.325820
F 20.032447 66.696804 119.197820
F 2.238617 54.024104 122.788820
F 2.238617 61.741804 122.788820
F 11.150247 54.024104 122.788820
F 11.150247 61.741804 122.788820
F 19.924947 53.957504 122.735820
F 20.211947 61.913304 122.880820
F 4.466547 55.310404 119.149820
F 4.466547 63.028104 119.149820
F 13.378247 55.310404 119.149820
F 13.378247 63.028104 119.149820
F 22.324047 55.359704 119.314820
F 22.365447 62.910704 119.253820
F 4.466527 57.883004 122.788820
F 4.466527 65.600704 122.788820
F 13.378247 57.883004 122.788820
F 13.378247 65.600704 122.788820
F 22.293247 57.785804 122.798820
F 22.319047 65.893104 122.895820
F 4.466537 57.883004 120.059820
F 4.466537 65.600704 120.059820
F 13.378247 57.883004 120.059820
F 13.378247 65.600704 120.059820
F 22.425847 58.076904 120.118820
F 22.332047 65.494604 120.177820
F 4.466527 55.310404 116.421820
F 4.466527 63.028104 116.421820
F 13.378247 55.310404 116.421820
F 13.378247 63.028104 116.421820
F 22.303147 55.293004 116.466820
F 22.310247 63.185604 116.489820
F 6.694457 54.024104 120.059820
F 6.694457 61.741804 120.059820
F 15.610747 54.062204 120.033820
F 15.658547 61.736804 119.845820
F 24.658647 54.193704 120.047820
F 24.581547 61.833304 120.264820
F 6.694447 59.169304 116.421820
F 6.694447 66.887004 116.421820
F 15.683947 59.085204 116.394820
F 15.606347 66.690704 116.347820
F 24.510947 59.105604 116.467820
F 24.557647 67.018304 116.494820
F 6.694457 59.169304 119.149820
F 6.694457 66.887004 119.149820
F 15.635147 59.107904 119.136820
F 15.580847 66.915004 119.037820
F 24.601647 59.311904 119.212820
F 24.475347 66.709104 119.163820
F 6.694447 54.024104 122.788820
F 6.694447 61.741804 122.788820
F 15.643347 54.052104 122.815820
F 15.536147 61.773504 122.730820
F 24.570147 54.075904 122.765820
F 24.650047 61.784404 122.908820
F 0.010708 55.310404 126.426820
F 0.010708 63.028104 126.426820
F 8.922377 55.310404 126.426820
F 8.922377 63.028104 126.426820
F 17.927947 55.425104 126.524820
F 17.837147 63.089104 126.568820
F 0.010694 57.883004 130.064820
F 11.150347 69.459604 127.335820
F 0.010694 65.600704 130.064820
F 2.238627 69.459604 127.335820
F 8.922367 57.883004 130.064820
F 8.922367 65.600704 130.064820
F 22.469947 65.555604 130.291820
F 22.204247 57.923604 130.135820
F 0.010706 57.883004 127.335820
F 0.010706 65.600704 127.335820
F 8.922377 57.883004 127.335820
F 8.922377 65.600704 127.335820
F 17.627747 57.826504 127.499820
F 17.865247 65.774604 127.413820
F 0.010696 55.310404 123.697820
F 0.010696 63.028104 123.697820
F 8.922367 55.310404 123.697820
F 8.922367 63.028104 123.697820
F 17.918047 55.409404 123.576820
F 17.817147 62.936204 123.789820
F 2.238627 54.024104 127.335820
F 2.238627 61.741804 127.335820
F 11.150347 54.024104 127.335820
F 11.150347 61.741804 127.335820
F 20.161747 53.919104 127.410820
F 20.036647 61.594004 127.298820
F 2.238607 59.169304 123.697820
F 2.238607 66.887004 123.697820
F 11.150247 59.169304 123.697820
F 11.150247 66.887004 123.697820
F 20.177847 59.303104 123.785820
F 20.067247 67.014204 123.434820
F 2.238627 59.169304 126.426820
F 2.238627 66.887004 126.426820
F 11.150347 59.169304 126.426820
F 11.150347 66.887004 126.426820
F 19.722847 59.040504 126.502820
F 20.231847 66.923804 126.159820
F 2.238617 54.024104 130.064820
F 2.238617 61.741804 130.064820
F 11.150247 54.024104 130.064820
F 11.150247 61.741804 130.064820
F 20.221847 61.720004 130.099820
F 20.017147 54.032804 130.065820
F 4.466547 55.310404 126.426820
F 4.466547 63.028104 126.426820
F 13.378247 55.310404 126.426820
F 13.378247 63.028104 126.426820
F 22.267847 55.365304 126.491820
F 22.221647 62.928604 126.444820
F 4.466527 57.883004 130.064820
F 4.466527 65.600704 130.064820
F 13.378247 57.883004 130.064820
F 13.378247 65.600704 130.064820
F 2.238617 69.459604 115.511820
F 24.558947 61.584404 130.249820
F 4.466537 57.883004 127.335820
F 4.466537 65.600704 127.335820
F 13.378247 57.883004 127.335820
F 13.378247 65.600704 127.335820
F 22.120447 57.988604 127.473820
F 22.343547 65.554504 127.454820
F 4.466527 55.310404 123.697820
F 4.466527 63.028104 123.697820
F 13.378247 55.310404 123.697820
F 13.378247 63.028104 123.697820
F 22.240847 55.124304 123.706820
F 22.346547 63.225104 123.743820
F 6.694457 54.024104 127.335820
F 6.694457 61.741804 127.335820
F 15.663047 54.204904 127.327820
F 15.487347 61.800204 127.394820
F 24.593947 54.090604 127.353820
F 24.463847 61.646504 127.481820
F 6.694447 59.169304 123.697820
F 6.694447 66.887004 123.697820
F 15.613847 59.308704 123.555820
F 15.515947 66.871304 123.703820
F 24.429947 59.270504 123.838820
F 24.649747 66.851304 123.798820
F 6.694457 59.169304 126.426820
F 6.694457 66.887004 126.426820
F 15.554247 59.165704 126.311820
F 15.620347 66.953504 126.463820
F 24.550047 59.175704 126.529820
F 24.637447 67.105104 126.522820
F 6.694447 54.024104 130.064820
F 6.694447 61.741804 130.064820
F 15.497647 53.876904 130.011820
F 15.624647 61.766704 130.076820
F 24.478647 54.125304 130.169820
F 17.857547 57.847204 130.308820
F 2.238627 69.459604 112.783820
F 11.150347 69.459604 120.059820
F 11.150347 69.459604 112.783820
F 24.805647 69.492304 122.909820
F 20.177847 69.328504 119.967820
F 20.254747 59.033404 109.138820
F 22.332947 63.170704 109.115820
F 20.028347 69.597604 115.613820
F 24.723347 69.644704 115.639820
F 24.522447 69.648204 127.424820
F 15.639447 69.547704 112.860820
F 20.226447 69.516304 130.221820
F 24.586047 59.166804 109.294820
F 20.088947 69.607804 122.671820
F 24.594947 66.940904 131.079820
F 15.457247 69.373704 115.601820
F 22.239947 55.358404 109.187820
F 17.930447 62.994804 131.031820
F 15.663347 69.536604 127.404820
F 15.638647 69.427204 130.129820
F 24.578947 69.282804 120.190820
F 24.628947 69.451904 113.006820
F 20.278547 66.865604 131.203820
F 19.981447 59.133804 131.108820
F 17.629447 55.251604 130.880820
F 15.659547 66.855304 131.002820
F 17.865747 55.330904 109.244820
F 15.566047 58.981904 109.120820
F 20.051947 66.764804 109.114820
F 15.610547 67.058704 109.231820
F 27.017347 1.187254 17.459420
F 26.760147 16.648204 2.889090
F 27.008147 1.204574 14.672220
F 35.557647 1.318574 2.622150
F 35.833947 9.017674 2.809910
F 26.866847 1.275134 9.976650
F 44.689747 1.157634 2.617210
F 44.673447 9.015994 2.684220
F 26.666347 16.705304 9.820310
F 35.729047 3.993774 6.331140
F 35.727147 11.464304 6.637570
F 44.521747 3.934374 6.327150
F 44.575747 11.685604 6.492570
F 26.864647 16.861604 17.368420
F 26.798347 3.801324 20.951620
F 35.876047 3.887534 3.636000
F 35.627347 11.659204 3.893320
F 44.532547 3.746564 3.556420
F 44.646647 11.674304 3.761710
F 26.768547 3.802544 13.568820
F 26.654347 11.522004 6.502080
F 26.673047 1.448494 -0.068095
F 26.672847 3.924304 10.818420
F 26.700747 11.751704 13.609120
F 26.645347 11.732004 20.916920
F 47.005447 -0.076302 11.029320
F 27.034547 3.781224 6.384710
F 33.537247 -0.119763 6.381650
F 28.746447 7.778194 3.780890
F 28.948047 15.247804 3.755980
F 26.726547 9.214684 14.521820
F 37.940547 7.513184 3.536440
F 38.043447 15.277804 3.842380
F 26.764847 9.143024 10.140820
F 46.948747 7.675334 3.618210
F 46.937547 15.526704 3.642290
F 26.686447 8.918094 7.399480
F 26.731947 9.223974 17.318820
F 26.585447 11.728204 18.250120
F 33.342347 0.042818 3.560780
F 26.741947 9.123444 2.804010
F 26.614547 11.541404 3.798770
F 49.333747 16.912804 7.090240
F 29.011847 5.155464 2.723290
F 28.828747 12.815604 2.684110
F 38.154947 5.005214 2.732120
F 38.036747 12.746004 2.802670
F 46.819447 5.169994 2.870620
F 46.805947 12.991904 2.873050
F 28.854347 7.713284 6.516530
F 28.940947 15.238504 6.436570
F 26.823747 16.533904 7.103070
F 38.050647 7.723824 6.353740
F 37.928147 15.442904 6.522210
F 51.413947 15.500904 3.638170
F 46.914347 7.706224 6.360060
F 47.104647 15.475004 6.338390
F 26.669647 1.164284 2.649550
F 31.187447 1.448774 2.722630
F 31.027047 8.962064 2.698890
F 51.376147 7.812554 20.810920
F 40.083047 1.182174 2.738310
F 40.223547 9.053284 2.868520
F 44.713547 16.793504 -0.077683
F 49.169547 1.377604 2.843430
F 49.074347 8.932514 2.693780
F 44.524247 1.259164 17.380620
F 31.308147 3.751964 6.243060
F 31.118047 11.440304 6.341830
F 40.340847 3.864284 6.459380
F 40.187247 11.497204 6.260930
F 49.289747 3.744494 6.387980
F 49.206647 11.617804 6.788690
F 31.274447 3.918384 3.552820
F 31.136347 11.389204 3.575570
F 40.308847 3.642104 3.809620
F 40.252747 11.554104 3.674440
F 49.302747 3.952704 3.722280
F 49.182147 11.579204 3.863310
F 51.442347 7.520574 18.048120
F 26.872247 1.172084 7.261870
F 49.108047 3.972274 20.855620
F 33.685047 15.541004 18.421520
F 33.429747 7.722744 17.996720
F 26.686147 16.729204 14.697720
F 26.655347 11.598604 10.949820
F 42.575947 -0.152367 11.050020
F 31.108547 16.691304 14.593520
F 33.498447 7.974044 3.589330
F 33.460647 15.338104 3.544580
F 31.216947 11.701304 20.879920
F 42.457447 7.741524 3.741340
F 42.318347 15.386904 3.747380
F 42.428047 -0.039299 6.234750
F 51.362447 7.754304 3.673820
F 42.487547 15.379304 20.905920
F 49.444547 9.048414 17.220120
F 26.781047 3.731604 18.142320
F 42.543947 15.260204 18.298520
F 33.517747 15.594404 21.129620
F 40.251447 9.005924 14.673320
F 29.025147 15.650704 20.935320
F 42.518447 7.569724 18.324720
F 33.655347 5.239824 2.826210
F 33.416947 12.771604 2.753510
F 42.451847 5.129814 2.647210
F 42.517747 12.937504 2.821370
F 51.540147 5.295804 2.664010
F 51.272147 12.793204 2.710400
F 33.375347 7.599974 6.326780
F 33.604047 15.307104 6.331630
F 31.255147 3.899444 20.900220
F 42.470647 7.839244 6.503530
F 42.423347 15.369204 6.364820
F 40.284947 1.040274 10.222920
F 51.501047 7.807994 6.443440
F 51.585847 15.421004 6.230870
F 51.378047 12.853104 17.233920
F 35.955247 16.612304 17.178620
F 47.128547 15.420004 20.912420
F 44.801047 16.687904 14.727820
F 35.752547 1.250524 10.027820
F 35.818247 8.805524 9.945010
F 40.130247 3.971694 18.194520
F 44.795647 1.051214 10.007920
F 44.651747 8.829144 10.063320
F 46.974047 15.400504 13.713020
F 35.724947 3.927134 13.817520
F 35.608047 11.416004 13.683020
F 44.694747 3.838984 13.694820
F 44.773347 11.387604 13.512620
F 40.273547 3.815964 20.891620
F 44.751047 16.665304 17.480620
F 35.693547 3.753804 11.150320
F 35.834047 11.533004 10.874320
F 44.760747 3.696314 10.868920
F 44.755547 11.422104 10.871220
F 31.191947 4.138524 18.294520
F 40.242347 9.182524 21.709820
F 35.722847 11.779204 21.008220
F 35.727647 1.427954 7.346090
F 35.689447 8.761584 7.309470
F 40.431247 16.525904 10.065920
F 44.663347 1.402574 7.292470
F 44.810247 9.078194 7.402890
F 49.198647 11.398004 18.328620
F 29.000747 7.854274 10.893620
F 28.928147 15.492904 10.867120
F 51.402347 4.907684 17.278820
F 38.004947 7.494594 10.857820
F 38.101947 15.324504 10.826820
F 42.529247 12.765304 17.153620
F 46.982147 7.536024 11.159020
F 46.954247 15.537704 10.850920
F 38.022247 7.655284 20.957820
F 29.107847 5.128884 7.220200
F 28.872247 12.698604 7.410160
F 38.050047 5.121814 7.402310
F 37.995547 12.741404 7.242370
F 46.930247 5.131954 7.233270
F 46.868047 13.079904 7.380270
F 29.023547 5.313574 10.021720
F 28.903547 12.914504 10.100120
F 38.018847 4.827724 10.067920
F 38.102947 12.793004 9.892450
F 47.016247 5.118544 9.878980
F 46.957847 12.858904 10.131920
F 28.751847 7.651764 13.501320
F 28.889147 15.331004 13.543220
F 42.591947 4.927254 17.415320
F 38.156247 7.564164 13.606920
F 38.030747 15.387804 13.478220
F 33.533647 12.999804 17.512020
F 47.004447 7.616324 13.826220
F 35.712447 16.468504 9.982780
F 49.103047 3.705654 18.202520
F 31.394447 1.363804 10.261620
F 31.326847 9.014164 10.027020
F 49.269747 16.735904 9.764200
F 51.571047 15.166104 20.953420
F 40.257447 9.042094 10.039320
F 40.359947 11.532104 18.113120
F 49.196747 1.169154 9.998910
F 49.176347 9.049174 10.192620
F 35.734747 16.561004 2.947940
F 31.281447 3.858874 13.767720
F 31.212347 11.522204 13.677720
F 40.157547 3.749464 13.770420
F 40.054947 11.490704 13.587020
F 49.180247 3.821924 13.570720
F 49.200047 11.612004 13.803120
F 31.350847 4.024944 10.915720
F 31.170247 11.495804 10.949720
F 40.281447 3.667794 11.025320
F 40.313047 11.639904 10.941820
F 49.194747 3.808544 10.786620
F 49.201947 11.606504 11.016720
F 31.338047 1.183094 7.474780
F 31.116247 8.859314 7.350900
F 40.410647 16.510304 17.294920
F 40.322847 1.186924 7.427430
F 40.196847 9.171284 7.397900
F 31.234747 16.627104 9.900720
F 49.144047 1.239604 7.298490
F 49.108547 8.892694 7.501210
F 44.832347 11.739004 21.035520
F 33.584547 7.765134 11.017520
F 33.441747 15.094404 10.954820
F 33.320247 5.239124 17.289920
F 42.329147 7.636804 10.965120
F 42.616447 15.267204 10.837120
F 49.226047 9.030394 14.505320
F 51.607047 7.879454 11.039820
F 51.466947 15.665404 10.889720
F 51.648547 12.760004 14.552720
F 33.380147 5.046454 7.313590
F 33.370847 12.786104 7.357280
F 42.458547 5.249184 7.433890
F 42.254347 12.812904 7.182010
F 51.417147 5.220434 7.387500
F 51.411647 13.022804 7.408570
F 33.617947 5.256044 10.173120
F 33.537347 12.687504 10.020220
F 42.437747 5.003334 10.069720
F 42.467847 12.768704 9.906740
F 51.435547 5.269744 10.147620
F 51.483547 13.014504 10.111920
F 33.383647 7.757964 13.699420
F 33.254647 15.327904 13.811120
F 51.266747 5.130174 14.636020
F 42.432147 7.584304 13.710420
F 42.507247 15.405704 13.584220
F 49.237947 1.186504 14.619720
F 51.603447 7.716984 13.709520
F 51.472647 15.359404 13.569020
F 42.554247 12.770404 14.339720
F 31.124347 16.506204 2.727860
F 40.149347 1.175474 14.499320
F 31.388747 16.717504 17.343520
F 35.760447 1.293254 17.216220
F 35.651847 8.986034 17.279720
F 33.348147 8.017464 20.702620
F 44.715847 3.692004 20.930720
F 44.665347 8.845304 17.404720
F 40.179347 16.511904 2.755880
F 37.961647 15.534304 20.840520
F 35.772747 3.997394 21.062820
F 35.745347 16.625204 7.245190
F 44.552547 16.758904 2.604610
F 49.181047 16.547604 14.527020
F 31.385547 16.695004 7.180000
F 35.559847 3.853574 18.255720
F 35.682647 11.502504 18.279120
F 44.885147 3.810184 18.298020
F 44.570247 11.370104 18.346120
F 40.334947 11.690404 20.900720
F 29.006347 7.909434 21.001920
F 49.252447 16.863104 2.733000
F 35.711547 1.284554 14.583420
F 35.684047 8.675344 14.499520
F 26.740447 3.758384 3.596300
F 44.745947 1.240544 14.706120
F 44.649647 8.948304 14.662320
F 31.218247 1.184764 14.749620
F 28.937147 7.857974 18.201720
F 29.034147 15.413604 18.177020
F 42.463647 5.071324 14.621220
F 37.827147 7.750584 18.301220
F 38.155147 15.238204 17.979620
F 33.453747 12.803904 14.772620
F 47.075947 7.781094 18.111420
F 47.037547 15.418804 18.326020
F 30.966147 8.830624 14.492320
F 28.940147 5.248394 14.397120
F 29.011847 12.714204 14.587020
F 38.090547 5.059494 14.867420
F 37.802947 12.885504 14.457820
F 46.930547 4.990914 14.504820
F 46.931047 12.802204 14.602820
F 28.932947 5.133784 17.092920
F 28.988447 12.858704 17.361220
F 37.832447 5.238504 17.481420
F 38.044447 12.715304 17.189420
F 46.977247 5.102314 17.207320
F 46.978547 12.635904 17.432920
F 46.788347 7.715724 20.860120
F 35.696947 16.557104 14.451020
F 33.487947 5.258434 14.600320
F 49.127347 16.614604 17.214520
F 40.271747 16.682904 7.357310
F 51.411547 15.478904 18.201320
F 42.461347 7.681364 21.038120
F 49.147447 11.372404 21.003720
F 44.626547 16.689504 9.932270
F 31.103047 1.450314 17.394020
F 31.119347 8.982664 17.216420
F 31.362547 11.704604 18.133120
F 40.094647 1.318454 17.306420
F 40.247547 8.754844 17.448720
F 40.266147 16.590404 14.528420
F 49.274347 1.111244 17.400720
F 35.616347 8.950864 21.715020
F 51.377547 -0.077785 6.408010
F 44.661847 16.723604 7.269520
F 33.504547 0.292544 18.202820
F 51.472847 -0.165333 10.823220
F 38.066547 13.017604 21.852920
F 26.695047 9.117664 21.694720
F 37.907547 -0.013866 6.385370
F 31.151947 8.941224 0.043174
F 29.106447 -0.044689 21.014720
F 51.497747 -0.052366 13.612620
F 42.331047 -0.000981 3.598230
F 28.994647 5.174874 21.836020
F 40.151847 16.801704 21.977120
F 29.105847 -0.174165 18.325120
F 51.294847 0.125253 3.671610
F 31.103647 9.254094 21.760620
F 42.507747 5.039554 21.902120
F 47.018447 12.825904 21.759420
F 49.160347 1.426714 21.816420
F 28.934947 12.971404 21.818420
F 33.417647 13.017504 21.848220
F 26.618247 16.900304 21.850520
F 38.202547 5.150424 21.915220
F 35.307747 1.430814 21.844520
F 49.066347 8.905614 21.931220
F 33.569647 5.404724 21.814920
F 44.829747 16.497704 21.995120
F 44.774547 8.950244 21.812320
F 33.419847 5.207494 0.229250
F 44.762147 9.253964 -0.057750
F 26.657247 16.492604 0.065706
F 40.199047 9.173974 0.064809
F 29.012847 12.850004 0.032959
F 31.185347 16.478704 -0.004745
F 51.392047 5.334034 -0.004804
F 38.037347 12.943204 0.033174
F 42.372047 5.213344 -0.056450
F 49.198847 1.331564 -0.066275
F 42.472647 13.086504 0.083033
F 40.121547 16.808804 -0.059642
F 28.755947 5.080734 0.003497
F 26.799247 1.354354 39.073220
F 26.690347 9.131614 29.078820
F 26.626747 11.715904 32.960820
F 35.535347 1.396044 24.533020
F 35.581947 9.064554 24.451720
F 26.851147 1.399194 31.774120
F 44.530547 1.361134 24.626320
F 45.032547 8.926164 24.530620
F 26.705447 1.437574 29.037120
F 35.850447 4.020474 28.324020
F 35.677447 11.888304 28.199520
F 44.457647 3.996474 28.208720
F 44.657247 11.506904 28.229720
F 26.792147 11.687304 28.330020
F 26.990147 1.444354 36.356120
F 35.618947 3.991594 25.469820
F 35.692147 11.556004 25.463320
F 44.792147 3.805794 25.458820
F 44.821147 11.562304 25.426520
F 26.861947 16.792904 31.792120
F 26.938647 3.922934 25.378220
F 26.760247 3.901334 35.402220
F 26.835647 8.972164 39.108620
F 26.950647 11.474004 42.798820
F 26.819847 9.167194 24.443120
F 26.995747 1.186114 24.628320
F 26.898347 16.856004 39.078120
F 26.910347 3.648924 42.649820
F 28.753747 7.819324 25.486520
F 28.892247 15.532304 25.452620
F 51.797047 -0.007411 32.904020
F 37.871747 7.907354 25.526920
F 37.987947 15.445404 25.522220
F 26.959747 4.024904 28.055220
F 46.970347 7.411904 25.490920
F 47.023347 15.277804 25.462820
F 26.743347 8.813384 36.384920
F 26.830047 17.023904 24.546720
F 26.888647 11.487104 39.983620
F 33.542147 15.426104 40.123820
F 33.567447 7.724684 40.143120
F 26.708747 16.737204 29.142720
F 26.817847 16.871604 36.417620
F 28.979347 5.351104 24.425020
F 29.022447 12.952004 24.612920
F 37.996547 5.226994 24.746620
F 37.969747 12.906204 24.598120
F 47.025547 5.021244 24.578520
F 47.196347 12.740104 24.443120
F 29.147347 7.951654 28.221020
F 28.925047 15.475604 28.130520
F 29.010947 -0.078731 32.674920
F 38.023847 7.830194 28.219320
F 38.034147 15.651204 28.211420
F 26.740247 11.703304 25.565920
F 47.002447 7.703294 28.276320
F 47.148247 15.287204 28.116720
F 26.699447 3.916994 40.004320
F 31.195547 1.571504 24.669620
F 31.097647 9.115604 24.627520
F 29.149947 -0.022642 25.559620
F 40.188247 1.229664 24.609120
F 40.281147 8.758464 24.663820
F 37.963447 0.015465 35.613220
F 49.090247 1.299824 24.578520
F 49.135647 8.757474 24.702820
F 28.958347 15.348404 42.765620
F 31.227747 4.045184 28.250820
F 31.269747 11.563704 28.235620
F 40.130147 3.771934 28.254320
F 40.017847 11.719404 28.201020
F 48.938447 3.769254 28.159420
F 49.243547 11.464504 28.105320
F 31.151647 4.222434 25.503320
F 31.299247 11.585404 25.573020
F 40.264747 3.830534 25.557520
F 40.232547 11.310604 25.541720
F 49.221747 3.866694 25.444120
F 49.287847 11.581604 25.439620
F 51.491847 0.045737 42.615020
F 31.076547 8.924334 36.328420
F 51.513447 4.826094 28.938520
F 26.678947 11.492104 35.594220
F 40.223447 1.331214 36.276920
F 49.149647 16.647804 31.829520
F 26.959847 3.939254 32.720120
F 49.357347 16.665604 29.036620
F 26.688147 9.090654 31.890220
F 33.450347 7.938834 25.725820
F 33.589147 15.487904 25.392720
F 51.422247 7.872384 42.804020
F 42.667647 7.805944 25.588120
F 42.604747 15.441804 25.463020
F 31.151347 16.655604 24.755320
F 51.419347 7.604414 25.505720
F 51.530947 15.346904 25.635920
F 31.108447 16.853704 29.158620
F 33.476547 7.745854 42.745220
F 31.217147 16.753204 39.109320
F 35.829147 16.773304 31.844220
F 42.439147 15.419604 39.931220
F 49.264847 9.020264 36.131220
F 44.466647 1.246264 21.968520
F 33.437547 5.371834 24.646220
F 33.371947 12.932604 24.655120
F 42.619347 5.071644 24.648820
F 42.380347 12.767304 24.690920
F 51.619347 5.045104 24.444520
F 51.500747 12.922004 24.533620
F 33.584347 7.967064 28.295020
F 33.447347 15.628304 28.232620
F 44.911147 16.735004 24.638420
F 42.239947 7.846954 28.363720
F 42.571647 15.368504 28.212720
F 40.238847 9.122654 36.365220
F 51.532847 7.547884 28.144320
F 51.699147 15.494304 28.222820
F 51.340347 12.935204 38.883920
F 46.983247 -0.017509 39.759320
F 35.852447 16.712304 39.161520
F 35.766647 3.891224 42.691020
F 35.804747 1.414074 31.845120
F 35.870847 9.172614 31.723220
F 33.645947 15.521304 42.835420
F 44.714847 1.219314 31.681220
F 44.695147 9.059594 31.902020
F 42.502847 0.025045 42.680020
F 35.635647 4.025624 35.486520
F 35.731147 11.559804 35.590820
F 44.757647 3.701574 35.456020
F 44.694647 11.618104 35.439020
F 46.970147 7.725784 42.770620
F 49.300847 16.668604 39.197620
F 35.572647 3.902454 32.882420
F 35.453247 11.737004 32.857220
F 44.684547 3.803834 32.725020
F 44.501247 11.588204 32.828220
F 35.773247 16.959304 29.073720
F 44.783947 16.669204 39.064020
F 31.357547 1.126894 36.327020
F 35.580047 1.500844 29.020820
F 35.827547 9.220394 29.029120
F 31.238747 11.557304 39.976120
F 44.801547 1.399814 28.973320
F 44.643447 8.926054 29.126120
F 40.232047 16.678904 36.378320
F 28.904047 7.806264 32.748620
F 29.010947 15.426604 32.614920
F 51.381347 5.245024 38.991720
F 38.143447 7.893444 32.674120
F 37.871847 15.520004 32.708420
F 42.418847 12.830904 39.053020
F 46.927647 7.630684 32.543820
F 46.863747 15.301004 32.659120
F 40.257947 16.733304 24.655020
F 28.910747 5.373504 29.284120
F 28.995447 12.965304 29.385620
F 38.021347 5.243954 29.203220
F 37.956547 13.107604 29.262420
F 46.790547 5.109684 29.185720
F 46.969347 12.696604 29.047820
F 29.070047 5.298684 31.904720
F 28.868547 12.861804 32.052620
F 37.856147 5.358734 31.760920
F 37.773047 12.862804 31.901220
F 46.924247 4.942974 31.930120
F 46.874147 12.832704 31.696320
F 28.875947 7.583794 35.476220
F 29.012047 15.417004 35.413120
F 42.461147 5.084354 38.886020
F 38.081447 7.831834 35.388320
F 37.915247 15.535504 35.556020
F 33.333447 12.841004 38.991720
F 46.865147 7.738344 35.133420
F 47.018747 15.506204 35.405620
F 44.826747 16.696504 36.358520
F 31.114447 1.319574 31.665220
F 31.306647 9.069464 31.984920
F 44.834147 16.630004 28.922220
F 40.329547 1.126224 31.944920
F 40.362547 9.105364 31.966520
F 40.189747 16.619204 39.081920
F 49.385747 1.121644 31.948020
F 49.097347 9.020114 31.830320
F 51.237947 12.805104 32.125120
F 31.454747 3.764774 35.333720
F 31.261947 11.624104 35.424320
F 40.141947 4.080334 35.413520
F 40.227047 11.681204 35.325220
F 49.415247 3.957634 35.386120
F 49.230647 11.648804 35.471520
F 31.210847 3.727854 32.661020
F 31.161347 11.630304 32.689620
F 40.061547 3.755294 32.688520
F 40.184747 11.776404 32.757420
F 49.364947 3.794704 32.679920
F 48.980747 11.532804 32.752720
F 31.141247 1.367514 29.093420
F 31.351347 9.058544 29.244420
F 31.199447 16.580304 36.363420
F 40.299847 1.242884 29.296220
F 40.120947 9.168344 29.308920
F 49.318347 16.579804 24.713920
F 49.186247 1.269254 29.171720
F 49.255747 9.028414 29.123820
F 44.633447 16.630304 31.662720
F 33.724047 7.833564 32.771420
F 33.538547 15.590904 32.644120
F 33.639347 5.181224 39.229320
F 42.548747 7.673114 32.593020
F 42.498047 15.405004 32.708520
F 42.437847 7.765434 40.099620
F 51.393447 7.794734 32.614720
F 51.340347 15.414504 32.752920
F 51.337047 12.960704 36.151420
F 33.534547 5.325674 29.166520
F 33.414647 13.075004 29.132820
F 42.293847 5.215174 28.985620
F 42.528947 12.847804 29.158720
F 42.491147 15.308704 42.645220
F 51.456247 12.802404 29.254720
F 33.462147 5.226844 31.923020
F 33.294847 12.949004 31.779420
F 42.376447 4.999624 31.752120
F 42.423547 12.849104 31.923120
F 51.427647 5.216184 31.653220
F 51.680747 15.499804 42.620320
F 33.398647 7.896634 35.567420
F 33.497847 15.535604 35.341820
F 51.426847 5.329874 36.300020
F 42.472147 7.687934 35.259720
F 42.446047 15.746404 35.494120
F 49.322747 1.343434 36.224020
F 51.604947 7.954004 35.273720
F 51.381247 15.502504 35.393920
F 42.548247 12.999904 36.192320
F 40.185147 11.646704 42.666520
F 35.746647 16.769404 36.497220
F 49.067447 11.656004 42.615620
F 35.852647 1.222784 39.126720
F 35.831747 8.935904 39.134320
F 28.868847 7.658474 42.883320
F 44.759247 1.157274 39.025820
F 44.729847 8.913804 39.040320
F 49.131247 11.607404 39.896920
F 40.175847 11.631404 39.919920
F 44.664247 11.569004 42.612020
F 49.219647 3.981124 39.953820
F 49.357147 16.770304 36.487620
F 31.361147 3.835054 40.010020
F 42.646547 7.678344 42.827320
F 35.916047 3.738274 39.921720
F 35.641447 11.609504 39.990320
F 44.776447 3.875604 39.885920
F 44.673147 11.552604 39.858820
F 31.406647 11.585904 42.690020
F 49.291947 3.855504 42.672420
F 38.042847 7.647514 42.874720
F 35.718647 1.434174 36.401120
F 35.831847 9.078434 36.442420
F 40.156747 3.806734 42.586320
F 44.660847 1.222594 36.348820
F 44.654847 9.043674 36.196020
F 40.394947 16.605704 29.161320
F 29.049747 7.393364 40.100920
F 28.962447 15.388204 40.076720
F 42.506847 5.126384 36.234720
F 37.965747 7.744454 40.082620
F 38.044447 15.423204 40.094120
F 33.432547 13.019304 36.294220
F 47.022447 7.731394 39.821820
F 47.124347 15.357604 39.930120
F 31.168347 16.758104 31.762220
F 29.161147 5.099234 36.276520
F 29.008247 12.782304 36.234220
F 37.848647 5.247904 36.085420
F 37.922247 12.923004 36.281220
F 46.964047 5.153534 36.070920
F 46.878447 12.887904 36.291120
F 29.086547 4.779024 39.097720
F 29.103947 12.789104 39.178220
F 37.972547 5.303794 38.929220
F 37.864047 12.839904 39.030420
F 46.999047 5.223804 38.923820
F 46.867547 12.856404 39.029020
F 40.157647 3.990974 39.796820
F 46.974847 15.383004 42.684220
F 33.417647 5.358394 36.499620
F 31.467947 3.715564 42.682620
F 35.665447 11.545304 42.613720
F 51.669547 15.467304 39.898920
F 35.926547 16.756204 24.588920
F 44.767047 3.847394 42.600620
F 51.412747 7.763044 40.027720
F 31.503847 1.174054 39.184820
F 31.235747 8.890484 39.056820
F 40.298347 16.624504 31.859320
F 40.192547 1.227764 39.001520
F 40.156947 8.980104 39.084520
F 37.938547 15.232904 42.804420
F 49.151947 1.533294 38.941720
F 49.189047 8.984174 38.789120
F 29.046547 0.033711 39.885320
F 29.216747 -0.021108 35.425120
F 40.279247 8.983584 43.603920
F 37.879747 12.686104 43.597820
F 51.325547 12.648504 21.922120
F 38.090047 5.049254 43.777420
F 47.001247 0.102959 42.459920
F 35.763847 1.344394 43.659520
F 35.820247 9.055844 43.561520
F 40.164747 1.169274 43.462720
F 46.854547 5.145954 21.848720
F 47.028147 5.105874 43.584720
F 27.007347 1.085194 43.562820
F 31.276247 1.123364 43.749420
F 42.543947 5.106924 43.497020
F 31.124947 16.861904 22.058220
F 44.827947 1.217124 43.528320
F 44.719447 16.665804 43.566520
F 49.179547 1.180574 43.590320
F 31.246747 8.897974 43.778920
F 33.439047 12.890104 43.708620
F 40.194947 16.649804 43.697720
F 49.293047 16.605904 43.392720
F 49.171047 9.163824 43.660920
F 51.391247 12.831604 43.414320
F 31.340447 16.517204 43.829320
F 42.561647 12.861904 43.563020
F 44.863447 9.026804 43.584620
F 33.605847 5.073314 43.538220
F 26.937447 1.312724 21.924420
F 35.862647 16.795204 21.976720
F 40.063847 1.342954 21.890620
F 31.153147 1.480264 21.958520
F 49.422247 16.566204 22.014720
F 42.613247 12.876504 21.937920
F 51.303447 5.263464 21.720420
F 26.909847 16.604504 46.343520
F 26.979147 3.764054 54.798220
F 51.459847 15.379504 57.218020
F 35.701647 1.275454 46.510020
F 35.834147 8.863054 46.244720
F 26.921447 1.236774 50.849620
F 44.675747 1.174464 46.298920
F 44.635847 9.044784 46.244520
F 26.926947 3.875764 61.939820
F 35.711847 3.800754 50.122420
F 35.838147 11.594404 49.897320
F 44.635347 3.705814 49.926120
F 44.638747 11.493804 49.957820
F 51.466447 7.837624 50.066120
F 51.324447 12.834004 61.076620
F 35.900447 3.795074 47.406120
F 35.832447 11.419104 47.206420
F 44.727847 3.800664 47.113220
F 44.640047 11.616404 47.196320
F 26.862047 16.539104 53.911720
F 27.036847 9.048644 58.149920
F 26.765347 3.825094 64.649520
F 26.761447 1.449064 53.522920
F 51.495247 15.557304 49.786820
F 28.954047 -0.117707 47.117020
F 26.857347 3.680034 47.276720
F 26.784247 9.083784 51.070620
F 29.034347 0.019445 61.749220
F 29.075847 7.427034 47.199620
F 29.033347 15.114404 47.332720
F 26.752647 11.577304 50.102620
F 38.162447 7.635584 47.435620
F 37.968247 15.362904 47.236920
F 51.453347 7.814014 57.222820
F 46.907047 7.665264 46.937020
F 47.091647 15.330104 47.284420
F 46.844147 12.812904 43.638820
F 26.770447 9.069874 60.991320
F 26.637647 16.573804 58.165720
F 26.684047 1.282014 61.100620
F 26.821347 16.588004 51.154620
F 51.411047 15.538004 61.848120
F 33.258447 15.555404 64.543820
F 29.048947 4.847854 46.400120
F 28.996847 12.701704 46.655920
F 38.000247 5.054914 46.420220
F 38.114647 12.776904 46.349120
F 46.954647 4.929964 46.350620
F 46.950947 12.847204 46.279720
F 28.986047 7.685944 50.033420
F 28.912047 15.345904 50.094320
F 26.505447 11.567104 47.274320
F 37.943047 7.767364 50.181120
F 37.832047 15.541704 49.942320
F 38.031347 -0.126698 47.247720
F 47.130547 7.824654 49.748520
F 46.986247 15.330204 49.982720
F 28.998647 -0.066283 57.454020
F 31.280047 1.201564 46.516420
F 31.300447 8.673944 46.415720
F 38.047947 7.709814 64.446620
F 40.455547 1.182554 46.301620
F 40.295747 9.082344 46.262820
F 26.844747 11.592804 64.748720
F 49.176347 1.253384 46.400720
F 49.180647 9.000314 46.454820
F 26.618047 11.512204 54.675620
F 31.419247 3.970144 49.924320
F 31.238147 11.461404 50.118620
F 40.073247 3.882904 49.967720
F 40.317047 11.548404 50.088820
F 49.280647 3.957344 50.024620
F 49.196747 11.621904 50.035620
F 31.391347 3.798314 47.230320
F 31.305547 11.227604 47.423620
F 40.211447 3.730144 47.262220
F 40.278847 11.639004 47.381420
F 49.241547 3.754504 47.357920
F 49.164047 11.595604 47.363520
F 26.883647 9.036464 53.718320
F 26.918147 3.802824 49.968320
F 33.486047 -0.043303 50.160020
F 26.813847 1.060454 46.432520
F 40.184747 1.206564 58.024420
F 26.823247 8.941214 46.344720
F 51.409147 0.103492 54.474520
F 29.079147 0.015650 64.705920
F 33.581647 15.550704 61.827820
F 33.574447 7.712914 47.207720
F 33.488947 15.308804 47.129320
F 31.228547 11.524404 61.973820
F 42.512947 7.801934 47.399120
F 42.562147 15.339604 47.360620
F 33.336247 7.786524 61.868520
F 51.434547 7.887384 47.388920
F 51.470547 15.203404 47.088620
F 26.670347 16.624904 60.879620
F 44.759947 4.006794 64.626120
F 31.160847 8.952224 58.373720
F 37.848647 -0.117655 54.588020
F 31.395747 1.186314 58.154820
F 31.356947 3.936364 61.766520
F 42.559947 15.514004 61.664920
F 33.607847 4.983184 46.430220
F 33.587347 12.668404 46.312820
F 42.357247 5.219064 46.372620
F 42.424747 12.876104 46.353120
F 51.329947 5.300994 46.510920
F 51.466547 12.708804 46.084720
F 33.474647 7.895244 49.998020
F 33.495747 15.587404 49.850520
F 49.228547 16.839104 53.523520
F 42.470047 7.871064 50.154320
F 42.494847 15.345804 50.136220
F 40.207847 16.789204 53.521320
F 44.714647 16.723404 58.263820
F 26.778347 11.683604 61.996620
F 35.692247 16.689404 46.265520
F 40.173247 16.693604 46.592120
F 49.263447 8.915904 58.214820
F 44.913347 16.798304 53.783720
F 35.542247 1.060104 53.662020
F 35.836147 9.122594 53.638820
F 40.171947 16.803904 50.859820
F 44.666247 1.330694 53.554120
F 44.617647 8.931794 53.645520
F 49.167447 11.554804 62.017120
F 35.710247 3.730204 57.438220
F 35.771747 11.699704 57.228420
F 44.661947 3.773694 57.270220
F 44.862747 11.462004 57.292620
F 35.678847 3.922804 64.632920
F 28.889147 15.420004 64.506020
F 35.406947 3.627264 54.473720
F 35.706347 11.613904 54.443020
F 44.635947 3.930124 54.556420
F 44.669847 11.441804 54.459620
F 31.326647 3.938584 64.503120
F 31.365547 16.800304 53.692920
F 51.428247 5.285774 50.898620
F 35.769347 1.271074 50.849020
F 35.734947 9.005304 50.831820
F 31.285547 16.536604 61.069620
F 44.667447 1.286604 50.964720
F 44.845847 8.962234 50.923220
F 35.756947 11.874304 64.635920
F 29.005947 7.693544 54.590620
F 29.193647 15.259604 54.710120
F 51.279747 5.247064 60.918220
F 38.028647 7.621084 54.716520
F 37.943347 15.551104 54.362820
F 42.651447 12.923804 60.780320
F 46.724847 7.690804 54.591220
F 47.080347 15.366704 54.636620
F 49.287747 3.820854 61.843120
F 29.178247 5.039114 51.085420
F 29.064647 12.789804 50.930920
F 37.933347 5.170194 50.986620
F 38.061147 12.777904 50.999420
F 46.937547 5.273144 50.619920
F 46.884047 12.827604 50.841120
F 29.302447 5.128564 53.788420
F 29.008947 12.672804 53.780420
F 37.776747 4.907714 53.670520
F 37.935147 12.862304 53.669820
F 47.020547 5.174904 53.412220
F 46.929947 12.841404 53.711920
F 29.301747 7.571754 57.278320
F 29.101047 15.324204 57.414720
F 42.440347 5.033574 60.857820
F 37.960347 7.828184 57.395220
F 38.097847 15.608804 57.182020
F 33.502647 12.880304 61.108020
F 46.941547 7.964554 57.239920
F 46.882547 15.397904 57.356820
F 44.821647 16.811904 60.917320
F 31.180247 1.238024 53.758420
F 31.147647 9.206644 53.775720
F 46.847447 7.965724 64.422520
F 40.087147 1.256544 53.672620
F 40.168047 8.940094 53.920920
F 38.061247 15.579204 64.717720
F 49.011747 1.369564 53.673820
F 49.115247 8.830644 53.710620
F 26.811347 1.271374 58.352320
F 31.583447 3.755354 57.299820
F 31.134847 11.570004 57.425020
F 40.069047 3.868604 57.387720
F 40.281447 11.616804 57.209720
F 49.252347 3.889774 57.096620
F 49.196447 11.525604 57.225920
F 31.484347 3.870544 54.421220
F 31.254747 11.745304 54.745820
F 40.084347 3.831184 54.662820
F 40.197947 11.680504 54.483420
F 49.235347 3.866424 54.404420
F 49.257547 11.359904 54.549020
F 31.337247 1.373234 50.882020
F 31.135347 8.935474 50.950420
F 49.230747 16.633604 50.806520
F 40.319647 1.292494 50.846620
F 40.194947 8.981854 51.131320
F 29.065747 7.675434 64.532420
F 49.185647 1.507924 50.997320
F 49.354847 9.041834 51.003320
F 31.291147 11.798004 64.636520
F 33.449547 7.905534 54.637820
F 33.459347 15.544704 54.519620
F 33.569447 5.262534 60.830020
F 42.419347 7.684354 54.577520
F 42.674147 15.705604 54.568220
F 49.027647 1.318394 58.256220
F 51.547647 7.704434 54.595620
F 51.421947 15.555504 54.568220
F 51.438547 12.762904 58.463520
F 33.507647 5.357674 50.783120
F 33.371947 12.882804 50.819420
F 42.496547 5.113564 50.859720
F 42.482547 12.711804 51.005320
F 31.229847 16.672704 51.088120
F 51.434747 12.880404 50.963820
F 33.428147 5.472474 53.486020
F 33.479447 12.911404 53.589420
F 42.349147 4.860084 53.559320
F 42.458247 12.946204 53.750920
F 51.464747 5.126784 53.564120
F 51.406847 12.940404 53.594720
F 33.578547 7.846694 57.355220
F 33.558847 15.508704 57.246420
F 51.366247 5.222084 58.130120
F 42.313847 7.588274 57.123620
F 42.510047 15.525104 57.375320
F 42.443547 7.662004 61.782720
F 44.730547 16.588404 46.303020
F 42.425747 7.597304 64.598720
F 42.506647 12.856104 58.217520
F 40.092647 11.748604 64.486720
F 40.325747 11.868604 61.764320
F 51.482947 15.472604 64.516620
F 35.845147 1.197344 61.105920
F 35.631647 9.185584 60.998920
F 49.178947 16.810204 60.956120
F 44.783247 1.143614 60.808320
F 44.620347 8.684184 60.691220
F 51.575347 7.711784 64.491720
F 40.188447 16.800104 58.252620
F 49.104547 16.705804 58.216120
F 49.109447 11.487704 64.682620
F 35.578847 16.949704 53.644420
F 40.105447 3.770764 64.467620
F 31.274047 16.686004 58.336620
F 35.783547 3.876804 61.965720
F 35.888547 11.724504 61.885620
F 44.804747 3.867994 61.785720
F 44.588647 11.227104 61.817220
F 40.275447 9.049644 58.185520
F 33.455247 7.949084 64.685120
F 49.147947 3.814744 64.559420
F 35.646647 1.248144 58.362720
F 35.754547 9.156874 58.184620
F 49.290947 16.461204 46.221620
F 44.663747 1.298424 58.052520
F 44.454747 8.964994 58.125420
F 27.010547 3.872114 57.469520
F 28.808747 7.676684 61.861220
F 28.974947 15.466404 61.940220
F 42.476247 5.056144 58.158920
F 38.006447 7.856904 61.673620
F 37.979947 15.765304 61.982220
F 33.441647 12.760604 58.159120
F 46.934147 7.521144 61.767620
F 47.091947 15.404904 61.980320
F 42.424347 15.115504 64.345320
F 29.320347 5.014884 58.249420
F 29.020547 12.854504 58.597220
F 37.976847 5.176104 58.225920
F 38.181447 13.115104 58.148220
F 46.900247 5.281904 57.954720
F 46.966547 12.855404 58.413220
F 29.105147 5.163704 60.885320
F 29.076547 12.689104 61.270920
F 37.952447 5.279784 60.925920
F 38.052547 13.233604 60.968220
F 47.129847 5.027344 60.906620
F 46.812247 12.794904 61.128220
F 46.929447 15.358804 64.770720
F 35.747747 16.847304 60.898820
F 33.576447 5.323804 58.041920
F 44.809947 16.731904 51.134920
F 40.243947 16.819004 60.927320
F 26.840947 11.618704 57.436220
F 31.122947 16.659604 46.503020
F 35.689547 16.903104 50.885720
F 51.367747 7.812544 61.797120
F 31.294947 1.321444 60.867220
F 31.059747 8.971414 61.101720
F 40.214447 3.812074 61.694420
F 40.322147 1.340964 60.768920
F 40.225647 9.153654 61.038620
F 35.787147 16.672404 58.217620
F 49.098547 1.180174 60.846620
F 49.040447 9.023554 60.927220
F 44.768247 11.244504 64.675720
F 31.229447 1.425554 65.322520
F 28.816347 0.043588 54.704620
F 42.456247 0.097547 54.481320
F 33.288847 -0.031036 61.898620
F 29.018047 -0.012378 49.767120
F 49.246647 8.852584 65.416220
F 40.519347 16.819004 65.446920
F 29.111747 5.028874 43.621620
F 46.772247 0.017490 50.036820
F 33.624747 -0.235543 57.464820
F 44.630147 16.741304 65.237120
F 42.629347 -0.185002 47.250220
F 49.131947 1.123534 65.364820
F 40.346947 1.377534 65.602920
F 33.577347 12.981304 65.619820
F 46.873247 -0.090272 47.304120
F 49.250247 16.568504 65.453220
F 47.047647 5.446134 65.353620
F 37.996147 13.044104 65.524520
F 35.783047 1.245354 65.401720
F 51.352847 5.026034 65.425820
F 33.544347 0.077279 64.446920
F 42.557147 12.684104 65.461620
F 31.093447 16.947004 65.359220
F 31.168747 9.233684 65.414120
F 51.205247 12.948504 65.454620
F 46.802547 12.694204 65.528320
F 44.583447 8.752914 65.534620
F 40.224947 9.042114 65.314020
F 28.967447 5.211014 65.622920
F 29.059347 13.000404 65.500820
F 44.627547 1.400524 65.099120
F 42.395147 5.125284 65.537220
F 35.856047 9.284444 65.211120
F 33.479747 5.187774 65.623820
F 26.708347 1.163234 65.516720
F 35.795947 16.770104 65.520520
F 29.207547 12.812704 43.791620
F 26.556847 8.962314 43.691120
F 51.512947 5.326254 43.692420
F 35.840047 16.824504 43.651120
F 26.716547 16.595304 43.612420
F 26.869047 3.760424 83.753620
F 26.854447 16.580304 80.016120
F 51.303647 7.559734 76.293020
F 35.773147 1.361274 68.240120
F 35.778247 9.093374 68.127620
F 26.780147 3.912474 69.290020
F 44.748047 1.289114 67.873420
F 44.448747 8.996494 68.204620
F 51.556147 5.078954 68.117620
F 35.571947 3.879624 71.955420
F 35.748747 11.541204 71.833220
F 44.648347 3.889544 71.682820
F 44.693347 11.487504 71.994620
F 26.937847 8.768474 75.436220
F 33.524947 -0.055167 83.827720
F 35.790647 3.916704 69.215520
F 35.746047 11.637604 69.074920
F 44.820647 3.797474 69.036520
F 44.568147 11.622704 69.193320
F 31.119047 1.303784 82.855020
F 26.911547 3.724364 76.332320
F 26.914347 1.198044 79.973520
F 26.863347 11.457604 83.527020
F 26.642947 8.997514 80.039920
F 26.711547 11.441104 86.349720
F 27.042747 16.592004 72.686820
F 26.694147 16.703404 75.372120
F 26.767347 1.178374 75.312920
F 29.056647 7.514634 69.083720
F 29.034847 15.413504 69.045820
F 26.753647 16.539104 68.340420
F 38.035747 7.615614 68.937120
F 37.870747 15.567404 69.230920
F 26.705847 8.823684 82.764220
F 46.764547 7.886954 69.041120
F 46.892147 15.457404 68.984220
F 40.316647 9.202774 79.971020
F 26.717747 1.303204 82.650420
F 26.593047 11.332104 71.728720
F 26.803447 4.010164 86.625820
F 40.146747 1.454934 80.018120
F 51.313947 4.944114 72.868620
F 26.859947 11.467104 76.478820
F 29.147247 4.911784 68.311820
F 29.042647 12.909804 68.189420
F 37.978547 4.995274 68.127120
F 38.008047 13.022204 68.220420
F 47.133847 5.255764 68.077720
F 46.871047 12.868304 68.167420
F 29.061747 7.570254 71.872220
F 29.243047 15.490804 71.749220
F 26.824547 3.877594 71.959220
F 37.856547 7.735114 71.849620
F 37.908947 15.318004 71.995820
F 42.400547 7.799754 83.614820
F 47.095447 7.593654 71.864720
F 46.897947 15.454004 71.763220
F 31.223347 16.681904 79.837120
F 31.338847 1.237364 68.094720
F 31.222647 8.985314 68.117920
F 26.765447 16.620704 82.710620
F 40.240347 0.998995 68.382320
F 40.158947 8.910704 68.017320
F 29.019847 0.072132 86.507120
F 49.307147 1.176564 68.132120
F 49.121047 9.036624 68.188520
F 29.032447 -0.124025 71.775720
F 31.342647 3.751754 71.716920
F 31.292647 11.726604 71.764120
F 40.007547 3.656764 71.766720
F 40.054547 11.568004 71.796720
F 49.150647 3.631464 71.937220
F 49.147647 11.477804 71.979620
F 31.391147 3.785694 69.001020
F 31.300547 11.491704 69.123520
F 40.208447 3.814604 69.143720
F 40.101047 11.499704 69.102120
F 49.277947 3.777714 69.022020
F 49.022747 11.513404 69.011220
F 26.638647 1.291344 68.248920
F 49.115747 16.494204 72.629420
F 26.699347 8.789634 72.700220
F 26.879947 11.338904 69.044020
F 26.728847 8.640704 68.191020
F 37.976547 -0.285261 83.572320
F 51.458747 -0.085703 86.423720
F 31.346047 9.077714 80.011520
F 40.240847 11.575804 83.812120
F 33.470147 7.797374 69.153220
F 33.408147 15.557104 69.239420
F 26.906047 3.854854 79.175820
F 42.250847 7.692044 68.845520
F 42.532047 15.335004 68.860720
F 31.169447 16.777604 68.180620
F 51.338747 7.588584 69.254220
F 51.220947 15.433504 69.071220
F 29.091447 -0.134662 78.892320
F 33.383447 15.401304 86.378020
F 38.118447 0.108750 71.893420
F 31.252447 1.208254 80.035820
F 49.136547 8.801974 79.933120
F 42.436947 15.585004 83.721820
F 49.162647 1.228004 80.062720
F 33.616447 5.284134 68.200820
F 33.474247 12.908004 68.308920
F 42.529047 4.982444 68.239220
F 42.302647 12.792704 68.214820
F 44.668647 16.623704 67.935220
F 51.252247 12.888904 68.227520
F 33.351747 7.757404 71.935920
F 33.388247 15.483404 71.964120
F 35.736547 16.727004 80.058120
F 42.341547 7.555204 71.734020
F 42.445047 15.290904 71.781720
F 26.831847 11.475404 79.120720
F 51.511747 7.439664 72.008820
F 51.478347 15.443104 71.789720
F 51.529047 12.798604 82.595320
F 37.742747 0.070038 79.199220
F 42.675147 0.018338 69.197020
F 49.124947 16.611004 82.700220
F 35.774347 1.378664 75.367820
F 35.974147 9.006644 75.509020
F 31.220247 16.879704 72.831920
F 44.692547 1.326654 75.576720
F 44.473847 8.838084 75.426220
F 40.252447 3.817314 83.605820
F 35.772847 3.993114 79.105320
F 35.680647 11.737304 79.223220
F 44.558847 3.770544 79.096620
F 44.537747 11.499704 79.098620
F 40.262247 16.731204 79.909520
F 37.863247 0.101192 76.321020
F 35.717547 4.054534 76.285920
F 35.682847 11.623704 76.482220
F 44.673847 3.946904 76.293120
F 44.716547 11.544504 76.281620
F 40.274747 16.564704 68.273920
F 42.496047 15.606104 86.487820
F 42.350047 7.714634 86.361820
F 35.672247 1.382594 72.676920
F 35.645447 9.123674 72.833820
F 40.219747 16.596104 72.957320
F 44.753747 1.308234 72.803620
F 44.560147 8.774574 72.567420
F 49.144247 16.527804 80.023820
F 29.263947 7.718504 76.454420
F 29.008847 15.419104 76.179620
F 51.489947 5.149294 82.952220
F 38.136347 7.872954 76.552220
F 37.951547 15.723304 76.447720
F 42.524347 13.075304 82.873120
F 46.788047 7.749404 76.409820
F 46.948247 15.525404 76.365720
F 35.655247 16.771604 72.819620
F 29.137747 5.035644 72.858220
F 28.935247 12.749504 72.620020
F 37.971947 5.192314 72.805320
F 38.008847 12.822104 72.880820
F 46.833647 5.121814 72.842620
F 46.920447 12.909804 72.725020
F 29.245347 4.982624 75.638820
F 29.060347 12.815604 75.326020
F 37.982747 5.400254 75.560520
F 37.775547 13.105004 75.522120
F 47.034047 5.110554 75.562720
F 46.939147 12.882204 75.527620
F 28.987947 7.878544 79.195720
F 29.016847 15.450904 78.944220
F 42.419747 5.082844 82.666020
F 38.040847 7.951274 79.271320
F 38.001347 15.492104 79.110120
F 33.492447 12.970704 82.788920
F 46.820847 7.513734 79.099320
F 46.947047 15.446604 79.071220
F 31.358647 11.592904 83.479020
F 31.221447 1.324774 75.375320
F 31.421947 9.129734 75.429820
F 46.915347 7.689814 86.416720
F 40.098347 1.304974 75.524820
F 40.039347 9.164294 75.193920
F 31.272647 16.755604 75.493020
F 49.129547 1.244734 75.530020
F 49.058347 8.890134 75.522620
F 35.728447 16.817504 75.428020
F 31.428647 3.790384 79.252920
F 31.179447 11.688004 78.961420
F 40.107247 3.987364 78.879520
F 40.058547 11.746904 78.995020
F 48.973047 3.802954 79.206220
F 49.081347 11.497004 79.036220
F 31.420747 3.732514 76.560620
F 31.357947 11.714804 76.231620
F 40.242747 4.068684 76.267520
F 40.025747 11.761704 76.235920
F 49.113247 3.732994 76.448220
F 49.286947 11.582704 76.205420
F 31.216047 1.117204 72.614720
F 31.082447 9.074524 72.740020
F 35.775647 16.910804 68.301620
F 40.424847 1.326714 72.899520
F 40.230147 9.015084 72.507120
F 35.729847 16.833104 82.785220
F 49.224847 1.031164 72.722520
F 49.188947 8.999384 72.807720
F 40.271347 16.751704 82.676520
F 33.621347 7.879154 76.405220
F 33.599347 15.635804 76.406820
F 33.589647 5.257774 82.890820
F 42.127147 7.748544 76.337220
F 42.331947 15.432204 76.390820
F 51.477147 7.777714 83.744020
F 37.918247 7.653904 86.392420
F 51.445047 15.434204 76.516720
F 51.366347 12.879904 79.858720
F 33.273647 5.197294 72.868920
F 33.522347 12.875704 72.582720
F 42.244647 5.015524 72.620820
F 42.447247 12.710704 72.718520
F 40.206447 3.914224 86.303620
F 51.403447 12.786404 72.888520
F 33.520847 5.366804 75.562320
F 33.650447 13.090204 75.360320
F 42.566947 5.307804 75.351320
F 42.406447 12.855304 75.540020
F 51.420747 4.877884 75.517020
F 51.643347 12.823304 75.519220
F 33.518347 7.787684 79.146020
F 33.553347 15.624604 79.163320
F 51.357347 4.934254 80.176620
F 42.312147 7.562524 79.030020
F 42.409647 15.583904 79.025620
F 44.609547 16.728804 75.392720
F 51.342047 7.347434 79.032420
F 51.407147 15.516404 79.138920
F 42.297347 12.971804 80.057220
F 49.318647 11.583404 83.430820
F 44.648847 16.680804 72.538720
F 40.169447 16.859604 75.598520
F 35.679247 1.221434 82.979120
F 35.767947 9.003394 82.787020
F 31.182047 4.054694 83.752520
F 44.663247 1.300874 82.794820
F 44.847747 8.886334 82.846220
F 31.479347 3.793504 86.315320
F 35.900447 3.984674 86.460220
F 46.912047 15.406104 86.354820
F 49.293047 11.539904 86.109020
F 37.946447 15.463004 86.436920
F 35.681847 11.602304 86.366620
F 29.155647 7.753594 86.370720
F 35.890247 3.893604 83.654220
F 35.774647 11.583404 83.604320
F 44.519047 3.870714 83.728820
F 44.675447 11.420104 83.508120
F 49.098847 3.844864 83.781320
F 49.050447 3.873624 86.479220
F 33.545247 7.713054 83.778520
F 35.525447 1.483754 80.229520
F 35.712247 9.072784 79.955020
F 44.647947 16.697504 79.925020
F 44.776247 1.196524 80.151320
F 44.589847 8.747464 80.093020
F 49.153047 16.730404 68.270120
F 29.090047 7.691574 83.515020
F 29.032847 15.449004 83.614620
F 42.305047 5.030224 79.860020
F 38.089747 7.885744 83.681920
F 38.022647 15.469904 83.610220
F 33.365647 13.034104 79.836320
F 47.092347 7.553214 83.742220
F 46.954747 15.293304 83.545820
F 51.450047 15.286904 86.223820
F 29.175047 5.271754 80.022320
F 28.987647 12.881904 79.855720
F 37.954547 5.263194 80.155720
F 37.978347 12.982404 80.081620
F 46.781147 5.019194 79.999720
F 46.766247 12.653404 79.848720
F 28.987147 5.107304 82.693920
F 29.144747 12.714304 82.543620
F 38.064247 5.336954 82.791420
F 37.933647 12.851804 82.831620
F 46.747847 5.103574 82.794820
F 46.860347 12.730804 82.554520
F 44.601447 4.017234 86.435420
F 44.786247 11.364804 86.246120
F 33.593047 5.374084 80.111620
F 33.638747 7.829144 86.369920
F 49.322247 16.591804 75.270520
F 51.431847 15.304904 83.488620
F 40.331447 11.608304 86.553220
F 44.720547 16.741704 82.767820
F 33.509247 15.543004 83.570420
F 28.820147 15.494704 86.316120
F 31.470347 8.884394 82.611220
F 51.431347 7.729814 86.433420
F 39.967247 1.241814 82.693520
F 40.316747 9.173044 82.664520
F 31.285247 11.588804 86.178320
F 49.151947 1.391314 82.818020
F 49.161547 9.029004 82.803320
F 31.212647 16.831804 82.656820
F 26.697447 1.174684 72.536220
F 33.637547 -0.024518 86.534920
F 51.339847 5.079674 87.222120
F 46.965747 -0.134957 71.691120
F 33.531947 0.011099 69.008520
F 37.994747 0.032421 69.248320
F 35.830947 9.041274 87.248420
F 42.367447 0.030699 79.060820
F 40.192347 8.990324 87.416420
F 38.141647 5.212054 87.420620
F 28.896347 -0.051511 83.792220
F 44.660647 8.882584 87.160120
F 44.747447 1.474724 87.365320
F 49.253747 1.269024 87.129520
F 42.664147 12.985104 87.298520
F 49.219647 9.148424 87.197120
F 33.704147 5.323194 87.375520
F 31.411747 9.104044 87.118320
F 42.275647 5.242794 87.202120
F 37.972347 12.893404 87.317520
F 31.397347 1.175114 87.359320
F 28.915847 12.830404 87.109820
F 26.884947 8.767184 87.312820
F 26.838447 8.971134 65.472620
F 26.609047 16.648004 65.537020
F 38.098747 5.183664 65.539120
F 26.965147 8.984164 97.417720
F 26.986847 1.399444 101.935820
F 26.893047 11.758704 101.118820
F 35.772247 1.244904 90.230720
F 35.832747 9.113384 89.946720
F 26.656247 11.439604 105.647820
F 44.731147 1.221394 90.002320
F 44.703547 8.939354 89.940820
F 26.878847 11.736604 93.675220
F 35.818447 3.834244 93.733520
F 35.779747 11.706304 93.477720
F 44.790147 3.920424 93.345220
F 44.791447 11.593304 93.800620
F 26.966647 16.984404 97.355920
F 27.036247 4.200604 93.651120
F 35.810347 3.859854 90.940120
F 35.802047 11.738904 90.889320
F 44.759647 3.839904 90.639420
F 44.615847 11.546504 90.970820
F 26.690947 9.047414 104.576820
F 27.207447 3.999914 98.096420
F 26.831747 1.361684 90.054920
F 51.548547 15.447304 93.630320
F 27.151747 3.898624 101.065820
F 26.638747 11.530504 90.993620
F 46.972647 0.258027 93.861420
F 26.491447 16.706204 89.919620
F 26.868247 1.206684 104.512820
F 29.280347 7.761304 90.824520
F 28.888547 15.421304 90.950020
F 33.665447 -0.088228 105.538820
F 37.993847 7.743534 90.789820
F 37.968647 15.563104 90.805220
F 26.944547 16.718004 101.779820
F 46.983947 7.630194 90.825120
F 47.148047 15.414604 90.747420
F 26.992847 9.183794 94.676720
F 31.498947 1.239734 104.739820
F 26.937447 8.973054 90.027920
F 27.087947 1.552994 94.636920
F 26.777047 11.750004 98.378920
F 26.941047 1.379564 97.344120
F 51.346847 7.839294 105.489820
F 29.109847 5.227384 90.007620
F 28.894547 12.763904 90.021120
F 38.103647 5.084004 90.046520
F 38.062247 12.845504 90.111720
F 47.018847 5.105394 89.850920
F 46.865147 12.837604 89.892820
F 29.097847 8.013994 93.623120
F 29.004447 15.572304 93.638920
F 26.628947 11.868004 108.303820
F 37.994747 7.902094 93.635020
F 38.246947 15.477904 93.654320
F 38.054047 0.049722 105.634820
F 47.000847 7.897314 93.467920
F 46.938147 15.576104 93.564520
F 26.844747 16.726804 104.550820
F 31.298747 1.536014 90.005220
F 31.415147 9.017674 89.915820
F 26.958847 9.079774 101.846820
F 40.183547 1.534094 90.166020
F 40.400247 8.866724 90.112720
F 38.315047 0.056478 108.325820
F 49.234747 1.216214 89.973920
F 49.057347 9.062434 89.973220
F 26.492347 16.700904 87.135720
F 31.335947 3.876714 93.805920
F 31.406647 11.710004 93.721520
F 40.140447 3.860564 93.783620
F 40.465347 11.598704 93.758920
F 48.862947 3.950774 93.492920
F 49.276247 11.634904 93.558020
F 31.367447 4.102224 91.086420
F 31.259147 11.550204 91.104020
F 40.298947 4.003524 91.042620
F 40.340347 11.509704 91.048520
F 49.291047 3.711194 90.843420
F 49.129047 11.423304 90.941520
F 44.717747 16.891604 97.196820
F 33.706747 15.455204 105.702820
F 26.841547 16.863604 94.539620
F 33.476647 7.704894 105.376820
F 40.552947 1.376504 97.373320
F 46.872647 0.106473 101.007820
F 26.891747 3.830774 108.120820
F 33.468847 12.860804 87.228120
F 28.985147 -0.058780 93.693020
F 33.620647 7.825214 90.929120
F 33.420247 15.331204 90.869420
F 26.953247 3.834394 105.427820
F 42.583547 7.565914 90.849020
F 42.479547 15.495704 90.877720
F 49.319347 16.595604 94.521420
F 51.159647 7.571854 90.767720
F 51.573247 15.443604 91.048920
F 26.848247 3.929754 90.881820
F 40.445947 16.805104 101.832820
F 31.463047 16.640304 104.739820
F 51.443147 12.620404 87.389920
F 49.377747 16.692904 101.877820
F 35.914447 16.953004 97.290320
F 42.821047 15.450304 105.384820
F 33.642147 5.261524 90.131620
F 33.541147 12.818504 89.958120
F 42.569947 5.055044 89.933320
F 42.422547 12.889304 90.036120
F 51.392447 5.044694 89.913220
F 51.214647 12.946804 90.110020
F 33.730447 7.846454 93.658820
F 33.607647 15.638204 93.577020
F 31.453447 16.925704 102.006820
F 42.555447 7.716974 93.621020
F 42.539547 15.479804 93.695420
F 49.164347 8.982504 101.823820
F 51.465947 7.854194 93.579720
F 42.507947 0.149827 105.470820
F 51.422247 12.774304 104.641820
F 31.520347 8.970934 101.756820
F 40.409347 16.823004 104.487820
F 31.070047 3.923154 108.372820
F 35.897547 1.370994 97.311320
F 35.749047 9.017094 97.226820
F 35.891447 16.570004 102.018820
F 44.741547 1.574944 97.436020
F 44.785947 9.133804 97.284420
F 42.556947 7.829144 108.266820
F 35.770647 3.944354 100.934820
F 35.703347 11.736504 100.740820
F 44.877047 4.084784 100.907820
F 44.732347 11.656204 101.014820
F 49.251247 3.997854 108.289820
F 31.319547 1.171114 101.939820
F 35.874947 3.899454 98.256720
F 35.672847 11.567004 97.996820
F 44.861147 4.195134 98.248920
F 44.716647 11.732304 98.342920
F 49.399247 11.491104 108.571820
F 49.258347 11.483804 105.780820
F 35.947747 16.673604 104.741820
F 35.841947 1.246104 94.588920
F 35.903847 9.221344 94.494420
F 28.991047 15.346304 108.249820
F 44.738647 1.404304 94.695720
F 44.711247 8.991614 94.498620
F 49.332647 3.771034 105.648820
F 29.137247 7.851114 98.269920
F 29.289747 15.723104 98.190520
F 51.359647 5.284704 104.702820
F 38.140447 7.854364 98.296920
F 38.066547 15.356204 98.185020
F 42.575547 12.873604 104.587820
F 46.850147 7.838564 98.170620
F 47.012347 15.710104 98.204620
F 49.016047 1.429984 101.814820
F 29.269647 5.442674 94.426020
F 29.151047 12.886004 94.698920
F 38.029847 5.253414 94.494020
F 37.952247 12.912704 94.539020
F 46.865847 5.441324 94.368520
F 47.182747 12.953804 94.522720
F 29.240547 5.404314 97.057820
F 29.044747 13.046604 97.476520
F 38.068247 5.282244 97.260120
F 37.947447 12.909804 97.357020
F 47.140447 5.344694 97.185720
F 47.035647 13.174104 97.334520
F 29.095147 7.534754 100.846820
F 29.290247 15.534204 100.932820
F 42.495847 5.301794 104.777820
F 37.963647 7.925934 100.954820
F 38.244747 15.587004 100.788820
F 33.621347 12.970004 104.557820
F 46.882347 7.849244 101.029820
F 47.063947 15.491904 100.986820
F 49.540147 16.799704 104.724820
F 31.326947 1.517664 97.221820
F 31.196647 9.162814 97.350520
F 44.856447 3.840724 108.199820
F 40.143647 16.692204 97.237720
F 40.336047 9.060764 97.281520
F 37.974647 7.752354 108.058820
F 49.159347 1.432534 97.482920
F 49.070147 9.124614 97.165020
F 31.298647 16.834704 94.558720
F 31.332347 3.763804 101.019820
F 31.158147 11.579904 100.960820
F 40.290947 3.940714 100.882820
F 40.300747 11.719304 100.926820
F 49.028947 4.136404 101.207820
F 49.200047 11.520104 100.873820
F 31.365447 4.021624 98.251020
F 31.434947 11.837404 98.212620
F 40.419647 4.107844 98.310620
F 40.346547 11.709804 98.213520
F 49.200847 4.062274 98.460620
F 49.334847 11.603704 98.167520
F 31.304247 1.229054 94.410820
F 31.467047 9.241254 94.623520
F 44.851647 17.028904 101.836820
F 40.408047 1.339794 94.614820
F 40.319847 9.025144 94.631420
F 44.819147 17.029104 94.471120
F 49.168647 1.551444 94.660720
F 49.298247 9.068814 94.442720
F 35.828847 3.696914 108.106820
F 33.470347 7.787974 98.088120
F 33.605847 15.563704 98.344320
F 33.535947 5.106274 104.591820
F 42.598647 7.813164 98.106620
F 42.510647 15.585404 98.046420
F 42.535847 7.918274 105.454820
F 51.273947 7.669784 98.133320
F 51.737847 15.468504 98.066620
F 51.408547 12.813204 101.890820
F 33.613847 5.259214 94.602820
F 33.517047 12.937004 94.469320
F 42.533647 5.125094 94.440020
F 42.694647 12.971704 94.597420
F 51.209347 5.114604 94.532120
F 51.567147 12.981804 94.748420
F 33.631547 5.142754 97.198520
F 33.572847 13.140104 97.189920
F 42.580347 5.262674 97.104120
F 42.483047 13.031904 97.325720
F 51.604647 5.003384 97.266820
F 51.635347 12.842904 97.454320
F 33.697347 7.750974 100.851820
F 33.601647 15.636204 100.868820
F 51.532547 5.166464 101.905820
F 42.862747 7.636864 100.980820
F 42.682647 15.626604 100.833820
F 40.423247 11.517804 105.617820
F 51.340947 7.633234 100.815820
F 51.626647 15.392004 100.796820
F 42.558547 13.014804 101.920820
F 49.474347 16.800804 89.955720
F 44.755047 11.524104 108.223820
F 49.101747 1.368944 104.472820
F 35.989647 1.308264 104.535820
F 35.883847 8.930254 104.697820
F 46.911047 15.500604 108.297820
F 44.663847 1.390734 104.605820
F 44.923247 8.948854 104.694820
F 31.131047 16.532404 89.946320
F 35.939147 16.653004 94.606020
F 28.986447 8.009004 108.090820
F 40.243547 3.927954 105.360820
F 35.809647 11.728604 108.082820
F 40.390647 16.644204 94.641520
F 42.632047 15.424304 108.077820
F 35.771447 3.874514 105.298820
F 35.850147 11.545304 105.416820
F 44.812147 4.066604 105.563820
F 44.771947 11.578204 105.334820
F 31.407547 17.016404 97.322720
F 31.435947 11.572504 105.646820
F 31.437647 3.782694 105.652820
F 35.862647 1.344514 101.800820
F 35.765447 9.200834 101.874820
F 33.507347 7.693914 108.151820
F 44.620247 1.571144 101.820820
F 44.838747 9.197664 101.993820
F 38.066447 15.420504 108.208820
F 28.959047 8.022054 105.425820
F 29.014847 15.418004 105.494820
F 42.532947 5.196414 101.937820
F 38.159347 7.724304 105.345820
F 38.269447 15.325904 105.369820
F 33.527947 12.929004 101.818820
F 47.091147 7.688574 105.682820
F 47.141947 15.553204 105.615820
F 51.417647 7.837274 108.170820
F 29.273947 5.015354 102.050820
F 28.988647 12.937104 102.083820
F 38.183147 5.187604 101.651820
F 38.027047 12.881604 101.780820
F 46.909647 5.408254 102.130820
F 46.987347 12.984604 101.871820
F 29.208047 5.291204 104.757820
F 29.099947 12.779504 104.797820
F 37.988847 5.200094 104.428820
F 38.171647 12.797904 104.567820
F 47.136547 5.237954 104.771820
F 47.107747 12.870104 104.582820
F 47.031247 7.669504 108.367820
F 33.546047 15.534404 108.371820
F 33.561547 5.167784 101.908820
F 44.890147 16.716204 104.497820
F 40.455547 3.934834 108.049820
F 51.665847 15.379604 105.584820
F 51.509047 15.612504 108.294820
F 40.247447 16.709004 89.891120
F 40.353947 9.045084 101.553820
F 49.472847 16.831604 97.277820
F 31.278147 9.128984 104.559820
F 40.190947 1.230674 101.735820
F 40.213147 1.213004 104.522820
F 40.370447 9.144144 104.457820
F 31.334547 11.444904 108.337820
F 40.261647 11.536604 108.362820
F 49.187247 9.082254 104.495820
F 35.556647 16.746704 90.071620
F 44.881747 16.788504 90.023220
F 38.180447 0.136674 98.071620
F 38.056947 -0.086303 100.796820
F 44.796547 9.039674 109.266820
F 46.978947 0.109582 98.248520
F 26.796747 16.598104 109.219820
F 42.596747 0.139657 108.244820
F 33.540747 0.279794 98.309220
F 45.029147 1.295234 109.138820
F 42.652247 5.235054 109.050820
F 51.501447 13.034804 109.246820
F 26.888247 1.203644 109.145820
F 38.005147 5.061094 109.032820
F 35.974447 1.191164 109.051820
F 42.621747 12.899504 109.250820
F 31.341047 1.210634 109.098820
F 49.301747 1.289314 109.249820
F 28.943947 5.475034 109.057820
F 49.240847 8.822454 109.335820
F 46.988447 5.024604 109.320820
F 38.042747 12.911204 109.165820
F 33.532547 12.837204 109.164820
F 47.037447 12.734204 87.166020
F 40.179947 1.372694 87.406020
F 40.050847 16.877604 87.227320
F 26.828047 1.391094 87.473520
F 44.755147 16.770404 87.336720
F 29.235647 5.117154 87.391020
F 35.712847 16.786304 87.399920
F 49.376147 16.575004 87.199520
F 46.847947 5.153794 87.254920
F 31.085247 16.635204 87.171520
F 35.921247 1.263994 87.310720
F 26.772347 16.753004 116.517820
F 26.660847 16.734304 123.739820
F 26.984347 8.991764 111.925820
F 35.910747 1.225294 111.858820
F 35.778347 9.009494 111.806820
F 26.927247 1.220114 126.676820
F 44.571147 1.314274 111.832820
F 44.917747 8.951844 111.994820
F 26.662047 16.561104 111.941820
F 35.937847 3.917424 115.595820
F 35.854747 11.426904 115.665820
F 44.704347 3.955714 115.464820
F 44.706847 11.516304 115.320820
F 40.218747 8.974494 109.046820
F 26.656047 11.582704 112.856820
F 35.663247 3.800954 112.860820
F 35.789547 11.595404 112.943820
F 44.530847 3.816224 112.708820
F 45.032147 11.529404 112.626820
F 26.705347 1.258314 119.113820
F 26.822947 3.845444 127.301820
F 26.791847 8.837344 119.210820
F 26.854747 3.802074 120.132820
F 42.456547 -0.037559 112.762820
F 51.729647 7.624094 112.729820
F 26.646847 11.619104 130.149820
F 26.790847 11.440304 122.761820
F 26.755947 3.830634 112.823820
F 29.162847 7.806174 112.740820
F 28.948147 15.507204 112.920820
F 26.867947 8.893064 116.440820
F 38.014447 7.708804 112.599820
F 38.093747 15.545104 112.800820
F 26.736747 11.586104 115.725820
F 47.046547 7.570724 112.811820
F 46.840047 15.539304 112.804820
F 26.868647 16.597704 126.435820
F 27.015747 1.422794 123.855820
F 26.791547 8.839154 123.707820
F 33.511847 5.053444 108.963820
F 46.968647 -0.014175 130.226820
F 26.877747 1.264324 111.912820
F 26.651247 3.836084 129.992820
F 29.033647 5.189614 111.860820
F 28.847647 12.992904 111.962820
F 38.047947 5.063924 111.772820
F 38.031147 12.879104 111.955820
F 46.857447 5.095864 111.963820
F 47.178747 12.844904 111.881820
F 29.100947 7.606864 115.346820
F 28.899547 15.410604 115.656820
F 33.676747 0.052615 115.340820
F 38.075947 7.745294 115.399820
F 38.141647 15.432304 115.741820
F 26.851147 11.522104 119.954820
F 46.967547 7.797134 115.564820
F 47.127647 15.486104 115.606820
F 33.492547 15.452604 122.828820
F 31.203147 1.045504 111.774820
F 31.228647 9.171294 111.721820
F 31.072447 1.315414 130.991820
F 40.193447 1.268474 111.886820
F 40.186347 9.035134 111.903820
F 42.639147 -0.144223 120.046820
F 49.169747 1.489214 111.892820
F 49.392747 8.822774 112.072820
F 26.570347 8.918354 126.467820
F 31.490447 3.877354 115.352820
F 31.323347 11.433904 115.349820
F 40.350647 3.873174 115.416820
F 40.225047 11.518704 115.469820
F 49.262947 4.091224 115.709820
F 49.277647 11.627804 115.407820
F 31.188947 3.731444 112.720820
F 31.295547 11.673304 112.679820
F 40.469147 3.863224 112.688820
F 40.221347 11.582304 112.746820
F 49.090247 4.094184 112.955820
F 49.314347 11.377704 112.713820
F 26.735947 3.927574 115.512820
F 26.598747 11.643804 127.382820
F 26.806347 16.487204 119.198820
F 49.179447 1.282254 123.754820
F 35.741247 16.709704 123.779820
F 28.879547 -0.130328 112.686820
F 51.288947 7.923354 127.270820
F 26.993647 1.380964 116.497820
F 33.443247 15.364004 127.551820
F 33.515647 7.678334 112.734820
F 33.324947 15.416304 112.863820
F 46.947447 0.223411 112.859820
F 42.576247 7.896854 112.719820
F 42.434547 15.447204 112.770820
F 40.148047 3.871304 127.463820
F 35.626547 16.538604 126.585820
F 51.471847 15.633604 112.927820
F 44.626747 16.862604 111.954820
F 49.191547 16.906404 119.121820
F 31.216947 16.563504 119.301820
F 35.621347 3.907664 130.053820
F 28.793447 7.787944 130.274820
F 31.302447 1.296214 123.820820
F 42.352847 15.493904 127.459820
F 33.497447 5.068244 111.753820
F 33.614647 12.856304 111.957820
F 42.464147 5.421204 111.593820
F 42.583147 12.790204 111.962820
F 51.591647 5.092684 111.886820
F 51.312647 13.040004 111.933820
F 33.586147 7.712824 115.479820
F 33.604347 15.328504 115.544820
F 49.330247 16.737304 116.541820
F 42.543047 7.890974 115.392820
F 42.429147 15.283304 115.374820
F 40.212947 9.125564 123.709820
F 51.670547 7.832514 115.374820
F 51.620447 15.435304 115.638820
F 51.634047 12.856304 126.214820
F 28.941847 15.434204 130.232820
F 40.342947 16.670604 119.237820
F 40.220847 1.333174 123.588820
F 35.693247 1.091704 119.256820
F 35.769347 8.890234 119.234820
F 40.236947 16.695704 111.846820
F 44.950647 1.268054 119.238820
F 44.762547 9.229824 119.028820
F 31.231947 16.463104 126.434820
F 35.734047 3.584314 122.778820
F 35.653947 11.342204 122.851820
F 44.507147 4.114274 122.803820
F 44.843747 11.635104 122.826820
F 31.308447 11.506304 130.254820
F 51.483747 7.714874 122.965820
F 35.763447 3.696804 120.134820
F 35.715747 11.370104 120.103820
F 44.582247 3.826354 120.084820
F 44.903547 11.616104 120.019820
F 40.105047 16.705704 126.424820
F 49.263947 11.906204 127.307820
F 31.428247 16.711304 116.533820
F 35.821447 1.315514 116.303820
F 35.833147 8.899134 116.414820
F 49.148347 3.833594 127.325820
F 44.712447 1.211874 116.571820
F 44.730347 8.935394 116.350820
F 44.627947 3.860034 130.153820
F 29.147247 7.566644 119.798820
F 29.119847 15.169804 120.220820
F 51.323747 5.265994 126.533820
F 38.158447 7.753454 120.024820
F 37.939047 15.360804 120.045820
F 42.453647 12.946504 126.613820
F 46.862047 7.910174 120.106820
F 46.919447 15.491504 119.806820
F 40.265247 11.784804 130.144820
F 29.228847 5.068684 116.228820
F 29.112447 12.739604 116.484820
F 38.055147 5.217284 116.376820
F 38.111647 12.839304 116.618820
F 46.943947 5.326634 116.572820
F 46.828147 12.690804 116.263820
F 28.996047 4.921024 118.915820
F 29.171047 12.603604 119.136820
F 38.053947 5.120714 119.181820
F 37.969047 12.764304 119.320820
F 46.853647 5.258854 119.283820
F 46.917347 12.841004 119.065820
F 29.143247 7.676504 122.671820
F 28.874047 15.374804 122.981820
F 42.485847 5.069614 126.570820
F 38.223547 7.641034 122.799820
F 37.931847 15.430804 122.754820
F 33.501147 12.903104 126.315820
F 47.209547 7.722744 122.822820
F 46.901047 15.420104 122.591820
F 49.272747 9.033314 123.865820
F 31.217047 1.110574 119.009820
F 31.249247 8.885074 118.853820
F 31.198347 3.986734 130.195820
F 40.522247 1.159944 119.125820
F 40.325747 8.874434 118.942820
F 44.716547 11.931004 130.075820
F 49.386847 1.373454 119.394820
F 49.229347 8.882964 118.981820
F 42.372347 15.568804 130.071820
F 31.105547 3.824884 122.749820
F 31.233247 11.440204 122.684820
F 40.115447 4.001974 122.758820
F 40.270547 11.776604 122.946820
F 49.142947 3.797644 122.820820
F 49.282347 11.465304 122.737820
F 31.301647 3.589564 119.943820
F 31.456347 11.350404 119.923820
F 40.258047 3.779084 120.001820
F 40.360047 11.503504 120.114820
F 49.089847 4.019834 120.081820
F 49.175947 11.532804 119.815820
F 31.448947 1.282344 116.150820
F 31.344147 8.926534 116.299820
F 44.673747 16.745504 116.324820
F 40.344647 1.315144 116.371820
F 40.242947 9.068494 116.322820
F 26.858547 3.795304 122.876820
F 49.216947 1.560994 116.669820
F 49.240147 9.034584 116.185820
F 51.360147 15.363204 130.057820
F 33.401647 7.567144 120.135820
F 33.427947 15.395304 120.113820
F 33.403347 4.948414 126.203820
F 42.657347 7.749994 120.099820
F 42.572047 15.349104 119.961820
F 42.534047 7.769554 127.330820
F 51.350447 7.661514 120.241820
F 51.442447 15.584704 119.955820
F 51.409047 13.013304 123.655820
F 33.570147 5.142764 116.497820
F 33.670047 12.718304 116.456820
F 42.585147 5.200764 116.336820
F 42.483447 12.747204 116.488820
F 51.570047 5.258964 116.412820
F 51.519847 12.856004 116.390820
F 33.510447 4.983264 119.194820
F 33.546647 12.853904 119.200820
F 42.411347 5.213394 119.092820
F 42.665147 12.706304 119.150820
F 51.387747 5.177464 119.219820
F 51.354247 13.009904 118.978820
F 33.483647 7.661114 122.850820
F 37.835747 15.441304 130.208820
F 51.379047 5.132284 123.819820
F 42.389347 7.901074 122.815820
F 42.595447 15.528804 122.797820
F 49.237047 16.700104 123.451820
F 33.488947 7.772294 130.086820
F 51.446147 15.585104 122.634820
F 42.654347 13.054304 123.811820
F 35.706347 16.485704 111.681820
F 31.230147 11.667904 127.528820
F 46.889147 15.615204 129.910820
F 35.379347 1.306344 126.413820
F 35.801947 8.867784 126.469820
F 31.202047 3.967044 127.413820
F 44.599947 1.188884 126.409820
F 44.762147 9.048244 126.411820
F 44.476647 16.988404 126.334820
F 44.808647 16.830404 118.914820
F 49.203147 3.940544 129.993820
F 31.290747 16.705804 123.637820
F 33.512647 15.341604 130.286820
F 49.038847 16.770004 126.348820
F 40.253347 16.650304 116.550820
F 35.621747 3.906964 127.311820
F 35.655147 11.574004 127.341820
F 44.739847 3.685534 127.396820
F 44.743647 11.753704 127.262820
F 40.154347 11.648304 127.497820
F 31.150947 16.834404 111.890820
F 44.826647 16.889804 123.627820
F 35.692447 0.995036 123.700820
F 36.047347 8.797984 123.761820
F 46.754047 7.562514 130.047820
F 44.801247 1.413404 123.574820
F 44.724347 8.995374 123.779820
F 35.893947 16.632004 116.488820
F 28.986047 7.787744 127.497820
F 28.933747 15.385004 127.477820
F 42.274647 5.348254 123.800820
F 38.043547 7.732064 127.371820
F 37.917247 15.346804 127.399820
F 33.454947 12.758004 123.586820
F 46.868947 7.655454 127.274820
F 46.747047 15.595604 127.170820
F 33.497947 7.517384 127.274820
F 29.004447 5.148434 123.791820
F 28.966647 12.792004 123.779820
F 37.850047 5.081614 123.660820
F 37.847847 12.792604 123.691820
F 46.970547 5.149684 123.666820
F 47.131247 12.828604 123.538820
F 28.988047 5.257024 126.583820
F 28.935947 12.726604 126.655820
F 37.878147 4.996184 126.442820
F 37.990647 12.869104 126.367820
F 46.799447 5.037544 126.264820
F 46.988547 13.049404 126.342820
F 42.451547 7.922094 130.096820
F 35.854147 11.647804 130.010820
F 33.432847 4.962764 123.606820
F 49.143647 16.920104 111.900820
F 40.259147 16.691604 123.696820
F 51.287747 15.476004 127.299820
F 49.190447 11.448704 130.079820
F 51.446947 7.774724 129.903820
F 31.315647 8.826144 123.869820
F 31.120947 1.445454 126.472820
F 31.195347 9.020924 126.586820
F 35.600147 16.627604 119.242820
F 40.101947 1.326234 126.331820
F 40.193547 9.080244 126.577820
F 38.002447 7.722334 130.005820
F 49.168047 1.181384 126.465820
F 49.086747 9.163504 126.439820
F 40.223047 3.822094 130.110820
F 44.668447 16.807104 109.244820
F 51.470747 -0.042781 120.240820
F 35.710547 9.115364 109.020820
F 42.216447 0.033539 127.329820
F 33.646547 -0.260207 112.575820
F 38.061747 -0.063229 112.990820
F 47.219047 0.082754 120.108820
F 46.913147 0.042598 127.509820
F 26.615547 9.008884 131.140820
F 29.128247 0.040144 115.344820
F 37.984547 -0.032435 115.657820
F 46.993847 12.854404 131.160820
F 35.831047 16.950404 109.000820
F 33.402347 -0.052722 119.970820
F 28.907347 0.024154 119.945820
F 51.201147 12.792304 131.020820
F 26.824347 9.218434 109.021820
F 37.981247 5.194304 130.966820
F 46.943747 5.037994 131.092820
F 40.218347 1.220144 130.962820
F 33.608447 12.754804 131.014820
F 49.157447 16.842604 130.859820
F 35.575847 16.599704 131.201820
F 49.059647 8.931594 130.787820
F 35.780447 1.277644 130.904820
F 44.635947 1.210684 130.853820
F 35.651447 9.070144 130.956820
F 49.189347 16.745804 109.112820
F 40.409647 1.254554 109.268820
F 51.600147 5.183074 109.092820
F 29.032547 12.896804 109.241820
F 31.259747 16.800804 109.096820
F 31.267047 8.881134 109.069820
F 40.344747 16.627804 109.032820
F 46.997947 12.860104 109.060820
F 26.815847 19.171704 10.928120
F 26.754247 24.427004 14.604020
F 35.901147 24.310404 2.766810
F 35.872647 32.127604 2.542210
F 44.581847 24.480804 2.806310
F 44.845747 32.156204 2.721560
F 35.882747 26.900504 6.301170
F 26.834947 24.350004 17.292020
F 35.674647 19.170804 6.462980
F 44.635947 27.027004 6.339580
F 26.743647 24.453604 7.308680
F 44.739147 19.262904 6.349560
F 26.742147 31.912004 2.604980
F 26.644347 19.340104 13.702820
F 26.518947 19.524004 18.085020
F 35.877347 26.981604 3.618240
F 26.991747 26.990704 6.208900
F 35.930647 19.127604 3.748390
F 44.641947 27.091904 3.591240
F 26.781247 32.165304 14.365920
F 44.758447 19.276204 3.430870
F 42.607747 20.425304 17.419520
F 26.691047 19.066704 6.306490
F 26.733747 26.912804 18.143720
F 29.178947 23.281804 20.912720
F 42.460947 28.147404 17.154020
F 33.532547 20.364504 17.531020
F 29.249747 30.900204 3.589080
F 29.130947 22.957704 3.736630
F 38.029047 31.053704 3.649860
F 38.086847 22.949704 3.883030
F 46.927847 30.802504 3.864570
F 46.768247 23.169404 3.608310
F 33.514447 28.306704 17.108520
F 51.319247 20.331004 14.718220
F 26.890147 32.134704 7.064080
F 51.567647 28.201604 14.528020
F 26.968247 34.709604 6.172340
F 26.862047 19.505704 20.770020
F 29.161947 28.357204 2.550200
F 29.211847 20.412904 2.789930
F 37.992547 28.440804 2.560770
F 38.167747 20.409504 2.757250
F 47.003547 28.330104 2.816260
F 46.989947 20.667504 2.574440
F 29.083547 30.689604 6.183020
F 28.685947 23.137104 6.415020
F 38.011047 31.041804 6.427760
F 37.924647 22.997604 6.584910
F 47.071847 30.662804 6.528410
F 46.827347 23.268704 6.376940
F 31.501047 24.196104 2.878970
F 31.430647 31.955504 2.456150
F 40.260847 24.463504 2.796490
F 40.294847 32.263204 2.720780
F 49.131847 24.352804 2.571590
F 49.217347 32.026604 2.772170
F 31.158047 26.749004 6.400470
F 26.775547 32.074104 17.276320
F 30.990847 19.261204 6.171790
F 40.303147 27.122904 6.127870
F 31.048647 34.648604 11.020920
F 40.050447 19.192804 6.379300
F 49.237547 26.774804 6.357660
F 26.843347 19.227804 3.556930
F 49.170747 19.533704 6.302950
F 31.355447 26.927404 3.599410
F 40.176747 24.548804 0.069081
F 31.457647 19.168804 3.558150
F 40.239347 27.103504 3.518310
F 44.808847 26.854604 21.062120
F 40.418247 19.065804 3.699390
F 49.200247 26.914704 3.672900
F 49.231447 34.630804 18.145620
F 49.073147 19.395004 3.662610
F 33.607247 23.066404 18.316620
F 42.464647 20.523904 14.730520
F 26.778047 24.395704 2.764500
F 33.515447 30.843004 17.896420
F 51.240747 22.866104 13.887820
F 47.013047 20.313004 21.962420
F 33.659447 30.884404 3.502390
F 33.677147 22.888004 3.775260
F 42.496147 31.105804 3.694800
F 42.496547 23.097104 3.582620
F 51.410447 30.911404 3.663640
F 51.381447 23.271604 3.658220
F 42.327447 28.055604 14.462620
F 33.528647 20.577504 14.661120
F 26.893647 27.075204 3.582130
F 49.405247 26.722204 21.029520
F 33.499647 28.391604 14.377120
F 51.336947 22.948404 18.324420
F 33.611847 28.299404 2.878050
F 33.685647 20.359804 2.671990
F 42.525447 28.445204 2.830400
F 42.433047 20.482004 2.601630
F 51.410647 28.308504 2.933160
F 51.343647 20.770004 2.736810
F 33.549847 30.819904 6.363060
F 33.476447 23.027004 6.450190
F 42.545547 31.033004 6.339070
F 42.393047 23.159804 6.251750
F 51.402647 30.682004 6.275370
F 51.505247 28.498904 17.197120
F 26.780747 26.901604 20.864120
F 31.385947 19.322504 20.940720
F 35.937947 24.379004 9.898310
F 35.910447 32.091004 9.960780
F 44.520547 24.267504 10.001320
F 44.588047 32.095204 10.012920
F 35.636347 26.794504 13.596920
F 49.241447 19.055804 20.997220
F 35.630947 19.192304 13.584320
F 44.621247 26.854904 13.776820
F 44.762647 19.021804 20.992020
F 44.604247 19.288904 13.605720
F 26.968147 26.939304 10.852720
F 49.334547 26.992004 18.366520
F 40.190847 32.063704 14.612520
F 35.680447 26.899804 10.869120
F 31.199147 24.532504 14.697520
F 35.718447 19.036204 10.890420
F 44.600547 26.878204 10.957020
F 51.433347 30.956404 18.115220
F 44.686547 19.348504 10.797320
F 26.931647 24.380304 10.054020
F 42.603247 30.741104 18.193120
F 35.734947 24.359504 7.216450
F 35.710847 32.196104 7.168890
F 44.496347 24.516604 7.190130
F 44.856447 32.159904 7.312980
F 29.057747 30.790504 10.971120
F 29.133747 22.997104 10.922020
F 38.128347 30.918504 10.908720
F 38.097847 23.033404 10.931120
F 46.964947 30.735204 10.976720
F 46.798547 23.074904 10.764420
F 29.055647 28.198404 7.276770
F 28.803747 20.601604 7.069970
F 37.952147 28.375304 7.163980
F 37.740847 20.417804 7.423960
F 46.938147 28.073604 7.321440
F 46.849947 20.617104 7.269220
F 29.203447 28.197304 10.010520
F 29.032847 20.457704 9.903280
F 37.815047 28.283804 10.025520
F 38.053947 20.303904 10.127220
F 46.799647 28.126604 10.126520
F 47.110147 20.415004 10.011120
F 29.001247 30.724704 13.459120
F 29.047747 23.098304 13.794820
F 38.033847 30.704304 13.508820
F 37.825647 22.888504 13.665020
F 46.871847 30.710604 13.545620
F 46.810447 22.892704 13.727520
F 31.329747 24.265104 9.914790
F 31.262947 31.977904 10.056220
F 40.080247 24.309204 9.789500
F 40.292247 32.288504 9.862920
F 49.172347 24.283004 10.222520
F 49.239947 32.061104 10.075120
F 31.248747 26.955504 13.551820
F 49.283747 19.139704 18.332720
F 31.255147 19.217104 13.755820
F 39.963047 26.792704 13.558420
F 42.512647 23.111304 18.251220
F 40.261747 19.129104 13.760320
F 49.163147 26.931504 13.990420
F 40.128647 24.132704 14.769620
F 49.219447 19.161404 13.570920
F 31.447647 26.915804 10.830120
F 40.132047 27.135104 18.184720
F 31.130747 19.205004 10.929020
F 40.066947 26.884704 10.882920
F 31.099647 19.207304 18.270020
F 40.371747 19.018604 11.041920
F 49.135547 26.867404 11.123520
F 48.998747 24.334904 14.704320
F 49.406747 19.331204 10.849720
F 31.106947 24.094104 7.267940
F 31.260847 31.871604 7.364750
F 40.156347 24.564504 7.065320
F 40.249247 32.157304 7.117880
F 49.112947 24.374404 7.497790
F 49.244147 31.905904 7.410240
F 33.694347 30.845904 10.874620
F 33.678447 23.253904 10.773120
F 42.394047 30.943604 10.995820
F 42.343547 23.152404 10.999720
F 51.362047 30.736004 10.929920
F 51.522347 23.120604 11.155820
F 33.572947 28.148004 7.242830
F 33.218247 20.445504 7.262630
F 42.334347 28.438404 7.281510
F 42.272647 20.632404 7.348760
F 51.281247 28.184504 7.273720
F 51.534347 20.732704 7.115200
F 33.522647 28.309604 10.097220
F 33.540847 20.613204 9.933140
F 42.341847 28.174804 10.067520
F 42.446647 20.587604 9.954590
F 51.449947 28.089304 9.962080
F 51.534947 20.664104 9.809240
F 33.641847 30.965504 13.632820
F 33.402147 23.205704 13.785320
F 42.373447 30.792104 13.684020
F 42.268147 22.966704 13.706620
F 51.416847 30.970604 13.645020
F 40.220847 19.169804 20.806720
F 26.924747 26.927804 13.564720
F 51.459347 23.156804 21.164820
F 35.942147 24.421204 17.314820
F 35.884147 32.069804 17.205620
F 44.752247 24.254904 17.203720
F 44.705147 32.124004 17.263420
F 31.352247 27.029004 18.090720
F 35.704347 27.076704 20.738120
F 26.855947 32.048504 9.725670
F 31.247047 26.938304 20.777220
F 42.474747 23.056704 20.935120
F 51.366547 30.831704 20.824320
F 35.738747 34.625604 3.475230
F 33.472547 23.170604 21.004020
F 40.347447 19.077904 18.181220
F 35.965647 27.038804 17.968120
F 38.046347 22.849104 20.890820
F 35.880147 19.078704 18.244920
F 44.609847 26.747604 18.205120
F 51.540347 20.396904 17.505120
F 44.797647 19.073604 18.317720
F 31.268747 32.021404 14.645420
F 47.030347 30.701604 20.836020
F 35.769247 24.227604 14.633220
F 36.069147 32.232604 14.634920
F 44.538747 24.145904 14.405520
F 44.753447 32.139204 14.590320
F 28.918847 30.558304 17.949220
F 29.052447 23.162304 18.153620
F 38.036447 30.941304 18.229420
F 37.993847 22.913404 18.260420
F 46.939747 30.798604 18.145420
F 46.917247 22.872504 18.261620
F 29.058647 28.324504 14.361120
F 28.999447 20.442904 14.664720
F 37.854547 28.135204 14.504820
F 37.957647 20.294304 14.443720
F 46.937447 28.200404 14.640520
F 46.824547 20.266304 14.681920
F 28.953447 27.927004 17.112820
F 28.979047 20.582504 17.314320
F 38.134747 28.504404 17.123620
F 38.194347 20.422704 17.168220
F 46.925047 28.078304 17.334320
F 47.047547 20.435204 17.329820
F 42.683847 30.737504 20.877920
F 37.929847 28.228404 -0.161751
F 33.490347 30.971004 20.691020
F 40.322647 27.212304 20.876820
F 38.070847 30.944904 21.091020
F 51.360247 23.318204 6.431920
F 31.516647 24.309804 17.372920
F 31.133347 32.083804 17.326720
F 40.192947 24.433004 17.466420
F 40.345447 32.149804 17.240120
F 49.207547 24.391704 17.420820
F 49.117747 32.146004 17.283220
F 35.826747 19.289604 20.967120
F 49.003847 32.029104 14.582520
F 47.062147 22.666404 21.098920
F 29.068847 30.616204 20.769320
F 49.223847 34.617204 6.433770
F 44.759247 34.534404 11.036320
F 35.990247 34.794204 20.964520
F 42.613047 20.549604 21.740320
F 26.642947 34.411604 10.922320
F 40.437747 31.946104 21.776520
F 33.488647 28.269204 21.701820
F 44.925647 34.789404 21.041120
F 31.352247 24.530604 21.867820
F 31.193147 24.516104 0.118592
F 49.355447 34.700304 20.853120
F 51.444247 20.463904 21.754320
F 35.811347 32.234604 21.877620
F 35.655247 32.121704 -0.213193
F 29.097947 28.224904 -0.125622
F 37.892747 28.312404 21.679120
F 35.829547 24.499104 21.723320
F 40.391947 34.505504 21.069120
F 40.255947 34.691504 14.009820
F 44.934647 34.617704 18.296620
F 26.847447 32.081704 21.398320
F 44.630647 34.762604 13.754620
F 40.387247 34.699804 18.369420
F 49.188847 32.111104 21.753720
F 40.256547 24.471804 21.746420
F 49.051747 24.199504 22.162720
F 26.717547 24.348104 21.957920
F 33.661047 20.471104 21.899520
F 47.091147 28.106604 21.699220
F 44.974647 32.179504 21.830520
F 38.042147 20.445104 21.889120
F 26.923747 24.199504 0.087075
F 51.401847 20.579004 -0.014825
F 35.793847 24.202904 0.044556
F 31.538847 31.851004 -0.270866
F 26.805647 27.062304 28.212520
F 26.840047 32.085204 24.363220
F 35.779947 24.411904 24.628020
F 35.724647 32.226504 24.657820
F 44.824147 24.545204 24.247120
F 44.809647 32.278904 24.526920
F 35.909747 26.891404 28.114120
F 26.875447 19.316804 40.069520
F 35.716047 19.542204 28.162220
F 44.787647 27.140804 28.041020
F 31.338847 34.854204 35.300120
F 44.760647 19.201804 28.257820
F 26.893247 27.128704 25.455120
F 26.929547 24.445704 28.994620
F 26.774847 19.312704 32.810020
F 35.734847 26.977304 25.448620
F 26.877247 27.034804 35.399620
F 35.901347 19.339304 25.533720
F 44.766347 27.060404 25.268920
F 51.695347 28.444104 31.814620
F 44.911747 19.326304 25.595320
F 42.624047 20.621304 39.075820
F 26.874047 19.193504 42.884820
F 51.380647 30.885404 35.507820
F 42.472847 28.241704 38.855520
F 26.833647 32.062304 28.915520
F 26.969247 24.583804 36.475420
F 29.066747 30.944504 25.249920
F 29.028147 23.137204 25.355220
F 37.969047 30.732604 25.439120
F 38.199347 23.153404 25.419320
F 47.024547 31.034904 25.201620
F 46.975247 23.167204 25.415620
F 33.626747 20.680904 39.307320
F 33.293247 28.078904 39.017820
F 51.413747 20.661504 36.467820
F 26.783547 32.074104 31.777120
F 40.430347 34.707204 25.412120
F 49.260347 32.366604 36.257220
F 29.127047 28.287604 24.422920
F 29.400247 20.615004 24.488020
F 38.028547 28.099304 24.354620
F 38.082447 20.382804 24.561920
F 47.042947 28.386904 24.377220
F 47.175047 20.559304 24.618920
F 29.047847 30.706504 27.971120
F 29.205447 23.218604 28.179120
F 38.131447 30.775704 28.203820
F 38.183647 23.142104 28.248420
F 47.108347 31.141204 28.014720
F 46.919547 23.165804 28.035720
F 31.299947 24.440004 24.561520
F 31.373447 32.061504 24.159720
F 40.458147 24.203504 24.437020
F 40.208147 32.146004 24.466020
F 49.339747 24.334004 24.870620
F 49.290047 32.224304 24.496120
F 31.360847 26.951604 27.939320
F 26.928747 32.269404 39.053620
F 31.089747 19.395104 28.270420
F 40.486847 26.863604 28.121120
F 26.941747 26.851104 32.601520
F 40.289847 19.203604 28.211520
F 49.162347 27.080404 28.288220
F 31.293047 19.238604 42.727620
F 49.143747 19.298504 28.290420
F 31.352047 27.007704 25.265420
F 26.985747 19.225004 28.199820
F 31.322547 19.193704 25.550220
F 40.234347 26.810204 25.317220
F 26.797247 19.448804 35.477120
F 40.350247 19.336304 25.572420
F 49.288847 27.091304 25.520420
F 27.043347 24.473904 39.084220
F 49.324447 19.224004 25.634620
F 49.172947 24.649304 36.298520
F 42.606047 20.509004 36.240920
F 42.543247 28.286404 36.145220
F 33.642647 20.581904 36.466820
F 33.516247 28.307604 36.198120
F 35.789547 34.536504 32.478120
F 33.503147 30.797104 25.218020
F 33.536147 23.043004 25.374720
F 42.513647 30.914804 25.501120
F 42.719447 23.181204 25.483720
F 51.434047 30.851904 25.341420
F 51.706347 22.959204 25.414620
F 26.931647 24.622304 24.616320
F 51.240047 23.049804 40.049920
F 51.538447 31.151004 40.014120
F 26.842747 32.316804 36.493320
F 42.569747 23.117304 39.830820
F 31.670047 24.507604 36.453620
F 33.569647 28.160104 24.439620
F 33.658347 20.425004 24.816720
F 42.465447 28.361404 24.725420
F 42.623247 20.632904 24.666920
F 51.438647 28.342004 24.518820
F 51.480247 20.517504 24.418820
F 33.625047 30.815404 28.042420
F 33.571147 23.199004 28.218920
F 42.845847 30.996604 28.212720
F 42.624647 23.173404 28.236520
F 51.498447 31.066804 28.109920
F 51.365947 23.056704 28.072520
F 26.823747 24.251004 31.740620
F 44.832147 26.979004 42.739220
F 35.760147 24.563304 31.725220
F 35.767747 31.910904 31.551720
F 44.586647 24.450604 31.896020
F 44.968947 32.339504 31.751420
F 35.760647 26.956604 35.188020
F 35.818647 34.706804 35.273120
F 35.813147 19.229804 35.615720
F 44.743347 26.989004 35.398020
F 51.572247 28.242704 36.305520
F 44.879647 19.251604 35.499320
F 49.325647 34.813604 28.137520
F 31.297347 34.585804 25.270620
F 33.587847 30.531104 42.559520
F 35.674347 27.143804 32.458420
F 49.094147 27.144304 42.635720
F 35.821947 19.329404 32.857420
F 44.876447 27.025304 32.671420
F 26.804047 27.170004 42.901220
F 44.792747 19.065004 32.720020
F 51.551447 23.169804 42.790820
F 26.662847 27.017804 40.213520
F 35.726147 24.416704 28.996820
F 35.859147 32.015804 28.953320
F 44.813247 24.534204 29.182120
F 44.986647 32.397404 29.061020
F 29.052547 30.844404 32.664720
F 29.119447 23.150804 32.732320
F 38.170147 30.935304 32.774920
F 38.085247 23.286504 32.663720
F 47.077247 30.940804 32.712920
F 46.889247 23.129304 32.782820
F 29.131047 28.230004 28.926520
F 28.958147 20.749504 29.168120
F 38.212147 28.079304 29.020520
F 38.031447 20.630504 29.300320
F 47.045847 28.535404 29.048720
F 46.870247 20.545304 29.109720
F 29.121647 28.189604 31.637120
F 28.965447 20.620404 31.849120
F 38.030247 28.409304 31.837020
F 38.046247 20.656004 31.917920
F 47.111547 28.314404 31.861720
F 46.843047 20.619904 31.850320
F 29.028147 30.881204 35.337420
F 29.165847 23.352504 35.505320
F 38.010747 30.888704 35.548520
F 38.192547 23.200404 35.358820
F 47.216347 30.743804 35.341020
F 46.851147 23.145504 35.394120
F 31.357947 24.551904 31.820520
F 31.386947 32.135204 31.509120
F 40.424047 24.438104 31.796020
F 40.284147 32.173404 31.934320
F 49.158947 24.339004 31.964320
F 49.214247 32.192004 31.806420
F 31.238947 26.999704 35.562820
F 40.246447 32.072404 36.381820
F 31.311947 19.292504 35.656520
F 40.312447 26.941804 35.654420
F 42.414247 30.807604 42.665920
F 40.180347 19.265204 35.453820
F 49.345547 27.004504 35.387220
F 49.166947 19.240904 42.876420
F 49.327747 19.296604 35.423920
F 31.297847 27.111204 32.919120
F 40.400947 24.334504 36.456820
F 31.248247 19.292204 32.879320
F 40.352747 27.014804 32.796220
F 42.588347 23.124904 42.656120
F 40.198547 19.242504 32.789620
F 49.349947 26.943104 32.756220
F 31.079647 32.215104 36.293620
F 49.087547 19.410404 32.708220
F 31.378247 24.541404 29.026320
F 31.273947 32.066504 28.865420
F 40.411547 24.437704 29.197720
F 40.537947 32.176704 29.005320
F 49.165847 24.273304 29.128120
F 49.333547 32.352504 29.097320
F 33.561847 30.900604 32.521720
F 33.518747 23.144804 32.640820
F 42.738847 30.918904 32.482920
F 42.406447 23.002604 32.802920
F 51.371547 31.086104 32.837320
F 51.486447 22.966904 32.585320
F 33.787147 28.150204 28.952420
F 33.357347 20.690904 29.120120
F 42.537247 28.401104 29.085220
F 42.539447 20.556404 29.225520
F 51.501347 28.355404 29.109020
F 51.372347 20.477104 29.190020
F 33.356947 28.378404 31.645820
F 33.369147 20.552904 31.824720
F 42.468247 28.333704 31.724920
F 42.467047 20.329404 32.031320
F 47.096047 23.120504 42.714420
F 51.495547 20.436204 31.813720
F 33.311847 30.864904 35.284120
F 33.758847 23.109904 35.515820
F 42.663947 30.925404 35.466120
F 42.658047 23.129504 35.437820
F 35.899947 26.998604 42.709220
F 51.338347 23.185104 35.306020
F 51.258847 20.466804 39.108420
F 27.048847 19.499104 25.470620
F 35.793147 24.547204 39.139120
F 35.501747 32.087504 39.010620
F 44.805547 24.429004 39.170320
F 44.657747 32.175504 39.029220
F 40.192947 19.179004 42.646120
F 42.605447 30.906304 39.966720
F 44.694247 34.779504 32.819020
F 28.928247 30.676104 42.740120
F 49.157247 19.118104 40.143820
F 51.338647 28.366704 38.970320
F 31.228847 19.348504 39.994820
F 31.180347 26.975104 40.114220
F 40.359947 19.283704 39.835320
F 35.607947 27.074004 40.059020
F 33.521847 23.315004 40.255620
F 35.823347 19.284604 40.060920
F 44.690347 26.967704 40.060120
F 49.041347 26.975504 39.954520
F 44.906647 19.377704 39.993120
F 33.443347 23.132704 42.955420
F 40.141047 27.128904 39.740520
F 35.880547 24.477204 36.474620
F 35.571247 32.096904 36.439720
F 44.727447 24.493504 36.526920
F 44.919447 32.002604 36.304720
F 29.033247 30.903904 40.163020
F 29.253947 23.228504 40.015420
F 37.814747 30.747904 39.809820
F 37.997247 23.114804 40.013120
F 47.023747 30.936004 39.940820
F 46.964947 23.154904 39.991220
F 29.038247 28.450804 36.386920
F 29.041347 20.740604 36.470420
F 37.837147 28.333704 36.274920
F 38.079847 20.763804 36.412620
F 46.993747 28.186704 36.169720
F 47.146847 20.481404 36.401820
F 28.882347 28.349404 39.218020
F 29.062447 20.763404 39.091120
F 37.727747 28.051104 38.886920
F 37.959447 20.539904 38.998120
F 46.900547 28.441604 38.972120
F 47.067047 20.593804 39.162020
F 29.167647 23.146304 42.653620
F 35.600347 19.494004 42.663920
F 44.801847 34.553104 35.577620
F 46.722247 31.153904 42.699220
F 31.247647 26.924104 42.802220
F 38.009947 23.294204 42.711320
F 31.334247 24.545804 39.129020
F 31.069747 32.189604 39.137020
F 40.248247 24.415604 39.178120
F 40.168047 32.050104 39.107720
F 49.280447 24.442104 38.979920
F 49.238647 32.347704 38.978020
F 44.774647 19.333904 42.789820
F 33.294147 30.691804 39.761220
F 40.156247 27.038904 42.554120
F 38.082747 30.792604 42.523020
F 51.360747 31.130404 42.717120
F 44.704147 34.715204 40.004120
F 31.323947 34.720304 32.573820
F 26.731147 34.705804 28.142320
F 28.974947 28.200404 21.843320
F 31.153747 32.299504 21.475220
F 40.415647 34.788504 28.162720
F 31.265047 34.786604 40.020420
F 49.115447 34.896504 32.517320
F 40.180047 34.536404 35.615120
F 44.842947 34.996704 28.231220
F 35.759247 34.673304 42.582020
F 40.311647 34.777704 42.552420
F 49.043547 32.344404 43.591120
F 49.300347 34.780404 25.467920
F 51.367547 28.424904 21.858320
F 35.996447 34.595004 28.329620
F 49.251747 34.866504 35.343120
F 40.294747 34.715304 32.788420
F 40.480947 34.791404 39.936420
F 31.324347 34.687004 28.118520
F 38.086447 28.265204 43.356020
F 44.726347 34.773604 25.453720
F 51.302847 28.431904 43.518520
F 49.260147 24.620904 43.771020
F 42.523647 28.184904 43.276120
F 51.503047 20.485604 43.622720
F 44.535547 32.132304 43.845220
F 26.989747 34.592404 32.741720
F 46.719147 28.541404 43.644920
F 40.222247 32.168404 43.510320
F 40.343247 24.464504 43.354120
F 42.337847 20.520804 43.577520
F 44.825947 24.374904 43.604020
F 37.832647 20.748904 43.584720
F 44.774647 24.239204 21.581220
F 42.629947 28.287404 22.029920
F 29.104747 20.699504 21.805120
F 26.752747 31.986504 46.524620
F 26.869747 19.169004 47.142520
F 35.733047 24.344104 46.322720
F 35.808547 32.273304 46.161720
F 44.859947 24.443904 46.252820
F 44.368047 32.207404 46.508320
F 35.808747 27.134704 50.028820
F 26.786147 19.155504 57.311720
F 35.898947 19.422304 49.887520
F 44.580047 26.924904 49.796120
F 27.090847 24.368704 46.376920
F 44.638147 19.389404 49.990020
F 26.824447 19.113204 49.873320
F 26.887747 26.805704 57.185620
F 40.335347 26.975904 64.410020
F 35.741647 27.066904 47.210220
F 26.722847 32.028104 53.621620
F 35.624147 19.238904 47.129620
F 44.297347 27.111204 46.985520
F 26.706347 19.188304 61.857120
F 44.737547 19.100504 47.113420
F 29.128047 28.154904 43.807420
F 26.911747 32.082404 61.134420
F 26.732647 34.589604 54.635320
F 51.387847 20.552704 60.740520
F 51.352947 28.351804 60.829720
F 42.500947 20.627304 60.931920
F 29.246947 30.788604 47.232220
F 29.303747 23.011304 47.550920
F 37.817847 30.732304 47.090120
F 38.044147 23.133904 47.096320
F 46.793047 31.044904 47.152820
F 47.022547 22.969404 47.332220
F 42.525847 28.409104 60.990220
F 33.452847 20.568504 60.920020
F 33.590047 28.444804 61.003720
F 51.383147 20.616404 58.098820
F 51.590447 28.304104 58.182220
F 26.693947 34.798904 57.450920
F 29.179247 28.179604 46.422020
F 29.112247 20.571604 46.481720
F 37.956547 28.171804 46.237520
F 37.837447 20.648804 46.287420
F 46.708647 28.481904 46.361020
F 47.060447 20.376204 46.510220
F 29.003847 30.678104 49.954820
F 29.265947 23.144704 50.236620
F 37.929747 30.861804 49.749120
F 37.968047 22.980204 49.886020
F 46.762847 30.894704 49.826220
F 47.040047 23.382204 49.980620
F 31.251647 24.331204 46.582520
F 31.388347 32.171504 46.252420
F 40.355347 24.326304 46.213620
F 40.138747 32.153504 46.358620
F 49.096947 24.418204 46.481720
F 49.026447 32.351204 46.304120
F 31.451847 26.936804 50.202920
F 26.888347 26.933904 61.862220
F 31.242647 19.159404 50.224020
F 40.128847 26.987204 49.774820
F 26.766547 19.202804 64.648220
F 40.326847 19.308104 49.990620
F 49.137547 27.090804 49.697320
F 26.789247 19.280804 54.578620
F 49.179247 19.109504 49.902920
F 31.474547 26.906304 47.410320
F 26.834347 24.248004 61.070220
F 31.118447 19.112204 47.545020
F 40.096547 26.849904 47.185520
F 26.866447 24.309304 53.754220
F 40.149447 19.327904 47.251520
F 48.920347 27.081404 46.961120
F 49.035447 34.728404 57.283120
F 49.156347 19.095404 47.266420
F 42.435147 20.667204 58.202020
F 42.593547 28.274504 58.357320
F 33.600647 20.669504 58.219020
F 33.611647 28.565404 58.359320
F 51.331147 23.247404 61.905620
F 26.808547 24.325404 58.195820
F 33.589547 30.880804 47.145020
F 33.685647 23.068604 47.181820
F 42.247147 30.872304 47.118020
F 42.628747 23.188104 47.225820
F 51.184847 31.020804 47.205720
F 51.321647 23.091704 47.342620
F 51.464847 30.758004 62.090620
F 42.477847 23.158404 61.724520
F 42.348847 31.050704 61.431020
F 26.843747 32.013304 50.912120
F 33.648747 23.046704 61.755220
F 33.716747 30.964404 61.967420
F 33.458647 28.202704 46.304920
F 33.333447 20.424004 46.454720
F 42.090947 28.339604 46.101620
F 42.501347 20.537904 46.277920
F 51.283847 28.237404 46.232620
F 51.401347 20.537804 46.443420
F 33.315547 30.738404 49.922620
F 33.701247 23.210904 49.976120
F 42.243547 30.780304 49.908620
F 42.351147 23.425004 49.899320
F 51.229347 30.905004 49.871320
F 51.232047 23.147404 50.013920
F 26.887447 26.840504 50.020820
F 27.037347 24.300404 51.016320
F 35.909347 24.485404 53.676920
F 35.603047 32.150504 53.431220
F 44.697347 24.431404 53.757520
F 44.869247 32.141904 53.575520
F 35.951347 27.161604 57.481720
F 26.941747 32.192704 58.273720
F 35.813747 19.434404 57.280720
F 44.911447 27.019804 57.147920
F 33.383047 20.650804 43.649720
F 44.607847 19.264904 57.080920
F 29.081647 30.768304 64.657020
F 49.281447 19.253204 64.471820
F 26.712747 34.633504 61.975420
F 36.040047 26.956904 54.676620
F 26.804347 27.078404 64.597720
F 35.739647 19.533804 54.562720
F 44.674847 27.070404 54.449320
F 40.354847 24.496604 58.320120
F 44.772547 19.550004 54.457620
F 46.996647 30.922604 64.682220
F 33.661347 30.820004 64.686320
F 35.802547 24.581304 50.871520
F 35.621647 32.023404 50.821420
F 44.573447 24.467304 51.010620
F 44.648847 32.171504 50.868920
F 28.847447 30.744704 54.629920
F 29.270947 23.081804 54.581720
F 37.984547 30.919104 54.324520
F 38.067547 23.390504 54.656720
F 47.192147 30.857004 54.410120
F 46.916047 23.303004 54.641020
F 29.034747 28.113104 50.944420
F 29.011247 20.420004 50.818420
F 37.971947 28.265604 50.903020
F 38.137447 20.577404 50.913820
F 46.770847 28.291304 50.677320
F 46.965847 20.692404 50.733720
F 29.041447 28.031004 53.634920
F 29.054347 20.522304 53.601020
F 38.217047 28.228204 53.713520
F 38.000647 20.771204 53.734620
F 47.018747 28.251904 53.326720
F 46.983647 20.812904 53.597620
F 29.170647 30.964604 57.253020
F 29.042247 23.212604 57.342120
F 38.031147 30.946004 57.027820
F 38.278647 23.222904 57.302720
F 46.877847 30.933004 57.187520
F 47.048347 23.105004 57.312620
F 31.537747 24.183504 53.696420
F 31.098447 32.208304 53.528020
F 40.088147 24.603704 53.525920
F 40.319247 32.214904 53.535020
F 49.180547 24.715804 53.706420
F 49.286447 32.328704 53.434920
F 31.471547 27.287604 57.447720
F 49.124147 27.110804 61.645020
F 31.386847 19.179004 57.302120
F 40.498647 27.002804 57.337720
F 26.661147 26.909104 54.456420
F 40.131047 19.423304 57.417120
F 49.356647 27.133504 57.257320
F 49.193247 32.246904 58.392520
F 49.313347 19.101304 57.047220
F 31.420147 26.835204 54.641020
F 40.312847 32.225904 58.094420
F 31.202447 19.263604 54.723120
F 40.363447 27.132904 54.718320
F 51.446947 23.134204 64.577720
F 40.120747 19.447004 54.595420
F 49.377747 27.184104 54.608120
F 31.244747 26.892504 64.673220
F 49.116847 19.417204 54.374220
F 31.459747 24.330704 51.065920
F 31.197947 32.181804 50.804320
F 40.196647 24.476604 50.868620
F 40.065547 32.068704 50.838020
F 49.263147 24.659204 50.979520
F 49.022347 32.148304 50.739720
F 33.475747 30.854904 54.498520
F 33.716547 23.169904 54.700920
F 42.707047 30.924504 54.501420
F 42.341347 23.318304 54.551420
F 38.065147 23.170304 64.709820
F 51.282047 23.246404 54.635020
F 33.677647 28.286404 50.887520
F 33.552247 20.588204 50.905420
F 42.486847 28.289704 50.937620
F 42.438847 20.749604 51.005120
F 51.244747 28.371304 50.824020
F 51.326047 20.664004 50.884620
F 33.716447 28.189204 53.696620
F 33.427347 20.515704 53.727820
F 42.330447 28.296204 53.601020
F 42.326447 20.700304 53.698420
F 51.578947 28.502204 53.554420
F 51.283747 20.773104 53.527520
F 33.722347 31.001704 57.265220
F 33.675947 23.306104 57.462620
F 42.587947 30.839204 57.226720
F 42.433847 23.231004 57.212020
F 51.461647 30.970104 57.185520
F 51.464647 23.300804 57.488020
F 49.324047 19.284904 61.827120
F 40.229047 27.130004 61.672020
F 35.752247 24.618504 61.112320
F 35.874647 32.388804 60.827520
F 44.638847 24.501004 60.741020
F 44.741447 32.280004 60.931620
F 51.418247 31.006604 54.540020
F 31.260347 24.468104 58.267620
F 42.256447 23.071904 64.349720
F 51.573747 30.874304 64.753720
F 35.633647 26.970604 64.723220
F 33.551047 23.167304 64.565420
F 44.671947 27.314604 64.631620
F 49.187647 24.591004 58.052420
F 31.338447 32.151204 58.166320
F 35.882547 27.190304 61.874520
F 28.973747 23.078504 64.556120
F 35.690847 19.340504 61.812420
F 44.678647 26.999704 61.843920
F 31.189147 19.144504 61.817520
F 44.846147 19.470904 61.638020
F 44.822747 19.358704 64.304420
F 40.208947 19.460204 61.810520
F 35.950747 24.557004 58.398920
F 35.967347 32.269104 58.119220
F 44.660147 24.417204 58.005120
F 44.691847 32.234404 58.152720
F 29.313547 30.868904 61.774520
F 29.112247 22.890104 61.939220
F 38.125947 31.106604 61.655220
F 38.044747 23.351704 62.048620
F 46.982847 31.112904 61.869820
F 46.827047 23.369704 61.622420
F 28.988347 28.343004 58.273120
F 29.058347 20.610804 58.155920
F 38.330847 28.366104 58.105820
F 37.914947 20.648304 58.425020
F 46.993047 28.365804 58.087520
F 47.163347 20.481404 57.985120
F 29.082647 28.250704 60.967320
F 29.038047 20.335404 60.842120
F 38.065247 28.458004 60.783920
F 37.963247 20.719204 61.064520
F 46.894347 28.471104 60.880320
F 47.066647 20.728204 60.812020
F 31.152947 19.495204 64.511120
F 49.060747 27.109104 64.497920
F 31.305647 26.997604 61.904820
F 37.990847 30.861904 64.517320
F 46.862047 23.143304 64.383820
F 35.979147 19.211804 64.586520
F 31.402647 24.473604 61.002920
F 31.446347 32.175704 60.973720
F 40.185947 24.628304 60.884820
F 40.174047 32.457304 60.689320
F 49.132847 24.594804 60.765120
F 49.364647 32.358904 61.087220
F 40.346347 19.318104 64.536220
F 42.562447 30.777704 64.455120
F 26.873847 26.890304 47.311420
F 26.885247 34.664804 50.183320
F 46.970947 20.513504 65.396220
F 35.905847 34.913904 57.212820
F 31.281547 31.949804 43.448920
F 44.791747 35.027904 61.795020
F 35.890847 34.602504 54.536420
F 31.216147 34.800304 49.858820
F 44.776647 34.822304 57.127520
F 38.236547 20.541104 65.537420
F 35.713247 34.855604 61.786120
F 40.104547 35.093304 61.730920
F 51.436047 20.550104 65.518620
F 31.223847 31.993004 65.754420
F 40.219947 32.208004 65.319020
F 40.265747 34.806704 54.472420
F 29.118547 28.205604 65.531220
F 44.790147 34.734104 54.351820
F 35.902547 34.777904 47.323820
F 44.899547 34.922104 64.639720
F 49.485047 34.697704 64.804220
F 42.574247 20.557904 65.217620
F 40.376447 34.868304 57.352320
F 44.622247 34.806304 47.343320
F 49.271147 34.696004 49.860820
F 49.074847 34.899504 54.527420
F 26.564547 34.494204 64.691720
F 31.196747 34.772004 47.186420
F 49.085647 24.512204 65.140320
F 33.567347 20.608204 65.411920
F 49.328647 32.117204 65.624920
F 29.042047 20.644504 65.605120
F 44.614947 24.486604 65.156920
F 26.715547 31.920704 65.558020
F 26.665547 24.311704 65.377620
F 29.140647 20.636104 43.709920
F 31.239747 24.437004 43.973820
F 46.943147 20.600704 43.665520
F 33.636247 28.109804 43.671020
F 26.986147 24.511304 43.741220
F 35.682547 31.960004 43.355120
F 26.771047 31.939604 43.792620
F 35.762047 24.468304 43.583420
F 26.852047 24.273204 68.140720
F 26.791547 19.277904 76.282520
F 35.916547 24.355104 68.291720
F 35.743747 32.180104 68.329920
F 44.616947 24.312604 67.983420
F 44.847547 32.185504 68.225120
F 35.600547 27.166604 71.871020
F 51.296947 20.636304 68.357920
F 35.611847 19.329204 71.889420
F 44.607647 26.997204 71.431120
F 26.930047 27.008204 69.090420
F 44.704247 19.289304 71.720220
F 26.569947 32.308704 68.204920
F 26.648047 27.292504 76.216820
F 26.719347 26.970804 86.391120
F 35.705247 27.056404 69.238820
F 51.543247 30.752704 78.944020
F 35.953447 19.385904 69.194520
F 44.593247 26.923504 68.694320
F 26.717647 24.700004 80.046020
F 44.872347 19.268904 68.865520
F 33.429647 20.466904 79.940220
F 33.189347 28.586504 80.244420
F 51.472847 23.210404 83.588020
F 26.768947 24.488304 82.813620
F 26.877347 27.055904 83.702420
F 51.639147 30.990404 83.633020
F 28.822647 30.760504 69.157420
F 29.069947 23.048904 69.167620
F 38.096047 30.966104 68.988720
F 38.017247 23.058104 69.155220
F 47.040247 30.877504 69.206020
F 47.001847 23.260504 68.970420
F 26.745147 19.179304 79.016020
F 42.418747 23.154004 83.657620
F 42.680447 30.878804 83.687420
F 33.476047 23.238304 83.466620
F 33.563447 30.967804 83.702120
F 26.783647 19.212104 71.845620
F 28.985547 28.319404 68.174120
F 29.133447 20.355604 68.204820
F 37.989847 28.368104 68.325520
F 38.350947 20.308104 68.234620
F 46.872047 28.304904 68.448020
F 47.046647 20.479204 68.112220
F 29.021947 30.954504 71.833820
F 29.073047 23.038404 71.970520
F 38.011347 30.914604 71.749420
F 37.862547 23.114204 71.895020
F 46.866247 30.823704 72.085720
F 46.787347 23.099704 71.577020
F 31.084947 24.527404 68.153320
F 31.262347 31.956804 68.483220
F 40.032547 24.613704 68.209120
F 40.265447 32.461004 68.130420
F 49.081347 24.549504 68.030020
F 49.210047 32.130804 68.377320
F 31.198147 27.132004 71.909320
F 40.054747 19.156504 83.679420
F 31.327947 19.299704 71.897220
F 39.928147 27.058504 72.015620
F 37.866747 23.076804 86.393620
F 40.285047 19.380404 71.799620
F 49.260547 26.938104 71.856420
F 26.577047 27.298704 78.884120
F 49.157447 19.072304 71.988120
F 31.210747 27.028204 69.168620
F 26.969347 32.099504 82.681620
F 31.464147 19.257304 69.166420
F 40.207947 27.019304 69.310120
F 51.513547 28.220604 79.995120
F 40.559447 19.177504 69.083320
F 49.049347 27.016804 69.073320
F 26.806247 19.263904 69.111120
F 49.269347 19.240704 69.271420
F 49.317847 32.006004 80.091120
F 26.742547 27.083404 71.809820
F 49.145547 34.602704 76.620820
F 49.322647 24.464704 79.961420
F 40.451847 32.141004 80.089720
F 26.736247 24.526404 72.512720
F 33.588547 30.785404 69.341620
F 33.376747 23.343304 68.871720
F 42.547847 30.989404 68.859420
F 42.145547 23.095404 68.981320
F 51.434947 30.967304 69.328620
F 51.362747 23.338504 69.061120
F 42.499847 28.301504 80.190220
F 40.399147 26.880104 83.680220
F 40.237047 24.524804 79.905820
F 47.036747 30.820004 86.372020
F 31.306147 32.172104 80.251320
F 31.153647 24.659904 79.993820
F 33.435047 28.336304 68.349720
F 33.650247 20.623704 68.192920
F 42.375947 28.299204 68.277320
F 42.622447 20.638804 67.973020
F 51.423847 28.347504 68.321120
F 26.694447 19.164804 83.539820
F 33.481447 31.160204 72.006520
F 33.376647 23.273004 71.668620
F 42.406847 30.749904 71.800020
F 42.203547 23.033104 71.792820
F 51.439247 30.719004 72.123820
F 51.376547 23.011604 71.932920
F 35.919647 34.725904 86.446220
F 51.536447 23.072604 86.307420
F 35.560247 24.470704 75.661820
F 35.688247 32.112204 75.496920
F 44.537447 24.342904 75.274820
F 44.689747 32.296204 75.427520
F 35.416247 27.106404 79.404020
F 49.187647 34.655904 69.333020
F 35.674847 19.316004 79.058220
F 44.658447 26.979904 79.080220
F 26.591647 32.372004 79.930520
F 44.617447 19.247404 79.081520
F 29.080447 23.224804 86.281320
F 30.998547 19.343104 83.553220
F 40.238647 34.720604 76.458020
F 35.391047 27.075904 76.521120
F 51.647647 30.880204 86.375820
F 35.696747 19.338804 76.386320
F 44.595647 26.935204 76.169720
F 51.352547 20.346204 75.543320
F 44.549047 19.384404 76.284920
F 31.520747 27.078104 83.659820
F 31.145147 19.239504 86.252420
F 35.638747 24.528104 72.753120
F 35.927647 32.331004 72.775920
F 44.471647 24.376104 72.444820
F 44.522447 32.055304 72.783520
F 28.984747 30.984904 76.212920
F 28.890547 23.265604 76.222020
F 37.972847 30.802204 76.290620
F 37.861547 23.286004 76.366920
F 46.878247 30.846404 76.456920
F 46.975747 23.117404 76.155720
F 29.042647 28.380904 72.741120
F 29.156847 20.555604 72.714320
F 37.774947 28.395804 72.763120
F 37.886447 20.540604 72.613420
F 46.799347 28.048504 72.668320
F 47.010547 20.525204 72.704620
F 28.998347 28.452004 75.426520
F 28.847747 20.713704 75.482620
F 37.757447 28.214304 75.628120
F 37.802447 20.707604 75.324420
F 47.057747 28.371304 75.549120
F 46.792247 20.447104 75.448920
F 29.014447 30.947804 79.171820
F 28.912947 23.514004 78.960620
F 37.902147 30.833304 79.096020
F 37.843147 23.166404 79.070720
F 46.949047 30.848904 79.238720
F 47.066247 23.261704 78.936820
F 31.217447 24.463004 75.498820
F 31.376847 32.216404 75.686520
F 40.152047 24.339304 75.529920
F 40.154147 32.072804 75.534720
F 49.214947 24.384704 75.472820
F 49.081247 32.142704 75.558820
F 31.298847 27.242004 79.101620
F 26.862147 34.726104 76.675620
F 31.156747 19.362004 79.015820
F 40.303847 27.029704 79.214420
F 49.196847 19.137604 86.240820
F 40.229047 19.296704 79.160820
F 49.105947 26.937204 79.139220
F 26.608947 32.212204 75.632020
F 49.100147 19.310204 79.210320
F 31.072147 26.980504 76.502920
F 46.936547 23.162804 86.238820
F 31.289047 19.390704 76.275620
F 40.127147 27.033804 76.526020
F 51.401247 28.350104 82.853420
F 40.080347 19.421404 76.330220
F 49.021147 26.874804 76.598320
F 42.328247 20.456504 82.884920
F 49.114347 19.025604 76.283120
F 31.285847 24.479004 72.756820
F 31.162647 32.214004 72.993820
F 40.142747 24.345604 72.773320
F 40.235347 32.118604 72.936420
F 49.100047 24.321404 72.712920
F 49.144247 32.065104 72.844120
F 33.467247 30.617804 76.507520
F 33.352047 23.240604 76.716020
F 42.500947 30.813004 76.381320
F 42.325547 23.081604 76.383620
F 51.217847 30.621604 76.302220
F 51.488947 23.117304 76.280420
F 33.370147 28.462504 72.642720
F 33.435447 20.744904 72.649220
F 42.458047 28.181004 72.599620
F 42.391347 20.525204 72.682420
F 51.573247 28.151004 72.626020
F 51.450647 20.294204 72.830820
F 33.287547 28.205304 75.382520
F 33.461047 20.809004 75.476920
F 42.460347 28.317104 75.315520
F 42.376247 20.531804 75.439320
F 51.294247 27.945804 75.479920
F 26.736947 24.644704 75.237120
F 33.512647 30.951504 79.210220
F 33.308647 23.143704 79.519620
F 42.501647 30.786704 79.146220
F 42.455547 23.031704 79.101320
F 44.541647 19.358604 86.543520
F 51.555847 23.319204 79.051820
F 33.712647 30.898404 86.593820
F 42.453247 20.516504 80.123220
F 35.713747 24.358404 82.656420
F 35.885547 32.320004 82.692120
F 44.668147 24.316004 82.766620
F 44.802847 32.083604 82.866120
F 29.006547 30.821904 86.339020
F 42.579747 28.213904 82.975020
F 26.613747 19.277704 86.173920
F 49.175347 27.139304 86.286120
F 33.296647 20.631704 82.703020
F 51.494847 20.603004 82.681820
F 35.630647 19.343304 86.436420
F 33.758347 28.340804 82.828120
F 42.444647 23.115004 86.524720
F 35.880547 26.948704 83.583220
F 49.269147 19.279104 83.469020
F 35.689347 19.380204 83.508720
F 44.859747 26.959604 83.797720
F 40.319547 26.920504 86.447620
F 44.604647 19.260804 83.797420
F 26.831947 32.124804 72.913620
F 49.121047 27.096904 83.584520
F 35.633547 24.537704 80.079420
F 35.876247 32.197204 79.970120
F 44.760447 24.277004 79.896420
F 44.731647 32.042204 80.192320
F 29.166647 30.889304 83.621220
F 29.042747 23.070204 83.509320
F 38.131647 30.849604 83.711420
F 37.927747 23.050804 83.542420
F 46.888447 30.741804 83.627220
F 46.966847 22.989504 83.543920
F 28.953947 28.373404 80.116520
F 29.069347 20.604504 79.934020
F 38.093947 28.289904 80.087820
F 37.897347 20.657204 79.987020
F 46.848947 28.266404 80.029320
F 46.907147 20.601104 79.986120
F 29.064647 28.376104 82.775620
F 28.823847 20.558704 82.557420
F 38.196047 28.252304 82.887720
F 37.985347 20.377804 82.597220
F 46.841947 28.305904 82.700120
F 46.741147 20.539804 82.651920
F 44.940147 27.115404 86.541520
F 33.623647 23.290104 86.130520
F 38.070047 30.885904 86.505320
F 31.346847 27.092504 86.481620
F 26.787347 34.960304 86.380620
F 35.844647 27.203704 86.206520
F 31.242347 24.617404 82.688420
F 31.301747 32.280004 82.950320
F 40.197947 24.426804 82.601120
F 40.445647 32.005204 82.724620
F 49.156747 24.473804 82.680720
F 49.133347 32.052004 82.907520
F 40.086747 19.446504 86.425920
F 51.382047 20.570704 79.866020
F 42.516147 30.868304 86.438020
F 26.734247 34.615004 72.044720
F 31.129447 34.641004 86.586920
F 46.917947 28.440204 65.747220
F 31.506047 34.763604 83.936020
F 38.126947 28.214804 65.468220
F 40.466147 34.437804 86.527120
F 44.675247 34.874904 76.451220
F 40.317447 34.730604 72.026220
F 35.804747 32.159104 65.638520
F 35.566947 34.787804 76.379820
F 42.315147 28.334804 65.548620
F 26.680847 35.017104 79.287320
F 44.901647 34.626804 71.857420
F 49.186347 34.536904 71.926020
F 44.672047 34.782704 69.102320
F 44.767747 34.845404 86.524520
F 40.327247 34.681904 79.097420
F 40.197047 34.875604 69.205220
F 31.247147 34.863904 76.494220
F 35.764447 34.936204 71.877320
F 48.909947 34.754804 83.584320
F 49.078147 34.733204 79.292920
F 35.631947 34.884804 69.174920
F 31.243547 24.261604 65.441020
F 31.337647 34.711104 79.407520
F 49.160147 34.681104 86.277020
F 33.632247 28.228304 87.282920
F 29.056747 28.326404 87.322720
F 31.295147 32.068604 87.302720
F 47.093647 28.423804 87.520320
F 28.626447 20.565604 87.032120
F 35.825847 32.271604 87.447120
F 35.833547 24.378704 65.545220
F 40.175947 24.643004 65.471120
F 44.733347 32.368804 65.544920
F 51.215347 28.338804 65.589220
F 33.402147 28.290404 65.492120
F 26.912147 24.482704 94.639520
F 26.832847 24.546704 89.977320
F 35.646047 24.222104 89.853420
F 35.837147 32.107004 90.291120
F 44.909847 24.381904 89.978920
F 44.780947 32.253904 89.905020
F 35.910147 27.110304 93.530520
F 26.745347 27.198504 100.948820
F 35.783147 19.327004 93.742120
F 44.861247 26.903804 93.696520
F 26.681247 24.430504 97.391820
F 44.711647 19.593804 93.530320
F 26.697547 19.275504 90.933020
F 26.881047 27.055804 93.772420
F 51.560547 28.241304 97.370920
F 35.712947 26.810804 90.816620
F 26.987247 32.020404 104.776820
F 35.576747 19.218704 90.898620
F 44.912047 26.957404 90.961620
F 51.450447 28.410004 94.647920
F 44.829847 19.458404 90.800520
F 42.386447 28.200604 104.673820
F 26.762147 19.448104 93.665320
F 26.879747 24.558704 104.693820
F 33.744147 20.635204 104.472820
F 33.688447 28.325204 104.790820
F 26.825647 24.569604 101.779820
F 29.167047 30.846704 91.149820
F 29.080147 23.128804 90.927920
F 38.123547 30.683004 91.076720
F 37.888447 23.121904 90.999020
F 46.981047 31.103304 90.845420
F 47.235547 23.309104 91.001020
F 51.701547 28.321104 101.898820
F 26.893347 19.575504 98.160020
F 42.511247 20.807804 101.941820
F 42.455047 28.290404 101.929820
F 51.583347 23.158104 105.418820
F 33.728647 20.669904 101.783820
F 29.023447 28.359204 90.109020
F 28.985447 20.633704 89.910820
F 38.003247 28.137004 89.900920
F 37.833147 20.486704 89.994220
F 47.177947 28.433704 90.142720
F 47.150147 20.769804 90.137120
F 29.159147 30.757004 93.802020
F 29.207847 23.432904 93.633720
F 38.085747 31.009004 93.791120
F 38.124447 23.192104 93.742720
F 46.955747 30.834004 93.598820
F 47.068247 23.151504 93.703220
F 31.388947 24.502304 90.087020
F 31.384047 32.232204 90.182620
F 40.309547 24.093604 90.150020
F 40.263347 32.021204 90.239120
F 49.350747 24.573804 89.856420
F 49.268447 32.264104 89.909020
F 31.430447 27.095604 93.728820
F 26.911447 27.163804 105.695820
F 31.339147 19.414804 93.491720
F 40.436847 26.989304 93.512120
F 46.873347 20.586304 87.387420
F 40.294247 19.056504 93.534720
F 49.424147 26.967004 93.612620
F 26.786547 27.021104 91.003020
F 49.292847 19.168504 93.577420
F 31.329347 27.134104 90.981020
F 26.897347 32.179204 97.471520
F 31.066247 19.206504 90.798720
F 40.222147 26.878004 90.749920
F 26.985947 27.115004 108.425820
F 40.156047 19.367604 90.818220
F 49.424347 27.171704 90.937920
F 26.991147 32.110704 101.970820
F 49.395347 19.391104 90.738820
F 33.610047 28.251204 101.943820
F 44.811147 24.347904 87.270720
F 42.265447 20.621104 87.536220
F 27.004147 19.358904 100.959820
F 31.457647 34.715204 105.589820
F 26.684947 19.218504 108.196820
F 33.577747 30.732304 90.868320
F 33.489647 23.236104 90.961920
F 42.603047 30.822804 90.991320
F 42.707247 23.144804 91.102320
F 51.406547 30.993204 91.111520
F 51.493747 23.256904 90.666720
F 26.768947 27.023104 98.269720
F 51.418847 30.787204 105.403820
F 29.135847 30.826104 108.520820
F 35.846047 34.786804 105.416820
F 40.299047 19.225704 108.154820
F 42.658047 23.046904 105.468820
F 33.522347 28.153404 90.009820
F 33.428747 20.739404 89.975520
F 42.596347 28.184404 90.197020
F 42.443947 20.605404 90.111920
F 51.344547 28.569004 89.957820
F 51.652547 20.554204 89.806520
F 33.601647 30.792704 93.622020
F 33.508347 23.375304 93.648120
F 42.491847 30.833704 93.692320
F 42.520647 23.170004 93.844820
F 51.463647 30.950704 93.886620
F 51.562247 23.091004 93.497020
F 35.927047 34.626304 93.895420
F 27.006647 32.137704 94.773220
F 35.801847 24.667204 97.371320
F 35.789247 31.991204 97.470320
F 44.818247 24.452404 97.267720
F 44.820447 32.135804 97.409020
F 35.716447 27.148704 101.043820
F 42.625647 30.929104 108.132820
F 36.008247 19.117704 100.955820
F 44.760147 26.990504 100.830820
F 31.364947 27.130204 105.557820
F 44.808847 19.591304 100.826820
F 42.632747 22.910104 108.269820
F 51.616247 30.891704 108.172820
F 26.866147 19.282204 105.427820
F 35.807247 27.113804 98.218020
F 26.959647 32.057704 90.110220
F 35.947547 19.345704 98.230620
F 44.956447 26.930404 98.163120
F 40.254447 27.013404 105.559820
F 44.788647 19.450504 98.169720
F 49.197147 19.433104 108.217820
F 38.269847 30.850804 108.242820
F 35.745447 24.583404 94.571620
F 35.745247 32.092404 94.791820
F 44.881347 24.346904 94.657120
F 44.766147 32.155704 94.530720
F 29.246347 30.905504 98.295020
F 29.067547 23.275904 98.368620
F 38.161347 30.848804 98.073720
F 37.959847 23.152404 98.294620
F 47.076047 30.810704 98.182420
F 47.093547 23.229404 98.232520
F 29.214747 28.160704 94.727920
F 29.181147 20.732204 94.409220
F 38.071347 28.358804 94.557620
F 38.181947 20.545404 94.422720
F 47.057447 28.249804 94.642020
F 47.122547 20.451504 94.471920
F 29.001147 28.378504 97.340120
F 29.128547 20.814004 97.127620
F 38.087847 28.169004 97.409620
F 38.065647 20.706604 97.154120
F 47.249447 28.311804 97.399620
F 46.964747 20.736304 97.143720
F 29.297447 30.966104 101.063820
F 29.083647 23.169804 101.011820
F 38.259747 30.816204 100.955820
F 37.930247 23.180104 101.009820
F 46.938447 30.927304 100.956820
F 47.057647 23.204104 100.914820
F 31.218347 24.403804 97.384320
F 31.348647 32.251904 97.353720
F 40.186447 24.428104 97.340720
F 40.373847 32.099604 97.437420
F 49.440847 24.412504 97.173820
F 49.222447 32.047704 97.255820
F 31.445947 27.156404 101.029820
F 44.796847 27.060304 108.257820
F 31.483247 19.491504 101.075820
F 40.289447 26.991104 101.021820
F 31.586647 32.086604 102.218820
F 40.359047 19.392704 100.931820
F 49.355247 26.954404 101.219820
F 31.390147 19.349104 105.426820
F 49.440347 19.306304 100.812820
F 31.239847 26.937004 98.291820
F 49.218947 32.083504 101.786820
F 31.397747 19.572604 98.398520
F 40.329447 26.929504 98.377520
F 51.720547 20.584304 101.737820
F 40.204947 19.424404 98.152620
F 49.394447 26.950304 98.376920
F 49.441247 24.295404 101.885820
F 49.191747 19.464804 97.981020
F 31.355747 24.434304 94.692320
F 31.230747 32.264504 94.608920
F 40.309547 24.504904 94.669820
F 40.361247 32.213604 94.621120
F 49.294547 24.368504 94.511720
F 49.029747 31.987004 94.579120
F 33.499347 30.912604 98.410720
F 33.586747 23.187104 98.182120
F 42.570547 30.621604 98.375620
F 42.477747 23.219404 98.311720
F 51.511647 30.855104 98.250420
F 51.578147 23.151704 98.150220
F 33.671547 28.295304 94.624320
F 33.518547 20.649804 94.481420
F 42.604947 28.218104 94.564820
F 42.338347 20.493304 94.559820
F 31.172147 27.073804 108.318820
F 51.462747 20.539104 94.556920
F 33.596447 28.362604 97.336320
F 33.749547 20.604104 97.196720
F 42.569647 28.038104 97.320120
F 42.452647 20.602404 97.367320
F 33.546847 23.249404 108.162820
F 51.485447 20.516404 97.356320
F 33.693647 30.714404 101.082820
F 33.490947 23.144104 101.018820
F 42.653247 30.901004 100.998820
F 42.489647 23.374704 101.000820
F 51.557147 30.781204 100.861820
F 51.713847 23.301604 100.887820
F 51.656747 28.233304 104.643820
F 42.510147 20.604204 104.643820
F 35.808347 24.391404 104.728820
F 35.870647 32.203104 104.727820
F 44.750447 24.467304 104.490820
F 44.869447 32.073404 104.450820
F 29.096947 23.193904 108.351820
F 49.264847 19.371404 105.442820
F 51.490947 20.667504 104.393820
F 31.386647 19.250004 108.184820
F 40.299647 32.286204 101.857820
F 49.253547 26.937904 108.019820
F 49.187647 26.983004 105.296820
F 33.771847 30.814804 108.483820
F 40.292847 19.331004 105.430820
F 36.007947 26.929104 105.493820
F 42.690147 30.768004 105.265820
F 36.098547 19.222704 105.494820
F 44.773447 26.959504 105.421820
F 40.113047 24.365404 101.834820
F 44.848047 19.362704 105.335820
F 31.304647 24.544704 101.842820
F 33.739547 30.845404 105.744820
F 35.734547 24.527804 102.082820
F 35.989547 31.958404 101.950820
F 44.851447 24.465304 101.797820
F 44.815447 32.305004 101.841820
F 29.259447 30.853704 105.706820
F 29.026847 23.266504 105.639820
F 38.173547 30.908604 105.380820
F 38.083047 23.115604 105.524820
F 47.160347 30.915804 105.403820
F 47.107347 23.187104 105.461820
F 29.145747 28.422004 101.879820
F 29.225947 20.534204 101.997820
F 38.115147 28.392004 101.794820
F 38.107747 20.598404 101.783820
F 47.104047 28.246604 101.953820
F 47.030747 20.696204 101.836820
F 29.137747 28.415404 104.619820
F 29.158147 20.747204 104.748820
F 38.112047 28.280404 104.546820
F 38.172947 20.499704 104.544820
F 46.933547 28.347404 104.608820
F 47.133947 20.682304 104.544820
F 51.489747 23.065104 108.138820
F 38.206547 23.165204 108.338820
F 47.149447 30.869604 108.093820
F 44.899947 19.255804 108.033820
F 35.880147 19.499404 108.277820
F 35.953747 26.916004 108.344820
F 31.373347 24.595404 104.578820
F 31.595347 32.128504 104.879820
F 40.319547 24.404104 104.680820
F 40.486147 32.087304 104.610820
F 49.290847 24.349104 104.554820
F 49.280147 32.209004 104.594820
F 40.435347 26.840604 108.370820
F 33.506547 23.212804 105.482820
F 46.915947 23.196904 108.170820
F 26.935847 34.640304 105.727820
F 35.991647 34.499904 101.037820
F 49.100947 34.621904 105.676820
F 40.092347 24.405004 87.291520
F 49.326147 34.672504 91.106020
F 49.506447 34.836104 108.319820
F 31.244047 24.541604 87.261620
F 26.676147 34.663404 98.330320
F 26.849847 24.383804 87.231320
F 26.762747 34.714704 101.047820
F 40.281347 34.672204 98.326120
F 49.434647 34.621404 100.576820
F 40.289847 34.567104 90.970520
F 42.594847 28.295204 87.354720
F 35.919747 34.578604 98.261520
F 35.676447 24.613104 87.126620
F 44.675547 32.109604 87.210020
F 49.193847 24.496304 87.100720
F 35.960347 34.644104 91.219420
F 31.394347 34.684904 108.313820
F 44.628047 34.632704 105.359820
F 31.568547 34.692604 90.939120
F 31.311147 34.829504 93.665020
F 31.430647 34.558804 101.129820
F 26.945247 34.567804 91.162320
F 45.042947 32.376304 108.941820
F 44.927547 34.796604 100.864820
F 37.912047 20.637604 87.391720
F 40.044747 34.850904 101.097820
F 51.637647 20.604104 109.010820
F 31.406347 34.770104 98.471420
F 40.381347 34.886104 108.304820
F 44.774947 34.724804 98.174420
F 26.777547 34.816804 93.854420
F 40.413447 24.332304 109.395820
F 26.807847 32.113904 109.281820
F 26.946347 24.602704 109.190820
F 29.002047 20.618004 109.166820
F 47.227647 28.325204 109.002820
F 38.160947 28.305004 109.042820
F 51.524347 28.330304 87.038820
F 33.308347 20.609404 87.342220
F 49.235847 32.046804 87.306420
F 51.423047 20.468404 87.125120
F 40.322047 31.822504 87.517620
F 38.057447 28.198504 87.286520
F 26.968347 32.417804 87.391120
F 26.977747 27.117904 112.705820
F 26.748647 24.364904 126.487820
F 35.868947 24.141504 111.921820
F 36.054447 32.098604 111.741820
F 44.663847 24.522604 111.978820
F 44.829247 32.248604 111.686820
F 35.727747 26.892604 115.390820
F 26.885547 27.076704 115.475820
F 36.008647 19.122904 115.392820
F 44.828947 26.978704 115.616820
F 51.509147 31.000604 122.994820
F 44.646647 19.350804 115.631820
F 26.931447 19.236204 127.490820
F 26.595847 32.139704 119.110820
F 26.846847 32.262204 116.407820
F 35.848147 26.820904 112.646820
F 27.120247 24.561704 119.109820
F 35.793647 19.217004 112.647820
F 44.945647 27.079604 112.959820
F 26.814247 26.946704 122.753820
F 44.826047 19.423704 112.944820
F 51.368847 20.633804 126.421820
F 26.890447 24.576804 123.909820
F 40.206447 34.769904 120.077820
F 51.531847 20.407404 119.148820
F 27.005147 26.718604 130.036820
F 46.944547 20.595804 108.916820
F 29.262047 31.149404 112.967820
F 29.129047 23.285704 112.815820
F 38.272947 30.751504 112.697820
F 38.108047 22.883004 112.907820
F 47.066347 30.997204 112.780820
F 47.057647 23.270904 112.501820
F 51.604347 28.408204 126.779820
F 42.367547 20.644204 126.464820
F 42.357247 28.242704 126.373820
F 51.553847 27.964304 111.672820
F 26.947747 32.174504 111.944820
F 29.137747 30.723504 129.984820
F 29.268347 28.449204 112.063820
F 29.016547 20.657104 111.835820
F 38.267147 28.127604 111.816820
F 38.119747 20.427104 111.946820
F 47.045947 28.488404 111.780820
F 47.015447 20.606204 111.697820
F 29.068147 30.776504 115.746820
F 28.860147 23.030904 115.614820
F 38.115647 30.825504 115.499820
F 37.951747 23.045404 115.604820
F 47.168747 30.827504 115.524820
F 46.883647 23.376604 115.337820
F 31.416247 24.503904 111.897820
F 31.611747 32.201404 111.965820
F 40.295147 24.182604 112.076820
F 40.415047 32.050504 111.780820
F 49.307747 24.410604 111.658820
F 49.498347 32.008404 111.765820
F 31.285947 26.754004 115.648820
F 49.335447 24.380704 123.654820
F 31.336647 19.262704 115.572820
F 40.286347 27.085304 115.430820
F 51.326547 28.330504 116.544820
F 40.308347 19.214104 115.581820
F 49.211347 27.173604 115.733820
F 40.442747 32.120204 123.653820
F 49.158347 19.243704 115.469820
F 31.416447 27.024804 112.950820
F 26.888547 19.139604 120.095820
F 31.297147 19.255404 112.748820
F 40.311847 26.817204 112.820820
F 26.753947 19.294604 112.836820
F 40.498747 19.166804 112.969820
F 49.264047 26.925004 112.807820
F 26.697347 24.608804 116.336820
F 49.402947 19.483604 112.701820
F 40.201947 24.376304 123.608820
F 31.474547 32.029504 123.556820
F 38.106047 31.004204 129.837820
F 33.622447 20.417804 126.415820
F 33.735047 27.945704 126.259820
F 51.525147 20.627004 123.752820
F 33.875447 30.924804 112.701820
F 33.593047 23.080904 112.729820
F 42.633647 30.928004 112.760820
F 42.575447 22.953804 112.881820
F 51.668547 30.538604 112.672820
F 51.505847 23.250404 112.919820
F 26.892247 26.929204 127.303820
F 26.893547 31.914004 123.803820
F 51.519247 28.344104 124.054820
F 42.588447 28.324604 109.286820
F 42.613347 20.531404 123.733820
F 33.547147 23.036304 127.408820
F 33.618447 28.250704 111.869820
F 33.580047 20.491104 111.838820
F 42.622047 28.266404 111.861820
F 42.566547 20.432204 111.839820
F 26.815247 34.694604 119.835820
F 51.673247 20.767604 111.753820
F 33.562547 31.025204 115.421820
F 33.445847 22.915404 115.442820
F 42.579347 30.927604 115.503820
F 42.433947 23.198604 115.508820
F 51.644947 30.823404 115.622820
F 51.290347 23.182604 115.595820
F 38.257447 20.570404 109.219820
F 26.835247 19.344404 122.934820
F 35.712547 24.430004 119.249820
F 35.832747 32.017604 119.148820
F 44.761347 24.329504 119.085820
F 44.834047 32.080004 119.091820
F 35.743647 27.019104 122.735820
F 44.793647 34.834104 122.716820
F 35.835747 19.222704 122.892820
F 44.887647 26.851904 122.796820
F 33.713447 30.546304 127.145820
F 44.877747 19.450804 122.723820
F 33.546647 28.267504 123.615820
F 35.822547 19.133404 130.183820
F 26.851547 27.158504 120.139820
F 35.837447 27.106004 120.040820
F 33.641147 30.545904 129.865820
F 35.746347 19.176704 120.082820
F 44.671347 26.998804 120.033820
F 49.078747 32.169304 123.797820
F 44.625347 19.294604 120.009820
F 49.259447 27.312304 127.454820
F 49.256047 19.320704 127.385820
F 35.747947 24.441904 116.449820
F 35.876547 32.181004 116.366820
F 44.686247 24.462604 116.295820
F 44.880047 31.963804 116.416820
F 28.781547 30.762504 119.990820
F 29.145747 22.986004 119.981820
F 38.027747 30.679104 119.926820
F 37.975747 23.085604 120.092820
F 47.003347 30.884304 120.139820
F 47.186747 23.175804 120.060820
F 29.127247 28.188304 116.453820
F 29.014447 20.507004 116.323820
F 38.112847 28.214604 116.290820
F 38.090247 20.439204 116.450820
F 47.005847 28.317804 116.729820
F 46.958847 20.774104 116.363820
F 29.168747 28.247804 119.192820
F 29.158347 20.406104 119.059820
F 38.181647 28.154904 119.152820
F 38.074547 20.555104 119.114820
F 46.992447 28.317704 119.424820
F 46.989147 20.548504 119.158820
F 29.170647 30.757904 122.806820
F 29.057347 23.233004 122.846820
F 38.174647 30.739204 122.611820
F 37.901247 23.169004 122.832820
F 47.015047 30.707604 122.745820
F 47.018147 23.301304 122.830820
F 31.323047 24.343404 119.162820
F 31.204647 31.960204 119.187820
F 40.192447 24.333604 118.987820
F 40.323547 32.065704 119.294820
F 49.259947 24.592204 119.180820
F 49.262647 32.072604 119.157820
F 31.278647 26.942004 122.916820
F 51.522847 30.997204 127.491820
F 31.188047 19.290604 122.819820
F 40.340347 26.977104 122.732820
F 51.621347 23.119604 129.986820
F 40.388747 19.315404 122.790820
F 49.392847 27.095104 123.164820
F 42.417047 23.254804 127.421820
F 49.248647 19.343404 122.861820
F 31.452647 26.834904 120.195820
F 40.115047 19.211604 127.234820
F 31.294747 19.119604 120.162820
F 40.403247 26.892504 119.946820
F 27.006647 31.979404 126.523820
F 40.287947 19.178004 120.009820
F 49.281247 27.159004 120.303820
F 42.733347 28.284504 123.735820
F 49.327747 19.422504 120.161820
F 31.197147 24.211704 116.511820
F 31.324447 32.024904 116.441820
F 40.208047 24.566004 116.353820
F 40.247247 32.236504 116.501820
F 49.093347 24.445004 116.454820
F 49.261047 32.015504 116.389820
F 33.500647 30.739404 119.853820
F 33.462947 23.082304 120.181820
F 42.593447 30.876604 120.186820
F 42.452547 23.227404 119.915820
F 51.539147 30.986904 120.103820
F 51.397147 23.188304 119.991820
F 33.576847 28.341004 116.020820
F 33.596547 20.344504 116.372820
F 42.557647 28.297304 116.401820
F 42.340847 20.677104 116.505820
F 26.778147 24.581004 112.054820
F 51.332447 20.586004 116.423820
F 33.554147 28.174304 118.908820
F 33.355447 20.424804 119.213820
F 42.455247 28.313504 119.082820
F 42.434147 20.578504 119.147820
F 51.456747 28.303104 119.280820
F 26.733247 19.271504 115.490820
F 33.733347 30.779004 122.520820
F 33.341647 23.114004 122.830820
F 42.626247 30.864704 122.933820
F 42.357547 22.974704 122.640820
F 33.522047 28.244804 109.179820
F 51.519547 23.008204 122.672820
F 49.123247 26.959204 130.289820
F 31.255147 19.098504 127.335820
F 35.796747 24.150704 126.269820
F 35.829147 32.006604 126.107820
F 44.626247 24.350904 126.488820
F 44.703347 32.195204 126.400820
F 44.584247 19.308104 129.964820
F 33.418647 20.332604 123.736820
F 42.379047 23.365104 130.012820
F 38.064747 23.082504 130.095820
F 44.699447 27.167404 130.138820
F 42.536847 31.051104 129.920820
F 51.455547 30.857304 130.225820
F 31.399047 26.997504 130.153820
F 33.414747 22.986504 130.086820
F 35.898347 26.693604 127.251820
F 46.819147 23.398504 129.917820
F 35.692247 18.956104 127.493820
F 44.756247 27.123304 127.453820
F 42.457147 30.828604 127.155820
F 44.609447 19.527104 127.176820
F 40.161447 26.942004 127.207820
F 31.323747 24.481704 123.747820
F 35.684747 24.428904 123.498820
F 35.954747 31.990504 123.282820
F 44.439947 24.290104 123.844820
F 44.922447 32.363304 123.751820
F 29.266147 30.732504 127.040820
F 28.880747 23.220804 127.450820
F 38.087947 30.857904 127.072820
F 38.032247 22.883404 127.413820
F 46.914847 30.934304 127.188820
F 47.014747 23.138904 127.101820
F 28.889847 28.273604 123.747820
F 29.004147 20.655304 123.576820
F 37.964347 28.101404 123.561820
F 38.073147 20.620704 123.658820
F 46.984547 28.267104 123.754820
F 47.019347 20.668504 123.721820
F 29.014847 28.056404 126.460820
F 29.153847 20.600404 126.517820
F 37.960247 28.241404 126.302820
F 37.842547 20.340604 126.288820
F 46.982447 28.397704 126.482820
F 47.092847 20.528504 126.441820
F 31.422747 26.916104 127.407820
F 49.104747 19.449604 130.100820
F 35.890847 26.749604 130.018820
F 26.737647 19.133704 130.338820
F 40.154647 19.256804 129.874820
F 51.472047 23.221704 127.207820
F 31.303847 24.395504 126.531820
F 31.620947 31.987704 126.193820
F 40.148747 24.371204 126.542820
F 40.230347 32.091104 126.270820
F 49.270947 24.759904 126.407820
F 49.191847 32.165404 126.456820
F 46.757547 30.946104 129.930820
F 29.038847 23.068504 130.080820
F 40.274347 27.083704 130.160820
F 31.245847 19.023004 130.002820
F 35.944047 34.488604 126.969820
F 26.974447 34.678504 112.918820
F 31.512047 34.714104 129.935820
F 31.487847 34.502704 119.911820
F 26.874147 34.646704 127.101820
F 42.626047 20.459604 109.124820
F 44.768347 24.526504 109.259820
F 26.930647 34.717204 122.610820
F 31.353747 34.591904 127.252820
F 44.767647 34.741904 119.882820
F 35.902647 34.687104 129.935820
F 31.266947 34.541004 122.625820
F 44.779047 34.818204 127.319820
F 35.866047 34.631204 122.753820
F 49.269147 34.586304 120.023820
F 40.122847 34.623304 122.741820
F 31.445847 32.109804 109.110820
F 49.261747 24.279204 130.696820
F 51.354347 28.191504 131.171820
F 49.075347 32.055104 130.891820
F 35.849647 24.277304 109.085820
F 42.410547 28.462104 130.989820
F 46.985347 28.428704 131.095820
F 26.868347 31.918404 130.781820
F 44.699047 24.518104 131.082820
F 51.424747 28.203004 108.980820
F 38.066147 20.476304 130.869820
F 33.625547 20.345404 130.930820
F 29.143247 20.386104 130.999820
F 46.867247 20.867704 130.928820
F 33.818747 28.104304 131.072820
F 44.595247 32.315004 130.939820
F 40.304647 32.326604 130.879820
F 42.236847 20.664704 130.929820
F 31.217547 24.523804 109.204820
F 49.431447 32.253304 109.099820
F 33.612747 20.688004 109.149820
F 40.477747 32.263404 109.035820
F 49.389747 24.506204 108.933820
F 36.072647 32.284604 109.050820
F 29.108047 28.385204 109.428820
F 26.974747 42.342604 3.455440
F 27.087447 42.372004 6.275100
F 35.633947 47.424504 2.729070
F 35.897347 39.762404 2.652000
F 44.504647 47.384504 2.638570
F 44.644547 39.798804 2.770630
F 35.652747 50.152504 6.182490
F 35.749247 42.251304 6.301840
F 44.822347 50.002304 6.210330
F 44.578047 42.468204 6.462870
F 26.934347 47.519904 17.232720
F 27.058847 39.766704 7.180110
F 35.635347 50.015504 3.557660
F 35.869047 42.337104 3.682690
F 44.814847 49.955204 3.419110
F 44.810147 42.427104 3.761470
F 26.758547 49.905104 10.842720
F 26.827647 39.902304 14.398220
F 26.872847 42.472404 13.620320
F 35.816747 34.530904 18.183220
F 26.940547 47.359504 9.919620
F 26.892647 47.654104 2.675150
F 29.143147 38.238004 3.531490
F 29.129447 46.477504 3.602820
F 38.177347 38.502104 3.608600
F 37.942447 46.266504 3.799910
F 46.913947 38.601604 3.668740
F 46.814247 46.142404 3.595130
F 26.837547 42.273904 20.942820
F 26.783447 42.331504 10.725820
F 26.872747 47.644304 14.494220
F 26.805547 49.988104 20.914620
F 26.960247 47.693104 7.246140
F 26.763847 50.328504 6.334930
F 35.700647 34.657804 10.887220
F 26.838847 50.179404 3.665730
F 26.638347 50.141104 13.471920
F 40.386447 34.858404 11.128620
F 29.226047 35.714704 2.607470
F 29.128247 43.861404 2.649530
F 35.861347 50.260904 20.654720
F 38.124047 35.904404 2.458120
F 38.110547 43.724704 2.967090
F 26.626347 34.760704 13.644020
F 46.895447 36.082504 2.842210
F 47.045147 43.554304 2.731840
F 29.200747 38.509504 6.240250
F 29.211847 46.200204 6.432960
F 38.020547 38.392004 6.387140
F 38.104447 46.144004 6.421510
F 47.225847 38.544404 6.416190
F 46.827147 46.177804 6.224220
F 31.427847 47.552104 2.534470
F 31.399147 39.880904 2.643650
F 40.124847 47.584204 2.727010
F 40.318647 39.765804 2.555880
F 49.130947 47.497304 2.665200
F 49.312747 39.729104 2.601500
F 31.213747 50.109404 6.356040
F 31.388947 42.350604 6.231750
F 40.339347 49.964904 6.458760
F 40.350247 42.234504 6.264250
F 49.278647 50.167104 6.114220
F 49.101947 42.474304 6.316650
F 31.352947 50.038504 3.655740
F 31.220547 42.411704 3.582730
F 40.329147 50.048704 3.748940
F 40.342347 42.162504 3.607610
F 49.313347 50.012604 3.367330
F 49.297847 42.243704 3.571340
F 27.053047 39.693304 9.908310
F 26.744847 39.826504 17.217220
F 26.759647 42.374704 18.160820
F 49.368247 50.314504 20.813120
F 33.456947 51.378304 2.789890
F 35.913647 34.786004 13.748320
F 33.664047 38.523004 3.650290
F 33.459847 46.102404 3.615530
F 42.459347 38.527704 3.638190
F 42.209747 46.081404 3.596610
F 51.485747 38.634504 3.592300
F 51.236447 46.183304 3.740890
F 40.387047 34.828204 6.412580
F 51.549147 35.885504 17.395320
F 46.994047 51.617404 2.799700
F 31.320947 34.491204 6.550450
F 26.970747 50.303804 18.054220
F 44.495147 50.381804 20.909220
F 29.031147 51.398704 7.280120
F 51.477947 51.555004 14.434620
F 46.931647 46.351104 20.786420
F 47.072047 38.555804 20.680820
F 33.669147 35.956204 2.674910
F 33.713747 43.661104 2.736930
F 40.235747 34.768204 3.686020
F 42.409447 36.073004 2.548990
F 42.507347 43.485204 2.699040
F 38.010347 36.081604 14.751620
F 51.288147 36.021604 2.738630
F 51.315747 43.667204 2.859140
F 33.435647 38.215304 6.346370
F 33.508747 46.284404 6.378090
F 42.517447 38.646804 6.343080
F 42.431347 46.228204 6.302940
F 51.443247 38.583004 6.275680
F 51.194547 46.281104 6.390750
F 51.148147 43.884204 17.228320
F 38.031147 51.359904 10.025320
F 35.811947 47.642104 10.146620
F 35.753547 39.671004 10.012820
F 44.684547 47.505804 10.009820
F 44.899847 39.968104 10.019920
F 35.676847 50.157804 13.630520
F 35.748747 42.339804 13.389520
F 44.793147 50.204104 13.562720
F 44.733447 42.354404 13.679520
F 46.976147 51.560004 14.569920
F 51.405947 38.474804 21.023320
F 35.798347 50.224204 10.963920
F 35.747147 42.199104 10.613220
F 44.642347 50.174104 10.889320
F 44.796747 42.408404 10.980120
F 47.085247 51.520104 17.323220
F 42.744547 51.123204 7.307270
F 35.862047 47.449404 7.256780
F 35.759547 39.593904 7.265630
F 44.715947 47.475004 7.146690
F 44.809647 39.921304 7.328760
F 29.165447 38.485604 10.940920
F 29.333947 46.158504 10.859320
F 38.079447 38.529404 11.150620
F 38.064647 46.131104 10.910220
F 47.100447 38.550704 10.794120
F 47.035947 46.371904 10.915820
F 38.115047 51.293504 2.945130
F 29.166547 35.938104 7.339790
F 29.210147 43.704504 7.055090
F 31.414147 50.261404 20.830020
F 37.969447 35.859204 7.373930
F 37.993947 43.563804 7.351600
F 28.914247 51.562404 14.423720
F 47.009647 35.979704 7.345300
F 46.898247 43.656104 7.453170
F 46.984447 51.426404 10.007020
F 28.867847 35.871804 10.048320
F 29.125247 43.641704 9.822460
F 33.498047 51.545304 14.522720
F 38.009947 36.041604 10.245420
F 37.975847 43.424904 9.930980
F 47.014847 35.904904 10.070820
F 51.539947 51.760604 17.111920
F 46.979747 43.748604 10.104420
F 29.101647 38.530004 13.617920
F 28.997547 46.272704 13.672120
F 38.029747 38.593104 13.823120
F 37.889847 46.083104 13.578520
F 46.745247 38.566904 13.517920
F 47.108147 46.326004 13.617620
F 31.389347 47.719304 10.106420
F 31.329647 39.938004 10.187920
F 40.369647 47.377604 10.098920
F 40.313947 39.543404 10.140520
F 49.190147 47.556504 9.891980
F 49.266947 39.960104 9.847020
F 31.140747 50.161604 13.693820
F 31.362847 42.344304 13.423520
F 40.224547 50.060904 13.446020
F 40.153647 42.324004 13.650120
F 49.237547 50.259504 13.765920
F 49.231147 42.178504 13.617420
F 31.271847 50.179404 10.992020
F 31.460247 42.515504 10.781220
F 40.230347 50.158704 10.787320
F 40.063947 42.077404 10.907320
F 49.095647 50.221304 10.987220
F 49.264347 42.395904 10.931920
F 31.366647 47.511604 7.354390
F 31.326247 39.909804 7.251240
F 40.310247 47.473404 7.319940
F 40.260247 39.688304 7.356530
F 48.949447 47.502004 7.148320
F 49.396647 39.930004 7.207760
F 33.585347 38.596004 10.994920
F 33.621547 46.212604 10.925220
F 42.727247 38.407104 10.877320
F 42.509747 46.143304 10.966920
F 51.373347 38.575704 10.906020
F 51.381547 46.386404 10.961420
F 49.282147 42.606504 20.749820
F 33.547847 35.665404 7.314670
F 33.671447 43.606104 7.145210
F 42.461347 51.478204 10.074020
F 42.561847 36.015504 7.138170
F 42.260747 43.746304 7.229310
F 38.225647 51.438004 16.997020
F 51.450947 36.008904 7.273930
F 51.489347 43.810904 7.211480
F 51.357547 43.629304 14.625920
F 33.442347 35.840904 10.049720
F 33.591047 43.800104 9.825790
F 33.427047 51.517404 10.075420
F 42.574947 35.859804 9.854570
F 42.250647 43.556904 9.866190
F 51.355747 51.508704 2.413870
F 51.332947 35.987804 9.942400
F 51.428747 43.948804 10.009320
F 33.396247 38.465804 13.658620
F 33.490747 46.288304 13.655320
F 42.510047 38.737004 13.620720
F 42.581347 46.212804 13.621120
F 51.255947 38.445704 13.799620
F 51.370847 46.303104 13.720120
F 33.407247 51.198504 7.420650
F 33.200447 43.652704 17.148320
F 35.761947 47.453404 17.027920
F 35.801347 39.713604 17.315020
F 44.801347 47.691304 17.212220
F 44.575447 40.021204 17.253820
F 42.493947 43.837104 16.994320
F 42.472547 51.505804 14.412020
F 29.147947 46.217004 21.024520
F 29.359447 51.652304 17.296720
F 42.413147 38.573404 21.029620
F 35.781847 42.163404 20.778020
F 35.923247 50.129504 17.924520
F 35.639047 42.373304 18.089020
F 44.807747 50.328404 18.120320
F 44.626747 42.487604 18.154320
F 33.528547 46.371104 20.823220
F 51.382447 51.563304 7.052960
F 35.817947 47.592104 14.368520
F 35.705847 39.830704 14.442720
F 44.836947 47.620404 14.437420
F 44.679347 39.859704 14.537920
F 28.999447 38.526504 18.046020
F 28.976947 46.182404 18.255020
F 38.054647 38.679104 18.378820
F 38.054847 46.171704 18.124520
F 46.989547 38.693204 17.975820
F 47.187647 46.400404 18.072620
F 40.325247 42.456504 20.886520
F 28.995547 35.884304 14.398620
F 29.056447 43.729104 14.423920
F 28.948347 51.264904 9.979230
F 37.999347 38.766604 21.115720
F 37.976647 43.586704 14.462220
F 42.421347 46.493704 20.853420
F 46.913547 36.040504 14.510220
F 47.195547 43.706704 14.564520
F 28.992947 38.618604 20.760220
F 29.119647 35.902904 17.103420
F 28.847247 43.744904 17.148620
F 33.434147 38.552704 20.804720
F 38.064347 35.967704 17.525520
F 37.926747 43.647004 17.149920
F 44.729347 42.308004 20.788020
F 47.095147 35.985804 17.235220
F 46.980047 43.705204 17.274120
F 33.571147 35.889004 17.276720
F 29.224947 51.471104 2.648200
F 42.554847 51.364204 2.702520
F 51.367547 51.536204 9.846510
F 37.955847 51.150404 7.110290
F 42.526247 51.332604 17.043520
F 31.155747 47.437104 17.541220
F 31.278447 39.707204 17.288820
F 40.265447 47.594804 17.134020
F 40.099647 39.983204 17.433520
F 49.364447 47.788004 17.076620
F 49.289247 39.805304 17.201520
F 42.726447 36.145904 17.531420
F 47.089447 51.261904 7.092840
F 40.320547 50.316004 20.718420
F 51.414347 46.519904 20.800320
F 38.128147 46.468504 20.845920
F 26.920847 39.576704 2.755310
F 31.542847 50.277504 18.102520
F 30.943147 42.361404 18.268920
F 40.364547 50.160004 18.028120
F 40.288847 42.627604 18.234320
F 49.545447 50.378804 18.108020
F 49.118147 42.413204 18.156520
F 31.241447 47.625704 14.667320
F 31.328747 39.853204 14.527620
F 40.040747 47.473904 14.352720
F 40.234347 39.853304 14.792120
F 49.216247 47.805904 14.426120
F 48.979447 39.573204 14.548020
F 33.646347 38.383104 18.185820
F 33.454947 46.220104 18.094720
F 42.306847 38.645704 18.402220
F 42.381747 46.386504 18.053720
F 51.443747 38.385004 18.130120
F 51.447147 46.509004 18.092220
F 31.254847 42.526504 21.000720
F 33.497847 35.933804 14.587420
F 33.626447 43.594504 14.389820
F 37.969147 51.398604 14.226820
F 42.515647 36.162104 14.684020
F 42.470347 43.635104 14.351620
F 33.796047 51.575704 17.252020
F 51.345747 35.887404 14.588920
F 44.738447 47.713304 -0.030733
F 26.953647 34.598704 3.486430
F 31.303247 34.741304 18.159820
F 47.047047 51.438604 -0.037545
F 31.275247 34.632104 13.660120
F 31.214647 34.850004 20.829820
F 44.759047 34.683604 6.244360
F 31.428247 34.509304 3.660910
F 26.971847 34.583104 18.203220
F 49.131247 34.515504 13.705920
F 35.765847 47.718504 21.620220
F 42.633947 43.730504 21.665120
F 44.686247 34.693604 3.552840
F 51.336247 51.609804 21.788620
F 35.782247 34.662604 6.181400
F 49.089147 34.816604 3.671630
F 26.955747 34.811204 20.872520
F 49.156947 34.625904 10.922220
F 35.802447 47.656104 -0.080251
F 42.662947 35.914804 21.905420
F 38.244547 51.476304 0.143108
F 42.563047 51.299104 -0.020019
F 49.205847 39.966604 21.604720
F 46.861647 51.413704 21.805720
F 33.735547 43.653504 21.704820
F 40.169047 47.778904 21.683820
F 51.395047 43.900004 21.602220
F 38.017847 43.752504 21.624120
F 35.639747 39.653504 21.654220
F 33.655947 35.964804 21.895120
F 49.121047 47.733704 21.711920
F 40.154447 39.849004 21.964620
F 46.735147 43.765104 21.545120
F 44.697147 39.781504 21.540520
F 26.909247 47.490404 21.730320
F 47.123347 36.074804 21.685520
F 29.185347 51.435804 -0.284290
F 33.767147 35.827504 -0.043532
F 31.550847 47.579504 -0.116208
F 31.466947 39.769804 -0.013065
F 42.387747 43.668004 0.011158
F 47.005447 36.035504 0.031795
F 49.236847 47.637404 0.102828
F 33.497247 51.434604 -0.039320
F 33.855947 43.709804 0.027443
F 47.036447 43.644204 0.010052
F 40.458047 47.551704 -0.055235
F 51.439547 43.934004 29.108320
F 26.911847 47.622604 24.402020
F 35.880147 47.686804 24.443720
F 35.694447 39.782304 24.509720
F 44.738247 47.492104 24.387020
F 44.658547 39.961604 24.397820
F 35.860647 50.208304 28.130520
F 35.768347 42.499604 28.250020
F 44.696947 50.161904 28.046720
F 44.733847 42.499504 28.128020
F 26.833747 47.765804 36.138020
F 26.665047 50.232204 28.029820
F 35.683147 50.147304 25.409820
F 35.837847 42.337304 25.538220
F 44.699547 50.124604 25.283820
F 44.671447 42.527604 25.396420
F 46.962647 46.413604 42.805920
F 27.031047 39.935604 28.806720
F 27.050647 50.170704 32.661220
F 26.660747 39.993004 24.425420
F 51.536747 36.119604 24.600620
F 26.990447 42.462004 27.785120
F 29.007947 38.600204 25.180220
F 29.208447 46.277704 25.379920
F 38.003947 38.533204 25.256820
F 38.041047 46.334604 25.341320
F 46.879647 38.807304 25.344520
F 46.942347 46.239804 25.290720
F 26.697347 47.681004 28.938420
F 26.620247 47.681204 38.891820
F 26.666447 39.874204 36.127020
F 26.961647 50.346704 35.402920
F 26.763047 42.443804 35.272220
F 26.690647 42.656704 25.037120
F 26.951747 39.804504 31.521520
F 26.912047 50.274204 25.360420
F 35.829347 34.635004 39.914620
F 26.514647 42.442704 42.643820
F 28.978347 35.885904 24.537920
F 29.173547 43.854204 24.411420
F 31.192747 34.542004 42.651520
F 38.042047 35.866904 24.686020
F 37.886647 43.798804 24.381820
F 26.722547 39.917104 38.964520
F 46.926247 36.108604 24.419120
F 46.969147 43.696104 24.295720
F 29.111847 38.454804 27.876920
F 29.006047 46.445604 28.053720
F 38.057547 38.561904 28.037520
F 38.059547 46.187704 28.005520
F 47.022447 38.816804 28.209920
F 47.112047 46.355404 27.963020
F 31.367947 47.528904 24.573320
F 31.300647 39.943704 24.334620
F 40.255647 47.484804 24.403920
F 40.267047 39.933004 24.596320
F 49.262047 47.424904 24.456920
F 49.118747 40.121104 24.401120
F 31.265047 50.380704 28.049620
F 31.456347 42.387004 28.059520
F 40.260847 50.089904 28.107620
F 40.360747 42.509204 28.053320
F 49.075547 50.166004 28.068120
F 49.330347 42.627204 28.080720
F 31.299747 50.257104 25.337120
F 31.295647 42.443604 25.349020
F 40.126347 50.039404 25.386520
F 40.247747 42.730604 25.277320
F 49.254847 49.984804 25.463620
F 49.318547 42.670804 25.340920
F 26.732247 50.282704 42.530420
F 26.669547 34.438204 42.691620
F 42.423947 51.653904 31.753520
F 42.319447 51.571904 21.824720
F 37.715347 46.093404 42.711520
F 26.757647 42.385704 39.834020
F 33.451447 38.381604 25.438820
F 33.809147 46.407404 25.330320
F 42.561147 38.676804 25.564620
F 42.580447 46.394504 25.344820
F 51.436947 38.707004 25.566820
F 51.722947 46.214304 25.405720
F 31.342247 47.584104 21.816820
F 26.755147 34.598504 25.314420
F 29.222447 51.355904 36.440520
F 26.731147 50.231604 39.925220
F 26.839547 34.867704 35.509720
F 33.517647 35.938504 39.125220
F 37.995247 51.333604 36.530520
F 42.407147 51.307304 28.946320
F 51.433047 43.849004 36.146520
F 26.845347 47.584604 31.755220
F 33.635847 35.857004 24.546920
F 33.580847 43.779804 24.374320
F 28.690647 46.300504 42.673720
F 42.554747 36.092604 24.589520
F 42.553047 43.871604 24.470820
F 42.369747 38.761504 42.763820
F 26.665247 42.392404 32.400020
F 51.602847 43.750004 24.329220
F 33.446947 38.538604 28.233620
F 33.560647 46.370504 28.223220
F 42.444947 38.597204 28.276120
F 42.486547 46.383204 28.181320
F 51.452447 38.607504 28.198220
F 51.647947 46.472804 28.249720
F 46.958547 51.744204 36.430020
F 37.871947 51.399104 24.609120
F 35.940347 47.647404 31.818820
F 35.941447 39.862304 31.559220
F 44.851847 47.730104 31.711720
F 44.840947 39.954204 31.707220
F 35.654147 50.063304 35.805020
F 35.694447 42.352504 35.429820
F 44.889647 50.339604 35.311320
F 44.678147 42.472004 35.279320
F 51.440247 51.404804 28.880120
F 51.450247 36.293704 36.412720
F 35.879947 50.262504 32.831220
F 35.697047 42.386504 32.660720
F 44.806547 50.369404 32.669620
F 44.800047 42.442204 32.616920
F 47.004447 51.451804 31.717420
F 46.956547 51.480004 29.100920
F 35.855947 47.632504 29.047920
F 35.752847 39.773604 28.860820
F 44.729247 47.524904 29.004520
F 44.666647 39.910304 28.947320
F 29.141747 38.665104 32.594520
F 29.085847 46.242404 32.498020
F 38.065947 38.420904 32.626320
F 37.932047 46.354404 32.828920
F 46.954747 38.701404 32.797720
F 47.082747 46.523204 32.473720
F 47.076647 51.152904 24.477920
F 29.058147 35.944704 29.129520
F 29.119847 43.728504 28.888620
F 51.424847 51.608204 36.445820
F 38.149447 35.996704 28.971920
F 38.093247 43.719304 29.051720
F 51.570747 43.630004 38.932120
F 47.077547 36.245104 29.090920
F 46.978647 43.796304 28.965620
F 49.076647 42.622904 42.541420
F 29.094847 35.939404 31.812520
F 29.037547 43.657204 31.635320
F 51.494847 38.831904 42.690220
F 38.048847 35.794604 31.645820
F 37.910447 43.680504 31.761720
F 33.446547 51.485304 24.517520
F 46.828647 36.201304 31.969320
F 47.027647 43.993404 31.702320
F 28.916147 38.671504 35.244020
F 28.950347 46.276304 35.256220
F 37.899847 38.415804 35.404220
F 37.915747 46.179804 35.433920
F 47.014347 38.652804 35.537220
F 46.853847 46.552804 35.232720
F 31.492847 47.651804 31.747220
F 31.352147 39.760604 31.846320
F 40.298847 47.529104 31.691320
F 40.297947 39.978204 31.909720
F 49.388447 47.712304 31.687520
F 49.146147 40.031704 31.736320
F 31.496947 50.300304 35.449120
F 31.326547 42.334504 35.292620
F 40.251747 50.200004 35.387720
F 40.258747 42.173104 35.456320
F 49.196047 50.531804 35.392520
F 49.133247 42.677304 35.401320
F 31.406047 50.080804 32.784820
F 31.227347 42.370504 32.590420
F 40.313947 50.282204 32.716820
F 40.277347 42.411604 32.819520
F 49.253147 50.246104 32.703520
F 49.311847 42.578504 32.711420
F 31.312647 47.667304 28.938020
F 31.185347 39.917804 28.909020
F 40.234347 47.573204 28.973120
F 40.211847 39.848704 29.099020
F 49.308747 47.616304 28.828920
F 49.113147 40.109904 29.114320
F 33.690247 38.546204 32.614820
F 33.704147 46.262104 32.553920
F 42.580247 38.774804 32.714120
F 42.731647 46.329704 32.633420
F 51.411547 38.804704 32.662720
F 51.513647 46.585404 32.646720
F 40.251147 42.270104 42.506420
F 33.622347 35.929004 28.918820
F 33.541447 43.804904 29.102420
F 35.862847 49.868604 42.936420
F 42.591247 35.998904 29.306120
F 42.538147 43.736204 29.037520
F 42.399547 51.364104 36.509620
F 51.390947 36.119204 29.093020
F 33.452847 51.706904 36.688720
F 42.429847 43.864504 38.905520
F 33.636747 35.906404 31.764620
F 33.575547 43.693204 31.692520
F 33.326247 51.368404 39.315220
F 42.624147 36.222104 32.014320
F 42.463547 43.669104 31.714920
F 51.384147 36.220204 39.259620
F 51.441947 36.296804 31.836120
F 51.525047 44.024904 31.901620
F 33.356347 38.415004 35.264920
F 33.493947 46.333804 35.237920
F 42.586947 38.569004 35.451320
F 42.482447 46.401804 35.301920
F 51.389247 38.825104 35.452920
F 51.257647 51.462904 39.254320
F 40.153747 50.022304 42.578720
F 51.625247 51.461204 31.679820
F 35.706047 47.562304 39.245820
F 35.701147 39.804604 39.046620
F 44.846447 47.536004 39.021020
F 44.568747 39.958704 39.134920
F 33.207047 46.045604 42.806020
F 44.564147 50.285104 42.713620
F 29.110047 43.782004 21.826720
F 33.620847 51.411704 29.168520
F 49.109047 50.306304 42.734620
F 37.952547 38.487904 42.732620
F 35.684047 50.207304 40.232120
F 35.743947 42.537404 39.737920
F 44.879447 50.267004 40.059720
F 44.716947 42.652904 39.783420
F 46.766047 38.768304 42.774920
F 37.944847 51.452704 39.260220
F 35.667547 47.381904 36.407620
F 35.565647 39.766304 36.340120
F 44.511247 47.690804 36.228620
F 44.683647 39.903004 36.373020
F 29.016347 38.830804 39.808420
F 28.772147 46.296504 39.887320
F 37.988947 38.489904 40.064920
F 37.918447 46.253204 40.042420
F 46.877547 38.722504 40.100120
F 47.072647 46.384104 39.985720
F 35.460047 42.346804 42.552220
F 29.014247 36.078704 36.278720
F 29.009347 43.787104 36.325620
F 51.334247 51.345004 24.470220
F 38.062147 35.855604 36.335320
F 38.068147 43.545404 36.137320
F 51.301247 46.421804 35.409320
F 46.884947 36.002304 36.388420
F 46.825147 43.958304 36.320220
F 31.037747 42.261304 42.554620
F 29.053847 36.200804 38.958720
F 29.071747 43.724304 39.267720
F 42.515247 51.346104 39.121320
F 38.071747 35.936504 39.038920
F 38.014747 43.662304 38.806220
F 38.027447 51.450604 28.979920
F 46.950347 36.069704 39.227520
F 46.898647 43.857204 39.103720
F 46.966947 51.678504 39.121220
F 29.044447 51.510804 29.066320
F 29.011547 51.427004 39.068320
F 42.462647 51.357604 24.520320
F 31.316647 50.084304 42.686720
F 33.565747 51.373304 31.755020
F 31.039447 47.538204 39.039320
F 31.386947 39.918804 39.049820
F 40.196747 47.717404 39.140120
F 40.138347 39.759404 38.995520
F 49.294247 47.568204 39.161420
F 49.155747 39.986904 39.138620
F 42.335047 46.382004 42.636120
F 38.064947 51.555304 31.693620
F 28.806747 38.540004 42.501620
F 42.638447 36.095904 39.005020
F 33.584547 43.738504 38.941720
F 44.739147 42.612904 42.601520
F 31.062547 50.071104 39.976320
F 31.452747 42.369204 39.924020
F 40.198947 50.249004 39.914720
F 40.263847 42.412604 39.743120
F 49.098747 50.201604 40.064620
F 49.273547 42.632604 39.772320
F 31.233747 47.555804 36.179320
F 31.340847 39.890604 36.209220
F 40.264747 47.613104 36.243520
F 40.258647 39.542404 36.340120
F 49.115747 47.878704 36.237520
F 49.127447 40.061704 36.338420
F 33.397647 38.557004 39.912120
F 33.391147 46.223304 39.983220
F 42.340347 38.627304 40.021220
F 42.452147 46.405904 39.850820
F 51.381647 38.851404 40.010920
F 51.480147 46.266104 39.943320
F 29.029347 51.668104 24.635820
F 33.538247 36.049704 36.267220
F 33.467147 43.850904 36.295120
F 33.380447 38.347704 42.723020
F 42.465747 35.947104 36.404920
F 42.411047 43.738704 36.139320
F 51.355247 46.357604 42.593420
F 29.393847 51.577004 31.798020
F 49.273347 34.847104 40.256820
F 44.577047 34.688304 42.828620
F 26.762747 34.814804 39.959420
F 35.842447 34.690404 25.617820
F 49.123047 34.991804 42.924820
F 44.539947 40.070104 43.617220
F 46.849547 36.289404 43.650820
F 51.507447 36.232204 43.557620
F 49.122947 40.125204 43.566020
F 33.473847 51.372504 43.523220
F 33.549547 51.609004 21.754120
F 29.028747 36.184804 21.883620
F 38.171447 51.523904 21.828220
F 51.566347 36.061404 21.877420
F 44.801247 47.868804 21.609520
F 26.771647 39.789604 21.711020
F 29.094747 51.500104 21.798920
F 31.333847 39.867104 21.615720
F 38.240947 36.022304 21.929620
F 26.743747 39.658504 58.222320
F 26.714547 39.693304 53.614320
F 35.328547 47.430104 46.350420
F 35.670247 39.693604 46.166320
F 44.626047 47.479804 46.306820
F 44.575047 39.848104 46.328520
F 35.598547 49.996604 49.891120
F 35.848447 42.371704 50.069520
F 44.678347 50.158604 50.077320
F 44.647247 42.585004 50.231420
F 51.668047 43.653804 60.911520
F 26.820347 39.861304 50.793020
F 35.493147 50.046404 47.131720
F 35.706047 42.214604 47.300020
F 44.556047 50.025604 47.270020
F 44.517847 42.394704 47.342320
F 26.708847 47.656304 46.325920
F 28.980647 51.445104 43.554920
F 26.683747 49.990504 57.273920
F 26.472047 42.275104 54.610820
F 26.740947 50.079204 61.818420
F 26.682247 42.234304 61.824120
F 28.976947 38.331604 47.175920
F 28.723247 46.206604 47.232220
F 37.943047 38.659804 47.102820
F 37.604347 46.229604 47.169920
F 46.961147 38.785204 47.208520
F 46.821847 46.291404 47.335620
F 26.651047 50.195404 47.197120
F 26.645547 39.738204 46.334320
F 26.593747 50.014604 64.577120
F 26.829547 47.514904 58.255520
F 26.787547 47.474304 60.971820
F 26.674247 42.231404 57.346720
F 26.579247 47.532104 50.858520
F 46.935747 43.739504 43.592220
F 40.320247 34.826904 47.387220
F 42.295047 51.713204 60.723820
F 28.914847 35.832204 46.174920
F 28.769147 43.551304 46.401920
F 26.659247 39.791604 43.583420
F 38.047247 36.020804 46.311420
F 37.670847 43.660304 46.088520
F 51.400747 38.864104 47.464420
F 46.819247 36.175504 46.348720
F 46.868347 43.587704 46.351420
F 28.976247 38.543104 50.107120
F 28.903047 46.185704 50.129920
F 38.056947 38.702904 49.998420
F 37.713647 46.275704 49.996120
F 46.906047 38.773704 49.948820
F 46.981447 46.256104 50.079420
F 31.077347 47.421104 46.323120
F 31.128447 39.677904 46.322220
F 39.876247 47.351904 46.287720
F 40.123247 40.006104 46.277920
F 49.133047 47.594204 46.352220
F 49.262447 39.961704 46.200520
F 31.153647 50.031704 49.633620
F 31.391347 42.175904 50.026320
F 40.208447 50.048504 50.171920
F 40.084547 42.443004 49.938820
F 49.267547 50.071904 49.926320
F 49.172447 42.496904 50.078420
F 31.209647 50.054404 46.968620
F 31.078747 42.198004 47.266820
F 40.099847 49.895504 47.286420
F 39.999447 42.666304 47.015620
F 49.121447 50.159904 47.242020
F 49.257947 42.471404 47.358920
F 26.633347 42.250504 47.359220
F 33.634547 35.859104 43.538120
F 51.458047 43.711804 53.624220
F 35.635647 39.719704 43.455320
F 51.469547 38.751804 61.861720
F 26.805847 42.405304 50.071620
F 33.349647 38.568104 47.212220
F 33.158947 46.131004 47.459420
F 42.374147 38.649804 47.214620
F 42.254347 46.325604 47.293520
F 28.916847 35.974504 43.420320
F 51.311947 46.374604 47.068420
F 26.692647 39.651904 60.973420
F 46.861947 51.427304 43.691820
F 46.855447 51.517604 60.920520
F 28.695247 43.654504 43.498920
F 38.098747 51.345904 58.033820
F 26.781347 50.188804 49.919720
F 31.547747 42.546204 64.518520
F 33.316847 51.586804 46.308920
F 26.838747 47.583204 53.631220
F 44.767147 50.342204 64.400620
F 33.630747 35.881204 46.157420
F 33.332547 43.437504 46.354720
F 40.470947 42.444704 64.456820
F 42.522647 36.104304 46.262820
F 42.273947 43.752404 46.051820
F 33.333647 51.265204 50.680620
F 51.518247 36.151804 46.361920
F 51.627947 43.766704 46.227020
F 33.717647 38.423304 49.897620
F 33.421247 46.055004 50.112220
F 42.348047 38.650104 49.967920
F 42.311147 46.387804 49.879420
F 51.536747 38.796604 50.187320
F 51.400347 46.616304 49.848320
F 33.535247 51.367604 53.596020
F 42.563847 43.957204 60.907420
F 35.765847 47.642204 53.558520
F 35.797247 39.898404 53.684620
F 44.876547 47.722904 53.611320
F 44.611947 40.104804 53.556120
F 35.492947 50.117204 57.288120
F 35.814447 42.436304 57.109620
F 44.681347 50.483004 57.163420
F 44.450347 42.566004 57.325620
F 33.398847 51.492804 58.190820
F 51.374947 51.458504 46.119120
F 35.651647 50.159104 54.526620
F 35.713647 42.578304 54.450820
F 44.685947 50.219404 54.535520
F 44.565247 42.657504 54.575520
F 42.512447 51.368104 51.138620
F 42.460547 51.463304 53.788920
F 35.497547 47.359004 50.987820
F 35.778147 39.787304 51.014020
F 44.574947 47.491704 50.875220
F 44.652547 39.838304 50.815520
F 29.006447 38.629604 54.567920
F 29.060547 46.244404 54.432020
F 38.159847 38.678604 54.684720
F 37.968647 46.446704 54.662920
F 46.780647 38.627804 54.597120
F 46.939247 46.205904 54.695720
F 29.087347 51.422304 60.955820
F 29.090547 51.292304 58.182820
F 29.024547 43.480704 50.980820
F 49.198947 42.506004 64.674920
F 37.921247 36.089404 50.872220
F 38.008047 43.877804 50.881620
F 49.142947 50.239204 64.658620
F 47.085947 36.093004 50.861120
F 46.876047 43.698204 50.939020
F 42.563247 46.395804 64.321120
F 28.961747 35.947104 53.828020
F 28.899647 43.519804 53.722920
F 26.899647 42.367604 64.653320
F 38.011247 36.016904 53.730120
F 37.989447 43.917604 53.762920
F 37.981947 51.319504 50.869720
F 46.937847 36.267904 53.511520
F 46.882847 43.678904 53.609420
F 28.927647 38.496504 57.310320
F 28.958747 46.159904 57.245220
F 38.059747 38.650104 57.310520
F 38.086147 46.214204 57.272520
F 46.876347 38.838404 57.268220
F 46.743647 46.248704 57.352920
F 31.302447 47.550704 53.618420
F 31.288747 39.779504 53.512820
F 40.327747 47.603804 53.708420
F 40.232047 40.019804 53.802020
F 49.180747 47.685004 53.695620
F 49.068547 40.034104 53.772320
F 31.251547 50.046304 57.165620
F 31.174747 42.373504 57.387220
F 40.364847 50.232404 57.095820
F 40.270347 42.514704 57.302720
F 49.242147 50.208704 57.309920
F 49.078947 42.383004 57.423920
F 31.302447 50.166204 54.497620
F 31.230447 42.168004 54.632520
F 40.272047 50.175604 54.392020
F 40.161947 42.550004 54.644420
F 49.152447 50.253404 54.555520
F 49.068547 42.537404 54.684820
F 31.220347 47.397104 50.851220
F 31.453447 39.605304 50.879120
F 39.973547 47.533504 50.964720
F 40.131047 39.935204 51.097620
F 49.193047 47.616604 51.056220
F 49.233047 40.000704 50.999820
F 33.533847 38.565004 54.380520
F 33.626647 46.096604 54.382920
F 42.544747 38.744704 54.653920
F 42.534047 46.487804 54.546520
F 51.402947 38.760104 54.663620
F 51.408747 46.335204 54.552120
F 28.990947 35.935904 51.056820
F 33.577047 35.862704 50.757520
F 33.596747 43.514704 50.896720
F 38.063947 51.397404 53.536520
F 42.450047 36.088404 51.096820
F 42.194447 43.770504 50.910420
F 38.120547 38.546204 64.633920
F 51.477247 36.013104 50.943120
F 51.287647 44.079404 51.047920
F 47.275947 38.464704 64.602520
F 33.499747 35.883904 53.559720
F 33.325947 43.627804 53.586820
F 47.071747 46.442204 64.599720
F 42.526347 36.035604 53.854220
F 42.330947 43.864404 53.631520
F 42.249347 51.340804 46.361120
F 37.961747 51.473404 60.857220
F 35.829047 42.361604 64.508920
F 33.430147 38.773004 57.064820
F 33.364147 46.199904 57.148620
F 42.482847 38.656104 57.390720
F 42.442747 46.478104 57.168720
F 51.450547 38.588304 57.429420
F 51.323247 46.289004 57.321420
F 51.403847 36.018804 60.989920
F 47.120847 51.614004 58.226120
F 35.668447 47.627404 60.903220
F 35.701147 39.993604 60.852020
F 44.610147 47.828104 60.729420
F 44.660147 40.029304 61.028220
F 33.346647 36.118104 60.906820
F 31.262747 50.185504 64.687820
F 28.938047 51.395404 46.262920
F 51.295047 51.595104 53.637020
F 33.572447 46.653904 64.492220
F 51.351447 51.490804 58.209920
F 35.674547 50.201304 61.721320
F 35.915847 42.588304 61.722220
F 44.466647 50.472804 61.700420
F 44.778247 42.627804 61.864020
F 33.757047 43.889004 60.850520
F 42.498947 36.091904 60.818920
F 35.706447 47.443104 58.171920
F 35.702347 39.864104 58.022420
F 44.588747 47.889304 58.099420
F 44.675847 39.967404 58.239220
F 29.158447 38.432904 61.778520
F 28.983847 46.287404 62.068120
F 37.925447 38.824704 61.800320
F 37.873547 46.534604 61.902720
F 46.985147 38.683504 61.899620
F 46.843247 46.694504 61.930320
F 46.824247 51.303604 46.410220
F 29.017347 36.052904 58.269720
F 28.874047 43.650404 58.145220
F 42.392947 51.620104 57.971220
F 38.171547 36.203404 58.203520
F 37.967947 43.683004 58.051020
F 29.022247 51.368704 50.957920
F 46.913147 36.209304 58.066120
F 46.814847 43.651804 58.377820
F 33.370647 51.424804 60.902420
F 29.033847 35.870804 61.033220
F 29.014647 43.629404 60.884320
F 26.789947 50.110704 54.520220
F 37.845147 36.329704 60.860520
F 38.088947 44.093004 60.831820
F 51.412447 51.467604 50.933320
F 47.014647 36.114804 60.699620
F 46.909947 44.050304 61.016520
F 35.808047 50.268004 64.494020
F 38.055947 46.263004 64.531720
F 51.362247 36.090004 53.670320
F 28.940747 51.580104 53.645720
F 40.372147 50.259004 64.720520
F 44.500647 47.674104 43.477220
F 31.125947 47.452004 60.848820
F 31.350647 39.853604 60.773920
F 40.092447 47.758604 60.792620
F 40.261047 40.054404 60.989120
F 49.058847 47.720104 60.898320
F 49.233047 39.975004 61.137920
F 29.212247 46.193404 64.880620
F 51.653547 46.184104 64.559820
F 47.062847 51.287404 51.076820
[truncated: 595,081 more chars]
