# Supplementary material for: Molecular-resolution imaging of ice crystallized from liquid water by cryogenic liquid-cell TEM
Source: Nat Commun. 2025 Sep 25;16:8342. doi: 10.1038/s41467-025-62451-0 (PMC12462463; doi:10.1038/s41467-025-62451-0)
Supplement: Supplementary file 9 — Supplementary Data 1 [file 41467_2025_62451_MOESM9_ESM.zip › supercell_4_3_6/0.0/input.xyz]

31104
F31104
F 0.000014 1.286291 2.728640
F 0.000014 1.286291 24.557747
F 0.000014 1.286291 46.386854
F 0.000014 1.286291 68.215962
F 0.000014 1.286291 90.045069
F 0.000014 1.286291 111.874177
F 0.000014 24.439548 2.728640
F 0.000014 24.439548 24.557747
F 0.000014 24.439548 46.386854
F 0.000014 24.439548 68.215962
F 0.000014 24.439548 90.045069
F 0.000014 24.439548 111.874177
F 0.000014 47.592806 2.728640
F 0.000014 47.592806 24.557747
F 0.000014 47.592806 46.386854
F 0.000014 47.592806 68.215962
F 0.000014 47.592806 90.045069
F 0.000014 47.592806 111.874177
F 26.735117 1.286291 2.728640
F 26.735117 1.286291 24.557747
F 26.735117 1.286291 46.386854
F 26.735117 1.286291 68.215962
F 26.735117 1.286291 90.045069
F 26.735117 1.286291 111.874177
F 26.735117 24.439548 2.728640
F 26.735117 24.439548 24.557747
F 26.735117 24.439548 46.386854
F 26.735117 24.439548 68.215962
F 26.735117 24.439548 90.045069
F 26.735117 24.439548 111.874177
F 26.735117 47.592806 2.728640
F 26.735117 47.592806 24.557747
F 26.735117 47.592806 46.386854
F 26.735117 47.592806 68.215962
F 26.735117 47.592806 90.045069
F 26.735117 47.592806 111.874177
F 0.000014 9.004040 2.728640
F 0.000014 9.004040 24.557747
F 0.000014 9.004040 46.386854
F 0.000014 9.004040 68.215962
F 0.000014 9.004040 90.045069
F 0.000014 9.004040 111.874177
F 0.000014 32.157298 2.728640
F 0.000014 32.157298 24.557747
F 0.000014 32.157298 46.386854
F 0.000014 32.157298 68.215962
F 0.000014 32.157298 90.045069
F 0.000014 32.157298 111.874177
F 0.000014 55.310555 2.728640
F 0.000014 55.310555 24.557747
F 0.000014 55.310555 46.386854
F 0.000014 55.310555 68.215962
F 0.000014 55.310555 90.045069
F 0.000014 55.310555 111.874177
F 26.735117 9.004040 2.728640
F 26.735117 9.004040 24.557747
F 26.735117 9.004040 46.386854
F 26.735117 9.004040 68.215962
F 26.735117 9.004040 90.045069
F 26.735117 9.004040 111.874177
F 26.735117 32.157298 2.728640
F 26.735117 32.157298 24.557747
F 26.735117 32.157298 46.386854
F 26.735117 32.157298 68.215962
F 26.735117 32.157298 90.045069
F 26.735117 32.157298 111.874177
F 26.735117 55.310555 2.728640
F 26.735117 55.310555 24.557747
F 26.735117 55.310555 46.386854
F 26.735117 55.310555 68.215962
F 26.735117 55.310555 90.045069
F 26.735117 55.310555 111.874177
F 0.000014 16.721795 2.728640
F 0.000014 16.721795 24.557748
F 0.000014 16.721795 46.386855
F 0.000014 16.721795 68.215963
F 0.000014 16.721795 90.045070
F 0.000014 16.721795 111.874177
F 0.000014 39.875053 2.728640
F 0.000014 39.875053 24.557748
F 0.000014 39.875053 46.386855
F 0.000014 39.875053 68.215963
F 0.000014 39.875053 90.045070
F 0.000014 39.875053 111.874177
F 0.000014 63.028310 2.728640
F 0.000014 63.028310 24.557748
F 0.000014 63.028310 46.386855
F 0.000014 63.028310 68.215963
F 0.000014 63.028310 90.045070
F 0.000014 63.028310 111.874177
F 26.735117 16.721795 2.728640
F 26.735117 16.721795 24.557748
F 26.735117 16.721795 46.386855
F 26.735117 16.721795 68.215963
F 26.735117 16.721795 90.045070
F 26.735117 16.721795 111.874177
F 26.735117 39.875053 2.728640
F 26.735117 39.875053 24.557748
F 26.735117 39.875053 46.386855
F 26.735117 39.875053 68.215963
F 26.735117 39.875053 90.045070
F 26.735117 39.875053 111.874177
F 26.735117 63.028310 2.728640
F 26.735117 63.028310 24.557748
F 26.735117 63.028310 46.386855
F 26.735117 63.028310 68.215963
F 26.735117 63.028310 90.045070
F 26.735117 63.028310 111.874177
F 8.911711 1.286291 2.728640
F 8.911711 1.286291 24.557747
F 8.911711 1.286291 46.386855
F 8.911711 1.286291 68.215962
F 8.911711 1.286291 90.045069
F 8.911711 1.286291 111.874177
F 8.911711 24.439548 2.728640
F 8.911711 24.439548 24.557747
F 8.911711 24.439548 46.386855
F 8.911711 24.439548 68.215962
F 8.911711 24.439548 90.045069
F 8.911711 24.439548 111.874177
F 8.911711 47.592806 2.728640
F 8.911711 47.592806 24.557747
F 8.911711 47.592806 46.386855
F 8.911711 47.592806 68.215962
F 8.911711 47.592806 90.045069
F 8.911711 47.592806 111.874177
F 35.646814 1.286291 2.728640
F 35.646814 1.286291 24.557747
F 35.646814 1.286291 46.386855
F 35.646814 1.286291 68.215962
F 35.646814 1.286291 90.045069
F 35.646814 1.286291 111.874177
F 35.646814 24.439548 2.728640
F 35.646814 24.439548 24.557747
F 35.646814 24.439548 46.386855
F 35.646814 24.439548 68.215962
F 35.646814 24.439548 90.045069
F 35.646814 24.439548 111.874177
F 35.646814 47.592806 2.728640
F 35.646814 47.592806 24.557747
F 35.646814 47.592806 46.386855
F 35.646814 47.592806 68.215962
F 35.646814 47.592806 90.045069
F 35.646814 47.592806 111.874177
F 8.911711 9.004040 2.728640
F 8.911711 9.004040 24.557747
F 8.911711 9.004040 46.386855
F 8.911711 9.004040 68.215962
F 8.911711 9.004040 90.045069
F 8.911711 9.004040 111.874177
F 8.911711 32.157298 2.728640
F 8.911711 32.157298 24.557747
F 8.911711 32.157298 46.386855
F 8.911711 32.157298 68.215962
F 8.911711 32.157298 90.045069
F 8.911711 32.157298 111.874177
F 8.911711 55.310555 2.728640
F 8.911711 55.310555 24.557747
F 8.911711 55.310555 46.386855
F 8.911711 55.310555 68.215962
F 8.911711 55.310555 90.045069
F 8.911711 55.310555 111.874177
F 35.646814 9.004040 2.728640
F 35.646814 9.004040 24.557747
F 35.646814 9.004040 46.386855
F 35.646814 9.004040 68.215962
F 35.646814 9.004040 90.045069
F 35.646814 9.004040 111.874177
F 35.646814 32.157298 2.728640
F 35.646814 32.157298 24.557747
F 35.646814 32.157298 46.386855
F 35.646814 32.157298 68.215962
F 35.646814 32.157298 90.045069
F 35.646814 32.157298 111.874177
F 35.646814 55.310555 2.728640
F 35.646814 55.310555 24.557747
F 35.646814 55.310555 46.386855
F 35.646814 55.310555 68.215962
F 35.646814 55.310555 90.045069
F 35.646814 55.310555 111.874177
F 8.911711 16.721795 2.728641
F 8.911711 16.721795 24.557748
F 8.911711 16.721795 46.386855
F 8.911711 16.721795 68.215963
F 8.911711 16.721795 90.045070
F 8.911711 16.721795 111.874178
F 8.911711 39.875053 2.728641
F 8.911711 39.875053 24.557748
F 8.911711 39.875053 46.386855
F 8.911711 39.875053 68.215963
F 8.911711 39.875053 90.045070
F 8.911711 39.875053 111.874178
F 8.911711 63.028310 2.728641
F 8.911711 63.028310 24.557748
F 8.911711 63.028310 46.386855
F 8.911711 63.028310 68.215963
F 8.911711 63.028310 90.045070
F 8.911711 63.028310 111.874178
F 35.646814 16.721795 2.728641
F 35.646814 16.721795 24.557748
F 35.646814 16.721795 46.386855
F 35.646814 16.721795 68.215963
F 35.646814 16.721795 90.045070
F 35.646814 16.721795 111.874178
F 35.646814 39.875053 2.728641
F 35.646814 39.875053 24.557748
F 35.646814 39.875053 46.386855
F 35.646814 39.875053 68.215963
F 35.646814 39.875053 90.045070
F 35.646814 39.875053 111.874178
F 35.646814 63.028310 2.728641
F 35.646814 63.028310 24.557748
F 35.646814 63.028310 46.386855
F 35.646814 63.028310 68.215963
F 35.646814 63.028310 90.045070
F 35.646814 63.028310 111.874178
F 17.823414 1.286290 2.728641
F 17.823414 1.286290 24.557748
F 17.823414 1.286290 46.386856
F 17.823414 1.286290 68.215963
F 17.823414 1.286290 90.045070
F 17.823414 1.286290 111.874178
F 17.823414 24.439547 2.728641
F 17.823414 24.439547 24.557748
F 17.823414 24.439547 46.386856
F 17.823414 24.439547 68.215963
F 17.823414 24.439547 90.045070
F 17.823414 24.439547 111.874178
F 17.823414 47.592805 2.728641
F 17.823414 47.592805 24.557748
F 17.823414 47.592805 46.386856
F 17.823414 47.592805 68.215963
F 17.823414 47.592805 90.045070
F 17.823414 47.592805 111.874178
F 44.558518 1.286290 2.728641
F 44.558518 1.286290 24.557748
F 44.558518 1.286290 46.386856
F 44.558518 1.286290 68.215963
F 44.558518 1.286290 90.045070
F 44.558518 1.286290 111.874178
F 44.558518 24.439547 2.728641
F 44.558518 24.439547 24.557748
F 44.558518 24.439547 46.386856
F 44.558518 24.439547 68.215963
F 44.558518 24.439547 90.045070
F 44.558518 24.439547 111.874178
F 44.558518 47.592805 2.728641
F 44.558518 47.592805 24.557748
F 44.558518 47.592805 46.386856
F 44.558518 47.592805 68.215963
F 44.558518 47.592805 90.045070
F 44.558518 47.592805 111.874178
F 17.823414 9.004039 2.728641
F 17.823414 9.004039 24.557748
F 17.823414 9.004039 46.386856
F 17.823414 9.004039 68.215963
F 17.823414 9.004039 90.045070
F 17.823414 9.004039 111.874178
F 17.823414 32.157297 2.728641
F 17.823414 32.157297 24.557748
F 17.823414 32.157297 46.386856
F 17.823414 32.157297 68.215963
F 17.823414 32.157297 90.045070
F 17.823414 32.157297 111.874178
F 17.823414 55.310554 2.728641
F 17.823414 55.310554 24.557748
F 17.823414 55.310554 46.386856
F 17.823414 55.310554 68.215963
F 17.823414 55.310554 90.045070
F 17.823414 55.310554 111.874178
F 44.558518 9.004039 2.728641
F 44.558518 9.004039 24.557748
F 44.558518 9.004039 46.386856
F 44.558518 9.004039 68.215963
F 44.558518 9.004039 90.045070
F 44.558518 9.004039 111.874178
F 44.558518 32.157297 2.728641
F 44.558518 32.157297 24.557748
F 44.558518 32.157297 46.386856
F 44.558518 32.157297 68.215963
F 44.558518 32.157297 90.045070
F 44.558518 32.157297 111.874178
F 44.558518 55.310554 2.728641
F 44.558518 55.310554 24.557748
F 44.558518 55.310554 46.386856
F 44.558518 55.310554 68.215963
F 44.558518 55.310554 90.045070
F 44.558518 55.310554 111.874178
F 17.823414 16.721795 2.728642
F 17.823414 16.721795 24.557749
F 17.823414 16.721795 46.386856
F 17.823414 16.721795 68.215964
F 17.823414 16.721795 90.045071
F 17.823414 16.721795 111.874179
F 17.823414 39.875052 2.728642
F 17.823414 39.875052 24.557749
F 17.823414 39.875052 46.386856
F 17.823414 39.875052 68.215964
F 17.823414 39.875052 90.045071
F 17.823414 39.875052 111.874179
F 17.823414 63.028310 2.728642
F 17.823414 63.028310 24.557749
F 17.823414 63.028310 46.386856
F 17.823414 63.028310 68.215964
F 17.823414 63.028310 90.045071
F 17.823414 63.028310 111.874179
F 44.558518 16.721795 2.728642
F 44.558518 16.721795 24.557749
F 44.558518 16.721795 46.386856
F 44.558518 16.721795 68.215964
F 44.558518 16.721795 90.045071
F 44.558518 16.721795 111.874179
F 44.558518 39.875052 2.728642
F 44.558518 39.875052 24.557749
F 44.558518 39.875052 46.386856
F 44.558518 39.875052 68.215964
F 44.558518 39.875052 90.045071
F 44.558518 39.875052 111.874179
F 44.558518 63.028310 2.728642
F 44.558518 63.028310 24.557749
F 44.558518 63.028310 46.386856
F 44.558518 63.028310 68.215964
F 44.558518 63.028310 90.045071
F 44.558518 63.028310 111.874179
F 0.000000 3.858875 6.366824
F 0.000000 3.858875 28.195932
F 0.000000 3.858875 50.025039
F 0.000000 3.858875 71.854146
F 0.000000 3.858875 93.683254
F 0.000000 3.858875 115.512361
F 0.000000 27.012132 6.366824
F 0.000000 27.012132 28.195932
F 0.000000 27.012132 50.025039
F 0.000000 27.012132 71.854146
F 0.000000 27.012132 93.683254
F 0.000000 27.012132 115.512361
F 0.000000 50.165390 6.366824
F 0.000000 50.165390 28.195932
F 0.000000 50.165390 50.025039
F 0.000000 50.165390 71.854146
F 0.000000 50.165390 93.683254
F 0.000000 50.165390 115.512361
F 26.735103 3.858875 6.366824
F 26.735103 3.858875 28.195932
F 26.735103 3.858875 50.025039
F 26.735103 3.858875 71.854146
F 26.735103 3.858875 93.683254
F 26.735103 3.858875 115.512361
F 26.735103 27.012132 6.366824
F 26.735103 27.012132 28.195932
F 26.735103 27.012132 50.025039
F 26.735103 27.012132 71.854146
F 26.735103 27.012132 93.683254
F 26.735103 27.012132 115.512361
F 26.735103 50.165390 6.366824
F 26.735103 50.165390 28.195932
F 26.735103 50.165390 50.025039
F 26.735103 50.165390 71.854146
F 26.735103 50.165390 93.683254
F 26.735103 50.165390 115.512361
F 0.000000 11.576625 6.366824
F 0.000000 11.576625 28.195932
F 0.000000 11.576625 50.025039
F 0.000000 11.576625 71.854147
F 0.000000 11.576625 93.683254
F 0.000000 11.576625 115.512361
F 0.000000 34.729882 6.366824
F 0.000000 34.729882 28.195932
F 0.000000 34.729882 50.025039
F 0.000000 34.729882 71.854147
F 0.000000 34.729882 93.683254
F 0.000000 34.729882 115.512361
F 0.000000 57.883140 6.366824
F 0.000000 57.883140 28.195932
F 0.000000 57.883140 50.025039
F 0.000000 57.883140 71.854147
F 0.000000 57.883140 93.683254
F 0.000000 57.883140 115.512361
F 26.735103 11.576625 6.366824
F 26.735103 11.576625 28.195932
F 26.735103 11.576625 50.025039
F 26.735103 11.576625 71.854147
F 26.735103 11.576625 93.683254
F 26.735103 11.576625 115.512361
F 26.735103 34.729882 6.366824
F 26.735103 34.729882 28.195932
F 26.735103 34.729882 50.025039
F 26.735103 34.729882 71.854147
F 26.735103 34.729882 93.683254
F 26.735103 34.729882 115.512361
F 26.735103 57.883140 6.366824
F 26.735103 57.883140 28.195932
F 26.735103 57.883140 50.025039
F 26.735103 57.883140 71.854147
F 26.735103 57.883140 93.683254
F 26.735103 57.883140 115.512361
F 0.000000 19.294380 6.366825
F 0.000000 19.294380 28.195932
F 0.000000 19.294380 50.025040
F 0.000000 19.294380 71.854147
F 0.000000 19.294380 93.683254
F 0.000000 19.294380 115.512362
F 0.000000 42.447638 6.366825
F 0.000000 42.447638 28.195932
F 0.000000 42.447638 50.025040
F 0.000000 42.447638 71.854147
F 0.000000 42.447638 93.683254
F 0.000000 42.447638 115.512362
F 0.000000 65.600895 6.366825
F 0.000000 65.600895 28.195932
F 0.000000 65.600895 50.025040
F 0.000000 65.600895 71.854147
F 0.000000 65.600895 93.683254
F 0.000000 65.600895 115.512362
F 26.735103 19.294380 6.366825
F 26.735103 19.294380 28.195932
F 26.735103 19.294380 50.025040
F 26.735103 19.294380 71.854147
F 26.735103 19.294380 93.683254
F 26.735103 19.294380 115.512362
F 26.735103 42.447638 6.366825
F 26.735103 42.447638 28.195932
F 26.735103 42.447638 50.025040
F 26.735103 42.447638 71.854147
F 26.735103 42.447638 93.683254
F 26.735103 42.447638 115.512362
F 26.735103 65.600895 6.366825
F 26.735103 65.600895 28.195932
F 26.735103 65.600895 50.025040
F 26.735103 65.600895 71.854147
F 26.735103 65.600895 93.683254
F 26.735103 65.600895 115.512362
F 8.911695 3.858875 6.366825
F 8.911695 3.858875 28.195932
F 8.911695 3.858875 50.025039
F 8.911695 3.858875 71.854147
F 8.911695 3.858875 93.683254
F 8.911695 3.858875 115.512362
F 8.911695 27.012133 6.366825
F 8.911695 27.012133 28.195932
F 8.911695 27.012133 50.025039
F 8.911695 27.012133 71.854147
F 8.911695 27.012133 93.683254
F 8.911695 27.012133 115.512362
F 8.911695 50.165390 6.366825
F 8.911695 50.165390 28.195932
F 8.911695 50.165390 50.025039
F 8.911695 50.165390 71.854147
F 8.911695 50.165390 93.683254
F 8.911695 50.165390 115.512362
F 35.646799 3.858875 6.366825
F 35.646799 3.858875 28.195932
F 35.646799 3.858875 50.025039
F 35.646799 3.858875 71.854147
F 35.646799 3.858875 93.683254
F 35.646799 3.858875 115.512362
F 35.646799 27.012133 6.366825
F 35.646799 27.012133 28.195932
F 35.646799 27.012133 50.025039
F 35.646799 27.012133 71.854147
F 35.646799 27.012133 93.683254
F 35.646799 27.012133 115.512362
F 35.646799 50.165390 6.366825
F 35.646799 50.165390 28.195932
F 35.646799 50.165390 50.025039
F 35.646799 50.165390 71.854147
F 35.646799 50.165390 93.683254
F 35.646799 50.165390 115.512362
F 8.911695 11.576625 6.366825
F 8.911695 11.576625 28.195932
F 8.911695 11.576625 50.025040
F 8.911695 11.576625 71.854147
F 8.911695 11.576625 93.683254
F 8.911695 11.576625 115.512362
F 8.911695 34.729883 6.366825
F 8.911695 34.729883 28.195932
F 8.911695 34.729883 50.025040
F 8.911695 34.729883 71.854147
F 8.911695 34.729883 93.683254
F 8.911695 34.729883 115.512362
F 8.911695 57.883140 6.366825
F 8.911695 57.883140 28.195932
F 8.911695 57.883140 50.025040
F 8.911695 57.883140 71.854147
F 8.911695 57.883140 93.683254
F 8.911695 57.883140 115.512362
F 35.646799 11.576625 6.366825
F 35.646799 11.576625 28.195932
F 35.646799 11.576625 50.025040
F 35.646799 11.576625 71.854147
F 35.646799 11.576625 93.683254
F 35.646799 11.576625 115.512362
F 35.646799 34.729883 6.366825
F 35.646799 34.729883 28.195932
F 35.646799 34.729883 50.025040
F 35.646799 34.729883 71.854147
F 35.646799 34.729883 93.683254
F 35.646799 34.729883 115.512362
F 35.646799 57.883140 6.366825
F 35.646799 57.883140 28.195932
F 35.646799 57.883140 50.025040
F 35.646799 57.883140 71.854147
F 35.646799 57.883140 93.683254
F 35.646799 57.883140 115.512362
F 8.911695 19.294380 6.366825
F 8.911695 19.294380 28.195933
F 8.911695 19.294380 50.025040
F 8.911695 19.294380 71.854147
F 8.911695 19.294380 93.683255
F 8.911695 19.294380 115.512362
F 8.911695 42.447638 6.366825
F 8.911695 42.447638 28.195933
F 8.911695 42.447638 50.025040
F 8.911695 42.447638 71.854147
F 8.911695 42.447638 93.683255
F 8.911695 42.447638 115.512362
F 8.911695 65.600896 6.366825
F 8.911695 65.600896 28.195933
F 8.911695 65.600896 50.025040
F 8.911695 65.600896 71.854147
F 8.911695 65.600896 93.683255
F 8.911695 65.600896 115.512362
F 35.646799 19.294380 6.366825
F 35.646799 19.294380 28.195933
F 35.646799 19.294380 50.025040
F 35.646799 19.294380 71.854147
F 35.646799 19.294380 93.683255
F 35.646799 19.294380 115.512362
F 35.646799 42.447638 6.366825
F 35.646799 42.447638 28.195933
F 35.646799 42.447638 50.025040
F 35.646799 42.447638 71.854147
F 35.646799 42.447638 93.683255
F 35.646799 42.447638 115.512362
F 35.646799 65.600896 6.366825
F 35.646799 65.600896 28.195933
F 35.646799 65.600896 50.025040
F 35.646799 65.600896 71.854147
F 35.646799 65.600896 93.683255
F 35.646799 65.600896 115.512362
F 17.823401 3.858876 6.366826
F 17.823401 3.858876 28.195933
F 17.823401 3.858876 50.025040
F 17.823401 3.858876 71.854148
F 17.823401 3.858876 93.683255
F 17.823401 3.858876 115.512363
F 17.823401 27.012134 6.366826
F 17.823401 27.012134 28.195933
F 17.823401 27.012134 50.025040
F 17.823401 27.012134 71.854148
F 17.823401 27.012134 93.683255
F 17.823401 27.012134 115.512363
F 17.823401 50.165391 6.366826
F 17.823401 50.165391 28.195933
F 17.823401 50.165391 50.025040
F 17.823401 50.165391 71.854148
F 17.823401 50.165391 93.683255
F 17.823401 50.165391 115.512363
F 44.558504 3.858876 6.366826
F 44.558504 3.858876 28.195933
F 44.558504 3.858876 50.025040
F 44.558504 3.858876 71.854148
F 44.558504 3.858876 93.683255
F 44.558504 3.858876 115.512363
F 44.558504 27.012134 6.366826
F 44.558504 27.012134 28.195933
F 44.558504 27.012134 50.025040
F 44.558504 27.012134 71.854148
F 44.558504 27.012134 93.683255
F 44.558504 27.012134 115.512363
F 44.558504 50.165391 6.366826
F 44.558504 50.165391 28.195933
F 44.558504 50.165391 50.025040
F 44.558504 50.165391 71.854148
F 44.558504 50.165391 93.683255
F 44.558504 50.165391 115.512363
F 17.823401 11.576626 6.366826
F 17.823401 11.576626 28.195933
F 17.823401 11.576626 50.025041
F 17.823401 11.576626 71.854148
F 17.823401 11.576626 93.683255
F 17.823401 11.576626 115.512363
F 17.823401 34.729884 6.366826
F 17.823401 34.729884 28.195933
F 17.823401 34.729884 50.025041
F 17.823401 34.729884 71.854148
F 17.823401 34.729884 93.683255
F 17.823401 34.729884 115.512363
F 17.823401 57.883141 6.366826
F 17.823401 57.883141 28.195933
F 17.823401 57.883141 50.025041
F 17.823401 57.883141 71.854148
F 17.823401 57.883141 93.683255
F 17.823401 57.883141 115.512363
F 44.558504 11.576626 6.366826
F 44.558504 11.576626 28.195933
F 44.558504 11.576626 50.025041
F 44.558504 11.576626 71.854148
F 44.558504 11.576626 93.683255
F 44.558504 11.576626 115.512363
F 44.558504 34.729884 6.366826
F 44.558504 34.729884 28.195933
F 44.558504 34.729884 50.025041
F 44.558504 34.729884 71.854148
F 44.558504 34.729884 93.683255
F 44.558504 34.729884 115.512363
F 44.558504 57.883141 6.366826
F 44.558504 57.883141 28.195933
F 44.558504 57.883141 50.025041
F 44.558504 57.883141 71.854148
F 44.558504 57.883141 93.683255
F 44.558504 57.883141 115.512363
F 17.823401 19.294382 6.366826
F 17.823401 19.294382 28.195934
F 17.823401 19.294382 50.025041
F 17.823401 19.294382 71.854149
F 17.823401 19.294382 93.683256
F 17.823401 19.294382 115.512363
F 17.823401 42.447639 6.366826
F 17.823401 42.447639 28.195934
F 17.823401 42.447639 50.025041
F 17.823401 42.447639 71.854149
F 17.823401 42.447639 93.683256
F 17.823401 42.447639 115.512363
F 17.823401 65.600897 6.366826
F 17.823401 65.600897 28.195934
F 17.823401 65.600897 50.025041
F 17.823401 65.600897 71.854149
F 17.823401 65.600897 93.683256
F 17.823401 65.600897 115.512363
F 44.558504 19.294382 6.366826
F 44.558504 19.294382 28.195934
F 44.558504 19.294382 50.025041
F 44.558504 19.294382 71.854149
F 44.558504 19.294382 93.683256
F 44.558504 19.294382 115.512363
F 44.558504 42.447639 6.366826
F 44.558504 42.447639 28.195934
F 44.558504 42.447639 50.025041
F 44.558504 42.447639 71.854149
F 44.558504 42.447639 93.683256
F 44.558504 42.447639 115.512363
F 44.558504 65.600897 6.366826
F 44.558504 65.600897 28.195934
F 44.558504 65.600897 50.025041
F 44.558504 65.600897 71.854149
F 44.558504 65.600897 93.683256
F 44.558504 65.600897 115.512363
F 0.000012 3.858875 3.638187
F 0.000012 3.858875 25.467294
F 0.000012 3.858875 47.296402
F 0.000012 3.858875 69.125509
F 0.000012 3.858875 90.954616
F 0.000012 3.858875 112.783724
F 0.000012 27.012133 3.638187
F 0.000012 27.012133 25.467294
F 0.000012 27.012133 47.296402
F 0.000012 27.012133 69.125509
F 0.000012 27.012133 90.954616
F 0.000012 27.012133 112.783724
F 0.000012 50.165390 3.638187
F 0.000012 50.165390 25.467294
F 0.000012 50.165390 47.296402
F 0.000012 50.165390 69.125509
F 0.000012 50.165390 90.954616
F 0.000012 50.165390 112.783724
F 26.735115 3.858875 3.638187
F 26.735115 3.858875 25.467294
F 26.735115 3.858875 47.296402
F 26.735115 3.858875 69.125509
F 26.735115 3.858875 90.954616
F 26.735115 3.858875 112.783724
F 26.735115 27.012133 3.638187
F 26.735115 27.012133 25.467294
F 26.735115 27.012133 47.296402
F 26.735115 27.012133 69.125509
F 26.735115 27.012133 90.954616
F 26.735115 27.012133 112.783724
F 26.735115 50.165390 3.638187
F 26.735115 50.165390 25.467294
F 26.735115 50.165390 47.296402
F 26.735115 50.165390 69.125509
F 26.735115 50.165390 90.954616
F 26.735115 50.165390 112.783724
F 0.000012 11.576625 3.638187
F 0.000012 11.576625 25.467294
F 0.000012 11.576625 47.296402
F 0.000012 11.576625 69.125509
F 0.000012 11.576625 90.954616
F 0.000012 11.576625 112.783724
F 0.000012 34.729883 3.638187
F 0.000012 34.729883 25.467294
F 0.000012 34.729883 47.296402
F 0.000012 34.729883 69.125509
F 0.000012 34.729883 90.954616
F 0.000012 34.729883 112.783724
F 0.000012 57.883140 3.638187
F 0.000012 57.883140 25.467294
F 0.000012 57.883140 47.296402
F 0.000012 57.883140 69.125509
F 0.000012 57.883140 90.954616
F 0.000012 57.883140 112.783724
F 26.735115 11.576625 3.638187
F 26.735115 11.576625 25.467294
F 26.735115 11.576625 47.296402
F 26.735115 11.576625 69.125509
F 26.735115 11.576625 90.954616
F 26.735115 11.576625 112.783724
F 26.735115 34.729883 3.638187
F 26.735115 34.729883 25.467294
F 26.735115 34.729883 47.296402
F 26.735115 34.729883 69.125509
F 26.735115 34.729883 90.954616
F 26.735115 34.729883 112.783724
F 26.735115 57.883140 3.638187
F 26.735115 57.883140 25.467294
F 26.735115 57.883140 47.296402
F 26.735115 57.883140 69.125509
F 26.735115 57.883140 90.954616
F 26.735115 57.883140 112.783724
F 0.000012 19.294381 3.638186
F 0.000012 19.294381 25.467294
F 0.000012 19.294381 47.296401
F 0.000012 19.294381 69.125508
F 0.000012 19.294381 90.954616
F 0.000012 19.294381 112.783723
F 0.000012 42.447638 3.638186
F 0.000012 42.447638 25.467294
F 0.000012 42.447638 47.296401
F 0.000012 42.447638 69.125508
F 0.000012 42.447638 90.954616
F 0.000012 42.447638 112.783723
F 0.000012 65.600896 3.638186
F 0.000012 65.600896 25.467294
F 0.000012 65.600896 47.296401
F 0.000012 65.600896 69.125508
F 0.000012 65.600896 90.954616
F 0.000012 65.600896 112.783723
F 26.735115 19.294381 3.638186
F 26.735115 19.294381 25.467294
F 26.735115 19.294381 47.296401
F 26.735115 19.294381 69.125508
F 26.735115 19.294381 90.954616
F 26.735115 19.294381 112.783723
F 26.735115 42.447638 3.638186
F 26.735115 42.447638 25.467294
F 26.735115 42.447638 47.296401
F 26.735115 42.447638 69.125508
F 26.735115 42.447638 90.954616
F 26.735115 42.447638 112.783723
F 26.735115 65.600896 3.638186
F 26.735115 65.600896 25.467294
F 26.735115 65.600896 47.296401
F 26.735115 65.600896 69.125508
F 26.735115 65.600896 90.954616
F 26.735115 65.600896 112.783723
F 8.911708 3.858875 3.638187
F 8.911708 3.858875 25.467294
F 8.911708 3.858875 47.296402
F 8.911708 3.858875 69.125509
F 8.911708 3.858875 90.954616
F 8.911708 3.858875 112.783724
F 8.911708 27.012133 3.638187
F 8.911708 27.012133 25.467294
F 8.911708 27.012133 47.296402
F 8.911708 27.012133 69.125509
F 8.911708 27.012133 90.954616
F 8.911708 27.012133 112.783724
F 8.911708 50.165390 3.638187
F 8.911708 50.165390 25.467294
F 8.911708 50.165390 47.296402
F 8.911708 50.165390 69.125509
F 8.911708 50.165390 90.954616
F 8.911708 50.165390 112.783724
F 35.646812 3.858875 3.638187
F 35.646812 3.858875 25.467294
F 35.646812 3.858875 47.296402
F 35.646812 3.858875 69.125509
F 35.646812 3.858875 90.954616
F 35.646812 3.858875 112.783724
F 35.646812 27.012133 3.638187
F 35.646812 27.012133 25.467294
F 35.646812 27.012133 47.296402
F 35.646812 27.012133 69.125509
F 35.646812 27.012133 90.954616
F 35.646812 27.012133 112.783724
F 35.646812 50.165390 3.638187
F 35.646812 50.165390 25.467294
F 35.646812 50.165390 47.296402
F 35.646812 50.165390 69.125509
F 35.646812 50.165390 90.954616
F 35.646812 50.165390 112.783724
F 8.911708 11.576625 3.638187
F 8.911708 11.576625 25.467294
F 8.911708 11.576625 47.296401
F 8.911708 11.576625 69.125509
F 8.911708 11.576625 90.954616
F 8.911708 11.576625 112.783724
F 8.911708 34.729883 3.638187
F 8.911708 34.729883 25.467294
F 8.911708 34.729883 47.296401
F 8.911708 34.729883 69.125509
F 8.911708 34.729883 90.954616
F 8.911708 34.729883 112.783724
F 8.911708 57.883140 3.638187
F 8.911708 57.883140 25.467294
F 8.911708 57.883140 47.296401
F 8.911708 57.883140 69.125509
F 8.911708 57.883140 90.954616
F 8.911708 57.883140 112.783724
F 35.646812 11.576625 3.638187
F 35.646812 11.576625 25.467294
F 35.646812 11.576625 47.296401
F 35.646812 11.576625 69.125509
F 35.646812 11.576625 90.954616
F 35.646812 11.576625 112.783724
F 35.646812 34.729883 3.638187
F 35.646812 34.729883 25.467294
F 35.646812 34.729883 47.296401
F 35.646812 34.729883 69.125509
F 35.646812 34.729883 90.954616
F 35.646812 34.729883 112.783724
F 35.646812 57.883140 3.638187
F 35.646812 57.883140 25.467294
F 35.646812 57.883140 47.296401
F 35.646812 57.883140 69.125509
F 35.646812 57.883140 90.954616
F 35.646812 57.883140 112.783724
F 8.911708 19.294381 3.638186
F 8.911708 19.294381 25.467294
F 8.911708 19.294381 47.296401
F 8.911708 19.294381 69.125508
F 8.911708 19.294381 90.954616
F 8.911708 19.294381 112.783723
F 8.911708 42.447638 3.638186
F 8.911708 42.447638 25.467294
F 8.911708 42.447638 47.296401
F 8.911708 42.447638 69.125508
F 8.911708 42.447638 90.954616
F 8.911708 42.447638 112.783723
F 8.911708 65.600896 3.638186
F 8.911708 65.600896 25.467294
F 8.911708 65.600896 47.296401
F 8.911708 65.600896 69.125508
F 8.911708 65.600896 90.954616
F 8.911708 65.600896 112.783723
F 35.646812 19.294381 3.638186
F 35.646812 19.294381 25.467294
F 35.646812 19.294381 47.296401
F 35.646812 19.294381 69.125508
F 35.646812 19.294381 90.954616
F 35.646812 19.294381 112.783723
F 35.646812 42.447638 3.638186
F 35.646812 42.447638 25.467294
F 35.646812 42.447638 47.296401
F 35.646812 42.447638 69.125508
F 35.646812 42.447638 90.954616
F 35.646812 42.447638 112.783723
F 35.646812 65.600896 3.638186
F 35.646812 65.600896 25.467294
F 35.646812 65.600896 47.296401
F 35.646812 65.600896 69.125508
F 35.646812 65.600896 90.954616
F 35.646812 65.600896 112.783723
F 17.823413 3.858876 3.638186
F 17.823413 3.858876 25.467293
F 17.823413 3.858876 47.296401
F 17.823413 3.858876 69.125508
F 17.823413 3.858876 90.954615
F 17.823413 3.858876 112.783723
F 17.823413 27.012133 3.638186
F 17.823413 27.012133 25.467293
F 17.823413 27.012133 47.296401
F 17.823413 27.012133 69.125508
F 17.823413 27.012133 90.954615
F 17.823413 27.012133 112.783723
F 17.823413 50.165391 3.638186
F 17.823413 50.165391 25.467293
F 17.823413 50.165391 47.296401
F 17.823413 50.165391 69.125508
F 17.823413 50.165391 90.954615
F 17.823413 50.165391 112.783723
F 44.558516 3.858876 3.638186
F 44.558516 3.858876 25.467293
F 44.558516 3.858876 47.296401
F 44.558516 3.858876 69.125508
F 44.558516 3.858876 90.954615
F 44.558516 3.858876 112.783723
F 44.558516 27.012133 3.638186
F 44.558516 27.012133 25.467293
F 44.558516 27.012133 47.296401
F 44.558516 27.012133 69.125508
F 44.558516 27.012133 90.954615
F 44.558516 27.012133 112.783723
F 44.558516 50.165391 3.638186
F 44.558516 50.165391 25.467293
F 44.558516 50.165391 47.296401
F 44.558516 50.165391 69.125508
F 44.558516 50.165391 90.954615
F 44.558516 50.165391 112.783723
F 17.823413 11.576626 3.638186
F 17.823413 11.576626 25.467293
F 17.823413 11.576626 47.296400
F 17.823413 11.576626 69.125508
F 17.823413 11.576626 90.954615
F 17.823413 11.576626 112.783723
F 17.823413 34.729883 3.638186
F 17.823413 34.729883 25.467293
F 17.823413 34.729883 47.296400
F 17.823413 34.729883 69.125508
F 17.823413 34.729883 90.954615
F 17.823413 34.729883 112.783723
F 17.823413 57.883141 3.638186
F 17.823413 57.883141 25.467293
F 17.823413 57.883141 47.296400
F 17.823413 57.883141 69.125508
F 17.823413 57.883141 90.954615
F 17.823413 57.883141 112.783723
F 44.558516 11.576626 3.638186
F 44.558516 11.576626 25.467293
F 44.558516 11.576626 47.296400
F 44.558516 11.576626 69.125508
F 44.558516 11.576626 90.954615
F 44.558516 11.576626 112.783723
F 44.558516 34.729883 3.638186
F 44.558516 34.729883 25.467293
F 44.558516 34.729883 47.296400
F 44.558516 34.729883 69.125508
F 44.558516 34.729883 90.954615
F 44.558516 34.729883 112.783723
F 44.558516 57.883141 3.638186
F 44.558516 57.883141 25.467293
F 44.558516 57.883141 47.296400
F 44.558516 57.883141 69.125508
F 44.558516 57.883141 90.954615
F 44.558516 57.883141 112.783723
F 17.823413 19.294381 3.638185
F 17.823413 19.294381 25.467293
F 17.823413 19.294381 47.296400
F 17.823413 19.294381 69.125507
F 17.823413 19.294381 90.954615
F 17.823413 19.294381 112.783722
F 17.823413 42.447639 3.638185
F 17.823413 42.447639 25.467293
F 17.823413 42.447639 47.296400
F 17.823413 42.447639 69.125507
F 17.823413 42.447639 90.954615
F 17.823413 42.447639 112.783722
F 17.823413 65.600896 3.638185
F 17.823413 65.600896 25.467293
F 17.823413 65.600896 47.296400
F 17.823413 65.600896 69.125507
F 17.823413 65.600896 90.954615
F 17.823413 65.600896 112.783722
F 44.558516 19.294381 3.638185
F 44.558516 19.294381 25.467293
F 44.558516 19.294381 47.296400
F 44.558516 19.294381 69.125507
F 44.558516 19.294381 90.954615
F 44.558516 19.294381 112.783722
F 44.558516 42.447639 3.638185
F 44.558516 42.447639 25.467293
F 44.558516 42.447639 47.296400
F 44.558516 42.447639 69.125507
F 44.558516 42.447639 90.954615
F 44.558516 42.447639 112.783722
F 44.558516 65.600896 3.638185
F 44.558516 65.600896 25.467293
F 44.558516 65.600896 47.296400
F 44.558516 65.600896 69.125507
F 44.558516 65.600896 90.954615
F 44.558516 65.600896 112.783722
F 0.000002 1.286291 0.000002
F 0.000002 1.286291 21.829110
F 0.000002 1.286291 43.658217
F 0.000002 1.286291 65.487324
F 0.000002 1.286291 87.316432
F 0.000002 1.286291 109.145539
F 0.000002 24.439549 0.000002
F 0.000002 24.439549 21.829110
F 0.000002 24.439549 43.658217
F 0.000002 24.439549 65.487324
F 0.000002 24.439549 87.316432
F 0.000002 24.439549 109.145539
F 0.000002 47.592806 0.000002
F 0.000002 47.592806 21.829110
F 0.000002 47.592806 43.658217
F 0.000002 47.592806 65.487324
F 0.000002 47.592806 87.316432
F 0.000002 47.592806 109.145539
F 26.735105 1.286291 0.000002
F 26.735105 1.286291 21.829110
F 26.735105 1.286291 43.658217
F 26.735105 1.286291 65.487324
F 26.735105 1.286291 87.316432
F 26.735105 1.286291 109.145539
F 26.735105 24.439549 0.000002
F 26.735105 24.439549 21.829110
F 26.735105 24.439549 43.658217
F 26.735105 24.439549 65.487324
F 26.735105 24.439549 87.316432
F 26.735105 24.439549 109.145539
F 26.735105 47.592806 0.000002
F 26.735105 47.592806 21.829110
F 26.735105 47.592806 43.658217
F 26.735105 47.592806 65.487324
F 26.735105 47.592806 87.316432
F 26.735105 47.592806 109.145539
F 0.000002 9.004040 0.000002
F 0.000002 9.004040 21.829110
F 0.000002 9.004040 43.658217
F 0.000002 9.004040 65.487324
F 0.000002 9.004040 87.316432
F 0.000002 9.004040 109.145539
F 0.000002 32.157298 0.000002
F 0.000002 32.157298 21.829110
F 0.000002 32.157298 43.658217
F 0.000002 32.157298 65.487324
F 0.000002 32.157298 87.316432
F 0.000002 32.157298 109.145539
F 0.000002 55.310555 0.000002
F 0.000002 55.310555 21.829110
F 0.000002 55.310555 43.658217
F 0.000002 55.310555 65.487324
F 0.000002 55.310555 87.316432
F 0.000002 55.310555 109.145539
F 26.735105 9.004040 0.000002
F 26.735105 9.004040 21.829110
F 26.735105 9.004040 43.658217
F 26.735105 9.004040 65.487324
F 26.735105 9.004040 87.316432
F 26.735105 9.004040 109.145539
F 26.735105 32.157298 0.000002
F 26.735105 32.157298 21.829110
F 26.735105 32.157298 43.658217
F 26.735105 32.157298 65.487324
F 26.735105 32.157298 87.316432
F 26.735105 32.157298 109.145539
F 26.735105 55.310555 0.000002
F 26.735105 55.310555 21.829110
F 26.735105 55.310555 43.658217
F 26.735105 55.310555 65.487324
F 26.735105 55.310555 87.316432
F 26.735105 55.310555 109.145539
F 0.000002 16.721796 0.000001
F 0.000002 16.721796 21.829109
F 0.000002 16.721796 43.658216
F 0.000002 16.721796 65.487324
F 0.000002 16.721796 87.316431
F 0.000002 16.721796 109.145538
F 0.000002 39.875053 0.000001
F 0.000002 39.875053 21.829109
F 0.000002 39.875053 43.658216
F 0.000002 39.875053 65.487324
F 0.000002 39.875053 87.316431
F 0.000002 39.875053 109.145538
F 0.000002 63.028311 0.000001
F 0.000002 63.028311 21.829109
F 0.000002 63.028311 43.658216
F 0.000002 63.028311 65.487324
F 0.000002 63.028311 87.316431
F 0.000002 63.028311 109.145538
F 26.735105 16.721796 0.000001
F 26.735105 16.721796 21.829109
F 26.735105 16.721796 43.658216
F 26.735105 16.721796 65.487324
F 26.735105 16.721796 87.316431
F 26.735105 16.721796 109.145538
F 26.735105 39.875053 0.000001
F 26.735105 39.875053 21.829109
F 26.735105 39.875053 43.658216
F 26.735105 39.875053 65.487324
F 26.735105 39.875053 87.316431
F 26.735105 39.875053 109.145538
F 26.735105 63.028311 0.000001
F 26.735105 63.028311 21.829109
F 26.735105 63.028311 43.658216
F 26.735105 63.028311 65.487324
F 26.735105 63.028311 87.316431
F 26.735105 63.028311 109.145538
F 8.911698 1.286291 0.000002
F 8.911698 1.286291 21.829110
F 8.911698 1.286291 43.658217
F 8.911698 1.286291 65.487324
F 8.911698 1.286291 87.316432
F 8.911698 1.286291 109.145539
F 8.911698 24.439548 0.000002
F 8.911698 24.439548 21.829110
F 8.911698 24.439548 43.658217
F 8.911698 24.439548 65.487324
F 8.911698 24.439548 87.316432
F 8.911698 24.439548 109.145539
F 8.911698 47.592806 0.000002
F 8.911698 47.592806 21.829110
F 8.911698 47.592806 43.658217
F 8.911698 47.592806 65.487324
F 8.911698 47.592806 87.316432
F 8.911698 47.592806 109.145539
F 35.646801 1.286291 0.000002
F 35.646801 1.286291 21.829110
F 35.646801 1.286291 43.658217
F 35.646801 1.286291 65.487324
F 35.646801 1.286291 87.316432
F 35.646801 1.286291 109.145539
F 35.646801 24.439548 0.000002
F 35.646801 24.439548 21.829110
F 35.646801 24.439548 43.658217
F 35.646801 24.439548 65.487324
F 35.646801 24.439548 87.316432
F 35.646801 24.439548 109.145539
F 35.646801 47.592806 0.000002
F 35.646801 47.592806 21.829110
F 35.646801 47.592806 43.658217
F 35.646801 47.592806 65.487324
F 35.646801 47.592806 87.316432
F 35.646801 47.592806 109.145539
F 8.911698 9.004040 0.000002
F 8.911698 9.004040 21.829110
F 8.911698 9.004040 43.658217
F 8.911698 9.004040 65.487324
F 8.911698 9.004040 87.316432
F 8.911698 9.004040 109.145539
F 8.911698 32.157298 0.000002
F 8.911698 32.157298 21.829110
F 8.911698 32.157298 43.658217
F 8.911698 32.157298 65.487324
F 8.911698 32.157298 87.316432
F 8.911698 32.157298 109.145539
F 8.911698 55.310555 0.000002
F 8.911698 55.310555 21.829110
F 8.911698 55.310555 43.658217
F 8.911698 55.310555 65.487324
F 8.911698 55.310555 87.316432
F 8.911698 55.310555 109.145539
F 35.646801 9.004040 0.000002
F 35.646801 9.004040 21.829110
F 35.646801 9.004040 43.658217
F 35.646801 9.004040 65.487324
F 35.646801 9.004040 87.316432
F 35.646801 9.004040 109.145539
F 35.646801 32.157298 0.000002
F 35.646801 32.157298 21.829110
F 35.646801 32.157298 43.658217
F 35.646801 32.157298 65.487324
F 35.646801 32.157298 87.316432
F 35.646801 32.157298 109.145539
F 35.646801 55.310555 0.000002
F 35.646801 55.310555 21.829110
F 35.646801 55.310555 43.658217
F 35.646801 55.310555 65.487324
F 35.646801 55.310555 87.316432
F 35.646801 55.310555 109.145539
F 8.911698 16.721795 0.000001
F 8.911698 16.721795 21.829109
F 8.911698 16.721795 43.658216
F 8.911698 16.721795 65.487324
F 8.911698 16.721795 87.316431
F 8.911698 16.721795 109.145538
F 8.911698 39.875053 0.000001
F 8.911698 39.875053 21.829109
F 8.911698 39.875053 43.658216
F 8.911698 39.875053 65.487324
F 8.911698 39.875053 87.316431
F 8.911698 39.875053 109.145538
F 8.911698 63.028310 0.000001
F 8.911698 63.028310 21.829109
F 8.911698 63.028310 43.658216
F 8.911698 63.028310 65.487324
F 8.911698 63.028310 87.316431
F 8.911698 63.028310 109.145538
F 35.646801 16.721795 0.000001
F 35.646801 16.721795 21.829109
F 35.646801 16.721795 43.658216
F 35.646801 16.721795 65.487324
F 35.646801 16.721795 87.316431
F 35.646801 16.721795 109.145538
F 35.646801 39.875053 0.000001
F 35.646801 39.875053 21.829109
F 35.646801 39.875053 43.658216
F 35.646801 39.875053 65.487324
F 35.646801 39.875053 87.316431
F 35.646801 39.875053 109.145538
F 35.646801 63.028310 0.000001
F 35.646801 63.028310 21.829109
F 35.646801 63.028310 43.658216
F 35.646801 63.028310 65.487324
F 35.646801 63.028310 87.316431
F 35.646801 63.028310 109.145538
F 17.823402 1.286290 0.000001
F 17.823402 1.286290 21.829108
F 17.823402 1.286290 43.658216
F 17.823402 1.286290 65.487323
F 17.823402 1.286290 87.316430
F 17.823402 1.286290 109.145538
F 17.823402 24.439547 0.000001
F 17.823402 24.439547 21.829108
F 17.823402 24.439547 43.658216
F 17.823402 24.439547 65.487323
F 17.823402 24.439547 87.316430
F 17.823402 24.439547 109.145538
F 17.823402 47.592805 0.000001
F 17.823402 47.592805 21.829108
F 17.823402 47.592805 43.658216
F 17.823402 47.592805 65.487323
F 17.823402 47.592805 87.316430
F 17.823402 47.592805 109.145538
F 44.558506 1.286290 0.000001
F 44.558506 1.286290 21.829108
F 44.558506 1.286290 43.658216
F 44.558506 1.286290 65.487323
F 44.558506 1.286290 87.316430
F 44.558506 1.286290 109.145538
F 44.558506 24.439547 0.000001
F 44.558506 24.439547 21.829108
F 44.558506 24.439547 43.658216
F 44.558506 24.439547 65.487323
F 44.558506 24.439547 87.316430
F 44.558506 24.439547 109.145538
F 44.558506 47.592805 0.000001
F 44.558506 47.592805 21.829108
F 44.558506 47.592805 43.658216
F 44.558506 47.592805 65.487323
F 44.558506 47.592805 87.316430
F 44.558506 47.592805 109.145538
F 17.823402 9.004039 0.000001
F 17.823402 9.004039 21.829108
F 17.823402 9.004039 43.658216
F 17.823402 9.004039 65.487323
F 17.823402 9.004039 87.316431
F 17.823402 9.004039 109.145538
F 17.823402 32.157296 0.000001
F 17.823402 32.157296 21.829108
F 17.823402 32.157296 43.658216
F 17.823402 32.157296 65.487323
F 17.823402 32.157296 87.316431
F 17.823402 32.157296 109.145538
F 17.823402 55.310554 0.000001
F 17.823402 55.310554 21.829108
F 17.823402 55.310554 43.658216
F 17.823402 55.310554 65.487323
F 17.823402 55.310554 87.316431
F 17.823402 55.310554 109.145538
F 44.558506 9.004039 0.000001
F 44.558506 9.004039 21.829108
F 44.558506 9.004039 43.658216
F 44.558506 9.004039 65.487323
F 44.558506 9.004039 87.316431
F 44.558506 9.004039 109.145538
F 44.558506 32.157296 0.000001
F 44.558506 32.157296 21.829108
F 44.558506 32.157296 43.658216
F 44.558506 32.157296 65.487323
F 44.558506 32.157296 87.316431
F 44.558506 32.157296 109.145538
F 44.558506 55.310554 0.000001
F 44.558506 55.310554 21.829108
F 44.558506 55.310554 43.658216
F 44.558506 55.310554 65.487323
F 44.558506 55.310554 87.316431
F 44.558506 55.310554 109.145538
F 17.823402 16.721794 0.000000
F 17.823402 16.721794 21.829108
F 17.823402 16.721794 43.658215
F 17.823402 16.721794 65.487322
F 17.823402 16.721794 87.316430
F 17.823402 16.721794 109.145537
F 17.823402 39.875052 0.000000
F 17.823402 39.875052 21.829108
F 17.823402 39.875052 43.658215
F 17.823402 39.875052 65.487322
F 17.823402 39.875052 87.316430
F 17.823402 39.875052 109.145537
F 17.823402 63.028309 0.000000
F 17.823402 63.028309 21.829108
F 17.823402 63.028309 43.658215
F 17.823402 63.028309 65.487322
F 17.823402 63.028309 87.316430
F 17.823402 63.028309 109.145537
F 44.558506 16.721794 0.000000
F 44.558506 16.721794 21.829108
F 44.558506 16.721794 43.658215
F 44.558506 16.721794 65.487322
F 44.558506 16.721794 87.316430
F 44.558506 16.721794 109.145537
F 44.558506 39.875052 0.000000
F 44.558506 39.875052 21.829108
F 44.558506 39.875052 43.658215
F 44.558506 39.875052 65.487322
F 44.558506 39.875052 87.316430
F 44.558506 39.875052 109.145537
F 44.558506 63.028309 0.000000
F 44.558506 63.028309 21.829108
F 44.558506 63.028309 43.658215
F 44.558506 63.028309 65.487322
F 44.558506 63.028309 87.316430
F 44.558506 63.028309 109.145537
F 2.227938 7.717750 3.638187
F 2.227938 7.717750 25.467294
F 2.227938 7.717750 47.296402
F 2.227938 7.717750 69.125509
F 2.227938 7.717750 90.954616
F 2.227938 7.717750 112.783724
F 2.227938 30.871007 3.638187
F 2.227938 30.871007 25.467294
F 2.227938 30.871007 47.296402
F 2.227938 30.871007 69.125509
F 2.227938 30.871007 90.954616
F 2.227938 30.871007 112.783724
F 2.227938 54.024265 3.638187
F 2.227938 54.024265 25.467294
F 2.227938 54.024265 47.296402
F 2.227938 54.024265 69.125509
F 2.227938 54.024265 90.954616
F 2.227938 54.024265 112.783724
F 28.963041 7.717750 3.638187
F 28.963041 7.717750 25.467294
F 28.963041 7.717750 47.296402
F 28.963041 7.717750 69.125509
F 28.963041 7.717750 90.954616
F 28.963041 7.717750 112.783724
F 28.963041 30.871007 3.638187
F 28.963041 30.871007 25.467294
F 28.963041 30.871007 47.296402
F 28.963041 30.871007 69.125509
F 28.963041 30.871007 90.954616
F 28.963041 30.871007 112.783724
F 28.963041 54.024265 3.638187
F 28.963041 54.024265 25.467294
F 28.963041 54.024265 47.296402
F 28.963041 54.024265 69.125509
F 28.963041 54.024265 90.954616
F 28.963041 54.024265 112.783724
F 2.227938 15.435503 3.638186
F 2.227938 15.435503 25.467293
F 2.227938 15.435503 47.296401
F 2.227938 15.435503 69.125508
F 2.227938 15.435503 90.954615
F 2.227938 15.435503 112.783723
F 2.227938 38.588760 3.638186
F 2.227938 38.588760 25.467293
F 2.227938 38.588760 47.296401
F 2.227938 38.588760 69.125508
F 2.227938 38.588760 90.954615
F 2.227938 38.588760 112.783723
F 2.227938 61.742018 3.638186
F 2.227938 61.742018 25.467293
F 2.227938 61.742018 47.296401
F 2.227938 61.742018 69.125508
F 2.227938 61.742018 90.954615
F 2.227938 61.742018 112.783723
F 28.963041 15.435503 3.638186
F 28.963041 15.435503 25.467293
F 28.963041 15.435503 47.296401
F 28.963041 15.435503 69.125508
F 28.963041 15.435503 90.954615
F 28.963041 15.435503 112.783723
F 28.963041 38.588760 3.638186
F 28.963041 38.588760 25.467293
F 28.963041 38.588760 47.296401
F 28.963041 38.588760 69.125508
F 28.963041 38.588760 90.954615
F 28.963041 38.588760 112.783723
F 28.963041 61.742018 3.638186
F 28.963041 61.742018 25.467293
F 28.963041 61.742018 47.296401
F 28.963041 61.742018 69.125508
F 28.963041 61.742018 90.954615
F 28.963041 61.742018 112.783723
F 2.227938 0.000000 3.638187
F 2.227938 0.000000 25.467294
F 2.227938 0.000000 47.296402
F 2.227938 0.000000 69.125509
F 2.227938 0.000000 90.954616
F 2.227938 0.000000 112.783724
F 2.227938 23.153258 3.638187
F 2.227938 23.153258 25.467294
F 2.227938 23.153258 47.296402
F 2.227938 23.153258 69.125509
F 2.227938 23.153258 90.954616
F 2.227938 23.153258 112.783724
F 2.227938 46.306515 3.638187
F 2.227938 46.306515 25.467294
F 2.227938 46.306515 47.296402
F 2.227938 46.306515 69.125509
F 2.227938 46.306515 90.954616
F 2.227938 46.306515 112.783724
F 28.963041 0.000000 3.638187
F 28.963041 0.000000 25.467294
F 28.963041 0.000000 47.296402
F 28.963041 0.000000 69.125509
F 28.963041 0.000000 90.954616
F 28.963041 0.000000 112.783724
F 28.963041 23.153258 3.638187
F 28.963041 23.153258 25.467294
F 28.963041 23.153258 47.296402
F 28.963041 23.153258 69.125509
F 28.963041 23.153258 90.954616
F 28.963041 23.153258 112.783724
F 28.963041 46.306515 3.638187
F 28.963041 46.306515 25.467294
F 28.963041 46.306515 47.296402
F 28.963041 46.306515 69.125509
F 28.963041 46.306515 90.954616
F 28.963041 46.306515 112.783724
F 11.139636 7.717750 3.638187
F 11.139636 7.717750 25.467294
F 11.139636 7.717750 47.296402
F 11.139636 7.717750 69.125509
F 11.139636 7.717750 90.954616
F 11.139636 7.717750 112.783724
F 11.139636 30.871007 3.638187
F 11.139636 30.871007 25.467294
F 11.139636 30.871007 47.296402
F 11.139636 30.871007 69.125509
F 11.139636 30.871007 90.954616
F 11.139636 30.871007 112.783724
F 11.139636 54.024265 3.638187
F 11.139636 54.024265 25.467294
F 11.139636 54.024265 47.296402
F 11.139636 54.024265 69.125509
F 11.139636 54.024265 90.954616
F 11.139636 54.024265 112.783724
F 37.874739 7.717750 3.638187
F 37.874739 7.717750 25.467294
F 37.874739 7.717750 47.296402
F 37.874739 7.717750 69.125509
F 37.874739 7.717750 90.954616
F 37.874739 7.717750 112.783724
F 37.874739 30.871007 3.638187
F 37.874739 30.871007 25.467294
F 37.874739 30.871007 47.296402
F 37.874739 30.871007 69.125509
F 37.874739 30.871007 90.954616
F 37.874739 30.871007 112.783724
F 37.874739 54.024265 3.638187
F 37.874739 54.024265 25.467294
F 37.874739 54.024265 47.296402
F 37.874739 54.024265 69.125509
F 37.874739 54.024265 90.954616
F 37.874739 54.024265 112.783724
F 11.139636 15.435502 3.638186
F 11.139636 15.435502 25.467293
F 11.139636 15.435502 47.296401
F 11.139636 15.435502 69.125508
F 11.139636 15.435502 90.954615
F 11.139636 15.435502 112.783723
F 11.139636 38.588760 3.638186
F 11.139636 38.588760 25.467293
F 11.139636 38.588760 47.296401
F 11.139636 38.588760 69.125508
F 11.139636 38.588760 90.954615
F 11.139636 38.588760 112.783723
F 11.139636 61.742017 3.638186
F 11.139636 61.742017 25.467293
F 11.139636 61.742017 47.296401
F 11.139636 61.742017 69.125508
F 11.139636 61.742017 90.954615
F 11.139636 61.742017 112.783723
F 37.874739 15.435502 3.638186
F 37.874739 15.435502 25.467293
F 37.874739 15.435502 47.296401
F 37.874739 15.435502 69.125508
F 37.874739 15.435502 90.954615
F 37.874739 15.435502 112.783723
F 37.874739 38.588760 3.638186
F 37.874739 38.588760 25.467293
F 37.874739 38.588760 47.296401
F 37.874739 38.588760 69.125508
F 37.874739 38.588760 90.954615
F 37.874739 38.588760 112.783723
F 37.874739 61.742017 3.638186
F 37.874739 61.742017 25.467293
F 37.874739 61.742017 47.296401
F 37.874739 61.742017 69.125508
F 37.874739 61.742017 90.954615
F 37.874739 61.742017 112.783723
F 11.139636 0.000000 3.638187
F 11.139636 0.000000 25.467294
F 11.139636 0.000000 47.296402
F 11.139636 0.000000 69.125509
F 11.139636 0.000000 90.954616
F 11.139636 0.000000 112.783724
F 11.139636 23.153258 3.638187
F 11.139636 23.153258 25.467294
F 11.139636 23.153258 47.296402
F 11.139636 23.153258 69.125509
F 11.139636 23.153258 90.954616
F 11.139636 23.153258 112.783724
F 11.139636 46.306515 3.638187
F 11.139636 46.306515 25.467294
F 11.139636 46.306515 47.296402
F 11.139636 46.306515 69.125509
F 11.139636 46.306515 90.954616
F 11.139636 46.306515 112.783724
F 37.874739 0.000000 3.638187
F 37.874739 0.000000 25.467294
F 37.874739 0.000000 47.296402
F 37.874739 0.000000 69.125509
F 37.874739 0.000000 90.954616
F 37.874739 0.000000 112.783724
F 37.874739 23.153258 3.638187
F 37.874739 23.153258 25.467294
F 37.874739 23.153258 47.296402
F 37.874739 23.153258 69.125509
F 37.874739 23.153258 90.954616
F 37.874739 23.153258 112.783724
F 37.874739 46.306515 3.638187
F 37.874739 46.306515 25.467294
F 37.874739 46.306515 47.296402
F 37.874739 46.306515 69.125509
F 37.874739 46.306515 90.954616
F 37.874739 46.306515 112.783724
F 20.051341 7.717750 3.638186
F 20.051341 7.717750 25.467293
F 20.051341 7.717750 47.296401
F 20.051341 7.717750 69.125508
F 20.051341 7.717750 90.954616
F 20.051341 7.717750 112.783723
F 20.051341 30.871008 3.638186
F 20.051341 30.871008 25.467293
F 20.051341 30.871008 47.296401
F 20.051341 30.871008 69.125508
F 20.051341 30.871008 90.954616
F 20.051341 30.871008 112.783723
F 20.051341 54.024265 3.638186
F 20.051341 54.024265 25.467293
F 20.051341 54.024265 47.296401
F 20.051341 54.024265 69.125508
F 20.051341 54.024265 90.954616
F 20.051341 54.024265 112.783723
F 46.786444 7.717750 3.638186
F 46.786444 7.717750 25.467293
F 46.786444 7.717750 47.296401
F 46.786444 7.717750 69.125508
F 46.786444 7.717750 90.954616
F 46.786444 7.717750 112.783723
F 46.786444 30.871008 3.638186
F 46.786444 30.871008 25.467293
F 46.786444 30.871008 47.296401
F 46.786444 30.871008 69.125508
F 46.786444 30.871008 90.954616
F 46.786444 30.871008 112.783723
F 46.786444 54.024265 3.638186
F 46.786444 54.024265 25.467293
F 46.786444 54.024265 47.296401
F 46.786444 54.024265 69.125508
F 46.786444 54.024265 90.954616
F 46.786444 54.024265 112.783723
F 20.051341 15.435503 3.638185
F 20.051341 15.435503 25.467292
F 20.051341 15.435503 47.296400
F 20.051341 15.435503 69.125507
F 20.051341 15.435503 90.954615
F 20.051341 15.435503 112.783722
F 20.051341 38.588760 3.638185
F 20.051341 38.588760 25.467292
F 20.051341 38.588760 47.296400
F 20.051341 38.588760 69.125507
F 20.051341 38.588760 90.954615
F 20.051341 38.588760 112.783722
F 20.051341 61.742018 3.638185
F 20.051341 61.742018 25.467292
F 20.051341 61.742018 47.296400
F 20.051341 61.742018 69.125507
F 20.051341 61.742018 90.954615
F 20.051341 61.742018 112.783722
F 46.786444 15.435503 3.638185
F 46.786444 15.435503 25.467292
F 46.786444 15.435503 47.296400
F 46.786444 15.435503 69.125507
F 46.786444 15.435503 90.954615
F 46.786444 15.435503 112.783722
F 46.786444 38.588760 3.638185
F 46.786444 38.588760 25.467292
F 46.786444 38.588760 47.296400
F 46.786444 38.588760 69.125507
F 46.786444 38.588760 90.954615
F 46.786444 38.588760 112.783722
F 46.786444 61.742018 3.638185
F 46.786444 61.742018 25.467292
F 46.786444 61.742018 47.296400
F 46.786444 61.742018 69.125507
F 46.786444 61.742018 90.954615
F 46.786444 61.742018 112.783722
F 20.051341 0.000001 3.638186
F 20.051341 0.000001 25.467293
F 20.051341 0.000001 47.296401
F 20.051341 0.000001 69.125508
F 20.051341 0.000001 90.954616
F 20.051341 0.000001 112.783723
F 20.051341 23.153258 3.638186
F 20.051341 23.153258 25.467293
F 20.051341 23.153258 47.296401
F 20.051341 23.153258 69.125508
F 20.051341 23.153258 90.954616
F 20.051341 23.153258 112.783723
F 20.051341 46.306516 3.638186
F 20.051341 46.306516 25.467293
F 20.051341 46.306516 47.296401
F 20.051341 46.306516 69.125508
F 20.051341 46.306516 90.954616
F 20.051341 46.306516 112.783723
F 46.786444 0.000001 3.638186
F 46.786444 0.000001 25.467293
F 46.786444 0.000001 47.296401
F 46.786444 0.000001 69.125508
F 46.786444 0.000001 90.954616
F 46.786444 0.000001 112.783723
F 46.786444 23.153258 3.638186
F 46.786444 23.153258 25.467293
F 46.786444 23.153258 47.296401
F 46.786444 23.153258 69.125508
F 46.786444 23.153258 90.954616
F 46.786444 23.153258 112.783723
F 46.786444 46.306516 3.638186
F 46.786444 46.306516 25.467293
F 46.786444 46.306516 47.296401
F 46.786444 46.306516 69.125508
F 46.786444 46.306516 90.954616
F 46.786444 46.306516 112.783723
F 2.227924 5.145166 0.000003
F 2.227924 5.145166 21.829110
F 2.227924 5.145166 43.658217
F 2.227924 5.145166 65.487325
F 2.227924 5.145166 87.316432
F 2.227924 5.145166 109.145539
F 2.227924 28.298423 0.000003
F 2.227924 28.298423 21.829110
F 2.227924 28.298423 43.658217
F 2.227924 28.298423 65.487325
F 2.227924 28.298423 87.316432
F 2.227924 28.298423 109.145539
F 2.227924 51.451681 0.000003
F 2.227924 51.451681 21.829110
F 2.227924 51.451681 43.658217
F 2.227924 51.451681 65.487325
F 2.227924 51.451681 87.316432
F 2.227924 51.451681 109.145539
F 28.963027 5.145166 0.000003
F 28.963027 5.145166 21.829110
F 28.963027 5.145166 43.658217
F 28.963027 5.145166 65.487325
F 28.963027 5.145166 87.316432
F 28.963027 5.145166 109.145539
F 28.963027 28.298423 0.000003
F 28.963027 28.298423 21.829110
F 28.963027 28.298423 43.658217
F 28.963027 28.298423 65.487325
F 28.963027 28.298423 87.316432
F 28.963027 28.298423 109.145539
F 28.963027 51.451681 0.000003
F 28.963027 51.451681 21.829110
F 28.963027 51.451681 43.658217
F 28.963027 51.451681 65.487325
F 28.963027 51.451681 87.316432
F 28.963027 51.451681 109.145539
F 2.227924 12.862918 0.000002
F 2.227924 12.862918 21.829109
F 2.227924 12.862918 43.658216
F 2.227924 12.862918 65.487324
F 2.227924 12.862918 87.316431
F 2.227924 12.862918 109.145539
F 2.227924 36.016175 0.000002
F 2.227924 36.016175 21.829109
F 2.227924 36.016175 43.658216
F 2.227924 36.016175 65.487324
F 2.227924 36.016175 87.316431
F 2.227924 36.016175 109.145539
F 2.227924 59.169433 0.000002
F 2.227924 59.169433 21.829109
F 2.227924 59.169433 43.658216
F 2.227924 59.169433 65.487324
F 2.227924 59.169433 87.316431
F 2.227924 59.169433 109.145539
F 28.963027 12.862918 0.000002
F 28.963027 12.862918 21.829109
F 28.963027 12.862918 43.658216
F 28.963027 12.862918 65.487324
F 28.963027 12.862918 87.316431
F 28.963027 12.862918 109.145539
F 28.963027 36.016175 0.000002
F 28.963027 36.016175 21.829109
F 28.963027 36.016175 43.658216
F 28.963027 36.016175 65.487324
F 28.963027 36.016175 87.316431
F 28.963027 36.016175 109.145539
F 28.963027 59.169433 0.000002
F 28.963027 59.169433 21.829109
F 28.963027 59.169433 43.658216
F 28.963027 59.169433 65.487324
F 28.963027 59.169433 87.316431
F 28.963027 59.169433 109.145539
F 2.227924 20.580673 0.000002
F 2.227924 20.580673 21.829110
F 2.227924 20.580673 43.658217
F 2.227924 20.580673 65.487324
F 2.227924 20.580673 87.316432
F 2.227924 20.580673 109.145539
F 2.227924 43.733931 0.000002
F 2.227924 43.733931 21.829110
F 2.227924 43.733931 43.658217
F 2.227924 43.733931 65.487324
F 2.227924 43.733931 87.316432
F 2.227924 43.733931 109.145539
F 2.227924 66.887188 0.000002
F 2.227924 66.887188 21.829110
F 2.227924 66.887188 43.658217
F 2.227924 66.887188 65.487324
F 2.227924 66.887188 87.316432
F 2.227924 66.887188 109.145539
F 28.963027 20.580673 0.000002
F 28.963027 20.580673 21.829110
F 28.963027 20.580673 43.658217
F 28.963027 20.580673 65.487324
F 28.963027 20.580673 87.316432
F 28.963027 20.580673 109.145539
F 28.963027 43.733931 0.000002
F 28.963027 43.733931 21.829110
F 28.963027 43.733931 43.658217
F 28.963027 43.733931 65.487324
F 28.963027 43.733931 87.316432
F 28.963027 43.733931 109.145539
F 28.963027 66.887188 0.000002
F 28.963027 66.887188 21.829110
F 28.963027 66.887188 43.658217
F 28.963027 66.887188 65.487324
F 28.963027 66.887188 87.316432
F 28.963027 66.887188 109.145539
F 11.139621 5.145165 0.000002
F 11.139621 5.145165 21.829109
F 11.139621 5.145165 43.658217
F 11.139621 5.145165 65.487324
F 11.139621 5.145165 87.316432
F 11.139621 5.145165 109.145539
F 11.139621 28.298422 0.000002
F 11.139621 28.298422 21.829109
F 11.139621 28.298422 43.658217
F 11.139621 28.298422 65.487324
F 11.139621 28.298422 87.316432
F 11.139621 28.298422 109.145539
F 11.139621 51.451680 0.000002
F 11.139621 51.451680 21.829109
F 11.139621 51.451680 43.658217
F 11.139621 51.451680 65.487324
F 11.139621 51.451680 87.316432
F 11.139621 51.451680 109.145539
F 37.874724 5.145165 0.000002
F 37.874724 5.145165 21.829109
F 37.874724 5.145165 43.658217
F 37.874724 5.145165 65.487324
F 37.874724 5.145165 87.316432
F 37.874724 5.145165 109.145539
F 37.874724 28.298422 0.000002
F 37.874724 28.298422 21.829109
F 37.874724 28.298422 43.658217
F 37.874724 28.298422 65.487324
F 37.874724 28.298422 87.316432
F 37.874724 28.298422 109.145539
F 37.874724 51.451680 0.000002
F 37.874724 51.451680 21.829109
F 37.874724 51.451680 43.658217
F 37.874724 51.451680 65.487324
F 37.874724 51.451680 87.316432
F 37.874724 51.451680 109.145539
F 11.139621 12.862917 0.000001
F 11.139621 12.862917 21.829108
F 11.139621 12.862917 43.658216
F 11.139621 12.862917 65.487323
F 11.139621 12.862917 87.316431
F 11.139621 12.862917 109.145538
F 11.139621 36.016174 0.000001
F 11.139621 36.016174 21.829108
F 11.139621 36.016174 43.658216
F 11.139621 36.016174 65.487323
F 11.139621 36.016174 87.316431
F 11.139621 36.016174 109.145538
F 11.139621 59.169432 0.000001
F 11.139621 59.169432 21.829108
F 11.139621 59.169432 43.658216
F 11.139621 59.169432 65.487323
F 11.139621 59.169432 87.316431
F 11.139621 59.169432 109.145538
F 37.874724 12.862917 0.000001
F 37.874724 12.862917 21.829108
F 37.874724 12.862917 43.658216
F 37.874724 12.862917 65.487323
F 37.874724 12.862917 87.316431
F 37.874724 12.862917 109.145538
F 37.874724 36.016174 0.000001
F 37.874724 36.016174 21.829108
F 37.874724 36.016174 43.658216
F 37.874724 36.016174 65.487323
F 37.874724 36.016174 87.316431
F 37.874724 36.016174 109.145538
F 37.874724 59.169432 0.000001
F 37.874724 59.169432 21.829108
F 37.874724 59.169432 43.658216
F 37.874724 59.169432 65.487323
F 37.874724 59.169432 87.316431
F 37.874724 59.169432 109.145538
F 11.139621 20.580672 0.000002
F 11.139621 20.580672 21.829109
F 11.139621 20.580672 43.658217
F 11.139621 20.580672 65.487324
F 11.139621 20.580672 87.316431
F 11.139621 20.580672 109.145539
F 11.139621 43.733930 0.000002
F 11.139621 43.733930 21.829109
F 11.139621 43.733930 43.658217
F 11.139621 43.733930 65.487324
F 11.139621 43.733930 87.316431
F 11.139621 43.733930 109.145539
F 11.139621 66.887187 0.000002
F 11.139621 66.887187 21.829109
F 11.139621 66.887187 43.658217
F 11.139621 66.887187 65.487324
F 11.139621 66.887187 87.316431
F 11.139621 66.887187 109.145539
F 37.874724 20.580672 0.000002
F 37.874724 20.580672 21.829109
F 37.874724 20.580672 43.658217
F 37.874724 20.580672 65.487324
F 37.874724 20.580672 87.316431
F 37.874724 20.580672 109.145539
F 37.874724 43.733930 0.000002
F 37.874724 43.733930 21.829109
F 37.874724 43.733930 43.658217
F 37.874724 43.733930 65.487324
F 37.874724 43.733930 87.316431
F 37.874724 43.733930 109.145539
F 37.874724 66.887187 0.000002
F 37.874724 66.887187 21.829109
F 37.874724 66.887187 43.658217
F 37.874724 66.887187 65.487324
F 37.874724 66.887187 87.316431
F 37.874724 66.887187 109.145539
F 20.051328 5.145164 0.000001
F 20.051328 5.145164 21.829109
F 20.051328 5.145164 43.658216
F 20.051328 5.145164 65.487324
F 20.051328 5.145164 87.316431
F 20.051328 5.145164 109.145538
F 20.051328 28.298422 0.000001
F 20.051328 28.298422 21.829109
F 20.051328 28.298422 43.658216
F 20.051328 28.298422 65.487324
F 20.051328 28.298422 87.316431
F 20.051328 28.298422 109.145538
F 20.051328 51.451679 0.000001
F 20.051328 51.451679 21.829109
F 20.051328 51.451679 43.658216
F 20.051328 51.451679 65.487324
F 20.051328 51.451679 87.316431
F 20.051328 51.451679 109.145538
F 46.786431 5.145164 0.000001
F 46.786431 5.145164 21.829109
F 46.786431 5.145164 43.658216
F 46.786431 5.145164 65.487324
F 46.786431 5.145164 87.316431
F 46.786431 5.145164 109.145538
F 46.786431 28.298422 0.000001
F 46.786431 28.298422 21.829109
F 46.786431 28.298422 43.658216
F 46.786431 28.298422 65.487324
F 46.786431 28.298422 87.316431
F 46.786431 28.298422 109.145538
F 46.786431 51.451679 0.000001
F 46.786431 51.451679 21.829109
F 46.786431 51.451679 43.658216
F 46.786431 51.451679 65.487324
F 46.786431 51.451679 87.316431
F 46.786431 51.451679 109.145538
F 20.051328 12.862916 0.000001
F 20.051328 12.862916 21.829108
F 20.051328 12.862916 43.658215
F 20.051328 12.862916 65.487323
F 20.051328 12.862916 87.316430
F 20.051328 12.862916 109.145538
F 20.051328 36.016174 0.000001
F 20.051328 36.016174 21.829108
F 20.051328 36.016174 43.658215
F 20.051328 36.016174 65.487323
F 20.051328 36.016174 87.316430
F 20.051328 36.016174 109.145538
F 20.051328 59.169431 0.000001
F 20.051328 59.169431 21.829108
F 20.051328 59.169431 43.658215
F 20.051328 59.169431 65.487323
F 20.051328 59.169431 87.316430
F 20.051328 59.169431 109.145538
F 46.786431 12.862916 0.000001
F 46.786431 12.862916 21.829108
F 46.786431 12.862916 43.658215
F 46.786431 12.862916 65.487323
F 46.786431 12.862916 87.316430
F 46.786431 12.862916 109.145538
F 46.786431 36.016174 0.000001
F 46.786431 36.016174 21.829108
F 46.786431 36.016174 43.658215
F 46.786431 36.016174 65.487323
F 46.786431 36.016174 87.316430
F 46.786431 36.016174 109.145538
F 46.786431 59.169431 0.000001
F 46.786431 59.169431 21.829108
F 46.786431 59.169431 43.658215
F 46.786431 59.169431 65.487323
F 46.786431 59.169431 87.316430
F 46.786431 59.169431 109.145538
F 20.051328 20.580672 0.000001
F 20.051328 20.580672 21.829109
F 20.051328 20.580672 43.658216
F 20.051328 20.580672 65.487323
F 20.051328 20.580672 87.316431
F 20.051328 20.580672 109.145538
F 20.051328 43.733929 0.000001
F 20.051328 43.733929 21.829109
F 20.051328 43.733929 43.658216
F 20.051328 43.733929 65.487323
F 20.051328 43.733929 87.316431
F 20.051328 43.733929 109.145538
F 20.051328 66.887187 0.000001
F 20.051328 66.887187 21.829109
F 20.051328 66.887187 43.658216
F 20.051328 66.887187 65.487323
F 20.051328 66.887187 87.316431
F 20.051328 66.887187 109.145538
F 46.786431 20.580672 0.000001
F 46.786431 20.580672 21.829109
F 46.786431 20.580672 43.658216
F 46.786431 20.580672 65.487323
F 46.786431 20.580672 87.316431
F 46.786431 20.580672 109.145538
F 46.786431 43.733929 0.000001
F 46.786431 43.733929 21.829109
F 46.786431 43.733929 43.658216
F 46.786431 43.733929 65.487323
F 46.786431 43.733929 87.316431
F 46.786431 43.733929 109.145538
F 46.786431 66.887187 0.000001
F 46.786431 66.887187 21.829109
F 46.786431 66.887187 43.658216
F 46.786431 66.887187 65.487323
F 46.786431 66.887187 87.316431
F 46.786431 66.887187 109.145538
F 2.227936 5.145165 2.728639
F 2.227936 5.145165 24.557747
F 2.227936 5.145165 46.386854
F 2.227936 5.145165 68.215962
F 2.227936 5.145165 90.045069
F 2.227936 5.145165 111.874176
F 2.227936 28.298423 2.728639
F 2.227936 28.298423 24.557747
F 2.227936 28.298423 46.386854
F 2.227936 28.298423 68.215962
F 2.227936 28.298423 90.045069
F 2.227936 28.298423 111.874176
F 2.227936 51.451680 2.728639
F 2.227936 51.451680 24.557747
F 2.227936 51.451680 46.386854
F 2.227936 51.451680 68.215962
F 2.227936 51.451680 90.045069
F 2.227936 51.451680 111.874176
F 28.963039 5.145165 2.728639
F 28.963039 5.145165 24.557747
F 28.963039 5.145165 46.386854
F 28.963039 5.145165 68.215962
F 28.963039 5.145165 90.045069
F 28.963039 5.145165 111.874176
F 28.963039 28.298423 2.728639
F 28.963039 28.298423 24.557747
F 28.963039 28.298423 46.386854
F 28.963039 28.298423 68.215962
F 28.963039 28.298423 90.045069
F 28.963039 28.298423 111.874176
F 28.963039 51.451680 2.728639
F 28.963039 51.451680 24.557747
F 28.963039 51.451680 46.386854
F 28.963039 51.451680 68.215962
F 28.963039 51.451680 90.045069
F 28.963039 51.451680 111.874176
F 2.227936 12.862917 2.728640
F 2.227936 12.862917 24.557748
F 2.227936 12.862917 46.386855
F 2.227936 12.862917 68.215963
F 2.227936 12.862917 90.045070
F 2.227936 12.862917 111.874177
F 2.227936 36.016175 2.728640
F 2.227936 36.016175 24.557748
F 2.227936 36.016175 46.386855
F 2.227936 36.016175 68.215963
F 2.227936 36.016175 90.045070
F 2.227936 36.016175 111.874177
F 2.227936 59.169432 2.728640
F 2.227936 59.169432 24.557748
F 2.227936 59.169432 46.386855
F 2.227936 59.169432 68.215963
F 2.227936 59.169432 90.045070
F 2.227936 59.169432 111.874177
F 28.963039 12.862917 2.728640
F 28.963039 12.862917 24.557748
F 28.963039 12.862917 46.386855
F 28.963039 12.862917 68.215963
F 28.963039 12.862917 90.045070
F 28.963039 12.862917 111.874177
F 28.963039 36.016175 2.728640
F 28.963039 36.016175 24.557748
F 28.963039 36.016175 46.386855
F 28.963039 36.016175 68.215963
F 28.963039 36.016175 90.045070
F 28.963039 36.016175 111.874177
F 28.963039 59.169432 2.728640
F 28.963039 59.169432 24.557748
F 28.963039 59.169432 46.386855
F 28.963039 59.169432 68.215963
F 28.963039 59.169432 90.045070
F 28.963039 59.169432 111.874177
F 2.227936 20.580673 2.728640
F 2.227936 20.580673 24.557747
F 2.227936 20.580673 46.386854
F 2.227936 20.580673 68.215962
F 2.227936 20.580673 90.045069
F 2.227936 20.580673 111.874177
F 2.227936 43.733930 2.728640
F 2.227936 43.733930 24.557747
F 2.227936 43.733930 46.386854
F 2.227936 43.733930 68.215962
F 2.227936 43.733930 90.045069
F 2.227936 43.733930 111.874177
F 2.227936 66.887188 2.728640
F 2.227936 66.887188 24.557747
F 2.227936 66.887188 46.386854
F 2.227936 66.887188 68.215962
F 2.227936 66.887188 90.045069
F 2.227936 66.887188 111.874177
F 28.963039 20.580673 2.728640
F 28.963039 20.580673 24.557747
F 28.963039 20.580673 46.386854
F 28.963039 20.580673 68.215962
F 28.963039 20.580673 90.045069
F 28.963039 20.580673 111.874177
F 28.963039 43.733930 2.728640
F 28.963039 43.733930 24.557747
F 28.963039 43.733930 46.386854
F 28.963039 43.733930 68.215962
F 28.963039 43.733930 90.045069
F 28.963039 43.733930 111.874177
F 28.963039 66.887188 2.728640
F 28.963039 66.887188 24.557747
F 28.963039 66.887188 46.386854
F 28.963039 66.887188 68.215962
F 28.963039 66.887188 90.045069
F 28.963039 66.887188 111.874177
F 11.139634 5.145165 2.728640
F 11.139634 5.145165 24.557747
F 11.139634 5.145165 46.386855
F 11.139634 5.145165 68.215962
F 11.139634 5.145165 90.045069
F 11.139634 5.145165 111.874177
F 11.139634 28.298422 2.728640
F 11.139634 28.298422 24.557747
F 11.139634 28.298422 46.386855
F 11.139634 28.298422 68.215962
F 11.139634 28.298422 90.045069
F 11.139634 28.298422 111.874177
F 11.139634 51.451680 2.728640
F 11.139634 51.451680 24.557747
F 11.139634 51.451680 46.386855
F 11.139634 51.451680 68.215962
F 11.139634 51.451680 90.045069
F 11.139634 51.451680 111.874177
F 37.874737 5.145165 2.728640
F 37.874737 5.145165 24.557747
F 37.874737 5.145165 46.386855
F 37.874737 5.145165 68.215962
F 37.874737 5.145165 90.045069
F 37.874737 5.145165 111.874177
F 37.874737 28.298422 2.728640
F 37.874737 28.298422 24.557747
F 37.874737 28.298422 46.386855
F 37.874737 28.298422 68.215962
F 37.874737 28.298422 90.045069
F 37.874737 28.298422 111.874177
F 37.874737 51.451680 2.728640
F 37.874737 51.451680 24.557747
F 37.874737 51.451680 46.386855
F 37.874737 51.451680 68.215962
F 37.874737 51.451680 90.045069
F 37.874737 51.451680 111.874177
F 11.139634 12.862917 2.728641
F 11.139634 12.862917 24.557748
F 11.139634 12.862917 46.386856
F 11.139634 12.862917 68.215963
F 11.139634 12.862917 90.045070
F 11.139634 12.862917 111.874178
F 11.139634 36.016175 2.728641
F 11.139634 36.016175 24.557748
F 11.139634 36.016175 46.386856
F 11.139634 36.016175 68.215963
F 11.139634 36.016175 90.045070
F 11.139634 36.016175 111.874178
F 11.139634 59.169432 2.728641
F 11.139634 59.169432 24.557748
F 11.139634 59.169432 46.386856
F 11.139634 59.169432 68.215963
F 11.139634 59.169432 90.045070
F 11.139634 59.169432 111.874178
F 37.874737 12.862917 2.728641
F 37.874737 12.862917 24.557748
F 37.874737 12.862917 46.386856
F 37.874737 12.862917 68.215963
F 37.874737 12.862917 90.045070
F 37.874737 12.862917 111.874178
F 37.874737 36.016175 2.728641
F 37.874737 36.016175 24.557748
F 37.874737 36.016175 46.386856
F 37.874737 36.016175 68.215963
F 37.874737 36.016175 90.045070
F 37.874737 36.016175 111.874178
F 37.874737 59.169432 2.728641
F 37.874737 59.169432 24.557748
F 37.874737 59.169432 46.386856
F 37.874737 59.169432 68.215963
F 37.874737 59.169432 90.045070
F 37.874737 59.169432 111.874178
F 11.139634 20.580672 2.728640
F 11.139634 20.580672 24.557748
F 11.139634 20.580672 46.386855
F 11.139634 20.580672 68.215962
F 11.139634 20.580672 90.045070
F 11.139634 20.580672 111.874177
F 11.139634 43.733930 2.728640
F 11.139634 43.733930 24.557748
F 11.139634 43.733930 46.386855
F 11.139634 43.733930 68.215962
F 11.139634 43.733930 90.045070
F 11.139634 43.733930 111.874177
F 11.139634 66.887187 2.728640
F 11.139634 66.887187 24.557748
F 11.139634 66.887187 46.386855
F 11.139634 66.887187 68.215962
F 11.139634 66.887187 90.045070
F 11.139634 66.887187 111.874177
F 37.874737 20.580672 2.728640
F 37.874737 20.580672 24.557748
F 37.874737 20.580672 46.386855
F 37.874737 20.580672 68.215962
F 37.874737 20.580672 90.045070
F 37.874737 20.580672 111.874177
F 37.874737 43.733930 2.728640
F 37.874737 43.733930 24.557748
F 37.874737 43.733930 46.386855
F 37.874737 43.733930 68.215962
F 37.874737 43.733930 90.045070
F 37.874737 43.733930 111.874177
F 37.874737 66.887187 2.728640
F 37.874737 66.887187 24.557748
F 37.874737 66.887187 46.386855
F 37.874737 66.887187 68.215962
F 37.874737 66.887187 90.045070
F 37.874737 66.887187 111.874177
F 20.051339 5.145164 2.728640
F 20.051339 5.145164 24.557748
F 20.051339 5.145164 46.386855
F 20.051339 5.145164 68.215963
F 20.051339 5.145164 90.045070
F 20.051339 5.145164 111.874177
F 20.051339 28.298422 2.728640
F 20.051339 28.298422 24.557748
F 20.051339 28.298422 46.386855
F 20.051339 28.298422 68.215963
F 20.051339 28.298422 90.045070
F 20.051339 28.298422 111.874177
F 20.051339 51.451679 2.728640
F 20.051339 51.451679 24.557748
F 20.051339 51.451679 46.386855
F 20.051339 51.451679 68.215963
F 20.051339 51.451679 90.045070
F 20.051339 51.451679 111.874177
F 46.786443 5.145164 2.728640
F 46.786443 5.145164 24.557748
F 46.786443 5.145164 46.386855
F 46.786443 5.145164 68.215963
F 46.786443 5.145164 90.045070
F 46.786443 5.145164 111.874177
F 46.786443 28.298422 2.728640
F 46.786443 28.298422 24.557748
F 46.786443 28.298422 46.386855
F 46.786443 28.298422 68.215963
F 46.786443 28.298422 90.045070
F 46.786443 28.298422 111.874177
F 46.786443 51.451679 2.728640
F 46.786443 51.451679 24.557748
F 46.786443 51.451679 46.386855
F 46.786443 51.451679 68.215963
F 46.786443 51.451679 90.045070
F 46.786443 51.451679 111.874177
F 20.051339 12.862917 2.728641
F 20.051339 12.862917 24.557749
F 20.051339 12.862917 46.386856
F 20.051339 12.862917 68.215963
F 20.051339 12.862917 90.045071
F 20.051339 12.862917 111.874178
F 20.051339 36.016174 2.728641
F 20.051339 36.016174 24.557749
F 20.051339 36.016174 46.386856
F 20.051339 36.016174 68.215963
F 20.051339 36.016174 90.045071
F 20.051339 36.016174 111.874178
F 20.051339 59.169432 2.728641
F 20.051339 59.169432 24.557749
F 20.051339 59.169432 46.386856
F 20.051339 59.169432 68.215963
F 20.051339 59.169432 90.045071
F 20.051339 59.169432 111.874178
F 46.786443 12.862917 2.728641
F 46.786443 12.862917 24.557749
F 46.786443 12.862917 46.386856
F 46.786443 12.862917 68.215963
F 46.786443 12.862917 90.045071
F 46.786443 12.862917 111.874178
F 46.786443 36.016174 2.728641
F 46.786443 36.016174 24.557749
F 46.786443 36.016174 46.386856
F 46.786443 36.016174 68.215963
F 46.786443 36.016174 90.045071
F 46.786443 36.016174 111.874178
F 46.786443 59.169432 2.728641
F 46.786443 59.169432 24.557749
F 46.786443 59.169432 46.386856
F 46.786443 59.169432 68.215963
F 46.786443 59.169432 90.045071
F 46.786443 59.169432 111.874178
F 20.051339 20.580672 2.728641
F 20.051339 20.580672 24.557748
F 20.051339 20.580672 46.386855
F 20.051339 20.580672 68.215963
F 20.051339 20.580672 90.045070
F 20.051339 20.580672 111.874178
F 20.051339 43.733929 2.728641
F 20.051339 43.733929 24.557748
F 20.051339 43.733929 46.386855
F 20.051339 43.733929 68.215963
F 20.051339 43.733929 90.045070
F 20.051339 43.733929 111.874178
F 20.051339 66.887187 2.728641
F 20.051339 66.887187 24.557748
F 20.051339 66.887187 46.386855
F 20.051339 66.887187 68.215963
F 20.051339 66.887187 90.045070
F 20.051339 66.887187 111.874178
F 46.786443 20.580672 2.728641
F 46.786443 20.580672 24.557748
F 46.786443 20.580672 46.386855
F 46.786443 20.580672 68.215963
F 46.786443 20.580672 90.045070
F 46.786443 20.580672 111.874178
F 46.786443 43.733929 2.728641
F 46.786443 43.733929 24.557748
F 46.786443 43.733929 46.386855
F 46.786443 43.733929 68.215963
F 46.786443 43.733929 90.045070
F 46.786443 43.733929 111.874178
F 46.786443 66.887187 2.728641
F 46.786443 66.887187 24.557748
F 46.786443 66.887187 46.386855
F 46.786443 66.887187 68.215963
F 46.786443 66.887187 90.045070
F 46.786443 66.887187 111.874178
F 2.227926 7.717749 6.366824
F 2.227926 7.717749 28.195932
F 2.227926 7.717749 50.025039
F 2.227926 7.717749 71.854146
F 2.227926 7.717749 93.683254
F 2.227926 7.717749 115.512361
F 2.227926 30.871007 6.366824
F 2.227926 30.871007 28.195932
F 2.227926 30.871007 50.025039
F 2.227926 30.871007 71.854146
F 2.227926 30.871007 93.683254
F 2.227926 30.871007 115.512361
F 2.227926 54.024264 6.366824
F 2.227926 54.024264 28.195932
F 2.227926 54.024264 50.025039
F 2.227926 54.024264 71.854146
F 2.227926 54.024264 93.683254
F 2.227926 54.024264 115.512361
F 28.963029 7.717749 6.366824
F 28.963029 7.717749 28.195932
F 28.963029 7.717749 50.025039
F 28.963029 7.717749 71.854146
F 28.963029 7.717749 93.683254
F 28.963029 7.717749 115.512361
F 28.963029 30.871007 6.366824
F 28.963029 30.871007 28.195932
F 28.963029 30.871007 50.025039
F 28.963029 30.871007 71.854146
F 28.963029 30.871007 93.683254
F 28.963029 30.871007 115.512361
F 28.963029 54.024264 6.366824
F 28.963029 54.024264 28.195932
F 28.963029 54.024264 50.025039
F 28.963029 54.024264 71.854146
F 28.963029 54.024264 93.683254
F 28.963029 54.024264 115.512361
F 2.227926 15.435502 6.366825
F 2.227926 15.435502 28.195933
F 2.227926 15.435502 50.025040
F 2.227926 15.435502 71.854147
F 2.227926 15.435502 93.683255
F 2.227926 15.435502 115.512362
F 2.227926 38.588760 6.366825
F 2.227926 38.588760 28.195933
F 2.227926 38.588760 50.025040
F 2.227926 38.588760 71.854147
F 2.227926 38.588760 93.683255
F 2.227926 38.588760 115.512362
F 2.227926 61.742017 6.366825
F 2.227926 61.742017 28.195933
F 2.227926 61.742017 50.025040
F 2.227926 61.742017 71.854147
F 2.227926 61.742017 93.683255
F 2.227926 61.742017 115.512362
F 28.963029 15.435502 6.366825
F 28.963029 15.435502 28.195933
F 28.963029 15.435502 50.025040
F 28.963029 15.435502 71.854147
F 28.963029 15.435502 93.683255
F 28.963029 15.435502 115.512362
F 28.963029 38.588760 6.366825
F 28.963029 38.588760 28.195933
F 28.963029 38.588760 50.025040
F 28.963029 38.588760 71.854147
F 28.963029 38.588760 93.683255
F 28.963029 38.588760 115.512362
F 28.963029 61.742017 6.366825
F 28.963029 61.742017 28.195933
F 28.963029 61.742017 50.025040
F 28.963029 61.742017 71.854147
F 28.963029 61.742017 93.683255
F 28.963029 61.742017 115.512362
F 2.227926 0.000000 6.366824
F 2.227926 0.000000 28.195932
F 2.227926 0.000000 50.025039
F 2.227926 0.000000 71.854146
F 2.227926 0.000000 93.683254
F 2.227926 0.000000 115.512361
F 2.227926 23.153257 6.366824
F 2.227926 23.153257 28.195932
F 2.227926 23.153257 50.025039
F 2.227926 23.153257 71.854146
F 2.227926 23.153257 93.683254
F 2.227926 23.153257 115.512361
F 2.227926 46.306515 6.366824
F 2.227926 46.306515 28.195932
F 2.227926 46.306515 50.025039
F 2.227926 46.306515 71.854146
F 2.227926 46.306515 93.683254
F 2.227926 46.306515 115.512361
F 28.963029 0.000000 6.366824
F 28.963029 0.000000 28.195932
F 28.963029 0.000000 50.025039
F 28.963029 0.000000 71.854146
F 28.963029 0.000000 93.683254
F 28.963029 0.000000 115.512361
F 28.963029 23.153257 6.366824
F 28.963029 23.153257 28.195932
F 28.963029 23.153257 50.025039
F 28.963029 23.153257 71.854146
F 28.963029 23.153257 93.683254
F 28.963029 23.153257 115.512361
F 28.963029 46.306515 6.366824
F 28.963029 46.306515 28.195932
F 28.963029 46.306515 50.025039
F 28.963029 46.306515 71.854146
F 28.963029 46.306515 93.683254
F 28.963029 46.306515 115.512361
F 11.139623 7.717750 6.366825
F 11.139623 7.717750 28.195932
F 11.139623 7.717750 50.025039
F 11.139623 7.717750 71.854147
F 11.139623 7.717750 93.683254
F 11.139623 7.717750 115.512362
F 11.139623 30.871007 6.366825
F 11.139623 30.871007 28.195932
F 11.139623 30.871007 50.025039
F 11.139623 30.871007 71.854147
F 11.139623 30.871007 93.683254
F 11.139623 30.871007 115.512362
F 11.139623 54.024265 6.366825
F 11.139623 54.024265 28.195932
F 11.139623 54.024265 50.025039
F 11.139623 54.024265 71.854147
F 11.139623 54.024265 93.683254
F 11.139623 54.024265 115.512362
F 37.874726 7.717750 6.366825
F 37.874726 7.717750 28.195932
F 37.874726 7.717750 50.025039
F 37.874726 7.717750 71.854147
F 37.874726 7.717750 93.683254
F 37.874726 7.717750 115.512362
F 37.874726 30.871007 6.366825
F 37.874726 30.871007 28.195932
F 37.874726 30.871007 50.025039
F 37.874726 30.871007 71.854147
F 37.874726 30.871007 93.683254
F 37.874726 30.871007 115.512362
F 37.874726 54.024265 6.366825
F 37.874726 54.024265 28.195932
F 37.874726 54.024265 50.025039
F 37.874726 54.024265 71.854147
F 37.874726 54.024265 93.683254
F 37.874726 54.024265 115.512362
F 11.139623 15.435503 6.366826
F 11.139623 15.435503 28.195933
F 11.139623 15.435503 50.025040
F 11.139623 15.435503 71.854148
F 11.139623 15.435503 93.683255
F 11.139623 15.435503 115.512363
F 11.139623 38.588760 6.366826
F 11.139623 38.588760 28.195933
F 11.139623 38.588760 50.025040
F 11.139623 38.588760 71.854148
F 11.139623 38.588760 93.683255
F 11.139623 38.588760 115.512363
F 11.139623 61.742018 6.366826
F 11.139623 61.742018 28.195933
F 11.139623 61.742018 50.025040
F 11.139623 61.742018 71.854148
F 11.139623 61.742018 93.683255
F 11.139623 61.742018 115.512363
F 37.874726 15.435503 6.366826
F 37.874726 15.435503 28.195933
F 37.874726 15.435503 50.025040
F 37.874726 15.435503 71.854148
F 37.874726 15.435503 93.683255
F 37.874726 15.435503 115.512363
F 37.874726 38.588760 6.366826
F 37.874726 38.588760 28.195933
F 37.874726 38.588760 50.025040
F 37.874726 38.588760 71.854148
F 37.874726 38.588760 93.683255
F 37.874726 38.588760 115.512363
F 37.874726 61.742018 6.366826
F 37.874726 61.742018 28.195933
F 37.874726 61.742018 50.025040
F 37.874726 61.742018 71.854148
F 37.874726 61.742018 93.683255
F 37.874726 61.742018 115.512363
F 11.139623 0.000000 6.366825
F 11.139623 0.000000 28.195932
F 11.139623 0.000000 50.025039
F 11.139623 0.000000 71.854147
F 11.139623 0.000000 93.683254
F 11.139623 0.000000 115.512362
F 11.139623 23.153258 6.366825
F 11.139623 23.153258 28.195932
F 11.139623 23.153258 50.025039
F 11.139623 23.153258 71.854147
F 11.139623 23.153258 93.683254
F 11.139623 23.153258 115.512362
F 11.139623 46.306515 6.366825
F 11.139623 46.306515 28.195932
F 11.139623 46.306515 50.025039
F 11.139623 46.306515 71.854147
F 11.139623 46.306515 93.683254
F 11.139623 46.306515 115.512362
F 37.874726 0.000000 6.366825
F 37.874726 0.000000 28.195932
F 37.874726 0.000000 50.025039
F 37.874726 0.000000 71.854147
F 37.874726 0.000000 93.683254
F 37.874726 0.000000 115.512362
F 37.874726 23.153258 6.366825
F 37.874726 23.153258 28.195932
F 37.874726 23.153258 50.025039
F 37.874726 23.153258 71.854147
F 37.874726 23.153258 93.683254
F 37.874726 23.153258 115.512362
F 37.874726 46.306515 6.366825
F 37.874726 46.306515 28.195932
F 37.874726 46.306515 50.025039
F 37.874726 46.306515 71.854147
F 37.874726 46.306515 93.683254
F 37.874726 46.306515 115.512362
F 20.051329 7.717751 6.366825
F 20.051329 7.717751 28.195933
F 20.051329 7.717751 50.025040
F 20.051329 7.717751 71.854148
F 20.051329 7.717751 93.683255
F 20.051329 7.717751 115.512362
F 20.051329 30.871008 6.366825
F 20.051329 30.871008 28.195933
F 20.051329 30.871008 50.025040
F 20.051329 30.871008 71.854148
F 20.051329 30.871008 93.683255
F 20.051329 30.871008 115.512362
F 20.051329 54.024266 6.366825
F 20.051329 54.024266 28.195933
F 20.051329 54.024266 50.025040
F 20.051329 54.024266 71.854148
F 20.051329 54.024266 93.683255
F 20.051329 54.024266 115.512362
F 46.786432 7.717751 6.366825
F 46.786432 7.717751 28.195933
F 46.786432 7.717751 50.025040
F 46.786432 7.717751 71.854148
F 46.786432 7.717751 93.683255
F 46.786432 7.717751 115.512362
F 46.786432 30.871008 6.366825
F 46.786432 30.871008 28.195933
F 46.786432 30.871008 50.025040
F 46.786432 30.871008 71.854148
F 46.786432 30.871008 93.683255
F 46.786432 30.871008 115.512362
F 46.786432 54.024266 6.366825
F 46.786432 54.024266 28.195933
F 46.786432 54.024266 50.025040
F 46.786432 54.024266 71.854148
F 46.786432 54.024266 93.683255
F 46.786432 54.024266 115.512362
F 20.051329 15.435503 6.366826
F 20.051329 15.435503 28.195934
F 20.051329 15.435503 50.025041
F 20.051329 15.435503 71.854149
F 20.051329 15.435503 93.683256
F 20.051329 15.435503 115.512363
F 20.051329 38.588761 6.366826
F 20.051329 38.588761 28.195934
F 20.051329 38.588761 50.025041
F 20.051329 38.588761 71.854149
F 20.051329 38.588761 93.683256
F 20.051329 38.588761 115.512363
F 20.051329 61.742018 6.366826
F 20.051329 61.742018 28.195934
F 20.051329 61.742018 50.025041
F 20.051329 61.742018 71.854149
F 20.051329 61.742018 93.683256
F 20.051329 61.742018 115.512363
F 46.786432 15.435503 6.366826
F 46.786432 15.435503 28.195934
F 46.786432 15.435503 50.025041
F 46.786432 15.435503 71.854149
F 46.786432 15.435503 93.683256
F 46.786432 15.435503 115.512363
F 46.786432 38.588761 6.366826
F 46.786432 38.588761 28.195934
F 46.786432 38.588761 50.025041
F 46.786432 38.588761 71.854149
F 46.786432 38.588761 93.683256
F 46.786432 38.588761 115.512363
F 46.786432 61.742018 6.366826
F 46.786432 61.742018 28.195934
F 46.786432 61.742018 50.025041
F 46.786432 61.742018 71.854149
F 46.786432 61.742018 93.683256
F 46.786432 61.742018 115.512363
F 20.051329 0.000001 6.366825
F 20.051329 0.000001 28.195933
F 20.051329 0.000001 50.025040
F 20.051329 0.000001 71.854148
F 20.051329 0.000001 93.683255
F 20.051329 0.000001 115.512362
F 20.051329 23.153259 6.366825
F 20.051329 23.153259 28.195933
F 20.051329 23.153259 50.025040
F 20.051329 23.153259 71.854148
F 20.051329 23.153259 93.683255
F 20.051329 23.153259 115.512362
F 20.051329 46.306516 6.366825
F 20.051329 46.306516 28.195933
F 20.051329 46.306516 50.025040
F 20.051329 46.306516 71.854148
F 20.051329 46.306516 93.683255
F 20.051329 46.306516 115.512362
F 46.786432 0.000001 6.366825
F 46.786432 0.000001 28.195933
F 46.786432 0.000001 50.025040
F 46.786432 0.000001 71.854148
F 46.786432 0.000001 93.683255
F 46.786432 0.000001 115.512362
F 46.786432 23.153259 6.366825
F 46.786432 23.153259 28.195933
F 46.786432 23.153259 50.025040
F 46.786432 23.153259 71.854148
F 46.786432 23.153259 93.683255
F 46.786432 23.153259 115.512362
F 46.786432 46.306516 6.366825
F 46.786432 46.306516 28.195933
F 46.786432 46.306516 50.025040
F 46.786432 46.306516 71.854148
F 46.786432 46.306516 93.683255
F 46.786432 46.306516 115.512362
F 4.455862 1.286291 2.728640
F 4.455862 1.286291 24.557747
F 4.455862 1.286291 46.386855
F 4.455862 1.286291 68.215962
F 4.455862 1.286291 90.045069
F 4.455862 1.286291 111.874177
F 4.455862 24.439548 2.728640
F 4.455862 24.439548 24.557747
F 4.455862 24.439548 46.386855
F 4.455862 24.439548 68.215962
F 4.455862 24.439548 90.045069
F 4.455862 24.439548 111.874177
F 4.455862 47.592806 2.728640
F 4.455862 47.592806 24.557747
F 4.455862 47.592806 46.386855
F 4.455862 47.592806 68.215962
F 4.455862 47.592806 90.045069
F 4.455862 47.592806 111.874177
F 31.190966 1.286291 2.728640
F 31.190966 1.286291 24.557747
F 31.190966 1.286291 46.386855
F 31.190966 1.286291 68.215962
F 31.190966 1.286291 90.045069
F 31.190966 1.286291 111.874177
F 31.190966 24.439548 2.728640
F 31.190966 24.439548 24.557747
F 31.190966 24.439548 46.386855
F 31.190966 24.439548 68.215962
F 31.190966 24.439548 90.045069
F 31.190966 24.439548 111.874177
F 31.190966 47.592806 2.728640
F 31.190966 47.592806 24.557747
F 31.190966 47.592806 46.386855
F 31.190966 47.592806 68.215962
F 31.190966 47.592806 90.045069
F 31.190966 47.592806 111.874177
F 4.455862 9.004040 2.728640
F 4.455862 9.004040 24.557747
F 4.455862 9.004040 46.386855
F 4.455862 9.004040 68.215962
F 4.455862 9.004040 90.045069
F 4.455862 9.004040 111.874177
F 4.455862 32.157298 2.728640
F 4.455862 32.157298 24.557747
F 4.455862 32.157298 46.386855
F 4.455862 32.157298 68.215962
F 4.455862 32.157298 90.045069
F 4.455862 32.157298 111.874177
F 4.455862 55.310555 2.728640
F 4.455862 55.310555 24.557747
F 4.455862 55.310555 46.386855
F 4.455862 55.310555 68.215962
F 4.455862 55.310555 90.045069
F 4.455862 55.310555 111.874177
F 31.190966 9.004040 2.728640
F 31.190966 9.004040 24.557747
F 31.190966 9.004040 46.386855
F 31.190966 9.004040 68.215962
F 31.190966 9.004040 90.045069
F 31.190966 9.004040 111.874177
F 31.190966 32.157298 2.728640
F 31.190966 32.157298 24.557747
F 31.190966 32.157298 46.386855
F 31.190966 32.157298 68.215962
F 31.190966 32.157298 90.045069
F 31.190966 32.157298 111.874177
F 31.190966 55.310555 2.728640
F 31.190966 55.310555 24.557747
F 31.190966 55.310555 46.386855
F 31.190966 55.310555 68.215962
F 31.190966 55.310555 90.045069
F 31.190966 55.310555 111.874177
F 4.455862 16.721795 2.728641
F 4.455862 16.721795 24.557748
F 4.455862 16.721795 46.386855
F 4.455862 16.721795 68.215963
F 4.455862 16.721795 90.045070
F 4.455862 16.721795 111.874178
F 4.455862 39.875053 2.728641
F 4.455862 39.875053 24.557748
F 4.455862 39.875053 46.386855
F 4.455862 39.875053 68.215963
F 4.455862 39.875053 90.045070
F 4.455862 39.875053 111.874178
F 4.455862 63.028310 2.728641
F 4.455862 63.028310 24.557748
F 4.455862 63.028310 46.386855
F 4.455862 63.028310 68.215963
F 4.455862 63.028310 90.045070
F 4.455862 63.028310 111.874178
F 31.190966 16.721795 2.728641
F 31.190966 16.721795 24.557748
F 31.190966 16.721795 46.386855
F 31.190966 16.721795 68.215963
F 31.190966 16.721795 90.045070
F 31.190966 16.721795 111.874178
F 31.190966 39.875053 2.728641
F 31.190966 39.875053 24.557748
F 31.190966 39.875053 46.386855
F 31.190966 39.875053 68.215963
F 31.190966 39.875053 90.045070
F 31.190966 39.875053 111.874178
F 31.190966 63.028310 2.728641
F 31.190966 63.028310 24.557748
F 31.190966 63.028310 46.386855
F 31.190966 63.028310 68.215963
F 31.190966 63.028310 90.045070
F 31.190966 63.028310 111.874178
F 13.367562 1.286290 2.728640
F 13.367562 1.286290 24.557748
F 13.367562 1.286290 46.386855
F 13.367562 1.286290 68.215962
F 13.367562 1.286290 90.045070
F 13.367562 1.286290 111.874177
F 13.367562 24.439548 2.728640
F 13.367562 24.439548 24.557748
F 13.367562 24.439548 46.386855
F 13.367562 24.439548 68.215962
F 13.367562 24.439548 90.045070
F 13.367562 24.439548 111.874177
F 13.367562 47.592806 2.728640
F 13.367562 47.592806 24.557748
F 13.367562 47.592806 46.386855
F 13.367562 47.592806 68.215962
F 13.367562 47.592806 90.045070
F 13.367562 47.592806 111.874177
F 40.102665 1.286290 2.728640
F 40.102665 1.286290 24.557748
F 40.102665 1.286290 46.386855
F 40.102665 1.286290 68.215962
F 40.102665 1.286290 90.045070
F 40.102665 1.286290 111.874177
F 40.102665 24.439548 2.728640
F 40.102665 24.439548 24.557748
F 40.102665 24.439548 46.386855
F 40.102665 24.439548 68.215962
F 40.102665 24.439548 90.045070
F 40.102665 24.439548 111.874177
F 40.102665 47.592806 2.728640
F 40.102665 47.592806 24.557748
F 40.102665 47.592806 46.386855
F 40.102665 47.592806 68.215962
F 40.102665 47.592806 90.045070
F 40.102665 47.592806 111.874177
F 13.367562 9.004040 2.728640
F 13.367562 9.004040 24.557748
F 13.367562 9.004040 46.386855
F 13.367562 9.004040 68.215962
F 13.367562 9.004040 90.045070
F 13.367562 9.004040 111.874177
F 13.367562 32.157297 2.728640
F 13.367562 32.157297 24.557748
F 13.367562 32.157297 46.386855
F 13.367562 32.157297 68.215962
F 13.367562 32.157297 90.045070
F 13.367562 32.157297 111.874177
F 13.367562 55.310555 2.728640
F 13.367562 55.310555 24.557748
F 13.367562 55.310555 46.386855
F 13.367562 55.310555 68.215962
F 13.367562 55.310555 90.045070
F 13.367562 55.310555 111.874177
F 40.102665 9.004040 2.728640
F 40.102665 9.004040 24.557748
F 40.102665 9.004040 46.386855
F 40.102665 9.004040 68.215962
F 40.102665 9.004040 90.045070
F 40.102665 9.004040 111.874177
F 40.102665 32.157297 2.728640
F 40.102665 32.157297 24.557748
F 40.102665 32.157297 46.386855
F 40.102665 32.157297 68.215962
F 40.102665 32.157297 90.045070
F 40.102665 32.157297 111.874177
F 40.102665 55.310555 2.728640
F 40.102665 55.310555 24.557748
F 40.102665 55.310555 46.386855
F 40.102665 55.310555 68.215962
F 40.102665 55.310555 90.045070
F 40.102665 55.310555 111.874177
F 13.367562 16.721795 2.728641
F 13.367562 16.721795 24.557748
F 13.367562 16.721795 46.386856
F 13.367562 16.721795 68.215963
F 13.367562 16.721795 90.045071
F 13.367562 16.721795 111.874178
F 13.367562 39.875053 2.728641
F 13.367562 39.875053 24.557748
F 13.367562 39.875053 46.386856
F 13.367562 39.875053 68.215963
F 13.367562 39.875053 90.045071
F 13.367562 39.875053 111.874178
F 13.367562 63.028310 2.728641
F 13.367562 63.028310 24.557748
F 13.367562 63.028310 46.386856
F 13.367562 63.028310 68.215963
F 13.367562 63.028310 90.045071
F 13.367562 63.028310 111.874178
F 40.102665 16.721795 2.728641
F 40.102665 16.721795 24.557748
F 40.102665 16.721795 46.386856
F 40.102665 16.721795 68.215963
F 40.102665 16.721795 90.045071
F 40.102665 16.721795 111.874178
F 40.102665 39.875053 2.728641
F 40.102665 39.875053 24.557748
F 40.102665 39.875053 46.386856
F 40.102665 39.875053 68.215963
F 40.102665 39.875053 90.045071
F 40.102665 39.875053 111.874178
F 40.102665 63.028310 2.728641
F 40.102665 63.028310 24.557748
F 40.102665 63.028310 46.386856
F 40.102665 63.028310 68.215963
F 40.102665 63.028310 90.045071
F 40.102665 63.028310 111.874178
F 22.279267 1.286290 2.728640
F 22.279267 1.286290 24.557748
F 22.279267 1.286290 46.386855
F 22.279267 1.286290 68.215962
F 22.279267 1.286290 90.045070
F 22.279267 1.286290 111.874177
F 22.279267 24.439548 2.728640
F 22.279267 24.439548 24.557748
F 22.279267 24.439548 46.386855
F 22.279267 24.439548 68.215962
F 22.279267 24.439548 90.045070
F 22.279267 24.439548 111.874177
F 22.279267 47.592805 2.728640
F 22.279267 47.592805 24.557748
F 22.279267 47.592805 46.386855
F 22.279267 47.592805 68.215962
F 22.279267 47.592805 90.045070
F 22.279267 47.592805 111.874177
F 49.014370 1.286290 2.728640
F 49.014370 1.286290 24.557748
F 49.014370 1.286290 46.386855
F 49.014370 1.286290 68.215962
F 49.014370 1.286290 90.045070
F 49.014370 1.286290 111.874177
F 49.014370 24.439548 2.728640
F 49.014370 24.439548 24.557748
F 49.014370 24.439548 46.386855
F 49.014370 24.439548 68.215962
F 49.014370 24.439548 90.045070
F 49.014370 24.439548 111.874177
F 49.014370 47.592805 2.728640
F 49.014370 47.592805 24.557748
F 49.014370 47.592805 46.386855
F 49.014370 47.592805 68.215962
F 49.014370 47.592805 90.045070
F 49.014370 47.592805 111.874177
F 22.279267 9.004040 2.728640
F 22.279267 9.004040 24.557748
F 22.279267 9.004040 46.386855
F 22.279267 9.004040 68.215962
F 22.279267 9.004040 90.045070
F 22.279267 9.004040 111.874177
F 22.279267 32.157297 2.728640
F 22.279267 32.157297 24.557748
F 22.279267 32.157297 46.386855
F 22.279267 32.157297 68.215962
F 22.279267 32.157297 90.045070
F 22.279267 32.157297 111.874177
F 22.279267 55.310555 2.728640
F 22.279267 55.310555 24.557748
F 22.279267 55.310555 46.386855
F 22.279267 55.310555 68.215962
F 22.279267 55.310555 90.045070
F 22.279267 55.310555 111.874177
F 49.014370 9.004040 2.728640
F 49.014370 9.004040 24.557748
F 49.014370 9.004040 46.386855
F 49.014370 9.004040 68.215962
F 49.014370 9.004040 90.045070
F 49.014370 9.004040 111.874177
F 49.014370 32.157297 2.728640
F 49.014370 32.157297 24.557748
F 49.014370 32.157297 46.386855
F 49.014370 32.157297 68.215962
F 49.014370 32.157297 90.045070
F 49.014370 32.157297 111.874177
F 49.014370 55.310555 2.728640
F 49.014370 55.310555 24.557748
F 49.014370 55.310555 46.386855
F 49.014370 55.310555 68.215962
F 49.014370 55.310555 90.045070
F 49.014370 55.310555 111.874177
F 22.279267 16.721795 2.728641
F 22.279267 16.721795 24.557748
F 22.279267 16.721795 46.386856
F 22.279267 16.721795 68.215963
F 22.279267 16.721795 90.045071
F 22.279267 16.721795 111.874178
F 22.279267 39.875052 2.728641
F 22.279267 39.875052 24.557748
F 22.279267 39.875052 46.386856
F 22.279267 39.875052 68.215963
F 22.279267 39.875052 90.045071
F 22.279267 39.875052 111.874178
F 22.279267 63.028310 2.728641
F 22.279267 63.028310 24.557748
F 22.279267 63.028310 46.386856
F 22.279267 63.028310 68.215963
F 22.279267 63.028310 90.045071
F 22.279267 63.028310 111.874178
F 49.014370 16.721795 2.728641
F 49.014370 16.721795 24.557748
F 49.014370 16.721795 46.386856
F 49.014370 16.721795 68.215963
F 49.014370 16.721795 90.045071
F 49.014370 16.721795 111.874178
F 49.014370 39.875052 2.728641
F 49.014370 39.875052 24.557748
F 49.014370 39.875052 46.386856
F 49.014370 39.875052 68.215963
F 49.014370 39.875052 90.045071
F 49.014370 39.875052 111.874178
F 49.014370 63.028310 2.728641
F 49.014370 63.028310 24.557748
F 49.014370 63.028310 46.386856
F 49.014370 63.028310 68.215963
F 49.014370 63.028310 90.045071
F 49.014370 63.028310 111.874178
F 4.455847 3.858875 6.366824
F 4.455847 3.858875 28.195932
F 4.455847 3.858875 50.025039
F 4.455847 3.858875 71.854146
F 4.455847 3.858875 93.683254
F 4.455847 3.858875 115.512361
F 4.455847 27.012132 6.366824
F 4.455847 27.012132 28.195932
F 4.455847 27.012132 50.025039
F 4.455847 27.012132 71.854146
F 4.455847 27.012132 93.683254
F 4.455847 27.012132 115.512361
F 4.455847 50.165390 6.366824
F 4.455847 50.165390 28.195932
F 4.455847 50.165390 50.025039
F 4.455847 50.165390 71.854146
F 4.455847 50.165390 93.683254
F 4.455847 50.165390 115.512361
F 31.190951 3.858875 6.366824
F 31.190951 3.858875 28.195932
F 31.190951 3.858875 50.025039
F 31.190951 3.858875 71.854146
F 31.190951 3.858875 93.683254
F 31.190951 3.858875 115.512361
F 31.190951 27.012132 6.366824
F 31.190951 27.012132 28.195932
F 31.190951 27.012132 50.025039
F 31.190951 27.012132 71.854146
F 31.190951 27.012132 93.683254
F 31.190951 27.012132 115.512361
F 31.190951 50.165390 6.366824
F 31.190951 50.165390 28.195932
F 31.190951 50.165390 50.025039
F 31.190951 50.165390 71.854146
F 31.190951 50.165390 93.683254
F 31.190951 50.165390 115.512361
F 4.455847 11.576625 6.366824
F 4.455847 11.576625 28.195932
F 4.455847 11.576625 50.025039
F 4.455847 11.576625 71.854147
F 4.455847 11.576625 93.683254
F 4.455847 11.576625 115.512361
F 4.455847 34.729882 6.366824
F 4.455847 34.729882 28.195932
F 4.455847 34.729882 50.025039
F 4.455847 34.729882 71.854147
F 4.455847 34.729882 93.683254
F 4.455847 34.729882 115.512361
F 4.455847 57.883140 6.366824
F 4.455847 57.883140 28.195932
F 4.455847 57.883140 50.025039
F 4.455847 57.883140 71.854147
F 4.455847 57.883140 93.683254
F 4.455847 57.883140 115.512361
F 31.190951 11.576625 6.366824
F 31.190951 11.576625 28.195932
F 31.190951 11.576625 50.025039
F 31.190951 11.576625 71.854147
F 31.190951 11.576625 93.683254
F 31.190951 11.576625 115.512361
F 31.190951 34.729882 6.366824
F 31.190951 34.729882 28.195932
F 31.190951 34.729882 50.025039
F 31.190951 34.729882 71.854147
F 31.190951 34.729882 93.683254
F 31.190951 34.729882 115.512361
F 31.190951 57.883140 6.366824
F 31.190951 57.883140 28.195932
F 31.190951 57.883140 50.025039
F 31.190951 57.883140 71.854147
F 31.190951 57.883140 93.683254
F 31.190951 57.883140 115.512361
F 4.455847 19.294380 6.366825
F 4.455847 19.294380 28.195932
F 4.455847 19.294380 50.025040
F 4.455847 19.294380 71.854147
F 4.455847 19.294380 93.683254
F 4.455847 19.294380 115.512362
F 4.455847 42.447638 6.366825
F 4.455847 42.447638 28.195932
F 4.455847 42.447638 50.025040
F 4.455847 42.447638 71.854147
F 4.455847 42.447638 93.683254
F 4.455847 42.447638 115.512362
F 4.455847 65.600895 6.366825
F 4.455847 65.600895 28.195932
F 4.455847 65.600895 50.025040
F 4.455847 65.600895 71.854147
F 4.455847 65.600895 93.683254
F 4.455847 65.600895 115.512362
F 31.190951 19.294380 6.366825
F 31.190951 19.294380 28.195932
F 31.190951 19.294380 50.025040
F 31.190951 19.294380 71.854147
F 31.190951 19.294380 93.683254
F 31.190951 19.294380 115.512362
F 31.190951 42.447638 6.366825
F 31.190951 42.447638 28.195932
F 31.190951 42.447638 50.025040
F 31.190951 42.447638 71.854147
F 31.190951 42.447638 93.683254
F 31.190951 42.447638 115.512362
F 31.190951 65.600895 6.366825
F 31.190951 65.600895 28.195932
F 31.190951 65.600895 50.025040
F 31.190951 65.600895 71.854147
F 31.190951 65.600895 93.683254
F 31.190951 65.600895 115.512362
F 13.367547 3.858876 6.366825
F 13.367547 3.858876 28.195933
F 13.367547 3.858876 50.025040
F 13.367547 3.858876 71.854147
F 13.367547 3.858876 93.683255
F 13.367547 3.858876 115.512362
F 13.367547 27.012134 6.366825
F 13.367547 27.012134 28.195933
F 13.367547 27.012134 50.025040
F 13.367547 27.012134 71.854147
F 13.367547 27.012134 93.683255
F 13.367547 27.012134 115.512362
F 13.367547 50.165391 6.366825
F 13.367547 50.165391 28.195933
F 13.367547 50.165391 50.025040
F 13.367547 50.165391 71.854147
F 13.367547 50.165391 93.683255
F 13.367547 50.165391 115.512362
F 40.102650 3.858876 6.366825
F 40.102650 3.858876 28.195933
F 40.102650 3.858876 50.025040
F 40.102650 3.858876 71.854147
F 40.102650 3.858876 93.683255
F 40.102650 3.858876 115.512362
F 40.102650 27.012134 6.366825
F 40.102650 27.012134 28.195933
F 40.102650 27.012134 50.025040
F 40.102650 27.012134 71.854147
F 40.102650 27.012134 93.683255
F 40.102650 27.012134 115.512362
F 40.102650 50.165391 6.366825
F 40.102650 50.165391 28.195933
F 40.102650 50.165391 50.025040
F 40.102650 50.165391 71.854147
F 40.102650 50.165391 93.683255
F 40.102650 50.165391 115.512362
F 13.367547 11.576626 6.366825
F 13.367547 11.576626 28.195933
F 13.367547 11.576626 50.025040
F 13.367547 11.576626 71.854148
F 13.367547 11.576626 93.683255
F 13.367547 11.576626 115.512362
F 13.367547 34.729884 6.366825
F 13.367547 34.729884 28.195933
F 13.367547 34.729884 50.025040
F 13.367547 34.729884 71.854148
F 13.367547 34.729884 93.683255
F 13.367547 34.729884 115.512362
F 13.367547 57.883141 6.366825
F 13.367547 57.883141 28.195933
F 13.367547 57.883141 50.025040
F 13.367547 57.883141 71.854148
F 13.367547 57.883141 93.683255
F 13.367547 57.883141 115.512362
F 40.102650 11.576626 6.366825
F 40.102650 11.576626 28.195933
F 40.102650 11.576626 50.025040
F 40.102650 11.576626 71.854148
F 40.102650 11.576626 93.683255
F 40.102650 11.576626 115.512362
F 40.102650 34.729884 6.366825
F 40.102650 34.729884 28.195933
F 40.102650 34.729884 50.025040
F 40.102650 34.729884 71.854148
F 40.102650 34.729884 93.683255
F 40.102650 34.729884 115.512362
F 40.102650 57.883141 6.366825
F 40.102650 57.883141 28.195933
F 40.102650 57.883141 50.025040
F 40.102650 57.883141 71.854148
F 40.102650 57.883141 93.683255
F 40.102650 57.883141 115.512362
F 13.367547 19.294382 6.366826
F 13.367547 19.294382 28.195933
F 13.367547 19.294382 50.025041
F 13.367547 19.294382 71.854148
F 13.367547 19.294382 93.683255
F 13.367547 19.294382 115.512363
F 13.367547 42.447639 6.366826
F 13.367547 42.447639 28.195933
F 13.367547 42.447639 50.025041
F 13.367547 42.447639 71.854148
F 13.367547 42.447639 93.683255
F 13.367547 42.447639 115.512363
F 13.367547 65.600897 6.366826
F 13.367547 65.600897 28.195933
F 13.367547 65.600897 50.025041
F 13.367547 65.600897 71.854148
F 13.367547 65.600897 93.683255
F 13.367547 65.600897 115.512363
F 40.102650 19.294382 6.366826
F 40.102650 19.294382 28.195933
F 40.102650 19.294382 50.025041
F 40.102650 19.294382 71.854148
F 40.102650 19.294382 93.683255
F 40.102650 19.294382 115.512363
F 40.102650 42.447639 6.366826
F 40.102650 42.447639 28.195933
F 40.102650 42.447639 50.025041
F 40.102650 42.447639 71.854148
F 40.102650 42.447639 93.683255
F 40.102650 42.447639 115.512363
F 40.102650 65.600897 6.366826
F 40.102650 65.600897 28.195933
F 40.102650 65.600897 50.025041
F 40.102650 65.600897 71.854148
F 40.102650 65.600897 93.683255
F 40.102650 65.600897 115.512363
F 22.279254 3.858875 6.366825
F 22.279254 3.858875 28.195932
F 22.279254 3.858875 50.025040
F 22.279254 3.858875 71.854147
F 22.279254 3.858875 93.683254
F 22.279254 3.858875 115.512362
F 22.279254 27.012133 6.366825
F 22.279254 27.012133 28.195932
F 22.279254 27.012133 50.025040
F 22.279254 27.012133 71.854147
F 22.279254 27.012133 93.683254
F 22.279254 27.012133 115.512362
F 22.279254 50.165390 6.366825
F 22.279254 50.165390 28.195932
F 22.279254 50.165390 50.025040
F 22.279254 50.165390 71.854147
F 22.279254 50.165390 93.683254
F 22.279254 50.165390 115.512362
F 49.014357 3.858875 6.366825
F 49.014357 3.858875 28.195932
F 49.014357 3.858875 50.025040
F 49.014357 3.858875 71.854147
F 49.014357 3.858875 93.683254
F 49.014357 3.858875 115.512362
F 49.014357 27.012133 6.366825
F 49.014357 27.012133 28.195932
F 49.014357 27.012133 50.025040
F 49.014357 27.012133 71.854147
F 49.014357 27.012133 93.683254
F 49.014357 27.012133 115.512362
F 49.014357 50.165390 6.366825
F 49.014357 50.165390 28.195932
F 49.014357 50.165390 50.025040
F 49.014357 50.165390 71.854147
F 49.014357 50.165390 93.683254
F 49.014357 50.165390 115.512362
F 22.279254 11.576625 6.366825
F 22.279254 11.576625 28.195932
F 22.279254 11.576625 50.025040
F 22.279254 11.576625 71.854147
F 22.279254 11.576625 93.683255
F 22.279254 11.576625 115.512362
F 22.279254 34.729883 6.366825
F 22.279254 34.729883 28.195932
F 22.279254 34.729883 50.025040
F 22.279254 34.729883 71.854147
F 22.279254 34.729883 93.683255
F 22.279254 34.729883 115.512362
F 22.279254 57.883140 6.366825
F 22.279254 57.883140 28.195932
F 22.279254 57.883140 50.025040
F 22.279254 57.883140 71.854147
F 22.279254 57.883140 93.683255
F 22.279254 57.883140 115.512362
F 49.014357 11.576625 6.366825
F 49.014357 11.576625 28.195932
F 49.014357 11.576625 50.025040
F 49.014357 11.576625 71.854147
F 49.014357 11.576625 93.683255
F 49.014357 11.576625 115.512362
F 49.014357 34.729883 6.366825
F 49.014357 34.729883 28.195932
F 49.014357 34.729883 50.025040
F 49.014357 34.729883 71.854147
F 49.014357 34.729883 93.683255
F 49.014357 34.729883 115.512362
F 49.014357 57.883140 6.366825
F 49.014357 57.883140 28.195932
F 49.014357 57.883140 50.025040
F 49.014357 57.883140 71.854147
F 49.014357 57.883140 93.683255
F 49.014357 57.883140 115.512362
F 22.279254 19.294381 6.366825
F 22.279254 19.294381 28.195933
F 22.279254 19.294381 50.025040
F 22.279254 19.294381 71.854148
F 22.279254 19.294381 93.683255
F 22.279254 19.294381 115.512362
F 22.279254 42.447638 6.366825
F 22.279254 42.447638 28.195933
F 22.279254 42.447638 50.025040
F 22.279254 42.447638 71.854148
F 22.279254 42.447638 93.683255
F 22.279254 42.447638 115.512362
F 22.279254 65.600896 6.366825
F 22.279254 65.600896 28.195933
F 22.279254 65.600896 50.025040
F 22.279254 65.600896 71.854148
F 22.279254 65.600896 93.683255
F 22.279254 65.600896 115.512362
F 49.014357 19.294381 6.366825
F 49.014357 19.294381 28.195933
F 49.014357 19.294381 50.025040
F 49.014357 19.294381 71.854148
F 49.014357 19.294381 93.683255
F 49.014357 19.294381 115.512362
F 49.014357 42.447638 6.366825
F 49.014357 42.447638 28.195933
F 49.014357 42.447638 50.025040
F 49.014357 42.447638 71.854148
F 49.014357 42.447638 93.683255
F 49.014357 42.447638 115.512362
F 49.014357 65.600896 6.366825
F 49.014357 65.600896 28.195933
F 49.014357 65.600896 50.025040
F 49.014357 65.600896 71.854148
F 49.014357 65.600896 93.683255
F 49.014357 65.600896 115.512362
F 4.455860 3.858875 3.638187
F 4.455860 3.858875 25.467294
F 4.455860 3.858875 47.296402
F 4.455860 3.858875 69.125509
F 4.455860 3.858875 90.954616
F 4.455860 3.858875 112.783724
F 4.455860 27.012133 3.638187
F 4.455860 27.012133 25.467294
F 4.455860 27.012133 47.296402
F 4.455860 27.012133 69.125509
F 4.455860 27.012133 90.954616
F 4.455860 27.012133 112.783724
F 4.455860 50.165390 3.638187
F 4.455860 50.165390 25.467294
F 4.455860 50.165390 47.296402
F 4.455860 50.165390 69.125509
F 4.455860 50.165390 90.954616
F 4.455860 50.165390 112.783724
F 31.190963 3.858875 3.638187
F 31.190963 3.858875 25.467294
F 31.190963 3.858875 47.296402
F 31.190963 3.858875 69.125509
F 31.190963 3.858875 90.954616
F 31.190963 3.858875 112.783724
F 31.190963 27.012133 3.638187
F 31.190963 27.012133 25.467294
F 31.190963 27.012133 47.296402
F 31.190963 27.012133 69.125509
F 31.190963 27.012133 90.954616
F 31.190963 27.012133 112.783724
F 31.190963 50.165390 3.638187
F 31.190963 50.165390 25.467294
F 31.190963 50.165390 47.296402
F 31.190963 50.165390 69.125509
F 31.190963 50.165390 90.954616
F 31.190963 50.165390 112.783724
F 4.455860 11.576625 3.638187
F 4.455860 11.576625 25.467294
F 4.455860 11.576625 47.296401
F 4.455860 11.576625 69.125509
F 4.455860 11.576625 90.954616
F 4.455860 11.576625 112.783724
F 4.455860 34.729883 3.638187
F 4.455860 34.729883 25.467294
F 4.455860 34.729883 47.296401
F 4.455860 34.729883 69.125509
F 4.455860 34.729883 90.954616
F 4.455860 34.729883 112.783724
F 4.455860 57.883140 3.638187
F 4.455860 57.883140 25.467294
F 4.455860 57.883140 47.296401
F 4.455860 57.883140 69.125509
F 4.455860 57.883140 90.954616
F 4.455860 57.883140 112.783724
F 31.190963 11.576625 3.638187
F 31.190963 11.576625 25.467294
F 31.190963 11.576625 47.296401
F 31.190963 11.576625 69.125509
F 31.190963 11.576625 90.954616
F 31.190963 11.576625 112.783724
F 31.190963 34.729883 3.638187
F 31.190963 34.729883 25.467294
F 31.190963 34.729883 47.296401
F 31.190963 34.729883 69.125509
F 31.190963 34.729883 90.954616
F 31.190963 34.729883 112.783724
F 31.190963 57.883140 3.638187
F 31.190963 57.883140 25.467294
F 31.190963 57.883140 47.296401
F 31.190963 57.883140 69.125509
F 31.190963 57.883140 90.954616
F 31.190963 57.883140 112.783724
F 4.455860 19.294381 3.638186
F 4.455860 19.294381 25.467294
F 4.455860 19.294381 47.296401
F 4.455860 19.294381 69.125508
F 4.455860 19.294381 90.954616
F 4.455860 19.294381 112.783723
F 4.455860 42.447638 3.638186
F 4.455860 42.447638 25.467294
F 4.455860 42.447638 47.296401
F 4.455860 42.447638 69.125508
F 4.455860 42.447638 90.954616
F 4.455860 42.447638 112.783723
F 4.455860 65.600896 3.638186
F 4.455860 65.600896 25.467294
F 4.455860 65.600896 47.296401
F 4.455860 65.600896 69.125508
F 4.455860 65.600896 90.954616
F 4.455860 65.600896 112.783723
F 31.190963 19.294381 3.638186
F 31.190963 19.294381 25.467294
F 31.190963 19.294381 47.296401
F 31.190963 19.294381 69.125508
F 31.190963 19.294381 90.954616
F 31.190963 19.294381 112.783723
F 31.190963 42.447638 3.638186
F 31.190963 42.447638 25.467294
F 31.190963 42.447638 47.296401
F 31.190963 42.447638 69.125508
F 31.190963 42.447638 90.954616
F 31.190963 42.447638 112.783723
F 31.190963 65.600896 3.638186
F 31.190963 65.600896 25.467294
F 31.190963 65.600896 47.296401
F 31.190963 65.600896 69.125508
F 31.190963 65.600896 90.954616
F 31.190963 65.600896 112.783723
F 13.367560 3.858876 3.638186
F 13.367560 3.858876 25.467294
F 13.367560 3.858876 47.296401
F 13.367560 3.858876 69.125508
F 13.367560 3.858876 90.954616
F 13.367560 3.858876 112.783723
F 13.367560 27.012133 3.638186
F 13.367560 27.012133 25.467294
F 13.367560 27.012133 47.296401
F 13.367560 27.012133 69.125508
F 13.367560 27.012133 90.954616
F 13.367560 27.012133 112.783723
F 13.367560 50.165391 3.638186
F 13.367560 50.165391 25.467294
F 13.367560 50.165391 47.296401
F 13.367560 50.165391 69.125508
F 13.367560 50.165391 90.954616
F 13.367560 50.165391 112.783723
F 40.102663 3.858876 3.638186
F 40.102663 3.858876 25.467294
F 40.102663 3.858876 47.296401
F 40.102663 3.858876 69.125508
F 40.102663 3.858876 90.954616
F 40.102663 3.858876 112.783723
F 40.102663 27.012133 3.638186
F 40.102663 27.012133 25.467294
F 40.102663 27.012133 47.296401
F 40.102663 27.012133 69.125508
F 40.102663 27.012133 90.954616
F 40.102663 27.012133 112.783723
F 40.102663 50.165391 3.638186
F 40.102663 50.165391 25.467294
F 40.102663 50.165391 47.296401
F 40.102663 50.165391 69.125508
F 40.102663 50.165391 90.954616
F 40.102663 50.165391 112.783723
F 13.367560 11.576626 3.638186
F 13.367560 11.576626 25.467293
F 13.367560 11.576626 47.296401
F 13.367560 11.576626 69.125508
F 13.367560 11.576626 90.954616
F 13.367560 11.576626 112.783723
F 13.367560 34.729883 3.638186
F 13.367560 34.729883 25.467293
F 13.367560 34.729883 47.296401
F 13.367560 34.729883 69.125508
F 13.367560 34.729883 90.954616
F 13.367560 34.729883 112.783723
F 13.367560 57.883141 3.638186
F 13.367560 57.883141 25.467293
F 13.367560 57.883141 47.296401
F 13.367560 57.883141 69.125508
F 13.367560 57.883141 90.954616
F 13.367560 57.883141 112.783723
F 40.102663 11.576626 3.638186
F 40.102663 11.576626 25.467293
F 40.102663 11.576626 47.296401
F 40.102663 11.576626 69.125508
F 40.102663 11.576626 90.954616
F 40.102663 11.576626 112.783723
F 40.102663 34.729883 3.638186
F 40.102663 34.729883 25.467293
F 40.102663 34.729883 47.296401
F 40.102663 34.729883 69.125508
F 40.102663 34.729883 90.954616
F 40.102663 34.729883 112.783723
F 40.102663 57.883141 3.638186
F 40.102663 57.883141 25.467293
F 40.102663 57.883141 47.296401
F 40.102663 57.883141 69.125508
F 40.102663 57.883141 90.954616
F 40.102663 57.883141 112.783723
F 13.367560 19.294381 3.638186
F 13.367560 19.294381 25.467293
F 13.367560 19.294381 47.296400
F 13.367560 19.294381 69.125508
F 13.367560 19.294381 90.954615
F 13.367560 19.294381 112.783722
F 13.367560 42.447639 3.638186
F 13.367560 42.447639 25.467293
F 13.367560 42.447639 47.296400
F 13.367560 42.447639 69.125508
F 13.367560 42.447639 90.954615
F 13.367560 42.447639 112.783722
F 13.367560 65.600896 3.638186
F 13.367560 65.600896 25.467293
F 13.367560 65.600896 47.296400
F 13.367560 65.600896 69.125508
F 13.367560 65.600896 90.954615
F 13.367560 65.600896 112.783722
F 40.102663 19.294381 3.638186
F 40.102663 19.294381 25.467293
F 40.102663 19.294381 47.296400
F 40.102663 19.294381 69.125508
F 40.102663 19.294381 90.954615
F 40.102663 19.294381 112.783722
F 40.102663 42.447639 3.638186
F 40.102663 42.447639 25.467293
F 40.102663 42.447639 47.296400
F 40.102663 42.447639 69.125508
F 40.102663 42.447639 90.954615
F 40.102663 42.447639 112.783722
F 40.102663 65.600896 3.638186
F 40.102663 65.600896 25.467293
F 40.102663 65.600896 47.296400
F 40.102663 65.600896 69.125508
F 40.102663 65.600896 90.954615
F 40.102663 65.600896 112.783722
F 22.279265 3.858875 3.638187
F 22.279265 3.858875 25.467294
F 22.279265 3.858875 47.296401
F 22.279265 3.858875 69.125509
F 22.279265 3.858875 90.954616
F 22.279265 3.858875 112.783724
F 22.279265 27.012133 3.638187
F 22.279265 27.012133 25.467294
F 22.279265 27.012133 47.296401
F 22.279265 27.012133 69.125509
F 22.279265 27.012133 90.954616
F 22.279265 27.012133 112.783724
F 22.279265 50.165390 3.638187
F 22.279265 50.165390 25.467294
F 22.279265 50.165390 47.296401
F 22.279265 50.165390 69.125509
F 22.279265 50.165390 90.954616
F 22.279265 50.165390 112.783724
F 49.014368 3.858875 3.638187
F 49.014368 3.858875 25.467294
F 49.014368 3.858875 47.296401
F 49.014368 3.858875 69.125509
F 49.014368 3.858875 90.954616
F 49.014368 3.858875 112.783724
F 49.014368 27.012133 3.638187
F 49.014368 27.012133 25.467294
F 49.014368 27.012133 47.296401
F 49.014368 27.012133 69.125509
F 49.014368 27.012133 90.954616
F 49.014368 27.012133 112.783724
F 49.014368 50.165390 3.638187
F 49.014368 50.165390 25.467294
F 49.014368 50.165390 47.296401
F 49.014368 50.165390 69.125509
F 49.014368 50.165390 90.954616
F 49.014368 50.165390 112.783724
F 22.279265 11.576625 3.638186
F 22.279265 11.576625 25.467294
F 22.279265 11.576625 47.296401
F 22.279265 11.576625 69.125509
F 22.279265 11.576625 90.954616
F 22.279265 11.576625 112.783723
F 22.279265 34.729883 3.638186
F 22.279265 34.729883 25.467294
F 22.279265 34.729883 47.296401
F 22.279265 34.729883 69.125509
F 22.279265 34.729883 90.954616
F 22.279265 34.729883 112.783723
F 22.279265 57.883140 3.638186
F 22.279265 57.883140 25.467294
F 22.279265 57.883140 47.296401
F 22.279265 57.883140 69.125509
F 22.279265 57.883140 90.954616
F 22.279265 57.883140 112.783723
F 49.014368 11.576625 3.638186
F 49.014368 11.576625 25.467294
F 49.014368 11.576625 47.296401
F 49.014368 11.576625 69.125509
F 49.014368 11.576625 90.954616
F 49.014368 11.576625 112.783723
F 49.014368 34.729883 3.638186
F 49.014368 34.729883 25.467294
F 49.014368 34.729883 47.296401
F 49.014368 34.729883 69.125509
F 49.014368 34.729883 90.954616
F 49.014368 34.729883 112.783723
F 49.014368 57.883140 3.638186
F 49.014368 57.883140 25.467294
F 49.014368 57.883140 47.296401
F 49.014368 57.883140 69.125509
F 49.014368 57.883140 90.954616
F 49.014368 57.883140 112.783723
F 22.279265 19.294381 3.638186
F 22.279265 19.294381 25.467293
F 22.279265 19.294381 47.296401
F 22.279265 19.294381 69.125508
F 22.279265 19.294381 90.954615
F 22.279265 19.294381 112.783723
F 22.279265 42.447638 3.638186
F 22.279265 42.447638 25.467293
F 22.279265 42.447638 47.296401
F 22.279265 42.447638 69.125508
F 22.279265 42.447638 90.954615
F 22.279265 42.447638 112.783723
F 22.279265 65.600896 3.638186
F 22.279265 65.600896 25.467293
F 22.279265 65.600896 47.296401
F 22.279265 65.600896 69.125508
F 22.279265 65.600896 90.954615
F 22.279265 65.600896 112.783723
F 49.014368 19.294381 3.638186
F 49.014368 19.294381 25.467293
F 49.014368 19.294381 47.296401
F 49.014368 19.294381 69.125508
F 49.014368 19.294381 90.954615
F 49.014368 19.294381 112.783723
F 49.014368 42.447638 3.638186
F 49.014368 42.447638 25.467293
F 49.014368 42.447638 47.296401
F 49.014368 42.447638 69.125508
F 49.014368 42.447638 90.954615
F 49.014368 42.447638 112.783723
F 49.014368 65.600896 3.638186
F 49.014368 65.600896 25.467293
F 49.014368 65.600896 47.296401
F 49.014368 65.600896 69.125508
F 49.014368 65.600896 90.954615
F 49.014368 65.600896 112.783723
F 4.455849 1.286291 0.000002
F 4.455849 1.286291 21.829110
F 4.455849 1.286291 43.658217
F 4.455849 1.286291 65.487324
F 4.455849 1.286291 87.316432
F 4.455849 1.286291 109.145539
F 4.455849 24.439549 0.000002
F 4.455849 24.439549 21.829110
F 4.455849 24.439549 43.658217
F 4.455849 24.439549 65.487324
F 4.455849 24.439549 87.316432
F 4.455849 24.439549 109.145539
F 4.455849 47.592806 0.000002
F 4.455849 47.592806 21.829110
F 4.455849 47.592806 43.658217
F 4.455849 47.592806 65.487324
F 4.455849 47.592806 87.316432
F 4.455849 47.592806 109.145539
F 31.190953 1.286291 0.000002
F 31.190953 1.286291 21.829110
F 31.190953 1.286291 43.658217
F 31.190953 1.286291 65.487324
F 31.190953 1.286291 87.316432
F 31.190953 1.286291 109.145539
F 31.190953 24.439549 0.000002
F 31.190953 24.439549 21.829110
F 31.190953 24.439549 43.658217
F 31.190953 24.439549 65.487324
F 31.190953 24.439549 87.316432
F 31.190953 24.439549 109.145539
F 31.190953 47.592806 0.000002
F 31.190953 47.592806 21.829110
F 31.190953 47.592806 43.658217
F 31.190953 47.592806 65.487324
F 31.190953 47.592806 87.316432
F 31.190953 47.592806 109.145539
F 4.455849 9.004041 0.000002
F 4.455849 9.004041 21.829110
F 4.455849 9.004041 43.658217
F 4.455849 9.004041 65.487324
F 4.455849 9.004041 87.316432
F 4.455849 9.004041 109.145539
F 4.455849 32.157298 0.000002
F 4.455849 32.157298 21.829110
F 4.455849 32.157298 43.658217
F 4.455849 32.157298 65.487324
F 4.455849 32.157298 87.316432
F 4.455849 32.157298 109.145539
F 4.455849 55.310556 0.000002
F 4.455849 55.310556 21.829110
F 4.455849 55.310556 43.658217
F 4.455849 55.310556 65.487324
F 4.455849 55.310556 87.316432
F 4.455849 55.310556 109.145539
F 31.190953 9.004041 0.000002
F 31.190953 9.004041 21.829110
F 31.190953 9.004041 43.658217
F 31.190953 9.004041 65.487324
F 31.190953 9.004041 87.316432
F 31.190953 9.004041 109.145539
F 31.190953 32.157298 0.000002
F 31.190953 32.157298 21.829110
F 31.190953 32.157298 43.658217
F 31.190953 32.157298 65.487324
F 31.190953 32.157298 87.316432
F 31.190953 32.157298 109.145539
F 31.190953 55.310556 0.000002
F 31.190953 55.310556 21.829110
F 31.190953 55.310556 43.658217
F 31.190953 55.310556 65.487324
F 31.190953 55.310556 87.316432
F 31.190953 55.310556 109.145539
F 4.455849 16.721796 0.000001
F 4.455849 16.721796 21.829109
F 4.455849 16.721796 43.658216
F 4.455849 16.721796 65.487324
F 4.455849 16.721796 87.316431
F 4.455849 16.721796 109.145538
F 4.455849 39.875053 0.000001
F 4.455849 39.875053 21.829109
F 4.455849 39.875053 43.658216
F 4.455849 39.875053 65.487324
F 4.455849 39.875053 87.316431
F 4.455849 39.875053 109.145538
F 4.455849 63.028311 0.000001
F 4.455849 63.028311 21.829109
F 4.455849 63.028311 43.658216
F 4.455849 63.028311 65.487324
F 4.455849 63.028311 87.316431
F 4.455849 63.028311 109.145538
F 31.190953 16.721796 0.000001
F 31.190953 16.721796 21.829109
F 31.190953 16.721796 43.658216
F 31.190953 16.721796 65.487324
F 31.190953 16.721796 87.316431
F 31.190953 16.721796 109.145538
F 31.190953 39.875053 0.000001
F 31.190953 39.875053 21.829109
F 31.190953 39.875053 43.658216
F 31.190953 39.875053 65.487324
F 31.190953 39.875053 87.316431
F 31.190953 39.875053 109.145538
F 31.190953 63.028311 0.000001
F 31.190953 63.028311 21.829109
F 31.190953 63.028311 43.658216
F 31.190953 63.028311 65.487324
F 31.190953 63.028311 87.316431
F 31.190953 63.028311 109.145538
F 13.367549 1.286290 0.000002
F 13.367549 1.286290 21.829109
F 13.367549 1.286290 43.658216
F 13.367549 1.286290 65.487324
F 13.367549 1.286290 87.316431
F 13.367549 1.286290 109.145538
F 13.367549 24.439547 0.000002
F 13.367549 24.439547 21.829109
F 13.367549 24.439547 43.658216
F 13.367549 24.439547 65.487324
F 13.367549 24.439547 87.316431
F 13.367549 24.439547 109.145538
F 13.367549 47.592805 0.000002
F 13.367549 47.592805 21.829109
F 13.367549 47.592805 43.658216
F 13.367549 47.592805 65.487324
F 13.367549 47.592805 87.316431
F 13.367549 47.592805 109.145538
F 40.102652 1.286290 0.000002
F 40.102652 1.286290 21.829109
F 40.102652 1.286290 43.658216
F 40.102652 1.286290 65.487324
F 40.102652 1.286290 87.316431
F 40.102652 1.286290 109.145538
F 40.102652 24.439547 0.000002
F 40.102652 24.439547 21.829109
F 40.102652 24.439547 43.658216
F 40.102652 24.439547 65.487324
F 40.102652 24.439547 87.316431
F 40.102652 24.439547 109.145538
F 40.102652 47.592805 0.000002
F 40.102652 47.592805 21.829109
F 40.102652 47.592805 43.658216
F 40.102652 47.592805 65.487324
F 40.102652 47.592805 87.316431
F 40.102652 47.592805 109.145538
F 13.367549 9.004039 0.000002
F 13.367549 9.004039 21.829109
F 13.367549 9.004039 43.658216
F 13.367549 9.004039 65.487324
F 13.367549 9.004039 87.316431
F 13.367549 9.004039 109.145539
F 13.367549 32.157297 0.000002
F 13.367549 32.157297 21.829109
F 13.367549 32.157297 43.658216
F 13.367549 32.157297 65.487324
F 13.367549 32.157297 87.316431
F 13.367549 32.157297 109.145539
F 13.367549 55.310554 0.000002
F 13.367549 55.310554 21.829109
F 13.367549 55.310554 43.658216
F 13.367549 55.310554 65.487324
F 13.367549 55.310554 87.316431
F 13.367549 55.310554 109.145539
F 40.102652 9.004039 0.000002
F 40.102652 9.004039 21.829109
F 40.102652 9.004039 43.658216
F 40.102652 9.004039 65.487324
F 40.102652 9.004039 87.316431
F 40.102652 9.004039 109.145539
F 40.102652 32.157297 0.000002
F 40.102652 32.157297 21.829109
F 40.102652 32.157297 43.658216
F 40.102652 32.157297 65.487324
F 40.102652 32.157297 87.316431
F 40.102652 32.157297 109.145539
F 40.102652 55.310554 0.000002
F 40.102652 55.310554 21.829109
F 40.102652 55.310554 43.658216
F 40.102652 55.310554 65.487324
F 40.102652 55.310554 87.316431
F 40.102652 55.310554 109.145539
F 13.367549 16.721795 0.000001
F 13.367549 16.721795 21.829108
F 13.367549 16.721795 43.658216
F 13.367549 16.721795 65.487323
F 13.367549 16.721795 87.316430
F 13.367549 16.721795 109.145538
F 13.367549 39.875052 0.000001
F 13.367549 39.875052 21.829108
F 13.367549 39.875052 43.658216
F 13.367549 39.875052 65.487323
F 13.367549 39.875052 87.316430
F 13.367549 39.875052 109.145538
F 13.367549 63.028310 0.000001
F 13.367549 63.028310 21.829108
F 13.367549 63.028310 43.658216
F 13.367549 63.028310 65.487323
F 13.367549 63.028310 87.316430
F 13.367549 63.028310 109.145538
F 40.102652 16.721795 0.000001
F 40.102652 16.721795 21.829108
F 40.102652 16.721795 43.658216
F 40.102652 16.721795 65.487323
F 40.102652 16.721795 87.316430
F 40.102652 16.721795 109.145538
F 40.102652 39.875052 0.000001
F 40.102652 39.875052 21.829108
F 40.102652 39.875052 43.658216
F 40.102652 39.875052 65.487323
F 40.102652 39.875052 87.316430
F 40.102652 39.875052 109.145538
F 40.102652 63.028310 0.000001
F 40.102652 63.028310 21.829108
F 40.102652 63.028310 43.658216
F 40.102652 63.028310 65.487323
F 40.102652 63.028310 87.316430
F 40.102652 63.028310 109.145538
F 22.279255 1.286290 0.000002
F 22.279255 1.286290 21.829109
F 22.279255 1.286290 43.658216
F 22.279255 1.286290 65.487324
F 22.279255 1.286290 87.316431
F 22.279255 1.286290 109.145539
F 22.279255 24.439548 0.000002
F 22.279255 24.439548 21.829109
F 22.279255 24.439548 43.658216
F 22.279255 24.439548 65.487324
F 22.279255 24.439548 87.316431
F 22.279255 24.439548 109.145539
F 22.279255 47.592805 0.000002
F 22.279255 47.592805 21.829109
F 22.279255 47.592805 43.658216
F 22.279255 47.592805 65.487324
F 22.279255 47.592805 87.316431
F 22.279255 47.592805 109.145539
F 49.014359 1.286290 0.000002
F 49.014359 1.286290 21.829109
F 49.014359 1.286290 43.658216
F 49.014359 1.286290 65.487324
F 49.014359 1.286290 87.316431
F 49.014359 1.286290 109.145539
F 49.014359 24.439548 0.000002
F 49.014359 24.439548 21.829109
F 49.014359 24.439548 43.658216
F 49.014359 24.439548 65.487324
F 49.014359 24.439548 87.316431
F 49.014359 24.439548 109.145539
F 49.014359 47.592805 0.000002
F 49.014359 47.592805 21.829109
F 49.014359 47.592805 43.658216
F 49.014359 47.592805 65.487324
F 49.014359 47.592805 87.316431
F 49.014359 47.592805 109.145539
F 22.279255 9.004039 0.000002
F 22.279255 9.004039 21.829109
F 22.279255 9.004039 43.658217
F 22.279255 9.004039 65.487324
F 22.279255 9.004039 87.316431
F 22.279255 9.004039 109.145539
F 22.279255 32.157297 0.000002
F 22.279255 32.157297 21.829109
F 22.279255 32.157297 43.658217
F 22.279255 32.157297 65.487324
F 22.279255 32.157297 87.316431
F 22.279255 32.157297 109.145539
F 22.279255 55.310555 0.000002
F 22.279255 55.310555 21.829109
F 22.279255 55.310555 43.658217
F 22.279255 55.310555 65.487324
F 22.279255 55.310555 87.316431
F 22.279255 55.310555 109.145539
F 49.014359 9.004039 0.000002
F 49.014359 9.004039 21.829109
F 49.014359 9.004039 43.658217
F 49.014359 9.004039 65.487324
F 49.014359 9.004039 87.316431
F 49.014359 9.004039 109.145539
F 49.014359 32.157297 0.000002
F 49.014359 32.157297 21.829109
F 49.014359 32.157297 43.658217
F 49.014359 32.157297 65.487324
F 49.014359 32.157297 87.316431
F 49.014359 32.157297 109.145539
F 49.014359 55.310555 0.000002
F 49.014359 55.310555 21.829109
F 49.014359 55.310555 43.658217
F 49.014359 55.310555 65.487324
F 49.014359 55.310555 87.316431
F 49.014359 55.310555 109.145539
F 22.279255 16.721795 0.000001
F 22.279255 16.721795 21.829108
F 22.279255 16.721795 43.658216
F 22.279255 16.721795 65.487323
F 22.279255 16.721795 87.316430
F 22.279255 16.721795 109.145538
F 22.279255 39.875052 0.000001
F 22.279255 39.875052 21.829108
F 22.279255 39.875052 43.658216
F 22.279255 39.875052 65.487323
F 22.279255 39.875052 87.316430
F 22.279255 39.875052 109.145538
F 22.279255 63.028310 0.000001
F 22.279255 63.028310 21.829108
F 22.279255 63.028310 43.658216
F 22.279255 63.028310 65.487323
F 22.279255 63.028310 87.316430
F 22.279255 63.028310 109.145538
F 49.014359 16.721795 0.000001
F 49.014359 16.721795 21.829108
F 49.014359 16.721795 43.658216
F 49.014359 16.721795 65.487323
F 49.014359 16.721795 87.316430
F 49.014359 16.721795 109.145538
F 49.014359 39.875052 0.000001
F 49.014359 39.875052 21.829108
F 49.014359 39.875052 43.658216
F 49.014359 39.875052 65.487323
F 49.014359 39.875052 87.316430
F 49.014359 39.875052 109.145538
F 49.014359 63.028310 0.000001
F 49.014359 63.028310 21.829108
F 49.014359 63.028310 43.658216
F 49.014359 63.028310 65.487323
F 49.014359 63.028310 87.316430
F 49.014359 63.028310 109.145538
F 6.683786 7.717750 3.638187
F 6.683786 7.717750 25.467294
F 6.683786 7.717750 47.296402
F 6.683786 7.717750 69.125509
F 6.683786 7.717750 90.954617
F 6.683786 7.717750 112.783724
F 6.683786 30.871007 3.638187
F 6.683786 30.871007 25.467294
F 6.683786 30.871007 47.296402
F 6.683786 30.871007 69.125509
F 6.683786 30.871007 90.954617
F 6.683786 30.871007 112.783724
F 6.683786 54.024265 3.638187
F 6.683786 54.024265 25.467294
F 6.683786 54.024265 47.296402
F 6.683786 54.024265 69.125509
F 6.683786 54.024265 90.954617
F 6.683786 54.024265 112.783724
F 33.418890 7.717750 3.638187
F 33.418890 7.717750 25.467294
F 33.418890 7.717750 47.296402
F 33.418890 7.717750 69.125509
F 33.418890 7.717750 90.954617
F 33.418890 7.717750 112.783724
F 33.418890 30.871007 3.638187
F 33.418890 30.871007 25.467294
F 33.418890 30.871007 47.296402
F 33.418890 30.871007 69.125509
F 33.418890 30.871007 90.954617
F 33.418890 30.871007 112.783724
F 33.418890 54.024265 3.638187
F 33.418890 54.024265 25.467294
F 33.418890 54.024265 47.296402
F 33.418890 54.024265 69.125509
F 33.418890 54.024265 90.954617
F 33.418890 54.024265 112.783724
F 6.683786 15.435502 3.638186
F 6.683786 15.435502 25.467293
F 6.683786 15.435502 47.296401
F 6.683786 15.435502 69.125508
F 6.683786 15.435502 90.954615
F 6.683786 15.435502 112.783723
F 6.683786 38.588760 3.638186
F 6.683786 38.588760 25.467293
F 6.683786 38.588760 47.296401
F 6.683786 38.588760 69.125508
F 6.683786 38.588760 90.954615
F 6.683786 38.588760 112.783723
F 6.683786 61.742018 3.638186
F 6.683786 61.742018 25.467293
F 6.683786 61.742018 47.296401
F 6.683786 61.742018 69.125508
F 6.683786 61.742018 90.954615
F 6.683786 61.742018 112.783723
F 33.418890 15.435502 3.638186
F 33.418890 15.435502 25.467293
F 33.418890 15.435502 47.296401
F 33.418890 15.435502 69.125508
F 33.418890 15.435502 90.954615
F 33.418890 15.435502 112.783723
F 33.418890 38.588760 3.638186
F 33.418890 38.588760 25.467293
F 33.418890 38.588760 47.296401
F 33.418890 38.588760 69.125508
F 33.418890 38.588760 90.954615
F 33.418890 38.588760 112.783723
F 33.418890 61.742018 3.638186
F 33.418890 61.742018 25.467293
F 33.418890 61.742018 47.296401
F 33.418890 61.742018 69.125508
F 33.418890 61.742018 90.954615
F 33.418890 61.742018 112.783723
F 6.683786 0.000000 3.638187
F 6.683786 0.000000 25.467294
F 6.683786 0.000000 47.296402
F 6.683786 0.000000 69.125509
F 6.683786 0.000000 90.954616
F 6.683786 0.000000 112.783724
F 6.683786 23.153258 3.638187
F 6.683786 23.153258 25.467294
F 6.683786 23.153258 47.296402
F 6.683786 23.153258 69.125509
F 6.683786 23.153258 90.954616
F 6.683786 23.153258 112.783724
F 6.683786 46.306515 3.638187
F 6.683786 46.306515 25.467294
F 6.683786 46.306515 47.296402
F 6.683786 46.306515 69.125509
F 6.683786 46.306515 90.954616
F 6.683786 46.306515 112.783724
F 33.418890 0.000000 3.638187
F 33.418890 0.000000 25.467294
F 33.418890 0.000000 47.296402
F 33.418890 0.000000 69.125509
F 33.418890 0.000000 90.954616
F 33.418890 0.000000 112.783724
F 33.418890 23.153258 3.638187
F 33.418890 23.153258 25.467294
F 33.418890 23.153258 47.296402
F 33.418890 23.153258 69.125509
F 33.418890 23.153258 90.954616
F 33.418890 23.153258 112.783724
F 33.418890 46.306515 3.638187
F 33.418890 46.306515 25.467294
F 33.418890 46.306515 47.296402
F 33.418890 46.306515 69.125509
F 33.418890 46.306515 90.954616
F 33.418890 46.306515 112.783724
F 15.595488 7.717750 3.638186
F 15.595488 7.717750 25.467294
F 15.595488 7.717750 47.296401
F 15.595488 7.717750 69.125508
F 15.595488 7.717750 90.954616
F 15.595488 7.717750 112.783723
F 15.595488 30.871008 3.638186
F 15.595488 30.871008 25.467294
F 15.595488 30.871008 47.296401
F 15.595488 30.871008 69.125508
F 15.595488 30.871008 90.954616
F 15.595488 30.871008 112.783723
F 15.595488 54.024265 3.638186
F 15.595488 54.024265 25.467294
F 15.595488 54.024265 47.296401
F 15.595488 54.024265 69.125508
F 15.595488 54.024265 90.954616
F 15.595488 54.024265 112.783723
F 42.330591 7.717750 3.638186
F 42.330591 7.717750 25.467294
F 42.330591 7.717750 47.296401
F 42.330591 7.717750 69.125508
F 42.330591 7.717750 90.954616
F 42.330591 7.717750 112.783723
F 42.330591 30.871008 3.638186
F 42.330591 30.871008 25.467294
F 42.330591 30.871008 47.296401
F 42.330591 30.871008 69.125508
F 42.330591 30.871008 90.954616
F 42.330591 30.871008 112.783723
F 42.330591 54.024265 3.638186
F 42.330591 54.024265 25.467294
F 42.330591 54.024265 47.296401
F 42.330591 54.024265 69.125508
F 42.330591 54.024265 90.954616
F 42.330591 54.024265 112.783723
F 15.595488 15.435503 3.638185
F 15.595488 15.435503 25.467292
F 15.595488 15.435503 47.296400
F 15.595488 15.435503 69.125507
F 15.595488 15.435503 90.954615
F 15.595488 15.435503 112.783722
F 15.595488 38.588760 3.638185
F 15.595488 38.588760 25.467292
F 15.595488 38.588760 47.296400
F 15.595488 38.588760 69.125507
F 15.595488 38.588760 90.954615
F 15.595488 38.588760 112.783722
F 15.595488 61.742018 3.638185
F 15.595488 61.742018 25.467292
F 15.595488 61.742018 47.296400
F 15.595488 61.742018 69.125507
F 15.595488 61.742018 90.954615
F 15.595488 61.742018 112.783722
F 42.330591 15.435503 3.638185
F 42.330591 15.435503 25.467292
F 42.330591 15.435503 47.296400
F 42.330591 15.435503 69.125507
F 42.330591 15.435503 90.954615
F 42.330591 15.435503 112.783722
F 42.330591 38.588760 3.638185
F 42.330591 38.588760 25.467292
F 42.330591 38.588760 47.296400
F 42.330591 38.588760 69.125507
F 42.330591 38.588760 90.954615
F 42.330591 38.588760 112.783722
F 42.330591 61.742018 3.638185
F 42.330591 61.742018 25.467292
F 42.330591 61.742018 47.296400
F 42.330591 61.742018 69.125507
F 42.330591 61.742018 90.954615
F 42.330591 61.742018 112.783722
F 15.595488 0.000001 3.638186
F 15.595488 0.000001 25.467293
F 15.595488 0.000001 47.296401
F 15.595488 0.000001 69.125508
F 15.595488 0.000001 90.954616
F 15.595488 0.000001 112.783723
F 15.595488 23.153258 3.638186
F 15.595488 23.153258 25.467293
F 15.595488 23.153258 47.296401
F 15.595488 23.153258 69.125508
F 15.595488 23.153258 90.954616
F 15.595488 23.153258 112.783723
F 15.595488 46.306516 3.638186
F 15.595488 46.306516 25.467293
F 15.595488 46.306516 47.296401
F 15.595488 46.306516 69.125508
F 15.595488 46.306516 90.954616
F 15.595488 46.306516 112.783723
F 42.330591 0.000001 3.638186
F 42.330591 0.000001 25.467293
F 42.330591 0.000001 47.296401
F 42.330591 0.000001 69.125508
F 42.330591 0.000001 90.954616
F 42.330591 0.000001 112.783723
F 42.330591 23.153258 3.638186
F 42.330591 23.153258 25.467293
F 42.330591 23.153258 47.296401
F 42.330591 23.153258 69.125508
F 42.330591 23.153258 90.954616
F 42.330591 23.153258 112.783723
F 42.330591 46.306516 3.638186
F 42.330591 46.306516 25.467293
F 42.330591 46.306516 47.296401
F 42.330591 46.306516 69.125508
F 42.330591 46.306516 90.954616
F 42.330591 46.306516 112.783723
F 24.507192 7.717750 3.638187
F 24.507192 7.717750 25.467294
F 24.507192 7.717750 47.296402
F 24.507192 7.717750 69.125509
F 24.507192 7.717750 90.954616
F 24.507192 7.717750 112.783724
F 24.507192 30.871007 3.638187
F 24.507192 30.871007 25.467294
F 24.507192 30.871007 47.296402
F 24.507192 30.871007 69.125509
F 24.507192 30.871007 90.954616
F 24.507192 30.871007 112.783724
F 24.507192 54.024265 3.638187
F 24.507192 54.024265 25.467294
F 24.507192 54.024265 47.296402
F 24.507192 54.024265 69.125509
F 24.507192 54.024265 90.954616
F 24.507192 54.024265 112.783724
F 51.242296 7.717750 3.638187
F 51.242296 7.717750 25.467294
F 51.242296 7.717750 47.296402
F 51.242296 7.717750 69.125509
F 51.242296 7.717750 90.954616
F 51.242296 7.717750 112.783724
F 51.242296 30.871007 3.638187
F 51.242296 30.871007 25.467294
F 51.242296 30.871007 47.296402
F 51.242296 30.871007 69.125509
F 51.242296 30.871007 90.954616
F 51.242296 30.871007 112.783724
F 51.242296 54.024265 3.638187
F 51.242296 54.024265 25.467294
F 51.242296 54.024265 47.296402
F 51.242296 54.024265 69.125509
F 51.242296 54.024265 90.954616
F 51.242296 54.024265 112.783724
F 24.507192 15.435502 3.638186
F 24.507192 15.435502 25.467293
F 24.507192 15.435502 47.296401
F 24.507192 15.435502 69.125508
F 24.507192 15.435502 90.954615
F 24.507192 15.435502 112.783723
F 24.507192 38.588760 3.638186
F 24.507192 38.588760 25.467293
F 24.507192 38.588760 47.296401
F 24.507192 38.588760 69.125508
F 24.507192 38.588760 90.954615
F 24.507192 38.588760 112.783723
F 24.507192 61.742018 3.638186
F 24.507192 61.742018 25.467293
F 24.507192 61.742018 47.296401
F 24.507192 61.742018 69.125508
F 24.507192 61.742018 90.954615
F 24.507192 61.742018 112.783723
F 51.242296 15.435502 3.638186
F 51.242296 15.435502 25.467293
F 51.242296 15.435502 47.296401
F 51.242296 15.435502 69.125508
F 51.242296 15.435502 90.954615
F 51.242296 15.435502 112.783723
F 51.242296 38.588760 3.638186
F 51.242296 38.588760 25.467293
F 51.242296 38.588760 47.296401
F 51.242296 38.588760 69.125508
F 51.242296 38.588760 90.954615
F 51.242296 38.588760 112.783723
F 51.242296 61.742018 3.638186
F 51.242296 61.742018 25.467293
F 51.242296 61.742018 47.296401
F 51.242296 61.742018 69.125508
F 51.242296 61.742018 90.954615
F 51.242296 61.742018 112.783723
F 24.507192 0.000000 3.638187
F 24.507192 0.000000 25.467294
F 24.507192 0.000000 47.296402
F 24.507192 0.000000 69.125509
F 24.507192 0.000000 90.954616
F 24.507192 0.000000 112.783724
F 24.507192 23.153258 3.638187
F 24.507192 23.153258 25.467294
F 24.507192 23.153258 47.296402
F 24.507192 23.153258 69.125509
F 24.507192 23.153258 90.954616
F 24.507192 23.153258 112.783724
F 24.507192 46.306515 3.638187
F 24.507192 46.306515 25.467294
F 24.507192 46.306515 47.296402
F 24.507192 46.306515 69.125509
F 24.507192 46.306515 90.954616
F 24.507192 46.306515 112.783724
F 51.242296 0.000000 3.638187
F 51.242296 0.000000 25.467294
F 51.242296 0.000000 47.296402
F 51.242296 0.000000 69.125509
F 51.242296 0.000000 90.954616
F 51.242296 0.000000 112.783724
F 51.242296 23.153258 3.638187
F 51.242296 23.153258 25.467294
F 51.242296 23.153258 47.296402
F 51.242296 23.153258 69.125509
F 51.242296 23.153258 90.954616
F 51.242296 23.153258 112.783724
F 51.242296 46.306515 3.638187
F 51.242296 46.306515 25.467294
F 51.242296 46.306515 47.296402
F 51.242296 46.306515 69.125509
F 51.242296 46.306515 90.954616
F 51.242296 46.306515 112.783724
F 6.683771 5.145165 0.000003
F 6.683771 5.145165 21.829110
F 6.683771 5.145165 43.658217
F 6.683771 5.145165 65.487325
F 6.683771 5.145165 87.316432
F 6.683771 5.145165 109.145539
F 6.683771 28.298423 0.000003
F 6.683771 28.298423 21.829110
F 6.683771 28.298423 43.658217
F 6.683771 28.298423 65.487325
F 6.683771 28.298423 87.316432
F 6.683771 28.298423 109.145539
F 6.683771 51.451680 0.000003
F 6.683771 51.451680 21.829110
F 6.683771 51.451680 43.658217
F 6.683771 51.451680 65.487325
F 6.683771 51.451680 87.316432
F 6.683771 51.451680 109.145539
F 33.418874 5.145165 0.000003
F 33.418874 5.145165 21.829110
F 33.418874 5.145165 43.658217
F 33.418874 5.145165 65.487325
F 33.418874 5.145165 87.316432
F 33.418874 5.145165 109.145539
F 33.418874 28.298423 0.000003
F 33.418874 28.298423 21.829110
F 33.418874 28.298423 43.658217
F 33.418874 28.298423 65.487325
F 33.418874 28.298423 87.316432
F 33.418874 28.298423 109.145539
F 33.418874 51.451680 0.000003
F 33.418874 51.451680 21.829110
F 33.418874 51.451680 43.658217
F 33.418874 51.451680 65.487325
F 33.418874 51.451680 87.316432
F 33.418874 51.451680 109.145539
F 6.683771 12.862918 0.000002
F 6.683771 12.862918 21.829109
F 6.683771 12.862918 43.658216
F 6.683771 12.862918 65.487324
F 6.683771 12.862918 87.316431
F 6.683771 12.862918 109.145539
F 6.683771 36.016175 0.000002
F 6.683771 36.016175 21.829109
F 6.683771 36.016175 43.658216
F 6.683771 36.016175 65.487324
F 6.683771 36.016175 87.316431
F 6.683771 36.016175 109.145539
F 6.683771 59.169433 0.000002
F 6.683771 59.169433 21.829109
F 6.683771 59.169433 43.658216
F 6.683771 59.169433 65.487324
F 6.683771 59.169433 87.316431
F 6.683771 59.169433 109.145539
F 33.418874 12.862918 0.000002
F 33.418874 12.862918 21.829109
F 33.418874 12.862918 43.658216
F 33.418874 12.862918 65.487324
F 33.418874 12.862918 87.316431
F 33.418874 12.862918 109.145539
F 33.418874 36.016175 0.000002
F 33.418874 36.016175 21.829109
F 33.418874 36.016175 43.658216
F 33.418874 36.016175 65.487324
F 33.418874 36.016175 87.316431
F 33.418874 36.016175 109.145539
F 33.418874 59.169433 0.000002
F 33.418874 59.169433 21.829109
F 33.418874 59.169433 43.658216
F 33.418874 59.169433 65.487324
F 33.418874 59.169433 87.316431
F 33.418874 59.169433 109.145539
F 6.683771 20.580673 0.000002
F 6.683771 20.580673 21.829110
F 6.683771 20.580673 43.658217
F 6.683771 20.580673 65.487324
F 6.683771 20.580673 87.316432
F 6.683771 20.580673 109.145539
F 6.683771 43.733930 0.000002
F 6.683771 43.733930 21.829110
F 6.683771 43.733930 43.658217
F 6.683771 43.733930 65.487324
F 6.683771 43.733930 87.316432
F 6.683771 43.733930 109.145539
F 6.683771 66.887188 0.000002
F 6.683771 66.887188 21.829110
F 6.683771 66.887188 43.658217
F 6.683771 66.887188 65.487324
F 6.683771 66.887188 87.316432
F 6.683771 66.887188 109.145539
F 33.418874 20.580673 0.000002
F 33.418874 20.580673 21.829110
F 33.418874 20.580673 43.658217
F 33.418874 20.580673 65.487324
F 33.418874 20.580673 87.316432
F 33.418874 20.580673 109.145539
F 33.418874 43.733930 0.000002
F 33.418874 43.733930 21.829110
F 33.418874 43.733930 43.658217
F 33.418874 43.733930 65.487324
F 33.418874 43.733930 87.316432
F 33.418874 43.733930 109.145539
F 33.418874 66.887188 0.000002
F 33.418874 66.887188 21.829110
F 33.418874 66.887188 43.658217
F 33.418874 66.887188 65.487324
F 33.418874 66.887188 87.316432
F 33.418874 66.887188 109.145539
F 15.595474 5.145164 0.000001
F 15.595474 5.145164 21.829109
F 15.595474 5.145164 43.658216
F 15.595474 5.145164 65.487323
F 15.595474 5.145164 87.316431
F 15.595474 5.145164 109.145538
F 15.595474 28.298421 0.000001
F 15.595474 28.298421 21.829109
F 15.595474 28.298421 43.658216
F 15.595474 28.298421 65.487323
F 15.595474 28.298421 87.316431
F 15.595474 28.298421 109.145538
F 15.595474 51.451679 0.000001
F 15.595474 51.451679 21.829109
F 15.595474 51.451679 43.658216
F 15.595474 51.451679 65.487323
F 15.595474 51.451679 87.316431
F 15.595474 51.451679 109.145538
F 42.330577 5.145164 0.000001
F 42.330577 5.145164 21.829109
F 42.330577 5.145164 43.658216
F 42.330577 5.145164 65.487323
F 42.330577 5.145164 87.316431
F 42.330577 5.145164 109.145538
F 42.330577 28.298421 0.000001
F 42.330577 28.298421 21.829109
F 42.330577 28.298421 43.658216
F 42.330577 28.298421 65.487323
F 42.330577 28.298421 87.316431
F 42.330577 28.298421 109.145538
F 42.330577 51.451679 0.000001
F 42.330577 51.451679 21.829109
F 42.330577 51.451679 43.658216
F 42.330577 51.451679 65.487323
F 42.330577 51.451679 87.316431
F 42.330577 51.451679 109.145538
F 15.595474 12.862916 0.000000
F 15.595474 12.862916 21.829108
F 15.595474 12.862916 43.658215
F 15.595474 12.862916 65.487322
F 15.595474 12.862916 87.316430
F 15.595474 12.862916 109.145537
F 15.595474 36.016174 0.000000
F 15.595474 36.016174 21.829108
F 15.595474 36.016174 43.658215
F 15.595474 36.016174 65.487322
F 15.595474 36.016174 87.316430
F 15.595474 36.016174 109.145537
F 15.595474 59.169431 0.000000
F 15.595474 59.169431 21.829108
F 15.595474 59.169431 43.658215
F 15.595474 59.169431 65.487322
F 15.595474 59.169431 87.316430
F 15.595474 59.169431 109.145537
F 42.330577 12.862916 0.000000
F 42.330577 12.862916 21.829108
F 42.330577 12.862916 43.658215
F 42.330577 12.862916 65.487322
F 42.330577 12.862916 87.316430
F 42.330577 12.862916 109.145537
F 42.330577 36.016174 0.000000
F 42.330577 36.016174 21.829108
F 42.330577 36.016174 43.658215
F 42.330577 36.016174 65.487322
F 42.330577 36.016174 87.316430
F 42.330577 36.016174 109.145537
F 42.330577 59.169431 0.000000
F 42.330577 59.169431 21.829108
F 42.330577 59.169431 43.658215
F 42.330577 59.169431 65.487322
F 42.330577 59.169431 87.316430
F 42.330577 59.169431 109.145537
F 15.595474 20.580671 0.000001
F 15.595474 20.580671 21.829108
F 15.595474 20.580671 43.658216
F 15.595474 20.580671 65.487323
F 15.595474 20.580671 87.316430
F 15.595474 20.580671 109.145538
F 15.595474 43.733929 0.000001
F 15.595474 43.733929 21.829108
F 15.595474 43.733929 43.658216
F 15.595474 43.733929 65.487323
F 15.595474 43.733929 87.316430
F 15.595474 43.733929 109.145538
F 15.595474 66.887186 0.000001
F 15.595474 66.887186 21.829108
F 15.595474 66.887186 43.658216
F 15.595474 66.887186 65.487323
F 15.595474 66.887186 87.316430
F 15.595474 66.887186 109.145538
F 42.330577 20.580671 0.000001
F 42.330577 20.580671 21.829108
F 42.330577 20.580671 43.658216
F 42.330577 20.580671 65.487323
F 42.330577 20.580671 87.316430
F 42.330577 20.580671 109.145538
F 42.330577 43.733929 0.000001
F 42.330577 43.733929 21.829108
F 42.330577 43.733929 43.658216
F 42.330577 43.733929 65.487323
F 42.330577 43.733929 87.316430
F 42.330577 43.733929 109.145538
F 42.330577 66.887186 0.000001
F 42.330577 66.887186 21.829108
F 42.330577 66.887186 43.658216
F 42.330577 66.887186 65.487323
F 42.330577 66.887186 87.316430
F 42.330577 66.887186 109.145538
F 24.507179 5.145165 0.000002
F 24.507179 5.145165 21.829110
F 24.507179 5.145165 43.658217
F 24.507179 5.145165 65.487325
F 24.507179 5.145165 87.316432
F 24.507179 5.145165 109.145539
F 24.507179 28.298423 0.000002
F 24.507179 28.298423 21.829110
F 24.507179 28.298423 43.658217
F 24.507179 28.298423 65.487325
F 24.507179 28.298423 87.316432
F 24.507179 28.298423 109.145539
F 24.507179 51.451680 0.000002
F 24.507179 51.451680 21.829110
F 24.507179 51.451680 43.658217
F 24.507179 51.451680 65.487325
F 24.507179 51.451680 87.316432
F 24.507179 51.451680 109.145539
F 51.242282 5.145165 0.000002
F 51.242282 5.145165 21.829110
F 51.242282 5.145165 43.658217
F 51.242282 5.145165 65.487325
F 51.242282 5.145165 87.316432
F 51.242282 5.145165 109.145539
F 51.242282 28.298423 0.000002
F 51.242282 28.298423 21.829110
F 51.242282 28.298423 43.658217
F 51.242282 28.298423 65.487325
F 51.242282 28.298423 87.316432
F 51.242282 28.298423 109.145539
F 51.242282 51.451680 0.000002
F 51.242282 51.451680 21.829110
F 51.242282 51.451680 43.658217
F 51.242282 51.451680 65.487325
F 51.242282 51.451680 87.316432
F 51.242282 51.451680 109.145539
F 24.507179 12.862917 0.000001
F 24.507179 12.862917 21.829109
F 24.507179 12.862917 43.658216
F 24.507179 12.862917 65.487324
F 24.507179 12.862917 87.316431
F 24.507179 12.862917 109.145538
F 24.507179 36.016175 0.000001
F 24.507179 36.016175 21.829109
F 24.507179 36.016175 43.658216
F 24.507179 36.016175 65.487324
F 24.507179 36.016175 87.316431
F 24.507179 36.016175 109.145538
F 24.507179 59.169432 0.000001
F 24.507179 59.169432 21.829109
F 24.507179 59.169432 43.658216
F 24.507179 59.169432 65.487324
F 24.507179 59.169432 87.316431
F 24.507179 59.169432 109.145538
F 51.242282 12.862917 0.000001
F 51.242282 12.862917 21.829109
F 51.242282 12.862917 43.658216
F 51.242282 12.862917 65.487324
F 51.242282 12.862917 87.316431
F 51.242282 12.862917 109.145538
F 51.242282 36.016175 0.000001
F 51.242282 36.016175 21.829109
F 51.242282 36.016175 43.658216
F 51.242282 36.016175 65.487324
F 51.242282 36.016175 87.316431
F 51.242282 36.016175 109.145538
F 51.242282 59.169432 0.000001
F 51.242282 59.169432 21.829109
F 51.242282 59.169432 43.658216
F 51.242282 59.169432 65.487324
F 51.242282 59.169432 87.316431
F 51.242282 59.169432 109.145538
F 24.507179 20.580673 0.000002
F 24.507179 20.580673 21.829110
F 24.507179 20.580673 43.658217
F 24.507179 20.580673 65.487324
F 24.507179 20.580673 87.316432
F 24.507179 20.580673 109.145539
F 24.507179 43.733930 0.000002
F 24.507179 43.733930 21.829110
F 24.507179 43.733930 43.658217
F 24.507179 43.733930 65.487324
F 24.507179 43.733930 87.316432
F 24.507179 43.733930 109.145539
F 24.507179 66.887188 0.000002
F 24.507179 66.887188 21.829110
F 24.507179 66.887188 43.658217
F 24.507179 66.887188 65.487324
F 24.507179 66.887188 87.316432
F 24.507179 66.887188 109.145539
F 51.242282 20.580673 0.000002
F 51.242282 20.580673 21.829110
F 51.242282 20.580673 43.658217
F 51.242282 20.580673 65.487324
F 51.242282 20.580673 87.316432
F 51.242282 20.580673 109.145539
F 51.242282 43.733930 0.000002
F 51.242282 43.733930 21.829110
F 51.242282 43.733930 43.658217
F 51.242282 43.733930 65.487324
F 51.242282 43.733930 87.316432
F 51.242282 43.733930 109.145539
F 51.242282 66.887188 0.000002
F 51.242282 66.887188 21.829110
F 51.242282 66.887188 43.658217
F 51.242282 66.887188 65.487324
F 51.242282 66.887188 87.316432
F 51.242282 66.887188 109.145539
F 6.683784 5.145165 2.728640
F 6.683784 5.145165 24.557747
F 6.683784 5.145165 46.386854
F 6.683784 5.145165 68.215962
F 6.683784 5.145165 90.045069
F 6.683784 5.145165 111.874176
F 6.683784 28.298423 2.728640
F 6.683784 28.298423 24.557747
F 6.683784 28.298423 46.386854
F 6.683784 28.298423 68.215962
F 6.683784 28.298423 90.045069
F 6.683784 28.298423 111.874176
F 6.683784 51.451680 2.728640
F 6.683784 51.451680 24.557747
F 6.683784 51.451680 46.386854
F 6.683784 51.451680 68.215962
F 6.683784 51.451680 90.045069
F 6.683784 51.451680 111.874176
F 33.418887 5.145165 2.728640
F 33.418887 5.145165 24.557747
F 33.418887 5.145165 46.386854
F 33.418887 5.145165 68.215962
F 33.418887 5.145165 90.045069
F 33.418887 5.145165 111.874176
F 33.418887 28.298423 2.728640
F 33.418887 28.298423 24.557747
F 33.418887 28.298423 46.386854
F 33.418887 28.298423 68.215962
F 33.418887 28.298423 90.045069
F 33.418887 28.298423 111.874176
F 33.418887 51.451680 2.728640
F 33.418887 51.451680 24.557747
F 33.418887 51.451680 46.386854
F 33.418887 51.451680 68.215962
F 33.418887 51.451680 90.045069
F 33.418887 51.451680 111.874176
F 6.683784 12.862917 2.728640
F 6.683784 12.862917 24.557748
F 6.683784 12.862917 46.386855
F 6.683784 12.862917 68.215963
F 6.683784 12.862917 90.045070
F 6.683784 12.862917 111.874177
F 6.683784 36.016175 2.728640
F 6.683784 36.016175 24.557748
F 6.683784 36.016175 46.386855
F 6.683784 36.016175 68.215963
F 6.683784 36.016175 90.045070
F 6.683784 36.016175 111.874177
F 6.683784 59.169432 2.728640
F 6.683784 59.169432 24.557748
F 6.683784 59.169432 46.386855
F 6.683784 59.169432 68.215963
F 6.683784 59.169432 90.045070
F 6.683784 59.169432 111.874177
F 33.418887 12.862917 2.728640
F 33.418887 12.862917 24.557748
F 33.418887 12.862917 46.386855
F 33.418887 12.862917 68.215963
F 33.418887 12.862917 90.045070
F 33.418887 12.862917 111.874177
F 33.418887 36.016175 2.728640
F 33.418887 36.016175 24.557748
F 33.418887 36.016175 46.386855
F 33.418887 36.016175 68.215963
F 33.418887 36.016175 90.045070
F 33.418887 36.016175 111.874177
F 33.418887 59.169432 2.728640
F 33.418887 59.169432 24.557748
F 33.418887 59.169432 46.386855
F 33.418887 59.169432 68.215963
F 33.418887 59.169432 90.045070
F 33.418887 59.169432 111.874177
F 6.683784 20.580673 2.728640
F 6.683784 20.580673 24.557747
F 6.683784 20.580673 46.386855
F 6.683784 20.580673 68.215962
F 6.683784 20.580673 90.045069
F 6.683784 20.580673 111.874177
F 6.683784 43.733930 2.728640
F 6.683784 43.733930 24.557747
F 6.683784 43.733930 46.386855
F 6.683784 43.733930 68.215962
F 6.683784 43.733930 90.045069
F 6.683784 43.733930 111.874177
F 6.683784 66.887188 2.728640
F 6.683784 66.887188 24.557747
F 6.683784 66.887188 46.386855
F 6.683784 66.887188 68.215962
F 6.683784 66.887188 90.045069
F 6.683784 66.887188 111.874177
F 33.418887 20.580673 2.728640
F 33.418887 20.580673 24.557747
F 33.418887 20.580673 46.386855
F 33.418887 20.580673 68.215962
F 33.418887 20.580673 90.045069
F 33.418887 20.580673 111.874177
F 33.418887 43.733930 2.728640
F 33.418887 43.733930 24.557747
F 33.418887 43.733930 46.386855
F 33.418887 43.733930 68.215962
F 33.418887 43.733930 90.045069
F 33.418887 43.733930 111.874177
F 33.418887 66.887188 2.728640
F 33.418887 66.887188 24.557747
F 33.418887 66.887188 46.386855
F 33.418887 66.887188 68.215962
F 33.418887 66.887188 90.045069
F 33.418887 66.887188 111.874177
F 15.595486 5.145164 2.728641
F 15.595486 5.145164 24.557748
F 15.595486 5.145164 46.386855
F 15.595486 5.145164 68.215963
F 15.595486 5.145164 90.045070
F 15.595486 5.145164 111.874178
F 15.595486 28.298422 2.728641
F 15.595486 28.298422 24.557748
F 15.595486 28.298422 46.386855
F 15.595486 28.298422 68.215963
F 15.595486 28.298422 90.045070
F 15.595486 28.298422 111.874178
F 15.595486 51.451679 2.728641
F 15.595486 51.451679 24.557748
F 15.595486 51.451679 46.386855
F 15.595486 51.451679 68.215963
F 15.595486 51.451679 90.045070
F 15.595486 51.451679 111.874178
F 42.330589 5.145164 2.728641
F 42.330589 5.145164 24.557748
F 42.330589 5.145164 46.386855
F 42.330589 5.145164 68.215963
F 42.330589 5.145164 90.045070
F 42.330589 5.145164 111.874178
F 42.330589 28.298422 2.728641
F 42.330589 28.298422 24.557748
F 42.330589 28.298422 46.386855
F 42.330589 28.298422 68.215963
F 42.330589 28.298422 90.045070
F 42.330589 28.298422 111.874178
F 42.330589 51.451679 2.728641
F 42.330589 51.451679 24.557748
F 42.330589 51.451679 46.386855
F 42.330589 51.451679 68.215963
F 42.330589 51.451679 90.045070
F 42.330589 51.451679 111.874178
F 15.595486 12.862917 2.728641
F 15.595486 12.862917 24.557749
F 15.595486 12.862917 46.386856
F 15.595486 12.862917 68.215964
F 15.595486 12.862917 90.045071
F 15.595486 12.862917 111.874178
F 15.595486 36.016174 2.728641
F 15.595486 36.016174 24.557749
F 15.595486 36.016174 46.386856
F 15.595486 36.016174 68.215964
F 15.595486 36.016174 90.045071
F 15.595486 36.016174 111.874178
F 15.595486 59.169432 2.728641
F 15.595486 59.169432 24.557749
F 15.595486 59.169432 46.386856
F 15.595486 59.169432 68.215964
F 15.595486 59.169432 90.045071
F 15.595486 59.169432 111.874178
F 42.330589 12.862917 2.728641
F 42.330589 12.862917 24.557749
F 42.330589 12.862917 46.386856
F 42.330589 12.862917 68.215964
F 42.330589 12.862917 90.045071
F 42.330589 12.862917 111.874178
F 42.330589 36.016174 2.728641
F 42.330589 36.016174 24.557749
F 42.330589 36.016174 46.386856
F 42.330589 36.016174 68.215964
F 42.330589 36.016174 90.045071
F 42.330589 36.016174 111.874178
F 42.330589 59.169432 2.728641
F 42.330589 59.169432 24.557749
F 42.330589 59.169432 46.386856
F 42.330589 59.169432 68.215964
F 42.330589 59.169432 90.045071
F 42.330589 59.169432 111.874178
F 15.595486 20.580672 2.728641
F 15.595486 20.580672 24.557748
F 15.595486 20.580672 46.386856
F 15.595486 20.580672 68.215963
F 15.595486 20.580672 90.045070
F 15.595486 20.580672 111.874178
F 15.595486 43.733929 2.728641
F 15.595486 43.733929 24.557748
F 15.595486 43.733929 46.386856
F 15.595486 43.733929 68.215963
F 15.595486 43.733929 90.045070
F 15.595486 43.733929 111.874178
F 15.595486 66.887187 2.728641
F 15.595486 66.887187 24.557748
F 15.595486 66.887187 46.386856
F 15.595486 66.887187 68.215963
F 15.595486 66.887187 90.045070
F 15.595486 66.887187 111.874178
F 42.330589 20.580672 2.728641
F 42.330589 20.580672 24.557748
F 42.330589 20.580672 46.386856
F 42.330589 20.580672 68.215963
F 42.330589 20.580672 90.045070
F 42.330589 20.580672 111.874178
F 42.330589 43.733929 2.728641
F 42.330589 43.733929 24.557748
F 42.330589 43.733929 46.386856
F 42.330589 43.733929 68.215963
F 42.330589 43.733929 90.045070
F 42.330589 43.733929 111.874178
F 42.330589 66.887187 2.728641
F 42.330589 66.887187 24.557748
F 42.330589 66.887187 46.386856
F 42.330589 66.887187 68.215963
F 42.330589 66.887187 90.045070
F 42.330589 66.887187 111.874178
F 24.507190 5.145165 2.728639
F 24.507190 5.145165 24.557747
F 24.507190 5.145165 46.386854
F 24.507190 5.145165 68.215962
F 24.507190 5.145165 90.045069
F 24.507190 5.145165 111.874176
F 24.507190 28.298423 2.728639
F 24.507190 28.298423 24.557747
F 24.507190 28.298423 46.386854
F 24.507190 28.298423 68.215962
F 24.507190 28.298423 90.045069
F 24.507190 28.298423 111.874176
F 24.507190 51.451680 2.728639
F 24.507190 51.451680 24.557747
F 24.507190 51.451680 46.386854
F 24.507190 51.451680 68.215962
F 24.507190 51.451680 90.045069
F 24.507190 51.451680 111.874176
F 51.242294 5.145165 2.728639
F 51.242294 5.145165 24.557747
F 51.242294 5.145165 46.386854
F 51.242294 5.145165 68.215962
F 51.242294 5.145165 90.045069
F 51.242294 5.145165 111.874176
F 51.242294 28.298423 2.728639
F 51.242294 28.298423 24.557747
F 51.242294 28.298423 46.386854
F 51.242294 28.298423 68.215962
F 51.242294 28.298423 90.045069
F 51.242294 28.298423 111.874176
F 51.242294 51.451680 2.728639
F 51.242294 51.451680 24.557747
F 51.242294 51.451680 46.386854
F 51.242294 51.451680 68.215962
F 51.242294 51.451680 90.045069
F 51.242294 51.451680 111.874176
F 24.507190 12.862917 2.728640
F 24.507190 12.862917 24.557748
F 24.507190 12.862917 46.386855
F 24.507190 12.862917 68.215963
F 24.507190 12.862917 90.045070
F 24.507190 12.862917 111.874177
F 24.507190 36.016175 2.728640
F 24.507190 36.016175 24.557748
F 24.507190 36.016175 46.386855
F 24.507190 36.016175 68.215963
F 24.507190 36.016175 90.045070
F 24.507190 36.016175 111.874177
F 24.507190 59.169432 2.728640
F 24.507190 59.169432 24.557748
F 24.507190 59.169432 46.386855
F 24.507190 59.169432 68.215963
F 24.507190 59.169432 90.045070
F 24.507190 59.169432 111.874177
F 51.242294 12.862917 2.728640
F 51.242294 12.862917 24.557748
F 51.242294 12.862917 46.386855
F 51.242294 12.862917 68.215963
F 51.242294 12.862917 90.045070
F 51.242294 12.862917 111.874177
F 51.242294 36.016175 2.728640
F 51.242294 36.016175 24.557748
F 51.242294 36.016175 46.386855
F 51.242294 36.016175 68.215963
F 51.242294 36.016175 90.045070
F 51.242294 36.016175 111.874177
F 51.242294 59.169432 2.728640
F 51.242294 59.169432 24.557748
F 51.242294 59.169432 46.386855
F 51.242294 59.169432 68.215963
F 51.242294 59.169432 90.045070
F 51.242294 59.169432 111.874177
F 24.507190 20.580672 2.728640
F 24.507190 20.580672 24.557747
F 24.507190 20.580672 46.386854
F 24.507190 20.580672 68.215962
F 24.507190 20.580672 90.045069
F 24.507190 20.580672 111.874177
F 24.507190 43.733930 2.728640
F 24.507190 43.733930 24.557747
F 24.507190 43.733930 46.386854
F 24.507190 43.733930 68.215962
F 24.507190 43.733930 90.045069
F 24.507190 43.733930 111.874177
F 24.507190 66.887188 2.728640
F 24.507190 66.887188 24.557747
F 24.507190 66.887188 46.386854
F 24.507190 66.887188 68.215962
F 24.507190 66.887188 90.045069
F 24.507190 66.887188 111.874177
F 51.242294 20.580672 2.728640
F 51.242294 20.580672 24.557747
F 51.242294 20.580672 46.386854
F 51.242294 20.580672 68.215962
F 51.242294 20.580672 90.045069
F 51.242294 20.580672 111.874177
F 51.242294 43.733930 2.728640
F 51.242294 43.733930 24.557747
F 51.242294 43.733930 46.386854
F 51.242294 43.733930 68.215962
F 51.242294 43.733930 90.045069
F 51.242294 43.733930 111.874177
F 51.242294 66.887188 2.728640
F 51.242294 66.887188 24.557747
F 51.242294 66.887188 46.386854
F 51.242294 66.887188 68.215962
F 51.242294 66.887188 90.045069
F 51.242294 66.887188 111.874177
F 6.683773 7.717749 6.366824
F 6.683773 7.717749 28.195932
F 6.683773 7.717749 50.025039
F 6.683773 7.717749 71.854146
F 6.683773 7.717749 93.683254
F 6.683773 7.717749 115.512361
F 6.683773 30.871007 6.366824
F 6.683773 30.871007 28.195932
F 6.683773 30.871007 50.025039
F 6.683773 30.871007 71.854146
F 6.683773 30.871007 93.683254
F 6.683773 30.871007 115.512361
F 6.683773 54.024264 6.366824
F 6.683773 54.024264 28.195932
F 6.683773 54.024264 50.025039
F 6.683773 54.024264 71.854146
F 6.683773 54.024264 93.683254
F 6.683773 54.024264 115.512361
F 33.418877 7.717749 6.366824
F 33.418877 7.717749 28.195932
F 33.418877 7.717749 50.025039
F 33.418877 7.717749 71.854146
F 33.418877 7.717749 93.683254
F 33.418877 7.717749 115.512361
F 33.418877 30.871007 6.366824
F 33.418877 30.871007 28.195932
F 33.418877 30.871007 50.025039
F 33.418877 30.871007 71.854146
F 33.418877 30.871007 93.683254
F 33.418877 30.871007 115.512361
F 33.418877 54.024264 6.366824
F 33.418877 54.024264 28.195932
F 33.418877 54.024264 50.025039
F 33.418877 54.024264 71.854146
F 33.418877 54.024264 93.683254
F 33.418877 54.024264 115.512361
F 6.683773 15.435502 6.366825
F 6.683773 15.435502 28.195933
F 6.683773 15.435502 50.025040
F 6.683773 15.435502 71.854147
F 6.683773 15.435502 93.683255
F 6.683773 15.435502 115.512362
F 6.683773 38.588760 6.366825
F 6.683773 38.588760 28.195933
F 6.683773 38.588760 50.025040
F 6.683773 38.588760 71.854147
F 6.683773 38.588760 93.683255
F 6.683773 38.588760 115.512362
F 6.683773 61.742017 6.366825
F 6.683773 61.742017 28.195933
F 6.683773 61.742017 50.025040
F 6.683773 61.742017 71.854147
F 6.683773 61.742017 93.683255
F 6.683773 61.742017 115.512362
F 33.418877 15.435502 6.366825
F 33.418877 15.435502 28.195933
F 33.418877 15.435502 50.025040
F 33.418877 15.435502 71.854147
F 33.418877 15.435502 93.683255
F 33.418877 15.435502 115.512362
F 33.418877 38.588760 6.366825
F 33.418877 38.588760 28.195933
F 33.418877 38.588760 50.025040
F 33.418877 38.588760 71.854147
F 33.418877 38.588760 93.683255
F 33.418877 38.588760 115.512362
F 33.418877 61.742017 6.366825
F 33.418877 61.742017 28.195933
F 33.418877 61.742017 50.025040
F 33.418877 61.742017 71.854147
F 33.418877 61.742017 93.683255
F 33.418877 61.742017 115.512362
F 6.683773 0.000000 6.366824
F 6.683773 0.000000 28.195932
F 6.683773 0.000000 50.025039
F 6.683773 0.000000 71.854147
F 6.683773 0.000000 93.683254
F 6.683773 0.000000 115.512361
F 6.683773 23.153257 6.366824
F 6.683773 23.153257 28.195932
F 6.683773 23.153257 50.025039
F 6.683773 23.153257 71.854147
F 6.683773 23.153257 93.683254
F 6.683773 23.153257 115.512361
F 6.683773 46.306515 6.366824
F 6.683773 46.306515 28.195932
F 6.683773 46.306515 50.025039
F 6.683773 46.306515 71.854147
F 6.683773 46.306515 93.683254
F 6.683773 46.306515 115.512361
F 33.418877 0.000000 6.366824
F 33.418877 0.000000 28.195932
F 33.418877 0.000000 50.025039
F 33.418877 0.000000 71.854147
F 33.418877 0.000000 93.683254
F 33.418877 0.000000 115.512361
F 33.418877 23.153257 6.366824
F 33.418877 23.153257 28.195932
F 33.418877 23.153257 50.025039
F 33.418877 23.153257 71.854147
F 33.418877 23.153257 93.683254
F 33.418877 23.153257 115.512361
F 33.418877 46.306515 6.366824
F 33.418877 46.306515 28.195932
F 33.418877 46.306515 50.025039
F 33.418877 46.306515 71.854147
F 33.418877 46.306515 93.683254
F 33.418877 46.306515 115.512361
F 15.595475 7.717751 6.366825
F 15.595475 7.717751 28.195933
F 15.595475 7.717751 50.025040
F 15.595475 7.717751 71.854148
F 15.595475 7.717751 93.683255
F 15.595475 7.717751 115.512362
F 15.595475 30.871008 6.366825
F 15.595475 30.871008 28.195933
F 15.595475 30.871008 50.025040
F 15.595475 30.871008 71.854148
F 15.595475 30.871008 93.683255
F 15.595475 30.871008 115.512362
F 15.595475 54.024266 6.366825
F 15.595475 54.024266 28.195933
F 15.595475 54.024266 50.025040
F 15.595475 54.024266 71.854148
F 15.595475 54.024266 93.683255
F 15.595475 54.024266 115.512362
F 42.330578 7.717751 6.366825
F 42.330578 7.717751 28.195933
F 42.330578 7.717751 50.025040
F 42.330578 7.717751 71.854148
F 42.330578 7.717751 93.683255
F 42.330578 7.717751 115.512362
F 42.330578 30.871008 6.366825
F 42.330578 30.871008 28.195933
F 42.330578 30.871008 50.025040
F 42.330578 30.871008 71.854148
F 42.330578 30.871008 93.683255
F 42.330578 30.871008 115.512362
F 42.330578 54.024266 6.366825
F 42.330578 54.024266 28.195933
F 42.330578 54.024266 50.025040
F 42.330578 54.024266 71.854148
F 42.330578 54.024266 93.683255
F 42.330578 54.024266 115.512362
F 15.595475 15.435503 6.366826
F 15.595475 15.435503 28.195934
F 15.595475 15.435503 50.025041
F 15.595475 15.435503 71.854149
F 15.595475 15.435503 93.683256
F 15.595475 15.435503 115.512363
F 15.595475 38.588761 6.366826
F 15.595475 38.588761 28.195934
F 15.595475 38.588761 50.025041
F 15.595475 38.588761 71.854149
F 15.595475 38.588761 93.683256
F 15.595475 38.588761 115.512363
F 15.595475 61.742018 6.366826
F 15.595475 61.742018 28.195934
F 15.595475 61.742018 50.025041
F 15.595475 61.742018 71.854149
F 15.595475 61.742018 93.683256
F 15.595475 61.742018 115.512363
F 42.330578 15.435503 6.366826
F 42.330578 15.435503 28.195934
F 42.330578 15.435503 50.025041
F 42.330578 15.435503 71.854149
F 42.330578 15.435503 93.683256
F 42.330578 15.435503 115.512363
F 42.330578 38.588761 6.366826
F 42.330578 38.588761 28.195934
F 42.330578 38.588761 50.025041
F 42.330578 38.588761 71.854149
F 42.330578 38.588761 93.683256
F 42.330578 38.588761 115.512363
F 42.330578 61.742018 6.366826
F 42.330578 61.742018 28.195934
F 42.330578 61.742018 50.025041
F 42.330578 61.742018 71.854149
F 42.330578 61.742018 93.683256
F 42.330578 61.742018 115.512363
F 15.595475 0.000001 6.366825
F 15.595475 0.000001 28.195933
F 15.595475 0.000001 50.025040
F 15.595475 0.000001 71.854148
F 15.595475 0.000001 93.683255
F 15.595475 0.000001 115.512362
F 15.595475 23.153259 6.366825
F 15.595475 23.153259 28.195933
F 15.595475 23.153259 50.025040
F 15.595475 23.153259 71.854148
F 15.595475 23.153259 93.683255
F 15.595475 23.153259 115.512362
F 15.595475 46.306516 6.366825
F 15.595475 46.306516 28.195933
F 15.595475 46.306516 50.025040
F 15.595475 46.306516 71.854148
F 15.595475 46.306516 93.683255
F 15.595475 46.306516 115.512362
F 42.330578 0.000001 6.366825
F 42.330578 0.000001 28.195933
F 42.330578 0.000001 50.025040
F 42.330578 0.000001 71.854148
F 42.330578 0.000001 93.683255
F 42.330578 0.000001 115.512362
F 42.330578 23.153259 6.366825
F 42.330578 23.153259 28.195933
F 42.330578 23.153259 50.025040
F 42.330578 23.153259 71.854148
F 42.330578 23.153259 93.683255
F 42.330578 23.153259 115.512362
F 42.330578 46.306516 6.366825
F 42.330578 46.306516 28.195933
F 42.330578 46.306516 50.025040
F 42.330578 46.306516 71.854148
F 42.330578 46.306516 93.683255
F 42.330578 46.306516 115.512362
F 24.507181 7.717750 6.366824
F 24.507181 7.717750 28.195932
F 24.507181 7.717750 50.025039
F 24.507181 7.717750 71.854146
F 24.507181 7.717750 93.683254
F 24.507181 7.717750 115.512361
F 24.507181 30.871007 6.366824
F 24.507181 30.871007 28.195932
F 24.507181 30.871007 50.025039
F 24.507181 30.871007 71.854146
F 24.507181 30.871007 93.683254
F 24.507181 30.871007 115.512361
F 24.507181 54.024265 6.366824
F 24.507181 54.024265 28.195932
F 24.507181 54.024265 50.025039
F 24.507181 54.024265 71.854146
F 24.507181 54.024265 93.683254
F 24.507181 54.024265 115.512361
F 51.242284 7.717750 6.366824
F 51.242284 7.717750 28.195932
F 51.242284 7.717750 50.025039
F 51.242284 7.717750 71.854146
F 51.242284 7.717750 93.683254
F 51.242284 7.717750 115.512361
F 51.242284 30.871007 6.366824
F 51.242284 30.871007 28.195932
F 51.242284 30.871007 50.025039
F 51.242284 30.871007 71.854146
F 51.242284 30.871007 93.683254
F 51.242284 30.871007 115.512361
F 51.242284 54.024265 6.366824
F 51.242284 54.024265 28.195932
F 51.242284 54.024265 50.025039
F 51.242284 54.024265 71.854146
F 51.242284 54.024265 93.683254
F 51.242284 54.024265 115.512361
F 24.507181 15.435502 6.366825
F 24.507181 15.435502 28.195933
F 24.507181 15.435502 50.025040
F 24.507181 15.435502 71.854148
F 24.507181 15.435502 93.683255
F 24.507181 15.435502 115.512362
F 24.507181 38.588760 6.366825
F 24.507181 38.588760 28.195933
F 24.507181 38.588760 50.025040
F 24.507181 38.588760 71.854148
F 24.507181 38.588760 93.683255
F 24.507181 38.588760 115.512362
F 24.507181 61.742017 6.366825
F 24.507181 61.742017 28.195933
F 24.507181 61.742017 50.025040
F 24.507181 61.742017 71.854148
F 24.507181 61.742017 93.683255
F 24.507181 61.742017 115.512362
F 51.242284 15.435502 6.366825
F 51.242284 15.435502 28.195933
F 51.242284 15.435502 50.025040
F 51.242284 15.435502 71.854148
F 51.242284 15.435502 93.683255
F 51.242284 15.435502 115.512362
F 51.242284 38.588760 6.366825
F 51.242284 38.588760 28.195933
F 51.242284 38.588760 50.025040
F 51.242284 38.588760 71.854148
F 51.242284 38.588760 93.683255
F 51.242284 38.588760 115.512362
F 51.242284 61.742017 6.366825
F 51.242284 61.742017 28.195933
F 51.242284 61.742017 50.025040
F 51.242284 61.742017 71.854148
F 51.242284 61.742017 93.683255
F 51.242284 61.742017 115.512362
F 24.507181 0.000000 6.366824
F 24.507181 0.000000 28.195932
F 24.507181 0.000000 50.025039
F 24.507181 0.000000 71.854147
F 24.507181 0.000000 93.683254
F 24.507181 0.000000 115.512361
F 24.507181 23.153258 6.366824
F 24.507181 23.153258 28.195932
F 24.507181 23.153258 50.025039
F 24.507181 23.153258 71.854147
F 24.507181 23.153258 93.683254
F 24.507181 23.153258 115.512361
F 24.507181 46.306515 6.366824
F 24.507181 46.306515 28.195932
F 24.507181 46.306515 50.025039
F 24.507181 46.306515 71.854147
F 24.507181 46.306515 93.683254
F 24.507181 46.306515 115.512361
F 51.242284 0.000000 6.366824
F 51.242284 0.000000 28.195932
F 51.242284 0.000000 50.025039
F 51.242284 0.000000 71.854147
F 51.242284 0.000000 93.683254
F 51.242284 0.000000 115.512361
F 51.242284 23.153258 6.366824
F 51.242284 23.153258 28.195932
F 51.242284 23.153258 50.025039
F 51.242284 23.153258 71.854147
F 51.242284 23.153258 93.683254
F 51.242284 23.153258 115.512361
F 51.242284 46.306515 6.366824
F 51.242284 46.306515 28.195932
F 51.242284 46.306515 50.025039
F 51.242284 46.306515 71.854147
F 51.242284 46.306515 93.683254
F 51.242284 46.306515 115.512361
F 0.000014 1.286291 10.005009
F 0.000014 1.286291 31.834116
F 0.000014 1.286291 53.663223
F 0.000014 1.286291 75.492331
F 0.000014 1.286291 97.321438
F 0.000014 1.286291 119.150546
F 0.000014 24.439548 10.005009
F 0.000014 24.439548 31.834116
F 0.000014 24.439548 53.663223
F 0.000014 24.439548 75.492331
F 0.000014 24.439548 97.321438
F 0.000014 24.439548 119.150546
F 0.000014 47.592806 10.005009
F 0.000014 47.592806 31.834116
F 0.000014 47.592806 53.663223
F 0.000014 47.592806 75.492331
F 0.000014 47.592806 97.321438
F 0.000014 47.592806 119.150546
F 26.735117 1.286291 10.005009
F 26.735117 1.286291 31.834116
F 26.735117 1.286291 53.663223
F 26.735117 1.286291 75.492331
F 26.735117 1.286291 97.321438
F 26.735117 1.286291 119.150546
F 26.735117 24.439548 10.005009
F 26.735117 24.439548 31.834116
F 26.735117 24.439548 53.663223
F 26.735117 24.439548 75.492331
F 26.735117 24.439548 97.321438
F 26.735117 24.439548 119.150546
F 26.735117 47.592806 10.005009
F 26.735117 47.592806 31.834116
F 26.735117 47.592806 53.663223
F 26.735117 47.592806 75.492331
F 26.735117 47.592806 97.321438
F 26.735117 47.592806 119.150546
F 0.000014 9.004040 10.005009
F 0.000014 9.004040 31.834116
F 0.000014 9.004040 53.663223
F 0.000014 9.004040 75.492331
F 0.000014 9.004040 97.321438
F 0.000014 9.004040 119.150546
F 0.000014 32.157298 10.005009
F 0.000014 32.157298 31.834116
F 0.000014 32.157298 53.663223
F 0.000014 32.157298 75.492331
F 0.000014 32.157298 97.321438
F 0.000014 32.157298 119.150546
F 0.000014 55.310555 10.005009
F 0.000014 55.310555 31.834116
F 0.000014 55.310555 53.663223
F 0.000014 55.310555 75.492331
F 0.000014 55.310555 97.321438
F 0.000014 55.310555 119.150546
F 26.735117 9.004040 10.005009
F 26.735117 9.004040 31.834116
F 26.735117 9.004040 53.663223
F 26.735117 9.004040 75.492331
F 26.735117 9.004040 97.321438
F 26.735117 9.004040 119.150546
F 26.735117 32.157298 10.005009
F 26.735117 32.157298 31.834116
F 26.735117 32.157298 53.663223
F 26.735117 32.157298 75.492331
F 26.735117 32.157298 97.321438
F 26.735117 32.157298 119.150546
F 26.735117 55.310555 10.005009
F 26.735117 55.310555 31.834116
F 26.735117 55.310555 53.663223
F 26.735117 55.310555 75.492331
F 26.735117 55.310555 97.321438
F 26.735117 55.310555 119.150546
F 0.000014 16.721795 10.005009
F 0.000014 16.721795 31.834117
F 0.000014 16.721795 53.663224
F 0.000014 16.721795 75.492332
F 0.000014 16.721795 97.321439
F 0.000014 16.721795 119.150546
F 0.000014 39.875053 10.005009
F 0.000014 39.875053 31.834117
F 0.000014 39.875053 53.663224
F 0.000014 39.875053 75.492332
F 0.000014 39.875053 97.321439
F 0.000014 39.875053 119.150546
F 0.000014 63.028310 10.005009
F 0.000014 63.028310 31.834117
F 0.000014 63.028310 53.663224
F 0.000014 63.028310 75.492332
F 0.000014 63.028310 97.321439
F 0.000014 63.028310 119.150546
F 26.735117 16.721795 10.005009
F 26.735117 16.721795 31.834117
F 26.735117 16.721795 53.663224
F 26.735117 16.721795 75.492332
F 26.735117 16.721795 97.321439
F 26.735117 16.721795 119.150546
F 26.735117 39.875053 10.005009
F 26.735117 39.875053 31.834117
F 26.735117 39.875053 53.663224
F 26.735117 39.875053 75.492332
F 26.735117 39.875053 97.321439
F 26.735117 39.875053 119.150546
F 26.735117 63.028310 10.005009
F 26.735117 63.028310 31.834117
F 26.735117 63.028310 53.663224
F 26.735117 63.028310 75.492332
F 26.735117 63.028310 97.321439
F 26.735117 63.028310 119.150546
F 8.911711 1.286291 10.005009
F 8.911711 1.286291 31.834116
F 8.911711 1.286291 53.663224
F 8.911711 1.286291 75.492331
F 8.911711 1.286291 97.321438
F 8.911711 1.286291 119.150546
F 8.911711 24.439548 10.005009
F 8.911711 24.439548 31.834116
F 8.911711 24.439548 53.663224
F 8.911711 24.439548 75.492331
F 8.911711 24.439548 97.321438
F 8.911711 24.439548 119.150546
F 8.911711 47.592806 10.005009
F 8.911711 47.592806 31.834116
F 8.911711 47.592806 53.663224
F 8.911711 47.592806 75.492331
F 8.911711 47.592806 97.321438
F 8.911711 47.592806 119.150546
F 35.646814 1.286291 10.005009
F 35.646814 1.286291 31.834116
F 35.646814 1.286291 53.663224
F 35.646814 1.286291 75.492331
F 35.646814 1.286291 97.321438
F 35.646814 1.286291 119.150546
F 35.646814 24.439548 10.005009
F 35.646814 24.439548 31.834116
F 35.646814 24.439548 53.663224
F 35.646814 24.439548 75.492331
F 35.646814 24.439548 97.321438
F 35.646814 24.439548 119.150546
F 35.646814 47.592806 10.005009
F 35.646814 47.592806 31.834116
F 35.646814 47.592806 53.663224
F 35.646814 47.592806 75.492331
F 35.646814 47.592806 97.321438
F 35.646814 47.592806 119.150546
F 8.911711 9.004040 10.005009
F 8.911711 9.004040 31.834116
F 8.911711 9.004040 53.663224
F 8.911711 9.004040 75.492331
F 8.911711 9.004040 97.321438
F 8.911711 9.004040 119.150546
F 8.911711 32.157298 10.005009
F 8.911711 32.157298 31.834116
F 8.911711 32.157298 53.663224
F 8.911711 32.157298 75.492331
F 8.911711 32.157298 97.321438
F 8.911711 32.157298 119.150546
F 8.911711 55.310555 10.005009
F 8.911711 55.310555 31.834116
F 8.911711 55.310555 53.663224
F 8.911711 55.310555 75.492331
F 8.911711 55.310555 97.321438
F 8.911711 55.310555 119.150546
F 35.646814 9.004040 10.005009
F 35.646814 9.004040 31.834116
F 35.646814 9.004040 53.663224
F 35.646814 9.004040 75.492331
F 35.646814 9.004040 97.321438
F 35.646814 9.004040 119.150546
F 35.646814 32.157298 10.005009
F 35.646814 32.157298 31.834116
F 35.646814 32.157298 53.663224
F 35.646814 32.157298 75.492331
F 35.646814 32.157298 97.321438
F 35.646814 32.157298 119.150546
F 35.646814 55.310555 10.005009
F 35.646814 55.310555 31.834116
F 35.646814 55.310555 53.663224
F 35.646814 55.310555 75.492331
F 35.646814 55.310555 97.321438
F 35.646814 55.310555 119.150546
F 8.911711 16.721795 10.005010
F 8.911711 16.721795 31.834117
F 8.911711 16.721795 53.663224
F 8.911711 16.721795 75.492332
F 8.911711 16.721795 97.321439
F 8.911711 16.721795 119.150547
F 8.911711 39.875053 10.005010
F 8.911711 39.875053 31.834117
F 8.911711 39.875053 53.663224
F 8.911711 39.875053 75.492332
F 8.911711 39.875053 97.321439
F 8.911711 39.875053 119.150547
F 8.911711 63.028310 10.005010
F 8.911711 63.028310 31.834117
F 8.911711 63.028310 53.663224
F 8.911711 63.028310 75.492332
F 8.911711 63.028310 97.321439
F 8.911711 63.028310 119.150547
F 35.646814 16.721795 10.005010
F 35.646814 16.721795 31.834117
F 35.646814 16.721795 53.663224
F 35.646814 16.721795 75.492332
F 35.646814 16.721795 97.321439
F 35.646814 16.721795 119.150547
F 35.646814 39.875053 10.005010
F 35.646814 39.875053 31.834117
F 35.646814 39.875053 53.663224
F 35.646814 39.875053 75.492332
F 35.646814 39.875053 97.321439
F 35.646814 39.875053 119.150547
F 35.646814 63.028310 10.005010
F 35.646814 63.028310 31.834117
F 35.646814 63.028310 53.663224
F 35.646814 63.028310 75.492332
F 35.646814 63.028310 97.321439
F 35.646814 63.028310 119.150547
F 17.823414 1.286290 10.005010
F 17.823414 1.286290 31.834117
F 17.823414 1.286290 53.663225
F 17.823414 1.286290 75.492332
F 17.823414 1.286290 97.321439
F 17.823414 1.286290 119.150547
F 17.823414 24.439547 10.005010
F 17.823414 24.439547 31.834117
F 17.823414 24.439547 53.663225
F 17.823414 24.439547 75.492332
F 17.823414 24.439547 97.321439
F 17.823414 24.439547 119.150547
F 17.823414 47.592805 10.005010
F 17.823414 47.592805 31.834117
F 17.823414 47.592805 53.663225
F 17.823414 47.592805 75.492332
F 17.823414 47.592805 97.321439
F 17.823414 47.592805 119.150547
F 44.558518 1.286290 10.005010
F 44.558518 1.286290 31.834117
F 44.558518 1.286290 53.663225
F 44.558518 1.286290 75.492332
F 44.558518 1.286290 97.321439
F 44.558518 1.286290 119.150547
F 44.558518 24.439547 10.005010
F 44.558518 24.439547 31.834117
F 44.558518 24.439547 53.663225
F 44.558518 24.439547 75.492332
F 44.558518 24.439547 97.321439
F 44.558518 24.439547 119.150547
F 44.558518 47.592805 10.005010
F 44.558518 47.592805 31.834117
F 44.558518 47.592805 53.663225
F 44.558518 47.592805 75.492332
F 44.558518 47.592805 97.321439
F 44.558518 47.592805 119.150547
F 17.823414 9.004039 10.005010
F 17.823414 9.004039 31.834117
F 17.823414 9.004039 53.663225
F 17.823414 9.004039 75.492332
F 17.823414 9.004039 97.321439
F 17.823414 9.004039 119.150547
F 17.823414 32.157297 10.005010
F 17.823414 32.157297 31.834117
F 17.823414 32.157297 53.663225
F 17.823414 32.157297 75.492332
F 17.823414 32.157297 97.321439
F 17.823414 32.157297 119.150547
F 17.823414 55.310554 10.005010
F 17.823414 55.310554 31.834117
F 17.823414 55.310554 53.663225
F 17.823414 55.310554 75.492332
F 17.823414 55.310554 97.321439
F 17.823414 55.310554 119.150547
F 44.558518 9.004039 10.005010
F 44.558518 9.004039 31.834117
F 44.558518 9.004039 53.663225
F 44.558518 9.004039 75.492332
F 44.558518 9.004039 97.321439
F 44.558518 9.004039 119.150547
F 44.558518 32.157297 10.005010
F 44.558518 32.157297 31.834117
F 44.558518 32.157297 53.663225
F 44.558518 32.157297 75.492332
F 44.558518 32.157297 97.321439
F 44.558518 32.157297 119.150547
F 44.558518 55.310554 10.005010
F 44.558518 55.310554 31.834117
F 44.558518 55.310554 53.663225
F 44.558518 55.310554 75.492332
F 44.558518 55.310554 97.321439
F 44.558518 55.310554 119.150547
F 17.823414 16.721795 10.005011
F 17.823414 16.721795 31.834118
F 17.823414 16.721795 53.663225
F 17.823414 16.721795 75.492333
F 17.823414 16.721795 97.321440
F 17.823414 16.721795 119.150548
F 17.823414 39.875052 10.005011
F 17.823414 39.875052 31.834118
F 17.823414 39.875052 53.663225
F 17.823414 39.875052 75.492333
F 17.823414 39.875052 97.321440
F 17.823414 39.875052 119.150548
F 17.823414 63.028310 10.005011
F 17.823414 63.028310 31.834118
F 17.823414 63.028310 53.663225
F 17.823414 63.028310 75.492333
F 17.823414 63.028310 97.321440
F 17.823414 63.028310 119.150548
F 44.558518 16.721795 10.005011
F 44.558518 16.721795 31.834118
F 44.558518 16.721795 53.663225
F 44.558518 16.721795 75.492333
F 44.558518 16.721795 97.321440
F 44.558518 16.721795 119.150548
F 44.558518 39.875052 10.005011
F 44.558518 39.875052 31.834118
F 44.558518 39.875052 53.663225
F 44.558518 39.875052 75.492333
F 44.558518 39.875052 97.321440
F 44.558518 39.875052 119.150548
F 44.558518 63.028310 10.005011
F 44.558518 63.028310 31.834118
F 44.558518 63.028310 53.663225
F 44.558518 63.028310 75.492333
F 44.558518 63.028310 97.321440
F 44.558518 63.028310 119.150548
F 0.000000 3.858875 13.643192
F 0.000000 3.858875 35.472300
F 0.000000 3.858875 57.301407
F 0.000000 3.858875 79.130515
F 0.000000 3.858875 100.959622
F 0.000000 3.858875 122.788729
F 0.000000 27.012132 13.643192
F 0.000000 27.012132 35.472300
F 0.000000 27.012132 57.301407
F 0.000000 27.012132 79.130515
F 0.000000 27.012132 100.959622
F 0.000000 27.012132 122.788729
F 0.000000 50.165390 13.643192
F 0.000000 50.165390 35.472300
F 0.000000 50.165390 57.301407
F 0.000000 50.165390 79.130515
F 0.000000 50.165390 100.959622
F 0.000000 50.165390 122.788729
F 26.735103 3.858875 13.643192
F 26.735103 3.858875 35.472300
F 26.735103 3.858875 57.301407
F 26.735103 3.858875 79.130515
F 26.735103 3.858875 100.959622
F 26.735103 3.858875 122.788729
F 26.735103 27.012132 13.643192
F 26.735103 27.012132 35.472300
F 26.735103 27.012132 57.301407
F 26.735103 27.012132 79.130515
F 26.735103 27.012132 100.959622
F 26.735103 27.012132 122.788729
F 26.735103 50.165390 13.643192
F 26.735103 50.165390 35.472300
F 26.735103 50.165390 57.301407
F 26.735103 50.165390 79.130515
F 26.735103 50.165390 100.959622
F 26.735103 50.165390 122.788729
F 0.000000 11.576625 13.643193
F 0.000000 11.576625 35.472300
F 0.000000 11.576625 57.301407
F 0.000000 11.576625 79.130515
F 0.000000 11.576625 100.959622
F 0.000000 11.576625 122.788730
F 0.000000 34.729882 13.643193
F 0.000000 34.729882 35.472300
F 0.000000 34.729882 57.301407
F 0.000000 34.729882 79.130515
F 0.000000 34.729882 100.959622
F 0.000000 34.729882 122.788730
F 0.000000 57.883140 13.643193
F 0.000000 57.883140 35.472300
F 0.000000 57.883140 57.301407
F 0.000000 57.883140 79.130515
F 0.000000 57.883140 100.959622
F 0.000000 57.883140 122.788730
F 26.735103 11.576625 13.643193
F 26.735103 11.576625 35.472300
F 26.735103 11.576625 57.301407
F 26.735103 11.576625 79.130515
F 26.735103 11.576625 100.959622
F 26.735103 11.576625 122.788730
F 26.735103 34.729882 13.643193
F 26.735103 34.729882 35.472300
F 26.735103 34.729882 57.301407
F 26.735103 34.729882 79.130515
F 26.735103 34.729882 100.959622
F 26.735103 34.729882 122.788730
F 26.735103 57.883140 13.643193
F 26.735103 57.883140 35.472300
F 26.735103 57.883140 57.301407
F 26.735103 57.883140 79.130515
F 26.735103 57.883140 100.959622
F 26.735103 57.883140 122.788730
F 0.000000 19.294380 13.643193
F 0.000000 19.294380 35.472301
F 0.000000 19.294380 57.301408
F 0.000000 19.294380 79.130515
F 0.000000 19.294380 100.959623
F 0.000000 19.294380 122.788730
F 0.000000 42.447638 13.643193
F 0.000000 42.447638 35.472301
F 0.000000 42.447638 57.301408
F 0.000000 42.447638 79.130515
F 0.000000 42.447638 100.959623
F 0.000000 42.447638 122.788730
F 0.000000 65.600895 13.643193
F 0.000000 65.600895 35.472301
F 0.000000 65.600895 57.301408
F 0.000000 65.600895 79.130515
F 0.000000 65.600895 100.959623
F 0.000000 65.600895 122.788730
F 26.735103 19.294380 13.643193
F 26.735103 19.294380 35.472301
F 26.735103 19.294380 57.301408
F 26.735103 19.294380 79.130515
F 26.735103 19.294380 100.959623
F 26.735103 19.294380 122.788730
F 26.735103 42.447638 13.643193
F 26.735103 42.447638 35.472301
F 26.735103 42.447638 57.301408
F 26.735103 42.447638 79.130515
F 26.735103 42.447638 100.959623
F 26.735103 42.447638 122.788730
F 26.735103 65.600895 13.643193
F 26.735103 65.600895 35.472301
F 26.735103 65.600895 57.301408
F 26.735103 65.600895 79.130515
F 26.735103 65.600895 100.959623
F 26.735103 65.600895 122.788730
F 8.911695 3.858875 13.643193
F 8.911695 3.858875 35.472300
F 8.911695 3.858875 57.301408
F 8.911695 3.858875 79.130515
F 8.911695 3.858875 100.959622
F 8.911695 3.858875 122.788730
F 8.911695 27.012133 13.643193
F 8.911695 27.012133 35.472300
F 8.911695 27.012133 57.301408
F 8.911695 27.012133 79.130515
F 8.911695 27.012133 100.959622
F 8.911695 27.012133 122.788730
F 8.911695 50.165390 13.643193
F 8.911695 50.165390 35.472300
F 8.911695 50.165390 57.301408
F 8.911695 50.165390 79.130515
F 8.911695 50.165390 100.959622
F 8.911695 50.165390 122.788730
F 35.646799 3.858875 13.643193
F 35.646799 3.858875 35.472300
F 35.646799 3.858875 57.301408
F 35.646799 3.858875 79.130515
F 35.646799 3.858875 100.959622
F 35.646799 3.858875 122.788730
F 35.646799 27.012133 13.643193
F 35.646799 27.012133 35.472300
F 35.646799 27.012133 57.301408
F 35.646799 27.012133 79.130515
F 35.646799 27.012133 100.959622
F 35.646799 27.012133 122.788730
F 35.646799 50.165390 13.643193
F 35.646799 50.165390 35.472300
F 35.646799 50.165390 57.301408
F 35.646799 50.165390 79.130515
F 35.646799 50.165390 100.959622
F 35.646799 50.165390 122.788730
F 8.911695 11.576625 13.643193
F 8.911695 11.576625 35.472300
F 8.911695 11.576625 57.301408
F 8.911695 11.576625 79.130515
F 8.911695 11.576625 100.959623
F 8.911695 11.576625 122.788730
F 8.911695 34.729883 13.643193
F 8.911695 34.729883 35.472300
F 8.911695 34.729883 57.301408
F 8.911695 34.729883 79.130515
F 8.911695 34.729883 100.959623
F 8.911695 34.729883 122.788730
F 8.911695 57.883140 13.643193
F 8.911695 57.883140 35.472300
F 8.911695 57.883140 57.301408
F 8.911695 57.883140 79.130515
F 8.911695 57.883140 100.959623
F 8.911695 57.883140 122.788730
F 35.646799 11.576625 13.643193
F 35.646799 11.576625 35.472300
F 35.646799 11.576625 57.301408
F 35.646799 11.576625 79.130515
F 35.646799 11.576625 100.959623
F 35.646799 11.576625 122.788730
F 35.646799 34.729883 13.643193
F 35.646799 34.729883 35.472300
F 35.646799 34.729883 57.301408
F 35.646799 34.729883 79.130515
F 35.646799 34.729883 100.959623
F 35.646799 34.729883 122.788730
F 35.646799 57.883140 13.643193
F 35.646799 57.883140 35.472300
F 35.646799 57.883140 57.301408
F 35.646799 57.883140 79.130515
F 35.646799 57.883140 100.959623
F 35.646799 57.883140 122.788730
F 8.911695 19.294380 13.643193
F 8.911695 19.294380 35.472301
F 8.911695 19.294380 57.301408
F 8.911695 19.294380 79.130516
F 8.911695 19.294380 100.959623
F 8.911695 19.294380 122.788730
F 8.911695 42.447638 13.643193
F 8.911695 42.447638 35.472301
F 8.911695 42.447638 57.301408
F 8.911695 42.447638 79.130516
F 8.911695 42.447638 100.959623
F 8.911695 42.447638 122.788730
F 8.911695 65.600896 13.643193
F 8.911695 65.600896 35.472301
F 8.911695 65.600896 57.301408
F 8.911695 65.600896 79.130516
F 8.911695 65.600896 100.959623
F 8.911695 65.600896 122.788730
F 35.646799 19.294380 13.643193
F 35.646799 19.294380 35.472301
F 35.646799 19.294380 57.301408
F 35.646799 19.294380 79.130516
F 35.646799 19.294380 100.959623
F 35.646799 19.294380 122.788730
F 35.646799 42.447638 13.643193
F 35.646799 42.447638 35.472301
F 35.646799 42.447638 57.301408
F 35.646799 42.447638 79.130516
F 35.646799 42.447638 100.959623
F 35.646799 42.447638 122.788730
F 35.646799 65.600896 13.643193
F 35.646799 65.600896 35.472301
F 35.646799 65.600896 57.301408
F 35.646799 65.600896 79.130516
F 35.646799 65.600896 100.959623
F 35.646799 65.600896 122.788730
F 17.823401 3.858876 13.643194
F 17.823401 3.858876 35.472301
F 17.823401 3.858876 57.301409
F 17.823401 3.858876 79.130516
F 17.823401 3.858876 100.959624
F 17.823401 3.858876 122.788731
F 17.823401 27.012134 13.643194
F 17.823401 27.012134 35.472301
F 17.823401 27.012134 57.301409
F 17.823401 27.012134 79.130516
F 17.823401 27.012134 100.959624
F 17.823401 27.012134 122.788731
F 17.823401 50.165391 13.643194
F 17.823401 50.165391 35.472301
F 17.823401 50.165391 57.301409
F 17.823401 50.165391 79.130516
F 17.823401 50.165391 100.959624
F 17.823401 50.165391 122.788731
F 44.558504 3.858876 13.643194
F 44.558504 3.858876 35.472301
F 44.558504 3.858876 57.301409
F 44.558504 3.858876 79.130516
F 44.558504 3.858876 100.959624
F 44.558504 3.858876 122.788731
F 44.558504 27.012134 13.643194
F 44.558504 27.012134 35.472301
F 44.558504 27.012134 57.301409
F 44.558504 27.012134 79.130516
F 44.558504 27.012134 100.959624
F 44.558504 27.012134 122.788731
F 44.558504 50.165391 13.643194
F 44.558504 50.165391 35.472301
F 44.558504 50.165391 57.301409
F 44.558504 50.165391 79.130516
F 44.558504 50.165391 100.959624
F 44.558504 50.165391 122.788731
F 17.823401 11.576626 13.643194
F 17.823401 11.576626 35.472302
F 17.823401 11.576626 57.301409
F 17.823401 11.576626 79.130516
F 17.823401 11.576626 100.959624
F 17.823401 11.576626 122.788731
F 17.823401 34.729884 13.643194
F 17.823401 34.729884 35.472302
F 17.823401 34.729884 57.301409
F 17.823401 34.729884 79.130516
F 17.823401 34.729884 100.959624
F 17.823401 34.729884 122.788731
F 17.823401 57.883141 13.643194
F 17.823401 57.883141 35.472302
F 17.823401 57.883141 57.301409
F 17.823401 57.883141 79.130516
F 17.823401 57.883141 100.959624
F 17.823401 57.883141 122.788731
F 44.558504 11.576626 13.643194
F 44.558504 11.576626 35.472302
F 44.558504 11.576626 57.301409
F 44.558504 11.576626 79.130516
F 44.558504 11.576626 100.959624
F 44.558504 11.576626 122.788731
F 44.558504 34.729884 13.643194
F 44.558504 34.729884 35.472302
F 44.558504 34.729884 57.301409
F 44.558504 34.729884 79.130516
F 44.558504 34.729884 100.959624
F 44.558504 34.729884 122.788731
F 44.558504 57.883141 13.643194
F 44.558504 57.883141 35.472302
F 44.558504 57.883141 57.301409
F 44.558504 57.883141 79.130516
F 44.558504 57.883141 100.959624
F 44.558504 57.883141 122.788731
F 17.823401 19.294382 13.643195
F 17.823401 19.294382 35.472302
F 17.823401 19.294382 57.301409
F 17.823401 19.294382 79.130517
F 17.823401 19.294382 100.959624
F 17.823401 19.294382 122.788732
F 17.823401 42.447639 13.643195
F 17.823401 42.447639 35.472302
F 17.823401 42.447639 57.301409
F 17.823401 42.447639 79.130517
F 17.823401 42.447639 100.959624
F 17.823401 42.447639 122.788732
F 17.823401 65.600897 13.643195
F 17.823401 65.600897 35.472302
F 17.823401 65.600897 57.301409
F 17.823401 65.600897 79.130517
F 17.823401 65.600897 100.959624
F 17.823401 65.600897 122.788732
F 44.558504 19.294382 13.643195
F 44.558504 19.294382 35.472302
F 44.558504 19.294382 57.301409
F 44.558504 19.294382 79.130517
F 44.558504 19.294382 100.959624
F 44.558504 19.294382 122.788732
F 44.558504 42.447639 13.643195
F 44.558504 42.447639 35.472302
F 44.558504 42.447639 57.301409
F 44.558504 42.447639 79.130517
F 44.558504 42.447639 100.959624
F 44.558504 42.447639 122.788732
F 44.558504 65.600897 13.643195
F 44.558504 65.600897 35.472302
F 44.558504 65.600897 57.301409
F 44.558504 65.600897 79.130517
F 44.558504 65.600897 100.959624
F 44.558504 65.600897 122.788732
F 0.000012 3.858875 10.914555
F 0.000012 3.858875 32.743663
F 0.000012 3.858875 54.572770
F 0.000012 3.858875 76.401877
F 0.000012 3.858875 98.230985
F 0.000012 3.858875 120.060092
F 0.000012 27.012133 10.914555
F 0.000012 27.012133 32.743663
F 0.000012 27.012133 54.572770
F 0.000012 27.012133 76.401877
F 0.000012 27.012133 98.230985
F 0.000012 27.012133 120.060092
F 0.000012 50.165390 10.914555
F 0.000012 50.165390 32.743663
F 0.000012 50.165390 54.572770
F 0.000012 50.165390 76.401877
F 0.000012 50.165390 98.230985
F 0.000012 50.165390 120.060092
F 26.735115 3.858875 10.914555
F 26.735115 3.858875 32.743663
F 26.735115 3.858875 54.572770
F 26.735115 3.858875 76.401877
F 26.735115 3.858875 98.230985
F 26.735115 3.858875 120.060092
F 26.735115 27.012133 10.914555
F 26.735115 27.012133 32.743663
F 26.735115 27.012133 54.572770
F 26.735115 27.012133 76.401877
F 26.735115 27.012133 98.230985
F 26.735115 27.012133 120.060092
F 26.735115 50.165390 10.914555
F 26.735115 50.165390 32.743663
F 26.735115 50.165390 54.572770
F 26.735115 50.165390 76.401877
F 26.735115 50.165390 98.230985
F 26.735115 50.165390 120.060092
F 0.000012 11.576625 10.914555
F 0.000012 11.576625 32.743662
F 0.000012 11.576625 54.572770
F 0.000012 11.576625 76.401877
F 0.000012 11.576625 98.230985
F 0.000012 11.576625 120.060092
F 0.000012 34.729883 10.914555
F 0.000012 34.729883 32.743662
F 0.000012 34.729883 54.572770
F 0.000012 34.729883 76.401877
F 0.000012 34.729883 98.230985
F 0.000012 34.729883 120.060092
F 0.000012 57.883140 10.914555
F 0.000012 57.883140 32.743662
F 0.000012 57.883140 54.572770
F 0.000012 57.883140 76.401877
F 0.000012 57.883140 98.230985
F 0.000012 57.883140 120.060092
F 26.735115 11.576625 10.914555
F 26.735115 11.576625 32.743662
F 26.735115 11.576625 54.572770
F 26.735115 11.576625 76.401877
F 26.735115 11.576625 98.230985
F 26.735115 11.576625 120.060092
F 26.735115 34.729883 10.914555
F 26.735115 34.729883 32.743662
F 26.735115 34.729883 54.572770
F 26.735115 34.729883 76.401877
F 26.735115 34.729883 98.230985
F 26.735115 34.729883 120.060092
F 26.735115 57.883140 10.914555
F 26.735115 57.883140 32.743662
F 26.735115 57.883140 54.572770
F 26.735115 57.883140 76.401877
F 26.735115 57.883140 98.230985
F 26.735115 57.883140 120.060092
F 0.000012 19.294381 10.914554
F 0.000012 19.294381 32.743662
F 0.000012 19.294381 54.572769
F 0.000012 19.294381 76.401877
F 0.000012 19.294381 98.230984
F 0.000012 19.294381 120.060091
F 0.000012 42.447638 10.914554
F 0.000012 42.447638 32.743662
F 0.000012 42.447638 54.572769
F 0.000012 42.447638 76.401877
F 0.000012 42.447638 98.230984
F 0.000012 42.447638 120.060091
F 0.000012 65.600896 10.914554
F 0.000012 65.600896 32.743662
F 0.000012 65.600896 54.572769
F 0.000012 65.600896 76.401877
F 0.000012 65.600896 98.230984
F 0.000012 65.600896 120.060091
F 26.735115 19.294381 10.914554
F 26.735115 19.294381 32.743662
F 26.735115 19.294381 54.572769
F 26.735115 19.294381 76.401877
F 26.735115 19.294381 98.230984
F 26.735115 19.294381 120.060091
F 26.735115 42.447638 10.914554
F 26.735115 42.447638 32.743662
F 26.735115 42.447638 54.572769
F 26.735115 42.447638 76.401877
F 26.735115 42.447638 98.230984
F 26.735115 42.447638 120.060091
F 26.735115 65.600896 10.914554
F 26.735115 65.600896 32.743662
F 26.735115 65.600896 54.572769
F 26.735115 65.600896 76.401877
F 26.735115 65.600896 98.230984
F 26.735115 65.600896 120.060091
F 8.911708 3.858875 10.914555
F 8.911708 3.858875 32.743662
F 8.911708 3.858875 54.572770
F 8.911708 3.858875 76.401877
F 8.911708 3.858875 98.230985
F 8.911708 3.858875 120.060092
F 8.911708 27.012133 10.914555
F 8.911708 27.012133 32.743662
F 8.911708 27.012133 54.572770
F 8.911708 27.012133 76.401877
F 8.911708 27.012133 98.230985
F 8.911708 27.012133 120.060092
F 8.911708 50.165390 10.914555
F 8.911708 50.165390 32.743662
F 8.911708 50.165390 54.572770
F 8.911708 50.165390 76.401877
F 8.911708 50.165390 98.230985
F 8.911708 50.165390 120.060092
F 35.646812 3.858875 10.914555
F 35.646812 3.858875 32.743662
F 35.646812 3.858875 54.572770
F 35.646812 3.858875 76.401877
F 35.646812 3.858875 98.230985
F 35.646812 3.858875 120.060092
F 35.646812 27.012133 10.914555
F 35.646812 27.012133 32.743662
F 35.646812 27.012133 54.572770
F 35.646812 27.012133 76.401877
F 35.646812 27.012133 98.230985
F 35.646812 27.012133 120.060092
F 35.646812 50.165390 10.914555
F 35.646812 50.165390 32.743662
F 35.646812 50.165390 54.572770
F 35.646812 50.165390 76.401877
F 35.646812 50.165390 98.230985
F 35.646812 50.165390 120.060092
F 8.911708 11.576625 10.914555
F 8.911708 11.576625 32.743662
F 8.911708 11.576625 54.572770
F 8.911708 11.576625 76.401877
F 8.911708 11.576625 98.230984
F 8.911708 11.576625 120.060092
F 8.911708 34.729883 10.914555
F 8.911708 34.729883 32.743662
F 8.911708 34.729883 54.572770
F 8.911708 34.729883 76.401877
F 8.911708 34.729883 98.230984
F 8.911708 34.729883 120.060092
F 8.911708 57.883140 10.914555
F 8.911708 57.883140 32.743662
F 8.911708 57.883140 54.572770
F 8.911708 57.883140 76.401877
F 8.911708 57.883140 98.230984
F 8.911708 57.883140 120.060092
F 35.646812 11.576625 10.914555
F 35.646812 11.576625 32.743662
F 35.646812 11.576625 54.572770
F 35.646812 11.576625 76.401877
F 35.646812 11.576625 98.230984
F 35.646812 11.576625 120.060092
F 35.646812 34.729883 10.914555
F 35.646812 34.729883 32.743662
F 35.646812 34.729883 54.572770
F 35.646812 34.729883 76.401877
F 35.646812 34.729883 98.230984
F 35.646812 34.729883 120.060092
F 35.646812 57.883140 10.914555
F 35.646812 57.883140 32.743662
F 35.646812 57.883140 54.572770
F 35.646812 57.883140 76.401877
F 35.646812 57.883140 98.230984
F 35.646812 57.883140 120.060092
F 8.911708 19.294381 10.914554
F 8.911708 19.294381 32.743662
F 8.911708 19.294381 54.572769
F 8.911708 19.294381 76.401877
F 8.911708 19.294381 98.230984
F 8.911708 19.294381 120.060091
F 8.911708 42.447638 10.914554
F 8.911708 42.447638 32.743662
F 8.911708 42.447638 54.572769
F 8.911708 42.447638 76.401877
F 8.911708 42.447638 98.230984
F 8.911708 42.447638 120.060091
F 8.911708 65.600896 10.914554
F 8.911708 65.600896 32.743662
F 8.911708 65.600896 54.572769
F 8.911708 65.600896 76.401877
F 8.911708 65.600896 98.230984
F 8.911708 65.600896 120.060091
F 35.646812 19.294381 10.914554
F 35.646812 19.294381 32.743662
F 35.646812 19.294381 54.572769
F 35.646812 19.294381 76.401877
F 35.646812 19.294381 98.230984
F 35.646812 19.294381 120.060091
F 35.646812 42.447638 10.914554
F 35.646812 42.447638 32.743662
F 35.646812 42.447638 54.572769
F 35.646812 42.447638 76.401877
F 35.646812 42.447638 98.230984
F 35.646812 42.447638 120.060091
F 35.646812 65.600896 10.914554
F 35.646812 65.600896 32.743662
F 35.646812 65.600896 54.572769
F 35.646812 65.600896 76.401877
F 35.646812 65.600896 98.230984
F 35.646812 65.600896 120.060091
F 17.823413 3.858876 10.914554
F 17.823413 3.858876 32.743661
F 17.823413 3.858876 54.572769
F 17.823413 3.858876 76.401876
F 17.823413 3.858876 98.230984
F 17.823413 3.858876 120.060091
F 17.823413 27.012133 10.914554
F 17.823413 27.012133 32.743661
F 17.823413 27.012133 54.572769
F 17.823413 27.012133 76.401876
F 17.823413 27.012133 98.230984
F 17.823413 27.012133 120.060091
F 17.823413 50.165391 10.914554
F 17.823413 50.165391 32.743661
F 17.823413 50.165391 54.572769
F 17.823413 50.165391 76.401876
F 17.823413 50.165391 98.230984
F 17.823413 50.165391 120.060091
F 44.558516 3.858876 10.914554
F 44.558516 3.858876 32.743661
F 44.558516 3.858876 54.572769
F 44.558516 3.858876 76.401876
F 44.558516 3.858876 98.230984
F 44.558516 3.858876 120.060091
F 44.558516 27.012133 10.914554
F 44.558516 27.012133 32.743661
F 44.558516 27.012133 54.572769
F 44.558516 27.012133 76.401876
F 44.558516 27.012133 98.230984
F 44.558516 27.012133 120.060091
F 44.558516 50.165391 10.914554
F 44.558516 50.165391 32.743661
F 44.558516 50.165391 54.572769
F 44.558516 50.165391 76.401876
F 44.558516 50.165391 98.230984
F 44.558516 50.165391 120.060091
F 17.823413 11.576626 10.914554
F 17.823413 11.576626 32.743661
F 17.823413 11.576626 54.572769
F 17.823413 11.576626 76.401876
F 17.823413 11.576626 98.230983
F 17.823413 11.576626 120.060091
F 17.823413 34.729883 10.914554
F 17.823413 34.729883 32.743661
F 17.823413 34.729883 54.572769
F 17.823413 34.729883 76.401876
F 17.823413 34.729883 98.230983
F 17.823413 34.729883 120.060091
F 17.823413 57.883141 10.914554
F 17.823413 57.883141 32.743661
F 17.823413 57.883141 54.572769
F 17.823413 57.883141 76.401876
F 17.823413 57.883141 98.230983
F 17.823413 57.883141 120.060091
F 44.558516 11.576626 10.914554
F 44.558516 11.576626 32.743661
F 44.558516 11.576626 54.572769
F 44.558516 11.576626 76.401876
F 44.558516 11.576626 98.230983
F 44.558516 11.576626 120.060091
F 44.558516 34.729883 10.914554
F 44.558516 34.729883 32.743661
F 44.558516 34.729883 54.572769
F 44.558516 34.729883 76.401876
F 44.558516 34.729883 98.230983
F 44.558516 34.729883 120.060091
F 44.558516 57.883141 10.914554
F 44.558516 57.883141 32.743661
F 44.558516 57.883141 54.572769
F 44.558516 57.883141 76.401876
F 44.558516 57.883141 98.230983
F 44.558516 57.883141 120.060091
F 17.823413 19.294381 10.914553
F 17.823413 19.294381 32.743661
F 17.823413 19.294381 54.572768
F 17.823413 19.294381 76.401876
F 17.823413 19.294381 98.230983
F 17.823413 19.294381 120.060090
F 17.823413 42.447639 10.914553
F 17.823413 42.447639 32.743661
F 17.823413 42.447639 54.572768
F 17.823413 42.447639 76.401876
F 17.823413 42.447639 98.230983
F 17.823413 42.447639 120.060090
F 17.823413 65.600896 10.914553
F 17.823413 65.600896 32.743661
F 17.823413 65.600896 54.572768
F 17.823413 65.600896 76.401876
F 17.823413 65.600896 98.230983
F 17.823413 65.600896 120.060090
F 44.558516 19.294381 10.914553
F 44.558516 19.294381 32.743661
F 44.558516 19.294381 54.572768
F 44.558516 19.294381 76.401876
F 44.558516 19.294381 98.230983
F 44.558516 19.294381 120.060090
F 44.558516 42.447639 10.914553
F 44.558516 42.447639 32.743661
F 44.558516 42.447639 54.572768
F 44.558516 42.447639 76.401876
F 44.558516 42.447639 98.230983
F 44.558516 42.447639 120.060090
F 44.558516 65.600896 10.914553
F 44.558516 65.600896 32.743661
F 44.558516 65.600896 54.572768
F 44.558516 65.600896 76.401876
F 44.558516 65.600896 98.230983
F 44.558516 65.600896 120.060090
F 0.000002 1.286291 7.276371
F 0.000002 1.286291 29.105478
F 0.000002 1.286291 50.934586
F 0.000002 1.286291 72.763693
F 0.000002 1.286291 94.592801
F 0.000002 1.286291 116.421908
F 0.000002 24.439549 7.276371
F 0.000002 24.439549 29.105478
F 0.000002 24.439549 50.934586
F 0.000002 24.439549 72.763693
F 0.000002 24.439549 94.592801
F 0.000002 24.439549 116.421908
F 0.000002 47.592806 7.276371
F 0.000002 47.592806 29.105478
F 0.000002 47.592806 50.934586
F 0.000002 47.592806 72.763693
F 0.000002 47.592806 94.592801
F 0.000002 47.592806 116.421908
F 26.735105 1.286291 7.276371
F 26.735105 1.286291 29.105478
F 26.735105 1.286291 50.934586
F 26.735105 1.286291 72.763693
F 26.735105 1.286291 94.592801
F 26.735105 1.286291 116.421908
F 26.735105 24.439549 7.276371
F 26.735105 24.439549 29.105478
F 26.735105 24.439549 50.934586
F 26.735105 24.439549 72.763693
F 26.735105 24.439549 94.592801
F 26.735105 24.439549 116.421908
F 26.735105 47.592806 7.276371
F 26.735105 47.592806 29.105478
F 26.735105 47.592806 50.934586
F 26.735105 47.592806 72.763693
F 26.735105 47.592806 94.592801
F 26.735105 47.592806 116.421908
F 0.000002 9.004040 7.276371
F 0.000002 9.004040 29.105479
F 0.000002 9.004040 50.934586
F 0.000002 9.004040 72.763693
F 0.000002 9.004040 94.592801
F 0.000002 9.004040 116.421908
F 0.000002 32.157298 7.276371
F 0.000002 32.157298 29.105479
F 0.000002 32.157298 50.934586
F 0.000002 32.157298 72.763693
F 0.000002 32.157298 94.592801
F 0.000002 32.157298 116.421908
F 0.000002 55.310555 7.276371
F 0.000002 55.310555 29.105479
F 0.000002 55.310555 50.934586
F 0.000002 55.310555 72.763693
F 0.000002 55.310555 94.592801
F 0.000002 55.310555 116.421908
F 26.735105 9.004040 7.276371
F 26.735105 9.004040 29.105479
F 26.735105 9.004040 50.934586
F 26.735105 9.004040 72.763693
F 26.735105 9.004040 94.592801
F 26.735105 9.004040 116.421908
F 26.735105 32.157298 7.276371
F 26.735105 32.157298 29.105479
F 26.735105 32.157298 50.934586
F 26.735105 32.157298 72.763693
F 26.735105 32.157298 94.592801
F 26.735105 32.157298 116.421908
F 26.735105 55.310555 7.276371
F 26.735105 55.310555 29.105479
F 26.735105 55.310555 50.934586
F 26.735105 55.310555 72.763693
F 26.735105 55.310555 94.592801
F 26.735105 55.310555 116.421908
F 0.000002 16.721796 7.276370
F 0.000002 16.721796 29.105478
F 0.000002 16.721796 50.934585
F 0.000002 16.721796 72.763692
F 0.000002 16.721796 94.592800
F 0.000002 16.721796 116.421907
F 0.000002 39.875053 7.276370
F 0.000002 39.875053 29.105478
F 0.000002 39.875053 50.934585
F 0.000002 39.875053 72.763692
F 0.000002 39.875053 94.592800
F 0.000002 39.875053 116.421907
F 0.000002 63.028311 7.276370
F 0.000002 63.028311 29.105478
F 0.000002 63.028311 50.934585
F 0.000002 63.028311 72.763692
F 0.000002 63.028311 94.592800
F 0.000002 63.028311 116.421907
F 26.735105 16.721796 7.276370
F 26.735105 16.721796 29.105478
F 26.735105 16.721796 50.934585
F 26.735105 16.721796 72.763692
F 26.735105 16.721796 94.592800
F 26.735105 16.721796 116.421907
F 26.735105 39.875053 7.276370
F 26.735105 39.875053 29.105478
F 26.735105 39.875053 50.934585
F 26.735105 39.875053 72.763692
F 26.735105 39.875053 94.592800
F 26.735105 39.875053 116.421907
F 26.735105 63.028311 7.276370
F 26.735105 63.028311 29.105478
F 26.735105 63.028311 50.934585
F 26.735105 63.028311 72.763692
F 26.735105 63.028311 94.592800
F 26.735105 63.028311 116.421907
F 8.911698 1.286291 7.276371
F 8.911698 1.286291 29.105478
F 8.911698 1.286291 50.934586
F 8.911698 1.286291 72.763693
F 8.911698 1.286291 94.592801
F 8.911698 1.286291 116.421908
F 8.911698 24.439548 7.276371
F 8.911698 24.439548 29.105478
F 8.911698 24.439548 50.934586
F 8.911698 24.439548 72.763693
F 8.911698 24.439548 94.592801
F 8.911698 24.439548 116.421908
F 8.911698 47.592806 7.276371
F 8.911698 47.592806 29.105478
F 8.911698 47.592806 50.934586
F 8.911698 47.592806 72.763693
F 8.911698 47.592806 94.592801
F 8.911698 47.592806 116.421908
F 35.646801 1.286291 7.276371
F 35.646801 1.286291 29.105478
F 35.646801 1.286291 50.934586
F 35.646801 1.286291 72.763693
F 35.646801 1.286291 94.592801
F 35.646801 1.286291 116.421908
F 35.646801 24.439548 7.276371
F 35.646801 24.439548 29.105478
F 35.646801 24.439548 50.934586
F 35.646801 24.439548 72.763693
F 35.646801 24.439548 94.592801
F 35.646801 24.439548 116.421908
F 35.646801 47.592806 7.276371
F 35.646801 47.592806 29.105478
F 35.646801 47.592806 50.934586
F 35.646801 47.592806 72.763693
F 35.646801 47.592806 94.592801
F 35.646801 47.592806 116.421908
F 8.911698 9.004040 7.276371
F 8.911698 9.004040 29.105478
F 8.911698 9.004040 50.934586
F 8.911698 9.004040 72.763693
F 8.911698 9.004040 94.592801
F 8.911698 9.004040 116.421908
F 8.911698 32.157298 7.276371
F 8.911698 32.157298 29.105478
F 8.911698 32.157298 50.934586
F 8.911698 32.157298 72.763693
F 8.911698 32.157298 94.592801
F 8.911698 32.157298 116.421908
F 8.911698 55.310555 7.276371
F 8.911698 55.310555 29.105478
F 8.911698 55.310555 50.934586
F 8.911698 55.310555 72.763693
F 8.911698 55.310555 94.592801
F 8.911698 55.310555 116.421908
F 35.646801 9.004040 7.276371
F 35.646801 9.004040 29.105478
F 35.646801 9.004040 50.934586
F 35.646801 9.004040 72.763693
F 35.646801 9.004040 94.592801
F 35.646801 9.004040 116.421908
F 35.646801 32.157298 7.276371
F 35.646801 32.157298 29.105478
F 35.646801 32.157298 50.934586
F 35.646801 32.157298 72.763693
F 35.646801 32.157298 94.592801
F 35.646801 32.157298 116.421908
F 35.646801 55.310555 7.276371
F 35.646801 55.310555 29.105478
F 35.646801 55.310555 50.934586
F 35.646801 55.310555 72.763693
F 35.646801 55.310555 94.592801
F 35.646801 55.310555 116.421908
F 8.911698 16.721795 7.276370
F 8.911698 16.721795 29.105478
F 8.911698 16.721795 50.934585
F 8.911698 16.721795 72.763692
F 8.911698 16.721795 94.592800
F 8.911698 16.721795 116.421907
F 8.911698 39.875053 7.276370
F 8.911698 39.875053 29.105478
F 8.911698 39.875053 50.934585
F 8.911698 39.875053 72.763692
F 8.911698 39.875053 94.592800
F 8.911698 39.875053 116.421907
F 8.911698 63.028310 7.276370
F 8.911698 63.028310 29.105478
F 8.911698 63.028310 50.934585
F 8.911698 63.028310 72.763692
F 8.911698 63.028310 94.592800
F 8.911698 63.028310 116.421907
F 35.646801 16.721795 7.276370
F 35.646801 16.721795 29.105478
F 35.646801 16.721795 50.934585
F 35.646801 16.721795 72.763692
F 35.646801 16.721795 94.592800
F 35.646801 16.721795 116.421907
F 35.646801 39.875053 7.276370
F 35.646801 39.875053 29.105478
F 35.646801 39.875053 50.934585
F 35.646801 39.875053 72.763692
F 35.646801 39.875053 94.592800
F 35.646801 39.875053 116.421907
F 35.646801 63.028310 7.276370
F 35.646801 63.028310 29.105478
F 35.646801 63.028310 50.934585
F 35.646801 63.028310 72.763692
F 35.646801 63.028310 94.592800
F 35.646801 63.028310 116.421907
F 17.823402 1.286290 7.276370
F 17.823402 1.286290 29.105477
F 17.823402 1.286290 50.934585
F 17.823402 1.286290 72.763692
F 17.823402 1.286290 94.592799
F 17.823402 1.286290 116.421907
F 17.823402 24.439547 7.276370
F 17.823402 24.439547 29.105477
F 17.823402 24.439547 50.934585
F 17.823402 24.439547 72.763692
F 17.823402 24.439547 94.592799
F 17.823402 24.439547 116.421907
F 17.823402 47.592805 7.276370
F 17.823402 47.592805 29.105477
F 17.823402 47.592805 50.934585
F 17.823402 47.592805 72.763692
F 17.823402 47.592805 94.592799
F 17.823402 47.592805 116.421907
F 44.558506 1.286290 7.276370
F 44.558506 1.286290 29.105477
F 44.558506 1.286290 50.934585
F 44.558506 1.286290 72.763692
F 44.558506 1.286290 94.592799
F 44.558506 1.286290 116.421907
F 44.558506 24.439547 7.276370
F 44.558506 24.439547 29.105477
F 44.558506 24.439547 50.934585
F 44.558506 24.439547 72.763692
F 44.558506 24.439547 94.592799
F 44.558506 24.439547 116.421907
F 44.558506 47.592805 7.276370
F 44.558506 47.592805 29.105477
F 44.558506 47.592805 50.934585
F 44.558506 47.592805 72.763692
F 44.558506 47.592805 94.592799
F 44.558506 47.592805 116.421907
F 17.823402 9.004039 7.276370
F 17.823402 9.004039 29.105477
F 17.823402 9.004039 50.934585
F 17.823402 9.004039 72.763692
F 17.823402 9.004039 94.592799
F 17.823402 9.004039 116.421907
F 17.823402 32.157296 7.276370
F 17.823402 32.157296 29.105477
F 17.823402 32.157296 50.934585
F 17.823402 32.157296 72.763692
F 17.823402 32.157296 94.592799
F 17.823402 32.157296 116.421907
F 17.823402 55.310554 7.276370
F 17.823402 55.310554 29.105477
F 17.823402 55.310554 50.934585
F 17.823402 55.310554 72.763692
F 17.823402 55.310554 94.592799
F 17.823402 55.310554 116.421907
F 44.558506 9.004039 7.276370
F 44.558506 9.004039 29.105477
F 44.558506 9.004039 50.934585
F 44.558506 9.004039 72.763692
F 44.558506 9.004039 94.592799
F 44.558506 9.004039 116.421907
F 44.558506 32.157296 7.276370
F 44.558506 32.157296 29.105477
F 44.558506 32.157296 50.934585
F 44.558506 32.157296 72.763692
F 44.558506 32.157296 94.592799
F 44.558506 32.157296 116.421907
F 44.558506 55.310554 7.276370
F 44.558506 55.310554 29.105477
F 44.558506 55.310554 50.934585
F 44.558506 55.310554 72.763692
F 44.558506 55.310554 94.592799
F 44.558506 55.310554 116.421907
F 17.823402 16.721794 7.276369
F 17.823402 16.721794 29.105476
F 17.823402 16.721794 50.934584
F 17.823402 16.721794 72.763691
F 17.823402 16.721794 94.592799
F 17.823402 16.721794 116.421906
F 17.823402 39.875052 7.276369
F 17.823402 39.875052 29.105476
F 17.823402 39.875052 50.934584
F 17.823402 39.875052 72.763691
F 17.823402 39.875052 94.592799
F 17.823402 39.875052 116.421906
F 17.823402 63.028309 7.276369
F 17.823402 63.028309 29.105476
F 17.823402 63.028309 50.934584
F 17.823402 63.028309 72.763691
F 17.823402 63.028309 94.592799
F 17.823402 63.028309 116.421906
F 44.558506 16.721794 7.276369
F 44.558506 16.721794 29.105476
F 44.558506 16.721794 50.934584
F 44.558506 16.721794 72.763691
F 44.558506 16.721794 94.592799
F 44.558506 16.721794 116.421906
F 44.558506 39.875052 7.276369
F 44.558506 39.875052 29.105476
F 44.558506 39.875052 50.934584
F 44.558506 39.875052 72.763691
F 44.558506 39.875052 94.592799
F 44.558506 39.875052 116.421906
F 44.558506 63.028309 7.276369
F 44.558506 63.028309 29.105476
F 44.558506 63.028309 50.934584
F 44.558506 63.028309 72.763691
F 44.558506 63.028309 94.592799
F 44.558506 63.028309 116.421906
F 2.227938 7.717750 10.914555
F 2.227938 7.717750 32.743663
F 2.227938 7.717750 54.572770
F 2.227938 7.717750 76.401877
F 2.227938 7.717750 98.230985
F 2.227938 7.717750 120.060092
F 2.227938 30.871007 10.914555
F 2.227938 30.871007 32.743663
F 2.227938 30.871007 54.572770
F 2.227938 30.871007 76.401877
F 2.227938 30.871007 98.230985
F 2.227938 30.871007 120.060092
F 2.227938 54.024265 10.914555
F 2.227938 54.024265 32.743663
F 2.227938 54.024265 54.572770
F 2.227938 54.024265 76.401877
F 2.227938 54.024265 98.230985
F 2.227938 54.024265 120.060092
F 28.963041 7.717750 10.914555
F 28.963041 7.717750 32.743663
F 28.963041 7.717750 54.572770
F 28.963041 7.717750 76.401877
F 28.963041 7.717750 98.230985
F 28.963041 7.717750 120.060092
F 28.963041 30.871007 10.914555
F 28.963041 30.871007 32.743663
F 28.963041 30.871007 54.572770
F 28.963041 30.871007 76.401877
F 28.963041 30.871007 98.230985
F 28.963041 30.871007 120.060092
F 28.963041 54.024265 10.914555
F 28.963041 54.024265 32.743663
F 28.963041 54.024265 54.572770
F 28.963041 54.024265 76.401877
F 28.963041 54.024265 98.230985
F 28.963041 54.024265 120.060092
F 2.227938 15.435503 10.914554
F 2.227938 15.435503 32.743662
F 2.227938 15.435503 54.572769
F 2.227938 15.435503 76.401876
F 2.227938 15.435503 98.230984
F 2.227938 15.435503 120.060091
F 2.227938 38.588760 10.914554
F 2.227938 38.588760 32.743662
F 2.227938 38.588760 54.572769
F 2.227938 38.588760 76.401876
F 2.227938 38.588760 98.230984
F 2.227938 38.588760 120.060091
F 2.227938 61.742018 10.914554
F 2.227938 61.742018 32.743662
F 2.227938 61.742018 54.572769
F 2.227938 61.742018 76.401876
F 2.227938 61.742018 98.230984
F 2.227938 61.742018 120.060091
F 28.963041 15.435503 10.914554
F 28.963041 15.435503 32.743662
F 28.963041 15.435503 54.572769
F 28.963041 15.435503 76.401876
F 28.963041 15.435503 98.230984
F 28.963041 15.435503 120.060091
F 28.963041 38.588760 10.914554
F 28.963041 38.588760 32.743662
F 28.963041 38.588760 54.572769
F 28.963041 38.588760 76.401876
F 28.963041 38.588760 98.230984
F 28.963041 38.588760 120.060091
F 28.963041 61.742018 10.914554
F 28.963041 61.742018 32.743662
F 28.963041 61.742018 54.572769
F 28.963041 61.742018 76.401876
F 28.963041 61.742018 98.230984
F 28.963041 61.742018 120.060091
F 2.227938 0.000000 10.914555
F 2.227938 0.000000 32.743662
F 2.227938 0.000000 54.572770
F 2.227938 0.000000 76.401877
F 2.227938 0.000000 98.230985
F 2.227938 0.000000 120.060092
F 2.227938 23.153258 10.914555
F 2.227938 23.153258 32.743662
F 2.227938 23.153258 54.572770
F 2.227938 23.153258 76.401877
F 2.227938 23.153258 98.230985
F 2.227938 23.153258 120.060092
F 2.227938 46.306515 10.914555
F 2.227938 46.306515 32.743662
F 2.227938 46.306515 54.572770
F 2.227938 46.306515 76.401877
F 2.227938 46.306515 98.230985
F 2.227938 46.306515 120.060092
F 28.963041 0.000000 10.914555
F 28.963041 0.000000 32.743662
F 28.963041 0.000000 54.572770
F 28.963041 0.000000 76.401877
F 28.963041 0.000000 98.230985
F 28.963041 0.000000 120.060092
F 28.963041 23.153258 10.914555
F 28.963041 23.153258 32.743662
F 28.963041 23.153258 54.572770
F 28.963041 23.153258 76.401877
F 28.963041 23.153258 98.230985
F 28.963041 23.153258 120.060092
F 28.963041 46.306515 10.914555
F 28.963041 46.306515 32.743662
F 28.963041 46.306515 54.572770
F 28.963041 46.306515 76.401877
F 28.963041 46.306515 98.230985
F 28.963041 46.306515 120.060092
F 11.139636 7.717750 10.914555
F 11.139636 7.717750 32.743662
F 11.139636 7.717750 54.572770
F 11.139636 7.717750 76.401877
F 11.139636 7.717750 98.230985
F 11.139636 7.717750 120.060092
F 11.139636 30.871007 10.914555
F 11.139636 30.871007 32.743662
F 11.139636 30.871007 54.572770
F 11.139636 30.871007 76.401877
F 11.139636 30.871007 98.230985
F 11.139636 30.871007 120.060092
F 11.139636 54.024265 10.914555
F 11.139636 54.024265 32.743662
F 11.139636 54.024265 54.572770
F 11.139636 54.024265 76.401877
F 11.139636 54.024265 98.230985
F 11.139636 54.024265 120.060092
F 37.874739 7.717750 10.914555
F 37.874739 7.717750 32.743662
F 37.874739 7.717750 54.572770
F 37.874739 7.717750 76.401877
F 37.874739 7.717750 98.230985
F 37.874739 7.717750 120.060092
F 37.874739 30.871007 10.914555
F 37.874739 30.871007 32.743662
F 37.874739 30.871007 54.572770
F 37.874739 30.871007 76.401877
F 37.874739 30.871007 98.230985
F 37.874739 30.871007 120.060092
F 37.874739 54.024265 10.914555
F 37.874739 54.024265 32.743662
F 37.874739 54.024265 54.572770
F 37.874739 54.024265 76.401877
F 37.874739 54.024265 98.230985
F 37.874739 54.024265 120.060092
F 11.139636 15.435502 10.914554
F 11.139636 15.435502 32.743661
F 11.139636 15.435502 54.572769
F 11.139636 15.435502 76.401876
F 11.139636 15.435502 98.230984
F 11.139636 15.435502 120.060091
F 11.139636 38.588760 10.914554
F 11.139636 38.588760 32.743661
F 11.139636 38.588760 54.572769
F 11.139636 38.588760 76.401876
F 11.139636 38.588760 98.230984
F 11.139636 38.588760 120.060091
F 11.139636 61.742017 10.914554
F 11.139636 61.742017 32.743661
F 11.139636 61.742017 54.572769
F 11.139636 61.742017 76.401876
F 11.139636 61.742017 98.230984
F 11.139636 61.742017 120.060091
F 37.874739 15.435502 10.914554
F 37.874739 15.435502 32.743661
F 37.874739 15.435502 54.572769
F 37.874739 15.435502 76.401876
F 37.874739 15.435502 98.230984
F 37.874739 15.435502 120.060091
F 37.874739 38.588760 10.914554
F 37.874739 38.588760 32.743661
F 37.874739 38.588760 54.572769
F 37.874739 38.588760 76.401876
F 37.874739 38.588760 98.230984
F 37.874739 38.588760 120.060091
F 37.874739 61.742017 10.914554
F 37.874739 61.742017 32.743661
F 37.874739 61.742017 54.572769
F 37.874739 61.742017 76.401876
F 37.874739 61.742017 98.230984
F 37.874739 61.742017 120.060091
F 11.139636 0.000000 10.914555
F 11.139636 0.000000 32.743662
F 11.139636 0.000000 54.572770
F 11.139636 0.000000 76.401877
F 11.139636 0.000000 98.230985
F 11.139636 0.000000 120.060092
F 11.139636 23.153258 10.914555
F 11.139636 23.153258 32.743662
F 11.139636 23.153258 54.572770
F 11.139636 23.153258 76.401877
F 11.139636 23.153258 98.230985
F 11.139636 23.153258 120.060092
F 11.139636 46.306515 10.914555
F 11.139636 46.306515 32.743662
F 11.139636 46.306515 54.572770
F 11.139636 46.306515 76.401877
F 11.139636 46.306515 98.230985
F 11.139636 46.306515 120.060092
F 37.874739 0.000000 10.914555
F 37.874739 0.000000 32.743662
F 37.874739 0.000000 54.572770
F 37.874739 0.000000 76.401877
F 37.874739 0.000000 98.230985
F 37.874739 0.000000 120.060092
F 37.874739 23.153258 10.914555
F 37.874739 23.153258 32.743662
F 37.874739 23.153258 54.572770
F 37.874739 23.153258 76.401877
F 37.874739 23.153258 98.230985
F 37.874739 23.153258 120.060092
F 37.874739 46.306515 10.914555
F 37.874739 46.306515 32.743662
F 37.874739 46.306515 54.572770
F 37.874739 46.306515 76.401877
F 37.874739 46.306515 98.230985
F 37.874739 46.306515 120.060092
F 20.051341 7.717750 10.914554
F 20.051341 7.717750 32.743662
F 20.051341 7.717750 54.572769
F 20.051341 7.717750 76.401877
F 20.051341 7.717750 98.230984
F 20.051341 7.717750 120.060091
F 20.051341 30.871008 10.914554
F 20.051341 30.871008 32.743662
F 20.051341 30.871008 54.572769
F 20.051341 30.871008 76.401877
F 20.051341 30.871008 98.230984
F 20.051341 30.871008 120.060091
F 20.051341 54.024265 10.914554
F 20.051341 54.024265 32.743662
F 20.051341 54.024265 54.572769
F 20.051341 54.024265 76.401877
F 20.051341 54.024265 98.230984
F 20.051341 54.024265 120.060091
F 46.786444 7.717750 10.914554
F 46.786444 7.717750 32.743662
F 46.786444 7.717750 54.572769
F 46.786444 7.717750 76.401877
F 46.786444 7.717750 98.230984
F 46.786444 7.717750 120.060091
F 46.786444 30.871008 10.914554
F 46.786444 30.871008 32.743662
F 46.786444 30.871008 54.572769
F 46.786444 30.871008 76.401877
F 46.786444 30.871008 98.230984
F 46.786444 30.871008 120.060091
F 46.786444 54.024265 10.914554
F 46.786444 54.024265 32.743662
F 46.786444 54.024265 54.572769
F 46.786444 54.024265 76.401877
F 46.786444 54.024265 98.230984
F 46.786444 54.024265 120.060091
F 20.051341 15.435503 10.914553
F 20.051341 15.435503 32.743661
F 20.051341 15.435503 54.572768
F 20.051341 15.435503 76.401875
F 20.051341 15.435503 98.230983
F 20.051341 15.435503 120.060090
F 20.051341 38.588760 10.914553
F 20.051341 38.588760 32.743661
F 20.051341 38.588760 54.572768
F 20.051341 38.588760 76.401875
F 20.051341 38.588760 98.230983
F 20.051341 38.588760 120.060090
F 20.051341 61.742018 10.914553
F 20.051341 61.742018 32.743661
F 20.051341 61.742018 54.572768
F 20.051341 61.742018 76.401875
F 20.051341 61.742018 98.230983
F 20.051341 61.742018 120.060090
F 46.786444 15.435503 10.914553
F 46.786444 15.435503 32.743661
F 46.786444 15.435503 54.572768
F 46.786444 15.435503 76.401875
F 46.786444 15.435503 98.230983
F 46.786444 15.435503 120.060090
F 46.786444 38.588760 10.914553
F 46.786444 38.588760 32.743661
F 46.786444 38.588760 54.572768
F 46.786444 38.588760 76.401875
F 46.786444 38.588760 98.230983
F 46.786444 38.588760 120.060090
F 46.786444 61.742018 10.914553
F 46.786444 61.742018 32.743661
F 46.786444 61.742018 54.572768
F 46.786444 61.742018 76.401875
F 46.786444 61.742018 98.230983
F 46.786444 61.742018 120.060090
F 20.051341 0.000001 10.914554
F 20.051341 0.000001 32.743662
F 20.051341 0.000001 54.572769
F 20.051341 0.000001 76.401876
F 20.051341 0.000001 98.230984
F 20.051341 0.000001 120.060091
F 20.051341 23.153258 10.914554
F 20.051341 23.153258 32.743662
F 20.051341 23.153258 54.572769
F 20.051341 23.153258 76.401876
F 20.051341 23.153258 98.230984
F 20.051341 23.153258 120.060091
F 20.051341 46.306516 10.914554
F 20.051341 46.306516 32.743662
F 20.051341 46.306516 54.572769
F 20.051341 46.306516 76.401876
F 20.051341 46.306516 98.230984
F 20.051341 46.306516 120.060091
F 46.786444 0.000001 10.914554
F 46.786444 0.000001 32.743662
F 46.786444 0.000001 54.572769
F 46.786444 0.000001 76.401876
F 46.786444 0.000001 98.230984
F 46.786444 0.000001 120.060091
F 46.786444 23.153258 10.914554
F 46.786444 23.153258 32.743662
F 46.786444 23.153258 54.572769
F 46.786444 23.153258 76.401876
F 46.786444 23.153258 98.230984
F 46.786444 23.153258 120.060091
F 46.786444 46.306516 10.914554
F 46.786444 46.306516 32.743662
F 46.786444 46.306516 54.572769
F 46.786444 46.306516 76.401876
F 46.786444 46.306516 98.230984
F 46.786444 46.306516 120.060091
F 2.227924 5.145166 7.276371
F 2.227924 5.145166 29.105479
F 2.227924 5.145166 50.934586
F 2.227924 5.145166 72.763694
F 2.227924 5.145166 94.592801
F 2.227924 5.145166 116.421908
F 2.227924 28.298423 7.276371
F 2.227924 28.298423 29.105479
F 2.227924 28.298423 50.934586
F 2.227924 28.298423 72.763694
F 2.227924 28.298423 94.592801
F 2.227924 28.298423 116.421908
F 2.227924 51.451681 7.276371
F 2.227924 51.451681 29.105479
F 2.227924 51.451681 50.934586
F 2.227924 51.451681 72.763694
F 2.227924 51.451681 94.592801
F 2.227924 51.451681 116.421908
F 28.963027 5.145166 7.276371
F 28.963027 5.145166 29.105479
F 28.963027 5.145166 50.934586
F 28.963027 5.145166 72.763694
F 28.963027 5.145166 94.592801
F 28.963027 5.145166 116.421908
F 28.963027 28.298423 7.276371
F 28.963027 28.298423 29.105479
F 28.963027 28.298423 50.934586
F 28.963027 28.298423 72.763694
F 28.963027 28.298423 94.592801
F 28.963027 28.298423 116.421908
F 28.963027 51.451681 7.276371
F 28.963027 51.451681 29.105479
F 28.963027 51.451681 50.934586
F 28.963027 51.451681 72.763694
F 28.963027 51.451681 94.592801
F 28.963027 51.451681 116.421908
F 2.227924 12.862918 7.276370
F 2.227924 12.862918 29.105478
F 2.227924 12.862918 50.934585
F 2.227924 12.862918 72.763693
F 2.227924 12.862918 94.592800
F 2.227924 12.862918 116.421907
F 2.227924 36.016175 7.276370
F 2.227924 36.016175 29.105478
F 2.227924 36.016175 50.934585
F 2.227924 36.016175 72.763693
F 2.227924 36.016175 94.592800
F 2.227924 36.016175 116.421907
F 2.227924 59.169433 7.276370
F 2.227924 59.169433 29.105478
F 2.227924 59.169433 50.934585
F 2.227924 59.169433 72.763693
F 2.227924 59.169433 94.592800
F 2.227924 59.169433 116.421907
F 28.963027 12.862918 7.276370
F 28.963027 12.862918 29.105478
F 28.963027 12.862918 50.934585
F 28.963027 12.862918 72.763693
F 28.963027 12.862918 94.592800
F 28.963027 12.862918 116.421907
F 28.963027 36.016175 7.276370
F 28.963027 36.016175 29.105478
F 28.963027 36.016175 50.934585
F 28.963027 36.016175 72.763693
F 28.963027 36.016175 94.592800
F 28.963027 36.016175 116.421907
F 28.963027 59.169433 7.276370
F 28.963027 59.169433 29.105478
F 28.963027 59.169433 50.934585
F 28.963027 59.169433 72.763693
F 28.963027 59.169433 94.592800
F 28.963027 59.169433 116.421907
F 2.227924 20.580673 7.276371
F 2.227924 20.580673 29.105478
F 2.227924 20.580673 50.934586
F 2.227924 20.580673 72.763693
F 2.227924 20.580673 94.592801
F 2.227924 20.580673 116.421908
F 2.227924 43.733931 7.276371
F 2.227924 43.733931 29.105478
F 2.227924 43.733931 50.934586
F 2.227924 43.733931 72.763693
F 2.227924 43.733931 94.592801
F 2.227924 43.733931 116.421908
F 2.227924 66.887188 7.276371
F 2.227924 66.887188 29.105478
F 2.227924 66.887188 50.934586
F 2.227924 66.887188 72.763693
F 2.227924 66.887188 94.592801
F 2.227924 66.887188 116.421908
F 28.963027 20.580673 7.276371
F 28.963027 20.580673 29.105478
F 28.963027 20.580673 50.934586
F 28.963027 20.580673 72.763693
F 28.963027 20.580673 94.592801
F 28.963027 20.580673 116.421908
F 28.963027 43.733931 7.276371
F 28.963027 43.733931 29.105478
F 28.963027 43.733931 50.934586
F 28.963027 43.733931 72.763693
F 28.963027 43.733931 94.592801
F 28.963027 43.733931 116.421908
F 28.963027 66.887188 7.276371
F 28.963027 66.887188 29.105478
F 28.963027 66.887188 50.934586
F 28.963027 66.887188 72.763693
F 28.963027 66.887188 94.592801
F 28.963027 66.887188 116.421908
F 11.139621 5.145165 7.276371
F 11.139621 5.145165 29.105478
F 11.139621 5.145165 50.934586
F 11.139621 5.145165 72.763693
F 11.139621 5.145165 94.592800
F 11.139621 5.145165 116.421908
F 11.139621 28.298422 7.276371
F 11.139621 28.298422 29.105478
F 11.139621 28.298422 50.934586
F 11.139621 28.298422 72.763693
F 11.139621 28.298422 94.592800
F 11.139621 28.298422 116.421908
F 11.139621 51.451680 7.276371
F 11.139621 51.451680 29.105478
F 11.139621 51.451680 50.934586
F 11.139621 51.451680 72.763693
F 11.139621 51.451680 94.592800
F 11.139621 51.451680 116.421908
F 37.874724 5.145165 7.276371
F 37.874724 5.145165 29.105478
F 37.874724 5.145165 50.934586
F 37.874724 5.145165 72.763693
F 37.874724 5.145165 94.592800
F 37.874724 5.145165 116.421908
F 37.874724 28.298422 7.276371
F 37.874724 28.298422 29.105478
F 37.874724 28.298422 50.934586
F 37.874724 28.298422 72.763693
F 37.874724 28.298422 94.592800
F 37.874724 28.298422 116.421908
F 37.874724 51.451680 7.276371
F 37.874724 51.451680 29.105478
F 37.874724 51.451680 50.934586
F 37.874724 51.451680 72.763693
F 37.874724 51.451680 94.592800
F 37.874724 51.451680 116.421908
F 11.139621 12.862917 7.276370
F 11.139621 12.862917 29.105477
F 11.139621 12.862917 50.934585
F 11.139621 12.862917 72.763692
F 11.139621 12.862917 94.592799
F 11.139621 12.862917 116.421907
F 11.139621 36.016174 7.276370
F 11.139621 36.016174 29.105477
F 11.139621 36.016174 50.934585
F 11.139621 36.016174 72.763692
F 11.139621 36.016174 94.592799
F 11.139621 36.016174 116.421907
F 11.139621 59.169432 7.276370
F 11.139621 59.169432 29.105477
F 11.139621 59.169432 50.934585
F 11.139621 59.169432 72.763692
F 11.139621 59.169432 94.592799
F 11.139621 59.169432 116.421907
F 37.874724 12.862917 7.276370
F 37.874724 12.862917 29.105477
F 37.874724 12.862917 50.934585
F 37.874724 12.862917 72.763692
F 37.874724 12.862917 94.592799
F 37.874724 12.862917 116.421907
F 37.874724 36.016174 7.276370
F 37.874724 36.016174 29.105477
F 37.874724 36.016174 50.934585
F 37.874724 36.016174 72.763692
F 37.874724 36.016174 94.592799
F 37.874724 36.016174 116.421907
F 37.874724 59.169432 7.276370
F 37.874724 59.169432 29.105477
F 37.874724 59.169432 50.934585
F 37.874724 59.169432 72.763692
F 37.874724 59.169432 94.592799
F 37.874724 59.169432 116.421907
F 11.139621 20.580672 7.276371
F 11.139621 20.580672 29.105478
F 11.139621 20.580672 50.934585
F 11.139621 20.580672 72.763693
F 11.139621 20.580672 94.592800
F 11.139621 20.580672 116.421908
F 11.139621 43.733930 7.276371
F 11.139621 43.733930 29.105478
F 11.139621 43.733930 50.934585
F 11.139621 43.733930 72.763693
F 11.139621 43.733930 94.592800
F 11.139621 43.733930 116.421908
F 11.139621 66.887187 7.276371
F 11.139621 66.887187 29.105478
F 11.139621 66.887187 50.934585
F 11.139621 66.887187 72.763693
F 11.139621 66.887187 94.592800
F 11.139621 66.887187 116.421908
F 37.874724 20.580672 7.276371
F 37.874724 20.580672 29.105478
F 37.874724 20.580672 50.934585
F 37.874724 20.580672 72.763693
F 37.874724 20.580672 94.592800
F 37.874724 20.580672 116.421908
F 37.874724 43.733930 7.276371
F 37.874724 43.733930 29.105478
F 37.874724 43.733930 50.934585
F 37.874724 43.733930 72.763693
F 37.874724 43.733930 94.592800
F 37.874724 43.733930 116.421908
F 37.874724 66.887187 7.276371
F 37.874724 66.887187 29.105478
F 37.874724 66.887187 50.934585
F 37.874724 66.887187 72.763693
F 37.874724 66.887187 94.592800
F 37.874724 66.887187 116.421908
F 20.051328 5.145164 7.276370
F 20.051328 5.145164 29.105478
F 20.051328 5.145164 50.934585
F 20.051328 5.145164 72.763692
F 20.051328 5.145164 94.592800
F 20.051328 5.145164 116.421907
F 20.051328 28.298422 7.276370
F 20.051328 28.298422 29.105478
F 20.051328 28.298422 50.934585
F 20.051328 28.298422 72.763692
F 20.051328 28.298422 94.592800
F 20.051328 28.298422 116.421907
F 20.051328 51.451679 7.276370
F 20.051328 51.451679 29.105478
F 20.051328 51.451679 50.934585
F 20.051328 51.451679 72.763692
F 20.051328 51.451679 94.592800
F 20.051328 51.451679 116.421907
F 46.786431 5.145164 7.276370
F 46.786431 5.145164 29.105478
F 46.786431 5.145164 50.934585
F 46.786431 5.145164 72.763692
F 46.786431 5.145164 94.592800
F 46.786431 5.145164 116.421907
F 46.786431 28.298422 7.276370
F 46.786431 28.298422 29.105478
F 46.786431 28.298422 50.934585
F 46.786431 28.298422 72.763692
F 46.786431 28.298422 94.592800
F 46.786431 28.298422 116.421907
F 46.786431 51.451679 7.276370
F 46.786431 51.451679 29.105478
F 46.786431 51.451679 50.934585
F 46.786431 51.451679 72.763692
F 46.786431 51.451679 94.592800
F 46.786431 51.451679 116.421907
F 20.051328 12.862916 7.276369
F 20.051328 12.862916 29.105477
F 20.051328 12.862916 50.934584
F 20.051328 12.862916 72.763692
F 20.051328 12.862916 94.592799
F 20.051328 12.862916 116.421906
F 20.051328 36.016174 7.276369
F 20.051328 36.016174 29.105477
F 20.051328 36.016174 50.934584
F 20.051328 36.016174 72.763692
F 20.051328 36.016174 94.592799
F 20.051328 36.016174 116.421906
F 20.051328 59.169431 7.276369
F 20.051328 59.169431 29.105477
F 20.051328 59.169431 50.934584
F 20.051328 59.169431 72.763692
F 20.051328 59.169431 94.592799
F 20.051328 59.169431 116.421906
F 46.786431 12.862916 7.276369
F 46.786431 12.862916 29.105477
F 46.786431 12.862916 50.934584
F 46.786431 12.862916 72.763692
F 46.786431 12.862916 94.592799
F 46.786431 12.862916 116.421906
F 46.786431 36.016174 7.276369
F 46.786431 36.016174 29.105477
F 46.786431 36.016174 50.934584
F 46.786431 36.016174 72.763692
F 46.786431 36.016174 94.592799
F 46.786431 36.016174 116.421906
F 46.786431 59.169431 7.276369
F 46.786431 59.169431 29.105477
F 46.786431 59.169431 50.934584
F 46.786431 59.169431 72.763692
F 46.786431 59.169431 94.592799
F 46.786431 59.169431 116.421906
F 20.051328 20.580672 7.276370
F 20.051328 20.580672 29.105477
F 20.051328 20.580672 50.934585
F 20.051328 20.580672 72.763692
F 20.051328 20.580672 94.592800
F 20.051328 20.580672 116.421907
F 20.051328 43.733929 7.276370
F 20.051328 43.733929 29.105477
F 20.051328 43.733929 50.934585
F 20.051328 43.733929 72.763692
F 20.051328 43.733929 94.592800
F 20.051328 43.733929 116.421907
F 20.051328 66.887187 7.276370
F 20.051328 66.887187 29.105477
F 20.051328 66.887187 50.934585
F 20.051328 66.887187 72.763692
F 20.051328 66.887187 94.592800
F 20.051328 66.887187 116.421907
F 46.786431 20.580672 7.276370
F 46.786431 20.580672 29.105477
F 46.786431 20.580672 50.934585
F 46.786431 20.580672 72.763692
F 46.786431 20.580672 94.592800
F 46.786431 20.580672 116.421907
F 46.786431 43.733929 7.276370
F 46.786431 43.733929 29.105477
F 46.786431 43.733929 50.934585
F 46.786431 43.733929 72.763692
F 46.786431 43.733929 94.592800
F 46.786431 43.733929 116.421907
F 46.786431 66.887187 7.276370
F 46.786431 66.887187 29.105477
F 46.786431 66.887187 50.934585
F 46.786431 66.887187 72.763692
F 46.786431 66.887187 94.592800
F 46.786431 66.887187 116.421907
F 2.227936 5.145165 10.005008
F 2.227936 5.145165 31.834116
F 2.227936 5.145165 53.663223
F 2.227936 5.145165 75.492331
F 2.227936 5.145165 97.321438
F 2.227936 5.145165 119.150545
F 2.227936 28.298423 10.005008
F 2.227936 28.298423 31.834116
F 2.227936 28.298423 53.663223
F 2.227936 28.298423 75.492331
F 2.227936 28.298423 97.321438
F 2.227936 28.298423 119.150545
F 2.227936 51.451680 10.005008
F 2.227936 51.451680 31.834116
F 2.227936 51.451680 53.663223
F 2.227936 51.451680 75.492331
F 2.227936 51.451680 97.321438
F 2.227936 51.451680 119.150545
F 28.963039 5.145165 10.005008
F 28.963039 5.145165 31.834116
F 28.963039 5.145165 53.663223
F 28.963039 5.145165 75.492331
F 28.963039 5.145165 97.321438
F 28.963039 5.145165 119.150545
F 28.963039 28.298423 10.005008
F 28.963039 28.298423 31.834116
F 28.963039 28.298423 53.663223
F 28.963039 28.298423 75.492331
F 28.963039 28.298423 97.321438
F 28.963039 28.298423 119.150545
F 28.963039 51.451680 10.005008
F 28.963039 51.451680 31.834116
F 28.963039 51.451680 53.663223
F 28.963039 51.451680 75.492331
F 28.963039 51.451680 97.321438
F 28.963039 51.451680 119.150545
F 2.227936 12.862917 10.005009
F 2.227936 12.862917 31.834117
F 2.227936 12.862917 53.663224
F 2.227936 12.862917 75.492332
F 2.227936 12.862917 97.321439
F 2.227936 12.862917 119.150546
F 2.227936 36.016175 10.005009
F 2.227936 36.016175 31.834117
F 2.227936 36.016175 53.663224
F 2.227936 36.016175 75.492332
F 2.227936 36.016175 97.321439
F 2.227936 36.016175 119.150546
F 2.227936 59.169432 10.005009
F 2.227936 59.169432 31.834117
F 2.227936 59.169432 53.663224
F 2.227936 59.169432 75.492332
F 2.227936 59.169432 97.321439
F 2.227936 59.169432 119.150546
F 28.963039 12.862917 10.005009
F 28.963039 12.862917 31.834117
F 28.963039 12.862917 53.663224
F 28.963039 12.862917 75.492332
F 28.963039 12.862917 97.321439
F 28.963039 12.862917 119.150546
F 28.963039 36.016175 10.005009
F 28.963039 36.016175 31.834117
F 28.963039 36.016175 53.663224
F 28.963039 36.016175 75.492332
F 28.963039 36.016175 97.321439
F 28.963039 36.016175 119.150546
F 28.963039 59.169432 10.005009
F 28.963039 59.169432 31.834117
F 28.963039 59.169432 53.663224
F 28.963039 59.169432 75.492332
F 28.963039 59.169432 97.321439
F 28.963039 59.169432 119.150546
F 2.227936 20.580673 10.005009
F 2.227936 20.580673 31.834116
F 2.227936 20.580673 53.663223
F 2.227936 20.580673 75.492331
F 2.227936 20.580673 97.321438
F 2.227936 20.580673 119.150546
F 2.227936 43.733930 10.005009
F 2.227936 43.733930 31.834116
F 2.227936 43.733930 53.663223
F 2.227936 43.733930 75.492331
F 2.227936 43.733930 97.321438
F 2.227936 43.733930 119.150546
F 2.227936 66.887188 10.005009
F 2.227936 66.887188 31.834116
F 2.227936 66.887188 53.663223
F 2.227936 66.887188 75.492331
F 2.227936 66.887188 97.321438
F 2.227936 66.887188 119.150546
F 28.963039 20.580673 10.005009
F 28.963039 20.580673 31.834116
F 28.963039 20.580673 53.663223
F 28.963039 20.580673 75.492331
F 28.963039 20.580673 97.321438
F 28.963039 20.580673 119.150546
F 28.963039 43.733930 10.005009
F 28.963039 43.733930 31.834116
F 28.963039 43.733930 53.663223
F 28.963039 43.733930 75.492331
F 28.963039 43.733930 97.321438
F 28.963039 43.733930 119.150546
F 28.963039 66.887188 10.005009
F 28.963039 66.887188 31.834116
F 28.963039 66.887188 53.663223
F 28.963039 66.887188 75.492331
F 28.963039 66.887188 97.321438
F 28.963039 66.887188 119.150546
F 11.139634 5.145165 10.005009
F 11.139634 5.145165 31.834116
F 11.139634 5.145165 53.663224
F 11.139634 5.145165 75.492331
F 11.139634 5.145165 97.321438
F 11.139634 5.145165 119.150546
F 11.139634 28.298422 10.005009
F 11.139634 28.298422 31.834116
F 11.139634 28.298422 53.663224
F 11.139634 28.298422 75.492331
F 11.139634 28.298422 97.321438
F 11.139634 28.298422 119.150546
F 11.139634 51.451680 10.005009
F 11.139634 51.451680 31.834116
F 11.139634 51.451680 53.663224
F 11.139634 51.451680 75.492331
F 11.139634 51.451680 97.321438
F 11.139634 51.451680 119.150546
F 37.874737 5.145165 10.005009
F 37.874737 5.145165 31.834116
F 37.874737 5.145165 53.663224
F 37.874737 5.145165 75.492331
F 37.874737 5.145165 97.321438
F 37.874737 5.145165 119.150546
F 37.874737 28.298422 10.005009
F 37.874737 28.298422 31.834116
F 37.874737 28.298422 53.663224
F 37.874737 28.298422 75.492331
F 37.874737 28.298422 97.321438
F 37.874737 28.298422 119.150546
F 37.874737 51.451680 10.005009
F 37.874737 51.451680 31.834116
F 37.874737 51.451680 53.663224
F 37.874737 51.451680 75.492331
F 37.874737 51.451680 97.321438
F 37.874737 51.451680 119.150546
F 11.139634 12.862917 10.005010
F 11.139634 12.862917 31.834117
F 11.139634 12.862917 53.663225
F 11.139634 12.862917 75.492332
F 11.139634 12.862917 97.321439
F 11.139634 12.862917 119.150547
F 11.139634 36.016175 10.005010
F 11.139634 36.016175 31.834117
F 11.139634 36.016175 53.663225
F 11.139634 36.016175 75.492332
F 11.139634 36.016175 97.321439
F 11.139634 36.016175 119.150547
F 11.139634 59.169432 10.005010
F 11.139634 59.169432 31.834117
F 11.139634 59.169432 53.663225
F 11.139634 59.169432 75.492332
F 11.139634 59.169432 97.321439
F 11.139634 59.169432 119.150547
F 37.874737 12.862917 10.005010
F 37.874737 12.862917 31.834117
F 37.874737 12.862917 53.663225
F 37.874737 12.862917 75.492332
F 37.874737 12.862917 97.321439
F 37.874737 12.862917 119.150547
F 37.874737 36.016175 10.005010
F 37.874737 36.016175 31.834117
F 37.874737 36.016175 53.663225
F 37.874737 36.016175 75.492332
F 37.874737 36.016175 97.321439
F 37.874737 36.016175 119.150547
F 37.874737 59.169432 10.005010
F 37.874737 59.169432 31.834117
F 37.874737 59.169432 53.663225
F 37.874737 59.169432 75.492332
F 37.874737 59.169432 97.321439
F 37.874737 59.169432 119.150547
F 11.139634 20.580672 10.005009
F 11.139634 20.580672 31.834117
F 11.139634 20.580672 53.663224
F 11.139634 20.580672 75.492331
F 11.139634 20.580672 97.321439
F 11.139634 20.580672 119.150546
F 11.139634 43.733930 10.005009
F 11.139634 43.733930 31.834117
F 11.139634 43.733930 53.663224
F 11.139634 43.733930 75.492331
F 11.139634 43.733930 97.321439
F 11.139634 43.733930 119.150546
F 11.139634 66.887187 10.005009
F 11.139634 66.887187 31.834117
F 11.139634 66.887187 53.663224
F 11.139634 66.887187 75.492331
F 11.139634 66.887187 97.321439
F 11.139634 66.887187 119.150546
F 37.874737 20.580672 10.005009
F 37.874737 20.580672 31.834117
F 37.874737 20.580672 53.663224
F 37.874737 20.580672 75.492331
F 37.874737 20.580672 97.321439
F 37.874737 20.580672 119.150546
F 37.874737 43.733930 10.005009
F 37.874737 43.733930 31.834117
F 37.874737 43.733930 53.663224
F 37.874737 43.733930 75.492331
F 37.874737 43.733930 97.321439
F 37.874737 43.733930 119.150546
F 37.874737 66.887187 10.005009
F 37.874737 66.887187 31.834117
F 37.874737 66.887187 53.663224
F 37.874737 66.887187 75.492331
F 37.874737 66.887187 97.321439
F 37.874737 66.887187 119.150546
F 20.051339 5.145164 10.005009
F 20.051339 5.145164 31.834117
F 20.051339 5.145164 53.663224
F 20.051339 5.145164 75.492332
F 20.051339 5.145164 97.321439
F 20.051339 5.145164 119.150546
F 20.051339 28.298422 10.005009
F 20.051339 28.298422 31.834117
F 20.051339 28.298422 53.663224
F 20.051339 28.298422 75.492332
F 20.051339 28.298422 97.321439
F 20.051339 28.298422 119.150546
F 20.051339 51.451679 10.005009
F 20.051339 51.451679 31.834117
F 20.051339 51.451679 53.663224
F 20.051339 51.451679 75.492332
F 20.051339 51.451679 97.321439
F 20.051339 51.451679 119.150546
F 46.786443 5.145164 10.005009
F 46.786443 5.145164 31.834117
F 46.786443 5.145164 53.663224
F 46.786443 5.145164 75.492332
F 46.786443 5.145164 97.321439
F 46.786443 5.145164 119.150546
F 46.786443 28.298422 10.005009
F 46.786443 28.298422 31.834117
F 46.786443 28.298422 53.663224
F 46.786443 28.298422 75.492332
F 46.786443 28.298422 97.321439
F 46.786443 28.298422 119.150546
F 46.786443 51.451679 10.005009
F 46.786443 51.451679 31.834117
F 46.786443 51.451679 53.663224
F 46.786443 51.451679 75.492332
F 46.786443 51.451679 97.321439
F 46.786443 51.451679 119.150546
F 20.051339 12.862917 10.005010
F 20.051339 12.862917 31.834118
F 20.051339 12.862917 53.663225
F 20.051339 12.862917 75.492332
F 20.051339 12.862917 97.321440
F 20.051339 12.862917 119.150547
F 20.051339 36.016174 10.005010
F 20.051339 36.016174 31.834118
F 20.051339 36.016174 53.663225
F 20.051339 36.016174 75.492332
F 20.051339 36.016174 97.321440
F 20.051339 36.016174 119.150547
F 20.051339 59.169432 10.005010
F 20.051339 59.169432 31.834118
F 20.051339 59.169432 53.663225
F 20.051339 59.169432 75.492332
F 20.051339 59.169432 97.321440
F 20.051339 59.169432 119.150547
F 46.786443 12.862917 10.005010
F 46.786443 12.862917 31.834118
F 46.786443 12.862917 53.663225
F 46.786443 12.862917 75.492332
F 46.786443 12.862917 97.321440
F 46.786443 12.862917 119.150547
F 46.786443 36.016174 10.005010
F 46.786443 36.016174 31.834118
F 46.786443 36.016174 53.663225
F 46.786443 36.016174 75.492332
F 46.786443 36.016174 97.321440
F 46.786443 36.016174 119.150547
F 46.786443 59.169432 10.005010
F 46.786443 59.169432 31.834118
F 46.786443 59.169432 53.663225
F 46.786443 59.169432 75.492332
F 46.786443 59.169432 97.321440
F 46.786443 59.169432 119.150547
F 20.051339 20.580672 10.005010
F 20.051339 20.580672 31.834117
F 20.051339 20.580672 53.663224
F 20.051339 20.580672 75.492332
F 20.051339 20.580672 97.321439
F 20.051339 20.580672 119.150547
F 20.051339 43.733929 10.005010
F 20.051339 43.733929 31.834117
F 20.051339 43.733929 53.663224
F 20.051339 43.733929 75.492332
F 20.051339 43.733929 97.321439
F 20.051339 43.733929 119.150547
F 20.051339 66.887187 10.005010
F 20.051339 66.887187 31.834117
F 20.051339 66.887187 53.663224
F 20.051339 66.887187 75.492332
F 20.051339 66.887187 97.321439
F 20.051339 66.887187 119.150547
F 46.786443 20.580672 10.005010
F 46.786443 20.580672 31.834117
F 46.786443 20.580672 53.663224
F 46.786443 20.580672 75.492332
F 46.786443 20.580672 97.321439
F 46.786443 20.580672 119.150547
F 46.786443 43.733929 10.005010
F 46.786443 43.733929 31.834117
F 46.786443 43.733929 53.663224
F 46.786443 43.733929 75.492332
F 46.786443 43.733929 97.321439
F 46.786443 43.733929 119.150547
F 46.786443 66.887187 10.005010
F 46.786443 66.887187 31.834117
F 46.786443 66.887187 53.663224
F 46.786443 66.887187 75.492332
F 46.786443 66.887187 97.321439
F 46.786443 66.887187 119.150547
F 2.227926 7.717749 13.643192
F 2.227926 7.717749 35.472300
F 2.227926 7.717749 57.301407
F 2.227926 7.717749 79.130515
F 2.227926 7.717749 100.959622
F 2.227926 7.717749 122.788729
F 2.227926 30.871007 13.643192
F 2.227926 30.871007 35.472300
F 2.227926 30.871007 57.301407
F 2.227926 30.871007 79.130515
F 2.227926 30.871007 100.959622
F 2.227926 30.871007 122.788729
F 2.227926 54.024264 13.643192
F 2.227926 54.024264 35.472300
F 2.227926 54.024264 57.301407
F 2.227926 54.024264 79.130515
F 2.227926 54.024264 100.959622
F 2.227926 54.024264 122.788729
F 28.963029 7.717749 13.643192
F 28.963029 7.717749 35.472300
F 28.963029 7.717749 57.301407
F 28.963029 7.717749 79.130515
F 28.963029 7.717749 100.959622
F 28.963029 7.717749 122.788729
F 28.963029 30.871007 13.643192
F 28.963029 30.871007 35.472300
F 28.963029 30.871007 57.301407
F 28.963029 30.871007 79.130515
F 28.963029 30.871007 100.959622
F 28.963029 30.871007 122.788729
F 28.963029 54.024264 13.643192
F 28.963029 54.024264 35.472300
F 28.963029 54.024264 57.301407
F 28.963029 54.024264 79.130515
F 28.963029 54.024264 100.959622
F 28.963029 54.024264 122.788729
F 2.227926 15.435502 13.643193
F 2.227926 15.435502 35.472301
F 2.227926 15.435502 57.301408
F 2.227926 15.435502 79.130516
F 2.227926 15.435502 100.959623
F 2.227926 15.435502 122.788730
F 2.227926 38.588760 13.643193
F 2.227926 38.588760 35.472301
F 2.227926 38.588760 57.301408
F 2.227926 38.588760 79.130516
F 2.227926 38.588760 100.959623
F 2.227926 38.588760 122.788730
F 2.227926 61.742017 13.643193
F 2.227926 61.742017 35.472301
F 2.227926 61.742017 57.301408
F 2.227926 61.742017 79.130516
F 2.227926 61.742017 100.959623
F 2.227926 61.742017 122.788730
F 28.963029 15.435502 13.643193
F 28.963029 15.435502 35.472301
F 28.963029 15.435502 57.301408
F 28.963029 15.435502 79.130516
F 28.963029 15.435502 100.959623
F 28.963029 15.435502 122.788730
F 28.963029 38.588760 13.643193
F 28.963029 38.588760 35.472301
F 28.963029 38.588760 57.301408
F 28.963029 38.588760 79.130516
F 28.963029 38.588760 100.959623
F 28.963029 38.588760 122.788730
F 28.963029 61.742017 13.643193
F 28.963029 61.742017 35.472301
F 28.963029 61.742017 57.301408
F 28.963029 61.742017 79.130516
F 28.963029 61.742017 100.959623
F 28.963029 61.742017 122.788730
F 2.227926 0.000000 13.643193
F 2.227926 0.000000 35.472300
F 2.227926 0.000000 57.301407
F 2.227926 0.000000 79.130515
F 2.227926 0.000000 100.959622
F 2.227926 0.000000 122.788729
F 2.227926 23.153257 13.643193
F 2.227926 23.153257 35.472300
F 2.227926 23.153257 57.301407
F 2.227926 23.153257 79.130515
F 2.227926 23.153257 100.959622
F 2.227926 23.153257 122.788729
F 2.227926 46.306515 13.643193
F 2.227926 46.306515 35.472300
F 2.227926 46.306515 57.301407
F 2.227926 46.306515 79.130515
F 2.227926 46.306515 100.959622
F 2.227926 46.306515 122.788729
F 28.963029 0.000000 13.643193
F 28.963029 0.000000 35.472300
F 28.963029 0.000000 57.301407
F 28.963029 0.000000 79.130515
F 28.963029 0.000000 100.959622
F 28.963029 0.000000 122.788729
F 28.963029 23.153257 13.643193
F 28.963029 23.153257 35.472300
F 28.963029 23.153257 57.301407
F 28.963029 23.153257 79.130515
F 28.963029 23.153257 100.959622
F 28.963029 23.153257 122.788729
F 28.963029 46.306515 13.643193
F 28.963029 46.306515 35.472300
F 28.963029 46.306515 57.301407
F 28.963029 46.306515 79.130515
F 28.963029 46.306515 100.959622
F 28.963029 46.306515 122.788729
F 11.139623 7.717750 13.643193
F 11.139623 7.717750 35.472300
F 11.139623 7.717750 57.301408
F 11.139623 7.717750 79.130515
F 11.139623 7.717750 100.959622
F 11.139623 7.717750 122.788730
F 11.139623 30.871007 13.643193
F 11.139623 30.871007 35.472300
F 11.139623 30.871007 57.301408
F 11.139623 30.871007 79.130515
F 11.139623 30.871007 100.959622
F 11.139623 30.871007 122.788730
F 11.139623 54.024265 13.643193
F 11.139623 54.024265 35.472300
F 11.139623 54.024265 57.301408
F 11.139623 54.024265 79.130515
F 11.139623 54.024265 100.959622
F 11.139623 54.024265 122.788730
F 37.874726 7.717750 13.643193
F 37.874726 7.717750 35.472300
F 37.874726 7.717750 57.301408
F 37.874726 7.717750 79.130515
F 37.874726 7.717750 100.959622
F 37.874726 7.717750 122.788730
F 37.874726 30.871007 13.643193
F 37.874726 30.871007 35.472300
F 37.874726 30.871007 57.301408
F 37.874726 30.871007 79.130515
F 37.874726 30.871007 100.959622
F 37.874726 30.871007 122.788730
F 37.874726 54.024265 13.643193
F 37.874726 54.024265 35.472300
F 37.874726 54.024265 57.301408
F 37.874726 54.024265 79.130515
F 37.874726 54.024265 100.959622
F 37.874726 54.024265 122.788730
F 11.139623 15.435503 13.643194
F 11.139623 15.435503 35.472301
F 11.139623 15.435503 57.301409
F 11.139623 15.435503 79.130516
F 11.139623 15.435503 100.959623
F 11.139623 15.435503 122.788731
F 11.139623 38.588760 13.643194
F 11.139623 38.588760 35.472301
F 11.139623 38.588760 57.301409
F 11.139623 38.588760 79.130516
F 11.139623 38.588760 100.959623
F 11.139623 38.588760 122.788731
F 11.139623 61.742018 13.643194
F 11.139623 61.742018 35.472301
F 11.139623 61.742018 57.301409
F 11.139623 61.742018 79.130516
F 11.139623 61.742018 100.959623
F 11.139623 61.742018 122.788731
F 37.874726 15.435503 13.643194
F 37.874726 15.435503 35.472301
F 37.874726 15.435503 57.301409
F 37.874726 15.435503 79.130516
F 37.874726 15.435503 100.959623
F 37.874726 15.435503 122.788731
F 37.874726 38.588760 13.643194
F 37.874726 38.588760 35.472301
F 37.874726 38.588760 57.301409
F 37.874726 38.588760 79.130516
F 37.874726 38.588760 100.959623
F 37.874726 38.588760 122.788731
F 37.874726 61.742018 13.643194
F 37.874726 61.742018 35.472301
F 37.874726 61.742018 57.301409
F 37.874726 61.742018 79.130516
F 37.874726 61.742018 100.959623
F 37.874726 61.742018 122.788731
F 11.139623 0.000000 13.643193
F 11.139623 0.000000 35.472300
F 11.139623 0.000000 57.301408
F 11.139623 0.000000 79.130515
F 11.139623 0.000000 100.959623
F 11.139623 0.000000 122.788730
F 11.139623 23.153258 13.643193
F 11.139623 23.153258 35.472300
F 11.139623 23.153258 57.301408
F 11.139623 23.153258 79.130515
F 11.139623 23.153258 100.959623
F 11.139623 23.153258 122.788730
F 11.139623 46.306515 13.643193
F 11.139623 46.306515 35.472300
F 11.139623 46.306515 57.301408
F 11.139623 46.306515 79.130515
F 11.139623 46.306515 100.959623
F 11.139623 46.306515 122.788730
F 37.874726 0.000000 13.643193
F 37.874726 0.000000 35.472300
F 37.874726 0.000000 57.301408
F 37.874726 0.000000 79.130515
F 37.874726 0.000000 100.959623
F 37.874726 0.000000 122.788730
F 37.874726 23.153258 13.643193
F 37.874726 23.153258 35.472300
F 37.874726 23.153258 57.301408
F 37.874726 23.153258 79.130515
F 37.874726 23.153258 100.959623
F 37.874726 23.153258 122.788730
F 37.874726 46.306515 13.643193
F 37.874726 46.306515 35.472300
F 37.874726 46.306515 57.301408
F 37.874726 46.306515 79.130515
F 37.874726 46.306515 100.959623
F 37.874726 46.306515 122.788730
F 20.051329 7.717751 13.643194
F 20.051329 7.717751 35.472301
F 20.051329 7.717751 57.301408
F 20.051329 7.717751 79.130516
F 20.051329 7.717751 100.959623
F 20.051329 7.717751 122.788731
F 20.051329 30.871008 13.643194
F 20.051329 30.871008 35.472301
F 20.051329 30.871008 57.301408
F 20.051329 30.871008 79.130516
F 20.051329 30.871008 100.959623
F 20.051329 30.871008 122.788731
F 20.051329 54.024266 13.643194
F 20.051329 54.024266 35.472301
F 20.051329 54.024266 57.301408
F 20.051329 54.024266 79.130516
F 20.051329 54.024266 100.959623
F 20.051329 54.024266 122.788731
F 46.786432 7.717751 13.643194
F 46.786432 7.717751 35.472301
F 46.786432 7.717751 57.301408
F 46.786432 7.717751 79.130516
F 46.786432 7.717751 100.959623
F 46.786432 7.717751 122.788731
F 46.786432 30.871008 13.643194
F 46.786432 30.871008 35.472301
F 46.786432 30.871008 57.301408
F 46.786432 30.871008 79.130516
F 46.786432 30.871008 100.959623
F 46.786432 30.871008 122.788731
F 46.786432 54.024266 13.643194
F 46.786432 54.024266 35.472301
F 46.786432 54.024266 57.301408
F 46.786432 54.024266 79.130516
F 46.786432 54.024266 100.959623
F 46.786432 54.024266 122.788731
F 20.051329 15.435503 13.643195
F 20.051329 15.435503 35.472302
F 20.051329 15.435503 57.301409
F 20.051329 15.435503 79.130517
F 20.051329 15.435503 100.959624
F 20.051329 15.435503 122.788732
F 20.051329 38.588761 13.643195
F 20.051329 38.588761 35.472302
F 20.051329 38.588761 57.301409
F 20.051329 38.588761 79.130517
F 20.051329 38.588761 100.959624
F 20.051329 38.588761 122.788732
F 20.051329 61.742018 13.643195
F 20.051329 61.742018 35.472302
F 20.051329 61.742018 57.301409
F 20.051329 61.742018 79.130517
F 20.051329 61.742018 100.959624
F 20.051329 61.742018 122.788732
F 46.786432 15.435503 13.643195
F 46.786432 15.435503 35.472302
F 46.786432 15.435503 57.301409
F 46.786432 15.435503 79.130517
F 46.786432 15.435503 100.959624
F 46.786432 15.435503 122.788732
F 46.786432 38.588761 13.643195
F 46.786432 38.588761 35.472302
F 46.786432 38.588761 57.301409
F 46.786432 38.588761 79.130517
F 46.786432 38.588761 100.959624
F 46.786432 38.588761 122.788732
F 46.786432 61.742018 13.643195
F 46.786432 61.742018 35.472302
F 46.786432 61.742018 57.301409
F 46.786432 61.742018 79.130517
F 46.786432 61.742018 100.959624
F 46.786432 61.742018 122.788732
F 20.051329 0.000001 13.643194
F 20.051329 0.000001 35.472301
F 20.051329 0.000001 57.301409
F 20.051329 0.000001 79.130516
F 20.051329 0.000001 100.959623
F 20.051329 0.000001 122.788731
F 20.051329 23.153259 13.643194
F 20.051329 23.153259 35.472301
F 20.051329 23.153259 57.301409
F 20.051329 23.153259 79.130516
F 20.051329 23.153259 100.959623
F 20.051329 23.153259 122.788731
F 20.051329 46.306516 13.643194
F 20.051329 46.306516 35.472301
F 20.051329 46.306516 57.301409
F 20.051329 46.306516 79.130516
F 20.051329 46.306516 100.959623
F 20.051329 46.306516 122.788731
F 46.786432 0.000001 13.643194
F 46.786432 0.000001 35.472301
F 46.786432 0.000001 57.301409
F 46.786432 0.000001 79.130516
F 46.786432 0.000001 100.959623
F 46.786432 0.000001 122.788731
F 46.786432 23.153259 13.643194
F 46.786432 23.153259 35.472301
F 46.786432 23.153259 57.301409
F 46.786432 23.153259 79.130516
F 46.786432 23.153259 100.959623
F 46.786432 23.153259 122.788731
F 46.786432 46.306516 13.643194
F 46.786432 46.306516 35.472301
F 46.786432 46.306516 57.301409
F 46.786432 46.306516 79.130516
F 46.786432 46.306516 100.959623
F 46.786432 46.306516 122.788731
F 4.455862 1.286291 10.005009
F 4.455862 1.286291 31.834116
F 4.455862 1.286291 53.663224
F 4.455862 1.286291 75.492331
F 4.455862 1.286291 97.321438
F 4.455862 1.286291 119.150546
F 4.455862 24.439548 10.005009
F 4.455862 24.439548 31.834116
F 4.455862 24.439548 53.663224
F 4.455862 24.439548 75.492331
F 4.455862 24.439548 97.321438
F 4.455862 24.439548 119.150546
F 4.455862 47.592806 10.005009
F 4.455862 47.592806 31.834116
F 4.455862 47.592806 53.663224
F 4.455862 47.592806 75.492331
F 4.455862 47.592806 97.321438
F 4.455862 47.592806 119.150546
F 31.190966 1.286291 10.005009
F 31.190966 1.286291 31.834116
F 31.190966 1.286291 53.663224
F 31.190966 1.286291 75.492331
F 31.190966 1.286291 97.321438
F 31.190966 1.286291 119.150546
F 31.190966 24.439548 10.005009
F 31.190966 24.439548 31.834116
F 31.190966 24.439548 53.663224
F 31.190966 24.439548 75.492331
F 31.190966 24.439548 97.321438
F 31.190966 24.439548 119.150546
F 31.190966 47.592806 10.005009
F 31.190966 47.592806 31.834116
F 31.190966 47.592806 53.663224
F 31.190966 47.592806 75.492331
F 31.190966 47.592806 97.321438
F 31.190966 47.592806 119.150546
F 4.455862 9.004040 10.005009
F 4.455862 9.004040 31.834116
F 4.455862 9.004040 53.663224
F 4.455862 9.004040 75.492331
F 4.455862 9.004040 97.321438
F 4.455862 9.004040 119.150546
F 4.455862 32.157298 10.005009
F 4.455862 32.157298 31.834116
F 4.455862 32.157298 53.663224
F 4.455862 32.157298 75.492331
F 4.455862 32.157298 97.321438
F 4.455862 32.157298 119.150546
F 4.455862 55.310555 10.005009
F 4.455862 55.310555 31.834116
F 4.455862 55.310555 53.663224
F 4.455862 55.310555 75.492331
F 4.455862 55.310555 97.321438
F 4.455862 55.310555 119.150546
F 31.190966 9.004040 10.005009
F 31.190966 9.004040 31.834116
F 31.190966 9.004040 53.663224
F 31.190966 9.004040 75.492331
F 31.190966 9.004040 97.321438
F 31.190966 9.004040 119.150546
F 31.190966 32.157298 10.005009
F 31.190966 32.157298 31.834116
F 31.190966 32.157298 53.663224
F 31.190966 32.157298 75.492331
F 31.190966 32.157298 97.321438
F 31.190966 32.157298 119.150546
F 31.190966 55.310555 10.005009
F 31.190966 55.310555 31.834116
F 31.190966 55.310555 53.663224
F 31.190966 55.310555 75.492331
F 31.190966 55.310555 97.321438
F 31.190966 55.310555 119.150546
F 4.455862 16.721795 10.005010
F 4.455862 16.721795 31.834117
F 4.455862 16.721795 53.663224
F 4.455862 16.721795 75.492332
F 4.455862 16.721795 97.321439
F 4.455862 16.721795 119.150547
F 4.455862 39.875053 10.005010
F 4.455862 39.875053 31.834117
F 4.455862 39.875053 53.663224
F 4.455862 39.875053 75.492332
F 4.455862 39.875053 97.321439
F 4.455862 39.875053 119.150547
F 4.455862 63.028310 10.005010
F 4.455862 63.028310 31.834117
F 4.455862 63.028310 53.663224
F 4.455862 63.028310 75.492332
F 4.455862 63.028310 97.321439
F 4.455862 63.028310 119.150547
F 31.190966 16.721795 10.005010
F 31.190966 16.721795 31.834117
F 31.190966 16.721795 53.663224
F 31.190966 16.721795 75.492332
F 31.190966 16.721795 97.321439
F 31.190966 16.721795 119.150547
F 31.190966 39.875053 10.005010
F 31.190966 39.875053 31.834117
F 31.190966 39.875053 53.663224
F 31.190966 39.875053 75.492332
F 31.190966 39.875053 97.321439
F 31.190966 39.875053 119.150547
F 31.190966 63.028310 10.005010
F 31.190966 63.028310 31.834117
F 31.190966 63.028310 53.663224
F 31.190966 63.028310 75.492332
F 31.190966 63.028310 97.321439
F 31.190966 63.028310 119.150547
F 13.367562 1.286290 10.005009
F 13.367562 1.286290 31.834117
F 13.367562 1.286290 53.663224
F 13.367562 1.286290 75.492331
F 13.367562 1.286290 97.321439
F 13.367562 1.286290 119.150546
F 13.367562 24.439548 10.005009
F 13.367562 24.439548 31.834117
F 13.367562 24.439548 53.663224
F 13.367562 24.439548 75.492331
F 13.367562 24.439548 97.321439
F 13.367562 24.439548 119.150546
F 13.367562 47.592806 10.005009
F 13.367562 47.592806 31.834117
F 13.367562 47.592806 53.663224
F 13.367562 47.592806 75.492331
F 13.367562 47.592806 97.321439
F 13.367562 47.592806 119.150546
F 40.102665 1.286290 10.005009
F 40.102665 1.286290 31.834117
F 40.102665 1.286290 53.663224
F 40.102665 1.286290 75.492331
F 40.102665 1.286290 97.321439
F 40.102665 1.286290 119.150546
F 40.102665 24.439548 10.005009
F 40.102665 24.439548 31.834117
F 40.102665 24.439548 53.663224
F 40.102665 24.439548 75.492331
F 40.102665 24.439548 97.321439
F 40.102665 24.439548 119.150546
F 40.102665 47.592806 10.005009
F 40.102665 47.592806 31.834117
F 40.102665 47.592806 53.663224
F 40.102665 47.592806 75.492331
F 40.102665 47.592806 97.321439
F 40.102665 47.592806 119.150546
F 13.367562 9.004040 10.005009
F 13.367562 9.004040 31.834117
F 13.367562 9.004040 53.663224
F 13.367562 9.004040 75.492331
F 13.367562 9.004040 97.321439
F 13.367562 9.004040 119.150546
F 13.367562 32.157297 10.005009
F 13.367562 32.157297 31.834117
F 13.367562 32.157297 53.663224
F 13.367562 32.157297 75.492331
F 13.367562 32.157297 97.321439
F 13.367562 32.157297 119.150546
F 13.367562 55.310555 10.005009
F 13.367562 55.310555 31.834117
F 13.367562 55.310555 53.663224
F 13.367562 55.310555 75.492331
F 13.367562 55.310555 97.321439
F 13.367562 55.310555 119.150546
F 40.102665 9.004040 10.005009
F 40.102665 9.004040 31.834117
F 40.102665 9.004040 53.663224
F 40.102665 9.004040 75.492331
F 40.102665 9.004040 97.321439
F 40.102665 9.004040 119.150546
F 40.102665 32.157297 10.005009
F 40.102665 32.157297 31.834117
F 40.102665 32.157297 53.663224
F 40.102665 32.157297 75.492331
F 40.102665 32.157297 97.321439
F 40.102665 32.157297 119.150546
F 40.102665 55.310555 10.005009
F 40.102665 55.310555 31.834117
F 40.102665 55.310555 53.663224
F 40.102665 55.310555 75.492331
F 40.102665 55.310555 97.321439
F 40.102665 55.310555 119.150546
F 13.367562 16.721795 10.005010
F 13.367562 16.721795 31.834117
F 13.367562 16.721795 53.663225
F 13.367562 16.721795 75.492332
F 13.367562 16.721795 97.321440
F 13.367562 16.721795 119.150547
F 13.367562 39.875053 10.005010
F 13.367562 39.875053 31.834117
F 13.367562 39.875053 53.663225
F 13.367562 39.875053 75.492332
F 13.367562 39.875053 97.321440
F 13.367562 39.875053 119.150547
F 13.367562 63.028310 10.005010
F 13.367562 63.028310 31.834117
F 13.367562 63.028310 53.663225
F 13.367562 63.028310 75.492332
F 13.367562 63.028310 97.321440
F 13.367562 63.028310 119.150547
F 40.102665 16.721795 10.005010
F 40.102665 16.721795 31.834117
F 40.102665 16.721795 53.663225
F 40.102665 16.721795 75.492332
F 40.102665 16.721795 97.321440
F 40.102665 16.721795 119.150547
F 40.102665 39.875053 10.005010
F 40.102665 39.875053 31.834117
F 40.102665 39.875053 53.663225
F 40.102665 39.875053 75.492332
F 40.102665 39.875053 97.321440
F 40.102665 39.875053 119.150547
F 40.102665 63.028310 10.005010
F 40.102665 63.028310 31.834117
F 40.102665 63.028310 53.663225
F 40.102665 63.028310 75.492332
F 40.102665 63.028310 97.321440
F 40.102665 63.028310 119.150547
F 22.279267 1.286290 10.005009
F 22.279267 1.286290 31.834117
F 22.279267 1.286290 53.663224
F 22.279267 1.286290 75.492331
F 22.279267 1.286290 97.321439
F 22.279267 1.286290 119.150546
F 22.279267 24.439548 10.005009
F 22.279267 24.439548 31.834117
F 22.279267 24.439548 53.663224
F 22.279267 24.439548 75.492331
F 22.279267 24.439548 97.321439
F 22.279267 24.439548 119.150546
F 22.279267 47.592805 10.005009
F 22.279267 47.592805 31.834117
F 22.279267 47.592805 53.663224
F 22.279267 47.592805 75.492331
F 22.279267 47.592805 97.321439
F 22.279267 47.592805 119.150546
F 49.014370 1.286290 10.005009
F 49.014370 1.286290 31.834117
F 49.014370 1.286290 53.663224
F 49.014370 1.286290 75.492331
F 49.014370 1.286290 97.321439
F 49.014370 1.286290 119.150546
F 49.014370 24.439548 10.005009
F 49.014370 24.439548 31.834117
F 49.014370 24.439548 53.663224
F 49.014370 24.439548 75.492331
F 49.014370 24.439548 97.321439
F 49.014370 24.439548 119.150546
F 49.014370 47.592805 10.005009
F 49.014370 47.592805 31.834117
F 49.014370 47.592805 53.663224
F 49.014370 47.592805 75.492331
F 49.014370 47.592805 97.321439
F 49.014370 47.592805 119.150546
F 22.279267 9.004040 10.005009
F 22.279267 9.004040 31.834117
F 22.279267 9.004040 53.663224
F 22.279267 9.004040 75.492331
F 22.279267 9.004040 97.321439
F 22.279267 9.004040 119.150546
F 22.279267 32.157297 10.005009
F 22.279267 32.157297 31.834117
F 22.279267 32.157297 53.663224
F 22.279267 32.157297 75.492331
F 22.279267 32.157297 97.321439
F 22.279267 32.157297 119.150546
F 22.279267 55.310555 10.005009
F 22.279267 55.310555 31.834117
F 22.279267 55.310555 53.663224
F 22.279267 55.310555 75.492331
F 22.279267 55.310555 97.321439
F 22.279267 55.310555 119.150546
F 49.014370 9.004040 10.005009
F 49.014370 9.004040 31.834117
F 49.014370 9.004040 53.663224
F 49.014370 9.004040 75.492331
F 49.014370 9.004040 97.321439
F 49.014370 9.004040 119.150546
F 49.014370 32.157297 10.005009
F 49.014370 32.157297 31.834117
F 49.014370 32.157297 53.663224
F 49.014370 32.157297 75.492331
F 49.014370 32.157297 97.321439
F 49.014370 32.157297 119.150546
F 49.014370 55.310555 10.005009
F 49.014370 55.310555 31.834117
F 49.014370 55.310555 53.663224
F 49.014370 55.310555 75.492331
F 49.014370 55.310555 97.321439
F 49.014370 55.310555 119.150546
F 22.279267 16.721795 10.005010
F 22.279267 16.721795 31.834117
F 22.279267 16.721795 53.663225
F 22.279267 16.721795 75.492332
F 22.279267 16.721795 97.321440
F 22.279267 16.721795 119.150547
F 22.279267 39.875052 10.005010
F 22.279267 39.875052 31.834117
F 22.279267 39.875052 53.663225
F 22.279267 39.875052 75.492332
F 22.279267 39.875052 97.321440
F 22.279267 39.875052 119.150547
F 22.279267 63.028310 10.005010
F 22.279267 63.028310 31.834117
F 22.279267 63.028310 53.663225
F 22.279267 63.028310 75.492332
F 22.279267 63.028310 97.321440
F 22.279267 63.028310 119.150547
F 49.014370 16.721795 10.005010
F 49.014370 16.721795 31.834117
F 49.014370 16.721795 53.663225
F 49.014370 16.721795 75.492332
F 49.014370 16.721795 97.321440
F 49.014370 16.721795 119.150547
F 49.014370 39.875052 10.005010
F 49.014370 39.875052 31.834117
F 49.014370 39.875052 53.663225
F 49.014370 39.875052 75.492332
F 49.014370 39.875052 97.321440
F 49.014370 39.875052 119.150547
F 49.014370 63.028310 10.005010
F 49.014370 63.028310 31.834117
F 49.014370 63.028310 53.663225
F 49.014370 63.028310 75.492332
F 49.014370 63.028310 97.321440
F 49.014370 63.028310 119.150547
F 4.455847 3.858875 13.643193
F 4.455847 3.858875 35.472300
F 4.455847 3.858875 57.301407
F 4.455847 3.858875 79.130515
F 4.455847 3.858875 100.959622
F 4.455847 3.858875 122.788729
F 4.455847 27.012132 13.643193
F 4.455847 27.012132 35.472300
F 4.455847 27.012132 57.301407
F 4.455847 27.012132 79.130515
F 4.455847 27.012132 100.959622
F 4.455847 27.012132 122.788729
F 4.455847 50.165390 13.643193
F 4.455847 50.165390 35.472300
F 4.455847 50.165390 57.301407
F 4.455847 50.165390 79.130515
F 4.455847 50.165390 100.959622
F 4.455847 50.165390 122.788729
F 31.190951 3.858875 13.643193
F 31.190951 3.858875 35.472300
F 31.190951 3.858875 57.301407
F 31.190951 3.858875 79.130515
F 31.190951 3.858875 100.959622
F 31.190951 3.858875 122.788729
F 31.190951 27.012132 13.643193
F 31.190951 27.012132 35.472300
F 31.190951 27.012132 57.301407
F 31.190951 27.012132 79.130515
F 31.190951 27.012132 100.959622
F 31.190951 27.012132 122.788729
F 31.190951 50.165390 13.643193
F 31.190951 50.165390 35.472300
F 31.190951 50.165390 57.301407
F 31.190951 50.165390 79.130515
F 31.190951 50.165390 100.959622
F 31.190951 50.165390 122.788729
F 4.455847 11.576625 13.643193
F 4.455847 11.576625 35.472300
F 4.455847 11.576625 57.301407
F 4.455847 11.576625 79.130515
F 4.455847 11.576625 100.959622
F 4.455847 11.576625 122.788730
F 4.455847 34.729882 13.643193
F 4.455847 34.729882 35.472300
F 4.455847 34.729882 57.301407
F 4.455847 34.729882 79.130515
F 4.455847 34.729882 100.959622
F 4.455847 34.729882 122.788730
F 4.455847 57.883140 13.643193
F 4.455847 57.883140 35.472300
F 4.455847 57.883140 57.301407
F 4.455847 57.883140 79.130515
F 4.455847 57.883140 100.959622
F 4.455847 57.883140 122.788730
F 31.190951 11.576625 13.643193
F 31.190951 11.576625 35.472300
F 31.190951 11.576625 57.301407
F 31.190951 11.576625 79.130515
F 31.190951 11.576625 100.959622
F 31.190951 11.576625 122.788730
F 31.190951 34.729882 13.643193
F 31.190951 34.729882 35.472300
F 31.190951 34.729882 57.301407
F 31.190951 34.729882 79.130515
F 31.190951 34.729882 100.959622
F 31.190951 34.729882 122.788730
F 31.190951 57.883140 13.643193
F 31.190951 57.883140 35.472300
F 31.190951 57.883140 57.301407
F 31.190951 57.883140 79.130515
F 31.190951 57.883140 100.959622
F 31.190951 57.883140 122.788730
F 4.455847 19.294380 13.643193
F 4.455847 19.294380 35.472301
F 4.455847 19.294380 57.301408
F 4.455847 19.294380 79.130515
F 4.455847 19.294380 100.959623
F 4.455847 19.294380 122.788730
F 4.455847 42.447638 13.643193
F 4.455847 42.447638 35.472301
F 4.455847 42.447638 57.301408
F 4.455847 42.447638 79.130515
F 4.455847 42.447638 100.959623
F 4.455847 42.447638 122.788730
F 4.455847 65.600895 13.643193
F 4.455847 65.600895 35.472301
F 4.455847 65.600895 57.301408
F 4.455847 65.600895 79.130515
F 4.455847 65.600895 100.959623
F 4.455847 65.600895 122.788730
F 31.190951 19.294380 13.643193
F 31.190951 19.294380 35.472301
F 31.190951 19.294380 57.301408
F 31.190951 19.294380 79.130515
F 31.190951 19.294380 100.959623
F 31.190951 19.294380 122.788730
F 31.190951 42.447638 13.643193
F 31.190951 42.447638 35.472301
F 31.190951 42.447638 57.301408
F 31.190951 42.447638 79.130515
F 31.190951 42.447638 100.959623
F 31.190951 42.447638 122.788730
F 31.190951 65.600895 13.643193
F 31.190951 65.600895 35.472301
F 31.190951 65.600895 57.301408
F 31.190951 65.600895 79.130515
F 31.190951 65.600895 100.959623
F 31.190951 65.600895 122.788730
F 13.367547 3.858876 13.643194
F 13.367547 3.858876 35.472301
F 13.367547 3.858876 57.301408
F 13.367547 3.858876 79.130516
F 13.367547 3.858876 100.959623
F 13.367547 3.858876 122.788730
F 13.367547 27.012134 13.643194
F 13.367547 27.012134 35.472301
F 13.367547 27.012134 57.301408
F 13.367547 27.012134 79.130516
F 13.367547 27.012134 100.959623
F 13.367547 27.012134 122.788730
F 13.367547 50.165391 13.643194
F 13.367547 50.165391 35.472301
F 13.367547 50.165391 57.301408
F 13.367547 50.165391 79.130516
F 13.367547 50.165391 100.959623
F 13.367547 50.165391 122.788730
F 40.102650 3.858876 13.643194
F 40.102650 3.858876 35.472301
F 40.102650 3.858876 57.301408
F 40.102650 3.858876 79.130516
F 40.102650 3.858876 100.959623
F 40.102650 3.858876 122.788730
F 40.102650 27.012134 13.643194
F 40.102650 27.012134 35.472301
F 40.102650 27.012134 57.301408
F 40.102650 27.012134 79.130516
F 40.102650 27.012134 100.959623
F 40.102650 27.012134 122.788730
F 40.102650 50.165391 13.643194
F 40.102650 50.165391 35.472301
F 40.102650 50.165391 57.301408
F 40.102650 50.165391 79.130516
F 40.102650 50.165391 100.959623
F 40.102650 50.165391 122.788730
F 13.367547 11.576626 13.643194
F 13.367547 11.576626 35.472301
F 13.367547 11.576626 57.301408
F 13.367547 11.576626 79.130516
F 13.367547 11.576626 100.959623
F 13.367547 11.576626 122.788731
F 13.367547 34.729884 13.643194
F 13.367547 34.729884 35.472301
F 13.367547 34.729884 57.301408
F 13.367547 34.729884 79.130516
F 13.367547 34.729884 100.959623
F 13.367547 34.729884 122.788731
F 13.367547 57.883141 13.643194
F 13.367547 57.883141 35.472301
F 13.367547 57.883141 57.301408
F 13.367547 57.883141 79.130516
F 13.367547 57.883141 100.959623
F 13.367547 57.883141 122.788731
F 40.102650 11.576626 13.643194
F 40.102650 11.576626 35.472301
F 40.102650 11.576626 57.301408
F 40.102650 11.576626 79.130516
F 40.102650 11.576626 100.959623
F 40.102650 11.576626 122.788731
F 40.102650 34.729884 13.643194
F 40.102650 34.729884 35.472301
F 40.102650 34.729884 57.301408
F 40.102650 34.729884 79.130516
F 40.102650 34.729884 100.959623
F 40.102650 34.729884 122.788731
F 40.102650 57.883141 13.643194
F 40.102650 57.883141 35.472301
F 40.102650 57.883141 57.301408
F 40.102650 57.883141 79.130516
F 40.102650 57.883141 100.959623
F 40.102650 57.883141 122.788731
F 13.367547 19.294382 13.643194
F 13.367547 19.294382 35.472302
F 13.367547 19.294382 57.301409
F 13.367547 19.294382 79.130516
F 13.367547 19.294382 100.959624
F 13.367547 19.294382 122.788731
F 13.367547 42.447639 13.643194
F 13.367547 42.447639 35.472302
F 13.367547 42.447639 57.301409
F 13.367547 42.447639 79.130516
F 13.367547 42.447639 100.959624
F 13.367547 42.447639 122.788731
F 13.367547 65.600897 13.643194
F 13.367547 65.600897 35.472302
F 13.367547 65.600897 57.301409
F 13.367547 65.600897 79.130516
F 13.367547 65.600897 100.959624
F 13.367547 65.600897 122.788731
F 40.102650 19.294382 13.643194
F 40.102650 19.294382 35.472302
F 40.102650 19.294382 57.301409
F 40.102650 19.294382 79.130516
F 40.102650 19.294382 100.959624
F 40.102650 19.294382 122.788731
F 40.102650 42.447639 13.643194
F 40.102650 42.447639 35.472302
F 40.102650 42.447639 57.301409
F 40.102650 42.447639 79.130516
F 40.102650 42.447639 100.959624
F 40.102650 42.447639 122.788731
F 40.102650 65.600897 13.643194
F 40.102650 65.600897 35.472302
F 40.102650 65.600897 57.301409
F 40.102650 65.600897 79.130516
F 40.102650 65.600897 100.959624
F 40.102650 65.600897 122.788731
F 22.279254 3.858875 13.643193
F 22.279254 3.858875 35.472300
F 22.279254 3.858875 57.301408
F 22.279254 3.858875 79.130515
F 22.279254 3.858875 100.959623
F 22.279254 3.858875 122.788730
F 22.279254 27.012133 13.643193
F 22.279254 27.012133 35.472300
F 22.279254 27.012133 57.301408
F 22.279254 27.012133 79.130515
F 22.279254 27.012133 100.959623
F 22.279254 27.012133 122.788730
F 22.279254 50.165390 13.643193
F 22.279254 50.165390 35.472300
F 22.279254 50.165390 57.301408
F 22.279254 50.165390 79.130515
F 22.279254 50.165390 100.959623
F 22.279254 50.165390 122.788730
F 49.014357 3.858875 13.643193
F 49.014357 3.858875 35.472300
F 49.014357 3.858875 57.301408
F 49.014357 3.858875 79.130515
F 49.014357 3.858875 100.959623
F 49.014357 3.858875 122.788730
F 49.014357 27.012133 13.643193
F 49.014357 27.012133 35.472300
F 49.014357 27.012133 57.301408
F 49.014357 27.012133 79.130515
F 49.014357 27.012133 100.959623
F 49.014357 27.012133 122.788730
F 49.014357 50.165390 13.643193
F 49.014357 50.165390 35.472300
F 49.014357 50.165390 57.301408
F 49.014357 50.165390 79.130515
F 49.014357 50.165390 100.959623
F 49.014357 50.165390 122.788730
F 22.279254 11.576625 13.643193
F 22.279254 11.576625 35.472301
F 22.279254 11.576625 57.301408
F 22.279254 11.576625 79.130515
F 22.279254 11.576625 100.959623
F 22.279254 11.576625 122.788730
F 22.279254 34.729883 13.643193
F 22.279254 34.729883 35.472301
F 22.279254 34.729883 57.301408
F 22.279254 34.729883 79.130515
F 22.279254 34.729883 100.959623
F 22.279254 34.729883 122.788730
F 22.279254 57.883140 13.643193
F 22.279254 57.883140 35.472301
F 22.279254 57.883140 57.301408
F 22.279254 57.883140 79.130515
F 22.279254 57.883140 100.959623
F 22.279254 57.883140 122.788730
F 49.014357 11.576625 13.643193
F 49.014357 11.576625 35.472301
F 49.014357 11.576625 57.301408
F 49.014357 11.576625 79.130515
F 49.014357 11.576625 100.959623
F 49.014357 11.576625 122.788730
F 49.014357 34.729883 13.643193
F 49.014357 34.729883 35.472301
F 49.014357 34.729883 57.301408
F 49.014357 34.729883 79.130515
F 49.014357 34.729883 100.959623
F 49.014357 34.729883 122.788730
F 49.014357 57.883140 13.643193
F 49.014357 57.883140 35.472301
F 49.014357 57.883140 57.301408
F 49.014357 57.883140 79.130515
F 49.014357 57.883140 100.959623
F 49.014357 57.883140 122.788730
F 22.279254 19.294381 13.643194
F 22.279254 19.294381 35.472301
F 22.279254 19.294381 57.301409
F 22.279254 19.294381 79.130516
F 22.279254 19.294381 100.959623
F 22.279254 19.294381 122.788731
F 22.279254 42.447638 13.643194
F 22.279254 42.447638 35.472301
F 22.279254 42.447638 57.301409
F 22.279254 42.447638 79.130516
F 22.279254 42.447638 100.959623
F 22.279254 42.447638 122.788731
F 22.279254 65.600896 13.643194
F 22.279254 65.600896 35.472301
F 22.279254 65.600896 57.301409
F 22.279254 65.600896 79.130516
F 22.279254 65.600896 100.959623
F 22.279254 65.600896 122.788731
F 49.014357 19.294381 13.643194
F 49.014357 19.294381 35.472301
F 49.014357 19.294381 57.301409
F 49.014357 19.294381 79.130516
F 49.014357 19.294381 100.959623
F 49.014357 19.294381 122.788731
F 49.014357 42.447638 13.643194
F 49.014357 42.447638 35.472301
F 49.014357 42.447638 57.301409
F 49.014357 42.447638 79.130516
F 49.014357 42.447638 100.959623
F 49.014357 42.447638 122.788731
F 49.014357 65.600896 13.643194
F 49.014357 65.600896 35.472301
F 49.014357 65.600896 57.301409
F 49.014357 65.600896 79.130516
F 49.014357 65.600896 100.959623
F 49.014357 65.600896 122.788731
F 4.455860 3.858875 10.914555
F 4.455860 3.858875 32.743662
F 4.455860 3.858875 54.572770
F 4.455860 3.858875 76.401877
F 4.455860 3.858875 98.230985
F 4.455860 3.858875 120.060092
F 4.455860 27.012133 10.914555
F 4.455860 27.012133 32.743662
F 4.455860 27.012133 54.572770
F 4.455860 27.012133 76.401877
F 4.455860 27.012133 98.230985
F 4.455860 27.012133 120.060092
F 4.455860 50.165390 10.914555
F 4.455860 50.165390 32.743662
F 4.455860 50.165390 54.572770
F 4.455860 50.165390 76.401877
F 4.455860 50.165390 98.230985
F 4.455860 50.165390 120.060092
F 31.190963 3.858875 10.914555
F 31.190963 3.858875 32.743662
F 31.190963 3.858875 54.572770
F 31.190963 3.858875 76.401877
F 31.190963 3.858875 98.230985
F 31.190963 3.858875 120.060092
F 31.190963 27.012133 10.914555
F 31.190963 27.012133 32.743662
F 31.190963 27.012133 54.572770
F 31.190963 27.012133 76.401877
F 31.190963 27.012133 98.230985
F 31.190963 27.012133 120.060092
F 31.190963 50.165390 10.914555
F 31.190963 50.165390 32.743662
F 31.190963 50.165390 54.572770
F 31.190963 50.165390 76.401877
F 31.190963 50.165390 98.230985
F 31.190963 50.165390 120.060092
F 4.455860 11.576625 10.914555
F 4.455860 11.576625 32.743662
F 4.455860 11.576625 54.572770
F 4.455860 11.576625 76.401877
F 4.455860 11.576625 98.230985
F 4.455860 11.576625 120.060092
F 4.455860 34.729883 10.914555
F 4.455860 34.729883 32.743662
F 4.455860 34.729883 54.572770
F 4.455860 34.729883 76.401877
F 4.455860 34.729883 98.230985
F 4.455860 34.729883 120.060092
F 4.455860 57.883140 10.914555
F 4.455860 57.883140 32.743662
F 4.455860 57.883140 54.572770
F 4.455860 57.883140 76.401877
F 4.455860 57.883140 98.230985
F 4.455860 57.883140 120.060092
F 31.190963 11.576625 10.914555
F 31.190963 11.576625 32.743662
F 31.190963 11.576625 54.572770
F 31.190963 11.576625 76.401877
F 31.190963 11.576625 98.230985
F 31.190963 11.576625 120.060092
F 31.190963 34.729883 10.914555
F 31.190963 34.729883 32.743662
F 31.190963 34.729883 54.572770
F 31.190963 34.729883 76.401877
F 31.190963 34.729883 98.230985
F 31.190963 34.729883 120.060092
F 31.190963 57.883140 10.914555
F 31.190963 57.883140 32.743662
F 31.190963 57.883140 54.572770
F 31.190963 57.883140 76.401877
F 31.190963 57.883140 98.230985
F 31.190963 57.883140 120.060092
F 4.455860 19.294381 10.914554
F 4.455860 19.294381 32.743662
F 4.455860 19.294381 54.572769
F 4.455860 19.294381 76.401877
F 4.455860 19.294381 98.230984
F 4.455860 19.294381 120.060091
F 4.455860 42.447638 10.914554
F 4.455860 42.447638 32.743662
F 4.455860 42.447638 54.572769
F 4.455860 42.447638 76.401877
F 4.455860 42.447638 98.230984
F 4.455860 42.447638 120.060091
F 4.455860 65.600896 10.914554
F 4.455860 65.600896 32.743662
F 4.455860 65.600896 54.572769
F 4.455860 65.600896 76.401877
F 4.455860 65.600896 98.230984
F 4.455860 65.600896 120.060091
F 31.190963 19.294381 10.914554
F 31.190963 19.294381 32.743662
F 31.190963 19.294381 54.572769
F 31.190963 19.294381 76.401877
F 31.190963 19.294381 98.230984
F 31.190963 19.294381 120.060091
F 31.190963 42.447638 10.914554
F 31.190963 42.447638 32.743662
F 31.190963 42.447638 54.572769
F 31.190963 42.447638 76.401877
F 31.190963 42.447638 98.230984
F 31.190963 42.447638 120.060091
F 31.190963 65.600896 10.914554
F 31.190963 65.600896 32.743662
F 31.190963 65.600896 54.572769
F 31.190963 65.600896 76.401877
F 31.190963 65.600896 98.230984
F 31.190963 65.600896 120.060091
F 13.367560 3.858876 10.914554
F 13.367560 3.858876 32.743662
F 13.367560 3.858876 54.572769
F 13.367560 3.858876 76.401877
F 13.367560 3.858876 98.230984
F 13.367560 3.858876 120.060091
F 13.367560 27.012133 10.914554
F 13.367560 27.012133 32.743662
F 13.367560 27.012133 54.572769
F 13.367560 27.012133 76.401877
F 13.367560 27.012133 98.230984
F 13.367560 27.012133 120.060091
F 13.367560 50.165391 10.914554
F 13.367560 50.165391 32.743662
F 13.367560 50.165391 54.572769
F 13.367560 50.165391 76.401877
F 13.367560 50.165391 98.230984
F 13.367560 50.165391 120.060091
F 40.102663 3.858876 10.914554
F 40.102663 3.858876 32.743662
F 40.102663 3.858876 54.572769
F 40.102663 3.858876 76.401877
F 40.102663 3.858876 98.230984
F 40.102663 3.858876 120.060091
F 40.102663 27.012133 10.914554
F 40.102663 27.012133 32.743662
F 40.102663 27.012133 54.572769
F 40.102663 27.012133 76.401877
F 40.102663 27.012133 98.230984
F 40.102663 27.012133 120.060091
F 40.102663 50.165391 10.914554
F 40.102663 50.165391 32.743662
F 40.102663 50.165391 54.572769
F 40.102663 50.165391 76.401877
F 40.102663 50.165391 98.230984
F 40.102663 50.165391 120.060091
F 13.367560 11.576626 10.914554
F 13.367560 11.576626 32.743662
F 13.367560 11.576626 54.572769
F 13.367560 11.576626 76.401876
F 13.367560 11.576626 98.230984
F 13.367560 11.576626 120.060091
F 13.367560 34.729883 10.914554
F 13.367560 34.729883 32.743662
F 13.367560 34.729883 54.572769
F 13.367560 34.729883 76.401876
F 13.367560 34.729883 98.230984
F 13.367560 34.729883 120.060091
F 13.367560 57.883141 10.914554
F 13.367560 57.883141 32.743662
F 13.367560 57.883141 54.572769
F 13.367560 57.883141 76.401876
F 13.367560 57.883141 98.230984
F 13.367560 57.883141 120.060091
F 40.102663 11.576626 10.914554
F 40.102663 11.576626 32.743662
F 40.102663 11.576626 54.572769
F 40.102663 11.576626 76.401876
F 40.102663 11.576626 98.230984
F 40.102663 11.576626 120.060091
F 40.102663 34.729883 10.914554
F 40.102663 34.729883 32.743662
F 40.102663 34.729883 54.572769
F 40.102663 34.729883 76.401876
F 40.102663 34.729883 98.230984
F 40.102663 34.729883 120.060091
F 40.102663 57.883141 10.914554
F 40.102663 57.883141 32.743662
F 40.102663 57.883141 54.572769
F 40.102663 57.883141 76.401876
F 40.102663 57.883141 98.230984
F 40.102663 57.883141 120.060091
F 13.367560 19.294381 10.914554
F 13.367560 19.294381 32.743661
F 13.367560 19.294381 54.572769
F 13.367560 19.294381 76.401876
F 13.367560 19.294381 98.230983
F 13.367560 19.294381 120.060091
F 13.367560 42.447639 10.914554
F 13.367560 42.447639 32.743661
F 13.367560 42.447639 54.572769
F 13.367560 42.447639 76.401876
F 13.367560 42.447639 98.230983
F 13.367560 42.447639 120.060091
F 13.367560 65.600896 10.914554
F 13.367560 65.600896 32.743661
F 13.367560 65.600896 54.572769
F 13.367560 65.600896 76.401876
F 13.367560 65.600896 98.230983
F 13.367560 65.600896 120.060091
F 40.102663 19.294381 10.914554
F 40.102663 19.294381 32.743661
F 40.102663 19.294381 54.572769
F 40.102663 19.294381 76.401876
F 40.102663 19.294381 98.230983
F 40.102663 19.294381 120.060091
F 40.102663 42.447639 10.914554
F 40.102663 42.447639 32.743661
F 40.102663 42.447639 54.572769
F 40.102663 42.447639 76.401876
F 40.102663 42.447639 98.230983
F 40.102663 42.447639 120.060091
F 40.102663 65.600896 10.914554
F 40.102663 65.600896 32.743661
F 40.102663 65.600896 54.572769
F 40.102663 65.600896 76.401876
F 40.102663 65.600896 98.230983
F 40.102663 65.600896 120.060091
F 22.279265 3.858875 10.914555
F 22.279265 3.858875 32.743662
F 22.279265 3.858875 54.572770
F 22.279265 3.858875 76.401877
F 22.279265 3.858875 98.230984
F 22.279265 3.858875 120.060092
F 22.279265 27.012133 10.914555
F 22.279265 27.012133 32.743662
F 22.279265 27.012133 54.572770
F 22.279265 27.012133 76.401877
F 22.279265 27.012133 98.230984
F 22.279265 27.012133 120.060092
F 22.279265 50.165390 10.914555
F 22.279265 50.165390 32.743662
F 22.279265 50.165390 54.572770
F 22.279265 50.165390 76.401877
F 22.279265 50.165390 98.230984
F 22.279265 50.165390 120.060092
F 49.014368 3.858875 10.914555
F 49.014368 3.858875 32.743662
F 49.014368 3.858875 54.572770
F 49.014368 3.858875 76.401877
F 49.014368 3.858875 98.230984
F 49.014368 3.858875 120.060092
F 49.014368 27.012133 10.914555
F 49.014368 27.012133 32.743662
F 49.014368 27.012133 54.572770
F 49.014368 27.012133 76.401877
F 49.014368 27.012133 98.230984
F 49.014368 27.012133 120.060092
F 49.014368 50.165390 10.914555
F 49.014368 50.165390 32.743662
F 49.014368 50.165390 54.572770
F 49.014368 50.165390 76.401877
F 49.014368 50.165390 98.230984
F 49.014368 50.165390 120.060092
F 22.279265 11.576625 10.914555
F 22.279265 11.576625 32.743662
F 22.279265 11.576625 54.572769
F 22.279265 11.576625 76.401877
F 22.279265 11.576625 98.230984
F 22.279265 11.576625 120.060092
F 22.279265 34.729883 10.914555
F 22.279265 34.729883 32.743662
F 22.279265 34.729883 54.572769
F 22.279265 34.729883 76.401877
F 22.279265 34.729883 98.230984
F 22.279265 34.729883 120.060092
F 22.279265 57.883140 10.914555
F 22.279265 57.883140 32.743662
F 22.279265 57.883140 54.572769
F 22.279265 57.883140 76.401877
F 22.279265 57.883140 98.230984
F 22.279265 57.883140 120.060092
F 49.014368 11.576625 10.914555
F 49.014368 11.576625 32.743662
F 49.014368 11.576625 54.572769
F 49.014368 11.576625 76.401877
F 49.014368 11.576625 98.230984
F 49.014368 11.576625 120.060092
F 49.014368 34.729883 10.914555
F 49.014368 34.729883 32.743662
F 49.014368 34.729883 54.572769
F 49.014368 34.729883 76.401877
F 49.014368 34.729883 98.230984
F 49.014368 34.729883 120.060092
F 49.014368 57.883140 10.914555
F 49.014368 57.883140 32.743662
F 49.014368 57.883140 54.572769
F 49.014368 57.883140 76.401877
F 49.014368 57.883140 98.230984
F 49.014368 57.883140 120.060092
F 22.279265 19.294381 10.914554
F 22.279265 19.294381 32.743662
F 22.279265 19.294381 54.572769
F 22.279265 19.294381 76.401876
F 22.279265 19.294381 98.230984
F 22.279265 19.294381 120.060091
F 22.279265 42.447638 10.914554
F 22.279265 42.447638 32.743662
F 22.279265 42.447638 54.572769
F 22.279265 42.447638 76.401876
F 22.279265 42.447638 98.230984
F 22.279265 42.447638 120.060091
F 22.279265 65.600896 10.914554
F 22.279265 65.600896 32.743662
F 22.279265 65.600896 54.572769
F 22.279265 65.600896 76.401876
F 22.279265 65.600896 98.230984
F 22.279265 65.600896 120.060091
F 49.014368 19.294381 10.914554
F 49.014368 19.294381 32.743662
F 49.014368 19.294381 54.572769
F 49.014368 19.294381 76.401876
F 49.014368 19.294381 98.230984
F 49.014368 19.294381 120.060091
F 49.014368 42.447638 10.914554
F 49.014368 42.447638 32.743662
F 49.014368 42.447638 54.572769
F 49.014368 42.447638 76.401876
F 49.014368 42.447638 98.230984
F 49.014368 42.447638 120.060091
F 49.014368 65.600896 10.914554
F 49.014368 65.600896 32.743662
F 49.014368 65.600896 54.572769
F 49.014368 65.600896 76.401876
F 49.014368 65.600896 98.230984
F 49.014368 65.600896 120.060091
F 4.455849 1.286291 7.276371
F 4.455849 1.286291 29.105478
F 4.455849 1.286291 50.934586
F 4.455849 1.286291 72.763693
F 4.455849 1.286291 94.592801
F 4.455849 1.286291 116.421908
F 4.455849 24.439549 7.276371
F 4.455849 24.439549 29.105478
F 4.455849 24.439549 50.934586
F 4.455849 24.439549 72.763693
F 4.455849 24.439549 94.592801
F 4.455849 24.439549 116.421908
F 4.455849 47.592806 7.276371
F 4.455849 47.592806 29.105478
F 4.455849 47.592806 50.934586
F 4.455849 47.592806 72.763693
F 4.455849 47.592806 94.592801
F 4.455849 47.592806 116.421908
F 31.190953 1.286291 7.276371
F 31.190953 1.286291 29.105478
F 31.190953 1.286291 50.934586
F 31.190953 1.286291 72.763693
F 31.190953 1.286291 94.592801
F 31.190953 1.286291 116.421908
F 31.190953 24.439549 7.276371
F 31.190953 24.439549 29.105478
F 31.190953 24.439549 50.934586
F 31.190953 24.439549 72.763693
F 31.190953 24.439549 94.592801
F 31.190953 24.439549 116.421908
F 31.190953 47.592806 7.276371
F 31.190953 47.592806 29.105478
F 31.190953 47.592806 50.934586
F 31.190953 47.592806 72.763693
F 31.190953 47.592806 94.592801
F 31.190953 47.592806 116.421908
F 4.455849 9.004041 7.276371
F 4.455849 9.004041 29.105478
F 4.455849 9.004041 50.934586
F 4.455849 9.004041 72.763693
F 4.455849 9.004041 94.592801
F 4.455849 9.004041 116.421908
F 4.455849 32.157298 7.276371
F 4.455849 32.157298 29.105478
F 4.455849 32.157298 50.934586
F 4.455849 32.157298 72.763693
F 4.455849 32.157298 94.592801
F 4.455849 32.157298 116.421908
F 4.455849 55.310556 7.276371
F 4.455849 55.310556 29.105478
F 4.455849 55.310556 50.934586
F 4.455849 55.310556 72.763693
F 4.455849 55.310556 94.592801
F 4.455849 55.310556 116.421908
F 31.190953 9.004041 7.276371
F 31.190953 9.004041 29.105478
F 31.190953 9.004041 50.934586
F 31.190953 9.004041 72.763693
F 31.190953 9.004041 94.592801
F 31.190953 9.004041 116.421908
F 31.190953 32.157298 7.276371
F 31.190953 32.157298 29.105478
F 31.190953 32.157298 50.934586
F 31.190953 32.157298 72.763693
F 31.190953 32.157298 94.592801
F 31.190953 32.157298 116.421908
F 31.190953 55.310556 7.276371
F 31.190953 55.310556 29.105478
F 31.190953 55.310556 50.934586
F 31.190953 55.310556 72.763693
F 31.190953 55.310556 94.592801
F 31.190953 55.310556 116.421908
F 4.455849 16.721796 7.276370
F 4.455849 16.721796 29.105478
F 4.455849 16.721796 50.934585
F 4.455849 16.721796 72.763692
F 4.455849 16.721796 94.592800
F 4.455849 16.721796 116.421907
F 4.455849 39.875053 7.276370
F 4.455849 39.875053 29.105478
F 4.455849 39.875053 50.934585
F 4.455849 39.875053 72.763692
F 4.455849 39.875053 94.592800
F 4.455849 39.875053 116.421907
F 4.455849 63.028311 7.276370
F 4.455849 63.028311 29.105478
F 4.455849 63.028311 50.934585
F 4.455849 63.028311 72.763692
F 4.455849 63.028311 94.592800
F 4.455849 63.028311 116.421907
F 31.190953 16.721796 7.276370
F 31.190953 16.721796 29.105478
F 31.190953 16.721796 50.934585
F 31.190953 16.721796 72.763692
F 31.190953 16.721796 94.592800
F 31.190953 16.721796 116.421907
F 31.190953 39.875053 7.276370
F 31.190953 39.875053 29.105478
F 31.190953 39.875053 50.934585
F 31.190953 39.875053 72.763692
F 31.190953 39.875053 94.592800
F 31.190953 39.875053 116.421907
F 31.190953 63.028311 7.276370
F 31.190953 63.028311 29.105478
F 31.190953 63.028311 50.934585
F 31.190953 63.028311 72.763692
F 31.190953 63.028311 94.592800
F 31.190953 63.028311 116.421907
F 13.367549 1.286290 7.276370
F 13.367549 1.286290 29.105478
F 13.367549 1.286290 50.934585
F 13.367549 1.286290 72.763693
F 13.367549 1.286290 94.592800
F 13.367549 1.286290 116.421907
F 13.367549 24.439547 7.276370
F 13.367549 24.439547 29.105478
F 13.367549 24.439547 50.934585
F 13.367549 24.439547 72.763693
F 13.367549 24.439547 94.592800
F 13.367549 24.439547 116.421907
F 13.367549 47.592805 7.276370
F 13.367549 47.592805 29.105478
F 13.367549 47.592805 50.934585
F 13.367549 47.592805 72.763693
F 13.367549 47.592805 94.592800
F 13.367549 47.592805 116.421907
F 40.102652 1.286290 7.276370
F 40.102652 1.286290 29.105478
F 40.102652 1.286290 50.934585
F 40.102652 1.286290 72.763693
F 40.102652 1.286290 94.592800
F 40.102652 1.286290 116.421907
F 40.102652 24.439547 7.276370
F 40.102652 24.439547 29.105478
F 40.102652 24.439547 50.934585
F 40.102652 24.439547 72.763693
F 40.102652 24.439547 94.592800
F 40.102652 24.439547 116.421907
F 40.102652 47.592805 7.276370
F 40.102652 47.592805 29.105478
F 40.102652 47.592805 50.934585
F 40.102652 47.592805 72.763693
F 40.102652 47.592805 94.592800
F 40.102652 47.592805 116.421907
F 13.367549 9.004039 7.276370
F 13.367549 9.004039 29.105478
F 13.367549 9.004039 50.934585
F 13.367549 9.004039 72.763693
F 13.367549 9.004039 94.592800
F 13.367549 9.004039 116.421907
F 13.367549 32.157297 7.276370
F 13.367549 32.157297 29.105478
F 13.367549 32.157297 50.934585
F 13.367549 32.157297 72.763693
F 13.367549 32.157297 94.592800
F 13.367549 32.157297 116.421907
F 13.367549 55.310554 7.276370
F 13.367549 55.310554 29.105478
F 13.367549 55.310554 50.934585
F 13.367549 55.310554 72.763693
F 13.367549 55.310554 94.592800
F 13.367549 55.310554 116.421907
F 40.102652 9.004039 7.276370
F 40.102652 9.004039 29.105478
F 40.102652 9.004039 50.934585
F 40.102652 9.004039 72.763693
F 40.102652 9.004039 94.592800
F 40.102652 9.004039 116.421907
F 40.102652 32.157297 7.276370
F 40.102652 32.157297 29.105478
F 40.102652 32.157297 50.934585
F 40.102652 32.157297 72.763693
F 40.102652 32.157297 94.592800
F 40.102652 32.157297 116.421907
F 40.102652 55.310554 7.276370
F 40.102652 55.310554 29.105478
F 40.102652 55.310554 50.934585
F 40.102652 55.310554 72.763693
F 40.102652 55.310554 94.592800
F 40.102652 55.310554 116.421907
F 13.367549 16.721795 7.276370
F 13.367549 16.721795 29.105477
F 13.367549 16.721795 50.934584
F 13.367549 16.721795 72.763692
F 13.367549 16.721795 94.592799
F 13.367549 16.721795 116.421907
F 13.367549 39.875052 7.276370
F 13.367549 39.875052 29.105477
F 13.367549 39.875052 50.934584
F 13.367549 39.875052 72.763692
F 13.367549 39.875052 94.592799
F 13.367549 39.875052 116.421907
F 13.367549 63.028310 7.276370
F 13.367549 63.028310 29.105477
F 13.367549 63.028310 50.934584
F 13.367549 63.028310 72.763692
F 13.367549 63.028310 94.592799
F 13.367549 63.028310 116.421907
F 40.102652 16.721795 7.276370
F 40.102652 16.721795 29.105477
F 40.102652 16.721795 50.934584
F 40.102652 16.721795 72.763692
F 40.102652 16.721795 94.592799
F 40.102652 16.721795 116.421907
F 40.102652 39.875052 7.276370
F 40.102652 39.875052 29.105477
F 40.102652 39.875052 50.934584
F 40.102652 39.875052 72.763692
F 40.102652 39.875052 94.592799
F 40.102652 39.875052 116.421907
F 40.102652 63.028310 7.276370
F 40.102652 63.028310 29.105477
F 40.102652 63.028310 50.934584
F 40.102652 63.028310 72.763692
F 40.102652 63.028310 94.592799
F 40.102652 63.028310 116.421907
F 22.279255 1.286290 7.276371
F 22.279255 1.286290 29.105478
F 22.279255 1.286290 50.934585
F 22.279255 1.286290 72.763693
F 22.279255 1.286290 94.592800
F 22.279255 1.286290 116.421907
F 22.279255 24.439548 7.276371
F 22.279255 24.439548 29.105478
F 22.279255 24.439548 50.934585
F 22.279255 24.439548 72.763693
F 22.279255 24.439548 94.592800
F 22.279255 24.439548 116.421907
F 22.279255 47.592805 7.276371
F 22.279255 47.592805 29.105478
F 22.279255 47.592805 50.934585
F 22.279255 47.592805 72.763693
F 22.279255 47.592805 94.592800
F 22.279255 47.592805 116.421907
F 49.014359 1.286290 7.276371
F 49.014359 1.286290 29.105478
F 49.014359 1.286290 50.934585
F 49.014359 1.286290 72.763693
F 49.014359 1.286290 94.592800
F 49.014359 1.286290 116.421907
F 49.014359 24.439548 7.276371
F 49.014359 24.439548 29.105478
F 49.014359 24.439548 50.934585
F 49.014359 24.439548 72.763693
F 49.014359 24.439548 94.592800
F 49.014359 24.439548 116.421907
F 49.014359 47.592805 7.276371
F 49.014359 47.592805 29.105478
F 49.014359 47.592805 50.934585
F 49.014359 47.592805 72.763693
F 49.014359 47.592805 94.592800
F 49.014359 47.592805 116.421907
F 22.279255 9.004039 7.276371
F 22.279255 9.004039 29.105478
F 22.279255 9.004039 50.934585
F 22.279255 9.004039 72.763693
F 22.279255 9.004039 94.592800
F 22.279255 9.004039 116.421908
F 22.279255 32.157297 7.276371
F 22.279255 32.157297 29.105478
F 22.279255 32.157297 50.934585
F 22.279255 32.157297 72.763693
F 22.279255 32.157297 94.592800
F 22.279255 32.157297 116.421908
F 22.279255 55.310555 7.276371
F 22.279255 55.310555 29.105478
F 22.279255 55.310555 50.934585
F 22.279255 55.310555 72.763693
F 22.279255 55.310555 94.592800
F 22.279255 55.310555 116.421908
F 49.014359 9.004039 7.276371
F 49.014359 9.004039 29.105478
F 49.014359 9.004039 50.934585
F 49.014359 9.004039 72.763693
F 49.014359 9.004039 94.592800
F 49.014359 9.004039 116.421908
F 49.014359 32.157297 7.276371
F 49.014359 32.157297 29.105478
F 49.014359 32.157297 50.934585
F 49.014359 32.157297 72.763693
F 49.014359 32.157297 94.592800
F 49.014359 32.157297 116.421908
F 49.014359 55.310555 7.276371
F 49.014359 55.310555 29.105478
F 49.014359 55.310555 50.934585
F 49.014359 55.310555 72.763693
F 49.014359 55.310555 94.592800
F 49.014359 55.310555 116.421908
F 22.279255 16.721795 7.276370
F 22.279255 16.721795 29.105477
F 22.279255 16.721795 50.934585
F 22.279255 16.721795 72.763692
F 22.279255 16.721795 94.592799
F 22.279255 16.721795 116.421907
F 22.279255 39.875052 7.276370
F 22.279255 39.875052 29.105477
F 22.279255 39.875052 50.934585
F 22.279255 39.875052 72.763692
F 22.279255 39.875052 94.592799
F 22.279255 39.875052 116.421907
F 22.279255 63.028310 7.276370
F 22.279255 63.028310 29.105477
F 22.279255 63.028310 50.934585
F 22.279255 63.028310 72.763692
F 22.279255 63.028310 94.592799
F 22.279255 63.028310 116.421907
F 49.014359 16.721795 7.276370
F 49.014359 16.721795 29.105477
F 49.014359 16.721795 50.934585
F 49.014359 16.721795 72.763692
F 49.014359 16.721795 94.592799
F 49.014359 16.721795 116.421907
F 49.014359 39.875052 7.276370
F 49.014359 39.875052 29.105477
F 49.014359 39.875052 50.934585
F 49.014359 39.875052 72.763692
F 49.014359 39.875052 94.592799
F 49.014359 39.875052 116.421907
F 49.014359 63.028310 7.276370
F 49.014359 63.028310 29.105477
F 49.014359 63.028310 50.934585
F 49.014359 63.028310 72.763692
F 49.014359 63.028310 94.592799
F 49.014359 63.028310 116.421907
F 6.683786 7.717750 10.914555
F 6.683786 7.717750 32.743663
F 6.683786 7.717750 54.572770
F 6.683786 7.717750 76.401877
F 6.683786 7.717750 98.230985
F 6.683786 7.717750 120.060092
F 6.683786 30.871007 10.914555
F 6.683786 30.871007 32.743663
F 6.683786 30.871007 54.572770
F 6.683786 30.871007 76.401877
F 6.683786 30.871007 98.230985
F 6.683786 30.871007 120.060092
F 6.683786 54.024265 10.914555
F 6.683786 54.024265 32.743663
F 6.683786 54.024265 54.572770
F 6.683786 54.024265 76.401877
F 6.683786 54.024265 98.230985
F 6.683786 54.024265 120.060092
F 33.418890 7.717750 10.914555
F 33.418890 7.717750 32.743663
F 33.418890 7.717750 54.572770
F 33.418890 7.717750 76.401877
F 33.418890 7.717750 98.230985
F 33.418890 7.717750 120.060092
F 33.418890 30.871007 10.914555
F 33.418890 30.871007 32.743663
F 33.418890 30.871007 54.572770
F 33.418890 30.871007 76.401877
F 33.418890 30.871007 98.230985
F 33.418890 30.871007 120.060092
F 33.418890 54.024265 10.914555
F 33.418890 54.024265 32.743663
F 33.418890 54.024265 54.572770
F 33.418890 54.024265 76.401877
F 33.418890 54.024265 98.230985
F 33.418890 54.024265 120.060092
F 6.683786 15.435502 10.914554
F 6.683786 15.435502 32.743662
F 6.683786 15.435502 54.572769
F 6.683786 15.435502 76.401876
F 6.683786 15.435502 98.230984
F 6.683786 15.435502 120.060091
F 6.683786 38.588760 10.914554
F 6.683786 38.588760 32.743662
F 6.683786 38.588760 54.572769
F 6.683786 38.588760 76.401876
F 6.683786 38.588760 98.230984
F 6.683786 38.588760 120.060091
F 6.683786 61.742018 10.914554
F 6.683786 61.742018 32.743662
F 6.683786 61.742018 54.572769
F 6.683786 61.742018 76.401876
F 6.683786 61.742018 98.230984
F 6.683786 61.742018 120.060091
F 33.418890 15.435502 10.914554
F 33.418890 15.435502 32.743662
F 33.418890 15.435502 54.572769
F 33.418890 15.435502 76.401876
F 33.418890 15.435502 98.230984
F 33.418890 15.435502 120.060091
F 33.418890 38.588760 10.914554
F 33.418890 38.588760 32.743662
F 33.418890 38.588760 54.572769
F 33.418890 38.588760 76.401876
F 33.418890 38.588760 98.230984
F 33.418890 38.588760 120.060091
F 33.418890 61.742018 10.914554
F 33.418890 61.742018 32.743662
F 33.418890 61.742018 54.572769
F 33.418890 61.742018 76.401876
F 33.418890 61.742018 98.230984
F 33.418890 61.742018 120.060091
F 6.683786 0.000000 10.914555
F 6.683786 0.000000 32.743662
F 6.683786 0.000000 54.572770
F 6.683786 0.000000 76.401877
F 6.683786 0.000000 98.230985
F 6.683786 0.000000 120.060092
F 6.683786 23.153258 10.914555
F 6.683786 23.153258 32.743662
F 6.683786 23.153258 54.572770
F 6.683786 23.153258 76.401877
F 6.683786 23.153258 98.230985
F 6.683786 23.153258 120.060092
F 6.683786 46.306515 10.914555
F 6.683786 46.306515 32.743662
F 6.683786 46.306515 54.572770
F 6.683786 46.306515 76.401877
F 6.683786 46.306515 98.230985
F 6.683786 46.306515 120.060092
F 33.418890 0.000000 10.914555
F 33.418890 0.000000 32.743662
F 33.418890 0.000000 54.572770
F 33.418890 0.000000 76.401877
F 33.418890 0.000000 98.230985
F 33.418890 0.000000 120.060092
F 33.418890 23.153258 10.914555
F 33.418890 23.153258 32.743662
F 33.418890 23.153258 54.572770
F 33.418890 23.153258 76.401877
F 33.418890 23.153258 98.230985
F 33.418890 23.153258 120.060092
F 33.418890 46.306515 10.914555
F 33.418890 46.306515 32.743662
F 33.418890 46.306515 54.572770
F 33.418890 46.306515 76.401877
F 33.418890 46.306515 98.230985
F 33.418890 46.306515 120.060092
F 15.595488 7.717750 10.914554
F 15.595488 7.717750 32.743662
F 15.595488 7.717750 54.572769
F 15.595488 7.717750 76.401877
F 15.595488 7.717750 98.230984
F 15.595488 7.717750 120.060091
F 15.595488 30.871008 10.914554
F 15.595488 30.871008 32.743662
F 15.595488 30.871008 54.572769
F 15.595488 30.871008 76.401877
F 15.595488 30.871008 98.230984
F 15.595488 30.871008 120.060091
F 15.595488 54.024265 10.914554
F 15.595488 54.024265 32.743662
F 15.595488 54.024265 54.572769
F 15.595488 54.024265 76.401877
F 15.595488 54.024265 98.230984
F 15.595488 54.024265 120.060091
F 42.330591 7.717750 10.914554
F 42.330591 7.717750 32.743662
F 42.330591 7.717750 54.572769
F 42.330591 7.717750 76.401877
F 42.330591 7.717750 98.230984
F 42.330591 7.717750 120.060091
F 42.330591 30.871008 10.914554
F 42.330591 30.871008 32.743662
F 42.330591 30.871008 54.572769
F 42.330591 30.871008 76.401877
F 42.330591 30.871008 98.230984
F 42.330591 30.871008 120.060091
F 42.330591 54.024265 10.914554
F 42.330591 54.024265 32.743662
F 42.330591 54.024265 54.572769
F 42.330591 54.024265 76.401877
F 42.330591 54.024265 98.230984
F 42.330591 54.024265 120.060091
F 15.595488 15.435503 10.914553
F 15.595488 15.435503 32.743661
F 15.595488 15.435503 54.572768
F 15.595488 15.435503 76.401876
F 15.595488 15.435503 98.230983
F 15.595488 15.435503 120.060090
F 15.595488 38.588760 10.914553
F 15.595488 38.588760 32.743661
F 15.595488 38.588760 54.572768
F 15.595488 38.588760 76.401876
F 15.595488 38.588760 98.230983
F 15.595488 38.588760 120.060090
F 15.595488 61.742018 10.914553
F 15.595488 61.742018 32.743661
F 15.595488 61.742018 54.572768
F 15.595488 61.742018 76.401876
F 15.595488 61.742018 98.230983
F 15.595488 61.742018 120.060090
F 42.330591 15.435503 10.914553
F 42.330591 15.435503 32.743661
F 42.330591 15.435503 54.572768
F 42.330591 15.435503 76.401876
F 42.330591 15.435503 98.230983
F 42.330591 15.435503 120.060090
F 42.330591 38.588760 10.914553
F 42.330591 38.588760 32.743661
F 42.330591 38.588760 54.572768
F 42.330591 38.588760 76.401876
F 42.330591 38.588760 98.230983
F 42.330591 38.588760 120.060090
F 42.330591 61.742018 10.914553
F 42.330591 61.742018 32.743661
F 42.330591 61.742018 54.572768
F 42.330591 61.742018 76.401876
F 42.330591 61.742018 98.230983
F 42.330591 61.742018 120.060090
F 15.595488 0.000001 10.914554
F 15.595488 0.000001 32.743662
F 15.595488 0.000001 54.572769
F 15.595488 0.000001 76.401876
F 15.595488 0.000001 98.230984
F 15.595488 0.000001 120.060091
F 15.595488 23.153258 10.914554
F 15.595488 23.153258 32.743662
F 15.595488 23.153258 54.572769
F 15.595488 23.153258 76.401876
F 15.595488 23.153258 98.230984
F 15.595488 23.153258 120.060091
F 15.595488 46.306516 10.914554
F 15.595488 46.306516 32.743662
F 15.595488 46.306516 54.572769
F 15.595488 46.306516 76.401876
F 15.595488 46.306516 98.230984
F 15.595488 46.306516 120.060091
F 42.330591 0.000001 10.914554
F 42.330591 0.000001 32.743662
F 42.330591 0.000001 54.572769
F 42.330591 0.000001 76.401876
F 42.330591 0.000001 98.230984
F 42.330591 0.000001 120.060091
F 42.330591 23.153258 10.914554
F 42.330591 23.153258 32.743662
F 42.330591 23.153258 54.572769
F 42.330591 23.153258 76.401876
F 42.330591 23.153258 98.230984
F 42.330591 23.153258 120.060091
F 42.330591 46.306516 10.914554
F 42.330591 46.306516 32.743662
F 42.330591 46.306516 54.572769
F 42.330591 46.306516 76.401876
F 42.330591 46.306516 98.230984
F 42.330591 46.306516 120.060091
F 24.507192 7.717750 10.914555
F 24.507192 7.717750 32.743663
F 24.507192 7.717750 54.572770
F 24.507192 7.717750 76.401877
F 24.507192 7.717750 98.230985
F 24.507192 7.717750 120.060092
F 24.507192 30.871007 10.914555
F 24.507192 30.871007 32.743663
F 24.507192 30.871007 54.572770
F 24.507192 30.871007 76.401877
F 24.507192 30.871007 98.230985
F 24.507192 30.871007 120.060092
F 24.507192 54.024265 10.914555
F 24.507192 54.024265 32.743663
F 24.507192 54.024265 54.572770
F 24.507192 54.024265 76.401877
F 24.507192 54.024265 98.230985
F 24.507192 54.024265 120.060092
F 51.242296 7.717750 10.914555
F 51.242296 7.717750 32.743663
F 51.242296 7.717750 54.572770
F 51.242296 7.717750 76.401877
F 51.242296 7.717750 98.230985
F 51.242296 7.717750 120.060092
F 51.242296 30.871007 10.914555
F 51.242296 30.871007 32.743663
F 51.242296 30.871007 54.572770
F 51.242296 30.871007 76.401877
F 51.242296 30.871007 98.230985
F 51.242296 30.871007 120.060092
F 51.242296 54.024265 10.914555
F 51.242296 54.024265 32.743663
F 51.242296 54.024265 54.572770
F 51.242296 54.024265 76.401877
F 51.242296 54.024265 98.230985
F 51.242296 54.024265 120.060092
F 24.507192 15.435502 10.914554
F 24.507192 15.435502 32.743661
F 24.507192 15.435502 54.572769
F 24.507192 15.435502 76.401876
F 24.507192 15.435502 98.230984
F 24.507192 15.435502 120.060091
F 24.507192 38.588760 10.914554
F 24.507192 38.588760 32.743661
F 24.507192 38.588760 54.572769
F 24.507192 38.588760 76.401876
F 24.507192 38.588760 98.230984
F 24.507192 38.588760 120.060091
F 24.507192 61.742018 10.914554
F 24.507192 61.742018 32.743661
F 24.507192 61.742018 54.572769
F 24.507192 61.742018 76.401876
F 24.507192 61.742018 98.230984
F 24.507192 61.742018 120.060091
F 51.242296 15.435502 10.914554
F 51.242296 15.435502 32.743661
F 51.242296 15.435502 54.572769
F 51.242296 15.435502 76.401876
F 51.242296 15.435502 98.230984
F 51.242296 15.435502 120.060091
F 51.242296 38.588760 10.914554
F 51.242296 38.588760 32.743661
F 51.242296 38.588760 54.572769
F 51.242296 38.588760 76.401876
F 51.242296 38.588760 98.230984
F 51.242296 38.588760 120.060091
F 51.242296 61.742018 10.914554
F 51.242296 61.742018 32.743661
F 51.242296 61.742018 54.572769
F 51.242296 61.742018 76.401876
F 51.242296 61.742018 98.230984
F 51.242296 61.742018 120.060091
F 24.507192 0.000000 10.914555
F 24.507192 0.000000 32.743662
F 24.507192 0.000000 54.572770
F 24.507192 0.000000 76.401877
F 24.507192 0.000000 98.230985
F 24.507192 0.000000 120.060092
F 24.507192 23.153258 10.914555
F 24.507192 23.153258 32.743662
F 24.507192 23.153258 54.572770
F 24.507192 23.153258 76.401877
F 24.507192 23.153258 98.230985
F 24.507192 23.153258 120.060092
F 24.507192 46.306515 10.914555
F 24.507192 46.306515 32.743662
F 24.507192 46.306515 54.572770
F 24.507192 46.306515 76.401877
F 24.507192 46.306515 98.230985
F 24.507192 46.306515 120.060092
F 51.242296 0.000000 10.914555
F 51.242296 0.000000 32.743662
F 51.242296 0.000000 54.572770
F 51.242296 0.000000 76.401877
F 51.242296 0.000000 98.230985
F 51.242296 0.000000 120.060092
F 51.242296 23.153258 10.914555
F 51.242296 23.153258 32.743662
F 51.242296 23.153258 54.572770
F 51.242296 23.153258 76.401877
F 51.242296 23.153258 98.230985
F 51.242296 23.153258 120.060092
F 51.242296 46.306515 10.914555
F 51.242296 46.306515 32.743662
F 51.242296 46.306515 54.572770
F 51.242296 46.306515 76.401877
F 51.242296 46.306515 98.230985
F 51.242296 46.306515 120.060092
F 6.683771 5.145165 7.276371
F 6.683771 5.145165 29.105479
F 6.683771 5.145165 50.934586
F 6.683771 5.145165 72.763694
F 6.683771 5.145165 94.592801
F 6.683771 5.145165 116.421908
F 6.683771 28.298423 7.276371
F 6.683771 28.298423 29.105479
F 6.683771 28.298423 50.934586
F 6.683771 28.298423 72.763694
F 6.683771 28.298423 94.592801
F 6.683771 28.298423 116.421908
F 6.683771 51.451680 7.276371
F 6.683771 51.451680 29.105479
F 6.683771 51.451680 50.934586
F 6.683771 51.451680 72.763694
F 6.683771 51.451680 94.592801
F 6.683771 51.451680 116.421908
F 33.418874 5.145165 7.276371
F 33.418874 5.145165 29.105479
F 33.418874 5.145165 50.934586
F 33.418874 5.145165 72.763694
F 33.418874 5.145165 94.592801
F 33.418874 5.145165 116.421908
F 33.418874 28.298423 7.276371
F 33.418874 28.298423 29.105479
F 33.418874 28.298423 50.934586
F 33.418874 28.298423 72.763694
F 33.418874 28.298423 94.592801
F 33.418874 28.298423 116.421908
F 33.418874 51.451680 7.276371
F 33.418874 51.451680 29.105479
F 33.418874 51.451680 50.934586
F 33.418874 51.451680 72.763694
F 33.418874 51.451680 94.592801
F 33.418874 51.451680 116.421908
F 6.683771 12.862918 7.276370
F 6.683771 12.862918 29.105478
F 6.683771 12.862918 50.934585
F 6.683771 12.862918 72.763693
F 6.683771 12.862918 94.592800
F 6.683771 12.862918 116.421907
F 6.683771 36.016175 7.276370
F 6.683771 36.016175 29.105478
F 6.683771 36.016175 50.934585
F 6.683771 36.016175 72.763693
F 6.683771 36.016175 94.592800
F 6.683771 36.016175 116.421907
F 6.683771 59.169433 7.276370
F 6.683771 59.169433 29.105478
F 6.683771 59.169433 50.934585
F 6.683771 59.169433 72.763693
F 6.683771 59.169433 94.592800
F 6.683771 59.169433 116.421907
F 33.418874 12.862918 7.276370
F 33.418874 12.862918 29.105478
F 33.418874 12.862918 50.934585
F 33.418874 12.862918 72.763693
F 33.418874 12.862918 94.592800
F 33.418874 12.862918 116.421907
F 33.418874 36.016175 7.276370
F 33.418874 36.016175 29.105478
F 33.418874 36.016175 50.934585
F 33.418874 36.016175 72.763693
F 33.418874 36.016175 94.592800
F 33.418874 36.016175 116.421907
F 33.418874 59.169433 7.276370
F 33.418874 59.169433 29.105478
F 33.418874 59.169433 50.934585
F 33.418874 59.169433 72.763693
F 33.418874 59.169433 94.592800
F 33.418874 59.169433 116.421907
F 6.683771 20.580673 7.276371
F 6.683771 20.580673 29.105478
F 6.683771 20.580673 50.934586
F 6.683771 20.580673 72.763693
F 6.683771 20.580673 94.592801
F 6.683771 20.580673 116.421908
F 6.683771 43.733930 7.276371
F 6.683771 43.733930 29.105478
F 6.683771 43.733930 50.934586
F 6.683771 43.733930 72.763693
F 6.683771 43.733930 94.592801
F 6.683771 43.733930 116.421908
F 6.683771 66.887188 7.276371
F 6.683771 66.887188 29.105478
F 6.683771 66.887188 50.934586
F 6.683771 66.887188 72.763693
F 6.683771 66.887188 94.592801
F 6.683771 66.887188 116.421908
F 33.418874 20.580673 7.276371
F 33.418874 20.580673 29.105478
F 33.418874 20.580673 50.934586
F 33.418874 20.580673 72.763693
F 33.418874 20.580673 94.592801
F 33.418874 20.580673 116.421908
F 33.418874 43.733930 7.276371
F 33.418874 43.733930 29.105478
F 33.418874 43.733930 50.934586
F 33.418874 43.733930 72.763693
F 33.418874 43.733930 94.592801
F 33.418874 43.733930 116.421908
F 33.418874 66.887188 7.276371
F 33.418874 66.887188 29.105478
F 33.418874 66.887188 50.934586
F 33.418874 66.887188 72.763693
F 33.418874 66.887188 94.592801
F 33.418874 66.887188 116.421908
F 15.595474 5.145164 7.276370
F 15.595474 5.145164 29.105477
F 15.595474 5.145164 50.934585
F 15.595474 5.145164 72.763692
F 15.595474 5.145164 94.592800
F 15.595474 5.145164 116.421907
F 15.595474 28.298421 7.276370
F 15.595474 28.298421 29.105477
F 15.595474 28.298421 50.934585
F 15.595474 28.298421 72.763692
F 15.595474 28.298421 94.592800
F 15.595474 28.298421 116.421907
F 15.595474 51.451679 7.276370
F 15.595474 51.451679 29.105477
F 15.595474 51.451679 50.934585
F 15.595474 51.451679 72.763692
F 15.595474 51.451679 94.592800
F 15.595474 51.451679 116.421907
F 42.330577 5.145164 7.276370
F 42.330577 5.145164 29.105477
F 42.330577 5.145164 50.934585
F 42.330577 5.145164 72.763692
F 42.330577 5.145164 94.592800
F 42.330577 5.145164 116.421907
F 42.330577 28.298421 7.276370
F 42.330577 28.298421 29.105477
F 42.330577 28.298421 50.934585
F 42.330577 28.298421 72.763692
F 42.330577 28.298421 94.592800
F 42.330577 28.298421 116.421907
F 42.330577 51.451679 7.276370
F 42.330577 51.451679 29.105477
F 42.330577 51.451679 50.934585
F 42.330577 51.451679 72.763692
F 42.330577 51.451679 94.592800
F 42.330577 51.451679 116.421907
F 15.595474 12.862916 7.276369
F 15.595474 12.862916 29.105476
F 15.595474 12.862916 50.934584
F 15.595474 12.862916 72.763691
F 15.595474 12.862916 94.592799
F 15.595474 12.862916 116.421906
F 15.595474 36.016174 7.276369
F 15.595474 36.016174 29.105476
F 15.595474 36.016174 50.934584
F 15.595474 36.016174 72.763691
F 15.595474 36.016174 94.592799
F 15.595474 36.016174 116.421906
F 15.595474 59.169431 7.276369
F 15.595474 59.169431 29.105476
F 15.595474 59.169431 50.934584
F 15.595474 59.169431 72.763691
F 15.595474 59.169431 94.592799
F 15.595474 59.169431 116.421906
F 42.330577 12.862916 7.276369
F 42.330577 12.862916 29.105476
F 42.330577 12.862916 50.934584
F 42.330577 12.862916 72.763691
F 42.330577 12.862916 94.592799
F 42.330577 12.862916 116.421906
F 42.330577 36.016174 7.276369
F 42.330577 36.016174 29.105476
F 42.330577 36.016174 50.934584
F 42.330577 36.016174 72.763691
F 42.330577 36.016174 94.592799
F 42.330577 36.016174 116.421906
F 42.330577 59.169431 7.276369
F 42.330577 59.169431 29.105476
F 42.330577 59.169431 50.934584
F 42.330577 59.169431 72.763691
F 42.330577 59.169431 94.592799
F 42.330577 59.169431 116.421906
F 15.595474 20.580671 7.276370
F 15.595474 20.580671 29.105477
F 15.595474 20.580671 50.934585
F 15.595474 20.580671 72.763692
F 15.595474 20.580671 94.592799
F 15.595474 20.580671 116.421907
F 15.595474 43.733929 7.276370
F 15.595474 43.733929 29.105477
F 15.595474 43.733929 50.934585
F 15.595474 43.733929 72.763692
F 15.595474 43.733929 94.592799
F 15.595474 43.733929 116.421907
F 15.595474 66.887186 7.276370
F 15.595474 66.887186 29.105477
F 15.595474 66.887186 50.934585
F 15.595474 66.887186 72.763692
F 15.595474 66.887186 94.592799
F 15.595474 66.887186 116.421907
F 42.330577 20.580671 7.276370
F 42.330577 20.580671 29.105477
F 42.330577 20.580671 50.934585
F 42.330577 20.580671 72.763692
F 42.330577 20.580671 94.592799
F 42.330577 20.580671 116.421907
F 42.330577 43.733929 7.276370
F 42.330577 43.733929 29.105477
F 42.330577 43.733929 50.934585
F 42.330577 43.733929 72.763692
F 42.330577 43.733929 94.592799
F 42.330577 43.733929 116.421907
F 42.330577 66.887186 7.276370
F 42.330577 66.887186 29.105477
F 42.330577 66.887186 50.934585
F 42.330577 66.887186 72.763692
F 42.330577 66.887186 94.592799
F 42.330577 66.887186 116.421907
F 24.507179 5.145165 7.276371
F 24.507179 5.145165 29.105479
F 24.507179 5.145165 50.934586
F 24.507179 5.145165 72.763693
F 24.507179 5.145165 94.592801
F 24.507179 5.145165 116.421908
F 24.507179 28.298423 7.276371
F 24.507179 28.298423 29.105479
F 24.507179 28.298423 50.934586
F 24.507179 28.298423 72.763693
F 24.507179 28.298423 94.592801
F 24.507179 28.298423 116.421908
F 24.507179 51.451680 7.276371
F 24.507179 51.451680 29.105479
F 24.507179 51.451680 50.934586
F 24.507179 51.451680 72.763693
F 24.507179 51.451680 94.592801
F 24.507179 51.451680 116.421908
F 51.242282 5.145165 7.276371
F 51.242282 5.145165 29.105479
F 51.242282 5.145165 50.934586
F 51.242282 5.145165 72.763693
F 51.242282 5.145165 94.592801
F 51.242282 5.145165 116.421908
F 51.242282 28.298423 7.276371
F 51.242282 28.298423 29.105479
F 51.242282 28.298423 50.934586
F 51.242282 28.298423 72.763693
F 51.242282 28.298423 94.592801
F 51.242282 28.298423 116.421908
F 51.242282 51.451680 7.276371
F 51.242282 51.451680 29.105479
F 51.242282 51.451680 50.934586
F 51.242282 51.451680 72.763693
F 51.242282 51.451680 94.592801
F 51.242282 51.451680 116.421908
F 24.507179 12.862917 7.276370
F 24.507179 12.862917 29.105478
F 24.507179 12.862917 50.934585
F 24.507179 12.862917 72.763692
F 24.507179 12.862917 94.592800
F 24.507179 12.862917 116.421907
F 24.507179 36.016175 7.276370
F 24.507179 36.016175 29.105478
F 24.507179 36.016175 50.934585
F 24.507179 36.016175 72.763692
F 24.507179 36.016175 94.592800
F 24.507179 36.016175 116.421907
F 24.507179 59.169432 7.276370
F 24.507179 59.169432 29.105478
F 24.507179 59.169432 50.934585
F 24.507179 59.169432 72.763692
F 24.507179 59.169432 94.592800
F 24.507179 59.169432 116.421907
F 51.242282 12.862917 7.276370
F 51.242282 12.862917 29.105478
F 51.242282 12.862917 50.934585
F 51.242282 12.862917 72.763692
F 51.242282 12.862917 94.592800
F 51.242282 12.862917 116.421907
F 51.242282 36.016175 7.276370
F 51.242282 36.016175 29.105478
F 51.242282 36.016175 50.934585
F 51.242282 36.016175 72.763692
F 51.242282 36.016175 94.592800
F 51.242282 36.016175 116.421907
F 51.242282 59.169432 7.276370
F 51.242282 59.169432 29.105478
F 51.242282 59.169432 50.934585
F 51.242282 59.169432 72.763692
F 51.242282 59.169432 94.592800
F 51.242282 59.169432 116.421907
F 24.507179 20.580673 7.276371
F 24.507179 20.580673 29.105478
F 24.507179 20.580673 50.934586
F 24.507179 20.580673 72.763693
F 24.507179 20.580673 94.592801
F 24.507179 20.580673 116.421908
F 24.507179 43.733930 7.276371
F 24.507179 43.733930 29.105478
F 24.507179 43.733930 50.934586
F 24.507179 43.733930 72.763693
F 24.507179 43.733930 94.592801
F 24.507179 43.733930 116.421908
F 24.507179 66.887188 7.276371
F 24.507179 66.887188 29.105478
F 24.507179 66.887188 50.934586
F 24.507179 66.887188 72.763693
F 24.507179 66.887188 94.592801
F 24.507179 66.887188 116.421908
F 51.242282 20.580673 7.276371
F 51.242282 20.580673 29.105478
F 51.242282 20.580673 50.934586
F 51.242282 20.580673 72.763693
F 51.242282 20.580673 94.592801
F 51.242282 20.580673 116.421908
F 51.242282 43.733930 7.276371
F 51.242282 43.733930 29.105478
F 51.242282 43.733930 50.934586
F 51.242282 43.733930 72.763693
F 51.242282 43.733930 94.592801
F 51.242282 43.733930 116.421908
F 51.242282 66.887188 7.276371
F 51.242282 66.887188 29.105478
F 51.242282 66.887188 50.934586
F 51.242282 66.887188 72.763693
F 51.242282 66.887188 94.592801
F 51.242282 66.887188 116.421908
F 6.683784 5.145165 10.005009
F 6.683784 5.145165 31.834116
F 6.683784 5.145165 53.663223
F 6.683784 5.145165 75.492331
F 6.683784 5.145165 97.321438
F 6.683784 5.145165 119.150545
F 6.683784 28.298423 10.005009
F 6.683784 28.298423 31.834116
F 6.683784 28.298423 53.663223
F 6.683784 28.298423 75.492331
F 6.683784 28.298423 97.321438
F 6.683784 28.298423 119.150545
F 6.683784 51.451680 10.005009
F 6.683784 51.451680 31.834116
F 6.683784 51.451680 53.663223
F 6.683784 51.451680 75.492331
F 6.683784 51.451680 97.321438
F 6.683784 51.451680 119.150545
F 33.418887 5.145165 10.005009
F 33.418887 5.145165 31.834116
F 33.418887 5.145165 53.663223
F 33.418887 5.145165 75.492331
F 33.418887 5.145165 97.321438
F 33.418887 5.145165 119.150545
F 33.418887 28.298423 10.005009
F 33.418887 28.298423 31.834116
F 33.418887 28.298423 53.663223
F 33.418887 28.298423 75.492331
F 33.418887 28.298423 97.321438
F 33.418887 28.298423 119.150545
F 33.418887 51.451680 10.005009
F 33.418887 51.451680 31.834116
F 33.418887 51.451680 53.663223
F 33.418887 51.451680 75.492331
F 33.418887 51.451680 97.321438
F 33.418887 51.451680 119.150545
F 6.683784 12.862917 10.005009
F 6.683784 12.862917 31.834117
F 6.683784 12.862917 53.663224
F 6.683784 12.862917 75.492332
F 6.683784 12.862917 97.321439
F 6.683784 12.862917 119.150546
F 6.683784 36.016175 10.005009
F 6.683784 36.016175 31.834117
F 6.683784 36.016175 53.663224
F 6.683784 36.016175 75.492332
F 6.683784 36.016175 97.321439
F 6.683784 36.016175 119.150546
F 6.683784 59.169432 10.005009
F 6.683784 59.169432 31.834117
F 6.683784 59.169432 53.663224
F 6.683784 59.169432 75.492332
F 6.683784 59.169432 97.321439
F 6.683784 59.169432 119.150546
F 33.418887 12.862917 10.005009
F 33.418887 12.862917 31.834117
F 33.418887 12.862917 53.663224
F 33.418887 12.862917 75.492332
F 33.418887 12.862917 97.321439
F 33.418887 12.862917 119.150546
F 33.418887 36.016175 10.005009
F 33.418887 36.016175 31.834117
F 33.418887 36.016175 53.663224
F 33.418887 36.016175 75.492332
F 33.418887 36.016175 97.321439
F 33.418887 36.016175 119.150546
F 33.418887 59.169432 10.005009
F 33.418887 59.169432 31.834117
F 33.418887 59.169432 53.663224
F 33.418887 59.169432 75.492332
F 33.418887 59.169432 97.321439
F 33.418887 59.169432 119.150546
F 6.683784 20.580673 10.005009
F 6.683784 20.580673 31.834116
F 6.683784 20.580673 53.663224
F 6.683784 20.580673 75.492331
F 6.683784 20.580673 97.321438
F 6.683784 20.580673 119.150546
F 6.683784 43.733930 10.005009
F 6.683784 43.733930 31.834116
F 6.683784 43.733930 53.663224
F 6.683784 43.733930 75.492331
F 6.683784 43.733930 97.321438
F 6.683784 43.733930 119.150546
F 6.683784 66.887188 10.005009
F 6.683784 66.887188 31.834116
F 6.683784 66.887188 53.663224
F 6.683784 66.887188 75.492331
F 6.683784 66.887188 97.321438
F 6.683784 66.887188 119.150546
F 33.418887 20.580673 10.005009
F 33.418887 20.580673 31.834116
F 33.418887 20.580673 53.663224
F 33.418887 20.580673 75.492331
F 33.418887 20.580673 97.321438
F 33.418887 20.580673 119.150546
F 33.418887 43.733930 10.005009
F 33.418887 43.733930 31.834116
F 33.418887 43.733930 53.663224
F 33.418887 43.733930 75.492331
F 33.418887 43.733930 97.321438
F 33.418887 43.733930 119.150546
F 33.418887 66.887188 10.005009
F 33.418887 66.887188 31.834116
F 33.418887 66.887188 53.663224
F 33.418887 66.887188 75.492331
F 33.418887 66.887188 97.321438
F 33.418887 66.887188 119.150546
F 15.595486 5.145164 10.005010
F 15.595486 5.145164 31.834117
F 15.595486 5.145164 53.663224
F 15.595486 5.145164 75.492332
F 15.595486 5.145164 97.321439
F 15.595486 5.145164 119.150547
F 15.595486 28.298422 10.005010
F 15.595486 28.298422 31.834117
F 15.595486 28.298422 53.663224
F 15.595486 28.298422 75.492332
F 15.595486 28.298422 97.321439
F 15.595486 28.298422 119.150547
F 15.595486 51.451679 10.005010
F 15.595486 51.451679 31.834117
F 15.595486 51.451679 53.663224
F 15.595486 51.451679 75.492332
F 15.595486 51.451679 97.321439
F 15.595486 51.451679 119.150547
F 42.330589 5.145164 10.005010
F 42.330589 5.145164 31.834117
F 42.330589 5.145164 53.663224
F 42.330589 5.145164 75.492332
F 42.330589 5.145164 97.321439
F 42.330589 5.145164 119.150547
F 42.330589 28.298422 10.005010
F 42.330589 28.298422 31.834117
F 42.330589 28.298422 53.663224
F 42.330589 28.298422 75.492332
F 42.330589 28.298422 97.321439
F 42.330589 28.298422 119.150547
F 42.330589 51.451679 10.005010
F 42.330589 51.451679 31.834117
F 42.330589 51.451679 53.663224
F 42.330589 51.451679 75.492332
F 42.330589 51.451679 97.321439
F 42.330589 51.451679 119.150547
F 15.595486 12.862917 10.005010
F 15.595486 12.862917 31.834118
F 15.595486 12.862917 53.663225
F 15.595486 12.862917 75.492333
F 15.595486 12.862917 97.321440
F 15.595486 12.862917 119.150547
F 15.595486 36.016174 10.005010
F 15.595486 36.016174 31.834118
F 15.595486 36.016174 53.663225
F 15.595486 36.016174 75.492333
F 15.595486 36.016174 97.321440
F 15.595486 36.016174 119.150547
F 15.595486 59.169432 10.005010
F 15.595486 59.169432 31.834118
F 15.595486 59.169432 53.663225
F 15.595486 59.169432 75.492333
F 15.595486 59.169432 97.321440
F 15.595486 59.169432 119.150547
F 42.330589 12.862917 10.005010
F 42.330589 12.862917 31.834118
F 42.330589 12.862917 53.663225
F 42.330589 12.862917 75.492333
F 42.330589 12.862917 97.321440
F 42.330589 12.862917 119.150547
F 42.330589 36.016174 10.005010
F 42.330589 36.016174 31.834118
F 42.330589 36.016174 53.663225
F 42.330589 36.016174 75.492333
F 42.330589 36.016174 97.321440
F 42.330589 36.016174 119.150547
F 42.330589 59.169432 10.005010
F 42.330589 59.169432 31.834118
F 42.330589 59.169432 53.663225
F 42.330589 59.169432 75.492333
F 42.330589 59.169432 97.321440
F 42.330589 59.169432 119.150547
F 15.595486 20.580672 10.005010
F 15.595486 20.580672 31.834117
F 15.595486 20.580672 53.663225
F 15.595486 20.580672 75.492332
F 15.595486 20.580672 97.321439
F 15.595486 20.580672 119.150547
F 15.595486 43.733929 10.005010
F 15.595486 43.733929 31.834117
F 15.595486 43.733929 53.663225
F 15.595486 43.733929 75.492332
F 15.595486 43.733929 97.321439
F 15.595486 43.733929 119.150547
F 15.595486 66.887187 10.005010
F 15.595486 66.887187 31.834117
F 15.595486 66.887187 53.663225
F 15.595486 66.887187 75.492332
F 15.595486 66.887187 97.321439
F 15.595486 66.887187 119.150547
F 42.330589 20.580672 10.005010
F 42.330589 20.580672 31.834117
F 42.330589 20.580672 53.663225
F 42.330589 20.580672 75.492332
F 42.330589 20.580672 97.321439
F 42.330589 20.580672 119.150547
F 42.330589 43.733929 10.005010
F 42.330589 43.733929 31.834117
F 42.330589 43.733929 53.663225
F 42.330589 43.733929 75.492332
F 42.330589 43.733929 97.321439
F 42.330589 43.733929 119.150547
F 42.330589 66.887187 10.005010
F 42.330589 66.887187 31.834117
F 42.330589 66.887187 53.663225
F 42.330589 66.887187 75.492332
F 42.330589 66.887187 97.321439
F 42.330589 66.887187 119.150547
F 24.507190 5.145165 10.005008
F 24.507190 5.145165 31.834116
F 24.507190 5.145165 53.663223
F 24.507190 5.145165 75.492331
F 24.507190 5.145165 97.321438
F 24.507190 5.145165 119.150545
F 24.507190 28.298423 10.005008
F 24.507190 28.298423 31.834116
F 24.507190 28.298423 53.663223
F 24.507190 28.298423 75.492331
F 24.507190 28.298423 97.321438
F 24.507190 28.298423 119.150545
F 24.507190 51.451680 10.005008
F 24.507190 51.451680 31.834116
F 24.507190 51.451680 53.663223
F 24.507190 51.451680 75.492331
F 24.507190 51.451680 97.321438
F 24.507190 51.451680 119.150545
F 51.242294 5.145165 10.005008
F 51.242294 5.145165 31.834116
F 51.242294 5.145165 53.663223
F 51.242294 5.145165 75.492331
F 51.242294 5.145165 97.321438
F 51.242294 5.145165 119.150545
F 51.242294 28.298423 10.005008
F 51.242294 28.298423 31.834116
F 51.242294 28.298423 53.663223
F 51.242294 28.298423 75.492331
F 51.242294 28.298423 97.321438
F 51.242294 28.298423 119.150545
F 51.242294 51.451680 10.005008
F 51.242294 51.451680 31.834116
F 51.242294 51.451680 53.663223
F 51.242294 51.451680 75.492331
F 51.242294 51.451680 97.321438
F 51.242294 51.451680 119.150545
F 24.507190 12.862917 10.005009
F 24.507190 12.862917 31.834117
F 24.507190 12.862917 53.663224
F 24.507190 12.862917 75.492332
F 24.507190 12.862917 97.321439
F 24.507190 12.862917 119.150546
F 24.507190 36.016175 10.005009
F 24.507190 36.016175 31.834117
F 24.507190 36.016175 53.663224
F 24.507190 36.016175 75.492332
F 24.507190 36.016175 97.321439
F 24.507190 36.016175 119.150546
F 24.507190 59.169432 10.005009
F 24.507190 59.169432 31.834117
F 24.507190 59.169432 53.663224
F 24.507190 59.169432 75.492332
F 24.507190 59.169432 97.321439
F 24.507190 59.169432 119.150546
F 51.242294 12.862917 10.005009
F 51.242294 12.862917 31.834117
F 51.242294 12.862917 53.663224
F 51.242294 12.862917 75.492332
F 51.242294 12.862917 97.321439
F 51.242294 12.862917 119.150546
F 51.242294 36.016175 10.005009
F 51.242294 36.016175 31.834117
F 51.242294 36.016175 53.663224
F 51.242294 36.016175 75.492332
F 51.242294 36.016175 97.321439
F 51.242294 36.016175 119.150546
F 51.242294 59.169432 10.005009
F 51.242294 59.169432 31.834117
F 51.242294 59.169432 53.663224
F 51.242294 59.169432 75.492332
F 51.242294 59.169432 97.321439
F 51.242294 59.169432 119.150546
F 24.507190 20.580672 10.005009
F 24.507190 20.580672 31.834116
F 24.507190 20.580672 53.663223
F 24.507190 20.580672 75.492331
F 24.507190 20.580672 97.321438
F 24.507190 20.580672 119.150546
F 24.507190 43.733930 10.005009
F 24.507190 43.733930 31.834116
F 24.507190 43.733930 53.663223
F 24.507190 43.733930 75.492331
F 24.507190 43.733930 97.321438
F 24.507190 43.733930 119.150546
F 24.507190 66.887188 10.005009
F 24.507190 66.887188 31.834116
F 24.507190 66.887188 53.663223
F 24.507190 66.887188 75.492331
F 24.507190 66.887188 97.321438
F 24.507190 66.887188 119.150546
F 51.242294 20.580672 10.005009
F 51.242294 20.580672 31.834116
F 51.242294 20.580672 53.663223
F 51.242294 20.580672 75.492331
F 51.242294 20.580672 97.321438
F 51.242294 20.580672 119.150546
F 51.242294 43.733930 10.005009
F 51.242294 43.733930 31.834116
F 51.242294 43.733930 53.663223
F 51.242294 43.733930 75.492331
F 51.242294 43.733930 97.321438
F 51.242294 43.733930 119.150546
F 51.242294 66.887188 10.005009
F 51.242294 66.887188 31.834116
F 51.242294 66.887188 53.663223
F 51.242294 66.887188 75.492331
F 51.242294 66.887188 97.321438
F 51.242294 66.887188 119.150546
F 6.683773 7.717749 13.643193
F 6.683773 7.717749 35.472300
F 6.683773 7.717749 57.301407
F 6.683773 7.717749 79.130515
F 6.683773 7.717749 100.959622
F 6.683773 7.717749 122.788730
F 6.683773 30.871007 13.643193
F 6.683773 30.871007 35.472300
F 6.683773 30.871007 57.301407
F 6.683773 30.871007 79.130515
F 6.683773 30.871007 100.959622
F 6.683773 30.871007 122.788730
F 6.683773 54.024264 13.643193
F 6.683773 54.024264 35.472300
F 6.683773 54.024264 57.301407
F 6.683773 54.024264 79.130515
F 6.683773 54.024264 100.959622
F 6.683773 54.024264 122.788730
F 33.418877 7.717749 13.643193
F 33.418877 7.717749 35.472300
F 33.418877 7.717749 57.301407
F 33.418877 7.717749 79.130515
F 33.418877 7.717749 100.959622
F 33.418877 7.717749 122.788730
F 33.418877 30.871007 13.643193
F 33.418877 30.871007 35.472300
F 33.418877 30.871007 57.301407
F 33.418877 30.871007 79.130515
F 33.418877 30.871007 100.959622
F 33.418877 30.871007 122.788730
F 33.418877 54.024264 13.643193
F 33.418877 54.024264 35.472300
F 33.418877 54.024264 57.301407
F 33.418877 54.024264 79.130515
F 33.418877 54.024264 100.959622
F 33.418877 54.024264 122.788730
F 6.683773 15.435502 13.643194
F 6.683773 15.435502 35.472301
F 6.683773 15.435502 57.301408
F 6.683773 15.435502 79.130516
F 6.683773 15.435502 100.959623
F 6.683773 15.435502 122.788731
F 6.683773 38.588760 13.643194
F 6.683773 38.588760 35.472301
F 6.683773 38.588760 57.301408
F 6.683773 38.588760 79.130516
F 6.683773 38.588760 100.959623
F 6.683773 38.588760 122.788731
F 6.683773 61.742017 13.643194
F 6.683773 61.742017 35.472301
F 6.683773 61.742017 57.301408
F 6.683773 61.742017 79.130516
F 6.683773 61.742017 100.959623
F 6.683773 61.742017 122.788731
F 33.418877 15.435502 13.643194
F 33.418877 15.435502 35.472301
F 33.418877 15.435502 57.301408
F 33.418877 15.435502 79.130516
F 33.418877 15.435502 100.959623
F 33.418877 15.435502 122.788731
F 33.418877 38.588760 13.643194
F 33.418877 38.588760 35.472301
F 33.418877 38.588760 57.301408
F 33.418877 38.588760 79.130516
F 33.418877 38.588760 100.959623
F 33.418877 38.588760 122.788731
F 33.418877 61.742017 13.643194
F 33.418877 61.742017 35.472301
F 33.418877 61.742017 57.301408
F 33.418877 61.742017 79.130516
F 33.418877 61.742017 100.959623
F 33.418877 61.742017 122.788731
F 6.683773 0.000000 13.643193
F 6.683773 0.000000 35.472300
F 6.683773 0.000000 57.301407
F 6.683773 0.000000 79.130515
F 6.683773 0.000000 100.959622
F 6.683773 0.000000 122.788730
F 6.683773 23.153257 13.643193
F 6.683773 23.153257 35.472300
F 6.683773 23.153257 57.301407
F 6.683773 23.153257 79.130515
F 6.683773 23.153257 100.959622
F 6.683773 23.153257 122.788730
F 6.683773 46.306515 13.643193
F 6.683773 46.306515 35.472300
F 6.683773 46.306515 57.301407
F 6.683773 46.306515 79.130515
F 6.683773 46.306515 100.959622
F 6.683773 46.306515 122.788730
F 33.418877 0.000000 13.643193
F 33.418877 0.000000 35.472300
F 33.418877 0.000000 57.301407
F 33.418877 0.000000 79.130515
F 33.418877 0.000000 100.959622
F 33.418877 0.000000 122.788730
F 33.418877 23.153257 13.643193
F 33.418877 23.153257 35.472300
F 33.418877 23.153257 57.301407
F 33.418877 23.153257 79.130515
F 33.418877 23.153257 100.959622
F 33.418877 23.153257 122.788730
F 33.418877 46.306515 13.643193
F 33.418877 46.306515 35.472300
F 33.418877 46.306515 57.301407
F 33.418877 46.306515 79.130515
F 33.418877 46.306515 100.959622
F 33.418877 46.306515 122.788730
F 15.595475 7.717751 13.643194
F 15.595475 7.717751 35.472301
F 15.595475 7.717751 57.301408
F 15.595475 7.717751 79.130516
F 15.595475 7.717751 100.959623
F 15.595475 7.717751 122.788731
F 15.595475 30.871008 13.643194
F 15.595475 30.871008 35.472301
F 15.595475 30.871008 57.301408
F 15.595475 30.871008 79.130516
F 15.595475 30.871008 100.959623
F 15.595475 30.871008 122.788731
F 15.595475 54.024266 13.643194
F 15.595475 54.024266 35.472301
F 15.595475 54.024266 57.301408
F 15.595475 54.024266 79.130516
F 15.595475 54.024266 100.959623
F 15.595475 54.024266 122.788731
F 42.330578 7.717751 13.643194
F 42.330578 7.717751 35.472301
F 42.330578 7.717751 57.301408
F 42.330578 7.717751 79.130516
F 42.330578 7.717751 100.959623
F 42.330578 7.717751 122.788731
F 42.330578 30.871008 13.643194
F 42.330578 30.871008 35.472301
F 42.330578 30.871008 57.301408
F 42.330578 30.871008 79.130516
F 42.330578 30.871008 100.959623
F 42.330578 30.871008 122.788731
F 42.330578 54.024266 13.643194
F 42.330578 54.024266 35.472301
F 42.330578 54.024266 57.301408
F 42.330578 54.024266 79.130516
F 42.330578 54.024266 100.959623
F 42.330578 54.024266 122.788731
F 15.595475 15.435503 13.643195
F 15.595475 15.435503 35.472302
F 15.595475 15.435503 57.301409
F 15.595475 15.435503 79.130517
F 15.595475 15.435503 100.959624
F 15.595475 15.435503 122.788732
F 15.595475 38.588761 13.643195
F 15.595475 38.588761 35.472302
F 15.595475 38.588761 57.301409
F 15.595475 38.588761 79.130517
F 15.595475 38.588761 100.959624
F 15.595475 38.588761 122.788732
F 15.595475 61.742018 13.643195
F 15.595475 61.742018 35.472302
F 15.595475 61.742018 57.301409
F 15.595475 61.742018 79.130517
F 15.595475 61.742018 100.959624
F 15.595475 61.742018 122.788732
F 42.330578 15.435503 13.643195
F 42.330578 15.435503 35.472302
F 42.330578 15.435503 57.301409
F 42.330578 15.435503 79.130517
F 42.330578 15.435503 100.959624
F 42.330578 15.435503 122.788732
F 42.330578 38.588761 13.643195
F 42.330578 38.588761 35.472302
F 42.330578 38.588761 57.301409
F 42.330578 38.588761 79.130517
F 42.330578 38.588761 100.959624
F 42.330578 38.588761 122.788732
F 42.330578 61.742018 13.643195
F 42.330578 61.742018 35.472302
F 42.330578 61.742018 57.301409
F 42.330578 61.742018 79.130517
F 42.330578 61.742018 100.959624
F 42.330578 61.742018 122.788732
F 15.595475 0.000001 13.643194
F 15.595475 0.000001 35.472301
F 15.595475 0.000001 57.301408
F 15.595475 0.000001 79.130516
F 15.595475 0.000001 100.959623
F 15.595475 0.000001 122.788731
F 15.595475 23.153259 13.643194
F 15.595475 23.153259 35.472301
F 15.595475 23.153259 57.301408
F 15.595475 23.153259 79.130516
F 15.595475 23.153259 100.959623
F 15.595475 23.153259 122.788731
F 15.595475 46.306516 13.643194
F 15.595475 46.306516 35.472301
F 15.595475 46.306516 57.301408
F 15.595475 46.306516 79.130516
F 15.595475 46.306516 100.959623
F 15.595475 46.306516 122.788731
F 42.330578 0.000001 13.643194
F 42.330578 0.000001 35.472301
F 42.330578 0.000001 57.301408
F 42.330578 0.000001 79.130516
F 42.330578 0.000001 100.959623
F 42.330578 0.000001 122.788731
F 42.330578 23.153259 13.643194
F 42.330578 23.153259 35.472301
F 42.330578 23.153259 57.301408
F 42.330578 23.153259 79.130516
F 42.330578 23.153259 100.959623
F 42.330578 23.153259 122.788731
F 42.330578 46.306516 13.643194
F 42.330578 46.306516 35.472301
F 42.330578 46.306516 57.301408
F 42.330578 46.306516 79.130516
F 42.330578 46.306516 100.959623
F 42.330578 46.306516 122.788731
F 24.507181 7.717750 13.643193
F 24.507181 7.717750 35.472300
F 24.507181 7.717750 57.301407
F 24.507181 7.717750 79.130515
F 24.507181 7.717750 100.959622
F 24.507181 7.717750 122.788730
F 24.507181 30.871007 13.643193
F 24.507181 30.871007 35.472300
F 24.507181 30.871007 57.301407
F 24.507181 30.871007 79.130515
F 24.507181 30.871007 100.959622
F 24.507181 30.871007 122.788730
F 24.507181 54.024265 13.643193
F 24.507181 54.024265 35.472300
F 24.507181 54.024265 57.301407
F 24.507181 54.024265 79.130515
F 24.507181 54.024265 100.959622
F 24.507181 54.024265 122.788730
F 51.242284 7.717750 13.643193
F 51.242284 7.717750 35.472300
F 51.242284 7.717750 57.301407
F 51.242284 7.717750 79.130515
F 51.242284 7.717750 100.959622
F 51.242284 7.717750 122.788730
F 51.242284 30.871007 13.643193
F 51.242284 30.871007 35.472300
F 51.242284 30.871007 57.301407
F 51.242284 30.871007 79.130515
F 51.242284 30.871007 100.959622
F 51.242284 30.871007 122.788730
F 51.242284 54.024265 13.643193
F 51.242284 54.024265 35.472300
F 51.242284 54.024265 57.301407
F 51.242284 54.024265 79.130515
F 51.242284 54.024265 100.959622
F 51.242284 54.024265 122.788730
F 24.507181 15.435502 13.643194
F 24.507181 15.435502 35.472301
F 24.507181 15.435502 57.301408
F 24.507181 15.435502 79.130516
F 24.507181 15.435502 100.959623
F 24.507181 15.435502 122.788731
F 24.507181 38.588760 13.643194
F 24.507181 38.588760 35.472301
F 24.507181 38.588760 57.301408
F 24.507181 38.588760 79.130516
F 24.507181 38.588760 100.959623
F 24.507181 38.588760 122.788731
F 24.507181 61.742017 13.643194
F 24.507181 61.742017 35.472301
F 24.507181 61.742017 57.301408
F 24.507181 61.742017 79.130516
F 24.507181 61.742017 100.959623
F 24.507181 61.742017 122.788731
F 51.242284 15.435502 13.643194
F 51.242284 15.435502 35.472301
F 51.242284 15.435502 57.301408
F 51.242284 15.435502 79.130516
F 51.242284 15.435502 100.959623
F 51.242284 15.435502 122.788731
F 51.242284 38.588760 13.643194
F 51.242284 38.588760 35.472301
F 51.242284 38.588760 57.301408
F 51.242284 38.588760 79.130516
F 51.242284 38.588760 100.959623
F 51.242284 38.588760 122.788731
F 51.242284 61.742017 13.643194
F 51.242284 61.742017 35.472301
F 51.242284 61.742017 57.301408
F 51.242284 61.742017 79.130516
F 51.242284 61.742017 100.959623
F 51.242284 61.742017 122.788731
F 24.507181 0.000000 13.643193
F 24.507181 0.000000 35.472300
F 24.507181 0.000000 57.301407
F 24.507181 0.000000 79.130515
F 24.507181 0.000000 100.959622
F 24.507181 0.000000 122.788730
F 24.507181 23.153258 13.643193
F 24.507181 23.153258 35.472300
F 24.507181 23.153258 57.301407
F 24.507181 23.153258 79.130515
F 24.507181 23.153258 100.959622
F 24.507181 23.153258 122.788730
F 24.507181 46.306515 13.643193
F 24.507181 46.306515 35.472300
F 24.507181 46.306515 57.301407
F 24.507181 46.306515 79.130515
F 24.507181 46.306515 100.959622
F 24.507181 46.306515 122.788730
F 51.242284 0.000000 13.643193
F 51.242284 0.000000 35.472300
F 51.242284 0.000000 57.301407
F 51.242284 0.000000 79.130515
F 51.242284 0.000000 100.959622
F 51.242284 0.000000 122.788730
F 51.242284 23.153258 13.643193
F 51.242284 23.153258 35.472300
F 51.242284 23.153258 57.301407
F 51.242284 23.153258 79.130515
F 51.242284 23.153258 100.959622
F 51.242284 23.153258 122.788730
F 51.242284 46.306515 13.643193
F 51.242284 46.306515 35.472300
F 51.242284 46.306515 57.301407
F 51.242284 46.306515 79.130515
F 51.242284 46.306515 100.959622
F 51.242284 46.306515 122.788730
F 0.000014 1.286291 17.281377
F 0.000014 1.286291 39.110485
F 0.000014 1.286291 60.939592
F 0.000014 1.286291 82.768699
F 0.000014 1.286291 104.597807
F 0.000014 1.286291 126.426914
F 0.000014 24.439548 17.281377
F 0.000014 24.439548 39.110485
F 0.000014 24.439548 60.939592
F 0.000014 24.439548 82.768699
F 0.000014 24.439548 104.597807
F 0.000014 24.439548 126.426914
F 0.000014 47.592806 17.281377
F 0.000014 47.592806 39.110485
F 0.000014 47.592806 60.939592
F 0.000014 47.592806 82.768699
F 0.000014 47.592806 104.597807
F 0.000014 47.592806 126.426914
F 26.735117 1.286291 17.281377
F 26.735117 1.286291 39.110485
F 26.735117 1.286291 60.939592
F 26.735117 1.286291 82.768699
F 26.735117 1.286291 104.597807
F 26.735117 1.286291 126.426914
F 26.735117 24.439548 17.281377
F 26.735117 24.439548 39.110485
F 26.735117 24.439548 60.939592
F 26.735117 24.439548 82.768699
F 26.735117 24.439548 104.597807
F 26.735117 24.439548 126.426914
F 26.735117 47.592806 17.281377
F 26.735117 47.592806 39.110485
F 26.735117 47.592806 60.939592
F 26.735117 47.592806 82.768699
F 26.735117 47.592806 104.597807
F 26.735117 47.592806 126.426914
F 0.000014 9.004040 17.281377
F 0.000014 9.004040 39.110484
F 0.000014 9.004040 60.939592
F 0.000014 9.004040 82.768699
F 0.000014 9.004040 104.597807
F 0.000014 9.004040 126.426914
F 0.000014 32.157298 17.281377
F 0.000014 32.157298 39.110484
F 0.000014 32.157298 60.939592
F 0.000014 32.157298 82.768699
F 0.000014 32.157298 104.597807
F 0.000014 32.157298 126.426914
F 0.000014 55.310555 17.281377
F 0.000014 55.310555 39.110484
F 0.000014 55.310555 60.939592
F 0.000014 55.310555 82.768699
F 0.000014 55.310555 104.597807
F 0.000014 55.310555 126.426914
F 26.735117 9.004040 17.281377
F 26.735117 9.004040 39.110484
F 26.735117 9.004040 60.939592
F 26.735117 9.004040 82.768699
F 26.735117 9.004040 104.597807
F 26.735117 9.004040 126.426914
F 26.735117 32.157298 17.281377
F 26.735117 32.157298 39.110484
F 26.735117 32.157298 60.939592
F 26.735117 32.157298 82.768699
F 26.735117 32.157298 104.597807
F 26.735117 32.157298 126.426914
F 26.735117 55.310555 17.281377
F 26.735117 55.310555 39.110484
F 26.735117 55.310555 60.939592
F 26.735117 55.310555 82.768699
F 26.735117 55.310555 104.597807
F 26.735117 55.310555 126.426914
F 0.000014 16.721795 17.281378
F 0.000014 16.721795 39.110485
F 0.000014 16.721795 60.939593
F 0.000014 16.721795 82.768700
F 0.000014 16.721795 104.597807
F 0.000014 16.721795 126.426915
F 0.000014 39.875053 17.281378
F 0.000014 39.875053 39.110485
F 0.000014 39.875053 60.939593
F 0.000014 39.875053 82.768700
F 0.000014 39.875053 104.597807
F 0.000014 39.875053 126.426915
F 0.000014 63.028310 17.281378
F 0.000014 63.028310 39.110485
F 0.000014 63.028310 60.939593
F 0.000014 63.028310 82.768700
F 0.000014 63.028310 104.597807
F 0.000014 63.028310 126.426915
F 26.735117 16.721795 17.281378
F 26.735117 16.721795 39.110485
F 26.735117 16.721795 60.939593
F 26.735117 16.721795 82.768700
F 26.735117 16.721795 104.597807
F 26.735117 16.721795 126.426915
F 26.735117 39.875053 17.281378
F 26.735117 39.875053 39.110485
F 26.735117 39.875053 60.939593
F 26.735117 39.875053 82.768700
F 26.735117 39.875053 104.597807
F 26.735117 39.875053 126.426915
F 26.735117 63.028310 17.281378
F 26.735117 63.028310 39.110485
F 26.735117 63.028310 60.939593
F 26.735117 63.028310 82.768700
F 26.735117 63.028310 104.597807
F 26.735117 63.028310 126.426915
F 8.911711 1.286291 17.281377
F 8.911711 1.286291 39.110485
F 8.911711 1.286291 60.939592
F 8.911711 1.286291 82.768699
F 8.911711 1.286291 104.597807
F 8.911711 1.286291 126.426914
F 8.911711 24.439548 17.281377
F 8.911711 24.439548 39.110485
F 8.911711 24.439548 60.939592
F 8.911711 24.439548 82.768699
F 8.911711 24.439548 104.597807
F 8.911711 24.439548 126.426914
F 8.911711 47.592806 17.281377
F 8.911711 47.592806 39.110485
F 8.911711 47.592806 60.939592
F 8.911711 47.592806 82.768699
F 8.911711 47.592806 104.597807
F 8.911711 47.592806 126.426914
F 35.646814 1.286291 17.281377
F 35.646814 1.286291 39.110485
F 35.646814 1.286291 60.939592
F 35.646814 1.286291 82.768699
F 35.646814 1.286291 104.597807
F 35.646814 1.286291 126.426914
F 35.646814 24.439548 17.281377
F 35.646814 24.439548 39.110485
F 35.646814 24.439548 60.939592
F 35.646814 24.439548 82.768699
F 35.646814 24.439548 104.597807
F 35.646814 24.439548 126.426914
F 35.646814 47.592806 17.281377
F 35.646814 47.592806 39.110485
F 35.646814 47.592806 60.939592
F 35.646814 47.592806 82.768699
F 35.646814 47.592806 104.597807
F 35.646814 47.592806 126.426914
F 8.911711 9.004040 17.281377
F 8.911711 9.004040 39.110485
F 8.911711 9.004040 60.939592
F 8.911711 9.004040 82.768699
F 8.911711 9.004040 104.597807
F 8.911711 9.004040 126.426914
F 8.911711 32.157298 17.281377
F 8.911711 32.157298 39.110485
F 8.911711 32.157298 60.939592
F 8.911711 32.157298 82.768699
F 8.911711 32.157298 104.597807
F 8.911711 32.157298 126.426914
F 8.911711 55.310555 17.281377
F 8.911711 55.310555 39.110485
F 8.911711 55.310555 60.939592
F 8.911711 55.310555 82.768699
F 8.911711 55.310555 104.597807
F 8.911711 55.310555 126.426914
F 35.646814 9.004040 17.281377
F 35.646814 9.004040 39.110485
F 35.646814 9.004040 60.939592
F 35.646814 9.004040 82.768699
F 35.646814 9.004040 104.597807
F 35.646814 9.004040 126.426914
F 35.646814 32.157298 17.281377
F 35.646814 32.157298 39.110485
F 35.646814 32.157298 60.939592
F 35.646814 32.157298 82.768699
F 35.646814 32.157298 104.597807
F 35.646814 32.157298 126.426914
F 35.646814 55.310555 17.281377
F 35.646814 55.310555 39.110485
F 35.646814 55.310555 60.939592
F 35.646814 55.310555 82.768699
F 35.646814 55.310555 104.597807
F 35.646814 55.310555 126.426914
F 8.911711 16.721795 17.281378
F 8.911711 16.721795 39.110485
F 8.911711 16.721795 60.939593
F 8.911711 16.721795 82.768700
F 8.911711 16.721795 104.597808
F 8.911711 16.721795 126.426915
F 8.911711 39.875053 17.281378
F 8.911711 39.875053 39.110485
F 8.911711 39.875053 60.939593
F 8.911711 39.875053 82.768700
F 8.911711 39.875053 104.597808
F 8.911711 39.875053 126.426915
F 8.911711 63.028310 17.281378
F 8.911711 63.028310 39.110485
F 8.911711 63.028310 60.939593
F 8.911711 63.028310 82.768700
F 8.911711 63.028310 104.597808
F 8.911711 63.028310 126.426915
F 35.646814 16.721795 17.281378
F 35.646814 16.721795 39.110485
F 35.646814 16.721795 60.939593
F 35.646814 16.721795 82.768700
F 35.646814 16.721795 104.597808
F 35.646814 16.721795 126.426915
F 35.646814 39.875053 17.281378
F 35.646814 39.875053 39.110485
F 35.646814 39.875053 60.939593
F 35.646814 39.875053 82.768700
F 35.646814 39.875053 104.597808
F 35.646814 39.875053 126.426915
F 35.646814 63.028310 17.281378
F 35.646814 63.028310 39.110485
F 35.646814 63.028310 60.939593
F 35.646814 63.028310 82.768700
F 35.646814 63.028310 104.597808
F 35.646814 63.028310 126.426915
F 17.823414 1.286290 17.281378
F 17.823414 1.286290 39.110486
F 17.823414 1.286290 60.939593
F 17.823414 1.286290 82.768700
F 17.823414 1.286290 104.597808
F 17.823414 1.286290 126.426915
F 17.823414 24.439547 17.281378
F 17.823414 24.439547 39.110486
F 17.823414 24.439547 60.939593
F 17.823414 24.439547 82.768700
F 17.823414 24.439547 104.597808
F 17.823414 24.439547 126.426915
F 17.823414 47.592805 17.281378
F 17.823414 47.592805 39.110486
F 17.823414 47.592805 60.939593
F 17.823414 47.592805 82.768700
F 17.823414 47.592805 104.597808
F 17.823414 47.592805 126.426915
F 44.558518 1.286290 17.281378
F 44.558518 1.286290 39.110486
F 44.558518 1.286290 60.939593
F 44.558518 1.286290 82.768700
F 44.558518 1.286290 104.597808
F 44.558518 1.286290 126.426915
F 44.558518 24.439547 17.281378
F 44.558518 24.439547 39.110486
F 44.558518 24.439547 60.939593
F 44.558518 24.439547 82.768700
F 44.558518 24.439547 104.597808
F 44.558518 24.439547 126.426915
F 44.558518 47.592805 17.281378
F 44.558518 47.592805 39.110486
F 44.558518 47.592805 60.939593
F 44.558518 47.592805 82.768700
F 44.558518 47.592805 104.597808
F 44.558518 47.592805 126.426915
F 17.823414 9.004039 17.281378
F 17.823414 9.004039 39.110486
F 17.823414 9.004039 60.939593
F 17.823414 9.004039 82.768700
F 17.823414 9.004039 104.597808
F 17.823414 9.004039 126.426915
F 17.823414 32.157297 17.281378
F 17.823414 32.157297 39.110486
F 17.823414 32.157297 60.939593
F 17.823414 32.157297 82.768700
F 17.823414 32.157297 104.597808
F 17.823414 32.157297 126.426915
F 17.823414 55.310554 17.281378
F 17.823414 55.310554 39.110486
F 17.823414 55.310554 60.939593
F 17.823414 55.310554 82.768700
F 17.823414 55.310554 104.597808
F 17.823414 55.310554 126.426915
F 44.558518 9.004039 17.281378
F 44.558518 9.004039 39.110486
F 44.558518 9.004039 60.939593
F 44.558518 9.004039 82.768700
F 44.558518 9.004039 104.597808
F 44.558518 9.004039 126.426915
F 44.558518 32.157297 17.281378
F 44.558518 32.157297 39.110486
F 44.558518 32.157297 60.939593
F 44.558518 32.157297 82.768700
F 44.558518 32.157297 104.597808
F 44.558518 32.157297 126.426915
F 44.558518 55.310554 17.281378
F 44.558518 55.310554 39.110486
F 44.558518 55.310554 60.939593
F 44.558518 55.310554 82.768700
F 44.558518 55.310554 104.597808
F 44.558518 55.310554 126.426915
F 17.823414 16.721795 17.281379
F 17.823414 16.721795 39.110486
F 17.823414 16.721795 60.939594
F 17.823414 16.721795 82.768701
F 17.823414 16.721795 104.597809
F 17.823414 16.721795 126.426916
F 17.823414 39.875052 17.281379
F 17.823414 39.875052 39.110486
F 17.823414 39.875052 60.939594
F 17.823414 39.875052 82.768701
F 17.823414 39.875052 104.597809
F 17.823414 39.875052 126.426916
F 17.823414 63.028310 17.281379
F 17.823414 63.028310 39.110486
F 17.823414 63.028310 60.939594
F 17.823414 63.028310 82.768701
F 17.823414 63.028310 104.597809
F 17.823414 63.028310 126.426916
F 44.558518 16.721795 17.281379
F 44.558518 16.721795 39.110486
F 44.558518 16.721795 60.939594
F 44.558518 16.721795 82.768701
F 44.558518 16.721795 104.597809
F 44.558518 16.721795 126.426916
F 44.558518 39.875052 17.281379
F 44.558518 39.875052 39.110486
F 44.558518 39.875052 60.939594
F 44.558518 39.875052 82.768701
F 44.558518 39.875052 104.597809
F 44.558518 39.875052 126.426916
F 44.558518 63.028310 17.281379
F 44.558518 63.028310 39.110486
F 44.558518 63.028310 60.939594
F 44.558518 63.028310 82.768701
F 44.558518 63.028310 104.597809
F 44.558518 63.028310 126.426916
F 0.000000 3.858875 20.919562
F 0.000000 3.858875 42.748669
F 0.000000 3.858875 64.577777
F 0.000000 3.858875 86.406884
F 0.000000 3.858875 108.235991
F 0.000000 3.858875 130.065099
F 0.000000 27.012132 20.919562
F 0.000000 27.012132 42.748669
F 0.000000 27.012132 64.577777
F 0.000000 27.012132 86.406884
F 0.000000 27.012132 108.235991
F 0.000000 27.012132 130.065099
F 0.000000 50.165390 20.919562
F 0.000000 50.165390 42.748669
F 0.000000 50.165390 64.577777
F 0.000000 50.165390 86.406884
F 0.000000 50.165390 108.235991
F 0.000000 50.165390 130.065099
F 26.735103 3.858875 20.919562
F 26.735103 3.858875 42.748669
F 26.735103 3.858875 64.577777
F 26.735103 3.858875 86.406884
F 26.735103 3.858875 108.235991
F 26.735103 3.858875 130.065099
F 26.735103 27.012132 20.919562
F 26.735103 27.012132 42.748669
F 26.735103 27.012132 64.577777
F 26.735103 27.012132 86.406884
F 26.735103 27.012132 108.235991
F 26.735103 27.012132 130.065099
F 26.735103 50.165390 20.919562
F 26.735103 50.165390 42.748669
F 26.735103 50.165390 64.577777
F 26.735103 50.165390 86.406884
F 26.735103 50.165390 108.235991
F 26.735103 50.165390 130.065099
F 0.000000 11.576625 20.919562
F 0.000000 11.576625 42.748669
F 0.000000 11.576625 64.577777
F 0.000000 11.576625 86.406884
F 0.000000 11.576625 108.235991
F 0.000000 11.576625 130.065099
F 0.000000 34.729882 20.919562
F 0.000000 34.729882 42.748669
F 0.000000 34.729882 64.577777
F 0.000000 34.729882 86.406884
F 0.000000 34.729882 108.235991
F 0.000000 34.729882 130.065099
F 0.000000 57.883140 20.919562
F 0.000000 57.883140 42.748669
F 0.000000 57.883140 64.577777
F 0.000000 57.883140 86.406884
F 0.000000 57.883140 108.235991
F 0.000000 57.883140 130.065099
F 26.735103 11.576625 20.919562
F 26.735103 11.576625 42.748669
F 26.735103 11.576625 64.577777
F 26.735103 11.576625 86.406884
F 26.735103 11.576625 108.235991
F 26.735103 11.576625 130.065099
F 26.735103 34.729882 20.919562
F 26.735103 34.729882 42.748669
F 26.735103 34.729882 64.577777
F 26.735103 34.729882 86.406884
F 26.735103 34.729882 108.235991
F 26.735103 34.729882 130.065099
F 26.735103 57.883140 20.919562
F 26.735103 57.883140 42.748669
F 26.735103 57.883140 64.577777
F 26.735103 57.883140 86.406884
F 26.735103 57.883140 108.235991
F 26.735103 57.883140 130.065099
F 0.000000 19.294380 20.919562
F 0.000000 19.294380 42.748670
F 0.000000 19.294380 64.577777
F 0.000000 19.294380 86.406885
F 0.000000 19.294380 108.235992
F 0.000000 19.294380 130.065099
F 0.000000 42.447638 20.919562
F 0.000000 42.447638 42.748670
F 0.000000 42.447638 64.577777
F 0.000000 42.447638 86.406885
F 0.000000 42.447638 108.235992
F 0.000000 42.447638 130.065099
F 0.000000 65.600895 20.919562
F 0.000000 65.600895 42.748670
F 0.000000 65.600895 64.577777
F 0.000000 65.600895 86.406885
F 0.000000 65.600895 108.235992
F 0.000000 65.600895 130.065099
F 26.735103 19.294380 20.919562
F 26.735103 19.294380 42.748670
F 26.735103 19.294380 64.577777
F 26.735103 19.294380 86.406885
F 26.735103 19.294380 108.235992
F 26.735103 19.294380 130.065099
F 26.735103 42.447638 20.919562
F 26.735103 42.447638 42.748670
F 26.735103 42.447638 64.577777
F 26.735103 42.447638 86.406885
F 26.735103 42.447638 108.235992
F 26.735103 42.447638 130.065099
F 26.735103 65.600895 20.919562
F 26.735103 65.600895 42.748670
F 26.735103 65.600895 64.577777
F 26.735103 65.600895 86.406885
F 26.735103 65.600895 108.235992
F 26.735103 65.600895 130.065099
F 8.911695 3.858875 20.919562
F 8.911695 3.858875 42.748670
F 8.911695 3.858875 64.577777
F 8.911695 3.858875 86.406884
F 8.911695 3.858875 108.235992
F 8.911695 3.858875 130.065099
F 8.911695 27.012133 20.919562
F 8.911695 27.012133 42.748670
F 8.911695 27.012133 64.577777
F 8.911695 27.012133 86.406884
F 8.911695 27.012133 108.235992
F 8.911695 27.012133 130.065099
F 8.911695 50.165390 20.919562
F 8.911695 50.165390 42.748670
F 8.911695 50.165390 64.577777
F 8.911695 50.165390 86.406884
F 8.911695 50.165390 108.235992
F 8.911695 50.165390 130.065099
F 35.646799 3.858875 20.919562
F 35.646799 3.858875 42.748670
F 35.646799 3.858875 64.577777
F 35.646799 3.858875 86.406884
F 35.646799 3.858875 108.235992
F 35.646799 3.858875 130.065099
F 35.646799 27.012133 20.919562
F 35.646799 27.012133 42.748670
F 35.646799 27.012133 64.577777
F 35.646799 27.012133 86.406884
F 35.646799 27.012133 108.235992
F 35.646799 27.012133 130.065099
F 35.646799 50.165390 20.919562
F 35.646799 50.165390 42.748670
F 35.646799 50.165390 64.577777
F 35.646799 50.165390 86.406884
F 35.646799 50.165390 108.235992
F 35.646799 50.165390 130.065099
F 8.911695 11.576625 20.919562
F 8.911695 11.576625 42.748670
F 8.911695 11.576625 64.577777
F 8.911695 11.576625 86.406884
F 8.911695 11.576625 108.235992
F 8.911695 11.576625 130.065099
F 8.911695 34.729883 20.919562
F 8.911695 34.729883 42.748670
F 8.911695 34.729883 64.577777
F 8.911695 34.729883 86.406884
F 8.911695 34.729883 108.235992
F 8.911695 34.729883 130.065099
F 8.911695 57.883140 20.919562
F 8.911695 57.883140 42.748670
F 8.911695 57.883140 64.577777
F 8.911695 57.883140 86.406884
F 8.911695 57.883140 108.235992
F 8.911695 57.883140 130.065099
F 35.646799 11.576625 20.919562
F 35.646799 11.576625 42.748670
F 35.646799 11.576625 64.577777
F 35.646799 11.576625 86.406884
F 35.646799 11.576625 108.235992
F 35.646799 11.576625 130.065099
F 35.646799 34.729883 20.919562
F 35.646799 34.729883 42.748670
F 35.646799 34.729883 64.577777
F 35.646799 34.729883 86.406884
F 35.646799 34.729883 108.235992
F 35.646799 34.729883 130.065099
F 35.646799 57.883140 20.919562
F 35.646799 57.883140 42.748670
F 35.646799 57.883140 64.577777
F 35.646799 57.883140 86.406884
F 35.646799 57.883140 108.235992
F 35.646799 57.883140 130.065099
F 8.911695 19.294380 20.919563
F 8.911695 19.294380 42.748670
F 8.911695 19.294380 64.577778
F 8.911695 19.294380 86.406885
F 8.911695 19.294380 108.235992
F 8.911695 19.294380 130.065100
F 8.911695 42.447638 20.919563
F 8.911695 42.447638 42.748670
F 8.911695 42.447638 64.577778
F 8.911695 42.447638 86.406885
F 8.911695 42.447638 108.235992
F 8.911695 42.447638 130.065100
F 8.911695 65.600896 20.919563
F 8.911695 65.600896 42.748670
F 8.911695 65.600896 64.577778
F 8.911695 65.600896 86.406885
F 8.911695 65.600896 108.235992
F 8.911695 65.600896 130.065100
F 35.646799 19.294380 20.919563
F 35.646799 19.294380 42.748670
F 35.646799 19.294380 64.577778
F 35.646799 19.294380 86.406885
F 35.646799 19.294380 108.235992
F 35.646799 19.294380 130.065100
F 35.646799 42.447638 20.919563
F 35.646799 42.447638 42.748670
F 35.646799 42.447638 64.577778
F 35.646799 42.447638 86.406885
F 35.646799 42.447638 108.235992
F 35.646799 42.447638 130.065100
F 35.646799 65.600896 20.919563
F 35.646799 65.600896 42.748670
F 35.646799 65.600896 64.577778
F 35.646799 65.600896 86.406885
F 35.646799 65.600896 108.235992
F 35.646799 65.600896 130.065100
F 17.823401 3.858876 20.919563
F 17.823401 3.858876 42.748671
F 17.823401 3.858876 64.577778
F 17.823401 3.858876 86.406885
F 17.823401 3.858876 108.235993
F 17.823401 3.858876 130.065100
F 17.823401 27.012134 20.919563
F 17.823401 27.012134 42.748671
F 17.823401 27.012134 64.577778
F 17.823401 27.012134 86.406885
F 17.823401 27.012134 108.235993
F 17.823401 27.012134 130.065100
F 17.823401 50.165391 20.919563
F 17.823401 50.165391 42.748671
F 17.823401 50.165391 64.577778
F 17.823401 50.165391 86.406885
F 17.823401 50.165391 108.235993
F 17.823401 50.165391 130.065100
F 44.558504 3.858876 20.919563
F 44.558504 3.858876 42.748671
F 44.558504 3.858876 64.577778
F 44.558504 3.858876 86.406885
F 44.558504 3.858876 108.235993
F 44.558504 3.858876 130.065100
F 44.558504 27.012134 20.919563
F 44.558504 27.012134 42.748671
F 44.558504 27.012134 64.577778
F 44.558504 27.012134 86.406885
F 44.558504 27.012134 108.235993
F 44.558504 27.012134 130.065100
F 44.558504 50.165391 20.919563
F 44.558504 50.165391 42.748671
F 44.558504 50.165391 64.577778
F 44.558504 50.165391 86.406885
F 44.558504 50.165391 108.235993
F 44.558504 50.165391 130.065100
F 17.823401 11.576626 20.919563
F 17.823401 11.576626 42.748671
F 17.823401 11.576626 64.577778
F 17.823401 11.576626 86.406886
F 17.823401 11.576626 108.235993
F 17.823401 11.576626 130.065100
F 17.823401 34.729884 20.919563
F 17.823401 34.729884 42.748671
F 17.823401 34.729884 64.577778
F 17.823401 34.729884 86.406886
F 17.823401 34.729884 108.235993
F 17.823401 34.729884 130.065100
F 17.823401 57.883141 20.919563
F 17.823401 57.883141 42.748671
F 17.823401 57.883141 64.577778
F 17.823401 57.883141 86.406886
F 17.823401 57.883141 108.235993
F 17.823401 57.883141 130.065100
F 44.558504 11.576626 20.919563
F 44.558504 11.576626 42.748671
F 44.558504 11.576626 64.577778
F 44.558504 11.576626 86.406886
F 44.558504 11.576626 108.235993
F 44.558504 11.576626 130.065100
F 44.558504 34.729884 20.919563
F 44.558504 34.729884 42.748671
F 44.558504 34.729884 64.577778
F 44.558504 34.729884 86.406886
F 44.558504 34.729884 108.235993
F 44.558504 34.729884 130.065100
F 44.558504 57.883141 20.919563
F 44.558504 57.883141 42.748671
F 44.558504 57.883141 64.577778
F 44.558504 57.883141 86.406886
F 44.558504 57.883141 108.235993
F 44.558504 57.883141 130.065100
F 17.823401 19.294382 20.919564
F 17.823401 19.294382 42.748671
F 17.823401 19.294382 64.577779
F 17.823401 19.294382 86.406886
F 17.823401 19.294382 108.235993
F 17.823401 19.294382 130.065101
F 17.823401 42.447639 20.919564
F 17.823401 42.447639 42.748671
F 17.823401 42.447639 64.577779
F 17.823401 42.447639 86.406886
F 17.823401 42.447639 108.235993
F 17.823401 42.447639 130.065101
F 17.823401 65.600897 20.919564
F 17.823401 65.600897 42.748671
F 17.823401 65.600897 64.577779
F 17.823401 65.600897 86.406886
F 17.823401 65.600897 108.235993
F 17.823401 65.600897 130.065101
F 44.558504 19.294382 20.919564
F 44.558504 19.294382 42.748671
F 44.558504 19.294382 64.577779
F 44.558504 19.294382 86.406886
F 44.558504 19.294382 108.235993
F 44.558504 19.294382 130.065101
F 44.558504 42.447639 20.919564
F 44.558504 42.447639 42.748671
F 44.558504 42.447639 64.577779
F 44.558504 42.447639 86.406886
F 44.558504 42.447639 108.235993
F 44.558504 42.447639 130.065101
F 44.558504 65.600897 20.919564
F 44.558504 65.600897 42.748671
F 44.558504 65.600897 64.577779
F 44.558504 65.600897 86.406886
F 44.558504 65.600897 108.235993
F 44.558504 65.600897 130.065101
F 0.000012 3.858875 18.190925
F 0.000012 3.858875 40.020032
F 0.000012 3.858875 61.849139
F 0.000012 3.858875 83.678247
F 0.000012 3.858875 105.507354
F 0.000012 3.858875 127.336462
F 0.000012 27.012133 18.190925
F 0.000012 27.012133 40.020032
F 0.000012 27.012133 61.849139
F 0.000012 27.012133 83.678247
F 0.000012 27.012133 105.507354
F 0.000012 27.012133 127.336462
F 0.000012 50.165390 18.190925
F 0.000012 50.165390 40.020032
F 0.000012 50.165390 61.849139
F 0.000012 50.165390 83.678247
F 0.000012 50.165390 105.507354
F 0.000012 50.165390 127.336462
F 26.735115 3.858875 18.190925
F 26.735115 3.858875 40.020032
F 26.735115 3.858875 61.849139
F 26.735115 3.858875 83.678247
F 26.735115 3.858875 105.507354
F 26.735115 3.858875 127.336462
F 26.735115 27.012133 18.190925
F 26.735115 27.012133 40.020032
F 26.735115 27.012133 61.849139
F 26.735115 27.012133 83.678247
F 26.735115 27.012133 105.507354
F 26.735115 27.012133 127.336462
F 26.735115 50.165390 18.190925
F 26.735115 50.165390 40.020032
F 26.735115 50.165390 61.849139
F 26.735115 50.165390 83.678247
F 26.735115 50.165390 105.507354
F 26.735115 50.165390 127.336462
F 0.000012 11.576625 18.190924
F 0.000012 11.576625 40.020032
F 0.000012 11.576625 61.849139
F 0.000012 11.576625 83.678247
F 0.000012 11.576625 105.507354
F 0.000012 11.576625 127.336461
F 0.000012 34.729883 18.190924
F 0.000012 34.729883 40.020032
F 0.000012 34.729883 61.849139
F 0.000012 34.729883 83.678247
F 0.000012 34.729883 105.507354
F 0.000012 34.729883 127.336461
F 0.000012 57.883140 18.190924
F 0.000012 57.883140 40.020032
F 0.000012 57.883140 61.849139
F 0.000012 57.883140 83.678247
F 0.000012 57.883140 105.507354
F 0.000012 57.883140 127.336461
F 26.735115 11.576625 18.190924
F 26.735115 11.576625 40.020032
F 26.735115 11.576625 61.849139
F 26.735115 11.576625 83.678247
F 26.735115 11.576625 105.507354
F 26.735115 11.576625 127.336461
F 26.735115 34.729883 18.190924
F 26.735115 34.729883 40.020032
F 26.735115 34.729883 61.849139
F 26.735115 34.729883 83.678247
F 26.735115 34.729883 105.507354
F 26.735115 34.729883 127.336461
F 26.735115 57.883140 18.190924
F 26.735115 57.883140 40.020032
F 26.735115 57.883140 61.849139
F 26.735115 57.883140 83.678247
F 26.735115 57.883140 105.507354
F 26.735115 57.883140 127.336461
F 0.000012 19.294381 18.190924
F 0.000012 19.294381 40.020031
F 0.000012 19.294381 61.849139
F 0.000012 19.294381 83.678246
F 0.000012 19.294381 105.507353
F 0.000012 19.294381 127.336461
F 0.000012 42.447638 18.190924
F 0.000012 42.447638 40.020031
F 0.000012 42.447638 61.849139
F 0.000012 42.447638 83.678246
F 0.000012 42.447638 105.507353
F 0.000012 42.447638 127.336461
F 0.000012 65.600896 18.190924
F 0.000012 65.600896 40.020031
F 0.000012 65.600896 61.849139
F 0.000012 65.600896 83.678246
F 0.000012 65.600896 105.507353
F 0.000012 65.600896 127.336461
F 26.735115 19.294381 18.190924
F 26.735115 19.294381 40.020031
F 26.735115 19.294381 61.849139
F 26.735115 19.294381 83.678246
F 26.735115 19.294381 105.507353
F 26.735115 19.294381 127.336461
F 26.735115 42.447638 18.190924
F 26.735115 42.447638 40.020031
F 26.735115 42.447638 61.849139
F 26.735115 42.447638 83.678246
F 26.735115 42.447638 105.507353
F 26.735115 42.447638 127.336461
F 26.735115 65.600896 18.190924
F 26.735115 65.600896 40.020031
F 26.735115 65.600896 61.849139
F 26.735115 65.600896 83.678246
F 26.735115 65.600896 105.507353
F 26.735115 65.600896 127.336461
F 8.911708 3.858875 18.190924
F 8.911708 3.858875 40.020032
F 8.911708 3.858875 61.849139
F 8.911708 3.858875 83.678247
F 8.911708 3.858875 105.507354
F 8.911708 3.858875 127.336461
F 8.911708 27.012133 18.190924
F 8.911708 27.012133 40.020032
F 8.911708 27.012133 61.849139
F 8.911708 27.012133 83.678247
F 8.911708 27.012133 105.507354
F 8.911708 27.012133 127.336461
F 8.911708 50.165390 18.190924
F 8.911708 50.165390 40.020032
F 8.911708 50.165390 61.849139
F 8.911708 50.165390 83.678247
F 8.911708 50.165390 105.507354
F 8.911708 50.165390 127.336461
F 35.646812 3.858875 18.190924
F 35.646812 3.858875 40.020032
F 35.646812 3.858875 61.849139
F 35.646812 3.858875 83.678247
F 35.646812 3.858875 105.507354
F 35.646812 3.858875 127.336461
F 35.646812 27.012133 18.190924
F 35.646812 27.012133 40.020032
F 35.646812 27.012133 61.849139
F 35.646812 27.012133 83.678247
F 35.646812 27.012133 105.507354
F 35.646812 27.012133 127.336461
F 35.646812 50.165390 18.190924
F 35.646812 50.165390 40.020032
F 35.646812 50.165390 61.849139
F 35.646812 50.165390 83.678247
F 35.646812 50.165390 105.507354
F 35.646812 50.165390 127.336461
F 8.911708 11.576625 18.190924
F 8.911708 11.576625 40.020032
F 8.911708 11.576625 61.849139
F 8.911708 11.576625 83.678246
F 8.911708 11.576625 105.507354
F 8.911708 11.576625 127.336461
F 8.911708 34.729883 18.190924
F 8.911708 34.729883 40.020032
F 8.911708 34.729883 61.849139
F 8.911708 34.729883 83.678246
F 8.911708 34.729883 105.507354
F 8.911708 34.729883 127.336461
F 8.911708 57.883140 18.190924
F 8.911708 57.883140 40.020032
F 8.911708 57.883140 61.849139
F 8.911708 57.883140 83.678246
F 8.911708 57.883140 105.507354
F 8.911708 57.883140 127.336461
F 35.646812 11.576625 18.190924
F 35.646812 11.576625 40.020032
F 35.646812 11.576625 61.849139
F 35.646812 11.576625 83.678246
F 35.646812 11.576625 105.507354
F 35.646812 11.576625 127.336461
F 35.646812 34.729883 18.190924
F 35.646812 34.729883 40.020032
F 35.646812 34.729883 61.849139
F 35.646812 34.729883 83.678246
F 35.646812 34.729883 105.507354
F 35.646812 34.729883 127.336461
F 35.646812 57.883140 18.190924
F 35.646812 57.883140 40.020032
F 35.646812 57.883140 61.849139
F 35.646812 57.883140 83.678246
F 35.646812 57.883140 105.507354
F 35.646812 57.883140 127.336461
F 8.911708 19.294381 18.190924
F 8.911708 19.294381 40.020031
F 8.911708 19.294381 61.849139
F 8.911708 19.294381 83.678246
F 8.911708 19.294381 105.507353
F 8.911708 19.294381 127.336461
F 8.911708 42.447638 18.190924
F 8.911708 42.447638 40.020031
F 8.911708 42.447638 61.849139
F 8.911708 42.447638 83.678246
F 8.911708 42.447638 105.507353
F 8.911708 42.447638 127.336461
F 8.911708 65.600896 18.190924
F 8.911708 65.600896 40.020031
F 8.911708 65.600896 61.849139
F 8.911708 65.600896 83.678246
F 8.911708 65.600896 105.507353
F 8.911708 65.600896 127.336461
F 35.646812 19.294381 18.190924
F 35.646812 19.294381 40.020031
F 35.646812 19.294381 61.849139
F 35.646812 19.294381 83.678246
F 35.646812 19.294381 105.507353
F 35.646812 19.294381 127.336461
F 35.646812 42.447638 18.190924
F 35.646812 42.447638 40.020031
F 35.646812 42.447638 61.849139
F 35.646812 42.447638 83.678246
F 35.646812 42.447638 105.507353
F 35.646812 42.447638 127.336461
F 35.646812 65.600896 18.190924
F 35.646812 65.600896 40.020031
F 35.646812 65.600896 61.849139
F 35.646812 65.600896 83.678246
F 35.646812 65.600896 105.507353
F 35.646812 65.600896 127.336461
F 17.823413 3.858876 18.190923
F 17.823413 3.858876 40.020031
F 17.823413 3.858876 61.849138
F 17.823413 3.858876 83.678246
F 17.823413 3.858876 105.507353
F 17.823413 3.858876 127.336460
F 17.823413 27.012133 18.190923
F 17.823413 27.012133 40.020031
F 17.823413 27.012133 61.849138
F 17.823413 27.012133 83.678246
F 17.823413 27.012133 105.507353
F 17.823413 27.012133 127.336460
F 17.823413 50.165391 18.190923
F 17.823413 50.165391 40.020031
F 17.823413 50.165391 61.849138
F 17.823413 50.165391 83.678246
F 17.823413 50.165391 105.507353
F 17.823413 50.165391 127.336460
F 44.558516 3.858876 18.190923
F 44.558516 3.858876 40.020031
F 44.558516 3.858876 61.849138
F 44.558516 3.858876 83.678246
F 44.558516 3.858876 105.507353
F 44.558516 3.858876 127.336460
F 44.558516 27.012133 18.190923
F 44.558516 27.012133 40.020031
F 44.558516 27.012133 61.849138
F 44.558516 27.012133 83.678246
F 44.558516 27.012133 105.507353
F 44.558516 27.012133 127.336460
F 44.558516 50.165391 18.190923
F 44.558516 50.165391 40.020031
F 44.558516 50.165391 61.849138
F 44.558516 50.165391 83.678246
F 44.558516 50.165391 105.507353
F 44.558516 50.165391 127.336460
F 17.823413 11.576626 18.190923
F 17.823413 11.576626 40.020031
F 17.823413 11.576626 61.849138
F 17.823413 11.576626 83.678245
F 17.823413 11.576626 105.507353
F 17.823413 11.576626 127.336460
F 17.823413 34.729883 18.190923
F 17.823413 34.729883 40.020031
F 17.823413 34.729883 61.849138
F 17.823413 34.729883 83.678245
F 17.823413 34.729883 105.507353
F 17.823413 34.729883 127.336460
F 17.823413 57.883141 18.190923
F 17.823413 57.883141 40.020031
F 17.823413 57.883141 61.849138
F 17.823413 57.883141 83.678245
F 17.823413 57.883141 105.507353
F 17.823413 57.883141 127.336460
F 44.558516 11.576626 18.190923
F 44.558516 11.576626 40.020031
F 44.558516 11.576626 61.849138
F 44.558516 11.576626 83.678245
F 44.558516 11.576626 105.507353
F 44.558516 11.576626 127.336460
F 44.558516 34.729883 18.190923
F 44.558516 34.729883 40.020031
F 44.558516 34.729883 61.849138
F 44.558516 34.729883 83.678245
F 44.558516 34.729883 105.507353
F 44.558516 34.729883 127.336460
F 44.558516 57.883141 18.190923
F 44.558516 57.883141 40.020031
F 44.558516 57.883141 61.849138
F 44.558516 57.883141 83.678245
F 44.558516 57.883141 105.507353
F 44.558516 57.883141 127.336460
F 17.823413 19.294381 18.190923
F 17.823413 19.294381 40.020030
F 17.823413 19.294381 61.849138
F 17.823413 19.294381 83.678245
F 17.823413 19.294381 105.507352
F 17.823413 19.294381 127.336460
F 17.823413 42.447639 18.190923
F 17.823413 42.447639 40.020030
F 17.823413 42.447639 61.849138
F 17.823413 42.447639 83.678245
F 17.823413 42.447639 105.507352
F 17.823413 42.447639 127.336460
F 17.823413 65.600896 18.190923
F 17.823413 65.600896 40.020030
F 17.823413 65.600896 61.849138
F 17.823413 65.600896 83.678245
F 17.823413 65.600896 105.507352
F 17.823413 65.600896 127.336460
F 44.558516 19.294381 18.190923
F 44.558516 19.294381 40.020030
F 44.558516 19.294381 61.849138
F 44.558516 19.294381 83.678245
F 44.558516 19.294381 105.507352
F 44.558516 19.294381 127.336460
F 44.558516 42.447639 18.190923
F 44.558516 42.447639 40.020030
F 44.558516 42.447639 61.849138
F 44.558516 42.447639 83.678245
F 44.558516 42.447639 105.507352
F 44.558516 42.447639 127.336460
F 44.558516 65.600896 18.190923
F 44.558516 65.600896 40.020030
F 44.558516 65.600896 61.849138
F 44.558516 65.600896 83.678245
F 44.558516 65.600896 105.507352
F 44.558516 65.600896 127.336460
F 0.000002 1.286291 14.552740
F 0.000002 1.286291 36.381847
F 0.000002 1.286291 58.210954
F 0.000002 1.286291 80.040062
F 0.000002 1.286291 101.869169
F 0.000002 1.286291 123.698277
F 0.000002 24.439549 14.552740
F 0.000002 24.439549 36.381847
F 0.000002 24.439549 58.210954
F 0.000002 24.439549 80.040062
F 0.000002 24.439549 101.869169
F 0.000002 24.439549 123.698277
F 0.000002 47.592806 14.552740
F 0.000002 47.592806 36.381847
F 0.000002 47.592806 58.210954
F 0.000002 47.592806 80.040062
F 0.000002 47.592806 101.869169
F 0.000002 47.592806 123.698277
F 26.735105 1.286291 14.552740
F 26.735105 1.286291 36.381847
F 26.735105 1.286291 58.210954
F 26.735105 1.286291 80.040062
F 26.735105 1.286291 101.869169
F 26.735105 1.286291 123.698277
F 26.735105 24.439549 14.552740
F 26.735105 24.439549 36.381847
F 26.735105 24.439549 58.210954
F 26.735105 24.439549 80.040062
F 26.735105 24.439549 101.869169
F 26.735105 24.439549 123.698277
F 26.735105 47.592806 14.552740
F 26.735105 47.592806 36.381847
F 26.735105 47.592806 58.210954
F 26.735105 47.592806 80.040062
F 26.735105 47.592806 101.869169
F 26.735105 47.592806 123.698277
F 0.000002 9.004040 14.552740
F 0.000002 9.004040 36.381847
F 0.000002 9.004040 58.210954
F 0.000002 9.004040 80.040062
F 0.000002 9.004040 101.869169
F 0.000002 9.004040 123.698277
F 0.000002 32.157298 14.552740
F 0.000002 32.157298 36.381847
F 0.000002 32.157298 58.210954
F 0.000002 32.157298 80.040062
F 0.000002 32.157298 101.869169
F 0.000002 32.157298 123.698277
F 0.000002 55.310555 14.552740
F 0.000002 55.310555 36.381847
F 0.000002 55.310555 58.210954
F 0.000002 55.310555 80.040062
F 0.000002 55.310555 101.869169
F 0.000002 55.310555 123.698277
F 26.735105 9.004040 14.552740
F 26.735105 9.004040 36.381847
F 26.735105 9.004040 58.210954
F 26.735105 9.004040 80.040062
F 26.735105 9.004040 101.869169
F 26.735105 9.004040 123.698277
F 26.735105 32.157298 14.552740
F 26.735105 32.157298 36.381847
F 26.735105 32.157298 58.210954
F 26.735105 32.157298 80.040062
F 26.735105 32.157298 101.869169
F 26.735105 32.157298 123.698277
F 26.735105 55.310555 14.552740
F 26.735105 55.310555 36.381847
F 26.735105 55.310555 58.210954
F 26.735105 55.310555 80.040062
F 26.735105 55.310555 101.869169
F 26.735105 55.310555 123.698277
F 0.000002 16.721796 14.552739
F 0.000002 16.721796 36.381846
F 0.000002 16.721796 58.210954
F 0.000002 16.721796 80.040061
F 0.000002 16.721796 101.869168
F 0.000002 16.721796 123.698276
F 0.000002 39.875053 14.552739
F 0.000002 39.875053 36.381846
F 0.000002 39.875053 58.210954
F 0.000002 39.875053 80.040061
F 0.000002 39.875053 101.869168
F 0.000002 39.875053 123.698276
F 0.000002 63.028311 14.552739
F 0.000002 63.028311 36.381846
F 0.000002 63.028311 58.210954
F 0.000002 63.028311 80.040061
F 0.000002 63.028311 101.869168
F 0.000002 63.028311 123.698276
F 26.735105 16.721796 14.552739
F 26.735105 16.721796 36.381846
F 26.735105 16.721796 58.210954
F 26.735105 16.721796 80.040061
F 26.735105 16.721796 101.869168
F 26.735105 16.721796 123.698276
F 26.735105 39.875053 14.552739
F 26.735105 39.875053 36.381846
F 26.735105 39.875053 58.210954
F 26.735105 39.875053 80.040061
F 26.735105 39.875053 101.869168
F 26.735105 39.875053 123.698276
F 26.735105 63.028311 14.552739
F 26.735105 63.028311 36.381846
F 26.735105 63.028311 58.210954
F 26.735105 63.028311 80.040061
F 26.735105 63.028311 101.869168
F 26.735105 63.028311 123.698276
F 8.911698 1.286291 14.552740
F 8.911698 1.286291 36.381847
F 8.911698 1.286291 58.210954
F 8.911698 1.286291 80.040062
F 8.911698 1.286291 101.869169
F 8.911698 1.286291 123.698276
F 8.911698 24.439548 14.552740
F 8.911698 24.439548 36.381847
F 8.911698 24.439548 58.210954
F 8.911698 24.439548 80.040062
F 8.911698 24.439548 101.869169
F 8.911698 24.439548 123.698276
F 8.911698 47.592806 14.552740
F 8.911698 47.592806 36.381847
F 8.911698 47.592806 58.210954
F 8.911698 47.592806 80.040062
F 8.911698 47.592806 101.869169
F 8.911698 47.592806 123.698276
F 35.646801 1.286291 14.552740
F 35.646801 1.286291 36.381847
F 35.646801 1.286291 58.210954
F 35.646801 1.286291 80.040062
F 35.646801 1.286291 101.869169
F 35.646801 1.286291 123.698276
F 35.646801 24.439548 14.552740
F 35.646801 24.439548 36.381847
F 35.646801 24.439548 58.210954
F 35.646801 24.439548 80.040062
F 35.646801 24.439548 101.869169
F 35.646801 24.439548 123.698276
F 35.646801 47.592806 14.552740
F 35.646801 47.592806 36.381847
F 35.646801 47.592806 58.210954
F 35.646801 47.592806 80.040062
F 35.646801 47.592806 101.869169
F 35.646801 47.592806 123.698276
F 8.911698 9.004040 14.552740
F 8.911698 9.004040 36.381847
F 8.911698 9.004040 58.210954
F 8.911698 9.004040 80.040062
F 8.911698 9.004040 101.869169
F 8.911698 9.004040 123.698277
F 8.911698 32.157298 14.552740
F 8.911698 32.157298 36.381847
F 8.911698 32.157298 58.210954
F 8.911698 32.157298 80.040062
F 8.911698 32.157298 101.869169
F 8.911698 32.157298 123.698277
F 8.911698 55.310555 14.552740
F 8.911698 55.310555 36.381847
F 8.911698 55.310555 58.210954
F 8.911698 55.310555 80.040062
F 8.911698 55.310555 101.869169
F 8.911698 55.310555 123.698277
F 35.646801 9.004040 14.552740
F 35.646801 9.004040 36.381847
F 35.646801 9.004040 58.210954
F 35.646801 9.004040 80.040062
F 35.646801 9.004040 101.869169
F 35.646801 9.004040 123.698277
F 35.646801 32.157298 14.552740
F 35.646801 32.157298 36.381847
F 35.646801 32.157298 58.210954
F 35.646801 32.157298 80.040062
F 35.646801 32.157298 101.869169
F 35.646801 32.157298 123.698277
F 35.646801 55.310555 14.552740
F 35.646801 55.310555 36.381847
F 35.646801 55.310555 58.210954
F 35.646801 55.310555 80.040062
F 35.646801 55.310555 101.869169
F 35.646801 55.310555 123.698277
F 8.911698 16.721795 14.552739
F 8.911698 16.721795 36.381846
F 8.911698 16.721795 58.210954
F 8.911698 16.721795 80.040061
F 8.911698 16.721795 101.869168
F 8.911698 16.721795 123.698276
F 8.911698 39.875053 14.552739
F 8.911698 39.875053 36.381846
F 8.911698 39.875053 58.210954
F 8.911698 39.875053 80.040061
F 8.911698 39.875053 101.869168
F 8.911698 39.875053 123.698276
F 8.911698 63.028310 14.552739
F 8.911698 63.028310 36.381846
F 8.911698 63.028310 58.210954
F 8.911698 63.028310 80.040061
F 8.911698 63.028310 101.869168
F 8.911698 63.028310 123.698276
F 35.646801 16.721795 14.552739
F 35.646801 16.721795 36.381846
F 35.646801 16.721795 58.210954
F 35.646801 16.721795 80.040061
F 35.646801 16.721795 101.869168
F 35.646801 16.721795 123.698276
F 35.646801 39.875053 14.552739
F 35.646801 39.875053 36.381846
F 35.646801 39.875053 58.210954
F 35.646801 39.875053 80.040061
F 35.646801 39.875053 101.869168
F 35.646801 39.875053 123.698276
F 35.646801 63.028310 14.552739
F 35.646801 63.028310 36.381846
F 35.646801 63.028310 58.210954
F 35.646801 63.028310 80.040061
F 35.646801 63.028310 101.869168
F 35.646801 63.028310 123.698276
F 17.823402 1.286290 14.552738
F 17.823402 1.286290 36.381846
F 17.823402 1.286290 58.210953
F 17.823402 1.286290 80.040060
F 17.823402 1.286290 101.869168
F 17.823402 1.286290 123.698275
F 17.823402 24.439547 14.552738
F 17.823402 24.439547 36.381846
F 17.823402 24.439547 58.210953
F 17.823402 24.439547 80.040060
F 17.823402 24.439547 101.869168
F 17.823402 24.439547 123.698275
F 17.823402 47.592805 14.552738
F 17.823402 47.592805 36.381846
F 17.823402 47.592805 58.210953
F 17.823402 47.592805 80.040060
F 17.823402 47.592805 101.869168
F 17.823402 47.592805 123.698275
F 44.558506 1.286290 14.552738
F 44.558506 1.286290 36.381846
F 44.558506 1.286290 58.210953
F 44.558506 1.286290 80.040060
F 44.558506 1.286290 101.869168
F 44.558506 1.286290 123.698275
F 44.558506 24.439547 14.552738
F 44.558506 24.439547 36.381846
F 44.558506 24.439547 58.210953
F 44.558506 24.439547 80.040060
F 44.558506 24.439547 101.869168
F 44.558506 24.439547 123.698275
F 44.558506 47.592805 14.552738
F 44.558506 47.592805 36.381846
F 44.558506 47.592805 58.210953
F 44.558506 47.592805 80.040060
F 44.558506 47.592805 101.869168
F 44.558506 47.592805 123.698275
F 17.823402 9.004039 14.552738
F 17.823402 9.004039 36.381846
F 17.823402 9.004039 58.210953
F 17.823402 9.004039 80.040061
F 17.823402 9.004039 101.869168
F 17.823402 9.004039 123.698275
F 17.823402 32.157296 14.552738
F 17.823402 32.157296 36.381846
F 17.823402 32.157296 58.210953
F 17.823402 32.157296 80.040061
F 17.823402 32.157296 101.869168
F 17.823402 32.157296 123.698275
F 17.823402 55.310554 14.552738
F 17.823402 55.310554 36.381846
F 17.823402 55.310554 58.210953
F 17.823402 55.310554 80.040061
F 17.823402 55.310554 101.869168
F 17.823402 55.310554 123.698275
F 44.558506 9.004039 14.552738
F 44.558506 9.004039 36.381846
F 44.558506 9.004039 58.210953
F 44.558506 9.004039 80.040061
F 44.558506 9.004039 101.869168
F 44.558506 9.004039 123.698275
F 44.558506 32.157296 14.552738
F 44.558506 32.157296 36.381846
F 44.558506 32.157296 58.210953
F 44.558506 32.157296 80.040061
F 44.558506 32.157296 101.869168
F 44.558506 32.157296 123.698275
F 44.558506 55.310554 14.552738
F 44.558506 55.310554 36.381846
F 44.558506 55.310554 58.210953
F 44.558506 55.310554 80.040061
F 44.558506 55.310554 101.869168
F 44.558506 55.310554 123.698275
F 17.823402 16.721794 14.552738
F 17.823402 16.721794 36.381845
F 17.823402 16.721794 58.210952
F 17.823402 16.721794 80.040060
F 17.823402 16.721794 101.869167
F 17.823402 16.721794 123.698274
F 17.823402 39.875052 14.552738
F 17.823402 39.875052 36.381845
F 17.823402 39.875052 58.210952
F 17.823402 39.875052 80.040060
F 17.823402 39.875052 101.869167
F 17.823402 39.875052 123.698274
F 17.823402 63.028309 14.552738
F 17.823402 63.028309 36.381845
F 17.823402 63.028309 58.210952
F 17.823402 63.028309 80.040060
F 17.823402 63.028309 101.869167
F 17.823402 63.028309 123.698274
F 44.558506 16.721794 14.552738
F 44.558506 16.721794 36.381845
F 44.558506 16.721794 58.210952
F 44.558506 16.721794 80.040060
F 44.558506 16.721794 101.869167
F 44.558506 16.721794 123.698274
F 44.558506 39.875052 14.552738
F 44.558506 39.875052 36.381845
F 44.558506 39.875052 58.210952
F 44.558506 39.875052 80.040060
F 44.558506 39.875052 101.869167
F 44.558506 39.875052 123.698274
F 44.558506 63.028309 14.552738
F 44.558506 63.028309 36.381845
F 44.558506 63.028309 58.210952
F 44.558506 63.028309 80.040060
F 44.558506 63.028309 101.869167
F 44.558506 63.028309 123.698274
F 2.227938 7.717750 18.190925
F 2.227938 7.717750 40.020032
F 2.227938 7.717750 61.849139
F 2.227938 7.717750 83.678247
F 2.227938 7.717750 105.507354
F 2.227938 7.717750 127.336462
F 2.227938 30.871007 18.190925
F 2.227938 30.871007 40.020032
F 2.227938 30.871007 61.849139
F 2.227938 30.871007 83.678247
F 2.227938 30.871007 105.507354
F 2.227938 30.871007 127.336462
F 2.227938 54.024265 18.190925
F 2.227938 54.024265 40.020032
F 2.227938 54.024265 61.849139
F 2.227938 54.024265 83.678247
F 2.227938 54.024265 105.507354
F 2.227938 54.024265 127.336462
F 28.963041 7.717750 18.190925
F 28.963041 7.717750 40.020032
F 28.963041 7.717750 61.849139
F 28.963041 7.717750 83.678247
F 28.963041 7.717750 105.507354
F 28.963041 7.717750 127.336462
F 28.963041 30.871007 18.190925
F 28.963041 30.871007 40.020032
F 28.963041 30.871007 61.849139
F 28.963041 30.871007 83.678247
F 28.963041 30.871007 105.507354
F 28.963041 30.871007 127.336462
F 28.963041 54.024265 18.190925
F 28.963041 54.024265 40.020032
F 28.963041 54.024265 61.849139
F 28.963041 54.024265 83.678247
F 28.963041 54.024265 105.507354
F 28.963041 54.024265 127.336462
F 2.227938 15.435503 18.190924
F 2.227938 15.435503 40.020031
F 2.227938 15.435503 61.849138
F 2.227938 15.435503 83.678246
F 2.227938 15.435503 105.507353
F 2.227938 15.435503 127.336461
F 2.227938 38.588760 18.190924
F 2.227938 38.588760 40.020031
F 2.227938 38.588760 61.849138
F 2.227938 38.588760 83.678246
F 2.227938 38.588760 105.507353
F 2.227938 38.588760 127.336461
F 2.227938 61.742018 18.190924
F 2.227938 61.742018 40.020031
F 2.227938 61.742018 61.849138
F 2.227938 61.742018 83.678246
F 2.227938 61.742018 105.507353
F 2.227938 61.742018 127.336461
F 28.963041 15.435503 18.190924
F 28.963041 15.435503 40.020031
F 28.963041 15.435503 61.849138
F 28.963041 15.435503 83.678246
F 28.963041 15.435503 105.507353
F 28.963041 15.435503 127.336461
F 28.963041 38.588760 18.190924
F 28.963041 38.588760 40.020031
F 28.963041 38.588760 61.849138
F 28.963041 38.588760 83.678246
F 28.963041 38.588760 105.507353
F 28.963041 38.588760 127.336461
F 28.963041 61.742018 18.190924
F 28.963041 61.742018 40.020031
F 28.963041 61.742018 61.849138
F 28.963041 61.742018 83.678246
F 28.963041 61.742018 105.507353
F 28.963041 61.742018 127.336461
F 2.227938 0.000000 18.190924
F 2.227938 0.000000 40.020032
F 2.227938 0.000000 61.849139
F 2.227938 0.000000 83.678247
F 2.227938 0.000000 105.507354
F 2.227938 0.000000 127.336461
F 2.227938 23.153258 18.190924
F 2.227938 23.153258 40.020032
F 2.227938 23.153258 61.849139
F 2.227938 23.153258 83.678247
F 2.227938 23.153258 105.507354
F 2.227938 23.153258 127.336461
F 2.227938 46.306515 18.190924
F 2.227938 46.306515 40.020032
F 2.227938 46.306515 61.849139
F 2.227938 46.306515 83.678247
F 2.227938 46.306515 105.507354
F 2.227938 46.306515 127.336461
F 28.963041 0.000000 18.190924
F 28.963041 0.000000 40.020032
F 28.963041 0.000000 61.849139
F 28.963041 0.000000 83.678247
F 28.963041 0.000000 105.507354
F 28.963041 0.000000 127.336461
F 28.963041 23.153258 18.190924
F 28.963041 23.153258 40.020032
F 28.963041 23.153258 61.849139
F 28.963041 23.153258 83.678247
F 28.963041 23.153258 105.507354
F 28.963041 23.153258 127.336461
F 28.963041 46.306515 18.190924
F 28.963041 46.306515 40.020032
F 28.963041 46.306515 61.849139
F 28.963041 46.306515 83.678247
F 28.963041 46.306515 105.507354
F 28.963041 46.306515 127.336461
F 11.139636 7.717750 18.190925
F 11.139636 7.717750 40.020032
F 11.139636 7.717750 61.849139
F 11.139636 7.717750 83.678247
F 11.139636 7.717750 105.507354
F 11.139636 7.717750 127.336461
F 11.139636 30.871007 18.190925
F 11.139636 30.871007 40.020032
F 11.139636 30.871007 61.849139
F 11.139636 30.871007 83.678247
F 11.139636 30.871007 105.507354
F 11.139636 30.871007 127.336461
F 11.139636 54.024265 18.190925
F 11.139636 54.024265 40.020032
F 11.139636 54.024265 61.849139
F 11.139636 54.024265 83.678247
F 11.139636 54.024265 105.507354
F 11.139636 54.024265 127.336461
F 37.874739 7.717750 18.190925
F 37.874739 7.717750 40.020032
F 37.874739 7.717750 61.849139
F 37.874739 7.717750 83.678247
F 37.874739 7.717750 105.507354
F 37.874739 7.717750 127.336461
F 37.874739 30.871007 18.190925
F 37.874739 30.871007 40.020032
F 37.874739 30.871007 61.849139
F 37.874739 30.871007 83.678247
F 37.874739 30.871007 105.507354
F 37.874739 30.871007 127.336461
F 37.874739 54.024265 18.190925
F 37.874739 54.024265 40.020032
F 37.874739 54.024265 61.849139
F 37.874739 54.024265 83.678247
F 37.874739 54.024265 105.507354
F 37.874739 54.024265 127.336461
F 11.139636 15.435502 18.190923
F 11.139636 15.435502 40.020031
F 11.139636 15.435502 61.849138
F 11.139636 15.435502 83.678246
F 11.139636 15.435502 105.507353
F 11.139636 15.435502 127.336460
F 11.139636 38.588760 18.190923
F 11.139636 38.588760 40.020031
F 11.139636 38.588760 61.849138
F 11.139636 38.588760 83.678246
F 11.139636 38.588760 105.507353
F 11.139636 38.588760 127.336460
F 11.139636 61.742017 18.190923
F 11.139636 61.742017 40.020031
F 11.139636 61.742017 61.849138
F 11.139636 61.742017 83.678246
F 11.139636 61.742017 105.507353
F 11.139636 61.742017 127.336460
F 37.874739 15.435502 18.190923
F 37.874739 15.435502 40.020031
F 37.874739 15.435502 61.849138
F 37.874739 15.435502 83.678246
F 37.874739 15.435502 105.507353
F 37.874739 15.435502 127.336460
F 37.874739 38.588760 18.190923
F 37.874739 38.588760 40.020031
F 37.874739 38.588760 61.849138
F 37.874739 38.588760 83.678246
F 37.874739 38.588760 105.507353
F 37.874739 38.588760 127.336460
F 37.874739 61.742017 18.190923
F 37.874739 61.742017 40.020031
F 37.874739 61.742017 61.849138
F 37.874739 61.742017 83.678246
F 37.874739 61.742017 105.507353
F 37.874739 61.742017 127.336460
F 11.139636 0.000000 18.190924
F 11.139636 0.000000 40.020032
F 11.139636 0.000000 61.849139
F 11.139636 0.000000 83.678247
F 11.139636 0.000000 105.507354
F 11.139636 0.000000 127.336461
F 11.139636 23.153258 18.190924
F 11.139636 23.153258 40.020032
F 11.139636 23.153258 61.849139
F 11.139636 23.153258 83.678247
F 11.139636 23.153258 105.507354
F 11.139636 23.153258 127.336461
F 11.139636 46.306515 18.190924
F 11.139636 46.306515 40.020032
F 11.139636 46.306515 61.849139
F 11.139636 46.306515 83.678247
F 11.139636 46.306515 105.507354
F 11.139636 46.306515 127.336461
F 37.874739 0.000000 18.190924
F 37.874739 0.000000 40.020032
F 37.874739 0.000000 61.849139
F 37.874739 0.000000 83.678247
F 37.874739 0.000000 105.507354
F 37.874739 0.000000 127.336461
F 37.874739 23.153258 18.190924
F 37.874739 23.153258 40.020032
F 37.874739 23.153258 61.849139
F 37.874739 23.153258 83.678247
F 37.874739 23.153258 105.507354
F 37.874739 23.153258 127.336461
F 37.874739 46.306515 18.190924
F 37.874739 46.306515 40.020032
F 37.874739 46.306515 61.849139
F 37.874739 46.306515 83.678247
F 37.874739 46.306515 105.507354
F 37.874739 46.306515 127.336461
F 20.051341 7.717750 18.190924
F 20.051341 7.717750 40.020031
F 20.051341 7.717750 61.849139
F 20.051341 7.717750 83.678246
F 20.051341 7.717750 105.507353
F 20.051341 7.717750 127.336461
F 20.051341 30.871008 18.190924
F 20.051341 30.871008 40.020031
F 20.051341 30.871008 61.849139
F 20.051341 30.871008 83.678246
F 20.051341 30.871008 105.507353
F 20.051341 30.871008 127.336461
F 20.051341 54.024265 18.190924
F 20.051341 54.024265 40.020031
F 20.051341 54.024265 61.849139
F 20.051341 54.024265 83.678246
F 20.051341 54.024265 105.507353
F 20.051341 54.024265 127.336461
F 46.786444 7.717750 18.190924
F 46.786444 7.717750 40.020031
F 46.786444 7.717750 61.849139
F 46.786444 7.717750 83.678246
F 46.786444 7.717750 105.507353
F 46.786444 7.717750 127.336461
F 46.786444 30.871008 18.190924
F 46.786444 30.871008 40.020031
F 46.786444 30.871008 61.849139
F 46.786444 30.871008 83.678246
F 46.786444 30.871008 105.507353
F 46.786444 30.871008 127.336461
F 46.786444 54.024265 18.190924
F 46.786444 54.024265 40.020031
F 46.786444 54.024265 61.849139
F 46.786444 54.024265 83.678246
F 46.786444 54.024265 105.507353
F 46.786444 54.024265 127.336461
F 20.051341 15.435503 18.190923
F 20.051341 15.435503 40.020030
F 20.051341 15.435503 61.849138
F 20.051341 15.435503 83.678245
F 20.051341 15.435503 105.507352
F 20.051341 15.435503 127.336460
F 20.051341 38.588760 18.190923
F 20.051341 38.588760 40.020030
F 20.051341 38.588760 61.849138
F 20.051341 38.588760 83.678245
F 20.051341 38.588760 105.507352
F 20.051341 38.588760 127.336460
F 20.051341 61.742018 18.190923
F 20.051341 61.742018 40.020030
F 20.051341 61.742018 61.849138
F 20.051341 61.742018 83.678245
F 20.051341 61.742018 105.507352
F 20.051341 61.742018 127.336460
F 46.786444 15.435503 18.190923
F 46.786444 15.435503 40.020030
F 46.786444 15.435503 61.849138
F 46.786444 15.435503 83.678245
F 46.786444 15.435503 105.507352
F 46.786444 15.435503 127.336460
F 46.786444 38.588760 18.190923
F 46.786444 38.588760 40.020030
F 46.786444 38.588760 61.849138
F 46.786444 38.588760 83.678245
F 46.786444 38.588760 105.507352
F 46.786444 38.588760 127.336460
F 46.786444 61.742018 18.190923
F 46.786444 61.742018 40.020030
F 46.786444 61.742018 61.849138
F 46.786444 61.742018 83.678245
F 46.786444 61.742018 105.507352
F 46.786444 61.742018 127.336460
F 20.051341 0.000001 18.190924
F 20.051341 0.000001 40.020031
F 20.051341 0.000001 61.849138
F 20.051341 0.000001 83.678246
F 20.051341 0.000001 105.507353
F 20.051341 0.000001 127.336461
F 20.051341 23.153258 18.190924
F 20.051341 23.153258 40.020031
F 20.051341 23.153258 61.849138
F 20.051341 23.153258 83.678246
F 20.051341 23.153258 105.507353
F 20.051341 23.153258 127.336461
F 20.051341 46.306516 18.190924
F 20.051341 46.306516 40.020031
F 20.051341 46.306516 61.849138
F 20.051341 46.306516 83.678246
F 20.051341 46.306516 105.507353
F 20.051341 46.306516 127.336461
F 46.786444 0.000001 18.190924
F 46.786444 0.000001 40.020031
F 46.786444 0.000001 61.849138
F 46.786444 0.000001 83.678246
F 46.786444 0.000001 105.507353
F 46.786444 0.000001 127.336461
F 46.786444 23.153258 18.190924
F 46.786444 23.153258 40.020031
F 46.786444 23.153258 61.849138
F 46.786444 23.153258 83.678246
F 46.786444 23.153258 105.507353
F 46.786444 23.153258 127.336461
F 46.786444 46.306516 18.190924
F 46.786444 46.306516 40.020031
F 46.786444 46.306516 61.849138
F 46.786444 46.306516 83.678246
F 46.786444 46.306516 105.507353
F 46.786444 46.306516 127.336461
F 2.227924 5.145166 14.552740
F 2.227924 5.145166 36.381847
F 2.227924 5.145166 58.210955
F 2.227924 5.145166 80.040062
F 2.227924 5.145166 101.869169
F 2.227924 5.145166 123.698277
F 2.227924 28.298423 14.552740
F 2.227924 28.298423 36.381847
F 2.227924 28.298423 58.210955
F 2.227924 28.298423 80.040062
F 2.227924 28.298423 101.869169
F 2.227924 28.298423 123.698277
F 2.227924 51.451681 14.552740
F 2.227924 51.451681 36.381847
F 2.227924 51.451681 58.210955
F 2.227924 51.451681 80.040062
F 2.227924 51.451681 101.869169
F 2.227924 51.451681 123.698277
F 28.963027 5.145166 14.552740
F 28.963027 5.145166 36.381847
F 28.963027 5.145166 58.210955
F 28.963027 5.145166 80.040062
F 28.963027 5.145166 101.869169
F 28.963027 5.145166 123.698277
F 28.963027 28.298423 14.552740
F 28.963027 28.298423 36.381847
F 28.963027 28.298423 58.210955
F 28.963027 28.298423 80.040062
F 28.963027 28.298423 101.869169
F 28.963027 28.298423 123.698277
F 28.963027 51.451681 14.552740
F 28.963027 51.451681 36.381847
F 28.963027 51.451681 58.210955
F 28.963027 51.451681 80.040062
F 28.963027 51.451681 101.869169
F 28.963027 51.451681 123.698277
F 2.227924 12.862918 14.552739
F 2.227924 12.862918 36.381846
F 2.227924 12.862918 58.210954
F 2.227924 12.862918 80.040061
F 2.227924 12.862918 101.869169
F 2.227924 12.862918 123.698276
F 2.227924 36.016175 14.552739
F 2.227924 36.016175 36.381846
F 2.227924 36.016175 58.210954
F 2.227924 36.016175 80.040061
F 2.227924 36.016175 101.869169
F 2.227924 36.016175 123.698276
F 2.227924 59.169433 14.552739
F 2.227924 59.169433 36.381846
F 2.227924 59.169433 58.210954
F 2.227924 59.169433 80.040061
F 2.227924 59.169433 101.869169
F 2.227924 59.169433 123.698276
F 28.963027 12.862918 14.552739
F 28.963027 12.862918 36.381846
F 28.963027 12.862918 58.210954
F 28.963027 12.862918 80.040061
F 28.963027 12.862918 101.869169
F 28.963027 12.862918 123.698276
F 28.963027 36.016175 14.552739
F 28.963027 36.016175 36.381846
F 28.963027 36.016175 58.210954
F 28.963027 36.016175 80.040061
F 28.963027 36.016175 101.869169
F 28.963027 36.016175 123.698276
F 28.963027 59.169433 14.552739
F 28.963027 59.169433 36.381846
F 28.963027 59.169433 58.210954
F 28.963027 59.169433 80.040061
F 28.963027 59.169433 101.869169
F 28.963027 59.169433 123.698276
F 2.227924 20.580673 14.552740
F 2.227924 20.580673 36.381847
F 2.227924 20.580673 58.210954
F 2.227924 20.580673 80.040062
F 2.227924 20.580673 101.869169
F 2.227924 20.580673 123.698277
F 2.227924 43.733931 14.552740
F 2.227924 43.733931 36.381847
F 2.227924 43.733931 58.210954
F 2.227924 43.733931 80.040062
F 2.227924 43.733931 101.869169
F 2.227924 43.733931 123.698277
F 2.227924 66.887188 14.552740
F 2.227924 66.887188 36.381847
F 2.227924 66.887188 58.210954
F 2.227924 66.887188 80.040062
F 2.227924 66.887188 101.869169
F 2.227924 66.887188 123.698277
F 28.963027 20.580673 14.552740
F 28.963027 20.580673 36.381847
F 28.963027 20.580673 58.210954
F 28.963027 20.580673 80.040062
F 28.963027 20.580673 101.869169
F 28.963027 20.580673 123.698277
F 28.963027 43.733931 14.552740
F 28.963027 43.733931 36.381847
F 28.963027 43.733931 58.210954
F 28.963027 43.733931 80.040062
F 28.963027 43.733931 101.869169
F 28.963027 43.733931 123.698277
F 28.963027 66.887188 14.552740
F 28.963027 66.887188 36.381847
F 28.963027 66.887188 58.210954
F 28.963027 66.887188 80.040062
F 28.963027 66.887188 101.869169
F 28.963027 66.887188 123.698277
F 11.139621 5.145165 14.552739
F 11.139621 5.145165 36.381847
F 11.139621 5.145165 58.210954
F 11.139621 5.145165 80.040062
F 11.139621 5.145165 101.869169
F 11.139621 5.145165 123.698276
F 11.139621 28.298422 14.552739
F 11.139621 28.298422 36.381847
F 11.139621 28.298422 58.210954
F 11.139621 28.298422 80.040062
F 11.139621 28.298422 101.869169
F 11.139621 28.298422 123.698276
F 11.139621 51.451680 14.552739
F 11.139621 51.451680 36.381847
F 11.139621 51.451680 58.210954
F 11.139621 51.451680 80.040062
F 11.139621 51.451680 101.869169
F 11.139621 51.451680 123.698276
F 37.874724 5.145165 14.552739
F 37.874724 5.145165 36.381847
F 37.874724 5.145165 58.210954
F 37.874724 5.145165 80.040062
F 37.874724 5.145165 101.869169
F 37.874724 5.145165 123.698276
F 37.874724 28.298422 14.552739
F 37.874724 28.298422 36.381847
F 37.874724 28.298422 58.210954
F 37.874724 28.298422 80.040062
F 37.874724 28.298422 101.869169
F 37.874724 28.298422 123.698276
F 37.874724 51.451680 14.552739
F 37.874724 51.451680 36.381847
F 37.874724 51.451680 58.210954
F 37.874724 51.451680 80.040062
F 37.874724 51.451680 101.869169
F 37.874724 51.451680 123.698276
F 11.139621 12.862917 14.552738
F 11.139621 12.862917 36.381846
F 11.139621 12.862917 58.210953
F 11.139621 12.862917 80.040061
F 11.139621 12.862917 101.869168
F 11.139621 12.862917 123.698275
F 11.139621 36.016174 14.552738
F 11.139621 36.016174 36.381846
F 11.139621 36.016174 58.210953
F 11.139621 36.016174 80.040061
F 11.139621 36.016174 101.869168
F 11.139621 36.016174 123.698275
F 11.139621 59.169432 14.552738
F 11.139621 59.169432 36.381846
F 11.139621 59.169432 58.210953
F 11.139621 59.169432 80.040061
F 11.139621 59.169432 101.869168
F 11.139621 59.169432 123.698275
F 37.874724 12.862917 14.552738
F 37.874724 12.862917 36.381846
F 37.874724 12.862917 58.210953
F 37.874724 12.862917 80.040061
F 37.874724 12.862917 101.869168
F 37.874724 12.862917 123.698275
F 37.874724 36.016174 14.552738
F 37.874724 36.016174 36.381846
F 37.874724 36.016174 58.210953
F 37.874724 36.016174 80.040061
F 37.874724 36.016174 101.869168
F 37.874724 36.016174 123.698275
F 37.874724 59.169432 14.552738
F 37.874724 59.169432 36.381846
F 37.874724 59.169432 58.210953
F 37.874724 59.169432 80.040061
F 37.874724 59.169432 101.869168
F 37.874724 59.169432 123.698275
F 11.139621 20.580672 14.552739
F 11.139621 20.580672 36.381847
F 11.139621 20.580672 58.210954
F 11.139621 20.580672 80.040061
F 11.139621 20.580672 101.869169
F 11.139621 20.580672 123.698276
F 11.139621 43.733930 14.552739
F 11.139621 43.733930 36.381847
F 11.139621 43.733930 58.210954
F 11.139621 43.733930 80.040061
F 11.139621 43.733930 101.869169
F 11.139621 43.733930 123.698276
F 11.139621 66.887187 14.552739
F 11.139621 66.887187 36.381847
F 11.139621 66.887187 58.210954
F 11.139621 66.887187 80.040061
F 11.139621 66.887187 101.869169
F 11.139621 66.887187 123.698276
F 37.874724 20.580672 14.552739
F 37.874724 20.580672 36.381847
F 37.874724 20.580672 58.210954
F 37.874724 20.580672 80.040061
F 37.874724 20.580672 101.869169
F 37.874724 20.580672 123.698276
F 37.874724 43.733930 14.552739
F 37.874724 43.733930 36.381847
F 37.874724 43.733930 58.210954
F 37.874724 43.733930 80.040061
F 37.874724 43.733930 101.869169
F 37.874724 43.733930 123.698276
F 37.874724 66.887187 14.552739
F 37.874724 66.887187 36.381847
F 37.874724 66.887187 58.210954
F 37.874724 66.887187 80.040061
F 37.874724 66.887187 101.869169
F 37.874724 66.887187 123.698276
F 20.051328 5.145164 14.552739
F 20.051328 5.145164 36.381846
F 20.051328 5.145164 58.210954
F 20.051328 5.145164 80.040061
F 20.051328 5.145164 101.869168
F 20.051328 5.145164 123.698276
F 20.051328 28.298422 14.552739
F 20.051328 28.298422 36.381846
F 20.051328 28.298422 58.210954
F 20.051328 28.298422 80.040061
F 20.051328 28.298422 101.869168
F 20.051328 28.298422 123.698276
F 20.051328 51.451679 14.552739
F 20.051328 51.451679 36.381846
F 20.051328 51.451679 58.210954
F 20.051328 51.451679 80.040061
F 20.051328 51.451679 101.869168
F 20.051328 51.451679 123.698276
F 46.786431 5.145164 14.552739
F 46.786431 5.145164 36.381846
F 46.786431 5.145164 58.210954
F 46.786431 5.145164 80.040061
F 46.786431 5.145164 101.869168
F 46.786431 5.145164 123.698276
F 46.786431 28.298422 14.552739
F 46.786431 28.298422 36.381846
F 46.786431 28.298422 58.210954
F 46.786431 28.298422 80.040061
F 46.786431 28.298422 101.869168
F 46.786431 28.298422 123.698276
F 46.786431 51.451679 14.552739
F 46.786431 51.451679 36.381846
F 46.786431 51.451679 58.210954
F 46.786431 51.451679 80.040061
F 46.786431 51.451679 101.869168
F 46.786431 51.451679 123.698276
F 20.051328 12.862916 14.552738
F 20.051328 12.862916 36.381845
F 20.051328 12.862916 58.210953
F 20.051328 12.862916 80.040060
F 20.051328 12.862916 101.869167
F 20.051328 12.862916 123.698275
F 20.051328 36.016174 14.552738
F 20.051328 36.016174 36.381845
F 20.051328 36.016174 58.210953
F 20.051328 36.016174 80.040060
F 20.051328 36.016174 101.869167
F 20.051328 36.016174 123.698275
F 20.051328 59.169431 14.552738
F 20.051328 59.169431 36.381845
F 20.051328 59.169431 58.210953
F 20.051328 59.169431 80.040060
F 20.051328 59.169431 101.869167
F 20.051328 59.169431 123.698275
F 46.786431 12.862916 14.552738
F 46.786431 12.862916 36.381845
F 46.786431 12.862916 58.210953
F 46.786431 12.862916 80.040060
F 46.786431 12.862916 101.869167
F 46.786431 12.862916 123.698275
F 46.786431 36.016174 14.552738
F 46.786431 36.016174 36.381845
F 46.786431 36.016174 58.210953
F 46.786431 36.016174 80.040060
F 46.786431 36.016174 101.869167
F 46.786431 36.016174 123.698275
F 46.786431 59.169431 14.552738
F 46.786431 59.169431 36.381845
F 46.786431 59.169431 58.210953
F 46.786431 59.169431 80.040060
F 46.786431 59.169431 101.869167
F 46.786431 59.169431 123.698275
F 20.051328 20.580672 14.552739
F 20.051328 20.580672 36.381846
F 20.051328 20.580672 58.210953
F 20.051328 20.580672 80.040061
F 20.051328 20.580672 101.869168
F 20.051328 20.580672 123.698276
F 20.051328 43.733929 14.552739
F 20.051328 43.733929 36.381846
F 20.051328 43.733929 58.210953
F 20.051328 43.733929 80.040061
F 20.051328 43.733929 101.869168
F 20.051328 43.733929 123.698276
F 20.051328 66.887187 14.552739
F 20.051328 66.887187 36.381846
F 20.051328 66.887187 58.210953
F 20.051328 66.887187 80.040061
F 20.051328 66.887187 101.869168
F 20.051328 66.887187 123.698276
F 46.786431 20.580672 14.552739
F 46.786431 20.580672 36.381846
F 46.786431 20.580672 58.210953
F 46.786431 20.580672 80.040061
F 46.786431 20.580672 101.869168
F 46.786431 20.580672 123.698276
F 46.786431 43.733929 14.552739
F 46.786431 43.733929 36.381846
F 46.786431 43.733929 58.210953
F 46.786431 43.733929 80.040061
F 46.786431 43.733929 101.869168
F 46.786431 43.733929 123.698276
F 46.786431 66.887187 14.552739
F 46.786431 66.887187 36.381846
F 46.786431 66.887187 58.210953
F 46.786431 66.887187 80.040061
F 46.786431 66.887187 101.869168
F 46.786431 66.887187 123.698276
F 2.227936 5.145165 17.281377
F 2.227936 5.145165 39.110484
F 2.227936 5.145165 60.939592
F 2.227936 5.145165 82.768699
F 2.227936 5.145165 104.597806
F 2.227936 5.145165 126.426914
F 2.227936 28.298423 17.281377
F 2.227936 28.298423 39.110484
F 2.227936 28.298423 60.939592
F 2.227936 28.298423 82.768699
F 2.227936 28.298423 104.597806
F 2.227936 28.298423 126.426914
F 2.227936 51.451680 17.281377
F 2.227936 51.451680 39.110484
F 2.227936 51.451680 60.939592
F 2.227936 51.451680 82.768699
F 2.227936 51.451680 104.597806
F 2.227936 51.451680 126.426914
F 28.963039 5.145165 17.281377
F 28.963039 5.145165 39.110484
F 28.963039 5.145165 60.939592
F 28.963039 5.145165 82.768699
F 28.963039 5.145165 104.597806
F 28.963039 5.145165 126.426914
F 28.963039 28.298423 17.281377
F 28.963039 28.298423 39.110484
F 28.963039 28.298423 60.939592
F 28.963039 28.298423 82.768699
F 28.963039 28.298423 104.597806
F 28.963039 28.298423 126.426914
F 28.963039 51.451680 17.281377
F 28.963039 51.451680 39.110484
F 28.963039 51.451680 60.939592
F 28.963039 51.451680 82.768699
F 28.963039 51.451680 104.597806
F 28.963039 51.451680 126.426914
F 2.227936 12.862917 17.281378
F 2.227936 12.862917 39.110485
F 2.227936 12.862917 60.939593
F 2.227936 12.862917 82.768700
F 2.227936 12.862917 104.597807
F 2.227936 12.862917 126.426915
F 2.227936 36.016175 17.281378
F 2.227936 36.016175 39.110485
F 2.227936 36.016175 60.939593
F 2.227936 36.016175 82.768700
F 2.227936 36.016175 104.597807
F 2.227936 36.016175 126.426915
F 2.227936 59.169432 17.281378
F 2.227936 59.169432 39.110485
F 2.227936 59.169432 60.939593
F 2.227936 59.169432 82.768700
F 2.227936 59.169432 104.597807
F 2.227936 59.169432 126.426915
F 28.963039 12.862917 17.281378
F 28.963039 12.862917 39.110485
F 28.963039 12.862917 60.939593
F 28.963039 12.862917 82.768700
F 28.963039 12.862917 104.597807
F 28.963039 12.862917 126.426915
F 28.963039 36.016175 17.281378
F 28.963039 36.016175 39.110485
F 28.963039 36.016175 60.939593
F 28.963039 36.016175 82.768700
F 28.963039 36.016175 104.597807
F 28.963039 36.016175 126.426915
F 28.963039 59.169432 17.281378
F 28.963039 59.169432 39.110485
F 28.963039 59.169432 60.939593
F 28.963039 59.169432 82.768700
F 28.963039 59.169432 104.597807
F 28.963039 59.169432 126.426915
F 2.227936 20.580673 17.281377
F 2.227936 20.580673 39.110485
F 2.227936 20.580673 60.939592
F 2.227936 20.580673 82.768699
F 2.227936 20.580673 104.597807
F 2.227936 20.580673 126.426914
F 2.227936 43.733930 17.281377
F 2.227936 43.733930 39.110485
F 2.227936 43.733930 60.939592
F 2.227936 43.733930 82.768699
F 2.227936 43.733930 104.597807
F 2.227936 43.733930 126.426914
F 2.227936 66.887188 17.281377
F 2.227936 66.887188 39.110485
F 2.227936 66.887188 60.939592
F 2.227936 66.887188 82.768699
F 2.227936 66.887188 104.597807
F 2.227936 66.887188 126.426914
F 28.963039 20.580673 17.281377
F 28.963039 20.580673 39.110485
F 28.963039 20.580673 60.939592
F 28.963039 20.580673 82.768699
F 28.963039 20.580673 104.597807
F 28.963039 20.580673 126.426914
F 28.963039 43.733930 17.281377
F 28.963039 43.733930 39.110485
F 28.963039 43.733930 60.939592
F 28.963039 43.733930 82.768699
F 28.963039 43.733930 104.597807
F 28.963039 43.733930 126.426914
F 28.963039 66.887188 17.281377
F 28.963039 66.887188 39.110485
F 28.963039 66.887188 60.939592
F 28.963039 66.887188 82.768699
F 28.963039 66.887188 104.597807
F 28.963039 66.887188 126.426914
F 11.139634 5.145165 17.281377
F 11.139634 5.145165 39.110485
F 11.139634 5.145165 60.939592
F 11.139634 5.145165 82.768699
F 11.139634 5.145165 104.597807
F 11.139634 5.145165 126.426914
F 11.139634 28.298422 17.281377
F 11.139634 28.298422 39.110485
F 11.139634 28.298422 60.939592
F 11.139634 28.298422 82.768699
F 11.139634 28.298422 104.597807
F 11.139634 28.298422 126.426914
F 11.139634 51.451680 17.281377
F 11.139634 51.451680 39.110485
F 11.139634 51.451680 60.939592
F 11.139634 51.451680 82.768699
F 11.139634 51.451680 104.597807
F 11.139634 51.451680 126.426914
F 37.874737 5.145165 17.281377
F 37.874737 5.145165 39.110485
F 37.874737 5.145165 60.939592
F 37.874737 5.145165 82.768699
F 37.874737 5.145165 104.597807
F 37.874737 5.145165 126.426914
F 37.874737 28.298422 17.281377
F 37.874737 28.298422 39.110485
F 37.874737 28.298422 60.939592
F 37.874737 28.298422 82.768699
F 37.874737 28.298422 104.597807
F 37.874737 28.298422 126.426914
F 37.874737 51.451680 17.281377
F 37.874737 51.451680 39.110485
F 37.874737 51.451680 60.939592
F 37.874737 51.451680 82.768699
F 37.874737 51.451680 104.597807
F 37.874737 51.451680 126.426914
F 11.139634 12.862917 17.281378
F 11.139634 12.862917 39.110486
F 11.139634 12.862917 60.939593
F 11.139634 12.862917 82.768700
F 11.139634 12.862917 104.597808
F 11.139634 12.862917 126.426915
F 11.139634 36.016175 17.281378
F 11.139634 36.016175 39.110486
F 11.139634 36.016175 60.939593
F 11.139634 36.016175 82.768700
F 11.139634 36.016175 104.597808
F 11.139634 36.016175 126.426915
F 11.139634 59.169432 17.281378
F 11.139634 59.169432 39.110486
F 11.139634 59.169432 60.939593
F 11.139634 59.169432 82.768700
F 11.139634 59.169432 104.597808
F 11.139634 59.169432 126.426915
F 37.874737 12.862917 17.281378
F 37.874737 12.862917 39.110486
F 37.874737 12.862917 60.939593
F 37.874737 12.862917 82.768700
F 37.874737 12.862917 104.597808
F 37.874737 12.862917 126.426915
F 37.874737 36.016175 17.281378
F 37.874737 36.016175 39.110486
F 37.874737 36.016175 60.939593
F 37.874737 36.016175 82.768700
F 37.874737 36.016175 104.597808
F 37.874737 36.016175 126.426915
F 37.874737 59.169432 17.281378
F 37.874737 59.169432 39.110486
F 37.874737 59.169432 60.939593
F 37.874737 59.169432 82.768700
F 37.874737 59.169432 104.597808
F 37.874737 59.169432 126.426915
F 11.139634 20.580672 17.281378
F 11.139634 20.580672 39.110485
F 11.139634 20.580672 60.939592
F 11.139634 20.580672 82.768700
F 11.139634 20.580672 104.597807
F 11.139634 20.580672 126.426915
F 11.139634 43.733930 17.281378
F 11.139634 43.733930 39.110485
F 11.139634 43.733930 60.939592
F 11.139634 43.733930 82.768700
F 11.139634 43.733930 104.597807
F 11.139634 43.733930 126.426915
F 11.139634 66.887187 17.281378
F 11.139634 66.887187 39.110485
F 11.139634 66.887187 60.939592
F 11.139634 66.887187 82.768700
F 11.139634 66.887187 104.597807
F 11.139634 66.887187 126.426915
F 37.874737 20.580672 17.281378
F 37.874737 20.580672 39.110485
F 37.874737 20.580672 60.939592
F 37.874737 20.580672 82.768700
F 37.874737 20.580672 104.597807
F 37.874737 20.580672 126.426915
F 37.874737 43.733930 17.281378
F 37.874737 43.733930 39.110485
F 37.874737 43.733930 60.939592
F 37.874737 43.733930 82.768700
F 37.874737 43.733930 104.597807
F 37.874737 43.733930 126.426915
F 37.874737 66.887187 17.281378
F 37.874737 66.887187 39.110485
F 37.874737 66.887187 60.939592
F 37.874737 66.887187 82.768700
F 37.874737 66.887187 104.597807
F 37.874737 66.887187 126.426915
F 20.051339 5.145164 17.281378
F 20.051339 5.145164 39.110485
F 20.051339 5.145164 60.939593
F 20.051339 5.145164 82.768700
F 20.051339 5.145164 104.597807
F 20.051339 5.145164 126.426915
F 20.051339 28.298422 17.281378
F 20.051339 28.298422 39.110485
F 20.051339 28.298422 60.939593
F 20.051339 28.298422 82.768700
F 20.051339 28.298422 104.597807
F 20.051339 28.298422 126.426915
F 20.051339 51.451679 17.281378
F 20.051339 51.451679 39.110485
F 20.051339 51.451679 60.939593
F 20.051339 51.451679 82.768700
F 20.051339 51.451679 104.597807
F 20.051339 51.451679 126.426915
F 46.786443 5.145164 17.281378
F 46.786443 5.145164 39.110485
F 46.786443 5.145164 60.939593
F 46.786443 5.145164 82.768700
F 46.786443 5.145164 104.597807
F 46.786443 5.145164 126.426915
F 46.786443 28.298422 17.281378
F 46.786443 28.298422 39.110485
F 46.786443 28.298422 60.939593
F 46.786443 28.298422 82.768700
F 46.786443 28.298422 104.597807
F 46.786443 28.298422 126.426915
F 46.786443 51.451679 17.281378
F 46.786443 51.451679 39.110485
F 46.786443 51.451679 60.939593
F 46.786443 51.451679 82.768700
F 46.786443 51.451679 104.597807
F 46.786443 51.451679 126.426915
F 20.051339 12.862917 17.281379
F 20.051339 12.862917 39.110486
F 20.051339 12.862917 60.939593
F 20.051339 12.862917 82.768701
F 20.051339 12.862917 104.597808
F 20.051339 12.862917 126.426916
F 20.051339 36.016174 17.281379
F 20.051339 36.016174 39.110486
F 20.051339 36.016174 60.939593
F 20.051339 36.016174 82.768701
F 20.051339 36.016174 104.597808
F 20.051339 36.016174 126.426916
F 20.051339 59.169432 17.281379
F 20.051339 59.169432 39.110486
F 20.051339 59.169432 60.939593
F 20.051339 59.169432 82.768701
F 20.051339 59.169432 104.597808
F 20.051339 59.169432 126.426916
F 46.786443 12.862917 17.281379
F 46.786443 12.862917 39.110486
F 46.786443 12.862917 60.939593
F 46.786443 12.862917 82.768701
F 46.786443 12.862917 104.597808
F 46.786443 12.862917 126.426916
F 46.786443 36.016174 17.281379
F 46.786443 36.016174 39.110486
F 46.786443 36.016174 60.939593
F 46.786443 36.016174 82.768701
F 46.786443 36.016174 104.597808
F 46.786443 36.016174 126.426916
F 46.786443 59.169432 17.281379
F 46.786443 59.169432 39.110486
F 46.786443 59.169432 60.939593
F 46.786443 59.169432 82.768701
F 46.786443 59.169432 104.597808
F 46.786443 59.169432 126.426916
[truncated: 594,066 more chars]
