# Supplementary material for: Molecular-resolution imaging of ice crystallized from liquid water by cryogenic liquid-cell TEM
Source: Nat Commun. 2025 Sep 25;16:8342. doi: 10.1038/s41467-025-62451-0 (PMC12462463; doi:10.1038/s41467-025-62451-0)
Supplement: Supplementary file 9 — Supplementary Data 1 [file 41467_2025_62451_MOESM9_ESM.zip › supercell_4_3_6/0.0/minimized.xyz]

31104
F31104
F 0.000014 1.286287 2.728632
F 0.000014 9.004015 2.728632
F 0.000014 16.721749 2.728632
F 8.911686 1.286287 2.728632
F 8.911686 9.004015 2.728632
F 8.911686 16.721749 2.728633
F 17.823365 1.286286 2.728633
F 17.823365 9.004014 2.728633
F 17.823365 16.721749 2.728634
F 0.000000 3.858864 6.366806
F 26.735029 3.858864 6.366806
F 0.000000 11.576593 6.366806
F 26.735029 11.576593 6.366806
F 8.911670 3.858864 6.366807
F 8.911670 11.576593 6.366807
F 17.823352 3.858865 6.366808
F 17.823352 11.576594 6.366808
F 0.000012 3.858864 3.638177
F 0.000012 11.576593 3.638177
F 8.911683 3.858864 3.638177
F 8.911683 11.576593 3.638177
F 17.823364 3.858865 3.638176
F 17.823364 11.576594 3.638176
F 0.000002 1.286287 0.000002
F 0.000002 9.004015 0.000002
F 0.000002 16.721750 0.000001
F 8.911673 1.286287 0.000002
F 8.911673 9.004015 0.000002
F 8.911673 16.721749 0.000001
F 17.823353 1.286286 0.000001
F 17.823353 9.004014 0.000001
F 17.823353 16.721748 0.000000
F 2.227932 7.717729 3.638177
F 2.227932 15.435461 3.638176
F 24.507114 15.435460 20.919505
F 11.139605 7.717729 3.638177
F 11.139605 15.435460 3.638176
F 24.507114 7.717729 20.919504
F 20.051286 7.717729 3.638176
F 20.051286 15.435461 3.638175
F 20.051286 0.000001 3.638176
F 2.227918 5.145152 0.000003
F 2.227918 12.862883 0.000002
F 11.139590 5.145151 0.000002
F 11.139590 12.862882 0.000001
F 20.051273 5.145150 0.000001
F 20.051273 12.862881 0.000001
F 2.227930 5.145151 2.728631
F 2.227930 12.862882 2.728632
F 11.139603 5.145151 2.728632
F 11.139603 12.862882 2.728633
F 20.051284 5.145150 2.728632
F 20.051284 12.862882 2.728633
F 2.227920 7.717728 6.366806
F 2.227920 15.435460 6.366807
F 15.595432 0.000001 20.919505
F 11.139592 7.717729 6.366807
F 11.139592 15.435461 6.366808
F 15.595432 15.435461 20.919506
F 20.051274 7.717730 6.366807
F 20.051274 15.435461 6.366808
F 20.051274 0.000001 6.366807
F 4.455850 1.286287 2.728632
F 4.455850 9.004015 2.728632
F 4.455850 16.721749 2.728633
F 13.367525 1.286286 2.728632
F 13.367525 9.004015 2.728632
F 13.367525 16.721749 2.728633
F 22.279206 1.286286 2.728632
F 22.279206 9.004015 2.728632
F 22.279206 16.721749 2.728633
F 4.455835 3.858864 6.366806
F 4.455835 11.576593 6.366806
F 13.367510 3.858865 6.366807
F 13.367510 11.576594 6.366807
F 22.279193 3.858864 6.366807
F 22.279193 11.576593 6.366807
F 4.455848 3.858864 3.638177
F 4.455848 11.576593 3.638177
F 13.367523 3.858865 3.638176
F 13.367523 11.576594 3.638176
F 22.279204 3.858864 3.638177
F 22.279204 11.576593 3.638176
F 4.455837 1.286287 0.000002
F 4.455837 9.004016 0.000002
F 4.455837 16.721750 0.000001
F 13.367512 1.286286 0.000002
F 13.367512 9.004014 0.000002
F 13.367512 16.721749 0.000001
F 22.279194 1.286286 0.000002
F 22.279194 9.004014 0.000002
F 22.279194 16.721749 0.000001
F 6.683768 7.717729 3.638177
F 6.683768 15.435460 3.638176
F 15.595432 7.717730 20.919505
F 15.595445 7.717729 3.638176
F 15.595445 15.435461 3.638175
F 15.595445 0.000001 3.638176
F 24.507125 7.717729 3.638177
F 24.507125 15.435460 3.638176
F 6.683755 15.435460 20.919505
F 6.683753 5.145151 0.000003
F 6.683753 12.862883 0.000002
F 15.595431 5.145150 0.000001
F 15.595431 12.862881 0.000000
F 24.507112 5.145151 0.000002
F 24.507112 12.862882 0.000001
F 6.683766 5.145151 2.728632
F 6.683766 12.862882 2.728632
F 15.595443 5.145150 2.728633
F 15.595443 12.862882 2.728633
F 24.507123 5.145151 2.728631
F 24.507123 12.862882 2.728632
F 6.683755 7.717728 6.366806
F 6.683755 15.435460 6.366807
F 6.683755 7.717728 20.919504
F 15.595432 7.717730 6.366807
F 15.595432 15.435461 6.366808
F 15.595432 0.000001 6.366807
F 24.507114 7.717729 6.366806
F 24.507114 15.435460 6.366807
F 24.507123 12.862882 17.281330
F 0.000014 1.286287 10.004981
F 0.000014 9.004015 10.004981
F 0.000014 16.721749 10.004981
F 8.911686 1.286287 10.004981
F 8.911686 9.004015 10.004981
F 8.911686 16.721749 10.004982
F 17.823365 1.286286 10.004982
F 17.823365 9.004014 10.004982
F 17.823365 16.721749 10.004983
F 0.000000 3.858864 13.643154
F 26.735029 3.858864 13.643154
F 0.000000 11.576593 13.643155
F 26.735029 11.576593 13.643155
F 8.911670 3.858864 13.643155
F 8.911670 11.576593 13.643155
F 17.823352 3.858865 13.643156
F 17.823352 11.576594 13.643156
F 0.000012 3.858864 10.914525
F 0.000012 11.576593 10.914525
F 8.911683 3.858864 10.914525
F 8.911683 11.576593 10.914525
F 17.823364 3.858865 10.914524
F 17.823364 11.576594 10.914524
F 0.000002 1.286287 7.276351
F 0.000002 9.004015 7.276351
F 0.000002 16.721750 7.276350
F 8.911673 1.286287 7.276351
F 8.911673 9.004015 7.276351
F 8.911673 16.721749 7.276350
F 17.823353 1.286286 7.276350
F 17.823353 9.004014 7.276350
F 17.823353 16.721748 7.276349
F 2.227932 7.717729 10.914525
F 2.227932 15.435461 10.914524
F 24.507123 5.145151 17.281329
F 11.139605 7.717729 10.914525
F 11.139605 15.435460 10.914524
F 15.595443 12.862882 17.281331
F 20.051286 7.717729 10.914524
F 20.051286 15.435461 10.914523
F 20.051286 0.000001 10.914524
F 2.227918 5.145152 7.276351
F 2.227918 12.862883 7.276350
F 11.139590 5.145151 7.276351
F 11.139590 12.862882 7.276350
F 20.051273 5.145150 7.276350
F 20.051273 12.862881 7.276349
F 2.227930 5.145151 10.004980
F 2.227930 12.862882 10.004981
F 11.139603 5.145151 10.004981
F 11.139603 12.862882 10.004982
F 20.051284 5.145150 10.004981
F 20.051284 12.862882 10.004982
F 2.227920 7.717728 13.643154
F 2.227920 15.435460 13.643155
F 15.595443 5.145150 17.281330
F 11.139592 7.717729 13.643155
F 11.139592 15.435461 13.643156
F 6.683766 12.862882 17.281330
F 20.051274 7.717730 13.643156
F 20.051274 15.435461 13.643157
F 20.051274 0.000001 13.643156
F 4.455850 1.286287 10.004981
F 4.455850 9.004015 10.004981
F 4.455850 16.721749 10.004982
F 13.367525 1.286286 10.004981
F 13.367525 9.004015 10.004981
F 13.367525 16.721749 10.004982
F 22.279206 1.286286 10.004981
F 22.279206 9.004015 10.004981
F 22.279206 16.721749 10.004982
F 4.455835 3.858864 13.643155
F 4.455835 11.576593 13.643155
F 13.367510 3.858865 13.643156
F 13.367510 11.576594 13.643156
F 22.279193 3.858864 13.643155
F 22.279193 11.576593 13.643155
F 4.455848 3.858864 10.914525
F 4.455848 11.576593 10.914525
F 13.367523 3.858865 10.914524
F 13.367523 11.576594 10.914524
F 22.279204 3.858864 10.914525
F 22.279204 11.576593 10.914525
F 4.455837 1.286287 7.276351
F 4.455837 9.004016 7.276351
F 4.455837 16.721750 7.276350
F 13.367512 1.286286 7.276350
F 13.367512 9.004014 7.276350
F 13.367512 16.721749 7.276350
F 22.279194 1.286286 7.276351
F 22.279194 9.004014 7.276351
F 22.279194 16.721749 7.276350
F 6.683768 7.717729 10.914525
F 6.683768 15.435460 10.914524
F 6.683766 5.145151 17.281329
F 15.595445 7.717729 10.914524
F 15.595445 15.435461 10.914523
F 15.595445 0.000001 10.914524
F 24.507125 7.717729 10.914525
F 24.507125 15.435460 10.914524
F 24.507112 12.862882 14.552699
F 6.683753 5.145151 7.276351
F 6.683753 12.862883 7.276350
F 15.595431 5.145150 7.276350
F 15.595431 12.862881 7.276349
F 24.507112 5.145151 7.276351
F 24.507112 12.862882 7.276350
F 6.683766 5.145151 10.004981
F 6.683766 12.862882 10.004981
F 15.595443 5.145150 10.004982
F 15.595443 12.862882 10.004982
F 24.507123 5.145151 10.004980
F 24.507123 12.862882 10.004981
F 6.683755 7.717728 13.643155
F 6.683755 15.435460 13.643156
F 24.507112 5.145151 14.552700
F 15.595432 7.717730 13.643156
F 15.595432 15.435461 13.643157
F 15.595432 0.000001 13.643156
F 24.507114 7.717729 13.643155
F 24.507114 15.435460 13.643156
F 15.595431 12.862881 14.552698
F 0.000014 1.286287 17.281329
F 0.000014 9.004015 17.281329
F 0.000014 16.721749 17.281330
F 8.911686 1.286287 17.281329
F 8.911686 9.004015 17.281329
F 8.911686 16.721749 17.281330
F 17.823365 1.286286 17.281330
F 17.823365 9.004014 17.281330
F 17.823365 16.721749 17.281331
F 0.000000 3.858864 20.919504
F 26.735029 3.858864 20.919504
F 0.000000 11.576593 20.919504
F 26.735029 11.576593 20.919504
F 8.911670 3.858864 20.919504
F 8.911670 11.576593 20.919504
F 17.823352 3.858865 20.919505
F 17.823352 11.576594 20.919505
F 0.000012 3.858864 18.190875
F 0.000012 11.576593 18.190874
F 8.911683 3.858864 18.190874
F 8.911683 11.576593 18.190874
F 17.823364 3.858865 18.190873
F 17.823364 11.576594 18.190873
F 0.000002 1.286287 14.552700
F 0.000002 9.004015 14.552700
F 0.000002 16.721750 14.552699
F 8.911673 1.286287 14.552700
F 8.911673 9.004015 14.552700
F 8.911673 16.721749 14.552699
F 17.823353 1.286286 14.552698
F 17.823353 9.004014 14.552698
F 17.823353 16.721748 14.552698
F 2.227932 7.717729 18.190875
F 2.227932 15.435461 18.190874
F 15.595431 5.145150 14.552699
F 11.139605 7.717729 18.190875
F 11.139605 15.435460 18.190873
F 6.683753 12.862883 14.552699
F 20.051286 7.717729 18.190874
F 20.051286 15.435461 18.190873
F 20.051286 0.000001 18.190874
F 2.227918 5.145152 14.552700
F 2.227918 12.862883 14.552699
F 11.139590 5.145151 14.552699
F 11.139590 12.862882 14.552698
F 20.051273 5.145150 14.552699
F 20.051273 12.862881 14.552698
F 2.227930 5.145151 17.281329
F 2.227930 12.862882 17.281330
F 11.139603 5.145151 17.281329
F 11.139603 12.862882 17.281330
F 20.051284 5.145150 17.281330
F 20.051284 12.862882 17.281331
F 2.227920 7.717728 20.919504
F 2.227920 15.435460 20.919505
F 6.683753 5.145151 14.552700
F 11.139592 7.717729 20.919504
F 11.139592 15.435461 20.919505
F 24.507125 15.435460 18.190874
F 20.051274 7.717730 20.919505
F 20.051274 15.435461 20.919506
F 20.051274 0.000001 20.919505
F 4.455850 1.286287 17.281329
F 4.455850 9.004015 17.281329
F 4.455850 16.721749 17.281330
F 13.367525 1.286286 17.281330
F 13.367525 9.004015 17.281330
F 13.367525 16.721749 17.281330
F 22.279206 1.286286 17.281330
F 22.279206 9.004015 17.281330
F 22.279206 16.721749 17.281330
F 4.455835 3.858864 20.919504
F 4.455835 11.576593 20.919504
F 13.367510 3.858865 20.919505
F 13.367510 11.576594 20.919505
F 22.279193 3.858864 20.919504
F 22.279193 11.576593 20.919505
F 4.455848 3.858864 18.190875
F 4.455848 11.576593 18.190874
F 13.367523 3.858865 18.190874
F 13.367523 11.576594 18.190874
F 22.279204 3.858864 18.190874
F 22.279204 11.576593 18.190874
F 4.455837 1.286287 14.552700
F 4.455837 9.004016 14.552700
F 4.455837 16.721750 14.552699
F 13.367512 1.286286 14.552699
F 13.367512 9.004014 14.552699
F 13.367512 16.721749 14.552698
F 22.279194 1.286286 14.552699
F 22.279194 9.004014 14.552699
F 22.279194 16.721749 14.552698
F 6.683768 7.717729 18.190875
F 6.683768 15.435460 18.190874
F 24.507125 7.717729 18.190875
F 15.595445 7.717729 18.190874
F 15.595445 15.435461 18.190873
F 15.595445 0.000001 18.190874
F 0.000014 1.286287 24.557679
F 0.000014 9.004015 24.557679
F 0.000014 16.721749 24.557680
F 8.911686 1.286287 24.557679
F 8.911686 9.004015 24.557679
F 8.911686 16.721749 24.557680
F 17.823365 1.286286 24.557680
F 17.823365 9.004014 24.557680
F 17.823365 16.721749 24.557681
F 0.000000 3.858864 28.195854
F 26.735029 3.858864 28.195854
F 0.000000 11.576593 28.195854
F 26.735029 11.576593 28.195854
F 8.911670 3.858864 28.195854
F 8.911670 11.576593 28.195854
F 17.823352 3.858865 28.195855
F 17.823352 11.576594 28.195855
F 0.000012 3.858864 25.467224
F 0.000012 11.576593 25.467224
F 8.911683 3.858864 25.467224
F 8.911683 11.576593 25.467224
F 17.823364 3.858865 25.467223
F 17.823364 11.576594 25.467223
F 0.000002 1.286287 21.829050
F 0.000002 9.004015 21.829050
F 0.000002 16.721750 21.829049
F 8.911673 1.286287 21.829050
F 8.911673 9.004015 21.829050
F 8.911673 16.721749 21.829049
F 17.823353 1.286286 21.829048
F 17.823353 9.004014 21.829048
F 17.823353 16.721748 21.829048
F 2.227932 7.717729 25.467224
F 2.227932 15.435461 25.467223
F 24.507114 15.435460 42.748552
F 11.139605 7.717729 25.467224
F 11.139605 15.435460 25.467223
F 24.507114 7.717729 42.748551
F 20.051286 7.717729 25.467223
F 20.051286 15.435461 25.467222
F 20.051286 0.000001 25.467223
F 2.227918 5.145152 21.829050
F 2.227918 12.862883 21.829049
F 11.139590 5.145151 21.829049
F 11.139590 12.862882 21.829048
F 20.051273 5.145150 21.829049
F 20.051273 12.862881 21.829048
F 2.227930 5.145151 24.557679
F 2.227930 12.862882 24.557680
F 11.139603 5.145151 24.557679
F 11.139603 12.862882 24.557680
F 20.051284 5.145150 24.557680
F 20.051284 12.862882 24.557681
F 2.227920 7.717728 28.195854
F 2.227920 15.435460 28.195855
F 15.595432 0.000001 42.748552
F 11.139592 7.717729 28.195854
F 11.139592 15.435461 28.195855
F 15.595432 15.435461 42.748553
F 20.051274 7.717730 28.195855
F 20.051274 15.435461 28.195856
F 20.051274 0.000001 28.195855
F 4.455850 1.286287 24.557679
F 4.455850 9.004015 24.557679
F 4.455850 16.721749 24.557680
F 13.367525 1.286286 24.557680
F 13.367525 9.004015 24.557680
F 13.367525 16.721749 24.557680
F 22.279206 1.286286 24.557680
F 22.279206 9.004015 24.557680
F 22.279206 16.721749 24.557680
F 4.455835 3.858864 28.195854
F 4.455835 11.576593 28.195854
F 13.367510 3.858865 28.195855
F 13.367510 11.576594 28.195855
F 22.279193 3.858864 28.195854
F 22.279193 11.576593 28.195854
F 4.455848 3.858864 25.467224
F 4.455848 11.576593 25.467224
F 13.367523 3.858865 25.467224
F 13.367523 11.576594 25.467223
F 22.279204 3.858864 25.467224
F 22.279204 11.576593 25.467224
F 4.455837 1.286287 21.829050
F 4.455837 9.004016 21.829050
F 4.455837 16.721750 21.829049
F 13.367512 1.286286 21.829049
F 13.367512 9.004014 21.829049
F 13.367512 16.721749 21.829048
F 22.279194 1.286286 21.829049
F 22.279194 9.004014 21.829049
F 22.279194 16.721749 21.829048
F 6.683768 7.717729 25.467224
F 6.683768 15.435460 25.467223
F 15.595432 7.717730 42.748552
F 15.595445 7.717729 25.467224
F 15.595445 15.435461 25.467222
F 15.595445 0.000001 25.467223
F 24.507125 7.717729 25.467224
F 24.507125 15.435460 25.467223
F 6.683755 15.435460 42.748552
F 6.683753 5.145151 21.829050
F 6.683753 12.862883 21.829049
F 15.595431 5.145150 21.829049
F 15.595431 12.862881 21.829048
F 24.507112 5.145151 21.829050
F 24.507112 12.862882 21.829049
F 6.683766 5.145151 24.557679
F 6.683766 12.862882 24.557680
F 15.595443 5.145150 24.557680
F 15.595443 12.862882 24.557681
F 24.507123 5.145151 24.557679
F 24.507123 12.862882 24.557680
F 6.683755 7.717728 28.195854
F 6.683755 15.435460 28.195855
F 6.683755 7.717728 42.748551
F 15.595432 7.717730 28.195855
F 15.595432 15.435461 28.195856
F 15.595432 0.000001 28.195855
F 24.507114 7.717729 28.195854
F 24.507114 15.435460 28.195855
F 24.507123 12.862882 39.110377
F 0.000014 1.286287 31.834028
F 0.000014 9.004015 31.834028
F 0.000014 16.721749 31.834029
F 8.911686 1.286287 31.834028
F 8.911686 9.004015 31.834028
F 8.911686 16.721749 31.834029
F 17.823365 1.286286 31.834029
F 17.823365 9.004014 31.834029
F 17.823365 16.721749 31.834030
F 0.000000 3.858864 35.472202
F 26.735029 3.858864 35.472202
F 0.000000 11.576593 35.472202
F 26.735029 11.576593 35.472202
F 8.911670 3.858864 35.472202
F 8.911670 11.576593 35.472202
F 17.823352 3.858865 35.472203
F 17.823352 11.576594 35.472204
F 0.000012 3.858864 32.743573
F 0.000012 11.576593 32.743572
F 8.911683 3.858864 32.743572
F 8.911683 11.576593 32.743572
F 17.823364 3.858865 32.743571
F 17.823364 11.576594 32.743571
F 0.000002 1.286287 29.105398
F 0.000002 9.004015 29.105399
F 0.000002 16.721750 29.105398
F 8.911673 1.286287 29.105398
F 8.911673 9.004015 29.105398
F 8.911673 16.721749 29.105398
F 17.823353 1.286286 29.105397
F 17.823353 9.004014 29.105397
F 17.823353 16.721748 29.105396
F 2.227932 7.717729 32.743573
F 2.227932 15.435461 32.743572
F 24.507123 5.145151 39.110376
F 11.139605 7.717729 32.743572
F 11.139605 15.435460 32.743571
F 15.595443 12.862882 39.110378
F 20.051286 7.717729 32.743572
F 20.051286 15.435461 32.743571
F 20.051286 0.000001 32.743572
F 2.227918 5.145152 29.105399
F 2.227918 12.862883 29.105398
F 11.139590 5.145151 29.105398
F 11.139590 12.862882 29.105397
F 20.051273 5.145150 29.105398
F 20.051273 12.862881 29.105397
F 2.227930 5.145151 31.834028
F 2.227930 12.862882 31.834029
F 11.139603 5.145151 31.834028
F 11.139603 12.862882 31.834029
F 20.051284 5.145150 31.834029
F 20.051284 12.862882 31.834030
F 2.227920 7.717728 35.472202
F 2.227920 15.435460 35.472203
F 15.595443 5.145150 39.110377
F 11.139592 7.717729 35.472202
F 11.139592 15.435461 35.472203
F 6.683766 12.862882 39.110377
F 20.051274 7.717730 35.472203
F 20.051274 15.435461 35.472204
F 20.051274 0.000001 35.472203
F 4.455850 1.286287 31.834028
F 4.455850 9.004015 31.834028
F 4.455850 16.721749 31.834029
F 13.367525 1.286286 31.834029
F 13.367525 9.004015 31.834029
F 13.367525 16.721749 31.834029
F 22.279206 1.286286 31.834029
F 22.279206 9.004015 31.834029
F 22.279206 16.721749 31.834029
F 4.455835 3.858864 35.472202
F 4.455835 11.576593 35.472202
F 13.367510 3.858865 35.472203
F 13.367510 11.576594 35.472203
F 22.279193 3.858864 35.472202
F 22.279193 11.576593 35.472203
F 4.455848 3.858864 32.743572
F 4.455848 11.576593 32.743572
F 13.367523 3.858865 32.743572
F 13.367523 11.576594 32.743572
F 22.279204 3.858864 32.743572
F 22.279204 11.576593 32.743572
F 4.455837 1.286287 29.105398
F 4.455837 9.004016 29.105398
F 4.455837 16.721750 29.105398
F 13.367512 1.286286 29.105398
F 13.367512 9.004014 29.105398
F 13.367512 16.721749 29.105397
F 22.279194 1.286286 29.105398
F 22.279194 9.004014 29.105398
F 22.279194 16.721749 29.105397
F 6.683768 7.717729 32.743573
F 6.683768 15.435460 32.743572
F 6.683766 5.145151 39.110376
F 15.595445 7.717729 32.743572
F 15.595445 15.435461 32.743571
F 15.595445 0.000001 32.743572
F 24.507125 7.717729 32.743573
F 24.507125 15.435460 32.743571
F 24.507112 12.862882 36.381746
F 6.683753 5.145151 29.105399
F 6.683753 12.862883 29.105398
F 15.595431 5.145150 29.105397
F 15.595431 12.862881 29.105396
F 24.507112 5.145151 29.105399
F 24.507112 12.862882 29.105398
F 6.683766 5.145151 31.834028
F 6.683766 12.862882 31.834029
F 15.595443 5.145150 31.834029
F 15.595443 12.862882 31.834030
F 24.507123 5.145151 31.834028
F 24.507123 12.862882 31.834029
F 6.683755 7.717728 35.472202
F 6.683755 15.435460 35.472203
F 24.507112 5.145151 36.381747
F 15.595432 7.717730 35.472203
F 15.595432 15.435461 35.472204
F 15.595432 0.000001 35.472203
F 24.507114 7.717729 35.472202
F 24.507114 15.435460 35.472203
F 15.595431 12.862881 36.381745
F 0.000014 1.286287 39.110377
F 0.000014 9.004015 39.110376
F 0.000014 16.721749 39.110377
F 8.911686 1.286287 39.110377
F 8.911686 9.004015 39.110377
F 8.911686 16.721749 39.110377
F 17.823365 1.286286 39.110378
F 17.823365 9.004014 39.110378
F 17.823365 16.721749 39.110378
F 0.000000 3.858864 42.748551
F 26.735029 3.858864 42.748551
F 0.000000 11.576593 42.748551
F 26.735029 11.576593 42.748551
F 8.911670 3.858864 42.748552
F 8.911670 11.576593 42.748552
F 17.823352 3.858865 42.748553
F 17.823352 11.576594 42.748553
F 0.000012 3.858864 40.019922
F 0.000012 11.576593 40.019922
F 8.911683 3.858864 40.019922
F 8.911683 11.576593 40.019922
F 17.823364 3.858865 40.019921
F 17.823364 11.576594 40.019921
F 0.000002 1.286287 36.381747
F 0.000002 9.004015 36.381747
F 0.000002 16.721750 36.381746
F 8.911673 1.286287 36.381747
F 8.911673 9.004015 36.381747
F 8.911673 16.721749 36.381746
F 17.823353 1.286286 36.381746
F 17.823353 9.004014 36.381746
F 17.823353 16.721748 36.381745
F 2.227932 7.717729 40.019922
F 2.227932 15.435461 40.019921
F 15.595431 5.145150 36.381746
F 11.139605 7.717729 40.019922
F 11.139605 15.435460 40.019921
F 6.683753 12.862883 36.381746
F 20.051286 7.717729 40.019921
F 20.051286 15.435461 40.019920
F 20.051286 0.000001 40.019921
F 2.227918 5.145152 36.381747
F 2.227918 12.862883 36.381746
F 11.139590 5.145151 36.381747
F 11.139590 12.862882 36.381746
F 20.051273 5.145150 36.381746
F 20.051273 12.862881 36.381745
F 2.227930 5.145151 39.110376
F 2.227930 12.862882 39.110377
F 11.139603 5.145151 39.110377
F 11.139603 12.862882 39.110378
F 20.051284 5.145150 39.110377
F 20.051284 12.862882 39.110378
F 2.227920 7.717728 42.748551
F 2.227920 15.435460 42.748552
F 6.683753 5.145151 36.381747
F 11.139592 7.717729 42.748552
F 11.139592 15.435461 42.748553
F 24.507125 15.435460 40.019921
F 20.051274 7.717730 42.748552
F 20.051274 15.435461 42.748553
F 20.051274 0.000001 42.748552
F 4.455850 1.286287 39.110377
F 4.455850 9.004015 39.110377
F 4.455850 16.721749 39.110377
F 13.367525 1.286286 39.110377
F 13.367525 9.004015 39.110377
F 13.367525 16.721749 39.110378
F 22.279206 1.286286 39.110377
F 22.279206 9.004015 39.110377
F 22.279206 16.721749 39.110378
F 4.455835 3.858864 42.748551
F 4.455835 11.576593 42.748551
F 13.367510 3.858865 42.748552
F 13.367510 11.576594 42.748552
F 22.279193 3.858864 42.748552
F 22.279193 11.576593 42.748552
F 4.455848 3.858864 40.019922
F 4.455848 11.576593 40.019922
F 13.367523 3.858865 40.019921
F 13.367523 11.576594 40.019921
F 22.279204 3.858864 40.019922
F 22.279204 11.576593 40.019921
F 4.455837 1.286287 36.381747
F 4.455837 9.004016 36.381747
F 4.455837 16.721750 36.381746
F 13.367512 1.286286 36.381746
F 13.367512 9.004014 36.381746
F 13.367512 16.721749 36.381746
F 22.279194 1.286286 36.381746
F 22.279194 9.004014 36.381747
F 22.279194 16.721749 36.381746
F 6.683768 7.717729 40.019922
F 6.683768 15.435460 40.019921
F 24.507125 7.717729 40.019922
F 15.595445 7.717729 40.019921
F 15.595445 15.435461 40.019920
F 15.595445 0.000001 40.019921
F 0.000014 1.286287 46.386726
F 0.000014 9.004015 46.386726
F 0.000014 16.721749 46.386727
F 8.911686 1.286287 46.386727
F 8.911686 9.004015 46.386727
F 8.911686 16.721749 46.386727
F 17.823365 1.286286 46.386728
F 17.823365 9.004014 46.386728
F 17.823365 16.721749 46.386728
F 0.000000 3.858864 50.024901
F 26.735029 3.858864 50.024901
F 0.000000 11.576593 50.024901
F 26.735029 11.576593 50.024901
F 8.911670 3.858864 50.024901
F 8.911670 11.576593 50.024902
F 17.823352 3.858865 50.024902
F 17.823352 11.576594 50.024903
F 0.000012 3.858864 47.296272
F 0.000012 11.576593 47.296272
F 8.911683 3.858864 47.296272
F 8.911683 11.576593 47.296271
F 17.823364 3.858865 47.296271
F 17.823364 11.576594 47.296270
F 0.000002 1.286287 43.658097
F 0.000002 9.004015 43.658097
F 0.000002 16.721750 43.658096
F 8.911673 1.286287 43.658097
F 8.911673 9.004015 43.658097
F 8.911673 16.721749 43.658096
F 17.823353 1.286286 43.658096
F 17.823353 9.004014 43.658096
F 17.823353 16.721748 43.658095
F 2.227932 7.717729 47.296272
F 2.227932 15.435461 47.296271
F 24.507114 15.435460 64.577600
F 11.139605 7.717729 47.296272
F 11.139605 15.435460 47.296271
F 24.507114 7.717729 64.577599
F 20.051286 7.717729 47.296271
F 20.051286 15.435461 47.296270
F 20.051286 0.000001 47.296271
F 2.227918 5.145152 43.658097
F 2.227918 12.862883 43.658096
F 11.139590 5.145151 43.658097
F 11.139590 12.862882 43.658096
F 20.051273 5.145150 43.658096
F 20.051273 12.862881 43.658095
F 2.227930 5.145151 46.386726
F 2.227930 12.862882 46.386727
F 11.139603 5.145151 46.386727
F 11.139603 12.862882 46.386728
F 20.051284 5.145150 46.386727
F 20.051284 12.862882 46.386728
F 2.227920 7.717728 50.024901
F 2.227920 15.435460 50.024902
F 15.595432 0.000001 64.577600
F 11.139592 7.717729 50.024901
F 11.139592 15.435461 50.024902
F 15.595432 15.435461 64.577601
F 20.051274 7.717730 50.024902
F 20.051274 15.435461 50.024903
F 20.051274 0.000001 50.024902
F 4.455850 1.286287 46.386727
F 4.455850 9.004015 46.386727
F 4.455850 16.721749 46.386727
F 13.367525 1.286286 46.386727
F 13.367525 9.004015 46.386727
F 13.367525 16.721749 46.386728
F 22.279206 1.286286 46.386727
F 22.279206 9.004015 46.386727
F 22.279206 16.721749 46.386728
F 4.455835 3.858864 50.024901
F 4.455835 11.576593 50.024901
F 13.367510 3.858865 50.024902
F 13.367510 11.576594 50.024902
F 22.279193 3.858864 50.024902
F 22.279193 11.576593 50.024902
F 4.455848 3.858864 47.296272
F 4.455848 11.576593 47.296271
F 13.367523 3.858865 47.296271
F 13.367523 11.576594 47.296271
F 22.279204 3.858864 47.296271
F 22.279204 11.576593 47.296271
F 4.455837 1.286287 43.658097
F 4.455837 9.004016 43.658097
F 4.455837 16.721750 43.658096
F 13.367512 1.286286 43.658096
F 13.367512 9.004014 43.658096
F 13.367512 16.721749 43.658096
F 22.279194 1.286286 43.658096
F 22.279194 9.004014 43.658097
F 22.279194 16.721749 43.658096
F 6.683768 7.717729 47.296272
F 6.683768 15.435460 47.296271
F 15.595432 7.717730 64.577600
F 15.595445 7.717729 47.296271
F 15.595445 15.435461 47.296270
F 15.595445 0.000001 47.296271
F 24.507125 7.717729 47.296272
F 24.507125 15.435460 47.296271
F 6.683755 15.435460 64.577600
F 6.683753 5.145151 43.658097
F 6.683753 12.862883 43.658096
F 15.595431 5.145150 43.658096
F 15.595431 12.862881 43.658095
F 24.507112 5.145151 43.658097
F 24.507112 12.862882 43.658096
F 6.683766 5.145151 46.386726
F 6.683766 12.862882 46.386727
F 15.595443 5.145150 46.386727
F 15.595443 12.862882 46.386728
F 24.507123 5.145151 46.386726
F 24.507123 12.862882 46.386727
F 6.683755 7.717728 50.024901
F 6.683755 15.435460 50.024902
F 6.683755 7.717728 64.577599
F 15.595432 7.717730 50.024902
F 15.595432 15.435461 50.024903
F 15.595432 0.000001 50.024902
F 24.507114 7.717729 50.024901
F 24.507114 15.435460 50.024902
F 24.507123 12.862882 60.939425
F 0.000014 1.286287 53.663075
F 0.000014 9.004015 53.663075
F 0.000014 16.721749 53.663076
F 8.911686 1.286287 53.663076
F 8.911686 9.004015 53.663076
F 8.911686 16.721749 53.663076
F 17.823365 1.286286 53.663077
F 17.823365 9.004014 53.663077
F 17.823365 16.721749 53.663077
F 0.000000 3.858864 57.301249
F 26.735029 3.858864 57.301249
F 0.000000 11.576593 57.301249
F 26.735029 11.576593 57.301249
F 8.911670 3.858864 57.301250
F 8.911670 11.576593 57.301250
F 17.823352 3.858865 57.301251
F 17.823352 11.576594 57.301251
F 0.000012 3.858864 54.572620
F 0.000012 11.576593 54.572620
F 8.911683 3.858864 54.572620
F 8.911683 11.576593 54.572620
F 17.823364 3.858865 54.572619
F 17.823364 11.576594 54.572619
F 0.000002 1.286287 50.934446
F 0.000002 9.004015 50.934446
F 0.000002 16.721750 50.934445
F 8.911673 1.286287 50.934446
F 8.911673 9.004015 50.934446
F 8.911673 16.721749 50.934445
F 17.823353 1.286286 50.934445
F 17.823353 9.004014 50.934445
F 17.823353 16.721748 50.934444
F 2.227932 7.717729 54.572620
F 2.227932 15.435461 54.572619
F 24.507123 5.145151 60.939424
F 11.139605 7.717729 54.572620
F 11.139605 15.435460 54.572619
F 15.595443 12.862882 60.939426
F 20.051286 7.717729 54.572619
F 20.051286 15.435461 54.572618
F 20.051286 0.000001 54.572619
F 2.227918 5.145152 50.934446
F 2.227918 12.862883 50.934445
F 11.139590 5.145151 50.934446
F 11.139590 12.862882 50.934445
F 20.051273 5.145150 50.934445
F 20.051273 12.862881 50.934444
F 2.227930 5.145151 53.663075
F 2.227930 12.862882 53.663076
F 11.139603 5.145151 53.663076
F 11.139603 12.862882 53.663077
F 20.051284 5.145150 53.663076
F 20.051284 12.862882 53.663077
F 2.227920 7.717728 57.301249
F 2.227920 15.435460 57.301250
F 15.595443 5.145150 60.939425
F 11.139592 7.717729 57.301250
F 11.139592 15.435461 57.301251
F 6.683766 12.862882 60.939425
F 20.051274 7.717730 57.301250
F 20.051274 15.435461 57.301251
F 20.051274 0.000001 57.301251
F 4.455850 1.286287 53.663076
F 4.455850 9.004015 53.663076
F 4.455850 16.721749 53.663076
F 13.367525 1.286286 53.663076
F 13.367525 9.004015 53.663076
F 13.367525 16.721749 53.663077
F 22.279206 1.286286 53.663076
F 22.279206 9.004015 53.663076
F 22.279206 16.721749 53.663077
F 4.455835 3.858864 57.301249
F 4.455835 11.576593 57.301249
F 13.367510 3.858865 57.301250
F 13.367510 11.576594 57.301250
F 22.279193 3.858864 57.301250
F 22.279193 11.576593 57.301250
F 4.455848 3.858864 54.572620
F 4.455848 11.576593 54.572620
F 13.367523 3.858865 54.572619
F 13.367523 11.576594 54.572619
F 22.279204 3.858864 54.572620
F 22.279204 11.576593 54.572619
F 4.455837 1.286287 50.934446
F 4.455837 9.004016 50.934446
F 4.455837 16.721750 50.934445
F 13.367512 1.286286 50.934445
F 13.367512 9.004014 50.934445
F 13.367512 16.721749 50.934444
F 22.279194 1.286286 50.934445
F 22.279194 9.004014 50.934445
F 22.279194 16.721749 50.934445
F 6.683768 7.717729 54.572620
F 6.683768 15.435460 54.572619
F 6.683766 5.145151 60.939424
F 15.595445 7.717729 54.572619
F 15.595445 15.435461 54.572618
F 15.595445 0.000001 54.572619
F 24.507125 7.717729 54.572620
F 24.507125 15.435460 54.572619
F 24.507112 12.862882 58.210794
F 6.683753 5.145151 50.934446
F 6.683753 12.862883 50.934445
F 15.595431 5.145150 50.934445
F 15.595431 12.862881 50.934444
F 24.507112 5.145151 50.934446
F 24.507112 12.862882 50.934445
F 6.683766 5.145151 53.663075
F 6.683766 12.862882 53.663076
F 15.595443 5.145150 53.663076
F 15.595443 12.862882 53.663077
F 24.507123 5.145151 53.663075
F 24.507123 12.862882 53.663076
F 6.683755 7.717728 57.301249
F 6.683755 15.435460 57.301250
F 24.507112 5.145151 58.210795
F 15.595432 7.717730 57.301250
F 15.595432 15.435461 57.301251
F 15.595432 0.000001 57.301250
F 24.507114 7.717729 57.301249
F 24.507114 15.435460 57.301250
F 15.595431 12.862881 58.210792
F 0.000014 1.286287 60.939424
F 0.000014 9.004015 60.939424
F 0.000014 16.721749 60.939425
F 8.911686 1.286287 60.939424
F 8.911686 9.004015 60.939424
F 8.911686 16.721749 60.939425
F 17.823365 1.286286 60.939425
F 17.823365 9.004014 60.939425
F 17.823365 16.721749 60.939426
F 0.000000 3.858864 64.577599
F 26.735029 3.858864 64.577599
F 0.000000 11.576593 64.577599
F 26.735029 11.576593 64.577599
F 8.911670 3.858864 64.577599
F 8.911670 11.576593 64.577599
F 17.823352 3.858865 64.577600
F 17.823352 11.576594 64.577600
F 0.000012 3.858864 61.848969
F 0.000012 11.576593 61.848969
F 8.911683 3.858864 61.848969
F 8.911683 11.576593 61.848969
F 17.823364 3.858865 61.848968
F 17.823364 11.576594 61.848968
F 0.000002 1.286287 58.210794
F 0.000002 9.004015 58.210794
F 0.000002 16.721750 58.210794
F 8.911673 1.286287 58.210794
F 8.911673 9.004015 58.210794
F 8.911673 16.721749 58.210794
F 17.823353 1.286286 58.210793
F 17.823353 9.004014 58.210793
F 17.823353 16.721748 58.210792
F 2.227932 7.717729 61.848969
F 2.227932 15.435461 61.848968
F 15.595431 5.145150 58.210793
F 11.139605 7.717729 61.848969
F 11.139605 15.435460 61.848968
F 6.683753 12.862883 58.210794
F 20.051286 7.717729 61.848969
F 20.051286 15.435461 61.848968
F 20.051286 0.000001 61.848968
F 2.227918 5.145152 58.210795
F 2.227918 12.862883 58.210794
F 11.139590 5.145151 58.210794
F 11.139590 12.862882 58.210793
F 20.051273 5.145150 58.210794
F 20.051273 12.862881 58.210793
F 2.227930 5.145151 60.939424
F 2.227930 12.862882 60.939425
F 11.139603 5.145151 60.939424
F 11.139603 12.862882 60.939425
F 20.051284 5.145150 60.939425
F 20.051284 12.862882 60.939425
F 2.227920 7.717728 64.577598
F 2.227920 15.435460 64.577600
F 6.683753 5.145151 58.210795
F 11.139592 7.717729 64.577599
F 11.139592 15.435461 64.577600
F 24.507125 15.435460 61.848968
F 20.051274 7.717730 64.577600
F 20.051274 15.435461 64.577601
F 20.051274 0.000001 64.577600
F 4.455850 1.286287 60.939424
F 4.455850 9.004015 60.939424
F 4.455850 16.721749 60.939425
F 13.367525 1.286286 60.939424
F 13.367525 9.004015 60.939424
F 13.367525 16.721749 60.939425
F 22.279206 1.286286 60.939424
F 22.279206 9.004015 60.939424
F 22.279206 16.721749 60.939425
F 4.455835 3.858864 64.577599
F 4.455835 11.576593 64.577599
F 13.367510 3.858865 64.577600
F 13.367510 11.576594 64.577600
F 22.279193 3.858864 64.577599
F 22.279193 11.576593 64.577599
F 4.455848 3.858864 61.848969
F 4.455848 11.576593 61.848969
F 13.367523 3.858865 61.848969
F 13.367523 11.576594 61.848968
F 22.279204 3.858864 61.848969
F 22.279204 11.576593 61.848969
F 4.455837 1.286287 58.210794
F 4.455837 9.004016 58.210794
F 4.455837 16.721750 58.210794
F 13.367512 1.286286 58.210794
F 13.367512 9.004014 58.210794
F 13.367512 16.721749 58.210793
F 22.279194 1.286286 58.210794
F 22.279194 9.004014 58.210794
F 22.279194 16.721749 58.210793
F 6.683768 7.717729 61.848969
F 6.683768 15.435460 61.848968
F 24.507125 7.717729 61.848969
F 15.595445 7.717729 61.848969
F 15.595445 15.435461 61.848968
F 15.595445 0.000001 61.848968
F 0.000014 1.286287 68.215774
F 0.000014 9.004015 68.215774
F 0.000014 16.721749 68.215775
F 8.911686 1.286287 68.215774
F 8.911686 9.004015 68.215774
F 8.911686 16.721749 68.215775
F 17.823365 1.286286 68.215775
F 17.823365 9.004014 68.215775
F 17.823365 16.721749 68.215776
F 0.000000 3.858864 71.853948
F 26.735029 3.858864 71.853948
F 0.000000 11.576593 71.853949
F 26.735029 11.576593 71.853949
F 8.911670 3.858864 71.853949
F 8.911670 11.576593 71.853949
F 17.823352 3.858865 71.853950
F 17.823352 11.576594 71.853950
F 0.000012 3.858864 69.125319
F 0.000012 11.576593 69.125319
F 8.911683 3.858864 69.125319
F 8.911683 11.576593 69.125319
F 17.823364 3.858865 69.125318
F 17.823364 11.576594 69.125318
F 0.000002 1.286287 65.487144
F 0.000002 9.004015 65.487144
F 0.000002 16.721750 65.487144
F 8.911673 1.286287 65.487144
F 8.911673 9.004015 65.487144
F 8.911673 16.721749 65.487144
F 17.823353 1.286286 65.487143
F 17.823353 9.004014 65.487143
F 17.823353 16.721748 65.487142
F 2.227932 7.717729 69.125319
F 2.227932 15.435461 69.125318
F 24.507114 15.435460 86.406647
F 11.139605 7.717729 69.125319
F 11.139605 15.435460 69.125318
F 24.507114 7.717729 86.406646
F 20.051286 7.717729 69.125318
F 20.051286 15.435461 69.125317
F 20.051286 0.000001 69.125318
F 2.227918 5.145152 65.487145
F 2.227918 12.862883 65.487144
F 11.139590 5.145151 65.487144
F 11.139590 12.862882 65.487143
F 20.051273 5.145150 65.487144
F 20.051273 12.862881 65.487143
F 2.227930 5.145151 68.215774
F 2.227930 12.862882 68.215775
F 11.139603 5.145151 68.215774
F 11.139603 12.862882 68.215775
F 20.051284 5.145150 68.215775
F 20.051284 12.862882 68.215775
F 2.227920 7.717728 71.853948
F 2.227920 15.435460 71.853949
F 15.595432 0.000001 86.406647
F 11.139592 7.717729 71.853949
F 11.139592 15.435461 71.853950
F 15.595432 15.435461 86.406648
F 20.051274 7.717730 71.853950
F 20.051274 15.435461 71.853951
F 20.051274 0.000001 71.853950
F 4.455850 1.286287 68.215774
F 4.455850 9.004015 68.215774
F 4.455850 16.721749 68.215775
F 13.367525 1.286286 68.215774
F 13.367525 9.004015 68.215774
F 13.367525 16.721749 68.215775
F 22.279206 1.286286 68.215774
F 22.279206 9.004015 68.215774
F 22.279206 16.721749 68.215775
F 4.455835 3.858864 71.853948
F 4.455835 11.576593 71.853949
F 13.367510 3.858865 71.853949
F 13.367510 11.576594 71.853950
F 22.279193 3.858864 71.853949
F 22.279193 11.576593 71.853949
F 4.455848 3.858864 69.125319
F 4.455848 11.576593 69.125319
F 13.367523 3.858865 69.125318
F 13.367523 11.576594 69.125318
F 22.279204 3.858864 69.125319
F 22.279204 11.576593 69.125319
F 4.455837 1.286287 65.487144
F 4.455837 9.004016 65.487144
F 4.455837 16.721750 65.487144
F 13.367512 1.286286 65.487144
F 13.367512 9.004014 65.487144
F 13.367512 16.721749 65.487143
F 22.279194 1.286286 65.487144
F 22.279194 9.004014 65.487144
F 22.279194 16.721749 65.487143
F 6.683768 7.717729 69.125319
F 6.683768 15.435460 69.125318
F 15.595432 7.717730 86.406647
F 15.595445 7.717729 69.125318
F 15.595445 15.435461 69.125317
F 15.595445 0.000001 69.125318
F 24.507125 7.717729 69.125319
F 24.507125 15.435460 69.125318
F 6.683755 15.435460 86.406647
F 6.683753 5.145151 65.487145
F 6.683753 12.862883 65.487144
F 15.595431 5.145150 65.487143
F 15.595431 12.862881 65.487142
F 24.507112 5.145151 65.487145
F 24.507112 12.862882 65.487144
F 6.683766 5.145151 68.215774
F 6.683766 12.862882 68.215775
F 15.595443 5.145150 68.215775
F 15.595443 12.862882 68.215776
F 24.507123 5.145151 68.215774
F 24.507123 12.862882 68.215775
F 6.683755 7.717728 71.853948
F 6.683755 15.435460 71.853949
F 6.683755 7.717728 86.406646
F 15.595432 7.717730 71.853950
F 15.595432 15.435461 71.853951
F 15.595432 0.000001 71.853950
F 24.507114 7.717729 71.853948
F 24.507114 15.435460 71.853950
F 24.507123 12.862882 82.768472
F 0.000014 1.286287 75.492123
F 0.000014 9.004015 75.492123
F 0.000014 16.721749 75.492124
F 8.911686 1.286287 75.492123
F 8.911686 9.004015 75.492123
F 8.911686 16.721749 75.492124
F 17.823365 1.286286 75.492124
F 17.823365 9.004014 75.492124
F 17.823365 16.721749 75.492125
F 0.000000 3.858864 79.130297
F 26.735029 3.858864 79.130297
F 0.000000 11.576593 79.130297
F 26.735029 11.576593 79.130297
F 8.911670 3.858864 79.130297
F 8.911670 11.576593 79.130297
F 17.823352 3.858865 79.130298
F 17.823352 11.576594 79.130298
F 0.000012 3.858864 76.401667
F 0.000012 11.576593 76.401667
F 8.911683 3.858864 76.401667
F 8.911683 11.576593 76.401667
F 17.823364 3.858865 76.401666
F 17.823364 11.576594 76.401666
F 0.000002 1.286287 72.763493
F 0.000002 9.004015 72.763493
F 0.000002 16.721750 72.763492
F 8.911673 1.286287 72.763493
F 8.911673 9.004015 72.763493
F 8.911673 16.721749 72.763492
F 17.823353 1.286286 72.763492
F 17.823353 9.004014 72.763492
F 17.823353 16.721748 72.763491
F 2.227932 7.717729 76.401667
F 2.227932 15.435461 76.401666
F 24.507123 5.145151 82.768471
F 11.139605 7.717729 76.401667
F 11.139605 15.435460 76.401666
F 15.595443 12.862882 82.768473
F 20.051286 7.717729 76.401667
F 20.051286 15.435461 76.401665
F 20.051286 0.000001 76.401666
F 2.227918 5.145152 72.763494
F 2.227918 12.862883 72.763493
F 11.139590 5.145151 72.763493
F 11.139590 12.862882 72.763492
F 20.051273 5.145150 72.763492
F 20.051273 12.862881 72.763492
F 2.227930 5.145151 75.492123
F 2.227930 12.862882 75.492124
F 11.139603 5.145151 75.492123
F 11.139603 12.862882 75.492124
F 20.051284 5.145150 75.492124
F 20.051284 12.862882 75.492124
F 2.227920 7.717728 79.130297
F 2.227920 15.435460 79.130298
F 15.595443 5.145150 82.768472
F 11.139592 7.717729 79.130297
F 11.139592 15.435461 79.130298
F 6.683766 12.862882 82.768472
F 20.051274 7.717730 79.130298
F 20.051274 15.435461 79.130299
F 20.051274 0.000001 79.130298
F 4.455850 1.286287 75.492123
F 4.455850 9.004015 75.492123
F 4.455850 16.721749 75.492124
F 13.367525 1.286286 75.492123
F 13.367525 9.004015 75.492123
F 13.367525 16.721749 75.492124
F 22.279206 1.286286 75.492123
F 22.279206 9.004015 75.492123
F 22.279206 16.721749 75.492124
F 4.455835 3.858864 79.130297
F 4.455835 11.576593 79.130297
F 13.367510 3.858865 79.130298
F 13.367510 11.576594 79.130298
F 22.279193 3.858864 79.130297
F 22.279193 11.576593 79.130297
F 4.455848 3.858864 76.401667
F 4.455848 11.576593 76.401667
F 13.367523 3.858865 76.401667
F 13.367523 11.576594 76.401666
F 22.279204 3.858864 76.401667
F 22.279204 11.576593 76.401667
F 4.455837 1.286287 72.763493
F 4.455837 9.004016 72.763493
F 4.455837 16.721750 72.763492
F 13.367512 1.286286 72.763493
F 13.367512 9.004014 72.763493
F 13.367512 16.721749 72.763492
F 22.279194 1.286286 72.763493
F 22.279194 9.004014 72.763493
F 22.279194 16.721749 72.763492
F 6.683768 7.717729 76.401667
F 6.683768 15.435460 76.401666
F 6.683766 5.145151 82.768471
F 15.595445 7.717729 76.401667
F 15.595445 15.435461 76.401666
F 15.595445 0.000001 76.401666
F 24.507125 7.717729 76.401667
F 24.507125 15.435460 76.401666
F 24.507112 12.862882 80.039841
F 6.683753 5.145151 72.763494
F 6.683753 12.862883 72.763493
F 15.595431 5.145150 72.763492
F 15.595431 12.862881 72.763491
F 24.507112 5.145151 72.763493
F 24.507112 12.862882 72.763492
F 6.683766 5.145151 75.492123
F 6.683766 12.862882 75.492124
F 15.595443 5.145150 75.492124
F 15.595443 12.862882 75.492125
F 24.507123 5.145151 75.492123
F 24.507123 12.862882 75.492124
F 6.683755 7.717728 79.130297
F 6.683755 15.435460 79.130298
F 24.507112 5.145151 80.039842
F 15.595432 7.717730 79.130298
F 15.595432 15.435461 79.130299
F 15.595432 0.000001 79.130298
F 24.507114 7.717729 79.130297
F 24.507114 15.435460 79.130298
F 15.595431 12.862881 80.039840
F 0.000014 1.286287 82.768471
F 0.000014 9.004015 82.768471
F 0.000014 16.721749 82.768472
F 8.911686 1.286287 82.768471
F 8.911686 9.004015 82.768471
F 8.911686 16.721749 82.768472
F 17.823365 1.286286 82.768472
F 17.823365 9.004014 82.768472
F 17.823365 16.721749 82.768473
F 0.000000 3.858864 86.406646
F 26.735029 3.858864 86.406646
F 0.000000 11.576593 86.406646
F 26.735029 11.576593 86.406646
F 8.911670 3.858864 86.406646
F 8.911670 11.576593 86.406646
F 17.823352 3.858865 86.406647
F 17.823352 11.576594 86.406648
F 0.000012 3.858864 83.678017
F 0.000012 11.576593 83.678017
F 8.911683 3.858864 83.678017
F 8.911683 11.576593 83.678016
F 17.823364 3.858865 83.678016
F 17.823364 11.576594 83.678015
F 0.000002 1.286287 80.039842
F 0.000002 9.004015 80.039842
F 0.000002 16.721750 80.039841
F 8.911673 1.286287 80.039842
F 8.911673 9.004015 80.039842
F 8.911673 16.721749 80.039841
F 17.823353 1.286286 80.039840
F 17.823353 9.004014 80.039841
F 17.823353 16.721748 80.039840
F 2.227932 7.717729 83.678017
F 2.227932 15.435461 83.678016
F 15.595431 5.145150 80.039841
F 11.139605 7.717729 83.678017
F 11.139605 15.435460 83.678016
F 6.683753 12.862883 80.039841
F 20.051286 7.717729 83.678016
F 20.051286 15.435461 83.678015
F 20.051286 0.000001 83.678016
F 2.227918 5.145152 80.039842
F 2.227918 12.862883 80.039841
F 11.139590 5.145151 80.039842
F 11.139590 12.862882 80.039841
F 20.051273 5.145150 80.039841
F 20.051273 12.862881 80.039840
F 2.227930 5.145151 82.768471
F 2.227930 12.862882 82.768472
F 11.139603 5.145151 82.768471
F 11.139603 12.862882 82.768472
F 20.051284 5.145150 82.768472
F 20.051284 12.862882 82.768473
F 2.227920 7.717728 86.406646
F 2.227920 15.435460 86.406647
F 6.683753 5.145151 80.039842
F 11.139592 7.717729 86.406646
F 11.139592 15.435461 86.406647
F 24.507125 15.435460 83.678016
F 20.051274 7.717730 86.406647
F 20.051274 15.435461 86.406648
F 20.051274 0.000001 86.406647
F 4.455850 1.286287 82.768471
F 4.455850 9.004015 82.768471
F 4.455850 16.721749 82.768472
F 13.367525 1.286286 82.768472
F 13.367525 9.004015 82.768472
F 13.367525 16.721749 82.768473
F 22.279206 1.286286 82.768472
F 22.279206 9.004015 82.768472
F 22.279206 16.721749 82.768473
F 4.455835 3.858864 86.406646
F 4.455835 11.576593 86.406646
F 13.367510 3.858865 86.406647
F 13.367510 11.576594 86.406647
F 22.279193 3.858864 86.406647
F 22.279193 11.576593 86.406647
F 4.455848 3.858864 83.678017
F 4.455848 11.576593 83.678017
F 13.367523 3.858865 83.678016
F 13.367523 11.576594 83.678016
F 22.279204 3.858864 83.678016
F 22.279204 11.576593 83.678016
F 4.455837 1.286287 80.039842
F 4.455837 9.004016 80.039842
F 4.455837 16.721750 80.039841
F 13.367512 1.286286 80.039841
F 13.367512 9.004014 80.039841
F 13.367512 16.721749 80.039840
F 22.279194 1.286286 80.039841
F 22.279194 9.004014 80.039841
F 22.279194 16.721749 80.039840
F 6.683768 7.717729 83.678017
F 6.683768 15.435460 83.678016
F 24.507125 7.717729 83.678017
F 15.595445 7.717729 83.678016
F 15.595445 15.435461 83.678015
F 15.595445 0.000001 83.678016
F 0.000014 1.286287 90.044821
F 0.000014 9.004015 90.044821
F 0.000014 16.721749 90.044822
F 8.911686 1.286287 90.044821
F 8.911686 9.004015 90.044821
F 8.911686 16.721749 90.044822
F 17.823365 1.286286 90.044822
F 17.823365 9.004014 90.044822
F 17.823365 16.721749 90.044823
F 0.000000 3.858864 93.682996
F 26.735029 3.858864 93.682996
F 0.000000 11.576593 93.682996
F 26.735029 11.576593 93.682996
F 8.911670 3.858864 93.682996
F 8.911670 11.576593 93.682996
F 17.823352 3.858865 93.682997
F 17.823352 11.576594 93.682997
F 0.000012 3.858864 90.954366
F 0.000012 11.576593 90.954366
F 8.911683 3.858864 90.954366
F 8.911683 11.576593 90.954366
F 17.823364 3.858865 90.954365
F 17.823364 11.576594 90.954365
F 0.000002 1.286287 87.316192
F 0.000002 9.004015 87.316192
F 0.000002 16.721750 87.316191
F 8.911673 1.286287 87.316192
F 8.911673 9.004015 87.316192
F 8.911673 16.721749 87.316191
F 17.823353 1.286286 87.316190
F 17.823353 9.004014 87.316191
F 17.823353 16.721748 87.316190
F 2.227932 7.717729 90.954366
F 2.227932 15.435461 90.954365
F 24.507114 15.435460 108.235694
F 11.139605 7.717729 90.954366
F 11.139605 15.435460 90.954365
F 24.507114 7.717729 108.235693
F 20.051286 7.717729 90.954366
F 20.051286 15.435461 90.954365
F 20.051286 0.000001 90.954366
F 2.227918 5.145152 87.316192
F 2.227918 12.862883 87.316191
F 11.139590 5.145151 87.316192
F 11.139590 12.862882 87.316191
F 20.051273 5.145150 87.316191
F 20.051273 12.862881 87.316190
F 2.227930 5.145151 90.044821
F 2.227930 12.862882 90.044822
F 11.139603 5.145151 90.044821
F 11.139603 12.862882 90.044822
F 20.051284 5.145150 90.044822
F 20.051284 12.862882 90.044823
F 2.227920 7.717728 93.682996
F 2.227920 15.435460 93.682997
F 15.595432 0.000001 108.235695
F 11.139592 7.717729 93.682996
F 11.139592 15.435461 93.682997
F 15.595432 15.435461 108.235695
F 20.051274 7.717730 93.682997
F 20.051274 15.435461 93.682998
F 20.051274 0.000001 93.682997
F 4.455850 1.286287 90.044821
F 4.455850 9.004015 90.044821
F 4.455850 16.721749 90.044822
F 13.367525 1.286286 90.044822
F 13.367525 9.004015 90.044822
F 13.367525 16.721749 90.044823
F 22.279206 1.286286 90.044822
F 22.279206 9.004015 90.044822
F 22.279206 16.721749 90.044823
F 4.455835 3.858864 93.682996
F 4.455835 11.576593 93.682996
F 13.367510 3.858865 93.682997
F 13.367510 11.576594 93.682997
F 22.279193 3.858864 93.682996
F 22.279193 11.576593 93.682997
F 4.455848 3.858864 90.954366
F 4.455848 11.576593 90.954366
F 13.367523 3.858865 90.954366
F 13.367523 11.576594 90.954366
F 22.279204 3.858864 90.954366
F 22.279204 11.576593 90.954366
F 4.455837 1.286287 87.316192
F 4.455837 9.004016 87.316192
F 4.455837 16.721750 87.316191
F 13.367512 1.286286 87.316191
F 13.367512 9.004014 87.316191
F 13.367512 16.721749 87.316190
F 22.279194 1.286286 87.316191
F 22.279194 9.004014 87.316191
F 22.279194 16.721749 87.316190
F 6.683768 7.717729 90.954367
F 6.683768 15.435460 90.954365
F 15.595432 7.717730 108.235694
F 15.595445 7.717729 90.954366
F 15.595445 15.435461 90.954365
F 15.595445 0.000001 90.954366
F 24.507125 7.717729 90.954366
F 24.507125 15.435460 90.954365
F 6.683755 15.435460 108.235694
F 6.683753 5.145151 87.316192
F 6.683753 12.862883 87.316191
F 15.595431 5.145150 87.316191
F 15.595431 12.862881 87.316190
F 24.507112 5.145151 87.316192
F 24.507112 12.862882 87.316191
F 6.683766 5.145151 90.044821
F 6.683766 12.862882 90.044822
F 15.595443 5.145150 90.044822
F 15.595443 12.862882 90.044823
F 24.507123 5.145151 90.044821
F 24.507123 12.862882 90.044822
F 6.683755 7.717728 93.682996
F 6.683755 15.435460 93.682997
F 6.683755 7.717728 108.235693
F 15.595432 7.717730 93.682997
F 15.595432 15.435461 93.682998
F 15.595432 0.000001 93.682997
F 24.507114 7.717729 93.682996
F 24.507114 15.435460 93.682997
F 24.507123 12.862882 104.597519
F 0.000014 1.286287 97.321170
F 0.000014 9.004015 97.321170
F 0.000014 16.721749 97.321171
F 8.911686 1.286287 97.321170
F 8.911686 9.004015 97.321170
F 8.911686 16.721749 97.321171
F 17.823365 1.286286 97.321171
F 17.823365 9.004014 97.321171
F 17.823365 16.721749 97.321172
F 0.000000 3.858864 100.959344
F 26.735029 3.858864 100.959344
F 0.000000 11.576593 100.959344
F 26.735029 11.576593 100.959344
F 8.911670 3.858864 100.959344
F 8.911670 11.576593 100.959345
F 17.823352 3.858865 100.959346
F 17.823352 11.576594 100.959346
F 0.000012 3.858864 98.230715
F 0.000012 11.576593 98.230715
F 8.911683 3.858864 98.230715
F 8.911683 11.576593 98.230714
F 17.823364 3.858865 98.230714
F 17.823364 11.576594 98.230713
F 0.000002 1.286287 94.592541
F 0.000002 9.004015 94.592541
F 0.000002 16.721750 94.592540
F 8.911673 1.286287 94.592541
F 8.911673 9.004015 94.592541
F 8.911673 16.721749 94.592540
F 17.823353 1.286286 94.592539
F 17.823353 9.004014 94.592539
F 17.823353 16.721748 94.592539
F 2.227932 7.717729 98.230715
F 2.227932 15.435461 98.230714
F 24.507123 5.145151 104.597518
F 11.139605 7.717729 98.230715
F 11.139605 15.435460 98.230714
F 15.595443 12.862882 104.597520
F 20.051286 7.717729 98.230714
F 20.051286 15.435461 98.230713
F 20.051286 0.000001 98.230714
F 2.227918 5.145152 94.592541
F 2.227918 12.862883 94.592540
F 11.139590 5.145151 94.592540
F 11.139590 12.862882 94.592539
F 20.051273 5.145150 94.592540
F 20.051273 12.862881 94.592539
F 2.227930 5.145151 97.321170
F 2.227930 12.862882 97.321171
F 11.139603 5.145151 97.321170
F 11.139603 12.862882 97.321171
F 20.051284 5.145150 97.321171
F 20.051284 12.862882 97.321172
F 2.227920 7.717728 100.959344
F 2.227920 15.435460 100.959345
F 15.595443 5.145150 104.597520
F 11.139592 7.717729 100.959344
F 11.139592 15.435461 100.959345
F 6.683766 12.862882 104.597519
F 20.051274 7.717730 100.959345
F 20.051274 15.435461 100.959346
F 20.051274 0.000001 100.959345
F 4.455850 1.286287 97.321170
F 4.455850 9.004015 97.321170
F 4.455850 16.721749 97.321171
F 13.367525 1.286286 97.321171
F 13.367525 9.004015 97.321171
F 13.367525 16.721749 97.321172
F 22.279206 1.286286 97.321171
F 22.279206 9.004015 97.321171
F 22.279206 16.721749 97.321172
F 4.455835 3.858864 100.959344
F 4.455835 11.576593 100.959344
F 13.367510 3.858865 100.959345
F 13.367510 11.576594 100.959345
F 22.279193 3.858864 100.959345
F 22.279193 11.576593 100.959345
F 4.455848 3.858864 98.230715
F 4.455848 11.576593 98.230715
F 13.367523 3.858865 98.230714
F 13.367523 11.576594 98.230714
F 22.279204 3.858864 98.230714
F 22.279204 11.576593 98.230714
F 4.455837 1.286287 94.592541
F 4.455837 9.004016 94.592541
F 4.455837 16.721750 94.592540
F 13.367512 1.286286 94.592540
F 13.367512 9.004014 94.592540
F 13.367512 16.721749 94.592539
F 22.279194 1.286286 94.592540
F 22.279194 9.004014 94.592540
F 22.279194 16.721749 94.592539
F 6.683768 7.717729 98.230715
F 6.683768 15.435460 98.230714
F 6.683766 5.145151 104.597519
F 15.595445 7.717729 98.230714
F 15.595445 15.435461 98.230713
F 15.595445 0.000001 98.230714
F 24.507125 7.717729 98.230715
F 24.507125 15.435460 98.230714
F 24.507112 12.862882 101.868888
F 6.683753 5.145151 94.592541
F 6.683753 12.862883 94.592540
F 15.595431 5.145150 94.592540
F 15.595431 12.862881 94.592539
F 24.507112 5.145151 94.592541
F 24.507112 12.862882 94.592540
F 6.683766 5.145151 97.321170
F 6.683766 12.862882 97.321171
F 15.595443 5.145150 97.321171
F 15.595443 12.862882 97.321172
F 24.507123 5.145151 97.321170
F 24.507123 12.862882 97.321171
F 6.683755 7.717728 100.959344
F 6.683755 15.435460 100.959345
F 24.507112 5.145151 101.868889
F 15.595432 7.717730 100.959345
F 15.595432 15.435461 100.959346
F 15.595432 0.000001 100.959345
F 24.507114 7.717729 100.959344
F 24.507114 15.435460 100.959345
F 15.595431 12.862881 101.868887
F 0.000014 1.286287 104.597519
F 0.000014 9.004015 104.597519
F 0.000014 16.721749 104.597519
F 8.911686 1.286287 104.597519
F 8.911686 9.004015 104.597519
F 8.911686 16.721749 104.597520
F 17.823365 1.286286 104.597520
F 17.823365 9.004014 104.597520
F 17.823365 16.721749 104.597521
F 0.000000 3.858864 108.235693
F 26.735029 3.858864 108.235693
F 0.000000 11.576593 108.235693
F 26.735029 11.576593 108.235693
F 8.911670 3.858864 108.235694
F 8.911670 11.576593 108.235694
F 17.823352 3.858865 108.235695
F 17.823352 11.576594 108.235695
F 0.000012 3.858864 105.507064
F 0.000012 11.576593 105.507064
F 8.911683 3.858864 105.507064
F 8.911683 11.576593 105.507064
F 17.823364 3.858865 105.507063
F 17.823364 11.576594 105.507063
F 0.000002 1.286287 101.868889
F 0.000002 9.004015 101.868889
F 0.000002 16.721750 101.868888
F 8.911673 1.286287 101.868889
F 8.911673 9.004015 101.868889
F 8.911673 16.721749 101.868888
F 17.823353 1.286286 101.868888
F 17.823353 9.004014 101.868888
F 17.823353 16.721748 101.868887
F 2.227932 7.717729 105.507064
F 2.227932 15.435461 105.507063
F 15.595431 5.145150 101.868888
F 11.139605 7.717729 105.507064
F 11.139605 15.435460 105.507063
F 6.683753 12.862883 101.868889
F 20.051286 7.717729 105.507063
F 20.051286 15.435461 105.507062
F 20.051286 0.000001 105.507063
F 2.227918 5.145152 101.868889
F 2.227918 12.862883 101.868889
F 11.139590 5.145151 101.868889
F 11.139590 12.862882 101.868888
F 20.051273 5.145150 101.868888
F 20.051273 12.862881 101.868887
F 2.227930 5.145151 104.597518
F 2.227930 12.862882 104.597519
F 11.139603 5.145151 104.597519
F 11.139603 12.862882 104.597520
F 20.051284 5.145150 104.597519
F 20.051284 12.862882 104.597520
F 2.227920 7.717728 108.235693
F 2.227920 15.435460 108.235694
F 6.683753 5.145151 101.868889
F 11.139592 7.717729 108.235694
F 11.139592 15.435461 108.235695
F 24.507125 15.435460 105.507063
F 20.051274 7.717730 108.235694
F 20.051274 15.435461 108.235696
F 20.051274 0.000001 108.235695
F 4.455850 1.286287 104.597519
F 4.455850 9.004015 104.597519
F 4.455850 16.721749 104.597520
F 13.367525 1.286286 104.597519
F 13.367525 9.004015 104.597519
F 13.367525 16.721749 104.597520
F 22.279206 1.286286 104.597519
F 22.279206 9.004015 104.597519
F 22.279206 16.721749 104.597520
F 4.455835 3.858864 108.235693
F 4.455835 11.576593 108.235694
F 13.367510 3.858865 108.235694
F 13.367510 11.576594 108.235695
F 22.279193 3.858864 108.235694
F 22.279193 11.576593 108.235694
F 4.455848 3.858864 105.507064
F 4.455848 11.576593 105.507064
F 13.367523 3.858865 105.507063
F 13.367523 11.576594 105.507063
F 22.279204 3.858864 105.507064
F 22.279204 11.576593 105.507064
F 4.455837 1.286287 101.868889
F 4.455837 9.004016 101.868889
F 4.455837 16.721750 101.868888
F 13.367512 1.286286 101.868888
F 13.367512 9.004014 101.868889
F 13.367512 16.721749 101.868888
F 22.279194 1.286286 101.868889
F 22.279194 9.004014 101.868889
F 22.279194 16.721749 101.868888
F 6.683768 7.717729 105.507064
F 6.683768 15.435460 105.507063
F 24.507125 7.717729 105.507064
F 15.595445 7.717729 105.507063
F 15.595445 15.435461 105.507062
F 15.595445 0.000001 105.507063
F 0.000014 1.286287 111.873869
F 0.000014 9.004015 111.873869
F 0.000014 16.721749 111.873869
F 8.911686 1.286287 111.873869
F 8.911686 9.004015 111.873869
F 8.911686 16.721749 111.873870
F 17.823365 1.286286 111.873870
F 17.823365 9.004014 111.873870
F 17.823365 16.721749 111.873871
F 0.000000 3.858864 115.512043
F 26.735029 3.858864 115.512043
F 0.000000 11.576593 115.512043
F 26.735029 11.576593 115.512043
F 8.911670 3.858864 115.512044
F 8.911670 11.576593 115.512044
F 17.823352 3.858865 115.512045
F 17.823352 11.576594 115.512045
F 0.000012 3.858864 112.783414
F 0.000012 11.576593 112.783414
F 8.911683 3.858864 112.783414
F 8.911683 11.576593 112.783414
F 17.823364 3.858865 112.783413
F 17.823364 11.576594 112.783413
F 0.000002 1.286287 109.145239
F 0.000002 9.004015 109.145239
F 0.000002 16.721750 109.145238
F 8.911673 1.286287 109.145239
F 8.911673 9.004015 109.145239
F 8.911673 16.721749 109.145238
F 17.823353 1.286286 109.145238
F 17.823353 9.004014 109.145238
F 17.823353 16.721748 109.145237
F 2.227932 7.717729 112.783414
F 2.227932 15.435461 112.783413
F 24.507114 15.435460 130.064742
F 11.139605 7.717729 112.783414
F 11.139605 15.435460 112.783413
F 24.507114 7.717729 130.064741
F 20.051286 7.717729 112.783413
F 20.051286 15.435461 112.783412
F 20.051286 0.000001 112.783413
F 2.227918 5.145152 109.145239
F 2.227918 12.862883 109.145239
F 11.139590 5.145151 109.145239
F 11.139590 12.862882 109.145238
F 20.051273 5.145150 109.145238
F 20.051273 12.862881 109.145238
F 2.227930 5.145151 111.873868
F 2.227930 12.862882 111.873869
F 11.139603 5.145151 111.873869
F 11.139603 12.862882 111.873870
F 20.051284 5.145150 111.873869
F 20.051284 12.862882 111.873870
F 2.227920 7.717728 115.512043
F 2.227920 15.435460 115.512044
F 15.595432 0.000001 130.064742
F 11.139592 7.717729 115.512044
F 11.139592 15.435461 115.512045
F 15.595432 15.435461 130.064743
F 20.051274 7.717730 115.512044
F 20.051274 15.435461 115.512045
F 20.051274 0.000001 115.512044
F 4.455850 1.286287 111.873869
F 4.455850 9.004015 111.873869
F 4.455850 16.721749 111.873870
F 13.367525 1.286286 111.873869
F 13.367525 9.004015 111.873869
F 13.367525 16.721749 111.873870
F 22.279206 1.286286 111.873869
F 22.279206 9.004015 111.873869
F 22.279206 16.721749 111.873870
F 4.455835 3.858864 115.512043
F 4.455835 11.576593 115.512043
F 13.367510 3.858865 115.512044
F 13.367510 11.576594 115.512044
F 22.279193 3.858864 115.512044
F 22.279193 11.576593 115.512044
F 4.455848 3.858864 112.783414
F 4.455848 11.576593 112.783414
F 13.367523 3.858865 112.783413
F 13.367523 11.576594 112.783413
F 22.279204 3.858864 112.783414
F 22.279204 11.576593 112.783413
F 4.455837 1.286287 109.145239
F 4.455837 9.004016 109.145239
F 4.455837 16.721750 109.145238
F 13.367512 1.286286 109.145238
F 13.367512 9.004014 109.145239
F 13.367512 16.721749 109.145238
F 22.279194 1.286286 109.145239
F 22.279194 9.004014 109.145239
F 22.279194 16.721749 109.145238
F 6.683768 7.717729 112.783414
F 6.683768 15.435460 112.783413
F 15.595432 7.717730 130.064742
F 15.595445 7.717729 112.783413
F 15.595445 15.435461 112.783412
F 15.595445 0.000001 112.783413
F 24.507125 7.717729 112.783414
F 24.507125 15.435460 112.783413
F 6.683755 15.435460 130.064742
F 6.683753 5.145151 109.145239
F 6.683753 12.862883 109.145239
F 15.595431 5.145150 109.145238
F 15.595431 12.862881 109.145237
F 24.507112 5.145151 109.145239
F 24.507112 12.862882 109.145238
F 6.683766 5.145151 111.873868
F 6.683766 12.862882 111.873869
F 15.595443 5.145150 111.873870
F 15.595443 12.862882 111.873870
F 24.507123 5.145151 111.873868
F 24.507123 12.862882 111.873869
F 6.683755 7.717728 115.512043
F 6.683755 15.435460 115.512044
F 6.683755 7.717728 130.064741
F 15.595432 7.717730 115.512044
F 15.595432 15.435461 115.512045
F 15.595432 0.000001 115.512044
F 24.507114 7.717729 115.512043
F 24.507114 15.435460 115.512044
F 24.507123 12.862882 126.426567
F 0.000014 1.286287 119.150218
F 0.000014 9.004015 119.150218
F 0.000014 16.721749 119.150218
F 8.911686 1.286287 119.150218
F 8.911686 9.004015 119.150218
F 8.911686 16.721749 119.150219
F 17.823365 1.286286 119.150219
F 17.823365 9.004014 119.150219
F 17.823365 16.721749 119.150220
F 0.000000 3.858864 122.788391
F 26.735029 3.858864 122.788391
F 0.000000 11.576593 122.788392
F 26.735029 11.576593 122.788392
F 8.911670 3.858864 122.788392
F 8.911670 11.576593 122.788392
F 17.823352 3.858865 122.788393
F 17.823352 11.576594 122.788393
F 0.000012 3.858864 120.059762
F 0.000012 11.576593 120.059762
F 8.911683 3.858864 120.059762
F 8.911683 11.576593 120.059762
F 17.823364 3.858865 120.059761
F 17.823364 11.576594 120.059761
F 0.000002 1.286287 116.421588
F 0.000002 9.004015 116.421588
F 0.000002 16.721750 116.421587
F 8.911673 1.286287 116.421588
F 8.911673 9.004015 116.421588
F 8.911673 16.721749 116.421587
F 17.823353 1.286286 116.421587
F 17.823353 9.004014 116.421587
F 17.823353 16.721748 116.421586
F 2.227932 7.717729 120.059762
F 2.227932 15.435461 120.059761
F 24.507123 5.145151 126.426566
F 11.139605 7.717729 120.059762
F 11.139605 15.435460 120.059761
F 15.595443 12.862882 126.426568
F 20.051286 7.717729 120.059761
F 20.051286 15.435461 120.059760
F 20.051286 0.000001 120.059761
F 2.227918 5.145152 116.421588
F 2.227918 12.862883 116.421587
F 11.139590 5.145151 116.421588
F 11.139590 12.862882 116.421587
F 20.051273 5.145150 116.421587
F 20.051273 12.862881 116.421586
F 2.227930 5.145151 119.150217
F 2.227930 12.862882 119.150218
F 11.139603 5.145151 119.150218
F 11.139603 12.862882 119.150219
F 20.051284 5.145150 119.150218
F 20.051284 12.862882 119.150219
F 2.227920 7.717728 122.788391
F 2.227920 15.435460 122.788392
F 15.595443 5.145150 126.426567
F 11.139592 7.717729 122.788392
F 11.139592 15.435461 122.788393
F 6.683766 12.862882 126.426567
F 20.051274 7.717730 122.788393
F 20.051274 15.435461 122.788394
F 20.051274 0.000001 122.788393
F 4.455850 1.286287 119.150218
F 4.455850 9.004015 119.150218
F 4.455850 16.721749 119.150219
F 13.367525 1.286286 119.150218
F 13.367525 9.004015 119.150218
F 13.367525 16.721749 119.150219
F 22.279206 1.286286 119.150218
F 22.279206 9.004015 119.150218
F 22.279206 16.721749 119.150219
F 4.455835 3.858864 122.788391
F 4.455835 11.576593 122.788392
F 13.367510 3.858865 122.788392
F 13.367510 11.576594 122.788393
F 22.279193 3.858864 122.788392
F 22.279193 11.576593 122.788392
F 4.455848 3.858864 120.059762
F 4.455848 11.576593 120.059762
F 13.367523 3.858865 120.059761
F 13.367523 11.576594 120.059761
F 22.279204 3.858864 120.059762
F 22.279204 11.576593 120.059762
F 4.455837 1.286287 116.421588
F 4.455837 9.004016 116.421588
F 4.455837 16.721750 116.421587
F 13.367512 1.286286 116.421587
F 13.367512 9.004014 116.421587
F 13.367512 16.721749 116.421587
F 22.279194 1.286286 116.421587
F 22.279194 9.004014 116.421588
F 22.279194 16.721749 116.421587
F 6.683768 7.717729 120.059762
F 6.683768 15.435460 120.059761
F 6.683766 5.145151 126.426566
F 15.595445 7.717729 120.059761
F 15.595445 15.435461 120.059760
F 15.595445 0.000001 120.059761
F 24.507125 7.717729 120.059762
F 24.507125 15.435460 120.059761
F 24.507112 12.862882 123.697936
F 6.683753 5.145151 116.421588
F 6.683753 12.862883 116.421587
F 15.595431 5.145150 116.421587
F 15.595431 12.862881 116.421586
F 24.507112 5.145151 116.421588
F 24.507112 12.862882 116.421587
F 6.683766 5.145151 119.150217
F 6.683766 12.862882 119.150218
F 15.595443 5.145150 119.150219
F 15.595443 12.862882 119.150219
F 24.507123 5.145151 119.150217
F 24.507123 12.862882 119.150218
F 6.683755 7.717728 122.788392
F 6.683755 15.435460 122.788393
F 24.507112 5.145151 123.697937
F 15.595432 7.717730 122.788393
F 15.595432 15.435461 122.788394
F 15.595432 0.000001 122.788393
F 24.507114 7.717729 122.788392
F 24.507114 15.435460 122.788393
F 15.595431 12.862881 123.697935
F 0.000014 1.286287 126.426566
F 0.000014 9.004015 126.426566
F 0.000014 16.721749 126.426567
F 8.911686 1.286287 126.426566
F 8.911686 9.004015 126.426566
F 8.911686 16.721749 126.426567
F 17.823365 1.286286 126.426567
F 17.823365 9.004014 126.426567
F 17.823365 16.721749 126.426568
F 0.000000 3.858864 130.064741
F 26.735029 3.858864 130.064741
F 0.000000 11.576593 130.064741
F 26.735029 11.576593 130.064741
F 8.911670 3.858864 130.064741
F 8.911670 11.576593 130.064741
F 17.823352 3.858865 130.064742
F 17.823352 11.576594 130.064742
F 0.000012 3.858864 127.336112
F 0.000012 11.576593 127.336111
F 8.911683 3.858864 127.336111
F 8.911683 11.576593 127.336111
F 17.823364 3.858865 127.336110
F 17.823364 11.576594 127.336110
F 0.000002 1.286287 123.697937
F 0.000002 9.004015 123.697937
F 0.000002 16.721750 123.697936
F 8.911673 1.286287 123.697936
F 8.911673 9.004015 123.697937
F 8.911673 16.721749 123.697936
F 17.823353 1.286286 123.697935
F 17.823353 9.004014 123.697935
F 17.823353 16.721748 123.697934
F 2.227932 7.717729 127.336112
F 2.227932 15.435461 127.336111
F 15.595431 5.145150 123.697935
F 11.139605 7.717729 127.336111
F 11.139605 15.435460 127.336110
F 6.683753 12.862883 123.697936
F 20.051286 7.717729 127.336111
F 20.051286 15.435461 127.336110
F 20.051286 0.000001 127.336111
F 2.227918 5.145152 123.697937
F 2.227918 12.862883 123.697936
F 11.139590 5.145151 123.697936
F 11.139590 12.862882 123.697935
F 20.051273 5.145150 123.697936
F 20.051273 12.862881 123.697935
F 2.227930 5.145151 126.426566
F 2.227930 12.862882 126.426567
F 11.139603 5.145151 126.426566
F 11.139603 12.862882 126.426567
F 20.051284 5.145150 126.426567
F 20.051284 12.862882 126.426568
F 2.227920 7.717728 130.064741
F 2.227920 15.435460 130.064742
F 6.683753 5.145151 123.697937
F 11.139592 7.717729 130.064741
F 11.139592 15.435461 130.064742
F 24.507125 15.435460 127.336110
F 20.051274 7.717730 130.064742
F 20.051274 15.435461 130.064743
F 20.051274 0.000001 130.064742
F 4.455850 1.286287 126.426566
F 4.455850 9.004015 126.426566
F 4.455850 16.721749 126.426567
F 13.367525 1.286286 126.426567
F 13.367525 9.004015 126.426567
F 13.367525 16.721749 126.426567
F 22.279206 1.286286 126.426567
F 22.279206 9.004015 126.426567
F 22.279206 16.721749 126.426567
F 4.455835 3.858864 130.064741
F 4.455835 11.576593 130.064741
F 13.367510 3.858865 130.064742
F 13.367510 11.576594 130.064742
F 22.279193 3.858864 130.064741
F 22.279193 11.576593 130.064742
F 4.455848 3.858864 127.336111
F 4.455848 11.576593 127.336111
F 13.367523 3.858865 127.336111
F 13.367523 11.576594 127.336111
F 22.279204 3.858864 127.336111
F 22.279204 11.576593 127.336111
F 4.455837 1.286287 123.697937
F 4.455837 9.004016 123.697937
F 4.455837 16.721750 123.697936
F 13.367512 1.286286 123.697936
F 13.367512 9.004014 123.697936
F 13.367512 16.721749 123.697935
F 22.279194 1.286286 123.697936
F 22.279194 9.004014 123.697936
F 22.279194 16.721749 123.697935
F 6.683768 7.717729 127.336112
F 6.683768 15.435460 127.336111
F 24.507125 7.717729 127.336112
F 15.595445 7.717729 127.336111
F 15.595445 15.435461 127.336110
F 15.595445 0.000001 127.336111
F 0.000014 24.439481 2.728632
F 0.000014 32.157210 2.728632
F 8.911686 24.439481 2.728632
F 8.911686 32.157210 2.728632
F 17.823365 24.439480 2.728633
F 17.823365 32.157209 2.728633
F 0.000000 27.012058 6.366806
F 26.735029 27.012058 6.366806
F 0.000000 34.729786 6.366806
F 26.735029 34.729786 6.366806
F 0.000000 19.294327 6.366807
F 26.735029 19.294327 6.366807
F 8.911670 27.012059 6.366807
F 8.911670 34.729787 6.366807
F 8.911670 19.294327 6.366807
F 17.823352 27.012060 6.366808
F 17.823352 34.729788 6.366808
F 17.823352 19.294329 6.366808
F 0.000012 27.012059 3.638177
F 0.000012 34.729787 3.638177
F 0.000012 19.294328 3.638176
F 8.911683 27.012059 3.638177
F 8.911683 34.729787 3.638177
F 8.911683 19.294328 3.638176
F 17.823364 27.012059 3.638176
F 17.823364 34.729787 3.638176
F 17.823364 19.294328 3.638175
F 0.000002 24.439482 0.000002
F 0.000002 32.157210 0.000002
F 8.911673 24.439481 0.000002
F 8.911673 32.157210 0.000002
F 17.823353 24.439480 0.000001
F 17.823353 32.157208 0.000001
F 2.227932 30.870922 3.638177
F 2.227932 23.153194 3.638177
F 11.139605 30.870922 3.638177
F 11.139605 23.153194 3.638177
F 20.051286 30.870923 3.638176
F 20.051286 23.153194 3.638176
F 2.227918 28.298345 0.000003
F 2.227918 20.580616 0.000002
F 11.139590 28.298344 0.000002
F 11.139590 20.580615 0.000002
F 20.051273 28.298344 0.000001
F 20.051273 20.580615 0.000001
F 2.227930 28.298345 2.728631
F 2.227930 20.580616 2.728632
F 11.139603 28.298344 2.728632
F 11.139603 20.580615 2.728632
F 20.051284 28.298344 2.728632
F 20.051284 20.580615 2.728633
F 2.227920 30.870922 6.366806
F 2.227920 23.153193 6.366806
F 11.139592 30.870922 6.366807
F 11.139592 23.153194 6.366807
F 20.051274 30.870923 6.366807
F 20.051274 23.153195 6.366807
F 4.455850 24.439481 2.728632
F 4.455850 32.157210 2.728632
F 13.367525 24.439481 2.728632
F 13.367525 32.157209 2.728632
F 22.279206 24.439481 2.728632
F 22.279206 32.157209 2.728632
F 4.455835 27.012058 6.366806
F 4.455835 34.729786 6.366806
F 4.455835 19.294327 6.366807
F 13.367510 27.012060 6.366807
F 13.367510 34.729788 6.366807
F 13.367510 19.294329 6.366808
F 22.279193 27.012059 6.366807
F 22.279193 34.729787 6.366807
F 22.279193 19.294328 6.366807
F 4.455848 27.012059 3.638177
F 4.455848 34.729787 3.638177
F 4.455848 19.294328 3.638176
F 13.367523 27.012059 3.638176
F 13.367523 34.729787 3.638176
F 13.367523 19.294328 3.638176
F 22.279204 27.012059 3.638177
F 22.279204 34.729787 3.638176
F 22.279204 19.294328 3.638176
F 4.455837 24.439482 0.000002
F 4.455837 32.157210 0.000002
F 13.367512 24.439480 0.000002
F 13.367512 32.157209 0.000002
F 22.279194 24.439481 0.000002
F 22.279194 32.157209 0.000002
F 6.683768 30.870922 3.638177
F 6.683768 23.153194 3.638177
F 15.595445 30.870923 3.638176
F 15.595445 23.153194 3.638176
F 24.507125 30.870922 3.638177
F 24.507125 23.153194 3.638177
F 6.683753 28.298345 0.000003
F 6.683753 20.580616 0.000002
F 15.595431 28.298343 0.000001
F 15.595431 20.580614 0.000001
F 24.507112 28.298345 0.000002
F 24.507112 20.580616 0.000002
F 6.683766 28.298345 2.728632
F 6.683766 20.580616 2.728632
F 15.595443 28.298344 2.728633
F 15.595443 20.580615 2.728633
F 24.507123 28.298345 2.728631
F 24.507123 20.580615 2.728632
F 6.683755 30.870922 6.366806
F 6.683755 23.153193 6.366806
F 15.595432 30.870923 6.366807
F 15.595432 23.153195 6.366807
F 24.507114 30.870922 6.366806
F 24.507114 23.153194 6.366806
F 0.000014 24.439481 10.004981
F 0.000014 32.157210 10.004981
F 8.911686 24.439481 10.004981
F 8.911686 32.157210 10.004981
F 17.823365 24.439480 10.004982
F 17.823365 32.157209 10.004982
F 0.000000 27.012058 13.643154
F 26.735029 27.012058 13.643154
F 0.000000 34.729786 13.643155
F 26.735029 34.729786 13.643155
F 0.000000 19.294327 13.643155
F 26.735029 19.294327 13.643155
F 8.911670 27.012059 13.643155
F 8.911670 34.729787 13.643155
F 8.911670 19.294327 13.643155
F 17.823352 27.012060 13.643156
F 17.823352 34.729788 13.643156
F 17.823352 19.294329 13.643157
F 0.000012 27.012059 10.914525
F 0.000012 34.729787 10.914525
F 0.000012 19.294328 10.914524
F 8.911683 27.012059 10.914525
F 8.911683 34.729787 10.914525
F 8.911683 19.294328 10.914524
F 17.823364 27.012059 10.914524
F 17.823364 34.729787 10.914524
F 17.823364 19.294328 10.914523
F 0.000002 24.439482 7.276351
F 0.000002 32.157210 7.276351
F 8.911673 24.439481 7.276351
F 8.911673 32.157210 7.276351
F 17.823353 24.439480 7.276350
F 17.823353 32.157208 7.276350
F 2.227932 30.870922 10.914525
F 2.227932 23.153194 10.914525
F 11.139605 30.870922 10.914525
F 11.139605 23.153194 10.914525
F 20.051286 30.870923 10.914524
F 20.051286 23.153194 10.914524
F 2.227918 28.298345 7.276351
F 2.227918 20.580616 7.276351
F 11.139590 28.298344 7.276351
F 11.139590 20.580615 7.276351
F 20.051273 28.298344 7.276350
F 20.051273 20.580615 7.276350
F 2.227930 28.298345 10.004980
F 2.227930 20.580616 10.004981
F 11.139603 28.298344 10.004981
F 11.139603 20.580615 10.004981
F 20.051284 28.298344 10.004981
F 20.051284 20.580615 10.004982
F 2.227920 30.870922 13.643154
F 2.227920 23.153193 13.643155
F 11.139592 30.870922 13.643155
F 11.139592 23.153194 13.643155
F 20.051274 30.870923 13.643156
F 20.051274 23.153195 13.643156
F 4.455850 24.439481 10.004981
F 4.455850 32.157210 10.004981
F 13.367525 24.439481 10.004981
F 13.367525 32.157209 10.004981
F 22.279206 24.439481 10.004981
F 22.279206 32.157209 10.004981
F 4.455835 27.012058 13.643155
F 4.455835 34.729786 13.643155
F 4.455835 19.294327 13.643155
F 13.367510 27.012060 13.643156
F 13.367510 34.729788 13.643156
F 13.367510 19.294329 13.643156
F 22.279193 27.012059 13.643155
F 22.279193 34.729787 13.643155
F 22.279193 19.294328 13.643156
F 4.455848 27.012059 10.914525
F 4.455848 34.729787 10.914525
F 4.455848 19.294328 10.914524
F 13.367523 27.012059 10.914524
F 13.367523 34.729787 10.914524
F 13.367523 19.294328 10.914524
F 22.279204 27.012059 10.914525
F 22.279204 34.729787 10.914525
F 22.279204 19.294328 10.914524
F 4.455837 24.439482 7.276351
F 4.455837 32.157210 7.276351
F 13.367512 24.439480 7.276350
F 13.367512 32.157209 7.276350
F 22.279194 24.439481 7.276351
F 22.279194 32.157209 7.276351
F 6.683768 30.870922 10.914525
F 6.683768 23.153194 10.914525
F 15.595445 30.870923 10.914524
F 15.595445 23.153194 10.914524
F 24.507125 30.870922 10.914525
F 24.507125 23.153194 10.914525
F 6.683753 28.298345 7.276351
F 6.683753 20.580616 7.276351
F 15.595431 28.298343 7.276350
F 15.595431 20.580614 7.276350
F 24.507112 28.298345 7.276351
F 24.507112 20.580616 7.276351
F 6.683766 28.298345 10.004981
F 6.683766 20.580616 10.004981
F 15.595443 28.298344 10.004982
F 15.595443 20.580615 10.004982
F 24.507123 28.298345 10.004980
F 24.507123 20.580615 10.004981
F 6.683755 30.870922 13.643155
F 6.683755 23.153193 13.643155
F 15.595432 30.870923 13.643156
F 15.595432 23.153195 13.643156
F 24.507114 30.870922 13.643155
F 24.507114 23.153194 13.643155
F 0.000014 24.439481 17.281329
F 0.000014 32.157210 17.281329
F 8.911686 24.439481 17.281329
F 8.911686 32.157210 17.281329
F 17.823365 24.439480 17.281330
F 17.823365 32.157209 17.281330
F 0.000000 27.012058 20.919504
F 26.735029 27.012058 20.919504
F 0.000000 34.729786 20.919504
F 26.735029 34.729786 20.919504
F 0.000000 19.294327 20.919504
F 26.735029 19.294327 20.919504
F 8.911670 27.012059 20.919504
F 8.911670 34.729787 20.919504
F 8.911670 19.294327 20.919505
F 17.823352 27.012060 20.919505
F 17.823352 34.729788 20.919505
F 17.823352 19.294329 20.919506
F 0.000012 27.012059 18.190875
F 0.000012 34.729787 18.190874
F 0.000012 19.294328 18.190874
F 8.911683 27.012059 18.190874
F 8.911683 34.729787 18.190874
F 8.911683 19.294328 18.190874
F 17.823364 27.012059 18.190873
F 17.823364 34.729787 18.190873
F 17.823364 19.294328 18.190873
F 0.000002 24.439482 14.552700
F 0.000002 32.157210 14.552700
F 8.911673 24.439481 14.552700
F 8.911673 32.157210 14.552700
F 17.823353 24.439480 14.552698
F 17.823353 32.157208 14.552698
F 2.227932 30.870922 18.190875
F 2.227932 23.153194 18.190874
F 11.139605 30.870922 18.190875
F 11.139605 23.153194 18.190874
F 20.051286 30.870923 18.190874
F 20.051286 23.153194 18.190874
F 2.227918 28.298345 14.552700
F 2.227918 20.580616 14.552700
F 11.139590 28.298344 14.552699
F 11.139590 20.580615 14.552699
F 20.051273 28.298344 14.552699
F 20.051273 20.580615 14.552699
F 2.227930 28.298345 17.281329
F 2.227930 20.580616 17.281329
F 11.139603 28.298344 17.281329
F 11.139603 20.580615 17.281330
F 20.051284 28.298344 17.281330
F 20.051284 20.580615 17.281330
F 2.227920 30.870922 20.919504
F 2.227920 23.153193 20.919504
F 11.139592 30.870922 20.919504
F 11.139592 23.153194 20.919504
F 20.051274 30.870923 20.919505
F 20.051274 23.153195 20.919505
F 4.455850 24.439481 17.281329
F 4.455850 32.157210 17.281329
F 13.367525 24.439481 17.281330
F 13.367525 32.157209 17.281330
F 22.279206 24.439481 17.281330
F 22.279206 32.157209 17.281330
F 4.455835 27.012058 20.919504
F 4.455835 34.729786 20.919504
F 4.455835 19.294327 20.919504
F 13.367510 27.012060 20.919505
F 13.367510 34.729788 20.919505
F 13.367510 19.294329 20.919505
F 22.279193 27.012059 20.919504
F 22.279193 34.729787 20.919505
F 22.279193 19.294328 20.919505
F 4.455848 27.012059 18.190875
F 4.455848 34.729787 18.190874
F 4.455848 19.294328 18.190874
F 13.367523 27.012059 18.190874
F 13.367523 34.729787 18.190874
F 13.367523 19.294328 18.190873
F 22.279204 27.012059 18.190874
F 22.279204 34.729787 18.190874
F 22.279204 19.294328 18.190874
F 4.455837 24.439482 14.552700
F 4.455837 32.157210 14.552700
F 13.367512 24.439480 14.552699
F 13.367512 32.157209 14.552699
F 22.279194 24.439481 14.552699
F 22.279194 32.157209 14.552699
F 6.683768 30.870922 18.190875
F 6.683768 23.153194 18.190875
F 15.595445 30.870923 18.190874
F 15.595445 23.153194 18.190874
F 24.507125 30.870922 18.190875
F 24.507125 23.153194 18.190874
F 6.683753 28.298345 14.552700
F 6.683753 20.580616 14.552700
F 15.595431 28.298343 14.552699
F 15.595431 20.580614 14.552698
F 24.507112 28.298345 14.552700
F 24.507112 20.580616 14.552700
F 6.683766 28.298345 17.281329
F 6.683766 20.580616 17.281329
F 15.595443 28.298344 17.281330
F 15.595443 20.580615 17.281330
F 24.507123 28.298345 17.281329
F 24.507123 20.580615 17.281329
F 6.683755 30.870922 20.919504
F 6.683755 23.153193 20.919504
F 15.595432 30.870923 20.919505
F 15.595432 23.153195 20.919505
F 24.507114 30.870922 20.919504
F 24.507114 23.153194 20.919504
F 0.000014 24.439481 24.557679
F 0.000014 32.157210 24.557679
F 8.911686 24.439481 24.557679
F 8.911686 32.157210 24.557679
F 17.823365 24.439480 24.557680
F 17.823365 32.157209 24.557680
F 0.000000 27.012058 28.195854
F 26.735029 27.012058 28.195854
F 0.000000 34.729786 28.195854
F 26.735029 34.729786 28.195854
F 0.000000 19.294327 28.195854
F 26.735029 19.294327 28.195854
F 8.911670 27.012059 28.195854
F 8.911670 34.729787 28.195854
F 8.911670 19.294327 28.195855
F 17.823352 27.012060 28.195855
F 17.823352 34.729788 28.195855
F 17.823352 19.294329 28.195856
F 0.000012 27.012059 25.467224
F 0.000012 34.729787 25.467224
F 0.000012 19.294328 25.467224
F 8.911683 27.012059 25.467224
F 8.911683 34.729787 25.467224
F 8.911683 19.294328 25.467224
F 17.823364 27.012059 25.467223
F 17.823364 34.729787 25.467223
F 17.823364 19.294328 25.467223
F 0.000002 24.439482 21.829050
F 0.000002 32.157210 21.829050
F 8.911673 24.439481 21.829050
F 8.911673 32.157210 21.829050
F 17.823353 24.439480 21.829048
F 17.823353 32.157208 21.829048
F 2.227932 30.870922 25.467224
F 2.227932 23.153194 25.467224
F 11.139605 30.870922 25.467224
F 11.139605 23.153194 25.467224
F 20.051286 30.870923 25.467223
F 20.051286 23.153194 25.467223
F 2.227918 28.298345 21.829050
F 2.227918 20.580616 21.829050
F 11.139590 28.298344 21.829049
F 11.139590 20.580615 21.829049
F 20.051273 28.298344 21.829049
F 20.051273 20.580615 21.829049
F 2.227930 28.298345 24.557679
F 2.227930 20.580616 24.557679
F 11.139603 28.298344 24.557679
F 11.139603 20.580615 24.557680
F 20.051284 28.298344 24.557680
F 20.051284 20.580615 24.557680
F 2.227920 30.870922 28.195854
F 2.227920 23.153193 28.195854
F 11.139592 30.870922 28.195854
F 11.139592 23.153194 28.195854
F 20.051274 30.870923 28.195855
F 20.051274 23.153195 28.195855
F 4.455850 24.439481 24.557679
F 4.455850 32.157210 24.557679
F 13.367525 24.439481 24.557680
F 13.367525 32.157209 24.557680
F 22.279206 24.439481 24.557680
F 22.279206 32.157209 24.557680
F 4.455835 27.012058 28.195854
F 4.455835 34.729786 28.195854
F 4.455835 19.294327 28.195854
F 13.367510 27.012060 28.195855
F 13.367510 34.729788 28.195855
F 13.367510 19.294329 28.195855
F 22.279193 27.012059 28.195854
F 22.279193 34.729787 28.195854
F 22.279193 19.294328 28.195855
F 4.455848 27.012059 25.467224
F 4.455848 34.729787 25.467224
F 4.455848 19.294328 25.467224
F 13.367523 27.012059 25.467224
F 13.367523 34.729787 25.467223
F 13.367523 19.294328 25.467223
F 22.279204 27.012059 25.467224
F 22.279204 34.729787 25.467224
F 22.279204 19.294328 25.467223
F 4.455837 24.439482 21.829050
F 4.455837 32.157210 21.829050
F 13.367512 24.439480 21.829049
F 13.367512 32.157209 21.829049
F 22.279194 24.439481 21.829049
F 22.279194 32.157209 21.829049
F 6.683768 30.870922 25.467224
F 6.683768 23.153194 25.467224
F 15.595445 30.870923 25.467224
F 15.595445 23.153194 25.467223
F 24.507125 30.870922 25.467224
F 24.507125 23.153194 25.467224
F 6.683753 28.298345 21.829050
F 6.683753 20.580616 21.829050
F 15.595431 28.298343 21.829049
F 15.595431 20.580614 21.829048
F 24.507112 28.298345 21.829050
F 24.507112 20.580616 21.829050
F 6.683766 28.298345 24.557679
F 6.683766 20.580616 24.557679
F 15.595443 28.298344 24.557680
F 15.595443 20.580615 24.557680
F 24.507123 28.298345 24.557679
F 24.507123 20.580615 24.557679
F 6.683755 30.870922 28.195854
F 6.683755 23.153193 28.195854
F 15.595432 30.870923 28.195855
F 15.595432 23.153195 28.195855
F 24.507114 30.870922 28.195854
F 24.507114 23.153194 28.195854
F 0.000014 24.439481 31.834028
F 0.000014 32.157210 31.834028
F 8.911686 24.439481 31.834028
F 8.911686 32.157210 31.834028
F 17.823365 24.439480 31.834029
F 17.823365 32.157209 31.834029
F 0.000000 27.012058 35.472202
F 26.735029 27.012058 35.472202
F 0.000000 34.729786 35.472202
F 26.735029 34.729786 35.472202
F 0.000000 19.294327 35.472203
F 26.735029 19.294327 35.472203
F 8.911670 27.012059 35.472202
F 8.911670 34.729787 35.472202
F 8.911670 19.294327 35.472203
F 17.823352 27.012060 35.472203
F 17.823352 34.729788 35.472204
F 17.823352 19.294329 35.472204
F 0.000012 27.012059 32.743573
F 0.000012 34.729787 32.743572
F 0.000012 19.294328 32.743572
F 8.911683 27.012059 32.743572
F 8.911683 34.729787 32.743572
F 8.911683 19.294328 32.743572
F 17.823364 27.012059 32.743571
F 17.823364 34.729787 32.743571
F 17.823364 19.294328 32.743571
F 0.000002 24.439482 29.105398
F 0.000002 32.157210 29.105399
F 8.911673 24.439481 29.105398
F 8.911673 32.157210 29.105398
F 17.823353 24.439480 29.105397
F 17.823353 32.157208 29.105397
F 2.227932 30.870922 32.743573
F 2.227932 23.153194 32.743572
F 11.139605 30.870922 32.743572
F 11.139605 23.153194 32.743572
F 20.051286 30.870923 32.743572
F 20.051286 23.153194 32.743572
F 2.227918 28.298345 29.105399
F 2.227918 20.580616 29.105398
F 11.139590 28.298344 29.105398
F 11.139590 20.580615 29.105398
F 20.051273 28.298344 29.105398
F 20.051273 20.580615 29.105397
F 2.227930 28.298345 31.834028
F 2.227930 20.580616 31.834028
F 11.139603 28.298344 31.834028
F 11.139603 20.580615 31.834029
F 20.051284 28.298344 31.834029
F 20.051284 20.580615 31.834029
F 2.227920 30.870922 35.472202
F 2.227920 23.153193 35.472202
F 11.139592 30.870922 35.472202
F 11.139592 23.153194 35.472202
F 20.051274 30.870923 35.472203
F 20.051274 23.153195 35.472203
F 4.455850 24.439481 31.834028
F 4.455850 32.157210 31.834028
F 13.367525 24.439481 31.834029
F 13.367525 32.157209 31.834029
F 22.279206 24.439481 31.834029
F 22.279206 32.157209 31.834029
F 4.455835 27.012058 35.472202
F 4.455835 34.729786 35.472202
F 4.455835 19.294327 35.472203
F 13.367510 27.012060 35.472203
F 13.367510 34.729788 35.472203
F 13.367510 19.294329 35.472204
F 22.279193 27.012059 35.472202
F 22.279193 34.729787 35.472203
F 22.279193 19.294328 35.472203
F 4.455848 27.012059 32.743572
F 4.455848 34.729787 32.743572
F 4.455848 19.294328 32.743572
F 13.367523 27.012059 32.743572
F 13.367523 34.729787 32.743572
F 13.367523 19.294328 32.743571
F 22.279204 27.012059 32.743572
F 22.279204 34.729787 32.743572
F 22.279204 19.294328 32.743572
F 4.455837 24.439482 29.105398
F 4.455837 32.157210 29.105398
F 13.367512 24.439480 29.105398
F 13.367512 32.157209 29.105398
F 22.279194 24.439481 29.105398
F 22.279194 32.157209 29.105398
F 6.683768 30.870922 32.743573
F 6.683768 23.153194 32.743572
F 15.595445 30.870923 32.743572
F 15.595445 23.153194 32.743572
F 24.507125 30.870922 32.743573
F 24.507125 23.153194 32.743572
F 6.683753 28.298345 29.105399
F 6.683753 20.580616 29.105398
F 15.595431 28.298343 29.105397
F 15.595431 20.580614 29.105397
F 24.507112 28.298345 29.105399
F 24.507112 20.580616 29.105398
F 6.683766 28.298345 31.834028
F 6.683766 20.580616 31.834028
F 15.595443 28.298344 31.834029
F 15.595443 20.580615 31.834029
F 24.507123 28.298345 31.834028
F 24.507123 20.580615 31.834028
F 6.683755 30.870922 35.472202
F 6.683755 23.153193 35.472202
F 15.595432 30.870923 35.472203
F 15.595432 23.153195 35.472203
F 24.507114 30.870922 35.472202
F 24.507114 23.153194 35.472202
F 0.000014 24.439481 39.110377
F 0.000014 32.157210 39.110376
F 8.911686 24.439481 39.110377
F 8.911686 32.157210 39.110377
F 17.823365 24.439480 39.110378
F 17.823365 32.157209 39.110378
F 0.000000 27.012058 42.748551
F 26.735029 27.012058 42.748551
F 0.000000 34.729786 42.748551
F 26.735029 34.729786 42.748551
F 0.000000 19.294327 42.748552
F 26.735029 19.294327 42.748552
F 8.911670 27.012059 42.748552
F 8.911670 34.729787 42.748552
F 8.911670 19.294327 42.748552
F 17.823352 27.012060 42.748553
F 17.823352 34.729788 42.748553
F 17.823352 19.294329 42.748553
F 0.000012 27.012059 40.019922
F 0.000012 34.729787 40.019922
F 0.000012 19.294328 40.019921
F 8.911683 27.012059 40.019922
F 8.911683 34.729787 40.019922
F 8.911683 19.294328 40.019921
F 17.823364 27.012059 40.019921
F 17.823364 34.729787 40.019921
F 17.823364 19.294328 40.019920
F 0.000002 24.439482 36.381747
F 0.000002 32.157210 36.381747
F 8.911673 24.439481 36.381747
F 8.911673 32.157210 36.381747
F 17.823353 24.439480 36.381746
F 17.823353 32.157208 36.381746
F 2.227932 30.870922 40.019922
F 2.227932 23.153194 40.019922
F 11.139605 30.870922 40.019922
F 11.139605 23.153194 40.019922
F 20.051286 30.870923 40.019921
F 20.051286 23.153194 40.019921
F 2.227918 28.298345 36.381747
F 2.227918 20.580616 36.381747
F 11.139590 28.298344 36.381747
F 11.139590 20.580615 36.381747
F 20.051273 28.298344 36.381746
F 20.051273 20.580615 36.381746
F 2.227930 28.298345 39.110376
F 2.227930 20.580616 39.110377
F 11.139603 28.298344 39.110377
F 11.139603 20.580615 39.110377
F 20.051284 28.298344 39.110377
F 20.051284 20.580615 39.110377
F 2.227920 30.870922 42.748551
F 2.227920 23.153193 42.748551
F 11.139592 30.870922 42.748552
F 11.139592 23.153194 42.748552
F 20.051274 30.870923 42.748552
F 20.051274 23.153195 42.748552
F 4.455850 24.439481 39.110377
F 4.455850 32.157210 39.110377
F 13.367525 24.439481 39.110377
F 13.367525 32.157209 39.110377
F 22.279206 24.439481 39.110377
F 22.279206 32.157209 39.110377
F 4.455835 27.012058 42.748551
F 4.455835 34.729786 42.748551
F 4.455835 19.294327 42.748552
F 13.367510 27.012060 42.748552
F 13.367510 34.729788 42.748552
F 13.367510 19.294329 42.748553
F 22.279193 27.012059 42.748552
F 22.279193 34.729787 42.748552
F 22.279193 19.294328 42.748552
F 4.455848 27.012059 40.019922
F 4.455848 34.729787 40.019922
F 4.455848 19.294328 40.019921
F 13.367523 27.012059 40.019921
F 13.367523 34.729787 40.019921
F 13.367523 19.294328 40.019921
F 22.279204 27.012059 40.019922
F 22.279204 34.729787 40.019921
F 22.279204 19.294328 40.019921
F 4.455837 24.439482 36.381747
F 4.455837 32.157210 36.381747
F 13.367512 24.439480 36.381746
F 13.367512 32.157209 36.381746
F 22.279194 24.439481 36.381746
F 22.279194 32.157209 36.381747
F 6.683768 30.870922 40.019922
F 6.683768 23.153194 40.019922
F 15.595445 30.870923 40.019921
F 15.595445 23.153194 40.019921
F 24.507125 30.870922 40.019922
F 24.507125 23.153194 40.019922
F 6.683753 28.298345 36.381747
F 6.683753 20.580616 36.381747
F 15.595431 28.298343 36.381746
F 15.595431 20.580614 36.381746
F 24.507112 28.298345 36.381747
F 24.507112 20.580616 36.381747
F 6.683766 28.298345 39.110376
F 6.683766 20.580616 39.110377
F 15.595443 28.298344 39.110377
F 15.595443 20.580615 39.110378
F 24.507123 28.298345 39.110376
F 24.507123 20.580615 39.110377
F 6.683755 30.870922 42.748551
F 6.683755 23.153193 42.748551
F 15.595432 30.870923 42.748552
F 15.595432 23.153195 42.748552
F 24.507114 30.870922 42.748551
F 24.507114 23.153194 42.748551
F 0.000014 24.439481 46.386726
F 0.000014 32.157210 46.386726
F 8.911686 24.439481 46.386727
F 8.911686 32.157210 46.386727
F 17.823365 24.439480 46.386728
F 17.823365 32.157209 46.386728
F 0.000000 27.012058 50.024901
F 26.735029 27.012058 50.024901
F 0.000000 34.729786 50.024901
F 26.735029 34.729786 50.024901
F 0.000000 19.294327 50.024902
F 26.735029 19.294327 50.024902
F 8.911670 27.012059 50.024901
F 8.911670 34.729787 50.024902
F 8.911670 19.294327 50.024902
F 17.823352 27.012060 50.024902
F 17.823352 34.729788 50.024903
F 17.823352 19.294329 50.024903
F 0.000012 27.012059 47.296272
F 0.000012 34.729787 47.296272
F 0.000012 19.294328 47.296271
F 8.911683 27.012059 47.296272
F 8.911683 34.729787 47.296271
F 8.911683 19.294328 47.296271
F 17.823364 27.012059 47.296271
F 17.823364 34.729787 47.296270
F 17.823364 19.294328 47.296270
F 0.000002 24.439482 43.658097
F 0.000002 32.157210 43.658097
F 8.911673 24.439481 43.658097
F 8.911673 32.157210 43.658097
F 17.823353 24.439480 43.658096
F 17.823353 32.157208 43.658096
F 2.227932 30.870922 47.296272
F 2.227932 23.153194 47.296272
F 11.139605 30.870922 47.296272
F 11.139605 23.153194 47.296272
F 20.051286 30.870923 47.296271
F 20.051286 23.153194 47.296271
F 2.227918 28.298345 43.658097
F 2.227918 20.580616 43.658097
F 11.139590 28.298344 43.658097
F 11.139590 20.580615 43.658097
F 20.051273 28.298344 43.658096
F 20.051273 20.580615 43.658096
F 2.227930 28.298345 46.386726
F 2.227930 20.580616 46.386726
F 11.139603 28.298344 46.386727
F 11.139603 20.580615 46.386727
F 20.051284 28.298344 46.386727
F 20.051284 20.580615 46.386727
F 2.227920 30.870922 50.024901
F 2.227920 23.153193 50.024901
F 11.139592 30.870922 50.024901
F 11.139592 23.153194 50.024901
F 20.051274 30.870923 50.024902
F 20.051274 23.153195 50.024902
F 4.455850 24.439481 46.386727
F 4.455850 32.157210 46.386727
F 13.367525 24.439481 46.386727
F 13.367525 32.157209 46.386727
F 22.279206 24.439481 46.386727
F 22.279206 32.157209 46.386727
F 4.455835 27.012058 50.024901
F 4.455835 34.729786 50.024901
F 4.455835 19.294327 50.024902
F 13.367510 27.012060 50.024902
F 13.367510 34.729788 50.024902
F 13.367510 19.294329 50.024903
F 22.279193 27.012059 50.024902
F 22.279193 34.729787 50.024902
F 22.279193 19.294328 50.024902
F 4.455848 27.012059 47.296272
F 4.455848 34.729787 47.296271
F 4.455848 19.294328 47.296271
F 13.367523 27.012059 47.296271
F 13.367523 34.729787 47.296271
F 13.367523 19.294328 47.296270
F 22.279204 27.012059 47.296271
F 22.279204 34.729787 47.296271
F 22.279204 19.294328 47.296271
F 4.455837 24.439482 43.658097
F 4.455837 32.157210 43.658097
F 13.367512 24.439480 43.658096
F 13.367512 32.157209 43.658096
F 22.279194 24.439481 43.658096
F 22.279194 32.157209 43.658097
F 6.683768 30.870922 47.296272
F 6.683768 23.153194 47.296272
F 15.595445 30.870923 47.296271
F 15.595445 23.153194 47.296271
F 24.507125 30.870922 47.296272
F 24.507125 23.153194 47.296272
F 6.683753 28.298345 43.658097
F 6.683753 20.580616 43.658097
F 15.595431 28.298343 43.658096
F 15.595431 20.580614 43.658096
F 24.507112 28.298345 43.658097
F 24.507112 20.580616 43.658097
F 6.683766 28.298345 46.386726
F 6.683766 20.580616 46.386727
F 15.595443 28.298344 46.386727
F 15.595443 20.580615 46.386728
F 24.507123 28.298345 46.386726
F 24.507123 20.580615 46.386726
F 6.683755 30.870922 50.024901
F 6.683755 23.153193 50.024901
F 15.595432 30.870923 50.024902
F 15.595432 23.153195 50.024902
F 24.507114 30.870922 50.024901
F 24.507114 23.153194 50.024901
F 0.000014 24.439481 53.663075
F 0.000014 32.157210 53.663075
F 8.911686 24.439481 53.663076
F 8.911686 32.157210 53.663076
F 17.823365 24.439480 53.663077
F 17.823365 32.157209 53.663077
F 0.000000 27.012058 57.301249
F 26.735029 27.012058 57.301249
F 0.000000 34.729786 57.301249
F 26.735029 34.729786 57.301249
F 0.000000 19.294327 57.301250
F 26.735029 19.294327 57.301250
F 8.911670 27.012059 57.301250
F 8.911670 34.729787 57.301250
F 8.911670 19.294327 57.301250
F 17.823352 27.012060 57.301251
F 17.823352 34.729788 57.301251
F 17.823352 19.294329 57.301251
F 0.000012 27.012059 54.572620
F 0.000012 34.729787 54.572620
F 0.000012 19.294328 54.572619
F 8.911683 27.012059 54.572620
F 8.911683 34.729787 54.572620
F 8.911683 19.294328 54.572619
F 17.823364 27.012059 54.572619
F 17.823364 34.729787 54.572619
F 17.823364 19.294328 54.572618
F 0.000002 24.439482 50.934446
F 0.000002 32.157210 50.934446
F 8.911673 24.439481 50.934446
F 8.911673 32.157210 50.934446
F 17.823353 24.439480 50.934445
F 17.823353 32.157208 50.934445
F 2.227932 30.870922 54.572620
F 2.227932 23.153194 54.572620
F 11.139605 30.870922 54.572620
F 11.139605 23.153194 54.572620
F 20.051286 30.870923 54.572619
F 20.051286 23.153194 54.572619
F 2.227918 28.298345 50.934446
F 2.227918 20.580616 50.934446
F 11.139590 28.298344 50.934446
F 11.139590 20.580615 50.934445
F 20.051273 28.298344 50.934445
F 20.051273 20.580615 50.934445
F 2.227930 28.298345 53.663075
F 2.227930 20.580616 53.663075
F 11.139603 28.298344 53.663076
F 11.139603 20.580615 53.663076
F 20.051284 28.298344 53.663076
F 20.051284 20.580615 53.663076
F 2.227920 30.870922 57.301249
F 2.227920 23.153193 57.301249
F 11.139592 30.870922 57.301250
F 11.139592 23.153194 57.301250
F 20.051274 30.870923 57.301250
F 20.051274 23.153195 57.301251
F 4.455850 24.439481 53.663076
F 4.455850 32.157210 53.663076
F 13.367525 24.439481 53.663076
F 13.367525 32.157209 53.663076
F 22.279206 24.439481 53.663076
F 22.279206 32.157209 53.663076
F 4.455835 27.012058 57.301249
F 4.455835 34.729786 57.301249
F 4.455835 19.294327 57.301250
F 13.367510 27.012060 57.301250
F 13.367510 34.729788 57.301250
F 13.367510 19.294329 57.301251
F 22.279193 27.012059 57.301250
F 22.279193 34.729787 57.301250
F 22.279193 19.294328 57.301251
F 4.455848 27.012059 54.572620
F 4.455848 34.729787 54.572620
F 4.455848 19.294328 54.572619
F 13.367523 27.012059 54.572619
F 13.367523 34.729787 54.572619
F 13.367523 19.294328 54.572619
F 22.279204 27.012059 54.572620
F 22.279204 34.729787 54.572619
F 22.279204 19.294328 54.572619
F 4.455837 24.439482 50.934446
F 4.455837 32.157210 50.934446
F 13.367512 24.439480 50.934445
F 13.367512 32.157209 50.934445
F 22.279194 24.439481 50.934445
F 22.279194 32.157209 50.934445
F 6.683768 30.870922 54.572620
F 6.683768 23.153194 54.572620
F 15.595445 30.870923 54.572619
F 15.595445 23.153194 54.572619
F 24.507125 30.870922 54.572620
F 24.507125 23.153194 54.572620
F 6.683753 28.298345 50.934446
F 6.683753 20.580616 50.934446
F 15.595431 28.298343 50.934445
F 15.595431 20.580614 50.934445
F 24.507112 28.298345 50.934446
F 24.507112 20.580616 50.934446
F 6.683766 28.298345 53.663075
F 6.683766 20.580616 53.663076
F 15.595443 28.298344 53.663076
F 15.595443 20.580615 53.663077
F 24.507123 28.298345 53.663075
F 24.507123 20.580615 53.663075
F 6.683755 30.870922 57.301249
F 6.683755 23.153193 57.301249
F 15.595432 30.870923 57.301250
F 15.595432 23.153195 57.301250
F 24.507114 30.870922 57.301249
F 24.507114 23.153194 57.301249
F 0.000014 24.439481 60.939424
F 0.000014 32.157210 60.939424
F 8.911686 24.439481 60.939424
F 8.911686 32.157210 60.939424
F 17.823365 24.439480 60.939425
F 17.823365 32.157209 60.939425
F 0.000000 27.012058 64.577599
F 26.735029 27.012058 64.577599
F 0.000000 34.729786 64.577599
F 26.735029 34.729786 64.577599
F 0.000000 19.294327 64.577599
F 26.735029 19.294327 64.577599
F 8.911670 27.012059 64.577599
F 8.911670 34.729787 64.577599
F 8.911670 19.294327 64.577600
F 17.823352 27.012060 64.577600
F 17.823352 34.729788 64.577600
F 17.823352 19.294329 64.577601
F 0.000012 27.012059 61.848969
F 0.000012 34.729787 61.848969
F 0.000012 19.294328 61.848969
F 8.911683 27.012059 61.848969
F 8.911683 34.729787 61.848969
F 8.911683 19.294328 61.848969
F 17.823364 27.012059 61.848968
F 17.823364 34.729787 61.848968
F 17.823364 19.294328 61.848968
F 0.000002 24.439482 58.210794
F 0.000002 32.157210 58.210794
F 8.911673 24.439481 58.210794
F 8.911673 32.157210 58.210794
F 17.823353 24.439480 58.210793
F 17.823353 32.157208 58.210793
F 2.227932 30.870922 61.848969
F 2.227932 23.153194 61.848969
F 11.139605 30.870922 61.848969
F 11.139605 23.153194 61.848969
F 20.051286 30.870923 61.848969
F 20.051286 23.153194 61.848968
F 2.227918 28.298345 58.210795
F 2.227918 20.580616 58.210794
F 11.139590 28.298344 58.210794
F 11.139590 20.580615 58.210794
F 20.051273 28.298344 58.210794
F 20.051273 20.580615 58.210793
F 2.227930 28.298345 60.939424
F 2.227930 20.580616 60.939424
F 11.139603 28.298344 60.939424
F 11.139603 20.580615 60.939424
F 20.051284 28.298344 60.939425
F 20.051284 20.580615 60.939425
F 2.227920 30.870922 64.577598
F 2.227920 23.153193 64.577599
F 11.139592 30.870922 64.577599
F 11.139592 23.153194 64.577599
F 20.051274 30.870923 64.577600
F 20.051274 23.153195 64.577600
F 4.455850 24.439481 60.939424
F 4.455850 32.157210 60.939424
F 13.367525 24.439481 60.939424
F 13.367525 32.157209 60.939424
F 22.279206 24.439481 60.939424
F 22.279206 32.157209 60.939424
F 4.455835 27.012058 64.577599
F 4.455835 34.729786 64.577599
F 4.455835 19.294327 64.577599
F 13.367510 27.012060 64.577600
F 13.367510 34.729788 64.577600
F 13.367510 19.294329 64.577600
F 22.279193 27.012059 64.577599
F 22.279193 34.729787 64.577599
F 22.279193 19.294328 64.577600
F 4.455848 27.012059 61.848969
F 4.455848 34.729787 61.848969
F 4.455848 19.294328 61.848969
F 13.367523 27.012059 61.848969
F 13.367523 34.729787 61.848968
F 13.367523 19.294328 61.848968
F 22.279204 27.012059 61.848969
F 22.279204 34.729787 61.848969
F 22.279204 19.294328 61.848968
F 4.455837 24.439482 58.210794
F 4.455837 32.157210 58.210794
F 13.367512 24.439480 58.210794
F 13.367512 32.157209 58.210794
F 22.279194 24.439481 58.210794
F 22.279194 32.157209 58.210794
F 6.683768 30.870922 61.848969
F 6.683768 23.153194 61.848969
F 15.595445 30.870923 61.848969
F 15.595445 23.153194 61.848968
F 24.507125 30.870922 61.848969
F 24.507125 23.153194 61.848969
F 6.683753 28.298345 58.210795
F 6.683753 20.580616 58.210794
F 15.595431 28.298343 58.210793
F 15.595431 20.580614 58.210793
F 24.507112 28.298345 58.210795
F 24.507112 20.580616 58.210794
F 6.683766 28.298345 60.939424
F 6.683766 20.580616 60.939424
F 15.595443 28.298344 60.939425
F 15.595443 20.580615 60.939425
F 24.507123 28.298345 60.939424
F 24.507123 20.580615 60.939424
F 6.683755 30.870922 64.577599
F 6.683755 23.153193 64.577599
F 15.595432 30.870923 64.577600
F 15.595432 23.153195 64.577600
F 24.507114 30.870922 64.577599
F 24.507114 23.153194 64.577599
F 0.000014 24.439481 68.215774
F 0.000014 32.157210 68.215774
F 8.911686 24.439481 68.215774
F 8.911686 32.157210 68.215774
F 17.823365 24.439480 68.215775
F 17.823365 32.157209 68.215775
F 0.000000 27.012058 71.853948
F 26.735029 27.012058 71.853948
F 0.000000 34.729786 71.853949
F 26.735029 34.729786 71.853949
F 0.000000 19.294327 71.853949
F 26.735029 19.294327 71.853949
F 8.911670 27.012059 71.853949
F 8.911670 34.729787 71.853949
F 8.911670 19.294327 71.853949
F 17.823352 27.012060 71.853950
F 17.823352 34.729788 71.853950
F 17.823352 19.294329 71.853951
F 0.000012 27.012059 69.125319
F 0.000012 34.729787 69.125319
F 0.000012 19.294328 69.125318
F 8.911683 27.012059 69.125319
F 8.911683 34.729787 69.125319
F 8.911683 19.294328 69.125318
F 17.823364 27.012059 69.125318
F 17.823364 34.729787 69.125318
F 17.823364 19.294328 69.125317
F 0.000002 24.439482 65.487144
F 0.000002 32.157210 65.487144
F 8.911673 24.439481 65.487144
F 8.911673 32.157210 65.487144
F 17.823353 24.439480 65.487143
F 17.823353 32.157208 65.487143
F 2.227932 30.870922 69.125319
F 2.227932 23.153194 69.125319
F 11.139605 30.870922 69.125319
F 11.139605 23.153194 69.125319
F 20.051286 30.870923 69.125318
F 20.051286 23.153194 69.125318
F 2.227918 28.298345 65.487145
F 2.227918 20.580616 65.487144
F 11.139590 28.298344 65.487144
F 11.139590 20.580615 65.487144
F 20.051273 28.298344 65.487144
F 20.051273 20.580615 65.487143
F 2.227930 28.298345 68.215774
F 2.227930 20.580616 68.215774
F 11.139603 28.298344 68.215774
F 11.139603 20.580615 68.215774
F 20.051284 28.298344 68.215775
F 20.051284 20.580615 68.215775
F 2.227920 30.870922 71.853948
F 2.227920 23.153193 71.853948
F 11.139592 30.870922 71.853949
F 11.139592 23.153194 71.853949
F 20.051274 30.870923 71.853950
F 20.051274 23.153195 71.853950
F 4.455850 24.439481 68.215774
F 4.455850 32.157210 68.215774
F 13.367525 24.439481 68.215774
F 13.367525 32.157209 68.215774
F 22.279206 24.439481 68.215774
F 22.279206 32.157209 68.215774
F 4.455835 27.012058 71.853948
F 4.455835 34.729786 71.853949
F 4.455835 19.294327 71.853949
F 13.367510 27.012060 71.853949
F 13.367510 34.729788 71.853950
F 13.367510 19.294329 71.853950
F 22.279193 27.012059 71.853949
F 22.279193 34.729787 71.853949
F 22.279193 19.294328 71.853950
F 4.455848 27.012059 69.125319
F 4.455848 34.729787 69.125319
F 4.455848 19.294328 69.125318
F 13.367523 27.012059 69.125318
F 13.367523 34.729787 69.125318
F 13.367523 19.294328 69.125318
F 22.279204 27.012059 69.125319
F 22.279204 34.729787 69.125319
F 22.279204 19.294328 69.125318
F 4.455837 24.439482 65.487144
F 4.455837 32.157210 65.487144
F 13.367512 24.439480 65.487144
F 13.367512 32.157209 65.487144
F 22.279194 24.439481 65.487144
F 22.279194 32.157209 65.487144
F 6.683768 30.870922 69.125319
F 6.683768 23.153194 69.125319
F 15.595445 30.870923 69.125318
F 15.595445 23.153194 69.125318
F 24.507125 30.870922 69.125319
F 24.507125 23.153194 69.125319
F 6.683753 28.298345 65.487145
F 6.683753 20.580616 65.487144
F 15.595431 28.298343 65.487143
F 15.595431 20.580614 65.487143
F 24.507112 28.298345 65.487145
F 24.507112 20.580616 65.487144
F 6.683766 28.298345 68.215774
F 6.683766 20.580616 68.215774
F 15.595443 28.298344 68.215775
F 15.595443 20.580615 68.215775
F 24.507123 28.298345 68.215774
F 24.507123 20.580615 68.215774
F 6.683755 30.870922 71.853948
F 6.683755 23.153193 71.853949
F 15.595432 30.870923 71.853950
F 15.595432 23.153195 71.853950
F 24.507114 30.870922 71.853948
F 24.507114 23.153194 71.853949
F 0.000014 24.439481 75.492123
F 0.000014 32.157210 75.492123
F 8.911686 24.439481 75.492123
F 8.911686 32.157210 75.492123
F 17.823365 24.439480 75.492124
F 17.823365 32.157209 75.492124
F 0.000000 27.012058 79.130297
F 26.735029 27.012058 79.130297
F 0.000000 34.729786 79.130297
F 26.735029 34.729786 79.130297
F 0.000000 19.294327 79.130297
F 26.735029 19.294327 79.130297
F 8.911670 27.012059 79.130297
F 8.911670 34.729787 79.130297
F 8.911670 19.294327 79.130298
F 17.823352 27.012060 79.130298
F 17.823352 34.729788 79.130298
F 17.823352 19.294329 79.130299
F 0.000012 27.012059 76.401667
F 0.000012 34.729787 76.401667
F 0.000012 19.294328 76.401667
F 8.911683 27.012059 76.401667
F 8.911683 34.729787 76.401667
F 8.911683 19.294328 76.401667
F 17.823364 27.012059 76.401666
F 17.823364 34.729787 76.401666
F 17.823364 19.294328 76.401666
F 0.000002 24.439482 72.763493
F 0.000002 32.157210 72.763493
F 8.911673 24.439481 72.763493
F 8.911673 32.157210 72.763493
F 17.823353 24.439480 72.763492
F 17.823353 32.157208 72.763492
F 2.227932 30.870922 76.401667
F 2.227932 23.153194 76.401667
F 11.139605 30.870922 76.401667
F 11.139605 23.153194 76.401667
F 20.051286 30.870923 76.401667
F 20.051286 23.153194 76.401666
F 2.227918 28.298345 72.763494
F 2.227918 20.580616 72.763493
F 11.139590 28.298344 72.763493
F 11.139590 20.580615 72.763493
F 20.051273 28.298344 72.763492
F 20.051273 20.580615 72.763492
F 2.227930 28.298345 75.492123
F 2.227930 20.580616 75.492123
F 11.139603 28.298344 75.492123
F 11.139603 20.580615 75.492123
F 20.051284 28.298344 75.492124
F 20.051284 20.580615 75.492124
F 2.227920 30.870922 79.130297
F 2.227920 23.153193 79.130297
F 11.139592 30.870922 79.130297
F 11.139592 23.153194 79.130297
F 20.051274 30.870923 79.130298
F 20.051274 23.153195 79.130298
F 4.455850 24.439481 75.492123
F 4.455850 32.157210 75.492123
F 13.367525 24.439481 75.492123
F 13.367525 32.157209 75.492123
F 22.279206 24.439481 75.492123
F 22.279206 32.157209 75.492123
F 4.455835 27.012058 79.130297
F 4.455835 34.729786 79.130297
F 4.455835 19.294327 79.130297
F 13.367510 27.012060 79.130298
F 13.367510 34.729788 79.130298
F 13.367510 19.294329 79.130298
F 22.279193 27.012059 79.130297
F 22.279193 34.729787 79.130297
F 22.279193 19.294328 79.130298
F 4.455848 27.012059 76.401667
F 4.455848 34.729787 76.401667
F 4.455848 19.294328 76.401667
F 13.367523 27.012059 76.401667
F 13.367523 34.729787 76.401666
F 13.367523 19.294328 76.401666
F 22.279204 27.012059 76.401667
F 22.279204 34.729787 76.401667
F 22.279204 19.294328 76.401666
F 4.455837 24.439482 72.763493
F 4.455837 32.157210 72.763493
F 13.367512 24.439480 72.763493
F 13.367512 32.157209 72.763493
F 22.279194 24.439481 72.763493
F 22.279194 32.157209 72.763493
F 6.683768 30.870922 76.401667
F 6.683768 23.153194 76.401667
F 15.595445 30.870923 76.401667
F 15.595445 23.153194 76.401666
F 24.507125 30.870922 76.401667
F 24.507125 23.153194 76.401667
F 6.683753 28.298345 72.763494
F 6.683753 20.580616 72.763493
F 15.595431 28.298343 72.763492
F 15.595431 20.580614 72.763492
F 24.507112 28.298345 72.763493
F 24.507112 20.580616 72.763493
F 6.683766 28.298345 75.492123
F 6.683766 20.580616 75.492123
F 15.595443 28.298344 75.492124
F 15.595443 20.580615 75.492124
F 24.507123 28.298345 75.492123
F 24.507123 20.580615 75.492123
F 6.683755 30.870922 79.130297
F 6.683755 23.153193 79.130297
F 15.595432 30.870923 79.130298
F 15.595432 23.153195 79.130298
F 24.507114 30.870922 79.130297
F 24.507114 23.153194 79.130297
F 0.000014 24.439481 82.768471
F 0.000014 32.157210 82.768471
F 8.911686 24.439481 82.768471
F 8.911686 32.157210 82.768471
F 17.823365 24.439480 82.768472
F 17.823365 32.157209 82.768472
F 0.000000 27.012058 86.406646
F 26.735029 27.012058 86.406646
F 0.000000 34.729786 86.406646
F 26.735029 34.729786 86.406646
F 0.000000 19.294327 86.406647
F 26.735029 19.294327 86.406647
F 8.911670 27.012059 86.406646
F 8.911670 34.729787 86.406646
F 8.911670 19.294327 86.406647
F 17.823352 27.012060 86.406647
F 17.823352 34.729788 86.406648
F 17.823352 19.294329 86.406648
F 0.000012 27.012059 83.678017
F 0.000012 34.729787 83.678017
F 0.000012 19.294328 83.678016
F 8.911683 27.012059 83.678017
F 8.911683 34.729787 83.678016
F 8.911683 19.294328 83.678016
F 17.823364 27.012059 83.678016
F 17.823364 34.729787 83.678015
F 17.823364 19.294328 83.678015
F 0.000002 24.439482 80.039842
F 0.000002 32.157210 80.039842
F 8.911673 24.439481 80.039842
F 8.911673 32.157210 80.039842
F 17.823353 24.439480 80.039840
F 17.823353 32.157208 80.039841
F 2.227932 30.870922 83.678017
F 2.227932 23.153194 83.678017
F 11.139605 30.870922 83.678017
F 11.139605 23.153194 83.678017
F 20.051286 30.870923 83.678016
F 20.051286 23.153194 83.678016
F 2.227918 28.298345 80.039842
F 2.227918 20.580616 80.039842
F 11.139590 28.298344 80.039842
F 11.139590 20.580615 80.039841
F 20.051273 28.298344 80.039841
F 20.051273 20.580615 80.039841
F 2.227930 28.298345 82.768471
F 2.227930 20.580616 82.768471
F 11.139603 28.298344 82.768471
F 11.139603 20.580615 82.768472
F 20.051284 28.298344 82.768472
F 20.051284 20.580615 82.768472
F 2.227920 30.870922 86.406646
F 2.227920 23.153193 86.406646
F 11.139592 30.870922 86.406646
F 11.139592 23.153194 86.406646
F 20.051274 30.870923 86.406647
F 20.051274 23.153195 86.406647
F 4.455850 24.439481 82.768471
F 4.455850 32.157210 82.768471
F 13.367525 24.439481 82.768472
F 13.367525 32.157209 82.768472
F 22.279206 24.439481 82.768472
F 22.279206 32.157209 82.768472
F 4.455835 27.012058 86.406646
F 4.455835 34.729786 86.406646
F 4.455835 19.294327 86.406647
F 13.367510 27.012060 86.406647
F 13.367510 34.729788 86.406647
F 13.367510 19.294329 86.406648
F 22.279193 27.012059 86.406647
F 22.279193 34.729787 86.406647
F 22.279193 19.294328 86.406647
F 4.455848 27.012059 83.678017
F 4.455848 34.729787 83.678017
F 4.455848 19.294328 83.678016
F 13.367523 27.012059 83.678016
F 13.367523 34.729787 83.678016
F 13.367523 19.294328 83.678015
F 22.279204 27.012059 83.678016
F 22.279204 34.729787 83.678016
F 22.279204 19.294328 83.678016
F 4.455837 24.439482 80.039842
F 4.455837 32.157210 80.039842
F 13.367512 24.439480 80.039841
F 13.367512 32.157209 80.039841
F 22.279194 24.439481 80.039841
F 22.279194 32.157209 80.039841
F 6.683768 30.870922 83.678017
F 6.683768 23.153194 83.678017
F 15.595445 30.870923 83.678016
F 15.595445 23.153194 83.678016
F 24.507125 30.870922 83.678017
F 24.507125 23.153194 83.678017
F 6.683753 28.298345 80.039842
F 6.683753 20.580616 80.039842
F 15.595431 28.298343 80.039841
F 15.595431 20.580614 80.039840
F 24.507112 28.298345 80.039842
F 24.507112 20.580616 80.039842
F 6.683766 28.298345 82.768471
F 6.683766 20.580616 82.768471
F 15.595443 28.298344 82.768472
F 15.595443 20.580615 82.768472
F 24.507123 28.298345 82.768471
F 24.507123 20.580615 82.768471
F 6.683755 30.870922 86.406646
F 6.683755 23.153193 86.406646
F 15.595432 30.870923 86.406647
F 15.595432 23.153195 86.406647
F 24.507114 30.870922 86.406646
F 24.507114 23.153194 86.406646
F 0.000014 24.439481 90.044821
F 0.000014 32.157210 90.044821
F 8.911686 24.439481 90.044821
F 8.911686 32.157210 90.044821
F 17.823365 24.439480 90.044822
F 17.823365 32.157209 90.044822
F 0.000000 27.012058 93.682996
F 26.735029 27.012058 93.682996
F 0.000000 34.729786 93.682996
F 26.735029 34.729786 93.682996
F 0.000000 19.294327 93.682996
F 26.735029 19.294327 93.682996
F 8.911670 27.012059 93.682996
F 8.911670 34.729787 93.682996
F 8.911670 19.294327 93.682997
F 17.823352 27.012060 93.682997
F 17.823352 34.729788 93.682997
F 17.823352 19.294329 93.682998
F 0.000012 27.012059 90.954366
F 0.000012 34.729787 90.954366
F 0.000012 19.294328 90.954366
F 8.911683 27.012059 90.954366
F 8.911683 34.729787 90.954366
F 8.911683 19.294328 90.954366
F 17.823364 27.012059 90.954365
F 17.823364 34.729787 90.954365
F 17.823364 19.294328 90.954365
F 0.000002 24.439482 87.316192
F 0.000002 32.157210 87.316192
F 8.911673 24.439481 87.316192
F 8.911673 32.157210 87.316192
F 17.823353 24.439480 87.316190
F 17.823353 32.157208 87.316191
F 2.227932 30.870922 90.954366
F 2.227932 23.153194 90.954366
F 11.139605 30.870922 90.954366
F 11.139605 23.153194 90.954366
F 20.051286 30.870923 90.954366
F 20.051286 23.153194 90.954366
F 2.227918 28.298345 87.316192
F 2.227918 20.580616 87.316192
F 11.139590 28.298344 87.316192
F 11.139590 20.580615 87.316191
F 20.051273 28.298344 87.316191
F 20.051273 20.580615 87.316191
F 2.227930 28.298345 90.044821
F 2.227930 20.580616 90.044821
F 11.139603 28.298344 90.044821
F 11.139603 20.580615 90.044822
F 20.051284 28.298344 90.044822
F 20.051284 20.580615 90.044822
F 2.227920 30.870922 93.682996
F 2.227920 23.153193 93.682996
F 11.139592 30.870922 93.682996
F 11.139592 23.153194 93.682996
F 20.051274 30.870923 93.682997
F 20.051274 23.153195 93.682997
F 4.455850 24.439481 90.044821
F 4.455850 32.157210 90.044821
F 13.367525 24.439481 90.044822
F 13.367525 32.157209 90.044822
F 22.279206 24.439481 90.044822
F 22.279206 32.157209 90.044822
F 4.455835 27.012058 93.682996
F 4.455835 34.729786 93.682996
F 4.455835 19.294327 93.682996
F 13.367510 27.012060 93.682997
F 13.367510 34.729788 93.682997
F 13.367510 19.294329 93.682997
F 22.279193 27.012059 93.682996
F 22.279193 34.729787 93.682997
F 22.279193 19.294328 93.682997
F 4.455848 27.012059 90.954366
F 4.455848 34.729787 90.954366
F 4.455848 19.294328 90.954366
F 13.367523 27.012059 90.954366
F 13.367523 34.729787 90.954366
F 13.367523 19.294328 90.954365
F 22.279204 27.012059 90.954366
F 22.279204 34.729787 90.954366
F 22.279204 19.294328 90.954365
F 4.455837 24.439482 87.316192
F 4.455837 32.157210 87.316192
F 13.367512 24.439480 87.316191
F 13.367512 32.157209 87.316191
F 22.279194 24.439481 87.316191
F 22.279194 32.157209 87.316191
F 6.683768 30.870922 90.954367
F 6.683768 23.153194 90.954366
F 15.595445 30.870923 90.954366
F 15.595445 23.153194 90.954366
F 24.507125 30.870922 90.954366
F 24.507125 23.153194 90.954366
F 6.683753 28.298345 87.316192
F 6.683753 20.580616 87.316192
F 15.595431 28.298343 87.316191
F 15.595431 20.580614 87.316190
F 24.507112 28.298345 87.316192
F 24.507112 20.580616 87.316192
F 6.683766 28.298345 90.044821
F 6.683766 20.580616 90.044821
F 15.595443 28.298344 90.044822
F 15.595443 20.580615 90.044822
F 24.507123 28.298345 90.044821
F 24.507123 20.580615 90.044821
F 6.683755 30.870922 93.682996
F 6.683755 23.153193 93.682996
F 15.595432 30.870923 93.682997
F 15.595432 23.153195 93.682997
F 24.507114 30.870922 93.682996
F 24.507114 23.153194 93.682996
F 0.000014 24.439481 97.321170
F 0.000014 32.157210 97.321170
F 8.911686 24.439481 97.321170
F 8.911686 32.157210 97.321170
F 17.823365 24.439480 97.321171
F 17.823365 32.157209 97.321171
F 0.000000 27.012058 100.959344
F 26.735029 27.012058 100.959344
F 0.000000 34.729786 100.959344
F 26.735029 34.729786 100.959344
F 0.000000 19.294327 100.959345
F 26.735029 19.294327 100.959345
F 8.911670 27.012059 100.959344
F 8.911670 34.729787 100.959345
F 8.911670 19.294327 100.959345
F 17.823352 27.012060 100.959346
F 17.823352 34.729788 100.959346
F 17.823352 19.294329 100.959346
F 0.000012 27.012059 98.230715
F 0.000012 34.729787 98.230715
F 0.000012 19.294328 98.230714
F 8.911683 27.012059 98.230715
F 8.911683 34.729787 98.230714
F 8.911683 19.294328 98.230714
F 17.823364 27.012059 98.230714
F 17.823364 34.729787 98.230713
F 17.823364 19.294328 98.230713
F 0.000002 24.439482 94.592541
F 0.000002 32.157210 94.592541
F 8.911673 24.439481 94.592541
F 8.911673 32.157210 94.592541
F 17.823353 24.439480 94.592539
F 17.823353 32.157208 94.592539
F 2.227932 30.870922 98.230715
F 2.227932 23.153194 98.230715
F 11.139605 30.870922 98.230715
F 11.139605 23.153194 98.230715
F 20.051286 30.870923 98.230714
F 20.051286 23.153194 98.230714
F 2.227918 28.298345 94.592541
F 2.227918 20.580616 94.592541
F 11.139590 28.298344 94.592540
F 11.139590 20.580615 94.592540
F 20.051273 28.298344 94.592540
F 20.051273 20.580615 94.592540
F 2.227930 28.298345 97.321170
F 2.227930 20.580616 97.321170
F 11.139603 28.298344 97.321170
F 11.139603 20.580615 97.321171
F 20.051284 28.298344 97.321171
F 20.051284 20.580615 97.321171
F 2.227920 30.870922 100.959344
F 2.227920 23.153193 100.959344
F 11.139592 30.870922 100.959344
F 11.139592 23.153194 100.959345
F 20.051274 30.870923 100.959345
F 20.051274 23.153195 100.959345
F 4.455850 24.439481 97.321170
F 4.455850 32.157210 97.321170
F 13.367525 24.439481 97.321171
F 13.367525 32.157209 97.321171
F 22.279206 24.439481 97.321171
F 22.279206 32.157209 97.321171
F 4.455835 27.012058 100.959344
F 4.455835 34.729786 100.959344
F 4.455835 19.294327 100.959345
F 13.367510 27.012060 100.959345
F 13.367510 34.729788 100.959345
F 13.367510 19.294329 100.959346
F 22.279193 27.012059 100.959345
F 22.279193 34.729787 100.959345
F 22.279193 19.294328 100.959345
F 4.455848 27.012059 98.230715
F 4.455848 34.729787 98.230715
F 4.455848 19.294328 98.230714
F 13.367523 27.012059 98.230714
F 13.367523 34.729787 98.230714
F 13.367523 19.294328 98.230713
F 22.279204 27.012059 98.230714
F 22.279204 34.729787 98.230714
F 22.279204 19.294328 98.230714
F 4.455837 24.439482 94.592541
F 4.455837 32.157210 94.592541
F 13.367512 24.439480 94.592540
F 13.367512 32.157209 94.592540
F 22.279194 24.439481 94.592540
F 22.279194 32.157209 94.592540
F 6.683768 30.870922 98.230715
F 6.683768 23.153194 98.230715
F 15.595445 30.870923 98.230714
F 15.595445 23.153194 98.230714
F 24.507125 30.870922 98.230715
F 24.507125 23.153194 98.230715
F 6.683753 28.298345 94.592541
F 6.683753 20.580616 94.592541
F 15.595431 28.298343 94.592540
F 15.595431 20.580614 94.592539
F 24.507112 28.298345 94.592541
F 24.507112 20.580616 94.592541
F 6.683766 28.298345 97.321170
F 6.683766 20.580616 97.321170
F 15.595443 28.298344 97.321171
F 15.595443 20.580615 97.321171
F 24.507123 28.298345 97.321170
F 24.507123 20.580615 97.321170
F 6.683755 30.870922 100.959344
F 6.683755 23.153193 100.959344
F 15.595432 30.870923 100.959345
F 15.595432 23.153195 100.959345
F 24.507114 30.870922 100.959344
F 24.507114 23.153194 100.959344
F 0.000014 24.439481 104.597519
F 0.000014 32.157210 104.597519
F 8.911686 24.439481 104.597519
F 8.911686 32.157210 104.597519
F 17.823365 24.439480 104.597520
F 17.823365 32.157209 104.597520
F 0.000000 27.012058 108.235693
F 26.735029 27.012058 108.235693
F 0.000000 34.729786 108.235693
F 26.735029 34.729786 108.235693
F 0.000000 19.294327 108.235694
F 26.735029 19.294327 108.235694
F 8.911670 27.012059 108.235694
F 8.911670 34.729787 108.235694
F 8.911670 19.294327 108.235694
F 17.823352 27.012060 108.235695
F 17.823352 34.729788 108.235695
F 17.823352 19.294329 108.235695
F 0.000012 27.012059 105.507064
F 0.000012 34.729787 105.507064
F 0.000012 19.294328 105.507063
F 8.911683 27.012059 105.507064
F 8.911683 34.729787 105.507064
F 8.911683 19.294328 105.507063
F 17.823364 27.012059 105.507063
F 17.823364 34.729787 105.507063
F 17.823364 19.294328 105.507062
F 0.000002 24.439482 101.868889
F 0.000002 32.157210 101.868889
F 8.911673 24.439481 101.868889
F 8.911673 32.157210 101.868889
F 17.823353 24.439480 101.868888
F 17.823353 32.157208 101.868888
F 2.227932 30.870922 105.507064
F 2.227932 23.153194 105.507064
F 11.139605 30.870922 105.507064
F 11.139605 23.153194 105.507064
F 20.051286 30.870923 105.507063
F 20.051286 23.153194 105.507063
F 2.227918 28.298345 101.868889
F 2.227918 20.580616 101.868889
F 11.139590 28.298344 101.868889
F 11.139590 20.580615 101.868889
F 20.051273 28.298344 101.868888
F 20.051273 20.580615 101.868888
F 2.227930 28.298345 104.597518
F 2.227930 20.580616 104.597519
F 11.139603 28.298344 104.597519
F 11.139603 20.580615 104.597519
F 20.051284 28.298344 104.597519
F 20.051284 20.580615 104.597520
F 2.227920 30.870922 108.235693
F 2.227920 23.153193 108.235693
F 11.139592 30.870922 108.235694
F 11.139592 23.153194 108.235694
F 20.051274 30.870923 108.235694
F 20.051274 23.153195 108.235695
F 4.455850 24.439481 104.597519
F 4.455850 32.157210 104.597519
F 13.367525 24.439481 104.597519
F 13.367525 32.157209 104.597519
F 22.279206 24.439481 104.597519
F 22.279206 32.157209 104.597519
F 4.455835 27.012058 108.235693
F 4.455835 34.729786 108.235694
F 4.455835 19.294327 108.235694
F 13.367510 27.012060 108.235694
F 13.367510 34.729788 108.235695
F 13.367510 19.294329 108.235695
F 22.279193 27.012059 108.235694
F 22.279193 34.729787 108.235694
F 22.279193 19.294328 108.235695
F 4.455848 27.012059 105.507064
F 4.455848 34.729787 105.507064
F 4.455848 19.294328 105.507063
F 13.367523 27.012059 105.507063
F 13.367523 34.729787 105.507063
F 13.367523 19.294328 105.507063
F 22.279204 27.012059 105.507064
F 22.279204 34.729787 105.507064
F 22.279204 19.294328 105.507063
F 4.455837 24.439482 101.868889
F 4.455837 32.157210 101.868889
F 13.367512 24.439480 101.868888
F 13.367512 32.157209 101.868889
F 22.279194 24.439481 101.868889
F 22.279194 32.157209 101.868889
F 6.683768 30.870922 105.507064
F 6.683768 23.153194 105.507064
F 15.595445 30.870923 105.507063
F 15.595445 23.153194 105.507063
F 24.507125 30.870922 105.507064
F 24.507125 23.153194 105.507064
F 6.683753 28.298345 101.868889
F 6.683753 20.580616 101.868889
F 15.595431 28.298343 101.868888
F 15.595431 20.580614 101.868888
F 24.507112 28.298345 101.868889
F 24.507112 20.580616 101.868889
F 6.683766 28.298345 104.597519
F 6.683766 20.580616 104.597519
F 15.595443 28.298344 104.597520
F 15.595443 20.580615 104.597520
F 24.507123 28.298345 104.597518
F 24.507123 20.580615 104.597519
F 6.683755 30.870922 108.235693
F 6.683755 23.153193 108.235694
F 15.595432 30.870923 108.235694
F 15.595432 23.153195 108.235695
F 24.507114 30.870922 108.235693
F 24.507114 23.153194 108.235694
F 0.000014 24.439481 111.873869
F 0.000014 32.157210 111.873869
F 8.911686 24.439481 111.873869
F 8.911686 32.157210 111.873869
F 17.823365 24.439480 111.873870
F 17.823365 32.157209 111.873870
F 0.000000 27.012058 115.512043
F 26.735029 27.012058 115.512043
F 0.000000 34.729786 115.512043
F 26.735029 34.729786 115.512043
F 0.000000 19.294327 115.512044
F 26.735029 19.294327 115.512044
F 8.911670 27.012059 115.512044
F 8.911670 34.729787 115.512044
F 8.911670 19.294327 115.512044
F 17.823352 27.012060 115.512045
F 17.823352 34.729788 115.512045
F 17.823352 19.294329 115.512045
F 0.000012 27.012059 112.783414
F 0.000012 34.729787 112.783414
F 0.000012 19.294328 112.783413
F 8.911683 27.012059 112.783414
F 8.911683 34.729787 112.783414
F 8.911683 19.294328 112.783413
F 17.823364 27.012059 112.783413
F 17.823364 34.729787 112.783413
F 17.823364 19.294328 112.783412
F 0.000002 24.439482 109.145239
F 0.000002 32.157210 109.145239
F 8.911673 24.439481 109.145239
F 8.911673 32.157210 109.145239
F 17.823353 24.439480 109.145238
F 17.823353 32.157208 109.145238
F 2.227932 30.870922 112.783414
F 2.227932 23.153194 112.783414
F 11.139605 30.870922 112.783414
F 11.139605 23.153194 112.783414
F 20.051286 30.870923 112.783413
F 20.051286 23.153194 112.783413
F 2.227918 28.298345 109.145239
F 2.227918 20.580616 109.145239
F 11.139590 28.298344 109.145239
F 11.139590 20.580615 109.145239
F 20.051273 28.298344 109.145238
F 20.051273 20.580615 109.145238
F 2.227930 28.298345 111.873868
F 2.227930 20.580616 111.873869
F 11.139603 28.298344 111.873869
F 11.139603 20.580615 111.873869
F 20.051284 28.298344 111.873869
F 20.051284 20.580615 111.873870
F 2.227920 30.870922 115.512043
F 2.227920 23.153193 115.512043
F 11.139592 30.870922 115.512044
F 11.139592 23.153194 115.512044
F 20.051274 30.870923 115.512044
F 20.051274 23.153195 115.512044
F 4.455850 24.439481 111.873869
F 4.455850 32.157210 111.873869
F 13.367525 24.439481 111.873869
F 13.367525 32.157209 111.873869
F 22.279206 24.439481 111.873869
F 22.279206 32.157209 111.873869
F 4.455835 27.012058 115.512043
F 4.455835 34.729786 115.512043
F 4.455835 19.294327 115.512044
F 13.367510 27.012060 115.512044
F 13.367510 34.729788 115.512044
F 13.367510 19.294329 115.512045
F 22.279193 27.012059 115.512044
F 22.279193 34.729787 115.512044
F 22.279193 19.294328 115.512044
F 4.455848 27.012059 112.783414
F 4.455848 34.729787 112.783414
F 4.455848 19.294328 112.783413
F 13.367523 27.012059 112.783413
F 13.367523 34.729787 112.783413
F 13.367523 19.294328 112.783412
F 22.279204 27.012059 112.783414
F 22.279204 34.729787 112.783413
F 22.279204 19.294328 112.783413
F 4.455837 24.439482 109.145239
F 4.455837 32.157210 109.145239
F 13.367512 24.439480 109.145238
F 13.367512 32.157209 109.145239
F 22.279194 24.439481 109.145239
F 22.279194 32.157209 109.145239
F 6.683768 30.870922 112.783414
F 6.683768 23.153194 112.783414
F 15.595445 30.870923 112.783413
F 15.595445 23.153194 112.783413
F 24.507125 30.870922 112.783414
F 24.507125 23.153194 112.783414
F 6.683753 28.298345 109.145239
F 6.683753 20.580616 109.145239
F 15.595431 28.298343 109.145238
F 15.595431 20.580614 109.145238
F 24.507112 28.298345 109.145239
F 24.507112 20.580616 109.145239
F 6.683766 28.298345 111.873868
F 6.683766 20.580616 111.873869
F 15.595443 28.298344 111.873870
F 15.595443 20.580615 111.873870
F 24.507123 28.298345 111.873868
F 24.507123 20.580615 111.873869
F 6.683755 30.870922 115.512043
F 6.683755 23.153193 115.512043
F 15.595432 30.870923 115.512044
F 15.595432 23.153195 115.512044
F 24.507114 30.870922 115.512043
F 24.507114 23.153194 115.512043
F 0.000014 24.439481 119.150218
F 0.000014 32.157210 119.150218
F 8.911686 24.439481 119.150218
F 8.911686 32.157210 119.150218
F 17.823365 24.439480 119.150219
F 17.823365 32.157209 119.150219
F 0.000000 27.012058 122.788391
F 26.735029 27.012058 122.788391
F 0.000000 34.729786 122.788392
F 26.735029 34.729786 122.788392
F 0.000000 19.294327 122.788392
F 26.735029 19.294327 122.788392
F 8.911670 27.012059 122.788392
F 8.911670 34.729787 122.788392
F 8.911670 19.294327 122.788392
F 17.823352 27.012060 122.788393
F 17.823352 34.729788 122.788393
F 17.823352 19.294329 122.788394
F 0.000012 27.012059 120.059762
F 0.000012 34.729787 120.059762
F 0.000012 19.294328 120.059761
F 8.911683 27.012059 120.059762
F 8.911683 34.729787 120.059762
F 8.911683 19.294328 120.059761
F 17.823364 27.012059 120.059761
F 17.823364 34.729787 120.059761
F 17.823364 19.294328 120.059760
F 0.000002 24.439482 116.421588
F 0.000002 32.157210 116.421588
F 8.911673 24.439481 116.421588
F 8.911673 32.157210 116.421588
F 17.823353 24.439480 116.421587
F 17.823353 32.157208 116.421587
F 2.227932 30.870922 120.059762
F 2.227932 23.153194 120.059762
F 11.139605 30.870922 120.059762
F 11.139605 23.153194 120.059762
F 20.051286 30.870923 120.059761
F 20.051286 23.153194 120.059761
F 2.227918 28.298345 116.421588
F 2.227918 20.580616 116.421588
F 11.139590 28.298344 116.421588
F 11.139590 20.580615 116.421588
F 20.051273 28.298344 116.421587
F 20.051273 20.580615 116.421587
F 2.227930 28.298345 119.150217
F 2.227930 20.580616 119.150218
F 11.139603 28.298344 119.150218
F 11.139603 20.580615 119.150218
F 20.051284 28.298344 119.150218
F 20.051284 20.580615 119.150219
F 2.227920 30.870922 122.788391
F 2.227920 23.153193 122.788391
F 11.139592 30.870922 122.788392
F 11.139592 23.153194 122.788392
F 20.051274 30.870923 122.788393
F 20.051274 23.153195 122.788393
F 4.455850 24.439481 119.150218
F 4.455850 32.157210 119.150218
F 13.367525 24.439481 119.150218
F 13.367525 32.157209 119.150218
F 22.279206 24.439481 119.150218
F 22.279206 32.157209 119.150218
F 4.455835 27.012058 122.788391
F 4.455835 34.729786 122.788392
F 4.455835 19.294327 122.788392
F 13.367510 27.012060 122.788392
F 13.367510 34.729788 122.788393
F 13.367510 19.294329 122.788393
F 22.279193 27.012059 122.788392
F 22.279193 34.729787 122.788392
F 22.279193 19.294328 122.788393
F 4.455848 27.012059 120.059762
F 4.455848 34.729787 120.059762
F 4.455848 19.294328 120.059761
F 13.367523 27.012059 120.059761
F 13.367523 34.729787 120.059761
F 13.367523 19.294328 120.059761
F 22.279204 27.012059 120.059762
F 22.279204 34.729787 120.059762
F 22.279204 19.294328 120.059761
F 4.455837 24.439482 116.421588
F 4.455837 32.157210 116.421588
F 13.367512 24.439480 116.421587
F 13.367512 32.157209 116.421587
F 22.279194 24.439481 116.421587
F 22.279194 32.157209 116.421588
F 6.683768 30.870922 120.059762
F 6.683768 23.153194 120.059762
F 15.595445 30.870923 120.059761
F 15.595445 23.153194 120.059761
F 24.507125 30.870922 120.059762
F 24.507125 23.153194 120.059762
F 6.683753 28.298345 116.421588
F 6.683753 20.580616 116.421588
F 15.595431 28.298343 116.421587
F 15.595431 20.580614 116.421587
F 24.507112 28.298345 116.421588
F 24.507112 20.580616 116.421588
F 6.683766 28.298345 119.150217
F 6.683766 20.580616 119.150218
F 15.595443 28.298344 119.150219
F 15.595443 20.580615 119.150219
F 24.507123 28.298345 119.150217
F 24.507123 20.580615 119.150218
F 6.683755 30.870922 122.788392
F 6.683755 23.153193 122.788392
F 15.595432 30.870923 122.788393
F 15.595432 23.153195 122.788393
F 24.507114 30.870922 122.788392
F 24.507114 23.153194 122.788392
F 0.000014 24.439481 126.426566
F 0.000014 32.157210 126.426566
F 8.911686 24.439481 126.426566
F 8.911686 32.157210 126.426566
F 17.823365 24.439480 126.426567
F 17.823365 32.157209 126.426567
F 0.000000 27.012058 130.064741
F 26.735029 27.012058 130.064741
F 0.000000 34.729786 130.064741
F 26.735029 34.729786 130.064741
F 0.000000 19.294327 130.064741
F 26.735029 19.294327 130.064741
F 8.911670 27.012059 130.064741
F 8.911670 34.729787 130.064741
F 8.911670 19.294327 130.064742
F 17.823352 27.012060 130.064742
F 17.823352 34.729788 130.064742
F 17.823352 19.294329 130.064743
F 0.000012 27.012059 127.336112
F 0.000012 34.729787 127.336111
F 0.000012 19.294328 127.336111
F 8.911683 27.012059 127.336111
F 8.911683 34.729787 127.336111
F 8.911683 19.294328 127.336111
F 17.823364 27.012059 127.336110
F 17.823364 34.729787 127.336110
F 17.823364 19.294328 127.336110
F 0.000002 24.439482 123.697937
F 0.000002 32.157210 123.697937
F 8.911673 24.439481 123.697936
F 8.911673 32.157210 123.697937
F 17.823353 24.439480 123.697935
F 17.823353 32.157208 123.697935
F 2.227932 30.870922 127.336112
F 2.227932 23.153194 127.336111
F 11.139605 30.870922 127.336111
F 11.139605 23.153194 127.336111
F 20.051286 30.870923 127.336111
F 20.051286 23.153194 127.336111
F 2.227918 28.298345 123.697937
F 2.227918 20.580616 123.697937
F 11.139590 28.298344 123.697936
F 11.139590 20.580615 123.697936
F 20.051273 28.298344 123.697936
F 20.051273 20.580615 123.697936
F 2.227930 28.298345 126.426566
F 2.227930 20.580616 126.426566
F 11.139603 28.298344 126.426566
F 11.139603 20.580615 126.426567
F 20.051284 28.298344 126.426567
F 20.051284 20.580615 126.426567
F 2.227920 30.870922 130.064741
F 2.227920 23.153193 130.064741
F 11.139592 30.870922 130.064741
F 11.139592 23.153194 130.064741
F 20.051274 30.870923 130.064742
F 20.051274 23.153195 130.064742
F 4.455850 24.439481 126.426566
F 4.455850 32.157210 126.426566
F 13.367525 24.439481 126.426567
F 13.367525 32.157209 126.426567
F 22.279206 24.439481 126.426567
F 22.279206 32.157209 126.426567
F 4.455835 27.012058 130.064741
F 4.455835 34.729786 130.064741
F 4.455835 19.294327 130.064741
F 13.367510 27.012060 130.064742
F 13.367510 34.729788 130.064742
F 13.367510 19.294329 130.064742
F 22.279193 27.012059 130.064741
F 22.279193 34.729787 130.064742
F 22.279193 19.294328 130.064742
F 4.455848 27.012059 127.336111
F 4.455848 34.729787 127.336111
F 4.455848 19.294328 127.336111
F 13.367523 27.012059 127.336111
F 13.367523 34.729787 127.336111
F 13.367523 19.294328 127.336110
F 22.279204 27.012059 127.336111
F 22.279204 34.729787 127.336111
F 22.279204 19.294328 127.336111
F 4.455837 24.439482 123.697937
F 4.455837 32.157210 123.697937
F 13.367512 24.439480 123.697936
F 13.367512 32.157209 123.697936
F 22.279194 24.439481 123.697936
F 22.279194 32.157209 123.697936
F 6.683768 30.870922 127.336112
F 6.683768 23.153194 127.336111
F 15.595445 30.870923 127.336111
F 15.595445 23.153194 127.336111
F 24.507125 30.870922 127.336112
F 24.507125 23.153194 127.336111
F 6.683753 28.298345 123.697937
F 6.683753 20.580616 123.697937
F 15.595431 28.298343 123.697935
F 15.595431 20.580614 123.697935
F 24.507112 28.298345 123.697937
F 24.507112 20.580616 123.697937
F 6.683766 28.298345 126.426566
F 6.683766 20.580616 126.426566
F 15.595443 28.298344 126.426567
F 15.595443 20.580615 126.426567
F 24.507123 28.298345 126.426566
F 24.507123 20.580615 126.426566
F 6.683755 30.870922 130.064741
F 6.683755 23.153193 130.064741
F 15.595432 30.870923 130.064742
F 15.595432 23.153195 130.064742
F 24.507114 30.870922 130.064741
F 24.507114 23.153194 130.064741
F 0.000014 47.592675 2.728632
F 0.000014 39.874943 2.728632
F 8.911686 47.592675 2.728632
F 8.911686 39.874943 2.728633
F 17.823365 47.592674 2.728633
F 17.823365 39.874942 2.728634
F 0.000000 50.165252 6.366806
F 26.735029 50.165252 6.366806
F 0.000000 42.447521 6.366807
F 26.735029 42.447521 6.366807
F 8.911670 50.165252 6.366807
F 8.911670 42.447521 6.366807
F 17.823352 50.165253 6.366808
F 17.823352 42.447522 6.366808
F 0.000012 50.165252 3.638177
F 0.000012 42.447521 3.638176
F 8.911683 50.165252 3.638177
F 8.911683 42.447521 3.638176
F 17.823364 50.165253 3.638176
F 17.823364 42.447522 3.638175
F 0.000002 47.592675 0.000002
F 0.000002 39.874943 0.000001
F 8.911673 47.592675 0.000002
F 8.911673 39.874943 0.000001
F 17.823353 47.592674 0.000001
F 17.823353 39.874942 0.000000
F 2.227932 38.588654 3.638176
F 2.227932 46.306388 3.638177
F 11.139605 38.588654 3.638176
F 11.139605 46.306388 3.638177
F 20.051286 38.588654 3.638175
F 20.051286 46.306389 3.638176
F 2.227918 51.451540 0.000003
F 2.227918 36.016076 0.000002
F 2.227918 43.733811 0.000002
F 11.139590 51.451539 0.000002
F 11.139590 36.016075 0.000001
F 11.139590 43.733810 0.000002
F 20.051273 51.451538 0.000001
F 20.051273 36.016075 0.000001
F 20.051273 43.733809 0.000001
F 2.227930 51.451539 2.728631
F 2.227930 36.016076 2.728632
F 2.227930 43.733810 2.728632
F 11.139603 51.451539 2.728632
F 11.139603 36.016076 2.728633
F 11.139603 43.733810 2.728632
F 20.051284 51.451538 2.728632
F 20.051284 36.016075 2.728633
F 20.051284 43.733809 2.728633
F 2.227920 38.588654 6.366807
F 2.227920 46.306388 6.366806
F 11.139592 38.588654 6.366808
F 11.139592 46.306388 6.366807
F 20.051274 38.588655 6.366808
F 20.051274 46.306389 6.366807
F 4.455850 47.592675 2.728632
F 4.455850 39.874943 2.728633
F 13.367525 47.592675 2.728632
F 13.367525 39.874943 2.728633
F 22.279206 47.592674 2.728632
F 22.279206 39.874942 2.728633
F 4.455835 50.165252 6.366806
F 4.455835 42.447521 6.366807
F 13.367510 50.165253 6.366807
F 13.367510 42.447522 6.366808
F 22.279193 50.165252 6.366807
F 22.279193 42.447521 6.366807
F 4.455848 50.165252 3.638177
F 4.455848 42.447521 3.638176
F 13.367523 50.165253 3.638176
F 13.367523 42.447522 3.638176
F 22.279204 50.165252 3.638177
F 22.279204 42.447521 3.638176
F 4.455837 47.592675 0.000002
F 4.455837 39.874943 0.000001
F 13.367512 47.592674 0.000002
F 13.367512 39.874942 0.000001
F 22.279194 47.592674 0.000002
F 22.279194 39.874942 0.000001
F 6.683768 38.588654 3.638176
F 6.683768 46.306388 3.638177
F 15.595445 38.588654 3.638175
F 15.595445 46.306389 3.638176
F 24.507125 38.588654 3.638176
F 24.507125 46.306388 3.638177
F 6.683753 51.451539 0.000003
F 6.683753 36.016076 0.000002
F 6.683753 43.733810 0.000002
F 15.595431 51.451538 0.000001
F 15.595431 36.016075 0.000000
F 15.595431 43.733809 0.000001
F 24.507112 51.451539 0.000002
F 24.507112 36.016076 0.000001
F 24.507112 43.733810 0.000002
F 6.683766 51.451539 2.728632
F 6.683766 36.016076 2.728632
F 6.683766 43.733810 2.728632
F 15.595443 51.451538 2.728633
F 15.595443 36.016075 2.728633
F 15.595443 43.733809 2.728633
F 24.507123 51.451539 2.728631
F 24.507123 36.016076 2.728632
F 24.507123 43.733810 2.728632
F 6.683755 38.588654 6.366807
F 6.683755 46.306388 6.366806
F 15.595432 38.588655 6.366808
F 15.595432 46.306389 6.366807
F 24.507114 38.588654 6.366807
F 24.507114 46.306388 6.366806
F 0.000014 47.592675 10.004981
F 0.000014 39.874943 10.004981
F 8.911686 47.592675 10.004981
F 8.911686 39.874943 10.004982
F 17.823365 47.592674 10.004982
F 17.823365 39.874942 10.004983
F 0.000000 50.165252 13.643154
F 26.735029 50.165252 13.643154
F 0.000000 42.447521 13.643155
F 26.735029 42.447521 13.643155
F 8.911670 50.165252 13.643155
F 8.911670 42.447521 13.643155
F 17.823352 50.165253 13.643156
F 17.823352 42.447522 13.643157
F 0.000012 50.165252 10.914525
F 0.000012 42.447521 10.914524
F 8.911683 50.165252 10.914525
F 8.911683 42.447521 10.914524
F 17.823364 50.165253 10.914524
F 17.823364 42.447522 10.914523
F 0.000002 47.592675 7.276351
F 0.000002 39.874943 7.276350
F 8.911673 47.592675 7.276351
F 8.911673 39.874943 7.276350
F 17.823353 47.592674 7.276350
F 17.823353 39.874942 7.276349
F 2.227932 38.588654 10.914524
F 2.227932 46.306388 10.914525
F 11.139605 38.588654 10.914524
F 11.139605 46.306388 10.914525
F 20.051286 38.588654 10.914523
F 20.051286 46.306389 10.914524
F 2.227918 51.451540 7.276351
F 2.227918 36.016076 7.276350
F 2.227918 43.733811 7.276351
F 11.139590 51.451539 7.276351
F 11.139590 36.016075 7.276350
F 11.139590 43.733810 7.276351
F 20.051273 51.451538 7.276350
F 20.051273 36.016075 7.276349
F 20.051273 43.733809 7.276350
F 2.227930 51.451539 10.004980
F 2.227930 36.016076 10.004981
F 2.227930 43.733810 10.004981
F 11.139603 51.451539 10.004981
F 11.139603 36.016076 10.004982
F 11.139603 43.733810 10.004981
F 20.051284 51.451538 10.004981
F 20.051284 36.016075 10.004982
F 20.051284 43.733809 10.004982
F 2.227920 38.588654 13.643155
F 2.227920 46.306388 13.643155
F 11.139592 38.588654 13.643156
F 11.139592 46.306388 13.643155
F 20.051274 38.588655 13.643157
F 20.051274 46.306389 13.643156
F 4.455850 47.592675 10.004981
F 4.455850 39.874943 10.004982
F 13.367525 47.592675 10.004981
F 13.367525 39.874943 10.004982
F 22.279206 47.592674 10.004981
F 22.279206 39.874942 10.004982
F 4.455835 50.165252 13.643155
F 4.455835 42.447521 13.643155
F 13.367510 50.165253 13.643156
F 13.367510 42.447522 13.643156
F 22.279193 50.165252 13.643155
F 22.279193 42.447521 13.643156
F 4.455848 50.165252 10.914525
F 4.455848 42.447521 10.914524
F 13.367523 50.165253 10.914524
F 13.367523 42.447522 10.914524
F 22.279204 50.165252 10.914525
F 22.279204 42.447521 10.914524
F 4.455837 47.592675 7.276351
F 4.455837 39.874943 7.276350
F 13.367512 47.592674 7.276350
F 13.367512 39.874942 7.276350
F 22.279194 47.592674 7.276351
F 22.279194 39.874942 7.276350
F 6.683768 38.588654 10.914524
F 6.683768 46.306388 10.914525
F 15.595445 38.588654 10.914523
F 15.595445 46.306389 10.914524
F 24.507125 38.588654 10.914524
F 24.507125 46.306388 10.914525
F 6.683753 51.451539 7.276351
F 6.683753 36.016076 7.276350
F 6.683753 43.733810 7.276351
F 15.595431 51.451538 7.276350
F 15.595431 36.016075 7.276349
F 15.595431 43.733809 7.276350
F 24.507112 51.451539 7.276351
F 24.507112 36.016076 7.276350
F 24.507112 43.733810 7.276351
F 6.683766 51.451539 10.004981
F 6.683766 36.016076 10.004981
F 6.683766 43.733810 10.004981
F 15.595443 51.451538 10.004982
F 15.595443 36.016075 10.004982
F 15.595443 43.733809 10.004982
F 24.507123 51.451539 10.004980
F 24.507123 36.016076 10.004981
F 24.507123 43.733810 10.004981
F 6.683755 38.588654 13.643156
F 6.683755 46.306388 13.643155
F 15.595432 38.588655 13.643157
F 15.595432 46.306389 13.643156
F 24.507114 38.588654 13.643156
F 24.507114 46.306388 13.643155
F 0.000014 47.592675 17.281329
F 0.000014 39.874943 17.281330
F 8.911686 47.592675 17.281329
F 8.911686 39.874943 17.281330
F 17.823365 47.592674 17.281330
F 17.823365 39.874942 17.281331
F 0.000000 50.165252 20.919504
F 26.735029 50.165252 20.919504
F 0.000000 42.447521 20.919504
F 26.735029 42.447521 20.919504
F 8.911670 50.165252 20.919504
F 8.911670 42.447521 20.919505
F 17.823352 50.165253 20.919505
F 17.823352 42.447522 20.919506
F 0.000012 50.165252 18.190875
F 0.000012 42.447521 18.190874
F 8.911683 50.165252 18.190874
F 8.911683 42.447521 18.190874
F 17.823364 50.165253 18.190873
F 17.823364 42.447522 18.190873
F 0.000002 47.592675 14.552700
F 0.000002 39.874943 14.552699
F 8.911673 47.592675 14.552700
F 8.911673 39.874943 14.552699
F 17.823353 47.592674 14.552698
F 17.823353 39.874942 14.552698
F 2.227932 38.588654 18.190874
F 2.227932 46.306388 18.190874
F 11.139605 38.588654 18.190873
F 11.139605 46.306388 18.190874
F 20.051286 38.588654 18.190873
F 20.051286 46.306389 18.190874
F 2.227918 51.451540 14.552700
F 2.227918 36.016076 14.552699
F 2.227918 43.733811 14.552700
F 11.139590 51.451539 14.552699
F 11.139590 36.016075 14.552698
F 11.139590 43.733810 14.552699
F 20.051273 51.451538 14.552699
F 20.051273 36.016075 14.552698
F 20.051273 43.733809 14.552699
F 2.227930 51.451539 17.281329
F 2.227930 36.016076 17.281330
F 2.227930 43.733810 17.281329
F 11.139603 51.451539 17.281329
F 11.139603 36.016076 17.281330
F 11.139603 43.733810 17.281330
F 20.051284 51.451538 17.281330
F 20.051284 36.016075 17.281331
F 20.051284 43.733809 17.281330
F 2.227920 38.588654 20.919505
F 2.227920 46.306388 20.919504
F 11.139592 38.588654 20.919505
F 11.139592 46.306388 20.919504
F 20.051274 38.588655 20.919506
F 20.051274 46.306389 20.919505
F 4.455850 47.592675 17.281329
F 4.455850 39.874943 17.281330
F 13.367525 47.592675 17.281330
F 13.367525 39.874943 17.281330
F 22.279206 47.592674 17.281330
F 22.279206 39.874942 17.281330
F 4.455835 50.165252 20.919504
F 4.455835 42.447521 20.919504
F 13.367510 50.165253 20.919505
F 13.367510 42.447522 20.919505
F 22.279193 50.165252 20.919504
F 22.279193 42.447521 20.919505
F 4.455848 50.165252 18.190875
F 4.455848 42.447521 18.190874
F 13.367523 50.165253 18.190874
F 13.367523 42.447522 18.190873
F 22.279204 50.165252 18.190874
F 22.279204 42.447521 18.190874
F 4.455837 47.592675 14.552700
F 4.455837 39.874943 14.552699
F 13.367512 47.592674 14.552699
F 13.367512 39.874942 14.552698
F 22.279194 47.592674 14.552699
F 22.279194 39.874942 14.552698
F 6.683768 38.588654 18.190874
F 6.683768 46.306388 18.190875
F 15.595445 38.588654 18.190873
F 15.595445 46.306389 18.190874
F 24.507125 38.588654 18.190874
F 24.507125 46.306388 18.190874
F 6.683753 51.451539 14.552700
F 6.683753 36.016076 14.552699
F 6.683753 43.733810 14.552700
F 15.595431 51.451538 14.552699
F 15.595431 36.016075 14.552698
F 15.595431 43.733809 14.552698
F 24.507112 51.451539 14.552700
F 24.507112 36.016076 14.552699
F 24.507112 43.733810 14.552700
F 6.683766 51.451539 17.281329
F 6.683766 36.016076 17.281330
F 6.683766 43.733810 17.281329
F 15.595443 51.451538 17.281330
F 15.595443 36.016075 17.281331
F 15.595443 43.733809 17.281330
F 24.507123 51.451539 17.281329
F 24.507123 36.016076 17.281330
F 24.507123 43.733810 17.281329
F 6.683755 38.588654 20.919505
F 6.683755 46.306388 20.919504
F 15.595432 38.588655 20.919506
F 15.595432 46.306389 20.919505
F 24.507114 38.588654 20.919505
F 24.507114 46.306388 20.919504
F 0.000014 47.592675 24.557679
F 0.000014 39.874943 24.557680
F 8.911686 47.592675 24.557679
F 8.911686 39.874943 24.557680
F 17.823365 47.592674 24.557680
F 17.823365 39.874942 24.557681
F 0.000000 50.165252 28.195854
F 26.735029 50.165252 28.195854
F 0.000000 42.447521 28.195854
F 26.735029 42.447521 28.195854
F 8.911670 50.165252 28.195854
F 8.911670 42.447521 28.195855
F 17.823352 50.165253 28.195855
F 17.823352 42.447522 28.195856
F 0.000012 50.165252 25.467224
F 0.000012 42.447521 25.467224
F 8.911683 50.165252 25.467224
F 8.911683 42.447521 25.467224
F 17.823364 50.165253 25.467223
F 17.823364 42.447522 25.467223
F 0.000002 47.592675 21.829050
F 0.000002 39.874943 21.829049
F 8.911673 47.592675 21.829050
F 8.911673 39.874943 21.829049
F 17.823353 47.592674 21.829048
F 17.823353 39.874942 21.829048
F 2.227932 38.588654 25.467223
F 2.227932 46.306388 25.467224
F 11.139605 38.588654 25.467223
F 11.139605 46.306388 25.467224
F 20.051286 38.588654 25.467222
F 20.051286 46.306389 25.467223
F 2.227918 51.451540 21.829050
F 2.227918 36.016076 21.829049
F 2.227918 43.733811 21.829050
F 11.139590 51.451539 21.829049
F 11.139590 36.016075 21.829048
F 11.139590 43.733810 21.829049
F 20.051273 51.451538 21.829049
F 20.051273 36.016075 21.829048
F 20.051273 43.733809 21.829049
F 2.227930 51.451539 24.557679
F 2.227930 36.016076 24.557680
F 2.227930 43.733810 24.557679
F 11.139603 51.451539 24.557679
F 11.139603 36.016076 24.557680
F 11.139603 43.733810 24.557680
F 20.051284 51.451538 24.557680
F 20.051284 36.016075 24.557681
F 20.051284 43.733809 24.557680
F 2.227920 38.588654 28.195855
F 2.227920 46.306388 28.195854
F 11.139592 38.588654 28.195855
F 11.139592 46.306388 28.195854
F 20.051274 38.588655 28.195856
F 20.051274 46.306389 28.195855
F 4.455850 47.592675 24.557679
F 4.455850 39.874943 24.557680
F 13.367525 47.592675 24.557680
F 13.367525 39.874943 24.557680
F 22.279206 47.592674 24.557680
F 22.279206 39.874942 24.557680
F 4.455835 50.165252 28.195854
F 4.455835 42.447521 28.195854
F 13.367510 50.165253 28.195855
F 13.367510 42.447522 28.195855
F 22.279193 50.165252 28.195854
F 22.279193 42.447521 28.195855
F 4.455848 50.165252 25.467224
F 4.455848 42.447521 25.467224
F 13.367523 50.165253 25.467224
F 13.367523 42.447522 25.467223
F 22.279204 50.165252 25.467224
F 22.279204 42.447521 25.467223
F 4.455837 47.592675 21.829050
F 4.455837 39.874943 21.829049
F 13.367512 47.592674 21.829049
F 13.367512 39.874942 21.829048
F 22.279194 47.592674 21.829049
F 22.279194 39.874942 21.829048
F 6.683768 38.588654 25.467223
F 6.683768 46.306388 25.467224
F 15.595445 38.588654 25.467222
F 15.595445 46.306389 25.467223
F 24.507125 38.588654 25.467223
F 24.507125 46.306388 25.467224
F 6.683753 51.451539 21.829050
F 6.683753 36.016076 21.829049
F 6.683753 43.733810 21.829050
F 15.595431 51.451538 21.829049
F 15.595431 36.016075 21.829048
F 15.595431 43.733809 21.829048
F 24.507112 51.451539 21.829050
F 24.507112 36.016076 21.829049
F 24.507112 43.733810 21.829050
F 6.683766 51.451539 24.557679
F 6.683766 36.016076 24.557680
F 6.683766 43.733810 24.557679
F 15.595443 51.451538 24.557680
F 15.595443 36.016075 24.557681
F 15.595443 43.733809 24.557680
F 24.507123 51.451539 24.557679
F 24.507123 36.016076 24.557680
F 24.507123 43.733810 24.557679
F 6.683755 38.588654 28.195855
F 6.683755 46.306388 28.195854
F 15.595432 38.588655 28.195856
F 15.595432 46.306389 28.195855
F 24.507114 38.588654 28.195855
F 24.507114 46.306388 28.195854
F 0.000014 47.592675 31.834028
F 0.000014 39.874943 31.834029
F 8.911686 47.592675 31.834028
F 8.911686 39.874943 31.834029
F 17.823365 47.592674 31.834029
F 17.823365 39.874942 31.834030
F 0.000000 50.165252 35.472202
F 26.735029 50.165252 35.472202
F 0.000000 42.447521 35.472203
F 26.735029 42.447521 35.472203
F 8.911670 50.165252 35.472202
F 8.911670 42.447521 35.472203
F 17.823352 50.165253 35.472203
F 17.823352 42.447522 35.472204
F 0.000012 50.165252 32.743573
F 0.000012 42.447521 32.743572
F 8.911683 50.165252 32.743572
F 8.911683 42.447521 32.743572
F 17.823364 50.165253 32.743571
F 17.823364 42.447522 32.743571
F 0.000002 47.592675 29.105398
F 0.000002 39.874943 29.105398
F 8.911673 47.592675 29.105398
F 8.911673 39.874943 29.105398
F 17.823353 47.592674 29.105397
F 17.823353 39.874942 29.105396
F 2.227932 38.588654 32.743572
F 2.227932 46.306388 32.743572
F 11.139605 38.588654 32.743571
F 11.139605 46.306388 32.743572
F 20.051286 38.588654 32.743571
F 20.051286 46.306389 32.743572
F 2.227918 51.451540 29.105399
F 2.227918 36.016076 29.105398
F 2.227918 43.733811 29.105398
F 11.139590 51.451539 29.105398
F 11.139590 36.016075 29.105397
F 11.139590 43.733810 29.105398
F 20.051273 51.451538 29.105398
F 20.051273 36.016075 29.105397
F 20.051273 43.733809 29.105397
F 2.227930 51.451539 31.834028
F 2.227930 36.016076 31.834029
F 2.227930 43.733810 31.834028
F 11.139603 51.451539 31.834028
F 11.139603 36.016076 31.834029
F 11.139603 43.733810 31.834029
F 20.051284 51.451538 31.834029
F 20.051284 36.016075 31.834030
F 20.051284 43.733809 31.834029
F 2.227920 38.588654 35.472203
F 2.227920 46.306388 35.472202
F 11.139592 38.588654 35.472203
F 11.139592 46.306388 35.472202
F 20.051274 38.588655 35.472204
F 20.051274 46.306389 35.472203
F 4.455850 47.592675 31.834028
F 4.455850 39.874943 31.834029
F 13.367525 47.592675 31.834029
F 13.367525 39.874943 31.834029
F 22.279206 47.592674 31.834029
F 22.279206 39.874942 31.834029
F 4.455835 50.165252 35.472202
F 4.455835 42.447521 35.472203
F 13.367510 50.165253 35.472203
F 13.367510 42.447522 35.472204
F 22.279193 50.165252 35.472202
F 22.279193 42.447521 35.472203
F 4.455848 50.165252 32.743572
F 4.455848 42.447521 32.743572
F 13.367523 50.165253 32.743572
F 13.367523 42.447522 32.743571
F 22.279204 50.165252 32.743572
F 22.279204 42.447521 32.743572
F 4.455837 47.592675 29.105398
F 4.455837 39.874943 29.105398
F 13.367512 47.592674 29.105398
F 13.367512 39.874942 29.105397
F 22.279194 47.592674 29.105398
F 22.279194 39.874942 29.105397
F 6.683768 38.588654 32.743572
F 6.683768 46.306388 32.743572
F 15.595445 38.588654 32.743571
F 15.595445 46.306389 32.743572
F 24.507125 38.588654 32.743571
F 24.507125 46.306388 32.743572
F 6.683753 51.451539 29.105399
F 6.683753 36.016076 29.105398
F 6.683753 43.733810 29.105398
F 15.595431 51.451538 29.105397
F 15.595431 36.016075 29.105396
F 15.595431 43.733809 29.105397
F 24.507112 51.451539 29.105399
F 24.507112 36.016076 29.105398
F 24.507112 43.733810 29.105398
F 6.683766 51.451539 31.834028
F 6.683766 36.016076 31.834029
F 6.683766 43.733810 31.834028
F 15.595443 51.451538 31.834029
F 15.595443 36.016075 31.834030
F 15.595443 43.733809 31.834029
F 24.507123 51.451539 31.834028
F 24.507123 36.016076 31.834029
F 24.507123 43.733810 31.834028
F 6.683755 38.588654 35.472203
F 6.683755 46.306388 35.472202
F 15.595432 38.588655 35.472204
F 15.595432 46.306389 35.472203
F 24.507114 38.588654 35.472203
F 24.507114 46.306388 35.472202
F 0.000014 47.592675 39.110377
F 0.000014 39.874943 39.110377
F 8.911686 47.592675 39.110377
F 8.911686 39.874943 39.110377
F 17.823365 47.592674 39.110378
F 17.823365 39.874942 39.110378
F 0.000000 50.165252 42.748551
F 26.735029 50.165252 42.748551
F 0.000000 42.447521 42.748552
F 26.735029 42.447521 42.748552
F 8.911670 50.165252 42.748552
F 8.911670 42.447521 42.748552
F 17.823352 50.165253 42.748553
F 17.823352 42.447522 42.748553
F 0.000012 50.165252 40.019922
F 0.000012 42.447521 40.019921
F 8.911683 50.165252 40.019922
F 8.911683 42.447521 40.019921
F 17.823364 50.165253 40.019921
F 17.823364 42.447522 40.019920
F 0.000002 47.592675 36.381747
F 0.000002 39.874943 36.381746
F 8.911673 47.592675 36.381747
F 8.911673 39.874943 36.381746
F 17.823353 47.592674 36.381746
F 17.823353 39.874942 36.381745
F 2.227932 38.588654 40.019921
F 2.227932 46.306388 40.019922
F 11.139605 38.588654 40.019921
F 11.139605 46.306388 40.019922
F 20.051286 38.588654 40.019920
F 20.051286 46.306389 40.019921
F 2.227918 51.451540 36.381747
F 2.227918 36.016076 36.381746
F 2.227918 43.733811 36.381747
F 11.139590 51.451539 36.381747
F 11.139590 36.016075 36.381746
F 11.139590 43.733810 36.381747
F 20.051273 51.451538 36.381746
F 20.051273 36.016075 36.381745
F 20.051273 43.733809 36.381746
F 2.227930 51.451539 39.110376
F 2.227930 36.016076 39.110377
F 2.227930 43.733810 39.110377
F 11.139603 51.451539 39.110377
F 11.139603 36.016076 39.110378
F 11.139603 43.733810 39.110377
F 20.051284 51.451538 39.110377
F 20.051284 36.016075 39.110378
F 20.051284 43.733809 39.110377
F 2.227920 38.588654 42.748552
F 2.227920 46.306388 42.748551
F 11.139592 38.588654 42.748553
F 11.139592 46.306388 42.748552
F 20.051274 38.588655 42.748553
F 20.051274 46.306389 42.748552
F 4.455850 47.592675 39.110377
F 4.455850 39.874943 39.110377
F 13.367525 47.592675 39.110377
F 13.367525 39.874943 39.110378
F 22.279206 47.592674 39.110377
F 22.279206 39.874942 39.110378
F 4.455835 50.165252 42.748551
F 4.455835 42.447521 42.748552
F 13.367510 50.165253 42.748552
F 13.367510 42.447522 42.748553
F 22.279193 50.165252 42.748552
F 22.279193 42.447521 42.748552
F 4.455848 50.165252 40.019922
F 4.455848 42.447521 40.019921
F 13.367523 50.165253 40.019921
F 13.367523 42.447522 40.019921
F 22.279204 50.165252 40.019922
F 22.279204 42.447521 40.019921
F 4.455837 47.592675 36.381747
F 4.455837 39.874943 36.381746
F 13.367512 47.592674 36.381746
F 13.367512 39.874942 36.381746
F 22.279194 47.592674 36.381746
F 22.279194 39.874942 36.381746
F 6.683768 38.588654 40.019921
F 6.683768 46.306388 40.019922
F 15.595445 38.588654 40.019920
F 15.595445 46.306389 40.019921
F 24.507125 38.588654 40.019921
F 24.507125 46.306388 40.019922
F 6.683753 51.451539 36.381747
F 6.683753 36.016076 36.381746
F 6.683753 43.733810 36.381747
F 15.595431 51.451538 36.381746
F 15.595431 36.016075 36.381745
F 15.595431 43.733809 36.381746
F 24.507112 51.451539 36.381747
F 24.507112 36.016076 36.381746
F 24.507112 43.733810 36.381747
F 6.683766 51.451539 39.110376
F 6.683766 36.016076 39.110377
F 6.683766 43.733810 39.110377
F 15.595443 51.451538 39.110377
F 15.595443 36.016075 39.110378
F 15.595443 43.733809 39.110378
F 24.507123 51.451539 39.110376
F 24.507123 36.016076 39.110377
F 24.507123 43.733810 39.110377
F 6.683755 38.588654 42.748552
F 6.683755 46.306388 42.748551
F 15.595432 38.588655 42.748553
F 15.595432 46.306389 42.748552
F 24.507114 38.588654 42.748552
F 24.507114 46.306388 42.748551
F 0.000014 47.592675 46.386726
F 0.000014 39.874943 46.386727
F 8.911686 47.592675 46.386727
F 8.911686 39.874943 46.386727
F 17.823365 47.592674 46.386728
F 17.823365 39.874942 46.386728
F 0.000000 50.165252 50.024901
F 26.735029 50.165252 50.024901
F 0.000000 42.447521 50.024902
F 26.735029 42.447521 50.024902
F 8.911670 50.165252 50.024901
F 8.911670 42.447521 50.024902
F 17.823352 50.165253 50.024902
F 17.823352 42.447522 50.024903
F 0.000012 50.165252 47.296272
F 0.000012 42.447521 47.296271
F 8.911683 50.165252 47.296272
F 8.911683 42.447521 47.296271
F 17.823364 50.165253 47.296271
F 17.823364 42.447522 47.296270
F 0.000002 47.592675 43.658097
F 0.000002 39.874943 43.658096
F 8.911673 47.592675 43.658097
F 8.911673 39.874943 43.658096
F 17.823353 47.592674 43.658096
F 17.823353 39.874942 43.658095
F 2.227932 38.588654 47.296271
F 2.227932 46.306388 47.296272
F 11.139605 38.588654 47.296271
F 11.139605 46.306388 47.296272
F 20.051286 38.588654 47.296270
F 20.051286 46.306389 47.296271
F 2.227918 51.451540 43.658097
F 2.227918 36.016076 43.658096
F 2.227918 43.733811 43.658097
F 11.139590 51.451539 43.658097
F 11.139590 36.016075 43.658096
F 11.139590 43.733810 43.658097
F 20.051273 51.451538 43.658096
F 20.051273 36.016075 43.658095
F 20.051273 43.733809 43.658096
F 2.227930 51.451539 46.386726
F 2.227930 36.016076 46.386727
F 2.227930 43.733810 46.386726
F 11.139603 51.451539 46.386727
F 11.139603 36.016076 46.386728
F 11.139603 43.733810 46.386727
F 20.051284 51.451538 46.386727
F 20.051284 36.016075 46.386728
F 20.051284 43.733809 46.386727
F 2.227920 38.588654 50.024902
F 2.227920 46.306388 50.024901
F 11.139592 38.588654 50.024902
F 11.139592 46.306388 50.024901
F 20.051274 38.588655 50.024903
F 20.051274 46.306389 50.024902
F 4.455850 47.592675 46.386727
F 4.455850 39.874943 46.386727
F 13.367525 47.592675 46.386727
F 13.367525 39.874943 46.386728
F 22.279206 47.592674 46.386727
F 22.279206 39.874942 46.386728
F 4.455835 50.165252 50.024901
F 4.455835 42.447521 50.024902
F 13.367510 50.165253 50.024902
F 13.367510 42.447522 50.024903
F 22.279193 50.165252 50.024902
F 22.279193 42.447521 50.024902
F 4.455848 50.165252 47.296272
F 4.455848 42.447521 47.296271
F 13.367523 50.165253 47.296271
F 13.367523 42.447522 47.296270
F 22.279204 50.165252 47.296271
F 22.279204 42.447521 47.296271
F 4.455837 47.592675 43.658097
F 4.455837 39.874943 43.658096
F 13.367512 47.592674 43.658096
F 13.367512 39.874942 43.658096
F 22.279194 47.592674 43.658096
F 22.279194 39.874942 43.658096
F 6.683768 38.588654 47.296271
F 6.683768 46.306388 47.296272
F 15.595445 38.588654 47.296270
F 15.595445 46.306389 47.296271
F 24.507125 38.588654 47.296271
F 24.507125 46.306388 47.296272
F 6.683753 51.451539 43.658097
F 6.683753 36.016076 43.658096
F 6.683753 43.733810 43.658097
F 15.595431 51.451538 43.658096
F 15.595431 36.016075 43.658095
F 15.595431 43.733809 43.658096
F 24.507112 51.451539 43.658097
F 24.507112 36.016076 43.658096
F 24.507112 43.733810 43.658097
F 6.683766 51.451539 46.386726
F 6.683766 36.016076 46.386727
F 6.683766 43.733810 46.386727
F 15.595443 51.451538 46.386727
F 15.595443 36.016075 46.386728
F 15.595443 43.733809 46.386728
F 24.507123 51.451539 46.386726
F 24.507123 36.016076 46.386727
F 24.507123 43.733810 46.386726
F 6.683755 38.588654 50.024902
F 6.683755 46.306388 50.024901
F 15.595432 38.588655 50.024903
F 15.595432 46.306389 50.024902
F 24.507114 38.588654 50.024902
F 24.507114 46.306388 50.024901
F 0.000014 47.592675 53.663075
F 0.000014 39.874943 53.663076
F 8.911686 47.592675 53.663076
F 8.911686 39.874943 53.663076
F 17.823365 47.592674 53.663077
F 17.823365 39.874942 53.663077
F 0.000000 50.165252 57.301249
F 26.735029 50.165252 57.301249
F 0.000000 42.447521 57.301250
F 26.735029 42.447521 57.301250
F 8.911670 50.165252 57.301250
F 8.911670 42.447521 57.301250
F 17.823352 50.165253 57.301251
F 17.823352 42.447522 57.301251
F 0.000012 50.165252 54.572620
F 0.000012 42.447521 54.572619
F 8.911683 50.165252 54.572620
F 8.911683 42.447521 54.572619
F 17.823364 50.165253 54.572619
F 17.823364 42.447522 54.572618
F 0.000002 47.592675 50.934446
F 0.000002 39.874943 50.934445
F 8.911673 47.592675 50.934446
F 8.911673 39.874943 50.934445
F 17.823353 47.592674 50.934445
F 17.823353 39.874942 50.934444
F 2.227932 38.588654 54.572619
F 2.227932 46.306388 54.572620
F 11.139605 38.588654 54.572619
F 11.139605 46.306388 54.572620
F 20.051286 38.588654 54.572618
F 20.051286 46.306389 54.572619
F 2.227918 51.451540 50.934446
F 2.227918 36.016076 50.934445
F 2.227918 43.733811 50.934446
F 11.139590 51.451539 50.934446
F 11.139590 36.016075 50.934445
F 11.139590 43.733810 50.934445
F 20.051273 51.451538 50.934445
F 20.051273 36.016075 50.934444
F 20.051273 43.733809 50.934445
F 2.227930 51.451539 53.663075
F 2.227930 36.016076 53.663076
F 2.227930 43.733810 53.663075
F 11.139603 51.451539 53.663076
F 11.139603 36.016076 53.663077
F 11.139603 43.733810 53.663076
F 20.051284 51.451538 53.663076
F 20.051284 36.016075 53.663077
F 20.051284 43.733809 53.663076
F 2.227920 38.588654 57.301250
F 2.227920 46.306388 57.301249
F 11.139592 38.588654 57.301251
F 11.139592 46.306388 57.301250
F 20.051274 38.588655 57.301251
F 20.051274 46.306389 57.301251
F 4.455850 47.592675 53.663076
F 4.455850 39.874943 53.663076
F 13.367525 47.592675 53.663076
F 13.367525 39.874943 53.663077
F 22.279206 47.592674 53.663076
F 22.279206 39.874942 53.663077
F 4.455835 50.165252 57.301249
F 4.455835 42.447521 57.301250
F 13.367510 50.165253 57.301250
F 13.367510 42.447522 57.301251
F 22.279193 50.165252 57.301250
F 22.279193 42.447521 57.301251
F 4.455848 50.165252 54.572620
F 4.455848 42.447521 54.572619
F 13.367523 50.165253 54.572619
F 13.367523 42.447522 54.572619
F 22.279204 50.165252 54.572620
F 22.279204 42.447521 54.572619
F 4.455837 47.592675 50.934446
F 4.455837 39.874943 50.934445
F 13.367512 47.592674 50.934445
F 13.367512 39.874942 50.934444
F 22.279194 47.592674 50.934445
F 22.279194 39.874942 50.934445
F 6.683768 38.588654 54.572619
F 6.683768 46.306388 54.572620
F 15.595445 38.588654 54.572618
F 15.595445 46.306389 54.572619
F 24.507125 38.588654 54.572619
F 24.507125 46.306388 54.572620
F 6.683753 51.451539 50.934446
F 6.683753 36.016076 50.934445
F 6.683753 43.733810 50.934446
F 15.595431 51.451538 50.934445
F 15.595431 36.016075 50.934444
F 15.595431 43.733809 50.934445
F 24.507112 51.451539 50.934446
F 24.507112 36.016076 50.934445
F 24.507112 43.733810 50.934446
F 6.683766 51.451539 53.663075
F 6.683766 36.016076 53.663076
F 6.683766 43.733810 53.663076
F 15.595443 51.451538 53.663076
F 15.595443 36.016075 53.663077
F 15.595443 43.733809 53.663077
F 24.507123 51.451539 53.663075
F 24.507123 36.016076 53.663076
F 24.507123 43.733810 53.663075
F 6.683755 38.588654 57.301250
F 6.683755 46.306388 57.301249
F 15.595432 38.588655 57.301251
F 15.595432 46.306389 57.301250
F 24.507114 38.588654 57.301250
F 24.507114 46.306388 57.301249
F 0.000014 47.592675 60.939424
F 0.000014 39.874943 60.939425
F 8.911686 47.592675 60.939424
F 8.911686 39.874943 60.939425
F 17.823365 47.592674 60.939425
F 17.823365 39.874942 60.939426
F 0.000000 50.165252 64.577599
F 26.735029 50.165252 64.577599
F 0.000000 42.447521 64.577599
F 26.735029 42.447521 64.577599
F 8.911670 50.165252 64.577599
F 8.911670 42.447521 64.577600
F 17.823352 50.165253 64.577600
F 17.823352 42.447522 64.577601
F 0.000012 50.165252 61.848969
F 0.000012 42.447521 61.848969
F 8.911683 50.165252 61.848969
F 8.911683 42.447521 61.848969
F 17.823364 50.165253 61.848968
F 17.823364 42.447522 61.848968
F 0.000002 47.592675 58.210794
F 0.000002 39.874943 58.210794
F 8.911673 47.592675 58.210794
F 8.911673 39.874943 58.210794
F 17.823353 47.592674 58.210793
F 17.823353 39.874942 58.210792
F 2.227932 38.588654 61.848968
F 2.227932 46.306388 61.848969
F 11.139605 38.588654 61.848968
F 11.139605 46.306388 61.848969
F 20.051286 38.588654 61.848968
F 20.051286 46.306389 61.848968
F 2.227918 51.451540 58.210795
F 2.227918 36.016076 58.210794
F 2.227918 43.733811 58.210794
F 11.139590 51.451539 58.210794
F 11.139590 36.016075 58.210793
F 11.139590 43.733810 58.210794
F 20.051273 51.451538 58.210794
F 20.051273 36.016075 58.210793
F 20.051273 43.733809 58.210793
F 2.227930 51.451539 60.939424
F 2.227930 36.016076 60.939425
F 2.227930 43.733810 60.939424
F 11.139603 51.451539 60.939424
F 11.139603 36.016076 60.939425
F 11.139603 43.733810 60.939424
F 20.051284 51.451538 60.939425
F 20.051284 36.016075 60.939425
F 20.051284 43.733809 60.939425
F 2.227920 38.588654 64.577600
F 2.227920 46.306388 64.577599
F 11.139592 38.588654 64.577600
F 11.139592 46.306388 64.577599
F 20.051274 38.588655 64.577601
F 20.051274 46.306389 64.577600
F 4.455850 47.592675 60.939424
F 4.455850 39.874943 60.939425
F 13.367525 47.592675 60.939424
F 13.367525 39.874943 60.939425
F 22.279206 47.592674 60.939424
F 22.279206 39.874942 60.939425
F 4.455835 50.165252 64.577599
F 4.455835 42.447521 64.577599
F 13.367510 50.165253 64.577600
F 13.367510 42.447522 64.577600
F 22.279193 50.165252 64.577599
F 22.279193 42.447521 64.577600
F 4.455848 50.165252 61.848969
F 4.455848 42.447521 61.848969
F 13.367523 50.165253 61.848969
F 13.367523 42.447522 61.848968
F 22.279204 50.165252 61.848969
F 22.279204 42.447521 61.848968
F 4.455837 47.592675 58.210794
F 4.455837 39.874943 58.210794
F 13.367512 47.592674 58.210794
F 13.367512 39.874942 58.210793
F 22.279194 47.592674 58.210794
F 22.279194 39.874942 58.210793
F 6.683768 38.588654 61.848968
F 6.683768 46.306388 61.848969
F 15.595445 38.588654 61.848968
F 15.595445 46.306389 61.848968
F 24.507125 38.588654 61.848968
F 24.507125 46.306388 61.848969
F 6.683753 51.451539 58.210795
F 6.683753 36.016076 58.210794
F 6.683753 43.733810 58.210794
F 15.595431 51.451538 58.210793
F 15.595431 36.016075 58.210792
F 15.595431 43.733809 58.210793
F 24.507112 51.451539 58.210795
F 24.507112 36.016076 58.210794
F 24.507112 43.733810 58.210794
F 6.683766 51.451539 60.939424
F 6.683766 36.016076 60.939425
F 6.683766 43.733810 60.939424
F 15.595443 51.451538 60.939425
F 15.595443 36.016075 60.939426
F 15.595443 43.733809 60.939425
F 24.507123 51.451539 60.939424
F 24.507123 36.016076 60.939425
F 24.507123 43.733810 60.939424
F 6.683755 38.588654 64.577600
F 6.683755 46.306388 64.577599
F 15.595432 38.588655 64.577601
F 15.595432 46.306389 64.577600
F 24.507114 38.588654 64.577600
F 24.507114 46.306388 64.577599
F 0.000014 47.592675 68.215774
F 0.000014 39.874943 68.215775
F 8.911686 47.592675 68.215774
F 8.911686 39.874943 68.215775
F 17.823365 47.592674 68.215775
F 17.823365 39.874942 68.215776
F 0.000000 50.165252 71.853948
F 26.735029 50.165252 71.853948
F 0.000000 42.447521 71.853949
F 26.735029 42.447521 71.853949
F 8.911670 50.165252 71.853949
F 8.911670 42.447521 71.853949
F 17.823352 50.165253 71.853950
F 17.823352 42.447522 71.853951
F 0.000012 50.165252 69.125319
F 0.000012 42.447521 69.125318
F 8.911683 50.165252 69.125319
F 8.911683 42.447521 69.125318
F 17.823364 50.165253 69.125318
F 17.823364 42.447522 69.125317
F 0.000002 47.592675 65.487144
F 0.000002 39.874943 65.487144
F 8.911673 47.592675 65.487144
F 8.911673 39.874943 65.487144
F 17.823353 47.592674 65.487143
F 17.823353 39.874942 65.487142
F 2.227932 38.588654 69.125318
F 2.227932 46.306388 69.125319
F 11.139605 38.588654 69.125318
F 11.139605 46.306388 69.125319
F 20.051286 38.588654 69.125317
F 20.051286 46.306389 69.125318
F 2.227918 51.451540 65.487145
F 2.227918 36.016076 65.487144
F 2.227918 43.733811 65.487144
F 11.139590 51.451539 65.487144
F 11.139590 36.016075 65.487143
F 11.139590 43.733810 65.487144
F 20.051273 51.451538 65.487144
F 20.051273 36.016075 65.487143
F 20.051273 43.733809 65.487143
F 2.227930 51.451539 68.215774
F 2.227930 36.016076 68.215775
F 2.227930 43.733810 68.215774
F 11.139603 51.451539 68.215774
F 11.139603 36.016076 68.215775
F 11.139603 43.733810 68.215774
F 20.051284 51.451538 68.215775
F 20.051284 36.016075 68.215775
F 20.051284 43.733809 68.215775
F 2.227920 38.588654 71.853949
F 2.227920 46.306388 71.853948
F 11.139592 38.588654 71.853950
F 11.139592 46.306388 71.853949
F 20.051274 38.588655 71.853951
F 20.051274 46.306389 71.853950
F 4.455850 47.592675 68.215774
F 4.455850 39.874943 68.215775
F 13.367525 47.592675 68.215774
F 13.367525 39.874943 68.215775
F 22.279206 47.592674 68.215774
F 22.279206 39.874942 68.215775
F 4.455835 50.165252 71.853948
F 4.455835 42.447521 71.853949
F 13.367510 50.165253 71.853949
F 13.367510 42.447522 71.853950
F 22.279193 50.165252 71.853949
F 22.279193 42.447521 71.853950
F 4.455848 50.165252 69.125319
F 4.455848 42.447521 69.125318
F 13.367523 50.165253 69.125318
F 13.367523 42.447522 69.125318
F 22.279204 50.165252 69.125319
F 22.279204 42.447521 69.125318
F 4.455837 47.592675 65.487144
F 4.455837 39.874943 65.487144
F 13.367512 47.592674 65.487144
F 13.367512 39.874942 65.487143
F 22.279194 47.592674 65.487144
F 22.279194 39.874942 65.487143
F 6.683768 38.588654 69.125318
F 6.683768 46.306388 69.125319
F 15.595445 38.588654 69.125317
F 15.595445 46.306389 69.125318
F 24.507125 38.588654 69.125318
F 24.507125 46.306388 69.125319
F 6.683753 51.451539 65.487145
F 6.683753 36.016076 65.487144
F 6.683753 43.733810 65.487144
F 15.595431 51.451538 65.487143
F 15.595431 36.016075 65.487142
F 15.595431 43.733809 65.487143
F 24.507112 51.451539 65.487145
F 24.507112 36.016076 65.487144
F 24.507112 43.733810 65.487144
F 6.683766 51.451539 68.215774
F 6.683766 36.016076 68.215775
F 6.683766 43.733810 68.215774
F 15.595443 51.451538 68.215775
F 15.595443 36.016075 68.215776
F 15.595443 43.733809 68.215775
F 24.507123 51.451539 68.215774
F 24.507123 36.016076 68.215775
F 24.507123 43.733810 68.215774
F 6.683755 38.588654 71.853949
F 6.683755 46.306388 71.853949
F 15.595432 38.588655 71.853951
F 15.595432 46.306389 71.853950
F 24.507114 38.588654 71.853950
F 24.507114 46.306388 71.853949
F 0.000014 47.592675 75.492123
F 0.000014 39.874943 75.492124
F 8.911686 47.592675 75.492123
F 8.911686 39.874943 75.492124
F 17.823365 47.592674 75.492124
F 17.823365 39.874942 75.492125
F 0.000000 50.165252 79.130297
F 26.735029 50.165252 79.130297
F 0.000000 42.447521 79.130297
F 26.735029 42.447521 79.130297
F 8.911670 50.165252 79.130297
F 8.911670 42.447521 79.130298
F 17.823352 50.165253 79.130298
F 17.823352 42.447522 79.130299
F 0.000012 50.165252 76.401667
F 0.000012 42.447521 76.401667
F 8.911683 50.165252 76.401667
F 8.911683 42.447521 76.401667
F 17.823364 50.165253 76.401666
F 17.823364 42.447522 76.401666
F 0.000002 47.592675 72.763493
F 0.000002 39.874943 72.763492
F 8.911673 47.592675 72.763493
F 8.911673 39.874943 72.763492
F 17.823353 47.592674 72.763492
F 17.823353 39.874942 72.763491
F 2.227932 38.588654 76.401666
F 2.227932 46.306388 76.401667
F 11.139605 38.588654 76.401666
F 11.139605 46.306388 76.401667
F 20.051286 38.588654 76.401665
F 20.051286 46.306389 76.401666
F 2.227918 51.451540 72.763494
F 2.227918 36.016076 72.763493
F 2.227918 43.733811 72.763493
F 11.139590 51.451539 72.763493
F 11.139590 36.016075 72.763492
F 11.139590 43.733810 72.763493
F 20.051273 51.451538 72.763492
F 20.051273 36.016075 72.763492
F 20.051273 43.733809 72.763492
F 2.227930 51.451539 75.492123
F 2.227930 36.016076 75.492124
F 2.227930 43.733810 75.492123
F 11.139603 51.451539 75.492123
F 11.139603 36.016076 75.492124
F 11.139603 43.733810 75.492123
F 20.051284 51.451538 75.492124
F 20.051284 36.016075 75.492124
F 20.051284 43.733809 75.492124
F 2.227920 38.588654 79.130298
F 2.227920 46.306388 79.130297
F 11.139592 38.588654 79.130298
F 11.139592 46.306388 79.130297
F 20.051274 38.588655 79.130299
F 20.051274 46.306389 79.130298
F 4.455850 47.592675 75.492123
F 4.455850 39.874943 75.492124
F 13.367525 47.592675 75.492123
F 13.367525 39.874943 75.492124
F 22.279206 47.592674 75.492123
F 22.279206 39.874942 75.492124
F 4.455835 50.165252 79.130297
F 4.455835 42.447521 79.130297
F 13.367510 50.165253 79.130298
F 13.367510 42.447522 79.130298
F 22.279193 50.165252 79.130297
F 22.279193 42.447521 79.130298
F 4.455848 50.165252 76.401667
F 4.455848 42.447521 76.401667
F 13.367523 50.165253 76.401667
F 13.367523 42.447522 76.401666
F 22.279204 50.165252 76.401667
F 22.279204 42.447521 76.401666
F 4.455837 47.592675 72.763493
F 4.455837 39.874943 72.763492
F 13.367512 47.592674 72.763493
F 13.367512 39.874942 72.763492
F 22.279194 47.592674 72.763493
F 22.279194 39.874942 72.763492
F 6.683768 38.588654 76.401666
F 6.683768 46.306388 76.401667
F 15.595445 38.588654 76.401666
F 15.595445 46.306389 76.401666
F 24.507125 38.588654 76.401666
F 24.507125 46.306388 76.401667
F 6.683753 51.451539 72.763494
F 6.683753 36.016076 72.763493
F 6.683753 43.733810 72.763493
F 15.595431 51.451538 72.763492
F 15.595431 36.016075 72.763491
F 15.595431 43.733809 72.763492
F 24.507112 51.451539 72.763493
F 24.507112 36.016076 72.763492
F 24.507112 43.733810 72.763493
F 6.683766 51.451539 75.492123
F 6.683766 36.016076 75.492124
F 6.683766 43.733810 75.492123
F 15.595443 51.451538 75.492124
F 15.595443 36.016075 75.492125
F 15.595443 43.733809 75.492124
F 24.507123 51.451539 75.492123
F 24.507123 36.016076 75.492124
F 24.507123 43.733810 75.492123
F 6.683755 38.588654 79.130298
F 6.683755 46.306388 79.130297
F 15.595432 38.588655 79.130299
F 15.595432 46.306389 79.130298
F 24.507114 38.588654 79.130298
F 24.507114 46.306388 79.130297
F 0.000014 47.592675 82.768471
F 0.000014 39.874943 82.768472
F 8.911686 47.592675 82.768471
F 8.911686 39.874943 82.768472
F 17.823365 47.592674 82.768472
F 17.823365 39.874942 82.768473
F 0.000000 50.165252 86.406646
F 26.735029 50.165252 86.406646
F 0.000000 42.447521 86.406647
F 26.735029 42.447521 86.406647
F 8.911670 50.165252 86.406646
F 8.911670 42.447521 86.406647
F 17.823352 50.165253 86.406647
F 17.823352 42.447522 86.406648
F 0.000012 50.165252 83.678017
F 0.000012 42.447521 83.678016
F 8.911683 50.165252 83.678017
F 8.911683 42.447521 83.678016
F 17.823364 50.165253 83.678016
F 17.823364 42.447522 83.678015
F 0.000002 47.592675 80.039842
F 0.000002 39.874943 80.039841
F 8.911673 47.592675 80.039842
F 8.911673 39.874943 80.039841
F 17.823353 47.592674 80.039840
F 17.823353 39.874942 80.039840
F 2.227932 38.588654 83.678016
F 2.227932 46.306388 83.678017
F 11.139605 38.588654 83.678016
F 11.139605 46.306388 83.678017
F 20.051286 38.588654 83.678015
F 20.051286 46.306389 83.678016
F 2.227918 51.451540 80.039842
F 2.227918 36.016076 80.039841
F 2.227918 43.733811 80.039842
F 11.139590 51.451539 80.039842
F 11.139590 36.016075 80.039841
F 11.139590 43.733810 80.039841
F 20.051273 51.451538 80.039841
F 20.051273 36.016075 80.039840
F 20.051273 43.733809 80.039841
F 2.227930 51.451539 82.768471
F 2.227930 36.016076 82.768472
F 2.227930 43.733810 82.768471
F 11.139603 51.451539 82.768471
F 11.139603 36.016076 82.768472
F 11.139603 43.733810 82.768472
F 20.051284 51.451538 82.768472
F 20.051284 36.016075 82.768473
F 20.051284 43.733809 82.768472
F 2.227920 38.588654 86.406647
F 2.227920 46.306388 86.406646
F 11.139592 38.588654 86.406647
F 11.139592 46.306388 86.406646
F 20.051274 38.588655 86.406648
F 20.051274 46.306389 86.406647
F 4.455850 47.592675 82.768471
F 4.455850 39.874943 82.768472
F 13.367525 47.592675 82.768472
F 13.367525 39.874943 82.768473
F 22.279206 47.592674 82.768472
F 22.279206 39.874942 82.768473
F 4.455835 50.165252 86.406646
F 4.455835 42.447521 86.406647
F 13.367510 50.165253 86.406647
F 13.367510 42.447522 86.406648
F 22.279193 50.165252 86.406647
F 22.279193 42.447521 86.406647
F 4.455848 50.165252 83.678017
F 4.455848 42.447521 83.678016
F 13.367523 50.165253 83.678016
F 13.367523 42.447522 83.678015
F 22.279204 50.165252 83.678016
F 22.279204 42.447521 83.678016
F 4.455837 47.592675 80.039842
F 4.455837 39.874943 80.039841
F 13.367512 47.592674 80.039841
F 13.367512 39.874942 80.039840
F 22.279194 47.592674 80.039841
F 22.279194 39.874942 80.039840
F 6.683768 38.588654 83.678016
F 6.683768 46.306388 83.678017
F 15.595445 38.588654 83.678015
F 15.595445 46.306389 83.678016
F 24.507125 38.588654 83.678016
F 24.507125 46.306388 83.678017
F 6.683753 51.451539 80.039842
F 6.683753 36.016076 80.039841
F 6.683753 43.733810 80.039842
F 15.595431 51.451538 80.039841
F 15.595431 36.016075 80.039840
F 15.595431 43.733809 80.039840
F 24.507112 51.451539 80.039842
F 24.507112 36.016076 80.039841
F 24.507112 43.733810 80.039842
F 6.683766 51.451539 82.768471
F 6.683766 36.016076 82.768472
F 6.683766 43.733810 82.768471
F 15.595443 51.451538 82.768472
F 15.595443 36.016075 82.768473
F 15.595443 43.733809 82.768472
F 24.507123 51.451539 82.768471
F 24.507123 36.016076 82.768472
F 24.507123 43.733810 82.768471
F 6.683755 38.588654 86.406647
F 6.683755 46.306388 86.406646
F 15.595432 38.588655 86.406648
F 15.595432 46.306389 86.406647
F 24.507114 38.588654 86.406647
F 24.507114 46.306388 86.406646
F 0.000014 47.592675 90.044821
F 0.000014 39.874943 90.044822
F 8.911686 47.592675 90.044821
F 8.911686 39.874943 90.044822
F 17.823365 47.592674 90.044822
F 17.823365 39.874942 90.044823
F 0.000000 50.165252 93.682996
F 26.735029 50.165252 93.682996
F 0.000000 42.447521 93.682996
F 26.735029 42.447521 93.682996
F 8.911670 50.165252 93.682996
F 8.911670 42.447521 93.682997
F 17.823352 50.165253 93.682997
F 17.823352 42.447522 93.682998
F 0.000012 50.165252 90.954366
F 0.000012 42.447521 90.954366
F 8.911683 50.165252 90.954366
F 8.911683 42.447521 90.954366
F 17.823364 50.165253 90.954365
F 17.823364 42.447522 90.954365
F 0.000002 47.592675 87.316192
F 0.000002 39.874943 87.316191
F 8.911673 47.592675 87.316192
F 8.911673 39.874943 87.316191
F 17.823353 47.592674 87.316190
F 17.823353 39.874942 87.316190
F 2.227932 38.588654 90.954365
F 2.227932 46.306388 90.954366
F 11.139605 38.588654 90.954365
F 11.139605 46.306388 90.954366
F 20.051286 38.588654 90.954365
F 20.051286 46.306389 90.954366
F 2.227918 51.451540 87.316192
F 2.227918 36.016076 87.316191
F 2.227918 43.733811 87.316192
F 11.139590 51.451539 87.316192
F 11.139590 36.016075 87.316191
F 11.139590 43.733810 87.316191
F 20.051273 51.451538 87.316191
F 20.051273 36.016075 87.316190
F 20.051273 43.733809 87.316191
F 2.227930 51.451539 90.044821
F 2.227930 36.016076 90.044822
F 2.227930 43.733810 90.044821
F 11.139603 51.451539 90.044821
F 11.139603 36.016076 90.044822
F 11.139603 43.733810 90.044822
F 20.051284 51.451538 90.044822
F 20.051284 36.016075 90.044823
F 20.051284 43.733809 90.044822
F 2.227920 38.588654 93.682997
F 2.227920 46.306388 93.682996
F 11.139592 38.588654 93.682997
F 11.139592 46.306388 93.682996
F 20.051274 38.588655 93.682998
F 20.051274 46.306389 93.682997
F 4.455850 47.592675 90.044821
F 4.455850 39.874943 90.044822
F 13.367525 47.592675 90.044822
F 13.367525 39.874943 90.044823
F 22.279206 47.592674 90.044822
F 22.279206 39.874942 90.044823
F 4.455835 50.165252 93.682996
F 4.455835 42.447521 93.682996
F 13.367510 50.165253 93.682997
F 13.367510 42.447522 93.682997
F 22.279193 50.165252 93.682996
F 22.279193 42.447521 93.682997
F 4.455848 50.165252 90.954366
F 4.455848 42.447521 90.954366
F 13.367523 50.165253 90.954366
F 13.367523 42.447522 90.954365
F 22.279204 50.165252 90.954366
F 22.279204 42.447521 90.954365
F 4.455837 47.592675 87.316192
F 4.455837 39.874943 87.316191
F 13.367512 47.592674 87.316191
F 13.367512 39.874942 87.316190
F 22.279194 47.592674 87.316191
F 22.279194 39.874942 87.316190
F 6.683768 38.588654 90.954365
F 6.683768 46.306388 90.954366
F 15.595445 38.588654 90.954365
F 15.595445 46.306389 90.954366
F 24.507125 38.588654 90.954365
F 24.507125 46.306388 90.954366
F 6.683753 51.451539 87.316192
F 6.683753 36.016076 87.316191
F 6.683753 43.733810 87.316192
F 15.595431 51.451538 87.316191
F 15.595431 36.016075 87.316190
F 15.595431 43.733809 87.316190
F 24.507112 51.451539 87.316192
F 24.507112 36.016076 87.316191
F 24.507112 43.733810 87.316192
F 6.683766 51.451539 90.044821
F 6.683766 36.016076 90.044822
F 6.683766 43.733810 90.044821
F 15.595443 51.451538 90.044822
F 15.595443 36.016075 90.044823
F 15.595443 43.733809 90.044822
F 24.507123 51.451539 90.044821
F 24.507123 36.016076 90.044822
F 24.507123 43.733810 90.044821
F 6.683755 38.588654 93.682997
F 6.683755 46.306388 93.682996
F 15.595432 38.588655 93.682998
F 15.595432 46.306389 93.682997
F 24.507114 38.588654 93.682997
F 24.507114 46.306388 93.682996
F 0.000014 47.592675 97.321170
F 0.000014 39.874943 97.321171
F 8.911686 47.592675 97.321170
F 8.911686 39.874943 97.321171
F 17.823365 47.592674 97.321171
F 17.823365 39.874942 97.321172
F 0.000000 50.165252 100.959344
F 26.735029 50.165252 100.959344
F 0.000000 42.447521 100.959345
F 26.735029 42.447521 100.959345
F 8.911670 50.165252 100.959344
F 8.911670 42.447521 100.959345
F 17.823352 50.165253 100.959346
F 17.823352 42.447522 100.959346
F 0.000012 50.165252 98.230715
F 0.000012 42.447521 98.230714
F 8.911683 50.165252 98.230715
F 8.911683 42.447521 98.230714
F 17.823364 50.165253 98.230714
F 17.823364 42.447522 98.230713
F 0.000002 47.592675 94.592541
F 0.000002 39.874943 94.592540
F 8.911673 47.592675 94.592541
F 8.911673 39.874943 94.592540
F 17.823353 47.592674 94.592539
F 17.823353 39.874942 94.592539
F 2.227932 38.588654 98.230714
F 2.227932 46.306388 98.230715
F 11.139605 38.588654 98.230714
F 11.139605 46.306388 98.230715
F 20.051286 38.588654 98.230713
F 20.051286 46.306389 98.230714
F 2.227918 51.451540 94.592541
F 2.227918 36.016076 94.592540
F 2.227918 43.733811 94.592541
F 11.139590 51.451539 94.592540
F 11.139590 36.016075 94.592539
F 11.139590 43.733810 94.592540
F 20.051273 51.451538 94.592540
F 20.051273 36.016075 94.592539
F 20.051273 43.733809 94.592540
F 2.227930 51.451539 97.321170
F 2.227930 36.016076 97.321171
F 2.227930 43.733810 97.321170
F 11.139603 51.451539 97.321170
F 11.139603 36.016076 97.321171
F 11.139603 43.733810 97.321171
F 20.051284 51.451538 97.321171
F 20.051284 36.016075 97.321172
F 20.051284 43.733809 97.321171
F 2.227920 38.588654 100.959345
F 2.227920 46.306388 100.959344
F 11.139592 38.588654 100.959345
F 11.139592 46.306388 100.959345
F 20.051274 38.588655 100.959346
F 20.051274 46.306389 100.959345
F 4.455850 47.592675 97.321170
F 4.455850 39.874943 97.321171
F 13.367525 47.592675 97.321171
F 13.367525 39.874943 97.321172
F 22.279206 47.592674 97.321171
F 22.279206 39.874942 97.321172
F 4.455835 50.165252 100.959344
F 4.455835 42.447521 100.959345
F 13.367510 50.165253 100.959345
F 13.367510 42.447522 100.959346
F 22.279193 50.165252 100.959345
F 22.279193 42.447521 100.959345
F 4.455848 50.165252 98.230715
F 4.455848 42.447521 98.230714
F 13.367523 50.165253 98.230714
F 13.367523 42.447522 98.230713
F 22.279204 50.165252 98.230714
F 22.279204 42.447521 98.230714
F 4.455837 47.592675 94.592541
F 4.455837 39.874943 94.592540
F 13.367512 47.592674 94.592540
F 13.367512 39.874942 94.592539
F 22.279194 47.592674 94.592540
F 22.279194 39.874942 94.592539
F 6.683768 38.588654 98.230714
F 6.683768 46.306388 98.230715
F 15.595445 38.588654 98.230713
F 15.595445 46.306389 98.230714
F 24.507125 38.588654 98.230714
F 24.507125 46.306388 98.230715
F 6.683753 51.451539 94.592541
F 6.683753 36.016076 94.592540
F 6.683753 43.733810 94.592541
F 15.595431 51.451538 94.592540
F 15.595431 36.016075 94.592539
F 15.595431 43.733809 94.592539
F 24.507112 51.451539 94.592541
F 24.507112 36.016076 94.592540
F 24.507112 43.733810 94.592541
F 6.683766 51.451539 97.321170
F 6.683766 36.016076 97.321171
F 6.683766 43.733810 97.321170
F 15.595443 51.451538 97.321171
F 15.595443 36.016075 97.321172
F 15.595443 43.733809 97.321171
F 24.507123 51.451539 97.321170
F 24.507123 36.016076 97.321171
F 24.507123 43.733810 97.321170
F 6.683755 38.588654 100.959345
F 6.683755 46.306388 100.959344
F 15.595432 38.588655 100.959346
F 15.595432 46.306389 100.959345
F 24.507114 38.588654 100.959345
F 24.507114 46.306388 100.959344
F 0.000014 47.592675 104.597519
F 0.000014 39.874943 104.597519
F 8.911686 47.592675 104.597519
F 8.911686 39.874943 104.597520
F 17.823365 47.592674 104.597520
F 17.823365 39.874942 104.597521
F 0.000000 50.165252 108.235693
F 26.735029 50.165252 108.235693
F 0.000000 42.447521 108.235694
F 26.735029 42.447521 108.235694
F 8.911670 50.165252 108.235694
F 8.911670 42.447521 108.235694
F 17.823352 50.165253 108.235695
F 17.823352 42.447522 108.235695
F 0.000012 50.165252 105.507064
F 0.000012 42.447521 105.507063
F 8.911683 50.165252 105.507064
F 8.911683 42.447521 105.507063
F 17.823364 50.165253 105.507063
F 17.823364 42.447522 105.507062
F 0.000002 47.592675 101.868889
F 0.000002 39.874943 101.868888
F 8.911673 47.592675 101.868889
F 8.911673 39.874943 101.868888
F 17.823353 47.592674 101.868888
F 17.823353 39.874942 101.868887
F 2.227932 38.588654 105.507063
F 2.227932 46.306388 105.507064
F 11.139605 38.588654 105.507063
F 11.139605 46.306388 105.507064
F 20.051286 38.588654 105.507062
F 20.051286 46.306389 105.507063
F 2.227918 51.451540 101.868889
F 2.227918 36.016076 101.868889
F 2.227918 43.733811 101.868889
F 11.139590 51.451539 101.868889
F 11.139590 36.016075 101.868888
F 11.139590 43.733810 101.868889
F 20.051273 51.451538 101.868888
F 20.051273 36.016075 101.868887
F 20.051273 43.733809 101.868888
F 2.227930 51.451539 104.597518
F 2.227930 36.016076 104.597519
F 2.227930 43.733810 104.597519
F 11.139603 51.451539 104.597519
F 11.139603 36.016076 104.597520
F 11.139603 43.733810 104.597519
F 20.051284 51.451538 104.597519
F 20.051284 36.016075 104.597520
F 20.051284 43.733809 104.597520
F 2.227920 38.588654 108.235694
F 2.227920 46.306388 108.235693
F 11.139592 38.588654 108.235695
F 11.139592 46.306388 108.235694
F 20.051274 38.588655 108.235696
F 20.051274 46.306389 108.235695
F 4.455850 47.592675 104.597519
F 4.455850 39.874943 104.597520
F 13.367525 47.592675 104.597519
F 13.367525 39.874943 104.597520
F 22.279206 47.592674 104.597519
F 22.279206 39.874942 104.597520
F 4.455835 50.165252 108.235693
F 4.455835 42.447521 108.235694
F 13.367510 50.165253 108.235694
F 13.367510 42.447522 108.235695
F 22.279193 50.165252 108.235694
F 22.279193 42.447521 108.235695
F 4.455848 50.165252 105.507064
F 4.455848 42.447521 105.507063
F 13.367523 50.165253 105.507063
F 13.367523 42.447522 105.507063
F 22.279204 50.165252 105.507064
F 22.279204 42.447521 105.507063
F 4.455837 47.592675 101.868889
F 4.455837 39.874943 101.868888
F 13.367512 47.592674 101.868888
F 13.367512 39.874942 101.868888
F 22.279194 47.592674 101.868889
F 22.279194 39.874942 101.868888
F 6.683768 38.588654 105.507063
F 6.683768 46.306388 105.507064
F 15.595445 38.588654 105.507062
F 15.595445 46.306389 105.507063
F 24.507125 38.588654 105.507063
F 24.507125 46.306388 105.507064
F 6.683753 51.451539 101.868889
F 6.683753 36.016076 101.868889
F 6.683753 43.733810 101.868889
F 15.595431 51.451538 101.868888
F 15.595431 36.016075 101.868887
F 15.595431 43.733809 101.868888
F 24.507112 51.451539 101.868889
F 24.507112 36.016076 101.868888
F 24.507112 43.733810 101.868889
F 6.683766 51.451539 104.597519
F 6.683766 36.016076 104.597519
F 6.683766 43.733810 104.597519
F 15.595443 51.451538 104.597520
F 15.595443 36.016075 104.597520
F 15.595443 43.733809 104.597520
F 24.507123 51.451539 104.597518
F 24.507123 36.016076 104.597519
F 24.507123 43.733810 104.597519
F 6.683755 38.588654 108.235694
F 6.683755 46.306388 108.235694
F 15.595432 38.588655 108.235695
F 15.595432 46.306389 108.235695
F 24.507114 38.588654 108.235694
F 24.507114 46.306388 108.235694
F 0.000014 47.592675 111.873869
F 0.000014 39.874943 111.873869
F 8.911686 47.592675 111.873869
F 8.911686 39.874943 111.873870
F 17.823365 47.592674 111.873870
F 17.823365 39.874942 111.873871
F 0.000000 50.165252 115.512043
F 26.735029 50.165252 115.512043
F 0.000000 42.447521 115.512044
F 26.735029 42.447521 115.512044
F 8.911670 50.165252 115.512044
F 8.911670 42.447521 115.512044
F 17.823352 50.165253 115.512045
F 17.823352 42.447522 115.512045
F 0.000012 50.165252 112.783414
F 0.000012 42.447521 112.783413
F 8.911683 50.165252 112.783414
F 8.911683 42.447521 112.783413
F 17.823364 50.165253 112.783413
F 17.823364 42.447522 112.783412
F 0.000002 47.592675 109.145239
F 0.000002 39.874943 109.145238
F 8.911673 47.592675 109.145239
F 8.911673 39.874943 109.145238
F 17.823353 47.592674 109.145238
F 17.823353 39.874942 109.145237
F 2.227932 38.588654 112.783413
F 2.227932 46.306388 112.783414
F 11.139605 38.588654 112.783413
F 11.139605 46.306388 112.783414
F 20.051286 38.588654 112.783412
F 20.051286 46.306389 112.783413
F 2.227918 51.451540 109.145239
F 2.227918 36.016076 109.145239
F 2.227918 43.733811 109.145239
F 11.139590 51.451539 109.145239
F 11.139590 36.016075 109.145238
F 11.139590 43.733810 109.145239
F 20.051273 51.451538 109.145238
F 20.051273 36.016075 109.145238
F 20.051273 43.733809 109.145238
F 2.227930 51.451539 111.873868
F 2.227930 36.016076 111.873869
F 2.227930 43.733810 111.873869
F 11.139603 51.451539 111.873869
F 11.139603 36.016076 111.873870
F 11.139603 43.733810 111.873869
F 20.051284 51.451538 111.873869
F 20.051284 36.016075 111.873870
F 20.051284 43.733809 111.873870
F 2.227920 38.588654 115.512044
F 2.227920 46.306388 115.512043
F 11.139592 38.588654 115.512045
F 11.139592 46.306388 115.512044
F 20.051274 38.588655 115.512045
F 20.051274 46.306389 115.512044
F 4.455850 47.592675 111.873869
F 4.455850 39.874943 111.873870
F 13.367525 47.592675 111.873869
F 13.367525 39.874943 111.873870
F 22.279206 47.592674 111.873869
F 22.279206 39.874942 111.873870
F 4.455835 50.165252 115.512043
F 4.455835 42.447521 115.512044
F 13.367510 50.165253 115.512044
F 13.367510 42.447522 115.512045
F 22.279193 50.165252 115.512044
F 22.279193 42.447521 115.512044
F 4.455848 50.165252 112.783414
F 4.455848 42.447521 112.783413
F 13.367523 50.165253 112.783413
F 13.367523 42.447522 112.783412
F 22.279204 50.165252 112.783414
F 22.279204 42.447521 112.783413
F 4.455837 47.592675 109.145239
F 4.455837 39.874943 109.145238
F 13.367512 47.592674 109.145238
F 13.367512 39.874942 109.145238
F 22.279194 47.592674 109.145239
F 22.279194 39.874942 109.145238
F 6.683768 38.588654 112.783413
F 6.683768 46.306388 112.783414
F 15.595445 38.588654 112.783412
F 15.595445 46.306389 112.783413
F 24.507125 38.588654 112.783413
F 24.507125 46.306388 112.783414
F 6.683753 51.451539 109.145239
F 6.683753 36.016076 109.145239
F 6.683753 43.733810 109.145239
F 15.595431 51.451538 109.145238
F 15.595431 36.016075 109.145237
F 15.595431 43.733809 109.145238
F 24.507112 51.451539 109.145239
F 24.507112 36.016076 109.145238
F 24.507112 43.733810 109.145239
F 6.683766 51.451539 111.873868
F 6.683766 36.016076 111.873869
F 6.683766 43.733810 111.873869
F 15.595443 51.451538 111.873870
F 15.595443 36.016075 111.873870
F 15.595443 43.733809 111.873870
F 24.507123 51.451539 111.873868
F 24.507123 36.016076 111.873869
F 24.507123 43.733810 111.873869
F 6.683755 38.588654 115.512044
F 6.683755 46.306388 115.512043
F 15.595432 38.588655 115.512045
F 15.595432 46.306389 115.512044
F 24.507114 38.588654 115.512044
F 24.507114 46.306388 115.512043
F 0.000014 47.592675 119.150218
F 0.000014 39.874943 119.150218
F 8.911686 47.592675 119.150218
F 8.911686 39.874943 119.150219
F 17.823365 47.592674 119.150219
F 17.823365 39.874942 119.150220
F 0.000000 50.165252 122.788391
F 26.735029 50.165252 122.788391
F 0.000000 42.447521 122.788392
F 26.735029 42.447521 122.788392
F 8.911670 50.165252 122.788392
F 8.911670 42.447521 122.788392
F 17.823352 50.165253 122.788393
F 17.823352 42.447522 122.788394
F 0.000012 50.165252 120.059762
F 0.000012 42.447521 120.059761
F 8.911683 50.165252 120.059762
F 8.911683 42.447521 120.059761
F 17.823364 50.165253 120.059761
F 17.823364 42.447522 120.059760
F 0.000002 47.592675 116.421588
F 0.000002 39.874943 116.421587
F 8.911673 47.592675 116.421588
F 8.911673 39.874943 116.421587
F 17.823353 47.592674 116.421587
F 17.823353 39.874942 116.421586
F 2.227932 38.588654 120.059761
F 2.227932 46.306388 120.059762
F 11.139605 38.588654 120.059761
F 11.139605 46.306388 120.059762
F 20.051286 38.588654 120.059760
F 20.051286 46.306389 120.059761
F 2.227918 51.451540 116.421588
F 2.227918 36.016076 116.421587
F 2.227918 43.733811 116.421588
F 11.139590 51.451539 116.421588
F 11.139590 36.016075 116.421587
F 11.139590 43.733810 116.421588
F 20.051273 51.451538 116.421587
F 20.051273 36.016075 116.421586
F 20.051273 43.733809 116.421587
F 2.227930 51.451539 119.150217
F 2.227930 36.016076 119.150218
F 2.227930 43.733810 119.150218
F 11.139603 51.451539 119.150218
F 11.139603 36.016076 119.150219
F 11.139603 43.733810 119.150218
F 20.051284 51.451538 119.150218
F 20.051284 36.016075 119.150219
F 20.051284 43.733809 119.150219
F 2.227920 38.588654 122.788392
F 2.227920 46.306388 122.788391
F 11.139592 38.588654 122.788393
F 11.139592 46.306388 122.788392
F 20.051274 38.588655 122.788394
F 20.051274 46.306389 122.788393
F 4.455850 47.592675 119.150218
F 4.455850 39.874943 119.150219
F 13.367525 47.592675 119.150218
F 13.367525 39.874943 119.150219
F 22.279206 47.592674 119.150218
F 22.279206 39.874942 119.150219
F 4.455835 50.165252 122.788391
F 4.455835 42.447521 122.788392
F 13.367510 50.165253 122.788392
F 13.367510 42.447522 122.788393
F 22.279193 50.165252 122.788392
F 22.279193 42.447521 122.788393
F 4.455848 50.165252 120.059762
F 4.455848 42.447521 120.059761
F 13.367523 50.165253 120.059761
F 13.367523 42.447522 120.059761
F 22.279204 50.165252 120.059762
F 22.279204 42.447521 120.059761
F 4.455837 47.592675 116.421588
F 4.455837 39.874943 116.421587
F 13.367512 47.592674 116.421587
F 13.367512 39.874942 116.421587
F 22.279194 47.592674 116.421587
F 22.279194 39.874942 116.421587
F 6.683768 38.588654 120.059761
F 6.683768 46.306388 120.059762
F 15.595445 38.588654 120.059760
F 15.595445 46.306389 120.059761
F 24.507125 38.588654 120.059761
F 24.507125 46.306388 120.059762
F 6.683753 51.451539 116.421588
F 6.683753 36.016076 116.421587
F 6.683753 43.733810 116.421588
F 15.595431 51.451538 116.421587
F 15.595431 36.016075 116.421586
F 15.595431 43.733809 116.421587
F 24.507112 51.451539 116.421588
F 24.507112 36.016076 116.421587
F 24.507112 43.733810 116.421588
F 6.683766 51.451539 119.150217
F 6.683766 36.016076 119.150218
F 6.683766 43.733810 119.150218
F 15.595443 51.451538 119.150219
F 15.595443 36.016075 119.150219
F 15.595443 43.733809 119.150219
F 24.507123 51.451539 119.150217
F 24.507123 36.016076 119.150218
F 24.507123 43.733810 119.150218
F 6.683755 38.588654 122.788393
F 6.683755 46.306388 122.788392
F 15.595432 38.588655 122.788394
F 15.595432 46.306389 122.788393
F 24.507114 38.588654 122.788393
F 24.507114 46.306388 122.788392
F 0.000014 47.592675 126.426566
F 0.000014 39.874943 126.426567
F 8.911686 47.592675 126.426566
F 8.911686 39.874943 126.426567
F 17.823365 47.592674 126.426567
F 17.823365 39.874942 126.426568
F 0.000000 50.165252 130.064741
F 26.735029 50.165252 130.064741
F 0.000000 42.447521 130.064741
F 26.735029 42.447521 130.064741
F 8.911670 50.165252 130.064741
F 8.911670 42.447521 130.064742
F 17.823352 50.165253 130.064742
F 17.823352 42.447522 130.064743
F 0.000012 50.165252 127.336112
F 0.000012 42.447521 127.336111
F 8.911683 50.165252 127.336111
F 8.911683 42.447521 127.336111
F 17.823364 50.165253 127.336110
F 17.823364 42.447522 127.336110
F 0.000002 47.592675 123.697937
F 0.000002 39.874943 123.697936
F 8.911673 47.592675 123.697936
F 8.911673 39.874943 123.697936
F 17.823353 47.592674 123.697935
F 17.823353 39.874942 123.697934
F 2.227932 38.588654 127.336111
F 2.227932 46.306388 127.336111
F 11.139605 38.588654 127.336110
F 11.139605 46.306388 127.336111
F 20.051286 38.588654 127.336110
F 20.051286 46.306389 127.336111
F 2.227918 51.451540 123.697937
F 2.227918 36.016076 123.697936
F 2.227918 43.733811 123.697937
F 11.139590 51.451539 123.697936
F 11.139590 36.016075 123.697935
F 11.139590 43.733810 123.697936
F 20.051273 51.451538 123.697936
F 20.051273 36.016075 123.697935
F 20.051273 43.733809 123.697936
F 2.227930 51.451539 126.426566
F 2.227930 36.016076 126.426567
F 2.227930 43.733810 126.426566
F 11.139603 51.451539 126.426566
F 11.139603 36.016076 126.426567
F 11.139603 43.733810 126.426567
F 20.051284 51.451538 126.426567
F 20.051284 36.016075 126.426568
F 20.051284 43.733809 126.426567
F 2.227920 38.588654 130.064742
F 2.227920 46.306388 130.064741
F 11.139592 38.588654 130.064742
F 11.139592 46.306388 130.064741
F 20.051274 38.588655 130.064743
F 20.051274 46.306389 130.064742
F 4.455850 47.592675 126.426566
F 4.455850 39.874943 126.426567
F 13.367525 47.592675 126.426567
F 13.367525 39.874943 126.426567
F 22.279206 47.592674 126.426567
F 22.279206 39.874942 126.426567
F 4.455835 50.165252 130.064741
F 4.455835 42.447521 130.064741
F 13.367510 50.165253 130.064742
F 13.367510 42.447522 130.064742
F 22.279193 50.165252 130.064741
F 22.279193 42.447521 130.064742
F 4.455848 50.165252 127.336111
F 4.455848 42.447521 127.336111
F 13.367523 50.165253 127.336111
F 13.367523 42.447522 127.336110
F 22.279204 50.165252 127.336111
F 22.279204 42.447521 127.336111
F 4.455837 47.592675 123.697937
F 4.455837 39.874943 123.697936
F 13.367512 47.592674 123.697936
F 13.367512 39.874942 123.697935
F 22.279194 47.592674 123.697936
F 22.279194 39.874942 123.697935
F 6.683768 38.588654 127.336111
F 6.683768 46.306388 127.336111
F 15.595445 38.588654 127.336110
F 15.595445 46.306389 127.336111
F 24.507125 38.588654 127.336110
F 24.507125 46.306388 127.336111
F 6.683753 51.451539 123.697937
F 6.683753 36.016076 123.697936
F 6.683753 43.733810 123.697937
F 15.595431 51.451538 123.697935
F 15.595431 36.016075 123.697935
F 15.595431 43.733809 123.697935
F 24.507112 51.451539 123.697937
F 24.507112 36.016076 123.697936
F 24.507112 43.733810 123.697937
F 6.683766 51.451539 126.426566
F 6.683766 36.016076 126.426567
F 6.683766 43.733810 126.426566
F 15.595443 51.451538 126.426567
F 15.595443 36.016075 126.426568
F 15.595443 43.733809 126.426567
F 24.507123 51.451539 126.426566
F 24.507123 36.016076 126.426567
F 24.507123 43.733810 126.426566
F 6.683755 38.588654 130.064742
F 6.683755 46.306388 130.064741
F 15.595432 38.588655 130.064743
F 15.595432 46.306389 130.064742
F 24.507114 38.588654 130.064742
F 24.507114 46.306388 130.064741
F 0.000014 55.310403 2.728632
F 0.000014 63.028137 2.728632
F 8.911686 55.310403 2.728632
F 8.911686 63.028137 2.728633
F 17.823365 55.310402 2.728633
F 17.823365 63.028137 2.728634
F 0.000000 57.882981 6.366806
F 26.735029 57.882981 6.366806
F 0.000000 65.600715 6.366807
F 26.735029 65.600715 6.366807
F 8.911670 57.882981 6.366807
F 8.911670 65.600716 6.366807
F 17.823352 57.882982 6.366808
F 17.823352 65.600717 6.366808
F 0.000012 57.882981 3.638177
F 0.000012 65.600716 3.638176
F 8.911683 57.882981 3.638177
F 8.911683 65.600716 3.638176
F 17.823364 57.882982 3.638176
F 17.823364 65.600716 3.638175
F 0.000002 55.310403 0.000002
F 0.000002 63.028138 0.000001
F 8.911673 55.310403 0.000002
F 8.911673 63.028137 0.000001
F 17.823353 55.310402 0.000001
F 17.823353 63.028136 0.000000
F 2.227932 54.024116 3.638177
F 2.227932 61.741848 3.638176
F 11.139605 54.024116 3.638177
F 11.139605 61.741847 3.638176
F 20.051286 54.024116 3.638176
F 20.051286 61.741848 3.638175
F 2.227918 59.169270 0.000002
F 2.227918 66.887004 0.000002
F 11.139590 59.169269 0.000001
F 11.139590 66.887003 0.000002
F 20.051273 59.169268 0.000001
F 20.051273 66.887003 0.000001
F 2.227930 59.169269 2.728632
F 2.227930 66.887004 2.728632
F 11.139603 59.169269 2.728633
F 11.139603 66.887003 2.728632
F 20.051284 59.169269 2.728633
F 20.051284 66.887003 2.728633
F 2.227920 54.024115 6.366806
F 2.227920 61.741847 6.366807
F 11.139592 54.024116 6.366807
F 11.139592 61.741848 6.366808
F 20.051274 54.024117 6.366807
F 20.051274 61.741848 6.366808
F 4.455850 55.310403 2.728632
F 4.455850 63.028137 2.728633
F 13.367525 55.310403 2.728632
F 13.367525 63.028137 2.728633
F 22.279206 55.310403 2.728632
F 22.279206 63.028137 2.728633
F 4.455835 57.882981 6.366806
F 4.455835 65.600715 6.366807
F 13.367510 57.882982 6.366807
F 13.367510 65.600717 6.366808
F 22.279193 57.882981 6.366807
F 22.279193 65.600716 6.366807
F 4.455848 57.882981 3.638177
F 4.455848 65.600716 3.638176
F 13.367523 57.882982 3.638176
F 13.367523 65.600716 3.638176
F 22.279204 57.882981 3.638176
F 22.279204 65.600716 3.638176
F 4.455837 55.310404 0.000002
F 4.455837 63.028138 0.000001
F 13.367512 55.310402 0.000002
F 13.367512 63.028137 0.000001
F 22.279194 55.310403 0.000002
F 22.279194 63.028137 0.000001
F 6.683768 54.024116 3.638177
F 6.683768 61.741848 3.638176
F 15.595445 54.024116 3.638176
F 15.595445 61.741848 3.638175
F 24.507125 54.024116 3.638177
F 24.507125 61.741848 3.638176
F 6.683753 59.169270 0.000002
F 6.683753 66.887004 0.000002
F 15.595431 59.169268 0.000000
F 15.595431 66.887002 0.000001
F 24.507112 59.169269 0.000001
F 24.507112 66.887004 0.000002
F 6.683766 59.169269 2.728632
F 6.683766 66.887004 2.728632
F 15.595443 59.169269 2.728633
F 15.595443 66.887003 2.728633
F 24.507123 59.169269 2.728632
F 24.507123 66.887004 2.728632
F 6.683755 54.024115 6.366806
F 6.683755 61.741847 6.366807
F 15.595432 54.024117 6.366807
F 15.595432 61.741848 6.366808
F 24.507114 54.024116 6.366806
F 24.507114 61.741847 6.366807
F 0.000014 55.310403 10.004981
F 0.000014 63.028137 10.004981
F 8.911686 55.310403 10.004981
F 8.911686 63.028137 10.004982
F 17.823365 55.310402 10.004982
F 17.823365 63.028137 10.004983
F 0.000000 57.882981 13.643155
F 26.735029 57.882981 13.643155
F 0.000000 65.600715 13.643155
F 26.735029 65.600715 13.643155
F 8.911670 57.882981 13.643155
F 8.911670 65.600716 13.643155
F 17.823352 57.882982 13.643156
F 17.823352 65.600717 13.643157
F 0.000012 57.882981 10.914525
F 0.000012 65.600716 10.914524
F 8.911683 57.882981 10.914525
F 8.911683 65.600716 10.914524
F 17.823364 57.882982 10.914524
F 17.823364 65.600716 10.914523
F 0.000002 55.310403 7.276351
F 0.000002 63.028138 7.276350
F 8.911673 55.310403 7.276351
F 8.911673 63.028137 7.276350
F 17.823353 55.310402 7.276350
F 17.823353 63.028136 7.276349
F 2.227932 54.024116 10.914525
F 2.227932 61.741848 10.914524
F 11.139605 54.024116 10.914525
F 11.139605 61.741847 10.914524
F 20.051286 54.024116 10.914524
F 20.051286 61.741848 10.914523
F 2.227918 59.169270 7.276350
F 2.227918 66.887004 7.276351
F 11.139590 59.169269 7.276350
F 11.139590 66.887003 7.276351
F 20.051273 59.169268 7.276349
F 20.051273 66.887003 7.276350
F 2.227930 59.169269 10.004981
F 2.227930 66.887004 10.004981
F 11.139603 59.169269 10.004982
F 11.139603 66.887003 10.004981
F 20.051284 59.169269 10.004982
F 20.051284 66.887003 10.004982
F 2.227920 54.024115 13.643154
F 2.227920 61.741847 13.643155
F 11.139592 54.024116 13.643155
F 11.139592 61.741848 13.643156
F 20.051274 54.024117 13.643156
F 20.051274 61.741848 13.643157
F 4.455850 55.310403 10.004981
F 4.455850 63.028137 10.004982
F 13.367525 55.310403 10.004981
F 13.367525 63.028137 10.004982
F 22.279206 55.310403 10.004981
F 22.279206 63.028137 10.004982
F 4.455835 57.882981 13.643155
F 4.455835 65.600715 13.643155
F 13.367510 57.882982 13.643156
F 13.367510 65.600717 13.643156
F 22.279193 57.882981 13.643155
F 22.279193 65.600716 13.643156
F 4.455848 57.882981 10.914525
F 4.455848 65.600716 10.914524
F 13.367523 57.882982 10.914524
F 13.367523 65.600716 10.914524
F 22.279204 57.882981 10.914525
F 22.279204 65.600716 10.914524
F 4.455837 55.310404 7.276351
F 4.455837 63.028138 7.276350
F 13.367512 55.310402 7.276350
F 13.367512 63.028137 7.276350
F 22.279194 55.310403 7.276351
F 22.279194 63.028137 7.276350
F 6.683768 54.024116 10.914525
F 6.683768 61.741848 10.914524
F 15.595445 54.024116 10.914524
F 15.595445 61.741848 10.914523
F 24.507125 54.024116 10.914525
F 24.507125 61.741848 10.914524
F 6.683753 59.169270 7.276350
F 6.683753 66.887004 7.276351
F 15.595431 59.169268 7.276349
F 15.595431 66.887002 7.276350
F 24.507112 59.169269 7.276350
F 24.507112 66.887004 7.276351
F 6.683766 59.169269 10.004981
F 6.683766 66.887004 10.004981
F 15.595443 59.169269 10.004982
F 15.595443 66.887003 10.004982
F 24.507123 59.169269 10.004981
F 24.507123 66.887004 10.004981
F 6.683755 54.024115 13.643155
F 6.683755 61.741847 13.643156
F 15.595432 54.024117 13.643156
F 15.595432 61.741848 13.643157
F 24.507114 54.024116 13.643155
F 24.507114 61.741847 13.643156
F 0.000014 55.310403 17.281329
F 0.000014 63.028137 17.281330
F 8.911686 55.310403 17.281329
F 8.911686 63.028137 17.281330
F 17.823365 55.310402 17.281330
F 17.823365 63.028137 17.281331
F 0.000000 57.882981 20.919504
F 26.735029 57.882981 20.919504
F 0.000000 65.600715 20.919504
F 26.735029 65.600715 20.919504
F 8.911670 57.882981 20.919504
F 8.911670 65.600716 20.919505
F 17.823352 57.882982 20.919505
F 17.823352 65.600717 20.919506
F 0.000012 57.882981 18.190874
F 0.000012 65.600716 18.190874
F 8.911683 57.882981 18.190874
F 8.911683 65.600716 18.190874
F 17.823364 57.882982 18.190873
F 17.823364 65.600716 18.190873
F 0.000002 55.310403 14.552700
F 0.000002 63.028138 14.552699
F 8.911673 55.310403 14.552700
F 8.911673 63.028137 14.552699
F 17.823353 55.310402 14.552698
F 17.823353 63.028136 14.552698
F 2.227932 54.024116 18.190875
F 2.227932 61.741848 18.190874
F 11.139605 54.024116 18.190875
F 11.139605 61.741847 18.190873
F 20.051286 54.024116 18.190874
F 20.051286 61.741848 18.190873
F 2.227918 59.169270 14.552699
F 2.227918 66.887004 14.552700
F 11.139590 59.169269 14.552698
F 11.139590 66.887003 14.552699
F 20.051273 59.169268 14.552698
F 20.051273 66.887003 14.552699
F 2.227930 59.169269 17.281330
F 2.227930 66.887004 17.281329
F 11.139603 59.169269 17.281330
F 11.139603 66.887003 17.281330
F 20.051284 59.169269 17.281331
F 20.051284 66.887003 17.281330
F 2.227920 54.024115 20.919504
F 2.227920 61.741847 20.919505
F 11.139592 54.024116 20.919504
F 11.139592 61.741848 20.919505
F 20.051274 54.024117 20.919505
F 20.051274 61.741848 20.919506
F 4.455850 55.310403 17.281329
F 4.455850 63.028137 17.281330
F 13.367525 55.310403 17.281330
F 13.367525 63.028137 17.281330
F 22.279206 55.310403 17.281330
F 22.279206 63.028137 17.281330
F 4.455835 57.882981 20.919504
F 4.455835 65.600715 20.919504
F 13.367510 57.882982 20.919505
F 13.367510 65.600717 20.919505
F 22.279193 57.882981 20.919505
F 22.279193 65.600716 20.919505
F 4.455848 57.882981 18.190874
F 4.455848 65.600716 18.190874
F 13.367523 57.882982 18.190874
F 13.367523 65.600716 18.190873
F 22.279204 57.882981 18.190874
F 22.279204 65.600716 18.190874
F 4.455837 55.310404 14.552700
F 4.455837 63.028138 14.552699
F 13.367512 55.310402 14.552699
F 13.367512 63.028137 14.552698
F 22.279194 55.310403 14.552699
F 22.279194 63.028137 14.552698
F 6.683768 54.024116 18.190875
F 6.683768 61.741848 18.190874
F 15.595445 54.024116 18.190874
F 15.595445 61.741848 18.190873
F 24.507125 54.024116 18.190875
F 24.507125 61.741848 18.190874
F 6.683753 59.169270 14.552699
F 6.683753 66.887004 14.552700
F 15.595431 59.169268 14.552698
F 15.595431 66.887002 14.552698
F 24.507112 59.169269 14.552699
F 24.507112 66.887004 14.552700
F 6.683766 59.169269 17.281330
F 6.683766 66.887004 17.281329
F 15.595443 59.169269 17.281331
F 15.595443 66.887003 17.281330
F 24.507123 59.169269 17.281330
F 24.507123 66.887004 17.281329
F 6.683755 54.024115 20.919504
F 6.683755 61.741847 20.919505
F 15.595432 54.024117 20.919505
F 15.595432 61.741848 20.919506
F 24.507114 54.024116 20.919504
F 24.507114 61.741847 20.919505
F 2.227932 69.459582 3.638177
F 24.507114 69.459582 20.919504
F 11.139605 69.459582 3.638177
F 2.227920 69.459582 6.366806
F 11.139592 69.459582 6.366807
F 6.683768 69.459582 3.638177
F 24.507125 69.459582 3.638177
F 6.683755 69.459582 20.919504
F 6.683755 69.459582 6.366806
F 24.507114 69.459582 6.366806
F 2.227932 69.459582 10.914525
F 11.139605 69.459582 10.914525
F 2.227920 69.459582 13.643155
F 11.139592 69.459582 13.643155
F 6.683768 69.459582 10.914525
F 24.507125 69.459582 10.914525
F 6.683755 69.459582 13.643155
F 24.507114 69.459582 13.643155
F 2.227932 69.459582 18.190874
F 11.139605 69.459582 18.190874
F 2.227920 69.459582 20.919504
F 11.139592 69.459582 20.919504
F 24.507125 69.459582 18.190874
F 6.683768 69.459582 18.190875
F 0.000014 55.310403 24.557679
F 0.000014 63.028137 24.557680
F 8.911686 55.310403 24.557679
F 8.911686 63.028137 24.557680
F 17.823365 55.310402 24.557680
F 17.823365 63.028137 24.557681
F 0.000000 57.882981 28.195854
F 26.735029 57.882981 28.195854
F 0.000000 65.600715 28.195854
F 26.735029 65.600715 28.195854
F 8.911670 57.882981 28.195854
F 8.911670 65.600716 28.195855
F 17.823352 57.882982 28.195855
F 17.823352 65.600717 28.195856
F 0.000012 57.882981 25.467224
F 0.000012 65.600716 25.467224
F 8.911683 57.882981 25.467224
F 8.911683 65.600716 25.467224
F 17.823364 57.882982 25.467223
F 17.823364 65.600716 25.467223
F 0.000002 55.310403 21.829050
F 0.000002 63.028138 21.829049
F 8.911673 55.310403 21.829050
F 8.911673 63.028137 21.829049
F 17.823353 55.310402 21.829048
F 17.823353 63.028136 21.829048
F 2.227932 54.024116 25.467224
F 2.227932 61.741848 25.467223
F 11.139605 54.024116 25.467224
F 11.139605 61.741847 25.467223
F 20.051286 54.024116 25.467223
F 20.051286 61.741848 25.467222
F 2.227918 59.169270 21.829049
F 2.227918 66.887004 21.829050
F 11.139590 59.169269 21.829048
F 11.139590 66.887003 21.829049
F 20.051273 59.169268 21.829048
F 20.051273 66.887003 21.829049
F 2.227930 59.169269 24.557680
F 2.227930 66.887004 24.557679
F 11.139603 59.169269 24.557680
F 11.139603 66.887003 24.557680
F 20.051284 59.169269 24.557681
F 20.051284 66.887003 24.557680
F 2.227920 54.024115 28.195854
F 2.227920 61.741847 28.195855
F 11.139592 54.024116 28.195854
F 11.139592 61.741848 28.195855
F 20.051274 54.024117 28.195855
F 20.051274 61.741848 28.195856
F 4.455850 55.310403 24.557679
F 4.455850 63.028137 24.557680
F 13.367525 55.310403 24.557680
F 13.367525 63.028137 24.557680
F 22.279206 55.310403 24.557680
F 22.279206 63.028137 24.557680
F 4.455835 57.882981 28.195854
F 4.455835 65.600715 28.195854
F 13.367510 57.882982 28.195855
F 13.367510 65.600717 28.195855
F 22.279193 57.882981 28.195854
F 22.279193 65.600716 28.195855
F 4.455848 57.882981 25.467224
F 4.455848 65.600716 25.467224
F 13.367523 57.882982 25.467223
F 13.367523 65.600716 25.467223
F 22.279204 57.882981 25.467224
F 22.279204 65.600716 25.467223
F 4.455837 55.310404 21.829050
F 4.455837 63.028138 21.829049
F 13.367512 55.310402 21.829049
F 13.367512 63.028137 21.829048
F 22.279194 55.310403 21.829049
F 22.279194 63.028137 21.829048
F 6.683768 54.024116 25.467224
F 6.683768 61.741848 25.467223
F 15.595445 54.024116 25.467224
F 15.595445 61.741848 25.467222
F 24.507125 54.024116 25.467224
F 24.507125 61.741848 25.467223
F 6.683753 59.169270 21.829049
F 6.683753 66.887004 21.829050
F 15.595431 59.169268 21.829048
F 15.595431 66.887002 21.829048
F 24.507112 59.169269 21.829049
F 24.507112 66.887004 21.829050
F 6.683766 59.169269 24.557680
F 6.683766 66.887004 24.557679
F 15.595443 59.169269 24.557681
F 15.595443 66.887003 24.557680
F 24.507123 59.169269 24.557680
F 24.507123 66.887004 24.557679
F 6.683755 54.024115 28.195854
F 6.683755 61.741847 28.195855
F 15.595432 54.024117 28.195855
F 15.595432 61.741848 28.195856
F 24.507114 54.024116 28.195854
F 24.507114 61.741847 28.195855
F 0.000014 55.310403 31.834028
F 0.000014 63.028137 31.834029
F 8.911686 55.310403 31.834028
F 8.911686 63.028137 31.834029
F 17.823365 55.310402 31.834029
F 17.823365 63.028137 31.834030
F 0.000000 57.882981 35.472202
F 26.735029 57.882981 35.472202
F 0.000000 65.600715 35.472203
F 26.735029 65.600715 35.472203
F 8.911670 57.882981 35.472202
F 8.911670 65.600716 35.472203
F 17.823352 57.882982 35.472204
F 17.823352 65.600717 35.472204
F 0.000012 57.882981 32.743572
F 0.000012 65.600716 32.743572
F 8.911683 57.882981 32.743572
F 8.911683 65.600716 32.743572
F 17.823364 57.882982 32.743571
F 17.823364 65.600716 32.743571
F 0.000002 55.310403 29.105399
F 0.000002 63.028138 29.105398
F 8.911673 55.310403 29.105398
F 8.911673 63.028137 29.105398
F 17.823353 55.310402 29.105397
F 17.823353 63.028136 29.105396
F 2.227932 54.024116 32.743573
F 2.227932 61.741848 32.743572
F 11.139605 54.024116 32.743572
F 11.139605 61.741847 32.743571
F 20.051286 54.024116 32.743572
F 20.051286 61.741848 32.743571
F 2.227918 59.169270 29.105398
F 2.227918 66.887004 29.105398
F 11.139590 59.169269 29.105397
F 11.139590 66.887003 29.105398
F 20.051273 59.169268 29.105397
F 20.051273 66.887003 29.105397
F 2.227930 59.169269 31.834029
F 2.227930 66.887004 31.834028
F 11.139603 59.169269 31.834029
F 11.139603 66.887003 31.834029
F 20.051284 59.169269 31.834030
F 20.051284 66.887003 31.834029
F 2.227920 54.024115 35.472202
F 2.227920 61.741847 35.472203
F 11.139592 54.024116 35.472202
F 11.139592 61.741848 35.472203
F 20.051274 54.024117 35.472203
F 20.051274 61.741848 35.472204
F 4.455850 55.310403 31.834028
F 4.455850 63.028137 31.834029
F 13.367525 55.310403 31.834029
F 13.367525 63.028137 31.834029
F 22.279206 55.310403 31.834029
F 22.279206 63.028137 31.834029
F 4.455835 57.882981 35.472202
F 4.455835 65.600715 35.472203
F 13.367510 57.882982 35.472203
F 13.367510 65.600717 35.472204
F 22.279193 57.882981 35.472203
F 22.279193 65.600716 35.472203
F 4.455848 57.882981 32.743572
F 4.455848 65.600716 32.743572
F 13.367523 57.882982 32.743572
F 13.367523 65.600716 32.743571
F 22.279204 57.882981 32.743572
F 22.279204 65.600716 32.743572
F 4.455837 55.310404 29.105398
F 4.455837 63.028138 29.105398
F 13.367512 55.310402 29.105398
F 13.367512 63.028137 29.105397
F 22.279194 55.310403 29.105398
F 22.279194 63.028137 29.105397
F 6.683768 54.024116 32.743573
F 6.683768 61.741848 32.743572
F 15.595445 54.024116 32.743572
F 15.595445 61.741848 32.743571
F 24.507125 54.024116 32.743573
F 24.507125 61.741848 32.743571
F 6.683753 59.169270 29.105398
F 6.683753 66.887004 29.105398
F 15.595431 59.169268 29.105396
F 15.595431 66.887002 29.105397
F 24.507112 59.169269 29.105398
F 24.507112 66.887004 29.105398
F 6.683766 59.169269 31.834029
F 6.683766 66.887004 31.834028
F 15.595443 59.169269 31.834030
F 15.595443 66.887003 31.834029
F 24.507123 59.169269 31.834029
F 24.507123 66.887004 31.834028
F 6.683755 54.024115 35.472202
F 6.683755 61.741847 35.472203
F 15.595432 54.024117 35.472203
F 15.595432 61.741848 35.472204
F 24.507114 54.024116 35.472202
F 24.507114 61.741847 35.472203
F 0.000014 55.310403 39.110376
F 0.000014 63.028137 39.110377
F 8.911686 55.310403 39.110377
F 8.911686 63.028137 39.110377
F 17.823365 55.310402 39.110378
F 17.823365 63.028137 39.110378
F 0.000000 57.882981 42.748551
F 26.735029 57.882981 42.748551
F 0.000000 65.600715 42.748552
F 26.735029 65.600715 42.748552
F 8.911670 57.882981 42.748552
F 8.911670 65.600716 42.748552
F 17.823352 57.882982 42.748553
F 17.823352 65.600717 42.748553
F 0.000012 57.882981 40.019922
F 0.000012 65.600716 40.019921
F 8.911683 57.882981 40.019922
F 8.911683 65.600716 40.019921
F 17.823364 57.882982 40.019921
F 17.823364 65.600716 40.019920
F 0.000002 55.310403 36.381747
F 0.000002 63.028138 36.381746
F 8.911673 55.310403 36.381747
F 8.911673 63.028137 36.381746
F 17.823353 55.310402 36.381746
F 17.823353 63.028136 36.381745
F 2.227932 54.024116 40.019922
F 2.227932 61.741848 40.019921
F 11.139605 54.024116 40.019922
F 11.139605 61.741847 40.019921
F 20.051286 54.024116 40.019921
F 20.051286 61.741848 40.019920
F 2.227918 59.169270 36.381746
F 2.227918 66.887004 36.381747
F 11.139590 59.169269 36.381746
F 11.139590 66.887003 36.381747
F 20.051273 59.169268 36.381745
F 20.051273 66.887003 36.381746
F 2.227930 59.169269 39.110377
F 2.227930 66.887004 39.110377
F 11.139603 59.169269 39.110378
F 11.139603 66.887003 39.110377
F 20.051284 59.169269 39.110378
F 20.051284 66.887003 39.110377
F 2.227920 54.024115 42.748551
F 2.227920 61.741847 42.748552
F 11.139592 54.024116 42.748552
F 11.139592 61.741848 42.748553
F 20.051274 54.024117 42.748552
F 20.051274 61.741848 42.748553
F 4.455850 55.310403 39.110377
F 4.455850 63.028137 39.110377
F 13.367525 55.310403 39.110377
F 13.367525 63.028137 39.110378
F 22.279206 55.310403 39.110377
F 22.279206 63.028137 39.110378
F 4.455835 57.882981 42.748551
F 4.455835 65.600715 42.748552
F 13.367510 57.882982 42.748552
F 13.367510 65.600717 42.748553
F 22.279193 57.882981 42.748552
F 22.279193 65.600716 42.748552
F 4.455848 57.882981 40.019922
F 4.455848 65.600716 40.019921
F 13.367523 57.882982 40.019921
F 13.367523 65.600716 40.019921
F 22.279204 57.882981 40.019921
F 22.279204 65.600716 40.019921
F 4.455837 55.310404 36.381747
F 4.455837 63.028138 36.381746
F 13.367512 55.310402 36.381746
F 13.367512 63.028137 36.381746
F 22.279194 55.310403 36.381747
F 22.279194 63.028137 36.381746
F 6.683768 54.024116 40.019922
F 6.683768 61.741848 40.019921
F 15.595445 54.024116 40.019921
F 15.595445 61.741848 40.019920
F 24.507125 54.024116 40.019922
F 24.507125 61.741848 40.019921
F 6.683753 59.169270 36.381746
F 6.683753 66.887004 36.381747
F 15.595431 59.169268 36.381745
F 15.595431 66.887002 36.381746
F 24.507112 59.169269 36.381746
F 24.507112 66.887004 36.381747
F 6.683766 59.169269 39.110377
F 6.683766 66.887004 39.110377
F 15.595443 59.169269 39.110378
F 15.595443 66.887003 39.110378
F 24.507123 59.169269 39.110377
F 24.507123 66.887004 39.110377
F 6.683755 54.024115 42.748551
F 6.683755 61.741847 42.748552
F 15.595432 54.024117 42.748552
F 15.595432 61.741848 42.748553
F 24.507114 54.024116 42.748551
F 24.507114 61.741847 42.748552
F 2.227932 69.459582 25.467224
F 24.507114 69.459582 42.748551
F 11.139605 69.459582 25.467224
F 2.227920 69.459582 28.195854
F 11.139592 69.459582 28.195854
F 6.683768 69.459582 25.467224
F 24.507125 69.459582 25.467224
F 6.683755 69.459582 42.748551
F 6.683755 69.459582 28.195854
F 24.507114 69.459582 28.195854
F 2.227932 69.459582 32.743572
F 11.139605 69.459582 32.743572
F 2.227920 69.459582 35.472202
F 11.139592 69.459582 35.472202
F 6.683768 69.459582 32.743572
F 24.507125 69.459582 32.743572
F 6.683755 69.459582 35.472202
F 24.507114 69.459582 35.472202
F 2.227932 69.459582 40.019922
F 11.139605 69.459582 40.019922
F 2.227920 69.459582 42.748551
F 11.139592 69.459582 42.748552
F 24.507125 69.459582 40.019922
F 6.683768 69.459582 40.019922
F 0.000014 55.310403 46.386726
F 0.000014 63.028137 46.386727
F 8.911686 55.310403 46.386727
F 8.911686 63.028137 46.386727
F 17.823365 55.310402 46.386728
F 17.823365 63.028137 46.386728
F 0.000000 57.882981 50.024901
F 26.735029 57.882981 50.024901
F 0.000000 65.600715 50.024902
F 26.735029 65.600715 50.024902
F 8.911670 57.882981 50.024902
F 8.911670 65.600716 50.024902
F 17.823352 57.882982 50.024903
F 17.823352 65.600717 50.024903
F 0.000012 57.882981 47.296272
F 0.000012 65.600716 47.296271
F 8.911683 57.882981 47.296271
F 8.911683 65.600716 47.296271
F 17.823364 57.882982 47.296270
F 17.823364 65.600716 47.296270
F 0.000002 55.310403 43.658097
F 0.000002 63.028138 43.658096
F 8.911673 55.310403 43.658097
F 8.911673 63.028137 43.658096
F 17.823353 55.310402 43.658096
F 17.823353 63.028136 43.658095
F 2.227932 54.024116 47.296272
F 2.227932 61.741848 47.296271
F 11.139605 54.024116 47.296272
F 11.139605 61.741847 47.296271
F 20.051286 54.024116 47.296271
F 20.051286 61.741848 47.296270
F 2.227918 59.169270 43.658096
F 2.227918 66.887004 43.658097
F 11.139590 59.169269 43.658096
F 11.139590 66.887003 43.658097
F 20.051273 59.169268 43.658095
F 20.051273 66.887003 43.658096
F 2.227930 59.169269 46.386727
F 2.227930 66.887004 46.386726
F 11.139603 59.169269 46.386728
F 11.139603 66.887003 46.386727
F 20.051284 59.169269 46.386728
F 20.051284 66.887003 46.386727
F 2.227920 54.024115 50.024901
F 2.227920 61.741847 50.024902
F 11.139592 54.024116 50.024901
F 11.139592 61.741848 50.024902
F 20.051274 54.024117 50.024902
F 20.051274 61.741848 50.024903
F 4.455850 55.310403 46.386727
F 4.455850 63.028137 46.386727
F 13.367525 55.310403 46.386727
F 13.367525 63.028137 46.386728
F 22.279206 55.310403 46.386727
F 22.279206 63.028137 46.386728
F 4.455835 57.882981 50.024901
F 4.455835 65.600715 50.024902
F 13.367510 57.882982 50.024902
F 13.367510 65.600717 50.024903
F 22.279193 57.882981 50.024902
F 22.279193 65.600716 50.024902
F 4.455848 57.882981 47.296271
F 4.455848 65.600716 47.296271
F 13.367523 57.882982 47.296271
F 13.367523 65.600716 47.296270
F 22.279204 57.882981 47.296271
F 22.279204 65.600716 47.296271
F 4.455837 55.310404 43.658097
F 4.455837 63.028138 43.658096
F 13.367512 55.310402 43.658096
F 13.367512 63.028137 43.658096
F 22.279194 55.310403 43.658097
F 22.279194 63.028137 43.658096
F 6.683768 54.024116 47.296272
F 6.683768 61.741848 47.296271
F 15.595445 54.024116 47.296271
F 15.595445 61.741848 47.296270
F 24.507125 54.024116 47.296272
F 24.507125 61.741848 47.296271
F 6.683753 59.169270 43.658096
F 6.683753 66.887004 43.658097
F 15.595431 59.169268 43.658095
F 15.595431 66.887002 43.658096
F 24.507112 59.169269 43.658096
F 24.507112 66.887004 43.658097
F 6.683766 59.169269 46.386727
F 6.683766 66.887004 46.386727
F 15.595443 59.169269 46.386728
F 15.595443 66.887003 46.386728
F 24.507123 59.169269 46.386727
F 24.507123 66.887004 46.386726
F 6.683755 54.024115 50.024901
F 6.683755 61.741847 50.024902
F 15.595432 54.024117 50.024902
F 15.595432 61.741848 50.024903
F 24.507114 54.024116 50.024901
F 24.507114 61.741847 50.024902
F 0.000014 55.310403 53.663075
F 0.000014 63.028137 53.663076
F 8.911686 55.310403 53.663076
F 8.911686 63.028137 53.663076
F 17.823365 55.310402 53.663077
F 17.823365 63.028137 53.663077
F 0.000000 57.882981 57.301249
F 26.735029 57.882981 57.301249
F 0.000000 65.600715 57.301250
F 26.735029 65.600715 57.301250
F 8.911670 57.882981 57.301250
F 8.911670 65.600716 57.301250
F 17.823352 57.882982 57.301251
F 17.823352 65.600717 57.301251
F 0.000012 57.882981 54.572620
F 0.000012 65.600716 54.572619
F 8.911683 57.882981 54.572620
F 8.911683 65.600716 54.572619
F 17.823364 57.882982 54.572619
F 17.823364 65.600716 54.572618
F 0.000002 55.310403 50.934446
F 0.000002 63.028138 50.934445
F 8.911673 55.310403 50.934446
F 8.911673 63.028137 50.934445
F 17.823353 55.310402 50.934445
F 17.823353 63.028136 50.934444
F 2.227932 54.024116 54.572620
F 2.227932 61.741848 54.572619
F 11.139605 54.024116 54.572620
F 11.139605 61.741847 54.572619
F 20.051286 54.024116 54.572619
F 20.051286 61.741848 54.572618
F 2.227918 59.169270 50.934445
F 2.227918 66.887004 50.934446
F 11.139590 59.169269 50.934445
F 11.139590 66.887003 50.934445
F 20.051273 59.169268 50.934444
F 20.051273 66.887003 50.934445
F 2.227930 59.169269 53.663076
F 2.227930 66.887004 53.663075
F 11.139603 59.169269 53.663077
F 11.139603 66.887003 53.663076
F 20.051284 59.169269 53.663077
F 20.051284 66.887003 53.663076
F 2.227920 54.024115 57.301249
F 2.227920 61.741847 57.301250
F 11.139592 54.024116 57.301250
F 11.139592 61.741848 57.301251
F 20.051274 54.024117 57.301250
F 20.051274 61.741848 57.301251
F 4.455850 55.310403 53.663076
F 4.455850 63.028137 53.663076
F 13.367525 55.310403 53.663076
F 13.367525 63.028137 53.663077
F 22.279206 55.310403 53.663076
F 22.279206 63.028137 53.663077
F 4.455835 57.882981 57.301249
F 4.455835 65.600715 57.301250
F 13.367510 57.882982 57.301250
F 13.367510 65.600717 57.301251
F 22.279193 57.882981 57.301250
F 22.279193 65.600716 57.301251
F 4.455848 57.882981 54.572620
F 4.455848 65.600716 54.572619
F 13.367523 57.882982 54.572619
F 13.367523 65.600716 54.572619
F 22.279204 57.882981 54.572619
F 22.279204 65.600716 54.572619
F 4.455837 55.310404 50.934446
F 4.455837 63.028138 50.934445
F 13.367512 55.310402 50.934445
F 13.367512 63.028137 50.934444
F 22.279194 55.310403 50.934445
F 22.279194 63.028137 50.934445
F 6.683768 54.024116 54.572620
F 6.683768 61.741848 54.572619
F 15.595445 54.024116 54.572619
F 15.595445 61.741848 54.572618
F 24.507125 54.024116 54.572620
F 24.507125 61.741848 54.572619
F 6.683753 59.169270 50.934445
F 6.683753 66.887004 50.934446
F 15.595431 59.169268 50.934444
F 15.595431 66.887002 50.934445
F 24.507112 59.169269 50.934445
F 24.507112 66.887004 50.934446
F 6.683766 59.169269 53.663076
F 6.683766 66.887004 53.663076
F 15.595443 59.169269 53.663077
F 15.595443 66.887003 53.663077
F 24.507123 59.169269 53.663076
F 24.507123 66.887004 53.663075
F 6.683755 54.024115 57.301249
F 6.683755 61.741847 57.301250
F 15.595432 54.024117 57.301250
F 15.595432 61.741848 57.301251
F 24.507114 54.024116 57.301249
F 24.507114 61.741847 57.301250
F 0.000014 55.310403 60.939424
F 0.000014 63.028137 60.939425
F 8.911686 55.310403 60.939424
F 8.911686 63.028137 60.939425
F 17.823365 55.310402 60.939425
F 17.823365 63.028137 60.939426
F 0.000000 57.882981 64.577599
F 26.735029 57.882981 64.577599
F 0.000000 65.600715 64.577599
F 26.735029 65.600715 64.577599
F 8.911670 57.882981 64.577599
F 8.911670 65.600716 64.577600
F 17.823352 57.882982 64.577600
F 17.823352 65.600717 64.577601
F 0.000012 57.882981 61.848969
F 0.000012 65.600716 61.848969
F 8.911683 57.882981 61.848969
F 8.911683 65.600716 61.848969
F 17.823364 57.882982 61.848968
F 17.823364 65.600716 61.848968
F 0.000002 55.310403 58.210794
F 0.000002 63.028138 58.210794
F 8.911673 55.310403 58.210794
F 8.911673 63.028137 58.210794
F 17.823353 55.310402 58.210793
F 17.823353 63.028136 58.210792
F 2.227932 54.024116 61.848969
F 2.227932 61.741848 61.848968
F 11.139605 54.024116 61.848969
F 11.139605 61.741847 61.848968
F 20.051286 54.024116 61.848969
F 20.051286 61.741848 61.848968
F 2.227918 59.169270 58.210794
F 2.227918 66.887004 58.210794
F 11.139590 59.169269 58.210793
F 11.139590 66.887003 58.210794
F 20.051273 59.169268 58.210793
F 20.051273 66.887003 58.210793
F 2.227930 59.169269 60.939425
F 2.227930 66.887004 60.939424
F 11.139603 59.169269 60.939425
F 11.139603 66.887003 60.939424
F 20.051284 59.169269 60.939425
F 20.051284 66.887003 60.939425
F 2.227920 54.024115 64.577598
F 2.227920 61.741847 64.577600
F 11.139592 54.024116 64.577599
F 11.139592 61.741848 64.577600
F 20.051274 54.024117 64.577600
F 20.051274 61.741848 64.577601
F 4.455850 55.310403 60.939424
F 4.455850 63.028137 60.939425
F 13.367525 55.310403 60.939424
F 13.367525 63.028137 60.939425
F 22.279206 55.310403 60.939424
F 22.279206 63.028137 60.939425
F 4.455835 57.882981 64.577599
F 4.455835 65.600715 64.577599
F 13.367510 57.882982 64.577600
F 13.367510 65.600717 64.577600
F 22.279193 57.882981 64.577599
F 22.279193 65.600716 64.577600
F 4.455848 57.882981 61.848969
F 4.455848 65.600716 61.848969
F 13.367523 57.882982 61.848968
F 13.367523 65.600716 61.848968
F 22.279204 57.882981 61.848969
F 22.279204 65.600716 61.848968
F 4.455837 55.310404 58.210794
F 4.455837 63.028138 58.210794
F 13.367512 55.310402 58.210794
F 13.367512 63.028137 58.210793
F 22.279194 55.310403 58.210794
F 22.279194 63.028137 58.210793
F 6.683768 54.024116 61.848969
F 6.683768 61.741848 61.848968
F 15.595445 54.024116 61.848969
F 15.595445 61.741848 61.848968
F 24.507125 54.024116 61.848969
F 24.507125 61.741848 61.848968
F 6.683753 59.169270 58.210794
F 6.683753 66.887004 58.210794
F 15.595431 59.169268 58.210792
F 15.595431 66.887002 58.210793
F 24.507112 59.169269 58.210794
F 24.507112 66.887004 58.210794
F 6.683766 59.169269 60.939425
F 6.683766 66.887004 60.939424
F 15.595443 59.169269 60.939426
F 15.595443 66.887003 60.939425
F 24.507123 59.169269 60.939425
F 24.507123 66.887004 60.939424
F 6.683755 54.024115 64.577599
F 6.683755 61.741847 64.577600
F 15.595432 54.024117 64.577600
F 15.595432 61.741848 64.577601
F 24.507114 54.024116 64.577599
F 24.507114 61.741847 64.577600
F 2.227932 69.459582 47.296272
F 24.507114 69.459582 64.577599
F 11.139605 69.459582 47.296272
F 2.227920 69.459582 50.024901
F 11.139592 69.459582 50.024901
F 6.683768 69.459582 47.296272
F 24.507125 69.459582 47.296272
F 6.683755 69.459582 64.577599
F 6.683755 69.459582 50.024901
F 24.507114 69.459582 50.024901
F 2.227932 69.459582 54.572620
F 11.139605 69.459582 54.572620
F 2.227920 69.459582 57.301249
F 11.139592 69.459582 57.301250
F 6.683768 69.459582 54.572620
F 24.507125 69.459582 54.572620
F 6.683755 69.459582 57.301249
F 24.507114 69.459582 57.301249
F 2.227932 69.459582 61.848969
F 11.139605 69.459582 61.848969
F 2.227920 69.459582 64.577599
F 11.139592 69.459582 64.577599
F 24.507125 69.459582 61.848969
F 6.683768 69.459582 61.848969
F 0.000014 55.310403 68.215774
F 0.000014 63.028137 68.215775
F 8.911686 55.310403 68.215774
F 8.911686 63.028137 68.215775
F 17.823365 55.310402 68.215775
F 17.823365 63.028137 68.215776
F 0.000000 57.882981 71.853949
F 26.735029 57.882981 71.853949
F 0.000000 65.600715 71.853949
F 26.735029 65.600715 71.853949
F 8.911670 57.882981 71.853949
F 8.911670 65.600716 71.853949
F 17.823352 57.882982 71.853950
F 17.823352 65.600717 71.853951
F 0.000012 57.882981 69.125319
F 0.000012 65.600716 69.125318
F 8.911683 57.882981 69.125319
F 8.911683 65.600716 69.125318
F 17.823364 57.882982 69.125318
F 17.823364 65.600716 69.125317
F 0.000002 55.310403 65.487144
F 0.000002 63.028138 65.487144
F 8.911673 55.310403 65.487144
F 8.911673 63.028137 65.487144
F 17.823353 55.310402 65.487143
F 17.823353 63.028136 65.487142
F 2.227932 54.024116 69.125319
F 2.227932 61.741848 69.125318
F 11.139605 54.024116 69.125319
F 11.139605 61.741847 69.125318
F 20.051286 54.024116 69.125318
F 20.051286 61.741848 69.125317
F 2.227918 59.169270 65.487144
F 2.227918 66.887004 65.487144
F 11.139590 59.169269 65.487143
F 11.139590 66.887003 65.487144
F 20.051273 59.169268 65.487143
F 20.051273 66.887003 65.487143
F 2.227930 59.169269 68.215775
F 2.227930 66.887004 68.215774
F 11.139603 59.169269 68.215775
F 11.139603 66.887003 68.215774
F 20.051284 59.169269 68.215775
F 20.051284 66.887003 68.215775
F 2.227920 54.024115 71.853948
F 2.227920 61.741847 71.853949
F 11.139592 54.024116 71.853949
F 11.139592 61.741848 71.853950
F 20.051274 54.024117 71.853950
F 20.051274 61.741848 71.853951
F 4.455850 55.310403 68.215774
F 4.455850 63.028137 68.215775
F 13.367525 55.310403 68.215774
F 13.367525 63.028137 68.215775
F 22.279206 55.310403 68.215774
F 22.279206 63.028137 68.215775
F 4.455835 57.882981 71.853949
F 4.455835 65.600715 71.853949
F 13.367510 57.882982 71.853950
F 13.367510 65.600717 71.853950
F 22.279193 57.882981 71.853949
F 22.279193 65.600716 71.853950
F 4.455848 57.882981 69.125319
F 4.455848 65.600716 69.125318
F 13.367523 57.882982 69.125318
F 13.367523 65.600716 69.125318
F 22.279204 57.882981 69.125319
F 22.279204 65.600716 69.125318
F 4.455837 55.310404 65.487144
F 4.455837 63.028138 65.487144
F 13.367512 55.310402 65.487144
F 13.367512 63.028137 65.487143
F 22.279194 55.310403 65.487144
F 22.279194 63.028137 65.487143
F 6.683768 54.024116 69.125319
F 6.683768 61.741848 69.125318
F 15.595445 54.024116 69.125318
F 15.595445 61.741848 69.125317
F 24.507125 54.024116 69.125319
F 24.507125 61.741848 69.125318
F 6.683753 59.169270 65.487144
F 6.683753 66.887004 65.487144
F 15.595431 59.169268 65.487142
F 15.595431 66.887002 65.487143
F 24.507112 59.169269 65.487144
F 24.507112 66.887004 65.487144
F 6.683766 59.169269 68.215775
F 6.683766 66.887004 68.215774
F 15.595443 59.169269 68.215776
F 15.595443 66.887003 68.215775
F 24.507123 59.169269 68.215775
F 24.507123 66.887004 68.215774
F 6.683755 54.024115 71.853948
F 6.683755 61.741847 71.853949
F 15.595432 54.024117 71.853950
F 15.595432 61.741848 71.853951
F 24.507114 54.024116 71.853948
F 24.507114 61.741847 71.853950
F 0.000014 55.310403 75.492123
F 0.000014 63.028137 75.492124
F 8.911686 55.310403 75.492123
F 8.911686 63.028137 75.492124
F 17.823365 55.310402 75.492124
F 17.823365 63.028137 75.492125
F 0.000000 57.882981 79.130297
F 26.735029 57.882981 79.130297
F 0.000000 65.600715 79.130297
F 26.735029 65.600715 79.130297
F 8.911670 57.882981 79.130297
F 8.911670 65.600716 79.130298
F 17.823352 57.882982 79.130298
F 17.823352 65.600717 79.130299
F 0.000012 57.882981 76.401667
F 0.000012 65.600716 76.401667
F 8.911683 57.882981 76.401667
F 8.911683 65.600716 76.401667
F 17.823364 57.882982 76.401666
F 17.823364 65.600716 76.401666
F 0.000002 55.310403 72.763493
F 0.000002 63.028138 72.763492
F 8.911673 55.310403 72.763493
F 8.911673 63.028137 72.763492
F 17.823353 55.310402 72.763492
F 17.823353 63.028136 72.763491
F 2.227932 54.024116 76.401667
F 2.227932 61.741848 76.401666
F 11.139605 54.024116 76.401667
F 11.139605 61.741847 76.401666
F 20.051286 54.024116 76.401667
F 20.051286 61.741848 76.401665
F 2.227918 59.169270 72.763493
F 2.227918 66.887004 72.763493
F 11.139590 59.169269 72.763492
F 11.139590 66.887003 72.763493
F 20.051273 59.169268 72.763492
F 20.051273 66.887003 72.763492
F 2.227930 59.169269 75.492124
F 2.227930 66.887004 75.492123
F 11.139603 59.169269 75.492124
F 11.139603 66.887003 75.492123
F 20.051284 59.169269 75.492124
F 20.051284 66.887003 75.492124
F 2.227920 54.024115 79.130297
F 2.227920 61.741847 79.130298
F 11.139592 54.024116 79.130297
F 11.139592 61.741848 79.130298
F 20.051274 54.024117 79.130298
F 20.051274 61.741848 79.130299
F 4.455850 55.310403 75.492123
F 4.455850 63.028137 75.492124
F 13.367525 55.310403 75.492123
F 13.367525 63.028137 75.492124
F 22.279206 55.310403 75.492123
F 22.279206 63.028137 75.492124
F 4.455835 57.882981 79.130297
F 4.455835 65.600715 79.130297
F 13.367510 57.882982 79.130298
F 13.367510 65.600717 79.130298
F 22.279193 57.882981 79.130297
F 22.279193 65.600716 79.130298
F 4.455848 57.882981 76.401667
F 4.455848 65.600716 76.401667
F 13.367523 57.882982 76.401666
F 13.367523 65.600716 76.401666
F 22.279204 57.882981 76.401667
F 22.279204 65.600716 76.401666
F 4.455837 55.310404 72.763493
F 4.455837 63.028138 72.763492
F 13.367512 55.310402 72.763493
F 13.367512 63.028137 72.763492
F 22.279194 55.310403 72.763493
F 22.279194 63.028137 72.763492
F 6.683768 54.024116 76.401667
F 6.683768 61.741848 76.401666
F 15.595445 54.024116 76.401667
F 15.595445 61.741848 76.401666
F 24.507125 54.024116 76.401667
F 24.507125 61.741848 76.401666
F 6.683753 59.169270 72.763493
F 6.683753 66.887004 72.763493
F 15.595431 59.169268 72.763491
F 15.595431 66.887002 72.763492
F 24.507112 59.169269 72.763492
F 24.507112 66.887004 72.763493
F 6.683766 59.169269 75.492124
F 6.683766 66.887004 75.492123
F 15.595443 59.169269 75.492125
F 15.595443 66.887003 75.492124
F 24.507123 59.169269 75.492124
F 24.507123 66.887004 75.492123
F 6.683755 54.024115 79.130297
F 6.683755 61.741847 79.130298
F 15.595432 54.024117 79.130298
F 15.595432 61.741848 79.130299
F 24.507114 54.024116 79.130297
F 24.507114 61.741847 79.130298
F 0.000014 55.310403 82.768471
F 0.000014 63.028137 82.768472
F 8.911686 55.310403 82.768471
F 8.911686 63.028137 82.768472
F 17.823365 55.310402 82.768472
F 17.823365 63.028137 82.768473
F 0.000000 57.882981 86.406646
F 26.735029 57.882981 86.406646
F 0.000000 65.600715 86.406647
F 26.735029 65.600715 86.406647
F 8.911670 57.882981 86.406646
F 8.911670 65.600716 86.406647
F 17.823352 57.882982 86.406648
F 17.823352 65.600717 86.406648
F 0.000012 57.882981 83.678017
F 0.000012 65.600716 83.678016
F 8.911683 57.882981 83.678016
F 8.911683 65.600716 83.678016
F 17.823364 57.882982 83.678015
F 17.823364 65.600716 83.678015
F 0.000002 55.310403 80.039842
F 0.000002 63.028138 80.039841
F 8.911673 55.310403 80.039842
F 8.911673 63.028137 80.039841
F 17.823353 55.310402 80.039841
F 17.823353 63.028136 80.039840
F 2.227932 54.024116 83.678017
F 2.227932 61.741848 83.678016
F 11.139605 54.024116 83.678017
F 11.139605 61.741847 83.678016
F 20.051286 54.024116 83.678016
F 20.051286 61.741848 83.678015
F 2.227918 59.169270 80.039841
F 2.227918 66.887004 80.039842
F 11.139590 59.169269 80.039841
F 11.139590 66.887003 80.039841
F 20.051273 59.169268 80.039840
F 20.051273 66.887003 80.039841
F 2.227930 59.169269 82.768472
F 2.227930 66.887004 82.768471
F 11.139603 59.169269 82.768472
F 11.139603 66.887003 82.768472
F 20.051284 59.169269 82.768473
F 20.051284 66.887003 82.768472
F 2.227920 54.024115 86.406646
F 2.227920 61.741847 86.406647
F 11.139592 54.024116 86.406646
F 11.139592 61.741848 86.406647
F 20.051274 54.024117 86.406647
F 20.051274 61.741848 86.406648
F 4.455850 55.310403 82.768471
F 4.455850 63.028137 82.768472
F 13.367525 55.310403 82.768472
F 13.367525 63.028137 82.768473
F 22.279206 55.310403 82.768472
F 22.279206 63.028137 82.768473
F 4.455835 57.882981 86.406646
F 4.455835 65.600715 86.406647
F 13.367510 57.882982 86.406647
F 13.367510 65.600717 86.406648
F 22.279193 57.882981 86.406647
F 22.279193 65.600716 86.406647
F 4.455848 57.882981 83.678017
F 4.455848 65.600716 83.678016
F 13.367523 57.882982 83.678016
F 13.367523 65.600716 83.678015
F 22.279204 57.882981 83.678016
F 22.279204 65.600716 83.678016
F 4.455837 55.310404 80.039842
F 4.455837 63.028138 80.039841
F 13.367512 55.310402 80.039841
F 13.367512 63.028137 80.039840
F 22.279194 55.310403 80.039841
F 22.279194 63.028137 80.039840
F 6.683768 54.024116 83.678017
F 6.683768 61.741848 83.678016
F 15.595445 54.024116 83.678016
F 15.595445 61.741848 83.678015
F 24.507125 54.024116 83.678017
F 24.507125 61.741848 83.678016
F 6.683753 59.169270 80.039841
F 6.683753 66.887004 80.039842
F 15.595431 59.169268 80.039840
F 15.595431 66.887002 80.039840
F 24.507112 59.169269 80.039841
F 24.507112 66.887004 80.039842
F 6.683766 59.169269 82.768472
F 6.683766 66.887004 82.768471
F 15.595443 59.169269 82.768473
F 15.595443 66.887003 82.768472
F 24.507123 59.169269 82.768472
F 24.507123 66.887004 82.768471
F 6.683755 54.024115 86.406646
F 6.683755 61.741847 86.406647
F 15.595432 54.024117 86.406647
F 15.595432 61.741848 86.406648
F 24.507114 54.024116 86.406646
F 24.507114 61.741847 86.406647
F 2.227932 69.459582 69.125319
F 24.507114 69.459582 86.406646
F 11.139605 69.459582 69.125319
F 2.227920 69.459582 71.853948
F 11.139592 69.459582 71.853949
F 6.683768 69.459582 69.125319
F 24.507125 69.459582 69.125319
F 6.683755 69.459582 86.406646
F 6.683755 69.459582 71.853949
F 24.507114 69.459582 71.853949
F 2.227932 69.459582 76.401667
F 11.139605 69.459582 76.401667
F 2.227920 69.459582 79.130297
F 11.139592 69.459582 79.130297
F 6.683768 69.459582 76.401667
F 24.507125 69.459582 76.401667
F 6.683755 69.459582 79.130297
F 24.507114 69.459582 79.130297
F 2.227932 69.459582 83.678017
F 11.139605 69.459582 83.678017
F 2.227920 69.459582 86.406646
F 11.139592 69.459582 86.406646
F 24.507125 69.459582 83.678017
F 6.683768 69.459582 83.678017
F 0.000014 55.310403 90.044821
F 0.000014 63.028137 90.044822
F 8.911686 55.310403 90.044821
F 8.911686 63.028137 90.044822
F 17.823365 55.310402 90.044822
F 17.823365 63.028137 90.044823
F 0.000000 57.882981 93.682996
F 26.735029 57.882981 93.682996
F 0.000000 65.600715 93.682996
F 26.735029 65.600715 93.682996
F 8.911670 57.882981 93.682996
F 8.911670 65.600716 93.682997
F 17.823352 57.882982 93.682997
F 17.823352 65.600717 93.682998
F 0.000012 57.882981 90.954366
F 0.000012 65.600716 90.954366
F 8.911683 57.882981 90.954366
F 8.911683 65.600716 90.954366
F 17.823364 57.882982 90.954365
F 17.823364 65.600716 90.954365
F 0.000002 55.310403 87.316192
F 0.000002 63.028138 87.316191
F 8.911673 55.310403 87.316192
F 8.911673 63.028137 87.316191
F 17.823353 55.310402 87.316191
F 17.823353 63.028136 87.316190
F 2.227932 54.024116 90.954366
F 2.227932 61.741848 90.954365
F 11.139605 54.024116 90.954366
F 11.139605 61.741847 90.954365
F 20.051286 54.024116 90.954366
F 20.051286 61.741848 90.954365
F 2.227918 59.169270 87.316191
F 2.227918 66.887004 87.316192
F 11.139590 59.169269 87.316191
F 11.139590 66.887003 87.316191
F 20.051273 59.169268 87.316190
F 20.051273 66.887003 87.316191
F 2.227930 59.169269 90.044822
F 2.227930 66.887004 90.044821
F 11.139603 59.169269 90.044822
F 11.139603 66.887003 90.044822
F 20.051284 59.169269 90.044823
F 20.051284 66.887003 90.044822
F 2.227920 54.024115 93.682996
F 2.227920 61.741847 93.682997
F 11.139592 54.024116 93.682996
F 11.139592 61.741848 93.682997
F 20.051274 54.024117 93.682997
F 20.051274 61.741848 93.682998
F 4.455850 55.310403 90.044821
F 4.455850 63.028137 90.044822
F 13.367525 55.310403 90.044822
F 13.367525 63.028137 90.044823
F 22.279206 55.310403 90.044822
F 22.279206 63.028137 90.044823
F 4.455835 57.882981 93.682996
F 4.455835 65.600715 93.682996
F 13.367510 57.882982 93.682997
F 13.367510 65.600717 93.682997
F 22.279193 57.882981 93.682997
F 22.279193 65.600716 93.682997
F 4.455848 57.882981 90.954366
F 4.455848 65.600716 90.954366
F 13.367523 57.882982 90.954366
F 13.367523 65.600716 90.954365
F 22.279204 57.882981 90.954366
F 22.279204 65.600716 90.954365
F 4.455837 55.310404 87.316192
F 4.455837 63.028138 87.316191
F 13.367512 55.310402 87.316191
F 13.367512 63.028137 87.316190
F 22.279194 55.310403 87.316191
F 22.279194 63.028137 87.316190
F 6.683768 54.024116 90.954367
F 6.683768 61.741848 90.954365
F 15.595445 54.024116 90.954366
F 15.595445 61.741848 90.954365
F 24.507125 54.024116 90.954366
F 24.507125 61.741848 90.954365
F 6.683753 59.169270 87.316191
F 6.683753 66.887004 87.316192
F 15.595431 59.169268 87.316190
F 15.595431 66.887002 87.316190
F 24.507112 59.169269 87.316191
F 24.507112 66.887004 87.316192
F 6.683766 59.169269 90.044822
F 6.683766 66.887004 90.044821
F 15.595443 59.169269 90.044823
F 15.595443 66.887003 90.044822
F 24.507123 59.169269 90.044822
F 24.507123 66.887004 90.044821
F 6.683755 54.024115 93.682996
F 6.683755 61.741847 93.682997
F 15.595432 54.024117 93.682997
F 15.595432 61.741848 93.682998
F 24.507114 54.024116 93.682996
F 24.507114 61.741847 93.682997
F 0.000014 55.310403 97.321170
F 0.000014 63.028137 97.321171
F 8.911686 55.310403 97.321170
F 8.911686 63.028137 97.321171
F 17.823365 55.310402 97.321171
F 17.823365 63.028137 97.321172
F 0.000000 57.882981 100.959344
F 26.735029 57.882981 100.959344
F 0.000000 65.600715 100.959345
F 26.735029 65.600715 100.959345
F 8.911670 57.882981 100.959345
F 8.911670 65.600716 100.959345
F 17.823352 57.882982 100.959346
F 17.823352 65.600717 100.959346
F 0.000012 57.882981 98.230715
F 0.000012 65.600716 98.230714
F 8.911683 57.882981 98.230714
F 8.911683 65.600716 98.230714
F 17.823364 57.882982 98.230713
F 17.823364 65.600716 98.230713
F 0.000002 55.310403 94.592541
F 0.000002 63.028138 94.592540
F 8.911673 55.310403 94.592541
F 8.911673 63.028137 94.592540
F 17.823353 55.310402 94.592539
F 17.823353 63.028136 94.592539
F 2.227932 54.024116 98.230715
F 2.227932 61.741848 98.230714
F 11.139605 54.024116 98.230715
F 11.139605 61.741847 98.230714
F 20.051286 54.024116 98.230714
F 20.051286 61.741848 98.230713
F 2.227918 59.169270 94.592540
F 2.227918 66.887004 94.592541
F 11.139590 59.169269 94.592539
F 11.139590 66.887003 94.592540
F 20.051273 59.169268 94.592539
F 20.051273 66.887003 94.592540
F 2.227930 59.169269 97.321171
F 2.227930 66.887004 97.321170
F 11.139603 59.169269 97.321171
F 11.139603 66.887003 97.321171
F 20.051284 59.169269 97.321172
F 20.051284 66.887003 97.321171
F 2.227920 54.024115 100.959344
F 2.227920 61.741847 100.959345
F 11.139592 54.024116 100.959344
F 11.139592 61.741848 100.959345
F 20.051274 54.024117 100.959345
F 20.051274 61.741848 100.959346
F 4.455850 55.310403 97.321170
F 4.455850 63.028137 97.321171
F 13.367525 55.310403 97.321171
F 13.367525 63.028137 97.321172
F 22.279206 55.310403 97.321171
F 22.279206 63.028137 97.321172
F 4.455835 57.882981 100.959344
F 4.455835 65.600715 100.959345
F 13.367510 57.882982 100.959345
F 13.367510 65.600717 100.959346
F 22.279193 57.882981 100.959345
F 22.279193 65.600716 100.959345
F 4.455848 57.882981 98.230715
F 4.455848 65.600716 98.230714
F 13.367523 57.882982 98.230714
F 13.367523 65.600716 98.230713
F 22.279204 57.882981 98.230714
F 22.279204 65.600716 98.230714
F 4.455837 55.310404 94.592541
F 4.455837 63.028138 94.592540
F 13.367512 55.310402 94.592540
F 13.367512 63.028137 94.592539
F 22.279194 55.310403 94.592540
F 22.279194 63.028137 94.592539
F 6.683768 54.024116 98.230715
F 6.683768 61.741848 98.230714
F 15.595445 54.024116 98.230714
F 15.595445 61.741848 98.230713
F 24.507125 54.024116 98.230715
F 24.507125 61.741848 98.230714
F 6.683753 59.169270 94.592540
F 6.683753 66.887004 94.592541
F 15.595431 59.169268 94.592539
F 15.595431 66.887002 94.592539
F 24.507112 59.169269 94.592540
F 24.507112 66.887004 94.592541
F 6.683766 59.169269 97.321171
F 6.683766 66.887004 97.321170
F 15.595443 59.169269 97.321172
F 15.595443 66.887003 97.321171
F 24.507123 59.169269 97.321171
F 24.507123 66.887004 97.321170
F 6.683755 54.024115 100.959344
F 6.683755 61.741847 100.959345
F 15.595432 54.024117 100.959345
F 15.595432 61.741848 100.959346
F 24.507114 54.024116 100.959344
F 24.507114 61.741847 100.959345
F 0.000014 55.310403 104.597519
F 0.000014 63.028137 104.597519
F 8.911686 55.310403 104.597519
F 8.911686 63.028137 104.597520
F 17.823365 55.310402 104.597520
F 17.823365 63.028137 104.597521
F 0.000000 57.882981 108.235693
F 26.735029 57.882981 108.235693
F 0.000000 65.600715 108.235694
F 26.735029 65.600715 108.235694
F 8.911670 57.882981 108.235694
F 8.911670 65.600716 108.235694
F 17.823352 57.882982 108.235695
F 17.823352 65.600717 108.235695
F 0.000012 57.882981 105.507064
F 0.000012 65.600716 105.507063
F 8.911683 57.882981 105.507064
F 8.911683 65.600716 105.507063
F 17.823364 57.882982 105.507063
F 17.823364 65.600716 105.507062
F 0.000002 55.310403 101.868889
F 0.000002 63.028138 101.868888
F 8.911673 55.310403 101.868889
F 8.911673 63.028137 101.868888
F 17.823353 55.310402 101.868888
F 17.823353 63.028136 101.868887
F 2.227932 54.024116 105.507064
F 2.227932 61.741848 105.507063
F 11.139605 54.024116 105.507064
F 11.139605 61.741847 105.507063
F 20.051286 54.024116 105.507063
F 20.051286 61.741848 105.507062
F 2.227918 59.169270 101.868889
F 2.227918 66.887004 101.868889
F 11.139590 59.169269 101.868888
F 11.139590 66.887003 101.868889
F 20.051273 59.169268 101.868887
F 20.051273 66.887003 101.868888
F 2.227930 59.169269 104.597519
F 2.227930 66.887004 104.597519
F 11.139603 59.169269 104.597520
F 11.139603 66.887003 104.597519
F 20.051284 59.169269 104.597520
F 20.051284 66.887003 104.597520
F 2.227920 54.024115 108.235693
F 2.227920 61.741847 108.235694
F 11.139592 54.024116 108.235694
F 11.139592 61.741848 108.235695
F 20.051274 54.024117 108.235694
F 20.051274 61.741848 108.235696
F 4.455850 55.310403 104.597519
F 4.455850 63.028137 104.597520
F 13.367525 55.310403 104.597519
F 13.367525 63.028137 104.597520
F 22.279206 55.310403 104.597519
F 22.279206 63.028137 104.597520
F 4.455835 57.882981 108.235694
F 4.455835 65.600715 108.235694
F 13.367510 57.882982 108.235695
F 13.367510 65.600717 108.235695
F 22.279193 57.882981 108.235694
F 22.279193 65.600716 108.235695
F 4.455848 57.882981 105.507064
F 4.455848 65.600716 105.507063
F 13.367523 57.882982 105.507063
F 13.367523 65.600716 105.507063
F 22.279204 57.882981 105.507064
F 22.279204 65.600716 105.507063
F 4.455837 55.310404 101.868889
F 4.455837 63.028138 101.868888
F 13.367512 55.310402 101.868889
F 13.367512 63.028137 101.868888
F 22.279194 55.310403 101.868889
F 22.279194 63.028137 101.868888
F 6.683768 54.024116 105.507064
F 6.683768 61.741848 105.507063
F 15.595445 54.024116 105.507063
F 15.595445 61.741848 105.507062
F 24.507125 54.024116 105.507064
F 24.507125 61.741848 105.507063
F 6.683753 59.169270 101.868889
F 6.683753 66.887004 101.868889
F 15.595431 59.169268 101.868887
F 15.595431 66.887002 101.868888
F 24.507112 59.169269 101.868888
F 24.507112 66.887004 101.868889
F 6.683766 59.169269 104.597519
F 6.683766 66.887004 104.597519
F 15.595443 59.169269 104.597520
F 15.595443 66.887003 104.597520
F 24.507123 59.169269 104.597519
F 24.507123 66.887004 104.597519
F 6.683755 54.024115 108.235693
F 6.683755 61.741847 108.235694
F 15.595432 54.024117 108.235694
F 15.595432 61.741848 108.235695
F 24.507114 54.024116 108.235693
F 24.507114 61.741847 108.235694
F 2.227932 69.459582 90.954366
F 24.507114 69.459582 108.235694
F 11.139605 69.459582 90.954366
F 2.227920 69.459582 93.682996
F 11.139592 69.459582 93.682996
F 6.683768 69.459582 90.954366
F 24.507125 69.459582 90.954366
F 6.683755 69.459582 108.235694
F 6.683755 69.459582 93.682996
F 24.507114 69.459582 93.682996
F 2.227932 69.459582 98.230715
F 11.139605 69.459582 98.230715
F 2.227920 69.459582 100.959344
F 11.139592 69.459582 100.959345
F 6.683768 69.459582 98.230715
F 24.507125 69.459582 98.230715
F 6.683755 69.459582 100.959344
F 24.507114 69.459582 100.959344
F 2.227932 69.459582 105.507064
F 11.139605 69.459582 105.507064
F 2.227920 69.459582 108.235693
F 11.139592 69.459582 108.235694
F 24.507125 69.459582 105.507064
F 6.683768 69.459582 105.507064
F 0.000014 55.310403 111.873869
F 0.000014 63.028137 111.873869
F 8.911686 55.310403 111.873869
F 8.911686 63.028137 111.873870
F 17.823365 55.310402 111.873870
F 17.823365 63.028137 111.873871
F 0.000000 57.882981 115.512043
F 26.735029 57.882981 115.512043
F 0.000000 65.600715 115.512044
F 26.735029 65.600715 115.512044
F 8.911670 57.882981 115.512044
F 8.911670 65.600716 115.512044
F 17.823352 57.882982 115.512045
F 17.823352 65.600717 115.512045
F 0.000012 57.882981 112.783414
F 0.000012 65.600716 112.783413
F 8.911683 57.882981 112.783414
F 8.911683 65.600716 112.783413
F 17.823364 57.882982 112.783413
F 17.823364 65.600716 112.783412
F 0.000002 55.310403 109.145239
F 0.000002 63.028138 109.145238
F 8.911673 55.310403 109.145239
F 8.911673 63.028137 109.145238
F 17.823353 55.310402 109.145238
F 17.823353 63.028136 109.145237
F 2.227932 54.024116 112.783414
F 2.227932 61.741848 112.783413
F 11.139605 54.024116 112.783414
F 11.139605 61.741847 112.783413
F 20.051286 54.024116 112.783413
F 20.051286 61.741848 112.783412
F 2.227918 59.169270 109.145239
F 2.227918 66.887004 109.145239
F 11.139590 59.169269 109.145238
F 11.139590 66.887003 109.145239
F 20.051273 59.169268 109.145238
F 20.051273 66.887003 109.145238
F 2.227930 59.169269 111.873869
F 2.227930 66.887004 111.873869
F 11.139603 59.169269 111.873870
F 11.139603 66.887003 111.873869
F 20.051284 59.169269 111.873870
F 20.051284 66.887003 111.873870
F 2.227920 54.024115 115.512043
F 2.227920 61.741847 115.512044
F 11.139592 54.024116 115.512044
F 11.139592 61.741848 115.512045
F 20.051274 54.024117 115.512044
F 20.051274 61.741848 115.512045
F 4.455850 55.310403 111.873869
F 4.455850 63.028137 111.873870
F 13.367525 55.310403 111.873869
F 13.367525 63.028137 111.873870
F 22.279206 55.310403 111.873869
F 22.279206 63.028137 111.873870
F 4.455835 57.882981 115.512043
F 4.455835 65.600715 115.512044
F 13.367510 57.882982 115.512044
F 13.367510 65.600717 115.512045
F 22.279193 57.882981 115.512044
F 22.279193 65.600716 115.512044
F 4.455848 57.882981 112.783414
F 4.455848 65.600716 112.783413
F 13.367523 57.882982 112.783413
F 13.367523 65.600716 112.783412
F 22.279204 57.882981 112.783413
F 22.279204 65.600716 112.783413
F 4.455837 55.310404 109.145239
F 4.455837 63.028138 109.145238
F 13.367512 55.310402 109.145239
F 13.367512 63.028137 109.145238
F 22.279194 55.310403 109.145239
F 22.279194 63.028137 109.145238
F 6.683768 54.024116 112.783414
F 6.683768 61.741848 112.783413
F 15.595445 54.024116 112.783413
F 15.595445 61.741848 112.783412
F 24.507125 54.024116 112.783414
F 24.507125 61.741848 112.783413
F 6.683753 59.169270 109.145239
F 6.683753 66.887004 109.145239
F 15.595431 59.169268 109.145237
F 15.595431 66.887002 109.145238
F 24.507112 59.169269 109.145238
F 24.507112 66.887004 109.145239
F 6.683766 59.169269 111.873869
F 6.683766 66.887004 111.873869
F 15.595443 59.169269 111.873870
F 15.595443 66.887003 111.873870
F 24.507123 59.169269 111.873869
F 24.507123 66.887004 111.873869
F 6.683755 54.024115 115.512043
F 6.683755 61.741847 115.512044
F 15.595432 54.024117 115.512044
F 15.595432 61.741848 115.512045
F 24.507114 54.024116 115.512043
F 24.507114 61.741847 115.512044
F 0.000014 55.310403 119.150218
F 0.000014 63.028137 119.150218
F 8.911686 55.310403 119.150218
F 8.911686 63.028137 119.150219
F 17.823365 55.310402 119.150219
F 17.823365 63.028137 119.150220
F 0.000000 57.882981 122.788392
F 26.735029 57.882981 122.788392
F 0.000000 65.600715 122.788392
F 26.735029 65.600715 122.788392
F 8.911670 57.882981 122.788392
F 8.911670 65.600716 122.788392
F 17.823352 57.882982 122.788393
F 17.823352 65.600717 122.788394
F 0.000012 57.882981 120.059762
F 0.000012 65.600716 120.059761
F 8.911683 57.882981 120.059762
F 8.911683 65.600716 120.059761
F 17.823364 57.882982 120.059761
F 17.823364 65.600716 120.059760
F 0.000002 55.310403 116.421588
F 0.000002 63.028138 116.421587
F 8.911673 55.310403 116.421588
F 8.911673 63.028137 116.421587
F 17.823353 55.310402 116.421587
F 17.823353 63.028136 116.421586
F 2.227932 54.024116 120.059762
F 2.227932 61.741848 120.059761
F 11.139605 54.024116 120.059762
F 11.139605 61.741847 120.059761
F 20.051286 54.024116 120.059761
F 20.051286 61.741848 120.059760
F 2.227918 59.169270 116.421587
F 2.227918 66.887004 116.421588
F 11.139590 59.169269 116.421587
F 11.139590 66.887003 116.421588
F 20.051273 59.169268 116.421586
F 20.051273 66.887003 116.421587
F 2.227930 59.169269 119.150218
F 2.227930 66.887004 119.150218
F 11.139603 59.169269 119.150219
F 11.139603 66.887003 119.150218
F 20.051284 59.169269 119.150219
F 20.051284 66.887003 119.150219
F 2.227920 54.024115 122.788391
F 2.227920 61.741847 122.788392
F 11.139592 54.024116 122.788392
F 11.139592 61.741848 122.788393
F 20.051274 54.024117 122.788393
F 20.051274 61.741848 122.788394
F 4.455850 55.310403 119.150218
F 4.455850 63.028137 119.150219
F 13.367525 55.310403 119.150218
F 13.367525 63.028137 119.150219
F 22.279206 55.310403 119.150218
F 22.279206 63.028137 119.150219
F 4.455835 57.882981 122.788392
F 4.455835 65.600715 122.788392
F 13.367510 57.882982 122.788393
F 13.367510 65.600717 122.788393
F 22.279193 57.882981 122.788392
F 22.279193 65.600716 122.788393
F 4.455848 57.882981 120.059762
F 4.455848 65.600716 120.059761
F 13.367523 57.882982 120.059761
F 13.367523 65.600716 120.059761
F 22.279204 57.882981 120.059762
F 22.279204 65.600716 120.059761
F 4.455837 55.310404 116.421588
F 4.455837 63.028138 116.421587
F 13.367512 55.310402 116.421587
F 13.367512 63.028137 116.421587
F 22.279194 55.310403 116.421588
F 22.279194 63.028137 116.421587
F 6.683768 54.024116 120.059762
F 6.683768 61.741848 120.059761
F 15.595445 54.024116 120.059761
F 15.595445 61.741848 120.059760
F 24.507125 54.024116 120.059762
F 24.507125 61.741848 120.059761
F 6.683753 59.169270 116.421587
F 6.683753 66.887004 116.421588
F 15.595431 59.169268 116.421586
F 15.595431 66.887002 116.421587
F 24.507112 59.169269 116.421587
F 24.507112 66.887004 116.421588
F 6.683766 59.169269 119.150218
F 6.683766 66.887004 119.150218
F 15.595443 59.169269 119.150219
F 15.595443 66.887003 119.150219
F 24.507123 59.169269 119.150218
F 24.507123 66.887004 119.150218
F 6.683755 54.024115 122.788392
F 6.683755 61.741847 122.788393
F 15.595432 54.024117 122.788393
F 15.595432 61.741848 122.788394
F 24.507114 54.024116 122.788392
F 24.507114 61.741847 122.788393
F 0.000014 55.310403 126.426566
F 0.000014 63.028137 126.426567
F 8.911686 55.310403 126.426566
F 8.911686 63.028137 126.426567
F 17.823365 55.310402 126.426567
F 17.823365 63.028137 126.426568
F 0.000000 57.882981 130.064741
F 26.735029 57.882981 130.064741
F 0.000000 65.600715 130.064741
F 26.735029 65.600715 130.064741
F 8.911670 57.882981 130.064741
F 8.911670 65.600716 130.064742
F 17.823352 57.882982 130.064742
F 17.823352 65.600717 130.064743
F 0.000012 57.882981 127.336111
F 0.000012 65.600716 127.336111
F 8.911683 57.882981 127.336111
F 8.911683 65.600716 127.336111
F 17.823364 57.882982 127.336110
F 17.823364 65.600716 127.336110
F 0.000002 55.310403 123.697937
F 0.000002 63.028138 123.697936
F 8.911673 55.310403 123.697937
F 8.911673 63.028137 123.697936
F 17.823353 55.310402 123.697935
F 17.823353 63.028136 123.697934
F 2.227932 54.024116 127.336112
F 2.227932 61.741848 127.336111
F 11.139605 54.024116 127.336111
F 11.139605 61.741847 127.336110
F 20.051286 54.024116 127.336111
F 20.051286 61.741848 127.336110
F 2.227918 59.169270 123.697936
F 2.227918 66.887004 123.697937
F 11.139590 59.169269 123.697935
F 11.139590 66.887003 123.697936
F 20.051273 59.169268 123.697935
F 20.051273 66.887003 123.697936
F 2.227930 59.169269 126.426567
F 2.227930 66.887004 126.426566
F 11.139603 59.169269 126.426567
F 11.139603 66.887003 126.426567
F 20.051284 59.169269 126.426568
F 20.051284 66.887003 126.426567
F 2.227920 54.024115 130.064741
F 2.227920 61.741847 130.064742
F 11.139592 54.024116 130.064741
F 11.139592 61.741848 130.064742
F 20.051274 54.024117 130.064742
F 20.051274 61.741848 130.064743
F 4.455850 55.310403 126.426566
F 4.455850 63.028137 126.426567
F 13.367525 55.310403 126.426567
F 13.367525 63.028137 126.426567
F 22.279206 55.310403 126.426567
F 22.279206 63.028137 126.426567
F 4.455835 57.882981 130.064741
F 4.455835 65.600715 130.064741
F 13.367510 57.882982 130.064742
F 13.367510 65.600717 130.064742
F 22.279193 57.882981 130.064742
F 22.279193 65.600716 130.064742
F 4.455848 57.882981 127.336111
F 4.455848 65.600716 127.336111
F 13.367523 57.882982 127.336111
F 13.367523 65.600716 127.336110
F 22.279204 57.882981 127.336111
F 22.279204 65.600716 127.336111
F 4.455837 55.310404 123.697937
F 4.455837 63.028138 123.697936
F 13.367512 55.310402 123.697936
F 13.367512 63.028137 123.697935
F 22.279194 55.310403 123.697936
F 22.279194 63.028137 123.697935
F 6.683768 54.024116 127.336112
F 6.683768 61.741848 127.336111
F 15.595445 54.024116 127.336111
F 15.595445 61.741848 127.336110
F 24.507125 54.024116 127.336112
F 24.507125 61.741848 127.336110
F 6.683753 59.169270 123.697936
F 6.683753 66.887004 123.697937
F 15.595431 59.169268 123.697935
F 15.595431 66.887002 123.697935
F 24.507112 59.169269 123.697936
F 24.507112 66.887004 123.697937
F 6.683766 59.169269 126.426567
F 6.683766 66.887004 126.426566
F 15.595443 59.169269 126.426568
F 15.595443 66.887003 126.426567
F 24.507123 59.169269 126.426567
F 24.507123 66.887004 126.426566
F 6.683755 54.024115 130.064741
F 6.683755 61.741847 130.064742
F 15.595432 54.024117 130.064742
F 15.595432 61.741848 130.064743
F 24.507114 54.024116 130.064741
F 24.507114 61.741847 130.064742
F 2.227932 69.459582 112.783414
F 24.507114 69.459582 130.064741
F 11.139605 69.459582 112.783414
F 2.227920 69.459582 115.512043
F 11.139592 69.459582 115.512044
F 6.683768 69.459582 112.783414
F 24.507125 69.459582 112.783414
F 6.683755 69.459582 130.064741
F 6.683755 69.459582 115.512043
F 24.507114 69.459582 115.512043
F 2.227932 69.459582 120.059762
F 11.139605 69.459582 120.059762
F 2.227920 69.459582 122.788391
F 11.139592 69.459582 122.788392
F 6.683768 69.459582 120.059762
F 24.507125 69.459582 120.059762
F 6.683755 69.459582 122.788392
F 24.507114 69.459582 122.788392
F 2.227932 69.459582 127.336111
F 11.139605 69.459582 127.336111
F 2.227920 69.459582 130.064741
F 11.139592 69.459582 130.064741
F 24.507125 69.459582 127.336111
F 6.683768 69.459582 127.336111
F 26.735043 1.286287 2.728632
F 26.735043 9.004015 2.728632
F 26.735043 16.721749 2.728632
F 35.646716 1.286287 2.728632
F 35.646716 9.004015 2.728632
F 35.646716 16.721749 2.728633
F 44.558395 1.286286 2.728633
F 44.558395 9.004014 2.728633
F 44.558395 16.721749 2.728634
F 35.646701 3.858864 6.366807
F 35.646701 11.576593 6.366807
F 44.558381 3.858865 6.366808
F 44.558381 11.576594 6.366808
F 26.735041 3.858864 3.638177
F 26.735041 11.576593 3.638177
F 35.646714 3.858864 3.638177
F 35.646714 11.576593 3.638177
F 44.558393 3.858865 3.638176
F 44.558393 11.576594 3.638176
F 26.735031 1.286287 0.000002
F 26.735031 9.004015 0.000002
F 26.735031 16.721750 0.000001
F 35.646703 1.286287 0.000002
F 35.646703 9.004015 0.000002
F 35.646703 16.721749 0.000001
F 44.558383 1.286286 0.000001
F 44.558383 9.004014 0.000001
F 44.558383 16.721748 0.000000
F 28.962961 7.717729 3.638177
F 28.962961 15.435461 3.638176
F 51.242143 15.435460 20.919505
F 37.874635 7.717729 3.638177
F 37.874635 15.435460 3.638176
F 51.242143 7.717729 20.919504
F 46.786315 7.717729 3.638176
F 46.786315 15.435461 3.638175
F 46.786315 0.000001 3.638176
F 28.962947 5.145152 0.000003
F 28.962947 12.862883 0.000002
F 37.874620 5.145151 0.000002
F 37.874620 12.862882 0.000001
F 46.786302 5.145150 0.000001
F 46.786302 12.862881 0.000001
F 28.962959 5.145151 2.728631
F 28.962959 12.862882 2.728632
F 37.874633 5.145151 2.728632
F 37.874633 12.862882 2.728633
F 46.786314 5.145150 2.728632
F 46.786314 12.862882 2.728633
F 28.962949 7.717728 6.366806
F 28.962949 15.435460 6.366807
F 42.330462 0.000001 20.919505
F 37.874622 7.717729 6.366807
F 37.874622 15.435461 6.366808
F 42.330462 15.435461 20.919506
F 46.786303 7.717730 6.366807
F 46.786303 15.435461 6.366808
F 46.786303 0.000001 6.366807
F 31.190880 1.286287 2.728632
F 31.190880 9.004015 2.728632
F 31.190880 16.721749 2.728633
F 40.102555 1.286286 2.728632
F 40.102555 9.004015 2.728632
F 40.102555 16.721749 2.728633
F 49.014235 1.286286 2.728632
F 49.014235 9.004015 2.728632
F 49.014235 16.721749 2.728633
F 31.190865 3.858864 6.366806
F 31.190865 11.576593 6.366806
F 40.102540 3.858865 6.366807
F 40.102540 11.576594 6.366807
F 49.014222 3.858864 6.366807
F 49.014222 11.576593 6.366807
F 31.190877 3.858864 3.638177
F 31.190877 11.576593 3.638177
F 40.102553 3.858865 3.638176
F 40.102553 11.576594 3.638176
F 49.014233 3.858864 3.638177
F 49.014233 11.576593 3.638176
F 31.190867 1.286287 0.000002
F 31.190867 9.004016 0.000002
F 31.190867 16.721750 0.000001
F 40.102542 1.286286 0.000002
F 40.102542 9.004014 0.000002
F 40.102542 16.721749 0.000001
F 49.014224 1.286286 0.000002
F 49.014224 9.004014 0.000002
F 49.014224 16.721749 0.000001
F 33.418798 7.717729 3.638177
F 33.418798 15.435460 3.638176
F 42.330462 7.717730 20.919505
F 42.330475 7.717729 3.638176
F 42.330475 15.435461 3.638175
F 42.330475 0.000001 3.638176
F 51.242155 7.717729 3.638177
F 51.242155 15.435460 3.638176
F 33.418785 15.435460 20.919505
F 33.418782 5.145151 0.000003
F 33.418782 12.862883 0.000002
F 42.330461 5.145150 0.000001
F 42.330461 12.862881 0.000000
F 51.242141 5.145151 0.000002
F 51.242141 12.862882 0.000001
F 33.418795 5.145151 2.728632
F 33.418795 12.862882 2.728632
F 42.330473 5.145150 2.728633
F 42.330473 12.862882 2.728633
F 51.242153 5.145151 2.728631
F 51.242153 12.862882 2.728632
F 33.418785 7.717728 6.366806
F 33.418785 15.435460 6.366807
F 33.418785 7.717728 20.919504
F 42.330462 7.717730 6.366807
F 42.330462 15.435461 6.366808
F 42.330462 0.000001 6.366807
F 51.242143 7.717729 6.366806
F 51.242143 15.435460 6.366807
F 51.242153 12.862882 17.281330
F 26.735043 1.286287 10.004981
F 26.735043 9.004015 10.004981
F 26.735043 16.721749 10.004981
F 35.646716 1.286287 10.004981
F 35.646716 9.004015 10.004981
F 35.646716 16.721749 10.004982
F 44.558395 1.286286 10.004982
F 44.558395 9.004014 10.004982
F 44.558395 16.721749 10.004983
F 35.646701 3.858864 13.643155
F 35.646701 11.576593 13.643155
F 44.558381 3.858865 13.643156
F 44.558381 11.576594 13.643156
F 26.735041 3.858864 10.914525
F 26.735041 11.576593 10.914525
F 35.646714 3.858864 10.914525
F 35.646714 11.576593 10.914525
F 44.558393 3.858865 10.914524
F 44.558393 11.576594 10.914524
F 26.735031 1.286287 7.276351
F 26.735031 9.004015 7.276351
F 26.735031 16.721750 7.276350
F 35.646703 1.286287 7.276351
F 35.646703 9.004015 7.276351
F 35.646703 16.721749 7.276350
F 44.558383 1.286286 7.276350
F 44.558383 9.004014 7.276350
F 44.558383 16.721748 7.276349
F 28.962961 7.717729 10.914525
F 28.962961 15.435461 10.914524
F 51.242153 5.145151 17.281329
F 37.874635 7.717729 10.914525
F 37.874635 15.435460 10.914524
F 42.330473 12.862882 17.281331
F 46.786315 7.717729 10.914524
F 46.786315 15.435461 10.914523
F 46.786315 0.000001 10.914524
F 28.962947 5.145152 7.276351
F 28.962947 12.862883 7.276350
F 37.874620 5.145151 7.276351
F 37.874620 12.862882 7.276350
F 46.786302 5.145150 7.276350
F 46.786302 12.862881 7.276349
F 28.962959 5.145151 10.004980
F 28.962959 12.862882 10.004981
F 37.874633 5.145151 10.004981
F 37.874633 12.862882 10.004982
F 46.786314 5.145150 10.004981
F 46.786314 12.862882 10.004982
F 28.962949 7.717728 13.643154
F 28.962949 15.435460 13.643155
F 42.330473 5.145150 17.281330
F 37.874622 7.717729 13.643155
F 37.874622 15.435461 13.643156
F 33.418795 12.862882 17.281330
F 46.786303 7.717730 13.643156
F 46.786303 15.435461 13.643157
F 46.786303 0.000001 13.643156
F 31.190880 1.286287 10.004981
F 31.190880 9.004015 10.004981
F 31.190880 16.721749 10.004982
F 40.102555 1.286286 10.004981
F 40.102555 9.004015 10.004981
F 40.102555 16.721749 10.004982
F 49.014235 1.286286 10.004981
F 49.014235 9.004015 10.004981
F 49.014235 16.721749 10.004982
F 31.190865 3.858864 13.643155
F 31.190865 11.576593 13.643155
F 40.102540 3.858865 13.643156
F 40.102540 11.576594 13.643156
F 49.014222 3.858864 13.643155
F 49.014222 11.576593 13.643155
F 31.190877 3.858864 10.914525
F 31.190877 11.576593 10.914525
F 40.102553 3.858865 10.914524
F 40.102553 11.576594 10.914524
F 49.014233 3.858864 10.914525
F 49.014233 11.576593 10.914525
F 31.190867 1.286287 7.276351
F 31.190867 9.004016 7.276351
F 31.190867 16.721750 7.276350
F 40.102542 1.286286 7.276350
F 40.102542 9.004014 7.276350
F 40.102542 16.721749 7.276350
F 49.014224 1.286286 7.276351
F 49.014224 9.004014 7.276351
F 49.014224 16.721749 7.276350
F 33.418798 7.717729 10.914525
F 33.418798 15.435460 10.914524
F 33.418795 5.145151 17.281329
F 42.330475 7.717729 10.914524
F 42.330475 15.435461 10.914523
F 42.330475 0.000001 10.914524
F 51.242155 7.717729 10.914525
F 51.242155 15.435460 10.914524
F 51.242141 12.862882 14.552699
F 33.418782 5.145151 7.276351
F 33.418782 12.862883 7.276350
F 42.330461 5.145150 7.276350
F 42.330461 12.862881 7.276349
F 51.242141 5.145151 7.276351
F 51.242141 12.862882 7.276350
F 33.418795 5.145151 10.004981
F 33.418795 12.862882 10.004981
F 42.330473 5.145150 10.004982
F 42.330473 12.862882 10.004982
F 51.242153 5.145151 10.004980
F 51.242153 12.862882 10.004981
F 33.418785 7.717728 13.643155
F 33.418785 15.435460 13.643156
F 51.242141 5.145151 14.552700
F 42.330462 7.717730 13.643156
F 42.330462 15.435461 13.643157
F 42.330462 0.000001 13.643156
F 51.242143 7.717729 13.643155
F 51.242143 15.435460 13.643156
F 42.330461 12.862881 14.552698
F 26.735043 1.286287 17.281329
F 26.735043 9.004015 17.281329
F 26.735043 16.721749 17.281330
F 35.646716 1.286287 17.281329
F 35.646716 9.004015 17.281329
F 35.646716 16.721749 17.281330
F 44.558395 1.286286 17.281330
F 44.558395 9.004014 17.281330
F 44.558395 16.721749 17.281331
F 35.646701 3.858864 20.919504
F 35.646701 11.576593 20.919504
F 44.558381 3.858865 20.919505
F 44.558381 11.576594 20.919505
F 26.735041 3.858864 18.190875
F 26.735041 11.576593 18.190874
F 35.646714 3.858864 18.190874
F 35.646714 11.576593 18.190874
F 44.558393 3.858865 18.190873
F 44.558393 11.576594 18.190873
F 26.735031 1.286287 14.552700
F 26.735031 9.004015 14.552700
F 26.735031 16.721750 14.552699
F 35.646703 1.286287 14.552700
F 35.646703 9.004015 14.552700
F 35.646703 16.721749 14.552699
F 44.558383 1.286286 14.552698
F 44.558383 9.004014 14.552698
F 44.558383 16.721748 14.552698
F 28.962961 7.717729 18.190875
F 28.962961 15.435461 18.190874
F 42.330461 5.145150 14.552699
F 37.874635 7.717729 18.190875
F 37.874635 15.435460 18.190873
F 33.418782 12.862883 14.552699
F 46.786315 7.717729 18.190874
F 46.786315 15.435461 18.190873
F 46.786315 0.000001 18.190874
F 28.962947 5.145152 14.552700
F 28.962947 12.862883 14.552699
F 37.874620 5.145151 14.552699
F 37.874620 12.862882 14.552698
F 46.786302 5.145150 14.552699
F 46.786302 12.862881 14.552698
F 28.962959 5.145151 17.281329
F 28.962959 12.862882 17.281330
F 37.874633 5.145151 17.281329
F 37.874633 12.862882 17.281330
F 46.786314 5.145150 17.281330
F 46.786314 12.862882 17.281331
F 28.962949 7.717728 20.919504
F 28.962949 15.435460 20.919505
F 33.418782 5.145151 14.552700
F 37.874622 7.717729 20.919504
F 37.874622 15.435461 20.919505
F 51.242155 15.435460 18.190874
F 46.786303 7.717730 20.919505
F 46.786303 15.435461 20.919506
F 46.786303 0.000001 20.919505
F 31.190880 1.286287 17.281329
F 31.190880 9.004015 17.281329
F 31.190880 16.721749 17.281330
F 40.102555 1.286286 17.281330
F 40.102555 9.004015 17.281330
F 40.102555 16.721749 17.281330
F 49.014235 1.286286 17.281330
F 49.014235 9.004015 17.281330
F 49.014235 16.721749 17.281330
F 31.190865 3.858864 20.919504
F 31.190865 11.576593 20.919504
F 40.102540 3.858865 20.919505
F 40.102540 11.576594 20.919505
F 49.014222 3.858864 20.919504
F 49.014222 11.576593 20.919505
F 31.190877 3.858864 18.190875
F 31.190877 11.576593 18.190874
F 40.102553 3.858865 18.190874
F 40.102553 11.576594 18.190874
F 49.014233 3.858864 18.190874
F 49.014233 11.576593 18.190874
F 31.190867 1.286287 14.552700
F 31.190867 9.004016 14.552700
F 31.190867 16.721750 14.552699
F 40.102542 1.286286 14.552699
F 40.102542 9.004014 14.552699
F 40.102542 16.721749 14.552698
F 49.014224 1.286286 14.552699
F 49.014224 9.004014 14.552699
F 49.014224 16.721749 14.552698
F 33.418798 7.717729 18.190875
F 33.418798 15.435460 18.190874
F 51.242155 7.717729 18.190875
F 42.330475 7.717729 18.190874
F 42.330475 15.435461 18.190873
F 42.330475 0.000001 18.190874
F 26.735043 1.286287 24.557679
F 26.735043 9.004015 24.557679
F 26.735043 16.721749 24.557680
F 35.646716 1.286287 24.557679
F 35.646716 9.004015 24.557679
F 35.646716 16.721749 24.557680
F 44.558395 1.286286 24.557680
F 44.558395 9.004014 24.557680
F 44.558395 16.721749 24.557681
F 35.646701 3.858864 28.195854
F 35.646701 11.576593 28.195854
F 44.558381 3.858865 28.195855
F 44.558381 11.576594 28.195855
F 26.735041 3.858864 25.467224
F 26.735041 11.576593 25.467224
F 35.646714 3.858864 25.467224
F 35.646714 11.576593 25.467224
F 44.558393 3.858865 25.467223
F 44.558393 11.576594 25.467223
F 26.735031 1.286287 21.829050
F 26.735031 9.004015 21.829050
F 26.735031 16.721750 21.829049
F 35.646703 1.286287 21.829050
F 35.646703 9.004015 21.829050
F 35.646703 16.721749 21.829049
F 44.558383 1.286286 21.829048
F 44.558383 9.004014 21.829048
F 44.558383 16.721748 21.829048
F 28.962961 7.717729 25.467224
F 28.962961 15.435461 25.467223
F 51.242143 15.435460 42.748552
F 37.874635 7.717729 25.467224
F 37.874635 15.435460 25.467223
F 51.242143 7.717729 42.748551
F 46.786315 7.717729 25.467223
F 46.786315 15.435461 25.467222
F 46.786315 0.000001 25.467223
F 28.962947 5.145152 21.829050
F 28.962947 12.862883 21.829049
F 37.874620 5.145151 21.829049
F 37.874620 12.862882 21.829048
F 46.786302 5.145150 21.829049
F 46.786302 12.862881 21.829048
F 28.962959 5.145151 24.557679
F 28.962959 12.862882 24.557680
F 37.874633 5.145151 24.557679
F 37.874633 12.862882 24.557680
F 46.786314 5.145150 24.557680
F 46.786314 12.862882 24.557681
F 28.962949 7.717728 28.195854
F 28.962949 15.435460 28.195855
F 42.330462 0.000001 42.748552
F 37.874622 7.717729 28.195854
F 37.874622 15.435461 28.195855
F 42.330462 15.435461 42.748553
F 46.786303 7.717730 28.195855
F 46.786303 15.435461 28.195856
F 46.786303 0.000001 28.195855
F 31.190880 1.286287 24.557679
F 31.190880 9.004015 24.557679
F 31.190880 16.721749 24.557680
F 40.102555 1.286286 24.557680
F 40.102555 9.004015 24.557680
F 40.102555 16.721749 24.557680
F 49.014235 1.286286 24.557680
F 49.014235 9.004015 24.557680
F 49.014235 16.721749 24.557680
F 31.190865 3.858864 28.195854
F 31.190865 11.576593 28.195854
F 40.102540 3.858865 28.195855
F 40.102540 11.576594 28.195855
F 49.014222 3.858864 28.195854
F 49.014222 11.576593 28.195854
F 31.190877 3.858864 25.467224
F 31.190877 11.576593 25.467224
F 40.102553 3.858865 25.467224
F 40.102553 11.576594 25.467223
F 49.014233 3.858864 25.467224
F 49.014233 11.576593 25.467224
F 31.190867 1.286287 21.829050
F 31.190867 9.004016 21.829050
F 31.190867 16.721750 21.829049
F 40.102542 1.286286 21.829049
F 40.102542 9.004014 21.829049
F 40.102542 16.721749 21.829048
F 49.014224 1.286286 21.829049
F 49.014224 9.004014 21.829049
F 49.014224 16.721749 21.829048
F 33.418798 7.717729 25.467224
F 33.418798 15.435460 25.467223
F 42.330462 7.717730 42.748552
F 42.330475 7.717729 25.467224
F 42.330475 15.435461 25.467222
F 42.330475 0.000001 25.467223
F 51.242155 7.717729 25.467224
F 51.242155 15.435460 25.467223
F 33.418785 15.435460 42.748552
F 33.418782 5.145151 21.829050
F 33.418782 12.862883 21.829049
F 42.330461 5.145150 21.829049
F 42.330461 12.862881 21.829048
F 51.242141 5.145151 21.829050
F 51.242141 12.862882 21.829049
F 33.418795 5.145151 24.557679
F 33.418795 12.862882 24.557680
F 42.330473 5.145150 24.557680
F 42.330473 12.862882 24.557681
F 51.242153 5.145151 24.557679
F 51.242153 12.862882 24.557680
F 33.418785 7.717728 28.195854
F 33.418785 15.435460 28.195855
F 33.418785 7.717728 42.748551
F 42.330462 7.717730 28.195855
F 42.330462 15.435461 28.195856
F 42.330462 0.000001 28.195855
F 51.242143 7.717729 28.195854
F 51.242143 15.435460 28.195855
F 51.242153 12.862882 39.110377
F 26.735043 1.286287 31.834028
F 26.735043 9.004015 31.834028
F 26.735043 16.721749 31.834029
F 35.646716 1.286287 31.834028
F 35.646716 9.004015 31.834028
F 35.646716 16.721749 31.834029
F 44.558395 1.286286 31.834029
F 44.558395 9.004014 31.834029
F 44.558395 16.721749 31.834030
F 35.646701 3.858864 35.472202
F 35.646701 11.576593 35.472202
F 44.558381 3.858865 35.472203
F 44.558381 11.576594 35.472204
F 26.735041 3.858864 32.743573
F 26.735041 11.576593 32.743572
F 35.646714 3.858864 32.743572
F 35.646714 11.576593 32.743572
F 44.558393 3.858865 32.743571
F 44.558393 11.576594 32.743571
F 26.735031 1.286287 29.105398
F 26.735031 9.004015 29.105399
F 26.735031 16.721750 29.105398
F 35.646703 1.286287 29.105398
F 35.646703 9.004015 29.105398
F 35.646703 16.721749 29.105398
F 44.558383 1.286286 29.105397
F 44.558383 9.004014 29.105397
F 44.558383 16.721748 29.105396
F 28.962961 7.717729 32.743573
F 28.962961 15.435461 32.743572
F 51.242153 5.145151 39.110376
F 37.874635 7.717729 32.743572
F 37.874635 15.435460 32.743571
F 42.330473 12.862882 39.110378
F 46.786315 7.717729 32.743572
F 46.786315 15.435461 32.743571
F 46.786315 0.000001 32.743572
F 28.962947 5.145152 29.105399
F 28.962947 12.862883 29.105398
F 37.874620 5.145151 29.105398
F 37.874620 12.862882 29.105397
F 46.786302 5.145150 29.105398
F 46.786302 12.862881 29.105397
F 28.962959 5.145151 31.834028
F 28.962959 12.862882 31.834029
F 37.874633 5.145151 31.834028
F 37.874633 12.862882 31.834029
F 46.786314 5.145150 31.834029
F 46.786314 12.862882 31.834030
F 28.962949 7.717728 35.472202
F 28.962949 15.435460 35.472203
F 42.330473 5.145150 39.110377
F 37.874622 7.717729 35.472202
F 37.874622 15.435461 35.472203
F 33.418795 12.862882 39.110377
F 46.786303 7.717730 35.472203
F 46.786303 15.435461 35.472204
F 46.786303 0.000001 35.472203
F 31.190880 1.286287 31.834028
F 31.190880 9.004015 31.834028
F 31.190880 16.721749 31.834029
F 40.102555 1.286286 31.834029
F 40.102555 9.004015 31.834029
F 40.102555 16.721749 31.834029
F 49.014235 1.286286 31.834029
F 49.014235 9.004015 31.834029
F 49.014235 16.721749 31.834029
F 31.190865 3.858864 35.472202
F 31.190865 11.576593 35.472202
F 40.102540 3.858865 35.472203
F 40.102540 11.576594 35.472203
F 49.014222 3.858864 35.472202
F 49.014222 11.576593 35.472203
F 31.190877 3.858864 32.743572
F 31.190877 11.576593 32.743572
F 40.102553 3.858865 32.743572
F 40.102553 11.576594 32.743572
F 49.014233 3.858864 32.743572
F 49.014233 11.576593 32.743572
F 31.190867 1.286287 29.105398
F 31.190867 9.004016 29.105398
F 31.190867 16.721750 29.105398
F 40.102542 1.286286 29.105398
F 40.102542 9.004014 29.105398
F 40.102542 16.721749 29.105397
F 49.014224 1.286286 29.105398
F 49.014224 9.004014 29.105398
F 49.014224 16.721749 29.105397
F 33.418798 7.717729 32.743573
F 33.418798 15.435460 32.743572
F 33.418795 5.145151 39.110376
F 42.330475 7.717729 32.743572
F 42.330475 15.435461 32.743571
F 42.330475 0.000001 32.743572
F 51.242155 7.717729 32.743573
F 51.242155 15.435460 32.743571
F 51.242141 12.862882 36.381746
F 33.418782 5.145151 29.105399
F 33.418782 12.862883 29.105398
F 42.330461 5.145150 29.105397
F 42.330461 12.862881 29.105396
F 51.242141 5.145151 29.105399
F 51.242141 12.862882 29.105398
F 33.418795 5.145151 31.834028
F 33.418795 12.862882 31.834029
F 42.330473 5.145150 31.834029
F 42.330473 12.862882 31.834030
F 51.242153 5.145151 31.834028
F 51.242153 12.862882 31.834029
F 33.418785 7.717728 35.472202
F 33.418785 15.435460 35.472203
F 51.242141 5.145151 36.381747
F 42.330462 7.717730 35.472203
F 42.330462 15.435461 35.472204
F 42.330462 0.000001 35.472203
F 51.242143 7.717729 35.472202
F 51.242143 15.435460 35.472203
F 42.330461 12.862881 36.381745
F 26.735043 1.286287 39.110377
F 26.735043 9.004015 39.110376
F 26.735043 16.721749 39.110377
F 35.646716 1.286287 39.110377
F 35.646716 9.004015 39.110377
F 35.646716 16.721749 39.110377
F 44.558395 1.286286 39.110378
F 44.558395 9.004014 39.110378
F 44.558395 16.721749 39.110378
F 35.646701 3.858864 42.748552
F 35.646701 11.576593 42.748552
F 44.558381 3.858865 42.748553
F 44.558381 11.576594 42.748553
F 26.735041 3.858864 40.019922
F 26.735041 11.576593 40.019922
F 35.646714 3.858864 40.019922
F 35.646714 11.576593 40.019922
F 44.558393 3.858865 40.019921
F 44.558393 11.576594 40.019921
F 26.735031 1.286287 36.381747
F 26.735031 9.004015 36.381747
F 26.735031 16.721750 36.381746
F 35.646703 1.286287 36.381747
F 35.646703 9.004015 36.381747
F 35.646703 16.721749 36.381746
F 44.558383 1.286286 36.381746
F 44.558383 9.004014 36.381746
F 44.558383 16.721748 36.381745
F 28.962961 7.717729 40.019922
F 28.962961 15.435461 40.019921
F 42.330461 5.145150 36.381746
F 37.874635 7.717729 40.019922
F 37.874635 15.435460 40.019921
F 33.418782 12.862883 36.381746
F 46.786315 7.717729 40.019921
F 46.786315 15.435461 40.019920
F 46.786315 0.000001 40.019921
F 28.962947 5.145152 36.381747
F 28.962947 12.862883 36.381746
F 37.874620 5.145151 36.381747
F 37.874620 12.862882 36.381746
F 46.786302 5.145150 36.381746
F 46.786302 12.862881 36.381745
F 28.962959 5.145151 39.110376
F 28.962959 12.862882 39.110377
F 37.874633 5.145151 39.110377
F 37.874633 12.862882 39.110378
F 46.786314 5.145150 39.110377
F 46.786314 12.862882 39.110378
F 28.962949 7.717728 42.748551
F 28.962949 15.435460 42.748552
F 33.418782 5.145151 36.381747
F 37.874622 7.717729 42.748552
F 37.874622 15.435461 42.748553
F 51.242155 15.435460 40.019921
F 46.786303 7.717730 42.748552
F 46.786303 15.435461 42.748553
F 46.786303 0.000001 42.748552
F 31.190880 1.286287 39.110377
F 31.190880 9.004015 39.110377
F 31.190880 16.721749 39.110377
F 40.102555 1.286286 39.110377
F 40.102555 9.004015 39.110377
F 40.102555 16.721749 39.110378
F 49.014235 1.286286 39.110377
F 49.014235 9.004015 39.110377
F 49.014235 16.721749 39.110378
F 31.190865 3.858864 42.748551
F 31.190865 11.576593 42.748551
F 40.102540 3.858865 42.748552
F 40.102540 11.576594 42.748552
F 49.014222 3.858864 42.748552
F 49.014222 11.576593 42.748552
F 31.190877 3.858864 40.019922
F 31.190877 11.576593 40.019922
F 40.102553 3.858865 40.019921
F 40.102553 11.576594 40.019921
F 49.014233 3.858864 40.019922
F 49.014233 11.576593 40.019921
F 31.190867 1.286287 36.381747
F 31.190867 9.004016 36.381747
F 31.190867 16.721750 36.381746
F 40.102542 1.286286 36.381746
F 40.102542 9.004014 36.381746
F 40.102542 16.721749 36.381746
F 49.014224 1.286286 36.381746
F 49.014224 9.004014 36.381747
F 49.014224 16.721749 36.381746
F 33.418798 7.717729 40.019922
F 33.418798 15.435460 40.019921
F 51.242155 7.717729 40.019922
F 42.330475 7.717729 40.019921
F 42.330475 15.435461 40.019920
F 42.330475 0.000001 40.019921
F 26.735043 1.286287 46.386726
F 26.735043 9.004015 46.386726
F 26.735043 16.721749 46.386727
F 35.646716 1.286287 46.386727
F 35.646716 9.004015 46.386727
F 35.646716 16.721749 46.386727
F 44.558395 1.286286 46.386728
F 44.558395 9.004014 46.386728
F 44.558395 16.721749 46.386728
F 35.646701 3.858864 50.024901
F 35.646701 11.576593 50.024902
F 44.558381 3.858865 50.024902
F 44.558381 11.576594 50.024903
F 26.735041 3.858864 47.296272
F 26.735041 11.576593 47.296272
F 35.646714 3.858864 47.296272
F 35.646714 11.576593 47.296271
F 44.558393 3.858865 47.296271
F 44.558393 11.576594 47.296270
F 26.735031 1.286287 43.658097
F 26.735031 9.004015 43.658097
F 26.735031 16.721750 43.658096
F 35.646703 1.286287 43.658097
F 35.646703 9.004015 43.658097
F 35.646703 16.721749 43.658096
F 44.558383 1.286286 43.658096
F 44.558383 9.004014 43.658096
F 44.558383 16.721748 43.658095
F 28.962961 7.717729 47.296272
F 28.962961 15.435461 47.296271
F 51.242143 15.435460 64.577600
F 37.874635 7.717729 47.296272
F 37.874635 15.435460 47.296271
F 51.242143 7.717729 64.577599
F 46.786315 7.717729 47.296271
F 46.786315 15.435461 47.296270
F 46.786315 0.000001 47.296271
F 28.962947 5.145152 43.658097
F 28.962947 12.862883 43.658096
F 37.874620 5.145151 43.658097
F 37.874620 12.862882 43.658096
F 46.786302 5.145150 43.658096
F 46.786302 12.862881 43.658095
F 28.962959 5.145151 46.386726
F 28.962959 12.862882 46.386727
F 37.874633 5.145151 46.386727
F 37.874633 12.862882 46.386728
F 46.786314 5.145150 46.386727
F 46.786314 12.862882 46.386728
F 28.962949 7.717728 50.024901
F 28.962949 15.435460 50.024902
F 42.330462 0.000001 64.577600
F 37.874622 7.717729 50.024901
F 37.874622 15.435461 50.024902
F 42.330462 15.435461 64.577601
F 46.786303 7.717730 50.024902
F 46.786303 15.435461 50.024903
F 46.786303 0.000001 50.024902
F 31.190880 1.286287 46.386727
F 31.190880 9.004015 46.386727
F 31.190880 16.721749 46.386727
F 40.102555 1.286286 46.386727
F 40.102555 9.004015 46.386727
F 40.102555 16.721749 46.386728
F 49.014235 1.286286 46.386727
F 49.014235 9.004015 46.386727
F 49.014235 16.721749 46.386728
F 31.190865 3.858864 50.024901
F 31.190865 11.576593 50.024901
F 40.102540 3.858865 50.024902
F 40.102540 11.576594 50.024902
F 49.014222 3.858864 50.024902
F 49.014222 11.576593 50.024902
F 31.190877 3.858864 47.296272
F 31.190877 11.576593 47.296271
F 40.102553 3.858865 47.296271
F 40.102553 11.576594 47.296271
F 49.014233 3.858864 47.296271
F 49.014233 11.576593 47.296271
F 31.190867 1.286287 43.658097
F 31.190867 9.004016 43.658097
F 31.190867 16.721750 43.658096
F 40.102542 1.286286 43.658096
F 40.102542 9.004014 43.658096
F 40.102542 16.721749 43.658096
F 49.014224 1.286286 43.658096
F 49.014224 9.004014 43.658097
F 49.014224 16.721749 43.658096
F 33.418798 7.717729 47.296272
F 33.418798 15.435460 47.296271
F 42.330462 7.717730 64.577600
F 42.330475 7.717729 47.296271
F 42.330475 15.435461 47.296270
F 42.330475 0.000001 47.296271
F 51.242155 7.717729 47.296272
F 51.242155 15.435460 47.296271
F 33.418785 15.435460 64.577600
F 33.418782 5.145151 43.658097
F 33.418782 12.862883 43.658096
F 42.330461 5.145150 43.658096
F 42.330461 12.862881 43.658095
F 51.242141 5.145151 43.658097
F 51.242141 12.862882 43.658096
F 33.418795 5.145151 46.386726
F 33.418795 12.862882 46.386727
F 42.330473 5.145150 46.386727
F 42.330473 12.862882 46.386728
F 51.242153 5.145151 46.386726
F 51.242153 12.862882 46.386727
F 33.418785 7.717728 50.024901
F 33.418785 15.435460 50.024902
F 33.418785 7.717728 64.577599
F 42.330462 7.717730 50.024902
F 42.330462 15.435461 50.024903
F 42.330462 0.000001 50.024902
F 51.242143 7.717729 50.024901
F 51.242143 15.435460 50.024902
F 51.242153 12.862882 60.939425
F 26.735043 1.286287 53.663075
F 26.735043 9.004015 53.663075
F 26.735043 16.721749 53.663076
F 35.646716 1.286287 53.663076
F 35.646716 9.004015 53.663076
F 35.646716 16.721749 53.663076
F 44.558395 1.286286 53.663077
F 44.558395 9.004014 53.663077
F 44.558395 16.721749 53.663077
F 35.646701 3.858864 57.301250
F 35.646701 11.576593 57.301250
F 44.558381 3.858865 57.301251
F 44.558381 11.576594 57.301251
F 26.735041 3.858864 54.572620
F 26.735041 11.576593 54.572620
F 35.646714 3.858864 54.572620
F 35.646714 11.576593 54.572620
F 44.558393 3.858865 54.572619
F 44.558393 11.576594 54.572619
F 26.735031 1.286287 50.934446
F 26.735031 9.004015 50.934446
F 26.735031 16.721750 50.934445
F 35.646703 1.286287 50.934446
F 35.646703 9.004015 50.934446
F 35.646703 16.721749 50.934445
F 44.558383 1.286286 50.934445
F 44.558383 9.004014 50.934445
F 44.558383 16.721748 50.934444
F 28.962961 7.717729 54.572620
F 28.962961 15.435461 54.572619
F 51.242153 5.145151 60.939424
F 37.874635 7.717729 54.572620
F 37.874635 15.435460 54.572619
F 42.330473 12.862882 60.939426
F 46.786315 7.717729 54.572619
F 46.786315 15.435461 54.572618
F 46.786315 0.000001 54.572619
F 28.962947 5.145152 50.934446
F 28.962947 12.862883 50.934445
F 37.874620 5.145151 50.934446
F 37.874620 12.862882 50.934445
F 46.786302 5.145150 50.934445
F 46.786302 12.862881 50.934444
F 28.962959 5.145151 53.663075
F 28.962959 12.862882 53.663076
F 37.874633 5.145151 53.663076
F 37.874633 12.862882 53.663077
F 46.786314 5.145150 53.663076
F 46.786314 12.862882 53.663077
F 28.962949 7.717728 57.301249
F 28.962949 15.435460 57.301250
F 42.330473 5.145150 60.939425
F 37.874622 7.717729 57.301250
F 37.874622 15.435461 57.301251
F 33.418795 12.862882 60.939425
F 46.786303 7.717730 57.301250
F 46.786303 15.435461 57.301251
F 46.786303 0.000001 57.301251
F 31.190880 1.286287 53.663076
F 31.190880 9.004015 53.663076
F 31.190880 16.721749 53.663076
F 40.102555 1.286286 53.663076
F 40.102555 9.004015 53.663076
F 40.102555 16.721749 53.663077
F 49.014235 1.286286 53.663076
F 49.014235 9.004015 53.663076
F 49.014235 16.721749 53.663077
F 31.190865 3.858864 57.301249
F 31.190865 11.576593 57.301249
F 40.102540 3.858865 57.301250
F 40.102540 11.576594 57.301250
F 49.014222 3.858864 57.301250
F 49.014222 11.576593 57.301250
F 31.190877 3.858864 54.572620
F 31.190877 11.576593 54.572620
F 40.102553 3.858865 54.572619
F 40.102553 11.576594 54.572619
F 49.014233 3.858864 54.572620
F 49.014233 11.576593 54.572619
F 31.190867 1.286287 50.934446
F 31.190867 9.004016 50.934446
F 31.190867 16.721750 50.934445
F 40.102542 1.286286 50.934445
F 40.102542 9.004014 50.934445
F 40.102542 16.721749 50.934444
F 49.014224 1.286286 50.934445
F 49.014224 9.004014 50.934445
F 49.014224 16.721749 50.934445
F 33.418798 7.717729 54.572620
F 33.418798 15.435460 54.572619
F 33.418795 5.145151 60.939424
F 42.330475 7.717729 54.572619
F 42.330475 15.435461 54.572618
F 42.330475 0.000001 54.572619
F 51.242155 7.717729 54.572620
F 51.242155 15.435460 54.572619
F 51.242141 12.862882 58.210794
F 33.418782 5.145151 50.934446
F 33.418782 12.862883 50.934445
F 42.330461 5.145150 50.934445
F 42.330461 12.862881 50.934444
F 51.242141 5.145151 50.934446
F 51.242141 12.862882 50.934445
F 33.418795 5.145151 53.663075
F 33.418795 12.862882 53.663076
F 42.330473 5.145150 53.663076
F 42.330473 12.862882 53.663077
F 51.242153 5.145151 53.663075
F 51.242153 12.862882 53.663076
F 33.418785 7.717728 57.301249
F 33.418785 15.435460 57.301250
F 51.242141 5.145151 58.210795
F 42.330462 7.717730 57.301250
F 42.330462 15.435461 57.301251
F 42.330462 0.000001 57.301250
F 51.242143 7.717729 57.301249
F 51.242143 15.435460 57.301250
F 42.330461 12.862881 58.210792
F 26.735043 1.286287 60.939424
F 26.735043 9.004015 60.939424
F 26.735043 16.721749 60.939425
F 35.646716 1.286287 60.939424
F 35.646716 9.004015 60.939424
F 35.646716 16.721749 60.939425
F 44.558395 1.286286 60.939425
F 44.558395 9.004014 60.939425
F 44.558395 16.721749 60.939426
F 35.646701 3.858864 64.577599
F 35.646701 11.576593 64.577599
F 44.558381 3.858865 64.577600
F 44.558381 11.576594 64.577600
F 26.735041 3.858864 61.848969
F 26.735041 11.576593 61.848969
F 35.646714 3.858864 61.848969
F 35.646714 11.576593 61.848969
F 44.558393 3.858865 61.848968
F 44.558393 11.576594 61.848968
F 26.735031 1.286287 58.210794
F 26.735031 9.004015 58.210794
F 26.735031 16.721750 58.210794
F 35.646703 1.286287 58.210794
F 35.646703 9.004015 58.210794
F 35.646703 16.721749 58.210794
F 44.558383 1.286286 58.210793
F 44.558383 9.004014 58.210793
F 44.558383 16.721748 58.210792
F 28.962961 7.717729 61.848969
F 28.962961 15.435461 61.848968
F 42.330461 5.145150 58.210793
F 37.874635 7.717729 61.848969
F 37.874635 15.435460 61.848968
F 33.418782 12.862883 58.210794
F 46.786315 7.717729 61.848969
F 46.786315 15.435461 61.848968
F 46.786315 0.000001 61.848968
F 28.962947 5.145152 58.210795
F 28.962947 12.862883 58.210794
F 37.874620 5.145151 58.210794
F 37.874620 12.862882 58.210793
F 46.786302 5.145150 58.210794
F 46.786302 12.862881 58.210793
F 28.962959 5.145151 60.939424
F 28.962959 12.862882 60.939425
F 37.874633 5.145151 60.939424
F 37.874633 12.862882 60.939425
F 46.786314 5.145150 60.939425
F 46.786314 12.862882 60.939425
F 28.962949 7.717728 64.577598
F 28.962949 15.435460 64.577600
F 33.418782 5.145151 58.210795
F 37.874622 7.717729 64.577599
F 37.874622 15.435461 64.577600
F 51.242155 15.435460 61.848968
F 46.786303 7.717730 64.577600
F 46.786303 15.435461 64.577601
F 46.786303 0.000001 64.577600
F 31.190880 1.286287 60.939424
F 31.190880 9.004015 60.939424
F 31.190880 16.721749 60.939425
F 40.102555 1.286286 60.939424
F 40.102555 9.004015 60.939424
F 40.102555 16.721749 60.939425
F 49.014235 1.286286 60.939424
F 49.014235 9.004015 60.939424
F 49.014235 16.721749 60.939425
F 31.190865 3.858864 64.577599
F 31.190865 11.576593 64.577599
F 40.102540 3.858865 64.577600
F 40.102540 11.576594 64.577600
F 49.014222 3.858864 64.577599
F 49.014222 11.576593 64.577599
F 31.190877 3.858864 61.848969
F 31.190877 11.576593 61.848969
F 40.102553 3.858865 61.848969
F 40.102553 11.576594 61.848968
F 49.014233 3.858864 61.848969
F 49.014233 11.576593 61.848969
F 31.190867 1.286287 58.210794
F 31.190867 9.004016 58.210794
F 31.190867 16.721750 58.210794
F 40.102542 1.286286 58.210794
F 40.102542 9.004014 58.210794
F 40.102542 16.721749 58.210793
F 49.014224 1.286286 58.210794
F 49.014224 9.004014 58.210794
F 49.014224 16.721749 58.210793
F 33.418798 7.717729 61.848969
F 33.418798 15.435460 61.848968
F 51.242155 7.717729 61.848969
F 42.330475 7.717729 61.848969
F 42.330475 15.435461 61.848968
F 42.330475 0.000001 61.848968
F 26.735043 1.286287 68.215774
F 26.735043 9.004015 68.215774
F 26.735043 16.721749 68.215775
F 35.646716 1.286287 68.215774
F 35.646716 9.004015 68.215774
F 35.646716 16.721749 68.215775
F 44.558395 1.286286 68.215775
F 44.558395 9.004014 68.215775
F 44.558395 16.721749 68.215776
F 35.646701 3.858864 71.853949
F 35.646701 11.576593 71.853949
F 44.558381 3.858865 71.853950
F 44.558381 11.576594 71.853950
F 26.735041 3.858864 69.125319
F 26.735041 11.576593 69.125319
F 35.646714 3.858864 69.125319
F 35.646714 11.576593 69.125319
F 44.558393 3.858865 69.125318
F 44.558393 11.576594 69.125318
F 26.735031 1.286287 65.487144
F 26.735031 9.004015 65.487144
F 26.735031 16.721750 65.487144
F 35.646703 1.286287 65.487144
F 35.646703 9.004015 65.487144
F 35.646703 16.721749 65.487144
F 44.558383 1.286286 65.487143
F 44.558383 9.004014 65.487143
F 44.558383 16.721748 65.487142
F 28.962961 7.717729 69.125319
F 28.962961 15.435461 69.125318
F 51.242143 15.435460 86.406647
F 37.874635 7.717729 69.125319
F 37.874635 15.435460 69.125318
F 51.242143 7.717729 86.406646
F 46.786315 7.717729 69.125318
F 46.786315 15.435461 69.125317
F 46.786315 0.000001 69.125318
F 28.962947 5.145152 65.487145
F 28.962947 12.862883 65.487144
F 37.874620 5.145151 65.487144
F 37.874620 12.862882 65.487143
F 46.786302 5.145150 65.487144
F 46.786302 12.862881 65.487143
F 28.962959 5.145151 68.215774
F 28.962959 12.862882 68.215775
F 37.874633 5.145151 68.215774
F 37.874633 12.862882 68.215775
F 46.786314 5.145150 68.215775
F 46.786314 12.862882 68.215775
F 28.962949 7.717728 71.853948
F 28.962949 15.435460 71.853949
F 42.330462 0.000001 86.406647
F 37.874622 7.717729 71.853949
F 37.874622 15.435461 71.853950
F 42.330462 15.435461 86.406648
F 46.786303 7.717730 71.853950
F 46.786303 15.435461 71.853951
F 46.786303 0.000001 71.853950
F 31.190880 1.286287 68.215774
F 31.190880 9.004015 68.215774
F 31.190880 16.721749 68.215775
F 40.102555 1.286286 68.215774
F 40.102555 9.004015 68.215774
F 40.102555 16.721749 68.215775
F 49.014235 1.286286 68.215774
F 49.014235 9.004015 68.215774
F 49.014235 16.721749 68.215775
F 31.190865 3.858864 71.853948
F 31.190865 11.576593 71.853949
F 40.102540 3.858865 71.853949
F 40.102540 11.576594 71.853950
F 49.014222 3.858864 71.853949
F 49.014222 11.576593 71.853949
F 31.190877 3.858864 69.125319
F 31.190877 11.576593 69.125319
F 40.102553 3.858865 69.125318
F 40.102553 11.576594 69.125318
F 49.014233 3.858864 69.125319
F 49.014233 11.576593 69.125319
F 31.190867 1.286287 65.487144
F 31.190867 9.004016 65.487144
F 31.190867 16.721750 65.487144
F 40.102542 1.286286 65.487144
F 40.102542 9.004014 65.487144
F 40.102542 16.721749 65.487143
F 49.014224 1.286286 65.487144
F 49.014224 9.004014 65.487144
F 49.014224 16.721749 65.487143
F 33.418798 7.717729 69.125319
F 33.418798 15.435460 69.125318
F 42.330462 7.717730 86.406647
F 42.330475 7.717729 69.125318
F 42.330475 15.435461 69.125317
F 42.330475 0.000001 69.125318
F 51.242155 7.717729 69.125319
F 51.242155 15.435460 69.125318
F 33.418785 15.435460 86.406647
F 33.418782 5.145151 65.487145
F 33.418782 12.862883 65.487144
F 42.330461 5.145150 65.487143
F 42.330461 12.862881 65.487142
F 51.242141 5.145151 65.487145
F 51.242141 12.862882 65.487144
F 33.418795 5.145151 68.215774
F 33.418795 12.862882 68.215775
F 42.330473 5.145150 68.215775
F 42.330473 12.862882 68.215776
F 51.242153 5.145151 68.215774
F 51.242153 12.862882 68.215775
F 33.418785 7.717728 71.853948
F 33.418785 15.435460 71.853949
F 33.418785 7.717728 86.406646
F 42.330462 7.717730 71.853950
F 42.330462 15.435461 71.853951
F 42.330462 0.000001 71.853950
F 51.242143 7.717729 71.853948
F 51.242143 15.435460 71.853950
F 51.242153 12.862882 82.768472
F 26.735043 1.286287 75.492123
F 26.735043 9.004015 75.492123
F 26.735043 16.721749 75.492124
F 35.646716 1.286287 75.492123
F 35.646716 9.004015 75.492123
F 35.646716 16.721749 75.492124
F 44.558395 1.286286 75.492124
F 44.558395 9.004014 75.492124
F 44.558395 16.721749 75.492125
F 35.646701 3.858864 79.130297
F 35.646701 11.576593 79.130297
F 44.558381 3.858865 79.130298
F 44.558381 11.576594 79.130298
F 26.735041 3.858864 76.401667
F 26.735041 11.576593 76.401667
F 35.646714 3.858864 76.401667
F 35.646714 11.576593 76.401667
F 44.558393 3.858865 76.401666
F 44.558393 11.576594 76.401666
F 26.735031 1.286287 72.763493
F 26.735031 9.004015 72.763493
F 26.735031 16.721750 72.763492
F 35.646703 1.286287 72.763493
F 35.646703 9.004015 72.763493
F 35.646703 16.721749 72.763492
F 44.558383 1.286286 72.763492
F 44.558383 9.004014 72.763492
F 44.558383 16.721748 72.763491
F 28.962961 7.717729 76.401667
F 28.962961 15.435461 76.401666
F 51.242153 5.145151 82.768471
F 37.874635 7.717729 76.401667
F 37.874635 15.435460 76.401666
F 42.330473 12.862882 82.768473
F 46.786315 7.717729 76.401667
F 46.786315 15.435461 76.401665
F 46.786315 0.000001 76.401666
F 28.962947 5.145152 72.763494
F 28.962947 12.862883 72.763493
F 37.874620 5.145151 72.763493
F 37.874620 12.862882 72.763492
F 46.786302 5.145150 72.763492
F 46.786302 12.862881 72.763492
F 28.962959 5.145151 75.492123
F 28.962959 12.862882 75.492124
F 37.874633 5.145151 75.492123
F 37.874633 12.862882 75.492124
F 46.786314 5.145150 75.492124
F 46.786314 12.862882 75.492124
F 28.962949 7.717728 79.130297
F 28.962949 15.435460 79.130298
F 42.330473 5.145150 82.768472
F 37.874622 7.717729 79.130297
F 37.874622 15.435461 79.130298
F 33.418795 12.862882 82.768472
F 46.786303 7.717730 79.130298
F 46.786303 15.435461 79.130299
F 46.786303 0.000001 79.130298
F 31.190880 1.286287 75.492123
F 31.190880 9.004015 75.492123
F 31.190880 16.721749 75.492124
F 40.102555 1.286286 75.492123
F 40.102555 9.004015 75.492123
F 40.102555 16.721749 75.492124
F 49.014235 1.286286 75.492123
F 49.014235 9.004015 75.492123
F 49.014235 16.721749 75.492124
F 31.190865 3.858864 79.130297
F 31.190865 11.576593 79.130297
F 40.102540 3.858865 79.130298
F 40.102540 11.576594 79.130298
F 49.014222 3.858864 79.130297
F 49.014222 11.576593 79.130297
F 31.190877 3.858864 76.401667
F 31.190877 11.576593 76.401667
F 40.102553 3.858865 76.401667
F 40.102553 11.576594 76.401666
F 49.014233 3.858864 76.401667
F 49.014233 11.576593 76.401667
F 31.190867 1.286287 72.763493
F 31.190867 9.004016 72.763493
F 31.190867 16.721750 72.763492
F 40.102542 1.286286 72.763493
F 40.102542 9.004014 72.763493
F 40.102542 16.721749 72.763492
F 49.014224 1.286286 72.763493
F 49.014224 9.004014 72.763493
F 49.014224 16.721749 72.763492
F 33.418798 7.717729 76.401667
F 33.418798 15.435460 76.401666
F 33.418795 5.145151 82.768471
F 42.330475 7.717729 76.401667
F 42.330475 15.435461 76.401666
F 42.330475 0.000001 76.401666
F 51.242155 7.717729 76.401667
F 51.242155 15.435460 76.401666
F 51.242141 12.862882 80.039841
F 33.418782 5.145151 72.763494
F 33.418782 12.862883 72.763493
F 42.330461 5.145150 72.763492
F 42.330461 12.862881 72.763491
F 51.242141 5.145151 72.763493
F 51.242141 12.862882 72.763492
F 33.418795 5.145151 75.492123
F 33.418795 12.862882 75.492124
F 42.330473 5.145150 75.492124
F 42.330473 12.862882 75.492125
F 51.242153 5.145151 75.492123
F 51.242153 12.862882 75.492124
F 33.418785 7.717728 79.130297
F 33.418785 15.435460 79.130298
F 51.242141 5.145151 80.039842
F 42.330462 7.717730 79.130298
F 42.330462 15.435461 79.130299
F 42.330462 0.000001 79.130298
F 51.242143 7.717729 79.130297
F 51.242143 15.435460 79.130298
F 42.330461 12.862881 80.039840
F 26.735043 1.286287 82.768471
F 26.735043 9.004015 82.768471
F 26.735043 16.721749 82.768472
F 35.646716 1.286287 82.768471
F 35.646716 9.004015 82.768471
F 35.646716 16.721749 82.768472
F 44.558395 1.286286 82.768472
F 44.558395 9.004014 82.768472
F 44.558395 16.721749 82.768473
F 35.646701 3.858864 86.406646
F 35.646701 11.576593 86.406646
F 44.558381 3.858865 86.406647
F 44.558381 11.576594 86.406648
F 26.735041 3.858864 83.678017
F 26.735041 11.576593 83.678017
F 35.646714 3.858864 83.678017
F 35.646714 11.576593 83.678016
F 44.558393 3.858865 83.678016
F 44.558393 11.576594 83.678015
F 26.735031 1.286287 80.039842
F 26.735031 9.004015 80.039842
F 26.735031 16.721750 80.039841
F 35.646703 1.286287 80.039842
F 35.646703 9.004015 80.039842
F 35.646703 16.721749 80.039841
F 44.558383 1.286286 80.039840
F 44.558383 9.004014 80.039841
F 44.558383 16.721748 80.039840
F 28.962961 7.717729 83.678017
F 28.962961 15.435461 83.678016
F 42.330461 5.145150 80.039841
F 37.874635 7.717729 83.678017
F 37.874635 15.435460 83.678016
F 33.418782 12.862883 80.039841
F 46.786315 7.717729 83.678016
F 46.786315 15.435461 83.678015
F 46.786315 0.000001 83.678016
F 28.962947 5.145152 80.039842
F 28.962947 12.862883 80.039841
F 37.874620 5.145151 80.039842
F 37.874620 12.862882 80.039841
F 46.786302 5.145150 80.039841
F 46.786302 12.862881 80.039840
F 28.962959 5.145151 82.768471
F 28.962959 12.862882 82.768472
F 37.874633 5.145151 82.768471
F 37.874633 12.862882 82.768472
F 46.786314 5.145150 82.768472
F 46.786314 12.862882 82.768473
F 28.962949 7.717728 86.406646
F 28.962949 15.435460 86.406647
F 33.418782 5.145151 80.039842
F 37.874622 7.717729 86.406646
F 37.874622 15.435461 86.406647
F 51.242155 15.435460 83.678016
F 46.786303 7.717730 86.406647
F 46.786303 15.435461 86.406648
F 46.786303 0.000001 86.406647
F 31.190880 1.286287 82.768471
F 31.190880 9.004015 82.768471
F 31.190880 16.721749 82.768472
F 40.102555 1.286286 82.768472
F 40.102555 9.004015 82.768472
F 40.102555 16.721749 82.768473
F 49.014235 1.286286 82.768472
F 49.014235 9.004015 82.768472
F 49.014235 16.721749 82.768473
F 31.190865 3.858864 86.406646
F 31.190865 11.576593 86.406646
F 40.102540 3.858865 86.406647
F 40.102540 11.576594 86.406647
F 49.014222 3.858864 86.406647
F 49.014222 11.576593 86.406647
F 31.190877 3.858864 83.678017
F 31.190877 11.576593 83.678017
F 40.102553 3.858865 83.678016
F 40.102553 11.576594 83.678016
F 49.014233 3.858864 83.678016
F 49.014233 11.576593 83.678016
F 31.190867 1.286287 80.039842
F 31.190867 9.004016 80.039842
F 31.190867 16.721750 80.039841
F 40.102542 1.286286 80.039841
F 40.102542 9.004014 80.039841
F 40.102542 16.721749 80.039840
F 49.014224 1.286286 80.039841
F 49.014224 9.004014 80.039841
F 49.014224 16.721749 80.039840
F 33.418798 7.717729 83.678017
F 33.418798 15.435460 83.678016
F 51.242155 7.717729 83.678017
F 42.330475 7.717729 83.678016
F 42.330475 15.435461 83.678015
F 42.330475 0.000001 83.678016
F 26.735043 1.286287 90.044821
F 26.735043 9.004015 90.044821
F 26.735043 16.721749 90.044822
F 35.646716 1.286287 90.044821
F 35.646716 9.004015 90.044821
F 35.646716 16.721749 90.044822
F 44.558395 1.286286 90.044822
F 44.558395 9.004014 90.044822
F 44.558395 16.721749 90.044823
F 35.646701 3.858864 93.682996
F 35.646701 11.576593 93.682996
F 44.558381 3.858865 93.682997
F 44.558381 11.576594 93.682997
F 26.735041 3.858864 90.954366
F 26.735041 11.576593 90.954366
F 35.646714 3.858864 90.954366
F 35.646714 11.576593 90.954366
F 44.558393 3.858865 90.954365
F 44.558393 11.576594 90.954365
F 26.735031 1.286287 87.316192
F 26.735031 9.004015 87.316192
F 26.735031 16.721750 87.316191
F 35.646703 1.286287 87.316192
F 35.646703 9.004015 87.316192
F 35.646703 16.721749 87.316191
F 44.558383 1.286286 87.316190
F 44.558383 9.004014 87.316191
F 44.558383 16.721748 87.316190
F 28.962961 7.717729 90.954366
F 28.962961 15.435461 90.954365
F 51.242143 15.435460 108.235694
F 37.874635 7.717729 90.954366
F 37.874635 15.435460 90.954365
F 51.242143 7.717729 108.235693
F 46.786315 7.717729 90.954366
F 46.786315 15.435461 90.954365
F 46.786315 0.000001 90.954366
F 28.962947 5.145152 87.316192
F 28.962947 12.862883 87.316191
F 37.874620 5.145151 87.316192
F 37.874620 12.862882 87.316191
F 46.786302 5.145150 87.316191
F 46.786302 12.862881 87.316190
F 28.962959 5.145151 90.044821
F 28.962959 12.862882 90.044822
F 37.874633 5.145151 90.044821
F 37.874633 12.862882 90.044822
F 46.786314 5.145150 90.044822
F 46.786314 12.862882 90.044823
F 28.962949 7.717728 93.682996
F 28.962949 15.435460 93.682997
F 42.330462 0.000001 108.235695
F 37.874622 7.717729 93.682996
F 37.874622 15.435461 93.682997
F 42.330462 15.435461 108.235695
F 46.786303 7.717730 93.682997
F 46.786303 15.435461 93.682998
F 46.786303 0.000001 93.682997
F 31.190880 1.286287 90.044821
F 31.190880 9.004015 90.044821
F 31.190880 16.721749 90.044822
F 40.102555 1.286286 90.044822
F 40.102555 9.004015 90.044822
F 40.102555 16.721749 90.044823
F 49.014235 1.286286 90.044822
F 49.014235 9.004015 90.044822
F 49.014235 16.721749 90.044823
F 31.190865 3.858864 93.682996
F 31.190865 11.576593 93.682996
F 40.102540 3.858865 93.682997
F 40.102540 11.576594 93.682997
F 49.014222 3.858864 93.682996
F 49.014222 11.576593 93.682997
F 31.190877 3.858864 90.954366
F 31.190877 11.576593 90.954366
F 40.102553 3.858865 90.954366
F 40.102553 11.576594 90.954366
F 49.014233 3.858864 90.954366
F 49.014233 11.576593 90.954366
F 31.190867 1.286287 87.316192
F 31.190867 9.004016 87.316192
F 31.190867 16.721750 87.316191
F 40.102542 1.286286 87.316191
F 40.102542 9.004014 87.316191
F 40.102542 16.721749 87.316190
F 49.014224 1.286286 87.316191
F 49.014224 9.004014 87.316191
F 49.014224 16.721749 87.316190
F 33.418798 7.717729 90.954367
F 33.418798 15.435460 90.954365
F 42.330462 7.717730 108.235694
F 42.330475 7.717729 90.954366
F 42.330475 15.435461 90.954365
F 42.330475 0.000001 90.954366
F 51.242155 7.717729 90.954366
F 51.242155 15.435460 90.954365
F 33.418785 15.435460 108.235694
F 33.418782 5.145151 87.316192
F 33.418782 12.862883 87.316191
F 42.330461 5.145150 87.316191
F 42.330461 12.862881 87.316190
F 51.242141 5.145151 87.316192
F 51.242141 12.862882 87.316191
F 33.418795 5.145151 90.044821
F 33.418795 12.862882 90.044822
F 42.330473 5.145150 90.044822
F 42.330473 12.862882 90.044823
F 51.242153 5.145151 90.044821
F 51.242153 12.862882 90.044822
F 33.418785 7.717728 93.682996
F 33.418785 15.435460 93.682997
F 33.418785 7.717728 108.235693
F 42.330462 7.717730 93.682997
F 42.330462 15.435461 93.682998
F 42.330462 0.000001 93.682997
F 51.242143 7.717729 93.682996
F 51.242143 15.435460 93.682997
F 51.242153 12.862882 104.597519
F 26.735043 1.286287 97.321170
F 26.735043 9.004015 97.321170
F 26.735043 16.721749 97.321171
F 35.646716 1.286287 97.321170
F 35.646716 9.004015 97.321170
F 35.646716 16.721749 97.321171
F 44.558395 1.286286 97.321171
F 44.558395 9.004014 97.321171
F 44.558395 16.721749 97.321172
F 35.646701 3.858864 100.959344
F 35.646701 11.576593 100.959345
F 44.558381 3.858865 100.959346
F 44.558381 11.576594 100.959346
F 26.735041 3.858864 98.230715
F 26.735041 11.576593 98.230715
F 35.646714 3.858864 98.230715
F 35.646714 11.576593 98.230714
F 44.558393 3.858865 98.230714
F 44.558393 11.576594 98.230713
F 26.735031 1.286287 94.592541
F 26.735031 9.004015 94.592541
F 26.735031 16.721750 94.592540
F 35.646703 1.286287 94.592541
F 35.646703 9.004015 94.592541
F 35.646703 16.721749 94.592540
F 44.558383 1.286286 94.592539
F 44.558383 9.004014 94.592539
F 44.558383 16.721748 94.592539
F 28.962961 7.717729 98.230715
F 28.962961 15.435461 98.230714
F 51.242153 5.145151 104.597518
F 37.874635 7.717729 98.230715
F 37.874635 15.435460 98.230714
F 42.330473 12.862882 104.597520
F 46.786315 7.717729 98.230714
F 46.786315 15.435461 98.230713
F 46.786315 0.000001 98.230714
F 28.962947 5.145152 94.592541
F 28.962947 12.862883 94.592540
F 37.874620 5.145151 94.592540
F 37.874620 12.862882 94.592539
F 46.786302 5.145150 94.592540
F 46.786302 12.862881 94.592539
F 28.962959 5.145151 97.321170
F 28.962959 12.862882 97.321171
F 37.874633 5.145151 97.321170
F 37.874633 12.862882 97.321171
F 46.786314 5.145150 97.321171
F 46.786314 12.862882 97.321172
F 28.962949 7.717728 100.959344
F 28.962949 15.435460 100.959345
F 42.330473 5.145150 104.597520
F 37.874622 7.717729 100.959344
F 37.874622 15.435461 100.959345
F 33.418795 12.862882 104.597519
F 46.786303 7.717730 100.959345
F 46.786303 15.435461 100.959346
F 46.786303 0.000001 100.959345
F 31.190880 1.286287 97.321170
F 31.190880 9.004015 97.321170
F 31.190880 16.721749 97.321171
F 40.102555 1.286286 97.321171
F 40.102555 9.004015 97.321171
F 40.102555 16.721749 97.321172
F 49.014235 1.286286 97.321171
F 49.014235 9.004015 97.321171
F 49.014235 16.721749 97.321172
F 31.190865 3.858864 100.959344
F 31.190865 11.576593 100.959344
F 40.102540 3.858865 100.959345
F 40.102540 11.576594 100.959345
F 49.014222 3.858864 100.959345
F 49.014222 11.576593 100.959345
F 31.190877 3.858864 98.230715
F 31.190877 11.576593 98.230715
F 40.102553 3.858865 98.230714
F 40.102553 11.576594 98.230714
F 49.014233 3.858864 98.230714
F 49.014233 11.576593 98.230714
F 31.190867 1.286287 94.592541
F 31.190867 9.004016 94.592541
F 31.190867 16.721750 94.592540
F 40.102542 1.286286 94.592540
F 40.102542 9.004014 94.592540
F 40.102542 16.721749 94.592539
F 49.014224 1.286286 94.592540
F 49.014224 9.004014 94.592540
F 49.014224 16.721749 94.592539
F 33.418798 7.717729 98.230715
F 33.418798 15.435460 98.230714
F 33.418795 5.145151 104.597519
F 42.330475 7.717729 98.230714
F 42.330475 15.435461 98.230713
F 42.330475 0.000001 98.230714
F 51.242155 7.717729 98.230715
F 51.242155 15.435460 98.230714
F 51.242141 12.862882 101.868888
F 33.418782 5.145151 94.592541
F 33.418782 12.862883 94.592540
F 42.330461 5.145150 94.592540
F 42.330461 12.862881 94.592539
F 51.242141 5.145151 94.592541
F 51.242141 12.862882 94.592540
F 33.418795 5.145151 97.321170
F 33.418795 12.862882 97.321171
F 42.330473 5.145150 97.321171
F 42.330473 12.862882 97.321172
F 51.242153 5.145151 97.321170
F 51.242153 12.862882 97.321171
F 33.418785 7.717728 100.959344
F 33.418785 15.435460 100.959345
F 51.242141 5.145151 101.868889
F 42.330462 7.717730 100.959345
F 42.330462 15.435461 100.959346
F 42.330462 0.000001 100.959345
F 51.242143 7.717729 100.959344
F 51.242143 15.435460 100.959345
F 42.330461 12.862881 101.868887
F 26.735043 1.286287 104.597519
F 26.735043 9.004015 104.597519
F 26.735043 16.721749 104.597519
F 35.646716 1.286287 104.597519
F 35.646716 9.004015 104.597519
F 35.646716 16.721749 104.597520
F 44.558395 1.286286 104.597520
F 44.558395 9.004014 104.597520
F 44.558395 16.721749 104.597521
F 35.646701 3.858864 108.235694
F 35.646701 11.576593 108.235694
F 44.558381 3.858865 108.235695
F 44.558381 11.576594 108.235695
F 26.735041 3.858864 105.507064
F 26.735041 11.576593 105.507064
F 35.646714 3.858864 105.507064
F 35.646714 11.576593 105.507064
F 44.558393 3.858865 105.507063
F 44.558393 11.576594 105.507063
F 26.735031 1.286287 101.868889
F 26.735031 9.004015 101.868889
F 26.735031 16.721750 101.868888
F 35.646703 1.286287 101.868889
F 35.646703 9.004015 101.868889
F 35.646703 16.721749 101.868888
F 44.558383 1.286286 101.868888
F 44.558383 9.004014 101.868888
F 44.558383 16.721748 101.868887
F 28.962961 7.717729 105.507064
F 28.962961 15.435461 105.507063
F 42.330461 5.145150 101.868888
F 37.874635 7.717729 105.507064
F 37.874635 15.435460 105.507063
F 33.418782 12.862883 101.868889
F 46.786315 7.717729 105.507063
F 46.786315 15.435461 105.507062
F 46.786315 0.000001 105.507063
F 28.962947 5.145152 101.868889
F 28.962947 12.862883 101.868889
F 37.874620 5.145151 101.868889
F 37.874620 12.862882 101.868888
F 46.786302 5.145150 101.868888
F 46.786302 12.862881 101.868887
F 28.962959 5.145151 104.597518
F 28.962959 12.862882 104.597519
F 37.874633 5.145151 104.597519
F 37.874633 12.862882 104.597520
F 46.786314 5.145150 104.597519
F 46.786314 12.862882 104.597520
F 28.962949 7.717728 108.235693
F 28.962949 15.435460 108.235694
F 33.418782 5.145151 101.868889
F 37.874622 7.717729 108.235694
F 37.874622 15.435461 108.235695
F 51.242155 15.435460 105.507063
F 46.786303 7.717730 108.235694
F 46.786303 15.435461 108.235696
F 46.786303 0.000001 108.235695
F 31.190880 1.286287 104.597519
F 31.190880 9.004015 104.597519
F 31.190880 16.721749 104.597520
F 40.102555 1.286286 104.597519
F 40.102555 9.004015 104.597519
F 40.102555 16.721749 104.597520
F 49.014235 1.286286 104.597519
F 49.014235 9.004015 104.597519
F 49.014235 16.721749 104.597520
F 31.190865 3.858864 108.235693
F 31.190865 11.576593 108.235694
F 40.102540 3.858865 108.235694
F 40.102540 11.576594 108.235695
F 49.014222 3.858864 108.235694
F 49.014222 11.576593 108.235694
F 31.190877 3.858864 105.507064
F 31.190877 11.576593 105.507064
F 40.102553 3.858865 105.507063
F 40.102553 11.576594 105.507063
F 49.014233 3.858864 105.507064
F 49.014233 11.576593 105.507064
F 31.190867 1.286287 101.868889
F 31.190867 9.004016 101.868889
F 31.190867 16.721750 101.868888
F 40.102542 1.286286 101.868888
F 40.102542 9.004014 101.868889
F 40.102542 16.721749 101.868888
F 49.014224 1.286286 101.868889
F 49.014224 9.004014 101.868889
F 49.014224 16.721749 101.868888
F 33.418798 7.717729 105.507064
F 33.418798 15.435460 105.507063
F 51.242155 7.717729 105.507064
F 42.330475 7.717729 105.507063
F 42.330475 15.435461 105.507062
F 42.330475 0.000001 105.507063
F 26.735043 1.286287 111.873869
F 26.735043 9.004015 111.873869
F 26.735043 16.721749 111.873869
F 35.646716 1.286287 111.873869
F 35.646716 9.004015 111.873869
F 35.646716 16.721749 111.873870
F 44.558395 1.286286 111.873870
F 44.558395 9.004014 111.873870
F 44.558395 16.721749 111.873871
F 35.646701 3.858864 115.512044
F 35.646701 11.576593 115.512044
F 44.558381 3.858865 115.512045
F 44.558381 11.576594 115.512045
F 26.735041 3.858864 112.783414
F 26.735041 11.576593 112.783414
F 35.646714 3.858864 112.783414
F 35.646714 11.576593 112.783414
F 44.558393 3.858865 112.783413
F 44.558393 11.576594 112.783413
F 26.735031 1.286287 109.145239
F 26.735031 9.004015 109.145239
F 26.735031 16.721750 109.145238
F 35.646703 1.286287 109.145239
F 35.646703 9.004015 109.145239
F 35.646703 16.721749 109.145238
F 44.558383 1.286286 109.145238
F 44.558383 9.004014 109.145238
F 44.558383 16.721748 109.145237
F 28.962961 7.717729 112.783414
F 28.962961 15.435461 112.783413
F 51.242143 15.435460 130.064742
F 37.874635 7.717729 112.783414
F 37.874635 15.435460 112.783413
F 51.242143 7.717729 130.064741
F 46.786315 7.717729 112.783413
F 46.786315 15.435461 112.783412
F 46.786315 0.000001 112.783413
F 28.962947 5.145152 109.145239
F 28.962947 12.862883 109.145239
F 37.874620 5.145151 109.145239
F 37.874620 12.862882 109.145238
F 46.786302 5.145150 109.145238
F 46.786302 12.862881 109.145238
F 28.962959 5.145151 111.873868
F 28.962959 12.862882 111.873869
F 37.874633 5.145151 111.873869
F 37.874633 12.862882 111.873870
F 46.786314 5.145150 111.873869
F 46.786314 12.862882 111.873870
F 28.962949 7.717728 115.512043
F 28.962949 15.435460 115.512044
F 42.330462 0.000001 130.064742
F 37.874622 7.717729 115.512044
F 37.874622 15.435461 115.512045
F 42.330462 15.435461 130.064743
F 46.786303 7.717730 115.512044
F 46.786303 15.435461 115.512045
F 46.786303 0.000001 115.512044
F 31.190880 1.286287 111.873869
F 31.190880 9.004015 111.873869
F 31.190880 16.721749 111.873870
F 40.102555 1.286286 111.873869
F 40.102555 9.004015 111.873869
F 40.102555 16.721749 111.873870
F 49.014235 1.286286 111.873869
F 49.014235 9.004015 111.873869
F 49.014235 16.721749 111.873870
F 31.190865 3.858864 115.512043
F 31.190865 11.576593 115.512043
F 40.102540 3.858865 115.512044
F 40.102540 11.576594 115.512044
F 49.014222 3.858864 115.512044
F 49.014222 11.576593 115.512044
F 31.190877 3.858864 112.783414
F 31.190877 11.576593 112.783414
F 40.102553 3.858865 112.783413
F 40.102553 11.576594 112.783413
F 49.014233 3.858864 112.783414
F 49.014233 11.576593 112.783413
F 31.190867 1.286287 109.145239
F 31.190867 9.004016 109.145239
F 31.190867 16.721750 109.145238
F 40.102542 1.286286 109.145238
F 40.102542 9.004014 109.145239
F 40.102542 16.721749 109.145238
F 49.014224 1.286286 109.145239
F 49.014224 9.004014 109.145239
F 49.014224 16.721749 109.145238
F 33.418798 7.717729 112.783414
F 33.418798 15.435460 112.783413
F 42.330462 7.717730 130.064742
F 42.330475 7.717729 112.783413
F 42.330475 15.435461 112.783412
F 42.330475 0.000001 112.783413
F 51.242155 7.717729 112.783414
F 51.242155 15.435460 112.783413
F 33.418785 15.435460 130.064742
F 33.418782 5.145151 109.145239
F 33.418782 12.862883 109.145239
F 42.330461 5.145150 109.145238
F 42.330461 12.862881 109.145237
F 51.242141 5.145151 109.145239
F 51.242141 12.862882 109.145238
F 33.418795 5.145151 111.873868
F 33.418795 12.862882 111.873869
F 42.330473 5.145150 111.873870
F 42.330473 12.862882 111.873870
F 51.242153 5.145151 111.873868
F 51.242153 12.862882 111.873869
F 33.418785 7.717728 115.512043
F 33.418785 15.435460 115.512044
F 33.418785 7.717728 130.064741
F 42.330462 7.717730 115.512044
F 42.330462 15.435461 115.512045
F 42.330462 0.000001 115.512044
F 51.242143 7.717729 115.512043
F 51.242143 15.435460 115.512044
F 51.242153 12.862882 126.426567
F 26.735043 1.286287 119.150218
F 26.735043 9.004015 119.150218
F 26.735043 16.721749 119.150218
F 35.646716 1.286287 119.150218
F 35.646716 9.004015 119.150218
F 35.646716 16.721749 119.150219
F 44.558395 1.286286 119.150219
F 44.558395 9.004014 119.150219
F 44.558395 16.721749 119.150220
F 35.646701 3.858864 122.788392
F 35.646701 11.576593 122.788392
F 44.558381 3.858865 122.788393
F 44.558381 11.576594 122.788393
F 26.735041 3.858864 120.059762
F 26.735041 11.576593 120.059762
F 35.646714 3.858864 120.059762
F 35.646714 11.576593 120.059762
F 44.558393 3.858865 120.059761
F 44.558393 11.576594 120.059761
F 26.735031 1.286287 116.421588
F 26.735031 9.004015 116.421588
F 26.735031 16.721750 116.421587
F 35.646703 1.286287 116.421588
F 35.646703 9.004015 116.421588
F 35.646703 16.721749 116.421587
F 44.558383 1.286286 116.421587
F 44.558383 9.004014 116.421587
F 44.558383 16.721748 116.421586
F 28.962961 7.717729 120.059762
F 28.962961 15.435461 120.059761
F 51.242153 5.145151 126.426566
F 37.874635 7.717729 120.059762
F 37.874635 15.435460 120.059761
F 42.330473 12.862882 126.426568
F 46.786315 7.717729 120.059761
F 46.786315 15.435461 120.059760
F 46.786315 0.000001 120.059761
F 28.962947 5.145152 116.421588
F 28.962947 12.862883 116.421587
F 37.874620 5.145151 116.421588
F 37.874620 12.862882 116.421587
F 46.786302 5.145150 116.421587
F 46.786302 12.862881 116.421586
F 28.962959 5.145151 119.150217
F 28.962959 12.862882 119.150218
F 37.874633 5.145151 119.150218
F 37.874633 12.862882 119.150219
F 46.786314 5.145150 119.150218
F 46.786314 12.862882 119.150219
F 28.962949 7.717728 122.788391
F 28.962949 15.435460 122.788392
F 42.330473 5.145150 126.426567
F 37.874622 7.717729 122.788392
F 37.874622 15.435461 122.788393
F 33.418795 12.862882 126.426567
F 46.786303 7.717730 122.788393
F 46.786303 15.435461 122.788394
F 46.786303 0.000001 122.788393
F 31.190880 1.286287 119.150218
F 31.190880 9.004015 119.150218
F 31.190880 16.721749 119.150219
F 40.102555 1.286286 119.150218
F 40.102555 9.004015 119.150218
F 40.102555 16.721749 119.150219
F 49.014235 1.286286 119.150218
F 49.014235 9.004015 119.150218
F 49.014235 16.721749 119.150219
F 31.190865 3.858864 122.788391
F 31.190865 11.576593 122.788392
F 40.102540 3.858865 122.788392
F 40.102540 11.576594 122.788393
F 49.014222 3.858864 122.788392
F 49.014222 11.576593 122.788392
F 31.190877 3.858864 120.059762
F 31.190877 11.576593 120.059762
F 40.102553 3.858865 120.059761
F 40.102553 11.576594 120.059761
F 49.014233 3.858864 120.059762
F 49.014233 11.576593 120.059762
F 31.190867 1.286287 116.421588
F 31.190867 9.004016 116.421588
F 31.190867 16.721750 116.421587
F 40.102542 1.286286 116.421587
F 40.102542 9.004014 116.421587
F 40.102542 16.721749 116.421587
F 49.014224 1.286286 116.421587
F 49.014224 9.004014 116.421588
F 49.014224 16.721749 116.421587
F 33.418798 7.717729 120.059762
F 33.418798 15.435460 120.059761
F 33.418795 5.145151 126.426566
F 42.330475 7.717729 120.059761
F 42.330475 15.435461 120.059760
F 42.330475 0.000001 120.059761
F 51.242155 7.717729 120.059762
F 51.242155 15.435460 120.059761
F 51.242141 12.862882 123.697936
F 33.418782 5.145151 116.421588
F 33.418782 12.862883 116.421587
F 42.330461 5.145150 116.421587
F 42.330461 12.862881 116.421586
F 51.242141 5.145151 116.421588
F 51.242141 12.862882 116.421587
F 33.418795 5.145151 119.150217
F 33.418795 12.862882 119.150218
F 42.330473 5.145150 119.150219
F 42.330473 12.862882 119.150219
F 51.242153 5.145151 119.150217
F 51.242153 12.862882 119.150218
F 33.418785 7.717728 122.788392
F 33.418785 15.435460 122.788393
F 51.242141 5.145151 123.697937
F 42.330462 7.717730 122.788393
F 42.330462 15.435461 122.788394
F 42.330462 0.000001 122.788393
F 51.242143 7.717729 122.788392
F 51.242143 15.435460 122.788393
F 42.330461 12.862881 123.697935
F 26.735043 1.286287 126.426566
F 26.735043 9.004015 126.426566
F 26.735043 16.721749 126.426567
F 35.646716 1.286287 126.426566
F 35.646716 9.004015 126.426566
F 35.646716 16.721749 126.426567
F 44.558395 1.286286 126.426567
F 44.558395 9.004014 126.426567
F 44.558395 16.721749 126.426568
F 35.646701 3.858864 130.064741
F 35.646701 11.576593 130.064741
F 44.558381 3.858865 130.064742
F 44.558381 11.576594 130.064742
F 26.735041 3.858864 127.336112
F 26.735041 11.576593 127.336111
F 35.646714 3.858864 127.336111
F 35.646714 11.576593 127.336111
F 44.558393 3.858865 127.336110
F 44.558393 11.576594 127.336110
F 26.735031 1.286287 123.697937
F 26.735031 9.004015 123.697937
F 26.735031 16.721750 123.697936
F 35.646703 1.286287 123.697936
F 35.646703 9.004015 123.697937
F 35.646703 16.721749 123.697936
F 44.558383 1.286286 123.697935
F 44.558383 9.004014 123.697935
F 44.558383 16.721748 123.697934
F 28.962961 7.717729 127.336112
F 28.962961 15.435461 127.336111
F 42.330461 5.145150 123.697935
F 37.874635 7.717729 127.336111
F 37.874635 15.435460 127.336110
F 33.418782 12.862883 123.697936
F 46.786315 7.717729 127.336111
F 46.786315 15.435461 127.336110
F 46.786315 0.000001 127.336111
F 28.962947 5.145152 123.697937
F 28.962947 12.862883 123.697936
F 37.874620 5.145151 123.697936
F 37.874620 12.862882 123.697935
F 46.786302 5.145150 123.697936
F 46.786302 12.862881 123.697935
F 28.962959 5.145151 126.426566
F 28.962959 12.862882 126.426567
F 37.874633 5.145151 126.426566
F 37.874633 12.862882 126.426567
F 46.786314 5.145150 126.426567
F 46.786314 12.862882 126.426568
F 28.962949 7.717728 130.064741
F 28.962949 15.435460 130.064742
F 33.418782 5.145151 123.697937
F 37.874622 7.717729 130.064741
F 37.874622 15.435461 130.064742
F 51.242155 15.435460 127.336110
F 46.786303 7.717730 130.064742
F 46.786303 15.435461 130.064743
F 46.786303 0.000001 130.064742
F 31.190880 1.286287 126.426566
F 31.190880 9.004015 126.426566
F 31.190880 16.721749 126.426567
F 40.102555 1.286286 126.426567
F 40.102555 9.004015 126.426567
F 40.102555 16.721749 126.426567
F 49.014235 1.286286 126.426567
F 49.014235 9.004015 126.426567
F 49.014235 16.721749 126.426567
F 31.190865 3.858864 130.064741
F 31.190865 11.576593 130.064741
F 40.102540 3.858865 130.064742
F 40.102540 11.576594 130.064742
F 49.014222 3.858864 130.064741
F 49.014222 11.576593 130.064742
F 31.190877 3.858864 127.336111
F 31.190877 11.576593 127.336111
F 40.102553 3.858865 127.336111
F 40.102553 11.576594 127.336111
F 49.014233 3.858864 127.336111
F 49.014233 11.576593 127.336111
F 31.190867 1.286287 123.697937
F 31.190867 9.004016 123.697937
F 31.190867 16.721750 123.697936
F 40.102542 1.286286 123.697936
F 40.102542 9.004014 123.697936
F 40.102542 16.721749 123.697935
F 49.014224 1.286286 123.697936
F 49.014224 9.004014 123.697936
F 49.014224 16.721749 123.697935
F 33.418798 7.717729 127.336112
F 33.418798 15.435460 127.336111
F 51.242155 7.717729 127.336112
F 42.330475 7.717729 127.336111
F 42.330475 15.435461 127.336110
F 42.330475 0.000001 127.336111
F 26.735043 24.439481 2.728632
F 26.735043 32.157210 2.728632
F 35.646716 24.439481 2.728632
F 35.646716 32.157210 2.728632
F 44.558395 24.439480 2.728633
F 44.558395 32.157209 2.728633
F 35.646701 27.012059 6.366807
F 35.646701 34.729787 6.366807
F 35.646701 19.294327 6.366807
F 44.558381 27.012060 6.366808
F 44.558381 34.729788 6.366808
F 44.558381 19.294329 6.366808
F 26.735041 27.012059 3.638177
F 26.735041 34.729787 3.638177
F 26.735041 19.294328 3.638176
F 35.646714 27.012059 3.638177
F 35.646714 34.729787 3.638177
F 35.646714 19.294328 3.638176
F 44.558393 27.012059 3.638176
F 44.558393 34.729787 3.638176
F 44.558393 19.294328 3.638175
F 26.735031 24.439482 0.000002
F 26.735031 32.157210 0.000002
F 35.646703 24.439481 0.000002
F 35.646703 32.157210 0.000002
F 44.558383 24.439480 0.000001
F 44.558383 32.157208 0.000001
F 28.962961 30.870922 3.638177
F 28.962961 23.153194 3.638177
F 37.874635 30.870922 3.638177
F 37.874635 23.153194 3.638177
F 46.786315 30.870923 3.638176
F 46.786315 23.153194 3.638176
F 28.962947 28.298345 0.000003
F 28.962947 20.580616 0.000002
F 37.874620 28.298344 0.000002
F 37.874620 20.580615 0.000002
F 46.786302 28.298344 0.000001
F 46.786302 20.580615 0.000001
F 28.962959 28.298345 2.728631
F 28.962959 20.580616 2.728632
F 37.874633 28.298344 2.728632
F 37.874633 20.580615 2.728632
F 46.786314 28.298344 2.728632
F 46.786314 20.580615 2.728633
F 28.962949 30.870922 6.366806
F 28.962949 23.153193 6.366806
F 37.874622 30.870922 6.366807
F 37.874622 23.153194 6.366807
F 46.786303 30.870923 6.366807
F 46.786303 23.153195 6.366807
F 31.190880 24.439481 2.728632
F 31.190880 32.157210 2.728632
F 40.102555 24.439481 2.728632
F 40.102555 32.157209 2.728632
F 49.014235 24.439481 2.728632
F 49.014235 32.157209 2.728632
F 31.190865 27.012058 6.366806
F 31.190865 34.729786 6.366806
F 31.190865 19.294327 6.366807
F 40.102540 27.012060 6.366807
F 40.102540 34.729788 6.366807
F 40.102540 19.294329 6.366808
F 49.014222 27.012059 6.366807
F 49.014222 34.729787 6.366807
F 49.014222 19.294328 6.366807
F 31.190877 27.012059 3.638177
F 31.190877 34.729787 3.638177
F 31.190877 19.294328 3.638176
F 40.102553 27.012059 3.638176
F 40.102553 34.729787 3.638176
F 40.102553 19.294328 3.638176
F 49.014233 27.012059 3.638177
F 49.014233 34.729787 3.638176
F 49.014233 19.294328 3.638176
F 31.190867 24.439482 0.000002
F 31.190867 32.157210 0.000002
F 40.102542 24.439480 0.000002
F 40.102542 32.157209 0.000002
F 49.014224 24.439481 0.000002
F 49.014224 32.157209 0.000002
F 33.418798 30.870922 3.638177
F 33.418798 23.153194 3.638177
F 42.330475 30.870923 3.638176
F 42.330475 23.153194 3.638176
F 51.242155 30.870922 3.638177
F 51.242155 23.153194 3.638177
F 33.418782 28.298345 0.000003
F 33.418782 20.580616 0.000002
F 42.330461 28.298343 0.000001
F 42.330461 20.580614 0.000001
F 51.242141 28.298345 0.000002
F 51.242141 20.580616 0.000002
F 33.418795 28.298345 2.728632
F 33.418795 20.580616 2.728632
F 42.330473 28.298344 2.728633
F 42.330473 20.580615 2.728633
F 51.242153 28.298345 2.728631
F 51.242153 20.580615 2.728632
F 33.418785 30.870922 6.366806
F 33.418785 23.153193 6.366806
F 42.330462 30.870923 6.366807
F 42.330462 23.153195 6.366807
F 51.242143 30.870922 6.366806
F 51.242143 23.153194 6.366806
F 26.735043 24.439481 10.004981
F 26.735043 32.157210 10.004981
F 35.646716 24.439481 10.004981
F 35.646716 32.157210 10.004981
F 44.558395 24.439480 10.004982
F 44.558395 32.157209 10.004982
F 35.646701 27.012059 13.643155
F 35.646701 34.729787 13.643155
F 35.646701 19.294327 13.643155
F 44.558381 27.012060 13.643156
F 44.558381 34.729788 13.643156
F 44.558381 19.294329 13.643157
F 26.735041 27.012059 10.914525
F 26.735041 34.729787 10.914525
F 26.735041 19.294328 10.914524
F 35.646714 27.012059 10.914525
F 35.646714 34.729787 10.914525
F 35.646714 19.294328 10.914524
F 44.558393 27.012059 10.914524
F 44.558393 34.729787 10.914524
F 44.558393 19.294328 10.914523
F 26.735031 24.439482 7.276351
F 26.735031 32.157210 7.276351
F 35.646703 24.439481 7.276351
F 35.646703 32.157210 7.276351
F 44.558383 24.439480 7.276350
F 44.558383 32.157208 7.276350
F 28.962961 30.870922 10.914525
F 28.962961 23.153194 10.914525
F 37.874635 30.870922 10.914525
F 37.874635 23.153194 10.914525
F 46.786315 30.870923 10.914524
F 46.786315 23.153194 10.914524
F 28.962947 28.298345 7.276351
F 28.962947 20.580616 7.276351
F 37.874620 28.298344 7.276351
F 37.874620 20.580615 7.276351
F 46.786302 28.298344 7.276350
F 46.786302 20.580615 7.276350
F 28.962959 28.298345 10.004980
F 28.962959 20.580616 10.004981
F 37.874633 28.298344 10.004981
F 37.874633 20.580615 10.004981
F 46.786314 28.298344 10.004981
F 46.786314 20.580615 10.004982
F 28.962949 30.870922 13.643154
F 28.962949 23.153193 13.643155
F 37.874622 30.870922 13.643155
F 37.874622 23.153194 13.643155
F 46.786303 30.870923 13.643156
F 46.786303 23.153195 13.643156
F 31.190880 24.439481 10.004981
F 31.190880 32.157210 10.004981
F 40.102555 24.439481 10.004981
F 40.102555 32.157209 10.004981
F 49.014235 24.439481 10.004981
F 49.014235 32.157209 10.004981
F 31.190865 27.012058 13.643155
F 31.190865 34.729786 13.643155
F 31.190865 19.294327 13.643155
F 40.102540 27.012060 13.643156
F 40.102540 34.729788 13.643156
F 40.102540 19.294329 13.643156
F 49.014222 27.012059 13.643155
F 49.014222 34.729787 13.643155
F 49.014222 19.294328 13.643156
F 31.190877 27.012059 10.914525
F 31.190877 34.729787 10.914525
F 31.190877 19.294328 10.914524
F 40.102553 27.012059 10.914524
F 40.102553 34.729787 10.914524
F 40.102553 19.294328 10.914524
F 49.014233 27.012059 10.914525
F 49.014233 34.729787 10.914525
F 49.014233 19.294328 10.914524
F 31.190867 24.439482 7.276351
F 31.190867 32.157210 7.276351
F 40.102542 24.439480 7.276350
F 40.102542 32.157209 7.276350
F 49.014224 24.439481 7.276351
F 49.014224 32.157209 7.276351
F 33.418798 30.870922 10.914525
F 33.418798 23.153194 10.914525
F 42.330475 30.870923 10.914524
F 42.330475 23.153194 10.914524
F 51.242155 30.870922 10.914525
F 51.242155 23.153194 10.914525
F 33.418782 28.298345 7.276351
F 33.418782 20.580616 7.276351
F 42.330461 28.298343 7.276350
F 42.330461 20.580614 7.276350
F 51.242141 28.298345 7.276351
F 51.242141 20.580616 7.276351
F 33.418795 28.298345 10.004981
F 33.418795 20.580616 10.004981
F 42.330473 28.298344 10.004982
F 42.330473 20.580615 10.004982
F 51.242153 28.298345 10.004980
F 51.242153 20.580615 10.004981
F 33.418785 30.870922 13.643155
F 33.418785 23.153193 13.643155
F 42.330462 30.870923 13.643156
F 42.330462 23.153195 13.643156
F 51.242143 30.870922 13.643155
F 51.242143 23.153194 13.643155
F 26.735043 24.439481 17.281329
F 26.735043 32.157210 17.281329
F 35.646716 24.439481 17.281329
F 35.646716 32.157210 17.281329
F 44.558395 24.439480 17.281330
F 44.558395 32.157209 17.281330
F 35.646701 27.012059 20.919504
F 35.646701 34.729787 20.919504
F 35.646701 19.294327 20.919505
F 44.558381 27.012060 20.919505
F 44.558381 34.729788 20.919505
F 44.558381 19.294329 20.919506
F 26.735041 27.012059 18.190875
F 26.735041 34.729787 18.190874
F 26.735041 19.294328 18.190874
F 35.646714 27.012059 18.190874
F 35.646714 34.729787 18.190874
F 35.646714 19.294328 18.190874
F 44.558393 27.012059 18.190873
F 44.558393 34.729787 18.190873
F 44.558393 19.294328 18.190873
F 26.735031 24.439482 14.552700
F 26.735031 32.157210 14.552700
F 35.646703 24.439481 14.552700
F 35.646703 32.157210 14.552700
F 44.558383 24.439480 14.552698
F 44.558383 32.157208 14.552698
F 28.962961 30.870922 18.190875
F 28.962961 23.153194 18.190874
F 37.874635 30.870922 18.190875
F 37.874635 23.153194 18.190874
F 46.786315 30.870923 18.190874
F 46.786315 23.153194 18.190874
F 28.962947 28.298345 14.552700
F 28.962947 20.580616 14.552700
F 37.874620 28.298344 14.552699
F 37.874620 20.580615 14.552699
F 46.786302 28.298344 14.552699
F 46.786302 20.580615 14.552699
F 28.962959 28.298345 17.281329
F 28.962959 20.580616 17.281329
F 37.874633 28.298344 17.281329
F 37.874633 20.580615 17.281330
F 46.786314 28.298344 17.281330
F 46.786314 20.580615 17.281330
F 28.962949 30.870922 20.919504
F 28.962949 23.153193 20.919504
F 37.874622 30.870922 20.919504
F 37.874622 23.153194 20.919504
F 46.786303 30.870923 20.919505
F 46.786303 23.153195 20.919505
F 31.190880 24.439481 17.281329
F 31.190880 32.157210 17.281329
F 40.102555 24.439481 17.281330
F 40.102555 32.157209 17.281330
F 49.014235 24.439481 17.281330
F 49.014235 32.157209 17.281330
F 31.190865 27.012058 20.919504
F 31.190865 34.729786 20.919504
F 31.190865 19.294327 20.919504
F 40.102540 27.012060 20.919505
F 40.102540 34.729788 20.919505
F 40.102540 19.294329 20.919505
F 49.014222 27.012059 20.919504
F 49.014222 34.729787 20.919505
F 49.014222 19.294328 20.919505
F 31.190877 27.012059 18.190875
F 31.190877 34.729787 18.190874
F 31.190877 19.294328 18.190874
F 40.102553 27.012059 18.190874
F 40.102553 34.729787 18.190874
F 40.102553 19.294328 18.190873
F 49.014233 27.012059 18.190874
F 49.014233 34.729787 18.190874
F 49.014233 19.294328 18.190874
F 31.190867 24.439482 14.552700
F 31.190867 32.157210 14.552700
F 40.102542 24.439480 14.552699
F 40.102542 32.157209 14.552699
F 49.014224 24.439481 14.552699
F 49.014224 32.157209 14.552699
F 33.418798 30.870922 18.190875
F 33.418798 23.153194 18.190875
F 42.330475 30.870923 18.190874
F 42.330475 23.153194 18.190874
F 51.242155 30.870922 18.190875
F 51.242155 23.153194 18.190874
F 33.418782 28.298345 14.552700
F 33.418782 20.580616 14.552700
F 42.330461 28.298343 14.552699
F 42.330461 20.580614 14.552698
F 51.242141 28.298345 14.552700
F 51.242141 20.580616 14.552700
F 33.418795 28.298345 17.281329
F 33.418795 20.580616 17.281329
F 42.330473 28.298344 17.281330
F 42.330473 20.580615 17.281330
F 51.242153 28.298345 17.281329
F 51.242153 20.580615 17.281329
F 33.418785 30.870922 20.919504
F 33.418785 23.153193 20.919504
F 42.330462 30.870923 20.919505
F 42.330462 23.153195 20.919505
F 51.242143 30.870922 20.919504
F 51.242143 23.153194 20.919504
F 26.735043 24.439481 24.557679
F 26.735043 32.157210 24.557679
F 35.646716 24.439481 24.557679
F 35.646716 32.157210 24.557679
F 44.558395 24.439480 24.557680
F 44.558395 32.157209 24.557680
F 35.646701 27.012059 28.195854
F 35.646701 34.729787 28.195854
F 35.646701 19.294327 28.195855
F 44.558381 27.012060 28.195855
F 44.558381 34.729788 28.195855
F 44.558381 19.294329 28.195856
F 26.735041 27.012059 25.467224
F 26.735041 34.729787 25.467224
F 26.735041 19.294328 25.467224
F 35.646714 27.012059 25.467224
F 35.646714 34.729787 25.467224
F 35.646714 19.294328 25.467224
F 44.558393 27.012059 25.467223
F 44.558393 34.729787 25.467223
F 44.558393 19.294328 25.467223
F 26.735031 24.439482 21.829050
F 26.735031 32.157210 21.829050
F 35.646703 24.439481 21.829050
F 35.646703 32.157210 21.829050
F 44.558383 24.439480 21.829048
F 44.558383 32.157208 21.829048
F 28.962961 30.870922 25.467224
F 28.962961 23.153194 25.467224
F 37.874635 30.870922 25.467224
F 37.874635 23.153194 25.467224
F 46.786315 30.870923 25.467223
F 46.786315 23.153194 25.467223
F 28.962947 28.298345 21.829050
F 28.962947 20.580616 21.829050
F 37.874620 28.298344 21.829049
F 37.874620 20.580615 21.829049
F 46.786302 28.298344 21.829049
F 46.786302 20.580615 21.829049
F 28.962959 28.298345 24.557679
F 28.962959 20.580616 24.557679
F 37.874633 28.298344 24.557679
F 37.874633 20.580615 24.557680
F 46.786314 28.298344 24.557680
F 46.786314 20.580615 24.557680
F 28.962949 30.870922 28.195854
F 28.962949 23.153193 28.195854
F 37.874622 30.870922 28.195854
F 37.874622 23.153194 28.195854
F 46.786303 30.870923 28.195855
F 46.786303 23.153195 28.195855
F 31.190880 24.439481 24.557679
F 31.190880 32.157210 24.557679
F 40.102555 24.439481 24.557680
F 40.102555 32.157209 24.557680
F 49.014235 24.439481 24.557680
F 49.014235 32.157209 24.557680
F 31.190865 27.012058 28.195854
F 31.190865 34.729786 28.195854
F 31.190865 19.294327 28.195854
F 40.102540 27.012060 28.195855
F 40.102540 34.729788 28.195855
F 40.102540 19.294329 28.195855
F 49.014222 27.012059 28.195854
F 49.014222 34.729787 28.195854
F 49.014222 19.294328 28.195855
F 31.190877 27.012059 25.467224
F 31.190877 34.729787 25.467224
F 31.190877 19.294328 25.467224
F 40.102553 27.012059 25.467224
F 40.102553 34.729787 25.467223
F 40.102553 19.294328 25.467223
F 49.014233 27.012059 25.467224
F 49.014233 34.729787 25.467224
F 49.014233 19.294328 25.467223
F 31.190867 24.439482 21.829050
F 31.190867 32.157210 21.829050
F 40.102542 24.439480 21.829049
F 40.102542 32.157209 21.829049
F 49.014224 24.439481 21.829049
F 49.014224 32.157209 21.829049
F 33.418798 30.870922 25.467224
F 33.418798 23.153194 25.467224
F 42.330475 30.870923 25.467224
F 42.330475 23.153194 25.467223
F 51.242155 30.870922 25.467224
F 51.242155 23.153194 25.467224
F 33.418782 28.298345 21.829050
F 33.418782 20.580616 21.829050
F 42.330461 28.298343 21.829049
F 42.330461 20.580614 21.829048
F 51.242141 28.298345 21.829050
F 51.242141 20.580616 21.829050
F 33.418795 28.298345 24.557679
F 33.418795 20.580616 24.557679
F 42.330473 28.298344 24.557680
F 42.330473 20.580615 24.557680
F 51.242153 28.298345 24.557679
F 51.242153 20.580615 24.557679
F 33.418785 30.870922 28.195854
F 33.418785 23.153193 28.195854
F 42.330462 30.870923 28.195855
F 42.330462 23.153195 28.195855
F 51.242143 30.870922 28.195854
F 51.242143 23.153194 28.195854
F 26.735043 24.439481 31.834028
F 26.735043 32.157210 31.834028
F 35.646716 24.439481 31.834028
F 35.646716 32.157210 31.834028
F 44.558395 24.439480 31.834029
F 44.558395 32.157209 31.834029
F 35.646701 27.012059 35.472202
F 35.646701 34.729787 35.472202
F 35.646701 19.294327 35.472203
F 44.558381 27.012060 35.472203
F 44.558381 34.729788 35.472204
F 44.558381 19.294329 35.472204
F 26.735041 27.012059 32.743573
F 26.735041 34.729787 32.743572
F 26.735041 19.294328 32.743572
F 35.646714 27.012059 32.743572
F 35.646714 34.729787 32.743572
F 35.646714 19.294328 32.743572
F 44.558393 27.012059 32.743571
F 44.558393 34.729787 32.743571
F 44.558393 19.294328 32.743571
F 26.735031 24.439482 29.105398
F 26.735031 32.157210 29.105399
F 35.646703 24.439481 29.105398
F 35.646703 32.157210 29.105398
F 44.558383 24.439480 29.105397
F 44.558383 32.157208 29.105397
F 28.962961 30.870922 32.743573
F 28.962961 23.153194 32.743572
F 37.874635 30.870922 32.743572
F 37.874635 23.153194 32.743572
F 46.786315 30.870923 32.743572
F 46.786315 23.153194 32.743572
F 28.962947 28.298345 29.105399
F 28.962947 20.580616 29.105398
F 37.874620 28.298344 29.105398
F 37.874620 20.580615 29.105398
F 46.786302 28.298344 29.105398
F 46.786302 20.580615 29.105397
F 28.962959 28.298345 31.834028
F 28.962959 20.580616 31.834028
F 37.874633 28.298344 31.834028
F 37.874633 20.580615 31.834029
F 46.786314 28.298344 31.834029
F 46.786314 20.580615 31.834029
F 28.962949 30.870922 35.472202
F 28.962949 23.153193 35.472202
F 37.874622 30.870922 35.472202
F 37.874622 23.153194 35.472202
F 46.786303 30.870923 35.472203
F 46.786303 23.153195 35.472203
F 31.190880 24.439481 31.834028
F 31.190880 32.157210 31.834028
F 40.102555 24.439481 31.834029
F 40.102555 32.157209 31.834029
F 49.014235 24.439481 31.834029
F 49.014235 32.157209 31.834029
F 31.190865 27.012058 35.472202
F 31.190865 34.729786 35.472202
F 31.190865 19.294327 35.472203
F 40.102540 27.012060 35.472203
F 40.102540 34.729788 35.472203
F 40.102540 19.294329 35.472204
F 49.014222 27.012059 35.472202
F 49.014222 34.729787 35.472203
F 49.014222 19.294328 35.472203
F 31.190877 27.012059 32.743572
F 31.190877 34.729787 32.743572
F 31.190877 19.294328 32.743572
F 40.102553 27.012059 32.743572
F 40.102553 34.729787 32.743572
F 40.102553 19.294328 32.743571
F 49.014233 27.012059 32.743572
F 49.014233 34.729787 32.743572
F 49.014233 19.294328 32.743572
F 31.190867 24.439482 29.105398
F 31.190867 32.157210 29.105398
F 40.102542 24.439480 29.105398
F 40.102542 32.157209 29.105398
F 49.014224 24.439481 29.105398
F 49.014224 32.157209 29.105398
F 33.418798 30.870922 32.743573
F 33.418798 23.153194 32.743572
F 42.330475 30.870923 32.743572
F 42.330475 23.153194 32.743572
F 51.242155 30.870922 32.743573
F 51.242155 23.153194 32.743572
F 33.418782 28.298345 29.105399
F 33.418782 20.580616 29.105398
F 42.330461 28.298343 29.105397
F 42.330461 20.580614 29.105397
F 51.242141 28.298345 29.105399
F 51.242141 20.580616 29.105398
F 33.418795 28.298345 31.834028
F 33.418795 20.580616 31.834028
F 42.330473 28.298344 31.834029
F 42.330473 20.580615 31.834029
F 51.242153 28.298345 31.834028
F 51.242153 20.580615 31.834028
F 33.418785 30.870922 35.472202
F 33.418785 23.153193 35.472202
F 42.330462 30.870923 35.472203
F 42.330462 23.153195 35.472203
F 51.242143 30.870922 35.472202
F 51.242143 23.153194 35.472202
F 26.735043 24.439481 39.110377
F 26.735043 32.157210 39.110376
F 35.646716 24.439481 39.110377
F 35.646716 32.157210 39.110377
F 44.558395 24.439480 39.110378
F 44.558395 32.157209 39.110378
F 35.646701 27.012059 42.748552
F 35.646701 34.729787 42.748552
F 35.646701 19.294327 42.748552
F 44.558381 27.012060 42.748553
F 44.558381 34.729788 42.748553
F 44.558381 19.294329 42.748553
F 26.735041 27.012059 40.019922
F 26.735041 34.729787 40.019922
F 26.735041 19.294328 40.019921
F 35.646714 27.012059 40.019922
F 35.646714 34.729787 40.019922
F 35.646714 19.294328 40.019921
F 44.558393 27.012059 40.019921
F 44.558393 34.729787 40.019921
F 44.558393 19.294328 40.019920
F 26.735031 24.439482 36.381747
F 26.735031 32.157210 36.381747
F 35.646703 24.439481 36.381747
F 35.646703 32.157210 36.381747
F 44.558383 24.439480 36.381746
F 44.558383 32.157208 36.381746
F 28.962961 30.870922 40.019922
F 28.962961 23.153194 40.019922
F 37.874635 30.870922 40.019922
F 37.874635 23.153194 40.019922
F 46.786315 30.870923 40.019921
F 46.786315 23.153194 40.019921
F 28.962947 28.298345 36.381747
F 28.962947 20.580616 36.381747
F 37.874620 28.298344 36.381747
F 37.874620 20.580615 36.381747
F 46.786302 28.298344 36.381746
F 46.786302 20.580615 36.381746
F 28.962959 28.298345 39.110376
F 28.962959 20.580616 39.110377
F 37.874633 28.298344 39.110377
F 37.874633 20.580615 39.110377
F 46.786314 28.298344 39.110377
F 46.786314 20.580615 39.110377
F 28.962949 30.870922 42.748551
F 28.962949 23.153193 42.748551
F 37.874622 30.870922 42.748552
F 37.874622 23.153194 42.748552
F 46.786303 30.870923 42.748552
F 46.786303 23.153195 42.748552
F 31.190880 24.439481 39.110377
F 31.190880 32.157210 39.110377
F 40.102555 24.439481 39.110377
F 40.102555 32.157209 39.110377
F 49.014235 24.439481 39.110377
F 49.014235 32.157209 39.110377
F 31.190865 27.012058 42.748551
F 31.190865 34.729786 42.748551
F 31.190865 19.294327 42.748552
F 40.102540 27.012060 42.748552
F 40.102540 34.729788 42.748552
F 40.102540 19.294329 42.748553
F 49.014222 27.012059 42.748552
F 49.014222 34.729787 42.748552
F 49.014222 19.294328 42.748552
F 31.190877 27.012059 40.019922
F 31.190877 34.729787 40.019922
F 31.190877 19.294328 40.019921
F 40.102553 27.012059 40.019921
F 40.102553 34.729787 40.019921
F 40.102553 19.294328 40.019921
F 49.014233 27.012059 40.019922
F 49.014233 34.729787 40.019921
F 49.014233 19.294328 40.019921
F 31.190867 24.439482 36.381747
F 31.190867 32.157210 36.381747
F 40.102542 24.439480 36.381746
F 40.102542 32.157209 36.381746
F 49.014224 24.439481 36.381746
F 49.014224 32.157209 36.381747
F 33.418798 30.870922 40.019922
F 33.418798 23.153194 40.019922
F 42.330475 30.870923 40.019921
F 42.330475 23.153194 40.019921
F 51.242155 30.870922 40.019922
F 51.242155 23.153194 40.019922
F 33.418782 28.298345 36.381747
F 33.418782 20.580616 36.381747
F 42.330461 28.298343 36.381746
F 42.330461 20.580614 36.381746
F 51.242141 28.298345 36.381747
F 51.242141 20.580616 36.381747
F 33.418795 28.298345 39.110376
F 33.418795 20.580616 39.110377
F 42.330473 28.298344 39.110377
F 42.330473 20.580615 39.110378
F 51.242153 28.298345 39.110376
F 51.242153 20.580615 39.110377
F 33.418785 30.870922 42.748551
F 33.418785 23.153193 42.748551
F 42.330462 30.870923 42.748552
F 42.330462 23.153195 42.748552
F 51.242143 30.870922 42.748551
F 51.242143 23.153194 42.748551
F 26.735043 24.439481 46.386726
F 26.735043 32.157210 46.386726
F 35.646716 24.439481 46.386727
F 35.646716 32.157210 46.386727
F 44.558395 24.439480 46.386728
F 44.558395 32.157209 46.386728
F 35.646701 27.012059 50.024901
F 35.646701 34.729787 50.024902
F 35.646701 19.294327 50.024902
F 44.558381 27.012060 50.024902
F 44.558381 34.729788 50.024903
F 44.558381 19.294329 50.024903
F 26.735041 27.012059 47.296272
F 26.735041 34.729787 47.296272
F 26.735041 19.294328 47.296271
F 35.646714 27.012059 47.296272
F 35.646714 34.729787 47.296271
F 35.646714 19.294328 47.296271
F 44.558393 27.012059 47.296271
F 44.558393 34.729787 47.296270
F 44.558393 19.294328 47.296270
F 26.735031 24.439482 43.658097
F 26.735031 32.157210 43.658097
F 35.646703 24.439481 43.658097
F 35.646703 32.157210 43.658097
F 44.558383 24.439480 43.658096
F 44.558383 32.157208 43.658096
F 28.962961 30.870922 47.296272
F 28.962961 23.153194 47.296272
F 37.874635 30.870922 47.296272
F 37.874635 23.153194 47.296272
F 46.786315 30.870923 47.296271
F 46.786315 23.153194 47.296271
F 28.962947 28.298345 43.658097
F 28.962947 20.580616 43.658097
F 37.874620 28.298344 43.658097
F 37.874620 20.580615 43.658097
F 46.786302 28.298344 43.658096
F 46.786302 20.580615 43.658096
F 28.962959 28.298345 46.386726
F 28.962959 20.580616 46.386726
F 37.874633 28.298344 46.386727
F 37.874633 20.580615 46.386727
F 46.786314 28.298344 46.386727
F 46.786314 20.580615 46.386727
F 28.962949 30.870922 50.024901
F 28.962949 23.153193 50.024901
F 37.874622 30.870922 50.024901
F 37.874622 23.153194 50.024901
F 46.786303 30.870923 50.024902
F 46.786303 23.153195 50.024902
F 31.190880 24.439481 46.386727
F 31.190880 32.157210 46.386727
F 40.102555 24.439481 46.386727
F 40.102555 32.157209 46.386727
F 49.014235 24.439481 46.386727
F 49.014235 32.157209 46.386727
F 31.190865 27.012058 50.024901
F 31.190865 34.729786 50.024901
F 31.190865 19.294327 50.024902
F 40.102540 27.012060 50.024902
F 40.102540 34.729788 50.024902
F 40.102540 19.294329 50.024903
F 49.014222 27.012059 50.024902
F 49.014222 34.729787 50.024902
F 49.014222 19.294328 50.024902
F 31.190877 27.012059 47.296272
F 31.190877 34.729787 47.296271
F 31.190877 19.294328 47.296271
F 40.102553 27.012059 47.296271
F 40.102553 34.729787 47.296271
F 40.102553 19.294328 47.296270
F 49.014233 27.012059 47.296271
F 49.014233 34.729787 47.296271
F 49.014233 19.294328 47.296271
F 31.190867 24.439482 43.658097
F 31.190867 32.157210 43.658097
F 40.102542 24.439480 43.658096
F 40.102542 32.157209 43.658096
F 49.014224 24.439481 43.658096
F 49.014224 32.157209 43.658097
F 33.418798 30.870922 47.296272
F 33.418798 23.153194 47.296272
F 42.330475 30.870923 47.296271
F 42.330475 23.153194 47.296271
F 51.242155 30.870922 47.296272
F 51.242155 23.153194 47.296272
F 33.418782 28.298345 43.658097
F 33.418782 20.580616 43.658097
F 42.330461 28.298343 43.658096
F 42.330461 20.580614 43.658096
F 51.242141 28.298345 43.658097
F 51.242141 20.580616 43.658097
F 33.418795 28.298345 46.386726
F 33.418795 20.580616 46.386727
F 42.330473 28.298344 46.386727
F 42.330473 20.580615 46.386728
F 51.242153 28.298345 46.386726
F 51.242153 20.580615 46.386726
F 33.418785 30.870922 50.024901
F 33.418785 23.153193 50.024901
F 42.330462 30.870923 50.024902
F 42.330462 23.153195 50.024902
F 51.242143 30.870922 50.024901
F 51.242143 23.153194 50.024901
F 26.735043 24.439481 53.663075
F 26.735043 32.157210 53.663075
F 35.646716 24.439481 53.663076
F 35.646716 32.157210 53.663076
F 44.558395 24.439480 53.663077
F 44.558395 32.157209 53.663077
F 35.646701 27.012059 57.301250
F 35.646701 34.729787 57.301250
F 35.646701 19.294327 57.301250
F 44.558381 27.012060 57.301251
F 44.558381 34.729788 57.301251
F 44.558381 19.294329 57.301251
F 26.735041 27.012059 54.572620
F 26.735041 34.729787 54.572620
F 26.735041 19.294328 54.572619
F 35.646714 27.012059 54.572620
F 35.646714 34.729787 54.572620
F 35.646714 19.294328 54.572619
F 44.558393 27.012059 54.572619
F 44.558393 34.729787 54.572619
F 44.558393 19.294328 54.572618
F 26.735031 24.439482 50.934446
F 26.735031 32.157210 50.934446
F 35.646703 24.439481 50.934446
F 35.646703 32.157210 50.934446
F 44.558383 24.439480 50.934445
F 44.558383 32.157208 50.934445
F 28.962961 30.870922 54.572620
F 28.962961 23.153194 54.572620
F 37.874635 30.870922 54.572620
F 37.874635 23.153194 54.572620
F 46.786315 30.870923 54.572619
F 46.786315 23.153194 54.572619
F 28.962947 28.298345 50.934446
F 28.962947 20.580616 50.934446
F 37.874620 28.298344 50.934446
F 37.874620 20.580615 50.934445
F 46.786302 28.298344 50.934445
F 46.786302 20.580615 50.934445
F 28.962959 28.298345 53.663075
F 28.962959 20.580616 53.663075
F 37.874633 28.298344 53.663076
F 37.874633 20.580615 53.663076
F 46.786314 28.298344 53.663076
F 46.786314 20.580615 53.663076
F 28.962949 30.870922 57.301249
F 28.962949 23.153193 57.301249
F 37.874622 30.870922 57.301250
F 37.874622 23.153194 57.301250
F 46.786303 30.870923 57.301250
F 46.786303 23.153195 57.301251
F 31.190880 24.439481 53.663076
F 31.190880 32.157210 53.663076
F 40.102555 24.439481 53.663076
F 40.102555 32.157209 53.663076
F 49.014235 24.439481 53.663076
F 49.014235 32.157209 53.663076
F 31.190865 27.012058 57.301249
F 31.190865 34.729786 57.301249
F 31.190865 19.294327 57.301250
F 40.102540 27.012060 57.301250
F 40.102540 34.729788 57.301250
F 40.102540 19.294329 57.301251
F 49.014222 27.012059 57.301250
F 49.014222 34.729787 57.301250
F 49.014222 19.294328 57.301251
F 31.190877 27.012059 54.572620
F 31.190877 34.729787 54.572620
F 31.190877 19.294328 54.572619
F 40.102553 27.012059 54.572619
F 40.102553 34.729787 54.572619
F 40.102553 19.294328 54.572619
F 49.014233 27.012059 54.572620
F 49.014233 34.729787 54.572619
F 49.014233 19.294328 54.572619
F 31.190867 24.439482 50.934446
F 31.190867 32.157210 50.934446
F 40.102542 24.439480 50.934445
F 40.102542 32.157209 50.934445
F 49.014224 24.439481 50.934445
F 49.014224 32.157209 50.934445
F 33.418798 30.870922 54.572620
F 33.418798 23.153194 54.572620
F 42.330475 30.870923 54.572619
F 42.330475 23.153194 54.572619
F 51.242155 30.870922 54.572620
F 51.242155 23.153194 54.572620
F 33.418782 28.298345 50.934446
F 33.418782 20.580616 50.934446
F 42.330461 28.298343 50.934445
F 42.330461 20.580614 50.934445
F 51.242141 28.298345 50.934446
F 51.242141 20.580616 50.934446
F 33.418795 28.298345 53.663075
F 33.418795 20.580616 53.663076
F 42.330473 28.298344 53.663076
F 42.330473 20.580615 53.663077
F 51.242153 28.298345 53.663075
F 51.242153 20.580615 53.663075
F 33.418785 30.870922 57.301249
F 33.418785 23.153193 57.301249
F 42.330462 30.870923 57.301250
F 42.330462 23.153195 57.301250
F 51.242143 30.870922 57.301249
F 51.242143 23.153194 57.301249
F 26.735043 24.439481 60.939424
F 26.735043 32.157210 60.939424
F 35.646716 24.439481 60.939424
F 35.646716 32.157210 60.939424
F 44.558395 24.439480 60.939425
F 44.558395 32.157209 60.939425
F 35.646701 27.012059 64.577599
F 35.646701 34.729787 64.577599
F 35.646701 19.294327 64.577600
F 44.558381 27.012060 64.577600
F 44.558381 34.729788 64.577600
F 44.558381 19.294329 64.577601
F 26.735041 27.012059 61.848969
F 26.735041 34.729787 61.848969
F 26.735041 19.294328 61.848969
F 35.646714 27.012059 61.848969
F 35.646714 34.729787 61.848969
F 35.646714 19.294328 61.848969
F 44.558393 27.012059 61.848968
F 44.558393 34.729787 61.848968
F 44.558393 19.294328 61.848968
F 26.735031 24.439482 58.210794
F 26.735031 32.157210 58.210794
F 35.646703 24.439481 58.210794
F 35.646703 32.157210 58.210794
F 44.558383 24.439480 58.210793
F 44.558383 32.157208 58.210793
F 28.962961 30.870922 61.848969
F 28.962961 23.153194 61.848969
F 37.874635 30.870922 61.848969
F 37.874635 23.153194 61.848969
F 46.786315 30.870923 61.848969
F 46.786315 23.153194 61.848968
F 28.962947 28.298345 58.210795
F 28.962947 20.580616 58.210794
F 37.874620 28.298344 58.210794
F 37.874620 20.580615 58.210794
F 46.786302 28.298344 58.210794
F 46.786302 20.580615 58.210793
F 28.962959 28.298345 60.939424
F 28.962959 20.580616 60.939424
F 37.874633 28.298344 60.939424
F 37.874633 20.580615 60.939424
F 46.786314 28.298344 60.939425
F 46.786314 20.580615 60.939425
F 28.962949 30.870922 64.577598
F 28.962949 23.153193 64.577599
F 37.874622 30.870922 64.577599
F 37.874622 23.153194 64.577599
F 46.786303 30.870923 64.577600
F 46.786303 23.153195 64.577600
F 31.190880 24.439481 60.939424
F 31.190880 32.157210 60.939424
F 40.102555 24.439481 60.939424
F 40.102555 32.157209 60.939424
F 49.014235 24.439481 60.939424
F 49.014235 32.157209 60.939424
F 31.190865 27.012058 64.577599
F 31.190865 34.729786 64.577599
F 31.190865 19.294327 64.577599
F 40.102540 27.012060 64.577600
F 40.102540 34.729788 64.577600
F 40.102540 19.294329 64.577600
F 49.014222 27.012059 64.577599
F 49.014222 34.729787 64.577599
F 49.014222 19.294328 64.577600
F 31.190877 27.012059 61.848969
F 31.190877 34.729787 61.848969
F 31.190877 19.294328 61.848969
F 40.102553 27.012059 61.848969
F 40.102553 34.729787 61.848968
F 40.102553 19.294328 61.848968
F 49.014233 27.012059 61.848969
F 49.014233 34.729787 61.848969
F 49.014233 19.294328 61.848968
F 31.190867 24.439482 58.210794
F 31.190867 32.157210 58.210794
F 40.102542 24.439480 58.210794
F 40.102542 32.157209 58.210794
F 49.014224 24.439481 58.210794
F 49.014224 32.157209 58.210794
F 33.418798 30.870922 61.848969
F 33.418798 23.153194 61.848969
F 42.330475 30.870923 61.848969
F 42.330475 23.153194 61.848968
F 51.242155 30.870922 61.848969
F 51.242155 23.153194 61.848969
F 33.418782 28.298345 58.210795
F 33.418782 20.580616 58.210794
F 42.330461 28.298343 58.210793
F 42.330461 20.580614 58.210793
F 51.242141 28.298345 58.210795
F 51.242141 20.580616 58.210794
F 33.418795 28.298345 60.939424
F 33.418795 20.580616 60.939424
F 42.330473 28.298344 60.939425
F 42.330473 20.580615 60.939425
F 51.242153 28.298345 60.939424
F 51.242153 20.580615 60.939424
F 33.418785 30.870922 64.577599
F 33.418785 23.153193 64.577599
F 42.330462 30.870923 64.577600
F 42.330462 23.153195 64.577600
F 51.242143 30.870922 64.577599
F 51.242143 23.153194 64.577599
F 26.735043 24.439481 68.215774
F 26.735043 32.157210 68.215774
F 35.646716 24.439481 68.215774
F 35.646716 32.157210 68.215774
F 44.558395 24.439480 68.215775
F 44.558395 32.157209 68.215775
F 35.646701 27.012059 71.853949
F 35.646701 34.729787 71.853949
F 35.646701 19.294327 71.853949
F 44.558381 27.012060 71.853950
F 44.558381 34.729788 71.853950
F 44.558381 19.294329 71.853951
F 26.735041 27.012059 69.125319
F 26.735041 34.729787 69.125319
F 26.735041 19.294328 69.125318
F 35.646714 27.012059 69.125319
F 35.646714 34.729787 69.125319
F 35.646714 19.294328 69.125318
F 44.558393 27.012059 69.125318
F 44.558393 34.729787 69.125318
F 44.558393 19.294328 69.125317
F 26.735031 24.439482 65.487144
F 26.735031 32.157210 65.487144
F 35.646703 24.439481 65.487144
F 35.646703 32.157210 65.487144
F 44.558383 24.439480 65.487143
F 44.558383 32.157208 65.487143
F 28.962961 30.870922 69.125319
F 28.962961 23.153194 69.125319
F 37.874635 30.870922 69.125319
F 37.874635 23.153194 69.125319
F 46.786315 30.870923 69.125318
F 46.786315 23.153194 69.125318
F 28.962947 28.298345 65.487145
F 28.962947 20.580616 65.487144
F 37.874620 28.298344 65.487144
F 37.874620 20.580615 65.487144
F 46.786302 28.298344 65.487144
F 46.786302 20.580615 65.487143
F 28.962959 28.298345 68.215774
F 28.962959 20.580616 68.215774
F 37.874633 28.298344 68.215774
F 37.874633 20.580615 68.215774
F 46.786314 28.298344 68.215775
F 46.786314 20.580615 68.215775
F 28.962949 30.870922 71.853948
F 28.962949 23.153193 71.853948
F 37.874622 30.870922 71.853949
F 37.874622 23.153194 71.853949
F 46.786303 30.870923 71.853950
F 46.786303 23.153195 71.853950
F 31.190880 24.439481 68.215774
F 31.190880 32.157210 68.215774
F 40.102555 24.439481 68.215774
F 40.102555 32.157209 68.215774
F 49.014235 24.439481 68.215774
F 49.014235 32.157209 68.215774
F 31.190865 27.012058 71.853948
F 31.190865 34.729786 71.853949
F 31.190865 19.294327 71.853949
F 40.102540 27.012060 71.853949
F 40.102540 34.729788 71.853950
F 40.102540 19.294329 71.853950
F 49.014222 27.012059 71.853949
F 49.014222 34.729787 71.853949
F 49.014222 19.294328 71.853950
F 31.190877 27.012059 69.125319
F 31.190877 34.729787 69.125319
F 31.190877 19.294328 69.125318
F 40.102553 27.012059 69.125318
F 40.102553 34.729787 69.125318
F 40.102553 19.294328 69.125318
F 49.014233 27.012059 69.125319
F 49.014233 34.729787 69.125319
F 49.014233 19.294328 69.125318
F 31.190867 24.439482 65.487144
F 31.190867 32.157210 65.487144
F 40.102542 24.439480 65.487144
F 40.102542 32.157209 65.487144
F 49.014224 24.439481 65.487144
F 49.014224 32.157209 65.487144
F 33.418798 30.870922 69.125319
F 33.418798 23.153194 69.125319
F 42.330475 30.870923 69.125318
F 42.330475 23.153194 69.125318
F 51.242155 30.870922 69.125319
F 51.242155 23.153194 69.125319
F 33.418782 28.298345 65.487145
F 33.418782 20.580616 65.487144
F 42.330461 28.298343 65.487143
F 42.330461 20.580614 65.487143
F 51.242141 28.298345 65.487145
F 51.242141 20.580616 65.487144
F 33.418795 28.298345 68.215774
F 33.418795 20.580616 68.215774
F 42.330473 28.298344 68.215775
F 42.330473 20.580615 68.215775
F 51.242153 28.298345 68.215774
F 51.242153 20.580615 68.215774
F 33.418785 30.870922 71.853948
F 33.418785 23.153193 71.853949
F 42.330462 30.870923 71.853950
F 42.330462 23.153195 71.853950
F 51.242143 30.870922 71.853948
F 51.242143 23.153194 71.853949
F 26.735043 24.439481 75.492123
F 26.735043 32.157210 75.492123
F 35.646716 24.439481 75.492123
F 35.646716 32.157210 75.492123
F 44.558395 24.439480 75.492124
F 44.558395 32.157209 75.492124
F 35.646701 27.012059 79.130297
F 35.646701 34.729787 79.130297
F 35.646701 19.294327 79.130298
F 44.558381 27.012060 79.130298
F 44.558381 34.729788 79.130298
F 44.558381 19.294329 79.130299
F 26.735041 27.012059 76.401667
F 26.735041 34.729787 76.401667
F 26.735041 19.294328 76.401667
F 35.646714 27.012059 76.401667
F 35.646714 34.729787 76.401667
F 35.646714 19.294328 76.401667
F 44.558393 27.012059 76.401666
F 44.558393 34.729787 76.401666
F 44.558393 19.294328 76.401666
F 26.735031 24.439482 72.763493
F 26.735031 32.157210 72.763493
F 35.646703 24.439481 72.763493
F 35.646703 32.157210 72.763493
F 44.558383 24.439480 72.763492
F 44.558383 32.157208 72.763492
F 28.962961 30.870922 76.401667
F 28.962961 23.153194 76.401667
F 37.874635 30.870922 76.401667
F 37.874635 23.153194 76.401667
F 46.786315 30.870923 76.401667
F 46.786315 23.153194 76.401666
F 28.962947 28.298345 72.763494
F 28.962947 20.580616 72.763493
F 37.874620 28.298344 72.763493
F 37.874620 20.580615 72.763493
F 46.786302 28.298344 72.763492
F 46.786302 20.580615 72.763492
F 28.962959 28.298345 75.492123
F 28.962959 20.580616 75.492123
F 37.874633 28.298344 75.492123
F 37.874633 20.580615 75.492123
F 46.786314 28.298344 75.492124
F 46.786314 20.580615 75.492124
F 28.962949 30.870922 79.130297
F 28.962949 23.153193 79.130297
F 37.874622 30.870922 79.130297
F 37.874622 23.153194 79.130297
F 46.786303 30.870923 79.130298
F 46.786303 23.153195 79.130298
F 31.190880 24.439481 75.492123
F 31.190880 32.157210 75.492123
F 40.102555 24.439481 75.492123
F 40.102555 32.157209 75.492123
F 49.014235 24.439481 75.492123
F 49.014235 32.157209 75.492123
F 31.190865 27.012058 79.130297
F 31.190865 34.729786 79.130297
F 31.190865 19.294327 79.130297
F 40.102540 27.012060 79.130298
F 40.102540 34.729788 79.130298
F 40.102540 19.294329 79.130298
F 49.014222 27.012059 79.130297
F 49.014222 34.729787 79.130297
F 49.014222 19.294328 79.130298
F 31.190877 27.012059 76.401667
F 31.190877 34.729787 76.401667
F 31.190877 19.294328 76.401667
F 40.102553 27.012059 76.401667
F 40.102553 34.729787 76.401666
F 40.102553 19.294328 76.401666
F 49.014233 27.012059 76.401667
F 49.014233 34.729787 76.401667
F 49.014233 19.294328 76.401666
F 31.190867 24.439482 72.763493
F 31.190867 32.157210 72.763493
F 40.102542 24.439480 72.763493
F 40.102542 32.157209 72.763493
F 49.014224 24.439481 72.763493
F 49.014224 32.157209 72.763493
F 33.418798 30.870922 76.401667
F 33.418798 23.153194 76.401667
F 42.330475 30.870923 76.401667
F 42.330475 23.153194 76.401666
F 51.242155 30.870922 76.401667
F 51.242155 23.153194 76.401667
F 33.418782 28.298345 72.763494
F 33.418782 20.580616 72.763493
F 42.330461 28.298343 72.763492
F 42.330461 20.580614 72.763492
F 51.242141 28.298345 72.763493
F 51.242141 20.580616 72.763493
F 33.418795 28.298345 75.492123
F 33.418795 20.580616 75.492123
F 42.330473 28.298344 75.492124
F 42.330473 20.580615 75.492124
F 51.242153 28.298345 75.492123
F 51.242153 20.580615 75.492123
F 33.418785 30.870922 79.130297
F 33.418785 23.153193 79.130297
F 42.330462 30.870923 79.130298
F 42.330462 23.153195 79.130298
F 51.242143 30.870922 79.130297
F 51.242143 23.153194 79.130297
F 26.735043 24.439481 82.768471
F 26.735043 32.157210 82.768471
F 35.646716 24.439481 82.768471
F 35.646716 32.157210 82.768471
F 44.558395 24.439480 82.768472
F 44.558395 32.157209 82.768472
F 35.646701 27.012059 86.406646
F 35.646701 34.729787 86.406646
F 35.646701 19.294327 86.406647
F 44.558381 27.012060 86.406647
F 44.558381 34.729788 86.406648
F 44.558381 19.294329 86.406648
F 26.735041 27.012059 83.678017
F 26.735041 34.729787 83.678017
F 26.735041 19.294328 83.678016
F 35.646714 27.012059 83.678017
F 35.646714 34.729787 83.678016
F 35.646714 19.294328 83.678016
F 44.558393 27.012059 83.678016
F 44.558393 34.729787 83.678015
F 44.558393 19.294328 83.678015
F 26.735031 24.439482 80.039842
F 26.735031 32.157210 80.039842
F 35.646703 24.439481 80.039842
F 35.646703 32.157210 80.039842
F 44.558383 24.439480 80.039840
F 44.558383 32.157208 80.039841
F 28.962961 30.870922 83.678017
F 28.962961 23.153194 83.678017
F 37.874635 30.870922 83.678017
F 37.874635 23.153194 83.678017
F 46.786315 30.870923 83.678016
F 46.786315 23.153194 83.678016
F 28.962947 28.298345 80.039842
F 28.962947 20.580616 80.039842
F 37.874620 28.298344 80.039842
F 37.874620 20.580615 80.039841
F 46.786302 28.298344 80.039841
F 46.786302 20.580615 80.039841
F 28.962959 28.298345 82.768471
F 28.962959 20.580616 82.768471
F 37.874633 28.298344 82.768471
F 37.874633 20.580615 82.768472
F 46.786314 28.298344 82.768472
F 46.786314 20.580615 82.768472
F 28.962949 30.870922 86.406646
F 28.962949 23.153193 86.406646
F 37.874622 30.870922 86.406646
F 37.874622 23.153194 86.406646
F 46.786303 30.870923 86.406647
F 46.786303 23.153195 86.406647
F 31.190880 24.439481 82.768471
F 31.190880 32.157210 82.768471
F 40.102555 24.439481 82.768472
F 40.102555 32.157209 82.768472
F 49.014235 24.439481 82.768472
F 49.014235 32.157209 82.768472
F 31.190865 27.012058 86.406646
F 31.190865 34.729786 86.406646
F 31.190865 19.294327 86.406647
F 40.102540 27.012060 86.406647
F 40.102540 34.729788 86.406647
F 40.102540 19.294329 86.406648
F 49.014222 27.012059 86.406647
F 49.014222 34.729787 86.406647
F 49.014222 19.294328 86.406647
F 31.190877 27.012059 83.678017
F 31.190877 34.729787 83.678017
F 31.190877 19.294328 83.678016
F 40.102553 27.012059 83.678016
F 40.102553 34.729787 83.678016
F 40.102553 19.294328 83.678015
F 49.014233 27.012059 83.678016
F 49.014233 34.729787 83.678016
F 49.014233 19.294328 83.678016
F 31.190867 24.439482 80.039842
F 31.190867 32.157210 80.039842
F 40.102542 24.439480 80.039841
F 40.102542 32.157209 80.039841
F 49.014224 24.439481 80.039841
F 49.014224 32.157209 80.039841
F 33.418798 30.870922 83.678017
F 33.418798 23.153194 83.678017
F 42.330475 30.870923 83.678016
F 42.330475 23.153194 83.678016
F 51.242155 30.870922 83.678017
F 51.242155 23.153194 83.678017
F 33.418782 28.298345 80.039842
F 33.418782 20.580616 80.039842
F 42.330461 28.298343 80.039841
F 42.330461 20.580614 80.039840
F 51.242141 28.298345 80.039842
F 51.242141 20.580616 80.039842
F 33.418795 28.298345 82.768471
F 33.418795 20.580616 82.768471
F 42.330473 28.298344 82.768472
F 42.330473 20.580615 82.768472
F 51.242153 28.298345 82.768471
F 51.242153 20.580615 82.768471
F 33.418785 30.870922 86.406646
F 33.418785 23.153193 86.406646
F 42.330462 30.870923 86.406647
F 42.330462 23.153195 86.406647
F 51.242143 30.870922 86.406646
F 51.242143 23.153194 86.406646
F 26.735043 24.439481 90.044821
F 26.735043 32.157210 90.044821
F 35.646716 24.439481 90.044821
F 35.646716 32.157210 90.044821
F 44.558395 24.439480 90.044822
F 44.558395 32.157209 90.044822
F 35.646701 27.012059 93.682996
F 35.646701 34.729787 93.682996
F 35.646701 19.294327 93.682997
F 44.558381 27.012060 93.682997
F 44.558381 34.729788 93.682997
F 44.558381 19.294329 93.682998
F 26.735041 27.012059 90.954366
F 26.735041 34.729787 90.954366
F 26.735041 19.294328 90.954366
F 35.646714 27.012059 90.954366
F 35.646714 34.729787 90.954366
F 35.646714 19.294328 90.954366
F 44.558393 27.012059 90.954365
F 44.558393 34.729787 90.954365
F 44.558393 19.294328 90.954365
F 26.735031 24.439482 87.316192
F 26.735031 32.157210 87.316192
F 35.646703 24.439481 87.316192
F 35.646703 32.157210 87.316192
F 44.558383 24.439480 87.316190
F 44.558383 32.157208 87.316191
F 28.962961 30.870922 90.954366
F 28.962961 23.153194 90.954366
F 37.874635 30.870922 90.954366
F 37.874635 23.153194 90.954366
F 46.786315 30.870923 90.954366
F 46.786315 23.153194 90.954366
F 28.962947 28.298345 87.316192
F 28.962947 20.580616 87.316192
F 37.874620 28.298344 87.316192
F 37.874620 20.580615 87.316191
F 46.786302 28.298344 87.316191
F 46.786302 20.580615 87.316191
F 28.962959 28.298345 90.044821
F 28.962959 20.580616 90.044821
F 37.874633 28.298344 90.044821
F 37.874633 20.580615 90.044822
F 46.786314 28.298344 90.044822
F 46.786314 20.580615 90.044822
F 28.962949 30.870922 93.682996
F 28.962949 23.153193 93.682996
F 37.874622 30.870922 93.682996
F 37.874622 23.153194 93.682996
F 46.786303 30.870923 93.682997
F 46.786303 23.153195 93.682997
F 31.190880 24.439481 90.044821
F 31.190880 32.157210 90.044821
F 40.102555 24.439481 90.044822
F 40.102555 32.157209 90.044822
F 49.014235 24.439481 90.044822
F 49.014235 32.157209 90.044822
F 31.190865 27.012058 93.682996
F 31.190865 34.729786 93.682996
F 31.190865 19.294327 93.682996
F 40.102540 27.012060 93.682997
F 40.102540 34.729788 93.682997
F 40.102540 19.294329 93.682997
F 49.014222 27.012059 93.682996
F 49.014222 34.729787 93.682997
F 49.014222 19.294328 93.682997
F 31.190877 27.012059 90.954366
F 31.190877 34.729787 90.954366
F 31.190877 19.294328 90.954366
F 40.102553 27.012059 90.954366
F 40.102553 34.729787 90.954366
F 40.102553 19.294328 90.954365
F 49.014233 27.012059 90.954366
F 49.014233 34.729787 90.954366
F 49.014233 19.294328 90.954365
F 31.190867 24.439482 87.316192
F 31.190867 32.157210 87.316192
F 40.102542 24.439480 87.316191
F 40.102542 32.157209 87.316191
F 49.014224 24.439481 87.316191
F 49.014224 32.157209 87.316191
F 33.418798 30.870922 90.954367
F 33.418798 23.153194 90.954366
F 42.330475 30.870923 90.954366
F 42.330475 23.153194 90.954366
F 51.242155 30.870922 90.954366
F 51.242155 23.153194 90.954366
F 33.418782 28.298345 87.316192
F 33.418782 20.580616 87.316192
F 42.330461 28.298343 87.316191
F 42.330461 20.580614 87.316190
F 51.242141 28.298345 87.316192
F 51.242141 20.580616 87.316192
F 33.418795 28.298345 90.044821
F 33.418795 20.580616 90.044821
F 42.330473 28.298344 90.044822
F 42.330473 20.580615 90.044822
F 51.242153 28.298345 90.044821
F 51.242153 20.580615 90.044821
F 33.418785 30.870922 93.682996
F 33.418785 23.153193 93.682996
F 42.330462 30.870923 93.682997
F 42.330462 23.153195 93.682997
F 51.242143 30.870922 93.682996
F 51.242143 23.153194 93.682996
F 26.735043 24.439481 97.321170
F 26.735043 32.157210 97.321170
F 35.646716 24.439481 97.321170
F 35.646716 32.157210 97.321170
F 44.558395 24.439480 97.321171
F 44.558395 32.157209 97.321171
F 35.646701 27.012059 100.959344
F 35.646701 34.729787 100.959345
F 35.646701 19.294327 100.959345
F 44.558381 27.012060 100.959346
F 44.558381 34.729788 100.959346
F 44.558381 19.294329 100.959346
F 26.735041 27.012059 98.230715
F 26.735041 34.729787 98.230715
F 26.735041 19.294328 98.230714
F 35.646714 27.012059 98.230715
F 35.646714 34.729787 98.230714
F 35.646714 19.294328 98.230714
F 44.558393 27.012059 98.230714
F 44.558393 34.729787 98.230713
F 44.558393 19.294328 98.230713
F 26.735031 24.439482 94.592541
F 26.735031 32.157210 94.592541
F 35.646703 24.439481 94.592541
F 35.646703 32.157210 94.592541
F 44.558383 24.439480 94.592539
F 44.558383 32.157208 94.592539
F 28.962961 30.870922 98.230715
F 28.962961 23.153194 98.230715
F 37.874635 30.870922 98.230715
F 37.874635 23.153194 98.230715
F 46.786315 30.870923 98.230714
F 46.786315 23.153194 98.230714
F 28.962947 28.298345 94.592541
F 28.962947 20.580616 94.592541
F 37.874620 28.298344 94.592540
F 37.874620 20.580615 94.592540
F 46.786302 28.298344 94.592540
F 46.786302 20.580615 94.592540
F 28.962959 28.298345 97.321170
F 28.962959 20.580616 97.321170
F 37.874633 28.298344 97.321170
F 37.874633 20.580615 97.321171
F 46.786314 28.298344 97.321171
F 46.786314 20.580615 97.321171
F 28.962949 30.870922 100.959344
F 28.962949 23.153193 100.959344
F 37.874622 30.870922 100.959344
F 37.874622 23.153194 100.959345
F 46.786303 30.870923 100.959345
F 46.786303 23.153195 100.959345
F 31.190880 24.439481 97.321170
F 31.190880 32.157210 97.321170
F 40.102555 24.439481 97.321171
F 40.102555 32.157209 97.321171
F 49.014235 24.439481 97.321171
F 49.014235 32.157209 97.321171
F 31.190865 27.012058 100.959344
F 31.190865 34.729786 100.959344
F 31.190865 19.294327 100.959345
F 40.102540 27.012060 100.959345
F 40.102540 34.729788 100.959345
F 40.102540 19.294329 100.959346
F 49.014222 27.012059 100.959345
F 49.014222 34.729787 100.959345
F 49.014222 19.294328 100.959345
F 31.190877 27.012059 98.230715
F 31.190877 34.729787 98.230715
F 31.190877 19.294328 98.230714
F 40.102553 27.012059 98.230714
F 40.102553 34.729787 98.230714
F 40.102553 19.294328 98.230713
F 49.014233 27.012059 98.230714
F 49.014233 34.729787 98.230714
F 49.014233 19.294328 98.230714
F 31.190867 24.439482 94.592541
F 31.190867 32.157210 94.592541
F 40.102542 24.439480 94.592540
F 40.102542 32.157209 94.592540
F 49.014224 24.439481 94.592540
F 49.014224 32.157209 94.592540
F 33.418798 30.870922 98.230715
F 33.418798 23.153194 98.230715
F 42.330475 30.870923 98.230714
F 42.330475 23.153194 98.230714
F 51.242155 30.870922 98.230715
F 51.242155 23.153194 98.230715
F 33.418782 28.298345 94.592541
F 33.418782 20.580616 94.592541
F 42.330461 28.298343 94.592540
F 42.330461 20.580614 94.592539
F 51.242141 28.298345 94.592541
F 51.242141 20.580616 94.592541
F 33.418795 28.298345 97.321170
F 33.418795 20.580616 97.321170
F 42.330473 28.298344 97.321171
F 42.330473 20.580615 97.321171
F 51.242153 28.298345 97.321170
F 51.242153 20.580615 97.321170
F 33.418785 30.870922 100.959344
F 33.418785 23.153193 100.959344
F 42.330462 30.870923 100.959345
F 42.330462 23.153195 100.959345
F 51.242143 30.870922 100.959344
F 51.242143 23.153194 100.959344
F 26.735043 24.439481 104.597519
F 26.735043 32.157210 104.597519
F 35.646716 24.439481 104.597519
F 35.646716 32.157210 104.597519
F 44.558395 24.439480 104.597520
F 44.558395 32.157209 104.597520
F 35.646701 27.012059 108.235694
F 35.646701 34.729787 108.235694
F 35.646701 19.294327 108.235694
F 44.558381 27.012060 108.235695
F 44.558381 34.729788 108.235695
F 44.558381 19.294329 108.235695
F 26.735041 27.012059 105.507064
F 26.735041 34.729787 105.507064
F 26.735041 19.294328 105.507063
F 35.646714 27.012059 105.507064
F 35.646714 34.729787 105.507064
F 35.646714 19.294328 105.507063
F 44.558393 27.012059 105.507063
F 44.558393 34.729787 105.507063
F 44.558393 19.294328 105.507062
F 26.735031 24.439482 101.868889
F 26.735031 32.157210 101.868889
F 35.646703 24.439481 101.868889
F 35.646703 32.157210 101.868889
F 44.558383 24.439480 101.868888
F 44.558383 32.157208 101.868888
F 28.962961 30.870922 105.507064
F 28.962961 23.153194 105.507064
F 37.874635 30.870922 105.507064
F 37.874635 23.153194 105.507064
F 46.786315 30.870923 105.507063
F 46.786315 23.153194 105.507063
F 28.962947 28.298345 101.868889
F 28.962947 20.580616 101.868889
F 37.874620 28.298344 101.868889
F 37.874620 20.580615 101.868889
F 46.786302 28.298344 101.868888
F 46.786302 20.580615 101.868888
F 28.962959 28.298345 104.597518
F 28.962959 20.580616 104.597519
F 37.874633 28.298344 104.597519
F 37.874633 20.580615 104.597519
F 46.786314 28.298344 104.597519
F 46.786314 20.580615 104.597520
F 28.962949 30.870922 108.235693
F 28.962949 23.153193 108.235693
F 37.874622 30.870922 108.235694
F 37.874622 23.153194 108.235694
F 46.786303 30.870923 108.235694
F 46.786303 23.153195 108.235695
F 31.190880 24.439481 104.597519
F 31.190880 32.157210 104.597519
F 40.102555 24.439481 104.597519
F 40.102555 32.157209 104.597519
F 49.014235 24.439481 104.597519
F 49.014235 32.157209 104.597519
F 31.190865 27.012058 108.235693
F 31.190865 34.729786 108.235694
F 31.190865 19.294327 108.235694
F 40.102540 27.012060 108.235694
F 40.102540 34.729788 108.235695
F 40.102540 19.294329 108.235695
F 49.014222 27.012059 108.235694
F 49.014222 34.729787 108.235694
F 49.014222 19.294328 108.235695
F 31.190877 27.012059 105.507064
F 31.190877 34.729787 105.507064
F 31.190877 19.294328 105.507063
F 40.102553 27.012059 105.507063
F 40.102553 34.729787 105.507063
F 40.102553 19.294328 105.507063
F 49.014233 27.012059 105.507064
F 49.014233 34.729787 105.507064
F 49.014233 19.294328 105.507063
F 31.190867 24.439482 101.868889
F 31.190867 32.157210 101.868889
F 40.102542 24.439480 101.868888
F 40.102542 32.157209 101.868889
F 49.014224 24.439481 101.868889
F 49.014224 32.157209 101.868889
F 33.418798 30.870922 105.507064
F 33.418798 23.153194 105.507064
F 42.330475 30.870923 105.507063
F 42.330475 23.153194 105.507063
F 51.242155 30.870922 105.507064
F 51.242155 23.153194 105.507064
F 33.418782 28.298345 101.868889
F 33.418782 20.580616 101.868889
F 42.330461 28.298343 101.868888
F 42.330461 20.580614 101.868888
F 51.242141 28.298345 101.868889
F 51.242141 20.580616 101.868889
F 33.418795 28.298345 104.597519
F 33.418795 20.580616 104.597519
F 42.330473 28.298344 104.597520
F 42.330473 20.580615 104.597520
F 51.242153 28.298345 104.597518
F 51.242153 20.580615 104.597519
F 33.418785 30.870922 108.235693
F 33.418785 23.153193 108.235694
F 42.330462 30.870923 108.235694
F 42.330462 23.153195 108.235695
F 51.242143 30.870922 108.235693
F 51.242143 23.153194 108.235694
F 26.735043 24.439481 111.873869
F 26.735043 32.157210 111.873869
F 35.646716 24.439481 111.873869
F 35.646716 32.157210 111.873869
F 44.558395 24.439480 111.873870
F 44.558395 32.157209 111.873870
F 35.646701 27.012059 115.512044
F 35.646701 34.729787 115.512044
F 35.646701 19.294327 115.512044
F 44.558381 27.012060 115.512045
F 44.558381 34.729788 115.512045
F 44.558381 19.294329 115.512045
F 26.735041 27.012059 112.783414
F 26.735041 34.729787 112.783414
F 26.735041 19.294328 112.783413
F 35.646714 27.012059 112.783414
F 35.646714 34.729787 112.783414
F 35.646714 19.294328 112.783413
F 44.558393 27.012059 112.783413
F 44.558393 34.729787 112.783413
F 44.558393 19.294328 112.783412
F 26.735031 24.439482 109.145239
F 26.735031 32.157210 109.145239
F 35.646703 24.439481 109.145239
F 35.646703 32.157210 109.145239
F 44.558383 24.439480 109.145238
F 44.558383 32.157208 109.145238
F 28.962961 30.870922 112.783414
F 28.962961 23.153194 112.783414
F 37.874635 30.870922 112.783414
F 37.874635 23.153194 112.783414
F 46.786315 30.870923 112.783413
F 46.786315 23.153194 112.783413
F 28.962947 28.298345 109.145239
F 28.962947 20.580616 109.145239
F 37.874620 28.298344 109.145239
F 37.874620 20.580615 109.145239
F 46.786302 28.298344 109.145238
F 46.786302 20.580615 109.145238
F 28.962959 28.298345 111.873868
F 28.962959 20.580616 111.873869
F 37.874633 28.298344 111.873869
F 37.874633 20.580615 111.873869
F 46.786314 28.298344 111.873869
F 46.786314 20.580615 111.873870
F 28.962949 30.870922 115.512043
F 28.962949 23.153193 115.512043
F 37.874622 30.870922 115.512044
F 37.874622 23.153194 115.512044
F 46.786303 30.870923 115.512044
F 46.786303 23.153195 115.512044
F 31.190880 24.439481 111.873869
F 31.190880 32.157210 111.873869
F 40.102555 24.439481 111.873869
F 40.102555 32.157209 111.873869
F 49.014235 24.439481 111.873869
F 49.014235 32.157209 111.873869
F 31.190865 27.012058 115.512043
F 31.190865 34.729786 115.512043
F 31.190865 19.294327 115.512044
F 40.102540 27.012060 115.512044
F 40.102540 34.729788 115.512044
F 40.102540 19.294329 115.512045
F 49.014222 27.012059 115.512044
F 49.014222 34.729787 115.512044
F 49.014222 19.294328 115.512044
F 31.190877 27.012059 112.783414
F 31.190877 34.729787 112.783414
F 31.190877 19.294328 112.783413
F 40.102553 27.012059 112.783413
F 40.102553 34.729787 112.783413
F 40.102553 19.294328 112.783412
F 49.014233 27.012059 112.783414
F 49.014233 34.729787 112.783413
F 49.014233 19.294328 112.783413
F 31.190867 24.439482 109.145239
F 31.190867 32.157210 109.145239
F 40.102542 24.439480 109.145238
F 40.102542 32.157209 109.145239
F 49.014224 24.439481 109.145239
F 49.014224 32.157209 109.145239
F 33.418798 30.870922 112.783414
F 33.418798 23.153194 112.783414
F 42.330475 30.870923 112.783413
F 42.330475 23.153194 112.783413
F 51.242155 30.870922 112.783414
F 51.242155 23.153194 112.783414
F 33.418782 28.298345 109.145239
F 33.418782 20.580616 109.145239
F 42.330461 28.298343 109.145238
F 42.330461 20.580614 109.145238
F 51.242141 28.298345 109.145239
F 51.242141 20.580616 109.145239
F 33.418795 28.298345 111.873868
F 33.418795 20.580616 111.873869
F 42.330473 28.298344 111.873870
F 42.330473 20.580615 111.873870
F 51.242153 28.298345 111.873868
F 51.242153 20.580615 111.873869
F 33.418785 30.870922 115.512043
F 33.418785 23.153193 115.512043
F 42.330462 30.870923 115.512044
F 42.330462 23.153195 115.512044
F 51.242143 30.870922 115.512043
F 51.242143 23.153194 115.512043
F 26.735043 24.439481 119.150218
F 26.735043 32.157210 119.150218
F 35.646716 24.439481 119.150218
F 35.646716 32.157210 119.150218
F 44.558395 24.439480 119.150219
F 44.558395 32.157209 119.150219
F 35.646701 27.012059 122.788392
F 35.646701 34.729787 122.788392
F 35.646701 19.294327 122.788392
F 44.558381 27.012060 122.788393
F 44.558381 34.729788 122.788393
F 44.558381 19.294329 122.788394
F 26.735041 27.012059 120.059762
F 26.735041 34.729787 120.059762
F 26.735041 19.294328 120.059761
F 35.646714 27.012059 120.059762
F 35.646714 34.729787 120.059762
F 35.646714 19.294328 120.059761
F 44.558393 27.012059 120.059761
F 44.558393 34.729787 120.059761
F 44.558393 19.294328 120.059760
F 26.735031 24.439482 116.421588
F 26.735031 32.157210 116.421588
F 35.646703 24.439481 116.421588
F 35.646703 32.157210 116.421588
F 44.558383 24.439480 116.421587
F 44.558383 32.157208 116.421587
F 28.962961 30.870922 120.059762
F 28.962961 23.153194 120.059762
F 37.874635 30.870922 120.059762
F 37.874635 23.153194 120.059762
F 46.786315 30.870923 120.059761
F 46.786315 23.153194 120.059761
F 28.962947 28.298345 116.421588
F 28.962947 20.580616 116.421588
F 37.874620 28.298344 116.421588
F 37.874620 20.580615 116.421588
F 46.786302 28.298344 116.421587
F 46.786302 20.580615 116.421587
F 28.962959 28.298345 119.150217
F 28.962959 20.580616 119.150218
F 37.874633 28.298344 119.150218
F 37.874633 20.580615 119.150218
F 46.786314 28.298344 119.150218
F 46.786314 20.580615 119.150219
F 28.962949 30.870922 122.788391
F 28.962949 23.153193 122.788391
F 37.874622 30.870922 122.788392
F 37.874622 23.153194 122.788392
F 46.786303 30.870923 122.788393
F 46.786303 23.153195 122.788393
F 31.190880 24.439481 119.150218
F 31.190880 32.157210 119.150218
F 40.102555 24.439481 119.150218
F 40.102555 32.157209 119.150218
F 49.014235 24.439481 119.150218
F 49.014235 32.157209 119.150218
F 31.190865 27.012058 122.788391
F 31.190865 34.729786 122.788392
F 31.190865 19.294327 122.788392
F 40.102540 27.012060 122.788392
F 40.102540 34.729788 122.788393
F 40.102540 19.294329 122.788393
F 49.014222 27.012059 122.788392
F 49.014222 34.729787 122.788392
F 49.014222 19.294328 122.788393
F 31.190877 27.012059 120.059762
F 31.190877 34.729787 120.059762
F 31.190877 19.294328 120.059761
F 40.102553 27.012059 120.059761
F 40.102553 34.729787 120.059761
F 40.102553 19.294328 120.059761
F 49.014233 27.012059 120.059762
F 49.014233 34.729787 120.059762
F 49.014233 19.294328 120.059761
F 31.190867 24.439482 116.421588
F 31.190867 32.157210 116.421588
F 40.102542 24.439480 116.421587
F 40.102542 32.157209 116.421587
F 49.014224 24.439481 116.421587
F 49.014224 32.157209 116.421588
F 33.418798 30.870922 120.059762
F 33.418798 23.153194 120.059762
F 42.330475 30.870923 120.059761
F 42.330475 23.153194 120.059761
F 51.242155 30.870922 120.059762
F 51.242155 23.153194 120.059762
F 33.418782 28.298345 116.421588
F 33.418782 20.580616 116.421588
F 42.330461 28.298343 116.421587
F 42.330461 20.580614 116.421587
F 51.242141 28.298345 116.421588
F 51.242141 20.580616 116.421588
F 33.418795 28.298345 119.150217
F 33.418795 20.580616 119.150218
F 42.330473 28.298344 119.150219
F 42.330473 20.580615 119.150219
F 51.242153 28.298345 119.150217
F 51.242153 20.580615 119.150218
F 33.418785 30.870922 122.788392
F 33.418785 23.153193 122.788392
F 42.330462 30.870923 122.788393
F 42.330462 23.153195 122.788393
F 51.242143 30.870922 122.788392
F 51.242143 23.153194 122.788392
F 26.735043 24.439481 126.426566
F 26.735043 32.157210 126.426566
F 35.646716 24.439481 126.426566
F 35.646716 32.157210 126.426566
F 44.558395 24.439480 126.426567
F 44.558395 32.157209 126.426567
F 35.646701 27.012059 130.064741
F 35.646701 34.729787 130.064741
F 35.646701 19.294327 130.064742
F 44.558381 27.012060 130.064742
F 44.558381 34.729788 130.064742
F 44.558381 19.294329 130.064743
F 26.735041 27.012059 127.336112
F 26.735041 34.729787 127.336111
F 26.735041 19.294328 127.336111
F 35.646714 27.012059 127.336111
F 35.646714 34.729787 127.336111
F 35.646714 19.294328 127.336111
F 44.558393 27.012059 127.336110
F 44.558393 34.729787 127.336110
F 44.558393 19.294328 127.336110
F 26.735031 24.439482 123.697937
F 26.735031 32.157210 123.697937
F 35.646703 24.439481 123.697936
F 35.646703 32.157210 123.697937
F 44.558383 24.439480 123.697935
F 44.558383 32.157208 123.697935
F 28.962961 30.870922 127.336112
F 28.962961 23.153194 127.336111
F 37.874635 30.870922 127.336111
F 37.874635 23.153194 127.336111
F 46.786315 30.870923 127.336111
F 46.786315 23.153194 127.336111
F 28.962947 28.298345 123.697937
F 28.962947 20.580616 123.697937
F 37.874620 28.298344 123.697936
F 37.874620 20.580615 123.697936
F 46.786302 28.298344 123.697936
F 46.786302 20.580615 123.697936
F 28.962959 28.298345 126.426566
F 28.962959 20.580616 126.426566
F 37.874633 28.298344 126.426566
F 37.874633 20.580615 126.426567
F 46.786314 28.298344 126.426567
F 46.786314 20.580615 126.426567
F 28.962949 30.870922 130.064741
F 28.962949 23.153193 130.064741
F 37.874622 30.870922 130.064741
F 37.874622 23.153194 130.064741
F 46.786303 30.870923 130.064742
F 46.786303 23.153195 130.064742
F 31.190880 24.439481 126.426566
F 31.190880 32.157210 126.426566
F 40.102555 24.439481 126.426567
F 40.102555 32.157209 126.426567
F 49.014235 24.439481 126.426567
F 49.014235 32.157209 126.426567
F 31.190865 27.012058 130.064741
F 31.190865 34.729786 130.064741
F 31.190865 19.294327 130.064741
F 40.102540 27.012060 130.064742
F 40.102540 34.729788 130.064742
F 40.102540 19.294329 130.064742
F 49.014222 27.012059 130.064741
F 49.014222 34.729787 130.064742
F 49.014222 19.294328 130.064742
F 31.190877 27.012059 127.336111
F 31.190877 34.729787 127.336111
F 31.190877 19.294328 127.336111
F 40.102553 27.012059 127.336111
F 40.102553 34.729787 127.336111
F 40.102553 19.294328 127.336110
F 49.014233 27.012059 127.336111
F 49.014233 34.729787 127.336111
F 49.014233 19.294328 127.336111
F 31.190867 24.439482 123.697937
F 31.190867 32.157210 123.697937
F 40.102542 24.439480 123.697936
F 40.102542 32.157209 123.697936
F 49.014224 24.439481 123.697936
F 49.014224 32.157209 123.697936
F 33.418798 30.870922 127.336112
F 33.418798 23.153194 127.336111
F 42.330475 30.870923 127.336111
F 42.330475 23.153194 127.336111
F 51.242155 30.870922 127.336112
F 51.242155 23.153194 127.336111
F 33.418782 28.298345 123.697937
F 33.418782 20.580616 123.697937
F 42.330461 28.298343 123.697935
F 42.330461 20.580614 123.697935
F 51.242141 28.298345 123.697937
F 51.242141 20.580616 123.697937
F 33.418795 28.298345 126.426566
F 33.418795 20.580616 126.426566
F 42.330473 28.298344 126.426567
F 42.330473 20.580615 126.426567
F 51.242153 28.298345 126.426566
F 51.242153 20.580615 126.426566
F 33.418785 30.870922 130.064741
F 33.418785 23.153193 130.064741
F 42.330462 30.870923 130.064742
F 42.330462 23.153195 130.064742
F 51.242143 30.870922 130.064741
F 51.242143 23.153194 130.064741
F 26.735043 47.592675 2.728632
F 26.735043 39.874943 2.728632
F 35.646716 47.592675 2.728632
F 35.646716 39.874943 2.728633
F 44.558395 47.592674 2.728633
F 44.558395 39.874942 2.728634
F 35.646701 50.165252 6.366807
F 35.646701 42.447521 6.366807
F 44.558381 50.165253 6.366808
F 44.558381 42.447522 6.366808
F 26.735041 50.165252 3.638177
F 26.735041 42.447521 3.638176
F 35.646714 50.165252 3.638177
F 35.646714 42.447521 3.638176
F 44.558393 50.165253 3.638176
F 44.558393 42.447522 3.638175
F 26.735031 47.592675 0.000002
F 26.735031 39.874943 0.000001
F 35.646703 47.592675 0.000002
F 35.646703 39.874943 0.000001
F 44.558383 47.592674 0.000001
F 44.558383 39.874942 0.000000
F 28.962961 38.588654 3.638176
F 28.962961 46.306388 3.638177
F 37.874635 38.588654 3.638176
F 37.874635 46.306388 3.638177
F 46.786315 38.588654 3.638175
F 46.786315 46.306389 3.638176
F 28.962947 51.451540 0.000003
F 28.962947 36.016076 0.000002
F 28.962947 43.733811 0.000002
F 37.874620 51.451539 0.000002
F 37.874620 36.016075 0.000001
F 37.874620 43.733810 0.000002
F 46.786302 51.451538 0.000001
F 46.786302 36.016075 0.000001
F 46.786302 43.733809 0.000001
F 28.962959 51.451539 2.728631
F 28.962959 36.016076 2.728632
F 28.962959 43.733810 2.728632
F 37.874633 51.451539 2.728632
F 37.874633 36.016076 2.728633
F 37.874633 43.733810 2.728632
F 46.786314 51.451538 2.728632
F 46.786314 36.016075 2.728633
F 46.786314 43.733809 2.728633
F 28.962949 38.588654 6.366807
F 28.962949 46.306388 6.366806
F 37.874622 38.588654 6.366808
F 37.874622 46.306388 6.366807
F 46.786303 38.588655 6.366808
F 46.786303 46.306389 6.366807
F 31.190880 47.592675 2.728632
F 31.190880 39.874943 2.728633
F 40.102555 47.592675 2.728632
F 40.102555 39.874943 2.728633
F 49.014235 47.592674 2.728632
F 49.014235 39.874942 2.728633
F 31.190865 50.165252 6.366806
F 31.190865 42.447521 6.366807
F 40.102540 50.165253 6.366807
F 40.102540 42.447522 6.366808
F 49.014222 50.165252 6.366807
F 49.014222 42.447521 6.366807
F 31.190877 50.165252 3.638177
F 31.190877 42.447521 3.638176
F 40.102553 50.165253 3.638176
F 40.102553 42.447522 3.638176
F 49.014233 50.165252 3.638177
F 49.014233 42.447521 3.638176
F 31.190867 47.592675 0.000002
F 31.190867 39.874943 0.000001
F 40.102542 47.592674 0.000002
F 40.102542 39.874942 0.000001
F 49.014224 47.592674 0.000002
F 49.014224 39.874942 0.000001
F 33.418798 38.588654 3.638176
F 33.418798 46.306388 3.638177
F 42.330475 38.588654 3.638175
F 42.330475 46.306389 3.638176
F 51.242155 38.588654 3.638176
F 51.242155 46.306388 3.638177
F 33.418782 51.451539 0.000003
F 33.418782 36.016076 0.000002
F 33.418782 43.733810 0.000002
F 42.330461 51.451538 0.000001
F 42.330461 36.016075 0.000000
F 42.330461 43.733809 0.000001
F 51.242141 51.451539 0.000002
F 51.242141 36.016076 0.000001
F 51.242141 43.733810 0.000002
F 33.418795 51.451539 2.728632
F 33.418795 36.016076 2.728632
F 33.418795 43.733810 2.728632
F 42.330473 51.451538 2.728633
F 42.330473 36.016075 2.728633
F 42.330473 43.733809 2.728633
F 51.242153 51.451539 2.728631
F 51.242153 36.016076 2.728632
F 51.242153 43.733810 2.728632
F 33.418785 38.588654 6.366807
F 33.418785 46.306388 6.366806
F 42.330462 38.588655 6.366808
F 42.330462 46.306389 6.366807
F 51.242143 38.588654 6.366807
F 51.242143 46.306388 6.366806
F 26.735043 47.592675 10.004981
F 26.735043 39.874943 10.004981
F 35.646716 47.592675 10.004981
F 35.646716 39.874943 10.004982
F 44.558395 47.592674 10.004982
F 44.558395 39.874942 10.004983
F 35.646701 50.165252 13.643155
F 35.646701 42.447521 13.643155
F 44.558381 50.165253 13.643156
F 44.558381 42.447522 13.643157
F 26.735041 50.165252 10.914525
F 26.735041 42.447521 10.914524
F 35.646714 50.165252 10.914525
F 35.646714 42.447521 10.914524
F 44.558393 50.165253 10.914524
F 44.558393 42.447522 10.914523
F 26.735031 47.592675 7.276351
F 26.735031 39.874943 7.276350
F 35.646703 47.592675 7.276351
F 35.646703 39.874943 7.276350
F 44.558383 47.592674 7.276350
F 44.558383 39.874942 7.276349
F 28.962961 38.588654 10.914524
F 28.962961 46.306388 10.914525
F 37.874635 38.588654 10.914524
F 37.874635 46.306388 10.914525
F 46.786315 38.588654 10.914523
F 46.786315 46.306389 10.914524
F 28.962947 51.451540 7.276351
F 28.962947 36.016076 7.276350
F 28.962947 43.733811 7.276351
F 37.874620 51.451539 7.276351
F 37.874620 36.016075 7.276350
F 37.874620 43.733810 7.276351
F 46.786302 51.451538 7.276350
F 46.786302 36.016075 7.276349
F 46.786302 43.733809 7.276350
F 28.962959 51.451539 10.004980
F 28.962959 36.016076 10.004981
F 28.962959 43.733810 10.004981
F 37.874633 51.451539 10.004981
F 37.874633 36.016076 10.004982
F 37.874633 43.733810 10.004981
F 46.786314 51.451538 10.004981
F 46.786314 36.016075 10.004982
F 46.786314 43.733809 10.004982
F 28.962949 38.588654 13.643155
F 28.962949 46.306388 13.643155
F 37.874622 38.588654 13.643156
F 37.874622 46.306388 13.643155
F 46.786303 38.588655 13.643157
F 46.786303 46.306389 13.643156
F 31.190880 47.592675 10.004981
F 31.190880 39.874943 10.004982
F 40.102555 47.592675 10.004981
F 40.102555 39.874943 10.004982
F 49.014235 47.592674 10.004981
F 49.014235 39.874942 10.004982
F 31.190865 50.165252 13.643155
F 31.190865 42.447521 13.643155
F 40.102540 50.165253 13.643156
F 40.102540 42.447522 13.643156
F 49.014222 50.165252 13.643155
F 49.014222 42.447521 13.643156
F 31.190877 50.165252 10.914525
F 31.190877 42.447521 10.914524
F 40.102553 50.165253 10.914524
F 40.102553 42.447522 10.914524
F 49.014233 50.165252 10.914525
F 49.014233 42.447521 10.914524
F 31.190867 47.592675 7.276351
F 31.190867 39.874943 7.276350
F 40.102542 47.592674 7.276350
F 40.102542 39.874942 7.276350
F 49.014224 47.592674 7.276351
F 49.014224 39.874942 7.276350
F 33.418798 38.588654 10.914524
F 33.418798 46.306388 10.914525
F 42.330475 38.588654 10.914523
F 42.330475 46.306389 10.914524
F 51.242155 38.588654 10.914524
F 51.242155 46.306388 10.914525
F 33.418782 51.451539 7.276351
F 33.418782 36.016076 7.276350
F 33.418782 43.733810 7.276351
F 42.330461 51.451538 7.276350
F 42.330461 36.016075 7.276349
F 42.330461 43.733809 7.276350
F 51.242141 51.451539 7.276351
F 51.242141 36.016076 7.276350
F 51.242141 43.733810 7.276351
F 33.418795 51.451539 10.004981
F 33.418795 36.016076 10.004981
F 33.418795 43.733810 10.004981
F 42.330473 51.451538 10.004982
F 42.330473 36.016075 10.004982
F 42.330473 43.733809 10.004982
F 51.242153 51.451539 10.004980
F 51.242153 36.016076 10.004981
F 51.242153 43.733810 10.004981
F 33.418785 38.588654 13.643156
F 33.418785 46.306388 13.643155
F 42.330462 38.588655 13.643157
F 42.330462 46.306389 13.643156
F 51.242143 38.588654 13.643156
F 51.242143 46.306388 13.643155
F 26.735043 47.592675 17.281329
F 26.735043 39.874943 17.281330
F 35.646716 47.592675 17.281329
F 35.646716 39.874943 17.281330
F 44.558395 47.592674 17.281330
F 44.558395 39.874942 17.281331
F 35.646701 50.165252 20.919504
F 35.646701 42.447521 20.919505
F 44.558381 50.165253 20.919505
F 44.558381 42.447522 20.919506
F 26.735041 50.165252 18.190875
F 26.735041 42.447521 18.190874
F 35.646714 50.165252 18.190874
F 35.646714 42.447521 18.190874
F 44.558393 50.165253 18.190873
F 44.558393 42.447522 18.190873
F 26.735031 47.592675 14.552700
F 26.735031 39.874943 14.552699
F 35.646703 47.592675 14.552700
F 35.646703 39.874943 14.552699
F 44.558383 47.592674 14.552698
F 44.558383 39.874942 14.552698
F 28.962961 38.588654 18.190874
F 28.962961 46.306388 18.190874
F 37.874635 38.588654 18.190873
F 37.874635 46.306388 18.190874
F 46.786315 38.588654 18.190873
F 46.786315 46.306389 18.190874
F 28.962947 51.451540 14.552700
F 28.962947 36.016076 14.552699
F 28.962947 43.733811 14.552700
F 37.874620 51.451539 14.552699
F 37.874620 36.016075 14.552698
F 37.874620 43.733810 14.552699
F 46.786302 51.451538 14.552699
F 46.786302 36.016075 14.552698
F 46.786302 43.733809 14.552699
F 28.962959 51.451539 17.281329
F 28.962959 36.016076 17.281330
F 28.962959 43.733810 17.281329
F 37.874633 51.451539 17.281329
F 37.874633 36.016076 17.281330
F 37.874633 43.733810 17.281330
F 46.786314 51.451538 17.281330
F 46.786314 36.016075 17.281331
F 46.786314 43.733809 17.281330
F 28.962949 38.588654 20.919505
F 28.962949 46.306388 20.919504
F 37.874622 38.588654 20.919505
F 37.874622 46.306388 20.919504
F 46.786303 38.588655 20.919506
F 46.786303 46.306389 20.919505
F 31.190880 47.592675 17.281329
F 31.190880 39.874943 17.281330
F 40.102555 47.592675 17.281330
F 40.102555 39.874943 17.281330
F 49.014235 47.592674 17.281330
F 49.014235 39.874942 17.281330
F 31.190865 50.165252 20.919504
F 31.190865 42.447521 20.919504
F 40.102540 50.165253 20.919505
F 40.102540 42.447522 20.919505
F 49.014222 50.165252 20.919504
F 49.014222 42.447521 20.919505
F 31.190877 50.165252 18.190875
F 31.190877 42.447521 18.190874
F 40.102553 50.165253 18.190874
F 40.102553 42.447522 18.190873
F 49.014233 50.165252 18.190874
F 49.014233 42.447521 18.190874
F 31.190867 47.592675 14.552700
F 31.190867 39.874943 14.552699
F 40.102542 47.592674 14.552699
F 40.102542 39.874942 14.552698
F 49.014224 47.592674 14.552699
F 49.014224 39.874942 14.552698
F 33.418798 38.588654 18.190874
F 33.418798 46.306388 18.190875
F 42.330475 38.588654 18.190873
F 42.330475 46.306389 18.190874
F 51.242155 38.588654 18.190874
F 51.242155 46.306388 18.190874
F 33.418782 51.451539 14.552700
F 33.418782 36.016076 14.552699
F 33.418782 43.733810 14.552700
F 42.330461 51.451538 14.552699
F 42.330461 36.016075 14.552698
F 42.330461 43.733809 14.552698
F 51.242141 51.451539 14.552700
F 51.242141 36.016076 14.552699
F 51.242141 43.733810 14.552700
F 33.418795 51.451539 17.281329
F 33.418795 36.016076 17.281330
F 33.418795 43.733810 17.281329
F 42.330473 51.451538 17.281330
F 42.330473 36.016075 17.281331
F 42.330473 43.733809 17.281330
F 51.242153 51.451539 17.281329
F 51.242153 36.016076 17.281330
F 51.242153 43.733810 17.281329
F 33.418785 38.588654 20.919505
F 33.418785 46.306388 20.919504
F 42.330462 38.588655 20.919506
F 42.330462 46.306389 20.919505
F 51.242143 38.588654 20.919505
F 51.242143 46.306388 20.919504
F 26.735043 47.592675 24.557679
F 26.735043 39.874943 24.557680
F 35.646716 47.592675 24.557679
F 35.646716 39.874943 24.557680
F 44.558395 47.592674 24.557680
F 44.558395 39.874942 24.557681
F 35.646701 50.165252 28.195854
F 35.646701 42.447521 28.195855
F 44.558381 50.165253 28.195855
F 44.558381 42.447522 28.195856
F 26.735041 50.165252 25.467224
F 26.735041 42.447521 25.467224
F 35.646714 50.165252 25.467224
F 35.646714 42.447521 25.467224
F 44.558393 50.165253 25.467223
F 44.558393 42.447522 25.467223
F 26.735031 47.592675 21.829050
F 26.735031 39.874943 21.829049
F 35.646703 47.592675 21.829050
F 35.646703 39.874943 21.829049
F 44.558383 47.592674 21.829048
F 44.558383 39.874942 21.829048
F 28.962961 38.588654 25.467223
F 28.962961 46.306388 25.467224
F 37.874635 38.588654 25.467223
F 37.874635 46.306388 25.467224
F 46.786315 38.588654 25.467222
F 46.786315 46.306389 25.467223
F 28.962947 51.451540 21.829050
F 28.962947 36.016076 21.829049
F 28.962947 43.733811 21.829050
F 37.874620 51.451539 21.829049
F 37.874620 36.016075 21.829048
F 37.874620 43.733810 21.829049
F 46.786302 51.451538 21.829049
F 46.786302 36.016075 21.829048
F 46.786302 43.733809 21.829049
F 28.962959 51.451539 24.557679
F 28.962959 36.016076 24.557680
F 28.962959 43.733810 24.557679
F 37.874633 51.451539 24.557679
F 37.874633 36.016076 24.557680
F 37.874633 43.733810 24.557680
F 46.786314 51.451538 24.557680
F 46.786314 36.016075 24.557681
F 46.786314 43.733809 24.557680
F 28.962949 38.588654 28.195855
F 28.962949 46.306388 28.195854
F 37.874622 38.588654 28.195855
F 37.874622 46.306388 28.195854
F 46.786303 38.588655 28.195856
F 46.786303 46.306389 28.195855
F 31.190880 47.592675 24.557679
F 31.190880 39.874943 24.557680
F 40.102555 47.592675 24.557680
F 40.102555 39.874943 24.557680
F 49.014235 47.592674 24.557680
F 49.014235 39.874942 24.557680
F 31.190865 50.165252 28.195854
F 31.190865 42.447521 28.195854
F 40.102540 50.165253 28.195855
F 40.102540 42.447522 28.195855
F 49.014222 50.165252 28.195854
F 49.014222 42.447521 28.195855
F 31.190877 50.165252 25.467224
F 31.190877 42.447521 25.467224
F 40.102553 50.165253 25.467224
F 40.102553 42.447522 25.467223
F 49.014233 50.165252 25.467224
F 49.014233 42.447521 25.467223
F 31.190867 47.592675 21.829050
F 31.190867 39.874943 21.829049
F 40.102542 47.592674 21.829049
F 40.102542 39.874942 21.829048
F 49.014224 47.592674 21.829049
F 49.014224 39.874942 21.829048
F 33.418798 38.588654 25.467223
F 33.418798 46.306388 25.467224
F 42.330475 38.588654 25.467222
F 42.330475 46.306389 25.467223
F 51.242155 38.588654 25.467223
F 51.242155 46.306388 25.467224
F 33.418782 51.451539 21.829050
F 33.418782 36.016076 21.829049
F 33.418782 43.733810 21.829050
F 42.330461 51.451538 21.829049
F 42.330461 36.016075 21.829048
F 42.330461 43.733809 21.829048
F 51.242141 51.451539 21.829050
F 51.242141 36.016076 21.829049
F 51.242141 43.733810 21.829050
F 33.418795 51.451539 24.557679
F 33.418795 36.016076 24.557680
F 33.418795 43.733810 24.557679
F 42.330473 51.451538 24.557680
F 42.330473 36.016075 24.557681
F 42.330473 43.733809 24.557680
F 51.242153 51.451539 24.557679
F 51.242153 36.016076 24.557680
F 51.242153 43.733810 24.557679
F 33.418785 38.588654 28.195855
F 33.418785 46.306388 28.195854
F 42.330462 38.588655 28.195856
F 42.330462 46.306389 28.195855
F 51.242143 38.588654 28.195855
F 51.242143 46.306388 28.195854
F 26.735043 47.592675 31.834028
F 26.735043 39.874943 31.834029
F 35.646716 47.592675 31.834028
F 35.646716 39.874943 31.834029
F 44.558395 47.592674 31.834029
F 44.558395 39.874942 31.834030
F 35.646701 50.165252 35.472202
F 35.646701 42.447521 35.472203
F 44.558381 50.165253 35.472203
F 44.558381 42.447522 35.472204
F 26.735041 50.165252 32.743573
F 26.735041 42.447521 32.743572
F 35.646714 50.165252 32.743572
F 35.646714 42.447521 32.743572
F 44.558393 50.165253 32.743571
F 44.558393 42.447522 32.743571
F 26.735031 47.592675 29.105398
F 26.735031 39.874943 29.105398
F 35.646703 47.592675 29.105398
F 35.646703 39.874943 29.105398
F 44.558383 47.592674 29.105397
F 44.558383 39.874942 29.105396
F 28.962961 38.588654 32.743572
F 28.962961 46.306388 32.743572
F 37.874635 38.588654 32.743571
F 37.874635 46.306388 32.743572
F 46.786315 38.588654 32.743571
F 46.786315 46.306389 32.743572
F 28.962947 51.451540 29.105399
F 28.962947 36.016076 29.105398
F 28.962947 43.733811 29.105398
F 37.874620 51.451539 29.105398
F 37.874620 36.016075 29.105397
F 37.874620 43.733810 29.105398
F 46.786302 51.451538 29.105398
F 46.786302 36.016075 29.105397
F 46.786302 43.733809 29.105397
F 28.962959 51.451539 31.834028
F 28.962959 36.016076 31.834029
F 28.962959 43.733810 31.834028
F 37.874633 51.451539 31.834028
F 37.874633 36.016076 31.834029
F 37.874633 43.733810 31.834029
F 46.786314 51.451538 31.834029
F 46.786314 36.016075 31.834030
F 46.786314 43.733809 31.834029
F 28.962949 38.588654 35.472203
F 28.962949 46.306388 35.472202
F 37.874622 38.588654 35.472203
F 37.874622 46.306388 35.472202
F 46.786303 38.588655 35.472204
F 46.786303 46.306389 35.472203
F 31.190880 47.592675 31.834028
F 31.190880 39.874943 31.834029
F 40.102555 47.592675 31.834029
F 40.102555 39.874943 31.834029
F 49.014235 47.592674 31.834029
F 49.014235 39.874942 31.834029
F 31.190865 50.165252 35.472202
F 31.190865 42.447521 35.472203
F 40.102540 50.165253 35.472203
F 40.102540 42.447522 35.472204
F 49.014222 50.165252 35.472202
F 49.014222 42.447521 35.472203
F 31.190877 50.165252 32.743572
F 31.190877 42.447521 32.743572
F 40.102553 50.165253 32.743572
F 40.102553 42.447522 32.743571
F 49.014233 50.165252 32.743572
F 49.014233 42.447521 32.743572
F 31.190867 47.592675 29.105398
F 31.190867 39.874943 29.105398
F 40.102542 47.592674 29.105398
F 40.102542 39.874942 29.105397
F 49.014224 47.592674 29.105398
F 49.014224 39.874942 29.105397
F 33.418798 38.588654 32.743572
F 33.418798 46.306388 32.743572
F 42.330475 38.588654 32.743571
F 42.330475 46.306389 32.743572
F 51.242155 38.588654 32.743571
F 51.242155 46.306388 32.743572
F 33.418782 51.451539 29.105399
F 33.418782 36.016076 29.105398
F 33.418782 43.733810 29.105398
F 42.330461 51.451538 29.105397
F 42.330461 36.016075 29.105396
F 42.330461 43.733809 29.105397
F 51.242141 51.451539 29.105399
F 51.242141 36.016076 29.105398
F 51.242141 43.733810 29.105398
F 33.418795 51.451539 31.834028
F 33.418795 36.016076 31.834029
F 33.418795 43.733810 31.834028
F 42.330473 51.451538 31.834029
F 42.330473 36.016075 31.834030
F 42.330473 43.733809 31.834029
F 51.242153 51.451539 31.834028
F 51.242153 36.016076 31.834029
F 51.242153 43.733810 31.834028
F 33.418785 38.588654 35.472203
F 33.418785 46.306388 35.472202
F 42.330462 38.588655 35.472204
F 42.330462 46.306389 35.472203
F 51.242143 38.588654 35.472203
F 51.242143 46.306388 35.472202
F 26.735043 47.592675 39.110377
F 26.735043 39.874943 39.110377
F 35.646716 47.592675 39.110377
F 35.646716 39.874943 39.110377
F 44.558395 47.592674 39.110378
F 44.558395 39.874942 39.110378
F 35.646701 50.165252 42.748552
F 35.646701 42.447521 42.748552
F 44.558381 50.165253 42.748553
F 44.558381 42.447522 42.748553
F 26.735041 50.165252 40.019922
F 26.735041 42.447521 40.019921
F 35.646714 50.165252 40.019922
F 35.646714 42.447521 40.019921
F 44.558393 50.165253 40.019921
F 44.558393 42.447522 40.019920
F 26.735031 47.592675 36.381747
F 26.735031 39.874943 36.381746
F 35.646703 47.592675 36.381747
F 35.646703 39.874943 36.381746
F 44.558383 47.592674 36.381746
F 44.558383 39.874942 36.381745
F 28.962961 38.588654 40.019921
F 28.962961 46.306388 40.019922
F 37.874635 38.588654 40.019921
F 37.874635 46.306388 40.019922
F 46.786315 38.588654 40.019920
F 46.786315 46.306389 40.019921
F 28.962947 51.451540 36.381747
F 28.962947 36.016076 36.381746
F 28.962947 43.733811 36.381747
F 37.874620 51.451539 36.381747
F 37.874620 36.016075 36.381746
F 37.874620 43.733810 36.381747
F 46.786302 51.451538 36.381746
F 46.786302 36.016075 36.381745
F 46.786302 43.733809 36.381746
F 28.962959 51.451539 39.110376
F 28.962959 36.016076 39.110377
F 28.962959 43.733810 39.110377
F 37.874633 51.451539 39.110377
F 37.874633 36.016076 39.110378
F 37.874633 43.733810 39.110377
F 46.786314 51.451538 39.110377
F 46.786314 36.016075 39.110378
F 46.786314 43.733809 39.110377
F 28.962949 38.588654 42.748552
F 28.962949 46.306388 42.748551
F 37.874622 38.588654 42.748553
F 37.874622 46.306388 42.748552
F 46.786303 38.588655 42.748553
F 46.786303 46.306389 42.748552
F 31.190880 47.592675 39.110377
F 31.190880 39.874943 39.110377
F 40.102555 47.592675 39.110377
F 40.102555 39.874943 39.110378
F 49.014235 47.592674 39.110377
F 49.014235 39.874942 39.110378
F 31.190865 50.165252 42.748551
F 31.190865 42.447521 42.748552
F 40.102540 50.165253 42.748552
F 40.102540 42.447522 42.748553
F 49.014222 50.165252 42.748552
F 49.014222 42.447521 42.748552
F 31.190877 50.165252 40.019922
F 31.190877 42.447521 40.019921
F 40.102553 50.165253 40.019921
F 40.102553 42.447522 40.019921
F 49.014233 50.165252 40.019922
F 49.014233 42.447521 40.019921
F 31.190867 47.592675 36.381747
F 31.190867 39.874943 36.381746
F 40.102542 47.592674 36.381746
F 40.102542 39.874942 36.381746
F 49.014224 47.592674 36.381746
F 49.014224 39.874942 36.381746
F 33.418798 38.588654 40.019921
F 33.418798 46.306388 40.019922
F 42.330475 38.588654 40.019920
F 42.330475 46.306389 40.019921
F 51.242155 38.588654 40.019921
F 51.242155 46.306388 40.019922
F 33.418782 51.451539 36.381747
F 33.418782 36.016076 36.381746
F 33.418782 43.733810 36.381747
F 42.330461 51.451538 36.381746
F 42.330461 36.016075 36.381745
F 42.330461 43.733809 36.381746
F 51.242141 51.451539 36.381747
F 51.242141 36.016076 36.381746
F 51.242141 43.733810 36.381747
F 33.418795 51.451539 39.110376
F 33.418795 36.016076 39.110377
F 33.418795 43.733810 39.110377
F 42.330473 51.451538 39.110377
F 42.330473 36.016075 39.110378
F 42.330473 43.733809 39.110378
F 51.242153 51.451539 39.110376
F 51.242153 36.016076 39.110377
F 51.242153 43.733810 39.110377
F 33.418785 38.588654 42.748552
F 33.418785 46.306388 42.748551
F 42.330462 38.588655 42.748553
F 42.330462 46.306389 42.748552
F 51.242143 38.588654 42.748552
F 51.242143 46.306388 42.748551
F 26.735043 47.592675 46.386726
F 26.735043 39.874943 46.386727
F 35.646716 47.592675 46.386727
F 35.646716 39.874943 46.386727
F 44.558395 47.592674 46.386728
F 44.558395 39.874942 46.386728
F 35.646701 50.165252 50.024901
F 35.646701 42.447521 50.024902
F 44.558381 50.165253 50.024902
F 44.558381 42.447522 50.024903
F 26.735041 50.165252 47.296272
F 26.735041 42.447521 47.296271
F 35.646714 50.165252 47.296272
F 35.646714 42.447521 47.296271
F 44.558393 50.165253 47.296271
F 44.558393 42.447522 47.296270
F 26.735031 47.592675 43.658097
F 26.735031 39.874943 43.658096
F 35.646703 47.592675 43.658097
F 35.646703 39.874943 43.658096
F 44.558383 47.592674 43.658096
F 44.558383 39.874942 43.658095
F 28.962961 38.588654 47.296271
F 28.962961 46.306388 47.296272
F 37.874635 38.588654 47.296271
F 37.874635 46.306388 47.296272
F 46.786315 38.588654 47.296270
F 46.786315 46.306389 47.296271
F 28.962947 51.451540 43.658097
F 28.962947 36.016076 43.658096
F 28.962947 43.733811 43.658097
F 37.874620 51.451539 43.658097
F 37.874620 36.016075 43.658096
F 37.874620 43.733810 43.658097
F 46.786302 51.451538 43.658096
F 46.786302 36.016075 43.658095
F 46.786302 43.733809 43.658096
F 28.962959 51.451539 46.386726
F 28.962959 36.016076 46.386727
F 28.962959 43.733810 46.386726
F 37.874633 51.451539 46.386727
F 37.874633 36.016076 46.386728
F 37.874633 43.733810 46.386727
F 46.786314 51.451538 46.386727
F 46.786314 36.016075 46.386728
F 46.786314 43.733809 46.386727
F 28.962949 38.588654 50.024902
F 28.962949 46.306388 50.024901
F 37.874622 38.588654 50.024902
F 37.874622 46.306388 50.024901
F 46.786303 38.588655 50.024903
F 46.786303 46.306389 50.024902
F 31.190880 47.592675 46.386727
F 31.190880 39.874943 46.386727
F 40.102555 47.592675 46.386727
F 40.102555 39.874943 46.386728
F 49.014235 47.592674 46.386727
F 49.014235 39.874942 46.386728
F 31.190865 50.165252 50.024901
F 31.190865 42.447521 50.024902
F 40.102540 50.165253 50.024902
F 40.102540 42.447522 50.024903
F 49.014222 50.165252 50.024902
F 49.014222 42.447521 50.024902
F 31.190877 50.165252 47.296272
F 31.190877 42.447521 47.296271
F 40.102553 50.165253 47.296271
F 40.102553 42.447522 47.296270
F 49.014233 50.165252 47.296271
F 49.014233 42.447521 47.296271
F 31.190867 47.592675 43.658097
F 31.190867 39.874943 43.658096
F 40.102542 47.592674 43.658096
F 40.102542 39.874942 43.658096
F 49.014224 47.592674 43.658096
F 49.014224 39.874942 43.658096
F 33.418798 38.588654 47.296271
F 33.418798 46.306388 47.296272
F 42.330475 38.588654 47.296270
F 42.330475 46.306389 47.296271
F 51.242155 38.588654 47.296271
F 51.242155 46.306388 47.296272
F 33.418782 51.451539 43.658097
F 33.418782 36.016076 43.658096
F 33.418782 43.733810 43.658097
F 42.330461 51.451538 43.658096
F 42.330461 36.016075 43.658095
F 42.330461 43.733809 43.658096
F 51.242141 51.451539 43.658097
F 51.242141 36.016076 43.658096
F 51.242141 43.733810 43.658097
F 33.418795 51.451539 46.386726
F 33.418795 36.016076 46.386727
F 33.418795 43.733810 46.386727
F 42.330473 51.451538 46.386727
F 42.330473 36.016075 46.386728
F 42.330473 43.733809 46.386728
F 51.242153 51.451539 46.386726
F 51.242153 36.016076 46.386727
F 51.242153 43.733810 46.386726
F 33.418785 38.588654 50.024902
F 33.418785 46.306388 50.024901
F 42.330462 38.588655 50.024903
F 42.330462 46.306389 50.024902
F 51.242143 38.588654 50.024902
F 51.242143 46.306388 50.024901
F 26.735043 47.592675 53.663075
F 26.735043 39.874943 53.663076
F 35.646716 47.592675 53.663076
F 35.646716 39.874943 53.663076
F 44.558395 47.592674 53.663077
F 44.558395 39.874942 53.663077
F 35.646701 50.165252 57.301250
F 35.646701 42.447521 57.301250
F 44.558381 50.165253 57.301251
F 44.558381 42.447522 57.301251
F 26.735041 50.165252 54.572620
F 26.735041 42.447521 54.572619
F 35.646714 50.165252 54.572620
F 35.646714 42.447521 54.572619
F 44.558393 50.165253 54.572619
F 44.558393 42.447522 54.572618
F 26.735031 47.592675 50.934446
F 26.735031 39.874943 50.934445
F 35.646703 47.592675 50.934446
F 35.646703 39.874943 50.934445
F 44.558383 47.592674 50.934445
F 44.558383 39.874942 50.934444
F 28.962961 38.588654 54.572619
F 28.962961 46.306388 54.572620
F 37.874635 38.588654 54.572619
F 37.874635 46.306388 54.572620
F 46.786315 38.588654 54.572618
F 46.786315 46.306389 54.572619
F 28.962947 51.451540 50.934446
F 28.962947 36.016076 50.934445
F 28.962947 43.733811 50.934446
F 37.874620 51.451539 50.934446
F 37.874620 36.016075 50.934445
F 37.874620 43.733810 50.934445
F 46.786302 51.451538 50.934445
F 46.786302 36.016075 50.934444
F 46.786302 43.733809 50.934445
F 28.962959 51.451539 53.663075
F 28.962959 36.016076 53.663076
F 28.962959 43.733810 53.663075
F 37.874633 51.451539 53.663076
F 37.874633 36.016076 53.663077
F 37.874633 43.733810 53.663076
F 46.786314 51.451538 53.663076
F 46.786314 36.016075 53.663077
F 46.786314 43.733809 53.663076
F 28.962949 38.588654 57.301250
F 28.962949 46.306388 57.301249
F 37.874622 38.588654 57.301251
F 37.874622 46.306388 57.301250
F 46.786303 38.588655 57.301251
F 46.786303 46.306389 57.301251
F 31.190880 47.592675 53.663076
F 31.190880 39.874943 53.663076
F 40.102555 47.592675 53.663076
F 40.102555 39.874943 53.663077
F 49.014235 47.592674 53.663076
F 49.014235 39.874942 53.663077
F 31.190865 50.165252 57.301249
F 31.190865 42.447521 57.301250
F 40.102540 50.165253 57.301250
F 40.102540 42.447522 57.301251
F 49.014222 50.165252 57.301250
F 49.014222 42.447521 57.301251
F 31.190877 50.165252 54.572620
[truncated: 594,634 more chars]
