# Supplementary material for: Molecular-resolution imaging of ice crystallized from liquid water by cryogenic liquid-cell TEM
Source: Nat Commun. 2025 Sep 25;16:8342. doi: 10.1038/s41467-025-62451-0 (PMC12462463; doi:10.1038/s41467-025-62451-0)
Supplement: Supplementary file 9 — Supplementary Data 1 [file 41467_2025_62451_MOESM9_ESM.zip › supercell_4_3_6/0.2/93K_relaxed.xyz]

31104
F31104
F 0.319332 1.243282 2.807384
F 0.319332 8.961882 2.807384
F 0.319332 16.680542 2.807384
F 9.357008 1.289462 2.779214
F 9.357008 9.008062 2.779214
F 9.357008 16.726642 2.779214
F 18.095078 1.245312 2.698654
F 18.435178 9.116342 2.845904
F 27.243078 16.576942 14.678544
F 0.314741 3.906332 6.418044
F 0.314741 11.624942 6.418044
F 9.352718 3.859302 6.398804
F 9.352718 11.577942 6.398804
F 18.115178 3.794792 6.538024
F 18.150078 11.677642 6.454074
F 0.345551 3.888482 3.642404
F 0.345551 11.607042 3.642404
F 9.361108 3.859752 3.671554
F 9.361108 11.578342 3.671554
F 18.123278 3.874382 3.719924
F 18.146378 11.733642 3.653944
F 0.224342 1.301582 0.039251
F 0.298061 1.260752 21.831144
F 0.224342 9.020182 0.039251
F 0.298061 8.979362 21.831144
F 0.224342 16.738842 0.039250
F 0.298061 16.697942 21.831144
F 9.156118 1.271052 0.038897
F 9.156118 8.989652 0.038897
F 9.156118 16.708242 0.038897
F 18.124578 16.652042 14.748244
F 7.083118 0.000044 18.216144
F 18.135478 16.867442 2.682244
F 2.653758 7.724832 3.646194
F 2.653758 15.443442 3.646194
F 2.653758 0.006233 3.646194
F 11.589278 7.719062 3.679334
F 11.589278 15.437642 3.679334
F 11.589278 0.000454 3.679334
F 20.388578 7.700452 3.898814
F 20.207978 15.439142 3.761214
F 22.500778 9.197162 14.645144
F 2.449208 5.129792 0.016741
F 2.449208 12.848442 0.016740
F 11.384278 5.130352 0.046675
F 11.384278 12.848942 0.046675
F 15.975678 5.207762 17.419544
F 24.894078 5.189742 14.595944
F 2.654398 5.144812 2.758614
F 2.654398 12.863442 2.758614
F 11.585178 5.148762 2.786994
F 11.585178 12.867342 2.786994
F 20.440778 5.249342 2.834014
F 20.466878 12.951142 2.726304
F 2.651318 7.722312 6.378474
F 2.651318 15.440942 6.378474
F 2.651318 0.003706 6.378474
F 11.580878 7.718612 6.406574
F 11.580878 15.437242 6.406574
F 11.580878 0.000003 6.406574
F 20.425978 7.717852 6.539594
F 20.579778 15.390742 6.552174
F 7.086358 5.145722 17.306544
F 4.897438 1.289492 2.763644
F 4.897428 9.008102 2.763644
F 4.897438 16.726742 2.763644
F 13.813278 1.289462 2.794774
F 13.813278 9.008062 2.794774
F 13.813278 16.726642 2.794774
F 22.711378 1.279742 2.573274
F 22.695278 9.019042 2.792584
F 22.665778 16.780042 10.094744
F 4.893258 3.859242 6.383204
F 4.893258 11.577842 6.383204
F 13.809078 3.859302 6.414354
F 13.809078 11.577942 6.414354
F 22.497178 4.005952 6.257624
F 22.519478 11.579942 6.519134
F 4.902168 3.860272 3.655524
F 4.902168 11.578842 3.655524
F 13.817478 3.859752 3.687104
F 13.817478 11.578342 3.687104
F 22.706278 3.964242 3.503634
F 22.593578 11.576942 3.776474
F 4.699658 1.270892 0.023184
F 4.699658 8.989492 0.023184
F 4.699658 16.708142 0.023184
F 13.612478 1.271052 0.054452
F 13.612478 8.989652 0.054452
F 13.612478 16.708242 0.054452
F 15.880478 13.027742 14.581644
F 15.966678 5.132612 14.698744
F 15.949578 15.347542 18.263844
F 7.132748 7.719112 3.663744
F 7.132748 15.437742 3.663744
F 7.132748 0.000504 3.663744
F 16.186178 7.876042 3.591264
F 15.944378 15.589842 3.803124
F 20.403578 7.738382 20.957244
F 24.934378 7.706382 3.593354
F 24.682178 15.589142 3.547184
F 18.361978 16.718342 7.269274
F 6.927568 5.130322 0.031106
F 6.927568 12.848942 0.031105
F 18.339778 16.745142 10.171244
F 7.095808 12.864342 14.577544
F 22.825778 16.732942 7.226404
F 24.973078 15.256342 18.516244
F 7.128688 5.148742 2.771454
F 7.128688 12.867342 2.771454
F 15.934278 5.298122 2.879194
F 15.907078 12.975342 2.927154
F 24.985478 5.129512 2.550764
F 24.783278 12.802442 2.667994
F 7.124418 7.718632 6.391034
F 7.124418 15.437242 6.391034
F 7.124418 0.000026 6.391034
F 16.077778 7.720822 6.258514
F 16.097778 15.490342 6.429584
F 24.797878 7.719492 18.368344
F 24.921378 7.748942 6.275474
F 25.038378 15.378642 6.369244
F 7.095808 5.145692 14.577544
F 0.305735 1.240622 10.055744
F 0.305735 8.959222 10.055744
F 0.305735 16.677842 10.055744
F 9.340028 1.286432 10.037144
F 9.340028 9.005042 10.037144
F 9.340028 16.723642 10.037144
F 18.045578 1.208672 10.043444
F 18.317878 8.832222 10.078044
F 22.765078 11.552142 21.086844
F 0.296659 3.903892 13.693444
F 0.296659 11.622542 13.693444
F 9.327318 3.859302 13.675744
F 9.327318 11.577942 13.675744
F 18.252678 3.979852 13.712844
F 18.033078 11.595242 13.736944
F 0.328817 3.885752 10.915444
F 0.328818 11.604342 10.915444
F 9.336858 3.859302 10.946844
F 9.336858 11.577942 10.946844
F 18.113478 3.879172 10.986844
F 18.075578 11.413142 10.974244
F 0.338754 1.259482 7.276664
F 0.338755 8.978082 7.276664
F 0.338754 16.696742 7.276664
F 9.349548 1.286432 7.308254
F 9.349548 9.005042 7.308254
F 9.349548 16.723642 7.308254
F 18.191278 1.299392 7.362434
F 18.164178 9.115712 7.280484
F 24.833478 7.657022 21.000344
F 2.631238 7.723832 10.920544
F 2.631238 15.442442 10.920544
F 2.631238 0.005233 10.920544
F 11.564978 7.718602 10.954544
F 11.564978 15.437242 10.954544
F 20.592678 15.343742 21.197044
F 20.618778 7.861112 11.044044
F 20.478278 15.411542 11.127244
F 7.086358 12.864342 17.306544
F 2.643038 5.140272 7.281834
F 2.643038 12.858842 7.281834
F 11.577678 5.145732 7.316024
F 11.577678 12.864342 7.316024
F 20.250278 5.072112 7.470964
F 20.380878 12.926942 7.481914
F 2.639198 5.142232 10.016644
F 2.639198 12.860842 10.016644
F 11.568178 5.145732 10.044944
F 11.568178 12.864342 10.044944
F 20.420978 5.207842 10.253244
F 20.306878 12.863542 10.222644
F 2.626988 7.721912 13.655044
F 2.626988 15.440542 13.655044
F 2.626988 0.003310 13.655044
F 11.555478 7.718602 13.683544
F 11.555478 15.437242 13.683544
F 7.083118 7.718652 18.216144
F 20.492478 7.853182 13.689444
F 20.410178 15.486742 13.949944
F 15.971378 15.436042 21.042044
F 4.880678 1.286482 10.021544
F 4.880678 9.005092 10.021544
F 4.880678 16.723742 10.021544
F 13.796378 1.286432 10.052744
F 13.796378 9.005032 10.052744
F 13.796378 16.723642 10.052744
F 22.709078 1.303002 10.034944
F 22.769878 9.098702 10.056644
F 24.971078 15.432042 21.285044
F 4.868068 3.859252 13.660144
F 4.868068 11.577842 13.660144
F 13.783678 3.859302 13.691244
F 13.783678 11.577942 13.691244
F 22.728978 3.819012 13.773644
F 22.641978 11.704842 13.785344
F 4.878178 3.859832 10.930844
F 4.878178 11.578442 10.930844
F 13.793178 3.859302 10.962344
F 13.793178 11.577942 10.962344
F 22.610078 3.924622 11.055744
F 22.788678 11.636342 11.028044
F 4.890768 1.285892 7.292314
F 4.890768 9.004492 7.292314
F 4.890768 16.723142 7.292314
F 13.805878 1.286432 7.323804
F 13.805878 9.005032 7.323804
F 13.805878 16.723642 7.323804
F 22.575378 1.346912 7.235514
F 22.762078 8.972162 7.438324
F 15.999878 7.640362 18.302544
F 7.108508 7.718652 10.939044
F 7.108508 15.437242 10.939044
F 7.108508 0.000047 10.939044
F 15.933778 7.668022 11.048644
F 16.106278 15.334842 10.844144
F 18.188878 16.689742 17.509344
F 24.977678 7.681692 10.990344
F 24.762078 15.445142 11.050644
F 7.073648 0.000015 20.945044
F 7.121188 5.145682 7.300434
F 7.121188 12.864342 7.300434
F 15.960978 5.128042 7.343694
F 16.017278 12.997242 7.251004
F 24.809078 5.040232 7.338714
F 24.732778 12.953042 7.379674
F 7.111738 5.145712 10.029444
F 7.111738 12.864342 10.029444
F 15.907978 5.157472 10.005894
F 16.022178 12.906342 9.847934
F 24.731978 5.209232 10.029544
F 24.976078 12.997942 10.077244
F 7.099038 7.718622 13.667944
F 7.099038 15.437242 13.667944
F 7.099038 0.000017 13.667944
F 15.914978 7.744952 13.684444
F 16.024678 15.466842 13.666444
F 7.073648 15.437242 20.945044
F 24.676178 7.787242 13.759444
F 24.970978 15.454042 13.816244
F 7.073648 7.718622 20.945044
F 0.287690 1.243242 17.331044
F 0.287690 8.961852 17.331044
F 0.287690 16.680442 17.331044
F 9.314628 1.286432 17.314244
F 9.314628 9.005042 17.314244
F 9.314628 16.723642 17.314244
F 18.171378 1.438072 17.050544
F 18.100378 9.074642 17.361144
F 22.767678 16.683442 14.655044
F 0.278759 3.900962 20.968544
F 0.278759 11.619542 20.968544
F 9.301918 3.859302 20.952844
F 9.301918 11.577942 20.952844
F 27.162878 3.982772 3.485234
F 16.002078 7.805942 20.946044
F 0.308460 3.885132 18.192644
F 0.308461 11.603742 18.192644
F 9.311458 3.859302 18.223944
F 9.311458 11.577942 18.223944
F 18.274778 4.043172 18.026844
F 18.202878 11.640942 18.362644
F 0.318742 1.260372 14.554144
F 0.318742 8.978972 14.554144
F 0.318742 16.697542 14.554144
F 9.324148 1.286432 14.585344
F 9.324148 9.005042 14.585344
F 9.324148 16.723642 14.585344
F 18.353278 1.187372 14.413944
F 18.145878 9.055602 14.614044
F 18.373178 11.438442 21.186044
F 2.607738 7.723372 18.198044
F 2.607738 15.441942 18.198044
F 2.607738 0.004767 18.198044
F 11.539578 7.718602 18.231744
F 11.539578 15.437242 18.231744
F 24.847478 12.668542 17.430744
F 20.346478 7.762842 18.249844
F 20.315278 15.494742 18.444144
F 24.782978 13.009442 14.742244
F 2.619458 5.140732 14.559244
F 2.619458 12.859342 14.559244
F 11.552278 5.145732 14.593144
F 11.552278 12.864342 14.593144
F 20.534578 5.183282 14.563144
F 20.316778 12.809742 14.705644
F 2.614658 5.142582 17.293544
F 2.614658 12.861142 17.293544
F 11.542778 5.145732 17.322044
F 11.542778 12.864342 17.322044
F 20.720878 5.235232 17.258544
F 20.416678 12.816742 17.427744
F 2.602208 7.721622 20.932044
F 2.602208 15.440242 20.932044
F 2.602208 0.003015 20.932044
F 11.530078 7.718602 20.960644
F 11.530078 15.437242 20.960644
F 24.916878 5.201262 17.427144
F 7.083118 15.437242 18.216144
F 22.671178 3.849092 20.944944
F 15.968278 12.787542 17.314944
F 4.855498 1.286462 17.298744
F 4.855498 9.005072 17.298744
F 4.855498 16.723642 17.298744
F 13.770978 1.286432 17.329844
F 13.770978 9.005032 17.329844
F 13.770978 16.723642 17.329844
F 22.781878 1.226862 17.489444
F 22.635178 9.122432 17.335844
F 22.572378 16.927742 2.802784
F 4.842918 3.859282 20.937244
F 4.842918 11.577842 20.937244
F 13.758278 3.859302 20.968444
F 13.758278 11.577942 20.968444
F 22.636078 16.470742 17.421144
F 18.341278 3.843672 20.776944
F 4.852918 3.859812 18.208044
F 4.852918 11.578442 18.208044
F 13.767778 3.859302 18.239444
F 13.767778 11.577942 18.239444
F 22.725178 3.839962 18.149044
F 22.646578 11.558342 18.310144
F 4.865558 1.285912 14.569444
F 4.865558 9.004522 14.569444
F 4.865558 16.723142 14.569444
F 13.780478 1.286432 14.600944
F 13.780478 9.005032 14.600944
F 13.780478 16.723642 14.600944
F 22.881378 1.135122 14.781944
F 20.196278 12.856742 -0.043032
F 16.010078 0.039952 18.299644
F 20.563378 -0.046279 21.019644
F 20.318378 0.126470 6.212174
F 24.922878 0.168240 3.639354
F 16.062078 -0.214548 6.579744
F 15.990778 -0.156094 3.762394
F 20.381378 0.135240 10.990844
F 18.057378 16.813442 0.127198
F 20.517678 0.084856 3.527814
F 16.052878 0.058286 13.806244
F 15.900978 0.105277 11.080944
F 18.305678 1.290872 21.839344
F 25.090678 12.846242 22.005944
F 18.263678 16.473042 21.996944
F 20.560478 5.154772 21.931144
F 20.457978 12.758342 21.867344
F 22.651478 8.915122 21.986144
F 22.580078 9.080002 0.174198
F 24.811178 5.307462 -0.106446
F 17.999478 8.772122 0.035008
F 24.715878 12.752642 -0.000629
F 22.437378 1.266172 -0.144747
F 0.269926 1.246322 24.605844
F 0.269926 8.964932 24.605844
F 0.269926 16.683542 24.605844
F 9.289228 1.286432 24.591444
F 9.289228 9.005042 24.591444
F 9.289228 16.723642 24.591444
F 18.407478 1.254192 24.533744
F 18.157478 9.023882 24.841044
F 24.784378 5.025232 22.094344
F 0.261149 3.897812 28.243244
F 0.261149 11.616442 28.243244
F 9.276518 3.859302 28.229944
F 9.276518 11.577942 28.229944
F 18.283478 3.589032 28.181844
F 18.335878 11.657642 28.193044
F 0.287805 3.884792 25.469644
F 0.287805 11.603442 25.469644
F 9.286048 3.859302 25.501044
F 9.286048 11.577942 25.501044
F 18.284378 3.797882 25.472644
F 18.223878 11.677342 25.438944
F 0.238244 1.262302 43.662544
F 0.238244 8.980902 43.662544
F 0.238244 16.699542 43.662544
F 9.298748 1.286432 21.862544
F 9.298748 9.005042 21.862544
F 9.298748 16.723642 21.862544
F 16.040478 0.093141 25.437544
F 18.147078 16.586842 36.558544
F 18.114678 11.644542 42.940144
F 2.584368 7.722902 25.475444
F 2.584368 15.441542 25.475444
F 2.584368 0.004294 25.475444
F 11.514178 7.718602 25.508844
F 11.514178 15.437242 25.508844
F 18.178378 16.440142 29.174044
F 20.519878 7.670252 25.524344
F 20.390978 15.349742 25.390044
F 22.598878 16.686642 24.876544
F 2.596018 5.141202 21.836744
F 2.596018 12.859842 21.836744
F 11.526878 5.145732 21.870244
F 11.526878 12.864342 21.870244
F 7.006968 0.000032 40.047544
F 18.275778 16.645242 39.410444
F 2.589788 5.142862 24.570444
F 2.589788 12.861442 24.570444
F 11.517378 5.145732 24.599244
F 11.517378 12.864342 24.599244
F 20.400978 5.155782 24.592044
F 20.709778 12.872242 24.557344
F 2.577368 7.721332 28.208944
F 2.577368 15.439942 28.208944
F 2.577368 0.002725 28.208944
F 11.504678 7.718602 28.237744
F 11.504678 15.437242 28.237744
F 24.658678 0.050594 35.519844
F 20.504778 7.699692 28.281344
F 20.661078 15.196942 28.295344
F 22.460578 16.529742 39.308244
F 4.830358 1.286442 24.575844
F 4.830358 9.005042 24.575844
F 4.830358 16.723642 24.575844
F 13.745578 1.286432 24.606944
F 13.745578 9.005032 24.606944
F 13.745578 16.723642 24.606944
F 20.448378 15.440542 42.954944
F 22.714678 8.933492 24.701744
F 22.657878 4.003652 42.696144
F 4.817788 3.859312 28.214444
F 4.817788 11.577942 28.214444
F 13.732878 3.859302 28.245544
F 13.732878 11.577942 28.245544
F 22.589778 3.838642 28.149344
F 22.746178 11.363442 28.442844
F 4.827588 3.859792 25.485144
F 4.827588 11.578442 25.485144
F 13.742378 3.859302 25.516644
F 13.742378 11.577942 25.516644
F 22.615678 3.958192 25.423444
F 22.906678 11.477442 25.602644
F 4.840248 1.285932 21.846644
F 4.840248 9.004542 21.846644
F 4.840248 16.723142 21.846544
F 13.755078 1.286432 21.878044
F 13.755078 9.005032 21.878044
F 13.755078 16.723642 21.878044
F 22.659578 16.605742 31.830744
F 22.904378 1.340242 24.692844
F 15.908678 5.183522 36.355944
F 7.057738 7.718642 25.493244
F 7.057738 15.437242 25.493244
F 7.057738 0.000041 25.493244
F 15.883578 7.820432 25.633244
F 15.904278 15.418842 25.580444
F 22.523278 11.618742 42.975944
F 25.031878 7.751872 25.691744
F 24.947578 15.363042 25.515444
F 15.913578 7.752792 42.920444
F 7.070418 5.145692 21.854644
F 7.070418 12.864342 21.854644
F 16.041178 15.391342 40.094444
F 7.019648 5.145702 36.408944
F 24.805078 7.701482 39.956144
F 7.019648 12.864342 36.408944
F 7.060958 5.145722 24.583644
F 7.060958 12.864342 24.583644
F 15.928978 5.067432 24.678144
F 15.957778 12.889942 24.616344
F 24.935378 5.179532 24.807544
F 25.150278 12.784742 24.820744
F 7.048248 7.718622 28.222244
F 7.048248 15.437242 28.222244
F 7.048248 0.000015 28.222244
F 15.989778 7.787692 28.343544
F 15.862278 15.376942 28.429144
F 6.997458 0.000013 42.776444
F 24.872978 7.638762 28.462944
F 24.967778 15.303142 28.318644
F 6.997458 15.437242 42.776444
F 0.252466 1.249552 31.880444
F 0.252466 8.968162 31.880444
F 0.252466 16.686742 31.880444
F 9.263828 1.286432 31.868544
F 9.263828 9.005042 31.868544
F 9.263828 16.723642 31.868544
F 18.026978 1.267652 31.760044
F 18.269178 8.691332 31.731344
F 22.560878 16.621042 36.670744
F 0.243818 3.894522 35.517744
F 0.243818 11.613142 35.517744
F 9.251118 3.859302 35.507144
F 9.251118 11.577942 35.507144
F 18.177778 3.726322 35.579944
F 18.119778 11.562342 35.444444
F 0.267649 3.884332 32.746644
F 0.267649 11.602942 32.746644
F 9.260648 3.859302 32.778244
F 9.260648 11.577942 32.778244
F 18.148978 3.787972 32.813544
F 18.128478 11.285542 32.713244
F 0.277657 1.261162 29.108144
F 0.277657 8.979762 29.108144
F 0.277657 16.698342 29.108144
F 9.273338 1.286432 29.139644
F 9.273338 9.005042 29.139644
F 9.273338 16.723642 29.139644
F 18.193378 1.189772 29.096244
F 18.398878 9.030912 28.906444
F 25.125878 7.923672 42.810044
F 2.561138 7.722372 32.752944
F 2.561138 15.440942 32.752944
F 2.561138 0.003770 32.752944
F 11.488778 7.718602 32.785944
F 11.488778 15.437242 32.785944
F 6.997458 7.718612 42.776444
F 20.520178 7.562212 32.826944
F 20.493278 15.313342 32.805944
F 24.993278 12.919542 39.376644
F 2.572718 5.141692 29.114244
F 2.572718 12.860342 29.114244
F 11.501478 5.145732 29.147444
F 11.501478 12.864342 29.147444
F 20.531878 5.120792 29.389044
F 20.495378 12.760942 29.417844
F 2.564988 5.143162 31.847444
F 2.564988 12.861742 31.847444
F 11.491978 5.145732 31.876344
F 11.491978 12.864342 31.876344
F 20.392378 5.085372 32.037544
F 20.412678 12.685942 32.020144
F 2.552598 7.721012 35.485944
F 2.552598 15.439642 35.485944
F 2.552598 0.002412 35.485944
F 11.479278 7.718602 35.514944
F 11.479278 15.437242 35.514944
F 25.037478 5.190742 38.989144
F 20.320878 7.746332 35.571744
F 20.338978 15.492742 35.523944
F 24.745278 15.485142 40.271044
F 4.805248 1.286402 31.853044
F 4.805248 9.005012 31.853044
F 4.805248 16.723642 31.853044
F 13.720178 1.286432 31.884144
F 13.720178 9.005032 31.884144
F 13.720178 16.723642 31.884144
F 22.668278 1.307362 31.914744
F 22.702178 8.957202 32.116344
F 15.866078 7.781302 40.214344
F 4.792688 3.859342 35.491544
F 4.792688 11.577942 35.491544
F 13.707478 3.859302 35.522644
F 13.707478 11.577942 35.522644
F 22.729778 3.988782 35.558044
F 22.797978 11.674342 35.675344
F 4.802258 3.859772 32.762344
F 4.802258 11.578342 32.762344
F 13.716978 3.859302 32.793744
F 13.716978 11.577942 32.793744
F 22.755978 3.876752 32.841944
F 22.657978 11.535842 33.014844
F 4.814908 1.285952 29.123744
F 4.814908 9.004552 29.123744
F 4.814908 16.723142 29.123744
F 13.729678 1.286432 29.155144
F 13.729678 9.005032 29.155144
F 13.729678 16.723642 29.155144
F 22.794978 1.270982 29.150744
F 22.688478 8.770832 29.379144
F 7.006968 7.718632 40.047544
F 7.032358 7.718642 32.770344
F 7.032358 15.437242 32.770344
F 7.032358 0.000037 32.770344
F 15.899578 7.636762 32.856244
F 16.033278 15.397042 32.958344
F 15.991578 12.820542 39.354244
F 25.104178 7.825432 32.772544
F 24.860878 15.508942 32.940844
F 15.983878 5.114682 39.284844
F 7.045028 5.145692 29.131844
F 7.045028 12.864342 29.131844
F 15.965778 5.023142 29.206244
F 16.073578 12.726042 29.162144
F 25.061078 4.959802 29.253544
F 24.941678 12.832342 29.250844
F 7.035558 5.145722 31.860744
F 7.035558 12.864342 31.860744
F 15.930978 5.161112 31.902844
F 15.961778 12.870042 31.821744
F 25.149078 5.188492 31.930644
F 24.955078 13.024842 32.077544
F 7.022848 7.718622 35.499344
F 7.022848 15.437242 35.499344
F 7.022848 0.000014 35.499344
F 15.979478 7.739652 35.489244
F 15.886378 15.270942 35.616244
F 7.010168 12.864342 39.137944
F 24.930378 7.596562 35.440244
F 24.713378 15.236142 35.759544
F 7.010168 5.145722 39.137944
F 0.235246 1.252902 39.155044
F 0.235246 8.971512 39.155044
F 0.235246 16.690142 39.155044
F 9.238428 1.286432 39.145644
F 9.238428 9.005042 39.145644
F 9.238428 16.723642 39.145644
F 18.130078 1.477412 39.245644
F 18.076778 9.038582 39.252744
F 7.006968 15.437242 40.047544
F 0.226696 3.891122 42.792244
F 0.226696 11.609742 42.792244
F 9.225708 3.859302 42.784244
F 9.225708 11.577942 42.784244
F 22.590778 8.962172 36.516444
F 18.083678 3.622402 42.933644
F 0.247977 3.883742 40.023744
F 0.247978 11.602342 40.023744
F 9.235248 3.859302 40.055344
F 9.235248 11.577942 40.055344
F 18.261478 3.933212 40.336644
F 18.250278 11.336542 40.265944
F 0.257746 1.261682 36.385144
F 0.257746 8.980282 36.385144
F 0.257746 16.698842 36.385144
F 9.247938 1.286432 36.416744
F 9.247938 9.005042 36.416744
F 9.247938 16.723642 36.416744
F 18.079478 1.294222 36.658244
F 18.250678 9.102222 36.530744
F 18.235978 16.500342 31.911344
F 2.538038 7.721802 40.030444
F 2.538038 15.440442 40.030444
F 2.538038 0.003198 40.030444
F 11.463378 7.718602 40.063144
F 11.463378 15.437242 40.063144
F 25.069578 12.728742 36.726544
F 20.400178 7.665162 40.057544
F 20.454778 15.095542 40.208944
F 25.003078 5.122112 36.239944
F 2.549558 5.142242 36.391644
F 2.549558 12.860842 36.391644
F 11.476078 5.145732 36.424544
F 11.476078 12.864342 36.424544
F 20.309778 5.153232 36.379544
F 20.430178 12.892642 36.360044
F 2.540238 5.143492 39.124344
F 2.540238 12.862142 39.124344
F 11.466578 5.145732 39.153444
F 11.466578 12.864342 39.153444
F 20.311178 5.208292 39.120644
F 20.408578 12.548142 39.113744
F 2.527888 7.720682 42.762844
F 2.527888 15.439242 42.762844
F 2.527888 0.002077 42.762844
F 11.453878 7.718602 42.792044
F 11.453878 15.437242 42.792044
F 15.890578 12.756542 36.566144
F 20.237078 7.870342 42.869644
F 15.860178 15.319642 42.855144
F 22.550378 1.389532 36.587744
F 4.780148 1.286372 39.130144
F 4.780148 9.004972 39.130144
F 4.780148 16.723542 39.130144
F 13.694778 1.286432 39.161244
F 13.694778 9.005032 39.161244
F 13.694778 16.723642 39.161244
F 22.615078 1.369622 39.318644
F 22.757078 9.090362 39.271544
F 18.149278 16.575642 24.676544
F 4.767598 3.859382 42.768744
F 4.767598 11.577942 42.768744
F 13.682078 3.859302 42.799844
F 13.682078 11.577942 42.799844
F 22.739178 16.677242 29.231744
F 24.722178 15.481242 42.989844
F 4.776928 3.859752 40.039444
F 4.776928 11.578342 40.039444
F 13.691578 3.859302 40.070844
F 13.691578 11.577942 40.070844
F 22.611778 4.122962 40.031044
F 22.836578 11.649242 40.129244
F 4.789578 1.285972 36.400844
F 4.789578 9.004572 36.400844
F 4.789578 16.723142 36.400844
F 13.704278 1.286432 36.432344
F 13.704278 9.005032 36.432344
F 13.704278 16.723642 36.432344
F 15.879078 -0.012769 28.164644
F 16.089578 5.215392 21.923944
F 15.931778 -0.141094 32.898944
F 18.164578 16.626742 43.782544
F 24.793778 12.878342 43.740944
F 22.757578 16.701442 22.050244
F 15.892378 -0.022630 40.000844
F 18.063978 9.204782 43.734144
F 15.901178 12.804242 43.844444
F 15.985178 12.818142 21.791144
F 22.764878 1.283762 22.000544
F 18.154578 8.979902 22.169544
F 0.217252 1.255842 46.429944
F 0.217252 8.974442 46.429944
F 0.217253 16.693042 46.429944
F 9.213028 1.286432 46.422844
F 9.213028 9.005042 46.422844
F 9.213028 16.723642 46.422844
F 18.383678 1.322882 46.478244
F 18.069978 9.023822 46.409544
F 22.804478 1.394202 43.622144
F 0.206890 3.889142 50.068044
F 0.206890 11.607742 50.068044
F 9.200308 3.859302 50.061344
F 9.200308 11.577942 50.061344
F 18.233978 3.699492 50.071844
F 18.097278 11.731542 50.091544
F 0.228508 3.882832 47.301744
F 0.228508 11.601442 47.301744
F 9.209848 3.859302 47.332444
F 9.209848 11.577942 47.332444
F 17.996278 3.772512 47.469644
F 18.089778 11.482942 47.408544
F 6.943498 5.145712 58.240344
F 6.943498 12.864342 58.240344
F 24.779478 15.158942 61.926444
F 9.222538 1.286432 43.693844
F 9.222538 9.005042 43.693844
F 9.222538 16.723642 43.693844
F 22.433278 1.435892 51.002544
F 20.045978 -0.123080 64.781444
F 13.628078 9.005032 58.263744
F 2.514668 7.721292 47.307944
F 2.514668 15.439942 47.307944
F 2.514668 0.002693 47.307944
F 11.437978 7.718602 47.340244
F 11.437978 15.437242 47.340244
F 15.849078 -0.073593 61.862044
F 20.313178 7.567912 47.331244
F 20.419878 15.281742 47.273344
F 18.229878 16.482442 53.836044
F 2.526508 5.142842 43.669244
F 2.526508 12.861442 43.669244
F 11.450678 5.145732 43.701644
F 11.450678 12.864342 43.701644
F 17.963078 16.507542 60.917944
F 6.930818 15.437242 61.878944
F 2.515568 5.143782 46.401344
F 2.515568 12.862342 46.401344
F 11.441178 5.145732 46.430544
F 11.441178 12.864342 46.430544
F 20.186578 4.989142 46.483844
F 20.444378 12.745542 46.570644
F 2.503258 7.720462 50.039844
F 2.503258 15.439042 50.039844
F 2.503258 0.001860 50.039844
F 11.428478 7.718602 50.069144
F 11.428478 15.437242 50.069144
F 18.143678 1.331842 61.196144
F 20.368378 7.602052 50.079244
F 20.281478 15.194642 50.075044
F 13.628078 1.286432 58.263744
F 4.755038 1.286352 46.407344
F 4.755038 9.004952 46.407344
F 4.755038 16.723542 46.407344
F 13.669378 1.286432 46.438344
F 13.669378 9.005032 46.438344
F 13.669378 16.723642 46.438344
F 22.777678 1.298862 46.461844
F 22.738778 8.701102 46.508844
F 24.577378 7.628622 64.829144
F 4.742428 3.859362 50.045844
F 4.742428 11.577942 50.045844
F 13.656678 3.859302 50.076944
F 13.656678 11.577942 50.076944
F 22.460278 3.913982 49.963544
F 22.817478 11.393842 50.161544
F 4.751618 3.859742 47.316544
F 4.751618 11.578342 47.316544
F 13.666178 3.859302 47.348044
F 13.666178 11.577942 47.348044
F 22.550978 3.941552 47.213944
F 22.690578 11.361242 47.399944
F 4.764258 1.285992 43.678044
F 4.764258 9.004592 43.678044
F 4.764258 16.723242 43.678044
F 13.678878 1.286432 43.709444
F 13.678878 9.005032 43.709444
F 13.678878 16.723642 43.709444
F 6.930818 7.718622 61.878944
F 22.414678 11.498342 64.569044
F 22.629678 16.447942 50.907244
F 6.981588 7.718632 47.324644
F 6.981588 15.437242 47.324644
F 6.981588 0.000027 47.324644
F 15.776678 7.648452 47.306744
F 15.909678 15.614142 47.320744
F 15.616578 7.635732 64.522844
F 25.142878 7.549922 47.355444
F 24.964578 15.184142 47.325744
F 6.921268 0.000010 64.607844
F 6.994268 5.145702 43.686044
F 6.994268 12.864342 43.686044
F 15.822878 5.195392 58.303544
F 22.670078 1.250702 58.282244
F 13.628078 16.723642 58.263744
F 18.408978 16.667242 51.194144
F 6.984768 5.145722 46.415044
F 6.984768 12.864342 46.415044
F 15.858078 5.144532 46.444844
F 15.931778 12.935842 46.606644
F 24.893278 5.041802 46.467444
F 24.934978 12.697242 46.396944
F 6.972058 7.718612 50.053644
F 6.972058 15.437242 50.053644
F 6.972058 0.000012 50.053644
F 15.934978 7.743122 50.075044
F 15.998978 15.585142 50.275344
F 6.921268 15.437242 64.607844
F 24.775278 7.630192 50.115944
F 24.855578 15.261542 50.093144
F 6.921268 7.718612 64.607844
F 0.196522 1.257312 53.706144
F 0.196522 8.975922 53.706144
F 0.196522 16.694542 53.706144
F 9.187628 1.286432 53.699944
F 9.187628 9.005042 53.699944
F 9.187628 16.723642 53.699944
F 18.254378 1.223072 53.720144
F 18.337978 8.927012 53.793244
F 20.134678 15.083542 64.580544
F 0.185857 3.887842 57.344344
F 0.185857 11.606442 57.344344
F 9.174908 3.859302 57.338544
F 9.174908 11.577942 57.338544
F 18.134778 3.889752 57.348844
F 18.150578 11.550342 57.342044
F 0.209188 3.880842 54.580444
F 0.209188 11.599442 54.580444
F 9.184448 3.859302 54.609544
F 9.184448 11.577942 54.609544
F 18.213978 3.807112 54.711044
F 18.121378 11.635642 54.554944
F 0.218800 1.263862 50.940944
F 0.218800 8.982472 50.940944
F 0.218800 16.701042 50.940944
F 9.197138 1.286432 50.971044
F 9.197138 9.005042 50.971044
F 9.197138 16.723642 50.971044
F 18.292978 1.086202 50.838144
F 18.116678 9.053432 51.090844
F 15.769078 15.387442 64.646244
F 2.490218 7.721112 54.585144
F 2.490218 15.439742 54.585144
F 2.490218 0.002505 54.585144
F 11.412578 7.718602 54.617344
F 11.412578 15.437242 54.617344
F 24.847878 12.570342 60.965944
F 20.570778 7.642002 54.678444
F 20.579978 15.392842 54.662544
F 24.808878 5.048242 60.913244
F 2.502448 5.143142 50.946544
F 2.502448 12.861742 50.946544
F 11.425278 5.145732 50.978844
F 11.425278 12.864342 50.978844
F 20.387678 5.225122 50.963244
F 20.582278 12.685442 51.089744
F 2.490978 5.143962 53.678344
F 2.490978 12.862542 53.678344
F 11.415778 5.145732 53.707744
F 11.415778 12.864342 53.707744
F 20.419678 5.055262 53.762344
F 20.406278 12.877742 53.732744
F 2.478678 7.720312 57.316844
F 2.478678 15.438942 57.316844
F 2.478678 0.001712 57.316844
F 11.403078 7.718602 57.346244
F 11.403078 15.437242 57.346244
F 15.828078 12.919942 61.036744
F 20.460978 7.557262 57.338644
F 20.467778 15.022842 57.510444
F 15.725178 15.439142 61.959444
F 4.729828 1.286392 53.684444
F 4.729828 9.004992 53.684444
F 4.729828 16.723642 53.684444
F 13.643978 1.286432 53.715544
F 13.643978 9.005032 53.715544
F 13.643978 16.723642 53.715544
F 22.311578 1.366052 53.860944
F 22.710878 9.043132 53.650944
F 6.930818 0.000021 61.878944
F 4.717158 3.859332 57.322944
F 4.717158 11.577942 57.322944
F 13.631278 3.859302 57.354044
F 13.631278 11.577942 57.354044
F 22.538878 3.822422 57.472544
F 22.464078 11.330342 57.262444
F 4.726308 3.859722 54.593744
F 4.726308 11.578342 54.593744
F 13.640778 3.859302 54.625144
F 13.640778 11.577942 54.625144
F 22.666078 3.904232 54.829044
F 22.556478 11.461742 54.547544
F 4.738948 1.286002 50.955144
F 4.738948 9.004612 50.955144
F 4.738948 16.723242 50.955144
F 13.653478 1.286432 50.986544
F 13.653478 9.005032 50.986544
F 13.653478 16.723642 50.986544
F 18.172478 3.734912 64.827744
F 22.561878 8.731432 50.952244
F 22.589478 8.846422 58.240644
F 6.956208 7.718622 54.601744
F 6.956208 15.437242 54.601744
F 6.956208 0.000022 54.601744
F 15.903778 7.726012 54.491744
F 15.836378 15.332742 54.575544
F 15.816778 4.955642 61.062744
F 24.737878 7.657662 54.851744
F 25.129578 15.318342 54.601044
F 6.933978 12.864342 60.969344
F 6.968888 5.145712 50.963244
F 6.968888 12.864342 50.963244
F 15.945278 5.080472 50.886844
F 15.856278 12.956942 50.880244
F 24.766778 5.053202 50.976444
F 24.926878 12.596842 51.003844
F 6.959368 5.145722 53.692144
F 6.959368 12.864342 53.692144
F 15.878878 5.064492 53.723644
F 15.768978 12.809842 53.593244
F 24.758978 5.082052 53.733944
F 24.838178 12.730242 53.692044
F 6.946668 7.718612 57.330744
F 6.946668 15.437242 57.330744
F 6.946668 0.000011 57.330744
F 15.879878 7.679682 57.129944
F 15.779078 15.353942 57.214544
F 6.933978 5.145722 60.969344
F 24.766478 7.442432 57.492244
F 24.760878 15.436142 57.387344
F 24.636678 12.786642 58.115144
F 0.175291 1.258492 60.982644
F 0.175291 8.977102 60.982644
F 0.175291 16.695742 60.982644
F 9.162218 1.286432 60.977044
F 9.162218 9.005042 60.977044
F 9.162218 16.723642 60.977044
F 17.785278 11.466342 64.593644
F 17.980578 8.749452 60.827044
F 22.613078 3.898052 64.483544
F 0.164810 3.886602 64.620844
F 0.164810 11.605242 64.620844
F 9.149508 3.859302 64.615644
F 9.149508 11.577942 64.615644
F 18.227878 16.426842 58.195144
F 22.821578 16.550342 53.668844
F 0.190180 3.878352 61.859344
F 0.190181 11.596942 61.859344
F 9.159038 3.859302 61.886744
F 9.159038 11.577942 61.886744
F 17.933678 3.913662 62.005944
F 18.144778 11.518042 61.885244
F 0.199626 1.266112 58.219844
F 0.199626 8.984712 58.219844
F 0.199626 16.703342 58.219844
F 9.171738 1.286432 58.248144
F 9.171738 9.005042 58.248144
F 9.171738 16.723642 58.248144
F 18.121878 1.434042 58.506644
F 18.108778 8.902742 58.094344
F 22.552478 16.407042 61.104744
F 2.465438 7.721002 61.862344
F 2.465438 15.439642 61.862344
F 2.465438 0.002400 61.862344
F 11.387178 7.718602 61.894444
F 11.387178 15.437242 61.894444
F 24.957578 4.770052 58.169244
F 20.269378 7.804492 61.887944
F 20.193678 15.096342 61.885944
F 24.810778 7.753012 61.902044
F 2.477818 5.143282 58.223744
F 2.477818 12.861842 58.223744
F 11.399878 5.145732 58.255944
F 11.399878 12.864342 58.255944
F 20.327478 5.047092 58.366144
F 20.384878 12.493242 58.343444
F 2.466418 5.144092 60.955344
F 2.466418 12.862742 60.955344
F 11.390378 5.145732 60.984844
F 11.390378 12.864342 60.984844
F 20.127278 5.216672 61.032644
F 20.530778 12.577842 60.921244
F 2.454158 7.720172 64.593844
F 2.454158 15.438742 64.593844
F 2.454158 0.001572 64.593844
F 11.377678 7.718602 64.623444
F 11.377678 15.437242 64.623444
F 15.906778 12.831242 58.306344
F 22.690678 16.541242 46.521444
F 18.254178 16.690842 46.552844
F 15.823078 7.582002 61.777744
F 4.704518 1.286412 60.961544
F 4.704518 9.005022 60.961544
F 4.704518 16.723642 60.961544
F 13.618578 1.286432 60.992644
F 13.618578 9.005032 60.992644
F 13.618578 16.723642 60.992644
F 22.584478 1.220822 61.001344
F 22.524478 8.797852 60.983644
F 22.463978 16.608842 58.470444
F 4.691848 3.859302 64.600044
F 4.691848 11.577942 64.600044
F 13.605778 3.859302 64.631144
F 13.605778 11.577942 64.631144
F 20.272278 7.717382 64.587844
F 24.716478 15.459442 64.662744
F 4.701028 3.859712 61.870844
F 4.701028 11.578342 61.870844
F 13.615378 3.859302 61.902244
F 13.615378 11.577942 61.902244
F 22.439478 3.843252 61.899544
F 22.697278 11.290742 61.921944
F 4.713658 1.286022 58.232344
F 4.713658 9.004622 58.232344
F 4.713658 16.723242 58.232344
F 24.880378 5.252092 43.702344
F 20.214578 12.578842 65.531244
F 24.669078 0.073186 50.148844
F 24.892178 0.004544 57.346944
F 24.774678 0.232641 64.659644
F 24.881078 0.013882 61.840844
F 16.006578 5.035242 43.734744
F 15.914378 0.091136 54.828544
F 20.420078 -0.058313 49.870744
F 20.589878 -0.081750 47.173444
F 18.049978 1.120932 43.710944
F 20.419278 -0.018709 62.040244
F 15.925178 0.150852 57.574844
F 17.870578 8.849542 65.448344
F 15.753478 12.919742 65.702644
F 24.576378 0.006129 54.646944
F 25.011378 -0.050294 47.446144
F 15.963078 0.063390 47.174944
F 20.341178 0.044217 57.523544
F 15.803878 5.119322 65.563144
F 22.397378 1.334532 65.437644
F 22.418178 8.850772 65.725544
F 17.999678 16.603342 65.443544
F 20.559078 5.229442 65.556744
F 22.673678 16.780442 43.753944
F 20.287678 12.845042 43.822344
F 22.693778 8.881192 43.734444
F 20.299678 5.223942 43.708544
F 0.154463 1.259822 68.259044
F 0.154463 8.978422 68.259044
F 0.154463 16.697042 68.259044
F 9.136818 1.286432 68.254244
F 9.136818 9.005042 68.254244
F 9.136818 16.723642 68.254244
F 18.166178 1.291232 68.196644
F 17.976678 8.809572 68.214044
F 24.948778 -0.041949 69.166644
F 0.144201 3.885192 71.897144
F 0.144202 11.603842 71.897144
F 9.124108 3.859302 71.892744
F 9.124108 11.577942 71.892744
F 18.017878 3.952752 71.835844
F 18.129878 11.544642 71.831944
F 0.171546 3.875682 69.138344
F 0.171546 11.594242 69.138344
F 9.133638 3.859302 69.163844
F 9.133638 11.577942 69.163844
F 18.191478 3.926292 69.223544
F 17.935178 11.486542 69.131244
F 6.867308 5.145712 80.071744
F 6.867308 12.864342 80.071744
F 24.781378 15.329842 83.748444
F 9.146328 1.286432 65.525244
F 9.146328 9.005042 65.525244
F 9.146328 16.723642 65.525244
F 15.854278 0.094183 76.565644
F 20.151878 0.163798 71.753144
F 20.373478 -0.005531 69.081244
F 2.440688 7.720882 69.139544
F 2.440688 15.439442 69.139544
F 2.440688 0.002280 69.139544
F 11.361778 7.718602 69.171644
F 11.361778 15.437242 69.171644
F 6.854628 15.437242 83.710344
F 20.295578 7.721782 69.190944
F 20.311478 15.250842 69.158144
F 22.626878 3.910502 86.272544
F 2.453048 5.143392 65.500944
F 2.453048 12.862042 65.500944
F 11.374478 5.145732 65.533044
F 11.374478 12.864342 65.533044
F 22.511978 16.838442 75.609944
F 20.368778 -0.084240 76.521144
F 2.441928 5.144242 68.232444
F 2.441928 12.862842 68.232444
F 11.364978 5.145732 68.261944
F 11.364978 12.864342 68.261944
F 20.460278 5.204382 68.263444
F 20.171678 12.676342 68.372544
F 2.429718 7.720012 71.870844
F 2.429718 15.438642 71.870844
F 2.429718 0.001409 71.870844
F 11.352278 7.718602 71.900544
F 11.352278 15.437242 71.900544
F 22.446778 16.667242 80.057144
F 20.113278 7.783922 71.941144
F 20.381178 15.552142 71.941144
F 6.854628 7.718622 83.710344
F 4.679218 1.286442 68.238644
F 4.679218 9.005052 68.238644
F 4.679218 16.723642 68.238644
F 13.593178 1.286432 68.269744
F 13.593178 9.005032 68.269744
F 13.593178 16.723642 68.269744
F 22.633678 1.220022 68.318144
F 22.382378 9.051752 68.443844
F 17.879578 16.601042 80.181544
F 4.666548 3.859282 71.877144
F 4.666548 11.577842 71.877244
F 13.580378 3.859302 71.908344
F 13.580378 11.577942 71.908344
F 22.633578 3.897172 71.878544
F 22.572078 11.591242 71.959744
F 4.675748 3.859692 69.148044
F 4.675748 11.578342 69.148044
F 13.589978 3.859302 69.179444
F 13.589978 11.577942 69.179444
F 22.635278 3.776892 69.275644
F 22.565678 11.655442 69.305544
F 4.688378 1.286032 65.509444
F 4.688378 9.004642 65.509444
F 4.688378 16.723242 65.509444
F 13.602678 1.286432 65.540844
F 13.602678 9.005032 65.540844
F 13.602678 16.723642 65.540844
F 20.224678 15.594242 86.469244
F 0.180811 1.268702 65.498844
F 0.180811 8.987302 65.498844
F 6.905418 7.718622 69.156044
F 6.905418 15.437242 69.156044
F 6.905418 0.000021 69.156044
F 15.802678 7.768512 69.272044
F 15.835678 15.494042 69.085044
F 15.613078 15.456942 86.591844
F 24.701878 7.863462 69.330044
F 24.752478 15.415042 69.076844
F 17.973078 16.777142 75.664544
F 6.918098 5.145712 65.517444
F 6.918098 12.864342 65.517444
F 22.422378 16.775242 82.838144
F 24.636678 7.660382 83.641244
F 18.153478 16.596242 68.224244
F 0.180811 16.705942 65.498844
F 6.908578 5.145722 68.246444
F 6.908578 12.864342 68.246444
F 15.938878 5.216672 68.411544
F 15.828578 12.839642 68.330144
F 24.890678 5.356322 68.466644
F 24.630478 12.862242 68.287344
F 6.895868 7.718612 71.885044
F 6.895868 15.437242 71.885044
F 6.895868 0.000008 71.885044
F 15.728778 7.866102 71.986944
F 15.727078 15.361542 71.790944
F 6.845088 0.000005 86.439244
F 24.744778 7.669932 72.012044
F 24.823478 15.442942 71.857444
F 6.845088 15.437242 86.439244
F 0.134070 1.261302 75.535244
F 0.134070 8.979912 75.535244
F 0.134070 16.698542 75.535244
F 9.111418 1.286432 75.531344
F 9.111418 9.005042 75.531344
F 9.111418 16.723642 75.531344
F 18.120078 1.213452 75.451844
F 18.068578 8.927832 75.618244
F 15.618578 15.324442 83.907144
F 0.124021 3.883622 79.173344
F 0.124021 11.602242 79.173344
F 9.098708 3.859302 79.169944
F 9.098708 11.577942 79.169944
F 17.932278 3.688972 79.052844
F 18.189678 11.552842 79.076144
F 0.153238 3.872862 76.417444
F 0.153238 11.591442 76.417444
F 9.108238 3.859302 76.440944
F 9.108238 11.577942 76.440944
F 18.024678 3.939892 76.387944
F 18.112678 11.583142 76.319944
F 0.162346 1.271452 72.777844
F 0.162346 8.990052 72.777844
F 0.162346 16.708642 72.777844
F 9.120928 1.286432 72.802444
F 9.120928 9.005042 72.802444
F 9.120928 16.723642 72.802444
F 18.006378 1.494112 72.763544
F 17.925678 9.083602 72.861244
F 22.411878 11.633842 86.561544
F 2.416008 7.720742 76.416744
F 2.416008 15.439342 76.416744
F 2.416008 0.002138 76.416744
F 11.336378 7.718602 76.448744
F 11.336378 15.437242 76.448744
F 6.845088 7.718612 86.439244
F 20.346978 7.694482 76.508444
F 20.195778 15.514042 76.525144
F 24.947378 15.505042 86.515144
F 2.428328 5.143522 72.778144
F 2.428328 12.862142 72.778144
F 11.349078 5.145732 72.810144
F 11.349078 12.864342 72.810144
F 20.362178 5.201962 72.819744
F 20.205078 12.967742 72.734844
F 2.417538 5.144412 75.509344
F 2.417538 12.863042 75.509344
F 11.339578 5.145732 75.539144
F 11.339578 12.864342 75.539144
F 20.457578 5.159052 75.518944
F 20.267478 12.998642 75.560944
F 2.405358 7.719822 79.147844
F 2.405358 15.438442 79.147844
F 2.405358 0.001221 79.147844
F 11.326878 7.718602 79.177644
F 11.326878 15.437242 79.177644
F 24.754978 12.872542 82.931444
F 20.326878 7.708552 79.296244
F 20.192878 15.578442 79.175144
F 24.815278 4.944612 82.872344
F 4.653918 1.286472 75.515744
F 4.653918 9.005072 75.515744
F 4.653918 16.723642 75.515744
F 13.567778 1.286432 75.546844
F 13.567778 9.005032 75.546844
F 13.567778 16.723642 75.546844
F 22.536178 1.163182 75.362644
F 22.532978 9.010742 75.426044
F 15.782478 7.767912 86.564344
F 4.641258 3.859252 79.154344
F 4.641258 11.577842 79.154344
F 13.554978 3.859302 79.185444
F 13.554978 11.577942 79.185444
F 22.503578 3.569342 79.106944
F 22.494078 11.662242 79.137044
F 4.650488 3.859682 76.425144
F 4.650488 11.578242 76.425144
F 13.564578 3.859302 76.456544
F 13.564578 11.577942 76.456544
F 22.562678 3.682372 76.399444
F 22.448378 11.647642 76.386344
F 4.663108 1.286052 72.786544
F 4.663108 9.004652 72.786544
F 4.663108 16.723242 72.786544
F 13.577278 1.286432 72.817944
F 13.577278 9.005032 72.817944
F 13.577278 16.723642 72.817944
F 22.445978 1.301102 72.642844
F 22.458278 9.045872 72.791544
F 15.806378 5.024652 80.061644
F 6.880018 7.718622 76.433144
F 6.880018 15.437242 76.433144
F 6.880018 0.000020 76.433144
F 15.855078 7.857062 76.573944
F 15.738778 15.291042 76.646844
F 15.737678 12.747042 82.851044
F 24.570078 7.599082 76.560644
F 24.682078 15.605542 76.459544
F 15.846378 5.084792 82.880444
F 6.892708 5.145712 72.794644
F 6.892708 12.864342 72.794644
F 15.761878 5.127662 72.824444
F 15.887578 12.845342 72.761944
F 24.799878 5.106862 72.881644
F 24.639678 12.872642 72.920344
F 6.883188 5.145732 75.523544
F 6.883188 12.864342 75.523544
F 15.761178 5.287902 75.568744
F 15.737878 12.818342 75.629444
F 24.776878 4.944762 75.577444
F 24.696678 12.993542 75.606344
F 6.870478 7.718612 79.162144
F 6.870478 15.437242 79.162144
F 6.870478 0.000007 79.162144
F 15.830678 7.670902 79.242744
F 15.746878 15.340742 79.268644
F 6.857788 12.864342 82.800644
F 24.603678 7.690342 79.267544
F 24.602778 15.363942 79.140144
F 6.857788 5.145732 82.800644
F 0.114098 1.262952 82.811344
F 0.114098 8.981552 82.811344
F 0.114098 16.700142 82.811344
F 9.086018 1.286432 82.808444
F 9.086018 9.005042 82.808444
F 9.086018 16.723642 82.808444
F 18.252878 1.198982 82.801544
F 18.036678 8.829892 82.955544
F 24.637278 7.586122 86.314144
F 0.104253 3.881902 86.449344
F 0.104253 11.600542 86.449344
F 9.073298 3.859302 86.447044
F 9.073298 11.577942 86.447044
F 15.661178 7.743762 83.763644
F 22.668278 16.653642 72.909344
F 0.135211 3.869912 83.696544
F 0.135212 11.588542 83.696544
F 9.082838 3.859302 83.718144
F 9.082838 11.577942 83.718144
F 18.011378 3.675062 83.869644
F 17.976678 11.457642 83.818244
F 0.144184 1.274332 80.056944
F 0.144185 8.992942 80.056944
F 0.144184 16.711542 80.056944
F 9.095528 1.286432 80.079544
F 9.095528 9.005042 80.079544
F 9.095528 16.723642 80.079544
F 18.178778 1.160092 80.027744
F 17.970578 9.066182 80.096444
F 17.869078 16.787742 82.895644
F 2.391388 7.720582 83.693944
F 2.391388 15.439142 83.693944
F 2.391388 0.001975 83.693944
F 11.310978 7.718602 83.725844
F 11.310978 15.437242 83.725844
F 24.604878 12.777842 80.288344
F 20.219678 7.426512 83.878144
F 20.130578 15.503342 83.608844
F 17.922978 11.473742 86.560244
F 2.403678 5.143672 80.055344
F 2.403678 12.862242 80.055344
F 11.323678 5.145732 80.087344
F 11.323678 12.864342 80.087344
F 20.401278 4.998542 80.047344
F 20.344678 12.965442 80.131944
F 2.393228 5.144612 82.786344
F 2.393228 12.863242 82.786344
F 11.314178 5.145732 82.816244
F 11.314178 12.864342 82.816244
F 20.207778 4.796702 82.647744
F 19.959478 12.932442 82.985844
F 2.381098 7.719612 86.424844
F 2.381098 15.438242 86.424844
F 2.381098 0.001008 86.424844
F 11.301478 7.718602 86.454844
F 11.301478 15.437242 86.454844
F 24.695578 5.095222 80.037744
F 20.169678 7.656792 86.596644
F 22.507678 16.686542 68.254044
F 15.997478 12.684542 80.178944
F 4.628628 1.286502 82.792844
F 4.628628 9.005102 82.792844
F 4.628628 16.723742 82.792844
F 13.542378 1.286432 82.824044
F 13.542378 9.005032 82.824044
F 13.542378 16.723642 82.824044
F 22.478978 0.963055 82.712244
F 22.383978 8.912392 82.950944
F 6.854628 0.000019 83.710344
F 4.615978 3.859222 86.431444
F 4.615978 11.577842 86.431444
F 13.529578 3.859302 86.462544
F 13.529578 11.577942 86.462544
F 18.013878 16.671442 72.750944
F 18.086478 3.725022 86.491344
F 4.625248 3.859672 83.702244
F 4.625248 11.578242 83.702244
F 13.539178 3.859302 83.733644
F 13.539178 11.577942 83.733644
F 22.625578 3.538872 83.544044
F 22.322778 11.577442 83.801844
F 4.637858 1.286062 80.063744
F 4.637858 9.004662 80.063744
F 4.637858 16.723242 80.063744
F 13.551878 1.286432 80.095044
F 13.551878 9.005032 80.095044
F 13.551878 16.723642 80.095044
F 22.602578 0.961190 79.979144
F 22.566278 9.086372 80.266244
F 16.074778 0.016715 83.773544
F 24.724978 5.096892 65.744044
F 22.753378 16.796042 87.371644
F 15.887078 5.099222 87.338844
F 15.696378 -0.068344 71.819544
F 17.875378 1.205452 65.558144
F 26.708478 16.771542 80.119344
F 26.767478 11.574542 76.560644
F 27.057978 16.604242 72.973444
F 27.118878 16.604742 75.766944
F 26.998878 8.866572 80.048744
F 24.728578 0.044809 71.770144
F 15.704278 12.814942 87.405144
F 20.150178 12.875642 87.187444
F 17.854178 16.680242 87.353844
F 22.525078 8.923932 87.314944
F 17.976378 8.961952 87.407844
F 18.086178 1.255972 87.516444
F 22.240878 16.502642 65.414044
F 24.680278 12.847442 65.377244
F 0.094529 1.264742 90.087344
F 0.094529 8.983342 90.087344
F 0.094529 16.701942 90.087344
F 9.060618 1.286432 90.085544
F 9.060618 9.005042 90.085544
F 9.060618 16.723642 90.085544
F 18.117578 1.187492 90.152744
F 17.987278 8.870222 90.139544
F 24.971278 4.995142 87.435944
F 0.084877 3.880052 93.725344
F 0.084877 11.598642 93.725344
F 9.047898 3.859302 93.724144
F 9.047898 11.577942 93.724144
F 17.974778 3.822392 93.671944
F 17.834778 11.457842 94.102344
F 0.117414 3.866872 90.975744
F 0.117414 11.585442 90.975744
F 9.057438 3.859302 90.995244
F 9.057438 11.577942 90.995244
F 18.182478 3.726972 91.014544
F 17.858078 11.534142 91.154144
F 6.791128 5.145722 101.903244
F 6.791128 12.864342 101.903244
F 24.833578 15.394242 105.354244
F 9.070128 1.286432 87.356644
F 9.070128 9.005042 87.356644
F 9.070128 16.723642 87.356644
F 24.699178 -0.068804 105.599244
F 20.141978 0.132727 100.981244
F 24.503578 0.106703 101.131244
F 2.366828 7.720392 90.971144
F 2.366828 15.439042 90.971144
F 2.366828 0.001787 90.971144
F 11.285578 7.718602 91.003044
F 11.285578 15.437242 91.003044
F 26.893678 1.309442 109.315244
F 20.146278 7.582302 90.965944
F 20.379278 15.378342 90.941044
F 24.887478 7.901342 108.438244
F 2.379088 5.143852 87.332544
F 2.379088 12.862442 87.332544
F 11.298278 5.145732 87.364444
F 11.298278 12.864342 87.364444
F 24.664578 12.850742 87.262044
F 24.673778 15.458242 108.098244
F 2.369008 5.144842 90.063344
F 2.369008 12.863442 90.063344
F 11.288778 5.145732 90.093344
F 11.288778 12.864342 90.093344
F 20.320478 5.015172 90.116144
F 19.989278 12.781542 90.062544
F 2.356928 7.719372 93.701744
F 2.356928 15.437942 93.701744
F 2.356928 0.000767 93.701744
F 11.276078 7.718602 93.731944
F 11.276078 15.437242 93.731944
F 22.622878 16.582942 97.481344
F 20.037178 7.781212 93.718944
F 20.258678 15.380042 93.703244
F 0.126279 8.995932 87.336144
F 4.603358 1.286522 90.069944
F 4.603358 9.005132 90.069944
F 4.603358 16.723742 90.069944
F 13.516978 1.286432 90.101144
F 13.516978 9.005032 90.101144
F 13.516978 16.723642 90.101144
F 22.567678 1.192832 90.079744
F 22.464678 9.031512 90.049944
F 22.475078 16.722342 104.503244
F 4.590708 3.859202 93.708544
F 4.590708 11.577842 93.708544
F 13.504178 3.859302 93.739744
F 13.504178 11.577942 93.739744
F 22.429978 3.907072 93.773844
F 22.404178 11.648542 93.772944
F 4.600008 3.859652 90.979444
F 4.600008 11.578242 90.979444
F 13.513778 3.859302 91.010744
F 13.513778 11.577942 91.010744
F 22.543378 3.706302 91.014344
F 22.457578 11.560742 90.937844
F 4.612618 1.286072 87.340844
F 4.612618 9.004672 87.340844
F 4.612618 16.723242 87.340844
F 13.526478 1.286432 87.372244
F 13.526478 9.005032 87.372244
F 13.526478 16.723642 87.372244
F 15.713878 15.504442 108.141244
F 0.126279 1.277332 87.336144
F 22.431278 11.638342 108.310244
F 6.829228 7.718622 90.987444
F 6.829228 15.437242 90.987444
F 6.829228 0.000018 90.987444
F 15.829178 7.439832 91.021644
F 15.749378 15.406942 90.855644
F 17.983178 3.850662 108.246244
F 24.627778 7.582192 91.041044
F 24.894978 15.299242 91.108944
F 22.653078 16.629542 90.153844
F 6.841918 5.145712 87.348844
F 6.841918 12.864342 87.348844
F 22.431678 1.208442 104.664244
F 15.628178 7.664052 108.315244
F 26.843478 3.973942 93.732044
F 6.778438 15.437242 105.541244
F 6.832398 5.145732 90.077844
F 6.832398 12.864342 90.077844
F 15.800178 4.889092 89.941944
F 15.717578 12.870442 90.064144
F 24.779278 4.968172 90.101044
F 24.575378 12.897342 89.982744
F 6.819698 7.718602 93.716344
F 6.819698 15.437242 93.716344
F 6.819698 0.000003 93.716344
F 15.724478 7.593832 93.773444
F 15.898478 15.403042 93.661844
F 6.768908 15.437242 108.270244
F 24.681778 7.706612 93.662144
F 24.682578 15.445742 93.795344
F 6.768908 7.718602 108.270244
F 0.075339 1.266662 97.363244
F 0.075339 8.985272 97.363244
F 0.075339 16.703842 97.363244
F 9.035208 1.286432 97.362744
F 9.035208 9.005042 97.362744
F 9.035208 16.723642 97.362744
F 17.949278 1.448432 97.384044
F 17.917578 8.902712 97.595644
F 20.056278 7.787122 108.270244
F 0.065866 3.878062 101.001244
F 0.065866 11.596642 101.001244
F 9.022498 3.859302 101.001244
F 9.022498 11.577942 101.001244
F 17.933778 4.046752 101.071244
F 17.975878 11.637642 100.862244
F 0.099794 3.863762 98.254944
F 0.099794 11.582342 98.254944
F 9.032038 3.859302 98.272344
F 9.032038 11.577942 98.272344
F 17.989078 3.945062 98.259744
F 18.137078 11.546042 98.123844
F 0.108577 1.280412 94.615344
F 0.108577 8.999012 94.615344
F 0.108577 16.717642 94.615344
F 9.044728 1.286432 94.633844
F 9.044728 9.005042 94.633844
F 9.044728 16.723642 94.633844
F 18.155578 1.338982 94.710144
F 17.804578 8.848502 94.906644
F 20.409178 15.745142 108.196244
F 2.342338 7.720182 98.248344
F 2.342338 15.438742 98.248344
F 2.342338 0.001574 98.248344
F 11.260178 7.718602 98.280144
F 11.260178 15.437242 98.280144
F 24.758278 12.641242 104.706244
F 20.312178 7.812712 98.386344
F 20.262478 15.417142 98.292644
F 15.741278 5.287372 101.922244
F 2.354558 5.144052 94.609744
F 2.354558 12.862642 94.609744
F 11.272878 5.145732 94.641544
F 11.272878 12.864342 94.641544
F 20.123478 5.143572 94.692644
F 20.031278 12.797742 94.606344
F 2.344888 5.145102 97.340244
F 2.344888 12.863742 97.340244
F 11.263378 5.145732 97.370544
F 11.263378 12.864342 97.370544
F 20.190178 5.271802 97.379144
F 20.337878 12.854542 97.235844
F 2.332858 7.719102 100.978244
F 2.332858 15.437742 100.978244
F 2.332858 0.000497 100.978244
F 11.250678 7.718602 101.009244
F 11.250678 15.437242 101.009244
F 24.472078 4.928062 104.775244
F 20.128778 7.671212 101.084244
F 20.315578 15.325042 100.939244
F 15.623878 12.803442 104.528244
F 4.578088 1.286552 97.347044
F 4.578088 9.005152 97.347044
F 4.578088 16.723742 97.347044
F 13.491578 1.286432 97.378244
F 13.491578 9.005032 97.378244
F 13.491578 16.723642 97.378244
F 22.392178 1.248282 97.454144
F 22.438478 9.135072 97.409544
F 6.778438 0.000016 105.541244
F 4.565448 3.859172 100.985244
F 4.565448 11.577742 100.985244
F 13.478778 3.859302 101.017244
F 13.478778 11.577942 101.017244
F 22.350278 3.940932 100.947244
F 22.522878 11.357942 101.188244
F 4.574788 3.859642 98.256544
F 4.574788 11.578242 98.256544
F 13.488378 3.859302 98.287944
F 13.488378 11.577942 98.287944
F 22.365878 3.852072 98.306944
F 22.519878 11.613942 98.380044
F 4.587388 1.286082 94.617944
F 4.587388 9.004692 94.617944
F 4.587388 16.723342 94.617944
F 13.501078 1.286432 94.649344
F 13.501078 9.005032 94.649344
F 13.501078 16.723642 94.649344
F 22.399078 1.279432 94.616844
F 22.322078 9.008782 94.743644
F 18.068078 16.816042 104.550244
F 6.803838 7.718622 98.264544
F 6.803838 15.437242 98.264544
F 6.803838 0.000017 98.264544
F 15.664578 7.705822 98.430244
F 15.805378 15.548642 98.209344
F 15.697978 5.066242 104.652244
F 24.662578 7.799122 98.451944
F 24.975478 15.272142 98.208644
F 6.781618 12.864342 104.632244
F 6.816518 5.145712 94.626044
F 6.816518 12.864342 94.626044
F 15.788478 5.075492 94.651644
F 15.731578 12.942342 94.862344
F 24.543378 5.175822 94.710044
F 24.732078 12.855342 94.569744
F 6.807008 5.145732 97.354944
F 6.807008 12.864342 97.354944
F 15.643878 5.134412 97.349844
F 15.774578 12.944142 97.543244
F 24.662378 5.044522 97.468144
F 24.671778 12.716942 97.314844
F 6.794298 7.718602 100.993244
F 6.794298 15.437242 100.993244
F 6.794298 0.000001 100.993244
F 15.723978 7.793482 101.063244
F 15.757278 15.462542 100.974244
F 6.781618 5.145732 104.632244
F 24.563278 7.586532 101.166244
F 24.669678 15.293842 100.965244
F 24.741178 12.772542 101.966244
F 0.056500 1.268702 104.639244
F 0.056500 8.987302 104.639244
F 0.056500 16.705942 104.639244
F 9.009808 1.286432 104.640244
F 9.009808 9.005042 104.640244
F 9.009808 16.723642 104.640244
F 17.681378 1.345072 104.569244
F 17.884778 9.251212 104.713244
F 17.969978 16.653242 97.458644
F 0.047190 3.875982 108.277244
F 0.047191 11.594542 108.277244
F 8.997098 3.859302 108.278244
F 8.997098 11.577942 108.278244
F 22.169178 4.102142 108.302244
F 24.657378 7.602572 105.803244
F 0.082295 3.860622 105.534244
F 0.082296 11.579242 105.534244
F 9.006628 3.859302 105.549244
F 9.006628 11.577942 105.549244
F 17.814478 3.934392 105.557244
F 18.095078 11.720242 105.669244
F 0.091024 1.283542 101.894244
F 0.091024 9.002142 101.894244
F 0.091024 16.720742 101.894244
F 9.019328 1.286432 101.911244
F 9.019328 9.005042 101.911244
F 9.019328 16.723642 101.911244
F 17.854078 1.408322 101.899244
F 17.876278 9.086562 101.911244
F 18.033478 16.549142 101.898244
F 2.317908 7.719942 105.525244
F 2.317908 15.438542 105.525244
F 2.317908 0.001335 105.525244
F 11.234778 7.718602 105.557244
F 11.234778 15.437242 105.557244
F 24.642078 4.885792 101.968244
F 20.019578 7.980622 105.698244
F 20.195078 15.445942 105.349244
F 22.397378 16.674342 94.806544
F 2.330108 5.144282 101.887244
F 2.330108 12.862842 101.887244
F 11.247478 5.145732 101.918244
F 11.247478 12.864342 101.918244
F 20.160778 5.144132 102.012244
F 20.258578 12.678242 101.808244
F 2.320868 5.145382 104.617244
F 2.320868 12.863942 104.617244
F 11.237978 5.145732 104.647244
F 11.237978 12.864342 104.647244
F 19.967078 5.352622 104.848244
F 20.344978 12.940442 104.564244
F 2.308878 7.718802 108.255244
F 2.308878 15.437442 108.255244
F 2.308878 0.000194 108.255244
F 11.225278 7.718602 108.286244
F 11.225278 15.437242 108.286244
F 15.758078 12.802742 101.917244
F 18.144378 16.573042 89.986044
F 17.803078 11.752642 108.374244
F 15.812878 15.447742 105.394244
F 4.552828 1.286582 104.624244
F 4.552828 9.005182 104.624244
F 4.552828 16.723742 104.624244
F 13.466178 1.286432 104.655244
F 13.466178 9.005032 104.655244
F 13.466178 16.723642 104.655244
F 15.720578 7.634812 105.483244
F 22.448378 8.974012 104.967244
F 26.777678 3.664822 105.559244
F 4.540198 3.859142 108.262244
F 4.540198 11.577742 108.262244
F 13.453378 3.859302 108.294244
F 13.453378 11.577942 108.294244
F 22.563678 16.694142 101.738244
F 18.072578 16.622942 94.737044
F 4.549588 3.859632 105.533244
F 4.549588 11.578242 105.533244
F 13.462978 3.859302 105.565244
F 13.462978 11.577942 105.565244
F 22.085078 3.804712 105.695244
F 22.447778 11.653042 105.532244
F 4.562178 1.286102 101.895244
F 4.562178 9.004702 101.895244
F 4.562178 16.723342 101.895244
F 13.475678 1.286432 101.926244
F 13.475678 9.005032 101.926244
F 13.475678 16.723642 101.926244
F 22.274178 1.383382 101.871244
F 22.312578 8.967902 102.207244
F 0.126279 16.714542 87.336144
F 6.778438 7.718622 105.541244
F 26.943678 3.731132 90.923644
F 24.669478 0.213583 108.410244
F 27.130778 16.630842 87.516544
F 26.822778 8.919402 102.080244
F 27.027678 11.526142 105.636244
F 15.797178 -0.085010 108.399244
F 20.118878 0.254116 105.707244
F 26.854778 8.817902 104.775244
F 24.712478 0.029996 93.730344
F 20.110378 0.064117 108.285244
F 26.872078 3.784112 98.312644
F 26.957078 8.974982 97.365144
F 24.627378 0.150608 98.365344
F 26.932178 16.579642 101.722244
F 20.275478 -0.096142 93.666244
F 27.016778 1.116412 104.636244
F 22.725678 1.285062 87.349844
F 27.088778 1.183342 90.043844
F 17.930678 1.368082 109.357244
F 24.604478 5.152522 109.012244
F 17.858678 9.072672 109.244244
F 20.300178 5.041832 87.360944
F 0.037979 1.270832 111.914244
F 0.037979 8.989442 111.914244
F 0.037979 16.708042 111.914244
F 8.984408 1.286432 111.917244
F 8.984408 9.005042 111.917244
F 8.984408 16.723642 111.917244
F 18.060778 1.271132 111.998244
F 17.933178 8.952932 111.858244
F 15.825978 0.164637 115.654244
F 0.028814 3.873802 115.552244
F 0.028814 11.592442 115.552244
F 8.971698 3.859302 115.555244
F 8.971698 11.577942 115.555244
F 18.035778 4.056212 115.826244
F 17.833978 11.361542 115.413244
F 0.064866 3.857482 112.813244
F 0.064866 11.576042 112.813244
F 8.981228 3.859302 112.826244
F 8.981228 11.577942 112.826244
F 17.794578 3.866372 113.070244
F 18.063678 11.507342 112.665244
F 8.993918 1.286432 109.188244
F 8.993918 9.005042 109.188244
F 8.993918 16.723642 109.188244
F 15.788678 0.074368 129.953244
F 15.575078 -0.079628 122.923244
F 17.976878 11.409842 130.193244
F 2.293558 7.719672 112.803244
F 2.293558 15.438242 112.803244
F 2.293558 0.001067 112.803244
F 11.209378 7.718602 112.834244
F 11.209378 15.437242 112.834244
F 15.853478 7.683732 130.045244
F 20.236778 7.701692 112.849244
F 20.234678 15.323442 112.772244
F 6.911548 0.015395 130.094244
F 2.305718 5.144532 109.164244
F 2.305718 12.863142 109.164244
F 11.222078 5.145732 109.196244
F 11.222078 12.864342 109.196244
F 26.841178 1.193742 112.071244
F 15.823178 15.474442 130.024244
F 2.296938 5.145702 111.894244
F 2.296938 12.864342 111.894244
F 11.212578 5.145732 111.925244
F 11.212578 12.864342 111.925244
F 20.119978 5.033632 112.021244
F 20.331078 12.776942 111.866244
F 2.284998 7.718462 115.532244
F 2.284998 15.437042 115.532244
F 6.911548 15.452642 130.094244
F 11.199878 7.718602 115.563244
F 11.199878 15.437242 115.563244
F 6.911548 7.734002 130.094244
F 20.345078 7.546962 115.507244
F 20.061378 15.399142 115.625244
F 20.302578 15.376242 129.998244
F 4.527588 1.286602 111.901244
F 4.527588 9.005212 111.901244
F 4.527588 16.723842 111.901244
F 13.440678 1.286432 111.932244
F 13.440678 9.005032 111.932244
F 13.440678 16.723642 111.932244
F 22.453178 1.355232 111.888244
F 22.452778 8.961762 111.910244
F 24.837078 15.311542 130.087244
F 4.514958 3.859122 115.540244
F 4.514958 11.577742 115.540244
F 13.427978 3.859302 115.571244
F 13.427978 11.577942 115.571244
F 22.803178 3.787352 115.506244
F 22.566778 11.657742 115.552244
F 4.524398 3.859622 112.811244
F 4.524398 11.578242 112.811244
F 13.437578 3.859302 112.842244
F 13.437578 11.577942 112.842244
F 22.434578 3.800922 112.811244
F 22.602078 11.542242 112.762244
F 4.536978 1.286112 109.172244
F 4.536978 9.004712 109.172244
F 4.536978 16.723342 109.172244
F 13.450278 1.286432 109.203244
F 13.450278 9.005032 109.203244
F 13.450278 16.723642 109.203244
F 15.572178 13.004342 109.055244
F 22.430278 16.624442 116.636244
F 20.356078 7.614262 130.217244
F 6.753048 7.718622 112.819244
F 6.753048 15.437242 112.819244
F 6.753048 0.000015 112.819244
F 15.578578 7.827052 112.896244
F 15.593978 15.513642 112.950244
F 24.803478 12.874042 126.404244
F 24.728778 7.688192 112.834244
F 24.697978 15.392842 112.726244
F 24.824378 4.955832 126.367244
F 6.765728 5.145722 109.180244
F 6.765728 12.864342 109.180244
F 20.253778 0.065600 113.047244
F 17.846078 16.638442 111.805244
F 0.073567 16.723942 109.173244
F 15.715578 5.183052 109.192244
F 6.756228 5.145742 111.909244
F 6.756228 12.864342 111.909244
F 15.720978 5.181692 111.919244
F 15.768878 12.818542 111.801244
F 24.718778 5.188522 111.730244
F 24.781778 12.898842 111.909244
F 6.743528 7.718602 115.548244
F 6.743528 15.437242 115.548244
F 15.647178 12.962842 126.729244
F 15.767178 7.815112 115.519244
F 15.594878 15.207942 115.674244
F 15.559378 5.131492 126.555244
F 24.989078 7.667112 115.493244
F 24.658178 15.430642 115.644244
F 6.706598 12.863842 126.461244
F 0.019737 1.273042 119.190244
F 0.019737 8.991652 119.190244
F 0.019737 16.710242 119.190244
F 8.959008 1.286432 119.194244
F 8.959008 9.005032 119.194244
F 8.959008 16.723642 119.194244
F 17.859878 1.060572 119.348244
F 17.824078 9.065162 119.193244
F 26.877078 1.268532 123.732244
F 0.010695 3.871562 122.828244
F 0.010696 11.590142 122.828244
F 8.946298 3.859302 122.832244
F 8.946298 11.577942 122.832244
F 17.872378 3.875972 123.247244
F 17.936878 11.480242 122.893244
F 0.047454 3.854372 120.092244
F 0.047454 11.572942 120.092244
F 8.955828 3.859302 120.104244
F 8.955828 11.577942 120.104244
F 17.885578 3.755992 120.309244
F 17.888578 11.634942 120.260244
F 0.056153 1.289812 116.453244
F 0.056153 9.008412 116.453244
F 0.056152 16.727042 116.453244
F 8.968518 1.286432 116.465244
F 8.968518 9.005032 116.465244
F 8.968518 16.723642 116.465244
F 18.059778 1.401792 116.679244
F 18.078778 8.818542 116.307244
F 17.997078 16.761342 109.042244
F 2.269268 7.719372 120.080244
F 2.269268 15.437942 120.080244
F 2.269268 0.000769 120.080244
F 11.183978 7.718602 120.111244
F 11.183978 15.437242 120.111244
F 6.706598 5.145282 126.461244
F 20.164978 7.601582 120.043244
F 19.963378 15.376942 120.062244
F 24.638078 7.865482 130.004244
F 2.281398 5.144812 116.441244
F 2.281398 12.863442 116.441244
F 11.196678 5.145732 116.473244
F 11.196678 12.864342 116.473244
F 20.458978 5.153332 116.596244
F 20.227478 12.599442 116.382244
F 2.273098 5.146062 119.171244
F 2.273098 12.864642 119.171244
F 11.187178 5.145732 119.202244
F 11.187178 12.864342 119.202244
F 20.100378 5.088302 119.374244
F 20.013478 12.894742 119.113244
F 2.261208 7.718092 122.809244
F 2.261208 15.436742 122.809244
F 24.883178 12.968642 123.609244
F 11.174478 7.718602 122.840244
F 11.174478 15.437242 122.840244
F 24.645778 5.179972 123.660244
F 20.183278 7.679092 122.792244
F 20.217678 15.555142 122.769244
F 15.614378 12.900942 124.025244
F 4.502348 1.286632 119.178244
F 4.502348 9.005232 119.178244
F 4.502348 16.723842 119.178244
F 13.415278 1.286432 119.209244
F 13.415278 9.005032 119.209244
F 13.415278 16.723642 119.209244
F 22.546678 1.385092 119.162244
F 22.461278 8.950552 119.279244
F 0.073567 1.286682 109.173244
F 4.489728 3.859092 122.817244
F 4.489728 11.577742 122.817244
F 13.402578 3.859302 122.848244
F 13.402578 11.577942 122.848244
F 22.379778 3.791062 123.028244
F 22.501878 11.750242 122.936244
F 4.499228 3.859612 120.088244
F 4.499228 11.578242 120.088244
F 13.412178 3.859302 120.119244
F 13.412178 11.577942 120.119244
F 22.426778 3.825142 120.072244
F 22.365078 11.808042 120.123244
F 4.511798 1.286122 116.449244
F 4.511798 9.004722 116.449244
F 4.511798 16.723342 116.449244
F 13.424878 1.286432 116.480244
F 13.424878 9.005032 116.480244
F 13.424878 16.723642 116.480244
F 22.496778 1.260942 116.412244
F 22.615778 9.062562 116.480244
F 22.512478 1.161272 123.858244
F 6.727658 7.718612 120.096244
F 6.727658 15.437242 120.096244
F 6.727658 0.000013 120.096244
F 15.661278 7.634372 120.169244
F 15.566378 15.225142 120.287244
F 15.508878 5.293762 123.879244
F 24.789578 7.911422 120.045244
F 24.666678 15.381442 120.093244
F 6.714948 12.864342 123.734244
F 6.740338 5.145722 116.457244
F 6.740338 12.864342 116.457244
F 15.678278 5.163362 116.547244
F 15.774078 12.724442 116.431244
F 24.876178 5.133562 116.550244
F 24.741578 12.890942 116.462244
F 6.730838 5.145742 119.186244
F 6.730838 12.864342 119.186244
F 15.792678 5.088272 119.280244
F 15.669978 12.721342 119.173244
F 24.749078 5.291462 119.217244
F 24.756978 12.818042 119.303244
F 6.718138 7.718592 122.825244
F 6.718138 15.437242 122.825244
F 6.714948 5.145722 123.734244
F 15.645578 7.680192 122.776244
F 15.689478 15.432342 122.917244
F 24.639678 15.450042 127.456244
F 24.718178 7.754352 122.790244
F 24.550178 15.554842 122.817244
F 24.627178 7.673362 127.395244
F 22.606578 3.817392 130.219244
F 22.542578 16.740342 111.916244
F 22.550878 9.150922 123.638244
F 8.934758 1.285982 126.469244
F 8.934758 9.004582 126.469244
F 8.934758 16.723142 126.469244
F 17.701378 1.250702 126.357244
F 17.975678 9.100862 126.542244
F 0.073567 9.005282 109.173244
F 0.101972 3.926302 130.135244
F 22.448478 16.911242 123.795244
F 0.101972 11.644942 130.135244
F 22.274678 16.561042 119.261244
F 9.139698 3.874682 130.102244
F 9.139698 11.593242 130.102244
F 6.710688 7.715592 127.354244
F 17.996078 16.686642 126.203244
F 0.034138 3.852502 127.383244
F 0.034138 11.571142 127.383244
F 8.938858 3.856272 127.361244
F 8.938858 11.574842 127.361244
F 17.727078 3.794332 127.358244
F 17.964678 11.695842 127.513244
F 0.038653 1.292952 123.732244
F 0.038653 9.011552 123.732244
F 0.038653 16.730142 123.732244
F 8.943128 1.286432 123.742244
F 8.943128 9.005032 123.742244
F 8.943128 16.723642 123.742244
F 17.866978 1.243402 123.621244
F 17.941878 8.942382 123.723244
F 18.045278 3.745202 130.055244
F 2.253438 7.716202 127.338244
F 2.253438 15.434842 127.338244
F 15.771578 15.592642 127.347244
F 11.166978 7.715572 127.369244
F 11.166978 15.434142 127.369244
F 15.621378 7.728142 127.287244
F 20.177478 7.727992 127.558244
F 20.212178 15.464642 127.333244
F 6.710688 15.434242 127.354244
F 2.257058 5.145072 123.719244
F 2.257058 12.863642 123.719244
F 11.171278 5.145732 123.750244
F 11.171278 12.864342 123.750244
F 20.255978 5.123282 123.852244
F 19.980378 12.903342 123.638244
F 2.249688 5.145342 126.448244
F 2.249688 12.863942 126.448244
F 11.162878 5.145282 126.477244
F 11.162878 12.863842 126.477244
F 19.980678 5.135722 126.616244
F 20.172578 12.852042 126.407244
F 2.450898 7.736942 130.079244
F 2.450898 15.455542 130.079244
F 2.450898 0.018334 130.079244
F 11.367878 7.733982 130.110244
F 11.367878 15.452542 130.110244
F 11.367878 0.015379 130.110244
F 22.487678 16.634942 126.490244
F 17.731078 16.715642 116.547244
F 22.434778 11.569742 130.263244
F 4.478278 1.286192 126.453244
F 4.478278 9.004802 126.453244
F 4.478278 16.723442 126.453244
F 13.391078 1.285982 126.485244
F 13.391078 9.004582 126.485244
F 13.391078 16.723142 126.485244
F 22.475978 1.218462 126.599244
F 22.439878 8.984512 126.460244
F 17.722778 16.787942 119.309244
F 4.677998 3.875222 130.087244
F 4.677998 11.593842 130.087244
F 13.596078 3.874682 130.117244
F 13.596078 11.593242 130.117244
F 17.919478 16.899642 123.515244
F 20.121878 -0.066067 129.998244
F 4.482518 3.856572 127.346244
F 4.482518 11.575142 127.346244
F 13.395178 3.856272 127.377244
F 13.395178 11.574842 127.377244
F 22.461578 3.807482 127.482244
F 22.497478 11.677142 127.478244
F 4.486648 1.286132 123.726244
F 4.486648 9.004732 123.726244
F 4.486648 16.723342 123.726244
F 13.399478 1.286432 123.757244
F 13.399478 9.005032 123.757244
F 13.399478 16.723642 123.757244
F 20.027078 0.166894 127.246244
F 15.716778 0.078305 112.829244
F 27.018678 1.207222 116.514244
F 27.206078 3.905722 127.345244
F 26.910378 16.766142 111.801244
F 24.830678 0.203707 127.376244
F 27.004278 16.491742 119.309244
F 26.875278 16.581142 116.529244
F 24.573378 0.007529 112.785244
F 20.139778 0.054831 115.688244
F 24.556978 0.004814 120.324244
F 20.196678 13.053342 109.158244
F 22.314078 9.138592 109.125244
F 20.186978 4.974892 131.080244
F 24.626678 12.840742 109.110244
F 15.895978 5.018472 131.111244
F 22.631178 16.612442 131.040244
F 17.958278 1.217172 130.991244
F 15.724178 12.853342 131.012244
F 27.016778 16.652742 108.952244
F 22.614578 16.828042 109.229244
F 22.309778 1.406192 109.166244
F 19.944878 5.317212 109.361244
F 0.319332 24.399142 2.807384
F 0.319332 32.117742 2.807384
F 9.357008 24.445242 2.779214
F 9.357008 32.163842 2.779214
F 18.110578 24.431342 2.820324
F 18.417478 32.091542 2.555034
F 0.314741 27.062142 6.418044
F 13.767778 19.296542 18.239444
F 0.314741 19.343542 6.418044
F 9.352718 27.015142 6.398804
F 9.352718 34.733742 6.398804
F 9.352718 19.296542 6.398804
F 18.076278 26.991042 6.332084
F 7.095808 20.582942 14.577544
F 18.365678 19.395542 6.498464
F 0.345551 27.044342 3.642404
F 22.857878 26.845242 18.494844
F 0.345551 19.325742 3.642404
F 9.361108 27.015542 3.671554
F 22.773178 19.276542 21.089144
F 9.361108 19.296942 3.671554
F 18.197378 26.966842 3.681954
F 7.073648 23.155842 20.945044
F 18.436778 19.441742 3.800224
F 0.224342 24.457442 0.039251
F 0.298061 24.416542 21.831144
F 0.224342 32.176042 0.039251
F 0.298061 32.135142 21.831144
F 9.156118 24.426842 0.038897
F 9.156118 32.145442 0.038897
F 20.298078 23.067442 21.193244
F 13.780478 24.442242 14.600944
F 2.653758 30.880642 3.646194
F 2.653758 23.162042 3.646194
F 11.589278 30.874842 3.679334
F 11.589278 23.156242 3.679334
F 20.707178 30.914742 3.581374
F 20.389678 23.354442 3.653704
F 2.449208 28.285642 0.016741
F 2.449208 20.567042 0.016740
F 11.384278 28.286142 0.046675
F 11.384278 20.567542 0.046675
F 7.095808 28.301542 14.577544
F 25.011278 23.159242 18.381944
F 2.654398 28.300642 2.758614
F 2.654398 20.582042 2.758614
F 11.585178 28.304542 2.786994
F 11.585178 20.585942 2.786994
F 20.467978 28.353442 2.867534
F 20.476178 20.911542 2.618494
F 2.651318 30.878142 6.378474
F 2.651318 23.159542 6.378474
F 11.580878 30.874442 6.406574
F 11.580878 23.155842 6.406574
F 20.614078 31.000842 6.357514
F 20.709878 23.028442 6.445034
F 4.897438 24.445342 2.763644
F 4.897428 32.163942 2.763644
F 13.813278 24.445242 2.794774
F 13.813278 32.163842 2.794774
F 22.582478 24.450742 2.700154
F 22.690878 32.044442 2.640764
F 4.893258 27.015042 6.383204
F 4.893258 34.733642 6.383204
F 4.893258 19.296442 6.383204
F 13.809078 27.015142 6.414354
F 7.073648 30.874442 20.945044
F 13.809078 19.296542 6.414354
F 22.645678 27.122642 6.370174
F 4.865558 24.441742 14.569444
F 22.862278 19.296042 6.292034
F 4.902168 27.016142 3.655524
F 24.720278 20.581742 17.423944
F 4.902168 19.297442 3.655524
F 13.817478 27.015542 3.687104
F 24.965378 28.184442 17.382444
F 13.817478 19.296942 3.687104
F 22.680378 27.022342 3.575524
F 16.127678 20.576642 17.489344
F 22.577778 19.523642 3.649234
F 4.699658 24.426742 0.023184
F 4.699658 32.145342 0.023184
F 13.612478 24.426842 0.054452
F 13.612478 32.145442 0.054452
F 22.652778 19.120742 18.445944
F 4.865558 32.160342 14.569444
F 7.132748 30.874942 3.663744
F 7.132748 23.156342 3.663744
F 16.067278 30.956242 3.589934
F 15.968778 23.064642 3.828524
F 24.940278 30.733342 3.520504
F 24.789278 23.124742 3.545884
F 6.927568 28.286142 0.031106
F 6.927568 20.567542 0.031105
F 24.784078 30.739342 18.152944
F 16.074578 23.112142 18.497744
F 15.935378 30.703142 18.345844
F 24.981178 30.788142 20.962944
F 7.128688 28.304542 2.771454
F 7.128688 20.585942 2.771454
F 16.032078 28.361342 2.913464
F 16.074378 20.547642 2.814254
F 24.978278 28.186842 2.636534
F 24.715378 20.671942 2.683834
F 7.124418 30.874442 6.391034
F 7.124418 23.155842 6.391034
F 15.969678 30.908342 6.233094
F 16.157478 23.278442 6.472534
F 24.771678 30.762642 6.212794
F 24.956878 23.134042 6.186584
F 0.305735 24.396442 10.055744
F 0.305735 32.115042 10.055744
F 9.340028 24.442242 10.037144
F 9.340028 32.160842 10.037144
F 18.127478 24.427642 10.017744
F 18.050078 32.252742 10.043044
F 0.296659 27.059742 13.693444
F 15.968478 28.289942 17.198044
F 0.296659 19.341142 13.693444
F 9.327318 27.015142 13.675744
F 9.327318 34.733742 13.675744
F 9.327318 19.296542 13.675744
F 18.023678 26.733742 13.613744
F 20.465178 30.773342 20.990444
F 18.214378 19.275042 13.907444
F 0.328817 27.041542 10.915444
F 7.086358 20.582942 17.306544
F 0.328817 19.322942 10.915444
F 9.336858 27.015142 10.946844
F 9.336858 34.733742 10.946844
F 9.336858 19.296542 10.946844
F 18.303278 26.989542 11.002744
F 22.511078 32.040642 14.644644
F 18.240378 19.321742 11.064344
F 0.338754 24.415342 7.276664
F 0.338754 32.133942 7.276664
F 9.349548 24.442242 7.308254
F 9.349548 32.160842 7.308254
F 18.622678 24.443842 7.340994
F 18.152478 32.322242 7.263874
F 2.631238 30.879642 10.920544
F 2.631238 23.161042 10.920544
F 11.564978 30.874442 10.954544
F 11.564978 23.155842 10.954544
F 20.227078 30.839742 10.880644
F 20.470178 23.162442 11.017644
F 2.643038 28.296042 7.281834
F 2.643038 20.577442 7.281834
F 11.577678 28.301542 7.316024
F 11.577678 20.582942 7.316024
F 20.322078 28.367042 7.239264
F 20.649378 20.531842 7.376584
F 2.639198 28.298042 10.016644
F 2.639198 20.579442 10.016644
F 11.568178 28.301542 10.044944
F 11.568178 20.582942 10.044944
F 20.510478 28.279342 10.065844
F 20.503878 20.573242 10.122344
F 2.626988 30.877742 13.655044
F 2.626988 23.159142 13.655044
F 11.555478 30.874442 13.683544
F 11.555478 23.155842 13.683544
F 20.106578 30.643442 13.776444
F 20.443678 22.956242 13.704344
F 4.880678 24.442342 10.021544
F 4.880678 32.160942 10.021544
F 13.796378 24.442242 10.052744
F 13.796378 32.160842 10.052744
F 22.660478 24.399542 10.125844
F 22.488778 32.221142 10.040544
F 4.868068 27.015042 13.660144
F 4.868068 34.733642 13.660144
F 4.868068 19.296442 13.660144
F 13.783678 27.015142 13.691244
F 13.783678 34.733742 13.691244
F 13.783678 19.296542 13.691244
F 22.610678 26.742542 13.653244
F 13.780478 32.160842 14.600944
F 22.547078 19.231642 13.768444
F 4.878178 27.015642 10.930844
F 7.086358 28.301542 17.306544
F 4.878178 19.297042 10.930844
F 13.793178 27.015142 10.962344
F 13.793178 34.733742 10.962344
F 13.793178 19.296542 10.962344
F 22.589678 26.896242 11.087144
F 22.566178 24.207342 14.697744
F 22.685878 19.325942 11.050444
F 4.890768 24.441742 7.292314
F 4.890768 32.160342 7.292314
F 13.805878 24.442242 7.323804
F 13.805878 32.160842 7.323804
F 22.698778 24.513942 7.339024
F 22.802478 32.193842 7.357184
F 7.108508 30.874442 10.939044
F 7.108508 23.155842 10.939044
F 16.040078 30.726842 10.924844
F 15.864978 23.090042 11.128844
F 24.637778 30.753642 10.935544
F 24.833278 23.168842 11.079244
F 7.121188 28.301542 7.300434
F 7.121188 20.582942 7.300434
F 15.905478 28.425142 7.257014
F 16.159078 20.601542 7.238064
F 24.941778 28.194942 7.296104
F 24.946478 20.720042 7.417304
F 7.111738 28.301542 10.029444
F 7.111738 20.582942 10.029444
F 15.933078 28.239942 9.880694
F 15.969378 20.583242 10.206544
F 24.819778 28.203442 10.018644
F 24.936678 20.611042 10.215844
F 7.099038 30.874442 13.667944
F 7.099038 23.155842 13.667944
F 15.836378 30.930342 13.554444
F 16.057478 23.059742 13.793844
F 24.708378 30.689742 13.667244
F 24.861078 23.017042 13.716244
F 0.287690 24.399042 17.331044
F 0.287690 32.117642 17.331044
F 9.314628 24.442242 17.314244
F 9.314628 32.160842 17.314244
F 18.285178 24.414842 17.545744
F 18.261978 31.905442 17.335844
F 0.278759 27.056742 20.968544
F 25.034878 20.400642 14.613344
F 0.278759 19.338142 20.968544
F 9.301918 27.015142 20.952844
F 9.301918 34.733742 20.952844
F 9.301918 19.296542 20.952844
F 18.535378 19.041942 21.049144
F 7.083118 30.874442 18.216144
F 18.137278 26.956942 20.885144
F 0.308460 27.040942 18.192644
F 24.789778 28.088542 14.594744
F 0.308461 19.322342 18.192644
F 9.311458 27.015142 18.223944
F 9.311458 34.733742 18.223944
F 9.311458 19.296542 18.223944
F 18.299378 27.006042 18.139644
F 16.012378 28.363942 14.444544
F 18.177578 19.199642 18.322644
F 0.318742 24.416142 14.554144
F 0.318742 32.134742 14.554144
F 9.324148 24.442242 14.585344
F 9.324148 32.160842 14.585344
F 18.287578 24.347642 14.817344
F 18.082078 32.208542 14.501844
F 2.607738 30.879142 18.198044
F 2.607738 23.160542 18.198044
F 11.539578 30.874442 18.231744
F 11.539578 23.155842 18.231744
F 20.475078 30.641342 18.195544
F 20.574978 23.050042 18.420944
F 2.619458 28.296542 14.559244
F 2.619458 20.577942 14.559244
F 11.552278 28.301542 14.593144
F 11.552278 20.582942 14.593144
F 20.238878 27.996042 14.634544
F 20.524078 20.514642 14.900544
F 2.614658 28.298442 17.293544
F 2.614658 20.579842 17.293544
F 11.542778 28.301542 17.322044
F 11.542778 20.582942 17.322044
F 20.689178 28.017842 17.347244
F 20.471878 20.434342 17.687244
F 2.602208 30.877442 20.932044
F 2.602208 23.158842 20.932044
F 11.530078 30.874442 20.960644
F 11.530078 23.155842 20.960644
F 15.915078 30.884242 20.988344
F 22.730078 26.919542 21.178444
F 4.855498 24.442242 17.298744
F 4.855498 32.160842 17.298744
F 13.770978 24.442242 17.329844
F 13.770978 32.160842 17.329844
F 22.825978 24.358242 17.467944
F 22.524078 32.128042 17.253944
F 4.842918 27.015142 20.937244
F 4.842918 34.733742 20.937244
F 4.842918 19.296542 20.937244
F 13.758278 27.015142 20.968444
F 13.758278 34.733742 20.968444
F 13.758278 19.296542 20.968444
F 24.990878 23.241242 21.144544
F 7.083118 23.155842 18.216144
F 16.057078 23.092342 21.307944
F 4.852918 27.015642 18.208044
F 15.975778 20.379342 14.780144
F 4.852918 19.297042 18.208044
F 13.767778 27.015142 18.239444
F 13.767778 34.733742 18.239444
F 18.147478 34.650742 3.514204
F 18.357578 34.857142 6.270134
F 22.551378 34.605942 20.926044
F 17.925378 24.435942 0.041976
F 20.397678 28.204742 21.955144
F 22.603078 34.578142 3.640284
F 22.587478 34.783942 10.982144
F 22.640778 32.124442 21.918544
F 18.285678 34.616142 18.261644
F 18.264078 24.499242 22.021444
F 22.658378 34.816142 6.402064
F 20.481278 20.419042 22.015344
F 24.810578 28.292842 -0.146017
F 15.794378 20.618742 0.119543
F 18.088078 32.233742 -0.188849
F 0.269926 24.402142 24.605844
F 0.269926 32.120742 24.605844
F 9.289228 24.442242 24.591444
F 9.289228 32.160842 24.591444
F 18.174778 24.213842 24.733744
F 18.209778 32.027342 24.578744
F 0.261149 27.053642 28.243244
F 15.909378 30.878642 42.819844
F 0.261149 19.335042 28.243244
F 9.276518 27.015142 28.229944
F 9.276518 34.733742 28.229944
F 9.276518 19.296542 28.229944
F 18.203978 26.961142 28.230144
F 16.179278 20.312242 21.889444
F 18.092178 19.083742 28.330644
F 0.287805 27.040642 25.469644
F 24.848678 20.668942 22.116944
F 0.287805 19.322042 25.469644
F 9.286048 27.015142 25.501044
F 9.286048 34.733742 25.501044
F 9.286048 19.296542 25.501044
F 18.184278 26.732642 25.563944
F 24.743178 30.857942 42.706844
F 18.197378 19.093842 25.638144
F 0.238244 24.418142 43.662544
F 0.238244 32.136742 43.662544
F 9.298748 24.442242 21.862544
F 9.298748 32.160842 21.862544
F 20.397978 23.238642 43.044344
F 7.006968 23.155842 40.047544
F 2.584368 30.878742 25.475444
F 2.584368 23.160142 25.475444
F 11.514178 30.874442 25.508844
F 11.514178 23.155842 25.508844
F 20.423278 30.860042 25.615944
F 20.631078 22.968542 25.536344
F 2.596018 28.297042 21.836744
F 2.596018 20.578442 21.836744
F 11.526878 28.301542 21.870244
F 11.526878 20.582942 21.870244
F 7.019648 20.582942 36.408944
F 7.019648 28.301542 36.408944
F 2.589788 28.298642 24.570444
F 2.589788 20.580042 24.570444
F 11.517378 28.301542 24.599244
F 11.517378 20.582942 24.599244
F 20.417978 28.154942 24.774644
F 20.328978 20.425942 24.767444
F 2.577368 30.877142 28.208944
F 2.577368 23.158542 28.208944
F 11.504678 30.874442 28.237744
F 11.504678 23.155842 28.237744
F 20.508878 30.801442 28.302944
F 20.404878 23.069042 28.271044
F 4.830358 24.442242 24.575844
F 4.830358 32.160842 24.575844
F 13.745578 24.442242 24.606944
F 13.745578 32.160842 24.606944
F 22.691678 24.334042 24.643844
F 22.676078 32.111642 24.738544
F 4.817788 27.015142 28.214444
F 15.962078 23.071842 42.813944
F 4.817788 19.296542 28.214444
F 13.732878 27.015142 28.245544
F 13.732878 34.733742 28.245544
F 13.732878 19.296542 28.245544
F 22.804878 26.991442 28.560044
F 22.707778 32.051742 36.483844
F 22.646078 19.301142 28.482444
F 4.827588 27.015642 25.485144
F 15.995978 28.259942 36.593444
F 4.827588 19.297042 25.485144
F 13.742378 27.015142 25.516644
F 13.742378 34.733742 25.516644
F 13.742378 19.296542 25.516644
F 22.681378 26.867842 25.722444
F 22.595578 19.279142 42.957844
F 22.683778 19.276942 25.801744
F 4.840248 24.441742 21.846644
F 4.840248 32.160342 21.846644
F 13.755078 24.442242 21.878044
F 13.755078 32.160842 21.878044
F 4.789578 24.441742 36.400844
F 24.931278 23.166142 40.173444
F 7.057738 30.874442 25.493244
F 7.057738 23.155842 25.493244
F 15.919178 30.751042 25.599744
F 15.954578 22.870442 25.455144
F 24.913778 30.834242 25.595344
F 25.033778 23.029042 25.644744
F 7.070418 28.301542 21.854644
F 7.070418 20.582942 21.854644
F 24.629578 30.918642 40.068844
F 15.975078 23.155442 39.965444
F 7.006968 30.874442 40.047544
F 15.935178 30.952142 40.077444
F 7.060958 28.301542 24.583644
F 7.060958 20.582942 24.583644
F 16.087078 28.268542 24.557944
F 15.981278 20.395742 24.627444
F 24.831278 28.275742 24.716844
F 24.800978 20.519542 24.787944
F 7.048248 30.874442 28.222244
F 7.048248 23.155842 28.222244
F 15.966878 30.893642 28.225744
F 15.858078 23.180142 28.179644
F 24.792678 30.749342 28.250444
F 24.992078 23.176042 28.356144
F 0.252466 24.405342 31.880444
F 0.252465 32.123942 31.880444
F 9.263828 24.442242 31.868544
F 9.263828 32.160842 31.868544
F 18.202878 24.279842 31.642744
F 18.056778 32.261542 31.959444
F 0.243818 27.050342 35.517744
F 6.997458 23.155842 42.776444
F 0.243818 19.331742 35.517744
F 9.251118 27.015142 35.507144
F 9.251118 34.733742 35.507144
F 9.251118 19.296542 35.507144
F 18.086378 26.948642 35.478044
F 22.538578 27.001642 42.925044
F 18.187978 19.058642 35.521144
F 0.267649 27.040142 32.746644
F 6.997458 30.874442 42.776444
F 0.267650 19.321542 32.746644
F 9.260648 27.015142 32.778244
F 9.260648 34.733742 32.778244
F 9.260648 19.296542 32.778244
F 18.026178 26.832842 32.801744
F 24.645378 20.428042 36.523144
F 18.372878 19.147042 32.765444
F 0.277657 24.416942 29.108144
F 0.277657 32.135542 29.108144
F 9.273338 24.442242 29.139644
F 9.273338 32.160842 29.139644
F 18.161878 24.300442 28.916544
F 18.126078 32.188042 29.132444
F 2.561138 30.878242 32.752944
F 2.561138 23.159542 32.752944
F 11.488778 30.874442 32.785944
F 11.488778 23.155842 32.785944
F 20.409678 30.941542 32.841644
F 20.245178 22.987042 32.926544
F 2.572718 28.297542 29.114244
F 2.572718 20.578942 29.114244
F 11.501478 28.301542 29.147444
F 11.501478 20.582942 29.147444
F 20.477378 28.297242 29.257344
F 20.332678 20.497142 29.099844
F 2.564988 28.298942 31.847444
F 2.564988 20.580342 31.847444
F 11.491978 28.301542 31.876344
F 11.491978 20.582942 31.876344
F 20.354178 28.188642 32.061644
F 20.423278 20.521542 31.775044
F 2.552598 30.876842 35.485944
F 2.552598 23.158242 35.485944
F 11.479278 30.874442 35.514944
F 11.479278 23.155842 35.514944
F 20.285678 30.895742 35.575644
F 20.391478 23.164242 35.508244
F 4.805248 24.442242 31.853044
F 4.805248 32.160842 31.853044
F 13.720178 24.442242 31.884144
F 13.720178 32.160842 31.884144
F 22.481878 24.444142 32.097244
F 22.698278 32.206642 31.926744
F 4.792688 27.015142 35.491544
F 24.736078 20.498342 39.222344
F 4.792688 19.296542 35.491644
F 13.707478 27.015142 35.522644
F 13.707478 34.733742 35.522644
F 13.707478 19.296542 35.522644
F 22.459078 27.019842 35.572244
F 24.822478 27.922742 36.567444
F 22.605878 18.965242 35.614144
F 4.802258 27.015642 32.762344
F 24.788778 28.328642 39.269544
F 4.802258 19.296942 32.762344
F 13.716978 27.015142 32.793744
F 13.716978 34.733742 32.793744
F 13.716978 19.296542 32.793744
F 22.717578 26.953142 32.860644
F 16.006278 20.685242 36.462544
F 22.714278 19.176342 32.825544
F 4.814908 24.441742 29.123744
F 4.814908 32.160342 29.123744
F 13.729678 24.442242 29.155144
F 13.729678 32.160842 29.155144
F 22.753578 24.430642 29.239244
F 22.597778 32.146942 29.383844
F 7.032358 30.874442 32.770344
F 7.032358 23.155842 32.770344
F 15.945278 30.959242 32.701344
F 15.886378 23.058842 32.645044
F 24.784778 30.902742 32.965544
F 24.606978 23.114342 32.975144
F 7.045028 28.301542 29.131844
F 7.045028 20.582942 29.131844
F 15.943878 28.216542 29.199444
F 15.928078 20.577042 29.306544
F 25.086278 28.274042 29.336244
F 24.857578 20.537542 29.257144
F 7.035558 28.301542 31.860744
F 7.035558 20.582942 31.860744
F 15.824878 28.284342 31.975744
F 16.091378 20.423742 31.939044
F 24.800178 28.303442 32.030144
F 24.866878 20.535742 32.074244
F 7.022848 30.874442 35.499344
F 7.022848 23.155842 35.499344
F 15.990178 30.695942 35.536844
F 15.798078 23.093142 35.365944
F 24.846678 30.492042 35.723444
F 24.656378 23.197442 35.776544
F 0.235246 24.408742 39.155044
F 0.235246 32.127342 39.155044
F 9.238428 24.442242 39.145644
F 9.238428 32.160842 39.145644
F 18.169878 24.438142 39.182344
F 18.219678 32.086042 39.120344
F 0.226695 27.046942 42.792244
F 15.972278 20.543842 39.159544
F 0.226695 19.328342 42.792244
F 9.225708 27.015142 42.784244
F 9.225708 34.733742 42.784244
F 9.225708 19.296542 42.784244
F 24.884578 23.209142 42.876944
F 13.704278 32.160842 36.432344
F 20.270278 30.726942 43.082044
F 0.247977 27.039542 40.023744
F 15.809278 28.398342 39.153644
F 0.247978 19.320942 40.023744
F 9.235248 27.015142 40.055344
F 9.235248 34.733742 40.055344
F 9.235248 19.296542 40.055344
F 17.993578 26.863042 40.070644
F 13.704278 24.442242 36.432344
F 18.188678 19.276042 40.240544
F 0.257746 24.417542 36.385144
F 0.257746 32.136142 36.385144
F 9.247938 24.442242 36.416744
F 9.247938 32.160842 36.416744
F 17.998378 24.401742 36.542944
F 18.124978 32.115642 36.439444
F 2.538038 30.877642 40.030444
F 2.538038 23.159042 40.030444
F 11.463378 30.874442 40.063144
F 11.463378 23.155842 40.063144
F 20.346378 30.645942 40.300944
F 20.358578 23.123942 40.268444
F 2.549558 28.298042 36.391644
F 2.549558 20.579442 36.391644
F 11.476078 28.301542 36.424544
F 11.476078 20.582942 36.424544
F 20.254878 28.327642 36.511244
F 20.392578 20.539242 36.348744
F 2.540238 28.299342 39.124344
F 2.540238 20.580742 39.124344
F 11.466578 28.301542 39.153444
F 11.466578 20.582942 39.153444
F 20.298578 28.067142 39.491444
F 20.551978 20.491442 39.229644
F 2.527888 30.876542 42.762844
F 2.527888 23.157942 42.762844
F 11.453878 30.874442 42.792044
F 11.453878 23.155842 42.792044
F 22.681378 19.132942 40.290844
F 18.325378 19.084742 42.875344
F 4.780148 24.442142 39.130144
F 4.780148 32.160842 39.130144
F 13.694778 24.442242 39.161244
F 13.694778 32.160842 39.161244
F 22.527878 24.414442 39.374844
F 22.474078 32.194242 39.456844
F 4.767598 27.015242 42.768744
F 7.010168 20.582942 39.137944
F 4.767598 19.296642 42.768744
F 13.682078 27.015142 42.799844
F 13.682078 34.733742 42.799844
F 13.682078 19.296542 42.799844
F 4.789578 32.160442 36.400844
F 22.564878 24.587042 36.513544
F 18.093678 26.967242 42.760244
F 4.776928 27.015542 40.039444
F 7.010168 28.301542 39.137944
F 4.776928 19.296942 40.039444
F 13.691578 27.015142 40.070844
F 13.691578 34.733742 40.070844
F 13.691578 19.296542 40.070844
F 22.578378 26.899142 40.097644
F 22.386778 34.779442 40.265444
F 22.479978 34.850942 42.875644
F 17.962478 34.728942 42.765944
F 18.005578 34.600342 25.533144
F 18.295178 32.109242 21.862244
F 18.138478 32.221442 43.877144
F 18.125178 34.771942 28.299044
F 22.663178 34.798942 32.917444
F 22.530778 34.722342 35.609644
F 18.111478 34.648342 40.059044
F 22.521878 34.814442 28.418544
F 22.609778 34.655942 25.741244
F 24.774678 28.336642 43.847544
F 18.150878 24.428142 43.841444
F 15.895078 28.339242 43.667944
F 15.894878 28.121342 21.876344
F 22.635178 24.264142 21.984144
F 24.863378 28.207842 21.908644
F 0.217252 24.411642 46.429944
F 0.217252 32.130242 46.429944
F 9.213028 24.442242 46.422844
F 9.213028 32.160842 46.422844
F 18.051178 24.351042 46.616244
F 18.264078 32.182242 46.583444
F 0.206890 27.044942 50.068044
F 18.080778 34.750642 49.982444
F 0.206890 19.326342 50.068044
F 9.200308 27.015142 50.061344
F 9.200308 34.733742 50.061344
F 9.200308 19.296542 50.061344
F 18.235278 26.938742 50.041344
F 15.879178 23.057842 61.956644
F 18.181278 19.286042 50.189344
F 0.228508 27.038642 47.301744
F 22.426278 18.964842 61.912144
F 0.228508 19.320042 47.301744
F 9.209848 27.015142 47.332444
F 9.209848 34.733742 47.332444
F 9.209848 19.296542 47.332444
F 18.094778 26.978942 47.358544
F 15.835378 30.784442 61.650144
F 18.224178 19.159342 47.455244
F 6.933978 28.301542 60.969344
F 24.758078 20.265642 58.350344
F 9.222538 24.442242 43.693844
F 9.222538 32.160842 43.693844
F 13.615378 19.296542 61.902244
F 17.867278 19.046342 64.605744
F 2.514668 30.877142 47.307944
F 2.514668 23.158542 47.307944
F 11.437978 30.874442 47.340244
F 11.437978 23.155842 47.340244
F 20.485578 30.958042 47.379244
F 20.350578 23.123042 47.397544
F 2.526508 28.298642 43.669244
F 2.526508 20.580042 43.669244
F 11.450678 28.301542 43.701644
F 11.450678 20.582942 43.701644
F 6.930818 23.155842 61.878944
F 6.930818 30.874442 61.878944
F 2.515568 28.299642 46.401344
F 2.515568 20.581042 46.401344
F 11.441178 28.301542 46.430544
F 11.441178 20.582942 46.430544
F 20.382978 28.396342 46.533744
F 20.313978 20.536142 46.537744
F 2.503258 30.876242 50.039844
F 2.503258 23.157642 50.039844
F 11.428478 30.874442 50.069144
F 11.428478 23.155842 50.069144
F 20.558578 30.726442 50.111744
F 20.414078 23.129442 50.092644
F 4.755038 24.442142 46.407344
F 4.755038 32.160742 46.407344
F 13.669378 24.442242 46.438344
F 13.669378 32.160842 46.438344
F 22.572378 24.455242 46.502444
F 22.632778 32.249242 46.478444
F 4.742428 27.015142 50.045844
F 4.713658 32.160442 58.232344
F 4.742428 19.296542 50.045844
F 13.656678 27.015142 50.076944
F 13.656678 34.733742 50.076944
F 13.656678 19.296542 50.076944
F 22.563978 26.810342 50.234544
F 6.943498 20.582942 58.240344
F 22.474178 19.049842 50.231844
F 4.751618 27.015542 47.316544
F 15.673878 30.906242 64.507444
F 4.751618 19.296942 47.316544
F 13.666178 27.015142 47.348044
F 13.666178 34.733742 47.348044
F 13.666178 19.296542 47.348044
F 22.449078 26.979442 47.537344
F 24.597978 30.895442 64.694944
F 22.621578 19.150242 47.481344
F 4.764258 24.441842 43.678044
F 4.764258 32.160442 43.678044
F 13.678878 24.442242 43.709444
F 13.678878 32.160842 43.709444
F 22.564878 31.989042 58.035644
F 6.943498 28.301542 58.240344
F 6.981588 30.874442 47.324644
F 6.981588 23.155842 47.324644
F 15.898678 31.019442 47.290944
F 15.907378 23.031842 47.477544
F 24.876178 30.930442 47.231344
F 24.811678 23.163142 47.371044
F 6.994268 28.301542 43.686044
F 6.994268 20.582942 43.686044
F 24.856478 28.205242 58.299544
F 22.433178 19.158742 64.538544
F 15.973578 20.422442 58.023144
F 15.825378 28.387142 58.261344
F 6.984768 28.301542 46.415044
F 6.984768 20.582942 46.415044
F 15.934578 28.369642 46.484744
F 16.018478 20.428042 46.413244
F 24.586478 28.338542 46.485244
F 24.767878 20.511642 46.373344
F 6.972058 30.874442 50.053644
F 6.972058 23.155842 50.053644
F 15.935978 30.825142 50.197044
F 15.846078 23.094242 50.161144
F 24.969178 30.684242 49.916044
F 24.869378 22.899842 50.124844
F 0.196521 24.413142 53.706144
F 0.196522 32.131742 53.706144
F 9.187628 24.442242 53.699944
F 9.187628 32.160842 53.699944
F 18.076278 24.211642 53.712944
F 18.217078 32.203742 53.578044
F 0.185857 27.043642 57.344344
F 6.921268 23.155842 64.607844
F 0.185857 19.325042 57.344344
F 9.174908 27.015142 57.338544
F 9.174908 34.733742 57.338544
F 9.174908 19.296542 57.338544
F 18.082978 26.932342 57.414644
F 15.978678 23.233342 64.664044
F 18.251778 19.090142 57.329344
F 0.209188 27.036642 54.580444
F 6.921268 30.874442 64.607844
F 0.209188 19.318042 54.580444
F 9.184448 27.015142 54.609544
F 9.184448 34.733742 54.609544
F 9.184448 19.296542 54.609544
F 18.014078 26.822242 54.636744
F 24.677478 22.956442 64.458844
F 18.195778 19.185242 54.521344
F 0.218800 24.419642 50.940944
F 0.218800 32.138242 50.940944
F 9.197138 24.442242 50.971044
F 9.197138 32.160842 50.971044
F 18.192878 24.328842 51.079444
F 18.322278 32.293542 50.915444
F 2.490218 30.876942 54.585144
F 2.490218 23.158342 54.585144
F 11.412578 30.874442 54.617344
F 11.412578 23.155842 54.617344
F 20.338478 30.904142 54.547144
F 20.210578 23.002842 54.851944
F 2.502448 28.298942 50.946544
F 2.502448 20.580342 50.946544
F 11.425278 28.301542 50.978844
F 11.425278 20.582942 50.978844
F 20.416278 28.245742 51.030344
F 20.449378 20.541242 51.027844
F 2.490978 28.299742 53.678344
F 2.490978 20.581142 53.678344
F 11.415778 28.301542 53.707744
F 11.415778 20.582942 53.707744
F 20.274878 28.357642 53.869544
F 20.444478 20.345542 53.725144
F 2.478678 30.876142 57.316844
F 2.478678 23.157542 57.316844
F 11.403078 30.874442 57.346244
F 11.403078 23.155842 57.346244
F 20.350878 30.798842 57.219544
F 20.367578 22.988642 57.652844
F 4.729828 24.442242 53.684444
F 4.729828 32.160842 53.684444
F 13.643978 24.442242 53.715544
F 13.643978 32.160842 53.715544
F 22.426078 24.216842 53.867844
F 22.482878 32.098942 53.502444
F 4.717158 27.015142 57.322944
F 24.674878 20.423642 60.997044
F 4.717158 19.296542 57.322944
F 13.631278 27.015142 57.354044
F 13.631278 34.733742 57.354044
F 13.631278 19.296542 57.354044
F 22.608378 26.901642 57.378144
F 18.071178 27.067542 64.628544
F 22.447778 19.109242 57.274444
F 4.726308 27.015542 54.593744
F 24.616578 28.325642 61.091044
F 4.726308 19.296942 54.593744
F 13.640778 27.015142 54.625144
F 13.640778 34.733742 54.625144
F 13.640778 19.296542 54.625144
F 22.439478 26.816242 54.681144
F 22.571978 24.357942 58.307244
F 22.665178 19.060942 54.589344
F 4.738948 24.441842 50.955144
F 4.738948 32.160442 50.955144
F 13.653478 24.442242 50.986544
F 13.653478 32.160842 50.986544
F 22.630578 24.270442 51.114844
F 22.831678 32.132442 50.815444
F 6.956208 30.874442 54.601744
F 6.956208 23.155842 54.601744
F 15.935578 30.950742 54.592644
F 15.766178 23.097442 54.559244
F 24.622578 30.665342 54.535244
F 24.682378 22.917842 54.715444
F 6.968888 28.301542 50.963244
F 6.968888 20.582942 50.963244
F 16.014578 28.259842 51.052244
F 15.785778 20.602342 50.956944
F 24.711178 28.243142 50.998544
F 24.904678 20.328842 51.016744
F 6.959368 28.301542 53.692144
F 6.959368 20.582942 53.692144
F 15.872378 28.399742 53.774844
F 15.866378 20.499042 53.585444
F 24.629878 28.061942 53.588144
F 24.712978 20.383442 53.616544
F 6.946668 30.874442 57.330744
F 6.946668 23.155842 57.330744
F 15.878478 30.957342 57.274644
F 15.766678 23.004442 57.293244
F 24.748778 30.707642 57.144444
F 24.789078 22.775142 57.398644
F 0.175291 24.414342 60.982644
F 0.175291 32.132942 60.982644
F 9.162218 24.442242 60.977044
F 9.162218 32.160842 60.977044
F 17.990278 24.336142 60.913844
F 18.054478 31.999542 60.881544
F 0.164810 27.042442 64.620844
F 15.937378 20.655942 60.853744
F 0.164810 19.323842 64.620844
F 9.149508 27.015142 64.615644
F 9.149508 34.733742 64.615644
F 9.149508 19.296542 64.615644
F 20.222978 30.774642 64.465444
F 22.544278 26.995042 64.598344
F 20.319178 23.131142 64.476144
F 0.190180 27.034142 61.859344
F 15.782578 28.299342 60.946844
F 0.190181 19.315542 61.859344
F 9.159038 27.015142 61.886744
F 9.159038 34.733742 61.886744
F 9.159038 19.296542 61.886744
F 17.987078 26.854542 61.956744
F 24.611978 22.945542 61.817144
F 18.037078 19.208542 61.904144
F 0.199626 24.421942 58.219844
F 0.199626 32.140542 58.219844
F 9.171738 24.442242 58.248144
F 9.171738 32.160842 58.248144
F 17.930478 24.300942 58.236244
F 18.246278 32.081942 58.148444
F 2.465438 30.876842 61.862344
F 2.465438 23.158242 61.862344
F 11.387178 30.874442 61.894444
F 11.387178 23.155842 61.894444
F 20.299378 30.668542 61.801744
F 20.253478 23.015042 61.883244
F 2.477818 28.299142 58.223744
F 2.477818 20.580542 58.223744
F 11.399878 28.301542 58.255944
F 11.399878 20.582942 58.255944
F 20.369578 28.280042 58.310944
F 20.417878 20.412542 58.363844
F 2.466418 28.299942 60.955344
F 2.466418 20.581342 60.955344
F 11.390378 28.301542 60.984844
F 11.390378 20.582942 60.984844
F 20.156978 28.120242 61.052244
F 20.347678 20.326842 61.070244
F 2.454158 30.876042 64.593844
F 2.454158 23.157342 64.593844
F 11.377678 30.874442 64.623444
F 11.377678 23.155842 64.623444
F 22.493478 26.852742 61.830144
F 4.713658 24.441842 58.232344
F 4.704518 24.442242 60.961544
F 4.704518 32.160842 60.961544
F 13.618578 24.442242 60.992644
F 13.618578 32.160842 60.992644
F 22.457978 24.312742 60.801944
F 22.515578 32.118242 60.780544
F 4.691848 27.015142 64.600044
F 4.691848 34.733742 64.600044
F 4.691848 19.296542 64.600044
F 13.605778 27.015142 64.631144
F 13.605778 34.733742 64.631144
F 13.605778 19.296542 64.631144
F 13.628078 32.160842 58.263744
F 24.677578 30.876042 61.844444
F 13.628078 24.442242 58.263744
F 4.701028 27.015542 61.870844
F 6.933978 20.582942 60.969344
F 4.701028 19.296942 61.870844
F 13.615378 27.015142 61.902244
F 13.615378 34.733742 61.902244
F 22.431578 34.766042 47.506144
F 26.882578 24.128542 60.921744
F 18.120578 34.529442 61.987444
F 22.362678 34.603542 61.762544
F 24.952878 20.490442 43.675944
F 22.611178 24.527742 43.780444
F 20.268078 28.260142 43.727944
F 26.943178 19.169142 64.474844
F 20.367478 20.569142 43.869944
F 26.738378 26.571542 54.652644
F 15.934478 20.705042 65.589244
F 15.961678 20.444142 43.695744
F 22.587278 32.204542 43.726444
F 0.154463 24.415642 68.259044
F 0.154463 32.134242 68.259044
F 9.136818 24.442242 68.254244
F 9.136818 32.160842 68.254244
F 18.165478 24.357142 68.062744
F 18.065578 32.172542 68.326444
F 0.144201 27.041042 71.897144
F 26.659478 26.987542 83.571544
F 0.144201 19.322442 71.897144
F 9.124108 27.015142 71.892744
F 9.124108 34.733742 71.892744
F 9.124108 19.296542 71.892744
F 18.179978 27.072642 71.709444
F 15.742878 23.086842 86.436944
F 18.153478 19.228342 72.052644
F 0.171546 27.031542 69.138344
F 18.141978 34.700142 69.217844
F 0.171546 19.312942 69.138344
F 9.133638 27.015142 69.163844
F 9.133638 34.733742 69.163844
F 9.133638 19.296542 69.163844
F 18.049878 27.015542 69.034044
F 15.812578 30.916942 86.553844
F 18.212878 19.223542 69.275844
F 15.691078 28.329742 82.797744
F 6.857788 20.582942 82.800644
F 9.146328 24.442242 65.525244
F 9.146328 32.160842 65.525244
F 15.674478 28.541842 80.164544
F 13.551878 32.160842 80.095044
F 2.440688 30.876742 69.139544
F 2.440688 23.158142 69.139544
F 11.361778 30.874442 69.171644
F 11.361778 23.155842 69.171644
F 20.312978 30.941242 69.118444
F 20.239478 23.146742 69.219744
F 2.453048 28.299242 65.500944
F 2.453048 20.580642 65.500944
F 11.374478 28.301542 65.533044
F 11.374478 20.582942 65.533044
F 24.473078 30.634642 86.188644
F 22.521778 26.904742 86.311244
F 2.441928 28.300042 68.232344
F 2.441928 20.581442 68.232344
F 11.364978 28.301542 68.261944
F 11.364978 20.582942 68.261944
F 20.228978 28.398842 68.287744
F 20.360278 20.586742 68.226644
F 2.429718 30.875842 71.870844
F 2.429718 23.157242 71.870844
F 11.352278 30.874442 71.900544
F 11.352278 23.155842 71.900544
F 20.281578 30.827542 71.788844
F 20.392178 23.220542 72.042044
F 4.679218 24.442242 68.238644
F 4.679218 32.160842 68.238644
F 13.593178 24.442242 68.269744
F 13.593178 32.160842 68.269744
F 22.464778 24.335542 68.403044
F 22.535278 32.266742 68.249344
F 4.666548 27.015142 71.877144
F 4.666548 34.733742 71.877244
F 4.666548 19.296442 71.877144
F 13.580378 27.015142 71.908344
F 13.580378 34.733742 71.908344
F 13.580378 19.296542 71.908344
F 22.645278 26.974542 71.808144
F 0.180811 32.143142 65.498844
F 22.465778 19.131742 71.784044
F 4.675748 27.015542 69.148044
F 26.937478 24.311742 68.332144
F 4.675748 19.296942 69.148044
F 13.589978 27.015142 69.179444
F 13.589978 34.733742 69.179444
F 13.589978 19.296542 69.179444
F 22.389578 26.954442 69.163644
F 0.180811 24.424542 65.498844
F 22.704678 19.281642 69.101444
F 4.688378 24.441842 65.509444
F 4.688378 32.160442 65.509444
F 13.602678 24.442242 65.540844
F 13.602678 32.160842 65.540844
F 17.800678 19.335642 86.554844
F 15.779178 23.128542 83.732544
F 6.905418 30.874442 69.156044
F 6.905418 23.155842 69.156044
F 15.841278 30.841342 69.137944
F 15.889078 23.107242 69.162844
F 24.631478 30.759042 68.924644
F 24.649078 22.967942 69.254844
F 6.918098 28.301542 65.517444
F 6.918098 20.582942 65.517444
F 24.751678 23.049442 86.629844
F 15.664378 30.854842 83.786644
F 20.205778 30.905942 86.302244
F 22.371278 19.322742 86.384644
F 6.908578 28.301542 68.246444
F 6.908578 20.582942 68.246444
F 15.803978 28.301842 68.094944
F 15.939878 20.376542 68.336244
F 24.662778 28.060642 68.280244
F 24.885278 20.461642 68.102244
F 6.895868 30.874442 71.885044
F 6.895868 23.155842 71.885044
F 15.763378 30.781742 71.811644
F 15.872478 23.201642 71.869244
F 24.650678 30.860342 71.671844
F 24.850478 22.802842 72.029444
F 0.134070 24.417142 75.535244
F 0.134070 32.135742 75.535244
F 9.111418 24.442242 75.531344
F 9.111418 32.160842 75.531344
F 17.978778 24.502242 75.502144
F 17.985778 32.258242 75.630444
F 0.124021 27.039442 79.173344
F 13.551878 24.442242 80.095044
F 0.124021 19.320842 79.173344
F 9.098708 27.015142 79.169944
F 9.098708 34.733742 79.169944
F 9.098708 19.296542 79.169944
F 17.846878 27.096842 79.197244
F 6.867308 28.301542 80.071744
F 17.901478 19.215142 79.153144
F 0.153238 27.028642 76.417444
F 6.845088 23.155842 86.439244
F 0.153239 19.310042 76.417444
F 9.108238 27.015142 76.440944
F 9.108238 34.733742 76.440944
F 9.108238 19.296542 76.440944
F 18.174478 27.017942 76.495244
F 6.867308 20.582942 80.071744
F 17.958178 19.316142 76.315344
F 0.162346 24.427242 72.777844
F 0.162345 32.145842 72.777844
F 9.120928 24.442242 72.802444
F 9.120928 32.160842 72.802444
F 18.172678 24.515442 72.864044
F 17.901978 32.071542 72.903244
F 2.416008 30.876542 76.416744
F 2.416008 23.157942 76.416744
F 11.336378 30.874442 76.448744
F 11.336378 23.155842 76.448744
F 20.260578 30.821742 76.396344
F 20.333378 23.281242 76.518844
F 2.428328 28.299342 72.778144
F 2.428328 20.580742 72.778144
F 11.349078 28.301542 72.810144
F 11.349078 20.582942 72.810144
F 20.377378 28.276842 72.694444
F 20.394278 20.444042 72.766444
F 2.417538 28.300242 75.509344
F 2.417538 20.581642 75.509344
F 11.339578 28.301542 75.539144
F 11.339578 20.582942 75.539144
F 20.283178 28.442542 75.445444
F 20.265378 20.729942 75.540544
F 2.405358 30.875642 79.147844
F 2.405358 23.157042 79.147844
F 11.326878 30.874442 79.177644
F 11.326878 23.155842 79.177644
F 20.363778 30.841642 79.212244
F 20.072578 23.240142 79.250044
F 4.653918 24.442242 75.515744
F 4.653918 32.160942 75.515744
F 13.567778 24.442242 75.546844
F 13.567778 32.160842 75.546844
F 22.644278 24.213642 75.505844
F 22.543778 32.197542 75.329244
F 4.641258 27.015042 79.154344
F 4.641258 34.733642 79.154344
F 4.641258 19.296442 79.154344
F 13.554978 27.015142 79.185444
F 13.554978 34.733742 79.185444
F 13.554978 19.296542 79.185444
F 22.267378 26.937742 79.151444
F 6.857788 28.301542 82.800644
F 22.588978 19.418642 79.239344
F 4.650488 27.015542 76.425144
F 6.845088 30.874442 86.439244
F 4.650488 19.296942 76.425144
F 13.564578 27.015142 76.456544
F 13.564578 34.733742 76.456544
F 13.564578 19.296542 76.456544
F 22.522778 26.932142 76.139244
F 24.872378 23.060042 83.870144
F 22.351078 19.388942 76.489144
F 4.663108 24.441842 72.786544
F 4.663108 32.160442 72.786544
F 13.577278 24.442242 72.817944
F 13.577278 32.160842 72.817944
F 22.720478 24.470042 72.811744
F 22.422778 32.315442 72.642944
F 6.880018 30.874442 76.433144
F 6.880018 23.155842 76.433144
F 15.776078 30.771642 76.484744
F 15.784478 23.091642 76.340344
F 24.748478 30.838142 76.416344
F 24.890978 23.113142 76.494844
F 6.892708 28.301542 72.794644
F 6.892708 20.582942 72.794644
F 15.886678 28.218942 72.919244
F 15.807878 20.608542 72.752444
F 24.833178 28.338842 72.594744
F 24.526278 20.363642 72.987744
F 6.883188 28.301542 75.523544
F 6.883188 20.582942 75.523544
F 15.857178 28.175542 75.736044
F 15.752778 20.519742 75.397944
F 24.790878 28.263342 75.394344
F 24.682078 20.513542 75.650444
F 6.870478 30.874442 79.162144
F 6.870478 23.155842 79.162144
F 15.743578 31.129242 79.210144
F 15.722878 23.133942 79.126144
F 24.619578 30.821642 79.060044
F 24.895678 23.114042 79.269944
F 0.114098 24.418742 82.811344
F 0.114098 32.137342 82.811344
F 9.086018 24.442242 82.808444
F 9.086018 32.160842 82.808444
F 18.002878 24.306542 82.776744
F 17.953278 32.213142 82.798844
F 0.104253 27.037742 86.449344
F 24.918478 20.564142 82.876744
F 0.104253 19.319142 86.449344
F 9.073298 27.015142 86.447044
F 9.073298 34.733742 86.447044
F 9.073298 19.296542 86.447044
F 6.854628 30.874442 83.710344
F 24.486178 30.932142 83.521544
F 20.454078 23.120042 86.463044
F 0.135211 27.025742 83.696544
F 24.567178 28.367642 82.498644
F 0.135212 19.307142 83.696544
F 9.082838 27.015142 83.718144
F 9.082838 34.733742 83.718144
F 9.082838 19.296542 83.718144
F 17.800078 26.949042 83.542344
F 24.734278 20.475642 80.295444
F 18.057378 19.412842 83.836644
F 0.144185 24.430142 80.056944
F 0.144184 32.148742 80.056944
F 9.095528 24.442242 80.079544
F 9.095528 32.160842 80.079544
F 17.824478 24.423742 79.935044
F 18.228678 32.242242 79.858444
F 2.391388 30.876442 83.693944
F 2.391388 23.157842 83.693944
F 11.310978 30.874442 83.725844
F 11.310978 23.155842 83.725844
F 20.207978 30.821442 83.592944
F 20.434178 23.253042 83.508344
F 2.403678 28.299542 80.055344
F 2.403678 20.580842 80.055344
F 11.323678 28.301542 80.087344
F 11.323678 20.582942 80.087344
F 20.155078 28.314242 80.108444
F 20.081378 20.541242 79.953844
F 2.393228 28.300442 82.786344
F 2.393228 20.581842 82.786344
F 11.314178 28.301542 82.816244
F 11.314178 20.582942 82.816244
F 20.032278 28.341542 82.682544
F 20.148678 20.662142 82.667644
F 2.381098 30.875442 86.424844
F 2.381098 23.156842 86.424844
F 11.301478 30.874442 86.454844
F 11.301478 23.155842 86.454844
F 18.079978 26.747842 86.289244
F 22.496578 24.371342 80.038844
F 4.628628 24.442342 82.792844
F 4.628628 32.160942 82.792844
F 13.542378 24.442242 82.824044
F 13.542378 32.160842 82.824044
F 22.742278 24.325642 82.853144
F 22.325678 32.255142 82.762344
F 4.615978 27.015042 86.431444
F 4.615978 34.733642 86.431444
F 4.615978 19.296442 86.431444
F 13.529578 27.015142 86.462544
F 13.529578 34.733742 86.462544
F 13.529578 19.296542 86.462544
F 22.525978 32.160042 80.124544
F 15.691478 20.681142 79.968344
F 6.854628 23.155842 83.710344
F 4.625248 27.015442 83.702244
F 15.869278 20.612242 82.768644
F 4.625248 19.296842 83.702244
F 13.539178 27.015142 83.733644
F 13.539178 34.733742 83.733644
F 13.539178 19.296542 83.733644
F 22.452278 27.069842 83.575744
F 24.587778 28.249342 79.847744
F 22.488078 19.605342 83.373644
F 4.637858 24.441842 80.063744
F 4.637858 32.160442 80.063744
F 26.826878 19.200042 71.919844
F 20.186778 20.484242 65.419944
F 24.805178 20.347542 65.442444
F 22.222878 34.857942 71.846644
F 15.895378 28.209642 87.327344
F 26.939478 19.356542 79.209644
F 22.482478 24.357342 65.590044
F 22.516178 34.805242 76.274244
F 20.135678 20.615042 87.436344
F 24.830678 28.080042 87.377344
F 24.719078 28.258442 65.402244
F 17.920878 34.574142 71.901744
F 22.422078 34.776642 83.512844
F 17.964978 32.324542 87.358644
F 26.887878 24.197342 65.528644
F 17.956278 32.172142 65.551844
F 20.251278 28.296442 65.424444
F 22.324378 32.141442 65.482044
F 18.165678 24.502042 65.305044
F 15.911378 28.388642 65.382044
F 0.094529 24.420542 90.087344
F 0.094529 32.139142 90.087344
F 9.060618 24.442242 90.085544
F 9.060618 32.160842 90.085544
F 17.972678 24.612742 89.899244
F 18.176478 32.215142 90.063144
F 0.084877 27.035842 93.725344
F 24.808978 20.516342 87.291344
F 0.084877 19.317242 93.725344
F 9.047898 27.015142 93.724144
F 9.047898 34.733742 93.724144
F 9.047898 19.296542 93.724144
F 17.942978 27.098442 93.765244
F 17.997178 19.286942 108.059244
F 18.016378 19.273242 93.903044
F 0.117414 27.022642 90.975744
F 26.995178 26.910842 105.676244
F 0.117415 19.304042 90.975744
F 9.057438 27.015142 90.995244
F 9.057438 34.733742 90.995244
F 9.057438 19.296542 90.995244
F 17.923878 27.146842 91.016244
F 15.677178 30.667942 105.622244
F 18.086478 19.302942 91.028244
F 15.732378 28.217242 104.710244
F 6.781618 20.582942 104.632244
F 9.070128 24.442242 87.356644
F 9.070128 32.160842 87.356644
F 26.800478 24.202042 94.700844
F 20.172678 23.208242 108.457244
F 2.366828 30.876242 90.971144
F 2.366828 23.157642 90.971144
F 11.285578 30.874442 91.003044
F 11.285578 23.155842 91.003044
F 20.295578 30.898042 91.194844
F 20.162978 23.113042 90.861044
F 2.379088 28.299642 87.332544
F 2.379088 20.581042 87.332544
F 11.298278 28.301542 87.364444
F 11.298278 20.582942 87.364444
F 17.937278 27.180842 108.354244
F 20.303578 28.202242 87.323244
F 2.369008 28.300642 90.063344
F 2.369008 20.582042 90.063344
F 11.288778 28.301542 90.093344
F 11.288778 20.582942 90.093344
F 20.194578 28.353642 89.985644
F 20.322478 20.535642 90.055144
F 2.356928 30.875142 93.701744
F 2.356928 23.156542 93.701744
F 11.276078 30.874442 93.731944
F 11.276078 23.155842 93.731944
F 20.018178 30.999242 93.925844
F 20.320678 23.178242 93.637344
F 4.603358 24.442342 90.069944
F 4.603358 32.160942 90.069944
F 13.516978 24.442242 90.101144
F 13.516978 32.160842 90.101144
F 22.408978 24.467842 90.246544
F 22.411778 32.023142 90.166044
F 4.590708 27.015042 93.708544
F 4.590708 34.733642 93.708544
F 4.590708 19.296442 93.708544
F 13.504178 27.015142 93.739744
F 13.504178 34.733742 93.739744
F 13.504178 19.296542 93.739744
F 22.424978 27.181342 93.654844
F 15.655478 30.814942 108.484244
F 22.496378 19.308242 93.810544
F 4.600008 27.015442 90.979444
F 15.759078 23.055642 108.495244
F 4.600008 19.296842 90.979444
F 13.513778 27.015142 91.010744
F 13.513778 34.733742 91.010744
F 13.513778 19.296542 91.010744
F 22.420378 27.083942 90.967144
F 22.549278 24.451542 102.173244
F 22.579078 19.226142 91.166344
F 4.612618 24.441842 87.340844
F 4.612618 32.160542 87.340844
F 13.526478 24.442242 87.372244
F 13.526478 32.160842 87.372244
F 15.670878 23.200642 105.675244
F 6.778438 23.155842 105.541244
F 6.829228 30.874442 90.987444
F 6.829228 23.155842 90.987444
F 15.923578 30.876442 91.012844
F 15.808478 23.186342 91.051644
F 24.580878 30.775942 90.911944
F 24.702678 23.201342 90.878544
F 6.841918 28.301542 87.348844
F 6.841918 20.582942 87.348844
F 16.026578 20.539642 101.855244
F 20.134778 30.760542 108.252244
F 24.760178 30.871542 105.527244
F 0.126279 32.151742 87.336144
F 6.832398 28.301542 90.077844
F 6.832398 20.582942 90.077844
F 15.719078 28.447042 90.070244
F 15.727278 20.473942 90.087844
F 24.751278 28.259942 89.999744
F 24.618478 20.650642 89.999544
F 6.819698 30.874442 93.716344
F 6.819698 23.155842 93.716344
F 15.865978 30.877242 93.751844
F 15.797978 23.197042 93.623544
F 24.471078 30.781042 93.801844
F 24.676878 22.959942 93.584144
F 0.075339 24.422442 97.363244
F 0.075339 32.141042 97.363244
F 9.035208 24.442242 97.362744
F 9.035208 32.160842 97.362744
F 17.964178 24.310242 97.134344
F 17.982678 32.293042 97.526144
F 0.065866 27.033842 101.001244
F 22.438678 34.698742 105.646244
F 0.065866 19.315242 101.001244
F 9.022498 27.015142 101.001244
F 9.022498 34.733742 101.001244
F 9.022498 19.296542 101.001244
F 18.077378 26.942642 101.066244
F 15.881578 28.332542 101.936244
F 18.202978 19.163042 100.898244
F 0.099794 27.019542 98.254944
F 6.768908 23.155842 108.270244
F 0.099794 19.300942 98.254944
F 9.032038 27.015142 98.272344
F 9.032038 34.733742 98.272344
F 9.032038 19.296542 98.272344
F 18.077578 26.940642 98.352644
F 0.126279 24.433142 87.336144
F 18.065578 19.395142 98.118144
F 0.108577 24.436242 94.615344
F 0.108577 32.154842 94.615344
F 9.044728 24.442242 94.633844
F 9.044728 32.160842 94.633844
F 17.993878 24.518842 94.482444
F 17.988878 32.309842 94.804044
F 2.342338 30.876042 98.248344
F 2.342338 23.157442 98.248344
F 11.260178 30.874442 98.280144
F 11.260178 23.155842 98.280144
F 20.110778 30.748642 98.426944
F 20.088978 23.126642 98.113144
F 2.354558 28.299842 94.609744
F 2.354558 20.581242 94.609744
F 11.272878 28.301542 94.641544
F 11.272878 20.582942 94.641544
F 20.235678 28.389942 94.641744
F 20.328078 20.670742 94.685544
F 2.344888 28.300942 97.340244
F 2.344888 20.582342 97.340244
F 11.263378 28.301542 97.370544
F 11.263378 20.582942 97.370544
F 20.163178 28.235642 97.458944
F 20.289878 20.615842 97.381444
F 2.332858 30.874942 100.978244
F 2.332858 23.156342 100.978244
F 11.250678 30.874442 101.009244
F 11.250678 23.155842 101.009244
F 20.103578 30.825842 101.182244
F 20.416178 23.067242 100.866244
F 4.578088 24.442342 97.347044
F 4.578088 32.160942 97.347044
F 13.491578 24.442242 97.378244
F 13.491578 32.160842 97.378244
F 22.475678 24.347942 97.387944
F 22.485578 32.207742 97.455344
F 4.565448 27.014942 100.985244
F 4.565448 34.733642 100.985244
F 4.565448 19.296342 100.985244
F 13.478778 27.015142 101.017244
F 13.478778 34.733742 101.017244
F 13.478778 19.296542 101.017244
F 22.472878 26.930042 101.062244
F 6.791128 28.301542 101.903244
F 22.486078 19.331042 100.888244
F 4.574788 27.015442 98.256544
F 6.768908 30.874442 108.270244
F 4.574788 19.296842 98.256544
F 13.488378 27.015142 98.287944
F 13.488378 34.733742 98.287944
F 13.488378 19.296542 98.287944
F 22.348778 26.878842 98.393244
F 24.835678 22.813142 105.714244
F 22.436478 19.227842 98.086644
F 4.587388 24.441942 94.617944
F 4.587388 32.160542 94.617944
F 13.501078 24.442242 94.649344
F 13.501078 32.160842 94.649344
F 22.647178 24.641742 94.464244
F 22.295478 32.012142 94.742144
F 6.803838 30.874442 98.264544
F 6.803838 23.155842 98.264544
F 15.779878 30.924742 98.340244
F 15.712778 23.199642 98.240144
F 24.841078 30.847542 98.314844
F 24.800578 23.234642 98.208044
F 6.816518 28.301542 94.626044
F 6.816518 20.582942 94.626044
F 15.581678 28.302142 94.848344
F 15.849978 20.711042 94.748344
F 24.770478 28.259542 94.554644
F 24.821078 20.404642 94.585144
F 6.807008 28.301542 97.354944
F 6.807008 20.582942 97.354944
F 15.872278 28.176842 97.622944
F 15.782678 20.719242 97.426944
F 24.642678 28.349142 97.388044
F 24.676278 20.637342 97.304144
F 6.794298 30.874442 100.993244
F 6.794298 23.155842 100.993244
F 15.834078 30.995942 101.164244
F 15.669878 23.142142 100.938244
F 24.740078 30.648642 101.044244
F 24.778778 23.132242 101.030244
F 0.056500 24.424542 104.639244
F 0.056500 32.143142 104.639244
F 9.009808 24.442242 104.640244
F 9.009808 32.160842 104.640244
F 17.936078 24.219342 104.594244
F 17.825078 32.197142 104.931244
F 0.047190 27.031842 108.277244
F 24.805878 20.222042 104.537244
F 0.047190 19.313142 108.277244
F 8.997098 27.015142 108.278244
F 8.997098 34.733742 108.278244
F 8.997098 19.296542 108.278244
F 22.529178 32.009442 101.969244
F 24.850978 20.568542 101.851244
F 22.616878 19.434142 108.358244
F 0.082295 27.016442 105.534244
F 24.764878 28.190542 104.628244
F 0.082296 19.297842 105.534244
F 9.006628 27.015142 105.549244
F 9.006628 34.733742 105.549244
F 9.006628 19.296542 105.549244
F 17.986778 26.783842 105.648244
F 6.781618 28.301542 104.632244
F 17.960578 19.463742 105.278244
F 0.091024 24.439342 101.894244
F 0.091024 32.157942 101.894244
F 9.019328 24.442242 101.911244
F 9.019328 32.160842 101.911244
F 18.091378 24.300242 101.789244
F 18.022178 32.213542 102.255244
F 2.317908 30.875742 105.525244
F 2.317908 23.157142 105.525244
F 11.234778 30.874442 105.557244
F 11.234778 23.155842 105.557244
F 20.208678 30.664442 105.521244
F 20.361378 23.191242 105.600244
F 2.330108 28.300142 101.887244
F 2.330108 20.581442 101.887244
F 11.247478 28.301542 101.918244
F 11.247478 20.582942 101.918244
F 20.213478 28.324442 102.003244
F 20.309978 20.534342 101.881244
F 2.320868 28.301242 104.617244
F 2.320868 20.582642 104.617244
F 11.237978 28.301542 104.647244
F 11.237978 20.582942 104.647244
F 20.371778 28.116642 104.703244
F 20.341278 20.703042 104.691244
F 2.308878 30.874642 108.255244
F 2.308878 23.156042 108.255244
F 11.225278 30.874442 108.286244
F 11.225278 23.155842 108.286244
F 24.507778 30.601742 108.205244
F 22.456778 26.849942 108.410244
F 4.552828 24.442442 104.624244
F 4.552828 32.161042 104.624244
F 13.466178 24.442242 104.655244
F 13.466178 32.160842 104.655244
F 22.703078 24.444442 104.761244
F 22.509078 32.123342 104.733244
F 4.540198 27.014942 108.262244
F 4.540198 34.733542 108.262244
F 4.540198 19.296342 108.262244
F 13.453378 27.015142 108.294244
F 13.453378 34.733742 108.294244
F 13.453378 19.296542 108.294244
F 6.778438 30.874442 105.541244
F 24.669978 28.034942 101.859244
F 24.811878 23.028342 108.423244
F 4.549588 27.015442 105.533244
F 15.584378 20.669242 104.581244
F 4.549588 19.296842 105.533244
F 13.462978 27.015142 105.565244
F 13.462978 34.733742 105.565244
F 13.462978 19.296542 105.565244
F 22.586778 26.807642 105.655244
F 6.791128 20.582942 101.903244
F 22.580478 19.180442 105.699244
F 4.562178 24.441942 101.895244
F 4.562178 32.160542 101.895244
F 13.475678 24.442242 101.926244
F 13.475678 32.160842 101.926244
F 26.998478 19.456642 90.856644
F 26.863278 34.714842 100.970244
F 22.306278 34.572142 91.145244
F 22.485078 34.783842 108.494244
F 17.902478 34.974142 108.351244
F 17.966578 34.973042 105.611244
F 27.051778 24.190142 102.108244
F 17.761078 34.833542 93.683044
F 15.630978 20.614642 87.520544
F 17.953078 34.890942 98.374744
F 27.079078 19.266242 100.950244
F 26.910578 27.126442 108.332244
F 26.944578 24.282242 104.767244
F 17.900678 32.289142 109.149244
F 22.474478 24.232842 109.401244
F 18.113678 24.338142 87.144244
F 22.538278 24.399242 87.410144
F 22.322578 32.185142 87.408644
F 0.037979 24.426642 111.914244
F 0.037979 32.145242 111.914244
F 8.984408 24.442242 111.917244
F 8.984408 32.160842 111.917244
F 17.886678 24.392842 112.217244
F 17.996078 31.890542 111.841244
F 0.028814 27.029642 115.552244
F 6.911548 30.889842 130.094244
F 0.028814 19.311042 115.552244
F 8.971698 27.015142 115.555244
F 8.971698 34.733742 115.555244
F 8.971698 19.296542 115.555244
F 17.963778 26.946442 115.608244
F 4.486648 32.160542 123.726244
F 17.873178 19.313842 115.380244
F 0.064866 27.013342 112.813244
F 0.064866 34.731942 112.813244
F 0.064866 19.294742 112.813244
F 8.981228 27.015142 112.826244
F 8.981228 34.733742 112.826244
F 8.981228 19.296542 112.826244
F 18.011178 27.058842 112.804244
F 26.859878 34.657242 122.785244
F 17.921478 19.173242 112.719244
F 8.993918 24.442242 109.188244
F 8.993918 32.160842 109.188244
F 13.399478 24.442242 123.757244
F 20.245978 30.690942 130.225244
F 2.293558 30.875442 112.803244
F 2.293558 23.156842 112.803244
F 11.209378 30.874442 112.834244
F 11.209378 23.155842 112.834244
F 20.200478 30.759742 112.917244
F 20.318978 23.074142 112.905244
F 2.305718 28.300342 109.164244
F 2.305718 20.581742 109.164244
F 11.222078 28.301542 109.196244
F 11.222078 20.582942 109.196244
F 24.885378 30.881742 130.097244
F 6.714948 20.582942 123.734244
F 2.296938 28.301542 111.894244
F 2.296938 20.582942 111.894244
F 11.212578 28.301542 111.925244
F 11.212578 20.582942 111.925244
F 20.423578 28.300042 112.009244
F 20.269478 20.482042 112.159244
F 2.284998 30.874242 115.532244
F 2.284998 23.155642 115.532244
F 11.199878 30.874442 115.563244
F 11.199878 23.155842 115.563244
F 20.170978 30.780342 115.459244
F 20.169778 22.841942 115.573244
F 4.527588 24.442442 111.901244
F 4.527588 32.161042 111.901244
F 13.440678 24.442242 111.932244
F 13.440678 32.160842 111.932244
F 22.670678 24.369442 112.138244
F 22.299478 32.220242 111.950244
F 4.514958 27.014942 115.540244
F 4.514958 34.733542 115.540244
F 4.514958 19.296342 115.540244
F 13.427978 27.015142 115.571244
F 13.427978 34.733742 115.571244
F 13.427978 19.296542 115.571244
F 22.319278 27.212942 115.675244
F 22.439978 26.998142 130.036244
F 22.430078 19.320942 115.663244
F 4.524398 27.015442 112.811244
F 24.609578 20.470342 126.496244
F 4.524398 19.296842 112.811244
F 13.437578 27.015142 112.842244
F 13.437578 34.733742 112.842244
F 13.437578 19.296542 112.842244
F 22.607678 27.017842 112.967244
F 6.714948 28.301542 123.734244
F 22.526878 19.260342 112.992244
F 4.536978 24.441942 109.172244
F 4.536978 32.160542 109.172244
F 13.450278 24.442242 109.203244
F 13.450278 32.160842 109.203244
F 17.860378 19.237842 129.980244
F 22.520078 32.165942 123.774244
F 6.753048 30.874442 112.819244
F 6.753048 23.155842 112.819244
F 15.708478 30.860242 112.859244
F 15.628778 23.117842 112.867244
F 24.446378 30.736842 112.856244
F 24.866678 23.072942 112.895244
F 6.765728 28.301542 109.180244
F 6.765728 20.582942 109.180244
F 4.486648 24.441942 123.726244
F 0.073567 24.442542 109.173244
F 24.645378 23.085642 127.440244
F 15.562578 30.783742 127.489244
F 6.756228 28.301542 111.909244
F 6.756228 20.582942 111.909244
F 15.658078 28.259242 112.211244
F 15.682278 20.392942 111.878244
F 24.815078 28.220142 112.089244
F 24.649478 20.580442 111.882244
F 6.743528 30.874442 115.548244
F 6.743528 23.155842 115.548244
F 15.595178 30.769742 115.659244
F 15.627578 23.082042 115.625244
F 24.643678 30.860342 115.589244
F 24.750778 23.254942 115.684244
F 0.019737 24.428842 119.190244
F 0.019737 32.147442 119.190244
F 8.959008 24.442242 119.194244
F 8.959008 32.160842 119.194244
F 18.152778 24.391542 119.113244
F 17.998578 32.143842 119.146244
F 0.010695 27.027342 122.828244
F 24.703078 28.164442 126.514244
F 0.010695 19.308742 122.828244
F 8.946298 27.015142 122.832244
F 8.946298 34.733742 122.832244
F 8.946298 19.296542 122.832244
F 17.900878 26.961042 122.827244
F 6.710688 23.152842 127.354244
F 18.051478 19.651042 122.886244
F 0.047454 27.010142 120.092244
F 0.047454 34.728842 120.092244
F 0.047454 19.291542 120.092244
F 8.955828 27.015142 120.104244
F 8.955828 34.733742 120.104244
F 8.955828 19.296542 120.104244
F 18.023078 26.956642 120.128244
F 15.715678 28.405342 123.621244
F 17.765978 19.346842 120.215244
F 0.056153 24.445642 116.453244
F 0.056153 32.164242 116.453244
F 8.968518 24.442242 116.465244
F 8.968518 32.160842 116.465244
F 17.993878 24.316442 116.382244
F 17.960478 32.053642 116.458244
F 2.269268 30.875142 120.080244
F 2.269268 23.156542 120.080244
F 11.183978 30.874442 120.111244
F 11.183978 23.155842 120.111244
F 20.150278 30.764042 120.089244
F 20.522378 23.080942 119.981244
F 2.281398 28.300642 116.441244
F 2.281398 20.582042 116.441244
F 11.196678 28.301542 116.473244
F 11.196678 20.582942 116.473244
F 19.979978 28.238942 116.589244
F 19.978678 20.427142 116.463244
F 2.273098 28.301842 119.171244
F 2.273098 20.583242 119.171244
F 11.187178 28.301542 119.202244
F 11.187178 20.582942 119.202244
F 20.306878 28.083142 119.376244
F 20.064378 20.550942 119.193244
F 2.261208 30.873942 122.809244
F 2.261208 23.155342 122.809244
F 11.174478 30.874442 122.840244
F 11.174478 23.155842 122.840244
F 20.188578 30.838142 122.812244
F 20.264278 23.270542 122.670244
F 4.502348 24.442442 119.178244
F 4.502348 32.161042 119.178244
F 13.415278 24.442242 119.209244
F 13.415278 32.160842 119.209244
F 22.591178 24.446542 119.215244
F 22.457378 31.956142 119.262244
F 4.489728 27.014942 122.817244
F 4.489728 34.733542 122.817244
F 4.489728 19.296342 122.817244
F 13.402578 27.015142 122.848244
F 13.402578 34.733742 122.848244
F 13.402578 19.296542 122.848244
F 22.341078 27.079042 122.857244
F 15.640278 23.105742 127.471244
F 22.403478 19.302242 122.779244
F 4.499228 27.015442 120.088244
F 15.652778 20.571442 126.319244
F 4.499228 19.296842 120.088244
F 13.412178 27.015142 120.119244
F 13.412178 34.733742 120.119244
F 13.412178 19.296542 120.119244
F 22.519678 26.948542 120.059244
F 22.351978 24.453542 123.830244
F 22.237578 19.194942 120.064244
F 4.511798 24.441942 116.449244
F 4.511798 32.160542 116.449244
F 13.424878 24.442242 116.480244
F 13.424878 32.160842 116.480244
F 22.437678 24.544442 116.464244
F 22.458578 32.235742 116.450244
F 6.727658 30.874442 120.096244
F 6.727658 23.155842 120.096244
F 15.853678 30.702042 120.055244
F 15.697378 23.244842 120.052244
F 24.707578 30.746342 120.224244
F 24.822178 22.853142 120.043244
F 6.740338 28.301542 116.457244
F 6.740338 20.582942 116.457244
F 15.734978 28.202442 116.421244
F 15.723278 20.537542 116.561244
F 24.751678 28.404542 116.496244
F 24.641878 20.604342 116.561244
F 6.730838 28.301542 119.186244
F 6.730838 20.582942 119.186244
F 15.676878 28.233742 119.106244
F 15.616178 20.643342 119.313244
F 24.763478 28.122642 119.254244
F 24.582078 20.267542 119.249244
F 6.718138 30.874442 122.825244
F 6.718138 23.155842 122.825244
F 15.675178 30.886642 122.796244
F 15.725278 23.489342 122.844244
F 24.836878 30.904442 122.983244
F 24.629678 23.176442 122.897244
F 17.833878 34.679042 119.891244
F 20.137778 23.089242 129.901244
F 8.934758 24.441842 126.469244
F 8.934758 32.160442 126.469244
F 17.896278 24.443242 126.485244
F 17.833478 32.051942 126.303244
F 0.101972 27.082142 130.135244
F 15.769278 23.069942 130.111244
F 15.520678 28.339742 126.514244
F 15.848478 30.905242 130.207244
F 0.101972 19.363542 130.135244
F 6.911548 23.171242 130.094244
F 9.139698 27.030542 130.102244
F 6.706598 20.582542 126.461244
F 9.139698 19.311942 130.102244
F 17.978678 26.934142 130.158244
F 6.706598 28.301142 126.461244
F 22.426678 34.600842 120.048244
F 0.034138 27.008342 127.383244
F 0.034138 34.726942 127.383244
F 0.034138 19.289742 127.383244
F 8.938858 27.012142 127.361244
F 8.938858 34.730742 127.361244
F 8.938858 19.293442 127.361244
F 17.940678 27.078642 127.241244
F 24.670178 30.767542 127.386244
F 17.824878 19.265242 127.271244
F 0.038653 24.448742 123.732244
F 0.038653 32.167342 123.732244
F 8.943128 24.442242 123.742244
F 8.943128 32.160842 123.742244
F 18.100878 24.419142 123.765244
F 17.985078 32.175242 123.534244
F 2.253438 30.872042 127.338244
F 2.253438 23.153442 127.338244
F 11.166978 30.871442 127.369244
F 11.166978 23.152742 127.369244
F 20.184778 30.978442 127.460244
F 20.130278 23.042842 127.192244
F 2.257058 28.300842 123.719244
F 2.257058 20.582242 123.719244
F 11.171278 28.301542 123.750244
F 11.171278 20.582942 123.750244
F 20.126178 28.342642 123.606244
F 20.271278 20.620742 123.827244
F 2.249688 28.301142 126.448244
F 2.249688 20.582542 126.448244
F 11.162878 28.301142 126.477244
F 11.162878 20.582542 126.477244
F 20.137478 28.386142 126.434244
F 20.020778 20.385542 126.517244
F 2.450898 30.892742 130.079244
F 2.450898 23.174142 130.079244
F 11.367878 30.889842 130.110244
F 11.367878 23.171242 130.110244
F 6.710688 30.871442 127.354244
F 13.399478 32.160842 123.757244
F 4.478278 24.442042 126.453244
F 4.478278 32.160642 126.453244
F 13.391078 24.441842 126.485244
F 13.391078 32.160442 126.485244
F 22.367978 24.423242 126.664244
F 22.566578 32.126142 126.588244
F 4.677998 27.031042 130.087244
F 24.602878 20.605842 123.805244
F 4.677998 19.312442 130.087244
F 13.596078 27.030542 130.117244
F 24.736778 28.253442 123.881244
F 13.596078 19.311942 130.117244
F 24.549478 23.180942 130.235244
F 15.712278 20.756742 123.650244
F 22.289178 19.240142 130.264244
F 4.482518 27.012342 127.346244
F 4.482518 34.731042 127.346244
F 4.482518 19.293742 127.346244
F 13.395178 27.012142 127.377244
F 13.395178 34.730742 127.377244
F 13.395178 19.293442 127.377244
F 22.347178 27.076242 127.270244
F 0.073567 32.161142 109.173244
F 22.311978 19.116142 127.521244
F 24.612178 28.196542 109.524244
F 26.927078 34.512542 112.895244
F 17.961778 34.714942 122.645244
F 26.971378 32.004642 119.365244
F 17.966978 24.512342 109.353244
F 15.561778 28.321642 109.312244
F 20.036978 20.512342 131.033244
F 20.158278 28.280842 131.165244
F 26.859878 26.883242 122.759244
F 26.879678 19.374542 112.793244
F 20.152678 20.395142 109.398244
F 15.832378 28.304642 131.165244
F 17.878378 34.577742 112.600244
F 22.305978 34.633942 122.814244
F 22.256678 24.502542 130.905244
F 26.834378 32.144042 116.651244
F 27.064178 26.983642 113.093244
F 24.610878 20.467842 131.076244
F 27.092378 24.555942 111.771244
F 26.934978 24.385342 123.827244
F 22.588478 32.001642 130.985244
F 15.714878 20.443642 109.141244
F 22.409978 32.166442 109.051244
F 20.299178 28.341042 109.270244
F 25.003378 20.455242 109.254244
F 0.319332 47.554942 2.807384
F 0.319332 39.836342 2.807384
F 9.357008 47.601142 2.779214
F 9.357008 39.882542 2.779214
F 18.066678 47.597542 2.625204
F 17.987778 39.791342 2.681874
F 0.314741 50.217942 6.418044
F 0.314741 42.499342 6.418044
F 9.352718 50.170942 6.398804
F 9.352718 42.452342 6.398804
F 18.170578 50.249242 6.430384
F 18.200678 42.434742 6.153314
F 0.345551 50.200142 3.642404
F 0.345551 42.481542 3.642404
F 9.361108 50.171442 3.671554
F 9.361108 42.452742 3.671554
F 18.159978 50.179042 3.772274
F 18.156378 42.292442 3.494854
F 0.224342 47.613242 0.039251
F 0.298061 47.572442 21.831144
F 0.224342 39.894642 0.039250
F 0.298061 39.853742 21.831144
F 9.156118 47.582642 0.038897
F 9.156118 39.864042 0.038897
F 15.947578 51.530242 -0.150898
F 20.626178 51.524142 14.608144
F 2.653758 38.599242 3.646194
F 2.653758 46.317842 3.646194
F 11.589278 38.593442 3.679334
F 11.589278 46.312042 3.679334
F 20.343978 38.583242 3.677064
F 20.248578 46.267042 3.489644
F 2.449208 51.441442 0.016741
F 2.449208 36.004242 0.016740
F 2.449208 43.722842 0.016740
F 11.384278 51.442042 0.046675
F 11.384278 36.004742 0.046675
F 11.384278 43.723342 0.046675
F 24.874178 51.615242 14.615244
F 4.852918 34.734242 18.208044
F 20.439478 46.427642 20.884444
F 2.654398 51.456442 2.758614
F 2.654398 36.019242 2.758614
F 2.654398 43.737842 2.758614
F 11.585178 51.460442 2.786994
F 11.585178 36.023142 2.786994
F 11.585178 43.741842 2.786994
F 15.949778 51.439842 2.704254
F 20.468478 36.020042 2.668574
F 20.314078 43.686842 2.605554
F 2.651318 38.596742 6.378474
F 2.651318 46.315342 6.378474
F 11.580878 38.593042 6.406574
F 11.580878 46.311642 6.406574
F 20.548378 38.668142 6.416544
F 20.368478 46.395342 6.137604
F 4.897438 47.601142 2.763644
F 4.897428 39.882542 2.763644
F 13.813278 47.601142 2.794774
F 13.813278 39.882442 2.794774
F 22.568078 47.436042 2.649134
F 22.612178 39.778442 2.722884
F 4.893258 50.170842 6.383204
F 4.893258 42.452242 6.383204
F 13.809078 50.170942 6.414354
F 13.809078 42.452342 6.414354
F 22.580678 50.055342 6.242294
F 22.613078 42.337142 6.439524
F 4.902168 50.171942 3.655524
F 4.902168 42.453342 3.655524
F 13.817478 50.171442 3.687104
F 13.817478 42.452742 3.687104
F 22.668178 50.012842 3.525854
F 22.551678 42.389042 3.756044
F 4.699658 47.582542 0.023184
F 4.699658 39.863942 0.023184
F 13.612478 47.582642 0.054452
F 13.612478 39.864042 0.054452
F 24.925778 51.323742 9.935704
F 0.345551 34.762942 3.642404
F 7.132748 38.593542 3.663744
F 7.132748 46.312142 3.663744
F 15.832178 38.394842 3.683364
F 15.978178 46.203342 3.679274
F 24.898578 38.560642 3.590684
F 24.862478 46.126742 3.679044
F 6.927568 51.441942 0.031106
F 6.927568 36.004742 0.031105
F 6.927568 43.723342 0.031105
F 0.328817 34.760142 10.915444
F 16.272778 51.465642 10.177744
F 0.308460 34.759542 18.192644
F 24.834378 46.372642 20.912144
F 0.296659 34.778342 13.693444
F 0.278759 34.775342 20.968544
F 7.128688 51.460342 2.771454
F 7.128688 36.023142 2.771454
F 7.128688 43.741742 2.771454
F 9.361108 34.734142 3.671554
F 15.957078 35.880642 2.615734
F 16.055078 43.762842 2.657594
F 24.935278 51.626942 17.345944
F 24.867978 35.945942 2.920194
F 24.880478 43.522342 2.745144
F 7.124418 38.593042 6.391034
F 7.124418 46.311642 6.391034
F 15.857478 38.564242 6.322334
F 16.084278 46.255142 6.310634
F 24.725978 38.584542 6.312534
F 24.969378 46.167242 6.474794
F 0.305735 47.552242 10.055744
F 0.305735 39.833642 10.055744
F 9.340028 47.598042 10.037144
F 9.340028 39.879442 10.037144
F 18.287178 47.588642 9.970354
F 18.394278 39.840142 9.918774
F 0.296659 50.215542 13.693444
F 0.296659 42.496942 13.693444
F 9.327318 50.170942 13.675744
F 9.327318 42.452342 13.675744
F 18.281378 50.078642 13.780544
F 18.097178 42.326042 13.753144
F 0.328817 50.197442 10.915444
F 0.328817 42.478742 10.915444
F 9.336858 50.170942 10.946844
F 9.336858 42.452342 10.946844
F 18.315478 50.114542 11.047344
F 18.427378 42.489142 11.040444
F 0.338754 47.571142 7.276664
F 0.338754 39.852542 7.276664
F 9.349548 47.598042 7.308254
F 9.349548 39.879442 7.308244
F 18.213678 47.702842 7.235944
F 18.194278 39.918742 7.266964
F 2.631238 38.598242 10.920544
F 2.631238 46.316842 10.920544
F 11.564978 38.593042 10.954544
F 11.564978 46.311642 10.954544
F 20.573678 38.521142 10.933244
F 20.399278 46.359542 10.902244
F 2.643038 51.451942 7.281834
F 2.643038 36.014742 7.281834
F 2.643038 43.733342 7.281834
F 11.577678 51.457342 7.316024
F 11.577678 36.020142 7.316024
F 11.577678 43.738742 7.316024
F 20.403478 51.399742 2.774374
F 20.463078 36.017042 7.345324
F 20.425578 43.815742 7.194274
F 2.639198 51.453842 10.016644
F 2.639198 36.016642 10.016644
F 2.639198 43.735242 10.016644
F 11.568178 51.457342 10.044944
F 11.568178 36.020142 10.044944
F 11.568178 43.738742 10.044944
F 13.809078 34.733742 6.414354
F 20.263478 35.913842 10.046744
F 20.440078 43.885242 9.954234
F 2.626988 38.596342 13.655044
F 2.626988 46.314942 13.655044
F 11.555478 38.593042 13.683544
F 11.555478 46.311642 13.683544
F 20.506478 38.585542 13.664444
F 20.609978 46.218442 13.733544
F 4.880678 47.598142 10.021544
F 4.880678 39.879542 10.021544
F 13.796378 47.598042 10.052744
F 13.796378 39.879442 10.052744
F 22.731078 47.564342 9.930404
F 22.707578 39.923742 9.979044
F 4.868068 50.170942 13.660144
F 4.868068 42.452242 13.660144
F 13.783678 50.170942 13.691244
F 13.783678 42.452342 13.691244
F 22.780778 50.204842 13.528744
F 22.799178 42.389242 13.679444
F 4.878178 50.171442 10.930844
F 4.878178 42.452842 10.930844
F 13.793178 50.170942 10.962344
F 13.793178 42.452342 10.962344
F 22.614478 50.011842 10.916744
F 22.628678 42.471542 10.946244
F 4.890768 47.597542 7.292314
F 4.890768 39.878942 7.292314
F 13.805878 47.598042 7.323804
F 13.805878 39.879442 7.323804
F 22.760178 47.620242 7.156294
F 22.626978 39.855342 7.321894
F 7.108508 38.593042 10.939044
F 7.108508 46.311642 10.939044
F 16.173678 38.802642 10.867044
F 16.038278 46.324842 10.869344
F 24.853378 38.655942 10.893144
F 25.021678 46.478542 10.867844
F 7.121188 51.457342 7.300434
F 7.121188 36.020142 7.300434
F 7.121188 43.738742 7.300434
F 22.756978 50.330042 21.062744
F 15.998478 36.019942 7.295144
F 16.028278 43.649142 7.262634
F 24.726078 51.429942 2.642374
F 24.784878 36.004942 7.208074
F 24.830878 43.582142 7.224464
F 7.111738 51.457342 10.029444
F 7.111738 36.020142 10.029444
F 7.111738 43.738742 10.029444
F 20.477378 38.438342 21.046644
F 15.814878 36.146342 10.113044
F 16.116978 43.750042 9.973634
F 18.228078 50.241742 20.914744
F 24.780978 36.077242 9.999894
F 24.768678 43.774742 9.974974
F 7.099038 38.593042 13.667944
F 7.099038 46.311642 13.667944
F 16.003578 38.590942 13.599044
F 16.029878 46.271642 13.573444
F 24.893878 38.569142 13.615944
F 24.946378 46.415242 13.611944
F 0.287690 47.554842 17.331044
F 0.287690 39.836242 17.331044
F 9.314628 47.598042 17.314244
F 9.314628 39.879442 17.314244
F 18.177478 47.694542 17.309244
F 18.173478 39.835542 17.419644
F 0.278759 50.212642 20.968544
F 0.278759 42.494042 20.968544
F 9.301918 50.170942 20.952844
F 9.301918 42.452342 20.952844
F 24.839778 38.494042 21.207944
F 16.089778 51.363742 14.818744
F 0.308460 50.196742 18.192644
F 0.308461 42.478142 18.192644
F 9.311458 50.170942 18.223944
F 9.311458 42.452342 18.223944
F 18.431178 50.346342 18.188144
F 18.123278 42.444242 18.057944
F 0.318742 47.572042 14.554144
F 0.318742 39.853442 14.554144
F 9.324148 47.598042 14.585344
F 9.324148 39.879442 14.585344
F 18.215878 47.419442 14.529644
F 18.378278 39.707642 14.718844
F 2.607738 38.597842 18.198044
F 2.607738 46.316442 18.198044
F 11.539578 38.593042 18.231744
F 11.539578 46.311642 18.231744
F 20.460078 38.607642 18.329444
F 20.284378 46.173142 18.137244
F 2.619458 51.452342 14.559244
F 2.619458 36.015142 14.559244
F 2.619458 43.733742 14.559244
F 11.552278 51.457342 14.593144
F 11.552278 36.020142 14.593144
F 11.552278 43.738742 14.593144
F 15.956578 51.498142 7.357744
F 20.431478 36.076242 14.626944
F 20.596178 43.652542 14.476944
F 2.614658 51.454242 17.293544
F 2.614658 36.017042 17.293544
F 2.614658 43.735642 17.293544
F 11.542778 51.457342 17.322044
F 11.542778 36.020142 17.322044
F 11.542778 43.738742 17.322044
F 18.336778 42.346842 20.861844
F 20.408178 36.085042 17.376444
F 20.493478 43.642042 17.142144
F 2.602208 38.596042 20.932044
F 2.602208 46.314642 20.932044
F 11.530078 38.593042 20.960644
F 11.530078 46.311642 20.960644
F 4.878178 34.734242 10.930844
F 24.777078 51.643142 7.256894
F 4.855498 47.598142 17.298744
F 4.855498 39.879542 17.298744
F 13.770978 47.598042 17.329844
F 13.770978 39.879442 17.329844
F 22.469678 47.582142 17.235444
F 22.854578 39.881042 17.387744
F 4.842918 50.170942 20.937244
F 4.842918 42.452342 20.937244
F 13.758278 50.170942 20.968444
F 13.758278 42.452342 20.968444
F 20.578278 51.381442 17.272544
F 20.566978 51.506442 10.053544
F 4.852918 50.171442 18.208044
F 4.852918 42.452842 18.208044
F 13.767778 50.170942 18.239444
F 13.767778 42.452342 18.239444
F 22.756678 50.278842 18.314344
F 22.682278 42.462242 18.154544
F 4.865558 47.597542 14.569444
F 4.865558 39.878942 14.569444
F 13.780478 47.598042 14.600944
F 13.780478 39.879442 14.600944
F 22.733678 47.686142 14.434844
F 22.837378 39.781642 14.696544
F 7.083118 38.593042 18.216144
F 7.083118 46.311642 18.216144
F 16.045478 38.492542 18.254744
F 16.164978 46.301942 18.422644
F 24.781878 38.576942 18.462044
F 24.850878 46.427442 18.158744
F 7.095808 51.457342 14.577544
F 7.095808 36.020142 14.577544
F 7.095808 43.738742 14.577544
F 20.532578 51.546242 7.257804
F 15.945978 36.021542 14.668544
F 15.939478 43.833942 14.682144
F 4.902168 34.734742 3.655524
F 24.796978 35.956742 14.589144
F 24.814678 43.860542 14.576344
F 7.086358 51.457342 17.306544
F 7.086358 36.020142 17.306544
F 7.086358 43.738742 17.306544
F 13.817478 34.734142 3.687104
F 16.034878 35.915442 17.410744
F 15.805178 43.902642 17.244144
F 0.314741 34.780742 6.418044
F 24.986278 35.989342 17.543344
F 24.725378 43.921942 17.207444
F 7.073648 38.593042 20.945044
F 7.073648 46.311642 20.945044
F 15.897978 38.592942 21.033944
F 16.078778 46.390242 21.129044
F 16.027378 51.391242 17.486044
F 22.700278 42.350542 20.922844
F 15.815878 35.854442 0.024865
F 22.558778 34.723042 18.259244
F 24.715278 35.661042 0.220405
F 18.286278 47.703242 21.899244
F 18.134578 34.782742 13.759344
F 18.052278 34.575442 21.011544
F 17.857378 34.755342 10.969544
F 22.492778 34.708842 13.756944
F 22.606878 47.744242 21.921644
F 22.531478 39.846442 21.861044
F 24.733178 43.862942 21.866844
F 24.832478 35.904342 22.141144
F 24.786878 43.620942 0.053712
F 0.269926 47.557942 24.605844
F 0.269926 39.839342 24.605844
F 9.289228 47.598042 24.591444
F 9.289228 39.879442 24.591444
F 18.277978 47.588342 24.700044
F 18.239978 39.967442 24.636844
F 0.261149 50.209442 28.243244
F 0.261149 42.490842 28.243244
F 9.276518 50.170942 28.229944
F 9.276518 42.452342 28.229944
F 18.139278 50.017242 28.362044
F 18.171878 42.491342 28.350844
F 0.287805 50.196442 25.469644
F 0.287805 42.477842 25.469644
F 9.286048 50.170942 25.501044
F 9.286048 42.452342 25.501044
F 18.300278 50.185442 25.591544
F 18.230278 42.519742 25.607244
F 0.238244 47.573942 43.662544
F 0.238244 39.855342 43.662544
F 9.298748 47.598042 21.862544
F 9.298748 39.879442 21.862544
F 20.527778 43.755042 21.772344
F 24.846378 46.199842 42.873644
F 2.584368 38.597342 25.475444
F 2.584368 46.315942 25.475444
F 11.514178 38.593042 25.508844
F 11.514178 46.311642 25.508844
F 20.287678 38.349942 25.603844
F 20.437578 46.280142 25.609744
F 2.596018 51.452842 21.836744
F 2.596018 36.015642 21.836744
F 2.596018 43.734242 21.836744
F 11.526878 51.457342 21.870244
F 11.526878 36.020142 21.870244
F 11.526878 43.738742 21.870244
F 17.995378 42.454542 42.865644
F 0.267649 34.758742 32.746644
F 15.888878 51.571242 36.556444
F 2.589788 51.454542 24.570444
F 2.589788 36.017242 24.570444
F 2.589788 43.735942 24.570444
F 11.517378 51.457342 24.599244
F 11.517378 36.020142 24.599244
F 11.517378 43.738742 24.599244
F 18.127878 34.884442 32.778344
F 20.383978 35.846142 24.674744
F 20.374178 43.703342 24.576744
F 2.577368 38.595742 28.208944
F 2.577368 46.314342 28.208944
F 11.504678 38.593042 28.237744
F 11.504678 46.311642 28.237744
F 20.267778 38.659942 28.360844
F 20.504578 46.062042 28.384444
F 4.830358 47.598042 24.575844
F 4.830358 39.879442 24.575844
F 13.745578 47.598042 24.606944
F 13.745578 39.879442 24.606944
F 22.670078 47.569842 24.709144
F 22.424578 39.831842 24.689844
F 4.817788 50.170942 28.214444
F 4.817788 42.452342 28.214444
F 13.732878 50.170942 28.245544
F 13.732878 42.452342 28.245544
F 22.606378 50.170742 28.287844
F 22.635678 42.438042 28.482344
F 4.827588 50.171442 25.485144
F 4.827588 42.452842 25.485144
F 13.742378 50.170942 25.516644
F 13.742378 42.452342 25.516644
F 22.603778 50.151942 25.438144
F 22.473878 42.347442 25.603044
F 4.840248 47.597542 21.846644
F 4.840248 39.878942 21.846544
F 13.755078 47.598042 21.878044
F 13.755078 39.879442 21.878044
F 24.673178 51.301842 31.882344
F 22.572078 50.013942 42.893444
F 7.057738 38.593042 25.493244
F 7.057738 46.311642 25.493244
F 15.939378 38.598242 25.358644
F 15.879278 46.423242 25.732844
F 24.688078 38.557042 25.586944
F 24.815578 46.258642 25.701844
F 7.070418 51.457342 21.854644
F 7.070418 36.020142 21.854644
F 7.070418 43.738742 21.854644
F 0.247978 34.758142 40.023744
F 24.793478 38.484542 42.795944
F 0.243818 34.768942 35.517744
F 4.776928 34.734142 40.039444
F 4.767598 34.733842 42.768744
F 0.226696 34.765542 42.792244
F 7.060958 51.457342 24.583644
F 7.060958 36.020142 24.583644
F 7.060958 43.738742 24.583644
F 24.614978 51.535142 29.200744
F 15.919378 36.122042 24.699244
F 15.942478 43.860542 24.719544
F 24.629978 51.413442 39.046144
F 24.850778 35.826542 24.817944
F 24.623578 43.725842 24.594344
F 7.048248 38.593042 28.222244
F 7.048248 46.311642 28.222244
F 15.917978 38.633842 28.059944
F 16.034678 46.319842 28.337344
F 24.731478 38.511942 28.274544
F 24.884278 46.326042 28.375144
F 0.252466 47.561242 31.880444
F 0.252466 39.842542 31.880444
F 9.263828 47.598042 31.868544
F 9.263828 39.879442 31.868544
F 18.062478 47.484842 31.859844
F 18.113978 40.037542 32.017744
F 0.243818 50.206142 35.517744
F 0.243818 42.487542 35.517744
F 9.251118 50.170942 35.507144
F 9.251118 42.452342 35.507144
F 18.151978 50.215642 35.483244
F 18.252578 42.645942 35.793344
F 0.267649 50.195942 32.746644
F 0.267649 42.477342 32.746644
F 9.260648 50.170942 32.778244
F 9.260648 42.452342 32.778244
F 18.119878 50.107942 32.773444
F 18.030178 42.446642 33.014544
F 0.277657 47.572842 29.108144
F 0.277657 39.854142 29.108144
F 9.273338 47.598042 29.139644
F 9.273338 39.879442 29.139644
F 18.373378 47.389942 29.208044
F 17.980678 40.039542 29.305044
F 2.561138 38.596842 32.752944
F 2.561138 46.315442 32.752944
F 11.488778 38.593042 32.785944
F 11.488778 46.311642 32.785944
F 20.381778 38.633142 32.813044
F 20.359778 46.180342 32.874244
F 2.572718 51.453342 29.114244
F 2.572718 36.016142 29.114244
F 2.572718 43.734742 29.114244
F 11.501478 51.457342 29.147444
F 11.501478 36.020142 29.147444
F 11.501478 43.738742 29.147444
F 4.802258 34.734242 32.762344
F 20.375178 36.181142 29.310944
F 20.429278 43.589742 29.367944
F 2.564988 51.454842 31.847444
F 2.564988 36.017542 31.847444
F 2.564988 43.736242 31.847444
F 11.491978 51.457342 31.876344
F 11.491978 36.020142 31.876344
F 11.491978 43.738742 31.876344
F 0.287805 34.759242 25.469644
F 20.507578 36.116542 32.092744
F 20.448478 43.617342 32.044144
F 2.552598 38.595442 35.485944
F 2.552598 46.314042 35.485944
F 11.479278 38.593042 35.514944
F 11.479278 46.311642 35.514944
F 20.366178 38.548442 35.589744
F 20.334278 46.569042 35.586344
F 4.805248 47.598042 31.853044
F 4.805248 39.879442 31.853044
F 13.720178 47.598042 31.884144
F 13.720178 39.879442 31.884144
F 22.658378 47.742042 31.984044
F 22.643978 39.831542 32.029444
F 4.792688 50.170942 35.491544
F 4.792688 42.452342 35.491644
F 13.707478 50.170942 35.522644
F 13.707478 42.452342 35.522644
F 22.528878 50.205942 35.735544
F 22.665778 42.571242 35.519044
F 4.802258 50.171442 32.762344
F 4.802258 42.452842 32.762344
F 13.716978 50.170942 32.793744
F 13.716978 42.452342 32.793744
F 22.516478 50.166542 33.058444
F 22.645278 42.424042 32.856444
F 4.814908 47.597542 29.123744
F 4.814908 39.878942 29.123744
F 13.729678 47.598042 29.155144
F 13.729678 39.879442 29.155144
F 22.689378 47.617342 29.285844
F 22.450278 39.741942 29.339544
F 7.032358 38.593042 32.770344
F 7.032358 46.311642 32.770344
F 15.965778 38.664542 32.826044
F 15.903278 46.279542 32.758944
F 24.783778 38.717842 32.864044
F 24.645078 46.114842 32.748444
F 7.045028 51.457342 29.131844
F 7.045028 36.020142 29.131844
F 7.045028 43.738742 29.131844
F 15.832278 51.551742 29.104944
F 15.971678 35.972842 29.303444
F 15.868478 43.854042 29.121244
F 20.275978 51.433442 31.990544
F 24.926778 35.958642 29.199644
F 24.900078 43.697342 29.176344
F 7.035558 51.457342 31.860744
F 7.035558 36.020142 31.860744
F 7.035558 43.738742 31.860744
F 20.340578 51.580942 36.587344
F 15.784578 36.188242 31.880044
F 15.950378 43.575042 31.858844
F 24.814378 51.374242 24.834944
F 24.975778 36.152942 32.056544
F 24.791678 43.668342 31.727644
F 7.022848 38.593042 35.499344
F 7.022848 46.311642 35.499344
F 15.934078 38.632142 35.532844
F 15.916478 46.334842 35.394944
F 24.835078 38.484442 35.748044
F 24.748578 46.372842 35.458944
F 0.235246 47.564542 39.155044
F 0.235246 39.845942 39.155044
F 9.238428 47.598042 39.145644
F 9.238428 39.879442 39.145644
F 18.037978 47.614442 39.208644
F 17.997078 40.035142 39.108644
F 0.226696 50.202742 42.792244
F 0.226696 42.484142 42.792244
F 9.225708 50.170942 42.784244
F 9.225708 42.452342 42.784244
F 15.981978 51.454542 39.232444
F 16.046078 38.614242 42.802544
F 0.247977 50.195342 40.023744
F 0.247978 42.476742 40.023744
F 9.235248 50.170942 40.055344
F 9.235248 42.452342 40.055344
F 18.136378 50.157642 40.206344
F 18.267378 42.544042 40.182744
F 0.257746 47.573342 36.385144
F 0.257746 39.854742 36.385144
F 9.247938 47.598042 36.416744
F 9.247938 39.879442 36.416744
F 18.001378 47.578542 36.411444
F 18.117378 39.995342 36.299944
F 2.538038 38.596242 40.030444
F 2.538038 46.314842 40.030444
F 11.463378 38.593042 40.063144
F 11.463378 46.311642 40.063144
F 20.218478 38.764842 40.023144
F 20.346178 46.342542 40.037544
F 2.549558 51.453842 36.391644
F 2.549558 36.016642 36.391644
F 2.549558 43.735242 36.391644
F 11.476078 51.457342 36.424544
F 11.476078 36.020142 36.424544
F 11.476078 43.738742 36.424544
F 15.913578 51.575742 31.776944
F 20.317278 36.101342 36.630344
F 20.374578 43.950242 36.493544
F 2.540238 51.455142 39.124344
F 2.540238 36.017942 39.124344
F 2.540238 43.736542 39.124344
F 11.466578 51.457342 39.153444
F 11.466578 36.020142 39.153444
F 11.466578 43.738742 39.153444
F 16.142178 51.512142 24.623644
F 20.204178 36.060642 39.354644
F 20.477978 43.738842 39.235644
F 2.527888 38.595142 42.762844
F 2.527888 46.313742 42.762844
F 11.453878 38.593042 42.792044
F 11.453878 46.311642 42.792044
F 20.310078 51.358442 39.287544
F 20.370878 46.260542 42.830244
F 4.780148 47.598042 39.130144
F 4.780148 39.879442 39.130144
F 13.694778 47.598042 39.161244
F 13.694778 39.879442 39.161244
F 22.637678 47.501242 39.062244
F 22.595478 39.975142 39.214244
F 4.767598 50.171042 42.768744
F 4.767598 42.452442 42.768744
F 13.682078 50.170942 42.799844
F 13.682078 42.452342 42.799844
F 22.591578 42.432442 42.826744
F 18.110978 50.270942 42.982744
F 4.776928 50.171442 40.039444
F 4.776928 42.452742 40.039444
F 13.691578 50.170942 40.070844
F 13.691578 42.452342 40.070844
F 22.473878 50.064842 40.187844
F 22.686278 42.441942 40.120944
F 4.789578 47.597642 36.400844
F 4.789578 39.879042 36.400844
F 13.704278 47.598042 36.432344
F 13.704278 39.879442 36.432344
F 22.620178 47.659442 36.457544
F 22.632378 39.984242 36.514444
F 7.006968 38.593042 40.047544
F 7.006968 46.311642 40.047544
F 15.937778 38.523942 40.062444
F 15.767778 46.406942 40.186044
F 24.680378 38.556542 40.228044
F 24.888978 46.212542 40.108944
F 7.019648 51.457342 36.408944
F 7.019648 36.020142 36.408944
F 7.019648 43.738742 36.408944
F 20.381978 38.638542 42.803544
F 15.895278 35.941042 36.550444
F 15.863878 43.817742 36.528244
F 4.792688 34.733742 35.491544
F 24.649978 35.906042 36.500344
F 24.891278 43.706942 36.424244
F 7.010168 51.457342 39.137944
F 7.010168 36.020142 39.137944
F 7.010168 43.738742 39.137944
F 20.511478 51.510842 24.489044
F 15.866978 35.891342 39.303744
F 15.846778 43.858042 39.272644
F 24.800078 51.313042 36.417144
F 24.698078 35.989842 39.182144
F 24.910278 43.618342 39.184144
F 6.997458 38.593042 42.776444
F 6.997458 46.311642 42.776444
F 15.899478 46.346042 42.836744
F 4.817788 34.733742 28.214444
F 20.430178 51.611342 29.191444
F 4.827588 34.734242 25.485144
F 0.261149 34.772242 28.243244
F 18.093578 34.780242 35.512244
F 20.412678 51.358142 43.794244
F 15.980278 36.090342 22.036644
F 15.937278 51.457742 21.846444
F 20.530978 51.464342 21.772444
F 18.236078 39.848542 21.879144
F 24.912278 51.580042 22.017844
F 22.658978 39.930842 43.726744
F 20.186578 43.814442 43.705244
F 20.365878 35.979042 21.962144
F 16.021278 43.811242 21.846144
F 0.217252 47.567442 46.429944
F 0.217253 39.848842 46.429944
F 9.213028 47.598042 46.422844
F 9.213028 39.879442 46.422844
F 17.985078 47.574742 46.467244
F 18.177978 39.964442 46.490244
F 0.206890 50.200742 50.068044
F 0.206890 42.482142 50.068044
F 9.200308 50.170942 50.061344
F 9.200308 42.452342 50.061344
F 18.229578 50.255642 50.156844
F 18.246978 42.505742 49.999244
F 0.228508 50.194442 47.301744
F 0.228508 42.475842 47.301744
F 9.209848 50.170942 47.332444
F 9.209848 42.452342 47.332444
F 18.142678 50.151742 47.487644
F 18.228878 42.553042 47.212044
F 4.701028 34.734142 61.870844
F 0.190180 34.752742 61.859344
F 9.222538 47.598042 43.693844
F 9.222538 39.879442 43.693844
F 22.435978 34.694542 54.511944
F 24.741078 46.262542 64.365744
F 2.514668 38.595742 47.307944
F 2.514668 46.314342 47.307944
F 11.437978 38.593042 47.340244
F 11.437978 46.311642 47.340244
F 20.294578 38.596442 47.474644
F 20.291978 46.217342 47.365844
F 2.526508 51.454442 43.669244
F 2.526508 36.017242 43.669244
F 2.526508 43.735842 43.669244
F 11.450678 51.457342 43.701644
F 11.450678 36.020142 43.701644
F 11.450678 43.738742 43.701644
F 20.300678 51.520542 60.905744
F 24.844678 35.931342 61.035044
F 24.956178 51.557042 51.074444
F 2.515568 51.455442 46.401344
F 2.515568 36.018242 46.401344
F 2.515568 43.736842 46.401344
F 11.441178 51.457342 46.430544
F 11.441178 36.020142 46.430544
F 11.441178 43.738742 46.430544
F 0.185857 34.762242 57.344344
F 20.347078 36.176642 46.436244
F 20.447978 43.777442 46.360744
F 2.503258 38.594842 50.039844
F 2.503258 46.313542 50.039844
F 11.428478 38.593042 50.069144
F 11.428478 46.311642 50.069144
F 20.307778 38.547942 50.167144
F 20.417878 46.306842 50.083444
F 4.755038 47.597942 46.407344
F 4.755038 39.879342 46.407344
F 13.669378 47.598042 46.438344
F 13.669378 39.879442 46.438344
F 22.491778 47.548142 46.465644
F 22.490078 39.859242 46.551144
F 4.742428 50.171042 50.045844
F 4.742428 42.452442 50.045844
F 13.656678 50.170942 50.076944
F 13.656678 42.452342 50.076944
F 22.665578 50.246342 50.305544
F 22.464578 42.378642 50.000144
F 4.751618 50.171342 47.316544
F 4.751618 42.452742 47.316544
F 13.666178 50.170942 47.348044
F 13.666178 42.452342 47.348044
F 22.433878 50.294342 47.604244
F 22.562078 42.321642 47.350844
F 4.764258 47.597642 43.678044
F 4.764258 39.879042 43.678044
F 13.678878 47.598042 43.709444
F 13.678878 39.879442 43.709444
F 20.295078 51.662142 46.611144
F 0.164810 34.761042 64.620844
F 6.981588 38.593042 47.324644
F 6.981588 46.311642 47.324644
F 15.926478 38.665742 47.386044
F 15.771778 46.243142 47.343944
F 24.693678 38.495542 47.348244
F 24.814878 46.270842 47.247944
F 6.994268 51.457342 43.686044
F 6.994268 36.020142 43.686044
F 6.994268 43.738742 43.686044
F 18.086578 34.977642 47.375244
F 24.618178 38.702442 64.454144
F 4.726308 34.734142 54.593744
F 4.717158 34.733742 57.322944
F 0.209188 34.755242 54.580444
F 15.950678 51.434242 50.962144
F 6.984768 51.457342 46.415044
F 6.984768 36.020142 46.415044
F 6.984768 43.738742 46.415044
F 15.700978 51.588742 58.307044
F 15.820578 36.040242 46.366044
F 15.958878 43.709742 46.369244
F 20.277178 51.426142 58.016244
F 24.827878 35.832342 46.485444
F 24.795478 43.592142 46.368044
F 6.972058 38.593042 50.053644
F 6.972058 46.311642 50.053644
F 15.859778 38.739742 50.168744
F 15.858878 46.362142 50.082444
F 24.808078 38.528442 50.098544
F 24.897578 46.476542 49.969944
F 0.196522 47.568942 53.706144
F 0.196522 39.850342 53.706144
F 9.187628 47.598042 53.699944
F 9.187628 39.879442 53.699944
F 18.194478 47.381542 53.696444
F 18.004078 40.032142 53.703244
F 0.185857 50.199442 57.344344
F 0.185857 42.480842 57.344344
F 9.174908 50.170942 57.338544
F 9.174908 42.452342 57.338544
F 17.987678 50.427842 57.313044
F 18.057878 42.630042 57.273544
F 0.209188 50.192442 54.580444
F 0.209188 42.473842 54.580444
F 9.184448 50.170942 54.609544
F 9.184448 42.452342 54.609544
F 18.196378 50.098942 54.622344
F 17.994878 42.736242 54.548644
F 0.218800 47.575542 50.940944
F 0.218800 39.856942 50.940944
F 9.197138 47.598042 50.971044
F 9.197138 39.879442 50.971044
F 18.132578 47.476842 50.882044
F 18.197778 39.971242 51.051244
F 2.490218 38.595542 54.585144
F 2.490218 46.314142 54.585144
F 11.412578 38.593042 54.617344
F 11.412578 46.311642 54.617344
F 20.270978 38.581342 54.524644
F 20.439378 46.121242 54.536444
F 2.502448 51.454742 50.946544
F 2.502448 36.017542 50.946544
F 2.502448 43.736142 50.946544
F 11.425278 51.457342 50.978844
F 11.425278 36.020142 50.978844
F 11.425278 43.738742 50.978844
F 20.428978 46.190342 64.729644
F 15.803978 51.298042 53.739844
F 20.403978 43.871342 50.989144
F 2.490978 51.455642 53.678344
F 2.490978 36.018342 53.678344
F 2.490978 43.736942 53.678344
F 11.415778 51.457342 53.707744
F 11.415778 36.020142 53.707744
F 11.415778 43.738742 53.707744
F 24.596578 51.429442 58.370044
F 20.204878 36.066242 53.671244
F 20.469978 43.691942 53.628344
F 2.478678 38.594742 57.316844
F 2.478678 46.313342 57.316844
F 11.403078 38.593042 57.346244
F 11.403078 46.311642 57.346244
F 20.231978 38.545442 57.201044
F 20.089378 46.294742 57.142044
F 4.729828 47.598042 53.684444
F 4.729828 39.879442 53.684444
F 13.643978 47.598042 53.715544
F 13.643978 39.879442 53.715544
F 22.459178 47.645042 53.630544
F 22.572478 39.868742 53.906744
F 4.717158 50.170942 57.322944
F 4.717158 42.452342 57.322944
F 13.631278 50.170942 57.354044
F 13.631278 42.452342 57.354044
F 22.579278 50.044142 57.377244
F 22.513378 42.519942 57.418044
F 4.726308 50.171342 54.593744
F 4.726308 42.452742 54.593744
F 13.640778 50.170942 54.625144
F 13.640778 42.452342 54.625144
F 22.678478 50.183842 54.586144
F 22.451178 42.337142 54.791544
F 4.738948 47.597642 50.955144
F 4.738948 39.879042 50.955144
F 13.653478 47.598042 50.986544
F 13.653478 39.879442 50.986544
F 22.633278 47.607742 50.926044
F 22.474478 39.869442 51.093744
F 6.956208 38.593042 54.601744
F 6.956208 46.311642 54.601744
F 15.977078 38.644442 54.647244
F 15.767078 46.322742 54.544944
F 24.776478 38.611842 54.673744
F 24.571678 46.364842 54.644544
F 6.968888 51.457342 50.963244
F 6.968888 36.020142 50.963244
F 6.968888 43.738742 50.963244
F 17.941178 42.459742 64.435744
F 15.797378 36.083142 50.967344
F 15.953778 43.859342 50.827244
F 20.261278 35.997542 50.946844
F 24.756578 35.876842 51.014944
F 24.760578 43.643142 50.827444
F 6.959368 51.457342 53.692144
F 6.959368 36.020142 53.692144
F 6.959368 43.738742 53.692144
F 18.162578 50.332342 64.692144
F 15.775978 36.097842 53.753744
F 15.702578 43.777842 53.638544
F 4.742428 34.733742 50.045844
F 24.660478 36.051342 53.670344
F 24.754178 43.812542 53.633844
F 6.946668 38.593042 57.330744
F 6.946668 46.311642 57.330744
F 15.819278 38.589642 57.394044
F 15.780678 46.318642 57.303744
F 24.893478 38.616642 57.318744
F 24.827478 46.278242 57.414144
F 0.175291 47.570142 60.982644
F 0.175291 39.851542 60.982644
F 9.162218 47.598042 60.977044
F 9.162218 39.879442 60.977044
F 18.015878 47.609342 61.004144
F 18.005578 39.847642 60.762144
F 0.164810 50.198242 64.620844
F 0.164810 42.479642 64.620844
F 9.149508 50.170942 64.615644
F 9.149508 42.452342 64.615644
F 22.546978 50.133542 64.749044
F 20.479478 51.788742 51.232744
F 0.190180 50.189942 61.859344
F 0.190181 42.471342 61.859344
F 9.159038 50.170942 61.886744
F 9.159038 42.452342 61.886744
F 18.187278 50.118642 62.042144
F 18.152178 42.407442 61.699544
F 0.199626 47.577742 58.219844
F 0.199626 39.859142 58.219844
F 9.171738 47.598042 58.248144
F 9.171738 39.879442 58.248144
F 18.048978 47.794542 58.168144
F 18.054678 39.955842 58.075244
F 2.465438 38.595442 61.862344
F 2.465438 46.314042 61.862344
F 11.387178 38.593042 61.894444
F 11.387178 46.311642 61.894444
F 20.120978 38.561442 61.661744
F 20.225378 46.244942 62.045344
F 2.477818 51.454942 58.223744
F 2.477818 36.017742 58.223744
F 2.477818 43.736342 58.223744
F 11.399878 51.457342 58.255944
F 11.399878 36.020142 58.255944
F 11.399878 43.738742 58.255944
F 20.341878 51.410742 53.963944
F 20.308478 36.056142 58.208044
F 20.357578 43.805342 58.231644
F 2.466418 51.455742 60.955344
F 2.466418 36.018542 60.955344
F 2.466418 43.737142 60.955344
F 11.390378 51.457342 60.984844
F 11.390378 36.020142 60.984844
F 11.390378 43.738742 60.984844
F 24.572678 51.529042 46.531044
F 20.175478 35.897142 60.985844
F 20.344278 43.801742 60.955944
F 2.454158 38.594642 64.593844
F 2.454158 46.313242 64.593844
F 11.377678 38.593042 64.623444
F 11.377678 46.311642 64.623444
F 0.206890 34.763542 50.068044
F 15.933678 51.523842 46.510544
F 4.704518 47.598042 60.961544
F 4.704518 39.879442 60.961544
F 13.618578 47.598042 60.992644
F 13.618578 39.879442 60.992644
F 22.353978 47.586842 61.071144
F 22.384278 39.753942 60.939944
F 4.691848 50.170942 64.600044
F 4.691848 42.452342 64.600044
F 13.605778 50.170942 64.631144
F 13.605778 42.452342 64.631144
F 24.580378 51.345542 61.145844
F 0.228508 34.757242 47.301744
F 4.701028 50.171342 61.870844
F 4.701028 42.452742 61.870844
F 13.615378 50.170942 61.902244
F 13.615378 42.452342 61.902244
F 22.331978 50.065842 61.953744
F 22.551378 42.419542 61.870144
F 4.713658 47.597642 58.232344
F 4.713658 39.879042 58.232344
F 13.628078 47.598042 58.263744
F 13.628078 39.879442 58.263744
F 22.438378 47.384442 58.206244
F 22.482378 39.811542 58.274744
F 6.930818 38.593042 61.878944
F 6.930818 46.311642 61.878944
F 15.874278 38.605442 61.833244
F 15.873178 46.279642 61.821444
F 24.513078 38.563342 61.735344
F 24.774378 46.397142 61.741144
F 6.943498 51.457342 58.240344
F 6.943498 36.020142 58.240344
F 6.943498 43.738742 58.240344
F 20.193578 38.667142 64.557744
F 15.762578 36.119942 58.355644
F 15.815778 43.882442 58.246044
F 24.860278 51.494142 53.745444
F 24.744778 36.054842 58.215944
F 24.893478 43.840142 58.169644
F 6.933978 51.457342 60.969344
F 6.933978 36.020142 60.969344
F 6.933978 43.738742 60.969344
F 22.337878 42.461442 64.579044
F 15.863478 35.997442 60.969944
F 15.826678 43.737142 60.933244
F 4.751618 34.734142 47.316544
F 16.007478 51.367342 61.173444
F 24.691478 43.730942 60.763544
F 6.921268 38.593042 64.607844
F 6.921268 46.311642 64.607844
F 15.784378 38.611242 64.541444
F 15.899178 46.359842 64.725844
F 24.766678 43.647142 43.617144
F 26.984478 42.560442 54.450644
F 15.784278 36.056542 43.667944
F 22.601878 34.610242 57.224144
F 15.931878 43.760742 43.717144
F 22.486678 34.746742 50.188844
F 15.896878 51.620542 43.618944
F 26.801478 42.235342 64.474944
F 24.666678 36.034742 43.711544
F 18.026078 34.689242 57.475144
F 18.000478 34.715542 54.632444
F 22.527978 34.672142 64.466344
F 17.950478 34.659742 64.613744
F 18.088878 47.604742 43.806044
F 24.660378 35.938442 65.302944
F 20.394078 51.474242 65.620244
F 22.524378 47.357742 43.779944
F 20.177578 36.056942 43.603744
F 24.657478 51.431542 43.733944
F 18.178978 39.895642 43.825044
F 0.154463 47.571442 68.259044
F 0.154463 39.852842 68.259044
F 9.136818 47.598042 68.254244
F 9.136818 39.879442 68.254244
F 18.072878 47.514442 68.299044
F 17.944478 40.135942 68.053744
F 0.144201 50.196842 71.897144
F 0.144201 42.478242 71.897144
F 9.124108 50.170942 71.892744
F 9.124108 42.452342 71.892744
F 18.075178 50.071942 71.768744
F 18.157978 42.616642 71.916944
F 0.171546 50.187342 69.138344
F 0.171546 42.468742 69.138344
F 9.133638 50.170942 69.163844
F 9.133638 42.452342 69.163844
F 17.965178 50.142242 69.237744
F 17.902578 42.746542 69.206244
F 4.625248 34.734142 83.702244
F 0.135212 34.744342 83.696544
F 9.146328 47.598042 65.525244
F 9.146328 39.879442 65.525244
F 24.711478 43.762242 65.231244
F 22.663378 47.612742 65.555444
F 2.440688 38.595342 69.139544
F 2.440688 46.313942 69.139544
F 11.361778 38.593042 69.171644
F 11.361778 46.311642 69.171644
F 20.061478 38.606142 69.018044
F 20.548878 46.454242 69.207944
F 2.453048 51.455042 65.500944
F 2.453048 36.017842 65.500944
F 2.453048 43.736442 65.500944
F 11.374478 51.457342 65.533044
F 11.374478 36.020142 65.533044
F 11.374478 43.738742 65.533044
F 24.733578 35.838842 67.905044
F 15.770578 51.602642 82.922144
F 20.122678 46.358142 86.571544
F 2.441928 51.455842 68.232444
F 2.441928 36.018642 68.232444
F 2.441928 43.737242 68.232344
F 11.364978 51.457342 68.261944
F 11.364978 36.020142 68.261944
F 11.364978 43.738742 68.261944
F 20.247378 51.390642 79.915044
F 20.408578 36.117542 68.119344
F 20.323978 43.766742 68.274344
F 2.429718 38.594442 71.870844
F 2.429718 46.313042 71.870844
F 11.352278 38.593042 71.900544
F 11.352278 46.311642 71.900544
F 20.129478 38.841242 71.720044
F 20.167078 46.387942 71.967044
F 4.679218 47.598042 68.238644
F 4.679218 39.879442 68.238644
F 13.593178 47.598042 68.269744
F 13.593178 39.879442 68.269744
F 22.685878 47.637942 68.354744
F 22.343778 39.838442 68.102344
F 4.666548 50.170942 71.877144
F 4.666548 42.452342 71.877144
F 13.580378 50.170942 71.908344
F 13.580378 42.452342 71.908344
F 22.510278 50.319142 71.882044
F 22.470478 42.280742 72.071944
F 4.675748 50.171342 69.148044
F 4.675748 42.452742 69.148044
F 13.589978 50.170942 69.179444
F 13.589978 42.452342 69.179444
F 22.499978 50.187642 69.146344
F 22.481278 42.226642 69.252044
F 4.688378 47.597642 65.509444
F 4.688378 39.879042 65.509444
F 13.602678 47.598042 65.540844
F 13.602678 39.879442 65.540844
F 15.797778 51.530642 80.185944
F 0.180811 47.580342 65.498844
F 6.905418 38.593042 69.156044
F 6.905418 46.311642 69.156044
F 15.976478 38.620642 68.846244
F 15.858278 46.493642 69.276344
F 24.601678 38.521442 68.807544
F 24.792878 46.275442 69.275144
F 6.918098 51.457342 65.517444
F 6.918098 36.020142 65.517444
F 6.918098 43.738742 65.517444
F 4.675748 34.734142 69.148044
F 4.650488 34.734142 76.425144
F 0.124021 34.758042 79.173344
F 0.104253 34.756342 86.449344
F 0.180811 39.861742 65.498844
F 20.167178 51.417942 72.806644
F 6.908578 51.457342 68.246444
F 6.908578 36.020142 68.246444
F 6.908578 43.738742 68.246444
F 22.441678 34.557842 86.167744
F 15.908678 35.971742 68.268044
F 15.686078 43.970442 68.254444
F 24.723578 51.590942 75.332844
F 18.249678 42.383042 86.357844
F 24.550078 43.801342 68.101544
F 6.895868 38.593042 71.885044
F 6.895868 46.311642 71.885044
F 15.916978 38.666842 71.753344
F 15.739378 46.444642 71.975744
F 24.624678 38.362742 71.576344
F 24.713578 46.136942 72.005744
F 0.134070 47.572942 75.535244
F 0.134070 39.854342 75.535244
F 9.111418 47.598042 75.531344
F 9.111418 39.879442 75.531344
F 18.094178 47.521442 75.571144
F 18.254278 39.759242 75.477944
F 0.124021 50.195242 79.173344
F 0.124021 42.476642 79.173344
F 9.098708 50.170942 79.169944
F 9.098708 42.452342 79.169944
F 17.929378 50.254142 79.137044
F 18.187878 42.234442 79.067844
F 0.153238 50.184542 76.417444
F 0.153238 42.465842 76.417444
F 9.108238 50.170942 76.440944
F 9.108238 42.452342 76.440944
F 18.024878 50.185342 76.417344
F 18.032278 42.438642 76.327844
F 0.162345 47.583042 72.777844
F 0.162346 39.864442 72.777844
F 9.120928 47.598042 72.802444
F 9.120928 39.879442 72.802444
F 18.003678 47.584442 72.896644
F 17.964678 40.109342 72.807744
F 2.416008 38.595142 76.416744
F 2.416008 46.313742 76.416744
F 11.336378 38.593042 76.448744
F 11.336378 46.311642 76.448744
F 20.429278 38.504542 76.600744
F 20.427578 46.374142 76.580944
F 2.428328 51.455142 72.778144
F 2.428328 36.017942 72.778144
F 2.428328 43.736542 72.778144
F 11.349078 51.457342 72.810144
F 11.349078 36.020142 72.810144
F 11.349078 43.738742 72.810144
F 22.573778 42.452142 86.602444
F 19.861778 36.284342 72.865844
F 20.399778 43.755942 72.890244
F 2.417538 51.456042 75.509344
F 2.417538 36.018842 75.509344
F 2.417538 43.737442 75.509344
F 11.339578 51.457342 75.539144
F 11.339578 36.020142 75.539144
F 11.339578 43.738742 75.539144
F 20.186178 51.498542 68.417044
F 20.151778 36.006342 75.505244
F 20.261478 43.698342 75.521444
F 2.405358 38.594242 79.147844
F 2.405358 46.312842 79.147844
F 11.326878 38.593042 79.177644
F 11.326878 46.311642 79.177644
F 20.299678 38.668642 79.292044
F 20.198978 46.402642 79.320844
F 4.653918 47.598142 75.515744
F 4.653918 39.879542 75.515744
F 13.567778 47.598042 75.546844
F 13.567778 39.879442 75.546844
F 22.664478 47.512042 75.637344
F 22.456878 39.841642 75.350444
F 4.641258 50.170842 79.154344
F 4.641258 42.452242 79.154344
F 13.554978 50.170942 79.185444
F 13.554978 42.452342 79.185444
F 22.538478 50.062842 78.982344
F 22.619278 42.499842 79.188244
F 4.650488 50.171342 76.425144
F 4.650488 42.452742 76.425144
F 13.564578 50.170942 76.456544
F 13.564578 42.452342 76.456544
F 22.598578 50.202742 76.142644
F 22.383178 42.364342 76.487444
F 4.663108 47.597642 72.786544
F 4.663108 39.879042 72.786544
F 13.577278 47.598042 72.817944
F 13.577278 39.879442 72.817944
F 22.423778 47.627942 72.778944
F 22.529578 39.620142 72.630944
F 6.880018 38.593042 76.433144
F 6.880018 46.311642 76.433144
F 15.807378 38.701442 76.619344
F 15.903078 46.158142 76.465944
F 24.692578 38.574542 76.522544
F 24.880078 46.176742 76.466144
F 6.892708 51.457342 72.794644
F 6.892708 36.020142 72.794644
F 6.892708 43.738742 72.794644
F 22.564678 50.118542 86.471444
F 15.851878 36.043242 72.712544
F 15.765878 43.966342 72.668644
F 24.836578 51.280842 68.071644
F 24.842678 35.864142 72.765544
F 24.745678 43.435342 72.907944
F 6.883188 51.457342 75.523544
F 6.883188 36.020142 75.523544
F 6.883188 43.738742 75.523544
F 20.391178 51.433642 82.750644
F 15.632178 36.099742 75.447144
F 15.699078 43.585242 75.410344
F 15.737678 38.570542 86.392144
F 24.749678 36.073642 75.499444
F 24.644978 43.657142 75.611044
F 6.870478 38.593042 79.162144
F 6.870478 46.311642 79.162144
F 15.831978 38.669742 79.303644
F 15.634878 46.247342 79.283144
F 24.888678 38.729042 79.163344
F 24.552578 46.274942 79.112344
F 0.114098 47.574542 82.811344
F 0.114098 39.855942 82.811344
F 9.086018 47.598042 82.808444
F 9.086018 39.879442 82.808444
F 17.928778 47.504042 82.924944
F 18.073678 39.922642 82.800744
F 0.104253 50.193542 86.449344
F 0.104253 42.474942 86.449344
F 9.073298 50.170942 86.447044
F 9.073298 42.452342 86.447044
F 24.719278 51.399842 80.110244
F 17.978978 34.880842 79.090744
F 0.135211 50.181542 83.696544
F 0.135212 42.462942 83.696544
F 9.082838 50.170942 83.718144
F 9.082838 42.452342 83.718144
F 18.158078 50.223542 83.636444
F 18.256778 42.381142 83.600344
F 0.144184 47.585942 80.056944
F 0.144185 39.867342 80.056944
F 9.095528 47.598042 80.079544
F 9.095528 39.879442 80.079544
F 17.841578 47.530242 80.051244
F 18.080478 39.815642 80.165344
F 2.391388 38.595042 83.693944
F 2.391388 46.313642 83.693944
F 11.310978 38.593042 83.725844
F 11.310978 46.311642 83.725844
F 20.407478 38.718842 83.759844
F 20.245578 46.154042 83.873144
F 2.403678 51.455342 80.055344
F 2.403678 36.018142 80.055344
F 2.403678 43.736742 80.055344
F 11.323678 51.457342 80.087344
F 11.323678 36.020142 80.087344
F 11.323678 43.738742 80.087344
F 24.875578 38.411342 86.572444
F 20.174178 36.012942 79.971244
F 20.335178 43.834142 80.078244
F 2.393228 51.456242 82.786344
F 2.393228 36.019042 82.786344
F 2.393228 43.737642 82.786344
F 11.314178 51.457342 82.816244
F 11.314178 36.020142 82.816244
F 11.314178 43.738742 82.816244
F 24.862378 51.490242 72.645444
F 20.233578 36.139642 82.796944
F 20.443878 43.601342 82.774844
F 2.381098 38.594042 86.424844
F 2.381098 46.312642 86.424844
F 11.301478 38.593042 86.454844
F 11.301478 46.311642 86.454844
F 24.689978 51.420142 82.877644
F 15.830678 46.251442 86.678444
F 4.628628 47.598142 82.792844
F 4.628628 39.879542 82.792844
F 13.542378 47.598042 82.824044
F 13.542378 39.879442 82.824044
F 22.389378 47.405542 82.833244
F 22.604178 39.935542 82.865044
F 4.615978 50.170842 86.431444
F 4.615978 42.452242 86.431444
F 13.529578 50.170942 86.462544
F 13.529578 42.452342 86.462544
F 0.144201 34.759642 71.897144
F 15.948678 51.212442 72.785044
F 4.625248 50.171342 83.702244
F 4.625248 42.452742 83.702244
F 13.539178 50.170942 83.733644
F 13.539178 42.452342 83.733644
F 22.419278 50.007042 83.709844
F 22.541578 42.493942 83.772444
F 4.637858 47.597742 80.063744
F 4.637858 39.879042 80.063744
F 13.551878 47.598042 80.095044
F 13.551878 39.879442 80.095044
F 22.424178 47.672342 80.113844
F 22.624078 39.923642 80.208644
F 6.854628 38.593042 83.710344
F 6.854628 46.311642 83.710344
F 15.872678 38.782242 83.801844
F 15.674178 46.093642 83.996244
F 24.886778 38.438142 83.676644
F 24.783178 46.356942 83.861444
F 6.867308 51.457342 80.071744
F 6.867308 36.020142 80.071744
F 6.867308 43.738742 80.071744
F 15.785478 51.372342 68.333244
F 15.617378 36.018642 80.150544
F 15.889678 43.563042 80.059744
F 0.153238 34.747242 76.417444
F 24.713678 36.239342 79.907144
F 24.756878 43.648642 80.338644
F 6.857788 51.457342 82.800644
F 6.857788 36.020142 82.800644
F 6.857788 43.738742 82.800644
F 0.171546 34.750142 69.138344
F 15.869278 36.152942 82.889844
F 15.870178 43.771342 82.811644
F 20.241278 51.295342 75.433344
F 24.611178 35.946042 82.583544
F 24.840778 43.781542 83.170944
F 6.845088 38.593042 86.439244
F 6.845088 46.311642 86.439244
F 15.807878 51.471042 75.490644
F 20.532878 38.468142 86.427344
F 24.884878 46.244442 86.653344
F 18.033778 50.337242 86.391744
F 22.416678 34.811542 69.069344
F 15.835278 51.411442 65.620444
F 22.358378 39.951442 65.438644
F 27.091478 47.356242 82.902444
F 17.891178 34.848842 76.335144
F 22.474178 34.601142 79.058344
F 17.993078 34.902542 86.460944
F 26.893678 39.883342 68.270244
F 26.895678 47.459642 80.071244
F 27.010478 42.411942 86.547744
F 27.069578 42.415642 83.800744
F 26.750078 39.953542 75.611244
F 17.985378 34.811542 83.711144
F 24.800478 43.616842 87.456444
F 15.950378 43.518942 87.437144
F 20.089478 43.620142 65.675344
F 24.741378 51.550142 65.437944
F 15.808378 36.003042 65.456644
F 20.206578 35.959042 65.503744
F 15.777478 43.724342 65.556744
F 17.940478 39.875842 65.405944
F 18.161278 47.621742 65.484044
F 0.094529 47.576342 90.087344
F 0.094529 39.857742 90.087344
F 9.060618 47.598042 90.085544
F 9.060618 39.879442 90.085544
F 18.122578 47.735042 90.018944
F 17.891478 39.915642 89.889344
F 0.084877 50.191642 93.725344
F 0.084877 42.473042 93.725344
F 9.047898 50.170942 93.724144
F 9.047898 42.452342 93.724144
F 18.019778 50.241242 93.863644
F 18.046678 42.452042 93.672644
F 0.117414 50.178542 90.975744
F 0.117414 42.459942 90.975744
F 9.057438 50.170942 90.995244
F 9.057438 42.452342 90.995244
F 18.005478 50.108342 91.263744
F 17.883978 42.450642 91.018744
F 4.549588 34.734042 105.533244
F 0.082295 34.735042 105.534244
F 9.070128 47.598042 87.356644
F 9.070128 39.879442 87.356644
F 22.431978 34.763142 98.414544
F 24.714678 35.793342 87.353844
F 2.366828 38.594842 90.971144
F 2.366828 46.313442 90.971144
F 11.285578 38.593042 91.003044
F 11.285578 46.311642 91.003044
F 20.215778 38.707942 90.861344
F 20.146878 46.215642 90.958244
F 2.379088 51.455442 87.332544
F 2.379088 36.018242 87.332544
F 2.379088 43.736842 87.332544
F 11.298278 51.457342 87.364444
F 11.298278 36.020142 87.364444
F 11.298278 43.738742 87.364444
F 22.376778 42.470742 108.336244
F 20.032778 46.316542 108.413244
F 26.967278 34.608242 108.233244
F 2.369008 51.456442 90.063344
F 2.369008 36.019242 90.063344
F 2.369008 43.737842 90.063344
F 11.288778 51.457342 90.093344
F 11.288778 36.020142 90.093344
F 11.288778 43.738742 90.093344
F 17.681578 42.524242 108.228244
F 20.195578 35.921842 90.097044
F 20.227778 43.683042 90.142444
F 2.356928 38.593842 93.701744
F 2.356928 46.312442 93.701744
F 11.276078 38.593042 93.731944
F 11.276078 46.311642 93.731944
F 20.181778 38.443342 93.515644
F 20.161878 46.358242 93.714044
F 4.603358 47.598142 90.069944
F 4.603358 39.879542 90.069944
F 13.516978 47.598042 90.101144
F 13.516978 39.879442 90.101144
F 22.433078 47.381442 90.057244
F 22.586278 39.943242 90.015744
F 4.590708 50.170842 93.708544
F 4.590708 42.452242 93.708544
F 13.504178 50.170942 93.739744
F 13.504178 42.452342 93.739744
F 22.364678 50.141642 93.684344
F 22.755978 42.448742 93.650744
F 4.600008 50.171342 90.979444
F 4.600008 42.452642 90.979444
F 13.513778 50.170942 91.010744
F 13.513778 42.452342 91.010744
F 22.597278 49.839442 91.013544
F 22.630878 42.492842 90.947344
F 4.612618 47.597742 87.340844
F 4.612618 39.879142 87.340844
F 13.526478 47.598042 87.372244
F 13.526478 39.879442 87.372244
F 0.047191 34.750442 108.277244
F 24.593078 51.489942 104.774244
F 6.829228 38.593042 90.987444
F 6.829228 46.311642 90.987444
F 15.810878 38.514042 91.053344
F 15.887478 46.445142 90.987644
F 24.700978 38.495942 91.054644
F 24.791078 46.161442 91.021544
F 6.841918 51.457342 87.348844
F 6.841918 36.020142 87.348844
F 6.841918 43.738742 87.348844
F 24.722078 51.630342 97.334344
F 24.674478 51.360742 87.443744
F 24.753778 51.638142 101.901244
F 18.082178 34.684442 101.119244
F 4.600008 34.734042 90.979444
F 0.117414 34.741342 90.975744
F 6.832398 51.457342 90.077844
F 6.832398 36.020142 90.077844
F 6.832398 43.738742 90.077844
F 22.366578 50.162242 108.220244
F 15.704878 36.117442 89.876344
F 15.756278 43.835242 90.150244
F 20.202078 38.654042 108.410244
F 24.482078 35.906342 90.074544
F 24.951578 43.580342 90.057144
F 6.819698 38.593042 93.716344
F 6.819698 46.311642 93.716344
F 15.882878 38.711142 93.728244
F 15.753678 46.215442 93.734644
F 24.532678 38.517742 93.838144
F 24.757178 46.363242 93.586944
F 0.075339 47.578342 97.363244
F 0.075339 39.859742 97.363244
F 9.035208 47.598042 97.362744
F 9.035208 39.879442 97.362744
F 17.965478 47.751442 97.194944
F 18.182078 39.889842 97.302744
F 0.065866 50.189742 101.001244
F 0.065866 42.471142 101.001244
F 9.022498 50.170942 101.001244
F 9.022498 42.452342 101.001244
F 18.113478 50.275442 101.020244
F 18.067978 42.443542 100.892244
F 0.099794 50.175442 98.254944
F 0.099794 42.456842 98.254944
F 9.032038 50.170942 98.272344
F 9.032038 42.452342 98.272344
F 17.931878 50.287442 98.342444
F 17.905878 42.432642 98.122744
F 0.108577 47.592042 94.615344
F 0.108577 39.873442 94.615344
F 9.044728 47.598042 94.633844
F 9.044728 39.879442 94.633844
F 17.984878 47.718442 94.527244
F 18.178078 39.978842 94.659444
F 2.342338 38.594642 98.248344
F 2.342338 46.313242 98.248344
F 11.260178 38.593042 98.280144
F 11.260178 46.311642 98.280144
F 20.245578 38.578042 98.398144
F 20.334878 46.334842 98.063244
F 2.354558 51.455642 94.609744
F 2.354558 36.018442 94.609744
F 2.354558 43.737042 94.609744
F 11.272878 51.457342 94.641544
F 11.272878 36.020142 94.641544
F 11.272878 43.738742 94.641544
F 26.780878 34.717542 97.988844
F 20.028178 35.919442 94.803944
F 20.402478 43.798942 94.498844
F 2.344888 51.456742 97.340244
F 2.344888 36.019542 97.340244
F 2.344888 43.738142 97.340244
F 11.263378 51.457342 97.370544
F 11.263378 36.020142 97.370544
F 11.263378 43.738742 97.370544
F 4.574788 34.734042 98.256544
F 20.215478 36.015042 97.482744
F 20.264578 43.665942 97.265844
F 2.332858 38.593542 100.978244
F 2.332858 46.312142 100.978244
F 11.250678 38.593042 101.009244
F 11.250678 46.311642 101.009244
F 20.367078 38.767942 101.153244
F 20.159878 46.416442 100.752244
F 4.578088 47.598142 97.347044
F 4.578088 39.879542 97.347044
F 13.491578 47.598042 97.378244
F 13.491578 39.879442 97.378244
F 22.506578 47.731742 97.306844
F 22.582578 40.006942 97.417044
F 4.565448 50.170842 100.985244
F 4.565448 42.452242 100.985244
F 13.478778 50.170942 101.017244
F 13.478778 42.452342 101.017244
F 22.514978 50.433442 101.081244
F 22.515578 42.419942 100.873244
F 4.574788 50.171242 98.256544
F 4.574788 42.452642 98.256544
F 13.488378 50.170942 98.287944
F 13.488378 42.452342 98.287944
F 22.585778 50.301742 98.198144
F 22.699678 42.643842 98.208044
F 4.587388 47.597742 94.617944
F 4.587388 39.879142 94.617944
F 13.501078 47.598042 94.649344
F 13.501078 39.879442 94.649344
F 22.482278 47.505042 94.546644
F 22.307378 39.784442 94.728044
F 6.803838 38.593042 98.264544
F 6.803838 46.311642 98.264544
F 15.786778 38.703142 98.255144
F 15.762278 46.415942 98.325944
F 24.609678 38.597042 98.491144
F 24.635878 46.335942 98.405744
F 6.816518 51.457342 94.626044
F 6.816518 36.020142 94.626044
F 6.816518 43.738742 94.626044
F 24.501678 51.411342 94.572044
F 15.608478 36.143942 94.578244
F 15.876478 43.807542 94.672744
F 15.779278 51.425842 90.228744
F 24.572378 35.853742 94.597644
F 24.725578 43.822042 94.618644
F 6.807008 51.457342 97.354944
F 6.807008 36.020142 97.354944
F 6.807008 43.738742 97.354944
F 0.099794 34.738142 98.254944
F 15.667278 36.151942 97.337244
F 15.754478 43.972842 97.382244
F 24.698478 51.346942 90.197144
F 24.437778 36.033042 97.316744
F 24.834678 43.939842 97.273844
F 6.794298 38.593042 100.993244
F 6.794298 46.311642 100.993244
F 15.703778 38.712542 100.942244
F 15.781578 46.522442 100.997244
F 24.901078 38.576642 101.145244
F 24.545478 46.334142 101.044244
F 0.056500 47.580342 104.639244
F 0.056500 39.861742 104.639244
F 9.009808 47.598042 104.640244
F 9.009808 39.879442 104.640244
F 17.993678 47.540742 104.582244
F 17.822378 39.671042 104.634244
F 0.047190 50.187642 108.277244
F 0.047191 42.469042 108.277244
F 8.997098 50.170942 108.278244
F 8.997098 42.452342 108.278244
F 17.907378 50.116942 108.407244
F 0.084877 34.754442 93.725344
F 0.082295 50.172242 105.534244
F 0.082296 42.453642 105.534244
F 9.006628 50.170942 105.549244
F 9.006628 42.452342 105.549244
F 18.098878 50.205042 105.683244
F 17.826378 42.267242 105.414244
F 0.091024 47.595142 101.894244
F 0.091024 39.876542 101.894244
F 9.019328 47.598042 101.911244
F 9.019328 39.879442 101.911244
F 18.068278 47.694042 101.844244
F 17.962978 39.921142 101.905244
F 2.317908 38.594342 105.525244
F 2.317908 46.312942 105.525244
F 11.234778 38.593042 105.557244
F 11.234778 46.311642 105.557244
F 20.190478 38.631142 105.618244
F 20.107378 46.293042 105.492244
F 2.330108 51.455942 101.887244
F 2.330108 36.018742 101.887244
F 2.330108 43.737342 101.887244
F 11.247478 51.457342 101.918244
F 11.247478 36.020142 101.918244
F 11.247478 43.738742 101.918244
F 0.126279 39.870342 87.336144
F 20.228278 36.123942 102.025244
F 20.268478 43.936242 101.847244
F 2.320868 51.457042 104.617244
F 2.320868 36.019842 104.617244
F 2.320868 43.738442 104.617244
F 11.237978 51.457342 104.647244
F 11.237978 36.020142 104.647244
F 11.237978 43.738742 104.647244
F 0.065866 34.752442 101.001244
F 20.314178 36.045242 104.731244
F 20.029178 43.620142 104.609244
F 2.308878 38.593242 108.255244
F 2.308878 46.311842 108.255244
F 11.225278 38.593042 108.286244
F 11.225278 46.311642 108.286244
F 24.405778 46.462742 108.351244
F 15.833878 51.462942 102.092244
F 4.552828 47.598242 104.624244
F 4.552828 39.879642 104.624244
F 13.466178 47.598042 104.655244
F 13.466178 39.879442 104.655244
F 22.381778 47.579342 104.650244
F 22.340178 39.963542 104.746244
F 4.540198 50.170742 108.262244
F 4.540198 42.452142 108.262244
F 13.453378 50.170942 108.294244
F 13.453378 42.452342 108.294244
F 20.266278 51.478342 104.712244
F 20.273778 51.613242 101.949244
F 4.549588 50.171242 105.533244
F 4.549588 42.452642 105.533244
F 13.462978 50.170942 105.565244
F 13.462978 42.452342 105.565244
F 22.347878 50.115042 105.588244
F 22.267378 42.470142 105.635244
F 4.562178 47.597742 101.895244
F 4.562178 39.879142 101.895244
F 13.475678 47.598042 101.926244
F 13.475678 39.879442 101.926244
F 22.418778 47.811542 101.845244
F 22.637978 39.854042 102.091244
F 6.778438 38.593042 105.541244
F 6.778438 46.311642 105.541244
F 15.645078 38.501942 105.679244
F 15.723378 46.325742 105.576244
F 24.610178 38.679642 105.715244
F 24.675778 46.352042 105.635244
F 6.791128 51.457342 101.903244
F 6.791128 36.020142 101.903244
F 6.791128 43.738742 101.903244
F 20.379178 51.242642 90.202144
F 15.808978 36.067942 101.836244
F 15.724878 43.731542 101.864244
F 15.700278 51.357142 94.609444
F 24.619578 35.916042 101.979244
F 24.726378 43.837542 101.801244
F 6.781618 51.457342 104.632244
F 6.781618 36.020142 104.632244
F 6.781618 43.738742 104.632244
F 20.353878 51.500042 94.702044
F 15.680178 36.027242 104.668244
F 15.779778 43.679342 104.547244
F 24.761478 38.598942 108.463244
F 24.583278 36.042242 104.736244
F 24.397578 43.797442 104.640244
F 6.768908 38.593042 108.270244
F 6.768908 46.311642 108.270244
F 15.664478 38.727542 108.399244
F 15.647778 51.567842 97.381344
F 0.126279 47.588942 87.336144
F 15.802978 51.366042 104.781244
F 20.263078 51.417242 97.378144
F 15.615478 46.256742 108.244244
F 20.256878 51.483942 87.520244
F 18.043778 39.844342 87.115944
F 17.970878 47.747842 87.462044
F 22.245978 34.506242 94.052744
F 26.760378 42.509542 105.279244
F 27.124178 47.591342 87.573044
F 20.388878 36.031242 87.395944
F 22.571178 47.588542 87.306544
F 22.445978 34.622842 101.191244
F 17.923578 34.720942 90.855744
F 26.807578 47.612642 97.440744
F 22.634478 39.866542 87.335544
F 15.861178 51.465642 87.420244
F 27.124878 42.212842 91.216644
F 26.832478 39.993042 104.464244
F 26.971078 50.220842 108.280244
F 26.746778 50.130342 98.311044
F 26.756978 50.044842 105.510244
F 27.008378 42.351542 93.886944
F 26.669078 42.462542 108.106244
F 22.498378 39.880642 109.280244
F 20.199778 51.374242 109.237244
F 15.781878 43.739842 109.229244
F 15.783378 36.007842 87.267944
F 20.278978 43.769042 87.427944
F 0.037979 47.582442 111.914244
F 0.037979 39.863842 111.914244
F 8.984408 47.598042 111.917244
F 8.984408 39.879442 111.917244
F 17.692678 47.466042 111.922244
F 18.032378 39.793542 111.925244
F 0.028814 50.185442 115.552244
F 0.028814 42.466842 115.552244
F 8.971698 50.170942 115.555244
F 8.971698 42.452342 115.555244
F 17.823278 49.991342 115.583244
F 17.982278 42.361242 115.541244
F 0.064866 50.169142 112.813244
F 0.064866 42.450542 112.813244
F 8.981228 50.170942 112.826244
F 8.981228 42.452342 112.826244
F 17.679878 49.840442 112.840244
F 17.868678 42.347542 112.774244
F 8.993918 47.598042 109.188244
F 8.993918 39.879442 109.188244
F 22.467378 34.737242 112.831244
F 20.103778 35.810442 119.081244
F 2.293558 38.594142 112.803244
F 2.293558 46.312742 112.803244
F 11.209378 38.593042 112.834244
F 11.209378 46.311642 112.834244
F 20.205678 38.546842 112.793244
F 20.026878 46.133342 112.693244
F 2.305718 51.456142 109.164244
F 2.305718 36.018942 109.164244
F 2.305718 43.737542 109.164244
F 11.222078 51.457342 109.196244
F 11.222078 36.020142 109.196244
F 11.222078 43.738742 109.196244
F 26.718778 42.432242 127.251244
F 22.397578 34.811942 115.573244
F 24.651778 46.203842 130.121244
F 2.296938 51.457342 111.894244
F 2.296938 36.020142 111.894244
F 2.296938 43.738742 111.894244
F 11.212578 51.457342 111.925244
F 11.212578 36.020142 111.925244
F 11.212578 43.738742 111.925244
F 9.139698 34.749142 130.102244
F 20.169578 35.986142 111.907244
F 20.106278 43.612742 111.902244
F 2.284998 38.592842 115.532244
F 2.284998 46.311542 115.532244
F 11.199878 38.593042 115.563244
F 11.199878 46.311642 115.563244
F 20.102278 38.384442 115.621244
F 20.035978 46.182642 115.401244
F 4.527588 47.598242 111.901244
F 4.527588 39.879642 111.901244
F 13.440678 47.598042 111.932244
F 13.440678 39.879442 111.932244
F 22.309378 47.330742 111.803244
F 22.323578 39.937442 111.920244
F 4.514958 50.170742 115.540244
F 4.514958 42.452142 115.540244
F 13.427978 50.170942 115.571244
F 13.427978 42.452342 115.571244
F 22.248478 50.078642 115.524244
F 22.481278 42.236042 115.685244
F 4.524398 50.171242 112.811244
F 4.524398 42.452642 112.811244
F 13.437578 50.170942 112.842244
F 13.437578 42.452342 112.842244
F 22.126378 49.861642 112.749244
F 22.438178 42.448442 112.790244
F 4.536978 47.597742 109.172244
F 4.536978 39.879142 109.172244
F 13.450278 47.598042 109.203244
F 13.450278 39.879442 109.203244
F 26.766378 47.612842 109.324244
F 20.250578 36.068242 109.326244
F 6.753048 38.593042 112.819244
F 6.753048 46.311642 112.819244
F 15.715478 38.541242 112.810244
F 15.547878 46.221542 112.920244
F 24.569178 38.546842 112.765244
F 24.536578 46.319642 112.844244
F 6.765728 51.457342 109.180244
F 6.765728 36.020142 109.180244
F 6.765728 43.738742 109.180244
F 15.572678 51.632342 126.587244
F 24.665578 38.240542 130.171244
F 24.846578 36.143942 109.237244
F 4.677998 34.749642 130.087244
F 0.101972 34.800742 130.135244
F 22.563878 50.210242 129.999244
F 6.756228 51.457342 111.909244
F 6.756228 36.020142 111.909244
F 6.756228 43.738742 111.909244
F 20.099078 43.677742 109.137244
F 15.627578 36.020242 111.891244
F 15.779878 43.566842 111.924244
F 13.596078 34.749142 130.117244
F 24.767778 35.986342 111.819244
F 24.585878 43.827342 111.952244
F 6.743528 38.593042 115.548244
F 6.743528 46.311642 115.548244
F 15.742078 38.710942 115.579244
F 15.583178 46.189742 115.556244
F 24.587778 38.691342 115.434244
F 24.630978 46.252942 115.611244
F 0.019737 47.584642 119.190244
F 0.019737 39.866042 119.190244
F 8.959008 47.598042 119.194244
F 8.959008 39.879442 119.194244
F 17.774678 47.576342 119.090244
F 17.869778 39.925542 119.241244
F 0.010695 50.183242 122.828244
F 0.010696 42.464642 122.828244
F 8.946298 50.170942 122.832244
F 8.946298 42.452342 122.832244
F 18.008778 50.112842 122.847244
F 17.785878 42.422342 123.073244
F 0.047454 50.166042 120.092244
F 0.047454 42.447442 120.092244
F 8.955828 50.170942 120.104244
F 8.955828 42.452342 120.104244
F 18.090878 50.104142 120.095244
F 17.611478 42.545842 120.257244
F 0.056152 47.601442 116.453244
F 0.056153 39.882842 116.453244
F 8.968518 47.598042 116.465244
F 8.968518 39.879442 116.465244
F 17.774078 47.492642 116.250244
F 17.919078 39.735442 116.531244
F 2.269268 38.593842 120.080244
F 2.269268 46.312442 120.080244
F 11.183978 38.593042 120.111244
F 11.183978 46.311642 120.111244
F 20.012078 38.422742 120.131244
F 20.096378 46.430342 120.123244
F 2.281398 51.456442 116.441244
F 2.281398 36.019242 116.441244
F 2.281398 43.737842 116.441244
F 11.196678 51.457342 116.473244
F 11.196678 36.020142 116.473244
F 11.196678 43.738742 116.473244
F 0.073567 39.879742 109.173244
F 20.113178 35.863242 116.537244
F 20.269578 43.744342 116.463244
F 2.273098 51.457742 119.171244
F 2.273098 36.020442 119.171244
F 2.273098 43.739042 119.171244
F 11.187178 51.457342 119.202244
F 11.187178 36.020142 119.202244
F 11.187178 43.738742 119.202244
F 18.166678 50.118542 129.951244
F 24.671178 51.354842 123.594244
F 19.935478 43.781142 119.310244
F 2.261208 38.592542 122.809244
F 2.261208 46.311142 122.809244
F 11.174478 38.593042 122.840244
F 11.174478 46.311642 122.840244
F 20.117378 38.322042 122.908244
F 20.164678 46.225242 122.909244
F 4.502348 47.598242 119.178244
F 4.502348 39.879642 119.178244
F 13.415278 47.598042 119.209244
F 13.415278 39.879442 119.209244
F 22.323578 47.665442 119.154244
F 22.177678 39.928942 119.236244
F 4.489728 50.170742 122.817244
F 4.489728 42.452142 122.817244
F 13.402578 50.170942 122.848244
F 13.402578 42.452342 122.848244
F 22.269978 50.143942 122.782244
F 22.348778 42.340142 122.818244
F 4.499228 50.171242 120.088244
F 4.499228 42.452642 120.088244
F 13.412178 50.170942 120.119244
F 13.412178 42.452342 120.119244
F 22.496578 50.242842 120.052244
F 22.295178 42.555542 120.155244
F 4.511798 47.597742 116.449244
F 4.511798 39.879142 116.449244
F 13.424878 47.598042 116.480244
F 13.424878 39.879442 116.480244
F 22.549378 47.589642 116.505244
F 22.302478 39.620842 116.446244
F 6.727658 38.593042 120.096244
F 6.727658 46.311642 120.096244
F 15.672978 38.448142 119.924244
F 15.548678 46.503642 120.171244
F 24.480778 38.711542 120.167244
F 24.580478 46.222642 120.083244
F 6.740338 51.457342 116.457244
F 6.740338 36.020142 116.457244
F 6.740338 43.738742 116.457244
F 20.274278 46.248342 129.991244
F 15.677378 36.139742 116.365244
F 15.616978 43.667142 116.493244
F 15.841478 51.431342 119.164244
F 24.455678 36.242542 116.482244
F 24.684378 43.499242 116.421244
F 6.730838 51.457342 119.186244
F 6.730838 36.020142 119.186244
F 6.730838 43.738742 119.186244
F 24.576278 51.357542 116.390244
F 15.702778 35.853542 119.026244
F 15.581778 43.832942 119.144244
F 20.129778 51.429442 116.275244
F 24.481078 36.078542 119.343244
F 24.503178 43.690042 119.191244
F 6.718138 38.593042 122.825244
F 6.718138 46.311642 122.825244
F 15.509978 38.576842 122.663244
F 15.559378 46.347042 122.800244
F 24.478278 38.372942 122.885244
F 24.482278 46.078642 122.787244
F 20.192478 51.594142 123.668244
F 15.712578 51.546442 111.829244
F 8.934758 47.597642 126.469244
F 8.934758 39.879042 126.469244
F 17.706378 47.615842 126.575244
F 17.862578 39.836242 126.429244
F 0.101972 50.237942 130.135244
F 15.615878 46.275542 130.022244
F 0.101972 42.519342 130.135244
F 15.853078 38.538242 130.063244
F 9.139698 50.186342 130.102244
F 9.139698 42.467742 130.102244
F 24.611878 51.364842 111.859244
F 18.137378 42.422142 130.064244
F 0.034138 50.164142 127.383244
F 0.034138 42.445542 127.383244
F 8.938858 50.167942 127.361244
F 8.938858 42.449342 127.361244
F 18.037978 50.281942 127.275244
F 17.747278 42.472242 127.303244
F 0.038653 47.604542 123.732244
F 0.038653 39.885942 123.732244
F 8.943128 47.598042 123.742244
F 8.943128 39.879442 123.742244
F 17.888178 47.648142 123.833244
F 17.893278 39.686742 123.794244
F 2.253438 38.590642 127.338244
F 2.253438 46.309242 127.338244
F 11.166978 38.590042 127.369244
F 11.166978 46.308642 127.369244
F 20.189078 38.507742 127.279244
F 19.981578 46.351342 127.255244
F 2.257058 51.456742 123.719244
F 2.257058 36.019542 123.719244
F 2.257058 43.738142 123.719244
F 11.171278 51.457342 123.750244
F 11.171278 36.020142 123.750244
F 11.171278 43.738742 123.750244
F 24.686178 51.418342 126.308244
F 20.155278 35.880642 123.724244
F 20.175778 43.575842 123.723244
F 2.249688 51.456942 126.448244
F 2.249688 36.019742 126.448244
F 2.249688 43.738342 126.448244
F 11.162878 51.456942 126.477244
F 11.162878 36.019742 126.477244
F 11.162878 43.738342 126.477244
F 15.582978 51.415342 116.499244
F 20.080478 35.878742 126.523244
F 19.947178 43.667842 126.470244
F 2.450898 38.611342 130.079244
F 2.450898 46.329942 130.079244
F 11.367878 38.608442 130.110244
F 11.367878 46.327042 130.110244
F 22.560178 42.517042 129.956244
F 19.938878 51.319642 112.082244
F 4.478278 47.597842 126.453244
F 4.478278 39.879242 126.453244
F 13.391078 47.597642 126.485244
F 13.391078 39.879042 126.485244
F 22.261178 47.601042 126.423244
F 22.294978 39.721542 126.333244
F 4.677998 50.186842 130.087244
F 4.677998 42.468242 130.087244
F 13.596078 50.186342 130.117244
F 13.596078 42.467742 130.117244
F 20.254978 51.416642 119.086244
F 24.572478 51.486142 119.067244
F 4.482518 50.168242 127.346244
F 4.482518 42.449642 127.346244
F 13.395178 50.167942 127.377244
F 13.395178 42.449342 127.377244
F 22.325178 50.141242 127.364244
F 22.231278 42.246942 127.231244
F 4.486648 47.597742 123.726244
F 4.486648 39.879142 123.726244
F 13.399478 47.598042 123.757244
F 13.399478 39.879442 123.757244
F 22.306578 47.660642 123.578244
F 22.264078 39.749142 123.542244
F 6.710688 38.590042 127.354244
F 6.710688 46.308642 127.354244
F 15.580678 38.522242 127.275244
F 15.531578 46.170142 127.397244
F 24.579078 38.494442 127.209244
F 24.436678 46.291042 127.394244
F 6.714948 51.457342 123.734244
F 6.714948 36.020142 123.734244
F 6.714948 43.738742 123.734244
F 15.641078 51.520842 123.795244
F 15.659378 35.883942 123.537244
F 15.465978 43.824342 123.698244
F 20.315978 38.587042 129.936244
F 24.655478 35.870742 123.808244
F 24.478178 43.667442 123.876244
F 6.706598 51.456942 126.461244
F 6.706598 36.019742 126.461244
F 6.706598 43.738342 126.461244
F 20.213778 51.487042 126.384244
F 15.504078 35.871442 126.291244
F 15.589678 43.749742 126.423244
F 0.073567 47.598342 109.173244
F 24.584878 35.893442 126.514244
F 24.407678 43.747442 126.494244
F 6.911548 38.608442 130.094244
F 6.911548 46.327042 130.094244
F 0.028814 34.748242 115.552244
F 4.524398 34.734042 112.811244
F 0.010695 34.745942 122.828244
F 4.499228 34.734042 120.088244
F 26.792278 47.506242 116.408244
F 22.441278 34.688042 130.235244
F 17.918578 34.681842 127.452244
F 22.357078 34.605742 127.471244
F 26.702478 34.717742 120.120244
F 22.241078 47.649942 109.194244
F 26.792178 39.814542 126.490244
F 17.928778 39.977542 109.264244
F 26.784078 47.527842 112.073244
F 26.611978 47.476042 123.785244
F 18.048778 34.745542 130.123244
F 26.613278 42.352642 122.809244
F 17.841578 34.635642 115.518244
F 24.593778 43.745242 109.148244
F 18.065278 39.898342 131.021244
F 26.816078 47.426942 126.422244
F 26.665278 39.790142 123.799244
F 26.778278 42.376442 120.127244
F 20.178278 36.069942 130.997244
F 20.202678 51.586842 131.071244
F 15.926778 43.672842 131.000244
F 24.678278 51.480042 130.840244
F 22.428378 47.712942 130.899244
F 17.902778 47.579642 130.784244
F 22.676878 39.852942 131.023244
F 20.413278 43.753242 130.842244
F 15.706978 51.415642 109.159244
F 15.684478 36.191842 109.257244
F 24.630878 51.370542 109.178244
F 17.783678 47.510042 109.194244
F 0.319332 55.273542 2.807384
F 0.319332 62.992142 2.807384
F 9.357008 55.319742 2.779214
F 9.357008 63.038342 2.779214
F 18.125778 55.183242 2.637854
F 18.121478 63.034742 2.744264
F 0.314741 57.936542 6.418044
F 0.314741 65.655142 6.418044
F 9.352718 57.889542 6.398804
F 9.352718 65.608142 6.398804
F 18.322778 58.051342 6.168654
F 18.179178 65.406742 6.369304
F 0.345551 57.918742 3.642404
F 0.345551 65.637342 3.642404
F 9.361108 57.890042 3.671554
F 9.361108 65.608642 3.671554
F 18.126578 57.747642 3.509964
F 18.235478 65.490642 3.671194
F 0.224342 55.331842 0.039251
F 0.298061 55.291042 21.831144
F 0.224342 63.050442 0.039250
F 0.298061 63.009642 21.831144
F 9.156118 55.301342 0.038897
F 9.156118 63.019942 0.038897
F 7.073648 61.748842 20.945044
F 22.558578 65.451042 20.976144
F 2.653758 54.036442 3.646194
F 2.653758 61.755042 3.646194
F 11.589278 54.030742 3.679334
F 11.589278 61.749342 3.679334
F 20.448478 53.939642 3.651144
F 20.464778 61.724242 3.479574
F 2.449208 59.160042 0.016740
F 2.449208 66.878642 0.016740
F 11.384278 59.160642 0.046675
F 11.384278 66.879242 0.046675
F 11.564978 69.467442 10.954544
F 15.880678 54.131442 21.159244
F 2.654398 59.175042 2.758614
F 2.654398 66.893642 2.758614
F 11.585178 59.179042 2.786994
F 11.585178 66.897642 2.786994
F 20.278378 59.228942 2.335854
F 20.293478 66.826042 2.653394
F 2.651318 54.033942 6.378474
F 2.651318 61.752542 6.378474
F 11.580878 54.030242 6.406574
F 11.580878 61.748842 6.406574
F 20.567478 54.203642 6.480144
F 20.407778 61.803442 6.270024
F 4.897428 55.319742 2.763644
F 4.897428 63.038342 2.763644
F 13.813278 55.319742 2.794774
F 13.813278 63.038342 2.794774
F 22.643378 55.290842 2.791944
F 22.815778 63.084942 2.835004
F 4.893258 57.889442 6.383204
F 4.893258 65.608142 6.383204
F 13.809078 57.889542 6.414354
F 13.809078 65.608142 6.414354
F 22.640878 57.944042 6.397254
F 22.669578 65.860742 6.301194
F 4.902168 57.890542 3.655524
F 4.902168 65.609142 3.655524
F 13.817478 57.890042 3.687104
F 13.817478 65.608642 3.687104
F 22.493578 57.932842 3.662304
F 22.616078 65.622142 3.694414
F 4.699658 55.301142 0.023184
F 4.699658 63.019742 0.023184
F 13.612478 55.301342 0.054452
F 13.612478 63.019942 0.054452
F 24.972478 54.150742 21.267044
F 11.539578 69.467442 18.231744
F 7.132748 54.030742 3.663744
F 7.132748 61.749342 3.663744
F 15.900578 53.912742 3.779614
F 15.997478 61.648442 3.627484
F 24.932078 53.938842 3.601164
F 25.027078 61.788942 3.585434
F 6.927568 59.160542 0.031105
F 6.927568 66.879142 0.031105
F 11.555478 69.467442 13.683544
F 18.159678 57.692942 20.938444
F 20.376578 54.029042 20.813844
F 11.530078 69.467442 20.960644
F 7.128688 59.178942 2.771454
F 7.128688 66.897642 2.771454
F 15.900978 59.106642 2.463554
F 16.033978 66.784142 2.674204
F 25.025278 59.251742 2.792714
F 24.814678 66.977842 2.763024
F 7.124418 54.030242 6.391034
F 7.124418 61.748842 6.391034
F 16.060578 54.086042 6.441904
F 15.826378 61.688342 6.144804
F 24.996878 54.102242 6.305304
F 24.934578 61.725642 6.323544
F 0.305735 55.270842 10.055744
F 0.305735 62.989442 10.055744
F 9.340028 55.316642 10.037144
F 9.340028 63.035242 10.037144
F 18.160378 55.461142 9.857554
F 18.340578 62.947442 9.870974
F 0.296659 57.934142 13.693444
F 0.296659 65.652742 13.693444
F 9.327318 57.889542 13.675744
F 9.327318 65.608142 13.675744
F 18.207778 58.016742 13.723144
F 18.357378 65.616942 13.742244
F 0.328817 57.916042 10.915444
F 0.328817 65.634642 10.915444
F 9.336858 57.889542 10.946844
F 9.336858 65.608142 10.946844
F 18.177978 57.999442 10.846644
F 18.238178 65.561642 10.986344
F 0.338755 55.289742 7.276664
F 0.338754 63.008342 7.276664
F 9.349548 55.316642 7.308254
F 9.349548 63.035242 7.308244
F 18.260578 55.557842 7.299534
F 18.274178 62.745942 7.139154
F 2.631238 54.035442 10.920544
F 2.631238 61.754042 10.920544
F 11.564978 54.030242 10.954544
F 11.564978 61.748842 10.954544
F 20.460378 54.105242 10.902044
F 20.666378 61.810742 10.817944
F 2.643038 59.170542 7.281834
F 2.643038 66.889142 7.281834
F 11.577678 59.175942 7.316024
F 11.577678 66.894542 7.316024
F 20.498478 59.302142 7.222674
F 20.360678 66.923742 7.203004
F 2.639198 59.172442 10.016644
F 2.639198 66.891042 10.016644
F 11.568178 59.175942 10.044944
F 11.568178 66.894542 10.044944
F 20.494378 59.066942 9.889334
F 20.438378 66.892642 9.941064
F 2.626988 54.033542 13.655044
F 2.626988 61.752142 13.655044
F 11.555478 54.030242 13.683544
F 11.555478 61.748842 13.683544
F 20.516178 54.121042 13.515344
F 20.471278 61.854242 13.587444
F 4.880678 55.316742 10.021544
F 4.880678 63.035342 10.021544
F 13.796378 55.316642 10.052744
F 13.796378 63.035242 10.052744
F 22.874478 55.332842 10.302344
F 22.734478 63.052742 9.763064
F 4.868068 57.889542 13.660144
F 4.868068 65.608142 13.660144
F 13.783678 57.889542 13.691244
F 13.783678 65.608142 13.691244
F 22.877978 58.087642 13.676444
F 22.899378 65.583242 13.658444
F 4.878178 57.890042 10.930844
F 4.878178 65.608642 10.930844
F 13.793178 57.889542 10.962344
F 13.793178 65.608142 10.962344
F 22.782378 58.038542 10.983244
F 22.609378 65.555342 10.844544
F 4.890768 55.316142 7.292314
F 4.890768 63.034742 7.292314
F 13.805878 55.316642 7.323804
F 13.805878 63.035242 7.323804
F 22.870378 55.465642 7.488284
F 22.711978 63.308942 6.982044
F 7.108508 54.030242 10.939044
F 7.108508 61.748942 10.939044
F 16.069778 54.015142 10.886844
F 15.992478 61.725942 10.969744
F 24.922178 53.816942 11.174144
F 24.903978 61.798842 10.784144
F 7.121188 59.175942 7.300434
F 7.121188 66.894542 7.300434
F 15.993078 59.239042 7.223924
F 16.015778 66.728642 7.358104
F 25.040878 59.112442 7.259374
F 24.952078 67.100742 7.280424
F 7.111738 59.175942 10.029444
F 7.111738 66.894542 10.029444
F 15.894078 59.204542 10.005354
F 16.049778 66.960242 10.103744
F 24.926078 59.162542 9.932134
F 24.959778 67.080342 10.169044
F 7.099038 54.030242 13.667944
F 7.099038 61.748842 13.667944
F 15.928278 53.893542 13.702044
F 16.074978 61.647942 13.728844
F 24.800478 54.190042 13.794044
F 25.047978 61.789242 13.677944
F 0.287690 55.273442 17.331044
F 0.287690 62.992142 17.331044
F 9.314628 55.316642 17.314244
F 9.314628 63.035242 17.314244
F 18.078478 55.216042 17.360444
F 18.250478 63.268242 17.246644
F 0.278759 57.931242 20.968544
F 0.278759 65.649842 20.968544
F 9.301918 57.889542 20.952844
F 9.301918 65.608142 20.952844
F 24.799978 61.789842 20.909744
F 18.261678 65.484842 20.987244
F 0.308461 57.915342 18.192644
F 0.308461 65.633942 18.192644
F 9.311458 57.889542 18.223944
F 9.311458 65.608142 18.223944
F 18.035478 57.777142 18.209544
F 18.210278 65.757042 18.314344
F 0.318742 55.290642 14.554144
F 0.318742 63.009242 14.554144
F 9.324148 55.316642 14.585344
F 9.324148 63.035242 14.585344
F 18.151578 55.341442 14.492144
F 18.275178 63.111242 14.528344
F 2.607738 54.035042 18.198044
F 2.607738 61.753642 18.198044
F 11.539578 54.030242 18.231744
F 11.539578 61.748842 18.231744
F 20.321978 53.974942 18.069744
F 20.303578 61.815242 18.112144
F 2.619458 59.170942 14.559244
F 2.619458 66.889542 14.559244
F 11.552278 59.175942 14.593144
F 11.552278 66.894542 14.593144
F 20.571678 59.238042 14.606044
F 20.613578 66.912342 14.669744
F 2.614658 59.172842 17.293544
F 2.614658 66.891442 17.293544
F 11.542778 59.175942 17.322044
F 11.542778 66.894542 17.322044
F 20.298478 59.211142 17.364944
F 20.435678 66.922442 17.391144
F 2.602208 54.033242 20.932044
F 2.602208 61.751842 20.932044
F 11.530078 54.030242 20.960644
F 11.530078 61.748842 20.960644
F 15.752878 66.873342 -0.136375
F 15.979578 61.679042 20.935144
F 4.855498 55.316742 17.298744
F 4.855498 63.035342 17.298744
F 13.770978 55.316642 17.329844
F 13.770978 63.035242 17.329844
F 22.620378 55.347642 17.435044
F 22.542378 63.039642 17.315944
F 4.842918 57.889542 20.937244
F 4.842918 65.608142 20.937244
F 13.758278 57.889542 20.968444
F 13.758278 65.608142 20.968444
F 20.325378 61.773242 20.874244
F 22.657878 58.064742 20.927244
F 4.852918 57.890042 18.208044
F 4.852918 65.608642 18.208044
F 13.767778 57.889542 18.239444
F 13.767778 65.608142 18.239444
F 22.481878 57.841442 18.146544
F 22.763578 65.707942 18.268944
F 4.865558 55.316142 14.569444
F 4.865558 63.034742 14.569444
F 13.780478 55.316642 14.600944
F 13.780478 63.035242 14.600944
F 22.574878 55.467342 14.592244
F 22.907478 63.135542 14.598044
F 7.083118 54.030242 18.216144
F 7.083118 61.748842 18.216144
F 15.869578 53.921542 18.349644
F 15.969578 61.920142 18.203144
F 25.026278 54.147942 18.527344
F 24.668578 61.706942 18.142944
F 7.095808 59.175942 14.577544
F 7.095808 66.894542 14.577544
F 15.943578 59.141442 14.678544
F 15.992478 66.832942 14.775044
F 24.939178 59.306742 14.848544
F 25.092578 66.812142 14.703144
F 7.086358 59.175942 17.306544
F 7.086358 66.894542 17.306544
F 15.965378 59.380942 17.360844
F 15.990478 67.030842 17.435944
F 24.795078 59.052342 17.405744
F 25.229078 66.850842 17.513944
F 7.073648 54.030242 20.945044
F 20.556078 69.406442 18.306144
F 25.177178 69.407142 13.776444
F 18.265578 55.271942 21.899344
F 18.123978 63.096342 21.884444
F 20.652378 69.415842 13.688044
F 25.061278 69.496942 18.256144
F 24.993978 69.674442 10.977744
F 16.074678 69.544442 21.185244
F 16.104878 66.920142 21.805244
F 24.897178 69.648042 6.423614
F 24.984678 69.268642 21.004544
F 16.050878 59.110242 21.707044
F 22.538478 62.924842 21.782044
F 26.871178 55.431242 -0.251415
F 20.417478 66.934642 -0.087813
F 18.130178 55.384542 -0.152486
F 22.561378 55.355642 -0.030692
F 24.915478 66.986442 0.054746
F 0.269926 55.276542 24.605844
F 0.269926 62.995142 24.605844
F 9.289228 55.316642 24.591444
F 9.289228 63.035242 24.591444
F 18.325878 55.327242 24.554044
F 18.308178 63.158842 24.647844
F 0.261149 57.928042 28.243244
F 0.261149 65.646642 28.243244
F 9.276518 57.889542 28.229944
F 9.276518 65.608142 28.229944
F 18.226678 58.023842 28.278044
F 18.264478 65.601442 28.478244
F 0.287805 57.915042 25.469644
F 0.287805 65.633642 25.469644
F 9.286048 57.889542 25.501044
F 9.286048 65.608142 25.501044
F 18.114378 57.983442 25.416844
F 18.100078 65.703542 25.708344
F 0.238244 55.292542 43.662544
F 0.238244 63.011142 43.662544
F 9.298748 55.316642 21.862544
F 9.298748 63.035242 21.862544
F 20.379378 69.483742 32.922544
F 15.800978 54.052842 42.637344
F 2.584368 54.034542 25.475444
F 2.584368 61.753142 25.475444
F 11.514178 54.030242 25.508844
F 11.514178 61.748842 25.508844
F 20.561178 54.008642 25.530544
F 20.434978 61.834442 25.654144
F 2.596018 59.171442 21.836744
F 2.596018 66.890042 21.836744
F 11.526878 59.175942 21.870244
F 11.526878 66.894542 21.870244
F 11.463378 69.467442 40.063144
F 11.453878 69.467442 42.792044
F 2.589788 59.173142 24.570444
F 2.589788 66.891742 24.570444
F 11.517378 59.175942 24.599244
F 11.517378 66.894542 24.599244
F 20.405478 59.275842 24.589444
F 20.369478 66.804342 24.550544
F 2.577368 54.032942 28.208944
F 2.577368 61.751542 28.208944
F 11.504678 54.030242 28.237744
F 11.504678 61.748842 28.237744
F 20.538978 54.105842 28.147244
F 20.451778 61.774742 28.399444
F 4.830358 55.316642 24.575844
F 4.830358 63.035242 24.575844
F 13.745578 55.316642 24.606944
F 13.745578 63.035242 24.606944
F 22.651078 55.306242 24.537144
F 22.469678 63.114742 24.567044
F 4.817788 57.889542 28.214444
F 4.817788 65.608142 28.214444
F 13.732878 57.889542 28.245544
F 13.732878 65.608142 28.245544
F 22.749078 57.908342 28.062244
F 22.736078 65.863042 28.175444
F 4.827588 57.890042 25.485144
F 4.827588 65.608642 25.485144
F 13.742378 57.889542 25.516644
F 13.742378 65.608142 25.516644
F 22.661878 57.902042 25.480044
F 22.714578 65.632842 25.477944
F 4.840248 55.316142 21.846644
F 4.840248 63.034742 21.846544
F 13.755078 55.316642 21.878044
F 13.755078 63.035242 21.878044
F 11.488778 69.467442 32.785944
F 11.479278 69.467442 35.514944
F 7.057738 54.030242 25.493244
F 7.057738 61.748842 25.493244
F 15.866678 54.061742 25.397444
F 15.910278 61.970042 25.486744
F 24.806678 53.945242 25.246044
F 24.690778 61.817842 25.459544
F 7.070418 59.175942 21.854644
F 7.070418 66.894542 21.854644
F 25.008078 61.618842 42.781944
F 22.702878 57.664542 42.843444
F 11.504678 69.467442 28.237744
F 15.912078 69.538842 35.581444
F 7.060958 59.175942 24.583644
F 7.060958 66.894542 24.583644
F 15.930678 59.221442 24.597744
F 15.998578 66.952342 24.552544
F 24.823478 59.136342 24.622244
F 24.975778 66.869542 24.557244
F 7.048248 54.030242 28.222244
F 7.048248 61.748842 28.222244
F 15.911078 54.137342 28.169844
F 16.010878 61.796442 28.185744
F 24.722678 53.978242 28.089144
F 24.778978 61.647342 28.261444
F 0.252466 55.279842 31.880444
F 0.252466 62.998442 31.880444
F 9.263828 55.316642 31.868544
F 9.263828 63.035242 31.868544
F 17.964978 55.361642 31.847844
F 18.317978 63.071742 31.946044
F 0.243818 57.924742 35.517744
F 0.243818 65.643342 35.517744
F 9.251118 57.889542 35.507144
F 9.251118 65.608142 35.507144
F 18.074678 57.861142 35.570944
F 18.045978 65.759442 35.624444
F 0.267649 57.914542 32.746644
F 0.267650 65.633142 32.746644
F 9.260648 57.889542 32.778244
F 9.260648 65.608142 32.778244
F 18.119278 57.917442 32.886844
F 18.343178 65.627542 32.855144
F 0.277657 55.291442 29.108144
F 0.277657 63.010042 29.108144
F 9.273338 55.316642 29.139644
F 9.273338 63.035242 29.139644
F 18.170878 55.168042 28.953744
F 18.259278 62.948942 29.248044
F 2.561138 54.034042 32.752944
F 2.561138 61.752642 32.752944
F 11.488778 54.030242 32.785944
F 11.488778 61.748842 32.785944
F 20.174178 54.032142 32.813444
F 20.491078 61.854042 32.827444
F 2.572718 59.171942 29.114244
F 2.572718 66.890542 29.114244
F 11.501478 59.175942 29.147444
F 11.501478 66.894542 29.147444
F 20.368678 59.219542 29.092744
F 20.440478 66.989242 29.213444
F 2.564988 59.173442 31.847444
F 2.564988 66.892042 31.847444
F 11.491978 59.175942 31.876344
F 11.491978 66.894542 31.876344
F 20.281478 59.249942 31.891144
F 20.640078 66.894342 32.006544
F 2.552598 54.032642 35.485944
F 2.552598 61.751242 35.485944
F 11.479278 54.030242 35.514944
F 11.479278 61.748842 35.514944
F 20.313378 54.015242 35.437444
F 20.284578 61.783842 35.595344
F 4.805248 55.316642 31.853044
F 4.805248 63.035242 31.853044
F 13.720178 55.316642 31.884144
F 13.720178 63.035242 31.884144
F 22.476378 55.152042 31.980444
F 22.650278 63.029542 31.615944
F 4.792688 57.889542 35.491544
F 4.792688 65.608242 35.491644
F 13.707478 57.889542 35.522644
F 13.707478 65.608142 35.522644
F 22.704978 57.968642 35.399444
F 22.574478 65.806342 35.326644
F 4.802258 57.890042 32.762344
F 4.802258 65.608642 32.762344
F 13.716978 57.889542 32.793744
F 13.716978 65.608142 32.793744
F 22.492478 57.830842 32.686244
F 22.747478 65.561642 32.795444
F 4.814908 55.316242 29.123744
F 4.814908 63.034842 29.123744
F 13.729678 55.316642 29.155144
F 13.729678 63.035242 29.155144
F 22.599578 55.465342 29.207844
F 22.645778 63.228542 29.059644
F 7.032358 54.030242 32.770344
F 7.032358 61.748842 32.770344
F 15.803278 54.059442 32.870344
F 15.978178 61.785042 32.853644
F 24.626878 53.849442 32.815844
F 24.699878 61.712642 32.648144
F 7.045028 59.175942 29.131844
F 7.045028 66.894542 29.131844
F 15.922978 59.253642 29.127544
F 15.935178 66.834242 29.080744
F 24.887978 59.174742 29.286844
F 24.856878 66.857842 29.266544
F 7.035558 59.175942 31.860744
F 7.035558 66.894542 31.860744
F 15.911578 59.247242 31.815444
F 15.962678 66.827742 31.832744
F 24.895978 59.004842 31.941444
F 24.835678 66.907842 31.885144
F 7.022848 54.030242 35.499344
F 7.022848 61.748842 35.499344
F 16.013178 54.036842 35.671844
F 16.001678 61.711142 35.579244
F 24.716478 54.029742 35.578644
F 24.754278 61.776442 35.487244
F 0.235246 55.283142 39.155044
F 0.235246 63.001742 39.155044
F 9.238428 55.316642 39.145644
F 9.238428 63.035242 39.145644
F 18.280278 55.355242 39.123844
F 18.253578 63.150542 39.217444
F 0.226696 57.921342 42.792244
F 0.226696 65.639942 42.792244
F 9.225708 57.889542 42.784244
F 9.225708 65.608142 42.784244
F 24.618878 54.038942 42.756544
F 18.157778 65.625042 42.950644
F 0.247978 57.913942 40.023744
F 0.247978 65.632642 40.023744
F 9.235248 57.889542 40.055344
F 9.235248 65.608142 40.055344
F 18.283678 58.017642 40.073444
F 18.226578 65.614842 40.238644
F 0.257746 55.291942 36.385144
F 0.257746 63.010542 36.385144
F 9.247938 55.316642 36.416744
F 9.247938 63.035242 36.416744
F 18.157078 55.328542 36.415944
F 18.178578 63.177542 36.521844
F 2.538038 54.033442 40.030444
F 2.538038 61.752042 40.030444
F 11.463378 54.030242 40.063144
F 11.463378 61.748842 40.063144
F 20.384878 54.018342 40.003344
F 20.410878 61.707742 39.958544
F 2.549558 59.172442 36.391644
F 2.549558 66.891142 36.391644
F 11.476078 59.175942 36.424544
F 11.476078 66.894542 36.424544
F 20.358278 59.151042 36.279344
F 20.378178 67.061042 36.392244
F 2.540238 59.173742 39.124344
F 2.540238 66.892342 39.124344
F 11.466578 59.175942 39.153444
F 11.466578 66.894542 39.153444
F 20.553778 59.277942 38.901144
F 20.318078 67.050642 39.064244
F 2.527888 54.032342 42.762844
F 2.527888 61.750942 42.762844
F 11.453878 54.030242 42.792044
F 11.453878 61.748842 42.792044
F 20.289678 53.930542 42.704044
F 20.575778 61.652542 42.642444
F 4.780148 55.316642 39.130144
F 4.780148 63.035242 39.130144
F 13.694778 55.316642 39.161244
F 13.694778 63.035242 39.161244
F 22.647278 55.302142 38.966744
F 22.746078 62.987242 39.290644
F 4.767598 57.889642 42.768744
F 4.767598 65.608242 42.768744
F 13.682078 57.889542 42.799844
F 13.682078 65.608142 42.799844
F 11.514178 69.467442 25.508844
F 22.581678 65.457442 42.773144
F 4.776928 57.890042 40.039444
F 4.776928 65.608642 40.039444
F 13.691578 57.889542 40.070844
F 13.691578 65.608142 40.070844
F 22.576178 57.698642 40.106844
F 22.519978 65.536042 40.016744
F 4.789578 55.316242 36.400844
F 4.789578 63.034842 36.400844
F 13.704278 55.316642 36.432344
F 13.704278 63.035242 36.432344
F 22.508978 55.442142 36.261644
F 22.660378 63.067542 36.568144
F 7.006968 54.030242 40.047544
F 7.006968 61.748842 40.047544
F 16.050078 54.060042 39.794444
F 16.006678 61.877642 40.046644
F 24.733278 54.039242 39.933444
F 24.922578 61.564342 40.041244
F 7.019648 59.175942 36.408944
F 7.019648 66.894542 36.408944
F 15.860578 59.178042 36.467244
F 15.916078 66.949442 36.645344
F 24.834678 59.194142 36.488644
F 24.820778 66.917142 36.444644
F 7.010168 59.175942 39.137944
F 7.010168 66.894542 39.137944
F 15.920378 59.378242 39.194644
F 16.050578 66.897742 39.361344
F 24.899578 58.942842 39.150344
F 24.772878 66.770942 39.165044
F 6.997458 54.030242 42.776444
F 6.997458 61.748842 42.776444
F 17.982578 57.975742 42.860944
F 16.021878 61.955542 42.731744
F 24.939678 59.322942 21.970344
F 24.847978 69.470742 32.945744
F 15.875578 67.064242 43.825144
F 25.054778 69.312042 42.681444
F 15.752578 69.478142 42.760844
F 20.407978 69.722842 35.728744
F 22.602278 55.462342 21.785744
F 20.293778 59.136542 21.759444
F 24.874878 69.391542 39.969344
F 20.540778 69.456042 28.383544
F 20.344778 69.608942 40.101144
F 25.016578 69.388242 28.291044
F 20.565078 69.445942 43.001644
F 25.058078 69.513442 25.613944
F 20.581878 69.323642 25.607344
F 24.726478 66.863542 43.676644
F 20.457878 66.832642 21.795044
F 24.883878 66.667042 21.877844
F 0.217252 55.286042 46.429944
F 0.217253 63.004742 46.429944
F 9.213028 55.316642 46.422844
F 9.213028 63.035242 46.422844
F 18.014078 55.309742 46.218244
F 18.338678 62.943242 46.482844
F 0.206890 57.919342 50.068044
F 0.206890 65.638042 50.068044
F 9.200308 57.889542 50.061344
F 9.200308 65.608142 50.061344
F 18.034278 57.794742 49.966444
F 18.212578 65.601142 50.046244
F 0.228508 57.913042 47.301744
F 0.228508 65.631642 47.301744
F 9.209848 57.889542 47.332444
F 9.209848 65.608142 47.332444
F 17.975678 57.842742 47.172144
F 18.163178 65.565942 47.326444
F 20.512478 66.787142 43.858444
F 27.016978 65.592242 54.574044
F 9.222538 55.316642 43.693844
F 9.222538 63.035242 43.693844
F 11.403078 69.467442 57.346244
F 18.006278 65.607442 64.549244
F 2.514668 54.032942 47.307944
F 2.514668 61.751542 47.307944
F 11.437978 54.030242 47.340244
F 11.437978 61.748842 47.340244
F 20.128778 54.165642 47.502244
F 20.657178 61.712342 47.252744
F 2.526508 59.173042 43.669244
F 2.526508 66.891642 43.669244
F 11.450678 59.175942 43.701644
F 11.450678 66.894542 43.701644
F 24.823778 61.825242 64.662644
F 22.523978 65.567942 64.689144
F 2.515568 59.174042 46.401344
F 2.515568 66.892642 46.401344
F 11.441178 59.175942 46.430544
F 11.441178 66.894542 46.430544
F 20.417178 59.163042 46.348044
F 20.482378 66.810442 46.458044
F 2.503258 54.032142 50.039844
F 2.503258 61.750742 50.039844
F 11.428478 54.030242 50.069144
F 11.428478 61.748842 50.069144
F 20.458278 54.211142 50.028944
F 20.481278 61.523942 49.998544
F 4.755038 55.316642 46.407344
F 4.755038 63.035242 46.407344
F 13.669378 55.316642 46.438344
F 13.669378 63.035242 46.438344
F 22.370378 55.347142 46.515144
F 22.763078 63.198142 46.399344
F 4.742428 57.889642 50.045844
F 4.742428 65.608242 50.045844
F 13.656678 57.889542 50.076944
F 13.656678 65.608142 50.076944
F 22.681778 58.052442 50.094344
F 22.767278 65.608442 50.170644
F 4.751618 57.889942 47.316544
F 4.751618 65.608542 47.316544
F 13.666178 57.889542 47.348044
F 13.666178 65.608142 47.348044
F 22.461178 57.953242 47.429944
F 22.631678 65.735242 47.456644
F 4.764258 55.316242 43.678044
F 4.764258 63.034842 43.678044
F 13.678878 55.316642 43.709444
F 13.678878 63.035242 43.709444
F 11.428478 69.467442 50.069144
F 11.412578 69.467442 54.617344
F 6.981588 54.030242 47.324644
F 6.981588 61.748842 47.324644
F 15.779578 54.023242 47.450544
F 15.935178 61.767542 47.346544
F 24.602678 54.216842 47.377344
F 24.976278 61.969942 47.304344
F 6.994268 59.175942 43.686044
F 6.994268 66.894542 43.686044
F 15.865978 61.617542 64.792144
F 11.387178 69.467442 61.894444
F 11.377678 69.467442 64.623444
F 11.437978 69.467442 47.340244
F 6.984768 59.175942 46.415044
F 6.984768 66.894542 46.415044
F 15.876778 59.250242 46.358344
F 16.005578 66.731342 46.444444
F 24.708278 59.208442 46.352544
F 24.850978 66.929342 46.428944
F 6.972058 54.030242 50.053644
F 6.972058 61.748842 50.053644
F 15.962878 54.016242 50.212844
F 15.918478 61.731642 50.121944
F 24.774278 54.042042 50.001644
F 24.876478 61.847442 50.068544
F 0.196522 55.287542 53.706144
F 0.196522 63.006142 53.706144
F 9.187628 55.316642 53.699944
F 9.187628 63.035242 53.699944
F 18.032878 55.277742 53.705744
F 18.136078 63.097342 53.445644
F 0.185857 57.918042 57.344344
F 0.185857 65.636642 57.344344
F 9.174908 57.889542 57.338544
F 9.174908 65.608142 57.338544
F 18.061278 58.029442 57.279044
F 18.208478 65.585042 57.292344
F 0.209188 57.911042 54.580444
F 0.209188 65.629642 54.580444
F 9.184448 57.889542 54.609544
F 9.184448 65.608142 54.609544
F 18.162978 57.883242 54.567744
F 18.215578 65.606442 54.616544
F 0.218800 55.294142 50.940944
F 0.218800 63.012742 50.940944
F 9.197138 55.316642 50.971044
F 9.197138 63.035242 50.971044
F 18.220478 55.366342 51.015644
F 18.215778 62.941942 50.720644
F 2.490218 54.032742 54.585144
F 2.490218 61.751342 54.585144
F 11.412578 54.030242 54.617344
F 11.412578 61.748842 54.617344
F 20.254078 54.131942 54.650044
F 20.404878 61.770442 54.349644
F 2.502448 59.173342 50.946544
F 2.502448 66.892042 50.946544
F 11.425278 59.175942 50.978844
F 11.425278 66.894542 50.978844
F 20.128578 59.038942 51.040244
F 20.321178 66.945242 51.070244
F 2.490978 59.174242 53.678344
F 2.490978 66.892842 53.678344
F 11.415778 59.175942 53.707744
F 11.415778 66.894542 53.707744
F 20.318578 59.149842 53.824644
F 20.577178 66.798042 53.789444
F 2.478678 54.031942 57.316844
F 2.478678 61.750542 57.316844
F 11.403078 54.030242 57.346244
F 11.403078 61.748842 57.346244
F 20.267878 53.993042 57.313044
F 20.323778 61.747442 57.185044
F 4.729828 55.316642 53.684444
F 4.729828 63.035242 53.684444
F 13.643978 55.316642 53.715544
F 13.643978 63.035242 53.715544
F 22.673378 55.431242 53.961544
F 22.760578 63.027042 53.677444
F 4.717158 57.889542 57.322944
F 4.717158 65.608142 57.322944
F 13.631278 57.889542 57.354044
F 13.631278 65.608142 57.354044
F 22.350178 57.894742 57.650644
F 22.613378 65.682142 57.505944
F 4.726308 57.889942 54.593744
F 4.726308 65.608542 54.593744
F 13.640778 57.889542 54.625144
F 13.640778 65.608142 54.625144
F 22.562778 58.106642 55.022744
F 22.790878 65.559642 54.720844
F 4.738948 55.316242 50.955144
F 4.738948 63.034842 50.955144
F 13.653478 55.316642 50.986544
F 13.653478 63.035242 50.986544
F 22.783578 55.596542 51.075644
F 22.633178 62.920542 51.040444
F 6.956208 54.030242 54.601744
F 6.956208 61.748842 54.601744
F 15.826978 54.052942 54.479544
F 15.802278 61.902642 54.531644
F 25.025878 53.968242 54.693244
F 25.065978 61.687342 54.833444
F 6.968888 59.175942 50.963244
F 6.968888 66.894542 50.963244
F 15.859778 59.090342 51.031244
F 16.048478 66.808242 51.112144
F 24.804978 59.256542 51.060744
F 24.807178 66.940942 50.952844
F 6.959368 59.175942 53.692144
F 6.959368 66.894542 53.692144
F 15.847078 59.253442 53.726844
F 15.893478 67.048142 53.922844
F 24.891778 59.084842 53.808044
F 24.952678 67.038042 53.670644
F 6.946668 54.030242 57.330744
F 6.946668 61.748842 57.330744
F 15.845178 54.125542 57.270344
F 15.802678 61.844642 57.330644
F 24.864678 53.973242 57.469244
F 24.824278 61.635242 57.489844
F 0.175291 55.288742 60.982644
F 0.175291 63.007342 60.982644
F 9.162218 55.316642 60.977044
F 9.162218 63.035242 60.977044
F 18.156178 55.379542 60.879244
F 17.957578 62.995942 61.053844
F 0.164810 57.916842 64.620844
F 0.164810 65.635442 64.620844
F 9.149508 57.889542 64.615644
F 9.149508 65.608142 64.615644
F 17.977878 57.689342 64.534844
F 20.382078 53.877942 64.526844
F 0.190180 57.908642 61.859344
F 0.190181 65.627242 61.859344
F 9.159038 57.889542 61.886744
F 9.159038 65.608142 61.886744
F 18.049278 58.000142 61.696944
F 17.970078 65.556942 61.733044
F 0.199626 55.296342 58.219844
F 0.199626 63.014942 58.219844
F 9.171738 55.316642 58.248144
F 9.171738 63.035242 58.248144
F 18.125978 55.270342 58.174844
F 18.049278 63.081942 58.263244
F 2.465438 54.032642 61.862344
F 2.465438 61.751242 61.862344
F 11.387178 54.030242 61.894444
F 11.387178 61.748842 61.894444
F 20.452578 54.088142 61.825844
F 20.085378 61.693642 61.983644
F 2.477818 59.173542 58.223744
F 2.477818 66.892142 58.223744
F 11.399878 59.175942 58.255944
F 11.399878 66.894542 58.255944
F 20.130478 59.252942 58.354344
F 20.346678 66.901242 58.277744
F 2.466418 59.174342 60.955344
F 2.466418 66.892942 60.955344
F 11.390378 59.175942 60.984844
F 11.390378 66.894542 60.984844
F 20.298378 59.212042 61.032844
F 20.217378 66.824242 60.962644
F 2.454158 54.031842 64.593844
F 2.454158 61.750442 64.593844
F 11.377678 54.030242 64.623444
F 11.377678 61.748842 64.623444
F 22.531578 57.992042 64.686344
F 20.365078 61.630542 64.726344
F 4.704518 55.316642 60.961544
F 4.704518 63.035242 60.961544
F 13.618578 55.316642 60.992644
F 13.618578 63.035242 60.992644
F 22.788678 55.254642 61.216244
F 22.350078 62.850342 61.047744
F 4.691848 57.889542 64.600044
F 4.691848 65.608142 64.600044
F 13.605778 57.889542 64.631144
F 13.605778 65.608142 64.631144
F 18.350578 63.023142 43.838944
F 24.982178 54.207042 64.690944
F 4.701028 57.889942 61.870844
F 4.701028 65.608542 61.870844
F 13.615378 57.889542 61.902244
F 13.615378 65.608142 61.902244
F 22.651978 57.929742 61.983744
F 22.487178 65.445342 61.967644
F 4.713658 55.316242 58.232344
F 4.713658 63.034842 58.232344
F 13.628078 55.316642 58.263744
F 13.628078 63.035242 58.263744
F 22.580378 55.267842 58.368444
F 22.559478 62.977342 58.297144
F 6.930818 54.030242 61.878944
F 6.930818 61.748842 61.878944
F 15.924478 54.136542 62.027744
F 15.700978 61.633142 61.968944
F 24.936478 53.841442 62.066044
F 24.755778 61.740342 61.970144
F 6.943498 59.175942 58.240344
F 6.943498 66.894542 58.240344
F 15.877178 59.243442 58.187444
F 15.909178 66.870042 58.207444
F 24.980778 59.110342 58.330944
F 24.996878 66.867542 58.279844
F 6.933978 59.175942 60.969344
F 6.933978 66.894542 60.969344
F 15.850578 59.203342 60.900844
F 15.711478 66.814042 60.963044
F 24.917778 59.167442 61.070044
F 24.619778 66.836742 61.103044
F 6.921268 54.030242 64.607844
F 6.921268 61.748842 64.607844
F 15.963278 53.975542 64.733144
F 22.389078 55.172842 43.781344
F 20.449078 59.185942 43.715844
F 20.287078 69.375542 54.724244
F 22.777978 62.850442 43.666544
F 15.899978 69.524842 50.158344
F 22.425478 62.965342 65.433344
F 24.889578 58.982642 43.555844
F 15.839578 69.402742 64.608044
F 20.242378 66.754142 65.582344
F 15.872778 66.921642 65.573444
F 24.740678 59.339342 65.578344
F 18.043878 63.043142 65.622844
F 22.692978 55.349542 65.474544
F 15.726578 58.957542 65.520144
F 15.847578 59.398242 43.562244
F 18.058878 55.283242 43.540644
F 0.154463 55.290042 68.259044
F 0.154463 63.008642 68.259044
F 9.136818 55.316642 68.254244
F 9.136818 63.035242 68.254244
F 18.160078 55.352642 68.320444
F 18.070178 62.918542 68.256144
F 0.144202 57.915442 71.897144
F 0.144201 65.634042 71.897144
F 9.124108 57.889542 71.892744
F 9.124108 65.608142 71.892744
F 17.789278 57.677642 71.921244
F 18.050978 65.517942 71.967344
F 0.171546 57.905942 69.138344
F 0.171546 65.624542 69.138344
F 9.133638 57.889542 69.163844
F 9.133638 65.608142 69.163844
F 18.127778 57.966742 69.222744
F 18.250378 65.464842 69.174844
F 26.984778 62.867942 72.931544
F 15.895478 54.097542 86.497544
F 9.146328 55.316642 65.525244
F 9.146328 63.035242 65.525244
F 20.178178 59.129742 65.517044
F 20.261078 54.075742 86.576244
F 2.440688 54.032542 69.139544
F 2.440688 61.751142 69.139544
F 11.361778 54.030242 69.171644
F 11.361778 61.748842 69.171644
F 20.347378 54.062742 69.280944
F 20.322778 61.641442 69.174244
F 2.453048 59.173642 65.500944
F 2.453048 66.892242 65.500944
F 11.374478 59.175942 65.533044
F 11.374478 66.894542 65.533044
F 24.956178 69.412442 79.037644
F 20.289278 69.195542 79.102244
F 2.441928 59.174442 68.232444
F 2.441928 66.893142 68.232344
F 11.364978 59.175942 68.261944
F 11.364978 66.894542 68.261944
F 20.209878 59.138942 68.208044
F 20.436078 66.695242 68.185244
F 2.429718 54.031642 71.870844
F 2.429718 61.750242 71.870844
F 11.352278 54.030242 71.900544
F 11.352278 61.748842 71.900544
F 20.041378 53.944442 71.885544
F 20.290178 61.599142 71.895644
F 4.679218 55.316642 68.238644
F 4.679218 63.035342 68.238644
F 13.593178 55.316642 68.269744
F 13.593178 63.035242 68.269744
F 22.591378 55.276942 68.277744
F 22.437978 63.007742 68.121144
F 4.666548 57.889542 71.877244
F 4.666548 65.608142 71.877144
F 13.580378 57.889542 71.908344
F 13.580378 65.608142 71.908344
F 22.333178 57.776942 71.977944
F 22.419678 65.632042 71.919744
F 4.675748 57.889942 69.148044
F 4.675748 65.608542 69.148044
F 13.589978 57.889542 69.179444
F 13.589978 65.608142 69.179444
F 22.386378 57.873742 69.227944
F 22.555978 65.498042 69.122644
F 4.688378 55.316242 65.509444
F 4.688378 63.034842 65.509444
F 13.602678 55.316642 65.540844
F 13.602678 63.035242 65.540844
F 0.180811 63.017542 65.498844
F 15.798078 69.593642 86.555344
F 6.905418 54.030242 69.156044
F 6.905418 61.748842 69.156044
F 15.920278 54.102742 69.033744
F 15.698778 61.693242 69.300144
F 24.836478 53.892342 69.058444
F 24.661878 61.524542 69.112244
F 6.918098 59.175942 65.517444
F 6.918098 66.894542 65.517444
F 22.547378 57.952742 86.271944
F 20.090778 61.541042 86.476444
F 11.336378 69.467442 76.448744
F 11.326878 69.467442 79.177644
F 6.908578 59.175942 68.246444
F 6.908578 66.894542 68.246444
F 15.837678 59.096942 68.288344
F 15.926778 66.716542 68.291044
F 24.774878 59.044742 68.301644
F 24.974678 66.886942 68.220644
F 6.895868 54.030242 71.885044
F 6.895868 61.748842 71.885044
F 15.713578 53.807342 71.724244
F 15.817478 61.673142 71.986744
F 24.885578 54.029742 71.930844
F 24.544578 61.644742 71.868644
F 0.134070 55.291542 75.535244
F 0.134070 63.010142 75.535244
F 9.111418 55.316642 75.531344
F 9.111418 63.035242 75.531344
F 17.884778 55.268342 75.681344
F 17.996278 63.176142 75.491144
F 0.124021 57.913842 79.173344
F 0.124021 65.632442 79.173344
F 9.098708 57.889542 79.169944
F 9.098708 65.608142 79.169944
F 18.058378 57.890742 79.254444
F 18.003978 65.674642 79.043244
F 0.153238 57.903142 76.417444
F 0.153238 65.621742 76.417444
F 9.108238 57.889542 76.440944
F 9.108238 65.608142 76.440944
F 17.923778 57.752942 76.483244
F 18.098078 65.788742 76.417144
F 0.162346 55.301642 72.777844
F 0.162346 63.020342 72.777844
F 9.120928 55.316642 72.802444
F 9.120928 63.035242 72.802444
F 17.762678 55.180142 72.907944
F 18.090978 62.924542 72.753144
F 2.416008 54.032342 76.416744
F 2.416008 61.750942 76.416744
F 11.336378 54.030242 76.448744
F 11.336378 61.748842 76.448744
F 20.141578 53.946942 76.518544
F 20.302478 61.876042 76.366844
F 2.428328 59.173742 72.778144
F 2.428328 66.892342 72.778144
F 11.349078 59.175942 72.810144
F 11.349078 66.894542 72.810144
F 20.054978 59.020442 72.740544
F 20.246178 67.066842 72.843744
F 2.417538 59.174642 75.509344
F 2.417538 66.893242 75.509344
F 11.339578 59.175942 75.539144
F 11.339578 66.894542 75.539144
F 20.147278 59.042642 75.483144
F 20.390978 66.898342 75.445344
F 2.405358 54.031442 79.147844
F 2.405358 61.750042 79.147844
F 11.326878 54.030242 79.177644
F 11.326878 61.748842 79.177644
F 20.247878 54.067342 79.291644
F 20.110178 61.592442 79.108744
F 4.653918 55.316742 75.515744
F 4.653918 63.035342 75.515744
F 13.567778 55.316642 75.546844
F 13.567778 63.035242 75.546844
F 22.338078 55.260442 75.688044
F 22.455678 63.224142 75.471344
F 4.641258 57.889542 79.154344
F 4.641258 65.608142 79.154344
F 13.554978 57.889542 79.185444
F 13.554978 65.608142 79.185444
F 22.521878 57.920742 79.147544
F 22.631978 65.524342 79.168944
F 4.650488 57.889942 76.425144
F 4.650488 65.608542 76.425144
F 13.564578 57.889542 76.456544
F 13.564578 65.608142 76.456544
F 22.287378 57.833242 76.376744
F 22.738878 65.804342 76.409744
F 4.663108 55.316242 72.786544
F 4.663108 63.034942 72.786544
F 13.577278 55.316642 72.817944
F 13.577278 63.035242 72.817944
F 22.231878 55.096842 72.930744
F 22.403478 63.059742 72.777944
F 6.880018 54.030242 76.433144
F 6.880018 61.748842 76.433144
F 15.694778 53.976342 76.455744
F 15.792978 61.810342 76.432944
F 24.750378 54.045842 76.451744
F 24.612478 61.723742 76.332644
F 6.892708 59.175942 72.794644
F 6.892708 66.894542 72.794644
F 15.682578 59.165142 72.875644
F 15.798878 66.841242 72.658644
F 24.513578 59.123342 72.849644
F 24.789478 66.850642 72.551844
F 6.883188 59.175942 75.523544
F 6.883188 66.894542 75.523544
F 15.842678 59.180942 75.711544
F 15.720178 67.016242 75.483844
F 24.574078 59.024542 75.693344
F 24.909778 66.917542 75.256844
F 6.870478 54.030242 79.162144
F 6.870478 61.748842 79.162144
F 15.884678 53.953942 79.195344
F 15.871078 61.706042 79.188144
F 24.812078 53.964042 79.112844
F 24.756078 61.835242 79.095044
F 0.114098 55.293142 82.811344
F 0.114098 63.011842 82.811344
F 9.086018 55.316642 82.808444
F 9.086018 63.035242 82.808444
F 18.184578 55.131442 82.716144
F 18.026378 62.863642 82.854244
F 0.104253 57.912142 86.449344
F 0.104253 65.630742 86.449344
F 9.073298 57.889542 86.447044
F 9.073298 65.608142 86.447044
F 24.742578 53.984542 86.636544
F 24.604878 61.664842 86.597544
F 0.135212 57.900142 83.696544
F 0.135212 65.618742 83.696544
F 9.082838 57.889542 83.718144
F 9.082838 65.608142 83.718144
F 18.226478 57.757442 83.704044
F 18.083678 65.448942 83.945244
F 0.144185 55.304542 80.056944
F 0.144184 63.023142 80.056944
F 9.095528 55.316642 80.079544
F 9.095528 63.035242 80.079544
F 18.066378 55.355842 79.994344
F 18.019678 63.215342 80.057844
F 2.391388 54.032242 83.693944
F 2.391388 61.750842 83.693944
F 11.310978 54.030242 83.725844
F 11.310978 61.748842 83.725844
F 20.314578 53.884042 83.870744
F 20.249178 61.622342 83.774944
F 2.403678 59.173942 80.055344
F 2.403678 66.892542 80.055344
F 11.323678 59.175942 80.087344
F 11.323678 66.894542 80.087344
F 20.276278 59.126242 80.088944
F 20.383978 66.801142 80.200344
F 2.393228 59.174842 82.786344
F 2.393228 66.893442 82.786344
F 11.314178 59.175942 82.816244
F 11.314178 66.894542 82.816244
F 20.380478 59.009542 82.739944
F 20.334778 66.675442 82.892244
F 2.381098 54.031242 86.424844
F 2.381098 61.749842 86.424844
F 11.301478 54.030242 86.454844
F 11.301478 61.748842 86.454844
F 11.310978 69.467442 83.725844
F 17.829778 65.565042 86.603144
F 4.628628 55.316742 82.792844
F 4.628628 63.035342 82.792844
F 13.542378 55.316642 82.824044
F 13.542378 63.035242 82.824044
F 22.557378 55.151042 82.785044
F 22.513178 62.890342 82.777944
F 4.615978 57.889442 86.431444
F 4.615978 65.608042 86.431444
F 13.529578 57.889542 86.462544
F 13.529578 65.608142 86.462544
F 0.180811 55.298942 65.498844
F 22.399578 65.598442 86.484744
F 4.625248 57.889942 83.702244
F 4.625248 65.608542 83.702244
F 13.539178 57.889542 83.733644
F 13.539178 65.608142 83.733644
F 22.641278 57.679842 83.550544
F 22.630678 65.488942 83.805544
F 4.637858 55.316342 80.063744
F 4.637858 63.034942 80.063744
F 13.551878 55.316642 80.095044
F 13.551878 63.035242 80.095044
F 22.478578 55.207842 80.058044
F 22.392378 62.906942 80.068644
F 6.854628 54.030242 83.710344
F 6.854628 61.748842 83.710344
F 15.935478 54.095442 83.750644
F 15.796278 61.711142 83.794344
F 24.646378 53.995942 83.920544
F 24.772278 61.761242 83.832644
F 6.867308 59.175942 80.071744
F 6.867308 66.894542 80.071744
F 15.878578 59.170742 80.151844
F 15.787578 66.912942 80.130144
F 24.896778 59.270242 79.971544
F 24.788978 66.863142 79.997844
F 6.857788 59.175942 82.800644
F 6.857788 66.894542 82.800644
F 15.903378 59.160242 82.985044
F 15.879078 66.702042 82.929744
F 24.771978 59.180342 82.741044
F 24.745078 66.791142 82.766744
F 6.845088 54.030242 86.439244
F 6.845088 61.748842 86.439244
F 15.875978 61.567342 86.458844
F 11.352278 69.467442 71.900544
F 11.301478 69.467442 86.454844
F 17.846278 57.791942 86.426344
F 11.361778 69.467442 69.171644
F 24.712378 69.400542 76.381244
F 24.573578 66.871442 87.621544
F 24.703878 66.977042 65.528444
F 18.267178 55.174842 65.568044
F 15.784678 69.461142 79.236444
F 15.902378 69.461242 69.070444
F 20.222578 69.271542 83.907544
F 20.439878 69.451042 86.717044
F 24.902478 69.425542 86.602744
F 24.628278 69.396142 83.826544
F 22.310278 62.991142 87.244444
F 18.018778 62.980942 87.376244
F 24.595778 59.040442 87.438044
F 0.094529 55.294942 90.087344
F 0.094529 63.013542 90.087344
F 9.060618 55.316642 90.085544
F 9.060618 63.035242 90.085544
F 17.995378 55.015742 90.240844
F 17.860978 62.977442 90.168844
F 0.084877 57.910242 93.725344
F 0.084877 65.628942 93.725344
F 9.047898 57.889542 93.724144
F 9.047898 65.608142 93.724144
F 17.894578 57.932542 93.820244
F 17.951478 65.645342 93.873144
F 0.117414 57.897142 90.975744
F 0.117414 65.615742 90.975744
F 9.057438 57.889542 90.995244
F 9.057438 65.608142 90.995244
F 18.044378 57.627242 91.048244
F 18.151478 65.521742 90.885844
F 20.071878 69.523142 98.390544
F 15.965078 69.611442 93.872644
F 9.070128 55.316642 87.356644
F 9.070128 63.035242 87.356644
F 11.234778 69.467442 105.557244
F 22.519678 55.370042 87.285844
F 2.366828 54.032042 90.971144
F 2.366828 61.750642 90.971144
F 11.285578 54.030242 91.003044
F 11.285578 61.748842 91.003044
F 20.348178 53.830342 90.962044
F 20.250878 61.672842 91.028344
F 2.379088 59.174142 87.332544
F 2.379088 66.892742 87.332544
F 11.298278 59.175942 87.364444
F 11.298278 66.894542 87.364444
F 15.744978 61.825542 108.229244
F 0.126279 55.307542 87.336144
F 2.369008 59.175042 90.063344
F 2.369008 66.893742 90.063344
F 11.288778 59.175942 90.093344
F 11.288778 66.894542 90.093344
F 20.182478 59.117242 90.102144
F 20.360378 66.758042 90.056844
F 2.356928 54.031042 93.701744
F 2.356928 61.749642 93.701744
F 11.276078 54.030242 93.731944
F 11.276078 61.748842 93.731944
F 20.131178 53.919742 93.719244
F 20.149978 61.787242 93.726944
F 4.603358 55.316742 90.069944
F 4.603358 63.035342 90.069944
F 13.516978 55.316642 90.101144
F 13.516978 63.035242 90.101144
F 22.411178 55.215242 90.029444
F 22.424778 63.027142 90.054344
F 4.590708 57.889442 93.708544
F 4.590708 65.608042 93.708544
F 13.504178 57.889542 93.739744
F 13.504178 65.608142 93.739744
F 22.405878 57.954842 93.986744
F 22.492178 65.588642 93.879344
F 4.600008 57.889942 90.979444
F 4.600008 65.608542 90.979444
F 13.513778 57.889542 91.010744
F 13.513778 65.608142 91.010744
F 22.264478 57.708342 91.163344
F 22.483678 65.570242 91.161444
F 4.612618 55.316342 87.340844
F 4.612618 63.034942 87.340844
F 13.526478 55.316642 87.372244
F 13.526478 63.035242 87.372244
F 15.695678 66.948842 87.567544
F 15.576578 69.382442 105.568244
F 6.829228 54.030242 90.987444
F 6.829228 61.748842 90.987444
F 15.711278 54.100542 91.083344
F 15.654078 61.578642 91.062744
F 24.600578 53.976642 91.009344
F 24.707678 61.733142 91.031144
F 6.841918 59.175942 87.348844
F 6.841918 66.894542 87.348844
F 22.556478 65.699442 108.192244
F 11.250678 69.467442 101.009244
F 0.126279 63.026142 87.336144
F 11.260178 69.467442 98.280144
F 6.832398 59.175942 90.077844
F 6.832398 66.894542 90.077844
F 15.907678 59.032842 90.216044
F 15.895278 67.044342 90.423944
F 24.709978 59.035442 90.286944
F 24.642378 66.872742 90.285444
F 6.819698 54.030242 93.716344
F 6.819698 61.748842 93.716344
F 15.736978 53.976742 93.749844
F 15.604078 61.608142 93.868044
F 24.658078 53.934742 93.696844
F 24.555878 61.709142 93.836944
F 0.075339 55.296942 97.363244
F 0.075339 63.015542 97.363244
F 9.035208 55.316642 97.362744
F 9.035208 63.035242 97.362744
F 17.972878 55.188442 97.403044
F 17.870378 63.010942 97.328544
F 0.065866 57.908342 101.001244
F 0.065866 65.626942 101.001244
F 9.022498 57.889542 101.001244
F 9.022498 65.608142 101.001244
F 17.825278 57.828842 101.011244
F 17.826178 65.764742 100.828244
F 0.099794 57.894042 98.254944
F 0.099794 65.612642 98.254944
F 9.032038 57.889542 98.272344
F 9.032038 65.608142 98.272344
F 18.043178 57.771942 98.344044
F 17.967478 65.514542 97.966344
F 0.108577 55.310642 94.615344
F 0.108577 63.029242 94.615344
F 9.044728 55.316642 94.633844
F 9.044728 63.035242 94.633844
F 17.870078 55.414042 94.623744
F 17.868578 63.009042 94.708744
F 2.342338 54.031842 98.248344
F 2.342338 61.750442 98.248344
F 11.260178 54.030242 98.280144
F 11.260178 61.748842 98.280144
F 20.282578 53.915742 98.337044
F 20.234778 61.733542 98.218544
F 2.354558 59.174342 94.609744
F 2.354558 66.892942 94.609744
F 11.272878 59.175942 94.641544
F 11.272878 66.894542 94.641544
F 20.258978 59.231542 94.892944
F 20.147778 66.868042 94.761644
F 2.344888 59.175342 97.340244
F 2.344888 66.893942 97.340244
F 11.263378 59.175942 97.370544
F 11.263378 66.894542 97.370544
F 20.243478 59.215842 97.535444
F 20.221378 66.984942 97.410344
F 2.332858 54.030742 100.978244
F 2.332858 61.749342 100.978244
F 11.250678 54.030242 101.009244
F 11.250678 61.748842 101.009244
F 20.107478 54.152842 100.961244
F 20.043878 61.704942 100.852244
F 4.578088 55.316842 97.347044
F 4.578088 63.035442 97.347044
F 13.491578 55.316642 97.378244
F 13.491578 63.035242 97.378244
F 22.466178 55.285042 97.253444
F 22.399678 63.062542 97.542644
F 4.565448 57.889442 100.985244
F 4.565448 65.608042 100.985244
F 13.478778 57.889542 101.017244
F 13.478778 65.608142 101.017244
F 22.323278 57.837742 100.995244
F 22.345978 65.732942 101.177244
F 4.574788 57.889842 98.256544
F 4.574788 65.608542 98.256544
F 13.488378 57.889542 98.287944
F 13.488378 65.608142 98.287944
F 22.408178 57.788042 98.260344
F 22.326878 65.601742 98.357244
F 4.587388 55.316342 94.617944
F 4.587388 63.034942 94.617944
F 13.501078 55.316642 94.649344
F 13.501078 63.035242 94.649344
F 22.376678 55.235042 94.525244
F 22.422178 62.937942 94.868444
F 6.803838 54.030242 98.264544
F 6.803838 61.748842 98.264544
F 15.716878 54.034142 98.441544
F 15.601478 61.738942 98.190744
F 24.696778 54.241242 98.284144
F 24.725578 61.838442 98.340944
F 6.816518 59.175942 94.626044
F 6.816518 66.894542 94.626044
F 15.687778 59.054142 94.834744
F 15.706178 67.059142 94.778444
F 24.514278 59.307342 94.870244
F 24.830278 66.888342 94.795944
F 6.807008 59.175942 97.354944
F 6.807008 66.894542 97.354944
F 15.744078 58.949042 97.496144
F 15.582478 66.973142 97.487744
F 24.567478 59.274442 97.590944
F 24.482378 66.983342 97.497344
F 6.794298 54.030242 100.993244
F 6.794298 61.748842 100.993244
F 15.652678 53.932642 101.114244
F 15.745478 61.763442 100.915244
F 24.416578 54.127542 100.992244
F 24.594578 61.844042 101.133244
F 0.056500 55.298942 104.639244
F 0.056500 63.017542 104.639244
F 9.009808 55.316642 104.640244
F 9.009808 63.035242 104.640244
F 17.924178 55.181242 104.597244
F 17.971878 63.017242 104.474244
F 0.047191 57.906242 108.277244
F 0.047190 65.624842 108.277244
F 8.997098 57.889542 108.278244
F 8.997098 65.608142 108.278244
F 15.763778 53.997542 108.305244
F 20.197478 61.804642 108.223244
F 0.082295 57.890842 105.534244
F 0.082295 65.609442 105.534244
F 9.006628 57.889542 105.549244
F 9.006628 65.608142 105.549244
F 17.947478 57.901242 105.441244
F 18.004078 65.625442 105.519244
F 0.091024 55.313742 101.894244
F 0.091024 63.032342 101.894244
F 9.019328 55.316642 101.911244
F 9.019328 63.035242 101.911244
F 17.781478 55.375342 101.840244
F 17.907878 63.092642 101.725244
F 2.317908 54.031542 105.525244
F 2.317908 61.750142 105.525244
F 11.234778 54.030242 105.557244
F 11.234778 61.748842 105.557244
F 20.159678 53.930242 105.627244
F 20.194378 61.907742 105.532244
F 2.330108 59.174542 101.887244
F 2.330108 66.893142 101.887244
F 11.247478 59.175942 101.918244
F 11.247478 66.894542 101.918244
F 20.044678 59.163142 101.741244
F 20.113178 67.059042 101.952244
F 2.320868 59.175642 104.617244
F 2.320868 66.894242 104.617244
F 11.237978 59.175942 104.647244
F 11.237978 66.894542 104.647244
F 20.098378 59.229542 104.539244
F 20.419978 67.013142 104.850244
F 2.308878 54.030442 108.255244
F 2.308878 61.749042 108.255244
F 11.225278 54.030242 108.286244
F 11.225278 61.748842 108.286244
F 24.555078 53.960442 108.325244
F 26.885978 65.665642 98.179044
F 4.552828 55.316842 104.624244
F 4.552828 63.035442 104.624244
F 13.466178 55.316642 104.655244
F 13.466178 63.035242 104.655244
F 22.275578 55.402742 104.849244
F 22.489978 62.933942 104.712244
F 4.540198 57.889342 108.262244
F 4.540198 65.608042 108.262244
F 13.453378 57.889542 108.294244
F 13.453378 65.608142 108.294244
F 18.119678 57.865442 108.258244
F 20.227078 53.889742 108.397244
F 4.549588 57.889842 105.533244
F 4.549588 65.608442 105.533244
F 13.462978 57.889542 105.565244
F 13.462978 65.608142 105.565244
F 22.315778 58.104842 105.467244
F 22.538278 65.598442 105.550244
F 4.562178 55.316342 101.895244
F 4.562178 63.034942 101.895244
F 13.475678 55.316642 101.926244
F 13.475678 63.035242 101.926244
F 22.356878 55.405442 102.151244
F 22.173678 63.055442 101.885244
F 6.778438 54.030242 105.541244
F 6.778438 61.748842 105.541244
F 15.766078 54.046642 105.612244
F 15.751578 61.849242 105.413244
F 24.505978 54.097842 105.623244
F 24.757478 61.724042 105.598244
F 6.791128 59.175942 101.903244
F 6.791128 66.894542 101.903244
F 15.711078 59.287542 101.955244
F 15.721478 66.895742 101.995244
F 24.563178 59.248442 101.831244
F 24.593378 66.943542 101.872244
F 6.781618 59.175942 104.632244
F 6.781618 66.894542 104.632244
F 15.669578 59.201842 104.617244
F 15.786878 66.802642 104.673244
F 24.746678 59.268742 104.530244
F 24.762578 66.871542 104.611244
F 6.768908 54.030242 108.270244
F 6.768908 61.748842 108.270244
F 22.412778 58.091542 108.259244
F 18.068378 65.695742 108.205244
F 6.768908 69.467442 108.270244
F 24.846378 61.765742 108.513244
F 11.285578 69.467442 91.003044
F 11.225278 69.467442 108.286244
F 11.276078 69.467442 93.731944
F 20.254778 58.988442 87.444344
F 24.835878 69.453742 91.016144
F 15.763678 69.464042 101.021244
F 26.980478 63.078242 101.797244
F 27.000078 57.909942 105.617244
F 15.803478 69.594842 98.261544
F 26.668778 57.809042 108.327244
F 15.843878 69.599742 91.242744
F 20.345378 69.401642 91.042844
F 20.133178 66.798242 87.526544
F 26.921878 57.820342 90.993744
F 22.580378 63.253242 109.248244
F 17.949478 55.208342 109.284244
F 20.221278 66.899442 109.158244
F 18.141178 55.188942 87.592044
F 15.831878 59.021942 87.528044
F 0.037979 55.301042 111.914244
F 0.037979 63.019642 111.914244
F 8.984408 55.316642 111.917244
F 8.984408 63.035242 111.917244
F 18.056578 55.249942 111.989244
F 17.875978 62.999442 111.845244
F 0.028814 57.904042 115.552244
F 0.028814 65.622642 115.552244
F 8.971698 57.889542 115.555244
F 8.971698 65.608142 115.555244
F 17.904078 57.636542 115.719244
F 17.896478 65.647842 115.549244
F 0.064866 57.887742 112.813244
F 0.064866 65.606342 112.813244
F 8.981228 57.889542 112.826244
F 8.981228 65.608142 112.826244
F 18.210878 57.734742 113.022244
F 17.977078 65.607642 112.774244
F 8.993918 55.316642 109.188244
F 8.993918 63.035242 109.188244
F 15.503178 69.323542 120.107244
F 20.318578 69.216942 120.157244
F 2.293558 54.031342 112.803244
F 2.293558 61.749942 112.803244
F 11.209378 54.030242 112.834244
F 11.209378 61.748842 112.834244
F 20.162978 53.853942 112.738244
F 20.009378 61.677842 112.904244
F 2.305718 59.174742 109.164244
F 2.305718 66.893342 109.164244
F 11.222078 59.175942 109.196244
F 11.222078 66.894542 109.196244
F 24.627778 59.148242 109.267244
F 15.784078 66.767642 109.183244
F 2.296938 59.175942 111.894244
F 2.296938 66.894542 111.894244
F 11.212578 59.175942 111.925244
F 11.212578 66.894542 111.925244
F 20.200378 59.222042 112.046244
F 20.227378 66.974142 111.964244
F 2.284998 54.030142 115.532244
F 2.284998 61.748742 115.532244
F 11.199878 54.030242 115.563244
F 11.199878 61.748842 115.563244
F 20.095878 53.993842 115.483244
F 20.132978 61.479042 115.756244
F 4.527588 55.316842 111.901244
F 4.527588 63.035442 111.901244
F 13.440678 55.316642 111.932244
F 13.440678 63.035242 111.932244
F 22.519978 55.172942 112.091244
F 22.228778 63.091942 111.961244
F 4.514958 57.889342 115.540244
F 4.514958 65.607942 115.540244
F 13.427978 57.889542 115.571244
F 13.427978 65.608142 115.571244
F 22.202878 57.743742 115.502244
F 22.353778 65.599942 115.492244
F 4.524398 57.889842 112.811244
F 4.524398 65.608442 112.811244
F 13.437578 57.889542 112.842244
F 13.437578 65.608142 112.842244
F 22.631778 57.840042 112.825244
F 22.382278 65.696942 112.771244
F 4.536978 55.316342 109.172244
F 4.536978 63.034942 109.172244
F 13.450278 55.316642 109.203244
F 13.450278 63.035242 109.203244
F 11.183978 69.467442 120.111244
F 17.970878 65.609042 130.025244
F 6.753048 54.030242 112.819244
F 6.753048 61.748842 112.819244
F 15.763078 54.066442 112.893244
F 15.505378 61.621042 112.759244
F 24.705978 53.802242 112.889244
F 24.445878 61.914642 112.761244
F 6.765728 59.175942 109.180244
F 6.765728 66.894542 109.180244
F 0.073567 55.316942 109.173244
F 24.768978 69.398542 115.490244
F 20.411678 59.391542 130.655244
F 2.261208 69.466942 122.809244
F 6.756228 59.175942 111.909244
F 6.756228 66.894542 111.909244
F 15.962078 59.007942 111.947244
F 15.667278 66.877742 112.045244
F 24.665378 59.327842 111.895244
F 24.729578 66.894842 111.936244
F 6.743528 54.030242 115.548244
F 6.743528 61.748842 115.548244
F 15.456078 53.920942 115.618244
F 15.555278 61.648842 115.456244
F 24.725978 53.958542 115.612244
F 24.561778 61.844842 115.574244
F 0.019737 55.303242 119.190244
F 0.019737 63.021942 119.190244
F 8.959008 55.316642 119.194244
F 8.959008 63.035242 119.194244
F 18.057478 55.277842 119.184244
F 17.797378 62.986242 119.168244
F 0.010696 57.901842 122.828244
F 0.010695 65.620442 122.828244
F 8.946298 57.889542 122.832244
F 8.946298 65.608142 122.832244
F 18.042778 58.060542 122.841244
F 17.798578 65.449742 122.837244
F 0.047454 57.884642 120.092244
F 0.047454 65.603242 120.092244
F 8.955828 57.889542 120.104244
F 8.955828 65.608142 120.104244
F 18.015678 57.790042 119.959244
F 17.649878 65.555642 120.037244
F 0.056153 55.320042 116.453244
F 0.056152 63.038642 116.453244
F 8.968518 55.316642 116.465244
F 8.968518 63.035242 116.465244
F 17.686378 55.174542 116.482244
F 17.804878 62.843942 116.496244
F 2.269268 54.031042 120.080244
F 2.269268 61.749642 120.080244
F 11.183978 54.030242 120.111244
F 11.183978 61.748842 120.111244
F 20.189478 53.829942 120.134244
F 20.107878 61.574542 120.035244
F 2.281398 59.175042 116.441244
F 2.281398 66.893642 116.441244
F 11.196678 59.175942 116.473244
F 11.196678 66.894542 116.473244
F 20.109678 59.013342 116.519244
F 20.145278 66.990542 116.507244
F 2.273098 59.176342 119.171244
F 2.273098 66.894942 119.171244
F 11.187178 59.175942 119.202244
F 11.187178 66.894542 119.202244
F 20.099078 59.112542 119.096244
F 19.904578 66.630342 119.191244
F 2.261208 54.029742 122.809244
F 2.261208 61.748342 122.809244
F 11.174478 54.030242 122.840244
F 11.174478 61.748842 122.840244
F 20.127378 54.108242 122.889244
F 20.103878 61.525242 122.775244
F 4.502348 55.316842 119.178244
F 4.502348 63.035442 119.178244
F 13.415278 55.316642 119.209244
F 13.415278 63.035242 119.209244
F 22.291178 55.277442 119.149244
F 22.315478 62.917242 119.345244
F 4.489728 57.889342 122.817244
F 4.489728 65.607942 122.817244
F 13.402578 57.889542 122.848244
F 13.402578 65.608142 122.848244
F 22.534678 57.888142 122.777244
F 22.404178 65.694442 122.952244
F 4.499228 57.889842 120.088244
F 4.499228 65.608442 120.088244
F 13.412178 57.889542 120.119244
F 13.412178 65.608142 120.119244
F 22.468478 57.832742 120.103244
F 22.202978 65.427042 120.337244
F 4.511798 55.316342 116.449244
F 4.511798 63.034942 116.449244
F 13.424878 55.316642 116.480244
F 13.424878 63.035242 116.480244
F 22.373678 55.262142 116.460244
F 22.336178 62.959542 116.663244
F 6.727658 54.030242 120.096244
F 6.727658 61.748842 120.096244
F 15.846278 53.993942 119.869244
F 15.563178 61.640342 120.204244
F 24.397878 53.965442 120.148244
F 24.631678 61.607342 120.257244
F 6.740338 59.175942 116.457244
F 6.740338 66.894542 116.457244
F 15.842478 59.050542 116.393244
F 15.706578 66.933142 116.447244
F 24.419178 59.026942 116.378244
F 24.500878 66.932442 116.584244
F 6.730838 59.175942 119.186244
F 6.730838 66.894642 119.186244
F 15.655178 58.980942 119.106244
F 15.522578 66.828642 119.082244
F 24.633878 59.005542 119.182244
F 24.455378 66.930142 119.457244
F 6.718138 54.030242 122.825244
F 6.718138 61.748842 122.825244
F 15.744378 53.975342 122.735244
F 15.645878 61.756742 122.916244
F 24.544078 53.933342 122.802244
F 24.603978 61.755542 122.978244
F 22.616578 57.911942 130.073244
F 20.446578 54.032742 129.897244
F 8.934758 55.316242 126.469244
F 8.934758 63.034842 126.469244
F 18.045378 55.363242 126.391244
F 17.915078 63.072342 126.341244
F 0.101972 57.956542 130.135244
F 15.680678 61.665442 129.980244
F 0.101972 65.675142 130.135244
F 11.174478 69.467442 122.840244
F 9.139698 57.904942 130.102244
F 9.139698 65.623542 130.102244
F 2.253438 69.465042 127.338244
F 18.136078 57.907142 129.968244
F 0.034138 57.882742 127.383244
F 0.034138 65.601342 127.383244
F 8.938858 57.886542 127.361244
F 8.938858 65.605142 127.361244
F 18.011978 57.992142 127.287244
F 17.942878 65.667742 127.314244
F 0.038653 55.323142 123.732244
F 0.038653 63.041842 123.732244
F 8.943128 55.316642 123.742244
F 8.943128 63.035242 123.742244
F 17.903978 55.438542 123.722244
F 17.950078 62.840642 123.611244
F 2.253438 54.027842 127.338244
F 2.253438 61.746442 127.338244
F 11.166978 54.027242 127.369244
F 11.166978 61.745842 127.369244
F 20.440278 54.067442 127.203244
F 20.111578 61.693842 127.310244
F 2.257058 59.175342 123.719244
F 2.257058 66.893942 123.719244
F 11.171278 59.175942 123.750244
F 11.171278 66.894542 123.750244
F 20.397978 59.181642 123.746244
F 19.906878 66.946042 123.684244
F 2.249688 59.175542 126.448244
F 2.249688 66.894142 126.448244
F 11.162878 59.175542 126.477244
F 11.162878 66.894142 126.477244
F 20.355378 59.089642 126.549244
F 20.106078 67.018442 126.446244
F 2.450898 54.048542 130.079244
F 2.450898 61.767142 130.079244
F 11.367878 54.045642 130.110244
F 11.367878 61.764242 130.110244
F 22.606778 65.580642 130.113244
F 20.229478 62.018442 130.154244
F 4.478278 55.316442 126.453244
F 4.478278 63.035042 126.453244
F 13.391078 55.316242 126.485244
F 13.391078 63.034842 126.485244
F 22.463778 55.494642 126.331244
F 22.316478 63.097042 126.460244
F 4.677998 57.905442 130.087244
F 4.677998 65.624042 130.087244
F 13.596078 57.904942 130.117244
F 13.596078 65.623542 130.117244
F 24.601078 53.977142 129.969244
F 24.750778 61.898942 130.070244
F 4.482518 57.886842 127.346244
F 4.482518 65.605442 127.346244
F 13.395178 57.886542 127.377244
F 13.395178 65.605142 127.377244
F 22.530478 57.962442 127.448244
F 22.382378 65.702842 127.405244
F 4.486648 55.316342 123.726244
F 4.486648 63.034942 123.726244
F 13.399478 55.316642 123.757244
F 13.399478 63.035242 123.757244
F 22.346878 55.313142 123.622244
F 22.209278 63.054942 123.741244
F 6.710688 54.027242 127.354244
F 6.710688 61.745842 127.354244
F 15.641078 54.150742 127.251244
F 15.591078 61.762942 127.306244
F 24.692678 53.993842 127.196244
F 24.601878 61.783742 127.338244
F 6.714948 59.175942 123.734244
F 6.714948 66.894542 123.734244
F 15.701978 59.064042 123.751244
F 15.628178 66.872242 123.906244
F 24.727478 59.219842 123.768244
F 24.834078 66.830542 123.795244
F 6.706598 59.175542 126.461244
F 6.706598 66.894142 126.461244
F 15.695678 59.018442 126.538244
F 15.699678 66.895042 126.557244
F 24.803478 59.067342 126.409244
F 24.575778 67.071742 126.446244
F 6.911548 54.045642 130.094244
F 6.911548 61.764242 130.094244
F 11.209378 69.467442 112.834244
F 0.073567 63.035542 109.173244
F 2.284998 69.467342 115.532244
F 11.199878 69.467442 115.563244
F 11.166978 69.464442 127.369244
F 15.815878 54.134242 129.900244
F 6.743528 69.467442 115.548244
F 6.718138 69.467442 122.825244
F 6.710688 69.464442 127.354244
F 24.644078 69.443142 122.984244
F 26.953678 55.141042 116.579244
F 20.190278 69.550342 122.896244
F 26.857678 63.068142 123.766244
F 24.593078 69.483442 130.113244
F 22.412878 55.360642 109.314244
F 15.858278 59.165042 130.763244
F 15.573978 69.486042 127.218244
F 26.773778 65.604042 127.326244
F 26.805378 63.072442 116.413244
F 26.793378 54.985142 119.198244
F 27.008078 65.501042 130.048244
F 24.806478 59.364142 130.991244
F 17.822078 63.018242 130.958244
F 22.544278 63.066642 131.051244
F 20.253978 59.224542 109.246244
F 15.823878 59.195042 109.181244
F 17.924778 63.169142 109.158244
F 24.792478 67.102342 109.123244
F 26.883378 3.783452 10.965144
F 26.993678 16.760442 2.780664
F 27.200778 8.986392 10.069244
F 35.889278 1.278672 2.961004
F 36.080778 8.933192 2.925814
F 26.930578 11.610342 13.853944
F 44.895978 1.245052 2.870384
F 44.909278 8.907192 2.972004
F 53.943878 3.868372 18.266344
F 27.060278 3.842352 13.737144
F 27.019578 8.957622 17.468144
F 36.181678 3.913132 6.570954
F 36.043978 11.471142 6.442214
F 44.833078 3.995602 6.475004
F 45.148078 11.490142 6.428114
F 27.117178 11.793842 3.601864
F 27.029278 9.016882 2.772704
F 35.975878 3.871722 3.854064
F 35.918678 11.539642 3.768964
F 45.024778 3.876742 3.742274
F 44.985578 11.539242 3.663724
F 27.127078 9.050732 7.226194
F 27.175878 16.644142 7.383924
F 27.281278 1.372512 17.356444
F 27.156878 3.847872 6.364134
F 27.177578 16.658842 10.035244
F 33.798878 7.800682 20.989044
F 27.037178 9.068712 14.696644
F 34.116878 15.629242 20.736244
F 40.423678 1.134462 14.599544
F 29.183378 7.682372 3.836174
F 29.109778 15.592442 3.668994
F 27.183978 11.463942 18.529344
F 38.341078 7.443002 3.628034
F 38.271778 15.545942 3.502434
F 27.029378 16.693142 17.401144
F 47.183678 7.710922 3.931034
F 47.113678 15.390142 3.664504
F 27.157678 11.539142 11.016144
F 45.075878 8.906692 0.107625
F 53.709778 3.976232 13.932544
F 27.164978 3.943842 18.425144
F 40.595778 16.579942 2.680354
F 27.385378 1.291902 10.079444
F 27.069078 3.865162 21.073244
F 29.394878 5.262562 2.727914
F 29.249278 13.066042 2.697514
F 38.240678 4.854322 2.840554
F 38.148878 12.872442 2.827634
F 47.247178 5.156032 2.783334
F 47.160378 12.849542 2.694254
F 29.488478 7.640632 6.638724
F 29.330578 15.390842 6.483214
F 27.053878 1.303752 2.596694
F 38.390178 7.621472 6.466024
F 38.267778 15.331342 6.262914
F 38.294878 -0.102461 18.388644
F 47.184978 7.698322 6.543414
F 47.047478 15.319142 6.374894
F 31.506578 16.639442 10.016544
F 31.597778 1.411302 2.630264
F 31.437478 8.947462 2.889444
F 47.078378 7.669152 20.928844
F 40.283878 1.108132 2.674414
F 40.581878 8.894232 2.961624
F 40.432278 3.608832 21.079044
F 49.304478 1.176912 2.879204
F 49.277878 9.020442 2.815184
F 49.439978 16.703442 2.822364
F 31.657678 3.895022 6.369364
F 31.679578 11.519442 6.561574
F 40.469578 3.879272 6.665034
F 40.738178 11.568642 6.352914
F 49.548578 3.839422 6.619984
F 49.380878 11.558042 6.402734
F 31.570978 3.944342 3.602024
F 31.435178 11.670442 3.879564
F 40.527978 3.553832 3.777554
F 40.551378 11.380242 3.785704
F 49.345178 3.822382 3.819954
F 49.377478 11.649842 3.671864
F 47.018278 15.431142 20.936844
F 36.258078 11.612142 20.781444
F 40.459078 16.546442 7.243194
F 40.806978 16.763242 17.543144
F 27.372178 1.299012 14.590544
F 31.664278 11.631242 18.233844
F 27.438578 11.472342 21.235344
F 36.245478 16.751242 14.552444
F 36.019078 16.785742 2.478944
F 33.677078 7.740092 3.645514
F 33.770078 15.676342 3.725974
F 44.834778 16.756942 14.607644
F 42.656478 7.628922 3.838734
F 42.767378 15.416742 3.776004
F 49.080078 16.694242 10.026544
F 51.484478 7.822212 3.841064
F 51.505478 15.398642 3.666294
F 49.355578 3.759232 21.137444
F 40.634378 16.546442 9.937774
F 31.610278 9.045322 17.369344
F 31.914478 1.468382 14.730644
F 29.406878 7.753282 21.043444
F 47.198878 -0.227574 18.308644
F 29.372978 0.040811 6.157954
F 33.847378 5.291782 2.689544
F 33.756078 13.009242 2.923584
F 42.752478 5.011062 2.896764
F 42.768878 12.833942 2.847664
F 51.605178 5.100512 2.904814
F 51.440378 12.895942 2.685744
F 33.869278 7.816552 6.304924
F 33.904178 15.505242 6.388124
F 31.499178 16.587942 17.318144
F 42.684478 7.645402 6.528074
F 42.831278 15.280042 6.441234
F 44.962578 11.694742 21.079844
F 51.666878 7.753692 6.514944
F 51.496278 15.319642 6.493154
F 47.260978 12.899542 21.835344
F 26.850378 11.668342 6.361674
F 40.456778 8.840292 17.125844
F 49.092678 16.726842 7.349024
F 36.318678 1.414932 9.995334
F 35.890978 9.128682 10.013044
F 49.260978 11.486442 20.942444
F 44.846078 1.202872 9.928384
F 44.906378 8.851512 10.095944
F 36.269578 16.651342 17.270944
F 49.243778 3.867892 18.436544
F 44.724378 3.659102 21.181944
F 35.928478 3.947282 13.814844
F 35.913678 11.818942 13.586244
F 45.018878 3.823652 13.721844
F 44.920178 11.464542 13.681344
F 31.701778 4.060672 18.398644
F 40.439678 9.165512 14.483644
F 36.031678 3.977222 11.000744
F 35.975978 11.739142 10.818344
F 45.035278 3.838112 10.988844
F 45.003378 11.314142 11.014144
F 42.621078 -0.086861 21.066544
F 49.327978 11.443742 18.210144
F 33.974078 12.882042 21.569444
F 35.956578 1.325482 7.333844
F 36.193378 8.885632 7.449814
F 31.601578 9.080432 14.562644
F 44.782978 1.336752 7.086824
F 44.906778 8.974562 7.390314
F 36.179578 3.729832 21.123944
F 29.274278 7.680992 11.069144
F 29.420378 15.407542 11.144344
F 49.202278 8.973232 17.336244
F 38.222778 7.947722 10.820144
F 38.146978 15.339142 10.858044
F 38.413078 7.577612 21.049644
F 47.155978 7.679072 11.097444
F 47.079278 15.221242 11.172644
F 42.775078 7.665642 20.873944
F 29.477878 5.044082 7.295514
F 29.298978 12.745442 7.268544
F 38.267578 5.212962 7.526324
F 38.319878 12.857342 7.105854
F 47.224578 5.201182 7.392654
F 47.205478 12.836042 7.321324
F 29.244778 5.042422 10.220044
F 29.315078 12.878842 10.001434
F 38.358578 5.288242 10.336244
F 38.364778 12.802142 9.829654
F 47.368878 5.105802 10.076844
F 47.142878 12.682242 10.057644
F 29.183878 7.742542 13.785744
F 29.476078 15.399342 13.788544
F 51.604278 12.812442 17.402244
F 38.205378 7.844722 13.603944
F 38.465378 15.525742 13.514944
F 51.580678 5.144132 17.521844
F 46.956478 7.433852 13.871244
F 47.139178 15.375442 13.812144
F 42.799578 13.126542 17.537444
F 31.667578 1.413032 10.120944
F 31.430378 8.987262 10.165144
F 40.700878 11.506442 18.161744
F 40.441678 1.425302 10.278944
F 40.638278 9.120792 10.083644
F 40.557778 11.621942 20.788444
F 49.345378 1.268942 10.279744
F 49.452578 9.066312 10.140044
F 45.233478 16.703742 17.373144
F 31.738078 3.892442 13.667344
F 31.506778 11.654742 13.866244
F 40.180378 3.701662 14.060644
F 40.558578 11.744042 13.728244
F 49.377678 3.702192 13.895344
F 49.381078 11.288742 13.729944
F 31.604178 3.896832 11.023844
F 31.485578 11.625942 11.013844
F 40.480378 3.848282 11.302244
F 40.799078 11.654942 11.095344
F 49.487478 3.792382 11.248544
F 49.461578 11.649042 10.853244
F 31.521878 1.353292 7.335974
F 31.723078 8.982642 7.487514
F 49.288978 16.753042 17.420744
F 40.301778 1.352182 7.443644
F 40.572678 9.039022 7.357254
F 45.079878 16.650542 10.144544
F 49.619878 1.228112 7.577634
F 49.376278 9.008972 7.384184
F 40.472278 1.288052 17.291244
F 33.743078 7.947332 10.986444
F 33.697178 15.386942 10.983644
F 42.680578 5.038712 17.345044
F 42.696178 7.656652 11.041444
F 42.780478 15.463042 11.105944
F 31.751378 1.300832 17.484044
F 51.790478 7.679872 10.889644
F 51.399378 15.400942 10.905444
F 33.935278 12.931942 17.300244
F 33.884778 5.252282 7.288894
F 33.853978 12.902742 7.316714
F 42.605078 5.081962 7.601614
F 42.884878 12.790742 7.344964
F 51.749278 5.275262 7.439804
F 51.636478 12.737742 7.201294
F 33.821278 5.299022 10.188944
F 33.637678 12.700942 9.940904
F 42.666078 5.098072 10.374844
F 43.028478 12.866242 10.053944
F 51.585078 4.986222 10.152944
F 51.703278 12.816342 9.895694
F 33.835378 7.954512 13.632244
F 33.949078 15.634242 13.714644
F 33.905778 5.375382 17.373744
F 42.579278 7.676562 13.721344
F 42.694078 15.324642 13.793344
F 34.012078 7.950812 18.198844
F 51.481078 7.608022 13.589444
F 51.418778 15.271142 13.656744
F 51.566878 12.732642 14.548144
F 51.475178 7.710562 18.294344
F 51.673078 7.886302 21.094044
F 49.270878 8.789292 14.764944
F 36.228478 1.434002 17.395044
F 36.190978 8.921662 17.222044
F 31.646478 1.298602 21.932444
F 45.024078 1.172802 17.395144
F 44.774978 8.904582 17.347344
F 31.714078 11.866242 20.849444
F 49.437878 1.112272 14.900444
F 51.585178 15.315142 21.007744
F 36.004578 16.597542 9.932594
F 49.334478 16.651842 14.575144
F 44.913978 16.708542 7.440654
F 40.451278 3.750232 18.245744
F 43.025878 15.620642 18.411144
F 44.972678 16.806042 2.850194
F 36.014778 3.894862 18.219444
F 36.224778 11.549842 18.066244
F 44.871678 3.729222 18.446044
F 44.996578 11.674942 18.241744
F 42.688278 7.632322 18.218544
F 33.909378 15.524942 18.072444
F 49.445178 1.144602 17.511744
F 36.180578 1.266172 14.599044
F 36.046678 9.167622 14.473244
F 31.380778 16.822742 2.744354
F 44.861478 1.266942 14.654444
F 44.808678 8.882942 14.596244
F 36.160378 16.698542 7.292874
F 29.354778 7.881662 18.416044
F 29.303278 15.411642 18.193044
F 51.554078 5.233592 14.834144
F 38.407578 7.657212 18.177744
F 38.466978 15.453542 18.205244
F 42.734078 12.848042 14.740144
F 46.976778 7.594822 18.310544
F 47.347278 15.215542 18.231044
F 42.548878 5.069982 14.626544
F 29.443578 5.003612 14.713944
F 29.362378 12.833342 14.765544
F 38.060578 5.350192 14.753144
F 38.278278 13.006042 14.555044
F 47.172978 4.796012 14.934944
F 47.196978 12.704342 14.538844
F 29.415178 5.303272 17.397244
F 29.468478 12.808942 17.564544
F 38.253878 5.081192 17.461744
F 38.550778 12.864442 17.166744
F 47.018478 4.951732 17.606944
F 47.229978 12.804342 17.197744
F 29.450078 15.627242 20.863344
F 31.584878 3.905662 21.172144
F 33.812778 12.979642 14.541744
F 42.812278 15.702342 21.020344
F 38.345578 15.446142 20.872344
F 33.721878 5.436732 14.656844
F 49.273578 8.983192 21.941244
F 31.549578 16.736142 7.360344
F 51.558078 15.423742 18.286044
F 40.598878 16.910942 14.744744
F 31.783078 16.915642 14.524744
F 27.259878 1.361952 7.300314
F 44.830878 1.153282 0.167480
F 29.440378 0.065536 18.301744
F 40.503678 1.007502 21.968244
F 47.262378 5.182032 0.059512
F 27.101778 1.346122 21.971144
F 29.364278 5.174312 22.016544
F 40.394478 1.114232 -0.011869
F 29.302878 12.784842 -0.030588
F 49.412178 8.840462 0.204621
F 31.418378 8.807482 0.136352
F 31.321778 16.703742 0.061921
F 42.762278 5.179112 0.174615
F 26.914378 1.374522 -0.122465
F 38.125778 5.001692 0.217266
F 49.314278 16.719342 0.038621
F 26.827378 16.733042 -0.007067
F 44.919378 16.659542 0.083137
F 36.079078 1.251372 0.172448
F 27.006378 8.922752 0.126689
F 40.403278 16.612242 -0.054135
F 35.882978 16.663442 -0.193002
F 47.239178 12.745142 0.018078
F 35.839778 8.879622 0.215556
F 33.636878 12.809242 0.099962
F 29.436078 5.002182 -0.027685
F 31.524378 1.372202 -0.111218
F 27.058578 3.770842 42.707644
F 27.202678 16.588342 29.201844
F 27.007378 11.666842 42.850944
F 36.200378 1.285512 24.833944
F 36.260578 9.134392 24.559844
F 27.167078 1.390892 24.585144
F 44.836178 1.278842 24.793444
F 45.168878 8.996012 24.592944
F 27.270978 11.719042 33.022944
F 27.274078 3.840572 25.449444
F 45.124378 11.417942 42.802144
F 36.248978 3.825932 28.367044
F 36.036578 11.505042 27.979544
F 45.112478 3.861232 28.355844
F 44.954578 11.789042 28.385544
F 49.415778 9.113532 36.494744
F 27.096778 16.515842 39.351544
F 36.168578 4.003582 25.560144
F 36.047778 11.764542 25.225544
F 45.174478 3.782292 25.588444
F 44.977778 11.526242 25.586044
F 27.291778 8.812252 24.853944
F 49.419578 1.226122 36.555844
F 26.860778 16.622042 36.605844
F 27.363478 11.466142 25.635044
F 27.422678 9.057842 31.851244
F 42.566578 -0.087793 28.258544
F 27.206178 1.144812 29.145344
F 27.271378 8.699162 39.167244
F 27.261878 11.490342 35.697844
F 29.500378 7.559542 25.864244
F 29.321578 15.490242 25.602644
F 27.030678 9.023602 29.213344
F 38.414278 7.909582 25.701344
F 38.165478 15.487542 25.466044
F 51.811778 7.778562 42.790044
F 47.411578 7.706682 25.542244
F 47.125478 15.371942 25.508544
F 53.994278 1.155212 39.002444
F 53.870178 9.050532 24.686844
F 49.587178 11.566842 42.603544
F 53.702978 3.719122 42.693544
F 47.250578 0.044127 43.066144
F 51.766878 -0.163514 32.564244
F 27.134878 8.896242 36.440244
F 29.529778 5.006722 24.713544
F 29.311178 12.944442 24.781344
F 38.412878 5.330352 24.892844
F 38.275178 12.974342 24.456144
F 47.267978 5.097662 24.650444
F 47.057478 12.833242 24.556544
F 29.280578 7.734602 28.535944
F 29.403678 15.496142 28.288144
F 29.442978 -0.094951 32.975844
F 38.449878 7.898962 28.450344
F 38.319878 15.408442 28.173744
F 31.602078 1.192592 32.038844
F 47.519278 7.847012 28.126444
F 47.141078 15.579642 28.177944
F 27.262078 11.619242 28.438344
F 31.447078 1.244112 24.789344
F 31.686478 9.039082 24.648644
F 35.932378 16.716742 36.444144
F 40.455678 1.130742 24.706644
F 40.706678 9.122602 24.632844
F 27.074478 1.263472 39.122244
F 49.402578 1.185862 24.519844
F 49.588278 9.214622 24.663144
F 31.359578 16.765142 24.497444
F 31.456878 3.675622 28.507544
F 31.639078 11.594542 28.255344
F 40.468478 3.891942 28.351344
F 40.558978 11.621642 28.277044
F 49.429178 3.815372 28.128944
F 49.288678 11.782542 28.155144
F 31.766578 3.838282 25.681644
F 31.660878 11.784942 25.621144
F 40.461378 3.696672 25.577744
F 40.552778 11.745242 25.530144
F 49.538678 3.778072 25.367444
F 49.425878 11.713442 25.484544
F 42.561278 -0.182994 25.587544
F 36.029678 16.490842 29.246444
F 27.026378 16.795342 24.758944
F 44.937578 16.776842 31.861944
F 31.601978 16.619542 29.258744
F 33.720878 7.614122 42.897844
F 27.156778 3.725702 35.421744
F 27.027478 1.238942 32.000544
F 27.252478 3.858182 32.690044
F 34.003578 7.789812 25.513544
F 33.591878 15.472642 25.442344
F 51.570378 12.868642 21.916244
F 42.843478 7.735852 25.527044
F 42.679378 15.499742 25.633144
F 27.152078 11.355842 40.219744
F 51.705878 7.639322 25.479044
F 51.502278 15.412642 25.578244
F 51.735678 12.647142 39.011244
F 45.036878 16.906442 24.747244
F 43.167178 7.832392 42.830144
F 40.665978 1.205942 36.542744
F 44.976178 16.881342 29.271444
F 38.384478 7.682392 42.896544
F 31.791678 8.909972 36.453344
F 33.887978 5.252182 24.744644
F 33.867378 12.974442 24.340344
F 42.770778 5.108402 24.732144
F 42.705178 12.977342 24.662344
F 51.850378 5.065462 24.720144
F 51.706478 12.866242 24.634344
F 33.810078 7.603592 28.313544
F 33.797778 15.402642 28.219344
F 51.643878 5.073742 39.185044
F 42.716978 7.612542 28.209844
F 42.766978 15.709242 28.299344
F 31.496478 1.075152 36.761144
F 51.681578 7.610832 28.193544
F 51.496078 15.498842 28.119244
F 42.859678 12.849042 39.130944
F 36.002078 3.625832 42.974044
F 44.907378 16.805942 36.380044
F 31.630478 3.744242 42.727244
F 35.946978 1.343832 31.906944
F 36.163178 9.055572 31.915944
F 36.005978 16.648542 39.250944
F 45.012578 1.305992 31.863544
F 45.013678 8.911012 31.765844
F 33.743378 -0.048206 42.841144
F 27.258678 3.703922 28.278744
F 49.268178 11.575142 39.852944
F 36.015378 3.988052 35.716344
F 36.124878 11.525742 35.488044
F 45.053878 3.816372 35.480344
F 44.942678 11.555042 35.418944
F 49.437078 3.879882 40.127744
F 51.788778 -0.034042 35.386144
F 35.980678 3.961462 32.805544
F 36.245778 11.553242 32.770844
F 44.997478 3.849702 32.738444
F 44.994978 11.653042 32.667644
F 36.080078 16.666342 31.994744
F 40.847378 8.957192 36.419944
F 40.519878 16.873342 36.518444
F 35.913178 1.182342 29.326244
F 36.082478 8.954582 29.167444
F 45.221778 3.769712 42.959444
F 44.900678 1.216352 29.097144
F 45.009278 9.003592 29.110944
F 31.615678 11.460542 42.925044
F 29.579678 7.785512 32.805944
F 29.118578 15.507642 32.904644
F 42.944478 4.965242 39.393344
F 38.259978 7.749202 33.044244
F 38.424078 15.548442 32.811344
F 33.886278 13.058142 39.415144
F 47.159778 7.671782 32.886444
F 47.227578 15.530642 32.665944
F 33.933278 5.302942 39.255844
F 29.353678 5.142262 29.351544
F 29.491978 12.993842 29.129844
F 38.287078 5.361332 29.358744
F 38.153378 12.729842 29.154944
F 47.230378 5.252992 29.170244
F 47.171778 13.050742 29.261744
F 29.575478 5.166092 32.026744
F 29.475978 13.109842 31.946744
F 38.235278 5.225072 32.120844
F 38.305878 13.084142 31.834144
F 47.286078 5.113272 31.968244
F 47.244378 12.971342 31.920444
F 29.544378 7.655622 35.574744
F 29.171678 15.558542 35.623444
F 51.862778 12.910542 36.353944
F 38.394878 7.723692 35.817744
F 38.281978 15.557542 35.699344
F 51.587478 5.270502 36.435344
F 47.191478 7.759092 35.541544
F 47.242278 15.493642 35.577044
F 42.725778 13.034142 36.235944
F 49.232078 16.841742 24.543244
F 31.740778 9.010142 31.984244
F 51.459778 15.349242 42.835144
F 40.267978 1.346722 31.937544
F 40.583078 8.994062 32.095344
F 49.303978 1.160652 21.798844
F 49.529778 1.135652 31.962244
F 49.358178 9.139322 31.881744
F 40.701978 1.351532 39.286944
F 31.593378 3.577722 35.611344
F 31.727878 11.592542 35.488244
F 40.517278 3.935012 35.742644
F 40.656078 11.499242 35.451244
F 49.582378 3.877252 35.371344
F 49.473778 11.653742 35.627144
F 31.670078 3.932452 32.846244
F 31.589278 11.662342 32.695844
F 40.595478 3.838022 33.010544
F 40.522878 11.699642 32.806844
F 49.363178 3.748592 32.618244
F 49.507378 11.737342 32.826444
F 31.533178 1.177582 29.255144
F 31.561378 8.825502 29.299044
F 31.320278 16.730342 32.004844
F 40.487478 1.180802 29.285944
F 40.803878 9.110962 29.366044
F 29.361878 15.240742 42.877844
F 49.600478 1.288982 29.236044
F 49.477078 9.027502 29.047444
F 40.618378 16.674642 39.147844
F 34.034878 7.762612 32.914844
F 33.707278 15.478942 32.657544
F 42.877278 4.791952 36.667944
F 42.956578 7.617572 32.974144
F 42.613678 15.452542 32.744944
F 45.146478 16.622842 39.370244
F 51.560878 7.650972 32.736944
F 51.684878 15.454842 32.797244
F 33.917578 12.979042 36.484844
F 33.774078 5.016072 29.297744
F 33.864778 12.938642 29.205744
F 42.736578 5.123852 29.106844
F 42.657878 13.067442 29.186344
F 51.609278 5.046652 29.110744
F 51.449578 12.998642 29.176044
F 33.819978 5.227212 32.083044
F 33.945378 12.824742 31.949444
F 42.769778 5.128762 31.858944
F 42.766278 12.815342 31.837844
F 51.543178 5.113752 31.801144
F 51.722778 12.944942 31.755544
F 34.005378 7.820472 35.735444
F 33.642378 15.443342 35.366244
F 33.718878 5.193562 36.435944
F 42.945478 7.466092 35.711044
F 42.712578 15.649042 35.408644
F 40.602678 11.575542 39.881244
F 51.666378 7.750912 35.432644
F 40.315178 16.794142 29.050544
F 51.788778 15.293942 40.098444
F 40.590878 11.395742 42.600044
F 31.737578 3.954832 39.877044
F 33.882678 15.538142 43.139544
F 36.260178 1.236152 39.405344
F 36.341178 9.047672 39.421144
F 42.794878 15.246442 42.815944
F 45.070578 1.099682 39.235144
F 45.168078 8.848292 39.181644
F 31.502978 16.530342 36.497644
F 49.637378 16.637842 39.064744
F 49.700378 16.799142 31.805944
F 49.524378 1.151312 39.250344
F 51.681678 15.475642 35.454744
F 40.753178 8.967892 39.197744
F 31.463078 16.581242 39.285144
F 40.655778 3.796612 40.215344
F 29.418078 7.488112 42.652344
F 36.022278 3.777602 40.238244
F 36.105978 11.650342 40.225244
F 45.214078 3.649422 40.192644
F 44.986278 11.404942 40.164544
F 49.597578 3.780692 42.986344
F 49.264778 16.775742 29.071244
F 40.359578 16.819242 24.662344
F 35.985378 1.335542 36.536944
F 36.212478 9.137372 36.600244
F 40.561378 16.813742 31.850044
F 45.063078 1.256412 36.573244
F 45.000278 9.099902 36.371444
F 47.083878 15.274642 42.730944
F 29.528578 7.484192 40.017844
F 29.289378 15.246442 40.173244
F 51.662678 7.747082 40.017544
F 38.482878 7.666882 40.125144
F 38.313378 15.292542 39.997344
F 49.466678 16.825242 36.460244
F 47.514078 7.505972 40.149144
F 47.379878 15.381942 39.998744
F 42.826678 15.381142 39.994044
F 29.359678 5.038162 36.363544
F 29.446178 12.789342 36.413144
F 38.255278 5.126792 36.833844
F 38.298678 12.933342 36.346644
F 47.313778 5.034862 36.474244
F 47.106578 12.972542 36.382744
F 29.439578 5.022252 39.037144
F 29.289478 12.657142 39.156044
F 38.389778 5.006652 39.366144
F 38.405878 12.614542 38.948744
F 47.209178 5.033062 39.225244
F 47.057978 12.753942 39.100444
F 31.681178 11.550042 39.980544
F 35.838578 16.764242 24.625844
F 43.011478 7.692282 40.107744
F 38.300278 15.382342 42.794244
F 49.438678 8.994822 39.106044
F 33.734878 15.539142 40.297844
F 40.589778 3.842122 42.996844
F 47.350678 7.464142 42.840844
F 33.942578 7.793312 40.130644
F 31.630878 1.236912 39.369544
F 31.559878 9.014932 39.064844
F 36.062678 11.452242 43.002644
F 47.326278 0.005135 28.271844
F 38.369678 -0.027570 35.553044
F 38.650978 -0.007355 40.175544
F 27.026878 1.171432 36.509144
F 36.209378 16.817442 21.932244
F 26.955178 16.809142 31.962244
F 44.876078 1.032452 22.038344
F 44.970378 16.912542 22.098244
F 29.505478 13.138742 21.997644
F 27.227078 3.881062 40.031144
F 38.494478 -0.056999 42.742844
F 51.644978 5.237312 21.873244
F 51.631978 -0.219439 28.017544
F 47.099778 5.044472 21.936044
F 49.592578 1.168522 43.976344
F 42.863978 0.009955 35.774144
F 27.456778 9.122382 43.817544
F 40.678778 1.204272 43.905444
F 29.399478 12.769742 43.761144
F 49.295378 16.609342 43.646844
F 49.291278 16.483642 21.888244
F 36.026278 9.010622 21.776144
F 33.936378 5.260632 21.973544
F 38.339978 12.874842 21.826044
F 31.394478 9.294672 21.993944
F 31.916378 16.668642 21.904844
F 27.153578 8.874802 22.017044
F 27.058478 16.992742 22.002344
F 42.509578 4.976442 22.048244
F 36.059778 1.255922 22.156744
F 42.668478 13.112742 21.869744
F 40.529278 16.946442 21.827044
F 40.580378 8.959412 21.847044
F 45.003578 9.130422 22.079944
F 38.293878 5.056582 22.190544
F 27.292978 1.144322 58.366844
F 26.978178 3.759182 54.615944
F 51.556878 -0.079449 54.620744
F 36.057778 1.113712 46.297444
F 36.085078 8.795022 46.579544
F 27.253278 3.845622 61.879044
F 45.280078 1.236622 46.538444
F 45.131378 8.975522 46.456244
F 27.059378 3.726272 64.549244
F 27.083078 11.574342 64.665244
F 27.095578 8.869862 61.046444
F 36.098678 3.849842 50.014144
F 36.223778 11.290042 49.908644
F 45.139878 3.898402 50.022944
F 45.019878 11.618642 49.998744
F 27.000878 11.493042 54.670944
F 26.931378 1.245502 50.915644
F 36.018378 3.827982 47.296144
F 36.130878 11.321242 47.310644
F 45.155178 3.845912 47.299244
F 44.890478 11.540842 47.201044
F 27.080778 8.749692 50.986144
F 27.103378 1.342562 46.296544
F 49.111678 8.897062 58.386244
F 27.000678 11.454442 61.973344
F 26.968478 3.847702 50.261644
F 27.255278 16.520942 46.534344
F 47.379878 -0.209427 47.330244
F 26.919478 8.840482 53.809644
F 26.899778 3.648832 47.560344
F 29.286378 7.606812 47.369844
F 29.380078 15.313942 47.427444
F 26.966478 16.516442 60.986844
F 38.439278 7.651112 47.262944
F 38.127878 15.239142 47.199344
F 27.200578 16.460542 50.934744
F 47.222178 7.768512 47.472944
F 47.034078 15.484242 47.283044
F 27.118178 8.702192 58.211144
F 31.582878 11.537942 64.990144
F 27.284578 3.569112 57.274744
F 29.256378 -0.212826 47.252844
F 27.039378 1.245602 53.643344
F 27.188278 1.316212 61.025944
F 49.218978 16.829242 60.904644
F 29.067678 5.055482 46.593544
F 29.376278 12.656942 46.517444
F 38.286678 5.034892 46.516044
F 38.359978 12.627442 46.233844
F 47.363478 5.217822 46.490744
F 47.241678 12.767242 46.459844
F 29.396578 7.535292 50.056844
F 29.483078 15.264142 50.098644
F 44.708178 1.242192 60.863244
F 38.453078 7.658202 50.075144
F 38.253278 15.276242 50.024544
F 42.626478 0.076370 61.916144
F 47.266078 7.619142 50.277544
F 47.035678 15.365242 49.947744
F 38.353178 -0.012960 50.053144
F 31.379678 1.125642 46.509344
F 31.618378 8.896252 46.373344
F 40.574178 16.655442 60.920544
F 40.589278 1.189982 46.580144
F 40.554378 9.004962 46.303844
F 43.046978 0.057747 47.501444
F 49.469378 1.209912 46.572944
F 49.368278 8.999152 46.504344
F 49.549878 9.041222 43.657644
F 31.557478 3.698512 50.044244
F 31.530878 11.311542 50.197344
F 40.570378 3.850182 50.202444
F 40.481678 11.478442 49.990744
F 49.434478 3.893762 50.196044
F 49.537978 11.392042 50.107644
F 31.390778 3.767332 47.319844
F 31.588878 11.460042 47.394944
F 40.722378 3.893362 47.331244
F 40.412778 11.401742 47.324744
F 49.432478 3.799002 47.440444
F 49.363578 11.566842 47.484644
F 44.851278 16.753242 46.310644
F 31.351378 3.918042 64.586444
F 27.230378 8.958172 46.434344
F 40.350978 16.439042 46.464544
F 33.980178 0.117221 57.272244
F 31.415778 16.395642 53.798044
F 49.223678 16.607442 50.820944
F 49.363378 1.343362 51.060044
F 29.253678 15.401242 64.768044
F 33.697378 7.692142 47.520544
F 33.674878 15.184342 47.377144
F 31.756478 16.522242 50.927944
F 42.940678 7.806502 47.340344
F 42.707978 15.442442 47.260444
F 44.835978 16.775242 60.968844
F 51.621078 7.741082 47.423244
F 51.504978 15.207642 47.425744
F 51.453578 12.946542 60.972244
F 47.131778 7.619542 64.504344
F 38.250678 7.624192 64.674044
F 36.217578 8.828202 43.815944
F 38.357478 -0.125394 54.550444
F 51.464778 15.262642 64.695044
F 36.018178 3.988192 64.688344
F 33.696378 5.197322 46.735044
F 33.831278 12.600642 46.601844
F 42.888778 5.321722 46.425744
F 42.666578 12.895342 46.521644
F 51.524878 5.229802 46.507544
F 51.628678 12.631642 46.544344
F 33.703878 7.569612 50.276944
F 33.900578 15.269742 50.092144
F 51.682478 5.322552 61.047844
F 42.709678 7.713612 50.104344
F 42.519478 15.376542 50.054944
F 35.865878 11.617142 64.720744
F 51.760478 7.831482 50.118344
F 51.443478 15.269842 50.086644
F 42.647678 12.932142 60.909144
F 31.568478 16.630142 58.265344
F 40.415578 16.492742 53.778644
F 49.337578 11.501942 61.872744
F 36.219578 1.070152 53.501744
F 35.963878 8.941562 53.673744
F 35.921978 16.378542 60.981944
F 44.899878 1.300062 53.815744
F 45.099278 9.026152 53.597844
F 38.264978 0.018514 47.430944
F 49.417878 3.788292 61.912044
F 42.584578 7.736202 64.618644
F 36.054878 3.932562 57.328144
F 35.926678 11.373342 57.227144
F 44.827678 3.724672 57.649944
F 44.863478 11.441142 57.305444
F 31.521878 11.353242 62.345744
F 31.539878 3.958522 61.839244
F 36.011578 3.658932 54.634744
F 35.929578 11.486642 54.573044
F 44.968378 3.910932 54.926644
F 44.973478 11.500942 54.595944
F 40.417778 8.884112 60.931244
F 49.607078 1.135652 58.405644
F 31.632978 1.335322 58.219444
F 36.076478 1.243892 50.840144
F 36.135778 8.814882 51.085744
F 44.725978 16.412342 58.118544
F 45.084378 1.392032 51.076644
F 44.908978 8.931512 50.904444
F 38.296578 15.074042 64.311444
F 29.206278 7.519922 54.621044
F 29.251778 15.300642 54.828844
F 42.604078 5.043682 61.006944
F 38.223378 7.567582 54.566044
F 38.216578 15.203542 54.702644
F 33.604878 12.735642 61.078244
F 47.293978 7.760452 54.641044
F 47.064678 15.356942 54.623344
F 34.030378 5.296542 61.174744
F 29.290278 4.992262 50.997244
F 29.495678 12.755842 51.112644
F 38.286978 5.071052 51.126044
F 38.303978 12.754942 50.913344
F 47.192278 5.189352 51.222744
F 47.311578 12.831942 50.880844
F 29.210678 5.009382 53.721444
F 29.378078 12.817942 53.800144
F 38.244678 5.041652 53.779144
F 38.122578 12.704942 53.660844
F 47.108578 5.170552 53.858744
F 47.327378 12.755642 53.663044
F 29.321578 7.680362 57.276244
F 29.380678 15.207942 57.525944
F 51.761778 12.726142 58.053144
F 38.156278 7.565602 57.270044
F 38.110578 15.379942 57.317244
F 51.635778 5.105062 58.361844
F 47.182078 7.485422 57.324844
F 47.009078 15.429442 57.257944
F 42.482778 12.700642 58.248544
F 31.678778 1.109952 53.656544
F 31.300878 8.954852 53.854444
F 33.693178 7.758882 64.777044
F 40.443778 1.303072 53.747244
F 40.421678 8.840762 53.619744
F 49.172878 8.951072 61.089244
F 49.492178 1.248672 53.753544
F 49.534878 8.995002 53.783244
F 40.425178 1.140282 60.903044
F 31.708078 3.785602 57.338844
F 31.389178 11.435942 57.515944
F 40.512478 3.642552 57.432344
F 40.261878 11.409942 57.055644
F 49.483078 3.633422 57.497944
F 49.208878 11.444742 57.512644
F 31.400278 3.641342 54.691444
F 31.544778 11.532842 54.803544
F 40.523278 3.719602 54.590444
F 40.387278 11.426442 54.376344
F 49.301678 3.726672 54.836944
F 49.560178 11.577942 54.723044
F 31.543478 1.013592 50.889444
F 31.623278 8.820652 51.265144
F 40.570178 11.486942 61.758744
F 40.447578 1.235642 51.040344
F 40.531078 8.992182 50.924744
F 31.534378 16.603842 46.602244
F 33.817478 15.307742 64.673744
F 49.470878 8.993032 51.094044
F 40.540778 11.296942 64.445344
F 33.628778 7.630532 54.767844
F 33.804578 15.162242 54.555344
F 42.587178 5.161822 58.262844
F 42.771778 7.657352 54.567244
F 42.559378 15.106542 54.487244
F 35.853878 16.598242 58.174344
F 51.793378 7.696542 54.663544
F 51.457178 15.221842 54.461344
F 33.681878 12.700942 58.203544
F 33.676278 4.947542 50.998344
F 33.871578 12.598242 50.894744
F 42.911878 5.084452 50.786344
F 42.814178 12.798942 50.882944
F 51.561578 5.343252 51.169744
F 51.681778 12.814442 51.010944
F 33.770478 5.025832 53.750644
F 33.594078 12.649642 53.762844
F 42.762978 5.068532 53.636344
F 42.715478 12.603842 53.617344
F 51.426778 5.165682 53.846344
F 51.908478 12.748342 53.661744
F 33.518878 7.622592 57.508944
F 33.558678 15.323642 57.214844
F 33.846378 5.091072 58.380144
F 42.765678 7.703112 57.356444
F 42.427278 15.197042 57.153644
F 35.988578 16.543142 46.396444
F 51.433978 7.738612 57.498744
F 51.493178 15.194942 57.238244
F 51.403278 15.442842 61.923844
F 44.763778 11.371242 64.620744
F 29.085278 7.806592 64.765744
F 44.908578 4.084892 64.522444
F 35.766678 1.250742 60.935644
F 35.962378 8.967572 61.081444
F 27.197978 16.625542 58.295444
F 51.513778 7.617252 64.612144
F 44.898178 8.934362 61.073744
F 49.442178 1.167652 61.110544
F 49.244978 3.787962 64.563444
F 49.282778 11.310042 64.591244
F 42.665378 0.147003 64.541844
F 40.284778 16.657542 58.165444
F 47.007578 15.248342 64.553844
F 42.448078 15.273342 64.645544
F 31.479278 8.937352 58.399944
F 40.469478 8.881102 58.004044
F 36.081378 3.861522 62.018444
F 36.019178 11.486442 61.954444
F 44.745078 3.750072 61.913944
F 44.863278 11.452242 61.928244
F 36.058178 16.604042 54.043644
F 49.531578 16.696142 46.419044
F 40.368478 0.957654 58.377244
F 36.176678 1.240312 58.175344
F 35.934678 8.895402 58.263444
F 40.534878 3.801512 61.883244
F 44.846978 1.032512 58.104044
F 44.955878 8.777062 58.234644
F 49.288778 16.553142 58.140844
F 29.144778 7.646092 62.088244
F 29.108578 15.232042 62.016244
F 51.519778 7.882502 61.953344
F 38.136878 7.683752 62.007444
F 38.292778 15.203642 61.618944
F 44.916878 16.672742 50.978844
F 47.051678 7.527472 61.776944
F 47.118278 15.451542 61.829144
F 42.592078 15.273742 61.921644
F 29.495678 4.955032 58.275944
F 29.216678 12.621642 58.519244
F 38.258978 5.035282 58.194244
F 37.990978 12.768642 58.126344
F 47.168378 4.909772 58.291644
F 46.986078 12.942242 58.131344
F 29.274678 5.106872 61.026144
F 29.362478 12.631842 61.178344
F 38.344878 5.119852 61.011144
F 38.286278 12.571942 60.751344
F 47.225778 4.928162 61.055144
F 47.077078 12.789642 61.005844
F 31.378978 16.572442 61.055944
F 40.422078 3.983452 64.613044
F 42.636678 7.561752 61.885744
F 44.712578 16.538442 53.759044
F 49.379478 16.501042 53.668844
F 33.638978 15.230042 61.947244
F 40.325478 16.558142 51.145044
F 36.110478 16.551442 51.242444
F 33.675178 7.757902 62.056944
F 31.485178 1.442462 60.842344
F 31.361278 8.970632 61.112844
F 31.525778 8.855852 43.612044
F 26.999678 11.333542 57.308144
F 27.120078 11.502642 47.414144
F 27.187178 11.285142 50.179344
F 54.115878 8.939122 43.686944
F 38.128678 0.023932 61.752444
F 27.158078 16.700442 53.700944
F 51.800778 5.288492 43.788544
F 40.758078 8.827242 43.580444
F 47.218678 -0.018970 54.721144
F 51.509078 -0.118208 50.090344
F 49.128478 16.532742 65.535344
F 31.440278 8.943442 65.638044
F 29.257278 12.892242 65.691844
F 29.253378 -0.099805 64.480444
F 51.352578 12.707342 65.572944
F 47.238378 -0.072793 50.081744
F 29.528478 -0.103785 54.715744
F 51.700778 0.013085 64.632844
F 53.803478 3.889352 64.579444
F 29.332778 4.877372 43.724444
F 33.817778 12.867542 43.884444
F 53.763878 1.198802 50.988544
F 53.945078 8.845062 53.713344
F 26.874078 9.005252 65.686844
F 27.132778 1.231452 65.576844
F 29.130778 5.293382 65.570844
F 51.794578 12.813642 43.788444
F 31.489678 16.513042 43.907244
F 33.683678 4.846062 43.989444
F 42.899978 5.281682 43.609544
F 36.224178 1.049422 43.634144
F 31.462478 1.196112 43.883144
F 38.515078 12.793842 43.566444
F 38.352178 5.006732 43.868544
F 47.358278 12.612742 43.763444
F 27.256778 1.215592 43.623744
F 45.066778 1.283512 43.778944
F 40.436478 16.697342 43.702144
F 36.174078 16.748942 43.780544
F 42.757178 12.618242 43.746144
F 45.384678 8.970422 43.727844
F 47.483178 5.077362 43.908044
F 27.124078 16.682042 43.828444
F 45.010178 16.682642 43.651744
F 27.036378 3.895632 79.159944
F 26.797678 1.048772 82.848844
F 26.917878 1.107772 75.402444
F 35.989478 1.210652 68.101744
F 35.966778 9.069862 68.400944
F 40.523178 1.106822 68.146044
F 44.867978 1.548142 68.301544
F 44.937478 8.936152 68.146944
F 27.210778 1.262012 68.288544
F 40.382878 1.474182 65.506244
F 27.093178 16.694542 68.240644
F 35.994678 3.586592 71.899944
F 36.041678 11.473542 72.002544
F 44.934978 4.011192 71.881144
F 44.706178 11.585642 71.880644
F 26.905978 11.541842 86.192744
F 26.968178 3.673252 76.465944
F 35.856678 3.777482 69.245544
F 35.912278 11.595042 69.366344
F 44.860478 4.048122 69.210444
F 44.736478 11.625642 69.096744
F 51.580378 -0.156783 86.441044
F 27.139178 3.509552 86.287644
F 49.237978 9.040722 80.077144
F 33.652178 12.942842 65.830044
F 26.907978 11.406042 83.640944
F 26.950978 8.798182 82.816444
F 27.029378 1.256982 80.078844
F 49.538078 1.384062 65.622944
F 44.825878 16.584242 65.414344
F 29.025578 7.648892 69.214944
F 29.202878 15.252942 69.167144
F 26.850878 16.698042 65.654644
F 38.089078 7.679692 69.230644
F 38.137878 15.309942 69.207644
F 26.855978 16.660442 82.835244
F 47.096678 7.684772 69.281144
F 47.044978 15.231442 68.995844
F 26.902778 11.447342 79.237744
F 36.218878 16.447442 65.452844
F 40.388578 16.607842 80.187744
F 26.867878 8.880772 75.674744
F 38.289578 5.199502 65.517444
F 40.183078 16.717042 65.688844
F 38.248378 12.559142 65.532744
F 29.356078 5.123392 68.219644
F 29.104778 12.695442 68.462444
F 38.027778 5.073992 68.221744
F 38.052478 12.897642 68.251744
F 47.067678 5.211532 68.198244
F 47.052078 12.507842 68.168644
F 29.032078 7.688632 71.942144
F 29.135478 15.233142 71.906044
F 31.458778 11.517542 86.334744
F 38.389578 7.530382 71.983144
F 38.064278 15.290042 71.913144
F 47.061978 7.822932 86.303744
F 46.944378 7.823582 71.954044
F 46.683578 15.294442 71.710944
F 27.033978 3.702512 83.601944
F 31.376778 1.266752 68.199544
F 31.411478 8.912642 68.427344
F 36.129178 11.659442 86.526744
F 26.891278 9.105402 68.453844
F 40.402978 9.112472 68.379444
F 42.628578 7.803642 86.483844
F 49.425578 1.256542 68.265544
F 49.357178 8.998532 68.451644
F 47.067878 12.633642 65.510244
F 31.345878 3.674622 71.747044
F 31.453478 11.380442 72.026544
F 40.518778 3.807122 71.915944
F 40.175578 11.710942 71.920444
F 49.430478 3.739902 71.862244
F 49.339878 11.522142 71.864344
F 31.439478 3.689142 69.156744
F 31.190078 11.367742 69.420944
F 40.160978 3.653992 69.142444
F 40.389378 11.751942 69.148644
F 49.302878 3.816242 69.110044
F 49.401878 11.565742 69.128444
F 42.503278 -0.140449 83.774744
F 26.928678 11.566142 72.088344
F 53.818378 3.825252 86.255144
F 44.763978 11.585442 86.486444
F 33.745378 0.083959 71.637744
F 40.392878 8.878532 65.589344
F 27.258178 3.850082 69.161844
F 33.704278 7.773942 86.399044
F 51.591078 15.565542 86.377944
F 33.670778 7.674542 69.200844
F 33.733078 15.370842 69.275844
F 35.893078 16.643142 72.823444
F 42.620778 7.767542 69.106344
F 42.482478 15.410842 69.078144
F 49.377278 11.587942 86.285344
F 51.529978 7.646902 69.069644
F 51.414378 15.316142 69.146144
F 51.441878 13.048942 82.908244
F 44.800578 16.740942 68.262644
F 49.317978 8.923012 82.802344
F 49.298378 1.421812 82.819444
F 31.541778 9.044462 79.991344
F 36.117478 1.295382 65.265344
F 31.578578 1.087452 79.909744
F 33.707278 5.035852 68.240644
F 33.573378 12.730042 68.610644
F 42.434478 5.022092 68.373544
F 42.420178 12.886342 68.203444
F 51.576778 5.010892 68.367244
F 51.572978 12.794642 68.239244
F 33.565678 7.492142 71.829044
F 33.723678 15.197442 71.957944
F 51.506278 5.198952 82.629244
F 42.552278 7.809892 71.904744
F 42.617278 15.355442 71.850744
F 40.246778 16.986842 82.967944
F 51.612778 7.553172 71.848044
F 51.384878 15.217842 71.888844
F 42.521378 12.922342 82.889644
F 49.383578 1.317362 79.952744
F 31.373778 16.799842 80.026044
F 44.914378 16.709542 80.044244
F 35.965178 1.146052 75.383744
F 35.956878 8.855682 75.544444
F 49.259878 16.702742 79.941444
F 45.070178 1.371392 75.654644
F 44.878578 9.155912 75.672444
F 44.701978 16.642442 72.746444
F 40.445178 3.811722 86.676444
F 31.343878 16.643142 82.804744
F 35.916078 3.517992 79.047544
F 35.931678 11.358642 79.289644
F 44.983878 3.777992 79.151944
F 44.825078 11.622642 79.254444
F 44.916778 3.815942 86.538144
F 31.651678 3.859762 86.316844
F 35.904778 3.625612 76.417944
F 35.918778 11.354342 76.561544
F 44.864078 3.780822 76.446644
F 44.839078 11.706642 76.434344
F 35.770478 3.741052 86.550244
F 40.445778 16.569942 72.897844
F 31.428478 8.816122 82.796144
F 35.990378 1.075282 72.672544
F 35.963478 8.763702 72.604044
F 44.806678 16.781742 82.802644
F 44.973878 1.390162 72.781344
F 44.647378 9.137762 72.874044
F 31.354678 16.491142 68.355544
F 29.185378 7.757362 76.569844
F 29.383978 15.350342 76.660944
F 42.544478 5.048412 82.834344
F 38.224778 7.445322 76.492644
F 38.152078 15.428942 76.555044
F 33.550278 12.848842 82.906944
F 47.191678 7.688202 76.543844
F 47.020978 15.460442 76.337244
F 33.756978 4.887102 82.663744
F 29.344078 5.094302 72.890344
F 29.119478 12.693642 72.884944
F 38.058678 5.064272 72.882044
F 37.989878 12.917842 72.986744
F 47.200178 5.094172 72.731344
F 46.963178 12.738442 72.796144
F 29.090378 5.086402 75.609344
F 29.049278 12.712542 75.527844
F 38.239878 4.937622 75.579544
F 38.120978 12.904042 75.640144
F 47.239778 5.219052 75.630944
F 47.101178 12.937342 75.547544
F 29.146178 7.671042 79.140044
F 29.002478 15.460342 79.414144
F 51.633578 12.708842 80.099544
F 37.990578 7.418312 79.279144
F 38.213678 15.176742 79.275944
F 51.666078 5.159582 79.716444
F 47.136078 7.578182 79.332744
F 46.949478 15.417442 79.062044
F 42.562878 12.778742 80.106944
F 31.423478 1.098972 75.394144
F 31.536878 8.866202 75.466544
F 31.390278 16.617242 75.259244
F 40.524778 1.416342 75.639744
F 40.293278 8.983872 75.451944
F 49.316378 16.880442 82.774844
F 49.379378 1.352582 75.415244
F 49.466978 9.014592 75.513544
F 40.185078 8.873212 82.885644
F 31.493578 3.676872 78.985844
F 31.660678 11.530642 79.048644
F 40.441878 3.739792 79.306244
F 40.431378 11.405442 79.202244
F 49.431378 3.772392 79.151444
F 49.258478 11.683342 79.164544
F 31.187578 3.640812 76.231644
F 31.442678 11.466742 76.285344
F 40.634878 3.982152 76.541144
F 40.304278 11.466742 76.448644
F 49.323178 3.851492 76.489344
F 49.232078 11.530442 76.440744
F 31.354778 1.048222 72.648944
F 31.290778 8.815972 72.853944
F 40.360578 1.092122 82.789344
F 40.609378 1.332032 72.887944
F 40.501778 9.117132 72.756544
F 31.529978 16.493342 72.490944
F 49.450078 1.219372 72.765944
F 49.441678 8.810332 72.827944
F 49.092678 16.649942 72.612744
F 33.779078 7.468802 76.507344
F 33.607078 15.405342 76.402344
F 42.670878 5.066692 80.068344
F 42.626978 8.001882 76.473644
F 42.658378 15.394242 76.649644
F 47.074678 15.329242 86.424844
F 51.671478 7.703812 76.467544
F 51.392878 15.545442 76.591744
F 33.717078 12.793142 80.184744
F 33.650378 4.903392 72.830744
F 33.718078 12.685342 72.854544
F 42.672378 5.307562 72.816744
F 42.402378 12.913042 72.839344
F 51.822078 5.089482 72.903844
F 51.470978 12.863242 72.860044
F 33.636278 4.873362 75.612644
F 33.785878 12.748242 75.651844
F 42.651778 5.303182 75.652944
F 42.472778 12.838942 75.605544
F 51.601378 5.124282 75.595544
F 51.516078 12.972342 75.693244
F 33.679778 7.768792 79.265144
F 33.714678 15.408442 79.161544
F 33.704378 4.936862 79.869644
F 42.574978 7.681492 79.339444
F 42.620378 15.293142 79.364444
F 31.458578 1.105192 82.633744
F 51.651878 7.955962 79.191244
F 51.374578 15.267342 79.207244
F 51.603478 15.499242 83.699344
F 49.278978 11.617842 83.455744
F 35.963778 16.432242 80.263144
F 49.276678 3.848832 86.306344
F 35.953578 0.970507 82.735944
F 35.830678 8.852912 82.813744
F 44.728378 16.758942 75.518844
F 44.820078 1.110342 82.867444
F 44.688178 9.268982 82.776344
F 35.980478 16.495042 75.608844
F 49.146178 3.977062 83.592044
F 40.262678 8.776042 80.110344
F 40.295278 16.849742 68.270144
F 31.407078 11.524442 83.587944
F 29.203778 15.473742 86.350844
F 29.088378 7.714822 86.239744
F 36.056078 16.653142 68.299144
F 33.715378 15.316742 86.118644
F 35.918278 3.529992 83.804444
F 35.880878 11.584742 83.755944
F 44.889578 3.888142 83.728244
F 44.786078 11.768442 83.721644
F 40.532478 1.154662 80.002144
F 31.620678 3.659702 83.659144
F 40.435478 11.505242 83.692244
F 35.863278 0.975796 80.057744
F 35.851778 8.874562 80.122044
F 40.428278 3.618752 83.729144
F 44.987578 1.424702 80.061244
F 44.874178 9.076532 80.016744
F 42.665878 15.335842 86.259744
F 29.197978 7.561322 83.533244
F 29.170578 15.291042 83.614644
F 51.695178 7.750482 83.607544
F 37.966378 7.545072 83.727244
F 38.147578 15.584542 83.855044
F 35.789378 16.757742 82.845244
F 46.871078 7.756252 83.684744
F 46.979778 15.646842 83.615944
F 42.512378 15.639642 83.603044
F 29.271978 5.168312 80.006644
F 29.201778 12.650242 80.089744
F 38.038878 4.950492 80.193044
F 38.175378 12.649042 80.112244
F 47.186178 4.930032 80.056544
F 46.968578 12.963742 80.027544
F 29.330778 5.015482 82.786644
F 29.192478 12.654242 82.659144
F 38.195578 4.893792 82.936944
F 38.206978 12.909242 82.897344
F 46.987978 5.213072 82.707344
F 46.988378 12.972642 82.825344
F 51.404178 7.534052 86.202044
F 38.002278 7.766852 86.486544
F 42.553678 7.717802 83.791444
F 38.245878 15.307742 86.451844
F 49.158378 16.772142 75.292644
F 33.663578 15.462742 83.549444
F 40.416278 16.613042 75.697944
F 40.506178 11.550142 86.399744
F 33.628378 7.627892 83.667844
F 49.272478 16.527642 68.167544
F 33.637678 5.138052 65.451844
F 53.767478 16.617442 75.427144
F 38.279978 -0.027331 69.221544
F 53.873978 9.097852 82.675744
F 47.199178 -0.207916 76.513944
F 33.598478 -0.287690 83.820944
F 26.878778 8.989442 72.958644
F 27.009578 1.329102 72.595744
F 51.573778 -0.021877 83.680344
F 27.069578 3.888472 71.937644
F 42.514778 12.854042 65.516944
F 47.148478 5.159682 65.490344
F 42.645778 5.286222 65.662344
F 26.773278 11.669042 69.294244
F 31.370678 8.950502 87.316244
F 44.985278 8.848582 65.457844
F 47.156478 0.041657 79.283944
F 33.658878 0.032722 68.949744
F 29.268878 -0.175353 76.264044
F 29.275478 -0.144377 69.199744
F 40.440878 1.049152 87.524544
F 47.128378 0.112839 69.052144
F 51.608478 -0.046080 78.926144
F 29.155078 12.746942 87.107544
F 47.101578 5.268992 87.013844
F 35.897378 1.136382 87.472644
F 35.959478 9.081462 87.450544
F 26.812478 9.040612 87.224744
F 42.772678 5.197072 87.224544
F 31.509378 1.352002 87.266144
F 29.297878 5.112802 87.002444
F 51.559178 5.165252 65.535244
F 44.976878 1.621892 65.652344
F 35.952178 9.044982 65.552844
F 31.587978 16.418742 65.687644
F 31.446778 1.290762 65.591744
F 49.350178 8.709862 65.546044
F 26.837978 11.546342 93.593444
F 33.872878 -0.177292 93.766344
F 27.013278 1.267952 97.566444
F 35.841878 0.972272 90.282444
F 35.960478 8.947742 90.112744
F 33.723078 12.869442 87.282844
F 29.201978 0.162643 93.832044
F 44.948578 8.885222 90.226244
F 26.799478 16.847942 94.649344
F 26.782378 11.321142 90.886544
F 26.915478 8.898542 94.575944
F 35.914978 3.856942 93.806444
F 36.054478 11.528942 93.899344
F 44.725178 3.525852 93.646644
F 44.662178 11.465742 93.846344
F 26.978978 16.917342 97.449544
F 26.790778 3.893372 108.185244
F 36.047378 3.739012 90.921244
F 35.997878 11.544442 91.101844
F 44.921878 3.650152 90.870444
F 44.891778 11.466842 91.133544
F 49.359878 8.825552 101.957244
F 49.007078 0.889214 102.037244
F 29.073278 -0.025602 108.091244
F 27.018378 8.755702 89.986444
F 29.151378 0.123938 101.022244
F 40.375478 8.913712 87.330244
F 49.176178 16.506642 104.785244
F 47.055578 7.557562 108.384244
F 27.238078 16.802142 90.277644
F 29.291378 7.401442 90.972144
F 29.204678 15.242142 91.015644
F 26.891478 1.271632 94.816044
F 38.110778 7.632962 91.110444
F 38.246178 15.364842 90.999444
F 51.481778 12.918742 87.216344
F 47.110578 7.445032 90.937644
F 47.089878 15.316542 90.914844
F 40.355078 1.245292 102.162244
F 51.645078 5.020892 87.154944
F 42.440478 7.865242 108.476244
F 29.292678 7.465252 108.533244
F 38.260778 0.010255 91.161544
F 35.892478 16.421142 87.284944
F 44.765278 16.718042 102.042244
F 29.175578 4.939352 89.838244
F 28.974978 12.723942 89.841344
F 38.082378 5.138762 90.139844
F 38.196078 12.860042 90.193144
F 47.166878 4.867982 89.974444
F 47.141178 12.757542 90.058644
F 29.148978 7.738902 93.667144
F 29.089878 15.219442 93.725944
F 35.734578 3.826822 108.311244
F 38.220978 7.706832 93.872544
F 38.142578 15.478942 93.766044
F 31.419378 16.658342 87.303944
F 47.151678 7.435002 93.738744
F 47.126278 15.246842 93.663344
F 40.378078 3.870272 108.239244
F 31.483878 1.173662 89.974144
F 31.456978 8.657932 90.104744
F 27.281478 1.082032 87.350944
F 40.385678 1.282272 90.254744
F 40.362978 9.002622 90.114644
F 44.908878 1.102272 89.987944
F 49.414278 1.176602 90.094444
F 49.295478 8.826092 90.014944
F 49.283378 1.158332 87.259844
F 31.398578 3.687902 93.714344
F 31.470278 11.443942 93.718544
F 40.275478 3.784982 93.776744
F 40.355778 11.630542 93.884844
F 49.409278 3.594632 93.687944
F 49.082678 11.453742 93.818844
F 31.413278 3.733012 90.986444
F 31.239378 11.289242 90.781144
F 40.329478 3.934212 91.045144
F 40.338578 11.613342 91.119144
F 49.328378 3.685762 91.033044
F 49.282778 11.419642 90.999744
F 27.027978 16.637442 104.328244
F 33.817778 0.100479 98.361244
F 26.974178 11.632242 108.207244
F 33.623878 7.737222 108.462244
F 31.364178 16.974742 97.468744
F 38.060978 -0.237206 93.952844
F 51.533478 7.640382 108.198244
F 36.001678 16.677242 104.625244
F 49.189778 1.208022 104.685244
F 33.793678 7.638752 90.940944
F 33.688178 15.180042 91.102644
F 33.785978 5.167162 87.483544
F 42.576478 7.669592 91.106344
F 42.703678 15.307942 91.072044
F 31.419878 16.419442 101.869244
F 51.487778 7.511702 90.949544
F 51.481078 15.289042 91.104644
F 51.444778 12.764142 104.477244
F 26.968278 11.445242 101.023244
F 35.869178 11.650542 108.225244
F 35.912078 16.649642 90.004244
F 40.479678 16.567742 90.071044
F 33.698478 15.299742 108.383244
F 42.521178 15.091042 108.356244
F 33.832978 4.962572 90.055144
F 33.604078 12.690242 90.024244
F 42.714278 4.997862 89.985044
F 42.637378 12.726742 90.146844
F 51.388378 5.027892 89.975844
F 51.576378 12.775442 89.968744
F 33.715278 7.644592 93.523044
F 33.617478 15.274142 93.730044
F 51.620078 4.981952 104.622244
F 42.670778 7.579842 93.886544
F 42.628278 15.275242 93.800244
F 40.200478 16.477342 104.689244
F 51.532578 7.589602 93.832544
F 51.821578 15.420242 93.712244
F 42.521478 12.701542 104.818244
F 44.867378 11.503442 108.359244
F 35.758378 16.590442 94.588244
F 40.167378 8.869112 102.221244
F 36.020078 1.214942 97.578944
F 35.852978 8.906792 97.409344
F 31.328378 3.755292 108.373244
F 44.723078 1.084282 97.597044
F 44.677678 8.998772 97.460844
F 44.863178 16.771442 87.462544
F 44.843978 16.667342 94.494744
F 49.349978 16.442142 102.036244
F 35.757678 3.692912 101.237244
F 35.953478 11.473442 101.267244
F 44.646578 3.860082 100.833244
F 44.853578 11.365942 101.167244
F 47.117878 15.336742 108.340244
F 27.080378 3.968832 101.070244
F 35.846078 3.732972 98.436244
F 35.955678 11.493242 98.555544
F 44.776478 3.719862 98.169644
F 44.694378 11.413142 98.506244
F 29.483878 15.606642 108.179244
F 44.709278 16.534042 104.826244
F 37.949878 15.234642 108.286244
F 35.873078 1.287682 94.785744
F 35.841078 8.915222 94.794344
F 53.841878 3.871452 108.263244
F 44.687578 1.045002 94.759944
F 44.996178 8.876072 94.716344
F 44.805978 16.764242 90.126244
F 29.179178 7.594792 98.192244
F 29.191278 15.436442 98.255644
F 42.601078 5.019302 104.772244
F 38.067978 7.786632 98.342244
F 37.968878 15.440442 98.284144
F 33.881278 12.704342 104.628244
F 47.193178 7.618972 98.154744
F 46.913978 15.565742 98.367544
F 33.608278 5.106322 104.751244
F 29.249178 5.069302 94.647144
F 29.206178 12.665142 94.482444
F 38.072478 5.211432 94.842544
F 38.197878 13.029742 94.740144
F 46.875878 4.826052 94.461844
F 46.933478 12.700742 94.824544
F 29.162378 4.830192 97.513444
F 29.272778 12.847742 97.191044
F 38.090578 5.139242 97.554944
F 38.041078 12.954142 97.667044
F 46.992878 4.924232 97.276344
F 46.825578 12.871642 97.546044
F 29.037678 7.786522 100.958244
F 29.192278 15.245442 101.010244
F 51.571778 12.668842 101.819244
F 37.961478 7.566482 101.113244
F 38.147378 15.405342 100.952244
F 51.406478 4.877122 101.957244
F 47.211478 7.512212 100.977244
F 46.945278 15.413342 101.083244
F 42.832378 12.674542 102.235244
F 31.624678 1.193532 97.457344
F 31.350678 8.911782 97.142344
F 35.716078 16.570042 97.387844
F 40.349978 1.406722 97.508444
F 40.418978 8.976942 97.469244
F 37.841778 7.672582 108.365244
F 49.317478 1.274932 97.516944
F 49.265078 9.171242 97.321044
F 31.539278 1.279642 104.765244
F 31.390978 3.829642 100.948244
F 31.438178 11.566842 100.989244
F 40.212978 3.842962 101.205244
F 40.403778 11.507242 101.460244
F 49.005278 3.446582 101.041244
F 49.347478 11.392442 101.190244
F 31.562378 3.632952 98.306744
F 31.402778 11.511242 98.066244
F 40.328278 3.895022 98.427044
F 40.189478 11.511242 98.772344
F 49.153378 3.832452 98.257844
F 49.086878 11.658342 98.444344
F 31.582378 1.281822 94.694944
F 31.397278 8.896182 94.562144
F 31.563278 16.539142 104.506244
F 40.320678 1.335422 94.752944
F 40.572778 9.070792 94.779144
F 31.493378 16.467142 90.054144
F 49.262578 1.070502 94.764244
F 49.254278 8.909692 94.487044
F 40.293378 16.544842 97.303244
F 33.595478 7.620942 98.180244
F 33.487578 15.373542 98.213944
F 42.438478 4.997262 102.035244
F 42.606978 7.568922 98.379844
F 42.543278 15.369142 98.236744
F 35.888778 16.603742 101.911244
F 51.347278 7.612912 98.216144
F 51.807978 15.308042 98.255344
F 33.685878 12.852542 101.793244
F 33.664778 5.030402 94.512644
F 33.735178 12.622042 94.673344
F 42.613078 4.962682 94.655044
F 42.543578 12.835142 94.958444
F 51.696578 5.015522 94.550444
F 51.520978 12.778642 94.550944
F 33.772678 4.962842 97.259544
F 33.742578 12.609042 97.463544
F 42.539878 5.082732 97.316644
F 42.501578 12.721042 97.618844
F 51.472278 5.098782 97.344144
F 51.411278 12.764142 97.284844
F 33.547278 7.642232 101.022244
F 33.671378 15.315842 100.936244
F 33.496378 5.121882 102.019244
F 42.549978 7.560372 101.095244
F 42.599478 15.242142 101.225244
F 40.244278 3.762972 105.514244
F 51.380378 7.436942 100.957244
F 51.721578 15.369742 101.043244
F 51.393778 15.209542 105.514244
F 31.230878 9.027412 102.056244
F 51.523378 15.215542 108.295244
F 31.648878 11.602742 105.519244
F 35.950478 1.226852 104.811244
F 35.725978 8.911502 104.671244
F 49.474778 8.922792 104.626244
F 44.707978 1.334652 104.570244
F 44.618178 8.816682 104.701244
F 49.227578 3.952202 108.161244
F 31.240978 3.881812 105.644244
F 31.211578 1.271282 102.049244
F 49.382978 16.434842 97.553044
F 38.140278 0.137861 98.588644
F 40.114878 8.849322 104.924244
F 40.153978 11.437442 108.426244
F 49.323078 11.516642 105.541244
F 49.387178 16.433542 94.678944
F 35.722578 3.806242 105.688244
F 36.103778 11.472242 105.476244
F 44.852078 3.884312 105.682244
F 44.645778 11.298242 105.582244
F 49.306378 3.791542 105.472244
F 33.690878 0.019483 105.694244
F 40.457878 11.395042 105.816244
F 35.890678 1.164182 102.098244
F 35.817078 8.833892 101.893244
F 31.381278 16.651842 94.830244
F 44.539778 1.399892 101.824244
F 44.946578 8.700422 101.951244
F 45.017878 3.905162 108.406244
F 29.041378 7.692942 105.735244
F 29.294078 15.356542 105.444244
F 51.638178 7.601772 105.558244
F 37.739378 7.586912 105.796244
F 38.091378 15.231142 105.583244
F 31.522278 11.409142 108.277244
F 47.067078 7.617012 105.471244
F 47.011178 15.221942 105.666244
F 42.434678 15.238142 105.672244
F 29.294078 5.143582 101.983244
F 29.175978 12.659342 101.844244
F 37.991178 5.065922 102.040244
F 38.105978 12.923042 101.940244
F 46.985478 4.926342 101.781244
F 47.029178 12.793742 101.887244
F 28.973178 5.226032 104.724244
F 29.245378 12.753642 104.573244
F 37.938478 5.083542 104.749244
F 38.388278 12.579042 104.664244
F 47.143378 5.096652 104.457244
F 47.014778 12.705042 104.668244
F 40.392478 16.684742 102.000244
F 40.458378 1.089722 104.870244
F 42.455678 7.473932 105.579244
F 53.645978 11.423742 93.598544
F 44.660978 16.676242 97.167344
F 33.753678 15.290842 105.662244
F 31.376178 8.907392 104.868244
F 49.313878 11.474242 108.245244
F 33.646278 7.683992 105.815244
F 49.349178 16.488542 90.016944
F 40.367578 16.803742 94.521444
F 33.562678 -0.111016 101.196244
F 53.764078 3.446072 93.715044
F 54.069678 16.608442 97.274844
F 26.810978 1.258472 101.943244
F 53.938478 16.682042 101.872244
F 53.666578 16.659342 104.575244
F 26.953378 11.541642 98.261944
F 53.856978 11.466142 90.911444
F 35.952278 1.339722 109.183244
F 33.637878 0.198272 108.412244
F 53.613678 3.581712 90.936744
F 53.899778 0.900938 94.720444
F 31.470778 8.968792 109.143244
F 53.645478 1.082482 97.430144
F 44.874678 16.585342 109.179244
F 53.742278 3.608552 98.248344
F 53.912578 8.738092 104.600244
F 38.303478 12.773342 87.491844
F 40.150278 8.959122 109.269244
F 44.881978 9.017112 87.518744
F 54.022678 16.689142 94.634044
F 31.693178 16.636142 109.442244
F 35.725778 9.143102 109.342244
F 40.421378 1.159342 109.074244
F 44.867678 1.204372 87.280244
F 42.595478 12.782042 87.360944
F 38.057578 5.075232 87.473344
F 49.244278 16.615142 87.150144
F 49.420878 8.988662 87.307044
F 40.370578 16.757142 87.353744
F 47.025378 12.749442 87.214144
F 42.554978 7.570412 127.484244
F 35.869478 1.197312 111.849244
F 42.670178 15.284742 127.540244
F 40.560878 11.312542 130.302244
F 35.919278 8.868922 111.893244
F 26.954878 16.592142 123.641244
F 44.820678 1.066452 111.876244
F 44.592278 8.661502 111.931244
F 26.955078 11.483642 127.288244
F 33.556578 15.434742 127.438244
F 33.568378 7.576212 127.417244
F 36.064578 3.726712 115.468244
F 35.836478 11.457642 115.629244
F 44.680278 3.815402 115.575244
F 44.887878 11.168542 115.452244
F 26.985978 11.430642 112.796244
F 26.811078 16.755042 126.464244
F 35.912478 3.579962 112.810244
F 35.938478 11.433842 112.857244
F 44.910678 3.687882 112.768244
F 44.921578 11.255942 112.764244
F 44.909778 1.251542 123.639244
F 27.028278 11.455042 130.195244
F 49.380678 8.761412 123.653244
F 26.819978 11.554442 115.440244
F 35.971478 11.408142 130.278244
F 27.226278 8.880692 116.377244
F 27.195578 9.009012 119.175244
F 26.974578 11.472342 122.892244
F 29.047878 -0.006109 112.995244
F 29.271178 7.557932 112.816244
F 29.084678 15.417442 112.739244
F 27.127478 4.053342 130.081244
F 38.211478 7.436042 112.931244
F 38.186978 15.425142 112.791244
F 27.083378 8.786492 123.780244
F 47.077478 7.708832 112.850244
F 47.238278 15.158442 112.821244
F 42.612578 15.274042 130.159244
F 53.750478 3.639132 130.236244
F 40.285578 16.576942 123.656244
F 27.021978 3.989532 119.782244
F 27.052078 3.820642 115.636244
F 26.911378 8.924762 126.600244
F 40.344678 16.556142 119.036244
F 29.055578 5.052292 112.026244
F 29.283178 12.927242 111.820244
F 38.101078 4.890382 111.967244
F 37.967178 12.820342 111.963244
F 47.093078 5.133332 112.077244
F 47.206678 12.636542 111.947244
F 29.356078 7.657022 115.446244
F 29.052178 15.367542 115.473244
F 33.651278 12.856442 109.293244
F 38.149878 7.491692 115.626244
F 37.973578 15.344142 115.453244
F 53.851978 1.128052 119.188244
F 47.221978 7.466162 115.580244
F 47.372278 15.241942 115.536244
F 51.661578 15.302842 130.159244
F 31.400078 1.280262 112.107244
F 31.499978 8.788872 111.911244
F 53.767178 16.546142 123.818244
F 40.254778 1.015402 112.039244
F 40.298778 9.047572 111.997244
F 53.921078 11.548142 120.114244
F 49.338478 1.292572 111.860244
F 49.261878 8.772622 111.920244
F 33.543378 7.644912 130.190244
F 31.466378 3.892952 115.448244
F 31.448878 11.340442 115.330244
F 40.374678 3.565122 115.562244
F 40.395878 11.542942 115.608244
F 49.316378 3.878112 115.550244
F 49.418878 11.282442 115.544244
F 31.312078 3.878412 112.809244
F 31.528278 11.412942 112.577244
F 40.384778 3.663542 112.830244
F 40.359278 11.638242 112.975244
F 49.402678 3.893702 112.874244
F 49.500478 11.451242 112.943244
F 38.269878 7.590272 130.240244
F 51.569278 5.084702 109.060244
F 37.962178 -0.258800 113.141244
F 35.844878 1.325492 123.850244
F 36.019278 16.571042 119.245244
F 31.320678 16.670942 116.346244
F 31.460978 1.234162 123.564244
F 53.711578 8.904122 111.853244
F 31.247778 16.557542 123.879244
F 33.770478 7.742852 113.021244
F 33.722278 15.323342 113.022244
F 26.827778 3.863092 112.909244
F 42.454878 7.337352 112.966244
F 42.693578 15.362142 112.888244
F 38.005678 5.104862 109.207244
F 51.446078 7.472742 112.838244
F 51.476778 15.460742 112.939244
F 44.953778 16.602042 111.940244
F 31.527078 3.877102 129.857244
F 40.512878 16.591842 112.001244
F 33.560178 -0.114927 112.921244
F 49.334478 16.620342 126.770244
F 51.520678 7.427442 130.245244
F 31.498178 11.392242 127.260244
F 33.717878 5.162092 112.150244
F 33.732378 12.742242 112.051244
F 42.632978 4.927952 111.872244
F 42.727278 12.788242 111.939244
F 51.640878 5.015012 111.755244
F 51.471778 12.894542 112.072244
F 33.739078 7.456462 115.800244
F 33.530778 15.443442 115.713244
F 35.871178 16.750242 126.469244
F 42.540778 7.563192 115.697244
F 42.870778 15.210242 115.666244
F 42.888378 7.681222 130.226244
F 51.798178 7.441012 115.625244
F 51.581878 15.340542 115.748244
F 33.555278 15.381742 130.151244
F 49.289678 1.107522 123.750244
F 49.184678 16.636942 119.342244
F 29.425978 12.957542 108.862244
F 35.908678 1.094842 119.390244
F 35.920878 8.651482 119.380244
F 53.755578 3.791072 127.355244
F 44.864378 1.114162 119.348244
F 44.761678 8.841722 119.164244
F 54.113678 11.409742 127.470244
F 40.293778 9.012742 123.778244
F 40.323378 1.181182 123.870244
F 35.945478 3.848562 123.062244
F 36.143378 11.343842 123.200244
F 44.813978 3.791292 122.709244
F 44.819078 11.266442 122.827244
F 31.476078 11.453742 130.077244
F 37.966178 12.835242 109.311244
F 35.976078 3.559702 120.360244
F 35.933178 11.380642 120.304244
F 44.785378 3.723822 120.031244
F 44.761178 11.378142 120.035244
F 31.487778 8.991062 123.731244
F 31.328978 3.729172 127.131244
F 49.343278 3.674982 130.001244
F 35.882178 1.175602 116.470244
F 35.953578 8.873312 116.608244
F 49.298478 16.497042 123.928244
F 44.904878 1.154952 116.515244
F 44.959178 8.627022 116.490244
F 31.219578 16.744242 126.758244
F 29.479978 7.814432 120.033244
F 29.297378 15.333242 120.057244
F 51.565078 12.548742 126.649244
F 38.088278 7.450282 120.367244
F 38.269578 15.240142 120.056244
F 51.606878 5.175892 126.471244
F 47.144778 7.686802 120.138244
F 47.011378 15.312142 120.263244
F 42.659678 12.803642 126.644244
F 29.369678 5.056332 116.426244
F 29.061378 12.782942 116.307244
F 38.219878 4.987702 116.533244
F 38.092178 12.751642 116.403244
F 46.902878 4.964362 116.508244
F 47.038478 12.662742 116.492244
F 29.406978 5.119712 119.248244
F 29.150078 12.731942 119.096244
F 38.166778 4.890942 119.213244
F 38.149878 12.760242 119.115244
F 47.029278 5.171912 119.078244
F 46.983178 12.642842 119.199244
F 29.343278 7.620042 122.737244
F 29.172878 15.291142 122.754244
F 42.524178 5.059172 126.431244
F 38.083578 7.458192 123.147244
F 37.998178 15.487642 122.850244
F 33.730278 12.838142 126.684244
F 47.134478 7.553642 122.901244
F 47.011078 15.071842 123.113244
F 33.755278 4.915552 126.693244
F 31.346378 1.167322 119.131244
F 31.749078 9.085492 118.976244
F 38.146778 -0.183623 115.832244
F 40.275878 1.065882 119.338244
F 40.309378 8.865632 119.428244
F 49.417378 8.607332 126.532244
F 49.210678 1.179822 119.213244
F 49.253678 9.067012 119.118244
F 29.133278 7.549192 130.257244
F 31.368778 3.887972 122.884244
F 31.455078 11.547142 122.811244
F 40.307578 3.715742 123.093244
F 40.277078 11.597042 122.882244
F 49.353978 3.893502 122.868244
F 49.234878 11.382442 122.809244
F 31.419978 3.478662 120.210244
F 31.542578 11.645842 120.030244
F 40.361178 3.570302 120.326244
F 40.319078 11.357342 120.176244
F 49.231878 3.812902 119.997244
F 49.349478 11.509142 120.001244
F 31.572278 1.342182 116.452244
F 31.575778 8.890132 116.311244
F 31.488678 16.609242 112.027244
F 40.410478 0.979921 116.556244
F 40.224478 8.834002 116.634244
F 40.336778 9.056512 126.516244
F 49.427578 1.386902 116.489244
F 49.489978 8.689862 116.239244
F 47.227578 7.776542 130.225244
F 33.683478 7.490282 120.112244
F 33.597478 15.368242 120.271244
F 51.321778 12.590842 123.921244
F 42.529978 7.618242 120.077244
F 42.513178 15.412142 120.244244
F 31.451378 8.863692 126.412244
F 51.489878 7.721112 119.918244
F 51.466978 15.245042 120.269244
F 51.635778 5.150322 123.629244
F 33.761678 4.982722 116.572244
F 33.581878 12.820942 116.456244
F 42.500578 5.038892 116.634244
F 42.800278 12.568042 116.448244
F 51.614078 4.869852 116.372244
F 51.471378 12.672242 116.574244
F 33.688578 4.724152 119.340244
F 33.866978 12.824842 119.147244
F 42.442178 4.985122 119.256244
F 42.577978 12.701642 119.144244
F 51.535078 4.987682 119.074244
F 51.701378 12.699842 119.264244
F 33.452578 7.643382 122.754244
F 33.532278 15.241342 122.999244
F 42.656778 12.561642 123.842244
F 42.376278 7.701552 122.714244
F 42.561378 15.172242 123.011244
F 42.593178 5.028332 123.586244
F 51.568778 7.599892 122.637244
F 51.441778 15.220042 122.906244
F 33.661478 12.599642 123.928244
F 49.317278 11.246542 127.497244
F 49.534278 3.665192 127.282244
F 47.038678 -0.202578 120.123244
F 35.975378 1.283522 126.594244
F 35.939578 8.922972 126.776244
F 40.421878 3.721262 130.389244
F 44.983378 1.453262 126.395244
F 44.778378 8.994842 126.625244
F 36.025978 3.766842 130.280244
F 35.812678 16.499842 116.557244
F 49.447378 11.462942 130.099244
F 47.081378 15.349442 130.241244
F 31.435578 1.100762 126.368244
F 38.115478 15.148242 130.129244
F 45.058478 11.536242 130.204244
F 35.976178 3.713852 127.513244
F 36.024778 11.619342 127.606244
F 44.806978 3.944122 127.531244
F 45.008778 11.577642 127.520244
F 40.456778 11.464942 127.473244
F 40.346078 3.722402 127.515244
F 45.205078 16.675242 116.446244
F 35.863378 16.715642 112.021244
F 35.711278 8.590012 124.029244
F 44.967078 3.761072 130.204244
F 26.868478 1.426382 119.331244
F 44.729178 8.760212 123.946244
F 51.580778 4.882912 131.180244
F 29.142478 7.811422 127.561244
F 28.982478 15.283142 127.426244
F 33.642978 4.997162 123.904244
F 38.135178 7.675032 127.472244
F 38.156178 15.582842 127.454244
F 51.565278 15.143742 127.435244
F 47.040278 7.550592 127.432244
F 47.061378 15.249942 127.581244
F 51.663278 7.554912 127.467244
F 28.979878 5.085942 123.580244
F 29.226078 12.837442 123.810244
F 38.180678 4.943952 124.061244
F 38.223878 12.926242 123.943244
F 46.967478 4.929062 123.903244
F 46.924478 12.490542 123.792244
F 29.299378 5.220192 126.277244
F 29.192378 12.700742 126.501244
F 38.173378 5.041932 126.748244
F 38.258078 12.863742 126.558244
F 47.137678 4.881372 126.710244
F 47.231378 12.808042 126.569244
F 49.286878 16.731042 111.915244
F 49.458778 1.093802 126.525244
F 31.400278 16.685642 119.149244
F 35.713578 16.737842 123.812244
F 40.485278 1.186562 126.571244
F 40.451978 16.509142 116.371244
F 49.249878 16.663642 116.625244
F 40.539178 16.606342 126.427244
F 29.083878 15.340042 130.090244
F 44.826678 16.501942 119.141244
F 38.098378 -0.143130 122.974244
F 44.883378 16.549242 123.882244
F 44.892578 16.545042 126.662244
F 27.127678 11.570042 120.201244
F 42.674278 -0.111799 115.627244
F 27.091478 8.859832 111.962244
F 29.117978 -0.016180 123.015244
F 53.874378 16.648442 116.598244
F 27.023078 1.341262 126.472244
F 51.652078 12.647842 131.004244
F 42.609978 -0.062042 112.888244
F 49.268478 1.399582 109.084244
F 26.663878 3.706282 122.543244
F 42.841178 12.773242 131.158244
F 38.326778 12.691742 131.162244
F 33.543478 5.065172 130.947244
F 40.507478 8.740652 131.292244
F 49.277178 1.281102 131.093244
F 49.302278 8.861752 109.210244
F 44.860678 1.238182 109.170244
F 27.228078 9.023342 109.333244
F 51.492478 12.729142 109.302244
F 42.698878 5.157942 109.102244
F 44.735478 8.929942 109.289244
F 29.033678 4.949422 109.357244
F 33.526778 5.122912 109.279244
F 35.806378 16.608042 109.217244
F 47.311278 5.089932 109.308244
F 49.504978 16.557142 109.224244
F 42.565678 12.653742 109.248244
F 47.163278 12.792342 109.290244
F 31.297078 1.165112 109.302244
F 40.368278 16.415042 109.292244
F 51.524878 28.443042 17.291744
F 27.073478 19.134642 6.317294
F 36.225278 24.437842 2.536454
F 35.827878 32.188642 2.603574
F 44.893478 24.144242 2.874494
F 44.566178 31.982042 2.739194
F 27.266578 27.010342 3.647834
F 26.940378 19.517142 3.572514
F 27.299378 26.848742 18.124644
F 35.783978 26.919342 6.460614
F 27.036578 24.463042 2.734394
F 36.149178 19.125142 6.386504
F 44.825678 26.832342 6.325974
F 27.027078 24.310442 17.270944
F 44.849278 19.237242 6.439364
F 27.081378 24.363542 14.374244
F 27.106678 32.180942 2.718494
F 26.989678 24.528542 7.180704
F 35.893678 26.875542 3.734404
F 31.583678 34.633842 20.849244
F 35.933178 19.368942 3.600134
F 44.852978 26.810342 3.654334
F 27.100678 27.109742 6.349904
F 45.047778 19.500342 3.718944
F 26.828178 19.372242 20.710844
F 27.053278 31.911942 10.005514
F 27.066778 34.597542 13.673144
F 26.909678 24.630542 9.927234
F 51.669078 31.064342 18.356444
F 27.051478 27.058442 10.993944
F 29.176478 30.866342 3.610834
F 29.193978 23.077442 3.648934
F 38.085378 30.858142 3.710404
F 38.193778 22.897242 3.477304
F 46.921878 30.741642 3.648574
F 47.154678 22.946942 3.597544
F 27.019778 26.941842 20.757544
F 40.566278 34.591642 18.150244
F 47.097878 23.142642 20.995944
F 27.099878 32.041042 17.344844
F 27.301278 19.321642 11.004744
F 33.703578 23.109642 20.825744
F 29.528478 28.188642 2.854524
F 29.246778 20.621842 2.495304
F 37.985578 28.415742 2.854034
F 38.370478 20.435742 2.563854
F 47.013178 28.140142 2.673384
F 47.369178 20.487742 2.649944
F 29.055078 30.800142 6.283954
F 29.287578 23.048242 6.398684
F 38.007978 30.596242 6.270564
F 38.218778 23.127042 6.241624
F 47.221578 30.868442 6.414364
F 47.084078 22.886742 6.370844
F 31.573778 24.236242 2.705554
F 31.374978 32.057142 2.560724
F 40.607178 24.249442 2.652884
F 40.347678 32.020142 2.692104
F 49.396178 24.306342 2.814904
F 49.239778 32.009242 2.734974
F 31.468578 26.877742 6.447384
F 27.061478 34.826042 6.342114
F 31.524278 19.305942 6.329414
F 40.295578 26.927642 6.161614
F 40.441178 31.971042 17.345344
F 40.363878 19.167742 6.295144
F 49.245178 26.872242 6.250424
F 45.104778 34.723642 18.124444
F 49.305778 19.324842 6.554344
F 31.577178 26.780642 3.738654
F 40.405678 24.521842 17.447344
F 31.464078 19.491342 3.433444
F 40.281178 26.847442 3.410564
F 51.434878 20.564142 17.360944
F 40.576078 19.128142 3.433774
F 49.314678 27.004642 3.600264
F 31.427878 19.198542 21.029644
F 49.525378 19.119742 3.836484
F 31.255978 34.670542 13.556544
F 27.140478 27.047842 13.594844
F 26.965978 32.032542 14.635044
F 29.207978 23.165642 20.954644
F 51.692078 20.700342 14.465544
F 49.225878 27.007242 18.146144
F 33.650578 30.785342 3.534184
F 33.942778 23.048442 3.525974
F 42.506878 30.634342 3.615184
F 42.645078 22.871342 3.895814
F 51.431678 30.652842 3.435204
F 51.632378 23.182842 3.698544
F 42.799078 30.891042 18.266244
F 33.831178 23.166842 18.146444
F 47.219078 30.843842 20.900744
F 26.978478 34.456542 18.468444
F 49.262778 31.972542 0.072692
F 42.612578 23.401342 20.994944
F 33.565978 28.100242 2.782584
F 33.700978 20.641442 2.550374
F 42.590078 28.072942 2.711204
F 42.719778 20.487842 2.826944
F 51.582978 28.145342 2.669834
F 51.688278 20.530942 2.960654
F 33.519878 30.675442 6.317604
F 33.773478 22.916342 6.220554
F 42.507778 30.742742 6.238104
F 42.742278 22.889142 6.566204
F 51.685378 30.752742 6.207404
F 51.717378 23.304542 6.487764
F 42.821378 20.826942 17.404744
F 51.350678 28.390542 14.467944
F 36.112178 24.394442 9.973734
F 35.823678 32.058042 9.762004
F 44.845878 24.414542 9.962064
F 44.669778 32.013642 9.958404
F 31.459978 24.362642 14.596644
F 33.753578 30.762842 18.348344
F 42.656278 28.349442 17.485944
F 36.095578 27.020042 13.708144
F 31.558878 26.999042 20.986044
F 36.187078 19.309042 13.691244
F 44.715178 26.978342 13.520844
F 42.558178 31.036042 21.027344
F 44.901378 19.355042 13.807844
F 49.234578 32.284742 14.586244
F 33.997178 20.597642 17.202844
F 42.751778 23.394742 18.206844
F 35.940878 26.944442 10.940244
F 49.333178 26.929342 20.895644
F 36.022378 19.157942 11.054044
F 44.848378 27.001842 10.747844
F 49.394678 24.643742 14.514444
F 44.911878 19.191842 11.096444
F 49.313378 19.182242 18.291444
F 31.558578 27.045442 18.336144
F 35.920678 24.347042 7.128994
F 35.702878 32.070342 7.029874
F 44.950178 24.246742 7.129544
F 44.697578 31.927142 7.191704
F 29.338178 30.749442 10.782344
F 29.225878 23.240542 10.813844
F 38.023778 30.864442 10.827944
F 38.210478 22.981342 11.088144
F 47.026178 30.769242 10.865244
F 47.043778 23.260742 11.084744
F 29.198078 28.333242 7.421454
F 29.176878 20.562842 7.156864
F 38.239378 28.154842 7.196724
F 38.224478 20.531342 7.394454
F 47.149478 28.415742 7.280474
F 46.966578 20.408242 7.492174
F 29.372478 28.202142 10.125944
F 29.360878 20.651242 9.852944
F 37.998278 28.217242 10.034744
F 38.354278 20.341342 10.182744
F 47.151778 28.244542 9.898474
F 47.010078 20.639542 10.291244
F 29.249478 30.999942 13.616644
F 29.327178 23.256642 13.488244
F 38.362478 31.003342 13.437344
F 38.259878 23.198142 13.878544
F 47.088578 30.827942 13.616844
F 47.108978 23.272342 13.848044
F 31.491578 24.397342 9.931924
F 31.412878 31.983442 9.822174
F 40.418478 24.340842 10.027944
F 40.188578 32.092342 9.957964
F 49.306778 24.539342 10.048244
F 49.296178 31.900542 10.044544
F 31.598478 27.021942 13.674744
F 40.322378 24.521942 14.668544
F 31.422478 19.436542 13.578844
F 40.474378 27.138742 13.684044
F 33.784378 20.435742 14.495844
F 40.617978 19.299042 13.622344
F 49.204678 27.156442 13.458644
F 40.315678 27.175642 21.007144
F 49.323078 19.325042 13.694144
F 31.571878 26.903742 10.981944
F 31.536178 19.294242 18.259744
F 31.409078 19.230942 10.772344
F 40.312278 26.922242 10.964844
F 33.812778 28.345742 14.433844
F 40.590778 19.045942 10.916544
F 49.345678 27.086142 10.841344
F 42.622078 28.455042 14.578944
F 49.385778 19.311842 10.904244
F 31.504778 24.257342 7.220494
F 31.333278 32.103442 7.183804
F 40.548378 24.406042 7.188574
F 40.194078 32.050442 7.030054
F 49.160878 24.324342 7.306744
F 49.546578 32.035842 7.252334
F 33.659578 30.936742 10.862544
F 33.780378 22.930442 10.842144
F 42.412378 30.732242 10.731944
F 42.626278 23.055242 11.082444
F 51.645778 30.930842 10.947544
F 51.622078 23.258542 10.989544
F 33.679378 28.212442 7.461264
F 33.723478 20.345242 7.267634
F 42.582778 28.103942 6.997304
F 42.594578 20.402842 7.413564
F 51.579978 28.214142 7.034694
F 51.532278 20.775842 7.324564
F 33.734078 28.330542 10.097344
F 33.756078 20.367042 9.958314
F 42.454078 28.172442 9.720654
F 42.780778 20.616642 10.081344
F 51.543178 28.283942 9.796784
F 51.412578 20.670242 9.985444
F 33.845378 30.913242 13.649344
F 33.703878 22.981742 13.648144
F 42.746278 30.827142 13.352344
F 42.460178 23.067742 13.778744
F 51.364778 30.995642 13.678244
F 51.663078 23.270542 13.687944
F 26.931078 32.239842 7.095024
F 38.105878 30.786042 21.039944
F 36.054378 24.520142 17.295544
F 35.962378 32.085142 17.259044
F 44.900278 24.626742 17.173144
F 45.013678 31.964442 17.143244
F 42.629778 20.574542 14.686144
F 40.578178 32.133042 14.510744
F 31.491078 32.197542 14.556944
F 51.614278 30.975542 20.893744
F 27.238578 19.149242 13.689844
F 45.064178 19.405142 20.993944
F 36.077978 27.087842 20.958344
F 51.769678 23.047342 20.895344
F 29.417078 30.799742 20.983044
F 33.796778 28.181742 17.190844
F 44.987978 27.102842 21.000144
F 40.617078 19.423542 18.201044
F 36.015678 27.117942 18.255544
F 35.902978 19.407742 20.956344
F 36.099278 19.206542 18.213644
F 44.956778 27.189542 18.267944
F 51.495278 23.246942 18.235644
F 44.966978 19.223842 18.253544
F 40.361578 27.080042 18.317544
F 33.760078 30.886842 21.036144
F 35.974078 24.383042 14.568444
F 36.096778 32.182642 14.497444
F 44.782478 24.346942 14.516844
F 44.881478 32.043042 14.449644
F 29.245178 30.734642 18.236044
F 29.323178 23.234442 18.268844
F 38.202578 30.802242 18.365544
F 38.283478 23.262242 18.303744
F 47.322078 30.987042 18.236444
F 47.092178 23.374342 18.302244
F 29.386078 28.288942 14.513444
F 29.231078 20.706242 14.476644
F 38.282978 28.550442 14.360544
F 38.361478 20.593942 14.522044
F 47.026078 28.235042 14.506344
F 47.183078 20.689942 14.792844
F 29.447778 28.229642 17.289144
F 29.496478 20.759542 17.200244
F 38.338078 28.300542 17.202644
F 38.307878 20.620142 17.379544
F 47.021878 28.530442 17.291544
F 47.214478 20.743542 17.616744
F 49.569478 32.274242 17.244344
F 31.448178 32.032642 17.291344
F 49.498678 19.175842 20.944544
F 49.288478 24.473242 17.283544
F 40.476078 19.469642 20.874844
F 38.238878 23.363142 21.117444
F 31.448778 24.524342 17.458444
F 53.800678 19.447842 18.176344
F 53.714278 27.102542 10.939944
F 27.005878 19.374242 18.053344
F 53.747578 19.267042 6.489214
F 26.886678 34.541642 10.870344
F 44.987178 34.636242 13.602844
F 40.290378 34.645142 3.536894
F 53.604578 19.378542 10.995844
F 53.730078 32.135542 9.634964
F 53.976978 31.910642 6.940154
F 49.479078 34.514342 6.462254
F 51.712578 20.572842 21.797944
F 53.987778 27.134842 17.917244
F 31.515878 32.158442 21.957744
F 27.195378 31.979342 21.906544
F 35.723478 34.746642 3.385974
F 40.311378 32.279242 21.791644
F 44.971478 34.612442 6.399864
F 44.981578 34.591442 10.879344
F 29.288278 28.193742 21.821544
F 49.507978 34.768342 13.452144
F 31.503578 34.473642 10.849544
F 49.105378 34.563542 3.686674
F 40.358678 34.649142 10.883044
F 53.803178 26.860042 3.524074
F 35.969878 34.688242 10.780744
F 44.708978 34.436142 3.751144
F 40.379278 34.712242 13.770444
F 35.810078 34.609942 6.191254
F 47.154578 28.273542 21.842544
F 42.634978 20.775942 21.813244
F 44.884278 24.511142 21.991044
F 49.515378 24.419142 21.862544
F 51.531778 28.265742 21.664144
F 49.393078 32.258742 22.055144
F 35.831478 24.489142 21.785444
F 44.965878 32.016242 21.853244
F 51.744078 20.590842 0.095861
F 35.777978 24.367442 -0.220613
F 26.795978 24.461042 0.003175
F 49.270978 24.385142 0.101869
F 40.163478 32.126842 0.030667
F 33.794978 28.215542 0.123363
F 51.575678 28.117842 -0.099123
F 38.202178 20.563142 -0.195522
F 46.995178 28.330942 -0.006979
F 44.750778 32.052442 0.142329
F 27.013378 32.044642 29.238344
F 49.353878 34.792142 35.521644
F 36.099878 24.674642 24.455444
F 35.959678 32.099242 24.696644
F 44.728578 24.451142 24.804444
F 45.091278 32.096242 24.572844
F 27.087078 27.029342 40.085244
F 27.040678 32.019642 36.544244
F 27.152278 27.049442 25.496144
F 35.847178 27.103542 28.327244
F 26.987878 31.980442 39.197144
F 36.088078 19.106742 28.218144
F 44.828378 26.877342 28.256344
F 49.339278 34.637742 28.397244
F 44.856178 19.426942 28.495944
F 31.614278 26.893742 42.830644
F 27.139378 19.354342 33.018544
F 44.718978 34.961642 43.011044
F 36.007178 27.236342 25.521244
F 26.926478 19.347042 35.591444
F 35.879278 19.371042 25.523044
F 44.829378 26.909742 25.577444
F 27.253578 24.486942 24.720044
F 44.721778 19.464142 25.723544
F 27.074478 27.038542 35.453944
F 31.404578 34.767442 25.602344
F 27.073778 19.201442 39.984244
F 26.976178 19.398042 25.660544
F 33.758878 30.959442 43.093644
F 49.285278 24.641142 39.105644
F 29.261878 30.904042 25.400844
F 29.489478 23.240242 25.672044
F 38.317178 30.955042 25.533044
F 38.044478 23.164942 25.624744
F 47.304478 30.750542 25.559144
F 46.912278 23.102542 25.441844
F 27.251978 19.202142 42.782344
F 51.634078 20.569142 39.323344
F 53.761978 19.188442 43.044144
F 26.999078 19.240242 28.335144
F 27.094578 26.907642 42.813744
F 51.462978 28.341542 39.102644
F 29.173178 28.465842 24.392144
F 29.120278 20.747542 24.666444
F 38.325778 28.330142 24.833644
F 38.159778 20.607942 24.503144
F 47.146178 28.205142 24.610444
F 47.090278 20.542142 24.657344
F 29.372278 30.881142 28.220244
F 29.261978 23.114942 28.370144
F 38.150878 31.046542 28.284044
F 37.989478 23.011842 28.323144
F 47.058678 30.732942 28.217144
F 47.124578 23.221542 28.111844
F 31.599978 24.570442 24.612444
F 31.514978 32.106542 24.749844
F 40.300878 24.650442 24.783744
F 40.612878 31.933142 24.542144
F 49.213378 24.324542 24.492544
F 49.351178 32.302242 24.704044
F 31.320078 26.882242 28.208544
F 29.382278 30.922142 42.666244
F 31.362978 19.254042 28.417744
F 40.301378 27.277942 28.342844
F 27.224878 24.511542 39.287944
F 40.263278 19.428442 28.370244
F 49.344778 26.993542 28.193044
F 27.010578 34.504542 40.089744
F 49.353978 19.329142 28.211144
F 31.370978 27.196742 25.476044
F 26.980178 32.119242 31.965044
F 31.402678 19.307842 25.497244
F 40.529678 27.058242 25.674944
F 42.500778 23.121242 42.709744
F 40.336278 19.352942 25.579544
F 49.474778 26.879042 25.352144
F 38.135678 23.135642 43.027344
F 49.465178 19.339342 25.446744
F 51.521478 23.210342 40.117244
F 51.674578 30.935042 40.031144
F 40.328678 32.131542 39.082244
F 33.714778 23.012242 42.798244
F 29.369478 23.054142 42.848344
F 42.632978 23.350342 40.009544
F 33.762178 30.807042 25.524444
F 33.903178 23.302642 25.505144
F 42.849278 30.665542 25.432844
F 42.504378 23.279142 25.581544
F 51.526078 30.891642 25.499344
F 51.566278 23.211942 25.586544
F 49.200178 27.081342 42.998344
F 27.230278 24.530942 29.213444
F 49.209378 34.789042 25.672044
F 42.548878 31.071142 40.177544
F 33.731478 22.990842 39.999244
F 27.207778 24.602042 22.002944
F 33.689078 28.230542 24.638644
F 33.704278 20.722542 24.724344
F 42.666278 28.222342 24.392344
F 42.577078 20.740142 24.712444
F 51.645878 28.336642 24.424444
F 51.660778 20.609142 24.536144
F 33.688578 30.831542 28.259644
F 33.735378 23.026142 28.175444
F 42.657278 30.603642 28.201644
F 42.466878 23.319042 28.368644
F 51.604678 30.790742 28.255644
F 51.735878 23.262642 28.286644
F 53.990578 24.699342 29.069044
F 49.444478 24.589542 36.462244
F 35.850478 24.719342 32.039144
F 36.077078 32.153942 31.875844
F 44.897778 24.565642 32.043144
F 44.979478 32.166642 31.863044
F 49.403478 19.145642 40.039844
F 40.556678 19.235342 42.811744
F 33.643478 28.413942 39.280544
F 35.869778 27.110542 35.747744
F 40.365178 34.614942 25.542044
F 35.829378 19.351042 35.815544
F 44.786678 27.245542 35.567544
F 31.425378 19.104742 40.233244
F 45.035278 19.344242 35.698044
F 35.909278 26.944742 42.886444
F 42.610478 31.137842 43.010244
F 31.392078 32.202742 36.532044
F 35.933478 27.161342 32.941344
F 51.482478 23.073342 42.855344
F 35.936678 19.219042 33.074544
F 44.898878 27.149442 32.853044
F 47.184278 31.000442 43.035644
F 44.997778 19.337942 32.880244
F 40.391978 27.136442 40.188944
F 49.226778 27.073042 40.218144
F 35.805178 24.384242 29.213044
F 35.878678 32.317042 29.081044
F 44.903178 24.332642 29.334144
F 44.854478 32.098542 29.195744
F 29.204978 30.881242 32.709044
F 29.345478 23.045942 32.842544
F 38.240178 31.009642 32.938444
F 38.039878 23.401242 33.011344
F 47.115578 30.760042 32.818344
F 47.151178 23.345442 32.968144
F 29.421578 28.340142 29.310144
F 29.176878 20.565242 29.200244
F 38.077478 28.398342 29.215344
F 38.105778 20.632342 29.370844
F 47.076678 28.144342 29.206644
F 47.098278 20.713442 29.080844
F 29.248978 28.357942 32.087144
F 29.300378 20.588742 31.850444
F 38.034178 28.460442 31.840344
F 38.009078 20.741742 32.037644
F 47.153478 28.249142 31.997944
F 47.218878 20.773442 31.917944
F 29.163678 30.912842 35.503444
F 29.234478 23.034142 35.593644
F 38.064078 30.662742 35.599544
F 38.047378 23.332442 35.673744
F 47.130378 30.951642 35.481644
F 47.014378 23.117542 35.659844
F 31.632578 24.256742 31.791744
F 31.549178 32.149042 31.912644
F 40.339478 24.523042 32.087844
F 40.405178 32.310842 31.731744
F 49.326078 24.592742 31.851144
F 49.467978 31.973442 32.019144
F 31.302478 27.126642 35.370844
F 42.614978 20.796642 39.206444
F 31.584978 19.161742 35.606744
F 40.422878 27.071342 35.695644
F 31.507178 27.043042 40.160344
F 40.387778 19.415242 35.430244
F 49.350978 27.213942 35.540544
F 40.333478 24.586242 39.289344
F 49.395878 19.348842 35.644044
F 31.440478 26.943642 32.729344
F 33.611278 20.305042 39.226644
F 31.725278 19.356542 32.835544
F 40.197978 27.167142 33.045944
F 51.671078 20.674342 36.359844
F 40.267878 19.278042 32.788644
F 49.429778 27.174342 32.825244
F 33.623878 30.884442 40.326244
F 49.377178 19.484142 32.889044
F 31.531278 24.285142 29.097944
F 31.544578 32.142642 29.215544
F 40.166178 24.573342 29.232244
F 40.548278 32.240842 29.144144
F 49.391778 24.399242 29.021644
F 49.405178 31.886142 29.190444
F 33.783778 30.972142 32.701144
F 33.949178 23.064642 32.672644
F 42.622278 30.961242 32.914644
F 42.707778 23.244442 33.078744
F 51.560578 30.764442 32.757244
F 51.543978 23.251542 32.612044
F 33.505178 28.225342 29.197344
F 33.836878 20.428042 29.136344
F 42.709778 28.156842 29.387844
F 42.422478 20.833542 29.316844
F 51.627978 28.108942 29.157944
F 51.694678 20.695242 29.134344
F 33.827478 28.408042 31.980144
F 33.909278 20.567542 31.783844
F 42.598878 28.435642 32.052544
F 42.696078 20.762242 32.139244
F 51.800578 28.192542 31.948444
F 51.742078 20.509742 31.918144
F 33.465478 30.891142 35.444144
F 33.768478 23.257542 35.499344
F 42.609178 30.972342 35.555544
F 42.638278 23.317942 35.699544
F 51.641278 30.853442 35.484044
F 51.564178 23.249242 35.505244
F 35.963078 19.250542 42.721744
F 42.643778 28.439342 39.199444
F 35.834678 24.439542 39.288944
F 35.704278 32.131342 39.107644
F 44.954978 24.670642 39.199044
F 44.851578 32.247642 39.274944
F 51.663578 28.369442 36.398144
F 49.335078 32.154942 36.354244
F 33.698678 28.340142 21.846144
F 47.072778 23.048142 42.800044
F 42.557078 28.490342 36.573544
F 40.493278 24.594442 22.059744
F 44.774878 34.714842 25.486344
F 31.345578 24.559642 36.287944
F 40.295578 27.077642 42.889544
F 40.308978 32.142642 36.397944
F 31.500978 32.086042 39.249344
F 33.582878 28.369042 36.635644
F 35.715878 27.029942 40.129644
F 33.621778 20.735642 36.611844
F 35.987678 19.139742 40.056944
F 44.864578 27.190342 40.212844
F 40.445878 24.470142 36.442344
F 44.903678 19.193542 40.123444
F 42.687278 20.673242 36.393544
F 49.346778 19.180242 42.852644
F 35.880378 24.554642 36.533544
F 35.796178 31.932042 36.531444
F 44.897978 24.520442 36.543544
F 44.986978 32.181542 36.543144
F 29.236078 30.761442 40.024744
F 29.348078 23.145142 40.097844
F 38.088978 31.087842 40.123344
F 38.125278 23.200842 40.181544
F 47.049278 30.951742 40.259344
F 47.007678 23.261142 40.204144
F 29.280278 28.384242 36.486344
F 29.221378 20.477942 36.417744
F 38.151678 28.214642 36.748344
F 38.276578 20.666242 36.483944
F 46.936078 28.577842 36.624944
F 47.241478 20.518842 36.646544
F 29.310278 28.136742 39.108744
F 29.180878 20.555942 39.212544
F 38.115778 28.319142 39.398944
F 38.232878 20.534342 39.309044
F 46.987078 28.466342 39.286044
F 47.193478 20.626242 39.338644
F 31.493878 19.201342 43.051844
F 38.007178 31.038942 42.853844
F 44.801678 19.323942 42.856544
F 31.665378 24.484842 39.056644
F 40.476978 19.333042 40.098744
F 49.224678 32.162842 39.086144
F 44.719578 27.092442 42.826344
F 51.664778 30.904842 42.812344
F 27.056578 24.299242 31.969744
F 27.044578 26.870542 32.802144
F 40.459778 34.836542 28.204844
F 45.072778 34.716142 35.674744
F 27.067078 24.423042 36.505544
F 33.509578 20.628042 21.972944
F 26.963378 32.136742 24.571944
F 31.503278 34.607742 35.330044
F 27.216378 27.040742 28.261444
F 42.538278 28.445842 43.741044
F 35.696678 34.710842 32.869344
F 35.758478 34.776442 42.942744
F 35.898278 34.579142 35.592444
F 31.322078 34.823742 42.563844
F 29.258478 20.644742 43.777944
F 47.251678 20.481342 43.765444
F 35.857478 35.024842 28.340644
F 42.609378 20.625542 43.692844
F 31.392078 34.846642 39.925644
F 29.188678 20.475242 21.897744
F 38.196078 28.260242 22.061444
F 36.007778 32.209742 21.951744
F 42.568478 28.409542 21.676144
F 49.525378 34.633342 32.882844
F 26.923478 34.786642 42.844444
F 27.064978 34.698442 25.672644
F 31.410578 34.771342 32.748744
F 35.854378 32.262242 43.957544
F 29.267478 28.223442 43.811344
F 31.385778 24.265742 21.949844
F 38.271278 20.866942 21.720344
F 47.263878 20.531642 21.985244
F 27.249078 24.413042 46.510044
F 26.814778 26.747842 61.825944
F 35.887278 24.197942 46.548544
F 35.695278 32.102742 46.618744
F 44.813978 24.438342 46.380144
F 44.953178 32.209242 46.666444
F 26.925578 26.764242 57.364444
F 38.342878 20.405742 43.702444
F 44.775678 24.354242 43.564844
F 36.088378 27.059142 49.910344
F 49.527278 34.564242 50.209844
F 35.901578 19.066342 50.039744
F 44.976278 26.976642 50.349544
F 26.909278 19.079842 54.582844
F 44.848478 19.263342 49.997544
F 31.556878 24.323042 43.772344
F 29.129878 30.837142 64.547244
F 26.980978 19.198042 61.818144
F 35.930178 26.809542 47.226944
F 35.894578 34.609242 57.404144
F 35.972178 19.067542 47.401444
F 44.848078 27.063142 47.595044
F 46.908778 28.400842 43.774144
F 44.957178 19.242142 47.197844
F 27.115578 31.922942 50.944544
F 42.448878 30.888742 64.584544
F 49.441078 32.196542 43.707644
F 26.958178 26.997042 64.587044
F 33.663578 23.056342 64.532244
F 27.000178 32.103542 43.557544
F 29.162978 30.910842 47.441944
F 29.300978 23.154242 47.393544
F 37.877578 30.820342 47.590044
F 38.247278 23.057942 47.152144
F 47.014078 30.644642 47.457644
F 47.154678 23.211042 47.307944
F 44.954278 34.772042 47.527544
F 27.025178 32.147742 60.871444
F 26.983678 26.872442 50.037344
F 26.821178 32.067342 53.619544
F 27.059678 24.250442 50.841544
F 26.915078 24.167042 58.254344
F 29.303278 28.395342 46.420744
F 29.263778 20.582342 46.531644
F 38.170878 28.257242 46.416844
F 38.054678 20.454742 46.375144
F 47.179978 28.016042 46.562044
F 47.142678 20.625442 46.486444
F 29.197478 30.570642 50.061244
F 29.164578 22.889242 50.008544
F 38.040978 30.908542 50.412144
F 38.311478 23.089042 49.912744
F 47.100678 30.815142 50.122544
F 47.276478 23.043142 50.045344
F 31.568978 24.359942 46.710644
F 31.415278 32.134542 46.553644
F 40.506278 24.514042 46.787644
F 40.196978 32.047442 46.645644
F 49.360378 24.343342 46.403544
F 49.294778 31.866442 46.323944
F 31.384378 26.882242 50.154644
F 26.781878 27.082242 47.213844
F 31.479378 19.125642 50.136144
F 40.520978 27.130542 50.164044
F 27.054678 18.919042 50.034944
F 40.445678 19.244842 50.049344
F 49.395778 26.926942 50.240144
F 49.505878 26.862742 64.689444
F 49.457178 19.118642 49.938544
F 31.497078 27.035642 47.524344
F 38.090278 22.953942 64.579144
F 31.403078 19.265242 47.461144
F 40.502678 27.076842 47.363744
F 51.562078 30.805142 64.478044
F 40.428878 19.139342 47.329944
F 49.373078 26.785442 47.483044
F 44.796378 27.100042 64.541044
F 49.156278 19.235242 47.235444
F 51.619178 23.071442 64.898544
F 33.886078 28.083542 58.392644
F 51.461178 20.532142 58.310344
F 27.096478 19.102042 47.334244
F 40.519578 19.227742 64.700544
F 27.021878 19.168542 57.325744
F 33.629278 30.821342 47.480444
F 33.772178 23.085942 47.464944
F 42.570278 30.915042 47.336544
F 42.761678 23.079442 47.348844
F 51.403378 30.560442 47.325744
F 51.602378 22.988542 47.150944
F 38.000978 28.315942 43.730744
F 49.454278 24.497042 60.914544
F 40.468178 24.412042 58.186944
F 35.891778 19.127342 64.566544
F 33.718378 28.190042 61.175344
F 40.460878 26.967442 61.875844
F 33.821478 28.334142 46.502344
F 33.704478 20.425542 46.622544
F 42.756278 28.307142 46.433944
F 42.667878 20.459642 46.528144
F 51.518178 27.939742 46.554544
F 51.430578 20.330342 46.428244
F 33.832978 30.736342 50.240244
F 33.790478 23.032642 50.220744
F 42.498278 30.859742 50.072744
F 42.858878 23.366642 49.998044
F 51.537878 30.840542 49.963244
F 51.757078 23.061742 49.886144
F 31.346978 19.245342 62.106444
F 33.495078 30.935042 64.682544
F 35.840878 24.495842 53.548944
F 35.990278 32.245042 54.017444
F 44.792978 24.498142 53.597144
F 44.900278 32.075442 53.741444
F 47.212078 23.245842 64.582144
F 40.412778 32.153742 61.123144
F 42.701278 23.080442 61.899044
F 36.144478 26.891842 57.363844
F 31.382678 19.091442 64.884444
F 36.033878 19.169142 57.342944
F 44.762278 27.142342 57.337544
F 31.394278 31.879642 58.208144
F 45.028578 19.157642 57.347544
F 42.620678 30.739842 61.912844
F 51.541978 23.223242 62.024844
F 31.324478 26.926942 64.594544
F 35.864578 27.091842 54.578644
F 31.496378 24.255742 58.229144
F 36.141478 19.265342 54.669144
F 44.827278 26.941442 54.599244
F 31.337178 26.943842 61.903344
F 44.877278 19.120942 54.662644
F 49.453478 32.043542 58.203144
F 42.640878 23.057942 64.725444
F 36.131578 24.534142 50.773844
F 35.899378 32.190242 51.291944
F 45.079178 24.362442 50.860744
F 44.871478 32.026242 50.877144
F 29.018978 30.639942 54.635844
F 29.256978 22.855542 54.504544
F 38.124378 30.723442 54.731344
F 38.369778 23.283142 54.624144
F 47.058778 30.852442 54.582344
F 47.072578 23.133542 54.419744
F 29.140078 28.074142 51.225844
F 29.243178 20.220042 51.015244
F 38.192478 28.404442 50.937444
F 38.134678 20.520042 50.904844
F 47.255078 28.225642 51.173244
F 47.211878 20.412642 50.806644
F 28.883178 28.165742 53.901644
F 29.139578 20.309142 53.751444
F 38.232178 28.221842 53.690244
F 38.292378 20.546142 53.772044
F 47.088578 28.241742 53.871144
F 47.111578 20.450742 53.583044
F 29.127578 30.744442 57.261544
F 29.230778 23.032642 57.257244
F 38.033578 30.811942 57.400844
F 38.173478 23.136142 57.325644
F 47.202378 30.751242 57.358144
F 47.070978 23.284542 57.301844
F 31.319278 24.429542 53.552644
F 31.359378 31.952542 53.783044
F 40.609478 24.635642 53.721944
F 40.326178 31.954542 53.767544
F 49.585778 24.338442 53.718344
F 49.557778 32.011742 53.879544
F 31.504778 26.858342 57.338244
F 49.351878 19.413942 61.802744
F 31.426678 19.150442 57.395244
F 40.435278 27.008042 57.428644
F 51.642578 30.840442 61.717544
F 40.524078 19.314342 57.149244
F 49.409878 27.092042 57.184444
F 49.284678 24.543442 58.180144
F 49.339678 19.044542 57.226044
F 31.280478 27.027342 54.422344
F 49.294678 19.198942 64.622444
F 31.451278 19.044442 54.568644
F 40.461878 27.133042 54.726744
F 35.861178 26.981042 64.643144
F 40.427478 19.078842 54.372944
F 49.430178 26.923342 54.483444
F 33.604278 23.107242 61.842344
F 49.221178 19.099542 54.545944
F 31.376378 24.178442 50.767344
F 31.493478 31.881342 51.042044
F 40.535078 24.664042 50.992944
F 40.328878 32.107442 51.074044
F 49.584978 24.431542 51.042544
F 49.417378 32.021642 51.188144
F 33.766878 30.845342 54.828844
F 33.726778 23.211442 54.497944
F 42.771478 30.817342 54.563344
F 42.733878 23.085842 54.618244
F 51.791378 30.602142 54.610344
F 51.705178 23.030242 54.506844
F 33.749878 28.140042 50.917744
F 33.714278 20.379242 51.153844
F 42.708278 28.258142 51.057744
F 42.743478 20.592142 50.828244
F 51.735178 28.335442 50.938744
F 51.570278 20.579842 51.061844
F 33.511678 28.392742 53.698344
F 33.772678 20.462442 53.890344
F 42.612978 28.249342 53.824344
F 42.682478 20.592842 53.705244
F 51.742978 28.086442 53.675944
F 51.566978 20.303642 53.736244
F 33.752478 30.694642 57.446644
F 33.754178 23.146142 57.290844
F 42.642478 30.940442 57.431044
F 42.798878 23.133742 57.419444
F 51.525578 30.655842 57.231144
F 51.411778 23.114042 57.360544
F 51.748378 28.167842 58.280644
F 40.217078 26.773542 64.557844
F 35.994078 24.356442 61.065844
F 35.894778 32.068942 61.309244
F 44.928878 24.483842 60.997344
F 44.821678 32.094542 61.101644
F 42.709778 20.547742 58.250444
F 51.549478 20.684242 61.072744
F 51.546778 28.348942 60.902944
F 38.127578 30.695942 64.665344
F 40.342778 32.093342 58.238444
F 47.012078 30.893542 64.562844
F 31.461778 32.040542 60.852644
F 42.564578 28.327842 58.241444
F 44.953578 19.212242 64.636944
F 33.612778 30.812842 62.079844
F 42.749078 20.465542 60.893544
F 42.673278 28.161342 60.996244
F 36.027278 26.958042 61.974244
F 49.468978 27.011742 61.968544
F 36.053678 19.071042 61.673744
F 44.992078 26.937342 61.905744
F 40.496278 19.106842 61.877344
F 44.852778 19.300942 61.988444
F 33.710878 20.668442 58.213944
F 33.853678 20.377242 60.914344
F 35.908378 24.368642 58.355044
F 35.921678 32.121742 58.608544
F 44.970078 24.576742 58.183744
F 45.010278 32.084042 58.291944
F 29.148278 30.704442 61.841644
F 29.144878 23.008242 61.830344
F 38.155478 30.747242 61.937344
F 38.180378 23.080242 61.890244
F 47.108478 30.791642 61.857944
F 47.206478 23.216542 61.848244
F 29.260078 28.095442 58.139444
F 29.285778 20.572242 58.178244
F 38.279678 28.324942 58.178844
F 38.303378 20.380242 58.261044
F 47.187678 28.216242 58.265144
F 47.206578 20.609042 58.201644
F 29.081378 28.028042 60.915944
F 29.228078 20.410442 60.916344
F 38.346878 28.320242 60.913144
F 38.232178 20.533142 61.098744
F 47.223078 28.095042 61.021644
F 46.972078 20.627742 60.924944
F 31.412078 24.356342 61.028744
F 27.014678 34.622742 47.280844
F 49.372978 32.013042 60.962844
F 40.372778 24.309342 60.932644
F 29.204578 23.083742 64.548544
F 27.124378 24.393342 43.715444
F 27.056278 32.106842 46.336044
F 35.780278 34.633442 50.146144
F 26.973378 32.046842 58.180844
F 26.803478 24.085942 53.599944
F 53.788378 27.061542 61.729644
F 33.772978 20.444942 43.793944
F 44.913178 32.353342 43.922044
F 33.691778 28.336042 43.732044
F 31.509378 32.295342 43.769744
F 51.511878 20.492042 43.745244
F 44.764178 34.738442 61.791944
F 49.197078 34.712142 64.625844
F 27.077678 34.628042 50.109244
F 35.848078 24.264742 43.814044
F 40.358278 24.558042 44.011744
F 31.427878 34.537442 61.924644
F 49.428478 34.645542 61.670844
F 40.440778 34.690842 50.175044
F 33.649578 20.503242 65.364844
F 26.999078 34.671642 61.820044
F 51.494278 28.277342 43.686044
F 44.643878 34.697942 64.500644
F 26.855178 34.638042 54.680244
F 31.314978 34.485042 57.472544
F 31.297178 32.313842 65.532144
F 47.207478 20.621442 65.372044
F 40.240478 24.270542 65.651344
F 40.285478 32.113442 65.446444
F 26.933178 32.048142 65.515844
F 49.387978 24.451142 43.527744
F 40.317978 32.013742 43.919344
F 27.041978 19.198442 86.551044
F 27.058078 32.104042 72.793144
F 35.932378 24.298942 68.270544
F 35.795978 32.074842 68.171344
F 44.918978 24.609242 68.099144
F 44.706278 32.109642 68.175644
F 40.441678 34.678542 76.455244
F 27.090878 24.426442 80.257644
F 49.167278 34.455442 86.224844
F 35.771978 26.960742 71.977144
F 26.977878 26.921642 79.161244
F 35.866278 19.075042 71.757144
F 44.789378 26.957142 71.856244
F 47.113078 28.323142 65.323044
F 44.962078 19.205342 71.895944
F 42.765378 20.504242 65.354744
F 38.049178 20.445742 65.212844
F 26.829578 24.324542 82.941644
F 35.886378 26.837142 69.138244
F 38.068678 28.199742 65.475244
F 36.131478 19.266542 69.056144
F 44.778678 27.123042 69.104444
F 36.001778 34.699342 86.309244
F 44.905678 19.298442 69.275344
F 33.777778 20.325042 80.170144
F 40.331278 34.792042 83.864644
F 27.017578 34.851242 76.547644
F 26.932378 26.944742 76.433944
F 33.602878 28.311042 65.565644
F 35.941278 34.556042 76.388144
F 29.138578 30.583242 69.042444
F 29.176178 23.049642 69.194144
F 37.956378 30.832542 69.208144
F 38.210178 22.979442 69.181644
F 47.028978 30.947342 68.955644
F 47.189778 23.273242 69.228544
F 36.032878 26.861242 86.055744
F 33.664678 28.162042 80.203044
F 51.713678 23.262742 83.835844
F 40.246278 34.752542 71.888644
F 26.851178 32.288742 79.964344
F 31.539978 32.155942 80.087844
F 29.196478 27.938842 68.189044
F 29.458078 20.389542 68.340544
F 38.065178 28.304842 68.107644
F 38.162078 20.457642 68.043844
F 47.117278 28.339942 68.065244
F 47.136178 20.586642 68.429144
F 29.107278 30.687042 71.828844
F 29.276878 22.981242 71.945544
F 38.258178 30.794542 71.986644
F 38.258078 22.992342 71.822344
F 46.827578 30.803842 71.826144
F 47.037878 23.103642 71.928844
F 31.427878 24.287642 68.174244
F 31.284278 32.118142 68.146244
F 40.428078 24.396542 68.503544
F 40.088578 32.296042 68.128544
F 49.396978 24.506642 68.402744
F 49.338978 32.067742 68.168744
F 31.264578 26.744342 71.826444
F 40.295178 32.051142 82.796044
F 31.404278 19.103042 71.779344
F 40.090378 26.979042 71.889544
F 51.387478 30.594042 86.523144
F 40.310478 19.368242 71.929344
F 49.338978 26.927942 71.782444
F 29.313178 23.123642 86.199644
F 49.281778 19.375442 71.833944
F 31.561078 26.804842 69.092544
F 40.354278 34.685742 86.624344
F 31.749178 19.038942 69.057144
F 40.316478 26.987642 69.141744
F 27.152478 27.039942 86.322344
F 40.425078 19.374242 69.184444
F 49.255378 27.146042 69.177344
F 31.411278 19.215742 86.406144
F 49.279878 19.111942 69.239544
F 51.743978 22.960942 86.648244
F 51.529878 30.806742 83.789444
F 37.931478 30.692942 86.611444
F 27.034778 24.490042 75.370144
F 51.714978 28.242942 65.466844
F 33.718878 23.229142 83.651844
F 33.601178 30.927542 69.236344
F 33.800278 22.990042 69.148644
F 42.348778 30.943042 69.011544
F 42.802178 23.171542 69.211344
F 51.549978 30.755342 69.145044
F 51.672478 23.161742 69.080644
F 33.505278 30.849642 83.993144
F 42.660678 23.057842 83.574344
F 33.805978 22.952642 86.377444
F 49.242478 31.912842 80.152644
F 35.906378 19.151042 86.555744
F 49.269178 24.372142 80.087544
F 33.709678 28.303842 68.311144
F 33.859478 20.427342 68.235644
F 42.468578 28.299842 68.108344
F 42.738078 20.600142 68.176044
F 51.477878 28.198242 68.290144
F 51.450178 20.611242 68.341544
F 33.682178 30.796042 71.948244
F 33.789178 23.037542 71.914244
F 42.277278 30.745642 71.691344
F 42.628678 23.077142 71.768644
F 51.430278 30.944042 71.809444
F 51.538378 23.449742 71.849644
F 33.574078 30.925942 86.685344
F 51.554078 20.560642 82.825544
F 36.030078 24.321742 75.445844
F 36.139478 31.875542 75.668644
F 44.783778 24.378842 75.396144
F 44.602578 32.046142 75.435644
F 51.507678 28.175742 82.931144
F 44.935478 19.271642 86.602544
F 31.423978 24.525442 82.667144
F 35.992078 26.973642 79.306244
F 31.474778 24.306942 79.928144
F 35.985578 19.035942 78.974444
F 44.521178 26.973742 79.117344
F 31.577978 34.817442 79.181944
F 44.853878 19.202642 79.049544
F 42.703178 23.121542 86.349344
F 49.146178 31.933642 82.864344
F 31.301678 27.035442 83.663744
F 35.719178 26.761242 76.499944
F 28.995378 30.796342 86.546444
F 35.806378 19.076642 76.304044
F 44.928378 26.980142 76.302144
F 31.270478 32.197842 82.966444
F 44.823178 19.334042 76.366644
F 42.721678 20.422742 82.808144
F 42.827978 28.378742 82.813844
F 36.029778 24.423742 72.745544
F 36.001478 31.976142 72.930444
F 44.777378 24.468242 72.751144
F 44.586778 32.135642 72.678944
F 29.266278 30.907642 76.509344
F 29.197378 23.044542 76.406644
F 38.299578 30.585242 76.520444
F 38.021678 22.833242 76.392544
F 46.851978 30.987442 76.391144
F 47.024878 23.239342 76.515144
F 29.073578 28.114042 72.812744
F 28.996178 20.419842 72.604744
F 38.032378 28.314242 72.823344
F 37.936678 20.493842 72.830244
F 47.124878 28.231642 72.651044
F 47.056978 20.577642 72.861644
F 29.104578 28.393442 75.544444
F 29.222278 20.441042 75.342444
F 37.995178 28.005042 75.506244
F 38.109778 20.280542 75.465344
F 47.238078 28.428442 75.469044
F 47.071878 20.672942 75.535244
F 29.187278 30.958342 79.136544
F 29.122478 23.081642 79.123344
F 37.917178 30.915642 79.074744
F 38.046078 22.977442 79.001144
F 46.944778 30.831742 79.132344
F 46.869978 23.216442 79.170244
F 31.339178 24.483242 75.643644
F 31.543978 32.065542 75.478244
F 40.309578 24.268242 75.455644
F 40.348878 32.115542 75.675644
F 49.322278 24.521442 75.710944
F 49.215878 32.362842 75.517044
F 31.276478 26.861142 79.219844
F 42.382678 30.774742 86.615144
F 31.534978 19.327042 79.096344
F 40.237178 26.906742 79.149344
F 38.223178 23.251142 86.204544
F 40.451578 19.293942 79.150444
F 49.257778 26.993642 79.197644
F 49.310778 24.099442 82.789844
F 49.278778 19.256642 79.138144
F 31.199078 26.934342 76.468644
F 40.443978 27.139242 83.721044
F 31.480678 19.229142 76.277944
F 40.263478 26.780042 76.436944
F 40.616878 26.942442 86.500044
F 40.456978 19.281742 76.370644
F 49.347178 27.140842 76.505944
F 49.301978 19.316042 83.736444
F 49.237078 19.311442 76.397444
F 31.479978 24.251242 72.867444
F 31.492578 31.999242 72.700644
F 40.426578 24.439342 72.742744
F 40.261578 32.275742 72.902144
F 49.199378 24.482842 73.005044
F 49.154778 32.099042 72.766544
F 33.724978 30.806842 76.379244
F 33.528178 22.857342 76.266444
F 42.544778 30.728242 76.696744
F 42.390378 23.258042 76.503844
F 51.404378 31.034342 76.376544
F 51.487778 23.092042 76.334844
F 33.544378 28.177242 72.874244
F 33.664978 20.241642 72.722044
F 42.556678 28.299842 72.817644
F 42.692278 20.603942 72.791844
F 51.481378 28.344142 72.791444
F 51.627978 20.869142 72.860044
F 33.465278 28.116742 75.565144
F 33.715478 20.377442 75.340344
F 42.530178 28.163442 75.609444
F 42.572678 20.777942 75.572644
F 51.615778 28.310342 75.557344
F 51.396178 20.594542 75.455044
F 33.716278 30.753842 79.108344
F 33.562378 22.849742 78.969544
F 42.569478 30.861642 79.284544
F 42.647478 23.090942 79.264544
F 51.514178 30.846142 79.102844
F 51.553578 22.973442 79.221844
F 42.658978 30.870942 83.660644
F 33.600778 20.383042 82.770444
F 35.964678 24.533342 82.383844
F 35.835578 32.012042 82.811144
F 44.891778 24.339842 82.911944
F 44.989878 32.054542 83.042544
F 47.127478 30.628742 86.549844
F 42.397378 28.263642 80.120444
F 44.834578 34.639742 76.445744
F 31.476178 24.369142 65.564244
F 49.384978 26.712942 83.740944
F 31.250878 26.934342 86.338544
F 49.443078 19.256142 86.351744
F 40.278778 32.125842 80.110044
F 44.943578 34.696042 86.374944
F 40.387178 19.497742 83.709444
F 33.578978 28.319542 82.957444
F 31.450978 19.075242 83.609844
F 35.861478 26.944442 83.492944
F 40.371478 24.397842 80.072844
F 35.961378 19.273042 83.842244
F 44.925178 26.782342 83.893044
F 42.795578 20.606642 80.095844
F 44.832378 19.156442 83.992044
F 51.551178 20.388342 80.074944
F 51.584878 28.243542 80.179244
F 35.779178 24.164642 79.669844
F 35.765978 32.211442 80.034244
F 44.678878 24.449042 80.195644
F 44.834478 32.126942 80.325344
F 29.040978 30.926042 83.866144
F 29.233278 23.071042 83.609944
F 38.117378 30.873642 83.871644
F 38.165078 23.218042 83.415044
F 47.165078 30.552542 83.956644
F 46.937378 23.018942 83.850444
F 29.135878 28.144242 80.102144
F 29.210778 20.471742 80.116744
F 38.284378 28.329342 80.242544
F 38.088378 20.420042 79.991344
F 47.054878 28.196942 80.220944
F 46.908978 20.589542 80.189344
F 28.940278 28.367442 82.765244
F 29.314778 20.437642 82.815444
F 38.134578 28.385942 82.838044
F 38.122878 20.552042 82.766844
F 47.115378 28.049642 83.079644
F 47.041978 20.434542 83.015344
F 44.861178 26.983142 86.677344
F 49.213978 26.777142 86.529644
F 40.445678 19.318042 86.419444
F 47.183578 23.013842 86.575844
F 40.448978 24.607342 82.811344
F 29.153878 28.374842 87.464344
F 42.519878 28.265742 65.420344
F 35.900478 34.716142 78.975144
F 26.849178 32.184442 82.762644
F 26.963078 24.224042 72.760644
F 26.916978 26.782542 71.787144
F 29.185578 28.458542 65.387944
F 26.986278 19.183442 69.171344
F 44.711878 34.654342 79.287344
F 26.948578 31.910142 68.213644
F 49.260478 34.591042 69.213544
F 44.639378 34.732642 71.740544
F 31.300078 34.576742 72.034644
F 40.249778 34.624242 79.249744
F 27.071678 19.289642 76.493044
F 27.088078 19.188842 83.720844
F 49.302378 34.605242 71.874544
F 26.893278 34.568542 86.324344
F 26.937778 26.852642 69.114644
F 49.252078 34.707442 79.260744
F 49.317578 32.051442 65.418444
F 44.582078 32.080442 65.373444
F 27.039778 32.229142 75.649344
F 53.963978 19.149842 86.570644
F 35.975678 24.381642 65.437444
F 53.665978 26.880942 69.239044
F 53.626378 19.089342 79.138044
F 42.749678 20.655942 87.419144
F 53.741578 26.745442 86.343844
F 42.736678 28.247242 87.573944
F 47.129978 28.184842 87.472544
F 49.392178 24.306842 87.421144
F 31.515378 24.342342 87.156044
F 35.900878 32.164642 87.421144
F 40.523378 24.341142 87.279444
F 36.039578 24.432542 87.265244
F 44.889678 24.363642 87.488844
F 33.743878 28.168742 87.066944
F 51.590178 20.533742 65.633044
F 49.397678 24.309642 65.662144
F 35.758778 32.111942 65.474744
F 29.137978 20.404042 65.572244
F 44.844378 24.519742 65.414544
F 31.365278 32.230442 87.522044
F 49.253578 32.016542 87.502144
F 35.950578 24.249942 89.983044
F 35.946778 32.158242 90.194344
F 44.828378 24.290542 90.119344
F 44.811978 32.286942 90.138244
F 44.900678 34.580242 108.030244
F 26.919878 19.470342 98.304844
F 27.220878 19.363242 93.648744
F 35.740978 26.944742 93.546244
F 33.878878 22.836142 108.256244
F 36.029778 19.130142 93.734144
F 44.926678 26.938142 93.736644
F 49.265078 34.841942 98.384644
F 45.019878 19.242842 93.638244
F 44.669678 34.677442 98.330644
F 31.362178 34.618642 93.638844
F 49.272878 34.521742 93.694144
F 35.876178 26.931542 90.848044
F 27.126978 32.117242 97.104144
F 36.145378 19.266642 91.005144
F 44.670278 26.917042 90.879444
F 40.040578 32.042642 87.476944
F 44.849378 19.313042 90.946444
F 35.828078 34.750342 93.673544
F 27.057778 24.517942 97.400144
F 29.263078 20.596542 87.342644
F 26.894178 32.155142 101.832244
F 31.470478 34.631142 105.649244
F 26.741978 31.969142 94.463344
F 29.030578 30.735442 90.984444
F 29.179478 23.024442 91.066644
F 38.143878 30.879742 91.228644
F 38.281578 23.233342 91.048444
F 46.957978 30.923842 90.972344
F 46.925578 23.062442 91.119144
F 35.873878 19.120742 108.310244
F 27.013378 24.361042 89.939044
F 40.465378 32.119942 104.679244
F 49.206178 26.998942 108.437244
F 44.783178 19.104542 108.110244
F 31.678078 32.096542 104.585244
F 29.077278 28.163042 90.135744
F 29.358178 20.442042 90.070444
F 37.858578 28.493142 90.059144
F 38.400578 20.676642 90.069744
F 46.823478 28.339442 90.199144
F 47.268078 20.448242 90.215444
F 29.126078 30.684842 93.797544
F 29.183478 23.144042 93.699944
F 38.112378 30.821442 93.900344
F 38.100478 23.268442 93.798044
F 47.085078 30.859242 93.588644
F 47.187278 23.164342 93.783344
F 31.380478 24.310142 89.950644
F 31.239478 31.990142 90.153044
F 40.479478 24.684842 90.123144
F 40.295978 32.220442 90.248244
F 49.229178 24.224242 90.143144
F 49.107078 32.264442 90.167144
F 31.537278 27.010142 93.687744
F 51.402878 23.139642 108.410244
F 31.464578 19.114442 93.780944
F 40.253678 26.917542 93.851844
F 49.395878 34.505242 105.526244
F 40.592778 19.296442 93.616644
F 49.205178 26.931642 93.873944
F 47.026278 22.992542 108.160244
F 49.565978 19.038742 93.903844
F 31.451178 26.902642 90.983844
F 31.525878 24.383242 104.665244
F 31.513078 19.052242 90.970344
F 40.012578 27.234942 91.223844
F 40.532278 24.259142 104.808244
F 40.482378 19.278642 90.940844
F 49.166578 26.940542 91.088544
F 38.327378 30.942842 108.424244
F 49.300578 18.952442 91.109644
F 40.529578 26.957342 105.538244
F 42.550578 20.573042 101.982244
F 47.000878 30.781842 108.344244
F 42.424578 28.085742 101.982244
F 40.539478 27.060442 108.304244
F 51.440378 28.241942 101.778244
F 33.622778 30.690842 90.808744
F 33.561878 23.023942 90.954344
F 42.495178 30.890342 91.037244
F 42.555478 23.016042 91.002544
F 51.404478 30.980742 90.745744
F 51.442278 23.174842 91.197244
F 33.727678 20.534642 101.827244
F 31.670878 26.946742 108.173244
F 49.141278 31.902342 104.717244
F 33.891478 30.771542 105.675244
F 33.615078 28.220342 101.779244
F 36.137178 26.844442 108.228244
F 33.727478 28.158042 89.830044
F 33.841378 20.396842 90.245244
F 42.378678 28.251642 90.212544
F 42.650278 20.479342 90.085844
F 51.236978 28.354342 89.994344
F 51.420278 20.429542 90.265044
F 33.439878 30.880442 93.452344
F 33.642778 23.123642 93.743444
F 42.622678 30.719042 93.764944
F 42.608978 23.307442 93.611844
F 51.569778 30.859742 93.593844
F 51.632978 23.163942 93.841444
F 40.237178 19.013642 108.327244
F 31.630778 19.174242 105.493244
F 36.002578 24.402542 97.257944
F 36.007278 32.102942 97.422944
F 44.775978 24.388142 97.418544
F 44.654178 32.164842 97.228244
F 51.501378 30.822742 105.387244
F 29.180078 30.824842 108.387244
F 26.880578 26.761342 93.801644
F 35.962878 26.920442 100.902244
F 27.192078 19.181542 105.433244
F 35.901378 19.149342 100.628244
F 44.869378 26.973142 100.943244
F 29.370578 23.235842 108.076244
F 44.735478 19.089842 100.898244
F 49.220878 24.222342 104.710244
F 42.548078 22.812642 105.749244
F 42.572378 22.821942 108.391244
F 35.808978 26.927942 98.070644
F 38.099778 23.231042 108.441244
F 35.986178 19.225342 98.092344
F 44.896378 27.018142 98.357844
F 31.482378 26.964942 105.388244
F 44.641378 19.155442 98.276144
F 40.370778 19.044042 105.570244
F 51.318978 30.754242 108.247244
F 35.948878 24.471742 94.696244
F 35.826278 32.298242 94.568844
F 44.804378 24.394942 94.732744
F 44.784378 31.977242 94.474344
F 29.141378 30.816142 98.233144
F 29.227078 23.190342 98.286244
F 38.153178 30.792242 98.201144
F 38.124778 23.007242 98.242144
F 47.041878 30.818442 98.199044
F 46.946178 23.083742 98.413044
F 29.149778 28.113242 94.643244
F 29.465978 20.646742 94.598444
F 38.038078 28.216542 94.618844
F 38.310278 20.494242 94.491844
F 47.166878 28.391242 94.547944
F 47.276878 20.537842 94.707644
F 29.163378 28.228342 97.382044
F 29.206578 20.664442 97.198444
F 38.056778 28.177342 97.257844
F 38.166678 20.418342 97.118844
F 47.060878 28.300542 97.331844
F 47.085278 20.328642 97.417644
F 29.210178 30.949542 101.004244
F 29.274378 23.133542 101.118244
F 38.067178 30.779342 100.981244
F 38.371378 22.981742 101.070244
F 47.012878 30.796742 100.896244
F 47.066478 23.040442 101.189244
F 31.556778 24.413042 97.305444
F 31.386978 32.015142 97.235944
F 40.342878 24.327842 97.361044
F 40.350578 32.076842 97.312044
F 49.250878 24.418142 97.563544
F 49.355378 32.206942 97.274744
F 31.439878 26.888842 101.156244
F 49.199678 26.786842 105.739244
F 31.537978 19.006042 100.918244
F 40.328778 26.859742 100.803244
F 42.657478 30.854542 108.276244
F 40.473878 19.236542 100.918244
F 49.069478 27.031142 101.059244
F 49.316678 24.368642 102.072244
F 49.271478 19.179842 101.272244
F 31.408978 26.969442 98.275144
F 40.555078 24.281842 102.006244
F 31.498978 19.469942 98.339044
F 40.328578 27.056042 98.137144
F 31.546378 32.061442 101.899244
F 40.436378 19.097642 98.231944
F 49.212278 26.902542 98.288644
F 49.156078 32.097642 101.923244
F 49.435778 19.124242 98.433544
F 31.383178 24.433142 94.499344
F 31.331878 32.109242 94.613244
F 40.399978 24.424842 94.682344
F 40.446678 32.024142 94.616544
F 49.441878 24.420142 94.787544
F 49.394678 32.079442 94.648444
F 33.689878 30.845842 98.094344
F 33.746478 23.141842 98.254844
F 42.470378 30.747042 98.179144
F 42.546278 23.117242 98.258244
F 51.350278 30.877742 98.171044
F 51.532978 23.228642 98.296944
F 33.685078 28.433142 94.565644
F 33.842278 20.523242 94.599144
F 42.634578 28.190542 94.625844
F 42.804978 20.652042 94.650544
F 51.483178 28.234642 94.567044
F 51.617678 20.468542 94.823044
F 33.590978 28.254242 97.322344
F 33.763478 20.534942 97.323644
F 42.713178 28.190742 97.409744
F 42.531078 20.661942 97.375444
F 51.448678 28.135842 97.350844
F 51.634078 20.620042 97.624844
F 33.595778 30.957542 100.931244
F 33.955278 23.116442 100.852244
F 42.535378 30.669942 100.902244
F 42.775678 23.152742 100.892244
F 51.301278 30.796142 100.985244
F 51.664278 23.114942 100.953244
F 51.502978 23.123342 105.756244
F 31.820978 24.351342 101.885244
F 36.105678 24.208942 104.627244
F 35.955878 32.057442 104.605244
F 44.672278 24.327942 104.622244
F 45.056878 31.986342 104.510244
F 51.360278 20.484542 104.718244
F 51.496778 28.232542 104.476244
F 42.557278 20.320642 104.676244
F 47.077778 28.240542 109.481244
F 49.280478 19.240942 105.698244
F 49.311878 19.253042 108.605244
F 33.706678 30.796542 108.413244
F 40.261278 31.911042 101.990244
F 31.508678 19.157942 108.324244
F 42.818078 30.923342 105.679244
F 44.855178 26.841742 108.321244
F 42.616878 28.256042 104.626244
F 36.163478 26.773242 105.402244
F 33.881678 28.267342 104.537244
F 36.058178 19.267242 105.611244
F 44.840978 26.907742 105.596244
F 34.009378 23.043042 105.565244
F 44.786178 19.152142 105.576244
F 33.866378 20.320542 104.562244
F 51.728278 20.570542 102.044244
F 36.152278 24.393842 101.855244
F 35.874978 32.187542 101.887244
F 44.888278 24.320442 101.902244
F 44.744178 32.024542 101.892244
F 29.289378 30.838442 105.655244
F 29.341278 23.122542 105.411244
F 38.245478 30.852842 105.609244
F 38.261278 22.980442 105.602244
F 46.924978 30.564642 105.650244
F 46.939478 23.055242 105.430244
F 29.240878 28.313442 102.001244
F 29.253678 20.401142 101.841244
F 38.253978 28.167942 101.733244
F 38.146578 20.507042 101.875244
F 46.927078 28.347242 101.969244
F 46.924778 20.493242 101.961244
F 29.221878 28.261142 104.677244
F 29.409978 20.551842 104.527244
F 38.228678 28.222942 104.529244
F 38.246178 20.378342 104.596244
F 47.149878 28.165342 104.699244
F 46.961778 20.507542 104.697244
F 26.827778 31.992842 90.076944
F 35.781078 34.646242 108.305244
F 47.157778 20.354942 87.574644
F 26.856178 32.014042 109.008244
F 33.656178 20.555842 87.400044
F 49.127278 34.635242 108.225244
F 26.867278 34.593942 93.779544
F 44.832078 24.157242 109.091244
F 35.840978 34.774142 91.096544
F 44.925378 34.483842 105.311244
F 26.835778 26.779242 91.041744
F 27.087778 32.210042 104.629244
F 44.717278 34.775342 100.980244
F 40.517878 34.471942 108.205244
F 26.944478 27.155542 98.509444
F 53.993978 24.422442 101.922244
F 53.757778 24.217642 104.689244
F 26.989278 26.936142 101.244244
F 38.194478 28.396042 109.169244
F 53.679578 19.034742 91.068144
F 53.861578 32.026442 90.030444
F 40.372978 24.583342 109.244244
F 29.335078 28.112842 109.283244
F 27.127178 19.247042 108.145244
F 49.188278 24.313042 109.276244
F 40.498978 32.165742 109.399244
F 33.904778 28.148442 109.287244
F 38.066178 28.088342 87.382544
F 53.962678 19.262042 98.275044
F 27.046778 24.278242 87.259844
F 26.664278 31.947442 87.388644
F 51.451778 27.940642 87.276744
F 44.778278 32.127842 87.424444
F 53.669478 32.138942 87.326144
F 38.066778 20.668342 87.214244
F 51.688878 20.413642 87.515444
F 49.500778 34.683042 112.645244
F 29.435878 20.628442 109.022244
F 35.864878 24.191642 112.352244
F 35.740478 32.072142 112.052244
F 44.908078 24.520842 111.989244
F 44.914378 32.046742 112.042244
F 31.387478 34.574142 115.660244
F 26.962878 26.747542 120.026244
F 31.391678 34.655442 127.227244
F 36.018778 26.886842 115.638244
F 26.863178 19.081542 115.655244
F 35.897178 19.142842 115.839244
F 44.882278 26.929242 115.615244
F 49.270578 34.541942 119.996244
F 44.934878 19.343742 115.675244
F 26.992878 19.203742 119.993244
F 31.348778 34.686042 112.879244
F 40.253578 34.671142 113.011244
F 35.852178 26.904142 112.937244
F 49.149278 34.554742 130.166244
F 35.955178 19.235042 113.156244
F 44.860078 27.099142 112.887244
F 53.848578 34.572642 120.005244
F 45.035978 19.189942 112.876244
F 51.530878 20.462142 126.544244
F 40.461178 26.871742 130.050244
F 27.016778 24.494242 109.092244
F 27.019578 24.340442 116.443244
F 49.260278 24.464142 126.488244
F 40.203878 34.706642 120.073244
F 29.001478 30.830442 112.923244
F 29.199878 23.043142 112.663244
F 37.968378 30.679742 112.764244
F 38.150178 22.834142 112.722244
F 47.022478 30.871342 112.932244
F 47.087978 23.162142 112.848244
F 40.174478 32.094842 126.474244
F 35.790278 34.762042 112.726244
F 26.830578 19.327242 127.225244
F 27.086778 32.079742 123.811244
F 45.002678 19.285042 130.306244
F 35.960678 24.479142 109.530244
F 29.198178 28.230042 112.105244
F 29.198378 20.559042 111.798244
F 38.136478 28.126542 111.968244
F 38.180978 20.363342 111.998244
F 47.052478 28.378942 112.125244
F 47.161178 20.629442 111.767244
F 29.063778 30.879742 115.546244
F 29.165378 23.191242 115.419244
F 38.199178 30.848942 115.570244
F 38.229078 22.977242 115.470244
F 46.993378 30.852442 115.588244
F 47.050978 22.949542 115.543244
F 31.437778 24.321542 111.860244
F 31.307878 32.096442 111.994244
F 40.485878 24.416742 111.950244
F 40.253378 32.040842 112.089244
F 49.262878 24.460242 111.966244
F 49.263378 31.976142 111.999244
F 31.524878 27.042342 115.527244
F 33.786178 20.401342 109.505244
F 31.319578 19.119542 115.414244
F 40.472478 27.152242 115.519244
F 40.445378 24.136342 126.511244
F 40.506078 19.224342 115.602244
F 49.310978 26.807142 115.540244
F 51.519878 23.045242 130.061244
F 49.390978 19.175842 115.559244
F 31.448078 26.881742 112.896244
F 26.933878 26.921342 127.333244
F 31.244578 19.208842 112.794244
F 40.354978 26.987642 112.699244
F 36.000378 19.344242 130.002244
F 40.512178 19.207242 112.866244
F 49.326078 26.962342 112.873244
F 49.480378 19.332742 130.349244
F 49.310878 19.273642 112.762244
F 40.241278 32.012542 123.667244
F 49.215278 31.984342 109.246244
F 29.045878 23.265442 129.916244
F 40.287978 24.365142 123.873244
F 40.246278 26.748142 127.226244
F 51.528978 30.753642 129.974244
F 33.535278 30.744942 112.788244
F 33.687578 22.905642 113.142244
F 42.508378 30.793142 112.678244
F 42.612678 23.236242 112.848244
F 51.570778 30.522442 112.839244
F 51.519878 23.290042 112.842244
F 42.793678 23.060542 130.256244
F 31.404278 32.120942 126.519244
F 31.179878 32.125942 123.804244
F 49.318878 26.997442 127.248244
F 31.325678 19.390742 127.503244
F 31.473178 24.132542 123.814244
F 33.680078 28.149042 111.975244
F 33.743478 20.414842 112.193244
F 42.638878 28.232842 112.070244
F 42.894078 20.633542 111.959244
F 51.547678 28.087542 111.882244
F 51.459778 20.589242 112.101244
F 33.468578 30.766742 115.431244
F 33.543278 23.198742 115.874244
F 42.801378 30.779242 115.501244
F 42.715078 23.119042 115.620244
F 51.412078 30.652142 115.510244
F 51.589078 22.864742 115.555244
F 40.347078 19.236842 127.398244
F 33.661478 23.122442 127.204244
F 35.918578 24.059142 119.193244
F 35.712578 32.063742 119.098244
F 44.807678 24.280242 119.456244
F 44.686678 31.961642 119.348244
F 47.105078 23.100042 130.136244
F 38.314678 23.194542 130.109244
F 31.422378 24.326442 126.479244
F 35.713878 26.787442 122.608244
F 49.101478 32.015042 126.501244
F 35.871978 19.279842 122.686244
F 44.707078 26.954242 122.999244
F 46.913878 30.889942 130.092244
F 44.830778 19.081642 122.893244
F 51.657778 28.106942 126.482244
F 42.553278 20.342542 126.494244
F 42.646678 28.088142 126.368244
F 35.894878 26.803142 119.876244
F 33.504678 23.231742 129.825244
F 35.793678 19.151742 119.996244
F 44.862278 26.805342 120.310244
F 31.293578 19.402342 130.150244
F 44.837178 19.035242 120.175244
F 31.481778 26.832542 127.294244
F 33.687378 20.580142 126.379244
F 36.026778 24.306142 116.398244
F 35.776678 31.965242 116.314244
F 44.963978 24.401542 116.584244
F 44.801378 32.223642 116.585244
F 29.244778 30.503042 120.061244
F 29.114278 22.928142 119.995244
F 38.000078 30.658542 120.050244
F 38.194678 23.110342 120.323244
F 46.997478 30.717942 120.256244
F 46.975478 23.022142 120.326244
F 29.230478 28.238642 116.398244
F 29.150178 20.588342 116.382244
F 38.231078 28.356942 116.509244
F 38.183478 20.458942 116.486244
F 47.105778 28.320442 116.487244
F 47.140978 20.379642 116.589244
F 29.148678 28.038342 119.093244
F 29.257578 20.423942 119.099244
F 38.172778 28.022042 119.273244
F 38.144778 20.539342 119.247244
F 46.980378 28.272742 119.271244
F 47.120178 20.453442 119.287244
F 29.219778 30.574942 122.769244
F 29.334778 23.027342 122.808244
F 38.037278 30.859142 122.742244
F 38.135178 23.013442 123.128244
F 47.085678 30.789042 122.867244
F 46.900478 23.018642 122.949244
F 31.397478 24.273942 119.200244
F 31.437578 31.780942 119.214244
F 40.261378 24.243542 119.060244
F 40.250178 32.046342 119.198244
F 49.154378 24.120142 119.135244
F 49.358478 31.933742 119.144244
F 31.571678 26.759842 122.783244
F 51.250078 23.063742 127.399244
F 31.305678 19.210842 123.103244
F 40.148578 26.986342 122.927244
F 51.380378 30.757442 127.190244
F 40.270978 19.180342 122.765244
F 49.369178 26.907242 122.908244
F 42.397978 30.821142 129.991244
F 49.356478 19.006142 123.115244
F 31.287378 26.790842 120.141244
F 33.770978 30.715342 127.497244
F 31.321678 19.207442 120.378244
F 40.349278 26.885042 120.049244
F 42.657378 22.886742 127.394244
F 40.348678 18.951342 120.063244
F 49.225378 26.773242 120.195244
F 42.661278 20.483842 123.766244
F 49.456678 19.158442 120.370244
F 31.275078 24.592442 116.517244
F 31.300978 32.029542 116.453244
F 40.394878 24.436342 116.299244
F 40.398978 31.967542 116.398244
F 49.315078 24.205042 116.404244
F 49.244078 32.124442 116.436244
F 33.674178 30.515242 120.066244
F 33.516778 22.912242 120.006244
F 42.400578 30.621142 120.119244
F 42.442178 23.009642 120.194244
F 51.618078 30.878042 120.182244
F 51.352678 22.912842 120.106244
F 33.809578 28.278942 116.445244
F 33.560478 20.407342 116.389244
F 42.726478 28.262842 116.545244
F 42.491778 20.516342 116.589244
F 51.405778 28.239342 116.462244
F 51.486578 20.442742 116.557244
F 33.610778 28.011942 119.135244
F 33.510178 20.301242 119.184244
F 42.733578 28.057242 119.217244
F 42.567678 20.418342 119.269244
F 51.425678 28.321742 119.304244
F 51.631878 20.384842 119.147244
F 33.554878 30.793242 122.868244
F 33.509878 22.948242 122.735244
F 42.663978 30.777342 122.908244
F 42.467878 22.984942 122.869244
F 51.667178 30.767742 123.071244
F 51.365378 23.007342 122.884244
F 33.467078 28.356342 126.243244
F 31.389278 26.927342 129.983244
F 35.974178 24.315142 126.530244
F 35.769178 32.000742 126.350244
F 44.883278 24.419642 126.512244
F 44.819278 32.072842 126.293244
F 33.689378 30.599042 130.194244
F 42.411578 28.228742 123.672244
F 44.799778 26.939442 130.205244
F 37.981078 30.794842 130.021244
F 49.300878 32.052842 123.813244
F 29.225778 30.861142 130.028244
F 42.551178 30.710142 127.174244
F 33.543478 20.323442 123.579244
F 33.654078 28.256742 123.589244
F 35.853178 27.005942 127.465244
F 49.288078 19.266542 127.669244
F 35.907378 19.358542 127.313244
F 44.890678 26.855942 127.386244
F 49.107978 24.241342 123.671244
F 44.765878 19.034842 127.621244
F 51.440578 20.480742 123.747244
F 51.557378 28.198842 123.762244
F 35.814678 24.333642 123.662244
F 35.827478 32.069242 123.623244
F 44.651778 24.362942 123.763244
F 44.829478 32.065642 123.606244
F 29.133378 30.884842 127.354244
F 29.153178 23.136442 127.224244
F 37.965078 30.778642 127.392244
F 38.197478 23.031042 127.343244
F 46.865978 30.654842 127.325244
F 46.995278 23.107742 127.427244
F 29.342578 27.962942 123.807244
F 29.073278 20.529342 123.770244
F 37.869078 28.285542 123.692244
F 38.160078 20.483142 123.667244
F 47.146478 28.193542 123.670244
F 47.145878 20.337442 123.870244
F 29.156278 28.276742 126.464244
F 29.209478 20.632542 126.530244
F 38.203978 28.182842 126.438244
F 38.150178 20.541142 126.363244
F 47.000978 28.128742 126.291244
F 46.943078 20.481042 126.694244
F 49.275578 26.919442 130.007244
F 40.414978 19.318642 130.078244
F 36.055878 26.959842 130.196244
F 44.636178 34.620742 119.965244
F 27.042278 24.300842 119.208244
F 35.728378 34.771642 120.195244
F 47.314578 20.558642 130.981244
F 40.373078 34.589842 130.173244
F 26.763378 24.402542 126.421244
F 53.713278 24.438042 123.574244
F 28.974078 20.525442 130.727244
F 31.759878 24.296542 109.178244
F 42.556478 28.310142 130.936244
F 26.819778 34.717842 127.444244
F 53.913478 24.324042 116.435244
F 33.548778 20.724442 130.878244
F 53.484978 24.183342 126.428244
F 26.851978 32.054542 126.502244
F 49.446878 34.674342 115.327244
F 44.760578 34.657042 112.848244
F 26.998478 26.936542 130.030244
F 35.828578 34.685042 127.096244
F 31.157278 34.631642 122.853244
F 40.317978 34.675042 115.728244
F 35.735078 34.626742 122.871244
F 44.928478 34.649342 130.170244
F 31.140078 34.417642 120.096244
F 26.751278 31.968742 111.814244
F 40.118778 34.627242 122.794244
F 40.535578 24.434942 130.942244
F 44.785578 34.754542 115.636244
F 49.485878 34.582242 127.429244
F 31.464478 32.037142 130.926244
F 53.864978 19.216542 115.692244
F 53.575878 24.351642 119.211244
F 53.763978 26.972842 122.743244
F 53.759578 34.546442 115.679244
F 53.730778 26.762342 127.314244
F 26.804778 19.253442 129.907244
F 26.741578 19.320842 122.774244
F 26.922478 26.809842 115.887244
F 27.186378 32.185042 131.064244
F 35.811578 32.054442 130.827244
F 38.232878 28.303542 131.182244
F 42.824778 20.422542 131.085244
F 44.943878 24.344142 131.159244
F 31.416278 24.397042 130.987244
F 29.240178 28.354642 131.106244
F 42.548878 20.266942 109.285244
F 46.879078 20.487142 109.097244
F 31.444578 32.086642 109.155244
F 51.501678 28.249642 109.097244
F 51.522078 20.537442 109.372244
F 36.029878 32.063442 109.295244
F 42.706378 28.251242 109.290244
F 38.014578 20.557442 109.216244
F 44.841278 32.131442 109.203244
F 27.233078 50.201142 21.119844
F 26.911078 47.499842 -0.021618
F 35.964178 47.539342 2.773934
F 35.929178 39.933642 2.501344
F 44.811478 47.463442 2.789424
F 44.887478 39.769342 2.786244
F 27.066078 50.107342 18.448744
F 26.837378 47.566142 2.754604
F 35.990478 49.993042 6.303014
F 35.925578 42.413542 6.275384
F 44.548978 50.173142 6.219934
F 44.827778 42.323342 6.368264
F 27.217278 50.380942 11.028944
F 27.137978 47.863742 9.901014
F 36.121878 50.164742 3.568464
F 35.901578 42.466342 3.437654
F 44.694778 50.067042 3.539994
F 44.794378 42.398942 3.575974
F 26.841378 42.321242 13.643244
F 27.158878 39.811542 9.925564
F 27.174978 47.550642 17.443844
F 49.601178 34.903542 20.875444
F 53.903078 42.310742 10.959344
F 27.018878 39.819842 7.225864
F 29.332778 38.776542 3.657944
F 29.169578 46.389342 3.657874
F 38.023378 38.608742 3.630494
F 38.155978 46.314642 3.871034
F 47.136978 38.318842 3.439034
F 47.042378 46.051142 3.588474
F 26.945278 42.321042 21.031044
F 27.070078 47.811542 7.214264
F 31.566878 34.634342 18.142244
F 28.994378 51.223342 0.020380
F 53.828678 49.981842 18.313544
F 27.027478 50.249642 3.727444
F 27.018078 47.650242 14.812844
F 27.061678 39.793842 2.635914
F 27.039378 42.348042 6.399414
F 27.154978 39.732942 14.583944
F 29.195478 36.326742 2.788554
F 29.381778 43.745842 2.557724
F 27.129378 50.043242 13.714844
F 38.130778 35.943542 2.820554
F 38.237978 43.640342 2.774564
F 42.619078 51.433342 2.627764
F 46.939378 35.825242 2.877834
F 46.919178 43.547442 2.512244
F 29.260178 38.494242 6.378504
F 29.283978 46.398742 6.383084
F 37.950878 38.425142 6.178634
F 38.171178 46.129842 6.571634
F 47.073978 38.529842 6.141574
F 46.985878 46.221042 6.307414
F 31.527478 47.662042 2.774494
F 31.563278 39.999342 2.665104
F 40.241978 47.499442 2.599014
F 40.341278 39.671942 2.690174
F 49.366078 47.456842 2.654904
F 49.303778 39.883742 2.814784
F 31.579178 50.057242 6.369314
F 31.486378 42.382642 6.454524
F 40.341678 49.979742 6.454344
F 40.307878 42.192942 6.325394
F 49.221778 50.091342 6.496364
F 49.398078 42.364742 6.468754
F 31.615778 50.244242 3.751084
F 31.571178 42.542042 3.824194
F 40.503378 50.135442 3.659634
F 40.275578 42.200942 3.592724
F 49.184578 50.066142 3.739124
F 49.238478 42.606142 3.744264
F 27.021078 42.412742 18.317044
F 33.669378 46.150542 20.762544
F 33.917078 51.172042 14.646844
F 31.270978 42.358942 20.733444
F 27.042178 50.345542 6.418164
F 26.944478 42.391042 10.890744
F 33.725578 38.607642 3.376764
F 33.676678 46.343142 3.749674
F 42.685378 38.380042 3.605224
F 42.441078 46.302742 3.733414
F 51.541378 38.509442 3.521774
F 51.638778 46.174842 3.545954
F 49.351578 34.564642 10.726544
F 40.424278 50.014642 21.027044
F 29.352478 51.375142 7.243754
F 27.142878 34.810342 3.729534
F 33.852278 51.467742 9.882774
F 36.036178 50.155542 21.075844
F 29.318878 46.341442 21.130644
F 42.826678 35.957042 17.397444
F 35.959778 42.275642 20.902044
F 38.421378 51.248942 14.678944
F 33.465478 35.987842 2.404834
F 33.691478 43.772142 2.833834
F 47.154678 46.390942 20.995244
F 42.687578 35.866942 2.818914
F 42.534278 43.643942 2.694424
F 33.832178 51.458142 7.214984
F 51.528278 35.904842 2.821724
F 51.518178 43.630642 2.585134
F 33.651278 38.797142 6.331694
F 33.705278 46.298042 6.377744
F 42.567178 38.460942 6.206694
F 42.608778 46.138542 6.523674
F 51.552978 38.458942 6.248204
F 51.553478 46.215742 6.214664
F 44.810678 49.990442 20.914544
F 42.727878 46.179942 20.806944
F 35.957578 47.653942 10.166244
F 36.119378 39.781142 10.002664
F 44.907878 47.457142 9.978794
F 44.979278 39.734042 9.938744
F 31.553878 50.113542 21.187744
F 38.134178 51.440742 2.628884
F 36.165478 50.051442 13.748444
F 35.927278 42.251842 13.570844
F 44.930078 50.190942 13.736844
F 45.018278 42.011342 13.607944
F 51.521978 51.426242 9.850044
F 33.972878 51.370642 2.773874
F 36.130478 50.240942 10.963844
F 36.159978 42.325442 10.856444
F 44.891478 50.082542 10.906944
F 44.963278 42.396742 10.802544
F 47.093878 51.167942 17.521444
F 51.431478 51.186342 14.561344
F 35.997378 47.470042 7.435424
F 36.051578 40.013142 7.272984
F 44.832478 47.550942 7.192594
F 44.943778 39.643642 7.188364
F 29.348778 38.432242 10.876044
F 29.208078 46.335342 10.901944
F 38.369378 38.598142 10.877844
F 38.288478 46.290542 10.938244
F 47.199778 38.433242 10.941244
F 47.126378 45.932942 11.070244
F 27.142878 39.799942 17.439744
F 29.243078 35.961742 7.378834
F 29.189278 43.772342 7.126454
F 45.018478 42.426642 21.063944
F 37.898578 35.955942 7.135434
F 38.242078 43.575742 7.284044
F 47.101278 51.353142 9.960314
F 47.238878 36.019142 7.230274
F 47.125378 43.668642 7.127094
F 42.773478 51.425942 9.952394
F 29.288678 35.863642 10.208044
F 29.108278 43.779842 9.969534
F 51.683478 51.284442 17.475144
F 38.388378 36.129042 9.930634
F 38.352878 43.659942 10.016344
F 35.877578 34.652242 13.492044
F 47.114478 35.797142 9.924104
F 47.323778 43.599042 9.867074
F 29.254478 38.504342 13.543544
F 29.087778 46.204242 13.855044
F 38.225678 38.655042 13.645244
F 38.162878 46.025942 13.557144
F 47.210878 38.502642 13.714944
F 47.117778 46.131642 13.819644
F 31.548078 47.502542 10.132744
F 31.494078 40.031542 10.101244
F 40.627678 47.409042 10.248444
F 40.543778 39.856642 9.847974
F 49.298778 47.537942 9.997574
F 49.297878 39.805642 10.020244
F 31.591078 50.196442 13.696744
F 31.389678 42.389042 13.709044
F 40.620578 49.789842 13.452544
F 40.547578 42.216742 13.762844
F 49.239478 49.955042 13.735344
F 49.416278 42.405942 13.559344
F 31.728878 50.181642 11.027944
F 31.290178 42.677242 10.898544
F 40.536878 50.009842 10.859044
F 40.509178 42.390142 10.920444
F 49.414278 50.058642 10.912544
F 49.565378 42.447142 10.824744
F 31.600678 47.609342 7.431564
F 31.307378 39.920042 7.444724
F 40.454978 47.514742 7.515464
F 40.371478 39.637242 7.166814
F 49.182978 47.561842 7.259184
F 49.278978 39.738642 7.228964
F 33.892578 38.564242 10.934944
F 33.772178 46.053242 10.771544
F 42.640378 38.444742 10.989544
F 42.842578 46.214142 11.109444
F 51.522978 38.416942 10.985944
F 51.514478 46.381142 10.918544
F 52.030478 35.964142 17.215544
F 33.614478 36.033542 7.241224
F 33.684978 43.627542 7.206124
F 42.622278 51.506242 17.361744
F 42.660478 35.909042 7.363634
F 42.574578 43.519642 7.285034
F 31.354478 34.794242 6.452814
F 51.727478 35.856642 7.202184
F 51.530978 43.805042 7.334894
F 47.294378 38.619942 20.730044
F 33.610078 35.988242 9.803154
F 33.862778 43.521842 9.906624
F 29.300878 51.491842 14.599844
F 42.784978 35.877742 10.156644
F 42.780878 43.580742 9.947984
F 49.429578 50.034342 21.097944
F 51.636278 35.871842 9.817784
F 51.840978 43.882642 9.963704
F 33.730478 38.378642 13.651544
F 33.624078 46.167942 13.567444
F 42.585178 38.476242 13.747844
F 42.658778 46.031942 13.827444
F 51.623178 38.577342 13.742844
F 51.621078 46.301342 13.538644
F 40.533778 42.266642 20.995144
F 29.249178 51.361042 2.755614
F 35.900978 47.598242 17.334844
F 35.953878 39.771642 17.204344
F 44.679778 47.419742 17.296044
F 44.776078 39.791242 17.329744
F 38.173678 46.132942 20.873344
F 42.446578 38.471242 20.950344
F 47.187578 35.896342 14.416644
F 42.508378 51.428942 7.319774
F 29.331578 51.268642 17.405844
F 29.129778 38.526642 20.963744
F 38.395078 51.251042 9.908024
F 51.645678 38.493342 21.016544
F 36.091678 50.240442 18.430544
F 35.951778 42.283242 18.249844
F 44.684378 50.047042 18.330544
F 44.993578 42.391242 18.319944
F 51.626378 43.822242 14.501144
F 51.526278 43.699642 17.120944
F 35.930678 47.414742 14.560544
F 35.954978 39.765342 14.562944
F 44.823578 47.543742 14.583544
F 44.905578 39.493642 14.684244
F 29.334278 38.366542 18.254444
F 29.332378 46.221042 18.379244
F 38.152878 38.387542 18.276144
F 37.935178 46.076742 18.222044
F 47.133578 38.526742 17.979344
F 47.132378 46.161642 18.268844
F 51.730878 35.978542 14.329944
F 29.105478 36.055742 14.586144
F 29.066378 43.544242 14.493444
F 47.060278 51.329342 14.847644
F 38.096378 36.120742 14.465744
F 38.231078 43.401442 14.553444
F 42.808478 43.642542 17.234844
F 46.854478 51.390042 7.102074
F 47.207578 43.626142 14.682644
F 29.509578 51.521042 9.947274
F 29.224478 35.744342 17.426744
F 29.135678 43.676642 17.308544
F 38.399378 51.238942 17.544444
F 38.256078 35.922842 17.212144
F 38.267078 43.523242 17.188744
F 51.555478 51.433142 2.883284
F 47.267678 36.058942 17.085444
F 47.162678 43.590242 17.323344
F 47.043378 51.278542 2.815024
F 42.683278 51.347142 14.728244
F 38.169178 51.328542 7.232164
F 51.530578 51.260642 7.225554
F 42.731278 35.967842 14.621844
F 33.756778 43.535142 17.123544
F 31.534178 47.609442 17.437744
F 31.441278 39.739142 17.234144
F 40.162478 47.424642 17.408844
F 40.319978 39.670642 17.470344
F 49.315478 47.354342 17.251244
F 49.328178 39.957042 17.159144
F 51.797778 46.166642 20.619144
F 33.978278 51.406042 17.358044
F 33.550378 38.324642 20.782144
F 42.855478 43.436442 14.548444
F 49.324278 42.343642 20.789944
F 33.645678 35.924942 17.131244
F 31.551078 50.096642 18.423144
F 31.471978 42.272642 17.971344
F 40.633478 50.064342 18.258744
F 40.653678 42.326842 18.200444
F 49.484078 49.825142 18.443044
F 49.482778 42.441142 18.150644
F 31.361478 47.502942 14.661544
F 31.452878 39.716742 14.448044
F 40.351878 47.407042 14.648644
F 40.486878 39.643642 14.707044
F 49.331978 47.472742 14.619944
F 49.444878 39.926242 14.507844
F 33.611478 38.532042 18.079744
F 33.736278 46.076042 18.075944
F 42.504178 38.457542 18.391244
F 42.425178 46.111242 18.202244
F 51.599778 38.470242 18.253144
F 51.594878 46.295642 18.016544
F 37.940478 38.474942 20.907344
F 33.558378 35.822642 14.464444
F 33.781678 43.482442 14.386344
F 27.077078 42.329442 3.600674
F 42.664078 51.497142 -0.028909
F 35.959578 34.730242 18.053244
F 40.279578 34.785842 6.294464
F 44.978478 34.762142 20.844744
F 40.422978 34.784242 20.849044
F 49.594078 34.855642 18.091044
F 31.502878 39.775842 21.627644
F 31.396278 34.716242 3.599414
F 40.301078 39.695842 21.943844
F 31.373778 47.518942 -0.022079
F 35.909878 47.437042 21.710044
F 36.035478 34.680042 20.786344
F 40.297578 47.657442 -0.123961
F 27.203278 34.698842 21.171944
F 29.388378 36.035142 21.720444
F 38.322678 51.344842 21.971944
F 42.687178 43.617942 21.841944
F 29.088378 43.614842 21.832144
F 31.616578 47.628142 21.891144
F 51.512078 43.482742 -0.165689
F 44.781178 39.837642 -0.008138
F 49.231678 47.406242 -0.036813
F 33.535078 51.350542 0.068119
F 49.345478 39.573342 -0.021616
F 51.493778 35.676442 0.134774
F 42.650978 35.958542 -0.118195
F 51.463578 51.152542 0.002686
F 53.783278 39.813242 39.231144
F 26.945378 47.619142 39.152644
F 35.987178 47.418842 24.382944
F 35.868878 39.770142 24.761444
F 45.127778 47.635742 24.654744
F 44.896878 39.766742 24.641544
F 26.844878 47.704342 24.693844
F 27.008078 47.462242 32.030944
F 36.044378 50.090442 28.172944
F 35.882778 42.364142 28.086644
F 45.021978 50.094142 28.393744
F 44.743678 42.361642 28.315944
F 27.160378 42.421842 35.504744
F 27.067778 47.725342 29.369544
F 35.780478 49.991742 25.414544
F 35.878878 42.481442 25.455344
F 44.952178 50.199442 25.668644
F 45.100778 42.440542 25.563944
F 27.074478 42.405542 28.319144
F 27.139278 39.915142 31.875044
F 45.143678 34.738342 28.215744
F 27.068578 42.290042 40.131044
F 26.855378 42.393642 25.472944
F 26.873778 42.375742 32.727744
F 29.271578 38.596742 25.576044
F 29.081878 46.392342 25.538444
F 38.253678 38.454642 25.444644
F 38.311178 46.262242 25.371244
F 47.192678 38.539342 25.658244
F 47.348078 46.251242 25.425644
F 47.393578 36.012942 32.082244
F 38.145378 43.594342 21.765044
F 40.299878 34.837342 32.750844
F 53.945878 47.551142 36.458044
F 26.903478 50.313642 28.318644
F 51.433978 51.453742 31.735844
F 26.976778 47.435742 36.519544
F 40.559678 42.405942 42.728044
F 38.149278 51.606542 39.111244
F 40.159678 34.770342 40.164444
F 29.328378 36.047442 24.626844
F 29.072878 43.820142 24.669144
F 33.843778 51.297042 36.345144
F 38.108878 35.982842 24.403344
F 38.248678 43.677442 24.437544
F 33.651078 46.111142 42.775444
F 47.102978 35.923742 24.530444
F 47.374578 43.696942 24.527344
F 29.163678 38.455342 28.261144
F 29.089578 46.377642 28.204244
F 38.238778 38.522442 28.292244
F 38.173178 46.091142 28.242944
F 47.184278 38.541642 28.373344
F 47.194478 46.185842 28.121944
F 31.414078 47.615742 24.670544
F 31.502078 39.864542 24.333344
F 40.537078 47.598642 24.380144
F 40.563778 39.645842 24.673944
F 49.639778 47.672042 24.406944
F 49.332978 39.843542 24.712544
F 31.455978 50.185442 28.237544
F 31.588078 42.424642 28.180844
F 40.600378 50.044942 28.294644
F 40.442478 42.294142 28.163644
F 49.288778 49.967642 28.140744
F 49.316378 42.624842 28.265744
F 31.385378 50.084042 25.550444
F 31.284178 42.432442 25.566344
F 40.306578 50.079542 25.589344
F 40.560378 42.302542 25.448944
F 49.220278 50.305242 25.435644
F 49.464578 42.368242 25.513144
F 26.904778 50.095942 32.973544
F 26.930678 39.702542 39.259344
F 27.106978 39.903942 36.393744
F 27.006078 39.801642 29.129344
F 40.361978 34.569142 42.841144
F 26.914678 49.993742 35.621344
F 33.568778 38.567342 25.546044
F 33.635878 46.149442 25.368744
F 42.683778 38.354342 25.569244
F 42.853178 46.225542 25.380644
F 51.501278 38.601542 25.572944
F 51.729378 46.324742 25.618644
F 27.143278 34.715242 32.839844
F 26.979878 39.821842 22.006344
F 27.000278 34.602542 28.343744
F 29.390278 51.601642 21.855344
F 33.645178 51.285342 31.824844
F 27.028978 50.121242 40.104144
F 26.918278 50.330242 42.777044
F 29.174978 38.584742 42.683244
F 42.647478 51.447842 36.499244
F 51.719078 51.218042 36.609544
F 33.817078 35.850342 24.484544
F 33.548278 43.571542 24.460044
F 51.525178 51.264042 39.297744
F 42.485778 35.862242 24.499744
F 42.791578 43.603742 24.510244
F 42.583478 51.188842 32.045544
F 51.333878 35.961142 24.651944
F 51.697178 43.769242 24.557244
F 33.390978 38.728242 28.205744
F 33.699578 46.435942 28.133944
F 42.880578 38.612442 28.211444
F 42.616878 46.145942 28.065544
F 51.604878 38.733442 28.324644
F 51.758078 46.366642 28.304744
F 51.720278 46.245042 42.928644
F 51.385278 36.264142 36.442644
F 36.122678 47.716042 31.852244
F 36.076678 39.998042 31.798444
F 44.994878 47.354742 31.593044
F 44.783278 39.692242 31.843444
F 38.295478 38.525042 42.856344
F 33.619178 36.067842 39.339544
F 36.175578 50.045242 35.536944
F 35.752678 42.495742 35.537844
F 44.829078 50.067342 35.458344
F 44.869778 42.431242 35.455044
F 33.503178 51.347342 24.636344
F 42.644778 51.451042 39.188544
F 35.995178 50.178742 32.711744
F 35.911378 42.549042 32.890744
F 44.859678 49.825142 32.529144
F 44.882778 42.380542 32.744244
F 42.756478 43.678742 39.068744
F 47.271278 46.172342 42.990844
F 36.032478 47.471342 29.051944
F 35.969378 39.800242 29.018344
F 44.917778 47.357242 28.981544
F 44.946378 39.838542 29.211944
F 29.274678 38.780542 32.939544
F 29.346878 46.081242 32.845744
F 38.195378 38.503342 32.890044
F 38.107478 46.199342 32.838144
F 47.221078 38.585742 32.787044
F 47.228178 46.251442 32.543444
F 35.997278 42.316742 42.956044
F 29.151378 36.040142 29.153544
F 29.264078 43.825842 28.946544
F 42.383278 35.974442 39.136444
F 38.236478 36.006142 29.253444
F 38.186278 43.559742 29.133944
F 42.523478 38.461042 42.766644
F 47.167578 36.061942 29.306544
F 47.042178 43.672042 29.177444
F 51.788778 43.742742 39.154944
F 29.242178 36.192442 31.792144
F 29.014578 43.664242 31.599444
F 47.269978 51.443242 29.125944
F 37.967378 36.014942 31.942544
F 38.155178 43.695142 31.810944
F 38.051778 51.308042 24.632744
F 33.824578 43.918742 36.492344
F 47.190878 43.568742 31.979344
F 29.289378 38.600042 35.593944
F 29.386078 46.207942 35.409244
F 38.075378 38.551642 35.606844
F 38.260278 46.130742 35.485744
F 47.229378 38.737142 35.582644
F 47.074978 45.998442 35.232444
F 31.417578 47.491342 31.816544
F 31.403378 40.029842 31.936044
F 40.325578 47.402842 31.685844
F 40.353078 39.742242 31.811444
F 49.575878 47.589642 32.055844
F 49.326578 40.056042 31.902544
F 31.514778 50.211442 35.510344
F 31.651778 42.436642 35.532944
F 40.395878 50.181642 35.364544
F 40.397478 42.270242 35.571144
F 49.446278 50.109442 35.653144
F 49.389978 42.404442 35.646444
F 31.477078 50.201942 32.921344
F 31.458278 42.716142 32.662944
F 40.207078 49.911142 32.662644
F 40.254378 42.522842 32.830044
F 49.388278 50.122042 33.000344
F 49.400478 42.509242 32.973544
F 31.477778 47.648742 29.060644
F 31.178678 39.852142 29.232144
F 40.447478 47.484142 28.985744
F 40.386378 39.776542 28.988744
F 49.507778 47.568142 29.213744
F 49.312278 39.954942 29.178944
F 33.638578 38.730542 32.763344
F 33.823778 46.482942 32.700944
F 42.554578 38.455142 32.803844
F 42.625478 46.218842 32.607344
F 51.588378 38.631342 32.822944
F 51.753678 46.235842 32.638544
F 29.275678 51.484042 24.579844
F 33.561378 36.228142 29.158244
F 33.737578 43.760142 29.138044
F 42.679578 35.770242 36.287044
F 42.806778 35.995542 29.263844
F 42.495678 43.698042 29.122244
F 26.976578 34.626542 35.480644
F 51.663578 36.074742 29.139244
F 51.832778 43.684742 29.122744
F 38.185378 51.609242 36.408044
F 33.570878 36.104342 31.776844
F 33.657878 43.907242 31.847344
F 38.074878 46.163542 42.924644
F 42.830778 35.964342 32.154744
F 42.553578 43.552742 31.822544
F 42.575978 51.335742 24.683044
F 51.668778 36.057442 31.901144
F 51.742578 43.651542 31.881244
F 33.728378 38.526342 35.469944
F 33.773278 46.492742 35.430344
F 42.631278 38.452942 35.565044
F 42.529678 46.289142 35.317644
F 51.516378 38.802142 35.484444
F 51.561278 46.194842 35.475744
F 33.700278 51.184742 39.096744
F 51.484178 51.567242 24.579444
F 36.078578 47.603742 39.034844
F 36.072878 40.176242 39.051544
F 44.869778 47.415642 39.072344
F 44.889278 39.607342 39.164744
F 35.954478 50.215242 42.785744
F 47.066378 51.503942 39.323944
F 44.960778 49.952842 42.938444
F 42.589678 43.664242 36.446344
F 46.996378 38.490842 42.849644
F 51.669578 43.531042 36.286644
F 33.898178 43.612142 39.194544
F 47.239578 51.360742 36.646444
F 35.961078 50.118542 40.049644
F 36.080778 42.620042 40.283744
F 44.938278 50.095842 40.145844
F 44.935778 42.242642 39.990044
F 44.805678 42.383142 42.718744
F 42.701778 46.250242 42.715244
F 36.019778 47.523742 36.414044
F 35.865078 39.991042 36.368544
F 44.937978 47.367842 36.286244
F 44.710778 39.818042 36.358344
F 29.400178 38.478142 39.941444
F 29.370078 46.572442 40.088544
F 38.179078 38.610542 40.093244
F 38.326278 46.506242 40.255644
F 47.174778 38.496742 40.215544
F 46.875178 46.096642 40.281044
F 51.463578 51.303842 28.990744
F 29.201378 35.995442 36.451344
F 29.372978 43.643642 36.578844
F 51.417178 36.199542 39.250344
F 38.021878 35.996842 36.370744
F 38.103978 43.571242 36.382044
F 42.745078 51.297042 29.387144
F 47.136878 36.153942 36.410444
F 47.135278 43.624142 36.573644
F 47.138378 51.382842 31.833744
F 29.089678 35.932642 39.104544
F 29.262978 43.925142 39.281644
F 49.284978 50.122542 43.091544
F 37.938778 36.045942 39.224544
F 38.251078 43.862042 39.281444
F 31.405578 42.419342 42.718944
F 46.908878 36.074442 39.180844
F 47.289878 43.449942 39.339344
F 33.731778 38.836342 42.604144
F 49.193878 42.327042 42.831344
F 38.210078 51.350342 31.729844
F 29.270478 46.624042 42.747444
F 29.111678 51.261642 32.099444
F 38.340778 51.381842 29.061444
F 31.621378 47.623042 38.976544
F 31.629878 39.915242 39.148444
F 40.415378 47.921342 39.254344
F 40.351378 39.890342 39.144144
F 49.367378 47.138342 39.261044
F 49.386078 39.655442 39.232944
F 29.185178 51.288842 39.160744
F 29.163778 51.386042 29.255044
F 31.345578 50.228942 42.744644
F 29.324778 51.488242 36.421644
F 40.250578 49.886742 42.852244
F 51.720078 38.602042 42.935144
F 31.489478 50.173342 40.072844
F 31.520978 42.520342 39.980744
F 40.291678 50.406342 40.133444
F 40.393778 42.556242 39.981944
F 49.276278 49.967742 40.259744
F 49.564478 42.246542 40.086744
F 31.530878 47.594842 36.368844
F 31.645078 39.810942 36.429444
F 40.268478 47.660342 36.540444
F 40.478378 39.781342 36.466944
F 49.300078 47.402242 36.557244
F 49.408378 39.932542 36.471844
F 33.993978 38.716342 39.920244
F 33.925178 46.269342 40.008344
F 42.628678 38.623642 40.046144
F 42.651978 46.458142 40.072544
F 51.616278 38.654142 40.118144
F 51.806478 46.338142 40.241644
F 47.075678 51.564442 24.561244
F 33.768078 35.954442 36.547244
F 33.752378 51.449042 29.028244
F 42.651478 51.381842 21.888144
F 27.022278 39.817242 24.605744
F 33.803078 35.805142 21.804844
F 35.752278 34.647342 40.156744
F 31.383678 34.750542 28.375144
F 49.483178 39.801642 21.897244
F 26.932178 42.332842 42.891744
F 36.003878 34.699442 25.537644
F 27.040078 50.255642 25.633144
F 38.168678 35.958542 21.731244
F 49.385578 34.801442 42.871844
F 35.554578 39.674042 21.950944
F 47.084178 43.533742 43.914644
F 49.021278 34.761342 40.083644
F 44.631578 34.946642 40.270744
F 45.217178 34.750842 32.876944
F 44.926578 47.391842 43.761644
F 40.271878 34.722142 35.458944
F 38.146678 51.417242 43.872744
F 42.628978 43.694542 43.666644
F 31.382978 39.863642 43.577844
F 47.085178 51.398942 43.866744
F 40.427978 47.284342 43.656944
F 42.588278 51.141942 43.732644
F 49.420078 47.439042 43.827344
F 51.565578 35.975442 43.657244
F 44.661178 39.771242 43.683444
F 51.685678 36.033442 21.999044
F 49.653978 47.455042 21.762044
F 51.598278 43.755242 21.828444
F 47.240578 43.742242 21.760644
F 40.474378 47.425542 21.631144
F 51.712278 51.438942 21.860044
F 33.773078 51.558942 21.916944
F 44.845878 39.906242 21.743944
F 26.945178 47.719642 21.930844
F 42.632078 35.952042 21.742044
F 47.196878 36.003442 21.818644
F 47.090978 51.298942 21.790144
F 33.677678 43.531042 21.623844
F 44.834478 47.425442 21.989844
F 26.779278 50.035142 64.513644
F 27.091978 50.043642 50.208244
F 35.845478 47.389642 46.491744
F 35.835778 39.708242 46.441144
F 44.752878 47.525642 46.452844
F 44.882178 39.701342 46.410944
F 26.992378 50.300042 57.379244
F 26.952178 50.169242 61.894944
F 36.077678 50.238242 50.170544
F 35.991378 42.344742 49.997944
F 44.786378 49.922442 50.041944
F 44.911378 42.196542 50.086444
F 33.526978 36.233642 43.509844
F 31.570478 47.648042 43.753744
F 35.973578 50.032842 47.428244
F 35.980578 42.474342 47.157544
F 44.916678 50.217142 47.250344
F 44.744978 42.318242 47.442944
F 26.890478 42.265442 49.980844
F 42.788778 43.661942 61.096444
F 35.759878 34.701042 47.383144
F 42.473478 35.959542 60.797444
F 31.262678 34.669242 47.379844
F 38.073478 38.490842 64.582644
F 29.126778 38.461142 47.346944
F 29.391478 46.314042 47.403544
F 37.994878 38.469242 47.455044
F 38.096978 46.102842 47.417844
F 47.124578 38.478742 47.451444
F 46.964778 46.189942 47.524744
F 27.111978 47.578742 50.912744
F 26.948578 50.048942 54.643544
F 27.004778 47.721342 60.980144
F 27.159478 39.913442 53.796744
F 27.061278 42.408942 47.395844
F 26.967378 42.370342 61.889944
F 51.550078 51.417742 51.047744
F 26.800778 47.644242 53.744044
F 42.463778 36.036942 43.947644
F 27.014378 50.321742 47.458744
F 31.396778 34.953142 64.566444
F 29.341278 43.662742 46.326944
F 33.682378 43.680442 60.950944
F 38.002178 35.901342 46.392644
F 38.234878 43.727242 46.385244
F 33.527078 35.883942 61.022544
F 47.151378 35.884042 46.654544
F 46.978878 43.659042 46.646544
F 29.269678 38.549242 50.062344
F 29.368878 46.281642 50.152744
F 38.168478 38.390742 50.083344
F 37.889078 46.381742 50.023444
F 47.044678 38.511942 50.211744
F 46.934478 46.123342 50.222144
F 31.605478 47.601742 46.611944
F 31.332678 39.672442 46.256644
F 40.462578 47.353142 46.468244
F 40.225778 39.796642 46.401344
F 49.295078 47.459842 46.567944
F 49.253478 39.963742 46.473544
F 31.560478 50.199342 50.112444
F 31.352578 42.555642 49.914244
F 40.378678 49.972442 50.003044
F 40.166878 42.464542 50.091544
F 49.251578 50.276842 50.131044
F 49.217478 42.253542 50.181544
F 31.650178 50.185242 47.302344
F 31.381778 42.290642 47.282244
F 40.301478 50.059142 47.407044
F 40.373478 42.376142 47.421844
F 49.374478 50.119742 47.332044
F 49.237178 42.505442 47.423144
F 35.915278 49.910542 64.691344
F 33.617578 35.832142 58.175344
F 40.329878 50.130142 64.839844
F 26.882578 34.590342 64.537044
F 51.731678 43.613642 58.447644
F 51.795878 36.008142 58.118744
F 33.510778 38.365342 47.216544
F 33.689278 46.155242 47.501744
F 42.518578 38.687342 47.408644
F 42.675178 46.225842 47.412744
F 51.536078 38.524342 47.201744
F 51.492878 46.134142 47.447544
F 35.838178 34.744142 61.750944
F 40.383478 34.635742 57.201244
F 42.593878 51.316642 51.118744
F 27.082678 47.595342 58.242344
F 44.715978 42.211542 64.772544
F 29.359678 51.369842 46.454744
F 27.003078 39.807742 58.251744
F 33.900078 51.406842 46.472544
F 42.747778 46.304142 64.754144
F 35.761478 34.853142 54.747844
F 33.515378 35.784442 46.238844
F 33.655578 43.560842 46.472044
F 29.413978 51.485742 58.196044
F 42.704578 36.135342 46.701344
F 42.525578 43.623342 46.532444
F 33.843378 51.310542 53.889644
F 51.523278 35.850742 46.506144
F 51.399978 43.586242 46.365044
F 33.594778 38.533542 49.974544
F 33.702378 46.157442 50.163244
F 42.602578 38.482442 50.054544
F 42.601978 45.992442 50.170344
F 51.585178 38.860942 49.835544
F 51.452478 46.199642 50.274444
F 29.315678 51.511042 61.012044
F 33.636978 43.620342 43.681644
F 36.057278 47.487542 53.619544
F 35.911278 39.775742 53.762844
F 45.006878 47.395142 53.790444
F 44.703378 39.873142 53.849944
F 40.378078 34.737742 64.709144
F 35.831578 42.553642 64.610944
F 36.125378 50.103342 57.497844
F 36.076878 42.388742 57.248844
F 45.009978 50.037742 57.328944
F 44.976678 42.480242 57.499244
F 38.257378 43.622942 43.688844
F 42.789878 43.696242 58.450544
F 36.124678 50.125542 54.778444
F 35.870078 42.456342 54.496544
F 44.857678 50.137442 54.596744
F 44.813878 42.416742 54.864844
F 42.619978 35.857742 58.063444
F 29.034078 46.130542 64.387544
F 35.790978 47.638542 50.914744
F 35.912678 39.784542 50.931244
F 44.751778 47.448142 51.118844
F 44.795878 39.746942 51.090744
F 29.361378 38.585742 54.663444
F 29.097178 46.356942 54.377844
F 38.062078 38.500442 54.639144
F 38.131478 46.152942 54.422444
F 47.063278 38.457342 54.548944
F 47.104178 46.150642 54.738144
F 34.024178 51.299442 61.127244
F 29.168278 35.886242 51.081844
F 29.058978 43.686442 50.850544
F 31.332478 42.318242 64.513744
F 38.115978 35.839642 50.987444
F 38.081478 43.789442 51.004444
F 33.451078 35.703242 51.087544
F 47.205778 35.914542 51.063444
F 46.925478 43.519542 51.162144
F 31.524078 50.287042 64.475744
F 33.792578 51.527142 51.129044
F 29.159978 43.879242 53.577544
F 51.750178 51.342442 46.587344
F 37.996478 35.948142 53.722444
F 38.151278 43.631342 53.681244
F 49.194878 42.468342 64.408144
F 47.357478 35.947242 53.759344
F 47.094478 43.615442 53.906844
F 29.206578 38.431442 57.230644
F 29.249778 46.416742 57.142544
F 38.062578 38.515842 57.304044
F 38.236278 46.079042 57.078944
F 47.015878 38.708742 57.338144
F 47.269378 46.247642 57.380144
F 31.377578 47.661942 53.686844
F 31.491878 39.994342 53.704244
F 40.486478 47.348742 53.682844
F 40.210278 39.593142 53.656744
F 49.349178 47.619242 53.887544
F 49.130778 39.864242 53.830544
F 31.717878 50.127942 57.544644
F 31.443378 42.245342 57.351944
F 40.594978 50.013642 57.429844
F 40.748178 42.355142 57.431244
F 49.488178 50.050442 57.522944
F 49.449878 42.373742 57.627744
F 31.633178 50.109342 54.752844
F 31.518878 42.559842 54.567744
F 40.457078 49.901042 54.742944
F 40.359278 42.105442 54.696844
F 49.254378 50.146042 54.817944
F 49.297378 42.541242 54.838544
F 31.540778 47.612642 51.017444
F 31.563778 39.960842 50.904244
F 40.293378 47.298942 50.880644
F 40.289378 39.891442 51.058144
F 49.254778 47.691742 51.047744
F 49.365078 39.777942 51.078044
F 33.632778 38.549542 54.616844
F 33.770478 46.371742 54.501644
F 42.519278 38.476642 54.538344
F 42.794778 46.047842 54.636544
F 51.454878 38.775742 54.555044
F 51.551678 46.298542 54.701844
F 51.688478 46.094942 64.499144
F 47.061778 46.284442 64.674844
F 33.802478 43.563842 50.821444
F 51.776978 51.443542 61.345944
F 42.578978 35.959342 51.211144
F 42.684778 43.503042 51.015744
F 40.412278 34.762242 47.373144
F 51.801578 36.203942 51.049544
F 51.440178 43.751342 51.057644
F 47.203678 51.573442 46.586844
[truncated: 595,021 more chars]
