# Supplementary material for: Molecular-resolution imaging of ice crystallized from liquid water by cryogenic liquid-cell TEM
Source: Nat Commun. 2025 Sep 25;16:8342. doi: 10.1038/s41467-025-62451-0 (PMC12462463; doi:10.1038/s41467-025-62451-0)
Supplement: Supplementary file 9 — Supplementary Data 1 [file 41467_2025_62451_MOESM9_ESM.zip › supercell_4_3_6/0.2/input.xyz]

31104
F31104
F 0.444501 1.286291 2.728622
F 0.368303 1.286291 24.557596
F 0.292106 1.286291 46.386570
F 0.215908 1.286291 68.215545
F 0.139710 1.286291 90.044519
F 0.063512 1.286291 111.873494
F 0.444501 24.439548 2.728622
F 0.368303 24.439548 24.557596
F 0.292106 24.439548 46.386570
F 0.215908 24.439548 68.215545
F 0.139710 24.439548 90.044519
F 0.063512 24.439548 111.873494
F 0.444501 47.592806 2.728622
F 0.368303 47.592806 24.557596
F 0.292106 47.592806 46.386570
F 0.215908 47.592806 68.215545
F 0.139710 47.592806 90.044519
F 0.063512 47.592806 111.873494
F 27.179441 1.286291 2.821945
F 27.103244 1.286291 24.650919
F 27.027046 1.286291 46.479893
F 26.950848 1.286291 68.308868
F 26.874650 1.286291 90.137842
F 26.798452 1.286291 111.966817
F 27.179441 24.439548 2.821945
F 27.103244 24.439548 24.650919
F 27.027046 24.439548 46.479893
F 26.950848 24.439548 68.308868
F 26.874650 24.439548 90.137842
F 26.798452 24.439548 111.966817
F 27.179441 47.592806 2.821945
F 27.103244 47.592806 24.650919
F 27.027046 47.592806 46.479893
F 26.950848 47.592806 68.308868
F 26.874650 47.592806 90.137842
F 26.798452 47.592806 111.966817
F 0.444501 9.004040 2.728622
F 0.368303 9.004040 24.557596
F 0.292106 9.004040 46.386570
F 0.215908 9.004040 68.215545
F 0.139710 9.004040 90.044519
F 0.063512 9.004040 111.873494
F 0.444501 32.157298 2.728622
F 0.368303 32.157298 24.557596
F 0.292106 32.157298 46.386570
F 0.215908 32.157298 68.215545
F 0.139710 32.157298 90.044519
F 0.063512 32.157298 111.873494
F 0.444501 55.310555 2.728622
F 0.368303 55.310555 24.557596
F 0.292106 55.310555 46.386570
F 0.215908 55.310555 68.215545
F 0.139710 55.310555 90.044519
F 0.063512 55.310555 111.873494
F 27.179441 9.004040 2.821945
F 27.103244 9.004040 24.650919
F 27.027046 9.004040 46.479893
F 26.950848 9.004040 68.308868
F 26.874650 9.004040 90.137842
F 26.798452 9.004040 111.966817
F 27.179441 32.157298 2.821945
F 27.103244 32.157298 24.650919
F 27.027046 32.157298 46.479893
F 26.950848 32.157298 68.308868
F 26.874650 32.157298 90.137842
F 26.798452 32.157298 111.966817
F 27.179441 55.310555 2.821945
F 27.103244 55.310555 24.650919
F 27.027046 55.310555 46.479893
F 26.950848 55.310555 68.308868
F 26.874650 55.310555 90.137842
F 26.798452 55.310555 111.966817
F 0.444501 16.721795 2.728622
F 0.368303 16.721795 24.557597
F 0.292106 16.721795 46.386571
F 0.215908 16.721795 68.215546
F 0.139710 16.721795 90.044520
F 0.063512 16.721795 111.873494
F 0.444501 39.875053 2.728622
F 0.368303 39.875053 24.557597
F 0.292106 39.875053 46.386571
F 0.215908 39.875053 68.215546
F 0.139710 39.875053 90.044520
F 0.063512 39.875053 111.873494
F 0.444501 63.028310 2.728622
F 0.368303 63.028310 24.557597
F 0.292106 63.028310 46.386571
F 0.215908 63.028310 68.215546
F 0.139710 63.028310 90.044520
F 0.063512 63.028310 111.873494
F 27.179441 16.721795 2.821945
F 27.103244 16.721795 24.650920
F 27.027046 16.721795 46.479894
F 26.950848 16.721795 68.308869
F 26.874650 16.721795 90.137843
F 26.798452 16.721795 111.966817
F 27.179441 39.875053 2.821945
F 27.103244 39.875053 24.650920
F 27.027046 39.875053 46.479894
F 26.950848 39.875053 68.308869
F 26.874650 39.875053 90.137843
F 26.798452 39.875053 111.966817
F 27.179441 63.028310 2.821945
F 27.103244 63.028310 24.650920
F 27.027046 63.028310 46.479894
F 26.950848 63.028310 68.308869
F 26.874650 63.028310 90.137843
F 26.798452 63.028310 111.966817
F 9.356144 1.286291 2.759730
F 9.279946 1.286291 24.588704
F 9.203748 1.286291 46.417679
F 9.127550 1.286291 68.246653
F 9.051353 1.286291 90.075627
F 8.975155 1.286291 111.904602
F 9.356144 24.439548 2.759730
F 9.279946 24.439548 24.588704
F 9.203748 24.439548 46.417679
F 9.127550 24.439548 68.246653
F 9.051353 24.439548 90.075627
F 8.975155 24.439548 111.904602
F 9.356144 47.592806 2.759730
F 9.279946 47.592806 24.588704
F 9.203748 47.592806 46.417679
F 9.127550 47.592806 68.246653
F 9.051353 47.592806 90.075627
F 8.975155 47.592806 111.904602
F 36.091084 1.286291 2.853053
F 36.014886 1.286291 24.682027
F 35.938688 1.286291 46.511002
F 35.862491 1.286291 68.339976
F 35.786293 1.286291 90.168950
F 35.710095 1.286291 111.997925
F 36.091084 24.439548 2.853053
F 36.014886 24.439548 24.682027
F 35.938688 24.439548 46.511002
F 35.862491 24.439548 68.339976
F 35.786293 24.439548 90.168950
F 35.710095 24.439548 111.997925
F 36.091084 47.592806 2.853053
F 36.014886 47.592806 24.682027
F 35.938688 47.592806 46.511002
F 35.862491 47.592806 68.339976
F 35.786293 47.592806 90.168950
F 35.710095 47.592806 111.997925
F 9.356144 9.004040 2.759730
F 9.279946 9.004040 24.588704
F 9.203748 9.004040 46.417679
F 9.127550 9.004040 68.246653
F 9.051353 9.004040 90.075627
F 8.975155 9.004040 111.904602
F 9.356144 32.157298 2.759730
F 9.279946 32.157298 24.588704
F 9.203748 32.157298 46.417679
F 9.127550 32.157298 68.246653
F 9.051353 32.157298 90.075627
F 8.975155 32.157298 111.904602
F 9.356144 55.310555 2.759730
F 9.279946 55.310555 24.588704
F 9.203748 55.310555 46.417679
F 9.127550 55.310555 68.246653
F 9.051353 55.310555 90.075627
F 8.975155 55.310555 111.904602
F 36.091084 9.004040 2.853053
F 36.014886 9.004040 24.682027
F 35.938688 9.004040 46.511002
F 35.862491 9.004040 68.339976
F 35.786293 9.004040 90.168950
F 35.710095 9.004040 111.997925
F 36.091084 32.157298 2.853053
F 36.014886 32.157298 24.682027
F 35.938688 32.157298 46.511002
F 35.862491 32.157298 68.339976
F 35.786293 32.157298 90.168950
F 35.710095 32.157298 111.997925
F 36.091084 55.310555 2.853053
F 36.014886 55.310555 24.682027
F 35.938688 55.310555 46.511002
F 35.862491 55.310555 68.339976
F 35.786293 55.310555 90.168950
F 35.710095 55.310555 111.997925
F 9.356144 16.721795 2.759731
F 9.279946 16.721795 24.588705
F 9.203748 16.721795 46.417679
F 9.127550 16.721795 68.246654
F 9.051353 16.721795 90.075628
F 8.975155 16.721795 111.904603
F 9.356144 39.875053 2.759731
F 9.279946 39.875053 24.588705
F 9.203748 39.875053 46.417679
F 9.127550 39.875053 68.246654
F 9.051353 39.875053 90.075628
F 8.975155 39.875053 111.904603
F 9.356144 63.028310 2.759731
F 9.279946 63.028310 24.588705
F 9.203748 63.028310 46.417679
F 9.127550 63.028310 68.246654
F 9.051353 63.028310 90.075628
F 8.975155 63.028310 111.904603
F 36.091084 16.721795 2.853054
F 36.014886 16.721795 24.682028
F 35.938688 16.721795 46.511002
F 35.862491 16.721795 68.339977
F 35.786293 16.721795 90.168951
F 35.710095 16.721795 111.997926
F 36.091084 39.875053 2.853054
F 36.014886 39.875053 24.682028
F 35.938688 39.875053 46.511002
F 35.862491 39.875053 68.339977
F 35.786293 39.875053 90.168951
F 35.710095 39.875053 111.997926
F 36.091084 63.028310 2.853054
F 36.014886 63.028310 24.682028
F 35.938688 63.028310 46.511002
F 35.862491 63.028310 68.339977
F 35.786293 63.028310 90.168951
F 35.710095 63.028310 111.997926
F 18.267793 1.286290 2.790839
F 18.191595 1.286290 24.619813
F 18.115397 1.286290 46.448788
F 18.039199 1.286290 68.277762
F 17.963001 1.286290 90.106736
F 17.886804 1.286290 111.935711
F 18.267793 24.439547 2.790839
F 18.191595 24.439547 24.619813
F 18.115397 24.439547 46.448788
F 18.039199 24.439547 68.277762
F 17.963001 24.439547 90.106736
F 17.886804 24.439547 111.935711
F 18.267793 47.592805 2.790839
F 18.191595 47.592805 24.619813
F 18.115397 47.592805 46.448788
F 18.039199 47.592805 68.277762
F 17.963001 47.592805 90.106736
F 17.886804 47.592805 111.935711
F 45.002734 1.286290 2.884162
F 44.926536 1.286290 24.713136
F 44.850338 1.286290 46.542111
F 44.774140 1.286290 68.371085
F 44.697943 1.286290 90.200059
F 44.621745 1.286290 112.029034
F 45.002734 24.439547 2.884162
F 44.926536 24.439547 24.713136
F 44.850338 24.439547 46.542111
F 44.774140 24.439547 68.371085
F 44.697943 24.439547 90.200059
F 44.621745 24.439547 112.029034
F 45.002734 47.592805 2.884162
F 44.926536 47.592805 24.713136
F 44.850338 47.592805 46.542111
F 44.774140 47.592805 68.371085
F 44.697943 47.592805 90.200059
F 44.621745 47.592805 112.029034
F 18.267793 9.004039 2.790839
F 18.191595 9.004039 24.619813
F 18.115397 9.004039 46.448788
F 18.039199 9.004039 68.277762
F 17.963001 9.004039 90.106736
F 17.886804 9.004039 111.935711
F 18.267793 32.157297 2.790839
F 18.191595 32.157297 24.619813
F 18.115397 32.157297 46.448788
F 18.039199 32.157297 68.277762
F 17.963001 32.157297 90.106736
F 17.886804 32.157297 111.935711
F 18.267793 55.310554 2.790839
F 18.191595 55.310554 24.619813
F 18.115397 55.310554 46.448788
F 18.039199 55.310554 68.277762
F 17.963001 55.310554 90.106736
F 17.886804 55.310554 111.935711
F 45.002734 9.004039 2.884162
F 44.926536 9.004039 24.713136
F 44.850338 9.004039 46.542111
F 44.774140 9.004039 68.371085
F 44.697943 9.004039 90.200059
F 44.621745 9.004039 112.029034
F 45.002734 32.157297 2.884162
F 44.926536 32.157297 24.713136
F 44.850338 32.157297 46.542111
F 44.774140 32.157297 68.371085
F 44.697943 32.157297 90.200059
F 44.621745 32.157297 112.029034
F 45.002734 55.310554 2.884162
F 44.926536 55.310554 24.713136
F 44.850338 55.310554 46.542111
F 44.774140 55.310554 68.371085
F 44.697943 55.310554 90.200059
F 44.621745 55.310554 112.029034
F 18.267793 16.721795 2.790840
F 18.191595 16.721795 24.619814
F 18.115397 16.721795 46.448788
F 18.039199 16.721795 68.277763
F 17.963001 16.721795 90.106737
F 17.886804 16.721795 111.935712
F 18.267793 39.875052 2.790840
F 18.191595 39.875052 24.619814
F 18.115397 39.875052 46.448788
F 18.039199 39.875052 68.277763
F 17.963001 39.875052 90.106737
F 17.886804 39.875052 111.935712
F 18.267793 63.028310 2.790840
F 18.191595 63.028310 24.619814
F 18.115397 63.028310 46.448788
F 18.039199 63.028310 68.277763
F 17.963001 63.028310 90.106737
F 17.886804 63.028310 111.935712
F 45.002734 16.721795 2.884163
F 44.926536 16.721795 24.713137
F 44.850338 16.721795 46.542111
F 44.774140 16.721795 68.371086
F 44.697943 16.721795 90.200060
F 44.621745 16.721795 112.029035
F 45.002734 39.875052 2.884163
F 44.926536 39.875052 24.713137
F 44.850338 39.875052 46.542111
F 44.774140 39.875052 68.371086
F 44.697943 39.875052 90.200060
F 44.621745 39.875052 112.029035
F 45.002734 63.028310 2.884163
F 44.926536 63.028310 24.713137
F 44.850338 63.028310 46.542111
F 44.774140 63.028310 68.371086
F 44.697943 63.028310 90.200060
F 44.621745 63.028310 112.029035
F 0.431788 3.858875 6.366784
F 0.355590 3.858875 28.195759
F 0.279392 3.858875 50.024733
F 0.203194 3.858875 71.853707
F 0.126996 3.858875 93.682682
F 0.050799 3.858875 115.511656
F 0.431788 27.012132 6.366784
F 0.355590 27.012132 28.195759
F 0.279392 27.012132 50.024733
F 0.203194 27.012132 71.853707
F 0.126996 27.012132 93.682682
F 0.050799 27.012132 115.511656
F 0.431788 50.165390 6.366784
F 0.355590 50.165390 28.195759
F 0.279392 50.165390 50.024733
F 0.203194 50.165390 71.853707
F 0.126996 50.165390 93.682682
F 0.050799 50.165390 115.511656
F 27.166728 3.858875 6.460107
F 27.090530 3.858875 28.289082
F 27.014332 3.858875 50.118056
F 26.938134 3.858875 71.947030
F 26.861936 3.858875 93.776005
F 26.785739 3.858875 115.604979
F 27.166728 27.012132 6.460107
F 27.090530 27.012132 28.289082
F 27.014332 27.012132 50.118056
F 26.938134 27.012132 71.947030
F 26.861936 27.012132 93.776005
F 26.785739 27.012132 115.604979
F 27.166728 50.165390 6.460107
F 27.090530 50.165390 28.289082
F 27.014332 50.165390 50.118056
F 26.938134 50.165390 71.947030
F 26.861936 50.165390 93.776005
F 26.785739 50.165390 115.604979
F 0.431788 11.576625 6.366784
F 0.355590 11.576625 28.195759
F 0.279392 11.576625 50.024733
F 0.203194 11.576625 71.853708
F 0.126996 11.576625 93.682682
F 0.050799 11.576625 115.511656
F 0.431788 34.729882 6.366784
F 0.355590 34.729882 28.195759
F 0.279392 34.729882 50.024733
F 0.203194 34.729882 71.853708
F 0.126996 34.729882 93.682682
F 0.050799 34.729882 115.511656
F 0.431788 57.883140 6.366784
F 0.355590 57.883140 28.195759
F 0.279392 57.883140 50.024733
F 0.203194 57.883140 71.853708
F 0.126996 57.883140 93.682682
F 0.050799 57.883140 115.511656
F 27.166728 11.576625 6.460107
F 27.090530 11.576625 28.289082
F 27.014332 11.576625 50.118056
F 26.938134 11.576625 71.947031
F 26.861936 11.576625 93.776005
F 26.785739 11.576625 115.604979
F 27.166728 34.729882 6.460107
F 27.090530 34.729882 28.289082
F 27.014332 34.729882 50.118056
F 26.938134 34.729882 71.947031
F 26.861936 34.729882 93.776005
F 26.785739 34.729882 115.604979
F 27.166728 57.883140 6.460107
F 27.090530 57.883140 28.289082
F 27.014332 57.883140 50.118056
F 26.938134 57.883140 71.947031
F 26.861936 57.883140 93.776005
F 26.785739 57.883140 115.604979
F 0.431788 19.294380 6.366785
F 0.355590 19.294380 28.195759
F 0.279392 19.294380 50.024734
F 0.203194 19.294380 71.853708
F 0.126996 19.294380 93.682682
F 0.050799 19.294380 115.511657
F 0.431788 42.447638 6.366785
F 0.355590 42.447638 28.195759
F 0.279392 42.447638 50.024734
F 0.203194 42.447638 71.853708
F 0.126996 42.447638 93.682682
F 0.050799 42.447638 115.511657
F 0.431788 65.600895 6.366785
F 0.355590 65.600895 28.195759
F 0.279392 65.600895 50.024734
F 0.203194 65.600895 71.853708
F 0.126996 65.600895 93.682682
F 0.050799 65.600895 115.511657
F 27.166728 19.294380 6.460108
F 27.090530 19.294380 28.289082
F 27.014332 19.294380 50.118057
F 26.938134 19.294380 71.947031
F 26.861936 19.294380 93.776005
F 26.785739 19.294380 115.604980
F 27.166728 42.447638 6.460108
F 27.090530 42.447638 28.289082
F 27.014332 42.447638 50.118057
F 26.938134 42.447638 71.947031
F 26.861936 42.447638 93.776005
F 26.785739 42.447638 115.604980
F 27.166728 65.600895 6.460108
F 27.090530 65.600895 28.289082
F 27.014332 65.600895 50.118057
F 26.938134 65.600895 71.947031
F 26.861936 65.600895 93.776005
F 26.785739 65.600895 115.604980
F 9.343428 3.858875 6.397893
F 9.267230 3.858875 28.226867
F 9.191033 3.858875 50.055841
F 9.114835 3.858875 71.884816
F 9.038637 3.858875 93.713790
F 8.962439 3.858875 115.542765
F 9.343428 27.012133 6.397893
F 9.267230 27.012133 28.226867
F 9.191033 27.012133 50.055841
F 9.114835 27.012133 71.884816
F 9.038637 27.012133 93.713790
F 8.962439 27.012133 115.542765
F 9.343428 50.165390 6.397893
F 9.267230 50.165390 28.226867
F 9.191033 50.165390 50.055841
F 9.114835 50.165390 71.884816
F 9.038637 50.165390 93.713790
F 8.962439 50.165390 115.542765
F 36.078369 3.858875 6.491216
F 36.002172 3.858875 28.320190
F 35.925974 3.858875 50.149164
F 35.849776 3.858875 71.978139
F 35.773578 3.858875 93.807113
F 35.697380 3.858875 115.636088
F 36.078369 27.012133 6.491216
F 36.002172 27.012133 28.320190
F 35.925974 27.012133 50.149164
F 35.849776 27.012133 71.978139
F 35.773578 27.012133 93.807113
F 35.697380 27.012133 115.636088
F 36.078369 50.165390 6.491216
F 36.002172 50.165390 28.320190
F 35.925974 50.165390 50.149164
F 35.849776 50.165390 71.978139
F 35.773578 50.165390 93.807113
F 35.697380 50.165390 115.636088
F 9.343428 11.576625 6.397893
F 9.267230 11.576625 28.226867
F 9.191033 11.576625 50.055842
F 9.114835 11.576625 71.884816
F 9.038637 11.576625 93.713790
F 8.962439 11.576625 115.542765
F 9.343428 34.729883 6.397893
F 9.267230 34.729883 28.226867
F 9.191033 34.729883 50.055842
F 9.114835 34.729883 71.884816
F 9.038637 34.729883 93.713790
F 8.962439 34.729883 115.542765
F 9.343428 57.883140 6.397893
F 9.267230 57.883140 28.226867
F 9.191033 57.883140 50.055842
F 9.114835 57.883140 71.884816
F 9.038637 57.883140 93.713790
F 8.962439 57.883140 115.542765
F 36.078369 11.576625 6.491216
F 36.002172 11.576625 28.320190
F 35.925974 11.576625 50.149165
F 35.849776 11.576625 71.978139
F 35.773578 11.576625 93.807113
F 35.697380 11.576625 115.636088
F 36.078369 34.729883 6.491216
F 36.002172 34.729883 28.320190
F 35.925974 34.729883 50.149165
F 35.849776 34.729883 71.978139
F 35.773578 34.729883 93.807113
F 35.697380 34.729883 115.636088
F 36.078369 57.883140 6.491216
F 36.002172 57.883140 28.320190
F 35.925974 57.883140 50.149165
F 35.849776 57.883140 71.978139
F 35.773578 57.883140 93.807113
F 35.697380 57.883140 115.636088
F 9.343428 19.294380 6.397893
F 9.267230 19.294380 28.226868
F 9.191033 19.294380 50.055842
F 9.114835 19.294380 71.884816
F 9.038637 19.294380 93.713791
F 8.962439 19.294380 115.542765
F 9.343428 42.447638 6.397893
F 9.267230 42.447638 28.226868
F 9.191033 42.447638 50.055842
F 9.114835 42.447638 71.884816
F 9.038637 42.447638 93.713791
F 8.962439 42.447638 115.542765
F 9.343428 65.600896 6.397893
F 9.267230 65.600896 28.226868
F 9.191033 65.600896 50.055842
F 9.114835 65.600896 71.884816
F 9.038637 65.600896 93.713791
F 8.962439 65.600896 115.542765
F 36.078369 19.294380 6.491216
F 36.002172 19.294380 28.320191
F 35.925974 19.294380 50.149165
F 35.849776 19.294380 71.978139
F 35.773578 19.294380 93.807114
F 35.697380 19.294380 115.636088
F 36.078369 42.447638 6.491216
F 36.002172 42.447638 28.320191
F 35.925974 42.447638 50.149165
F 35.849776 42.447638 71.978139
F 35.773578 42.447638 93.807114
F 35.697380 42.447638 115.636088
F 36.078369 65.600896 6.491216
F 36.002172 65.600896 28.320191
F 35.925974 65.600896 50.149165
F 35.849776 65.600896 71.978139
F 35.773578 65.600896 93.807114
F 35.697380 65.600896 115.636088
F 18.255080 3.858876 6.429001
F 18.178882 3.858876 28.257975
F 18.102684 3.858876 50.086950
F 18.026487 3.858876 71.915925
F 17.950289 3.858876 93.744899
F 17.874091 3.858876 115.573874
F 18.255080 27.012134 6.429001
F 18.178882 27.012134 28.257975
F 18.102684 27.012134 50.086950
F 18.026487 27.012134 71.915925
F 17.950289 27.012134 93.744899
F 17.874091 27.012134 115.573874
F 18.255080 50.165391 6.429001
F 18.178882 50.165391 28.257975
F 18.102684 50.165391 50.086950
F 18.026487 50.165391 71.915925
F 17.950289 50.165391 93.744899
F 17.874091 50.165391 115.573874
F 44.990020 3.858876 6.522324
F 44.913822 3.858876 28.351298
F 44.837624 3.858876 50.180272
F 44.761427 3.858876 72.009247
F 44.685229 3.858876 93.838221
F 44.609031 3.858876 115.667196
F 44.990020 27.012134 6.522324
F 44.913822 27.012134 28.351298
F 44.837624 27.012134 50.180272
F 44.761427 27.012134 72.009247
F 44.685229 27.012134 93.838221
F 44.609031 27.012134 115.667196
F 44.990020 50.165391 6.522324
F 44.913822 50.165391 28.351298
F 44.837624 50.165391 50.180272
F 44.761427 50.165391 72.009247
F 44.685229 50.165391 93.838221
F 44.609031 50.165391 115.667196
F 18.255080 11.576626 6.429001
F 18.178882 11.576626 28.257975
F 18.102684 11.576626 50.086951
F 18.026487 11.576626 71.915925
F 17.950289 11.576626 93.744899
F 17.874091 11.576626 115.573874
F 18.255080 34.729884 6.429001
F 18.178882 34.729884 28.257975
F 18.102684 34.729884 50.086951
F 18.026487 34.729884 71.915925
F 17.950289 34.729884 93.744899
F 17.874091 34.729884 115.573874
F 18.255080 57.883141 6.429001
F 18.178882 57.883141 28.257975
F 18.102684 57.883141 50.086951
F 18.026487 57.883141 71.915925
F 17.950289 57.883141 93.744899
F 17.874091 57.883141 115.573874
F 44.990020 11.576626 6.522324
F 44.913822 11.576626 28.351298
F 44.837624 11.576626 50.180273
F 44.761427 11.576626 72.009247
F 44.685229 11.576626 93.838221
F 44.609031 11.576626 115.667196
F 44.990020 34.729884 6.522324
F 44.913822 34.729884 28.351298
F 44.837624 34.729884 50.180273
F 44.761427 34.729884 72.009247
F 44.685229 34.729884 93.838221
F 44.609031 34.729884 115.667196
F 44.990020 57.883141 6.522324
F 44.913822 57.883141 28.351298
F 44.837624 57.883141 50.180273
F 44.761427 57.883141 72.009247
F 44.685229 57.883141 93.838221
F 44.609031 57.883141 115.667196
F 18.255080 19.294382 6.429001
F 18.178882 19.294382 28.257976
F 18.102684 19.294382 50.086951
F 18.026487 19.294382 71.915926
F 17.950289 19.294382 93.744900
F 17.874091 19.294382 115.573874
F 18.255080 42.447639 6.429001
F 18.178882 42.447639 28.257976
F 18.102684 42.447639 50.086951
F 18.026487 42.447639 71.915926
F 17.950289 42.447639 93.744900
F 17.874091 42.447639 115.573874
F 18.255080 65.600897 6.429001
F 18.178882 65.600897 28.257976
F 18.102684 65.600897 50.086951
F 18.026487 65.600897 71.915926
F 17.950289 65.600897 93.744900
F 17.874091 65.600897 115.573874
F 44.990020 19.294382 6.522324
F 44.913822 19.294382 28.351299
F 44.837624 19.294382 50.180273
F 44.761427 19.294382 72.009248
F 44.685229 19.294382 93.838222
F 44.609031 19.294382 115.667196
F 44.990020 42.447639 6.522324
F 44.913822 42.447639 28.351299
F 44.837624 42.447639 50.180273
F 44.761427 42.447639 72.009248
F 44.685229 42.447639 93.838222
F 44.609031 42.447639 115.667196
F 44.990020 65.600897 6.522324
F 44.913822 65.600897 28.351299
F 44.837624 65.600897 50.180273
F 44.761427 65.600897 72.009248
F 44.685229 65.600897 93.838222
F 44.609031 65.600897 115.667196
F 0.441324 3.858875 3.638164
F 0.365126 3.858875 25.467138
F 0.288929 3.858875 47.296113
F 0.212731 3.858875 69.125087
F 0.136533 3.858875 90.954061
F 0.060335 3.858875 112.783036
F 0.441324 27.012133 3.638164
F 0.365126 27.012133 25.467138
F 0.288929 27.012133 47.296113
F 0.212731 27.012133 69.125087
F 0.136533 27.012133 90.954061
F 0.060335 27.012133 112.783036
F 0.441324 50.165390 3.638164
F 0.365126 50.165390 25.467138
F 0.288929 50.165390 47.296113
F 0.212731 50.165390 69.125087
F 0.136533 50.165390 90.954061
F 0.060335 50.165390 112.783036
F 27.176264 3.858875 3.731487
F 27.100067 3.858875 25.560461
F 27.023869 3.858875 47.389436
F 26.947671 3.858875 69.218410
F 26.871473 3.858875 91.047384
F 26.795275 3.858875 112.876359
F 27.176264 27.012133 3.731487
F 27.100067 27.012133 25.560461
F 27.023869 27.012133 47.389436
F 26.947671 27.012133 69.218410
F 26.871473 27.012133 91.047384
F 26.795275 27.012133 112.876359
F 27.176264 50.165390 3.731487
F 27.100067 50.165390 25.560461
F 27.023869 50.165390 47.389436
F 26.947671 50.165390 69.218410
F 26.871473 50.165390 91.047384
F 26.795275 50.165390 112.876359
F 0.441324 11.576625 3.638164
F 0.365126 11.576625 25.467138
F 0.288929 11.576625 47.296113
F 0.212731 11.576625 69.125087
F 0.136533 11.576625 90.954061
F 0.060335 11.576625 112.783036
F 0.441324 34.729883 3.638164
F 0.365126 34.729883 25.467138
F 0.288929 34.729883 47.296113
F 0.212731 34.729883 69.125087
F 0.136533 34.729883 90.954061
F 0.060335 34.729883 112.783036
F 0.441324 57.883140 3.638164
F 0.365126 57.883140 25.467138
F 0.288929 57.883140 47.296113
F 0.212731 57.883140 69.125087
F 0.136533 57.883140 90.954061
F 0.060335 57.883140 112.783036
F 27.176264 11.576625 3.731487
F 27.100067 11.576625 25.560461
F 27.023869 11.576625 47.389436
F 26.947671 11.576625 69.218410
F 26.871473 11.576625 91.047384
F 26.795275 11.576625 112.876359
F 27.176264 34.729883 3.731487
F 27.100067 34.729883 25.560461
F 27.023869 34.729883 47.389436
F 26.947671 34.729883 69.218410
F 26.871473 34.729883 91.047384
F 26.795275 34.729883 112.876359
F 27.176264 57.883140 3.731487
F 27.100067 57.883140 25.560461
F 27.023869 57.883140 47.389436
F 26.947671 57.883140 69.218410
F 26.871473 57.883140 91.047384
F 26.795275 57.883140 112.876359
F 0.441324 19.294381 3.638163
F 0.365126 19.294381 25.467138
F 0.288929 19.294381 47.296112
F 0.212731 19.294381 69.125086
F 0.136533 19.294381 90.954061
F 0.060335 19.294381 112.783035
F 0.441324 42.447638 3.638163
F 0.365126 42.447638 25.467138
F 0.288929 42.447638 47.296112
F 0.212731 42.447638 69.125086
F 0.136533 42.447638 90.954061
F 0.060335 42.447638 112.783035
F 0.441324 65.600896 3.638163
F 0.365126 65.600896 25.467138
F 0.288929 65.600896 47.296112
F 0.212731 65.600896 69.125086
F 0.136533 65.600896 90.954061
F 0.060335 65.600896 112.783035
F 27.176264 19.294381 3.731486
F 27.100067 19.294381 25.560461
F 27.023869 19.294381 47.389435
F 26.947671 19.294381 69.218409
F 26.871473 19.294381 91.047384
F 26.795275 19.294381 112.876358
F 27.176264 42.447638 3.731486
F 27.100067 42.447638 25.560461
F 27.023869 42.447638 47.389435
F 26.947671 42.447638 69.218409
F 26.871473 42.447638 91.047384
F 26.795275 42.447638 112.876358
F 27.176264 65.600896 3.731486
F 27.100067 65.600896 25.560461
F 27.023869 65.600896 47.389435
F 26.947671 65.600896 69.218409
F 26.871473 65.600896 91.047384
F 26.795275 65.600896 112.876358
F 9.352966 3.858875 3.669271
F 9.276768 3.858875 25.498246
F 9.200570 3.858875 47.327221
F 9.124373 3.858875 69.156195
F 9.048175 3.858875 90.985169
F 8.971977 3.858875 112.814144
F 9.352966 27.012133 3.669271
F 9.276768 27.012133 25.498246
F 9.200570 27.012133 47.327221
F 9.124373 27.012133 69.156195
F 9.048175 27.012133 90.985169
F 8.971977 27.012133 112.814144
F 9.352966 50.165390 3.669271
F 9.276768 50.165390 25.498246
F 9.200570 50.165390 47.327221
F 9.124373 50.165390 69.156195
F 9.048175 50.165390 90.985169
F 8.971977 50.165390 112.814144
F 36.087907 3.858875 3.762594
F 36.011709 3.858875 25.591568
F 35.935511 3.858875 47.420543
F 35.859314 3.858875 69.249517
F 35.783116 3.858875 91.078491
F 35.706918 3.858875 112.907466
F 36.087907 27.012133 3.762594
F 36.011709 27.012133 25.591568
F 35.935511 27.012133 47.420543
F 35.859314 27.012133 69.249517
F 35.783116 27.012133 91.078491
F 35.706918 27.012133 112.907466
F 36.087907 50.165390 3.762594
F 36.011709 50.165390 25.591568
F 35.935511 50.165390 47.420543
F 35.859314 50.165390 69.249517
F 35.783116 50.165390 91.078491
F 35.706918 50.165390 112.907466
F 9.352966 11.576625 3.669271
F 9.276768 11.576625 25.498246
F 9.200570 11.576625 47.327220
F 9.124373 11.576625 69.156195
F 9.048175 11.576625 90.985169
F 8.971977 11.576625 112.814144
F 9.352966 34.729883 3.669271
F 9.276768 34.729883 25.498246
F 9.200570 34.729883 47.327220
F 9.124373 34.729883 69.156195
F 9.048175 34.729883 90.985169
F 8.971977 34.729883 112.814144
F 9.352966 57.883140 3.669271
F 9.276768 57.883140 25.498246
F 9.200570 57.883140 47.327220
F 9.124373 57.883140 69.156195
F 9.048175 57.883140 90.985169
F 8.971977 57.883140 112.814144
F 36.087907 11.576625 3.762594
F 36.011709 11.576625 25.591568
F 35.935512 11.576625 47.420542
F 35.859314 11.576625 69.249517
F 35.783116 11.576625 91.078491
F 35.706918 11.576625 112.907466
F 36.087907 34.729883 3.762594
F 36.011709 34.729883 25.591568
F 35.935512 34.729883 47.420542
F 35.859314 34.729883 69.249517
F 35.783116 34.729883 91.078491
F 35.706918 34.729883 112.907466
F 36.087907 57.883140 3.762594
F 36.011709 57.883140 25.591568
F 35.935512 57.883140 47.420542
F 35.859314 57.883140 69.249517
F 35.783116 57.883140 91.078491
F 35.706918 57.883140 112.907466
F 9.352966 19.294381 3.669270
F 9.276768 19.294381 25.498246
F 9.200570 19.294381 47.327220
F 9.124373 19.294381 69.156194
F 9.048175 19.294381 90.985169
F 8.971977 19.294381 112.814143
F 9.352966 42.447638 3.669270
F 9.276768 42.447638 25.498246
F 9.200570 42.447638 47.327220
F 9.124373 42.447638 69.156194
F 9.048175 42.447638 90.985169
F 8.971977 42.447638 112.814143
F 9.352966 65.600896 3.669270
F 9.276768 65.600896 25.498246
F 9.200570 65.600896 47.327220
F 9.124373 65.600896 69.156194
F 9.048175 65.600896 90.985169
F 8.971977 65.600896 112.814143
F 36.087907 19.294381 3.762593
F 36.011709 19.294381 25.591568
F 35.935512 19.294381 47.420542
F 35.859314 19.294381 69.249516
F 35.783116 19.294381 91.078491
F 35.706918 19.294381 112.907465
F 36.087907 42.447638 3.762593
F 36.011709 42.447638 25.591568
F 35.935512 42.447638 47.420542
F 35.859314 42.447638 69.249516
F 35.783116 42.447638 91.078491
F 35.706918 42.447638 112.907465
F 36.087907 65.600896 3.762593
F 36.011709 65.600896 25.591568
F 35.935512 65.600896 47.420542
F 35.859314 65.600896 69.249516
F 35.783116 65.600896 91.078491
F 35.706918 65.600896 112.907465
F 18.264617 3.858876 3.700378
F 18.188419 3.858876 25.529352
F 18.112221 3.858876 47.358327
F 18.036023 3.858876 69.187301
F 17.959825 3.858876 91.016275
F 17.883628 3.858876 112.845250
F 18.264617 27.012133 3.700378
F 18.188419 27.012133 25.529352
F 18.112221 27.012133 47.358327
F 18.036023 27.012133 69.187301
F 17.959825 27.012133 91.016275
F 17.883628 27.012133 112.845250
F 18.264617 50.165391 3.700378
F 18.188419 50.165391 25.529352
F 18.112221 50.165391 47.358327
F 18.036023 50.165391 69.187301
F 17.959825 50.165391 91.016275
F 17.883628 50.165391 112.845250
F 44.999557 3.858876 3.793701
F 44.923359 3.858876 25.622675
F 44.847161 3.858876 47.451650
F 44.770963 3.858876 69.280624
F 44.694766 3.858876 91.109598
F 44.618568 3.858876 112.938573
F 44.999557 27.012133 3.793701
F 44.923359 27.012133 25.622675
F 44.847161 27.012133 47.451650
F 44.770963 27.012133 69.280624
F 44.694766 27.012133 91.109598
F 44.618568 27.012133 112.938573
F 44.999557 50.165391 3.793701
F 44.923359 50.165391 25.622675
F 44.847161 50.165391 47.451650
F 44.770963 50.165391 69.280624
F 44.694766 50.165391 91.109598
F 44.618568 50.165391 112.938573
F 18.264617 11.576626 3.700378
F 18.188419 11.576626 25.529352
F 18.112221 11.576626 47.358326
F 18.036023 11.576626 69.187301
F 17.959825 11.576626 91.016275
F 17.883628 11.576626 112.845250
F 18.264617 34.729883 3.700378
F 18.188419 34.729883 25.529352
F 18.112221 34.729883 47.358326
F 18.036023 34.729883 69.187301
F 17.959825 34.729883 91.016275
F 17.883628 34.729883 112.845250
F 18.264617 57.883141 3.700378
F 18.188419 57.883141 25.529352
F 18.112221 57.883141 47.358326
F 18.036023 57.883141 69.187301
F 17.959825 57.883141 91.016275
F 17.883628 57.883141 112.845250
F 44.999557 11.576626 3.793701
F 44.923359 11.576626 25.622675
F 44.847161 11.576626 47.451649
F 44.770963 11.576626 69.280624
F 44.694766 11.576626 91.109598
F 44.618568 11.576626 112.938573
F 44.999557 34.729883 3.793701
F 44.923359 34.729883 25.622675
F 44.847161 34.729883 47.451649
F 44.770963 34.729883 69.280624
F 44.694766 34.729883 91.109598
F 44.618568 34.729883 112.938573
F 44.999557 57.883141 3.793701
F 44.923359 57.883141 25.622675
F 44.847161 57.883141 47.451649
F 44.770963 57.883141 69.280624
F 44.694766 57.883141 91.109598
F 44.618568 57.883141 112.938573
F 18.264617 19.294381 3.700377
F 18.188419 19.294381 25.529352
F 18.112221 19.294381 47.358326
F 18.036023 19.294381 69.187300
F 17.959825 19.294381 91.016275
F 17.883628 19.294381 112.845249
F 18.264617 42.447639 3.700377
F 18.188419 42.447639 25.529352
F 18.112221 42.447639 47.358326
F 18.036023 42.447639 69.187300
F 17.959825 42.447639 91.016275
F 17.883628 42.447639 112.845249
F 18.264617 65.600896 3.700377
F 18.188419 65.600896 25.529352
F 18.112221 65.600896 47.358326
F 18.036023 65.600896 69.187300
F 17.959825 65.600896 91.016275
F 17.883628 65.600896 112.845249
F 44.999557 19.294381 3.793700
F 44.923359 19.294381 25.622675
F 44.847161 19.294381 47.451649
F 44.770963 19.294381 69.280623
F 44.694766 19.294381 91.109598
F 44.618568 19.294381 112.938572
F 44.999557 42.447639 3.793700
F 44.923359 42.447639 25.622675
F 44.847161 42.447639 47.451649
F 44.770963 42.447639 69.280623
F 44.694766 42.447639 91.109598
F 44.618568 42.447639 112.938572
F 44.999557 65.600896 3.793700
F 44.923359 65.600896 25.622675
F 44.847161 65.600896 47.451649
F 44.770963 65.600896 69.280623
F 44.694766 65.600896 91.109598
F 44.618568 65.600896 112.938572
F 0.454014 1.286291 0.000001
F 0.377816 1.286291 21.828976
F 0.301618 1.286291 43.657950
F 0.225421 1.286291 65.486924
F 0.149223 1.286291 87.315899
F 0.073025 1.286291 109.144873
F 0.454014 24.439549 0.000001
F 0.377816 24.439549 21.828976
F 0.301618 24.439549 43.657950
F 0.225421 24.439549 65.486924
F 0.149223 24.439549 87.315899
F 0.073025 24.439549 109.144873
F 0.454014 47.592806 0.000001
F 0.377816 47.592806 21.828976
F 0.301618 47.592806 43.657950
F 0.225421 47.592806 65.486924
F 0.149223 47.592806 87.315899
F 0.073025 47.592806 109.144873
F 27.188954 1.286291 0.093324
F 27.112756 1.286291 21.922299
F 27.036558 1.286291 43.751273
F 26.960361 1.286291 65.580247
F 26.884163 1.286291 87.409222
F 26.807965 1.286291 109.238196
F 27.188954 24.439549 0.093324
F 27.112756 24.439549 21.922299
F 27.036558 24.439549 43.751273
F 26.960361 24.439549 65.580247
F 26.884163 24.439549 87.409222
F 26.807965 24.439549 109.238196
F 27.188954 47.592806 0.093324
F 27.112756 47.592806 21.922299
F 27.036558 47.592806 43.751273
F 26.960361 47.592806 65.580247
F 26.884163 47.592806 87.409222
F 26.807965 47.592806 109.238196
F 0.454014 9.004040 0.000001
F 0.377816 9.004040 21.828976
F 0.301618 9.004040 43.657950
F 0.225421 9.004040 65.486924
F 0.149223 9.004040 87.315899
F 0.073025 9.004040 109.144873
F 0.454014 32.157298 0.000001
F 0.377816 32.157298 21.828976
F 0.301618 32.157298 43.657950
F 0.225421 32.157298 65.486924
F 0.149223 32.157298 87.315899
F 0.073025 32.157298 109.144873
F 0.454014 55.310555 0.000001
F 0.377816 55.310555 21.828976
F 0.301618 55.310555 43.657950
F 0.225421 55.310555 65.486924
F 0.149223 55.310555 87.315899
F 0.073025 55.310555 109.144873
F 27.188954 9.004040 0.093324
F 27.112756 9.004040 21.922299
F 27.036558 9.004040 43.751273
F 26.960361 9.004040 65.580247
F 26.884163 9.004040 87.409222
F 26.807965 9.004040 109.238196
F 27.188954 32.157298 0.093324
F 27.112756 32.157298 21.922299
F 27.036558 32.157298 43.751273
F 26.960361 32.157298 65.580247
F 26.884163 32.157298 87.409222
F 26.807965 32.157298 109.238196
F 27.188954 55.310555 0.093324
F 27.112756 55.310555 21.922299
F 27.036558 55.310555 43.751273
F 26.960361 55.310555 65.580247
F 26.884163 55.310555 87.409222
F 26.807965 55.310555 109.238196
F 0.454014 16.721796 0.000000
F 0.377816 16.721796 21.828975
F 0.301618 16.721796 43.657949
F 0.225421 16.721796 65.486924
F 0.149223 16.721796 87.315898
F 0.073025 16.721796 109.144872
F 0.454014 39.875053 0.000000
F 0.377816 39.875053 21.828975
F 0.301618 39.875053 43.657949
F 0.225421 39.875053 65.486924
F 0.149223 39.875053 87.315898
F 0.073025 39.875053 109.144872
F 0.454014 63.028311 0.000000
F 0.377816 63.028311 21.828975
F 0.301618 63.028311 43.657949
F 0.225421 63.028311 65.486924
F 0.149223 63.028311 87.315898
F 0.073025 63.028311 109.144872
F 27.188954 16.721796 0.093323
F 27.112756 16.721796 21.922298
F 27.036558 16.721796 43.751272
F 26.960361 16.721796 65.580247
F 26.884163 16.721796 87.409221
F 26.807965 16.721796 109.238195
F 27.188954 39.875053 0.093323
F 27.112756 39.875053 21.922298
F 27.036558 39.875053 43.751272
F 26.960361 39.875053 65.580247
F 26.884163 39.875053 87.409221
F 26.807965 39.875053 109.238195
F 27.188954 63.028311 0.093323
F 27.112756 63.028311 21.922298
F 27.036558 63.028311 43.751272
F 26.960361 63.028311 65.580247
F 26.884163 63.028311 87.409221
F 26.807965 63.028311 109.238195
F 9.365656 1.286291 0.031109
F 9.289458 1.286291 21.860084
F 9.213260 1.286291 43.689058
F 9.137062 1.286291 65.518032
F 9.060864 1.286291 87.347007
F 8.984667 1.286291 109.175981
F 9.365656 24.439548 0.031109
F 9.289458 24.439548 21.860084
F 9.213260 24.439548 43.689058
F 9.137062 24.439548 65.518032
F 9.060864 24.439548 87.347007
F 8.984667 24.439548 109.175981
F 9.365656 47.592806 0.031109
F 9.289458 47.592806 21.860084
F 9.213260 47.592806 43.689058
F 9.137062 47.592806 65.518032
F 9.060864 47.592806 87.347007
F 8.984667 47.592806 109.175981
F 36.100596 1.286291 0.124432
F 36.024398 1.286291 21.953407
F 35.948200 1.286291 43.782381
F 35.872002 1.286291 65.611355
F 35.795805 1.286291 87.440330
F 35.719607 1.286291 109.269304
F 36.100596 24.439548 0.124432
F 36.024398 24.439548 21.953407
F 35.948200 24.439548 43.782381
F 35.872002 24.439548 65.611355
F 35.795805 24.439548 87.440330
F 35.719607 24.439548 109.269304
F 36.100596 47.592806 0.124432
F 36.024398 47.592806 21.953407
F 35.948200 47.592806 43.782381
F 35.872002 47.592806 65.611355
F 35.795805 47.592806 87.440330
F 35.719607 47.592806 109.269304
F 9.365656 9.004040 0.031109
F 9.289458 9.004040 21.860084
F 9.213260 9.004040 43.689058
F 9.137062 9.004040 65.518032
F 9.060864 9.004040 87.347007
F 8.984667 9.004040 109.175981
F 9.365656 32.157298 0.031109
F 9.289458 32.157298 21.860084
F 9.213260 32.157298 43.689058
F 9.137062 32.157298 65.518032
F 9.060864 32.157298 87.347007
F 8.984667 32.157298 109.175981
F 9.365656 55.310555 0.031109
F 9.289458 55.310555 21.860084
F 9.213260 55.310555 43.689058
F 9.137062 55.310555 65.518032
F 9.060864 55.310555 87.347007
F 8.984667 55.310555 109.175981
F 36.100596 9.004040 0.124432
F 36.024398 9.004040 21.953407
F 35.948200 9.004040 43.782381
F 35.872002 9.004040 65.611355
F 35.795805 9.004040 87.440330
F 35.719607 9.004040 109.269304
F 36.100596 32.157298 0.124432
F 36.024398 32.157298 21.953407
F 35.948200 32.157298 43.782381
F 35.872002 32.157298 65.611355
F 35.795805 32.157298 87.440330
F 35.719607 32.157298 109.269304
F 36.100596 55.310555 0.124432
F 36.024398 55.310555 21.953407
F 35.948200 55.310555 43.782381
F 35.872002 55.310555 65.611355
F 35.795805 55.310555 87.440330
F 35.719607 55.310555 109.269304
F 9.365656 16.721795 0.031108
F 9.289458 16.721795 21.860083
F 9.213260 16.721795 43.689057
F 9.137062 16.721795 65.518032
F 9.060864 16.721795 87.347006
F 8.984667 16.721795 109.175980
F 9.365656 39.875053 0.031108
F 9.289458 39.875053 21.860083
F 9.213260 39.875053 43.689057
F 9.137062 39.875053 65.518032
F 9.060864 39.875053 87.347006
F 8.984667 39.875053 109.175980
F 9.365656 63.028310 0.031108
F 9.289458 63.028310 21.860083
F 9.213260 63.028310 43.689057
F 9.137062 63.028310 65.518032
F 9.060864 63.028310 87.347006
F 8.984667 63.028310 109.175980
F 36.100596 16.721795 0.124431
F 36.024398 16.721795 21.953406
F 35.948200 16.721795 43.782380
F 35.872002 16.721795 65.611355
F 35.795805 16.721795 87.440329
F 35.719607 16.721795 109.269303
F 36.100596 39.875053 0.124431
F 36.024398 39.875053 21.953406
F 35.948200 39.875053 43.782380
F 35.872002 39.875053 65.611355
F 35.795805 39.875053 87.440329
F 35.719607 39.875053 109.269303
F 36.100596 63.028310 0.124431
F 36.024398 63.028310 21.953406
F 35.948200 63.028310 43.782380
F 35.872002 63.028310 65.611355
F 35.795805 63.028310 87.440329
F 35.719607 63.028310 109.269303
F 18.277305 1.286290 0.062215
F 18.201108 1.286290 21.891189
F 18.124910 1.286290 43.720164
F 18.048712 1.286290 65.549138
F 17.972514 1.286290 87.378112
F 17.896316 1.286290 109.207087
F 18.277305 24.439547 0.062215
F 18.201108 24.439547 21.891189
F 18.124910 24.439547 43.720164
F 18.048712 24.439547 65.549138
F 17.972514 24.439547 87.378112
F 17.896316 24.439547 109.207087
F 18.277305 47.592805 0.062215
F 18.201108 47.592805 21.891189
F 18.124910 47.592805 43.720164
F 18.048712 47.592805 65.549138
F 17.972514 47.592805 87.378112
F 17.896316 47.592805 109.207087
F 45.012246 1.286290 0.155538
F 44.936049 1.286290 21.984512
F 44.859851 1.286290 43.813487
F 44.783653 1.286290 65.642461
F 44.707455 1.286290 87.471435
F 44.631257 1.286290 109.300410
F 45.012246 24.439547 0.155538
F 44.936049 24.439547 21.984512
F 44.859851 24.439547 43.813487
F 44.783653 24.439547 65.642461
F 44.707455 24.439547 87.471435
F 44.631257 24.439547 109.300410
F 45.012246 47.592805 0.155538
F 44.936049 47.592805 21.984512
F 44.859851 47.592805 43.813487
F 44.783653 47.592805 65.642461
F 44.707455 47.592805 87.471435
F 44.631257 47.592805 109.300410
F 18.277305 9.004039 0.062215
F 18.201108 9.004039 21.891189
F 18.124910 9.004039 43.720164
F 18.048712 9.004039 65.549138
F 17.972514 9.004039 87.378113
F 17.896316 9.004039 109.207087
F 18.277305 32.157296 0.062215
F 18.201108 32.157296 21.891189
F 18.124910 32.157296 43.720164
F 18.048712 32.157296 65.549138
F 17.972514 32.157296 87.378113
F 17.896316 32.157296 109.207087
F 18.277305 55.310554 0.062215
F 18.201108 55.310554 21.891189
F 18.124910 55.310554 43.720164
F 18.048712 55.310554 65.549138
F 17.972514 55.310554 87.378113
F 17.896316 55.310554 109.207087
F 45.012246 9.004039 0.155538
F 44.936049 9.004039 21.984512
F 44.859851 9.004039 43.813487
F 44.783653 9.004039 65.642461
F 44.707455 9.004039 87.471436
F 44.631257 9.004039 109.300410
F 45.012246 32.157296 0.155538
F 44.936049 32.157296 21.984512
F 44.859851 32.157296 43.813487
F 44.783653 32.157296 65.642461
F 44.707455 32.157296 87.471436
F 44.631257 32.157296 109.300410
F 45.012246 55.310554 0.155538
F 44.936049 55.310554 21.984512
F 44.859851 55.310554 43.813487
F 44.783653 55.310554 65.642461
F 44.707455 55.310554 87.471436
F 44.631257 55.310554 109.300410
F 18.277305 16.721794 0.062214
F 18.201108 16.721794 21.891189
F 18.124910 16.721794 43.720163
F 18.048712 16.721794 65.549137
F 17.972514 16.721794 87.378112
F 17.896316 16.721794 109.207086
F 18.277305 39.875052 0.062214
F 18.201108 39.875052 21.891189
F 18.124910 39.875052 43.720163
F 18.048712 39.875052 65.549137
F 17.972514 39.875052 87.378112
F 17.896316 39.875052 109.207086
F 18.277305 63.028309 0.062214
F 18.201108 63.028309 21.891189
F 18.124910 63.028309 43.720163
F 18.048712 63.028309 65.549137
F 17.972514 63.028309 87.378112
F 17.896316 63.028309 109.207086
F 45.012246 16.721794 0.155537
F 44.936049 16.721794 21.984512
F 44.859851 16.721794 43.813486
F 44.783653 16.721794 65.642460
F 44.707455 16.721794 87.471435
F 44.631257 16.721794 109.300409
F 45.012246 39.875052 0.155537
F 44.936049 39.875052 21.984512
F 44.859851 39.875052 43.813486
F 44.783653 39.875052 65.642460
F 44.707455 39.875052 87.471435
F 44.631257 39.875052 109.300409
F 45.012246 63.028309 0.155537
F 44.936049 63.028309 21.984512
F 44.859851 63.028309 43.813486
F 44.783653 63.028309 65.642460
F 44.707455 63.028309 87.471435
F 44.631257 63.028309 109.300409
F 2.669237 7.717750 3.645941
F 2.593039 7.717750 25.474915
F 2.516841 7.717750 47.303890
F 2.440643 7.717750 69.132864
F 2.364445 7.717750 90.961838
F 2.288248 7.717750 112.790813
F 2.669237 30.871007 3.645941
F 2.593039 30.871007 25.474915
F 2.516841 30.871007 47.303890
F 2.440643 30.871007 69.132864
F 2.364445 30.871007 90.961838
F 2.288248 30.871007 112.790813
F 2.669237 54.024265 3.645941
F 2.593039 54.024265 25.474915
F 2.516841 54.024265 47.303890
F 2.440643 54.024265 69.132864
F 2.364445 54.024265 90.961838
F 2.288248 54.024265 112.790813
F 29.404177 7.717750 3.739264
F 29.327979 7.717750 25.568238
F 29.251781 7.717750 47.397213
F 29.175583 7.717750 69.226187
F 29.099386 7.717750 91.055161
F 29.023188 7.717750 112.884136
F 29.404177 30.871007 3.739264
F 29.327979 30.871007 25.568238
F 29.251781 30.871007 47.397213
F 29.175583 30.871007 69.226187
F 29.099386 30.871007 91.055161
F 29.023188 30.871007 112.884136
F 29.404177 54.024265 3.739264
F 29.327979 54.024265 25.568238
F 29.251781 54.024265 47.397213
F 29.175583 54.024265 69.226187
F 29.099386 54.024265 91.055161
F 29.023188 54.024265 112.884136
F 2.669237 15.435503 3.645940
F 2.593039 15.435503 25.474914
F 2.516841 15.435503 47.303889
F 2.440643 15.435503 69.132863
F 2.364445 15.435503 90.961837
F 2.288248 15.435503 112.790812
F 2.669237 38.588760 3.645940
F 2.593039 38.588760 25.474914
F 2.516841 38.588760 47.303889
F 2.440643 38.588760 69.132863
F 2.364445 38.588760 90.961837
F 2.288248 38.588760 112.790812
F 2.669237 61.742018 3.645940
F 2.593039 61.742018 25.474914
F 2.516841 61.742018 47.303889
F 2.440643 61.742018 69.132863
F 2.364445 61.742018 90.961837
F 2.288248 61.742018 112.790812
F 29.404177 15.435503 3.739263
F 29.327979 15.435503 25.568237
F 29.251781 15.435503 47.397212
F 29.175583 15.435503 69.226186
F 29.099386 15.435503 91.055160
F 29.023188 15.435503 112.884135
F 29.404177 38.588760 3.739263
F 29.327979 38.588760 25.568237
F 29.251781 38.588760 47.397212
F 29.175583 38.588760 69.226186
F 29.099386 38.588760 91.055160
F 29.023188 38.588760 112.884135
F 29.404177 61.742018 3.739263
F 29.327979 61.742018 25.568237
F 29.251781 61.742018 47.397212
F 29.175583 61.742018 69.226186
F 29.099386 61.742018 91.055160
F 29.023188 61.742018 112.884135
F 2.669237 0.000000 3.645941
F 2.593039 0.000000 25.474915
F 2.516841 0.000000 47.303890
F 2.440643 0.000000 69.132864
F 2.364445 0.000000 90.961838
F 2.288248 0.000000 112.790813
F 2.669237 23.153258 3.645941
F 2.593039 23.153258 25.474915
F 2.516841 23.153258 47.303890
F 2.440643 23.153258 69.132864
F 2.364445 23.153258 90.961838
F 2.288248 23.153258 112.790813
F 2.669237 46.306515 3.645941
F 2.593039 46.306515 25.474915
F 2.516841 46.306515 47.303890
F 2.440643 46.306515 69.132864
F 2.364445 46.306515 90.961838
F 2.288248 46.306515 112.790813
F 29.404177 0.000000 3.739264
F 29.327979 0.000000 25.568238
F 29.251781 0.000000 47.397213
F 29.175583 0.000000 69.226187
F 29.099386 0.000000 91.055161
F 29.023188 0.000000 112.884136
F 29.404177 23.153258 3.739264
F 29.327979 23.153258 25.568238
F 29.251781 23.153258 47.397213
F 29.175583 23.153258 69.226187
F 29.099386 23.153258 91.055161
F 29.023188 23.153258 112.884136
F 29.404177 46.306515 3.739264
F 29.327979 46.306515 25.568238
F 29.251781 46.306515 47.397213
F 29.175583 46.306515 69.226187
F 29.099386 46.306515 91.055161
F 29.023188 46.306515 112.884136
F 11.580880 7.717750 3.677048
F 11.504683 7.717750 25.506022
F 11.428485 7.717750 47.334997
F 11.352287 7.717750 69.163971
F 11.276089 7.717750 90.992945
F 11.199891 7.717750 112.821920
F 11.580880 30.871007 3.677048
F 11.504683 30.871007 25.506022
F 11.428485 30.871007 47.334997
F 11.352287 30.871007 69.163971
F 11.276089 30.871007 90.992945
F 11.199891 30.871007 112.821920
F 11.580880 54.024265 3.677048
F 11.504683 54.024265 25.506022
F 11.428485 54.024265 47.334997
F 11.352287 54.024265 69.163971
F 11.276089 54.024265 90.992945
F 11.199891 54.024265 112.821920
F 38.315821 7.717750 3.770371
F 38.239623 7.717750 25.599345
F 38.163425 7.717750 47.428320
F 38.087227 7.717750 69.257294
F 38.011029 7.717750 91.086268
F 37.934832 7.717750 112.915243
F 38.315821 30.871007 3.770371
F 38.239623 30.871007 25.599345
F 38.163425 30.871007 47.428320
F 38.087227 30.871007 69.257294
F 38.011029 30.871007 91.086268
F 37.934832 30.871007 112.915243
F 38.315821 54.024265 3.770371
F 38.239623 54.024265 25.599345
F 38.163425 54.024265 47.428320
F 38.087227 54.024265 69.257294
F 38.011029 54.024265 91.086268
F 37.934832 54.024265 112.915243
F 11.580880 15.435502 3.677047
F 11.504683 15.435502 25.506021
F 11.428485 15.435502 47.334996
F 11.352287 15.435502 69.163970
F 11.276089 15.435502 90.992944
F 11.199891 15.435502 112.821919
F 11.580880 38.588760 3.677047
F 11.504683 38.588760 25.506021
F 11.428485 38.588760 47.334996
F 11.352287 38.588760 69.163970
F 11.276089 38.588760 90.992944
F 11.199891 38.588760 112.821919
F 11.580880 61.742017 3.677047
F 11.504683 61.742017 25.506021
F 11.428485 61.742017 47.334996
F 11.352287 61.742017 69.163970
F 11.276089 61.742017 90.992944
F 11.199891 61.742017 112.821919
F 38.315821 15.435502 3.770370
F 38.239623 15.435502 25.599344
F 38.163425 15.435502 47.428319
F 38.087227 15.435502 69.257293
F 38.011029 15.435502 91.086267
F 37.934832 15.435502 112.915242
F 38.315821 38.588760 3.770370
F 38.239623 38.588760 25.599344
F 38.163425 38.588760 47.428319
F 38.087227 38.588760 69.257293
F 38.011029 38.588760 91.086267
F 37.934832 38.588760 112.915242
F 38.315821 61.742017 3.770370
F 38.239623 61.742017 25.599344
F 38.163425 61.742017 47.428319
F 38.087227 61.742017 69.257293
F 38.011029 61.742017 91.086267
F 37.934832 61.742017 112.915242
F 11.580880 0.000000 3.677048
F 11.504683 0.000000 25.506022
F 11.428485 0.000000 47.334997
F 11.352287 0.000000 69.163971
F 11.276089 0.000000 90.992945
F 11.199891 0.000000 112.821920
F 11.580880 23.153258 3.677048
F 11.504683 23.153258 25.506022
F 11.428485 23.153258 47.334997
F 11.352287 23.153258 69.163971
F 11.276089 23.153258 90.992945
F 11.199891 23.153258 112.821920
F 11.580880 46.306515 3.677048
F 11.504683 46.306515 25.506022
F 11.428485 46.306515 47.334997
F 11.352287 46.306515 69.163971
F 11.276089 46.306515 90.992945
F 11.199891 46.306515 112.821920
F 38.315821 0.000000 3.770371
F 38.239623 0.000000 25.599345
F 38.163425 0.000000 47.428320
F 38.087227 0.000000 69.257294
F 38.011029 0.000000 91.086268
F 37.934832 0.000000 112.915243
F 38.315821 23.153258 3.770371
F 38.239623 23.153258 25.599345
F 38.163425 23.153258 47.428320
F 38.087227 23.153258 69.257294
F 38.011029 23.153258 91.086268
F 37.934832 23.153258 112.915243
F 38.315821 46.306515 3.770371
F 38.239623 46.306515 25.599345
F 38.163425 46.306515 47.428320
F 38.087227 46.306515 69.257294
F 38.011029 46.306515 91.086268
F 37.934832 46.306515 112.915243
F 20.492531 7.717750 3.708155
F 20.416333 7.717750 25.537129
F 20.340136 7.717750 47.366104
F 20.263938 7.717750 69.195078
F 20.187740 7.717750 91.024053
F 20.111542 7.717750 112.853027
F 20.492531 30.871008 3.708155
F 20.416333 30.871008 25.537129
F 20.340136 30.871008 47.366104
F 20.263938 30.871008 69.195078
F 20.187740 30.871008 91.024053
F 20.111542 30.871008 112.853027
F 20.492531 54.024265 3.708155
F 20.416333 54.024265 25.537129
F 20.340136 54.024265 47.366104
F 20.263938 54.024265 69.195078
F 20.187740 54.024265 91.024053
F 20.111542 54.024265 112.853027
F 47.227471 7.717750 3.801478
F 47.151273 7.717750 25.630452
F 47.075076 7.717750 47.459427
F 46.998878 7.717750 69.288401
F 46.922680 7.717750 91.117376
F 46.846482 7.717750 112.946350
F 47.227471 30.871008 3.801478
F 47.151273 30.871008 25.630452
F 47.075076 30.871008 47.459427
F 46.998878 30.871008 69.288401
F 46.922680 30.871008 91.117376
F 46.846482 30.871008 112.946350
F 47.227471 54.024265 3.801478
F 47.151273 54.024265 25.630452
F 47.075076 54.024265 47.459427
F 46.998878 54.024265 69.288401
F 46.922680 54.024265 91.117376
F 46.846482 54.024265 112.946350
F 20.492531 15.435503 3.708154
F 20.416333 15.435503 25.537128
F 20.340136 15.435503 47.366103
F 20.263938 15.435503 69.195077
F 20.187740 15.435503 91.024052
F 20.111542 15.435503 112.853026
F 20.492531 38.588760 3.708154
F 20.416333 38.588760 25.537128
F 20.340136 38.588760 47.366103
F 20.263938 38.588760 69.195077
F 20.187740 38.588760 91.024052
F 20.111542 38.588760 112.853026
F 20.492531 61.742018 3.708154
F 20.416333 61.742018 25.537128
F 20.340136 61.742018 47.366103
F 20.263938 61.742018 69.195077
F 20.187740 61.742018 91.024052
F 20.111542 61.742018 112.853026
F 47.227471 15.435503 3.801477
F 47.151273 15.435503 25.630451
F 47.075076 15.435503 47.459426
F 46.998878 15.435503 69.288400
F 46.922680 15.435503 91.117375
F 46.846482 15.435503 112.946349
F 47.227471 38.588760 3.801477
F 47.151273 38.588760 25.630451
F 47.075076 38.588760 47.459426
F 46.998878 38.588760 69.288400
F 46.922680 38.588760 91.117375
F 46.846482 38.588760 112.946349
F 47.227471 61.742018 3.801477
F 47.151273 61.742018 25.630451
F 47.075076 61.742018 47.459426
F 46.998878 61.742018 69.288400
F 46.922680 61.742018 91.117375
F 46.846482 61.742018 112.946349
F 20.492531 0.000001 3.708155
F 20.416333 0.000001 25.537129
F 20.340136 0.000001 47.366104
F 20.263938 0.000001 69.195078
F 20.187740 0.000001 91.024053
F 20.111542 0.000001 112.853027
F 20.492531 23.153258 3.708155
F 20.416333 23.153258 25.537129
F 20.340136 23.153258 47.366104
F 20.263938 23.153258 69.195078
F 20.187740 23.153258 91.024053
F 20.111542 23.153258 112.853027
F 20.492531 46.306516 3.708155
F 20.416333 46.306516 25.537129
F 20.340136 46.306516 47.366104
F 20.263938 46.306516 69.195078
F 20.187740 46.306516 91.024053
F 20.111542 46.306516 112.853027
F 47.227471 0.000001 3.801478
F 47.151273 0.000001 25.630452
F 47.075076 0.000001 47.459427
F 46.998878 0.000001 69.288401
F 46.922680 0.000001 91.117376
F 46.846482 0.000001 112.946350
F 47.227471 23.153258 3.801478
F 47.151273 23.153258 25.630452
F 47.075076 23.153258 47.459427
F 46.998878 23.153258 69.288401
F 46.922680 23.153258 91.117376
F 46.846482 23.153258 112.946350
F 47.227471 46.306516 3.801478
F 47.151273 46.306516 25.630452
F 47.075076 46.306516 47.459427
F 46.998878 46.306516 69.288401
F 46.922680 46.306516 91.117376
F 46.846482 46.306516 112.946350
F 2.681922 5.145166 0.007779
F 2.605725 5.145166 21.836753
F 2.529527 5.145166 43.665727
F 2.453329 5.145166 65.494702
F 2.377131 5.145166 87.323676
F 2.300933 5.145166 109.152650
F 2.681922 28.298423 0.007779
F 2.605725 28.298423 21.836753
F 2.529527 28.298423 43.665727
F 2.453329 28.298423 65.494702
F 2.377131 28.298423 87.323676
F 2.300933 28.298423 109.152650
F 2.681922 51.451681 0.007779
F 2.605725 51.451681 21.836753
F 2.529527 51.451681 43.665727
F 2.453329 51.451681 65.494702
F 2.377131 51.451681 87.323676
F 2.300933 51.451681 109.152650
F 29.416862 5.145166 0.101102
F 29.340665 5.145166 21.930076
F 29.264467 5.145166 43.759050
F 29.188269 5.145166 65.588025
F 29.112071 5.145166 87.416999
F 29.035873 5.145166 109.245973
F 29.416862 28.298423 0.101102
F 29.340665 28.298423 21.930076
F 29.264467 28.298423 43.759050
F 29.188269 28.298423 65.588025
F 29.112071 28.298423 87.416999
F 29.035873 28.298423 109.245973
F 29.416862 51.451681 0.101102
F 29.340665 51.451681 21.930076
F 29.264467 51.451681 43.759050
F 29.188269 51.451681 65.588025
F 29.112071 51.451681 87.416999
F 29.035873 51.451681 109.245973
F 2.681922 12.862918 0.007778
F 2.605725 12.862918 21.836752
F 2.529527 12.862918 43.665726
F 2.453329 12.862918 65.494701
F 2.377131 12.862918 87.323675
F 2.300933 12.862918 109.152650
F 2.681922 36.016175 0.007778
F 2.605725 36.016175 21.836752
F 2.529527 36.016175 43.665726
F 2.453329 36.016175 65.494701
F 2.377131 36.016175 87.323675
F 2.300933 36.016175 109.152650
F 2.681922 59.169433 0.007778
F 2.605725 59.169433 21.836752
F 2.529527 59.169433 43.665726
F 2.453329 59.169433 65.494701
F 2.377131 59.169433 87.323675
F 2.300933 59.169433 109.152650
F 29.416862 12.862918 0.101101
F 29.340665 12.862918 21.930075
F 29.264467 12.862918 43.759049
F 29.188269 12.862918 65.588024
F 29.112071 12.862918 87.416998
F 29.035873 12.862918 109.245973
F 29.416862 36.016175 0.101101
F 29.340665 36.016175 21.930075
F 29.264467 36.016175 43.759049
F 29.188269 36.016175 65.588024
F 29.112071 36.016175 87.416998
F 29.035873 36.016175 109.245973
F 29.416862 59.169433 0.101101
F 29.340665 59.169433 21.930075
F 29.264467 59.169433 43.759049
F 29.188269 59.169433 65.588024
F 29.112071 59.169433 87.416998
F 29.035873 59.169433 109.245973
F 2.681922 20.580673 0.007778
F 2.605725 20.580673 21.836753
F 2.529527 20.580673 43.665727
F 2.453329 20.580673 65.494701
F 2.377131 20.580673 87.323676
F 2.300933 20.580673 109.152650
F 2.681922 43.733931 0.007778
F 2.605725 43.733931 21.836753
F 2.529527 43.733931 43.665727
F 2.453329 43.733931 65.494701
F 2.377131 43.733931 87.323676
F 2.300933 43.733931 109.152650
F 2.681922 66.887188 0.007778
F 2.605725 66.887188 21.836753
F 2.529527 66.887188 43.665727
F 2.453329 66.887188 65.494701
F 2.377131 66.887188 87.323676
F 2.300933 66.887188 109.152650
F 29.416862 20.580673 0.101101
F 29.340665 20.580673 21.930076
F 29.264467 20.580673 43.759050
F 29.188269 20.580673 65.588024
F 29.112071 20.580673 87.416999
F 29.035873 20.580673 109.245973
F 29.416862 43.733931 0.101101
F 29.340665 43.733931 21.930076
F 29.264467 43.733931 43.759050
F 29.188269 43.733931 65.588024
F 29.112071 43.733931 87.416999
F 29.035873 43.733931 109.245973
F 29.416862 66.887188 0.101101
F 29.340665 66.887188 21.930076
F 29.264467 66.887188 43.759050
F 29.188269 66.887188 65.588024
F 29.112071 66.887188 87.416999
F 29.035873 66.887188 109.245973
F 11.593565 5.145165 0.038886
F 11.517367 5.145165 21.867860
F 11.441169 5.145165 43.696835
F 11.364972 5.145165 65.525809
F 11.288774 5.145165 87.354784
F 11.212576 5.145165 109.183758
F 11.593565 28.298422 0.038886
F 11.517367 28.298422 21.867860
F 11.441169 28.298422 43.696835
F 11.364972 28.298422 65.525809
F 11.288774 28.298422 87.354784
F 11.212576 28.298422 109.183758
F 11.593565 51.451680 0.038886
F 11.517367 51.451680 21.867860
F 11.441169 51.451680 43.696835
F 11.364972 51.451680 65.525809
F 11.288774 51.451680 87.354784
F 11.212576 51.451680 109.183758
F 38.328505 5.145165 0.132208
F 38.252307 5.145165 21.961182
F 38.176110 5.145165 43.790157
F 38.099912 5.145165 65.619131
F 38.023714 5.145165 87.448106
F 37.947516 5.145165 109.277080
F 38.328505 28.298422 0.132208
F 38.252307 28.298422 21.961182
F 38.176110 28.298422 43.790157
F 38.099912 28.298422 65.619131
F 38.023714 28.298422 87.448106
F 37.947516 28.298422 109.277080
F 38.328505 51.451680 0.132208
F 38.252307 51.451680 21.961182
F 38.176110 51.451680 43.790157
F 38.099912 51.451680 65.619131
F 38.023714 51.451680 87.448106
F 37.947516 51.451680 109.277080
F 11.593565 12.862917 0.038885
F 11.517367 12.862917 21.867859
F 11.441169 12.862917 43.696834
F 11.364972 12.862917 65.525808
F 11.288774 12.862917 87.354783
F 11.212576 12.862917 109.183757
F 11.593565 36.016174 0.038885
F 11.517367 36.016174 21.867859
F 11.441169 36.016174 43.696834
F 11.364972 36.016174 65.525808
F 11.288774 36.016174 87.354783
F 11.212576 36.016174 109.183757
F 11.593565 59.169432 0.038885
F 11.517367 59.169432 21.867859
F 11.441169 59.169432 43.696834
F 11.364972 59.169432 65.525808
F 11.288774 59.169432 87.354783
F 11.212576 59.169432 109.183757
F 38.328505 12.862917 0.132207
F 38.252307 12.862917 21.961181
F 38.176110 12.862917 43.790156
F 38.099912 12.862917 65.619130
F 38.023714 12.862917 87.448105
F 37.947516 12.862917 109.277079
F 38.328505 36.016174 0.132207
F 38.252307 36.016174 21.961181
F 38.176110 36.016174 43.790156
F 38.099912 36.016174 65.619130
F 38.023714 36.016174 87.448105
F 37.947516 36.016174 109.277079
F 38.328505 59.169432 0.132207
F 38.252307 59.169432 21.961181
F 38.176110 59.169432 43.790156
F 38.099912 59.169432 65.619130
F 38.023714 59.169432 87.448105
F 37.947516 59.169432 109.277079
F 11.593565 20.580672 0.038886
F 11.517367 20.580672 21.867860
F 11.441169 20.580672 43.696835
F 11.364972 20.580672 65.525809
F 11.288774 20.580672 87.354783
F 11.212576 20.580672 109.183758
F 11.593565 43.733930 0.038886
F 11.517367 43.733930 21.867860
F 11.441169 43.733930 43.696835
F 11.364972 43.733930 65.525809
F 11.288774 43.733930 87.354783
F 11.212576 43.733930 109.183758
F 11.593565 66.887187 0.038886
F 11.517367 66.887187 21.867860
F 11.441169 66.887187 43.696835
F 11.364972 66.887187 65.525809
F 11.288774 66.887187 87.354783
F 11.212576 66.887187 109.183758
F 38.328505 20.580672 0.132208
F 38.252307 20.580672 21.961182
F 38.176110 20.580672 43.790157
F 38.099912 20.580672 65.619131
F 38.023714 20.580672 87.448105
F 37.947516 20.580672 109.277080
F 38.328505 43.733930 0.132208
F 38.252307 43.733930 21.961182
F 38.176110 43.733930 43.790157
F 38.099912 43.733930 65.619131
F 38.023714 43.733930 87.448105
F 37.947516 43.733930 109.277080
F 38.328505 66.887187 0.132208
F 38.252307 66.887187 21.961182
F 38.176110 66.887187 43.790157
F 38.099912 66.887187 65.619131
F 38.023714 66.887187 87.448105
F 37.947516 66.887187 109.277080
F 20.505218 5.145164 0.069992
F 20.429020 5.145164 21.898967
F 20.352822 5.145164 43.727941
F 20.276624 5.145164 65.556916
F 20.200427 5.145164 87.385890
F 20.124229 5.145164 109.214864
F 20.505218 28.298422 0.069992
F 20.429020 28.298422 21.898967
F 20.352822 28.298422 43.727941
F 20.276624 28.298422 65.556916
F 20.200427 28.298422 87.385890
F 20.124229 28.298422 109.214864
F 20.505218 51.451679 0.069992
F 20.429020 51.451679 21.898967
F 20.352822 51.451679 43.727941
F 20.276624 51.451679 65.556916
F 20.200427 51.451679 87.385890
F 20.124229 51.451679 109.214864
F 47.240158 5.145164 0.163315
F 47.163960 5.145164 21.992290
F 47.087762 5.145164 43.821264
F 47.011564 5.145164 65.650239
F 46.935367 5.145164 87.479213
F 46.859169 5.145164 109.308187
F 47.240158 28.298422 0.163315
F 47.163960 28.298422 21.992290
F 47.087762 28.298422 43.821264
F 47.011564 28.298422 65.650239
F 46.935367 28.298422 87.479213
F 46.859169 28.298422 109.308187
F 47.240158 51.451679 0.163315
F 47.163960 51.451679 21.992290
F 47.087762 51.451679 43.821264
F 47.011564 51.451679 65.650239
F 46.935367 51.451679 87.479213
F 46.859169 51.451679 109.308187
F 20.505218 12.862916 0.069992
F 20.429020 12.862916 21.898966
F 20.352822 12.862916 43.727940
F 20.276624 12.862916 65.556915
F 20.200427 12.862916 87.385889
F 20.124229 12.862916 109.214864
F 20.505218 36.016174 0.069992
F 20.429020 36.016174 21.898966
F 20.352822 36.016174 43.727940
F 20.276624 36.016174 65.556915
F 20.200427 36.016174 87.385889
F 20.124229 36.016174 109.214864
F 20.505218 59.169431 0.069992
F 20.429020 59.169431 21.898966
F 20.352822 59.169431 43.727940
F 20.276624 59.169431 65.556915
F 20.200427 59.169431 87.385889
F 20.124229 59.169431 109.214864
F 47.240158 12.862916 0.163315
F 47.163960 12.862916 21.992289
F 47.087762 12.862916 43.821263
F 47.011564 12.862916 65.650238
F 46.935367 12.862916 87.479212
F 46.859169 12.862916 109.308187
F 47.240158 36.016174 0.163315
F 47.163960 36.016174 21.992289
F 47.087762 36.016174 43.821263
F 47.011564 36.016174 65.650238
F 46.935367 36.016174 87.479212
F 46.859169 36.016174 109.308187
F 47.240158 59.169431 0.163315
F 47.163960 59.169431 21.992289
F 47.087762 59.169431 43.821263
F 47.011564 59.169431 65.650238
F 46.935367 59.169431 87.479212
F 46.859169 59.169431 109.308187
F 20.505218 20.580672 0.069992
F 20.429020 20.580672 21.898967
F 20.352822 20.580672 43.727941
F 20.276624 20.580672 65.556915
F 20.200427 20.580672 87.385890
F 20.124229 20.580672 109.214864
F 20.505218 43.733929 0.069992
F 20.429020 43.733929 21.898967
F 20.352822 43.733929 43.727941
F 20.276624 43.733929 65.556915
F 20.200427 43.733929 87.385890
F 20.124229 43.733929 109.214864
F 20.505218 66.887187 0.069992
F 20.429020 66.887187 21.898967
F 20.352822 66.887187 43.727941
F 20.276624 66.887187 65.556915
F 20.200427 66.887187 87.385890
F 20.124229 66.887187 109.214864
F 47.240158 20.580672 0.163315
F 47.163960 20.580672 21.992290
F 47.087762 20.580672 43.821264
F 47.011564 20.580672 65.650238
F 46.935367 20.580672 87.479213
F 46.859169 20.580672 109.308187
F 47.240158 43.733929 0.163315
F 47.163960 43.733929 21.992290
F 47.087762 43.733929 43.821264
F 47.011564 43.733929 65.650238
F 46.935367 43.733929 87.479213
F 46.859169 43.733929 109.308187
F 47.240158 66.887187 0.163315
F 47.163960 66.887187 21.992290
F 47.087762 66.887187 43.821264
F 47.011564 66.887187 65.650238
F 46.935367 66.887187 87.479213
F 46.859169 66.887187 109.308187
F 2.672410 5.145165 2.736398
F 2.596212 5.145165 24.565373
F 2.520014 5.145165 46.394347
F 2.443816 5.145165 68.223322
F 2.367618 5.145165 90.052296
F 2.291421 5.145165 111.881270
F 2.672410 28.298423 2.736398
F 2.596212 28.298423 24.565373
F 2.520014 28.298423 46.394347
F 2.443816 28.298423 68.223322
F 2.367618 28.298423 90.052296
F 2.291421 28.298423 111.881270
F 2.672410 51.451680 2.736398
F 2.596212 51.451680 24.565373
F 2.520014 51.451680 46.394347
F 2.443816 51.451680 68.223322
F 2.367618 51.451680 90.052296
F 2.291421 51.451680 111.881270
F 29.407350 5.145165 2.829721
F 29.331152 5.145165 24.658696
F 29.254954 5.145165 46.487670
F 29.178756 5.145165 68.316645
F 29.102559 5.145165 90.145619
F 29.026361 5.145165 111.974593
F 29.407350 28.298423 2.829721
F 29.331152 28.298423 24.658696
F 29.254954 28.298423 46.487670
F 29.178756 28.298423 68.316645
F 29.102559 28.298423 90.145619
F 29.026361 28.298423 111.974593
F 29.407350 51.451680 2.829721
F 29.331152 51.451680 24.658696
F 29.254954 51.451680 46.487670
F 29.178756 51.451680 68.316645
F 29.102559 51.451680 90.145619
F 29.026361 51.451680 111.974593
F 2.672410 12.862917 2.736399
F 2.596212 12.862917 24.565374
F 2.520014 12.862917 46.394348
F 2.443816 12.862917 68.223323
F 2.367618 12.862917 90.052297
F 2.291421 12.862917 111.881271
F 2.672410 36.016175 2.736399
F 2.596212 36.016175 24.565374
F 2.520014 36.016175 46.394348
F 2.443816 36.016175 68.223323
F 2.367618 36.016175 90.052297
F 2.291421 36.016175 111.881271
F 2.672410 59.169432 2.736399
F 2.596212 59.169432 24.565374
F 2.520014 59.169432 46.394348
F 2.443816 59.169432 68.223323
F 2.367618 59.169432 90.052297
F 2.291421 59.169432 111.881271
F 29.407350 12.862917 2.829722
F 29.331152 12.862917 24.658697
F 29.254954 12.862917 46.487671
F 29.178756 12.862917 68.316646
F 29.102559 12.862917 90.145620
F 29.026361 12.862917 111.974594
F 29.407350 36.016175 2.829722
F 29.331152 36.016175 24.658697
F 29.254954 36.016175 46.487671
F 29.178756 36.016175 68.316646
F 29.102559 36.016175 90.145620
F 29.026361 36.016175 111.974594
F 29.407350 59.169432 2.829722
F 29.331152 59.169432 24.658697
F 29.254954 59.169432 46.487671
F 29.178756 59.169432 68.316646
F 29.102559 59.169432 90.145620
F 29.026361 59.169432 111.974594
F 2.672410 20.580673 2.736399
F 2.596212 20.580673 24.565373
F 2.520014 20.580673 46.394347
F 2.443816 20.580673 68.223322
F 2.367618 20.580673 90.052296
F 2.291421 20.580673 111.881271
F 2.672410 43.733930 2.736399
F 2.596212 43.733930 24.565373
F 2.520014 43.733930 46.394347
F 2.443816 43.733930 68.223322
F 2.367618 43.733930 90.052296
F 2.291421 43.733930 111.881271
F 2.672410 66.887188 2.736399
F 2.596212 66.887188 24.565373
F 2.520014 66.887188 46.394347
F 2.443816 66.887188 68.223322
F 2.367618 66.887188 90.052296
F 2.291421 66.887188 111.881271
F 29.407350 20.580673 2.829722
F 29.331152 20.580673 24.658696
F 29.254954 20.580673 46.487670
F 29.178756 20.580673 68.316645
F 29.102559 20.580673 90.145619
F 29.026361 20.580673 111.974594
F 29.407350 43.733930 2.829722
F 29.331152 43.733930 24.658696
F 29.254954 43.733930 46.487670
F 29.178756 43.733930 68.316645
F 29.102559 43.733930 90.145619
F 29.026361 43.733930 111.974594
F 29.407350 66.887188 2.829722
F 29.331152 66.887188 24.658696
F 29.254954 66.887188 46.487670
F 29.178756 66.887188 68.316645
F 29.102559 66.887188 90.145619
F 29.026361 66.887188 111.974594
F 11.584053 5.145165 2.767507
F 11.507856 5.145165 24.596481
F 11.431658 5.145165 46.425456
F 11.355460 5.145165 68.254430
F 11.279262 5.145165 90.083404
F 11.203064 5.145165 111.912379
F 11.584053 28.298422 2.767507
F 11.507856 28.298422 24.596481
F 11.431658 28.298422 46.425456
F 11.355460 28.298422 68.254430
F 11.279262 28.298422 90.083404
F 11.203064 28.298422 111.912379
F 11.584053 51.451680 2.767507
F 11.507856 51.451680 24.596481
F 11.431658 51.451680 46.425456
F 11.355460 51.451680 68.254430
F 11.279262 51.451680 90.083404
F 11.203064 51.451680 111.912379
F 38.318993 5.145165 2.860830
F 38.242796 5.145165 24.689804
F 38.166598 5.145165 46.518779
F 38.090400 5.145165 68.347753
F 38.014202 5.145165 90.176727
F 37.938004 5.145165 112.005702
F 38.318993 28.298422 2.860830
F 38.242796 28.298422 24.689804
F 38.166598 28.298422 46.518779
F 38.090400 28.298422 68.347753
F 38.014202 28.298422 90.176727
F 37.938004 28.298422 112.005702
F 38.318993 51.451680 2.860830
F 38.242796 51.451680 24.689804
F 38.166598 51.451680 46.518779
F 38.090400 51.451680 68.347753
F 38.014202 51.451680 90.176727
F 37.938004 51.451680 112.005702
F 11.584053 12.862917 2.767508
F 11.507856 12.862917 24.596482
F 11.431658 12.862917 46.425457
F 11.355460 12.862917 68.254431
F 11.279262 12.862917 90.083405
F 11.203064 12.862917 111.912380
F 11.584053 36.016175 2.767508
F 11.507856 36.016175 24.596482
F 11.431658 36.016175 46.425457
F 11.355460 36.016175 68.254431
F 11.279262 36.016175 90.083405
F 11.203064 36.016175 111.912380
F 11.584053 59.169432 2.767508
F 11.507856 59.169432 24.596482
F 11.431658 59.169432 46.425457
F 11.355460 59.169432 68.254431
F 11.279262 59.169432 90.083405
F 11.203064 59.169432 111.912380
F 38.318993 12.862917 2.860831
F 38.242796 12.862917 24.689805
F 38.166598 12.862917 46.518780
F 38.090400 12.862917 68.347754
F 38.014202 12.862917 90.176728
F 37.938004 12.862917 112.005703
F 38.318993 36.016175 2.860831
F 38.242796 36.016175 24.689805
F 38.166598 36.016175 46.518780
F 38.090400 36.016175 68.347754
F 38.014202 36.016175 90.176728
F 37.938004 36.016175 112.005703
F 38.318993 59.169432 2.860831
F 38.242796 59.169432 24.689805
F 38.166598 59.169432 46.518780
F 38.090400 59.169432 68.347754
F 38.014202 59.169432 90.176728
F 37.938004 59.169432 112.005703
F 11.584053 20.580672 2.767507
F 11.507856 20.580672 24.596482
F 11.431658 20.580672 46.425456
F 11.355460 20.580672 68.254430
F 11.279262 20.580672 90.083405
F 11.203064 20.580672 111.912379
F 11.584053 43.733930 2.767507
F 11.507856 43.733930 24.596482
F 11.431658 43.733930 46.425456
F 11.355460 43.733930 68.254430
F 11.279262 43.733930 90.083405
F 11.203064 43.733930 111.912379
F 11.584053 66.887187 2.767507
F 11.507856 66.887187 24.596482
F 11.431658 66.887187 46.425456
F 11.355460 66.887187 68.254430
F 11.279262 66.887187 90.083405
F 11.203064 66.887187 111.912379
F 38.318993 20.580672 2.860830
F 38.242796 20.580672 24.689805
F 38.166598 20.580672 46.518779
F 38.090400 20.580672 68.347753
F 38.014202 20.580672 90.176728
F 37.938004 20.580672 112.005702
F 38.318993 43.733930 2.860830
F 38.242796 43.733930 24.689805
F 38.166598 43.733930 46.518779
F 38.090400 43.733930 68.347753
F 38.014202 43.733930 90.176728
F 37.938004 43.733930 112.005702
F 38.318993 66.887187 2.860830
F 38.242796 66.887187 24.689805
F 38.166598 66.887187 46.518779
F 38.090400 66.887187 68.347753
F 38.014202 66.887187 90.176728
F 37.938004 66.887187 112.005702
F 20.495704 5.145164 2.798615
F 20.419506 5.145164 24.627590
F 20.343308 5.145164 46.456564
F 20.267111 5.145164 68.285539
F 20.190913 5.145164 90.114513
F 20.114715 5.145164 111.943487
F 20.495704 28.298422 2.798615
F 20.419506 28.298422 24.627590
F 20.343308 28.298422 46.456564
F 20.267111 28.298422 68.285539
F 20.190913 28.298422 90.114513
F 20.114715 28.298422 111.943487
F 20.495704 51.451679 2.798615
F 20.419506 51.451679 24.627590
F 20.343308 51.451679 46.456564
F 20.267111 51.451679 68.285539
F 20.190913 51.451679 90.114513
F 20.114715 51.451679 111.943487
F 47.230645 5.145164 2.891938
F 47.154447 5.145164 24.720913
F 47.078250 5.145164 46.549887
F 47.002052 5.145164 68.378862
F 46.925854 5.145164 90.207836
F 46.849656 5.145164 112.036810
F 47.230645 28.298422 2.891938
F 47.154447 28.298422 24.720913
F 47.078250 28.298422 46.549887
F 47.002052 28.298422 68.378862
F 46.925854 28.298422 90.207836
F 46.849656 28.298422 112.036810
F 47.230645 51.451679 2.891938
F 47.154447 51.451679 24.720913
F 47.078250 51.451679 46.549887
F 47.002052 51.451679 68.378862
F 46.925854 51.451679 90.207836
F 46.849656 51.451679 112.036810
F 20.495704 12.862917 2.798616
F 20.419506 12.862917 24.627591
F 20.343308 12.862917 46.456565
F 20.267111 12.862917 68.285539
F 20.190913 12.862917 90.114514
F 20.114715 12.862917 111.943488
F 20.495704 36.016174 2.798616
F 20.419506 36.016174 24.627591
F 20.343308 36.016174 46.456565
F 20.267111 36.016174 68.285539
F 20.190913 36.016174 90.114514
F 20.114715 36.016174 111.943488
F 20.495704 59.169432 2.798616
F 20.419506 59.169432 24.627591
F 20.343308 59.169432 46.456565
F 20.267111 59.169432 68.285539
F 20.190913 59.169432 90.114514
F 20.114715 59.169432 111.943488
F 47.230645 12.862917 2.891939
F 47.154447 12.862917 24.720914
F 47.078250 12.862917 46.549888
F 47.002052 12.862917 68.378862
F 46.925854 12.862917 90.207837
F 46.849656 12.862917 112.036811
F 47.230645 36.016174 2.891939
F 47.154447 36.016174 24.720914
F 47.078250 36.016174 46.549888
F 47.002052 36.016174 68.378862
F 46.925854 36.016174 90.207837
F 46.849656 36.016174 112.036811
F 47.230645 59.169432 2.891939
F 47.154447 59.169432 24.720914
F 47.078250 59.169432 46.549888
F 47.002052 59.169432 68.378862
F 46.925854 59.169432 90.207837
F 46.849656 59.169432 112.036811
F 20.495704 20.580672 2.798616
F 20.419506 20.580672 24.627590
F 20.343308 20.580672 46.456564
F 20.267111 20.580672 68.285539
F 20.190913 20.580672 90.114513
F 20.114715 20.580672 111.943488
F 20.495704 43.733929 2.798616
F 20.419506 43.733929 24.627590
F 20.343308 43.733929 46.456564
F 20.267111 43.733929 68.285539
F 20.190913 43.733929 90.114513
F 20.114715 43.733929 111.943488
F 20.495704 66.887187 2.798616
F 20.419506 66.887187 24.627590
F 20.343308 66.887187 46.456564
F 20.267111 66.887187 68.285539
F 20.190913 66.887187 90.114513
F 20.114715 66.887187 111.943488
F 47.230645 20.580672 2.891939
F 47.154447 20.580672 24.720913
F 47.078250 20.580672 46.549887
F 47.002052 20.580672 68.378862
F 46.925854 20.580672 90.207836
F 46.849656 20.580672 112.036811
F 47.230645 43.733929 2.891939
F 47.154447 43.733929 24.720913
F 47.078250 43.733929 46.549887
F 47.002052 43.733929 68.378862
F 46.925854 43.733929 90.207836
F 46.849656 43.733929 112.036811
F 47.230645 66.887187 2.891939
F 47.154447 66.887187 24.720913
F 47.078250 66.887187 46.549887
F 47.002052 66.887187 68.378862
F 46.925854 66.887187 90.207836
F 46.849656 66.887187 112.036811
F 2.659700 7.717749 6.374561
F 2.583502 7.717749 28.203536
F 2.507304 7.717749 50.032510
F 2.431107 7.717749 71.861484
F 2.354909 7.717749 93.690459
F 2.278711 7.717749 115.519433
F 2.659700 30.871007 6.374561
F 2.583502 30.871007 28.203536
F 2.507304 30.871007 50.032510
F 2.431107 30.871007 71.861484
F 2.354909 30.871007 93.690459
F 2.278711 30.871007 115.519433
F 2.659700 54.024264 6.374561
F 2.583502 54.024264 28.203536
F 2.507304 54.024264 50.032510
F 2.431107 54.024264 71.861484
F 2.354909 54.024264 93.690459
F 2.278711 54.024264 115.519433
F 29.394640 7.717749 6.467884
F 29.318442 7.717749 28.296859
F 29.242244 7.717749 50.125833
F 29.166047 7.717749 71.954807
F 29.089849 7.717749 93.783782
F 29.013651 7.717749 115.612756
F 29.394640 30.871007 6.467884
F 29.318442 30.871007 28.296859
F 29.242244 30.871007 50.125833
F 29.166047 30.871007 71.954807
F 29.089849 30.871007 93.783782
F 29.013651 30.871007 115.612756
F 29.394640 54.024264 6.467884
F 29.318442 54.024264 28.296859
F 29.242244 54.024264 50.125833
F 29.166047 54.024264 71.954807
F 29.089849 54.024264 93.783782
F 29.013651 54.024264 115.612756
F 2.659700 15.435502 6.374562
F 2.583502 15.435502 28.203537
F 2.507304 15.435502 50.032511
F 2.431107 15.435502 71.861485
F 2.354909 15.435502 93.690460
F 2.278711 15.435502 115.519434
F 2.659700 38.588760 6.374562
F 2.583502 38.588760 28.203537
F 2.507304 38.588760 50.032511
F 2.431107 38.588760 71.861485
F 2.354909 38.588760 93.690460
F 2.278711 38.588760 115.519434
F 2.659700 61.742017 6.374562
F 2.583502 61.742017 28.203537
F 2.507304 61.742017 50.032511
F 2.431107 61.742017 71.861485
F 2.354909 61.742017 93.690460
F 2.278711 61.742017 115.519434
F 29.394640 15.435502 6.467885
F 29.318442 15.435502 28.296860
F 29.242244 15.435502 50.125834
F 29.166047 15.435502 71.954808
F 29.089849 15.435502 93.783783
F 29.013651 15.435502 115.612757
F 29.394640 38.588760 6.467885
F 29.318442 38.588760 28.296860
F 29.242244 38.588760 50.125834
F 29.166047 38.588760 71.954808
F 29.089849 38.588760 93.783783
F 29.013651 38.588760 115.612757
F 29.394640 61.742017 6.467885
F 29.318442 61.742017 28.296860
F 29.242244 61.742017 50.125834
F 29.166047 61.742017 71.954808
F 29.089849 61.742017 93.783783
F 29.013651 61.742017 115.612757
F 2.659700 0.000000 6.374561
F 2.583502 0.000000 28.203536
F 2.507304 0.000000 50.032510
F 2.431107 0.000000 71.861484
F 2.354909 0.000000 93.690459
F 2.278711 0.000000 115.519433
F 2.659700 23.153257 6.374561
F 2.583502 23.153257 28.203536
F 2.507304 23.153257 50.032510
F 2.431107 23.153257 71.861484
F 2.354909 23.153257 93.690459
F 2.278711 23.153257 115.519433
F 2.659700 46.306515 6.374561
F 2.583502 46.306515 28.203536
F 2.507304 46.306515 50.032510
F 2.431107 46.306515 71.861484
F 2.354909 46.306515 93.690459
F 2.278711 46.306515 115.519433
F 29.394640 0.000000 6.467884
F 29.318442 0.000000 28.296859
F 29.242244 0.000000 50.125833
F 29.166047 0.000000 71.954807
F 29.089849 0.000000 93.783782
F 29.013651 0.000000 115.612756
F 29.394640 23.153257 6.467884
F 29.318442 23.153257 28.296859
F 29.242244 23.153257 50.125833
F 29.166047 23.153257 71.954807
F 29.089849 23.153257 93.783782
F 29.013651 23.153257 115.612756
F 29.394640 46.306515 6.467884
F 29.318442 46.306515 28.296859
F 29.242244 46.306515 50.125833
F 29.166047 46.306515 71.954807
F 29.089849 46.306515 93.783782
F 29.013651 46.306515 115.612756
F 11.571343 7.717750 6.405670
F 11.495145 7.717750 28.234644
F 11.418947 7.717750 50.063618
F 11.342749 7.717750 71.892593
F 11.266551 7.717750 93.721567
F 11.190354 7.717750 115.550542
F 11.571343 30.871007 6.405670
F 11.495145 30.871007 28.234644
F 11.418947 30.871007 50.063618
F 11.342749 30.871007 71.892593
F 11.266551 30.871007 93.721567
F 11.190354 30.871007 115.550542
F 11.571343 54.024265 6.405670
F 11.495145 54.024265 28.234644
F 11.418947 54.024265 50.063618
F 11.342749 54.024265 71.892593
F 11.266551 54.024265 93.721567
F 11.190354 54.024265 115.550542
F 38.306283 7.717750 6.498993
F 38.230085 7.717750 28.327967
F 38.153887 7.717750 50.156941
F 38.077689 7.717750 71.985916
F 38.001492 7.717750 93.814890
F 37.925294 7.717750 115.643865
F 38.306283 30.871007 6.498993
F 38.230085 30.871007 28.327967
F 38.153887 30.871007 50.156941
F 38.077689 30.871007 71.985916
F 38.001492 30.871007 93.814890
F 37.925294 30.871007 115.643865
F 38.306283 54.024265 6.498993
F 38.230085 54.024265 28.327967
F 38.153887 54.024265 50.156941
F 38.077689 54.024265 71.985916
F 38.001492 54.024265 93.814890
F 37.925294 54.024265 115.643865
F 11.571343 15.435503 6.405671
F 11.495145 15.435503 28.234645
F 11.418947 15.435503 50.063619
F 11.342749 15.435503 71.892594
F 11.266551 15.435503 93.721568
F 11.190354 15.435503 115.550543
F 11.571343 38.588760 6.405671
F 11.495145 38.588760 28.234645
F 11.418947 38.588760 50.063619
F 11.342749 38.588760 71.892594
F 11.266551 38.588760 93.721568
F 11.190354 38.588760 115.550543
F 11.571343 61.742018 6.405671
F 11.495145 61.742018 28.234645
F 11.418947 61.742018 50.063619
F 11.342749 61.742018 71.892594
F 11.266551 61.742018 93.721568
F 11.190354 61.742018 115.550543
F 38.306283 15.435503 6.498994
F 38.230085 15.435503 28.327968
F 38.153887 15.435503 50.156942
F 38.077689 15.435503 71.985917
F 38.001492 15.435503 93.814891
F 37.925294 15.435503 115.643866
F 38.306283 38.588760 6.498994
F 38.230085 38.588760 28.327968
F 38.153887 38.588760 50.156942
F 38.077689 38.588760 71.985917
F 38.001492 38.588760 93.814891
F 37.925294 38.588760 115.643866
F 38.306283 61.742018 6.498994
F 38.230085 61.742018 28.327968
F 38.153887 61.742018 50.156942
F 38.077689 61.742018 71.985917
F 38.001492 61.742018 93.814891
F 37.925294 61.742018 115.643866
F 11.571343 0.000000 6.405670
F 11.495145 0.000000 28.234644
F 11.418947 0.000000 50.063618
F 11.342749 0.000000 71.892593
F 11.266551 0.000000 93.721567
F 11.190354 0.000000 115.550542
F 11.571343 23.153258 6.405670
F 11.495145 23.153258 28.234644
F 11.418947 23.153258 50.063618
F 11.342749 23.153258 71.892593
F 11.266551 23.153258 93.721567
F 11.190354 23.153258 115.550542
F 11.571343 46.306515 6.405670
F 11.495145 46.306515 28.234644
F 11.418947 46.306515 50.063618
F 11.342749 46.306515 71.892593
F 11.266551 46.306515 93.721567
F 11.190354 46.306515 115.550542
F 38.306283 0.000000 6.498993
F 38.230085 0.000000 28.327967
F 38.153887 0.000000 50.156941
F 38.077689 0.000000 71.985916
F 38.001492 0.000000 93.814890
F 37.925294 0.000000 115.643865
F 38.306283 23.153258 6.498993
F 38.230085 23.153258 28.327967
F 38.153887 23.153258 50.156941
F 38.077689 23.153258 71.985916
F 38.001492 23.153258 93.814890
F 37.925294 23.153258 115.643865
F 38.306283 46.306515 6.498993
F 38.230085 46.306515 28.327967
F 38.153887 46.306515 50.156941
F 38.077689 46.306515 71.985916
F 38.001492 46.306515 93.814890
F 37.925294 46.306515 115.643865
F 20.482994 7.717751 6.436777
F 20.406797 7.717751 28.265752
F 20.330599 7.717751 50.094726
F 20.254401 7.717751 71.923701
F 20.178203 7.717751 93.752675
F 20.102005 7.717751 115.581649
F 20.482994 30.871008 6.436777
F 20.406797 30.871008 28.265752
F 20.330599 30.871008 50.094726
F 20.254401 30.871008 71.923701
F 20.178203 30.871008 93.752675
F 20.102005 30.871008 115.581649
F 20.482994 54.024266 6.436777
F 20.406797 54.024266 28.265752
F 20.330599 54.024266 50.094726
F 20.254401 54.024266 71.923701
F 20.178203 54.024266 93.752675
F 20.102005 54.024266 115.581649
F 47.217935 7.717751 6.530100
F 47.141737 7.717751 28.359075
F 47.065539 7.717751 50.188049
F 46.989341 7.717751 72.017024
F 46.913143 7.717751 93.845998
F 46.836945 7.717751 115.674972
F 47.217935 30.871008 6.530100
F 47.141737 30.871008 28.359075
F 47.065539 30.871008 50.188049
F 46.989341 30.871008 72.017024
F 46.913143 30.871008 93.845998
F 46.836945 30.871008 115.674972
F 47.217935 54.024266 6.530100
F 47.141737 54.024266 28.359075
F 47.065539 54.024266 50.188049
F 46.989341 54.024266 72.017024
F 46.913143 54.024266 93.845998
F 46.836945 54.024266 115.674972
F 20.482994 15.435503 6.436778
F 20.406797 15.435503 28.265753
F 20.330599 15.435503 50.094727
F 20.254401 15.435503 71.923702
F 20.178203 15.435503 93.752676
F 20.102005 15.435503 115.581650
F 20.482994 38.588761 6.436778
F 20.406797 38.588761 28.265753
F 20.330599 38.588761 50.094727
F 20.254401 38.588761 71.923702
F 20.178203 38.588761 93.752676
F 20.102005 38.588761 115.581650
F 20.482994 61.742018 6.436778
F 20.406797 61.742018 28.265753
F 20.330599 61.742018 50.094727
F 20.254401 61.742018 71.923702
F 20.178203 61.742018 93.752676
F 20.102005 61.742018 115.581650
F 47.217935 15.435503 6.530101
F 47.141737 15.435503 28.359076
F 47.065539 15.435503 50.188050
F 46.989341 15.435503 72.017025
F 46.913143 15.435503 93.845999
F 46.836945 15.435503 115.674973
F 47.217935 38.588761 6.530101
F 47.141737 38.588761 28.359076
F 47.065539 38.588761 50.188050
F 46.989341 38.588761 72.017025
F 46.913143 38.588761 93.845999
F 46.836945 38.588761 115.674973
F 47.217935 61.742018 6.530101
F 47.141737 61.742018 28.359076
F 47.065539 61.742018 50.188050
F 46.989341 61.742018 72.017025
F 46.913143 61.742018 93.845999
F 46.836945 61.742018 115.674973
F 20.482994 0.000001 6.436777
F 20.406797 0.000001 28.265752
F 20.330599 0.000001 50.094726
F 20.254401 0.000001 71.923701
F 20.178203 0.000001 93.752675
F 20.102005 0.000001 115.581649
F 20.482994 23.153259 6.436777
F 20.406797 23.153259 28.265752
F 20.330599 23.153259 50.094726
F 20.254401 23.153259 71.923701
F 20.178203 23.153259 93.752675
F 20.102005 23.153259 115.581649
F 20.482994 46.306516 6.436777
F 20.406797 46.306516 28.265752
F 20.330599 46.306516 50.094726
F 20.254401 46.306516 71.923701
F 20.178203 46.306516 93.752675
F 20.102005 46.306516 115.581649
F 47.217935 0.000001 6.530100
F 47.141737 0.000001 28.359075
F 47.065539 0.000001 50.188049
F 46.989341 0.000001 72.017024
F 46.913143 0.000001 93.845998
F 46.836945 0.000001 115.674972
F 47.217935 23.153259 6.530100
F 47.141737 23.153259 28.359075
F 47.065539 23.153259 50.188049
F 46.989341 23.153259 72.017024
F 46.913143 23.153259 93.845998
F 46.836945 23.153259 115.674972
F 47.217935 46.306516 6.530100
F 47.141737 46.306516 28.359075
F 47.065539 46.306516 50.188049
F 46.989341 46.306516 72.017024
F 46.913143 46.306516 93.845998
F 46.836945 46.306516 115.674972
F 4.900322 1.286291 2.744176
F 4.824124 1.286291 24.573150
F 4.747926 1.286291 46.402125
F 4.671729 1.286291 68.231099
F 4.595531 1.286291 90.060073
F 4.519333 1.286291 111.889048
F 4.900322 24.439548 2.744176
F 4.824124 24.439548 24.573150
F 4.747926 24.439548 46.402125
F 4.671729 24.439548 68.231099
F 4.595531 24.439548 90.060073
F 4.519333 24.439548 111.889048
F 4.900322 47.592806 2.744176
F 4.824124 47.592806 24.573150
F 4.747926 47.592806 46.402125
F 4.671729 47.592806 68.231099
F 4.595531 47.592806 90.060073
F 4.519333 47.592806 111.889048
F 31.635263 1.286291 2.837499
F 31.559065 1.286291 24.666473
F 31.482868 1.286291 46.495448
F 31.406670 1.286291 68.324422
F 31.330472 1.286291 90.153396
F 31.254274 1.286291 111.982371
F 31.635263 24.439548 2.837499
F 31.559065 24.439548 24.666473
F 31.482868 24.439548 46.495448
F 31.406670 24.439548 68.324422
F 31.330472 24.439548 90.153396
F 31.254274 24.439548 111.982371
F 31.635263 47.592806 2.837499
F 31.559065 47.592806 24.666473
F 31.482868 47.592806 46.495448
F 31.406670 47.592806 68.324422
F 31.330472 47.592806 90.153396
F 31.254274 47.592806 111.982371
F 4.900322 9.004040 2.744176
F 4.824124 9.004040 24.573150
F 4.747926 9.004040 46.402125
F 4.671729 9.004040 68.231099
F 4.595531 9.004040 90.060073
F 4.519333 9.004040 111.889048
F 4.900322 32.157298 2.744176
F 4.824124 32.157298 24.573150
F 4.747926 32.157298 46.402125
F 4.671729 32.157298 68.231099
F 4.595531 32.157298 90.060073
F 4.519333 32.157298 111.889048
F 4.900322 55.310555 2.744176
F 4.824124 55.310555 24.573150
F 4.747926 55.310555 46.402125
F 4.671729 55.310555 68.231099
F 4.595531 55.310555 90.060073
F 4.519333 55.310555 111.889048
F 31.635263 9.004040 2.837499
F 31.559065 9.004040 24.666473
F 31.482868 9.004040 46.495448
F 31.406670 9.004040 68.324422
F 31.330472 9.004040 90.153396
F 31.254274 9.004040 111.982371
F 31.635263 32.157298 2.837499
F 31.559065 32.157298 24.666473
F 31.482868 32.157298 46.495448
F 31.406670 32.157298 68.324422
F 31.330472 32.157298 90.153396
F 31.254274 32.157298 111.982371
F 31.635263 55.310555 2.837499
F 31.559065 55.310555 24.666473
F 31.482868 55.310555 46.495448
F 31.406670 55.310555 68.324422
F 31.330472 55.310555 90.153396
F 31.254274 55.310555 111.982371
F 4.900322 16.721795 2.744177
F 4.824124 16.721795 24.573151
F 4.747926 16.721795 46.402125
F 4.671729 16.721795 68.231100
F 4.595531 16.721795 90.060074
F 4.519333 16.721795 111.889049
F 4.900322 39.875053 2.744177
F 4.824124 39.875053 24.573151
F 4.747926 39.875053 46.402125
F 4.671729 39.875053 68.231100
F 4.595531 39.875053 90.060074
F 4.519333 39.875053 111.889049
F 4.900322 63.028310 2.744177
F 4.824124 63.028310 24.573151
F 4.747926 63.028310 46.402125
F 4.671729 63.028310 68.231100
F 4.595531 63.028310 90.060074
F 4.519333 63.028310 111.889049
F 31.635263 16.721795 2.837500
F 31.559065 16.721795 24.666474
F 31.482868 16.721795 46.495448
F 31.406670 16.721795 68.324423
F 31.330472 16.721795 90.153397
F 31.254274 16.721795 111.982372
F 31.635263 39.875053 2.837500
F 31.559065 39.875053 24.666474
F 31.482868 39.875053 46.495448
F 31.406670 39.875053 68.324423
F 31.330472 39.875053 90.153397
F 31.254274 39.875053 111.982372
F 31.635263 63.028310 2.837500
F 31.559065 63.028310 24.666474
F 31.482868 63.028310 46.495448
F 31.406670 63.028310 68.324423
F 31.330472 63.028310 90.153397
F 31.254274 63.028310 111.982372
F 13.811968 1.286290 2.775284
F 13.735770 1.286290 24.604259
F 13.659572 1.286290 46.433233
F 13.583374 1.286290 68.262207
F 13.507177 1.286290 90.091182
F 13.430979 1.286290 111.920156
F 13.811968 24.439548 2.775284
F 13.735770 24.439548 24.604259
F 13.659572 24.439548 46.433233
F 13.583374 24.439548 68.262207
F 13.507177 24.439548 90.091182
F 13.430979 24.439548 111.920156
F 13.811968 47.592806 2.775284
F 13.735770 47.592806 24.604259
F 13.659572 47.592806 46.433233
F 13.583374 47.592806 68.262207
F 13.507177 47.592806 90.091182
F 13.430979 47.592806 111.920156
F 40.546908 1.286290 2.868607
F 40.470710 1.286290 24.697582
F 40.394512 1.286290 46.526556
F 40.318314 1.286290 68.355530
F 40.242117 1.286290 90.184505
F 40.165919 1.286290 112.013479
F 40.546908 24.439548 2.868607
F 40.470710 24.439548 24.697582
F 40.394512 24.439548 46.526556
F 40.318314 24.439548 68.355530
F 40.242117 24.439548 90.184505
F 40.165919 24.439548 112.013479
F 40.546908 47.592806 2.868607
F 40.470710 47.592806 24.697582
F 40.394512 47.592806 46.526556
F 40.318314 47.592806 68.355530
F 40.242117 47.592806 90.184505
F 40.165919 47.592806 112.013479
F 13.811968 9.004040 2.775284
F 13.735770 9.004040 24.604259
F 13.659572 9.004040 46.433233
F 13.583374 9.004040 68.262207
F 13.507177 9.004040 90.091182
F 13.430979 9.004040 111.920156
F 13.811968 32.157297 2.775284
F 13.735770 32.157297 24.604259
F 13.659572 32.157297 46.433233
F 13.583374 32.157297 68.262207
F 13.507177 32.157297 90.091182
F 13.430979 32.157297 111.920156
F 13.811968 55.310555 2.775284
F 13.735770 55.310555 24.604259
F 13.659572 55.310555 46.433233
F 13.583374 55.310555 68.262207
F 13.507177 55.310555 90.091182
F 13.430979 55.310555 111.920156
F 40.546908 9.004040 2.868607
F 40.470710 9.004040 24.697582
F 40.394512 9.004040 46.526556
F 40.318314 9.004040 68.355530
F 40.242117 9.004040 90.184505
F 40.165919 9.004040 112.013479
F 40.546908 32.157297 2.868607
F 40.470710 32.157297 24.697582
F 40.394512 32.157297 46.526556
F 40.318314 32.157297 68.355530
F 40.242117 32.157297 90.184505
F 40.165919 32.157297 112.013479
F 40.546908 55.310555 2.868607
F 40.470710 55.310555 24.697582
F 40.394512 55.310555 46.526556
F 40.318314 55.310555 68.355530
F 40.242117 55.310555 90.184505
F 40.165919 55.310555 112.013479
F 13.811968 16.721795 2.775285
F 13.735770 16.721795 24.604259
F 13.659572 16.721795 46.433234
F 13.583374 16.721795 68.262208
F 13.507177 16.721795 90.091183
F 13.430979 16.721795 111.920157
F 13.811968 39.875053 2.775285
F 13.735770 39.875053 24.604259
F 13.659572 39.875053 46.433234
F 13.583374 39.875053 68.262208
F 13.507177 39.875053 90.091183
F 13.430979 39.875053 111.920157
F 13.811968 63.028310 2.775285
F 13.735770 63.028310 24.604259
F 13.659572 63.028310 46.433234
F 13.583374 63.028310 68.262208
F 13.507177 63.028310 90.091183
F 13.430979 63.028310 111.920157
F 40.546908 16.721795 2.868608
F 40.470710 16.721795 24.697582
F 40.394512 16.721795 46.526557
F 40.318314 16.721795 68.355531
F 40.242117 16.721795 90.184506
F 40.165919 16.721795 112.013480
F 40.546908 39.875053 2.868608
F 40.470710 39.875053 24.697582
F 40.394512 39.875053 46.526557
F 40.318314 39.875053 68.355531
F 40.242117 39.875053 90.184506
F 40.165919 39.875053 112.013480
F 40.546908 63.028310 2.868608
F 40.470710 63.028310 24.697582
F 40.394512 63.028310 46.526557
F 40.318314 63.028310 68.355531
F 40.242117 63.028310 90.184506
F 40.165919 63.028310 112.013480
F 22.723618 1.286290 2.806392
F 22.647421 1.286290 24.635367
F 22.571223 1.286290 46.464341
F 22.495025 1.286290 68.293315
F 22.418827 1.286290 90.122290
F 22.342629 1.286290 111.951264
F 22.723618 24.439548 2.806392
F 22.647421 24.439548 24.635367
F 22.571223 24.439548 46.464341
F 22.495025 24.439548 68.293315
F 22.418827 24.439548 90.122290
F 22.342629 24.439548 111.951264
F 22.723618 47.592805 2.806392
F 22.647421 47.592805 24.635367
F 22.571223 47.592805 46.464341
F 22.495025 47.592805 68.293315
F 22.418827 47.592805 90.122290
F 22.342629 47.592805 111.951264
F 49.458559 1.286290 2.899714
F 49.382361 1.286290 24.728689
F 49.306163 1.286290 46.557663
F 49.229965 1.286290 68.386637
F 49.153767 1.286290 90.215612
F 49.077570 1.286290 112.044586
F 49.458559 24.439548 2.899714
F 49.382361 24.439548 24.728689
F 49.306163 24.439548 46.557663
F 49.229965 24.439548 68.386637
F 49.153767 24.439548 90.215612
F 49.077570 24.439548 112.044586
F 49.458559 47.592805 2.899714
F 49.382361 47.592805 24.728689
F 49.306163 47.592805 46.557663
F 49.229965 47.592805 68.386637
F 49.153767 47.592805 90.215612
F 49.077570 47.592805 112.044586
F 22.723618 9.004040 2.806392
F 22.647421 9.004040 24.635367
F 22.571223 9.004040 46.464341
F 22.495025 9.004040 68.293315
F 22.418827 9.004040 90.122290
F 22.342629 9.004040 111.951264
F 22.723618 32.157297 2.806392
F 22.647421 32.157297 24.635367
F 22.571223 32.157297 46.464341
F 22.495025 32.157297 68.293315
F 22.418827 32.157297 90.122290
F 22.342629 32.157297 111.951264
F 22.723618 55.310555 2.806392
F 22.647421 55.310555 24.635367
F 22.571223 55.310555 46.464341
F 22.495025 55.310555 68.293315
F 22.418827 55.310555 90.122290
F 22.342629 55.310555 111.951264
F 49.458559 9.004040 2.899714
F 49.382361 9.004040 24.728689
F 49.306163 9.004040 46.557663
F 49.229965 9.004040 68.386637
F 49.153767 9.004040 90.215612
F 49.077570 9.004040 112.044586
F 49.458559 32.157297 2.899714
F 49.382361 32.157297 24.728689
F 49.306163 32.157297 46.557663
F 49.229965 32.157297 68.386637
F 49.153767 32.157297 90.215612
F 49.077570 32.157297 112.044586
F 49.458559 55.310555 2.899714
F 49.382361 55.310555 24.728689
F 49.306163 55.310555 46.557663
F 49.229965 55.310555 68.386637
F 49.153767 55.310555 90.215612
F 49.077570 55.310555 112.044586
F 22.723618 16.721795 2.806393
F 22.647421 16.721795 24.635367
F 22.571223 16.721795 46.464342
F 22.495025 16.721795 68.293316
F 22.418827 16.721795 90.122291
F 22.342629 16.721795 111.951265
F 22.723618 39.875052 2.806393
F 22.647421 39.875052 24.635367
F 22.571223 39.875052 46.464342
F 22.495025 39.875052 68.293316
F 22.418827 39.875052 90.122291
F 22.342629 39.875052 111.951265
F 22.723618 63.028310 2.806393
F 22.647421 63.028310 24.635367
F 22.571223 63.028310 46.464342
F 22.495025 63.028310 68.293316
F 22.418827 63.028310 90.122291
F 22.342629 63.028310 111.951265
F 49.458559 16.721795 2.899715
F 49.382361 16.721795 24.728689
F 49.306163 16.721795 46.557664
F 49.229965 16.721795 68.386638
F 49.153767 16.721795 90.215613
F 49.077570 16.721795 112.044587
F 49.458559 39.875052 2.899715
F 49.382361 39.875052 24.728689
F 49.306163 39.875052 46.557664
F 49.229965 39.875052 68.386638
F 49.153767 39.875052 90.215613
F 49.077570 39.875052 112.044587
F 49.458559 63.028310 2.899715
F 49.382361 63.028310 24.728689
F 49.306163 63.028310 46.557664
F 49.229965 63.028310 68.386638
F 49.153767 63.028310 90.215613
F 49.077570 63.028310 112.044587
F 4.887607 3.858875 6.382338
F 4.811410 3.858875 28.211313
F 4.735212 3.858875 50.040287
F 4.659014 3.858875 71.869261
F 4.582816 3.858875 93.698236
F 4.506618 3.858875 115.527210
F 4.887607 27.012132 6.382338
F 4.811410 27.012132 28.211313
F 4.735212 27.012132 50.040287
F 4.659014 27.012132 71.869261
F 4.582816 27.012132 93.698236
F 4.506618 27.012132 115.527210
F 4.887607 50.165390 6.382338
F 4.811410 50.165390 28.211313
F 4.735212 50.165390 50.040287
F 4.659014 50.165390 71.869261
F 4.582816 50.165390 93.698236
F 4.506618 50.165390 115.527210
F 31.622549 3.858875 6.475661
F 31.546351 3.858875 28.304636
F 31.470153 3.858875 50.133610
F 31.393955 3.858875 71.962584
F 31.317757 3.858875 93.791559
F 31.241560 3.858875 115.620533
F 31.622549 27.012132 6.475661
F 31.546351 27.012132 28.304636
F 31.470153 27.012132 50.133610
F 31.393955 27.012132 71.962584
F 31.317757 27.012132 93.791559
F 31.241560 27.012132 115.620533
F 31.622549 50.165390 6.475661
F 31.546351 50.165390 28.304636
F 31.470153 50.165390 50.133610
F 31.393955 50.165390 71.962584
F 31.317757 50.165390 93.791559
F 31.241560 50.165390 115.620533
F 4.887607 11.576625 6.382338
F 4.811410 11.576625 28.211313
F 4.735212 11.576625 50.040287
F 4.659014 11.576625 71.869262
F 4.582816 11.576625 93.698236
F 4.506618 11.576625 115.527210
F 4.887607 34.729882 6.382338
F 4.811410 34.729882 28.211313
F 4.735212 34.729882 50.040287
F 4.659014 34.729882 71.869262
F 4.582816 34.729882 93.698236
F 4.506618 34.729882 115.527210
F 4.887607 57.883140 6.382338
F 4.811410 57.883140 28.211313
F 4.735212 57.883140 50.040287
F 4.659014 57.883140 71.869262
F 4.582816 57.883140 93.698236
F 4.506618 57.883140 115.527210
F 31.622549 11.576625 6.475661
F 31.546351 11.576625 28.304636
F 31.470153 11.576625 50.133610
F 31.393955 11.576625 71.962585
F 31.317757 11.576625 93.791559
F 31.241560 11.576625 115.620533
F 31.622549 34.729882 6.475661
F 31.546351 34.729882 28.304636
F 31.470153 34.729882 50.133610
F 31.393955 34.729882 71.962585
F 31.317757 34.729882 93.791559
F 31.241560 34.729882 115.620533
F 31.622549 57.883140 6.475661
F 31.546351 57.883140 28.304636
F 31.470153 57.883140 50.133610
F 31.393955 57.883140 71.962585
F 31.317757 57.883140 93.791559
F 31.241560 57.883140 115.620533
F 4.887607 19.294380 6.382339
F 4.811410 19.294380 28.211313
F 4.735212 19.294380 50.040288
F 4.659014 19.294380 71.869262
F 4.582816 19.294380 93.698236
F 4.506618 19.294380 115.527211
F 4.887607 42.447638 6.382339
F 4.811410 42.447638 28.211313
F 4.735212 42.447638 50.040288
F 4.659014 42.447638 71.869262
F 4.582816 42.447638 93.698236
F 4.506618 42.447638 115.527211
F 4.887607 65.600895 6.382339
F 4.811410 65.600895 28.211313
F 4.735212 65.600895 50.040288
F 4.659014 65.600895 71.869262
F 4.582816 65.600895 93.698236
F 4.506618 65.600895 115.527211
F 31.622549 19.294380 6.475662
F 31.546351 19.294380 28.304636
F 31.470153 19.294380 50.133611
F 31.393955 19.294380 71.962585
F 31.317757 19.294380 93.791559
F 31.241560 19.294380 115.620534
F 31.622549 42.447638 6.475662
F 31.546351 42.447638 28.304636
F 31.470153 42.447638 50.133611
F 31.393955 42.447638 71.962585
F 31.317757 42.447638 93.791559
F 31.241560 42.447638 115.620534
F 31.622549 65.600895 6.475662
F 31.546351 65.600895 28.304636
F 31.470153 65.600895 50.133611
F 31.393955 65.600895 71.962585
F 31.317757 65.600895 93.791559
F 31.241560 65.600895 115.620534
F 13.799253 3.858876 6.413447
F 13.723055 3.858876 28.242422
F 13.646858 3.858876 50.071396
F 13.570660 3.858876 71.900370
F 13.494462 3.858876 93.729345
F 13.418264 3.858876 115.558319
F 13.799253 27.012134 6.413447
F 13.723055 27.012134 28.242422
F 13.646858 27.012134 50.071396
F 13.570660 27.012134 71.900370
F 13.494462 27.012134 93.729345
F 13.418264 27.012134 115.558319
F 13.799253 50.165391 6.413447
F 13.723055 50.165391 28.242422
F 13.646858 50.165391 50.071396
F 13.570660 50.165391 71.900370
F 13.494462 50.165391 93.729345
F 13.418264 50.165391 115.558319
F 40.534193 3.858876 6.506770
F 40.457995 3.858876 28.335745
F 40.381798 3.858876 50.164719
F 40.305600 3.858876 71.993693
F 40.229402 3.858876 93.822668
F 40.153204 3.858876 115.651642
F 40.534193 27.012134 6.506770
F 40.457995 27.012134 28.335745
F 40.381798 27.012134 50.164719
F 40.305600 27.012134 71.993693
F 40.229402 27.012134 93.822668
F 40.153204 27.012134 115.651642
F 40.534193 50.165391 6.506770
F 40.457995 50.165391 28.335745
F 40.381798 50.165391 50.164719
F 40.305600 50.165391 71.993693
F 40.229402 50.165391 93.822668
F 40.153204 50.165391 115.651642
F 13.799253 11.576626 6.413447
F 13.723055 11.576626 28.242422
F 13.646858 11.576626 50.071396
F 13.570660 11.576626 71.900371
F 13.494462 11.576626 93.729345
F 13.418264 11.576626 115.558319
F 13.799253 34.729884 6.413447
F 13.723055 34.729884 28.242422
F 13.646858 34.729884 50.071396
F 13.570660 34.729884 71.900371
F 13.494462 34.729884 93.729345
F 13.418264 34.729884 115.558319
F 13.799253 57.883141 6.413447
F 13.723055 57.883141 28.242422
F 13.646858 57.883141 50.071396
F 13.570660 57.883141 71.900371
F 13.494462 57.883141 93.729345
F 13.418264 57.883141 115.558319
F 40.534193 11.576626 6.506770
F 40.457995 11.576626 28.335745
F 40.381798 11.576626 50.164719
F 40.305600 11.576626 71.993694
F 40.229402 11.576626 93.822668
F 40.153204 11.576626 115.651642
F 40.534193 34.729884 6.506770
F 40.457995 34.729884 28.335745
F 40.381798 34.729884 50.164719
F 40.305600 34.729884 71.993694
F 40.229402 34.729884 93.822668
F 40.153204 34.729884 115.651642
F 40.534193 57.883141 6.506770
F 40.457995 57.883141 28.335745
F 40.381798 57.883141 50.164719
F 40.305600 57.883141 71.993694
F 40.229402 57.883141 93.822668
F 40.153204 57.883141 115.651642
F 13.799253 19.294382 6.413448
F 13.723055 19.294382 28.242422
F 13.646858 19.294382 50.071397
F 13.570660 19.294382 71.900371
F 13.494462 19.294382 93.729345
F 13.418264 19.294382 115.558320
F 13.799253 42.447639 6.413448
F 13.723055 42.447639 28.242422
F 13.646858 42.447639 50.071397
F 13.570660 42.447639 71.900371
F 13.494462 42.447639 93.729345
F 13.418264 42.447639 115.558320
F 13.799253 65.600897 6.413448
F 13.723055 65.600897 28.242422
F 13.646858 65.600897 50.071397
F 13.570660 65.600897 71.900371
F 13.494462 65.600897 93.729345
F 13.418264 65.600897 115.558320
F 40.534193 19.294382 6.506771
F 40.457995 19.294382 28.335745
F 40.381798 19.294382 50.164720
F 40.305600 19.294382 71.993694
F 40.229402 19.294382 93.822668
F 40.153204 19.294382 115.651643
F 40.534193 42.447639 6.506771
F 40.457995 42.447639 28.335745
F 40.381798 42.447639 50.164720
F 40.305600 42.447639 71.993694
F 40.229402 42.447639 93.822668
F 40.153204 42.447639 115.651643
F 40.534193 65.600897 6.506771
F 40.457995 65.600897 28.335745
F 40.381798 65.600897 50.164720
F 40.305600 65.600897 71.993694
F 40.229402 65.600897 93.822668
F 40.153204 65.600897 115.651643
F 22.710906 3.858875 6.444554
F 22.634708 3.858875 28.273528
F 22.558510 3.858875 50.102503
F 22.482312 3.858875 71.931477
F 22.406115 3.858875 93.760451
F 22.329917 3.858875 115.589426
F 22.710906 27.012133 6.444554
F 22.634708 27.012133 28.273528
F 22.558510 27.012133 50.102503
F 22.482312 27.012133 71.931477
F 22.406115 27.012133 93.760451
F 22.329917 27.012133 115.589426
F 22.710906 50.165390 6.444554
F 22.634708 50.165390 28.273528
F 22.558510 50.165390 50.102503
F 22.482312 50.165390 71.931477
F 22.406115 50.165390 93.760451
F 22.329917 50.165390 115.589426
F 49.445846 3.858875 6.537877
F 49.369648 3.858875 28.366851
F 49.293450 3.858875 50.195826
F 49.217253 3.858875 72.024800
F 49.141055 3.858875 93.853774
F 49.064857 3.858875 115.682749
F 49.445846 27.012133 6.537877
F 49.369648 27.012133 28.366851
F 49.293450 27.012133 50.195826
F 49.217253 27.012133 72.024800
F 49.141055 27.012133 93.853774
F 49.064857 27.012133 115.682749
F 49.445846 50.165390 6.537877
F 49.369648 50.165390 28.366851
F 49.293450 50.165390 50.195826
F 49.217253 50.165390 72.024800
F 49.141055 50.165390 93.853774
F 49.064857 50.165390 115.682749
F 22.710906 11.576625 6.444554
F 22.634708 11.576625 28.273528
F 22.558510 11.576625 50.102503
F 22.482312 11.576625 71.931477
F 22.406115 11.576625 93.760452
F 22.329917 11.576625 115.589426
F 22.710906 34.729883 6.444554
F 22.634708 34.729883 28.273528
F 22.558510 34.729883 50.102503
F 22.482312 34.729883 71.931477
F 22.406115 34.729883 93.760452
F 22.329917 34.729883 115.589426
F 22.710906 57.883140 6.444554
F 22.634708 57.883140 28.273528
F 22.558510 57.883140 50.102503
F 22.482312 57.883140 71.931477
F 22.406115 57.883140 93.760452
F 22.329917 57.883140 115.589426
F 49.445846 11.576625 6.537877
F 49.369648 11.576625 28.366851
F 49.293450 11.576625 50.195826
F 49.217253 11.576625 72.024800
F 49.141055 11.576625 93.853775
F 49.064857 11.576625 115.682749
F 49.445846 34.729883 6.537877
F 49.369648 34.729883 28.366851
F 49.293450 34.729883 50.195826
F 49.217253 34.729883 72.024800
F 49.141055 34.729883 93.853775
F 49.064857 34.729883 115.682749
F 49.445846 57.883140 6.537877
F 49.369648 57.883140 28.366851
F 49.293450 57.883140 50.195826
F 49.217253 57.883140 72.024800
F 49.141055 57.883140 93.853775
F 49.064857 57.883140 115.682749
F 22.710906 19.294381 6.444554
F 22.634708 19.294381 28.273529
F 22.558510 19.294381 50.102503
F 22.482312 19.294381 71.931478
F 22.406115 19.294381 93.760452
F 22.329917 19.294381 115.589426
F 22.710906 42.447638 6.444554
F 22.634708 42.447638 28.273529
F 22.558510 42.447638 50.102503
F 22.482312 42.447638 71.931478
F 22.406115 42.447638 93.760452
F 22.329917 42.447638 115.589426
F 22.710906 65.600896 6.444554
F 22.634708 65.600896 28.273529
F 22.558510 65.600896 50.102503
F 22.482312 65.600896 71.931478
F 22.406115 65.600896 93.760452
F 22.329917 65.600896 115.589426
F 49.445846 19.294381 6.537877
F 49.369648 19.294381 28.366852
F 49.293450 19.294381 50.195826
F 49.217253 19.294381 72.024801
F 49.141055 19.294381 93.853775
F 49.064857 19.294381 115.682749
F 49.445846 42.447638 6.537877
F 49.369648 42.447638 28.366852
F 49.293450 42.447638 50.195826
F 49.217253 42.447638 72.024801
F 49.141055 42.447638 93.853775
F 49.064857 42.447638 115.682749
F 49.445846 65.600896 6.537877
F 49.369648 65.600896 28.366852
F 49.293450 65.600896 50.195826
F 49.217253 65.600896 72.024801
F 49.141055 65.600896 93.853775
F 49.064857 65.600896 115.682749
F 4.897145 3.858875 3.653718
F 4.820947 3.858875 25.482692
F 4.744750 3.858875 47.311667
F 4.668552 3.858875 69.140641
F 4.592354 3.858875 90.969615
F 4.516156 3.858875 112.798590
F 4.897145 27.012133 3.653718
F 4.820947 27.012133 25.482692
F 4.744750 27.012133 47.311667
F 4.668552 27.012133 69.140641
F 4.592354 27.012133 90.969615
F 4.516156 27.012133 112.798590
F 4.897145 50.165390 3.653718
F 4.820947 50.165390 25.482692
F 4.744750 50.165390 47.311667
F 4.668552 50.165390 69.140641
F 4.592354 50.165390 90.969615
F 4.516156 50.165390 112.798590
F 31.632085 3.858875 3.747041
F 31.555887 3.858875 25.576015
F 31.479690 3.858875 47.404990
F 31.403492 3.858875 69.233964
F 31.327294 3.858875 91.062938
F 31.251096 3.858875 112.891913
F 31.632085 27.012133 3.747041
F 31.555887 27.012133 25.576015
F 31.479690 27.012133 47.404990
F 31.403492 27.012133 69.233964
F 31.327294 27.012133 91.062938
F 31.251096 27.012133 112.891913
F 31.632085 50.165390 3.747041
F 31.555887 50.165390 25.576015
F 31.479690 50.165390 47.404990
F 31.403492 50.165390 69.233964
F 31.327294 50.165390 91.062938
F 31.251096 50.165390 112.891913
F 4.897145 11.576625 3.653718
F 4.820947 11.576625 25.482692
F 4.744750 11.576625 47.311666
F 4.668552 11.576625 69.140641
F 4.592354 11.576625 90.969615
F 4.516156 11.576625 112.798590
F 4.897145 34.729883 3.653718
F 4.820947 34.729883 25.482692
F 4.744750 34.729883 47.311666
F 4.668552 34.729883 69.140641
F 4.592354 34.729883 90.969615
F 4.516156 34.729883 112.798590
F 4.897145 57.883140 3.653718
F 4.820947 57.883140 25.482692
F 4.744750 57.883140 47.311666
F 4.668552 57.883140 69.140641
F 4.592354 57.883140 90.969615
F 4.516156 57.883140 112.798590
F 31.632085 11.576625 3.747041
F 31.555887 11.576625 25.576015
F 31.479690 11.576625 47.404989
F 31.403492 11.576625 69.233964
F 31.327294 11.576625 91.062938
F 31.251096 11.576625 112.891913
F 31.632085 34.729883 3.747041
F 31.555887 34.729883 25.576015
F 31.479690 34.729883 47.404989
F 31.403492 34.729883 69.233964
F 31.327294 34.729883 91.062938
F 31.251096 34.729883 112.891913
F 31.632085 57.883140 3.747041
F 31.555887 57.883140 25.576015
F 31.479690 57.883140 47.404989
F 31.403492 57.883140 69.233964
F 31.327294 57.883140 91.062938
F 31.251096 57.883140 112.891913
F 4.897145 19.294381 3.653717
F 4.820947 19.294381 25.482692
F 4.744750 19.294381 47.311666
F 4.668552 19.294381 69.140640
F 4.592354 19.294381 90.969615
F 4.516156 19.294381 112.798589
F 4.897145 42.447638 3.653717
F 4.820947 42.447638 25.482692
F 4.744750 42.447638 47.311666
F 4.668552 42.447638 69.140640
F 4.592354 42.447638 90.969615
F 4.516156 42.447638 112.798589
F 4.897145 65.600896 3.653717
F 4.820947 65.600896 25.482692
F 4.744750 65.600896 47.311666
F 4.668552 65.600896 69.140640
F 4.592354 65.600896 90.969615
F 4.516156 65.600896 112.798589
F 31.632085 19.294381 3.747040
F 31.555887 19.294381 25.576015
F 31.479690 19.294381 47.404989
F 31.403492 19.294381 69.233963
F 31.327294 19.294381 91.062938
F 31.251096 19.294381 112.891912
F 31.632085 42.447638 3.747040
F 31.555887 42.447638 25.576015
F 31.479690 42.447638 47.404989
F 31.403492 42.447638 69.233963
F 31.327294 42.447638 91.062938
F 31.251096 42.447638 112.891912
F 31.632085 65.600896 3.747040
F 31.555887 65.600896 25.576015
F 31.479690 65.600896 47.404989
F 31.403492 65.600896 69.233963
F 31.327294 65.600896 91.062938
F 31.251096 65.600896 112.891912
F 13.808791 3.858876 3.684824
F 13.732593 3.858876 25.513799
F 13.656395 3.858876 47.342773
F 13.580197 3.858876 69.171747
F 13.504000 3.858876 91.000722
F 13.427802 3.858876 112.829696
F 13.808791 27.012133 3.684824
F 13.732593 27.012133 25.513799
F 13.656395 27.012133 47.342773
F 13.580197 27.012133 69.171747
F 13.504000 27.012133 91.000722
F 13.427802 27.012133 112.829696
F 13.808791 50.165391 3.684824
F 13.732593 50.165391 25.513799
F 13.656395 50.165391 47.342773
F 13.580197 50.165391 69.171747
F 13.504000 50.165391 91.000722
F 13.427802 50.165391 112.829696
F 40.543731 3.858876 3.778147
F 40.467533 3.858876 25.607122
F 40.391335 3.858876 47.436096
F 40.315138 3.858876 69.265070
F 40.238940 3.858876 91.094045
F 40.162742 3.858876 112.923019
F 40.543731 27.012133 3.778147
F 40.467533 27.012133 25.607122
F 40.391335 27.012133 47.436096
F 40.315138 27.012133 69.265070
F 40.238940 27.012133 91.094045
F 40.162742 27.012133 112.923019
F 40.543731 50.165391 3.778147
F 40.467533 50.165391 25.607122
F 40.391335 50.165391 47.436096
F 40.315138 50.165391 69.265070
F 40.238940 50.165391 91.094045
F 40.162742 50.165391 112.923019
F 13.808791 11.576626 3.684824
F 13.732593 11.576626 25.513798
F 13.656395 11.576626 47.342773
F 13.580197 11.576626 69.171747
F 13.504000 11.576626 91.000722
F 13.427802 11.576626 112.829696
F 13.808791 34.729883 3.684824
F 13.732593 34.729883 25.513798
F 13.656395 34.729883 47.342773
F 13.580197 34.729883 69.171747
F 13.504000 34.729883 91.000722
F 13.427802 34.729883 112.829696
F 13.808791 57.883141 3.684824
F 13.732593 57.883141 25.513798
F 13.656395 57.883141 47.342773
F 13.580197 57.883141 69.171747
F 13.504000 57.883141 91.000722
F 13.427802 57.883141 112.829696
F 40.543731 11.576626 3.778147
F 40.467533 11.576626 25.607121
F 40.391335 11.576626 47.436096
F 40.315138 11.576626 69.265070
F 40.238940 11.576626 91.094045
F 40.162742 11.576626 112.923019
F 40.543731 34.729883 3.778147
F 40.467533 34.729883 25.607121
F 40.391335 34.729883 47.436096
F 40.315138 34.729883 69.265070
F 40.238940 34.729883 91.094045
F 40.162742 34.729883 112.923019
F 40.543731 57.883141 3.778147
F 40.467533 57.883141 25.607121
F 40.391335 57.883141 47.436096
F 40.315138 57.883141 69.265070
F 40.238940 57.883141 91.094045
F 40.162742 57.883141 112.923019
F 13.808791 19.294381 3.684824
F 13.732593 19.294381 25.513798
F 13.656395 19.294381 47.342772
F 13.580197 19.294381 69.171747
F 13.504000 19.294381 91.000721
F 13.427802 19.294381 112.829695
F 13.808791 42.447639 3.684824
F 13.732593 42.447639 25.513798
F 13.656395 42.447639 47.342772
F 13.580197 42.447639 69.171747
F 13.504000 42.447639 91.000721
F 13.427802 42.447639 112.829695
F 13.808791 65.600896 3.684824
F 13.732593 65.600896 25.513798
F 13.656395 65.600896 47.342772
F 13.580197 65.600896 69.171747
F 13.504000 65.600896 91.000721
F 13.427802 65.600896 112.829695
F 40.543731 19.294381 3.778147
F 40.467533 19.294381 25.607121
F 40.391335 19.294381 47.436095
F 40.315138 19.294381 69.265070
F 40.238940 19.294381 91.094044
F 40.162742 19.294381 112.923018
F 40.543731 42.447639 3.778147
F 40.467533 42.447639 25.607121
F 40.391335 42.447639 47.436095
F 40.315138 42.447639 69.265070
F 40.238940 42.447639 91.094044
F 40.162742 42.447639 112.923018
F 40.543731 65.600896 3.778147
F 40.467533 65.600896 25.607121
F 40.391335 65.600896 47.436095
F 40.315138 65.600896 69.265070
F 40.238940 65.600896 91.094044
F 40.162742 65.600896 112.923018
F 22.720442 3.858875 3.715933
F 22.644244 3.858875 25.544907
F 22.568046 3.858875 47.373881
F 22.491848 3.858875 69.202856
F 22.415650 3.858875 91.031830
F 22.339453 3.858875 112.860805
F 22.720442 27.012133 3.715933
F 22.644244 27.012133 25.544907
F 22.568046 27.012133 47.373881
F 22.491848 27.012133 69.202856
F 22.415650 27.012133 91.031830
F 22.339453 27.012133 112.860805
F 22.720442 50.165390 3.715933
F 22.644244 50.165390 25.544907
F 22.568046 50.165390 47.373881
F 22.491848 50.165390 69.202856
F 22.415650 50.165390 91.031830
F 22.339453 50.165390 112.860805
F 49.455382 3.858875 3.809256
F 49.379184 3.858875 25.638230
F 49.302986 3.858875 47.467204
F 49.226788 3.858875 69.296179
F 49.150590 3.858875 91.125153
F 49.074393 3.858875 112.954128
F 49.455382 27.012133 3.809256
F 49.379184 27.012133 25.638230
F 49.302986 27.012133 47.467204
F 49.226788 27.012133 69.296179
F 49.150590 27.012133 91.125153
F 49.074393 27.012133 112.954128
F 49.455382 50.165390 3.809256
F 49.379184 50.165390 25.638230
F 49.302986 50.165390 47.467204
F 49.226788 50.165390 69.296179
F 49.150590 50.165390 91.125153
F 49.074393 50.165390 112.954128
F 22.720442 11.576625 3.715932
F 22.644244 11.576625 25.544907
F 22.568046 11.576625 47.373881
F 22.491848 11.576625 69.202856
F 22.415650 11.576625 91.031830
F 22.339453 11.576625 112.860804
F 22.720442 34.729883 3.715932
F 22.644244 34.729883 25.544907
F 22.568046 34.729883 47.373881
F 22.491848 34.729883 69.202856
F 22.415650 34.729883 91.031830
F 22.339453 34.729883 112.860804
F 22.720442 57.883140 3.715932
F 22.644244 57.883140 25.544907
F 22.568046 57.883140 47.373881
F 22.491848 57.883140 69.202856
F 22.415650 57.883140 91.031830
F 22.339453 57.883140 112.860804
F 49.455382 11.576625 3.809255
F 49.379184 11.576625 25.638230
F 49.302986 11.576625 47.467204
F 49.226788 11.576625 69.296179
F 49.150590 11.576625 91.125153
F 49.074393 11.576625 112.954127
F 49.455382 34.729883 3.809255
F 49.379184 34.729883 25.638230
F 49.302986 34.729883 47.467204
F 49.226788 34.729883 69.296179
F 49.150590 34.729883 91.125153
F 49.074393 34.729883 112.954127
F 49.455382 57.883140 3.809255
F 49.379184 57.883140 25.638230
F 49.302986 57.883140 47.467204
F 49.226788 57.883140 69.296179
F 49.150590 57.883140 91.125153
F 49.074393 57.883140 112.954127
F 22.720442 19.294381 3.715932
F 22.644244 19.294381 25.544906
F 22.568046 19.294381 47.373881
F 22.491848 19.294381 69.202855
F 22.415650 19.294381 91.031829
F 22.339453 19.294381 112.860804
F 22.720442 42.447638 3.715932
F 22.644244 42.447638 25.544906
F 22.568046 42.447638 47.373881
F 22.491848 42.447638 69.202855
F 22.415650 42.447638 91.031829
F 22.339453 42.447638 112.860804
F 22.720442 65.600896 3.715932
F 22.644244 65.600896 25.544906
F 22.568046 65.600896 47.373881
F 22.491848 65.600896 69.202855
F 22.415650 65.600896 91.031829
F 22.339453 65.600896 112.860804
F 49.455382 19.294381 3.809255
F 49.379184 19.294381 25.638229
F 49.302986 19.294381 47.467204
F 49.226788 19.294381 69.296178
F 49.150590 19.294381 91.125152
F 49.074393 19.294381 112.954127
F 49.455382 42.447638 3.809255
F 49.379184 42.447638 25.638229
F 49.302986 42.447638 47.467204
F 49.226788 42.447638 69.296178
F 49.150590 42.447638 91.125152
F 49.074393 42.447638 112.954127
F 49.455382 65.600896 3.809255
F 49.379184 65.600896 25.638229
F 49.302986 65.600896 47.467204
F 49.226788 65.600896 69.296178
F 49.150590 65.600896 91.125152
F 49.074393 65.600896 112.954127
F 4.909834 1.286291 0.015555
F 4.833636 1.286291 21.844530
F 4.757438 1.286291 43.673504
F 4.681240 1.286291 65.502478
F 4.605043 1.286291 87.331453
F 4.528845 1.286291 109.160427
F 4.909834 24.439549 0.015555
F 4.833636 24.439549 21.844530
F 4.757438 24.439549 43.673504
F 4.681240 24.439549 65.502478
F 4.605043 24.439549 87.331453
F 4.528845 24.439549 109.160427
F 4.909834 47.592806 0.015555
F 4.833636 47.592806 21.844530
F 4.757438 47.592806 43.673504
F 4.681240 47.592806 65.502478
F 4.605043 47.592806 87.331453
F 4.528845 47.592806 109.160427
F 31.644775 1.286291 0.108878
F 31.568577 1.286291 21.937853
F 31.492379 1.286291 43.766827
F 31.416181 1.286291 65.595801
F 31.339984 1.286291 87.424776
F 31.263786 1.286291 109.253750
F 31.644775 24.439549 0.108878
F 31.568577 24.439549 21.937853
F 31.492379 24.439549 43.766827
F 31.416181 24.439549 65.595801
F 31.339984 24.439549 87.424776
F 31.263786 24.439549 109.253750
F 31.644775 47.592806 0.108878
F 31.568577 47.592806 21.937853
F 31.492379 47.592806 43.766827
F 31.416181 47.592806 65.595801
F 31.339984 47.592806 87.424776
F 31.263786 47.592806 109.253750
F 4.909834 9.004041 0.015555
F 4.833636 9.004041 21.844530
F 4.757438 9.004041 43.673504
F 4.681240 9.004041 65.502478
F 4.605043 9.004041 87.331453
F 4.528845 9.004041 109.160427
F 4.909834 32.157298 0.015555
F 4.833636 32.157298 21.844530
F 4.757438 32.157298 43.673504
F 4.681240 32.157298 65.502478
F 4.605043 32.157298 87.331453
F 4.528845 32.157298 109.160427
F 4.909834 55.310556 0.015555
F 4.833636 55.310556 21.844530
F 4.757438 55.310556 43.673504
F 4.681240 55.310556 65.502478
F 4.605043 55.310556 87.331453
F 4.528845 55.310556 109.160427
F 31.644775 9.004041 0.108878
F 31.568577 9.004041 21.937853
F 31.492379 9.004041 43.766827
F 31.416181 9.004041 65.595801
F 31.339984 9.004041 87.424776
F 31.263786 9.004041 109.253750
F 31.644775 32.157298 0.108878
F 31.568577 32.157298 21.937853
F 31.492379 32.157298 43.766827
F 31.416181 32.157298 65.595801
F 31.339984 32.157298 87.424776
F 31.263786 32.157298 109.253750
F 31.644775 55.310556 0.108878
F 31.568577 55.310556 21.937853
F 31.492379 55.310556 43.766827
F 31.416181 55.310556 65.595801
F 31.339984 55.310556 87.424776
F 31.263786 55.310556 109.253750
F 4.909834 16.721796 0.015554
F 4.833636 16.721796 21.844529
F 4.757438 16.721796 43.673503
F 4.681240 16.721796 65.502478
F 4.605043 16.721796 87.331452
F 4.528845 16.721796 109.160426
F 4.909834 39.875053 0.015554
F 4.833636 39.875053 21.844529
F 4.757438 39.875053 43.673503
F 4.681240 39.875053 65.502478
F 4.605043 39.875053 87.331452
F 4.528845 39.875053 109.160426
F 4.909834 63.028311 0.015554
F 4.833636 63.028311 21.844529
F 4.757438 63.028311 43.673503
F 4.681240 63.028311 65.502478
F 4.605043 63.028311 87.331452
F 4.528845 63.028311 109.160426
F 31.644775 16.721796 0.108877
F 31.568577 16.721796 21.937852
F 31.492379 16.721796 43.766826
F 31.416181 16.721796 65.595801
F 31.339984 16.721796 87.424775
F 31.263786 16.721796 109.253749
F 31.644775 39.875053 0.108877
F 31.568577 39.875053 21.937852
F 31.492379 39.875053 43.766826
F 31.416181 39.875053 65.595801
F 31.339984 39.875053 87.424775
F 31.263786 39.875053 109.253749
F 31.644775 63.028311 0.108877
F 31.568577 63.028311 21.937852
F 31.492379 63.028311 43.766826
F 31.416181 63.028311 65.595801
F 31.339984 63.028311 87.424775
F 31.263786 63.028311 109.253749
F 13.821479 1.286290 0.046662
F 13.745282 1.286290 21.875636
F 13.669084 1.286290 43.704610
F 13.592886 1.286290 65.533585
F 13.516688 1.286290 87.362559
F 13.440490 1.286290 109.191533
F 13.821479 24.439547 0.046662
F 13.745282 24.439547 21.875636
F 13.669084 24.439547 43.704610
F 13.592886 24.439547 65.533585
F 13.516688 24.439547 87.362559
F 13.440490 24.439547 109.191533
F 13.821479 47.592805 0.046662
F 13.745282 47.592805 21.875636
F 13.669084 47.592805 43.704610
F 13.592886 47.592805 65.533585
F 13.516688 47.592805 87.362559
F 13.440490 47.592805 109.191533
F 40.556420 1.286290 0.139985
F 40.480222 1.286290 21.968959
F 40.404024 1.286290 43.797933
F 40.327826 1.286290 65.626908
F 40.251628 1.286290 87.455882
F 40.175431 1.286290 109.284856
F 40.556420 24.439547 0.139985
F 40.480222 24.439547 21.968959
F 40.404024 24.439547 43.797933
F 40.327826 24.439547 65.626908
F 40.251628 24.439547 87.455882
F 40.175431 24.439547 109.284856
F 40.556420 47.592805 0.139985
F 40.480222 47.592805 21.968959
F 40.404024 47.592805 43.797933
F 40.327826 47.592805 65.626908
F 40.251628 47.592805 87.455882
F 40.175431 47.592805 109.284856
F 13.821479 9.004039 0.046662
F 13.745282 9.004039 21.875636
F 13.669084 9.004039 43.704610
F 13.592886 9.004039 65.533585
F 13.516688 9.004039 87.362559
F 13.440490 9.004039 109.191534
F 13.821479 32.157297 0.046662
F 13.745282 32.157297 21.875636
F 13.669084 32.157297 43.704610
F 13.592886 32.157297 65.533585
F 13.516688 32.157297 87.362559
F 13.440490 32.157297 109.191534
F 13.821479 55.310554 0.046662
F 13.745282 55.310554 21.875636
F 13.669084 55.310554 43.704610
F 13.592886 55.310554 65.533585
F 13.516688 55.310554 87.362559
F 13.440490 55.310554 109.191534
F 40.556420 9.004039 0.139985
F 40.480222 9.004039 21.968959
F 40.404024 9.004039 43.797933
F 40.327826 9.004039 65.626908
F 40.251628 9.004039 87.455882
F 40.175431 9.004039 109.284857
F 40.556420 32.157297 0.139985
F 40.480222 32.157297 21.968959
F 40.404024 32.157297 43.797933
F 40.327826 32.157297 65.626908
F 40.251628 32.157297 87.455882
F 40.175431 32.157297 109.284857
F 40.556420 55.310554 0.139985
F 40.480222 55.310554 21.968959
F 40.404024 55.310554 43.797933
F 40.327826 55.310554 65.626908
F 40.251628 55.310554 87.455882
F 40.175431 55.310554 109.284857
F 13.821479 16.721795 0.046661
F 13.745282 16.721795 21.875635
F 13.669084 16.721795 43.704610
F 13.592886 16.721795 65.533584
F 13.516688 16.721795 87.362558
F 13.440490 16.721795 109.191533
F 13.821479 39.875052 0.046661
F 13.745282 39.875052 21.875635
F 13.669084 39.875052 43.704610
F 13.592886 39.875052 65.533584
F 13.516688 39.875052 87.362558
F 13.440490 39.875052 109.191533
F 13.821479 63.028310 0.046661
F 13.745282 63.028310 21.875635
F 13.669084 63.028310 43.704610
F 13.592886 63.028310 65.533584
F 13.516688 63.028310 87.362558
F 13.440490 63.028310 109.191533
F 40.556420 16.721795 0.139984
F 40.480222 16.721795 21.968958
F 40.404024 16.721795 43.797933
F 40.327826 16.721795 65.626907
F 40.251628 16.721795 87.455881
F 40.175431 16.721795 109.284856
F 40.556420 39.875052 0.139984
F 40.480222 39.875052 21.968958
F 40.404024 39.875052 43.797933
F 40.327826 39.875052 65.626907
F 40.251628 39.875052 87.455881
F 40.175431 39.875052 109.284856
F 40.556420 63.028310 0.139984
F 40.480222 63.028310 21.968958
F 40.404024 63.028310 43.797933
F 40.327826 63.028310 65.626907
F 40.251628 63.028310 87.455881
F 40.175431 63.028310 109.284856
F 22.733131 1.286290 0.077770
F 22.656933 1.286290 21.906744
F 22.580736 1.286290 43.735718
F 22.504538 1.286290 65.564693
F 22.428340 1.286290 87.393667
F 22.352142 1.286290 109.222642
F 22.733131 24.439548 0.077770
F 22.656933 24.439548 21.906744
F 22.580736 24.439548 43.735718
F 22.504538 24.439548 65.564693
F 22.428340 24.439548 87.393667
F 22.352142 24.439548 109.222642
F 22.733131 47.592805 0.077770
F 22.656933 47.592805 21.906744
F 22.580736 47.592805 43.735718
F 22.504538 47.592805 65.564693
F 22.428340 47.592805 87.393667
F 22.352142 47.592805 109.222642
F 49.468072 1.286290 0.171093
F 49.391874 1.286290 22.000067
F 49.315677 1.286290 43.829041
F 49.239479 1.286290 65.658016
F 49.163281 1.286290 87.486990
F 49.087083 1.286290 109.315965
F 49.468072 24.439548 0.171093
F 49.391874 24.439548 22.000067
F 49.315677 24.439548 43.829041
F 49.239479 24.439548 65.658016
F 49.163281 24.439548 87.486990
F 49.087083 24.439548 109.315965
F 49.468072 47.592805 0.171093
F 49.391874 47.592805 22.000067
F 49.315677 47.592805 43.829041
F 49.239479 47.592805 65.658016
F 49.163281 47.592805 87.486990
F 49.087083 47.592805 109.315965
F 22.733131 9.004039 0.077770
F 22.656933 9.004039 21.906744
F 22.580736 9.004039 43.735719
F 22.504538 9.004039 65.564693
F 22.428340 9.004039 87.393667
F 22.352142 9.004039 109.222642
F 22.733131 32.157297 0.077770
F 22.656933 32.157297 21.906744
F 22.580736 32.157297 43.735719
F 22.504538 32.157297 65.564693
F 22.428340 32.157297 87.393667
F 22.352142 32.157297 109.222642
F 22.733131 55.310555 0.077770
F 22.656933 55.310555 21.906744
F 22.580736 55.310555 43.735719
F 22.504538 55.310555 65.564693
F 22.428340 55.310555 87.393667
F 22.352142 55.310555 109.222642
F 49.468072 9.004039 0.171093
F 49.391874 9.004039 22.000067
F 49.315677 9.004039 43.829042
F 49.239479 9.004039 65.658016
F 49.163281 9.004039 87.486990
F 49.087083 9.004039 109.315965
F 49.468072 32.157297 0.171093
F 49.391874 32.157297 22.000067
F 49.315677 32.157297 43.829042
F 49.239479 32.157297 65.658016
F 49.163281 32.157297 87.486990
F 49.087083 32.157297 109.315965
F 49.468072 55.310555 0.171093
F 49.391874 55.310555 22.000067
F 49.315677 55.310555 43.829042
F 49.239479 55.310555 65.658016
F 49.163281 55.310555 87.486990
F 49.087083 55.310555 109.315965
F 22.733131 16.721795 0.077769
F 22.656933 16.721795 21.906743
F 22.580736 16.721795 43.735718
F 22.504538 16.721795 65.564692
F 22.428340 16.721795 87.393666
F 22.352142 16.721795 109.222641
F 22.733131 39.875052 0.077769
F 22.656933 39.875052 21.906743
F 22.580736 39.875052 43.735718
F 22.504538 39.875052 65.564692
F 22.428340 39.875052 87.393666
F 22.352142 39.875052 109.222641
F 22.733131 63.028310 0.077769
F 22.656933 63.028310 21.906743
F 22.580736 63.028310 43.735718
F 22.504538 63.028310 65.564692
F 22.428340 63.028310 87.393666
F 22.352142 63.028310 109.222641
F 49.468072 16.721795 0.171092
F 49.391875 16.721795 22.000066
F 49.315677 16.721795 43.829041
F 49.239479 16.721795 65.658015
F 49.163281 16.721795 87.486989
F 49.087083 16.721795 109.315964
F 49.468072 39.875052 0.171092
F 49.391875 39.875052 22.000066
F 49.315677 39.875052 43.829041
F 49.239479 39.875052 65.658015
F 49.163281 39.875052 87.486989
F 49.087083 39.875052 109.315964
F 49.468072 63.028310 0.171092
F 49.391875 63.028310 22.000066
F 49.315677 63.028310 43.829041
F 49.239479 63.028310 65.658015
F 49.163281 63.028310 87.486989
F 49.087083 63.028310 109.315964
F 7.125058 7.717750 3.661495
F 7.048860 7.717750 25.490469
F 6.972662 7.717750 47.319444
F 6.896464 7.717750 69.148418
F 6.820266 7.717750 90.977393
F 6.744069 7.717750 112.806367
F 7.125058 30.871007 3.661495
F 7.048860 30.871007 25.490469
F 6.972662 30.871007 47.319444
F 6.896464 30.871007 69.148418
F 6.820266 30.871007 90.977393
F 6.744069 30.871007 112.806367
F 7.125058 54.024265 3.661495
F 7.048860 54.024265 25.490469
F 6.972662 54.024265 47.319444
F 6.896464 54.024265 69.148418
F 6.820266 54.024265 90.977393
F 6.744069 54.024265 112.806367
F 33.859999 7.717750 3.754818
F 33.783801 7.717750 25.583792
F 33.707603 7.717750 47.412767
F 33.631405 7.717750 69.241741
F 33.555207 7.717750 91.070716
F 33.479010 7.717750 112.899690
F 33.859999 30.871007 3.754818
F 33.783801 30.871007 25.583792
F 33.707603 30.871007 47.412767
F 33.631405 30.871007 69.241741
F 33.555207 30.871007 91.070716
F 33.479010 30.871007 112.899690
F 33.859999 54.024265 3.754818
F 33.783801 54.024265 25.583792
F 33.707603 54.024265 47.412767
F 33.631405 54.024265 69.241741
F 33.555207 54.024265 91.070716
F 33.479010 54.024265 112.899690
F 7.125058 15.435502 3.661494
F 7.048860 15.435502 25.490468
F 6.972662 15.435502 47.319443
F 6.896464 15.435502 69.148417
F 6.820266 15.435502 90.977391
F 6.744069 15.435502 112.806366
F 7.125058 38.588760 3.661494
F 7.048860 38.588760 25.490468
F 6.972662 38.588760 47.319443
F 6.896464 38.588760 69.148417
F 6.820266 38.588760 90.977391
F 6.744069 38.588760 112.806366
F 7.125058 61.742018 3.661494
F 7.048860 61.742018 25.490468
F 6.972662 61.742018 47.319443
F 6.896464 61.742018 69.148417
F 6.820266 61.742018 90.977391
F 6.744069 61.742018 112.806366
F 33.859999 15.435502 3.754817
F 33.783801 15.435502 25.583791
F 33.707603 15.435502 47.412766
F 33.631405 15.435502 69.241740
F 33.555207 15.435502 91.070714
F 33.479010 15.435502 112.899689
F 33.859999 38.588760 3.754817
F 33.783801 38.588760 25.583791
F 33.707603 38.588760 47.412766
F 33.631405 38.588760 69.241740
F 33.555207 38.588760 91.070714
F 33.479010 38.588760 112.899689
F 33.859999 61.742018 3.754817
F 33.783801 61.742018 25.583791
F 33.707603 61.742018 47.412766
F 33.631405 61.742018 69.241740
F 33.555207 61.742018 91.070714
F 33.479010 61.742018 112.899689
F 7.125058 0.000000 3.661495
F 7.048860 0.000000 25.490469
F 6.972662 0.000000 47.319444
F 6.896464 0.000000 69.148418
F 6.820266 0.000000 90.977392
F 6.744069 0.000000 112.806367
F 7.125058 23.153258 3.661495
F 7.048860 23.153258 25.490469
F 6.972662 23.153258 47.319444
F 6.896464 23.153258 69.148418
F 6.820266 23.153258 90.977392
F 6.744069 23.153258 112.806367
F 7.125058 46.306515 3.661495
F 7.048860 46.306515 25.490469
F 6.972662 46.306515 47.319444
F 6.896464 46.306515 69.148418
F 6.820266 46.306515 90.977392
F 6.744069 46.306515 112.806367
F 33.859999 0.000000 3.754818
F 33.783801 0.000000 25.583792
F 33.707603 0.000000 47.412767
F 33.631405 0.000000 69.241741
F 33.555207 0.000000 91.070715
F 33.479010 0.000000 112.899690
F 33.859999 23.153258 3.754818
F 33.783801 23.153258 25.583792
F 33.707603 23.153258 47.412767
F 33.631405 23.153258 69.241741
F 33.555207 23.153258 91.070715
F 33.479010 23.153258 112.899690
F 33.859999 46.306515 3.754818
F 33.783801 46.306515 25.583792
F 33.707603 46.306515 47.412767
F 33.631405 46.306515 69.241741
F 33.555207 46.306515 91.070715
F 33.479010 46.306515 112.899690
F 16.036705 7.717750 3.692601
F 15.960507 7.717750 25.521576
F 15.884310 7.717750 47.350550
F 15.808112 7.717750 69.179524
F 15.731914 7.717750 91.008499
F 15.655716 7.717750 112.837473
F 16.036705 30.871008 3.692601
F 15.960507 30.871008 25.521576
F 15.884310 30.871008 47.350550
F 15.808112 30.871008 69.179524
F 15.731914 30.871008 91.008499
F 15.655716 30.871008 112.837473
F 16.036705 54.024265 3.692601
F 15.960507 54.024265 25.521576
F 15.884310 54.024265 47.350550
F 15.808112 54.024265 69.179524
F 15.731914 54.024265 91.008499
F 15.655716 54.024265 112.837473
F 42.771645 7.717750 3.785924
F 42.695448 7.717750 25.614899
F 42.619250 7.717750 47.443873
F 42.543052 7.717750 69.272847
F 42.466854 7.717750 91.101822
F 42.390656 7.717750 112.930796
F 42.771645 30.871008 3.785924
F 42.695448 30.871008 25.614899
F 42.619250 30.871008 47.443873
F 42.543052 30.871008 69.272847
F 42.466854 30.871008 91.101822
F 42.390656 30.871008 112.930796
F 42.771645 54.024265 3.785924
F 42.695448 54.024265 25.614899
F 42.619250 54.024265 47.443873
F 42.543052 54.024265 69.272847
F 42.466854 54.024265 91.101822
F 42.390656 54.024265 112.930796
F 16.036705 15.435503 3.692600
F 15.960507 15.435503 25.521574
F 15.884310 15.435503 47.350549
F 15.808112 15.435503 69.179523
F 15.731914 15.435503 91.008498
F 15.655716 15.435503 112.837472
F 16.036705 38.588760 3.692600
F 15.960507 38.588760 25.521574
F 15.884310 38.588760 47.350549
F 15.808112 38.588760 69.179523
F 15.731914 38.588760 91.008498
F 15.655716 38.588760 112.837472
F 16.036705 61.742018 3.692600
F 15.960507 61.742018 25.521574
F 15.884310 61.742018 47.350549
F 15.808112 61.742018 69.179523
F 15.731914 61.742018 91.008498
F 15.655716 61.742018 112.837472
F 42.771645 15.435503 3.785923
F 42.695448 15.435503 25.614897
F 42.619250 15.435503 47.443872
F 42.543052 15.435503 69.272846
F 42.466854 15.435503 91.101821
F 42.390656 15.435503 112.930795
F 42.771645 38.588760 3.785923
F 42.695448 38.588760 25.614897
F 42.619250 38.588760 47.443872
F 42.543052 38.588760 69.272846
F 42.466854 38.588760 91.101821
F 42.390656 38.588760 112.930795
F 42.771645 61.742018 3.785923
F 42.695448 61.742018 25.614897
F 42.619250 61.742018 47.443872
F 42.543052 61.742018 69.272846
F 42.466854 61.742018 91.101821
F 42.390656 61.742018 112.930795
F 16.036705 0.000001 3.692601
F 15.960507 0.000001 25.521575
F 15.884310 0.000001 47.350550
F 15.808112 0.000001 69.179524
F 15.731914 0.000001 91.008499
F 15.655716 0.000001 112.837473
F 16.036705 23.153258 3.692601
F 15.960507 23.153258 25.521575
F 15.884310 23.153258 47.350550
F 15.808112 23.153258 69.179524
F 15.731914 23.153258 91.008499
F 15.655716 23.153258 112.837473
F 16.036705 46.306516 3.692601
F 15.960507 46.306516 25.521575
F 15.884310 46.306516 47.350550
F 15.808112 46.306516 69.179524
F 15.731914 46.306516 91.008499
F 15.655716 46.306516 112.837473
F 42.771645 0.000001 3.785924
F 42.695448 0.000001 25.614898
F 42.619250 0.000001 47.443873
F 42.543052 0.000001 69.272847
F 42.466854 0.000001 91.101822
F 42.390656 0.000001 112.930796
F 42.771645 23.153258 3.785924
F 42.695448 23.153258 25.614898
F 42.619250 23.153258 47.443873
F 42.543052 23.153258 69.272847
F 42.466854 23.153258 91.101822
F 42.390656 23.153258 112.930796
F 42.771645 46.306516 3.785924
F 42.695448 46.306516 25.614898
F 42.619250 46.306516 47.443873
F 42.543052 46.306516 69.272847
F 42.466854 46.306516 91.101822
F 42.390656 46.306516 112.930796
F 24.948355 7.717750 3.723710
F 24.872157 7.717750 25.552684
F 24.795959 7.717750 47.381659
F 24.719762 7.717750 69.210633
F 24.643564 7.717750 91.039607
F 24.567366 7.717750 112.868582
F 24.948355 30.871007 3.723710
F 24.872157 30.871007 25.552684
F 24.795959 30.871007 47.381659
F 24.719762 30.871007 69.210633
F 24.643564 30.871007 91.039607
F 24.567366 30.871007 112.868582
F 24.948355 54.024265 3.723710
F 24.872157 54.024265 25.552684
F 24.795959 54.024265 47.381659
F 24.719762 54.024265 69.210633
F 24.643564 54.024265 91.039607
F 24.567366 54.024265 112.868582
F 51.683296 7.717750 3.817033
F 51.607098 7.717750 25.646007
F 51.530900 7.717750 47.474982
F 51.454703 7.717750 69.303956
F 51.378505 7.717750 91.132930
F 51.302307 7.717750 112.961905
F 51.683296 30.871007 3.817033
F 51.607098 30.871007 25.646007
F 51.530900 30.871007 47.474982
F 51.454703 30.871007 69.303956
F 51.378505 30.871007 91.132930
F 51.302307 30.871007 112.961905
F 51.683296 54.024265 3.817033
F 51.607098 54.024265 25.646007
F 51.530900 54.024265 47.474982
F 51.454703 54.024265 69.303956
F 51.378505 54.024265 91.132930
F 51.302307 54.024265 112.961905
F 24.948355 15.435502 3.723709
F 24.872157 15.435502 25.552683
F 24.795959 15.435502 47.381658
F 24.719762 15.435502 69.210632
F 24.643564 15.435502 91.039606
F 24.567366 15.435502 112.868581
F 24.948355 38.588760 3.723709
F 24.872157 38.588760 25.552683
F 24.795959 38.588760 47.381658
F 24.719762 38.588760 69.210632
F 24.643564 38.588760 91.039606
F 24.567366 38.588760 112.868581
F 24.948355 61.742018 3.723709
F 24.872157 61.742018 25.552683
F 24.795959 61.742018 47.381658
F 24.719762 61.742018 69.210632
F 24.643564 61.742018 91.039606
F 24.567366 61.742018 112.868581
F 51.683296 15.435502 3.817032
F 51.607098 15.435502 25.646006
F 51.530900 15.435502 47.474981
F 51.454703 15.435502 69.303955
F 51.378505 15.435502 91.132929
F 51.302307 15.435502 112.961904
F 51.683296 38.588760 3.817032
F 51.607098 38.588760 25.646006
F 51.530900 38.588760 47.474981
F 51.454703 38.588760 69.303955
F 51.378505 38.588760 91.132929
F 51.302307 38.588760 112.961904
F 51.683296 61.742018 3.817032
F 51.607098 61.742018 25.646006
F 51.530900 61.742018 47.474981
F 51.454703 61.742018 69.303955
F 51.378505 61.742018 91.132929
F 51.302307 61.742018 112.961904
F 24.948355 0.000000 3.723710
F 24.872157 0.000000 25.552684
F 24.795959 0.000000 47.381659
F 24.719762 0.000000 69.210633
F 24.643564 0.000000 91.039607
F 24.567366 0.000000 112.868582
F 24.948355 23.153258 3.723710
F 24.872157 23.153258 25.552684
F 24.795959 23.153258 47.381659
F 24.719762 23.153258 69.210633
F 24.643564 23.153258 91.039607
F 24.567366 23.153258 112.868582
F 24.948355 46.306515 3.723710
F 24.872157 46.306515 25.552684
F 24.795959 46.306515 47.381659
F 24.719762 46.306515 69.210633
F 24.643564 46.306515 91.039607
F 24.567366 46.306515 112.868582
F 51.683296 0.000000 3.817033
F 51.607098 0.000000 25.646007
F 51.530900 0.000000 47.474982
F 51.454703 0.000000 69.303956
F 51.378505 0.000000 91.132930
F 51.302307 0.000000 112.961905
F 51.683296 23.153258 3.817033
F 51.607098 23.153258 25.646007
F 51.530900 23.153258 47.474982
F 51.454703 23.153258 69.303956
F 51.378505 23.153258 91.132930
F 51.302307 23.153258 112.961905
F 51.683296 46.306515 3.817033
F 51.607098 46.306515 25.646007
F 51.530900 46.306515 47.474982
F 51.454703 46.306515 69.303956
F 51.378505 46.306515 91.132930
F 51.302307 46.306515 112.961905
F 7.137742 5.145165 0.023333
F 7.061544 5.145165 21.852307
F 6.985347 5.145165 43.681281
F 6.909149 5.145165 65.510256
F 6.832951 5.145165 87.339230
F 6.756753 5.145165 109.168204
F 7.137742 28.298423 0.023333
F 7.061544 28.298423 21.852307
F 6.985347 28.298423 43.681281
F 6.909149 28.298423 65.510256
F 6.832951 28.298423 87.339230
F 6.756753 28.298423 109.168204
F 7.137742 51.451680 0.023333
F 7.061544 51.451680 21.852307
F 6.985347 51.451680 43.681281
F 6.909149 51.451680 65.510256
F 6.832951 51.451680 87.339230
F 6.756753 51.451680 109.168204
F 33.872682 5.145165 0.116656
F 33.796485 5.145165 21.945630
F 33.720287 5.145165 43.774604
F 33.644089 5.145165 65.603579
F 33.567891 5.145165 87.432553
F 33.491693 5.145165 109.261527
F 33.872682 28.298423 0.116656
F 33.796485 28.298423 21.945630
F 33.720287 28.298423 43.774604
F 33.644089 28.298423 65.603579
F 33.567891 28.298423 87.432553
F 33.491693 28.298423 109.261527
F 33.872682 51.451680 0.116656
F 33.796485 51.451680 21.945630
F 33.720287 51.451680 43.774604
F 33.644089 51.451680 65.603579
F 33.567891 51.451680 87.432553
F 33.491693 51.451680 109.261527
F 7.137742 12.862918 0.023332
F 7.061544 12.862918 21.852306
F 6.985347 12.862918 43.681280
F 6.909149 12.862918 65.510255
F 6.832951 12.862918 87.339229
F 6.756753 12.862918 109.168204
F 7.137742 36.016175 0.023332
F 7.061544 36.016175 21.852306
F 6.985347 36.016175 43.681280
F 6.909149 36.016175 65.510255
F 6.832951 36.016175 87.339229
F 6.756753 36.016175 109.168204
F 7.137742 59.169433 0.023332
F 7.061544 59.169433 21.852306
F 6.985347 59.169433 43.681280
F 6.909149 59.169433 65.510255
F 6.832951 59.169433 87.339229
F 6.756753 59.169433 109.168204
F 33.872682 12.862918 0.116655
F 33.796485 12.862918 21.945629
F 33.720287 12.862918 43.774603
F 33.644089 12.862918 65.603578
F 33.567891 12.862918 87.432552
F 33.491693 12.862918 109.261527
F 33.872682 36.016175 0.116655
F 33.796485 36.016175 21.945629
F 33.720287 36.016175 43.774603
F 33.644089 36.016175 65.603578
F 33.567891 36.016175 87.432552
F 33.491693 36.016175 109.261527
F 33.872682 59.169433 0.116655
F 33.796485 59.169433 21.945629
F 33.720287 59.169433 43.774603
F 33.644089 59.169433 65.603578
F 33.567891 59.169433 87.432552
F 33.491693 59.169433 109.261527
F 7.137742 20.580673 0.023332
F 7.061544 20.580673 21.852307
F 6.985347 20.580673 43.681281
F 6.909149 20.580673 65.510255
F 6.832951 20.580673 87.339230
F 6.756753 20.580673 109.168204
F 7.137742 43.733930 0.023332
F 7.061544 43.733930 21.852307
F 6.985347 43.733930 43.681281
F 6.909149 43.733930 65.510255
F 6.832951 43.733930 87.339230
F 6.756753 43.733930 109.168204
F 7.137742 66.887188 0.023332
F 7.061544 66.887188 21.852307
F 6.985347 66.887188 43.681281
F 6.909149 66.887188 65.510255
F 6.832951 66.887188 87.339230
F 6.756753 66.887188 109.168204
F 33.872682 20.580673 0.116655
F 33.796485 20.580673 21.945630
F 33.720287 20.580673 43.774604
F 33.644089 20.580673 65.603578
F 33.567891 20.580673 87.432553
F 33.491693 20.580673 109.261527
F 33.872682 43.733930 0.116655
F 33.796485 43.733930 21.945630
F 33.720287 43.733930 43.774604
F 33.644089 43.733930 65.603578
F 33.567891 43.733930 87.432553
F 33.491693 43.733930 109.261527
F 33.872682 66.887188 0.116655
F 33.796485 66.887188 21.945630
F 33.720287 66.887188 43.774604
F 33.644089 66.887188 65.603578
F 33.567891 66.887188 87.432553
F 33.491693 66.887188 109.261527
F 16.049391 5.145164 0.054438
F 15.973193 5.145164 21.883413
F 15.896995 5.145164 43.712387
F 15.820797 5.145164 65.541361
F 15.744600 5.145164 87.370336
F 15.668402 5.145164 109.199310
F 16.049391 28.298421 0.054438
F 15.973193 28.298421 21.883413
F 15.896995 28.298421 43.712387
F 15.820797 28.298421 65.541361
F 15.744600 28.298421 87.370336
F 15.668402 28.298421 109.199310
F 16.049391 51.451679 0.054438
F 15.973193 51.451679 21.883413
F 15.896995 51.451679 43.712387
F 15.820797 51.451679 65.541361
F 15.744600 51.451679 87.370336
F 15.668402 51.451679 109.199310
F 42.784331 5.145164 0.147761
F 42.708133 5.145164 21.976736
F 42.631935 5.145164 43.805710
F 42.555738 5.145164 65.634684
F 42.479540 5.145164 87.463659
F 42.403342 5.145164 109.292633
F 42.784331 28.298421 0.147761
F 42.708133 28.298421 21.976736
F 42.631935 28.298421 43.805710
F 42.555738 28.298421 65.634684
F 42.479540 28.298421 87.463659
F 42.403342 28.298421 109.292633
F 42.784331 51.451679 0.147761
F 42.708133 51.451679 21.976736
F 42.631935 51.451679 43.805710
F 42.555738 51.451679 65.634684
F 42.479540 51.451679 87.463659
F 42.403342 51.451679 109.292633
F 16.049391 12.862916 0.054437
F 15.973193 12.862916 21.883412
F 15.896995 12.862916 43.712386
F 15.820797 12.862916 65.541360
F 15.744600 12.862916 87.370335
F 15.668402 12.862916 109.199309
F 16.049391 36.016174 0.054437
F 15.973193 36.016174 21.883412
F 15.896995 36.016174 43.712386
F 15.820797 36.016174 65.541360
F 15.744600 36.016174 87.370335
F 15.668402 36.016174 109.199309
F 16.049391 59.169431 0.054437
F 15.973193 59.169431 21.883412
F 15.896995 59.169431 43.712386
F 15.820797 59.169431 65.541360
F 15.744600 59.169431 87.370335
F 15.668402 59.169431 109.199309
F 42.784331 12.862916 0.147760
F 42.708133 12.862916 21.976735
F 42.631935 12.862916 43.805709
F 42.555738 12.862916 65.634683
F 42.479540 12.862916 87.463658
F 42.403342 12.862916 109.292632
F 42.784331 36.016174 0.147760
F 42.708133 36.016174 21.976735
F 42.631935 36.016174 43.805709
F 42.555738 36.016174 65.634683
F 42.479540 36.016174 87.463658
F 42.403342 36.016174 109.292632
F 42.784331 59.169431 0.147760
F 42.708133 59.169431 21.976735
F 42.631935 59.169431 43.805709
F 42.555738 59.169431 65.634683
F 42.479540 59.169431 87.463658
F 42.403342 59.169431 109.292632
F 16.049391 20.580671 0.054438
F 15.973193 20.580671 21.883412
F 15.896995 20.580671 43.712387
F 15.820797 20.580671 65.541361
F 15.744600 20.580671 87.370335
F 15.668402 20.580671 109.199310
F 16.049391 43.733929 0.054438
F 15.973193 43.733929 21.883412
F 15.896995 43.733929 43.712387
F 15.820797 43.733929 65.541361
F 15.744600 43.733929 87.370335
F 15.668402 43.733929 109.199310
F 16.049391 66.887186 0.054438
F 15.973193 66.887186 21.883412
F 15.896995 66.887186 43.712387
F 15.820797 66.887186 65.541361
F 15.744600 66.887186 87.370335
F 15.668402 66.887186 109.199310
F 42.784331 20.580671 0.147761
F 42.708133 20.580671 21.976735
F 42.631935 20.580671 43.805710
F 42.555738 20.580671 65.634684
F 42.479540 20.580671 87.463658
F 42.403342 20.580671 109.292633
F 42.784331 43.733929 0.147761
F 42.708133 43.733929 21.976735
F 42.631935 43.733929 43.805710
F 42.555738 43.733929 65.634684
F 42.479540 43.733929 87.463658
F 42.403342 43.733929 109.292633
F 42.784331 66.887186 0.147761
F 42.708133 66.887186 21.976735
F 42.631935 66.887186 43.805710
F 42.555738 66.887186 65.634684
F 42.479540 66.887186 87.463658
F 42.403342 66.887186 109.292633
F 24.961042 5.145165 0.085547
F 24.884844 5.145165 21.914522
F 24.808646 5.145165 43.743496
F 24.732448 5.145165 65.572471
F 24.656250 5.145165 87.401445
F 24.580053 5.145165 109.230419
F 24.961042 28.298423 0.085547
F 24.884844 28.298423 21.914522
F 24.808646 28.298423 43.743496
F 24.732448 28.298423 65.572471
F 24.656250 28.298423 87.401445
F 24.580053 28.298423 109.230419
F 24.961042 51.451680 0.085547
F 24.884844 51.451680 21.914522
F 24.808646 51.451680 43.743496
F 24.732448 51.451680 65.572471
F 24.656250 51.451680 87.401445
F 24.580053 51.451680 109.230419
F 51.695982 5.145165 0.178870
F 51.619784 5.145165 22.007845
F 51.543586 5.145165 43.836819
F 51.467388 5.145165 65.665794
F 51.391191 5.145165 87.494768
F 51.314993 5.145165 109.323742
F 51.695982 28.298423 0.178870
F 51.619784 28.298423 22.007845
F 51.543586 28.298423 43.836819
F 51.467388 28.298423 65.665794
F 51.391191 28.298423 87.494768
F 51.314993 28.298423 109.323742
F 51.695982 51.451680 0.178870
F 51.619784 51.451680 22.007845
F 51.543586 51.451680 43.836819
F 51.467388 51.451680 65.665794
F 51.391191 51.451680 87.494768
F 51.314993 51.451680 109.323742
F 24.961042 12.862917 0.085546
F 24.884844 12.862917 21.914521
F 24.808646 12.862917 43.743495
F 24.732448 12.862917 65.572470
F 24.656250 12.862917 87.401444
F 24.580053 12.862917 109.230418
F 24.961042 36.016175 0.085546
F 24.884844 36.016175 21.914521
F 24.808646 36.016175 43.743495
F 24.732448 36.016175 65.572470
F 24.656250 36.016175 87.401444
F 24.580053 36.016175 109.230418
F 24.961042 59.169432 0.085546
F 24.884844 59.169432 21.914521
F 24.808646 59.169432 43.743495
F 24.732448 59.169432 65.572470
F 24.656250 59.169432 87.401444
F 24.580053 59.169432 109.230418
F 51.695982 12.862917 0.178869
F 51.619784 12.862917 22.007844
F 51.543586 12.862917 43.836818
F 51.467388 12.862917 65.665793
F 51.391191 12.862917 87.494767
F 51.314993 12.862917 109.323741
F 51.695982 36.016175 0.178869
F 51.619784 36.016175 22.007844
F 51.543586 36.016175 43.836818
F 51.467388 36.016175 65.665793
F 51.391191 36.016175 87.494767
F 51.314993 36.016175 109.323741
F 51.695982 59.169432 0.178869
F 51.619784 59.169432 22.007844
F 51.543586 59.169432 43.836818
F 51.467388 59.169432 65.665793
F 51.391191 59.169432 87.494767
F 51.314993 59.169432 109.323741
F 24.961042 20.580673 0.085547
F 24.884844 20.580673 21.914522
F 24.808646 20.580673 43.743496
F 24.732448 20.580673 65.572470
F 24.656250 20.580673 87.401445
F 24.580053 20.580673 109.230419
F 24.961042 43.733930 0.085547
F 24.884844 43.733930 21.914522
F 24.808646 43.733930 43.743496
F 24.732448 43.733930 65.572470
F 24.656250 43.733930 87.401445
F 24.580053 43.733930 109.230419
F 24.961042 66.887188 0.085547
F 24.884844 66.887188 21.914522
F 24.808646 66.887188 43.743496
F 24.732448 66.887188 65.572470
F 24.656250 66.887188 87.401445
F 24.580053 66.887188 109.230419
F 51.695982 20.580673 0.178870
F 51.619784 20.580673 22.007845
F 51.543586 20.580673 43.836819
F 51.467388 20.580673 65.665793
F 51.391191 20.580673 87.494768
F 51.314993 20.580673 109.323742
F 51.695982 43.733930 0.178870
F 51.619784 43.733930 22.007845
F 51.543586 43.733930 43.836819
F 51.467388 43.733930 65.665793
F 51.391191 43.733930 87.494768
F 51.314993 43.733930 109.323742
F 51.695982 66.887188 0.178870
F 51.619784 66.887188 22.007845
F 51.543586 66.887188 43.836819
F 51.467388 66.887188 65.665793
F 51.391191 66.887188 87.494768
F 51.314993 66.887188 109.323742
F 7.128230 5.145165 2.751953
F 7.052033 5.145165 24.580927
F 6.975835 5.145165 46.409901
F 6.899637 5.145165 68.238876
F 6.823439 5.145165 90.067850
F 6.747241 5.145165 111.896824
F 7.128230 28.298423 2.751953
F 7.052033 28.298423 24.580927
F 6.975835 28.298423 46.409901
F 6.899637 28.298423 68.238876
F 6.823439 28.298423 90.067850
F 6.747241 28.298423 111.896824
F 7.128230 51.451680 2.751953
F 7.052033 51.451680 24.580927
F 6.975835 51.451680 46.409901
F 6.899637 51.451680 68.238876
F 6.823439 51.451680 90.067850
F 6.747241 51.451680 111.896824
F 33.863171 5.145165 2.845276
F 33.786973 5.145165 24.674250
F 33.710775 5.145165 46.503224
F 33.634577 5.145165 68.332199
F 33.558379 5.145165 90.161173
F 33.482182 5.145165 111.990147
F 33.863171 28.298423 2.845276
F 33.786973 28.298423 24.674250
F 33.710775 28.298423 46.503224
F 33.634577 28.298423 68.332199
F 33.558379 28.298423 90.161173
F 33.482182 28.298423 111.990147
F 33.863171 51.451680 2.845276
F 33.786973 51.451680 24.674250
F 33.710775 51.451680 46.503224
F 33.634577 51.451680 68.332199
F 33.558379 51.451680 90.161173
F 33.482182 51.451680 111.990147
F 7.128230 12.862917 2.751953
F 7.052033 12.862917 24.580928
F 6.975835 12.862917 46.409902
F 6.899637 12.862917 68.238877
F 6.823439 12.862917 90.067851
F 6.747241 12.862917 111.896825
F 7.128230 36.016175 2.751953
F 7.052033 36.016175 24.580928
F 6.975835 36.016175 46.409902
F 6.899637 36.016175 68.238877
F 6.823439 36.016175 90.067851
F 6.747241 36.016175 111.896825
F 7.128230 59.169432 2.751953
F 7.052033 59.169432 24.580928
F 6.975835 59.169432 46.409902
F 6.899637 59.169432 68.238877
F 6.823439 59.169432 90.067851
F 6.747241 59.169432 111.896825
F 33.863171 12.862917 2.845276
F 33.786973 12.862917 24.674251
F 33.710775 12.862917 46.503225
F 33.634577 12.862917 68.332200
F 33.558379 12.862917 90.161174
F 33.482182 12.862917 111.990148
F 33.863171 36.016175 2.845276
F 33.786973 36.016175 24.674251
F 33.710775 36.016175 46.503225
F 33.634577 36.016175 68.332200
F 33.558379 36.016175 90.161174
F 33.482182 36.016175 111.990148
F 33.863171 59.169432 2.845276
F 33.786973 59.169432 24.674251
F 33.710775 59.169432 46.503225
F 33.634577 59.169432 68.332200
F 33.558379 59.169432 90.161174
F 33.482182 59.169432 111.990148
F 7.128230 20.580673 2.751953
F 7.052033 20.580673 24.580927
F 6.975835 20.580673 46.409902
F 6.899637 20.580673 68.238876
F 6.823439 20.580673 90.067850
F 6.747241 20.580673 111.896825
F 7.128230 43.733930 2.751953
F 7.052033 43.733930 24.580927
F 6.975835 43.733930 46.409902
F 6.899637 43.733930 68.238876
F 6.823439 43.733930 90.067850
F 6.747241 43.733930 111.896825
F 7.128230 66.887188 2.751953
F 7.052033 66.887188 24.580927
F 6.975835 66.887188 46.409902
F 6.899637 66.887188 68.238876
F 6.823439 66.887188 90.067850
F 6.747241 66.887188 111.896825
F 33.863171 20.580673 2.845276
F 33.786973 20.580673 24.674250
F 33.710775 20.580673 46.503225
F 33.634577 20.580673 68.332199
F 33.558379 20.580673 90.161173
F 33.482182 20.580673 111.990148
F 33.863171 43.733930 2.845276
F 33.786973 43.733930 24.674250
F 33.710775 43.733930 46.503225
F 33.634577 43.733930 68.332199
F 33.558379 43.733930 90.161173
F 33.482182 43.733930 111.990148
F 33.863171 66.887188 2.845276
F 33.786973 66.887188 24.674250
F 33.710775 66.887188 46.503225
F 33.634577 66.887188 68.332199
F 33.558379 66.887188 90.161173
F 33.482182 66.887188 111.990148
F 16.039878 5.145164 2.783062
F 15.963680 5.145164 24.612036
F 15.887483 5.145164 46.441010
F 15.811285 5.145164 68.269985
F 15.735087 5.145164 90.098959
F 15.658889 5.145164 111.927934
F 16.039878 28.298422 2.783062
F 15.963680 28.298422 24.612036
F 15.887483 28.298422 46.441010
F 15.811285 28.298422 68.269985
F 15.735087 28.298422 90.098959
F 15.658889 28.298422 111.927934
F 16.039878 51.451679 2.783062
F 15.963680 51.451679 24.612036
F 15.887483 51.451679 46.441010
F 15.811285 51.451679 68.269985
F 15.735087 51.451679 90.098959
F 15.658889 51.451679 111.927934
F 42.774818 5.145164 2.876385
F 42.698620 5.145164 24.705359
F 42.622423 5.145164 46.534333
F 42.546225 5.145164 68.363308
F 42.470027 5.145164 90.192282
F 42.393829 5.145164 112.021257
F 42.774818 28.298422 2.876385
F 42.698620 28.298422 24.705359
F 42.622423 28.298422 46.534333
F 42.546225 28.298422 68.363308
F 42.470027 28.298422 90.192282
F 42.393829 28.298422 112.021257
F 42.774818 51.451679 2.876385
F 42.698620 51.451679 24.705359
F 42.622423 51.451679 46.534333
F 42.546225 51.451679 68.363308
F 42.470027 51.451679 90.192282
F 42.393829 51.451679 112.021257
F 16.039878 12.862917 2.783062
F 15.963680 12.862917 24.612037
F 15.887483 12.862917 46.441011
F 15.811285 12.862917 68.269986
F 15.735087 12.862917 90.098960
F 15.658889 12.862917 111.927934
F 16.039878 36.016174 2.783062
F 15.963680 36.016174 24.612037
F 15.887483 36.016174 46.441011
F 15.811285 36.016174 68.269986
F 15.735087 36.016174 90.098960
F 15.658889 36.016174 111.927934
F 16.039878 59.169432 2.783062
F 15.963680 59.169432 24.612037
F 15.887483 59.169432 46.441011
F 15.811285 59.169432 68.269986
F 15.735087 59.169432 90.098960
F 15.658889 59.169432 111.927934
F 42.774818 12.862917 2.876385
F 42.698620 12.862917 24.705360
F 42.622423 12.862917 46.534334
F 42.546225 12.862917 68.363309
F 42.470027 12.862917 90.192283
F 42.393829 12.862917 112.021257
F 42.774818 36.016174 2.876385
F 42.698620 36.016174 24.705360
F 42.622423 36.016174 46.534334
F 42.546225 36.016174 68.363309
F 42.470027 36.016174 90.192283
F 42.393829 36.016174 112.021257
F 42.774818 59.169432 2.876385
F 42.698620 59.169432 24.705360
F 42.622423 59.169432 46.534334
F 42.546225 59.169432 68.363309
F 42.470027 59.169432 90.192283
F 42.393829 59.169432 112.021257
F 16.039878 20.580672 2.783062
F 15.963680 20.580672 24.612036
F 15.887483 20.580672 46.441011
F 15.811285 20.580672 68.269985
F 15.735087 20.580672 90.098959
F 15.658889 20.580672 111.927934
F 16.039878 43.733929 2.783062
F 15.963680 43.733929 24.612036
F 15.887483 43.733929 46.441011
F 15.811285 43.733929 68.269985
F 15.735087 43.733929 90.098959
F 15.658889 43.733929 111.927934
F 16.039878 66.887187 2.783062
F 15.963680 66.887187 24.612036
F 15.887483 66.887187 46.441011
F 15.811285 66.887187 68.269985
F 15.735087 66.887187 90.098959
F 15.658889 66.887187 111.927934
F 42.774818 20.580672 2.876385
F 42.698620 20.580672 24.705359
F 42.622423 20.580672 46.534334
F 42.546225 20.580672 68.363308
F 42.470027 20.580672 90.192282
F 42.393829 20.580672 112.021257
F 42.774818 43.733929 2.876385
F 42.698620 43.733929 24.705359
F 42.622423 43.733929 46.534334
F 42.546225 43.733929 68.363308
F 42.470027 43.733929 90.192282
F 42.393829 43.733929 112.021257
F 42.774818 66.887187 2.876385
F 42.698620 66.887187 24.705359
F 42.622423 66.887187 46.534334
F 42.546225 66.887187 68.363308
F 42.470027 66.887187 90.192282
F 42.393829 66.887187 112.021257
F 24.951528 5.145165 2.814167
F 24.875330 5.145165 24.643142
F 24.799132 5.145165 46.472116
F 24.722934 5.145165 68.301091
F 24.646737 5.145165 90.130065
F 24.570539 5.145165 111.959039
F 24.951528 28.298423 2.814167
F 24.875330 28.298423 24.643142
F 24.799132 28.298423 46.472116
F 24.722934 28.298423 68.301091
F 24.646737 28.298423 90.130065
F 24.570539 28.298423 111.959039
F 24.951528 51.451680 2.814167
F 24.875330 51.451680 24.643142
F 24.799132 51.451680 46.472116
F 24.722934 51.451680 68.301091
F 24.646737 51.451680 90.130065
F 24.570539 51.451680 111.959039
F 51.686469 5.145165 2.907490
F 51.610271 5.145165 24.736465
F 51.534073 5.145165 46.565439
F 51.457876 5.145165 68.394414
F 51.381678 5.145165 90.223388
F 51.305480 5.145165 112.052362
F 51.686469 28.298423 2.907490
F 51.610271 28.298423 24.736465
F 51.534073 28.298423 46.565439
F 51.457876 28.298423 68.394414
F 51.381678 28.298423 90.223388
F 51.305480 28.298423 112.052362
F 51.686469 51.451680 2.907490
F 51.610271 51.451680 24.736465
F 51.534073 51.451680 46.565439
F 51.457876 51.451680 68.394414
F 51.381678 51.451680 90.223388
F 51.305480 51.451680 112.052362
F 24.951528 12.862917 2.814168
F 24.875330 12.862917 24.643143
F 24.799132 12.862917 46.472117
F 24.722934 12.862917 68.301092
F 24.646737 12.862917 90.130066
F 24.570539 12.862917 111.959040
F 24.951528 36.016175 2.814168
F 24.875330 36.016175 24.643143
F 24.799132 36.016175 46.472117
F 24.722934 36.016175 68.301092
F 24.646737 36.016175 90.130066
F 24.570539 36.016175 111.959040
F 24.951528 59.169432 2.814168
F 24.875330 59.169432 24.643143
F 24.799132 59.169432 46.472117
F 24.722934 59.169432 68.301092
F 24.646737 59.169432 90.130066
F 24.570539 59.169432 111.959040
F 51.686469 12.862917 2.907491
F 51.610271 12.862917 24.736466
F 51.534073 12.862917 46.565440
F 51.457876 12.862917 68.394415
F 51.381678 12.862917 90.223389
F 51.305480 12.862917 112.052363
F 51.686469 36.016175 2.907491
F 51.610271 36.016175 24.736466
F 51.534073 36.016175 46.565440
F 51.457876 36.016175 68.394415
F 51.381678 36.016175 90.223389
F 51.305480 36.016175 112.052363
F 51.686469 59.169432 2.907491
F 51.610271 59.169432 24.736466
F 51.534073 59.169432 46.565440
F 51.457876 59.169432 68.394415
F 51.381678 59.169432 90.223389
F 51.305480 59.169432 112.052363
F 24.951528 20.580672 2.814168
F 24.875330 20.580672 24.643142
F 24.799132 20.580672 46.472116
F 24.722934 20.580672 68.301091
F 24.646737 20.580672 90.130065
F 24.570539 20.580672 111.959040
F 24.951528 43.733930 2.814168
F 24.875330 43.733930 24.643142
F 24.799132 43.733930 46.472116
F 24.722934 43.733930 68.301091
F 24.646737 43.733930 90.130065
F 24.570539 43.733930 111.959040
F 24.951528 66.887188 2.814168
F 24.875330 66.887188 24.643142
F 24.799132 66.887188 46.472116
F 24.722934 66.887188 68.301091
F 24.646737 66.887188 90.130065
F 24.570539 66.887188 111.959040
F 51.686469 20.580672 2.907491
F 51.610271 20.580672 24.736465
F 51.534073 20.580672 46.565439
F 51.457876 20.580672 68.394414
F 51.381678 20.580672 90.223388
F 51.305480 20.580672 112.052363
F 51.686469 43.733930 2.907491
F 51.610271 43.733930 24.736465
F 51.534073 43.733930 46.565439
F 51.457876 43.733930 68.394414
F 51.381678 43.733930 90.223388
F 51.305480 43.733930 112.052363
F 51.686469 66.887188 2.907491
F 51.610271 66.887188 24.736465
F 51.534073 66.887188 46.565439
F 51.457876 66.887188 68.394414
F 51.381678 66.887188 90.223388
F 51.305480 66.887188 112.052363
F 7.115520 7.717749 6.390115
F 7.039322 7.717749 28.219090
F 6.963124 7.717749 50.048064
F 6.886926 7.717749 71.877038
F 6.810729 7.717749 93.706013
F 6.734531 7.717749 115.534987
F 7.115520 30.871007 6.390115
F 7.039322 30.871007 28.219090
F 6.963124 30.871007 50.048064
F 6.886926 30.871007 71.877038
F 6.810729 30.871007 93.706013
F 6.734531 30.871007 115.534987
F 7.115520 54.024264 6.390115
F 7.039322 54.024264 28.219090
F 6.963124 54.024264 50.048064
F 6.886926 54.024264 71.877038
F 6.810729 54.024264 93.706013
F 6.734531 54.024264 115.534987
F 33.850461 7.717749 6.483438
F 33.774263 7.717749 28.312413
F 33.698065 7.717749 50.141387
F 33.621868 7.717749 71.970361
F 33.545670 7.717749 93.799336
F 33.469472 7.717749 115.628310
F 33.850461 30.871007 6.483438
F 33.774263 30.871007 28.312413
F 33.698065 30.871007 50.141387
F 33.621868 30.871007 71.970361
F 33.545670 30.871007 93.799336
F 33.469472 30.871007 115.628310
F 33.850461 54.024264 6.483438
F 33.774263 54.024264 28.312413
F 33.698065 54.024264 50.141387
F 33.621868 54.024264 71.970361
F 33.545670 54.024264 93.799336
F 33.469472 54.024264 115.628310
F 7.115520 15.435502 6.390116
F 7.039322 15.435502 28.219091
F 6.963124 15.435502 50.048065
F 6.886926 15.435502 71.877039
F 6.810729 15.435502 93.706014
F 6.734531 15.435502 115.534988
F 7.115520 38.588760 6.390116
F 7.039322 38.588760 28.219091
F 6.963124 38.588760 50.048065
F 6.886926 38.588760 71.877039
F 6.810729 38.588760 93.706014
F 6.734531 38.588760 115.534988
F 7.115520 61.742017 6.390116
F 7.039322 61.742017 28.219091
F 6.963124 61.742017 50.048065
F 6.886926 61.742017 71.877039
F 6.810729 61.742017 93.706014
F 6.734531 61.742017 115.534988
F 33.850461 15.435502 6.483439
F 33.774263 15.435502 28.312414
F 33.698065 15.435502 50.141388
F 33.621868 15.435502 71.970362
F 33.545670 15.435502 93.799337
F 33.469472 15.435502 115.628311
F 33.850461 38.588760 6.483439
F 33.774263 38.588760 28.312414
F 33.698065 38.588760 50.141388
F 33.621868 38.588760 71.970362
F 33.545670 38.588760 93.799337
F 33.469472 38.588760 115.628311
F 33.850461 61.742017 6.483439
F 33.774263 61.742017 28.312414
F 33.698065 61.742017 50.141388
F 33.621868 61.742017 71.970362
F 33.545670 61.742017 93.799337
F 33.469472 61.742017 115.628311
F 7.115520 0.000000 6.390115
F 7.039322 0.000000 28.219090
F 6.963124 0.000000 50.048064
F 6.886926 0.000000 71.877039
F 6.810729 0.000000 93.706013
F 6.734531 0.000000 115.534987
F 7.115520 23.153257 6.390115
F 7.039322 23.153257 28.219090
F 6.963124 23.153257 50.048064
F 6.886926 23.153257 71.877039
F 6.810729 23.153257 93.706013
F 6.734531 23.153257 115.534987
F 7.115520 46.306515 6.390115
F 7.039322 46.306515 28.219090
F 6.963124 46.306515 50.048064
F 6.886926 46.306515 71.877039
F 6.810729 46.306515 93.706013
F 6.734531 46.306515 115.534987
F 33.850461 0.000000 6.483438
F 33.774263 0.000000 28.312413
F 33.698065 0.000000 50.141387
F 33.621868 0.000000 71.970362
F 33.545670 0.000000 93.799336
F 33.469472 0.000000 115.628310
F 33.850461 23.153257 6.483438
F 33.774263 23.153257 28.312413
F 33.698065 23.153257 50.141387
F 33.621868 23.153257 71.970362
F 33.545670 23.153257 93.799336
F 33.469472 23.153257 115.628310
F 33.850461 46.306515 6.483438
F 33.774263 46.306515 28.312413
F 33.698065 46.306515 50.141387
F 33.621868 46.306515 71.970362
F 33.545670 46.306515 93.799336
F 33.469472 46.306515 115.628310
F 16.027168 7.717751 6.421224
F 15.950970 7.717751 28.250199
F 15.874772 7.717751 50.079173
F 15.798574 7.717751 71.908148
F 15.722376 7.717751 93.737122
F 15.646179 7.717751 115.566096
F 16.027168 30.871008 6.421224
F 15.950970 30.871008 28.250199
F 15.874772 30.871008 50.079173
F 15.798574 30.871008 71.908148
F 15.722376 30.871008 93.737122
F 15.646179 30.871008 115.566096
F 16.027168 54.024266 6.421224
F 15.950970 54.024266 28.250199
F 15.874772 54.024266 50.079173
F 15.798574 54.024266 71.908148
F 15.722376 54.024266 93.737122
F 15.646179 54.024266 115.566096
F 42.762108 7.717751 6.514546
F 42.685910 7.717751 28.343522
F 42.609712 7.717751 50.172496
F 42.533514 7.717751 72.001471
F 42.457316 7.717751 93.830445
F 42.381119 7.717751 115.659419
F 42.762108 30.871008 6.514546
F 42.685910 30.871008 28.343522
F 42.609712 30.871008 50.172496
F 42.533514 30.871008 72.001471
F 42.457316 30.871008 93.830445
F 42.381119 30.871008 115.659419
F 42.762108 54.024266 6.514546
F 42.685910 54.024266 28.343522
F 42.609712 54.024266 50.172496
F 42.533514 54.024266 72.001471
F 42.457316 54.024266 93.830445
F 42.381119 54.024266 115.659419
F 16.027168 15.435503 6.421225
F 15.950970 15.435503 28.250200
F 15.874772 15.435503 50.079174
F 15.798574 15.435503 71.908149
F 15.722376 15.435503 93.737123
F 15.646179 15.435503 115.566097
F 16.027168 38.588761 6.421225
F 15.950970 38.588761 28.250200
F 15.874772 38.588761 50.079174
F 15.798574 38.588761 71.908149
F 15.722376 38.588761 93.737123
F 15.646179 38.588761 115.566097
F 16.027168 61.742018 6.421225
F 15.950970 61.742018 28.250200
F 15.874772 61.742018 50.079174
F 15.798574 61.742018 71.908149
F 15.722376 61.742018 93.737123
F 15.646179 61.742018 115.566097
F 42.762108 15.435503 6.514547
F 42.685910 15.435503 28.343523
F 42.609712 15.435503 50.172497
F 42.533514 15.435503 72.001472
F 42.457316 15.435503 93.830446
F 42.381119 15.435503 115.659420
F 42.762108 38.588761 6.514547
F 42.685910 38.588761 28.343523
F 42.609712 38.588761 50.172497
F 42.533514 38.588761 72.001472
F 42.457316 38.588761 93.830446
F 42.381119 38.588761 115.659420
F 42.762108 61.742018 6.514547
F 42.685910 61.742018 28.343523
F 42.609712 61.742018 50.172497
F 42.533514 61.742018 72.001472
F 42.457316 61.742018 93.830446
F 42.381119 61.742018 115.659420
F 16.027168 0.000001 6.421224
F 15.950970 0.000001 28.250199
F 15.874772 0.000001 50.079173
F 15.798574 0.000001 71.908148
F 15.722376 0.000001 93.737122
F 15.646179 0.000001 115.566096
F 16.027168 23.153259 6.421224
F 15.950970 23.153259 28.250199
F 15.874772 23.153259 50.079173
F 15.798574 23.153259 71.908148
F 15.722376 23.153259 93.737122
F 15.646179 23.153259 115.566096
F 16.027168 46.306516 6.421224
F 15.950970 46.306516 28.250199
F 15.874772 46.306516 50.079173
F 15.798574 46.306516 71.908148
F 15.722376 46.306516 93.737122
F 15.646179 46.306516 115.566096
F 42.762108 0.000001 6.514546
F 42.685910 0.000001 28.343522
F 42.609712 0.000001 50.172496
F 42.533514 0.000001 72.001471
F 42.457316 0.000001 93.830445
F 42.381119 0.000001 115.659419
F 42.762108 23.153259 6.514546
F 42.685910 23.153259 28.343522
F 42.609712 23.153259 50.172496
F 42.533514 23.153259 72.001471
F 42.457316 23.153259 93.830445
F 42.381119 23.153259 115.659419
F 42.762108 46.306516 6.514546
F 42.685910 46.306516 28.343522
F 42.609712 46.306516 50.172496
F 42.533514 46.306516 72.001471
F 42.457316 46.306516 93.830445
F 42.381119 46.306516 115.659419
F 24.938819 7.717750 6.452330
F 24.862621 7.717750 28.281305
F 24.786424 7.717750 50.110279
F 24.710226 7.717750 71.939253
F 24.634028 7.717750 93.768228
F 24.557830 7.717750 115.597202
F 24.938819 30.871007 6.452330
F 24.862621 30.871007 28.281305
F 24.786424 30.871007 50.110279
F 24.710226 30.871007 71.939253
F 24.634028 30.871007 93.768228
F 24.557830 30.871007 115.597202
F 24.938819 54.024265 6.452330
F 24.862621 54.024265 28.281305
F 24.786424 54.024265 50.110279
F 24.710226 54.024265 71.939253
F 24.634028 54.024265 93.768228
F 24.557830 54.024265 115.597202
F 51.673759 7.717750 6.545653
F 51.597562 7.717750 28.374628
F 51.521364 7.717750 50.203602
F 51.445166 7.717750 72.032576
F 51.368968 7.717750 93.861551
F 51.292770 7.717750 115.690525
F 51.673759 30.871007 6.545653
F 51.597562 30.871007 28.374628
F 51.521364 30.871007 50.203602
F 51.445166 30.871007 72.032576
F 51.368968 30.871007 93.861551
F 51.292770 30.871007 115.690525
F 51.673759 54.024265 6.545653
F 51.597562 54.024265 28.374628
F 51.521364 54.024265 50.203602
F 51.445166 54.024265 72.032576
F 51.368968 54.024265 93.861551
F 51.292770 54.024265 115.690525
F 24.938819 15.435502 6.452331
F 24.862621 15.435502 28.281306
F 24.786424 15.435502 50.110280
F 24.710226 15.435502 71.939255
F 24.634028 15.435502 93.768229
F 24.557830 15.435502 115.597203
F 24.938819 38.588760 6.452331
F 24.862621 38.588760 28.281306
F 24.786424 38.588760 50.110280
F 24.710226 38.588760 71.939255
F 24.634028 38.588760 93.768229
F 24.557830 38.588760 115.597203
F 24.938819 61.742017 6.452331
F 24.862621 61.742017 28.281306
F 24.786424 61.742017 50.110280
F 24.710226 61.742017 71.939255
F 24.634028 61.742017 93.768229
F 24.557830 61.742017 115.597203
F 51.673759 15.435502 6.545654
F 51.597562 15.435502 28.374629
F 51.521364 15.435502 50.203603
F 51.445166 15.435502 72.032578
F 51.368968 15.435502 93.861552
F 51.292770 15.435502 115.690526
F 51.673759 38.588760 6.545654
F 51.597562 38.588760 28.374629
F 51.521364 38.588760 50.203603
F 51.445166 38.588760 72.032578
F 51.368968 38.588760 93.861552
F 51.292770 38.588760 115.690526
F 51.673759 61.742017 6.545654
F 51.597562 61.742017 28.374629
F 51.521364 61.742017 50.203603
F 51.445166 61.742017 72.032578
F 51.368968 61.742017 93.861552
F 51.292770 61.742017 115.690526
F 24.938819 0.000000 6.452330
F 24.862621 0.000000 28.281305
F 24.786424 0.000000 50.110279
F 24.710226 0.000000 71.939254
F 24.634028 0.000000 93.768228
F 24.557830 0.000000 115.597202
F 24.938819 23.153258 6.452330
F 24.862621 23.153258 28.281305
F 24.786424 23.153258 50.110279
F 24.710226 23.153258 71.939254
F 24.634028 23.153258 93.768228
F 24.557830 23.153258 115.597202
F 24.938819 46.306515 6.452330
F 24.862621 46.306515 28.281305
F 24.786424 46.306515 50.110279
F 24.710226 46.306515 71.939254
F 24.634028 46.306515 93.768228
F 24.557830 46.306515 115.597202
F 51.673759 0.000000 6.545653
F 51.597562 0.000000 28.374628
F 51.521364 0.000000 50.203602
F 51.445166 0.000000 72.032577
F 51.368968 0.000000 93.861551
F 51.292770 0.000000 115.690525
F 51.673759 23.153258 6.545653
F 51.597562 23.153258 28.374628
F 51.521364 23.153258 50.203602
F 51.445166 23.153258 72.032577
F 51.368968 23.153258 93.861551
F 51.292770 23.153258 115.690525
F 51.673759 46.306515 6.545653
F 51.597562 46.306515 28.374628
F 51.521364 46.306515 50.203602
F 51.445166 46.306515 72.032577
F 51.368968 46.306515 93.861551
F 51.292770 46.306515 115.690525
F 0.419102 1.286291 10.004947
F 0.342904 1.286291 31.833921
F 0.266706 1.286291 53.662895
F 0.190509 1.286291 75.491870
F 0.114311 1.286291 97.320844
F 0.038113 1.286291 119.149819
F 0.419102 24.439548 10.004947
F 0.342904 24.439548 31.833921
F 0.266706 24.439548 53.662895
F 0.190509 24.439548 75.491870
F 0.114311 24.439548 97.320844
F 0.038113 24.439548 119.149819
F 0.419102 47.592806 10.004947
F 0.342904 47.592806 31.833921
F 0.266706 47.592806 53.662895
F 0.190509 47.592806 75.491870
F 0.114311 47.592806 97.320844
F 0.038113 47.592806 119.149819
F 27.154042 1.286291 10.098270
F 27.077844 1.286291 31.927244
F 27.001646 1.286291 53.756218
F 26.925449 1.286291 75.585193
F 26.849251 1.286291 97.414167
F 26.773053 1.286291 119.243142
F 27.154042 24.439548 10.098270
F 27.077844 24.439548 31.927244
F 27.001646 24.439548 53.756218
F 26.925449 24.439548 75.585193
F 26.849251 24.439548 97.414167
F 26.773053 24.439548 119.243142
F 27.154042 47.592806 10.098270
F 27.077844 47.592806 31.927244
F 27.001646 47.592806 53.756218
F 26.925449 47.592806 75.585193
F 26.849251 47.592806 97.414167
F 26.773053 47.592806 119.243142
F 0.419102 9.004040 10.004947
F 0.342904 9.004040 31.833921
F 0.266706 9.004040 53.662895
F 0.190509 9.004040 75.491870
F 0.114311 9.004040 97.320844
F 0.038113 9.004040 119.149819
F 0.419102 32.157298 10.004947
F 0.342904 32.157298 31.833921
F 0.266706 32.157298 53.662895
F 0.190509 32.157298 75.491870
F 0.114311 32.157298 97.320844
F 0.038113 32.157298 119.149819
F 0.419102 55.310555 10.004947
F 0.342904 55.310555 31.833921
F 0.266706 55.310555 53.662895
F 0.190509 55.310555 75.491870
F 0.114311 55.310555 97.320844
F 0.038113 55.310555 119.149819
F 27.154042 9.004040 10.098270
F 27.077844 9.004040 31.927244
F 27.001646 9.004040 53.756218
F 26.925449 9.004040 75.585193
F 26.849251 9.004040 97.414167
F 26.773053 9.004040 119.243142
F 27.154042 32.157298 10.098270
F 27.077844 32.157298 31.927244
F 27.001646 32.157298 53.756218
F 26.925449 32.157298 75.585193
F 26.849251 32.157298 97.414167
F 26.773053 32.157298 119.243142
F 27.154042 55.310555 10.098270
F 27.077844 55.310555 31.927244
F 27.001646 55.310555 53.756218
F 26.925449 55.310555 75.585193
F 26.849251 55.310555 97.414167
F 26.773053 55.310555 119.243142
F 0.419102 16.721795 10.004947
F 0.342904 16.721795 31.833922
F 0.266706 16.721795 53.662896
F 0.190509 16.721795 75.491871
F 0.114311 16.721795 97.320845
F 0.038113 16.721795 119.149819
F 0.419102 39.875053 10.004947
F 0.342904 39.875053 31.833922
F 0.266706 39.875053 53.662896
F 0.190509 39.875053 75.491871
F 0.114311 39.875053 97.320845
F 0.038113 39.875053 119.149819
F 0.419102 63.028310 10.004947
F 0.342904 63.028310 31.833922
F 0.266706 63.028310 53.662896
F 0.190509 63.028310 75.491871
F 0.114311 63.028310 97.320845
F 0.038113 63.028310 119.149819
F 27.154042 16.721795 10.098270
F 27.077844 16.721795 31.927245
F 27.001646 16.721795 53.756219
F 26.925449 16.721795 75.585194
F 26.849251 16.721795 97.414168
F 26.773053 16.721795 119.243142
F 27.154042 39.875053 10.098270
F 27.077844 39.875053 31.927245
F 27.001646 39.875053 53.756219
F 26.925449 39.875053 75.585194
F 26.849251 39.875053 97.414168
F 26.773053 39.875053 119.243142
F 27.154042 63.028310 10.098270
F 27.077844 63.028310 31.927245
F 27.001646 63.028310 53.756219
F 26.925449 63.028310 75.585194
F 26.849251 63.028310 97.414168
F 26.773053 63.028310 119.243142
F 9.330745 1.286291 10.036055
F 9.254547 1.286291 31.865029
F 9.178349 1.286291 53.694004
F 9.102151 1.286291 75.522978
F 9.025953 1.286291 97.351952
F 8.949756 1.286291 119.180927
F 9.330745 24.439548 10.036055
F 9.254547 24.439548 31.865029
F 9.178349 24.439548 53.694004
F 9.102151 24.439548 75.522978
F 9.025953 24.439548 97.351952
F 8.949756 24.439548 119.180927
F 9.330745 47.592806 10.036055
F 9.254547 47.592806 31.865029
F 9.178349 47.592806 53.694004
F 9.102151 47.592806 75.522978
F 9.025953 47.592806 97.351952
F 8.949756 47.592806 119.180927
F 36.065685 1.286291 10.129378
F 35.989487 1.286291 31.958352
F 35.913289 1.286291 53.787327
F 35.837091 1.286291 75.616301
F 35.760894 1.286291 97.445275
F 35.684696 1.286291 119.274250
F 36.065685 24.439548 10.129378
F 35.989487 24.439548 31.958352
F 35.913289 24.439548 53.787327
F 35.837091 24.439548 75.616301
F 35.760894 24.439548 97.445275
F 35.684696 24.439548 119.274250
F 36.065685 47.592806 10.129378
F 35.989487 47.592806 31.958352
F 35.913289 47.592806 53.787327
F 35.837091 47.592806 75.616301
F 35.760894 47.592806 97.445275
F 35.684696 47.592806 119.274250
F 9.330745 9.004040 10.036055
F 9.254547 9.004040 31.865029
F 9.178349 9.004040 53.694004
F 9.102151 9.004040 75.522978
F 9.025953 9.004040 97.351952
F 8.949756 9.004040 119.180927
F 9.330745 32.157298 10.036055
F 9.254547 32.157298 31.865029
F 9.178349 32.157298 53.694004
F 9.102151 32.157298 75.522978
F 9.025953 32.157298 97.351952
F 8.949756 32.157298 119.180927
F 9.330745 55.310555 10.036055
F 9.254547 55.310555 31.865029
F 9.178349 55.310555 53.694004
F 9.102151 55.310555 75.522978
F 9.025953 55.310555 97.351952
F 8.949756 55.310555 119.180927
F 36.065685 9.004040 10.129378
F 35.989487 9.004040 31.958352
F 35.913289 9.004040 53.787327
F 35.837091 9.004040 75.616301
F 35.760894 9.004040 97.445275
F 35.684696 9.004040 119.274250
F 36.065685 32.157298 10.129378
F 35.989487 32.157298 31.958352
F 35.913289 32.157298 53.787327
F 35.837091 32.157298 75.616301
F 35.760894 32.157298 97.445275
F 35.684696 32.157298 119.274250
F 36.065685 55.310555 10.129378
F 35.989487 55.310555 31.958352
F 35.913289 55.310555 53.787327
F 35.837091 55.310555 75.616301
F 35.760894 55.310555 97.445275
F 35.684696 55.310555 119.274250
F 9.330745 16.721795 10.036056
F 9.254547 16.721795 31.865030
F 9.178349 16.721795 53.694004
F 9.102151 16.721795 75.522979
F 9.025953 16.721795 97.351953
F 8.949756 16.721795 119.180928
F 9.330745 39.875053 10.036056
F 9.254547 39.875053 31.865030
F 9.178349 39.875053 53.694004
F 9.102151 39.875053 75.522979
F 9.025953 39.875053 97.351953
F 8.949756 39.875053 119.180928
F 9.330745 63.028310 10.036056
F 9.254547 63.028310 31.865030
F 9.178349 63.028310 53.694004
F 9.102151 63.028310 75.522979
F 9.025953 63.028310 97.351953
F 8.949756 63.028310 119.180928
F 36.065685 16.721795 10.129379
F 35.989487 16.721795 31.958353
F 35.913289 16.721795 53.787327
F 35.837091 16.721795 75.616302
F 35.760894 16.721795 97.445276
F 35.684696 16.721795 119.274251
F 36.065685 39.875053 10.129379
F 35.989487 39.875053 31.958353
F 35.913289 39.875053 53.787327
F 35.837091 39.875053 75.616302
F 35.760894 39.875053 97.445276
F 35.684696 39.875053 119.274251
F 36.065685 63.028310 10.129379
F 35.989487 63.028310 31.958353
F 35.913289 63.028310 53.787327
F 35.837091 63.028310 75.616302
F 35.760894 63.028310 97.445276
F 35.684696 63.028310 119.274251
F 18.242393 1.286290 10.067163
F 18.166196 1.286290 31.896137
F 18.089998 1.286290 53.725112
F 18.013800 1.286290 75.554086
F 17.937602 1.286290 97.383060
F 17.861404 1.286290 119.212035
F 18.242393 24.439547 10.067163
F 18.166196 24.439547 31.896137
F 18.089998 24.439547 53.725112
F 18.013800 24.439547 75.554086
F 17.937602 24.439547 97.383060
F 17.861404 24.439547 119.212035
F 18.242393 47.592805 10.067163
F 18.166196 47.592805 31.896137
F 18.089998 47.592805 53.725112
F 18.013800 47.592805 75.554086
F 17.937602 47.592805 97.383060
F 17.861404 47.592805 119.212035
F 44.977334 1.286290 10.160486
F 44.901137 1.286290 31.989460
F 44.824939 1.286290 53.818435
F 44.748741 1.286290 75.647409
F 44.672543 1.286290 97.476383
F 44.596345 1.286290 119.305358
F 44.977334 24.439547 10.160486
F 44.901137 24.439547 31.989460
F 44.824939 24.439547 53.818435
F 44.748741 24.439547 75.647409
F 44.672543 24.439547 97.476383
F 44.596345 24.439547 119.305358
F 44.977334 47.592805 10.160486
F 44.901137 47.592805 31.989460
F 44.824939 47.592805 53.818435
F 44.748741 47.592805 75.647409
F 44.672543 47.592805 97.476383
F 44.596345 47.592805 119.305358
F 18.242393 9.004039 10.067163
F 18.166196 9.004039 31.896137
F 18.089998 9.004039 53.725112
F 18.013800 9.004039 75.554086
F 17.937602 9.004039 97.383060
F 17.861404 9.004039 119.212035
F 18.242393 32.157297 10.067163
F 18.166196 32.157297 31.896137
F 18.089998 32.157297 53.725112
F 18.013800 32.157297 75.554086
F 17.937602 32.157297 97.383060
F 17.861404 32.157297 119.212035
F 18.242393 55.310554 10.067163
F 18.166196 55.310554 31.896137
F 18.089998 55.310554 53.725112
F 18.013800 55.310554 75.554086
F 17.937602 55.310554 97.383060
F 17.861404 55.310554 119.212035
F 44.977334 9.004039 10.160486
F 44.901137 9.004039 31.989460
F 44.824939 9.004039 53.818435
F 44.748741 9.004039 75.647409
F 44.672543 9.004039 97.476383
F 44.596345 9.004039 119.305358
F 44.977334 32.157297 10.160486
F 44.901137 32.157297 31.989460
F 44.824939 32.157297 53.818435
F 44.748741 32.157297 75.647409
F 44.672543 32.157297 97.476383
F 44.596345 32.157297 119.305358
F 44.977334 55.310554 10.160486
F 44.901137 55.310554 31.989460
F 44.824939 55.310554 53.818435
F 44.748741 55.310554 75.647409
F 44.672543 55.310554 97.476383
F 44.596345 55.310554 119.305358
F 18.242393 16.721795 10.067164
F 18.166196 16.721795 31.896138
F 18.089998 16.721795 53.725112
F 18.013800 16.721795 75.554087
F 17.937602 16.721795 97.383061
F 17.861404 16.721795 119.212036
F 18.242393 39.875052 10.067164
F 18.166196 39.875052 31.896138
F 18.089998 39.875052 53.725112
F 18.013800 39.875052 75.554087
F 17.937602 39.875052 97.383061
F 17.861404 39.875052 119.212036
F 18.242393 63.028310 10.067164
F 18.166196 63.028310 31.896138
F 18.089998 63.028310 53.725112
F 18.013800 63.028310 75.554087
F 17.937602 63.028310 97.383061
F 17.861404 63.028310 119.212036
F 44.977334 16.721795 10.160487
F 44.901137 16.721795 31.989461
F 44.824939 16.721795 53.818435
F 44.748741 16.721795 75.647410
F 44.672543 16.721795 97.476384
F 44.596345 16.721795 119.305359
F 44.977334 39.875052 10.160487
F 44.901137 39.875052 31.989461
F 44.824939 39.875052 53.818435
F 44.748741 39.875052 75.647410
F 44.672543 39.875052 97.476384
F 44.596345 39.875052 119.305359
F 44.977334 63.028310 10.160487
F 44.901137 63.028310 31.989461
F 44.824939 63.028310 53.818435
F 44.748741 63.028310 75.647410
F 44.672543 63.028310 97.476384
F 44.596345 63.028310 119.305359
F 0.406388 3.858875 13.643108
F 0.330190 3.858875 35.472083
F 0.253993 3.858875 57.301057
F 0.177795 3.858875 79.130032
F 0.101597 3.858875 100.959006
F 0.025399 3.858875 122.787980
F 0.406388 27.012132 13.643108
F 0.330190 27.012132 35.472083
F 0.253993 27.012132 57.301057
F 0.177795 27.012132 79.130032
F 0.101597 27.012132 100.959006
F 0.025399 27.012132 122.787980
F 0.406388 50.165390 13.643108
F 0.330190 50.165390 35.472083
F 0.253993 50.165390 57.301057
F 0.177795 50.165390 79.130032
F 0.101597 50.165390 100.959006
F 0.025399 50.165390 122.787980
F 27.141328 3.858875 13.736431
F 27.065131 3.858875 35.565406
F 26.988933 3.858875 57.394380
F 26.912735 3.858875 79.223355
F 26.836537 3.858875 101.052329
F 26.760339 3.858875 122.881303
F 27.141328 27.012132 13.736431
F 27.065131 27.012132 35.565406
F 26.988933 27.012132 57.394380
F 26.912735 27.012132 79.223355
F 26.836537 27.012132 101.052329
F 26.760339 27.012132 122.881303
F 27.141328 50.165390 13.736431
F 27.065131 50.165390 35.565406
F 26.988933 50.165390 57.394380
F 26.912735 50.165390 79.223355
F 26.836537 50.165390 101.052329
F 26.760339 50.165390 122.881303
F 0.406388 11.576625 13.643109
F 0.330190 11.576625 35.472083
F 0.253993 11.576625 57.301057
F 0.177795 11.576625 79.130032
F 0.101597 11.576625 100.959006
F 0.025399 11.576625 122.787981
F 0.406388 34.729882 13.643109
F 0.330190 34.729882 35.472083
F 0.253993 34.729882 57.301057
F 0.177795 34.729882 79.130032
F 0.101597 34.729882 100.959006
F 0.025399 34.729882 122.787981
F 0.406388 57.883140 13.643109
F 0.330190 57.883140 35.472083
F 0.253993 57.883140 57.301057
F 0.177795 57.883140 79.130032
F 0.101597 57.883140 100.959006
F 0.025399 57.883140 122.787981
F 27.141328 11.576625 13.736432
F 27.065131 11.576625 35.565406
F 26.988933 11.576625 57.394380
F 26.912735 11.576625 79.223355
F 26.836537 11.576625 101.052329
F 26.760339 11.576625 122.881304
F 27.141328 34.729882 13.736432
F 27.065131 34.729882 35.565406
F 26.988933 34.729882 57.394380
F 26.912735 34.729882 79.223355
F 26.836537 34.729882 101.052329
F 26.760339 34.729882 122.881304
F 27.141328 57.883140 13.736432
F 27.065131 57.883140 35.565406
F 26.988933 57.883140 57.394380
F 26.912735 57.883140 79.223355
F 26.836537 57.883140 101.052329
F 26.760339 57.883140 122.881304
F 0.406388 19.294380 13.643109
F 0.330190 19.294380 35.472084
F 0.253993 19.294380 57.301058
F 0.177795 19.294380 79.130032
F 0.101597 19.294380 100.959007
F 0.025399 19.294380 122.787981
F 0.406388 42.447638 13.643109
F 0.330190 42.447638 35.472084
F 0.253993 42.447638 57.301058
F 0.177795 42.447638 79.130032
F 0.101597 42.447638 100.959007
F 0.025399 42.447638 122.787981
F 0.406388 65.600895 13.643109
F 0.330190 65.600895 35.472084
F 0.253993 65.600895 57.301058
F 0.177795 65.600895 79.130032
F 0.101597 65.600895 100.959007
F 0.025399 65.600895 122.787981
F 27.141328 19.294380 13.736432
F 27.065131 19.294380 35.565407
F 26.988933 19.294380 57.394381
F 26.912735 19.294380 79.223355
F 26.836537 19.294380 101.052330
F 26.760339 19.294380 122.881304
F 27.141328 42.447638 13.736432
F 27.065131 42.447638 35.565407
F 26.988933 42.447638 57.394381
F 26.912735 42.447638 79.223355
F 26.836537 42.447638 101.052330
F 26.760339 42.447638 122.881304
F 27.141328 65.600895 13.736432
F 27.065131 65.600895 35.565407
F 26.988933 65.600895 57.394381
F 26.912735 65.600895 79.223355
F 26.836537 65.600895 101.052330
F 26.760339 65.600895 122.881304
F 9.318029 3.858875 13.674216
F 9.241831 3.858875 35.503191
F 9.165633 3.858875 57.332166
F 9.089436 3.858875 79.161140
F 9.013238 3.858875 100.990114
F 8.937040 3.858875 122.819089
F 9.318029 27.012133 13.674216
F 9.241831 27.012133 35.503191
F 9.165633 27.012133 57.332166
F 9.089436 27.012133 79.161140
F 9.013238 27.012133 100.990114
F 8.937040 27.012133 122.819089
F 9.318029 50.165390 13.674216
F 9.241831 50.165390 35.503191
F 9.165633 50.165390 57.332166
F 9.089436 50.165390 79.161140
F 9.013238 50.165390 100.990114
F 8.937040 50.165390 122.819089
F 36.052970 3.858875 13.767539
F 35.976772 3.858875 35.596513
F 35.900575 3.858875 57.425488
F 35.824377 3.858875 79.254462
F 35.748179 3.858875 101.083436
F 35.671981 3.858875 122.912411
F 36.052970 27.012133 13.767539
F 35.976772 27.012133 35.596513
F 35.900575 27.012133 57.425488
F 35.824377 27.012133 79.254462
F 35.748179 27.012133 101.083436
F 35.671981 27.012133 122.912411
F 36.052970 50.165390 13.767539
F 35.976772 50.165390 35.596513
F 35.900575 50.165390 57.425488
F 35.824377 50.165390 79.254462
F 35.748179 50.165390 101.083436
F 35.671981 50.165390 122.912411
F 9.318029 11.576625 13.674216
F 9.241831 11.576625 35.503191
F 9.165633 11.576625 57.332166
F 9.089436 11.576625 79.161140
F 9.013238 11.576625 100.990115
F 8.937040 11.576625 122.819089
F 9.318029 34.729883 13.674216
F 9.241831 34.729883 35.503191
F 9.165633 34.729883 57.332166
F 9.089436 34.729883 79.161140
F 9.013238 34.729883 100.990115
F 8.937040 34.729883 122.819089
F 9.318029 57.883140 13.674216
F 9.241831 57.883140 35.503191
F 9.165633 57.883140 57.332166
F 9.089436 57.883140 79.161140
F 9.013238 57.883140 100.990115
F 8.937040 57.883140 122.819089
F 36.052970 11.576625 13.767539
F 35.976772 11.576625 35.596513
F 35.900575 11.576625 57.425488
F 35.824377 11.576625 79.254462
F 35.748179 11.576625 101.083437
F 35.671981 11.576625 122.912411
F 36.052970 34.729883 13.767539
F 35.976772 34.729883 35.596513
F 35.900575 34.729883 57.425488
F 35.824377 34.729883 79.254462
F 35.748179 34.729883 101.083437
F 35.671981 34.729883 122.912411
F 36.052970 57.883140 13.767539
F 35.976772 57.883140 35.596513
F 35.900575 57.883140 57.425488
F 35.824377 57.883140 79.254462
F 35.748179 57.883140 101.083437
F 35.671981 57.883140 122.912411
F 9.318029 19.294380 13.674216
F 9.241831 19.294380 35.503192
F 9.165633 19.294380 57.332166
F 9.089436 19.294380 79.161141
F 9.013238 19.294380 100.990115
F 8.937040 19.294380 122.819089
F 9.318029 42.447638 13.674216
F 9.241831 42.447638 35.503192
F 9.165633 42.447638 57.332166
F 9.089436 42.447638 79.161141
F 9.013238 42.447638 100.990115
F 8.937040 42.447638 122.819089
F 9.318029 65.600896 13.674216
F 9.241831 65.600896 35.503192
F 9.165633 65.600896 57.332166
F 9.089436 65.600896 79.161141
F 9.013238 65.600896 100.990115
F 8.937040 65.600896 122.819089
F 36.052970 19.294380 13.767539
F 35.976772 19.294380 35.596514
F 35.900575 19.294380 57.425488
F 35.824377 19.294380 79.254463
F 35.748179 19.294380 101.083437
F 35.671981 19.294380 122.912411
F 36.052970 42.447638 13.767539
F 35.976772 42.447638 35.596514
F 35.900575 42.447638 57.425488
F 35.824377 42.447638 79.254463
F 35.748179 42.447638 101.083437
F 35.671981 42.447638 122.912411
F 36.052970 65.600896 13.767539
F 35.976772 65.600896 35.596514
F 35.900575 65.600896 57.425488
F 35.824377 65.600896 79.254463
F 35.748179 65.600896 101.083437
F 35.671981 65.600896 122.912411
F 18.229681 3.858876 13.705325
F 18.153483 3.858876 35.534299
F 18.077285 3.858876 57.363274
F 18.001087 3.858876 79.192248
F 17.924889 3.858876 101.021223
F 17.848692 3.858876 122.850197
F 18.229681 27.012134 13.705325
F 18.153483 27.012134 35.534299
F 18.077285 27.012134 57.363274
F 18.001087 27.012134 79.192248
F 17.924889 27.012134 101.021223
F 17.848692 27.012134 122.850197
F 18.229681 50.165391 13.705325
F 18.153483 50.165391 35.534299
F 18.077285 50.165391 57.363274
F 18.001087 50.165391 79.192248
F 17.924889 50.165391 101.021223
F 17.848692 50.165391 122.850197
F 44.964621 3.858876 13.798648
F 44.888423 3.858876 35.627622
F 44.812225 3.858876 57.456597
F 44.736027 3.858876 79.285571
F 44.659830 3.858876 101.114546
F 44.583632 3.858876 122.943520
F 44.964621 27.012134 13.798648
F 44.888423 27.012134 35.627622
F 44.812225 27.012134 57.456597
F 44.736027 27.012134 79.285571
F 44.659830 27.012134 101.114546
F 44.583632 27.012134 122.943520
F 44.964621 50.165391 13.798648
F 44.888423 50.165391 35.627622
F 44.812225 50.165391 57.456597
F 44.736027 50.165391 79.285571
F 44.659830 50.165391 101.114546
F 44.583632 50.165391 122.943520
F 18.229681 11.576626 13.705325
F 18.153483 11.576626 35.534300
F 18.077285 11.576626 57.363274
F 18.001087 11.576626 79.192248
F 17.924889 11.576626 101.021223
F 17.848692 11.576626 122.850197
F 18.229681 34.729884 13.705325
F 18.153483 34.729884 35.534300
F 18.077285 34.729884 57.363274
F 18.001087 34.729884 79.192248
F 17.924889 34.729884 101.021223
F 17.848692 34.729884 122.850197
F 18.229681 57.883141 13.705325
F 18.153483 57.883141 35.534300
F 18.077285 57.883141 57.363274
F 18.001087 57.883141 79.192248
F 17.924889 57.883141 101.021223
F 17.848692 57.883141 122.850197
F 44.964621 11.576626 13.798648
F 44.888423 11.576626 35.627623
F 44.812225 11.576626 57.456597
F 44.736027 11.576626 79.285571
F 44.659830 11.576626 101.114546
F 44.583632 11.576626 122.943520
F 44.964621 34.729884 13.798648
F 44.888423 34.729884 35.627623
F 44.812225 34.729884 57.456597
F 44.736027 34.729884 79.285571
F 44.659830 34.729884 101.114546
F 44.583632 34.729884 122.943520
F 44.964621 57.883141 13.798648
F 44.888423 57.883141 35.627623
F 44.812225 57.883141 57.456597
F 44.736027 57.883141 79.285571
F 44.659830 57.883141 101.114546
F 44.583632 57.883141 122.943520
F 18.229681 19.294382 13.705326
F 18.153483 19.294382 35.534300
F 18.077285 19.294382 57.363274
F 18.001087 19.294382 79.192249
F 17.924889 19.294382 101.021223
F 17.848692 19.294382 122.850198
F 18.229681 42.447639 13.705326
F 18.153483 42.447639 35.534300
F 18.077285 42.447639 57.363274
F 18.001087 42.447639 79.192249
F 17.924889 42.447639 101.021223
F 17.848692 42.447639 122.850198
F 18.229681 65.600897 13.705326
F 18.153483 65.600897 35.534300
F 18.077285 65.600897 57.363274
F 18.001087 65.600897 79.192249
F 17.924889 65.600897 101.021223
F 17.848692 65.600897 122.850198
F 44.964621 19.294382 13.798649
F 44.888423 19.294382 35.627623
F 44.812225 19.294382 57.456597
F 44.736027 19.294382 79.285572
F 44.659830 19.294382 101.114546
F 44.583632 19.294382 122.943521
F 44.964621 42.447639 13.798649
F 44.888423 42.447639 35.627623
F 44.812225 42.447639 57.456597
F 44.736027 42.447639 79.285572
F 44.659830 42.447639 101.114546
F 44.583632 42.447639 122.943521
F 44.964621 65.600897 13.798649
F 44.888423 65.600897 35.627623
F 44.812225 65.600897 57.456597
F 44.736027 65.600897 79.285572
F 44.659830 65.600897 101.114546
F 44.583632 65.600897 122.943521
F 0.415925 3.858875 10.914488
F 0.339727 3.858875 32.743463
F 0.263529 3.858875 54.572437
F 0.187332 3.858875 76.401411
F 0.111134 3.858875 98.230386
F 0.034936 3.858875 120.059360
F 0.415925 27.012133 10.914488
F 0.339727 27.012133 32.743463
F 0.263529 27.012133 54.572437
F 0.187332 27.012133 76.401411
F 0.111134 27.012133 98.230386
F 0.034936 27.012133 120.059360
F 0.415925 50.165390 10.914488
F 0.339727 50.165390 32.743463
F 0.263529 50.165390 54.572437
F 0.187332 50.165390 76.401411
F 0.111134 50.165390 98.230386
F 0.034936 50.165390 120.059360
F 27.150865 3.858875 11.007810
F 27.074667 3.858875 32.836785
F 26.998470 3.858875 54.665759
F 26.922272 3.858875 76.494733
F 26.846074 3.858875 98.323709
F 26.769876 3.858875 120.152683
F 27.150865 27.012133 11.007810
F 27.074667 27.012133 32.836785
F 26.998470 27.012133 54.665759
F 26.922272 27.012133 76.494733
F 26.846074 27.012133 98.323709
F 26.769876 27.012133 120.152683
F 27.150865 50.165390 11.007810
F 27.074667 50.165390 32.836785
F 26.998470 50.165390 54.665759
F 26.922272 50.165390 76.494733
F 26.846074 50.165390 98.323709
F 26.769876 50.165390 120.152683
F 0.415925 11.576625 10.914488
F 0.339727 11.576625 32.743462
F 0.263529 11.576625 54.572437
F 0.187332 11.576625 76.401411
F 0.111134 11.576625 98.230386
F 0.034936 11.576625 120.059360
F 0.415925 34.729883 10.914488
F 0.339727 34.729883 32.743462
F 0.263529 34.729883 54.572437
F 0.187332 34.729883 76.401411
F 0.111134 34.729883 98.230386
F 0.034936 34.729883 120.059360
F 0.415925 57.883140 10.914488
F 0.339727 57.883140 32.743462
F 0.263529 57.883140 54.572437
F 0.187332 57.883140 76.401411
F 0.111134 57.883140 98.230386
F 0.034936 57.883140 120.059360
F 27.150865 11.576625 11.007810
F 27.074667 11.576625 32.836784
F 26.998470 11.576625 54.665759
F 26.922272 11.576625 76.494733
F 26.846074 11.576625 98.323709
F 26.769876 11.576625 120.152683
F 27.150865 34.729883 11.007810
F 27.074667 34.729883 32.836784
F 26.998470 34.729883 54.665759
F 26.922272 34.729883 76.494733
F 26.846074 34.729883 98.323709
F 26.769876 34.729883 120.152683
F 27.150865 57.883140 11.007810
F 27.074667 57.883140 32.836784
F 26.998470 57.883140 54.665759
F 26.922272 57.883140 76.494733
F 26.846074 57.883140 98.323709
F 26.769876 57.883140 120.152683
F 0.415925 19.294381 10.914487
F 0.339727 19.294381 32.743462
F 0.263529 19.294381 54.572436
F 0.187332 19.294381 76.401411
F 0.111134 19.294381 98.230385
F 0.034936 19.294381 120.059359
F 0.415925 42.447638 10.914487
F 0.339727 42.447638 32.743462
F 0.263529 42.447638 54.572436
F 0.187332 42.447638 76.401411
F 0.111134 42.447638 98.230385
F 0.034936 42.447638 120.059359
F 0.415925 65.600896 10.914487
F 0.339727 65.600896 32.743462
F 0.263529 65.600896 54.572436
F 0.187332 65.600896 76.401411
F 0.111134 65.600896 98.230385
F 0.034936 65.600896 120.059359
F 27.150865 19.294381 11.007809
F 27.074667 19.294381 32.836784
F 26.998470 19.294381 54.665758
F 26.922272 19.294381 76.494733
F 26.846074 19.294381 98.323708
F 26.769876 19.294381 120.152682
F 27.150865 42.447638 11.007809
F 27.074667 42.447638 32.836784
F 26.998470 42.447638 54.665758
F 26.922272 42.447638 76.494733
F 26.846074 42.447638 98.323708
F 26.769876 42.447638 120.152682
F 27.150865 65.600896 11.007809
F 27.074667 65.600896 32.836784
F 26.998470 65.600896 54.665758
F 26.922272 65.600896 76.494733
F 26.846074 65.600896 98.323708
F 26.769876 65.600896 120.152682
F 9.327567 3.858875 10.945595
F 9.251369 3.858875 32.774569
F 9.175171 3.858875 54.603544
F 9.098973 3.858875 76.432518
F 9.022776 3.858875 98.261493
F 8.946578 3.858875 120.090467
F 9.327567 27.012133 10.945595
F 9.251369 27.012133 32.774569
F 9.175171 27.012133 54.603544
F 9.098973 27.012133 76.432518
F 9.022776 27.012133 98.261493
F 8.946578 27.012133 120.090467
F 9.327567 50.165390 10.945595
F 9.251369 50.165390 32.774569
F 9.175171 50.165390 54.603544
F 9.098973 50.165390 76.432518
F 9.022776 50.165390 98.261493
F 8.946578 50.165390 120.090467
F 36.062508 3.858875 11.038918
F 35.986310 3.858875 32.867892
F 35.910112 3.858875 54.696867
F 35.833914 3.858875 76.525841
F 35.757717 3.858875 98.354816
F 35.681519 3.858875 120.183790
F 36.062508 27.012133 11.038918
F 35.986310 27.012133 32.867892
F 35.910112 27.012133 54.696867
F 35.833914 27.012133 76.525841
F 35.757717 27.012133 98.354816
F 35.681519 27.012133 120.183790
F 36.062508 50.165390 11.038918
F 35.986310 50.165390 32.867892
F 35.910112 50.165390 54.696867
F 35.833914 50.165390 76.525841
F 35.757717 50.165390 98.354816
F 35.681519 50.165390 120.183790
F 9.327567 11.576625 10.945595
F 9.251369 11.576625 32.774569
F 9.175171 11.576625 54.603544
F 9.098973 11.576625 76.432518
F 9.022776 11.576625 98.261492
F 8.946578 11.576625 120.090467
F 9.327567 34.729883 10.945595
F 9.251369 34.729883 32.774569
F 9.175171 34.729883 54.603544
F 9.098973 34.729883 76.432518
F 9.022776 34.729883 98.261492
F 8.946578 34.729883 120.090467
F 9.327567 57.883140 10.945595
F 9.251369 57.883140 32.774569
F 9.175171 57.883140 54.603544
F 9.098973 57.883140 76.432518
F 9.022776 57.883140 98.261492
F 8.946578 57.883140 120.090467
F 36.062508 11.576625 11.038918
F 35.986310 11.576625 32.867892
F 35.910112 11.576625 54.696867
F 35.833914 11.576625 76.525841
F 35.757717 11.576625 98.354815
F 35.681519 11.576625 120.183790
F 36.062508 34.729883 11.038918
F 35.986310 34.729883 32.867892
F 35.910112 34.729883 54.696867
F 35.833914 34.729883 76.525841
F 35.757717 34.729883 98.354815
F 35.681519 34.729883 120.183790
F 36.062508 57.883140 11.038918
F 35.986310 57.883140 32.867892
F 35.910112 57.883140 54.696867
F 35.833914 57.883140 76.525841
F 35.757717 57.883140 98.354815
F 35.681519 57.883140 120.183790
F 9.327567 19.294381 10.945594
F 9.251369 19.294381 32.774569
F 9.175171 19.294381 54.603543
F 9.098973 19.294381 76.432518
F 9.022776 19.294381 98.261492
F 8.946578 19.294381 120.090466
F 9.327567 42.447638 10.945594
F 9.251369 42.447638 32.774569
F 9.175171 42.447638 54.603543
F 9.098973 42.447638 76.432518
F 9.022776 42.447638 98.261492
F 8.946578 42.447638 120.090466
F 9.327567 65.600896 10.945594
F 9.251369 65.600896 32.774569
F 9.175171 65.600896 54.603543
F 9.098973 65.600896 76.432518
F 9.022776 65.600896 98.261492
F 8.946578 65.600896 120.090466
F 36.062508 19.294381 11.038917
F 35.986310 19.294381 32.867892
F 35.910112 19.294381 54.696866
F 35.833914 19.294381 76.525841
F 35.757717 19.294381 98.354815
F 35.681519 19.294381 120.183789
F 36.062508 42.447638 11.038917
F 35.986310 42.447638 32.867892
F 35.910112 42.447638 54.696866
F 35.833914 42.447638 76.525841
F 35.757717 42.447638 98.354815
F 35.681519 42.447638 120.183789
F 36.062508 65.600896 11.038917
F 35.986310 65.600896 32.867892
F 35.910112 65.600896 54.696866
F 35.833914 65.600896 76.525841
F 35.757717 65.600896 98.354815
F 35.681519 65.600896 120.183789
F 18.239217 3.858876 10.976702
F 18.163020 3.858876 32.805676
F 18.086822 3.858876 54.634651
F 18.010624 3.858876 76.463625
F 17.934426 3.858876 98.292600
F 17.858228 3.858876 120.121574
F 18.239217 27.012133 10.976702
F 18.163020 27.012133 32.805676
F 18.086822 27.012133 54.634651
F 18.010624 27.012133 76.463625
F 17.934426 27.012133 98.292600
F 17.858228 27.012133 120.121574
F 18.239217 50.165391 10.976702
F 18.163020 50.165391 32.805676
F 18.086822 50.165391 54.634651
F 18.010624 50.165391 76.463625
F 17.934426 50.165391 98.292600
F 17.858228 50.165391 120.121574
F 44.974158 3.858876 11.070025
F 44.897960 3.858876 32.898999
F 44.821762 3.858876 54.727974
F 44.745564 3.858876 76.556948
F 44.669366 3.858876 98.385923
F 44.593169 3.858876 120.214897
F 44.974158 27.012133 11.070025
F 44.897960 27.012133 32.898999
F 44.821762 27.012133 54.727974
F 44.745564 27.012133 76.556948
F 44.669366 27.012133 98.385923
F 44.593169 27.012133 120.214897
F 44.974158 50.165391 11.070025
F 44.897960 50.165391 32.898999
F 44.821762 50.165391 54.727974
F 44.745564 50.165391 76.556948
F 44.669366 50.165391 98.385923
F 44.593169 50.165391 120.214897
F 18.239217 11.576626 10.976702
F 18.163020 11.576626 32.805676
F 18.086822 11.576626 54.634651
F 18.010624 11.576626 76.463625
F 17.934426 11.576626 98.292599
F 17.858228 11.576626 120.121574
F 18.239217 34.729883 10.976702
F 18.163020 34.729883 32.805676
F 18.086822 34.729883 54.634651
F 18.010624 34.729883 76.463625
F 17.934426 34.729883 98.292599
F 17.858228 34.729883 120.121574
F 18.239217 57.883141 10.976702
F 18.163020 57.883141 32.805676
F 18.086822 57.883141 54.634651
F 18.010624 57.883141 76.463625
F 17.934426 57.883141 98.292599
F 17.858228 57.883141 120.121574
F 44.974158 11.576626 11.070025
F 44.897960 11.576626 32.898999
F 44.821762 11.576626 54.727974
F 44.745564 11.576626 76.556948
F 44.669366 11.576626 98.385922
F 44.593169 11.576626 120.214897
F 44.974158 34.729883 11.070025
F 44.897960 34.729883 32.898999
F 44.821762 34.729883 54.727974
F 44.745564 34.729883 76.556948
F 44.669366 34.729883 98.385922
F 44.593169 34.729883 120.214897
F 44.974158 57.883141 11.070025
F 44.897960 57.883141 32.898999
F 44.821762 57.883141 54.727974
F 44.745564 57.883141 76.556948
F 44.669366 57.883141 98.385922
F 44.593169 57.883141 120.214897
F 18.239217 19.294381 10.976701
F 18.163020 19.294381 32.805676
F 18.086822 19.294381 54.634650
F 18.010624 19.294381 76.463625
F 17.934426 19.294381 98.292599
F 17.858228 19.294381 120.121573
F 18.239217 42.447639 10.976701
F 18.163020 42.447639 32.805676
F 18.086822 42.447639 54.634650
F 18.010624 42.447639 76.463625
F 17.934426 42.447639 98.292599
F 17.858228 42.447639 120.121573
F 18.239217 65.600896 10.976701
F 18.163020 65.600896 32.805676
F 18.086822 65.600896 54.634650
F 18.010624 65.600896 76.463625
F 17.934426 65.600896 98.292599
F 17.858228 65.600896 120.121573
F 44.974158 19.294381 11.070024
F 44.897960 19.294381 32.898999
F 44.821762 19.294381 54.727973
F 44.745564 19.294381 76.556948
F 44.669366 19.294381 98.385922
F 44.593169 19.294381 120.214896
F 44.974158 42.447639 11.070024
F 44.897960 42.447639 32.898999
F 44.821762 42.447639 54.727973
F 44.745564 42.447639 76.556948
F 44.669366 42.447639 98.385922
F 44.593169 42.447639 120.214896
F 44.974158 65.600896 11.070024
F 44.897960 65.600896 32.898999
F 44.821762 65.600896 54.727973
F 44.745564 65.600896 76.556948
F 44.669366 65.600896 98.385922
F 44.593169 65.600896 120.214896
F 0.428615 1.286291 7.276326
F 0.352417 1.286291 29.105300
F 0.276219 1.286291 50.934275
F 0.200021 1.286291 72.763249
F 0.123823 1.286291 94.592224
F 0.047626 1.286291 116.421198
F 0.428615 24.439549 7.276326
F 0.352417 24.439549 29.105300
F 0.276219 24.439549 50.934275
F 0.200021 24.439549 72.763249
F 0.123823 24.439549 94.592224
F 0.047626 24.439549 116.421198
F 0.428615 47.592806 7.276326
F 0.352417 47.592806 29.105300
F 0.276219 47.592806 50.934275
F 0.200021 47.592806 72.763249
F 0.123823 47.592806 94.592224
F 0.047626 47.592806 116.421198
F 27.163555 1.286291 7.369649
F 27.087357 1.286291 29.198623
F 27.011159 1.286291 51.027598
F 26.934961 1.286291 72.856572
F 26.858764 1.286291 94.685547
F 26.782566 1.286291 116.514521
F 27.163555 24.439549 7.369649
F 27.087357 24.439549 29.198623
F 27.011159 24.439549 51.027598
F 26.934961 24.439549 72.856572
F 26.858764 24.439549 94.685547
F 26.782566 24.439549 116.514521
F 27.163555 47.592806 7.369649
F 27.087357 47.592806 29.198623
F 27.011159 47.592806 51.027598
F 26.934961 47.592806 72.856572
F 26.858764 47.592806 94.685547
F 26.782566 47.592806 116.514521
F 0.428615 9.004040 7.276326
F 0.352417 9.004040 29.105301
F 0.276219 9.004040 50.934275
F 0.200021 9.004040 72.763249
F 0.123823 9.004040 94.592224
F 0.047626 9.004040 116.421198
F 0.428615 32.157298 7.276326
F 0.352417 32.157298 29.105301
F 0.276219 32.157298 50.934275
F 0.200021 32.157298 72.763249
F 0.123823 32.157298 94.592224
F 0.047626 32.157298 116.421198
F 0.428615 55.310555 7.276326
F 0.352417 55.310555 29.105301
F 0.276219 55.310555 50.934275
F 0.200021 55.310555 72.763249
F 0.123823 55.310555 94.592224
F 0.047626 55.310555 116.421198
F 27.163555 9.004040 7.369649
F 27.087357 9.004040 29.198624
F 27.011159 9.004040 51.027598
F 26.934961 9.004040 72.856572
F 26.858764 9.004040 94.685547
F 26.782566 9.004040 116.514521
F 27.163555 32.157298 7.369649
F 27.087357 32.157298 29.198624
F 27.011159 32.157298 51.027598
F 26.934961 32.157298 72.856572
F 26.858764 32.157298 94.685547
F 26.782566 32.157298 116.514521
F 27.163555 55.310555 7.369649
F 27.087357 55.310555 29.198624
F 27.011159 55.310555 51.027598
F 26.934961 55.310555 72.856572
F 26.858764 55.310555 94.685547
F 26.782566 55.310555 116.514521
F 0.428615 16.721796 7.276325
F 0.352417 16.721796 29.105300
F 0.276219 16.721796 50.934274
F 0.200021 16.721796 72.763248
F 0.123823 16.721796 94.592223
F 0.047626 16.721796 116.421197
F 0.428615 39.875053 7.276325
F 0.352417 39.875053 29.105300
F 0.276219 39.875053 50.934274
F 0.200021 39.875053 72.763248
F 0.123823 39.875053 94.592223
F 0.047626 39.875053 116.421197
F 0.428615 63.028311 7.276325
F 0.352417 63.028311 29.105300
F 0.276219 63.028311 50.934274
F 0.200021 63.028311 72.763248
F 0.123823 63.028311 94.592223
F 0.047626 63.028311 116.421197
F 27.163555 16.721796 7.369648
F 27.087357 16.721796 29.198623
F 27.011159 16.721796 51.027597
F 26.934961 16.721796 72.856571
F 26.858764 16.721796 94.685546
F 26.782566 16.721796 116.514520
F 27.163555 39.875053 7.369648
F 27.087357 39.875053 29.198623
F 27.011159 39.875053 51.027597
F 26.934961 39.875053 72.856571
F 26.858764 39.875053 94.685546
F 26.782566 39.875053 116.514520
F 27.163555 63.028311 7.369648
F 27.087357 63.028311 29.198623
F 27.011159 63.028311 51.027597
F 26.934961 63.028311 72.856571
F 26.858764 63.028311 94.685546
F 26.782566 63.028311 116.514520
F 9.340256 1.286291 7.307433
F 9.264059 1.286291 29.136407
F 9.187861 1.286291 50.965382
F 9.111663 1.286291 72.794356
F 9.035465 1.286291 94.623331
F 8.959267 1.286291 116.452305
F 9.340256 24.439548 7.307433
F 9.264059 24.439548 29.136407
F 9.187861 24.439548 50.965382
F 9.111663 24.439548 72.794356
F 9.035465 24.439548 94.623331
F 8.959267 24.439548 116.452305
F 9.340256 47.592806 7.307433
F 9.264059 47.592806 29.136407
F 9.187861 47.592806 50.965382
F 9.111663 47.592806 72.794356
F 9.035465 47.592806 94.623331
F 8.959267 47.592806 116.452305
F 36.075196 1.286291 7.400756
F 35.998999 1.286291 29.229730
F 35.922801 1.286291 51.058705
F 35.846603 1.286291 72.887679
F 35.770405 1.286291 94.716654
F 35.694207 1.286291 116.545628
F 36.075196 24.439548 7.400756
F 35.998999 24.439548 29.229730
F 35.922801 24.439548 51.058705
F 35.846603 24.439548 72.887679
F 35.770405 24.439548 94.716654
F 35.694207 24.439548 116.545628
F 36.075196 47.592806 7.400756
F 35.998999 47.592806 29.229730
F 35.922801 47.592806 51.058705
F 35.846603 47.592806 72.887679
F 35.770405 47.592806 94.716654
F 35.694207 47.592806 116.545628
F 9.340256 9.004040 7.307433
F 9.264059 9.004040 29.136407
F 9.187861 9.004040 50.965382
F 9.111663 9.004040 72.794356
F 9.035465 9.004040 94.623331
F 8.959267 9.004040 116.452305
F 9.340256 32.157298 7.307433
F 9.264059 32.157298 29.136407
F 9.187861 32.157298 50.965382
F 9.111663 32.157298 72.794356
F 9.035465 32.157298 94.623331
F 8.959267 32.157298 116.452305
F 9.340256 55.310555 7.307433
F 9.264059 55.310555 29.136407
F 9.187861 55.310555 50.965382
F 9.111663 55.310555 72.794356
F 9.035465 55.310555 94.623331
F 8.959267 55.310555 116.452305
F 36.075196 9.004040 7.400756
F 35.998999 9.004040 29.229730
F 35.922801 9.004040 51.058705
F 35.846603 9.004040 72.887679
F 35.770405 9.004040 94.716654
F 35.694207 9.004040 116.545628
F 36.075196 32.157298 7.400756
F 35.998999 32.157298 29.229730
F 35.922801 32.157298 51.058705
F 35.846603 32.157298 72.887679
F 35.770405 32.157298 94.716654
F 35.694207 32.157298 116.545628
F 36.075196 55.310555 7.400756
F 35.998999 55.310555 29.229730
F 35.922801 55.310555 51.058705
F 35.846603 55.310555 72.887679
F 35.770405 55.310555 94.716654
F 35.694207 55.310555 116.545628
F 9.340256 16.721795 7.307432
F 9.264059 16.721795 29.136407
F 9.187861 16.721795 50.965381
F 9.111663 16.721795 72.794355
F 9.035465 16.721795 94.623330
F 8.959267 16.721795 116.452304
F 9.340256 39.875053 7.307432
F 9.264059 39.875053 29.136407
F 9.187861 39.875053 50.965381
F 9.111663 39.875053 72.794355
F 9.035465 39.875053 94.623330
F 8.959267 39.875053 116.452304
F 9.340256 63.028310 7.307432
F 9.264059 63.028310 29.136407
F 9.187861 63.028310 50.965381
F 9.111663 63.028310 72.794355
F 9.035465 63.028310 94.623330
F 8.959267 63.028310 116.452304
F 36.075196 16.721795 7.400755
F 35.998999 16.721795 29.229730
F 35.922801 16.721795 51.058704
F 35.846603 16.721795 72.887678
F 35.770405 16.721795 94.716653
F 35.694207 16.721795 116.545627
F 36.075196 39.875053 7.400755
F 35.998999 39.875053 29.229730
F 35.922801 39.875053 51.058704
F 35.846603 39.875053 72.887678
F 35.770405 39.875053 94.716653
F 35.694207 39.875053 116.545627
F 36.075196 63.028310 7.400755
F 35.998999 63.028310 29.229730
F 35.922801 63.028310 51.058704
F 35.846603 63.028310 72.887678
F 35.770405 63.028310 94.716653
F 35.694207 63.028310 116.545627
F 18.251906 1.286290 7.338540
F 18.175708 1.286290 29.167514
F 18.099510 1.286290 50.996489
F 18.023313 1.286290 72.825463
F 17.947115 1.286290 94.654437
F 17.870917 1.286290 116.483412
F 18.251906 24.439547 7.338540
F 18.175708 24.439547 29.167514
F 18.099510 24.439547 50.996489
F 18.023313 24.439547 72.825463
F 17.947115 24.439547 94.654437
F 17.870917 24.439547 116.483412
F 18.251906 47.592805 7.338540
F 18.175708 47.592805 29.167514
F 18.099510 47.592805 50.996489
F 18.023313 47.592805 72.825463
F 17.947115 47.592805 94.654437
F 17.870917 47.592805 116.483412
F 44.986847 1.286290 7.431863
F 44.910649 1.286290 29.260837
F 44.834452 1.286290 51.089812
F 44.758254 1.286290 72.918786
F 44.682056 1.286290 94.747760
F 44.605858 1.286290 116.576735
F 44.986847 24.439547 7.431863
F 44.910649 24.439547 29.260837
F 44.834452 24.439547 51.089812
F 44.758254 24.439547 72.918786
F 44.682056 24.439547 94.747760
F 44.605858 24.439547 116.576735
F 44.986847 47.592805 7.431863
F 44.910649 47.592805 29.260837
F 44.834452 47.592805 51.089812
F 44.758254 47.592805 72.918786
F 44.682056 47.592805 94.747760
F 44.605858 47.592805 116.576735
F 18.251906 9.004039 7.338540
F 18.175708 9.004039 29.167514
F 18.099510 9.004039 50.996489
F 18.023313 9.004039 72.825463
F 17.947115 9.004039 94.654437
F 17.870917 9.004039 116.483412
F 18.251906 32.157296 7.338540
F 18.175708 32.157296 29.167514
F 18.099510 32.157296 50.996489
F 18.023313 32.157296 72.825463
F 17.947115 32.157296 94.654437
F 17.870917 32.157296 116.483412
F 18.251906 55.310554 7.338540
F 18.175708 55.310554 29.167514
F 18.099510 55.310554 50.996489
F 18.023313 55.310554 72.825463
F 17.947115 55.310554 94.654437
F 17.870917 55.310554 116.483412
F 44.986847 9.004039 7.431863
F 44.910649 9.004039 29.260837
F 44.834452 9.004039 51.089812
F 44.758254 9.004039 72.918786
F 44.682056 9.004039 94.747760
F 44.605858 9.004039 116.576735
F 44.986847 32.157296 7.431863
F 44.910649 32.157296 29.260837
F 44.834452 32.157296 51.089812
F 44.758254 32.157296 72.918786
F 44.682056 32.157296 94.747760
F 44.605858 32.157296 116.576735
F 44.986847 55.310554 7.431863
F 44.910649 55.310554 29.260837
F 44.834452 55.310554 51.089812
F 44.758254 55.310554 72.918786
F 44.682056 55.310554 94.747760
F 44.605858 55.310554 116.576735
F 18.251906 16.721794 7.338539
F 18.175708 16.721794 29.167513
F 18.099510 16.721794 50.996488
F 18.023313 16.721794 72.825462
F 17.947115 16.721794 94.654437
F 17.870917 16.721794 116.483411
F 18.251906 39.875052 7.338539
F 18.175708 39.875052 29.167513
F 18.099510 39.875052 50.996488
F 18.023313 39.875052 72.825462
F 17.947115 39.875052 94.654437
F 17.870917 39.875052 116.483411
F 18.251906 63.028309 7.338539
F 18.175708 63.028309 29.167513
F 18.099510 63.028309 50.996488
F 18.023313 63.028309 72.825462
F 17.947115 63.028309 94.654437
F 17.870917 63.028309 116.483411
F 44.986847 16.721794 7.431862
F 44.910649 16.721794 29.260836
F 44.834452 16.721794 51.089811
F 44.758254 16.721794 72.918785
F 44.682056 16.721794 94.747760
F 44.605858 16.721794 116.576734
F 44.986847 39.875052 7.431862
F 44.910649 39.875052 29.260836
F 44.834452 39.875052 51.089811
F 44.758254 39.875052 72.918785
F 44.682056 39.875052 94.747760
F 44.605858 39.875052 116.576734
F 44.986847 63.028309 7.431862
F 44.910649 63.028309 29.260836
F 44.834452 63.028309 51.089811
F 44.758254 63.028309 72.918785
F 44.682056 63.028309 94.747760
F 44.605858 63.028309 116.576734
F 2.643837 7.717750 10.922264
F 2.567640 7.717750 32.751239
F 2.491442 7.717750 54.580213
F 2.415244 7.717750 76.409187
F 2.339046 7.717750 98.238162
F 2.262848 7.717750 120.067137
F 2.643837 30.871007 10.922264
F 2.567640 30.871007 32.751239
F 2.491442 30.871007 54.580213
F 2.415244 30.871007 76.409187
F 2.339046 30.871007 98.238162
F 2.262848 30.871007 120.067137
F 2.643837 54.024265 10.922264
F 2.567640 54.024265 32.751239
F 2.491442 54.024265 54.580213
F 2.415244 54.024265 76.409187
F 2.339046 54.024265 98.238162
F 2.262848 54.024265 120.067137
F 29.378778 7.717750 11.015587
F 29.302580 7.717750 32.844562
F 29.226382 7.717750 54.673536
F 29.150184 7.717750 76.502510
F 29.073986 7.717750 98.331485
F 28.997789 7.717750 120.160459
F 29.378778 30.871007 11.015587
F 29.302580 30.871007 32.844562
F 29.226382 30.871007 54.673536
F 29.150184 30.871007 76.502510
F 29.073986 30.871007 98.331485
F 28.997789 30.871007 120.160459
F 29.378778 54.024265 11.015587
F 29.302580 54.024265 32.844562
F 29.226382 54.024265 54.673536
F 29.150184 54.024265 76.502510
F 29.073986 54.024265 98.331485
F 28.997789 54.024265 120.160459
F 2.643837 15.435503 10.922263
F 2.567640 15.435503 32.751238
F 2.491442 15.435503 54.580212
F 2.415244 15.435503 76.409186
F 2.339046 15.435503 98.238161
F 2.262848 15.435503 120.067136
F 2.643837 38.588760 10.922263
F 2.567640 38.588760 32.751238
F 2.491442 38.588760 54.580212
F 2.415244 38.588760 76.409186
F 2.339046 38.588760 98.238161
F 2.262848 38.588760 120.067136
F 2.643837 61.742018 10.922263
F 2.567640 61.742018 32.751238
F 2.491442 61.742018 54.580212
F 2.415244 61.742018 76.409186
F 2.339046 61.742018 98.238161
F 2.262848 61.742018 120.067136
F 29.378778 15.435503 11.015586
F 29.302580 15.435503 32.844561
F 29.226382 15.435503 54.673535
F 29.150184 15.435503 76.502509
F 29.073986 15.435503 98.331484
F 28.997789 15.435503 120.160458
F 29.378778 38.588760 11.015586
F 29.302580 38.588760 32.844561
F 29.226382 38.588760 54.673535
F 29.150184 38.588760 76.502509
F 29.073986 38.588760 98.331484
F 28.997789 38.588760 120.160458
F 29.378778 61.742018 11.015586
F 29.302580 61.742018 32.844561
F 29.226382 61.742018 54.673535
F 29.150184 61.742018 76.502509
F 29.073986 61.742018 98.331484
F 28.997789 61.742018 120.160458
F 2.643837 0.000000 10.922264
F 2.567640 0.000000 32.751238
F 2.491442 0.000000 54.580213
F 2.415244 0.000000 76.409187
F 2.339046 0.000000 98.238162
F 2.262848 0.000000 120.067137
F 2.643837 23.153258 10.922264
F 2.567640 23.153258 32.751238
F 2.491442 23.153258 54.580213
F 2.415244 23.153258 76.409187
F 2.339046 23.153258 98.238162
F 2.262848 23.153258 120.067137
F 2.643837 46.306515 10.922264
F 2.567640 46.306515 32.751238
F 2.491442 46.306515 54.580213
F 2.415244 46.306515 76.409187
F 2.339046 46.306515 98.238162
F 2.262848 46.306515 120.067137
F 29.378778 0.000000 11.015587
F 29.302580 0.000000 32.844561
F 29.226382 0.000000 54.673536
F 29.150184 0.000000 76.502510
F 29.073986 0.000000 98.331485
F 28.997789 0.000000 120.160459
F 29.378778 23.153258 11.015587
F 29.302580 23.153258 32.844561
F 29.226382 23.153258 54.673536
F 29.150184 23.153258 76.502510
F 29.073986 23.153258 98.331485
F 28.997789 23.153258 120.160459
F 29.378778 46.306515 11.015587
F 29.302580 46.306515 32.844561
F 29.226382 46.306515 54.673536
F 29.150184 46.306515 76.502510
F 29.073986 46.306515 98.331485
F 28.997789 46.306515 120.160459
F 11.555481 7.717750 10.953372
F 11.479283 7.717750 32.782346
F 11.403086 7.717750 54.611321
F 11.326888 7.717750 76.440295
F 11.250690 7.717750 98.269270
F 11.174492 7.717750 120.098244
F 11.555481 30.871007 10.953372
F 11.479283 30.871007 32.782346
F 11.403086 30.871007 54.611321
F 11.326888 30.871007 76.440295
F 11.250690 30.871007 98.269270
F 11.174492 30.871007 120.098244
F 11.555481 54.024265 10.953372
F 11.479283 54.024265 32.782346
F 11.403086 54.024265 54.611321
F 11.326888 54.024265 76.440295
F 11.250690 54.024265 98.269270
F 11.174492 54.024265 120.098244
F 38.290421 7.717750 11.046695
F 38.214223 7.717750 32.875669
F 38.138026 7.717750 54.704644
F 38.061828 7.717750 76.533618
F 37.985630 7.717750 98.362593
F 37.909432 7.717750 120.191567
F 38.290421 30.871007 11.046695
F 38.214223 30.871007 32.875669
F 38.138026 30.871007 54.704644
F 38.061828 30.871007 76.533618
F 37.985630 30.871007 98.362593
F 37.909432 30.871007 120.191567
F 38.290421 54.024265 11.046695
F 38.214223 54.024265 32.875669
F 38.138026 54.024265 54.704644
F 38.061828 54.024265 76.533618
F 37.985630 54.024265 98.362593
F 37.909432 54.024265 120.191567
F 11.555481 15.435502 10.953371
F 11.479283 15.435502 32.782345
F 11.403086 15.435502 54.611320
F 11.326888 15.435502 76.440294
F 11.250690 15.435502 98.269269
F 11.174492 15.435502 120.098243
F 11.555481 38.588760 10.953371
F 11.479283 38.588760 32.782345
F 11.403086 38.588760 54.611320
F 11.326888 38.588760 76.440294
F 11.250690 38.588760 98.269269
F 11.174492 38.588760 120.098243
F 11.555481 61.742017 10.953371
F 11.479283 61.742017 32.782345
F 11.403086 61.742017 54.611320
F 11.326888 61.742017 76.440294
F 11.250690 61.742017 98.269269
F 11.174492 61.742017 120.098243
F 38.290421 15.435502 11.046694
F 38.214223 15.435502 32.875668
F 38.138026 15.435502 54.704643
F 38.061828 15.435502 76.533617
F 37.985630 15.435502 98.362592
F 37.909432 15.435502 120.191566
F 38.290421 38.588760 11.046694
F 38.214223 38.588760 32.875668
F 38.138026 38.588760 54.704643
F 38.061828 38.588760 76.533617
F 37.985630 38.588760 98.362592
F 37.909432 38.588760 120.191566
F 38.290421 61.742017 11.046694
F 38.214223 61.742017 32.875668
F 38.138026 61.742017 54.704643
F 38.061828 61.742017 76.533617
F 37.985630 61.742017 98.362592
F 37.909432 61.742017 120.191566
F 11.555481 0.000000 10.953372
F 11.479283 0.000000 32.782346
F 11.403086 0.000000 54.611321
F 11.326888 0.000000 76.440295
F 11.250690 0.000000 98.269270
F 11.174492 0.000000 120.098244
F 11.555481 23.153258 10.953372
F 11.479283 23.153258 32.782346
F 11.403086 23.153258 54.611321
F 11.326888 23.153258 76.440295
F 11.250690 23.153258 98.269270
F 11.174492 23.153258 120.098244
F 11.555481 46.306515 10.953372
F 11.479283 46.306515 32.782346
F 11.403086 46.306515 54.611321
F 11.326888 46.306515 76.440295
F 11.250690 46.306515 98.269270
F 11.174492 46.306515 120.098244
F 38.290421 0.000000 11.046695
F 38.214223 0.000000 32.875669
F 38.138026 0.000000 54.704644
F 38.061828 0.000000 76.533618
F 37.985630 0.000000 98.362593
F 37.909432 0.000000 120.191567
F 38.290421 23.153258 11.046695
F 38.214223 23.153258 32.875669
F 38.138026 23.153258 54.704644
F 38.061828 23.153258 76.533618
F 37.985630 23.153258 98.362593
F 37.909432 23.153258 120.191567
F 38.290421 46.306515 11.046695
F 38.214223 46.306515 32.875669
F 38.138026 46.306515 54.704644
F 38.061828 46.306515 76.533618
F 37.985630 46.306515 98.362593
F 37.909432 46.306515 120.191567
F 20.467132 7.717750 10.984479
F 20.390934 7.717750 32.813454
F 20.314736 7.717750 54.642428
F 20.238538 7.717750 76.471403
F 20.162341 7.717750 98.300377
F 20.086143 7.717750 120.129351
F 20.467132 30.871008 10.984479
F 20.390934 30.871008 32.813454
F 20.314736 30.871008 54.642428
F 20.238538 30.871008 76.471403
F 20.162341 30.871008 98.300377
F 20.086143 30.871008 120.129351
F 20.467132 54.024265 10.984479
F 20.390934 54.024265 32.813454
F 20.314736 54.024265 54.642428
F 20.238538 54.024265 76.471403
F 20.162341 54.024265 98.300377
F 20.086143 54.024265 120.129351
F 47.202072 7.717750 11.077802
F 47.125874 7.717750 32.906777
F 47.049676 7.717750 54.735751
F 46.973479 7.717750 76.564726
F 46.897281 7.717750 98.393700
F 46.821083 7.717750 120.222674
F 47.202072 30.871008 11.077802
F 47.125874 30.871008 32.906777
F 47.049676 30.871008 54.735751
F 46.973479 30.871008 76.564726
F 46.897281 30.871008 98.393700
F 46.821083 30.871008 120.222674
F 47.202072 54.024265 11.077802
F 47.125874 54.024265 32.906777
F 47.049676 54.024265 54.735751
F 46.973479 54.024265 76.564726
F 46.897281 54.024265 98.393700
F 46.821083 54.024265 120.222674
F 20.467132 15.435503 10.984478
F 20.390934 15.435503 32.813453
F 20.314736 15.435503 54.642427
F 20.238538 15.435503 76.471401
F 20.162341 15.435503 98.300376
F 20.086143 15.435503 120.129350
F 20.467132 38.588760 10.984478
F 20.390934 38.588760 32.813453
F 20.314736 38.588760 54.642427
F 20.238538 38.588760 76.471401
F 20.162341 38.588760 98.300376
F 20.086143 38.588760 120.129350
F 20.467132 61.742018 10.984478
F 20.390934 61.742018 32.813453
F 20.314736 61.742018 54.642427
F 20.238538 61.742018 76.471401
F 20.162341 61.742018 98.300376
F 20.086143 61.742018 120.129350
F 47.202072 15.435503 11.077801
F 47.125874 15.435503 32.906776
F 47.049676 15.435503 54.735750
F 46.973479 15.435503 76.564724
F 46.897281 15.435503 98.393699
F 46.821083 15.435503 120.222673
F 47.202072 38.588760 11.077801
F 47.125874 38.588760 32.906776
F 47.049676 38.588760 54.735750
F 46.973479 38.588760 76.564724
F 46.897281 38.588760 98.393699
F 46.821083 38.588760 120.222673
F 47.202072 61.742018 11.077801
F 47.125874 61.742018 32.906776
F 47.049676 61.742018 54.735750
F 46.973479 61.742018 76.564724
F 46.897281 61.742018 98.393699
F 46.821083 61.742018 120.222673
F 20.467132 0.000001 10.984479
F 20.390934 0.000001 32.813454
F 20.314736 0.000001 54.642428
F 20.238538 0.000001 76.471402
F 20.162341 0.000001 98.300377
F 20.086143 0.000001 120.129351
F 20.467132 23.153258 10.984479
F 20.390934 23.153258 32.813454
F 20.314736 23.153258 54.642428
F 20.238538 23.153258 76.471402
F 20.162341 23.153258 98.300377
F 20.086143 23.153258 120.129351
F 20.467132 46.306516 10.984479
F 20.390934 46.306516 32.813454
F 20.314736 46.306516 54.642428
F 20.238538 46.306516 76.471402
F 20.162341 46.306516 98.300377
F 20.086143 46.306516 120.129351
F 47.202072 0.000001 11.077802
F 47.125874 0.000001 32.906777
F 47.049676 0.000001 54.735751
F 46.973479 0.000001 76.564725
F 46.897281 0.000001 98.393700
F 46.821083 0.000001 120.222674
F 47.202072 23.153258 11.077802
F 47.125874 23.153258 32.906777
F 47.049676 23.153258 54.735751
F 46.973479 23.153258 76.564725
F 46.897281 23.153258 98.393700
F 46.821083 23.153258 120.222674
F 47.202072 46.306516 11.077802
F 47.125874 46.306516 32.906777
F 47.049676 46.306516 54.735751
F 46.973479 46.306516 76.564725
F 46.897281 46.306516 98.393700
F 46.821083 46.306516 120.222674
F 2.656523 5.145166 7.284103
F 2.580325 5.145166 29.113078
F 2.504127 5.145166 50.942052
F 2.427930 5.145166 72.771027
F 2.351732 5.145166 94.600001
F 2.275534 5.145166 116.428975
F 2.656523 28.298423 7.284103
F 2.580325 28.298423 29.113078
F 2.504127 28.298423 50.942052
F 2.427930 28.298423 72.771027
F 2.351732 28.298423 94.600001
F 2.275534 28.298423 116.428975
F 2.656523 51.451681 7.284103
F 2.580325 51.451681 29.113078
F 2.504127 51.451681 50.942052
F 2.427930 51.451681 72.771027
F 2.351732 51.451681 94.600001
F 2.275534 51.451681 116.428975
F 29.391463 5.145166 7.377425
F 29.315265 5.145166 29.206401
F 29.239068 5.145166 51.035375
F 29.162870 5.145166 72.864350
F 29.086672 5.145166 94.693324
F 29.010474 5.145166 116.522298
F 29.391463 28.298423 7.377425
F 29.315265 28.298423 29.206401
F 29.239068 28.298423 51.035375
F 29.162870 28.298423 72.864350
F 29.086672 28.298423 94.693324
F 29.010474 28.298423 116.522298
F 29.391463 51.451681 7.377425
F 29.315265 51.451681 29.206401
F 29.239068 51.451681 51.035375
F 29.162870 51.451681 72.864350
F 29.086672 51.451681 94.693324
F 29.010474 51.451681 116.522298
F 2.656523 12.862918 7.284102
F 2.580325 12.862918 29.113077
F 2.504127 12.862918 50.942051
F 2.427930 12.862918 72.771026
F 2.351732 12.862918 94.600000
F 2.275534 12.862918 116.428974
F 2.656523 36.016175 7.284102
F 2.580325 36.016175 29.113077
F 2.504127 36.016175 50.942051
F 2.427930 36.016175 72.771026
F 2.351732 36.016175 94.600000
F 2.275534 36.016175 116.428974
F 2.656523 59.169433 7.284102
F 2.580325 59.169433 29.113077
F 2.504127 59.169433 50.942051
F 2.427930 59.169433 72.771026
F 2.351732 59.169433 94.600000
F 2.275534 59.169433 116.428974
F 29.391463 12.862918 7.377424
F 29.315265 12.862918 29.206400
F 29.239068 12.862918 51.035374
F 29.162870 12.862918 72.864349
F 29.086672 12.862918 94.693323
F 29.010474 12.862918 116.522297
F 29.391463 36.016175 7.377424
F 29.315265 36.016175 29.206400
F 29.239068 36.016175 51.035374
F 29.162870 36.016175 72.864349
F 29.086672 36.016175 94.693323
F 29.010474 36.016175 116.522297
F 29.391463 59.169433 7.377424
F 29.315265 59.169433 29.206400
F 29.239068 59.169433 51.035374
F 29.162870 59.169433 72.864349
F 29.086672 59.169433 94.693323
F 29.010474 59.169433 116.522297
F 2.656523 20.580673 7.284103
F 2.580325 20.580673 29.113077
F 2.504127 20.580673 50.942052
F 2.427930 20.580673 72.771026
F 2.351732 20.580673 94.600001
F 2.275534 20.580673 116.428975
F 2.656523 43.733931 7.284103
F 2.580325 43.733931 29.113077
F 2.504127 43.733931 50.942052
F 2.427930 43.733931 72.771026
F 2.351732 43.733931 94.600001
F 2.275534 43.733931 116.428975
F 2.656523 66.887188 7.284103
F 2.580325 66.887188 29.113077
F 2.504127 66.887188 50.942052
F 2.427930 66.887188 72.771026
F 2.351732 66.887188 94.600001
F 2.275534 66.887188 116.428975
F 29.391463 20.580673 7.377425
F 29.315265 20.580673 29.206400
F 29.239068 20.580673 51.035375
F 29.162870 20.580673 72.864349
F 29.086672 20.580673 94.693324
F 29.010474 20.580673 116.522298
F 29.391463 43.733931 7.377425
F 29.315265 43.733931 29.206400
F 29.239068 43.733931 51.035375
F 29.162870 43.733931 72.864349
F 29.086672 43.733931 94.693324
F 29.010474 43.733931 116.522298
F 29.391463 66.887188 7.377425
F 29.315265 66.887188 29.206400
F 29.239068 66.887188 51.035375
F 29.162870 66.887188 72.864349
F 29.086672 66.887188 94.693324
F 29.010474 66.887188 116.522298
F 11.568166 5.145165 7.315210
F 11.491968 5.145165 29.144184
F 11.415770 5.145165 50.973159
F 11.339572 5.145165 72.802133
F 11.263375 5.145165 94.631107
F 11.187177 5.145165 116.460082
F 11.568166 28.298422 7.315210
F 11.491968 28.298422 29.144184
F 11.415770 28.298422 50.973159
F 11.339572 28.298422 72.802133
F 11.263375 28.298422 94.631107
F 11.187177 28.298422 116.460082
F 11.568166 51.451680 7.315210
F 11.491968 51.451680 29.144184
F 11.415770 51.451680 50.973159
F 11.339572 51.451680 72.802133
F 11.263375 51.451680 94.631107
F 11.187177 51.451680 116.460082
F 38.303106 5.145165 7.408533
F 38.226908 5.145165 29.237507
F 38.150710 5.145165 51.066482
F 38.074512 5.145165 72.895456
F 37.998315 5.145165 94.724430
F 37.922117 5.145165 116.553405
F 38.303106 28.298422 7.408533
F 38.226908 28.298422 29.237507
F 38.150710 28.298422 51.066482
F 38.074512 28.298422 72.895456
F 37.998315 28.298422 94.724430
F 37.922117 28.298422 116.553405
F 38.303106 51.451680 7.408533
F 38.226908 51.451680 29.237507
F 38.150710 51.451680 51.066482
F 38.074512 51.451680 72.895456
F 37.998315 51.451680 94.724430
F 37.922117 51.451680 116.553405
F 11.568166 12.862917 7.315209
F 11.491968 12.862917 29.144183
F 11.415770 12.862917 50.973158
F 11.339572 12.862917 72.802132
F 11.263375 12.862917 94.631106
F 11.187177 12.862917 116.460081
F 11.568166 36.016174 7.315209
F 11.491968 36.016174 29.144183
F 11.415770 36.016174 50.973158
F 11.339572 36.016174 72.802132
F 11.263375 36.016174 94.631106
F 11.187177 36.016174 116.460081
F 11.568166 59.169432 7.315209
F 11.491968 59.169432 29.144183
F 11.415770 59.169432 50.973158
F 11.339572 59.169432 72.802132
F 11.263375 59.169432 94.631106
F 11.187177 59.169432 116.460081
F 38.303106 12.862917 7.408532
F 38.226908 12.862917 29.237506
F 38.150710 12.862917 51.066481
F 38.074512 12.862917 72.895455
F 37.998315 12.862917 94.724429
F 37.922117 12.862917 116.553404
F 38.303106 36.016174 7.408532
F 38.226908 36.016174 29.237506
F 38.150710 36.016174 51.066481
F 38.074512 36.016174 72.895455
F 37.998315 36.016174 94.724429
F 37.922117 36.016174 116.553404
F 38.303106 59.169432 7.408532
F 38.226908 59.169432 29.237506
F 38.150710 59.169432 51.066481
F 38.074512 59.169432 72.895455
F 37.998315 59.169432 94.724429
F 37.922117 59.169432 116.553404
F 11.568166 20.580672 7.315210
F 11.491968 20.580672 29.144184
F 11.415770 20.580672 50.973158
F 11.339572 20.580672 72.802133
F 11.263375 20.580672 94.631107
F 11.187177 20.580672 116.460082
F 11.568166 43.733930 7.315210
F 11.491968 43.733930 29.144184
F 11.415770 43.733930 50.973158
F 11.339572 43.733930 72.802133
F 11.263375 43.733930 94.631107
F 11.187177 43.733930 116.460082
F 11.568166 66.887187 7.315210
F 11.491968 66.887187 29.144184
F 11.415770 66.887187 50.973158
F 11.339572 66.887187 72.802133
F 11.263375 66.887187 94.631107
F 11.187177 66.887187 116.460082
F 38.303106 20.580672 7.408533
F 38.226908 20.580672 29.237507
F 38.150710 20.580672 51.066481
F 38.074512 20.580672 72.895456
F 37.998315 20.580672 94.724430
F 37.922117 20.580672 116.553405
F 38.303106 43.733930 7.408533
F 38.226908 43.733930 29.237507
F 38.150710 43.733930 51.066481
F 38.074512 43.733930 72.895456
F 37.998315 43.733930 94.724430
F 37.922117 43.733930 116.553405
F 38.303106 66.887187 7.408533
F 38.226908 66.887187 29.237507
F 38.150710 66.887187 51.066481
F 38.074512 66.887187 72.895456
F 37.998315 66.887187 94.724430
F 37.922117 66.887187 116.553405
F 20.479818 5.145164 7.346317
F 20.403621 5.145164 29.175292
F 20.327423 5.145164 51.004266
F 20.251225 5.145164 72.833240
F 20.175027 5.145164 94.662215
F 20.098829 5.145164 116.491189
F 20.479818 28.298422 7.346317
F 20.403621 28.298422 29.175292
F 20.327423 28.298422 51.004266
F 20.251225 28.298422 72.833240
F 20.175027 28.298422 94.662215
F 20.098829 28.298422 116.491189
F 20.479818 51.451679 7.346317
F 20.403621 51.451679 29.175292
F 20.327423 51.451679 51.004266
F 20.251225 51.451679 72.833240
F 20.175027 51.451679 94.662215
F 20.098829 51.451679 116.491189
F 47.214759 5.145164 7.439640
F 47.138561 5.145164 29.268615
F 47.062363 5.145164 51.097589
F 46.986165 5.145164 72.926563
F 46.909967 5.145164 94.755538
F 46.833770 5.145164 116.584512
F 47.214759 28.298422 7.439640
F 47.138561 28.298422 29.268615
F 47.062363 28.298422 51.097589
F 46.986165 28.298422 72.926563
F 46.909967 28.298422 94.755538
F 46.833770 28.298422 116.584512
F 47.214759 51.451679 7.439640
F 47.138561 51.451679 29.268615
F 47.062363 51.451679 51.097589
F 46.986165 51.451679 72.926563
F 46.909967 51.451679 94.755538
F 46.833770 51.451679 116.584512
F 20.479818 12.862916 7.346316
F 20.403621 12.862916 29.175291
F 20.327423 12.862916 51.004265
F 20.251225 12.862916 72.833240
F 20.175027 12.862916 94.662214
F 20.098829 12.862916 116.491188
F 20.479818 36.016174 7.346316
F 20.403621 36.016174 29.175291
F 20.327423 36.016174 51.004265
F 20.251225 36.016174 72.833240
F 20.175027 36.016174 94.662214
F 20.098829 36.016174 116.491188
F 20.479818 59.169431 7.346316
F 20.403621 59.169431 29.175291
F 20.327423 59.169431 51.004265
F 20.251225 59.169431 72.833240
F 20.175027 59.169431 94.662214
F 20.098829 59.169431 116.491188
F 47.214759 12.862916 7.439639
F 47.138561 12.862916 29.268614
F 47.062363 12.862916 51.097588
F 46.986165 12.862916 72.926563
F 46.909967 12.862916 94.755537
F 46.833770 12.862916 116.584511
F 47.214759 36.016174 7.439639
F 47.138561 36.016174 29.268614
F 47.062363 36.016174 51.097588
F 46.986165 36.016174 72.926563
F 46.909967 36.016174 94.755537
F 46.833770 36.016174 116.584511
F 47.214759 59.169431 7.439639
F 47.138561 59.169431 29.268614
F 47.062363 59.169431 51.097588
F 46.986165 59.169431 72.926563
F 46.909967 59.169431 94.755537
F 46.833770 59.169431 116.584511
F 20.479818 20.580672 7.346317
F 20.403621 20.580672 29.175291
F 20.327423 20.580672 51.004266
F 20.251225 20.580672 72.833240
F 20.175027 20.580672 94.662215
F 20.098829 20.580672 116.491189
F 20.479818 43.733929 7.346317
F 20.403621 43.733929 29.175291
F 20.327423 43.733929 51.004266
F 20.251225 43.733929 72.833240
F 20.175027 43.733929 94.662215
F 20.098829 43.733929 116.491189
F 20.479818 66.887187 7.346317
F 20.403621 66.887187 29.175291
F 20.327423 66.887187 51.004266
F 20.251225 66.887187 72.833240
F 20.175027 66.887187 94.662215
F 20.098829 66.887187 116.491189
F 47.214759 20.580672 7.439640
F 47.138561 20.580672 29.268614
F 47.062363 20.580672 51.097589
F 46.986165 20.580672 72.926563
F 46.909967 20.580672 94.755538
F 46.833770 20.580672 116.584512
F 47.214759 43.733929 7.439640
F 47.138561 43.733929 29.268614
F 47.062363 43.733929 51.097589
F 46.986165 43.733929 72.926563
F 46.909967 43.733929 94.755538
F 46.833770 43.733929 116.584512
F 47.214759 66.887187 7.439640
F 47.138561 66.887187 29.268614
F 47.062363 66.887187 51.097589
F 46.986165 66.887187 72.926563
F 46.909967 66.887187 94.755538
F 46.833770 66.887187 116.584512
F 2.647010 5.145165 10.012723
F 2.570813 5.145165 31.841698
F 2.494615 5.145165 53.670672
F 2.418417 5.145165 75.499647
F 2.342219 5.145165 97.328621
F 2.266021 5.145165 119.157595
F 2.647010 28.298423 10.012723
F 2.570813 28.298423 31.841698
F 2.494615 28.298423 53.670672
F 2.418417 28.298423 75.499647
F 2.342219 28.298423 97.328621
F 2.266021 28.298423 119.157595
F 2.647010 51.451680 10.012723
F 2.570813 51.451680 31.841698
F 2.494615 51.451680 53.670672
F 2.418417 51.451680 75.499647
F 2.342219 51.451680 97.328621
F 2.266021 51.451680 119.157595
F 29.381950 5.145165 10.106046
F 29.305753 5.145165 31.935021
F 29.229555 5.145165 53.763995
F 29.153357 5.145165 75.592970
F 29.077159 5.145165 97.421944
F 29.000961 5.145165 119.250918
F 29.381950 28.298423 10.106046
F 29.305753 28.298423 31.935021
F 29.229555 28.298423 53.763995
F 29.153357 28.298423 75.592970
F 29.077159 28.298423 97.421944
F 29.000961 28.298423 119.250918
F 29.381950 51.451680 10.106046
F 29.305753 51.451680 31.935021
F 29.229555 51.451680 53.763995
F 29.153357 51.451680 75.592970
F 29.077159 51.451680 97.421944
F 29.000961 51.451680 119.250918
F 2.647010 12.862917 10.012724
F 2.570813 12.862917 31.841699
F 2.494615 12.862917 53.670673
F 2.418417 12.862917 75.499648
F 2.342219 12.862917 97.328622
F 2.266021 12.862917 119.157596
F 2.647010 36.016175 10.012724
F 2.570813 36.016175 31.841699
F 2.494615 36.016175 53.670673
F 2.418417 36.016175 75.499648
F 2.342219 36.016175 97.328622
F 2.266021 36.016175 119.157596
F 2.647010 59.169432 10.012724
F 2.570813 59.169432 31.841699
F 2.494615 59.169432 53.670673
F 2.418417 59.169432 75.499648
F 2.342219 59.169432 97.328622
F 2.266021 59.169432 119.157596
F 29.381950 12.862917 10.106047
F 29.305753 12.862917 31.935022
F 29.229555 12.862917 53.763996
F 29.153357 12.862917 75.592971
F 29.077159 12.862917 97.421945
F 29.000961 12.862917 119.250919
F 29.381950 36.016175 10.106047
F 29.305753 36.016175 31.935022
F 29.229555 36.016175 53.763996
F 29.153357 36.016175 75.592971
F 29.077159 36.016175 97.421945
F 29.000961 36.016175 119.250919
F 29.381950 59.169432 10.106047
F 29.305753 59.169432 31.935022
F 29.229555 59.169432 53.763996
F 29.153357 59.169432 75.592971
F 29.077159 59.169432 97.421945
F 29.000961 59.169432 119.250919
F 2.647010 20.580673 10.012724
F 2.570813 20.580673 31.841698
F 2.494615 20.580673 53.670672
F 2.418417 20.580673 75.499647
F 2.342219 20.580673 97.328621
F 2.266021 20.580673 119.157596
F 2.647010 43.733930 10.012724
F 2.570813 43.733930 31.841698
F 2.494615 43.733930 53.670672
F 2.418417 43.733930 75.499647
F 2.342219 43.733930 97.328621
F 2.266021 43.733930 119.157596
F 2.647010 66.887188 10.012724
F 2.570813 66.887188 31.841698
F 2.494615 66.887188 53.670672
F 2.418417 66.887188 75.499647
F 2.342219 66.887188 97.328621
F 2.266021 66.887188 119.157596
F 29.381950 20.580673 10.106047
F 29.305753 20.580673 31.935021
F 29.229555 20.580673 53.763995
F 29.153357 20.580673 75.592970
F 29.077159 20.580673 97.421944
F 29.000961 20.580673 119.250919
F 29.381950 43.733930 10.106047
F 29.305753 43.733930 31.935021
F 29.229555 43.733930 53.763995
F 29.153357 43.733930 75.592970
F 29.077159 43.733930 97.421944
F 29.000961 43.733930 119.250919
F 29.381950 66.887188 10.106047
F 29.305753 66.887188 31.935021
F 29.229555 66.887188 53.763995
F 29.153357 66.887188 75.592970
F 29.077159 66.887188 97.421944
F 29.000961 66.887188 119.250919
F 11.558654 5.145165 10.043832
F 11.482456 5.145165 31.872806
F 11.406258 5.145165 53.701781
F 11.330061 5.145165 75.530755
F 11.253863 5.145165 97.359729
F 11.177665 5.145165 119.188704
F 11.558654 28.298422 10.043832
F 11.482456 28.298422 31.872806
F 11.406258 28.298422 53.701781
F 11.330061 28.298422 75.530755
F 11.253863 28.298422 97.359729
F 11.177665 28.298422 119.188704
F 11.558654 51.451680 10.043832
F 11.482456 51.451680 31.872806
F 11.406258 51.451680 53.701781
F 11.330061 51.451680 75.530755
F 11.253863 51.451680 97.359729
F 11.177665 51.451680 119.188704
F 38.293594 5.145165 10.137155
F 38.217396 5.145165 31.966129
F 38.141199 5.145165 53.795104
F 38.065001 5.145165 75.624078
F 37.988803 5.145165 97.453052
F 37.912605 5.145165 119.282027
F 38.293594 28.298422 10.137155
F 38.217396 28.298422 31.966129
F 38.141199 28.298422 53.795104
F 38.065001 28.298422 75.624078
F 37.988803 28.298422 97.453052
F 37.912605 28.298422 119.282027
F 38.293594 51.451680 10.137155
F 38.217396 51.451680 31.966129
F 38.141199 51.451680 53.795104
F 38.065001 51.451680 75.624078
F 37.988803 51.451680 97.453052
F 37.912605 51.451680 119.282027
F 11.558654 12.862917 10.043833
F 11.482456 12.862917 31.872807
F 11.406258 12.862917 53.701782
F 11.330061 12.862917 75.530756
F 11.253863 12.862917 97.359730
F 11.177665 12.862917 119.188705
F 11.558654 36.016175 10.043833
F 11.482456 36.016175 31.872807
F 11.406258 36.016175 53.701782
F 11.330061 36.016175 75.530756
F 11.253863 36.016175 97.359730
F 11.177665 36.016175 119.188705
F 11.558654 59.169432 10.043833
F 11.482456 59.169432 31.872807
F 11.406258 59.169432 53.701782
F 11.330061 59.169432 75.530756
F 11.253863 59.169432 97.359730
F 11.177665 59.169432 119.188705
F 38.293594 12.862917 10.137156
F 38.217396 12.862917 31.966130
F 38.141199 12.862917 53.795105
F 38.065001 12.862917 75.624079
F 37.988803 12.862917 97.453053
F 37.912605 12.862917 119.282028
F 38.293594 36.016175 10.137156
F 38.217396 36.016175 31.966130
F 38.141199 36.016175 53.795105
F 38.065001 36.016175 75.624079
F 37.988803 36.016175 97.453053
F 37.912605 36.016175 119.282028
F 38.293594 59.169432 10.137156
F 38.217396 59.169432 31.966130
F 38.141199 59.169432 53.795105
F 38.065001 59.169432 75.624079
F 37.988803 59.169432 97.453053
F 37.912605 59.169432 119.282028
F 11.558654 20.580672 10.043832
F 11.482456 20.580672 31.872807
F 11.406258 20.580672 53.701781
F 11.330061 20.580672 75.530755
F 11.253863 20.580672 97.359730
F 11.177665 20.580672 119.188704
F 11.558654 43.733930 10.043832
F 11.482456 43.733930 31.872807
F 11.406258 43.733930 53.701781
F 11.330061 43.733930 75.530755
F 11.253863 43.733930 97.359730
F 11.177665 43.733930 119.188704
F 11.558654 66.887187 10.043832
F 11.482456 66.887187 31.872807
F 11.406258 66.887187 53.701781
F 11.330061 66.887187 75.530755
F 11.253863 66.887187 97.359730
F 11.177665 66.887187 119.188704
F 38.293594 20.580672 10.137155
F 38.217396 20.580672 31.966130
F 38.141199 20.580672 53.795104
F 38.065001 20.580672 75.624078
F 37.988803 20.580672 97.453053
F 37.912605 20.580672 119.282027
F 38.293594 43.733930 10.137155
F 38.217396 43.733930 31.966130
F 38.141199 43.733930 53.795104
F 38.065001 43.733930 75.624078
F 37.988803 43.733930 97.453053
F 37.912605 43.733930 119.282027
F 38.293594 66.887187 10.137155
F 38.217396 66.887187 31.966130
F 38.141199 66.887187 53.795104
F 38.065001 66.887187 75.624078
F 37.988803 66.887187 97.453053
F 37.912605 66.887187 119.282027
F 20.470305 5.145164 10.074939
F 20.394107 5.145164 31.903914
F 20.317909 5.145164 53.732888
F 20.241711 5.145164 75.561863
F 20.165514 5.145164 97.390837
F 20.089316 5.145164 119.219811
F 20.470305 28.298422 10.074939
F 20.394107 28.298422 31.903914
F 20.317909 28.298422 53.732888
F 20.241711 28.298422 75.561863
F 20.165514 28.298422 97.390837
F 20.089316 28.298422 119.219811
F 20.470305 51.451679 10.074939
F 20.394107 51.451679 31.903914
F 20.317909 51.451679 53.732888
F 20.241711 51.451679 75.561863
F 20.165514 51.451679 97.390837
F 20.089316 51.451679 119.219811
F 47.205246 5.145164 10.168262
F 47.129048 5.145164 31.997237
F 47.052850 5.145164 53.826211
F 46.976652 5.145164 75.655186
F 46.900455 5.145164 97.484160
F 46.824257 5.145164 119.313134
F 47.205246 28.298422 10.168262
F 47.129048 28.298422 31.997237
F 47.052850 28.298422 53.826211
F 46.976652 28.298422 75.655186
F 46.900455 28.298422 97.484160
F 46.824257 28.298422 119.313134
F 47.205246 51.451679 10.168262
F 47.129048 51.451679 31.997237
F 47.052850 51.451679 53.826211
F 46.976652 51.451679 75.655186
F 46.900455 51.451679 97.484160
F 46.824257 51.451679 119.313134
F 20.470305 12.862917 10.074940
F 20.394107 12.862917 31.903915
F 20.317909 12.862917 53.732889
F 20.241711 12.862917 75.561863
F 20.165514 12.862917 97.390838
F 20.089316 12.862917 119.219812
F 20.470305 36.016174 10.074940
F 20.394107 36.016174 31.903915
F 20.317909 36.016174 53.732889
F 20.241711 36.016174 75.561863
F 20.165514 36.016174 97.390838
F 20.089316 36.016174 119.219812
F 20.470305 59.169432 10.074940
F 20.394107 59.169432 31.903915
F 20.317909 59.169432 53.732889
F 20.241711 59.169432 75.561863
F 20.165514 59.169432 97.390838
F 20.089316 59.169432 119.219812
F 47.205246 12.862917 10.168263
F 47.129048 12.862917 31.997238
F 47.052850 12.862917 53.826212
F 46.976652 12.862917 75.655186
F 46.900455 12.862917 97.484161
F 46.824257 12.862917 119.313135
F 47.205246 36.016174 10.168263
F 47.129048 36.016174 31.997238
F 47.052850 36.016174 53.826212
F 46.976652 36.016174 75.655186
F 46.900455 36.016174 97.484161
F 46.824257 36.016174 119.313135
F 47.205246 59.169432 10.168263
F 47.129048 59.169432 31.997238
F 47.052850 59.169432 53.826212
F 46.976652 59.169432 75.655186
F 46.900455 59.169432 97.484161
F 46.824257 59.169432 119.313135
F 20.470305 20.580672 10.074940
F 20.394107 20.580672 31.903914
F 20.317909 20.580672 53.732888
F 20.241711 20.580672 75.561863
F 20.165514 20.580672 97.390837
F 20.089316 20.580672 119.219812
F 20.470305 43.733929 10.074940
F 20.394107 43.733929 31.903914
F 20.317909 43.733929 53.732888
F 20.241711 43.733929 75.561863
F 20.165514 43.733929 97.390837
F 20.089316 43.733929 119.219812
F 20.470305 66.887187 10.074940
F 20.394107 66.887187 31.903914
F 20.317909 66.887187 53.732888
F 20.241711 66.887187 75.561863
F 20.165514 66.887187 97.390837
F 20.089316 66.887187 119.219812
F 47.205246 20.580672 10.168263
F 47.129048 20.580672 31.997237
F 47.052850 20.580672 53.826211
F 46.976652 20.580672 75.655186
F 46.900455 20.580672 97.484160
F 46.824257 20.580672 119.313135
F 47.205246 43.733929 10.168263
F 47.129048 43.733929 31.997237
F 47.052850 43.733929 53.826211
F 46.976652 43.733929 75.655186
F 46.900455 43.733929 97.484160
F 46.824257 43.733929 119.313135
F 47.205246 66.887187 10.168263
F 47.129048 66.887187 31.997237
F 47.052850 66.887187 53.826211
F 46.976652 66.887187 75.655186
F 46.900455 66.887187 97.484160
F 46.824257 66.887187 119.313135
F 2.634301 7.717749 13.650885
F 2.558103 7.717749 35.479860
F 2.481905 7.717749 57.308834
F 2.405707 7.717749 79.137809
F 2.329510 7.717749 100.966783
F 2.253312 7.717749 122.795757
F 2.634301 30.871007 13.650885
F 2.558103 30.871007 35.479860
F 2.481905 30.871007 57.308834
F 2.405707 30.871007 79.137809
F 2.329510 30.871007 100.966783
F 2.253312 30.871007 122.795757
F 2.634301 54.024264 13.650885
F 2.558103 54.024264 35.479860
F 2.481905 54.024264 57.308834
F 2.405707 54.024264 79.137809
F 2.329510 54.024264 100.966783
F 2.253312 54.024264 122.795757
F 29.369241 7.717749 13.744208
F 29.293043 7.717749 35.573183
F 29.216845 7.717749 57.402157
F 29.140647 7.717749 79.231132
F 29.064450 7.717749 101.060106
F 28.988252 7.717749 122.889080
F 29.369241 30.871007 13.744208
F 29.293043 30.871007 35.573183
F 29.216845 30.871007 57.402157
F 29.140647 30.871007 79.231132
F 29.064450 30.871007 101.060106
F 28.988252 30.871007 122.889080
F 29.369241 54.024264 13.744208
F 29.293043 54.024264 35.573183
F 29.216845 54.024264 57.402157
F 29.140647 54.024264 79.231132
F 29.064450 54.024264 101.060106
F 28.988252 54.024264 122.889080
F 2.634301 15.435502 13.650886
F 2.558103 15.435502 35.479861
F 2.481905 15.435502 57.308835
F 2.405707 15.435502 79.137810
F 2.329509 15.435502 100.966784
F 2.253312 15.435502 122.795758
F 2.634301 38.588760 13.650886
F 2.558103 38.588760 35.479861
F 2.481905 38.588760 57.308835
F 2.405707 38.588760 79.137810
F 2.329509 38.588760 100.966784
F 2.253312 38.588760 122.795758
F 2.634301 61.742017 13.650886
F 2.558103 61.742017 35.479861
F 2.481905 61.742017 57.308835
F 2.405707 61.742017 79.137810
F 2.329509 61.742017 100.966784
F 2.253312 61.742017 122.795758
F 29.369241 15.435502 13.744209
F 29.293043 15.435502 35.573184
F 29.216845 15.435502 57.402158
F 29.140647 15.435502 79.231133
F 29.064450 15.435502 101.060107
F 28.988252 15.435502 122.889081
F 29.369241 38.588760 13.744209
F 29.293043 38.588760 35.573184
F 29.216845 38.588760 57.402158
F 29.140647 38.588760 79.231133
F 29.064450 38.588760 101.060107
F 28.988252 38.588760 122.889081
F 29.369241 61.742017 13.744209
F 29.293043 61.742017 35.573184
F 29.216845 61.742017 57.402158
F 29.140647 61.742017 79.231133
F 29.064450 61.742017 101.060107
F 28.988252 61.742017 122.889081
F 2.634301 0.000000 13.650886
F 2.558103 0.000000 35.479860
F 2.481905 0.000000 57.308834
F 2.405707 0.000000 79.137809
F 2.329510 0.000000 100.966783
F 2.253312 0.000000 122.795757
F 2.634301 23.153257 13.650886
F 2.558103 23.153257 35.479860
F 2.481905 23.153257 57.308834
F 2.405707 23.153257 79.137809
F 2.329510 23.153257 100.966783
F 2.253312 23.153257 122.795757
F 2.634301 46.306515 13.650886
F 2.558103 46.306515 35.479860
F 2.481905 46.306515 57.308834
F 2.405707 46.306515 79.137809
F 2.329510 46.306515 100.966783
F 2.253312 46.306515 122.795757
F 29.369241 0.000000 13.744209
F 29.293043 0.000000 35.573183
F 29.216845 0.000000 57.402157
F 29.140647 0.000000 79.231132
F 29.064450 0.000000 101.060106
F 28.988252 0.000000 122.889080
F 29.369241 23.153257 13.744209
F 29.293043 23.153257 35.573183
F 29.216845 23.153257 57.402157
F 29.140647 23.153257 79.231132
F 29.064450 23.153257 101.060106
F 28.988252 23.153257 122.889080
F 29.369241 46.306515 13.744209
F 29.293043 46.306515 35.573183
F 29.216845 46.306515 57.402157
F 29.140647 46.306515 79.231132
F 29.064450 46.306515 101.060106
F 28.988252 46.306515 122.889080
F 11.545943 7.717750 13.681993
F 11.469746 7.717750 35.510967
F 11.393548 7.717750 57.339942
F 11.317350 7.717750 79.168916
F 11.241152 7.717750 100.997890
F 11.164954 7.717750 122.826865
F 11.545943 30.871007 13.681993
F 11.469746 30.871007 35.510967
F 11.393548 30.871007 57.339942
F 11.317350 30.871007 79.168916
F 11.241152 30.871007 100.997890
F 11.164954 30.871007 122.826865
F 11.545943 54.024265 13.681993
F 11.469746 54.024265 35.510967
F 11.393548 54.024265 57.339942
F 11.317350 54.024265 79.168916
F 11.241152 54.024265 100.997890
F 11.164954 54.024265 122.826865
F 38.280884 7.717750 13.775316
F 38.204686 7.717750 35.604290
F 38.128488 7.717750 57.433265
F 38.052290 7.717750 79.262239
F 37.976092 7.717750 101.091213
F 37.899895 7.717750 122.920188
F 38.280884 30.871007 13.775316
F 38.204686 30.871007 35.604290
F 38.128488 30.871007 57.433265
F 38.052290 30.871007 79.262239
F 37.976092 30.871007 101.091213
F 37.899895 30.871007 122.920188
F 38.280884 54.024265 13.775316
F 38.204686 54.024265 35.604290
F 38.128488 54.024265 57.433265
F 38.052290 54.024265 79.262239
F 37.976092 54.024265 101.091213
F 37.899895 54.024265 122.920188
F 11.545943 15.435503 13.681994
F 11.469746 15.435503 35.510968
F 11.393548 15.435503 57.339943
F 11.317350 15.435503 79.168917
F 11.241152 15.435503 100.997891
F 11.164954 15.435503 122.826866
F 11.545943 38.588760 13.681994
F 11.469746 38.588760 35.510968
F 11.393548 38.588760 57.339943
F 11.317350 38.588760 79.168917
F 11.241152 38.588760 100.997891
F 11.164954 38.588760 122.826866
F 11.545943 61.742018 13.681994
F 11.469746 61.742018 35.510968
F 11.393548 61.742018 57.339943
F 11.317350 61.742018 79.168917
F 11.241152 61.742018 100.997891
F 11.164954 61.742018 122.826866
F 38.280884 15.435503 13.775317
F 38.204686 15.435503 35.604291
F 38.128488 15.435503 57.433266
F 38.052290 15.435503 79.262240
F 37.976092 15.435503 101.091214
F 37.899895 15.435503 122.920189
F 38.280884 38.588760 13.775317
F 38.204686 38.588760 35.604291
F 38.128488 38.588760 57.433266
F 38.052290 38.588760 79.262240
F 37.976092 38.588760 101.091214
F 37.899895 38.588760 122.920189
F 38.280884 61.742018 13.775317
F 38.204686 61.742018 35.604291
F 38.128488 61.742018 57.433266
F 38.052290 61.742018 79.262240
F 37.976092 61.742018 101.091214
F 37.899895 61.742018 122.920189
F 11.545943 0.000000 13.681993
F 11.469746 0.000000 35.510967
F 11.393548 0.000000 57.339942
F 11.317350 0.000000 79.168916
F 11.241152 0.000000 100.997891
F 11.164954 0.000000 122.826865
F 11.545943 23.153258 13.681993
F 11.469746 23.153258 35.510967
F 11.393548 23.153258 57.339942
F 11.317350 23.153258 79.168916
F 11.241152 23.153258 100.997891
F 11.164954 23.153258 122.826865
F 11.545943 46.306515 13.681993
F 11.469746 46.306515 35.510967
F 11.393548 46.306515 57.339942
F 11.317350 46.306515 79.168916
F 11.241152 46.306515 100.997891
F 11.164954 46.306515 122.826865
F 38.280884 0.000000 13.775316
F 38.204686 0.000000 35.604290
F 38.128488 0.000000 57.433265
F 38.052290 0.000000 79.262239
F 37.976092 0.000000 101.091214
F 37.899895 0.000000 122.920188
F 38.280884 23.153258 13.775316
F 38.204686 23.153258 35.604290
F 38.128488 23.153258 57.433265
F 38.052290 23.153258 79.262239
F 37.976092 23.153258 101.091214
F 37.899895 23.153258 122.920188
F 38.280884 46.306515 13.775316
F 38.204686 46.306515 35.604290
F 38.128488 46.306515 57.433265
F 38.052290 46.306515 79.262239
F 37.976092 46.306515 101.091214
F 37.899895 46.306515 122.920188
F 20.457595 7.717751 13.713102
F 20.381397 7.717751 35.542076
F 20.305200 7.717751 57.371050
F 20.229002 7.717751 79.200025
F 20.152804 7.717751 101.028999
F 20.076606 7.717751 122.857974
F 20.457595 30.871008 13.713102
F 20.381397 30.871008 35.542076
F 20.305200 30.871008 57.371050
F 20.229002 30.871008 79.200025
F 20.152804 30.871008 101.028999
F 20.076606 30.871008 122.857974
F 20.457595 54.024266 13.713102
F 20.381397 54.024266 35.542076
F 20.305200 54.024266 57.371050
F 20.229002 54.024266 79.200025
F 20.152804 54.024266 101.028999
F 20.076606 54.024266 122.857974
F 47.192535 7.717751 13.806425
F 47.116337 7.717751 35.635399
F 47.040140 7.717751 57.464373
F 46.963942 7.717751 79.293348
F 46.887744 7.717751 101.122322
F 46.811546 7.717751 122.951297
F 47.192535 30.871008 13.806425
F 47.116337 30.871008 35.635399
F 47.040140 30.871008 57.464373
F 46.963942 30.871008 79.293348
F 46.887744 30.871008 101.122322
F 46.811546 30.871008 122.951297
F 47.192535 54.024266 13.806425
F 47.116337 54.024266 35.635399
F 47.040140 54.024266 57.464373
F 46.963942 54.024266 79.293348
F 46.887744 54.024266 101.122322
F 46.811546 54.024266 122.951297
F 20.457595 15.435503 13.713103
F 20.381397 15.435503 35.542077
F 20.305200 15.435503 57.371051
F 20.229002 15.435503 79.200026
F 20.152804 15.435503 101.029000
F 20.076606 15.435503 122.857975
F 20.457595 38.588761 13.713103
F 20.381397 38.588761 35.542077
F 20.305200 38.588761 57.371051
F 20.229002 38.588761 79.200026
F 20.152804 38.588761 101.029000
F 20.076606 38.588761 122.857975
F 20.457595 61.742018 13.713103
F 20.381397 61.742018 35.542077
F 20.305200 61.742018 57.371051
F 20.229002 61.742018 79.200026
F 20.152804 61.742018 101.029000
F 20.076606 61.742018 122.857975
F 47.192535 15.435503 13.806426
F 47.116337 15.435503 35.635400
F 47.040140 15.435503 57.464374
F 46.963942 15.435503 79.293349
F 46.887744 15.435503 101.122323
F 46.811546 15.435503 122.951298
F 47.192535 38.588761 13.806426
F 47.116337 38.588761 35.635400
F 47.040140 38.588761 57.464374
F 46.963942 38.588761 79.293349
F 46.887744 38.588761 101.122323
F 46.811546 38.588761 122.951298
F 47.192535 61.742018 13.806426
F 47.116337 61.742018 35.635400
F 47.040140 61.742018 57.464374
F 46.963942 61.742018 79.293349
F 46.887744 61.742018 101.122323
F 46.811546 61.742018 122.951298
F 20.457595 0.000001 13.713102
F 20.381397 0.000001 35.542076
F 20.305200 0.000001 57.371051
F 20.229002 0.000001 79.200025
F 20.152804 0.000001 101.028999
F 20.076606 0.000001 122.857974
F 20.457595 23.153259 13.713102
F 20.381397 23.153259 35.542076
F 20.305200 23.153259 57.371051
F 20.229002 23.153259 79.200025
F 20.152804 23.153259 101.028999
F 20.076606 23.153259 122.857974
F 20.457595 46.306516 13.713102
F 20.381397 46.306516 35.542076
F 20.305200 46.306516 57.371051
F 20.229002 46.306516 79.200025
F 20.152804 46.306516 101.028999
F 20.076606 46.306516 122.857974
F 47.192535 0.000001 13.806425
F 47.116337 0.000001 35.635399
F 47.040140 0.000001 57.464374
F 46.963942 0.000001 79.293348
F 46.887744 0.000001 101.122322
F 46.811546 0.000001 122.951297
F 47.192535 23.153259 13.806425
F 47.116337 23.153259 35.635399
F 47.040140 23.153259 57.464374
F 46.963942 23.153259 79.293348
F 46.887744 23.153259 101.122322
F 46.811546 23.153259 122.951297
F 47.192535 46.306516 13.806425
F 47.116337 46.306516 35.635399
F 47.040140 46.306516 57.464374
F 46.963942 46.306516 79.293348
F 46.887744 46.306516 101.122322
F 46.811546 46.306516 122.951297
F 4.874923 1.286291 10.020501
F 4.798725 1.286291 31.849475
F 4.722527 1.286291 53.678450
F 4.646329 1.286291 75.507424
F 4.570132 1.286291 97.336398
F 4.493934 1.286291 119.165373
F 4.874923 24.439548 10.020501
F 4.798725 24.439548 31.849475
F 4.722527 24.439548 53.678450
F 4.646329 24.439548 75.507424
F 4.570132 24.439548 97.336398
F 4.493934 24.439548 119.165373
F 4.874923 47.592806 10.020501
F 4.798725 47.592806 31.849475
F 4.722527 47.592806 53.678450
F 4.646329 47.592806 75.507424
F 4.570132 47.592806 97.336398
F 4.493934 47.592806 119.165373
F 31.609864 1.286291 10.113824
F 31.533666 1.286291 31.942798
F 31.457468 1.286291 53.771773
F 31.381270 1.286291 75.600747
F 31.305073 1.286291 97.429721
F 31.228875 1.286291 119.258696
F 31.609864 24.439548 10.113824
F 31.533666 24.439548 31.942798
F 31.457468 24.439548 53.771773
F 31.381270 24.439548 75.600747
F 31.305073 24.439548 97.429721
F 31.228875 24.439548 119.258696
F 31.609864 47.592806 10.113824
F 31.533666 47.592806 31.942798
F 31.457468 47.592806 53.771773
F 31.381270 47.592806 75.600747
F 31.305073 47.592806 97.429721
F 31.228875 47.592806 119.258696
F 4.874923 9.004040 10.020501
F 4.798725 9.004040 31.849475
F 4.722527 9.004040 53.678450
F 4.646329 9.004040 75.507424
F 4.570132 9.004040 97.336398
F 4.493934 9.004040 119.165373
F 4.874923 32.157298 10.020501
F 4.798725 32.157298 31.849475
F 4.722527 32.157298 53.678450
F 4.646329 32.157298 75.507424
F 4.570132 32.157298 97.336398
F 4.493934 32.157298 119.165373
F 4.874923 55.310555 10.020501
F 4.798725 55.310555 31.849475
F 4.722527 55.310555 53.678450
F 4.646329 55.310555 75.507424
F 4.570132 55.310555 97.336398
F 4.493934 55.310555 119.165373
F 31.609864 9.004040 10.113824
F 31.533666 9.004040 31.942798
F 31.457468 9.004040 53.771773
F 31.381270 9.004040 75.600747
F 31.305073 9.004040 97.429721
F 31.228875 9.004040 119.258696
F 31.609864 32.157298 10.113824
F 31.533666 32.157298 31.942798
F 31.457468 32.157298 53.771773
F 31.381270 32.157298 75.600747
F 31.305073 32.157298 97.429721
F 31.228875 32.157298 119.258696
F 31.609864 55.310555 10.113824
F 31.533666 55.310555 31.942798
F 31.457468 55.310555 53.771773
F 31.381270 55.310555 75.600747
F 31.305073 55.310555 97.429721
F 31.228875 55.310555 119.258696
F 4.874923 16.721795 10.020502
F 4.798725 16.721795 31.849476
F 4.722527 16.721795 53.678450
F 4.646329 16.721795 75.507425
F 4.570132 16.721795 97.336399
F 4.493934 16.721795 119.165374
F 4.874923 39.875053 10.020502
F 4.798725 39.875053 31.849476
F 4.722527 39.875053 53.678450
F 4.646329 39.875053 75.507425
F 4.570132 39.875053 97.336399
F 4.493934 39.875053 119.165374
F 4.874923 63.028310 10.020502
F 4.798725 63.028310 31.849476
F 4.722527 63.028310 53.678450
F 4.646329 63.028310 75.507425
F 4.570132 63.028310 97.336399
F 4.493934 63.028310 119.165374
F 31.609864 16.721795 10.113825
F 31.533666 16.721795 31.942799
F 31.457468 16.721795 53.771773
F 31.381270 16.721795 75.600748
F 31.305073 16.721795 97.429722
F 31.228875 16.721795 119.258697
F 31.609864 39.875053 10.113825
F 31.533666 39.875053 31.942799
F 31.457468 39.875053 53.771773
F 31.381270 39.875053 75.600748
F 31.305073 39.875053 97.429722
F 31.228875 39.875053 119.258697
F 31.609864 63.028310 10.113825
F 31.533666 63.028310 31.942799
F 31.457468 63.028310 53.771773
F 31.381270 63.028310 75.600748
F 31.305073 63.028310 97.429722
F 31.228875 63.028310 119.258697
F 13.786568 1.286290 10.051609
F 13.710371 1.286290 31.880584
F 13.634173 1.286290 53.709558
F 13.557975 1.286290 75.538532
F 13.481777 1.286290 97.367507
F 13.405579 1.286290 119.196481
F 13.786568 24.439548 10.051609
F 13.710371 24.439548 31.880584
F 13.634173 24.439548 53.709558
F 13.557975 24.439548 75.538532
F 13.481777 24.439548 97.367507
F 13.405579 24.439548 119.196481
F 13.786568 47.592806 10.051609
F 13.710371 47.592806 31.880584
F 13.634173 47.592806 53.709558
F 13.557975 47.592806 75.538532
F 13.481777 47.592806 97.367507
F 13.405579 47.592806 119.196481
F 40.521509 1.286290 10.144931
F 40.445311 1.286290 31.973906
F 40.369113 1.286290 53.802880
F 40.292915 1.286290 75.631854
F 40.216717 1.286290 97.460830
F 40.140520 1.286290 119.289804
F 40.521509 24.439548 10.144931
F 40.445311 24.439548 31.973906
F 40.369113 24.439548 53.802880
F 40.292915 24.439548 75.631854
F 40.216717 24.439548 97.460830
F 40.140520 24.439548 119.289804
F 40.521509 47.592806 10.144931
F 40.445311 47.592806 31.973906
F 40.369113 47.592806 53.802880
F 40.292915 47.592806 75.631854
F 40.216717 47.592806 97.460830
F 40.140520 47.592806 119.289804
F 13.786568 9.004040 10.051609
F 13.710371 9.004040 31.880584
F 13.634173 9.004040 53.709558
F 13.557975 9.004040 75.538532
F 13.481777 9.004040 97.367507
F 13.405579 9.004040 119.196481
F 13.786568 32.157297 10.051609
F 13.710371 32.157297 31.880584
F 13.634173 32.157297 53.709558
F 13.557975 32.157297 75.538532
F 13.481777 32.157297 97.367507
F 13.405579 32.157297 119.196481
F 13.786568 55.310555 10.051609
F 13.710371 55.310555 31.880584
F 13.634173 55.310555 53.709558
F 13.557975 55.310555 75.538532
F 13.481777 55.310555 97.367507
F 13.405579 55.310555 119.196481
F 40.521509 9.004040 10.144931
F 40.445311 9.004040 31.973906
F 40.369113 9.004040 53.802880
F 40.292915 9.004040 75.631854
F 40.216717 9.004040 97.460830
F 40.140520 9.004040 119.289804
F 40.521509 32.157297 10.144931
F 40.445311 32.157297 31.973906
F 40.369113 32.157297 53.802880
F 40.292915 32.157297 75.631854
F 40.216717 32.157297 97.460830
F 40.140520 32.157297 119.289804
F 40.521509 55.310555 10.144931
F 40.445311 55.310555 31.973906
F 40.369113 55.310555 53.802880
F 40.292915 55.310555 75.631854
F 40.216717 55.310555 97.460830
F 40.140520 55.310555 119.289804
F 13.786568 16.721795 10.051610
F 13.710371 16.721795 31.880584
F 13.634173 16.721795 53.709559
F 13.557975 16.721795 75.538533
F 13.481777 16.721795 97.367508
F 13.405579 16.721795 119.196482
F 13.786568 39.875053 10.051610
F 13.710371 39.875053 31.880584
F 13.634173 39.875053 53.709559
F 13.557975 39.875053 75.538533
F 13.481777 39.875053 97.367508
F 13.405579 39.875053 119.196482
F 13.786568 63.028310 10.051610
F 13.710371 63.028310 31.880584
F 13.634173 63.028310 53.709559
F 13.557975 63.028310 75.538533
F 13.481777 63.028310 97.367508
F 13.405579 63.028310 119.196482
F 40.521509 16.721795 10.144932
F 40.445311 16.721795 31.973906
F 40.369113 16.721795 53.802881
F 40.292915 16.721795 75.631855
F 40.216717 16.721795 97.460831
F 40.140520 16.721795 119.289805
F 40.521509 39.875053 10.144932
F 40.445311 39.875053 31.973906
F 40.369113 39.875053 53.802881
F 40.292915 39.875053 75.631855
F 40.216717 39.875053 97.460831
F 40.140520 39.875053 119.289805
F 40.521509 63.028310 10.144932
F 40.445311 63.028310 31.973906
F 40.369113 63.028310 53.802881
F 40.292915 63.028310 75.631855
F 40.216717 63.028310 97.460831
F 40.140520 63.028310 119.289805
F 22.698219 1.286290 10.082716
F 22.622021 1.286290 31.911691
F 22.545824 1.286290 53.740665
F 22.469626 1.286290 75.569639
F 22.393428 1.286290 97.398614
F 22.317230 1.286290 119.227588
F 22.698219 24.439548 10.082716
F 22.622021 24.439548 31.911691
F 22.545824 24.439548 53.740665
F 22.469626 24.439548 75.569639
F 22.393428 24.439548 97.398614
F 22.317230 24.439548 119.227588
F 22.698219 47.592805 10.082716
F 22.622021 47.592805 31.911691
F 22.545824 47.592805 53.740665
F 22.469626 47.592805 75.569639
F 22.393428 47.592805 97.398614
F 22.317230 47.592805 119.227588
F 49.433159 1.286290 10.176039
F 49.356962 1.286290 32.005014
F 49.280764 1.286290 53.833988
F 49.204566 1.286290 75.662962
F 49.128368 1.286290 97.491937
F 49.052170 1.286290 119.320911
F 49.433159 24.439548 10.176039
F 49.356962 24.439548 32.005014
F 49.280764 24.439548 53.833988
F 49.204566 24.439548 75.662962
F 49.128368 24.439548 97.491937
F 49.052170 24.439548 119.320911
F 49.433159 47.592805 10.176039
F 49.356962 47.592805 32.005014
F 49.280764 47.592805 53.833988
F 49.204566 47.592805 75.662962
F 49.128368 47.592805 97.491937
F 49.052170 47.592805 119.320911
F 22.698219 9.004040 10.082716
F 22.622021 9.004040 31.911691
F 22.545824 9.004040 53.740665
F 22.469626 9.004040 75.569639
F 22.393428 9.004040 97.398614
F 22.317230 9.004040 119.227588
F 22.698219 32.157297 10.082716
F 22.622021 32.157297 31.911691
F 22.545824 32.157297 53.740665
F 22.469626 32.157297 75.569639
F 22.393428 32.157297 97.398614
F 22.317230 32.157297 119.227588
F 22.698219 55.310555 10.082716
F 22.622021 55.310555 31.911691
F 22.545824 55.310555 53.740665
F 22.469626 55.310555 75.569639
F 22.393428 55.310555 97.398614
F 22.317230 55.310555 119.227588
F 49.433159 9.004040 10.176039
F 49.356962 9.004040 32.005014
F 49.280764 9.004040 53.833988
F 49.204566 9.004040 75.662962
F 49.128368 9.004040 97.491937
F 49.052170 9.004040 119.320911
F 49.433159 32.157297 10.176039
F 49.356962 32.157297 32.005014
F 49.280764 32.157297 53.833988
F 49.204566 32.157297 75.662962
F 49.128368 32.157297 97.491937
F 49.052170 32.157297 119.320911
F 49.433159 55.310555 10.176039
F 49.356962 55.310555 32.005014
F 49.280764 55.310555 53.833988
F 49.204566 55.310555 75.662962
F 49.128368 55.310555 97.491937
F 49.052170 55.310555 119.320911
F 22.698219 16.721795 10.082717
F 22.622021 16.721795 31.911691
F 22.545824 16.721795 53.740666
F 22.469626 16.721795 75.569640
F 22.393428 16.721795 97.398615
F 22.317230 16.721795 119.227589
F 22.698219 39.875052 10.082717
F 22.622021 39.875052 31.911691
F 22.545824 39.875052 53.740666
F 22.469626 39.875052 75.569640
F 22.393428 39.875052 97.398615
F 22.317230 39.875052 119.227589
F 22.698219 63.028310 10.082717
F 22.622021 63.028310 31.911691
F 22.545824 63.028310 53.740666
F 22.469626 63.028310 75.569640
F 22.393428 63.028310 97.398615
F 22.317230 63.028310 119.227589
F 49.433159 16.721795 10.176040
F 49.356962 16.721795 32.005014
F 49.280764 16.721795 53.833989
F 49.204566 16.721795 75.662963
F 49.128368 16.721795 97.491938
F 49.052170 16.721795 119.320912
F 49.433159 39.875052 10.176040
F 49.356962 39.875052 32.005014
F 49.280764 39.875052 53.833989
F 49.204566 39.875052 75.662963
F 49.128368 39.875052 97.491938
F 49.052170 39.875052 119.320912
F 49.433159 63.028310 10.176040
F 49.356962 63.028310 32.005014
F 49.280764 63.028310 53.833989
F 49.204566 63.028310 75.662963
F 49.128368 63.028310 97.491938
F 49.052170 63.028310 119.320912
F 4.862208 3.858875 13.658663
F 4.786010 3.858875 35.487637
F 4.709813 3.858875 57.316611
F 4.633615 3.858875 79.145586
F 4.557417 3.858875 100.974560
F 4.481219 3.858875 122.803534
F 4.862208 27.012132 13.658663
F 4.786010 27.012132 35.487637
F 4.709813 27.012132 57.316611
F 4.633615 27.012132 79.145586
F 4.557417 27.012132 100.974560
F 4.481219 27.012132 122.803534
F 4.862208 50.165390 13.658663
F 4.786010 50.165390 35.487637
F 4.709813 50.165390 57.316611
F 4.633615 50.165390 79.145586
F 4.557417 50.165390 100.974560
F 4.481219 50.165390 122.803534
F 31.597149 3.858875 13.751986
F 31.520951 3.858875 35.580960
F 31.444754 3.858875 57.409934
F 31.368556 3.858875 79.238909
F 31.292358 3.858875 101.067883
F 31.216160 3.858875 122.896857
F 31.597149 27.012132 13.751986
F 31.520951 27.012132 35.580960
F 31.444754 27.012132 57.409934
F 31.368556 27.012132 79.238909
F 31.292358 27.012132 101.067883
F 31.216160 27.012132 122.896857
F 31.597149 50.165390 13.751986
F 31.520951 50.165390 35.580960
F 31.444754 50.165390 57.409934
F 31.368556 50.165390 79.238909
F 31.292358 50.165390 101.067883
F 31.216160 50.165390 122.896857
F 4.862208 11.576625 13.658663
F 4.786010 11.576625 35.487637
F 4.709813 11.576625 57.316611
F 4.633615 11.576625 79.145586
F 4.557417 11.576625 100.974560
F 4.481219 11.576625 122.803535
F 4.862208 34.729882 13.658663
F 4.786010 34.729882 35.487637
F 4.709813 34.729882 57.316611
F 4.633615 34.729882 79.145586
F 4.557417 34.729882 100.974560
F 4.481219 34.729882 122.803535
F 4.862208 57.883140 13.658663
F 4.786010 57.883140 35.487637
F 4.709813 57.883140 57.316611
F 4.633615 57.883140 79.145586
F 4.557417 57.883140 100.974560
F 4.481219 57.883140 122.803535
F 31.597149 11.576625 13.751986
F 31.520951 11.576625 35.580960
F 31.444754 11.576625 57.409934
F 31.368556 11.576625 79.238909
F 31.292358 11.576625 101.067883
F 31.216160 11.576625 122.896858
F 31.597149 34.729882 13.751986
F 31.520951 34.729882 35.580960
F 31.444754 34.729882 57.409934
F 31.368556 34.729882 79.238909
F 31.292358 34.729882 101.067883
F 31.216160 34.729882 122.896858
F 31.597149 57.883140 13.751986
F 31.520951 57.883140 35.580960
F 31.444754 57.883140 57.409934
F 31.368556 57.883140 79.238909
F 31.292358 57.883140 101.067883
F 31.216160 57.883140 122.896858
F 4.862208 19.294380 13.658663
F 4.786010 19.294380 35.487638
F 4.709813 19.294380 57.316612
F 4.633615 19.294380 79.145586
F 4.557417 19.294380 100.974561
F 4.481219 19.294380 122.803535
F 4.862208 42.447638 13.658663
F 4.786010 42.447638 35.487638
F 4.709813 42.447638 57.316612
F 4.633615 42.447638 79.145586
F 4.557417 42.447638 100.974561
F 4.481219 42.447638 122.803535
F 4.862208 65.600895 13.658663
F 4.786010 65.600895 35.487638
F 4.709813 65.600895 57.316612
F 4.633615 65.600895 79.145586
F 4.557417 65.600895 100.974561
F 4.481219 65.600895 122.803535
F 31.597149 19.294380 13.751986
F 31.520951 19.294380 35.580961
F 31.444754 19.294380 57.409935
F 31.368556 19.294380 79.238909
F 31.292358 19.294380 101.067884
F 31.216160 19.294380 122.896858
F 31.597149 42.447638 13.751986
F 31.520951 42.447638 35.580961
F 31.444754 42.447638 57.409935
F 31.368556 42.447638 79.238909
F 31.292358 42.447638 101.067884
F 31.216160 42.447638 122.896858
F 31.597149 65.600895 13.751986
F 31.520951 65.600895 35.580961
F 31.444754 65.600895 57.409935
F 31.368556 65.600895 79.238909
F 31.292358 65.600895 101.067884
F 31.216160 65.600895 122.896858
F 13.773854 3.858876 13.689771
F 13.697656 3.858876 35.518745
F 13.621458 3.858876 57.347719
F 13.545260 3.858876 79.176694
F 13.469063 3.858876 101.005668
F 13.392865 3.858876 122.834642
F 13.773854 27.012134 13.689771
F 13.697656 27.012134 35.518745
F 13.621458 27.012134 57.347719
F 13.545260 27.012134 79.176694
F 13.469063 27.012134 101.005668
F 13.392865 27.012134 122.834642
F 13.773854 50.165391 13.689771
F 13.697656 50.165391 35.518745
F 13.621458 50.165391 57.347719
F 13.545260 50.165391 79.176694
F 13.469063 50.165391 101.005668
F 13.392865 50.165391 122.834642
F 40.508794 3.858876 13.783094
F 40.432596 3.858876 35.612068
F 40.356398 3.858876 57.441042
F 40.280201 3.858876 79.270017
F 40.204003 3.858876 101.098991
F 40.127805 3.858876 122.927965
F 40.508794 27.012134 13.783094
F 40.432596 27.012134 35.612068
F 40.356398 27.012134 57.441042
F 40.280201 27.012134 79.270017
F 40.204003 27.012134 101.098991
F 40.127805 27.012134 122.927965
F 40.508794 50.165391 13.783094
F 40.432596 50.165391 35.612068
F 40.356398 50.165391 57.441042
F 40.280201 50.165391 79.270017
F 40.204003 50.165391 101.098991
F 40.127805 50.165391 122.927965
F 13.773854 11.576626 13.689771
F 13.697656 11.576626 35.518745
F 13.621458 11.576626 57.347719
F 13.545260 11.576626 79.176694
F 13.469063 11.576626 101.005668
F 13.392865 11.576626 122.834643
F 13.773854 34.729884 13.689771
F 13.697656 34.729884 35.518745
F 13.621458 34.729884 57.347719
F 13.545260 34.729884 79.176694
F 13.469063 34.729884 101.005668
F 13.392865 34.729884 122.834643
F 13.773854 57.883141 13.689771
F 13.697656 57.883141 35.518745
F 13.621458 57.883141 57.347719
F 13.545260 57.883141 79.176694
F 13.469063 57.883141 101.005668
F 13.392865 57.883141 122.834643
F 40.508794 11.576626 13.783094
F 40.432596 11.576626 35.612068
F 40.356398 11.576626 57.441042
F 40.280201 11.576626 79.270017
F 40.204003 11.576626 101.098991
F 40.127805 11.576626 122.927966
F 40.508794 34.729884 13.783094
F 40.432596 34.729884 35.612068
F 40.356398 34.729884 57.441042
F 40.280201 34.729884 79.270017
F 40.204003 34.729884 101.098991
F 40.127805 34.729884 122.927966
F 40.508794 57.883141 13.783094
F 40.432596 57.883141 35.612068
F 40.356398 57.883141 57.441042
F 40.280201 57.883141 79.270017
F 40.204003 57.883141 101.098991
F 40.127805 57.883141 122.927966
F 13.773854 19.294382 13.689771
F 13.697656 19.294382 35.518746
F 13.621458 19.294382 57.347720
F 13.545260 19.294382 79.176694
F 13.469063 19.294382 101.005669
F 13.392865 19.294382 122.834643
F 13.773854 42.447639 13.689771
F 13.697656 42.447639 35.518746
F 13.621458 42.447639 57.347720
F 13.545260 42.447639 79.176694
F 13.469063 42.447639 101.005669
F 13.392865 42.447639 122.834643
F 13.773854 65.600897 13.689771
F 13.697656 65.600897 35.518746
F 13.621458 65.600897 57.347720
F 13.545260 65.600897 79.176694
F 13.469063 65.600897 101.005669
F 13.392865 65.600897 122.834643
F 40.508794 19.294382 13.783094
F 40.432596 19.294382 35.612069
F 40.356398 19.294382 57.441043
F 40.280201 19.294382 79.270017
F 40.204003 19.294382 101.098992
F 40.127805 19.294382 122.927966
F 40.508794 42.447639 13.783094
F 40.432596 42.447639 35.612069
F 40.356398 42.447639 57.441043
F 40.280201 42.447639 79.270017
F 40.204003 42.447639 101.098992
F 40.127805 42.447639 122.927966
F 40.508794 65.600897 13.783094
F 40.432596 65.600897 35.612069
F 40.356398 65.600897 57.441043
F 40.280201 65.600897 79.270017
F 40.204003 65.600897 101.098992
F 40.127805 65.600897 122.927966
F 22.685507 3.858875 13.720878
F 22.609309 3.858875 35.549852
F 22.533111 3.858875 57.378827
F 22.456913 3.858875 79.207801
F 22.380715 3.858875 101.036776
F 22.304518 3.858875 122.865750
F 22.685507 27.012133 13.720878
F 22.609309 27.012133 35.549852
F 22.533111 27.012133 57.378827
F 22.456913 27.012133 79.207801
F 22.380715 27.012133 101.036776
F 22.304518 27.012133 122.865750
F 22.685507 50.165390 13.720878
F 22.609309 50.165390 35.549852
F 22.533111 50.165390 57.378827
F 22.456913 50.165390 79.207801
F 22.380715 50.165390 101.036776
F 22.304518 50.165390 122.865750
F 49.420447 3.858875 13.814201
F 49.344249 3.858875 35.643175
F 49.268051 3.858875 57.472150
F 49.191853 3.858875 79.301124
F 49.115655 3.858875 101.130099
F 49.039458 3.858875 122.959073
F 49.420447 27.012133 13.814201
F 49.344249 27.012133 35.643175
F 49.268051 27.012133 57.472150
F 49.191853 27.012133 79.301124
F 49.115655 27.012133 101.130099
F 49.039458 27.012133 122.959073
F 49.420447 50.165390 13.814201
F 49.344249 50.165390 35.643175
F 49.268051 50.165390 57.472150
F 49.191853 50.165390 79.301124
F 49.115655 50.165390 101.130099
F 49.039458 50.165390 122.959073
F 22.685507 11.576625 13.720878
F 22.609309 11.576625 35.549853
F 22.533111 11.576625 57.378827
F 22.456913 11.576625 79.207801
F 22.380715 11.576625 101.036776
F 22.304518 11.576625 122.865750
F 22.685507 34.729883 13.720878
F 22.609309 34.729883 35.549853
F 22.533111 34.729883 57.378827
F 22.456913 34.729883 79.207801
F 22.380715 34.729883 101.036776
F 22.304518 34.729883 122.865750
F 22.685507 57.883140 13.720878
F 22.609309 57.883140 35.549853
F 22.533111 57.883140 57.378827
F 22.456913 57.883140 79.207801
F 22.380715 57.883140 101.036776
F 22.304518 57.883140 122.865750
F 49.420447 11.576625 13.814201
F 49.344249 11.576625 35.643176
F 49.268051 11.576625 57.472150
F 49.191853 11.576625 79.301124
F 49.115655 11.576625 101.130099
F 49.039458 11.576625 122.959073
F 49.420447 34.729883 13.814201
F 49.344249 34.729883 35.643176
F 49.268051 34.729883 57.472150
F 49.191853 34.729883 79.301124
F 49.115655 34.729883 101.130099
F 49.039458 34.729883 122.959073
F 49.420447 57.883140 13.814201
F 49.344249 57.883140 35.643176
F 49.268051 57.883140 57.472150
F 49.191853 57.883140 79.301124
F 49.115655 57.883140 101.130099
F 49.039458 57.883140 122.959073
F 22.685507 19.294381 13.720879
F 22.609309 19.294381 35.549853
F 22.533111 19.294381 57.378828
F 22.456913 19.294381 79.207802
F 22.380715 19.294381 101.036776
F 22.304518 19.294381 122.865751
F 22.685507 42.447638 13.720879
F 22.609309 42.447638 35.549853
F 22.533111 42.447638 57.378828
F 22.456913 42.447638 79.207802
F 22.380715 42.447638 101.036776
F 22.304518 42.447638 122.865751
F 22.685507 65.600896 13.720879
F 22.609309 65.600896 35.549853
F 22.533111 65.600896 57.378828
F 22.456913 65.600896 79.207802
F 22.380715 65.600896 101.036776
F 22.304518 65.600896 122.865751
F 49.420447 19.294381 13.814202
F 49.344249 19.294381 35.643176
F 49.268051 19.294381 57.472151
F 49.191853 19.294381 79.301125
F 49.115655 19.294381 101.130099
F 49.039458 19.294381 122.959074
F 49.420447 42.447638 13.814202
F 49.344249 42.447638 35.643176
F 49.268051 42.447638 57.472151
F 49.191853 42.447638 79.301125
F 49.115655 42.447638 101.130099
F 49.039458 42.447638 122.959074
F 49.420447 65.600896 13.814202
F 49.344249 65.600896 35.643176
F 49.268051 65.600896 57.472151
F 49.191853 65.600896 79.301125
F 49.115655 65.600896 101.130099
F 49.039458 65.600896 122.959074
F 4.871746 3.858875 10.930041
F 4.795548 3.858875 32.759015
F 4.719350 3.858875 54.587990
F 4.643152 3.858875 76.416964
F 4.566955 3.858875 98.245939
F 4.490757 3.858875 120.074913
F 4.871746 27.012133 10.930041
F 4.795548 27.012133 32.759015
F 4.719350 27.012133 54.587990
F 4.643152 27.012133 76.416964
F 4.566955 27.012133 98.245939
F 4.490757 27.012133 120.074913
F 4.871746 50.165390 10.930041
F 4.795548 50.165390 32.759015
F 4.719350 50.165390 54.587990
F 4.643152 50.165390 76.416964
F 4.566955 50.165390 98.245939
F 4.490757 50.165390 120.074913
F 31.606686 3.858875 11.023364
F 31.530488 3.858875 32.852338
F 31.454290 3.858875 54.681313
F 31.378093 3.858875 76.510287
F 31.301895 3.858875 98.339262
F 31.225697 3.858875 120.168236
F 31.606686 27.012133 11.023364
F 31.530488 27.012133 32.852338
F 31.454290 27.012133 54.681313
F 31.378093 27.012133 76.510287
F 31.301895 27.012133 98.339262
F 31.225697 27.012133 120.168236
F 31.606686 50.165390 11.023364
F 31.530488 50.165390 32.852338
F 31.454290 50.165390 54.681313
F 31.378093 50.165390 76.510287
F 31.301895 50.165390 98.339262
F 31.225697 50.165390 120.168236
F 4.871746 11.576625 10.930041
F 4.795548 11.576625 32.759015
F 4.719350 11.576625 54.587990
F 4.643152 11.576625 76.416964
F 4.566955 11.576625 98.245939
F 4.490757 11.576625 120.074913
F 4.871746 34.729883 10.930041
F 4.795548 34.729883 32.759015
F 4.719350 34.729883 54.587990
F 4.643152 34.729883 76.416964
F 4.566955 34.729883 98.245939
F 4.490757 34.729883 120.074913
F 4.871746 57.883140 10.930041
F 4.795548 57.883140 32.759015
F 4.719350 57.883140 54.587990
F 4.643152 57.883140 76.416964
F 4.566955 57.883140 98.245939
F 4.490757 57.883140 120.074913
F 31.606686 11.576625 11.023364
F 31.530488 11.576625 32.852338
F 31.454290 11.576625 54.681313
F 31.378093 11.576625 76.510287
F 31.301895 11.576625 98.339262
F 31.225697 11.576625 120.168236
F 31.606686 34.729883 11.023364
F 31.530488 34.729883 32.852338
F 31.454290 34.729883 54.681313
F 31.378093 34.729883 76.510287
F 31.301895 34.729883 98.339262
F 31.225697 34.729883 120.168236
F 31.606686 57.883140 11.023364
F 31.530488 57.883140 32.852338
F 31.454290 57.883140 54.681313
F 31.378093 57.883140 76.510287
F 31.301895 57.883140 98.339262
F 31.225697 57.883140 120.168236
F 4.871746 19.294381 10.930040
F 4.795548 19.294381 32.759015
F 4.719350 19.294381 54.587989
F 4.643152 19.294381 76.416964
F 4.566955 19.294381 98.245938
F 4.490757 19.294381 120.074912
F 4.871746 42.447638 10.930040
F 4.795548 42.447638 32.759015
F 4.719350 42.447638 54.587989
F 4.643152 42.447638 76.416964
F 4.566955 42.447638 98.245938
F 4.490757 42.447638 120.074912
F 4.871746 65.600896 10.930040
F 4.795548 65.600896 32.759015
F 4.719350 65.600896 54.587989
F 4.643152 65.600896 76.416964
F 4.566955 65.600896 98.245938
F 4.490757 65.600896 120.074912
F 31.606686 19.294381 11.023363
F 31.530488 19.294381 32.852338
F 31.454290 19.294381 54.681312
F 31.378093 19.294381 76.510287
F 31.301895 19.294381 98.339261
F 31.225697 19.294381 120.168235
F 31.606686 42.447638 11.023363
F 31.530488 42.447638 32.852338
F 31.454290 42.447638 54.681312
F 31.378093 42.447638 76.510287
F 31.301895 42.447638 98.339261
F 31.225697 42.447638 120.168235
F 31.606686 65.600896 11.023363
F 31.530488 65.600896 32.852338
F 31.454290 65.600896 54.681312
F 31.378093 65.600896 76.510287
F 31.301895 65.600896 98.339261
F 31.225697 65.600896 120.168235
F 13.783392 3.858876 10.961148
F 13.707194 3.858876 32.790123
F 13.630996 3.858876 54.619097
F 13.554798 3.858876 76.448072
F 13.478600 3.858876 98.277046
F 13.402403 3.858876 120.106020
F 13.783392 27.012133 10.961148
F 13.707194 27.012133 32.790123
F 13.630996 27.012133 54.619097
F 13.554798 27.012133 76.448072
F 13.478600 27.012133 98.277046
F 13.402403 27.012133 120.106020
F 13.783392 50.165391 10.961148
F 13.707194 50.165391 32.790123
F 13.630996 50.165391 54.619097
F 13.554798 50.165391 76.448072
F 13.478600 50.165391 98.277046
F 13.402403 50.165391 120.106020
F 40.518332 3.858876 11.054471
F 40.442134 3.858876 32.883446
F 40.365936 3.858876 54.712420
F 40.289738 3.858876 76.541395
F 40.213540 3.858876 98.370369
F 40.137343 3.858876 120.199343
F 40.518332 27.012133 11.054471
F 40.442134 27.012133 32.883446
F 40.365936 27.012133 54.712420
F 40.289738 27.012133 76.541395
F 40.213540 27.012133 98.370369
F 40.137343 27.012133 120.199343
F 40.518332 50.165391 11.054471
F 40.442134 50.165391 32.883446
F 40.365936 50.165391 54.712420
F 40.289738 50.165391 76.541395
F 40.213540 50.165391 98.370369
F 40.137343 50.165391 120.199343
F 13.783392 11.576626 10.961148
F 13.707194 11.576626 32.790123
F 13.630996 11.576626 54.619097
F 13.554798 11.576626 76.448071
F 13.478600 11.576626 98.277046
F 13.402403 11.576626 120.106020
F 13.783392 34.729883 10.961148
F 13.707194 34.729883 32.790123
F 13.630996 34.729883 54.619097
F 13.554798 34.729883 76.448071
F 13.478600 34.729883 98.277046
F 13.402403 34.729883 120.106020
F 13.783392 57.883141 10.961148
F 13.707194 57.883141 32.790123
F 13.630996 57.883141 54.619097
F 13.554798 57.883141 76.448071
F 13.478600 57.883141 98.277046
F 13.402403 57.883141 120.106020
F 40.518332 11.576626 11.054471
F 40.442134 11.576626 32.883446
F 40.365936 11.576626 54.712420
F 40.289738 11.576626 76.541394
F 40.213540 11.576626 98.370369
F 40.137343 11.576626 120.199343
F 40.518332 34.729883 11.054471
F 40.442134 34.729883 32.883446
F 40.365936 34.729883 54.712420
F 40.289738 34.729883 76.541394
F 40.213540 34.729883 98.370369
F 40.137343 34.729883 120.199343
F 40.518332 57.883141 11.054471
F 40.442134 57.883141 32.883446
F 40.365936 57.883141 54.712420
F 40.289738 57.883141 76.541394
F 40.213540 57.883141 98.370369
F 40.137343 57.883141 120.199343
F 13.783392 19.294381 10.961148
F 13.707194 19.294381 32.790122
F 13.630996 19.294381 54.619097
F 13.554798 19.294381 76.448071
F 13.478600 19.294381 98.277045
F 13.402403 19.294381 120.106020
F 13.783392 42.447639 10.961148
F 13.707194 42.447639 32.790122
F 13.630996 42.447639 54.619097
F 13.554798 42.447639 76.448071
F 13.478600 42.447639 98.277045
F 13.402403 42.447639 120.106020
F 13.783392 65.600896 10.961148
F 13.707194 65.600896 32.790122
F 13.630996 65.600896 54.619097
F 13.554798 65.600896 76.448071
F 13.478600 65.600896 98.277045
F 13.402403 65.600896 120.106020
F 40.518332 19.294381 11.054471
F 40.442134 19.294381 32.883445
F 40.365936 19.294381 54.712420
F 40.289738 19.294381 76.541394
F 40.213540 19.294381 98.370368
F 40.137343 19.294381 120.199343
F 40.518332 42.447639 11.054471
F 40.442134 42.447639 32.883445
F 40.365936 42.447639 54.712420
F 40.289738 42.447639 76.541394
F 40.213540 42.447639 98.370368
F 40.137343 42.447639 120.199343
F 40.518332 65.600896 11.054471
F 40.442134 65.600896 32.883445
F 40.365936 65.600896 54.712420
F 40.289738 65.600896 76.541394
F 40.213540 65.600896 98.370368
F 40.137343 65.600896 120.199343
F 22.695042 3.858875 10.992257
F 22.618844 3.858875 32.821231
F 22.542647 3.858875 54.650206
F 22.466449 3.858875 76.479180
F 22.390251 3.858875 98.308154
F 22.314053 3.858875 120.137129
F 22.695042 27.012133 10.992257
F 22.618844 27.012133 32.821231
F 22.542647 27.012133 54.650206
F 22.466449 27.012133 76.479180
F 22.390251 27.012133 98.308154
F 22.314053 27.012133 120.137129
F 22.695042 50.165390 10.992257
F 22.618844 50.165390 32.821231
F 22.542647 50.165390 54.650206
F 22.466449 50.165390 76.479180
F 22.390251 50.165390 98.308154
F 22.314053 50.165390 120.137129
F 49.429982 3.858875 11.085580
F 49.353785 3.858875 32.914554
F 49.277587 3.858875 54.743529
F 49.201389 3.858875 76.572503
F 49.125191 3.858875 98.401477
F 49.048993 3.858875 120.230452
F 49.429982 27.012133 11.085580
F 49.353785 27.012133 32.914554
F 49.277587 27.012133 54.743529
F 49.201389 27.012133 76.572503
F 49.125191 27.012133 98.401477
F 49.048993 27.012133 120.230452
F 49.429982 50.165390 11.085580
F 49.353785 50.165390 32.914554
F 49.277587 50.165390 54.743529
F 49.201389 50.165390 76.572503
F 49.125191 50.165390 98.401477
F 49.048993 50.165390 120.230452
F 22.695042 11.576625 10.992257
F 22.618844 11.576625 32.821231
F 22.542647 11.576625 54.650205
F 22.466449 11.576625 76.479180
F 22.390251 11.576625 98.308154
F 22.314053 11.576625 120.137129
F 22.695042 34.729883 10.992257
F 22.618844 34.729883 32.821231
F 22.542647 34.729883 54.650205
F 22.466449 34.729883 76.479180
F 22.390251 34.729883 98.308154
F 22.314053 34.729883 120.137129
F 22.695042 57.883140 10.992257
F 22.618844 57.883140 32.821231
F 22.542647 57.883140 54.650205
F 22.466449 57.883140 76.479180
F 22.390251 57.883140 98.308154
F 22.314053 57.883140 120.137129
F 49.429982 11.576625 11.085580
F 49.353785 11.576625 32.914554
F 49.277587 11.576625 54.743528
F 49.201389 11.576625 76.572503
F 49.125191 11.576625 98.401477
F 49.048993 11.576625 120.230452
F 49.429982 34.729883 11.085580
F 49.353785 34.729883 32.914554
F 49.277587 34.729883 54.743528
F 49.201389 34.729883 76.572503
F 49.125191 34.729883 98.401477
F 49.048993 34.729883 120.230452
F 49.429982 57.883140 11.085580
F 49.353785 57.883140 32.914554
F 49.277587 57.883140 54.743528
F 49.201389 57.883140 76.572503
F 49.125191 57.883140 98.401477
F 49.048993 57.883140 120.230452
F 22.695042 19.294381 10.992256
F 22.618844 19.294381 32.821231
F 22.542647 19.294381 54.650205
F 22.466449 19.294381 76.479179
F 22.390251 19.294381 98.308154
F 22.314053 19.294381 120.137128
F 22.695042 42.447638 10.992256
F 22.618844 42.447638 32.821231
F 22.542647 42.447638 54.650205
F 22.466449 42.447638 76.479179
F 22.390251 42.447638 98.308154
F 22.314053 42.447638 120.137128
F 22.695042 65.600896 10.992256
F 22.618844 65.600896 32.821231
F 22.542647 65.600896 54.650205
F 22.466449 65.600896 76.479179
F 22.390251 65.600896 98.308154
F 22.314053 65.600896 120.137128
F 49.429982 19.294381 11.085579
F 49.353785 19.294381 32.914554
F 49.277587 19.294381 54.743528
F 49.201389 19.294381 76.572502
F 49.125191 19.294381 98.401477
F 49.048993 19.294381 120.230451
F 49.429982 42.447638 11.085579
F 49.353785 42.447638 32.914554
F 49.277587 42.447638 54.743528
F 49.201389 42.447638 76.572502
F 49.125191 42.447638 98.401477
F 49.048993 42.447638 120.230451
F 49.429982 65.600896 11.085579
F 49.353785 65.600896 32.914554
F 49.277587 65.600896 54.743528
F 49.201389 65.600896 76.572502
F 49.125191 65.600896 98.401477
F 49.048993 65.600896 120.230451
F 4.884435 1.286291 7.291879
F 4.808237 1.286291 29.120853
F 4.732039 1.286291 50.949828
F 4.655841 1.286291 72.778803
F 4.579643 1.286291 94.607778
F 4.503445 1.286291 116.436752
F 4.884435 24.439549 7.291879
F 4.808237 24.439549 29.120853
F 4.732039 24.439549 50.949828
F 4.655841 24.439549 72.778803
F 4.579643 24.439549 94.607778
F 4.503445 24.439549 116.436752
F 4.884435 47.592806 7.291879
F 4.808237 47.592806 29.120853
F 4.732039 47.592806 50.949828
F 4.655841 47.592806 72.778803
F 4.579643 47.592806 94.607778
F 4.503445 47.592806 116.436752
F 31.619376 1.286291 7.385202
F 31.543178 1.286291 29.214176
F 31.466980 1.286291 51.043151
F 31.390782 1.286291 72.872125
F 31.314584 1.286291 94.701100
F 31.238387 1.286291 116.530074
F 31.619376 24.439549 7.385202
F 31.543178 24.439549 29.214176
F 31.466980 24.439549 51.043151
F 31.390782 24.439549 72.872125
F 31.314584 24.439549 94.701100
F 31.238387 24.439549 116.530074
F 31.619376 47.592806 7.385202
F 31.543178 47.592806 29.214176
F 31.466980 47.592806 51.043151
F 31.390782 47.592806 72.872125
F 31.314584 47.592806 94.701100
F 31.238387 47.592806 116.530074
F 4.884435 9.004041 7.291879
F 4.808237 9.004041 29.120853
F 4.732039 9.004041 50.949828
F 4.655841 9.004041 72.778803
F 4.579643 9.004041 94.607778
F 4.503445 9.004041 116.436752
F 4.884435 32.157298 7.291879
F 4.808237 32.157298 29.120853
F 4.732039 32.157298 50.949828
F 4.655841 32.157298 72.778803
F 4.579643 32.157298 94.607778
F 4.503445 32.157298 116.436752
F 4.884435 55.310556 7.291879
F 4.808237 55.310556 29.120853
F 4.732039 55.310556 50.949828
F 4.655841 55.310556 72.778803
F 4.579643 55.310556 94.607778
F 4.503445 55.310556 116.436752
F 31.619376 9.004041 7.385202
F 31.543178 9.004041 29.214176
F 31.466980 9.004041 51.043151
F 31.390782 9.004041 72.872125
F 31.314584 9.004041 94.701100
F 31.238387 9.004041 116.530074
F 31.619376 32.157298 7.385202
F 31.543178 32.157298 29.214176
F 31.466980 32.157298 51.043151
F 31.390782 32.157298 72.872125
F 31.314584 32.157298 94.701100
F 31.238387 32.157298 116.530074
F 31.619376 55.310556 7.385202
F 31.543178 55.310556 29.214176
F 31.466980 55.310556 51.043151
F 31.390782 55.310556 72.872125
F 31.314584 55.310556 94.701100
F 31.238387 55.310556 116.530074
F 4.884435 16.721796 7.291878
F 4.808237 16.721796 29.120853
F 4.732039 16.721796 50.949827
F 4.655841 16.721796 72.778802
F 4.579643 16.721796 94.607777
F 4.503445 16.721796 116.436751
F 4.884435 39.875053 7.291878
F 4.808237 39.875053 29.120853
F 4.732039 39.875053 50.949827
F 4.655841 39.875053 72.778802
F 4.579643 39.875053 94.607777
F 4.503445 39.875053 116.436751
F 4.884435 63.028311 7.291878
F 4.808237 63.028311 29.120853
F 4.732039 63.028311 50.949827
F 4.655841 63.028311 72.778802
F 4.579643 63.028311 94.607777
F 4.503445 63.028311 116.436751
F 31.619376 16.721796 7.385201
F 31.543178 16.721796 29.214176
F 31.466980 16.721796 51.043150
F 31.390782 16.721796 72.872124
F 31.314584 16.721796 94.701099
F 31.238387 16.721796 116.530073
F 31.619376 39.875053 7.385201
F 31.543178 39.875053 29.214176
F 31.466980 39.875053 51.043150
F 31.390782 39.875053 72.872124
F 31.314584 39.875053 94.701099
F 31.238387 39.875053 116.530073
F 31.619376 63.028311 7.385201
F 31.543178 63.028311 29.214176
F 31.466980 63.028311 51.043150
F 31.390782 63.028311 72.872124
F 31.314584 63.028311 94.701099
F 31.238387 63.028311 116.530073
F 13.796080 1.286290 7.322986
F 13.719882 1.286290 29.151961
F 13.643685 1.286290 50.980935
F 13.567487 1.286290 72.809910
F 13.491289 1.286290 94.638884
F 13.415091 1.286290 116.467858
F 13.796080 24.439547 7.322986
F 13.719882 24.439547 29.151961
F 13.643685 24.439547 50.980935
F 13.567487 24.439547 72.809910
F 13.491289 24.439547 94.638884
F 13.415091 24.439547 116.467858
F 13.796080 47.592805 7.322986
F 13.719882 47.592805 29.151961
F 13.643685 47.592805 50.980935
F 13.567487 47.592805 72.809910
F 13.491289 47.592805 94.638884
F 13.415091 47.592805 116.467858
F 40.531020 1.286290 7.416309
F 40.454823 1.286290 29.245284
F 40.378625 1.286290 51.074258
F 40.302427 1.286290 72.903233
F 40.226229 1.286290 94.732207
F 40.150031 1.286290 116.561181
F 40.531020 24.439547 7.416309
F 40.454823 24.439547 29.245284
F 40.378625 24.439547 51.074258
F 40.302427 24.439547 72.903233
F 40.226229 24.439547 94.732207
F 40.150031 24.439547 116.561181
F 40.531020 47.592805 7.416309
F 40.454823 47.592805 29.245284
F 40.378625 47.592805 51.074258
F 40.302427 47.592805 72.903233
F 40.226229 47.592805 94.732207
F 40.150031 47.592805 116.561181
F 13.796080 9.004039 7.322986
F 13.719882 9.004039 29.151961
F 13.643685 9.004039 50.980935
F 13.567487 9.004039 72.809910
F 13.491289 9.004039 94.638884
F 13.415091 9.004039 116.467858
F 13.796080 32.157297 7.322986
F 13.719882 32.157297 29.151961
F 13.643685 32.157297 50.980935
F 13.567487 32.157297 72.809910
F 13.491289 32.157297 94.638884
F 13.415091 32.157297 116.467858
F 13.796080 55.310554 7.322986
F 13.719882 55.310554 29.151961
F 13.643685 55.310554 50.980935
F 13.567487 55.310554 72.809910
F 13.491289 55.310554 94.638884
F 13.415091 55.310554 116.467858
F 40.531020 9.004039 7.416309
F 40.454823 9.004039 29.245284
F 40.378625 9.004039 51.074258
F 40.302427 9.004039 72.903233
F 40.226229 9.004039 94.732207
F 40.150031 9.004039 116.561181
F 40.531020 32.157297 7.416309
F 40.454823 32.157297 29.245284
F 40.378625 32.157297 51.074258
F 40.302427 32.157297 72.903233
F 40.226229 32.157297 94.732207
F 40.150031 32.157297 116.561181
F 40.531020 55.310554 7.416309
F 40.454823 55.310554 29.245284
F 40.378625 55.310554 51.074258
F 40.302427 55.310554 72.903233
F 40.226229 55.310554 94.732207
F 40.150031 55.310554 116.561181
F 13.796080 16.721795 7.322986
F 13.719882 16.721795 29.151960
F 13.643685 16.721795 50.980934
F 13.567487 16.721795 72.809909
F 13.491289 16.721795 94.638883
F 13.415091 16.721795 116.467858
F 13.796080 39.875052 7.322986
F 13.719882 39.875052 29.151960
F 13.643685 39.875052 50.980934
F 13.567487 39.875052 72.809909
F 13.491289 39.875052 94.638883
F 13.415091 39.875052 116.467858
F 13.796080 63.028310 7.322986
F 13.719882 63.028310 29.151960
F 13.643685 63.028310 50.980934
F 13.567487 63.028310 72.809909
F 13.491289 63.028310 94.638883
F 13.415091 63.028310 116.467858
F 40.531020 16.721795 7.416309
F 40.454823 16.721795 29.245283
F 40.378625 16.721795 51.074257
F 40.302427 16.721795 72.903232
F 40.226229 16.721795 94.732206
F 40.150031 16.721795 116.561181
F 40.531020 39.875052 7.416309
F 40.454823 39.875052 29.245283
F 40.378625 39.875052 51.074257
F 40.302427 39.875052 72.903232
F 40.226229 39.875052 94.732206
F 40.150031 39.875052 116.561181
F 40.531020 63.028310 7.416309
F 40.454823 63.028310 29.245283
F 40.378625 63.028310 51.074257
F 40.302427 63.028310 72.903232
F 40.226229 63.028310 94.732206
F 40.150031 63.028310 116.561181
F 22.707732 1.286290 7.354095
F 22.631534 1.286290 29.183069
F 22.555336 1.286290 51.012043
F 22.479139 1.286290 72.841018
F 22.402941 1.286290 94.669992
F 22.326743 1.286290 116.498966
F 22.707732 24.439548 7.354095
F 22.631534 24.439548 29.183069
F 22.555336 24.439548 51.012043
F 22.479139 24.439548 72.841018
F 22.402941 24.439548 94.669992
F 22.326743 24.439548 116.498966
F 22.707732 47.592805 7.354095
F 22.631534 47.592805 29.183069
F 22.555336 47.592805 51.012043
F 22.479139 47.592805 72.841018
F 22.402941 47.592805 94.669992
F 22.326743 47.592805 116.498966
F 49.442673 1.286290 7.447418
F 49.366475 1.286290 29.276392
F 49.290277 1.286290 51.105366
F 49.214080 1.286290 72.934341
F 49.137882 1.286290 94.763315
F 49.061684 1.286290 116.592289
F 49.442673 24.439548 7.447418
F 49.366475 24.439548 29.276392
F 49.290277 24.439548 51.105366
F 49.214080 24.439548 72.934341
F 49.137882 24.439548 94.763315
F 49.061684 24.439548 116.592289
F 49.442673 47.592805 7.447418
F 49.366475 47.592805 29.276392
F 49.290277 47.592805 51.105366
F 49.214080 47.592805 72.934341
F 49.137882 47.592805 94.763315
F 49.061684 47.592805 116.592289
F 22.707732 9.004039 7.354095
F 22.631534 9.004039 29.183069
F 22.555336 9.004039 51.012043
F 22.479139 9.004039 72.841018
F 22.402941 9.004039 94.669992
F 22.326743 9.004039 116.498967
F 22.707732 32.157297 7.354095
F 22.631534 32.157297 29.183069
F 22.555336 32.157297 51.012043
F 22.479139 32.157297 72.841018
F 22.402941 32.157297 94.669992
F 22.326743 32.157297 116.498967
F 22.707732 55.310555 7.354095
F 22.631534 55.310555 29.183069
F 22.555336 55.310555 51.012043
F 22.479139 55.310555 72.841018
F 22.402941 55.310555 94.669992
F 22.326743 55.310555 116.498967
F 49.442673 9.004039 7.447418
F 49.366475 9.004039 29.276392
F 49.290277 9.004039 51.105366
F 49.214080 9.004039 72.934341
F 49.137882 9.004039 94.763315
F 49.061684 9.004039 116.592290
F 49.442673 32.157297 7.447418
F 49.366475 32.157297 29.276392
F 49.290277 32.157297 51.105366
F 49.214080 32.157297 72.934341
F 49.137882 32.157297 94.763315
F 49.061684 32.157297 116.592290
F 49.442673 55.310555 7.447418
F 49.366475 55.310555 29.276392
F 49.290277 55.310555 51.105366
F 49.214080 55.310555 72.934341
F 49.137882 55.310555 94.763315
F 49.061684 55.310555 116.592290
F 22.707732 16.721795 7.354094
F 22.631534 16.721795 29.183068
F 22.555336 16.721795 51.012043
F 22.479139 16.721795 72.841017
F 22.402941 16.721795 94.669991
F 22.326743 16.721795 116.498966
F 22.707732 39.875052 7.354094
F 22.631534 39.875052 29.183068
F 22.555336 39.875052 51.012043
F 22.479139 39.875052 72.841017
F 22.402941 39.875052 94.669991
F 22.326743 39.875052 116.498966
F 22.707732 63.028310 7.354094
F 22.631534 63.028310 29.183068
F 22.555336 63.028310 51.012043
F 22.479139 63.028310 72.841017
F 22.402941 63.028310 94.669991
F 22.326743 63.028310 116.498966
F 49.442673 16.721795 7.447417
F 49.366475 16.721795 29.276391
F 49.290277 16.721795 51.105366
F 49.214080 16.721795 72.934340
F 49.137882 16.721795 94.763314
F 49.061684 16.721795 116.592289
F 49.442673 39.875052 7.447417
F 49.366475 39.875052 29.276391
F 49.290277 39.875052 51.105366
F 49.214080 39.875052 72.934340
F 49.137882 39.875052 94.763314
F 49.061684 39.875052 116.592289
F 49.442673 63.028310 7.447417
F 49.366475 63.028310 29.276391
F 49.290277 63.028310 51.105366
F 49.214080 63.028310 72.934340
F 49.137882 63.028310 94.763314
F 49.061684 63.028310 116.592289
F 7.099658 7.717750 10.937818
F 7.023460 7.717750 32.766793
F 6.947263 7.717750 54.595767
F 6.871065 7.717750 76.424741
F 6.794867 7.717750 98.253716
F 6.718669 7.717750 120.082690
F 7.099658 30.871007 10.937818
F 7.023460 30.871007 32.766793
F 6.947263 30.871007 54.595767
F 6.871065 30.871007 76.424741
F 6.794867 30.871007 98.253716
F 6.718669 30.871007 120.082690
F 7.099658 54.024265 10.937818
F 7.023460 54.024265 32.766793
F 6.947263 54.024265 54.595767
F 6.871065 54.024265 76.424741
F 6.794867 54.024265 98.253716
F 6.718669 54.024265 120.082690
F 33.834599 7.717750 11.031141
F 33.758402 7.717750 32.860116
F 33.682204 7.717750 54.689090
F 33.606006 7.717750 76.518064
F 33.529808 7.717750 98.347039
F 33.453610 7.717750 120.176013
F 33.834599 30.871007 11.031141
F 33.758402 30.871007 32.860116
F 33.682204 30.871007 54.689090
F 33.606006 30.871007 76.518064
F 33.529808 30.871007 98.347039
F 33.453610 30.871007 120.176013
F 33.834599 54.024265 11.031141
F 33.758402 54.024265 32.860116
F 33.682204 54.024265 54.689090
F 33.606006 54.024265 76.518064
F 33.529808 54.024265 98.347039
F 33.453610 54.024265 120.176013
F 7.099658 15.435502 10.937817
F 7.023460 15.435502 32.766792
F 6.947263 15.435502 54.595766
F 6.871065 15.435502 76.424740
F 6.794867 15.435502 98.253715
F 6.718669 15.435502 120.082689
F 7.099658 38.588760 10.937817
F 7.023460 38.588760 32.766792
F 6.947263 38.588760 54.595766
F 6.871065 38.588760 76.424740
F 6.794867 38.588760 98.253715
F 6.718669 38.588760 120.082689
F 7.099658 61.742018 10.937817
F 7.023460 61.742018 32.766792
F 6.947263 61.742018 54.595766
F 6.871065 61.742018 76.424740
F 6.794867 61.742018 98.253715
F 6.718669 61.742018 120.082689
F 33.834599 15.435502 11.031140
F 33.758402 15.435502 32.860115
F 33.682204 15.435502 54.689089
F 33.606006 15.435502 76.518063
F 33.529808 15.435502 98.347038
F 33.453610 15.435502 120.176012
F 33.834599 38.588760 11.031140
F 33.758402 38.588760 32.860115
F 33.682204 38.588760 54.689089
F 33.606006 38.588760 76.518063
F 33.529808 38.588760 98.347038
F 33.453610 38.588760 120.176012
F 33.834599 61.742018 11.031140
F 33.758402 61.742018 32.860115
F 33.682204 61.742018 54.689089
F 33.606006 61.742018 76.518063
F 33.529808 61.742018 98.347038
F 33.453610 61.742018 120.176012
F 7.099658 0.000000 10.937818
F 7.023460 0.000000 32.766792
F 6.947263 0.000000 54.595767
F 6.871065 0.000000 76.424741
F 6.794867 0.000000 98.253716
F 6.718669 0.000000 120.082690
F 7.099658 23.153258 10.937818
F 7.023460 23.153258 32.766792
F 6.947263 23.153258 54.595767
F 6.871065 23.153258 76.424741
F 6.794867 23.153258 98.253716
F 6.718669 23.153258 120.082690
F 7.099658 46.306515 10.937818
F 7.023460 46.306515 32.766792
F 6.947263 46.306515 54.595767
F 6.871065 46.306515 76.424741
F 6.794867 46.306515 98.253716
F 6.718669 46.306515 120.082690
F 33.834599 0.000000 11.031141
F 33.758402 0.000000 32.860115
F 33.682204 0.000000 54.689090
F 33.606006 0.000000 76.518064
F 33.529808 0.000000 98.347039
F 33.453610 0.000000 120.176013
F 33.834599 23.153258 11.031141
F 33.758402 23.153258 32.860115
F 33.682204 23.153258 54.689090
F 33.606006 23.153258 76.518064
F 33.529808 23.153258 98.347039
F 33.453610 23.153258 120.176013
F 33.834599 46.306515 11.031141
F 33.758402 46.306515 32.860115
F 33.682204 46.306515 54.689090
F 33.606006 46.306515 76.518064
F 33.529808 46.306515 98.347039
F 33.453610 46.306515 120.176013
F 16.011306 7.717750 10.968925
F 15.935108 7.717750 32.797900
F 15.858910 7.717750 54.626874
F 15.782713 7.717750 76.455849
F 15.706515 7.717750 98.284823
F 15.630317 7.717750 120.113797
F 16.011306 30.871008 10.968925
F 15.935108 30.871008 32.797900
F 15.858910 30.871008 54.626874
F 15.782713 30.871008 76.455849
F 15.706515 30.871008 98.284823
F 15.630317 30.871008 120.113797
F 16.011306 54.024265 10.968925
F 15.935108 54.024265 32.797900
F 15.858910 54.024265 54.626874
F 15.782713 54.024265 76.455849
F 15.706515 54.024265 98.284823
F 15.630317 54.024265 120.113797
F 42.746246 7.717750 11.062248
F 42.670048 7.717750 32.891223
F 42.593851 7.717750 54.720197
F 42.517653 7.717750 76.549172
F 42.441455 7.717750 98.378146
F 42.365257 7.717750 120.207120
F 42.746246 30.871008 11.062248
F 42.670048 30.871008 32.891223
F 42.593851 30.871008 54.720197
F 42.517653 30.871008 76.549172
F 42.441455 30.871008 98.378146
F 42.365257 30.871008 120.207120
F 42.746246 54.024265 11.062248
F 42.670048 54.024265 32.891223
F 42.593851 54.024265 54.720197
F 42.517653 54.024265 76.549172
F 42.441455 54.024265 98.378146
F 42.365257 54.024265 120.207120
F 16.011306 15.435503 10.968924
F 15.935108 15.435503 32.797899
F 15.858910 15.435503 54.626873
F 15.782713 15.435503 76.455848
F 15.706515 15.435503 98.284822
F 15.630317 15.435503 120.113796
F 16.011306 38.588760 10.968924
F 15.935108 38.588760 32.797899
F 15.858910 38.588760 54.626873
F 15.782713 38.588760 76.455848
F 15.706515 38.588760 98.284822
F 15.630317 38.588760 120.113796
F 16.011306 61.742018 10.968924
F 15.935108 61.742018 32.797899
F 15.858910 61.742018 54.626873
F 15.782713 61.742018 76.455848
F 15.706515 61.742018 98.284822
F 15.630317 61.742018 120.113796
F 42.746246 15.435503 11.062247
F 42.670048 15.435503 32.891222
F 42.593851 15.435503 54.720196
F 42.517653 15.435503 76.549171
F 42.441455 15.435503 98.378145
F 42.365257 15.435503 120.207119
F 42.746246 38.588760 11.062247
F 42.670048 38.588760 32.891222
F 42.593851 38.588760 54.720196
F 42.517653 38.588760 76.549171
F 42.441455 38.588760 98.378145
F 42.365257 38.588760 120.207119
F 42.746246 61.742018 11.062247
F 42.670048 61.742018 32.891222
F 42.593851 61.742018 54.720196
F 42.517653 61.742018 76.549171
F 42.441455 61.742018 98.378145
F 42.365257 61.742018 120.207119
F 16.011306 0.000001 10.968925
F 15.935108 0.000001 32.797900
F 15.858910 0.000001 54.626874
F 15.782713 0.000001 76.455848
F 15.706515 0.000001 98.284823
F 15.630317 0.000001 120.113797
F 16.011306 23.153258 10.968925
F 15.935108 23.153258 32.797900
F 15.858910 23.153258 54.626874
F 15.782713 23.153258 76.455848
F 15.706515 23.153258 98.284823
F 15.630317 23.153258 120.113797
F 16.011306 46.306516 10.968925
F 15.935108 46.306516 32.797900
F 15.858910 46.306516 54.626874
F 15.782713 46.306516 76.455848
F 15.706515 46.306516 98.284823
F 15.630317 46.306516 120.113797
F 42.746246 0.000001 11.062248
F 42.670048 0.000001 32.891223
F 42.593851 0.000001 54.720197
F 42.517653 0.000001 76.549171
F 42.441455 0.000001 98.378146
F 42.365257 0.000001 120.207120
F 42.746246 23.153258 11.062248
F 42.670048 23.153258 32.891223
F 42.593851 23.153258 54.720197
F 42.517653 23.153258 76.549171
F 42.441455 23.153258 98.378146
F 42.365257 23.153258 120.207120
F 42.746246 46.306516 11.062248
F 42.670048 46.306516 32.891223
F 42.593851 46.306516 54.720197
F 42.517653 46.306516 76.549171
F 42.441455 46.306516 98.378146
F 42.365257 46.306516 120.207120
F 24.922956 7.717750 11.000034
F 24.846758 7.717750 32.829009
F 24.770560 7.717750 54.657983
F 24.694362 7.717750 76.486957
F 24.618164 7.717750 98.315932
F 24.541967 7.717750 120.144906
F 24.922956 30.871007 11.000034
F 24.846758 30.871007 32.829009
F 24.770560 30.871007 54.657983
F 24.694362 30.871007 76.486957
F 24.618164 30.871007 98.315932
F 24.541967 30.871007 120.144906
F 24.922956 54.024265 11.000034
F 24.846758 54.024265 32.829009
F 24.770560 54.024265 54.657983
F 24.694362 54.024265 76.486957
F 24.618164 54.024265 98.315932
F 24.541967 54.024265 120.144906
F 51.657897 7.717750 11.093356
F 51.581699 7.717750 32.922332
F 51.505501 7.717750 54.751306
F 51.429303 7.717750 76.580280
F 51.353106 7.717750 98.409255
F 51.276908 7.717750 120.238229
F 51.657897 30.871007 11.093356
F 51.581699 30.871007 32.922332
F 51.505501 30.871007 54.751306
F 51.429303 30.871007 76.580280
F 51.353106 30.871007 98.409255
F 51.276908 30.871007 120.238229
F 51.657897 54.024265 11.093356
F 51.581699 54.024265 32.922332
F 51.505501 54.024265 54.751306
F 51.429303 54.024265 76.580280
F 51.353106 54.024265 98.409255
F 51.276908 54.024265 120.238229
F 24.922956 15.435502 11.000033
F 24.846758 15.435502 32.829007
F 24.770560 15.435502 54.657982
F 24.694362 15.435502 76.486956
F 24.618164 15.435502 98.315931
F 24.541967 15.435502 120.144905
F 24.922956 38.588760 11.000033
F 24.846758 38.588760 32.829007
F 24.770560 38.588760 54.657982
F 24.694362 38.588760 76.486956
F 24.618164 38.588760 98.315931
F 24.541967 38.588760 120.144905
F 24.922956 61.742018 11.000033
F 24.846758 61.742018 32.829007
F 24.770560 61.742018 54.657982
F 24.694362 61.742018 76.486956
F 24.618164 61.742018 98.315931
F 24.541967 61.742018 120.144905
F 51.657897 15.435502 11.093355
F 51.581699 15.435502 32.922330
F 51.505501 15.435502 54.751305
F 51.429303 15.435502 76.580279
F 51.353106 15.435502 98.409254
F 51.276908 15.435502 120.238228
F 51.657897 38.588760 11.093355
F 51.581699 38.588760 32.922330
F 51.505501 38.588760 54.751305
F 51.429303 38.588760 76.580279
F 51.353106 38.588760 98.409254
F 51.276908 38.588760 120.238228
F 51.657897 61.742018 11.093355
F 51.581699 61.742018 32.922330
F 51.505501 61.742018 54.751305
F 51.429303 61.742018 76.580279
F 51.353106 61.742018 98.409254
F 51.276908 61.742018 120.238228
F 24.922956 0.000000 11.000034
F 24.846758 0.000000 32.829008
F 24.770560 0.000000 54.657983
F 24.694362 0.000000 76.486957
F 24.618164 0.000000 98.315932
F 24.541967 0.000000 120.144906
F 24.922956 23.153258 11.000034
F 24.846758 23.153258 32.829008
F 24.770560 23.153258 54.657983
F 24.694362 23.153258 76.486957
F 24.618164 23.153258 98.315932
F 24.541967 23.153258 120.144906
F 24.922956 46.306515 11.000034
F 24.846758 46.306515 32.829008
F 24.770560 46.306515 54.657983
F 24.694362 46.306515 76.486957
F 24.618164 46.306515 98.315932
F 24.541967 46.306515 120.144906
F 51.657897 0.000000 11.093356
F 51.581699 0.000000 32.922331
F 51.505501 0.000000 54.751306
F 51.429303 0.000000 76.580280
F 51.353106 0.000000 98.409255
F 51.276908 0.000000 120.238229
F 51.657897 23.153258 11.093356
F 51.581699 23.153258 32.922331
F 51.505501 23.153258 54.751306
F 51.429303 23.153258 76.580280
F 51.353106 23.153258 98.409255
F 51.276908 23.153258 120.238229
F 51.657897 46.306515 11.093356
F 51.581699 46.306515 32.922331
F 51.505501 46.306515 54.751306
F 51.429303 46.306515 76.580280
F 51.353106 46.306515 98.409255
F 51.276908 46.306515 120.238229
F 7.112343 5.145165 7.299656
F 7.036145 5.145165 29.128631
F 6.959947 5.145165 50.957605
F 6.883750 5.145165 72.786580
F 6.807552 5.145165 94.615554
F 6.731354 5.145165 116.444528
F 7.112343 28.298423 7.299656
F 7.036145 28.298423 29.128631
F 6.959947 28.298423 50.957605
F 6.883750 28.298423 72.786580
F 6.807552 28.298423 94.615554
F 6.731354 28.298423 116.444528
F 7.112343 51.451680 7.299656
F 7.036145 51.451680 29.128631
F 6.959947 51.451680 50.957605
F 6.883750 51.451680 72.786580
F 6.807552 51.451680 94.615554
F 6.731354 51.451680 116.444528
F 33.847283 5.145165 7.392979
F 33.771085 5.145165 29.221954
F 33.694887 5.145165 51.050928
F 33.618690 5.145165 72.879903
F 33.542492 5.145165 94.708877
F 33.466294 5.145165 116.537851
F 33.847283 28.298423 7.392979
F 33.771085 28.298423 29.221954
F 33.694887 28.298423 51.050928
F 33.618690 28.298423 72.879903
F 33.542492 28.298423 94.708877
F 33.466294 28.298423 116.537851
F 33.847283 51.451680 7.392979
F 33.771085 51.451680 29.221954
F 33.694887 51.451680 51.050928
F 33.618690 51.451680 72.879903
F 33.542492 51.451680 94.708877
F 33.466294 51.451680 116.537851
F 7.112343 12.862918 7.299655
F 7.036145 12.862918 29.128630
F 6.959947 12.862918 50.957604
F 6.883750 12.862918 72.786579
F 6.807552 12.862918 94.615553
F 6.731354 12.862918 116.444527
F 7.112343 36.016175 7.299655
F 7.036145 36.016175 29.128630
F 6.959947 36.016175 50.957604
F 6.883750 36.016175 72.786579
F 6.807552 36.016175 94.615553
F 6.731354 36.016175 116.444527
F 7.112343 59.169433 7.299655
F 7.036145 59.169433 29.128630
F 6.959947 59.169433 50.957604
F 6.883750 59.169433 72.786579
F 6.807552 59.169433 94.615553
F 6.731354 59.169433 116.444527
F 33.847283 12.862918 7.392978
F 33.771085 12.862918 29.221953
F 33.694887 12.862918 51.050927
F 33.618690 12.862918 72.879902
F 33.542492 12.862918 94.708876
F 33.466294 12.862918 116.537850
F 33.847283 36.016175 7.392978
F 33.771085 36.016175 29.221953
F 33.694887 36.016175 51.050927
F 33.618690 36.016175 72.879902
F 33.542492 36.016175 94.708876
F 33.466294 36.016175 116.537850
F 33.847283 59.169433 7.392978
F 33.771085 59.169433 29.221953
F 33.694887 59.169433 51.050927
F 33.618690 59.169433 72.879902
F 33.542492 59.169433 94.708876
F 33.466294 59.169433 116.537850
F 7.112343 20.580673 7.299656
F 7.036145 20.580673 29.128630
F 6.959947 20.580673 50.957605
F 6.883750 20.580673 72.786579
F 6.807552 20.580673 94.615554
F 6.731354 20.580673 116.444528
F 7.112343 43.733930 7.299656
F 7.036145 43.733930 29.128630
F 6.959947 43.733930 50.957605
F 6.883750 43.733930 72.786579
F 6.807552 43.733930 94.615554
F 6.731354 43.733930 116.444528
F 7.112343 66.887188 7.299656
F 7.036145 66.887188 29.128630
F 6.959947 66.887188 50.957605
F 6.883750 66.887188 72.786579
F 6.807552 66.887188 94.615554
F 6.731354 66.887188 116.444528
F 33.847283 20.580673 7.392979
F 33.771085 20.580673 29.221953
F 33.694887 20.580673 51.050928
F 33.618690 20.580673 72.879902
F 33.542492 20.580673 94.708877
F 33.466294 20.580673 116.537851
F 33.847283 43.733930 7.392979
F 33.771085 43.733930 29.221953
F 33.694887 43.733930 51.050928
F 33.618690 43.733930 72.879902
F 33.542492 43.733930 94.708877
F 33.466294 43.733930 116.537851
F 33.847283 66.887188 7.392979
F 33.771085 66.887188 29.221953
F 33.694887 66.887188 51.050928
F 33.618690 66.887188 72.879902
F 33.542492 66.887188 94.708877
F 33.466294 66.887188 116.537851
F 16.023992 5.145164 7.330763
F 15.947794 5.145164 29.159737
F 15.871596 5.145164 50.988712
F 15.795398 5.145164 72.817686
F 15.719200 5.145164 94.646661
F 15.643003 5.145164 116.475635
F 16.023992 28.298421 7.330763
F 15.947794 28.298421 29.159737
F 15.871596 28.298421 50.988712
F 15.795398 28.298421 72.817686
F 15.719200 28.298421 94.646661
F 15.643003 28.298421 116.475635
F 16.023992 51.451679 7.330763
F 15.947794 51.451679 29.159737
F 15.871596 51.451679 50.988712
F 15.795398 51.451679 72.817686
F 15.719200 51.451679 94.646661
F 15.643003 51.451679 116.475635
F 42.758932 5.145164 7.424086
F 42.682734 5.145164 29.253060
F 42.606536 5.145164 51.082035
F 42.530338 5.145164 72.911009
F 42.454141 5.145164 94.739984
F 42.377943 5.145164 116.568958
F 42.758932 28.298421 7.424086
F 42.682734 28.298421 29.253060
F 42.606536 28.298421 51.082035
F 42.530338 28.298421 72.911009
F 42.454141 28.298421 94.739984
F 42.377943 28.298421 116.568958
F 42.758932 51.451679 7.424086
F 42.682734 51.451679 29.253060
F 42.606536 51.451679 51.082035
F 42.530338 51.451679 72.911009
F 42.454141 51.451679 94.739984
F 42.377943 51.451679 116.568958
F 16.023992 12.862916 7.330762
F 15.947794 12.862916 29.159736
F 15.871596 12.862916 50.988711
F 15.795398 12.862916 72.817685
F 15.719200 12.862916 94.646660
F 15.643003 12.862916 116.475634
F 16.023992 36.016174 7.330762
F 15.947794 36.016174 29.159736
F 15.871596 36.016174 50.988711
F 15.795398 36.016174 72.817685
F 15.719200 36.016174 94.646660
F 15.643003 36.016174 116.475634
F 16.023992 59.169431 7.330762
F 15.947794 59.169431 29.159736
F 15.871596 59.169431 50.988711
F 15.795398 59.169431 72.817685
F 15.719200 59.169431 94.646660
F 15.643003 59.169431 116.475634
F 42.758932 12.862916 7.424085
F 42.682734 12.862916 29.253059
F 42.606536 12.862916 51.082034
F 42.530338 12.862916 72.911008
F 42.454141 12.862916 94.739983
F 42.377943 12.862916 116.568957
F 42.758932 36.016174 7.424085
F 42.682734 36.016174 29.253059
F 42.606536 36.016174 51.082034
F 42.530338 36.016174 72.911008
F 42.454141 36.016174 94.739983
F 42.377943 36.016174 116.568957
F 42.758932 59.169431 7.424085
F 42.682734 59.169431 29.253059
F 42.606536 59.169431 51.082034
F 42.530338 59.169431 72.911008
F 42.454141 59.169431 94.739983
F 42.377943 59.169431 116.568957
F 16.023992 20.580671 7.330763
F 15.947794 20.580671 29.159737
F 15.871596 20.580671 50.988712
F 15.795398 20.580671 72.817686
F 15.719200 20.580671 94.646660
F 15.643003 20.580671 116.475635
F 16.023992 43.733929 7.330763
F 15.947794 43.733929 29.159737
F 15.871596 43.733929 50.988712
F 15.795398 43.733929 72.817686
F 15.719200 43.733929 94.646660
F 15.643003 43.733929 116.475635
F 16.023992 66.887186 7.330763
F 15.947794 66.887186 29.159737
F 15.871596 66.887186 50.988712
F 15.795398 66.887186 72.817686
F 15.719200 66.887186 94.646660
F 15.643003 66.887186 116.475635
F 42.758932 20.580671 7.424086
F 42.682734 20.580671 29.253060
F 42.606536 20.580671 51.082035
F 42.530338 20.580671 72.911009
F 42.454141 20.580671 94.739983
F 42.377943 20.580671 116.568958
F 42.758932 43.733929 7.424086
F 42.682734 43.733929 29.253060
F 42.606536 43.733929 51.082035
F 42.530338 43.733929 72.911009
F 42.454141 43.733929 94.739983
F 42.377943 43.733929 116.568958
F 42.758932 66.887186 7.424086
F 42.682734 66.887186 29.253060
F 42.606536 66.887186 51.082035
F 42.530338 66.887186 72.911009
F 42.454141 66.887186 94.739983
F 42.377943 66.887186 116.568958
F 24.935642 5.145165 7.361872
F 24.859445 5.145165 29.190847
F 24.783247 5.145165 51.019821
F 24.707049 5.145165 72.848795
F 24.630851 5.145165 94.677770
F 24.554653 5.145165 116.506744
F 24.935642 28.298423 7.361872
F 24.859445 28.298423 29.190847
F 24.783247 28.298423 51.019821
F 24.707049 28.298423 72.848795
F 24.630851 28.298423 94.677770
F 24.554653 28.298423 116.506744
F 24.935642 51.451680 7.361872
F 24.859445 51.451680 29.190847
F 24.783247 51.451680 51.019821
F 24.707049 51.451680 72.848795
F 24.630851 51.451680 94.677770
F 24.554653 51.451680 116.506744
F 51.670582 5.145165 7.455195
F 51.594385 5.145165 29.284170
F 51.518187 5.145165 51.113144
F 51.441989 5.145165 72.942118
F 51.365791 5.145165 94.771093
F 51.289593 5.145165 116.600067
F 51.670582 28.298423 7.455195
F 51.594385 28.298423 29.284170
F 51.518187 28.298423 51.113144
F 51.441989 28.298423 72.942118
F 51.365791 28.298423 94.771093
F 51.289593 28.298423 116.600067
F 51.670582 51.451680 7.455195
F 51.594385 51.451680 29.284170
F 51.518187 51.451680 51.113144
F 51.441989 51.451680 72.942118
F 51.365791 51.451680 94.771093
F 51.289593 51.451680 116.600067
F 24.935642 12.862917 7.361871
F 24.859445 12.862917 29.190846
F 24.783247 12.862917 51.019820
F 24.707049 12.862917 72.848794
F 24.630851 12.862917 94.677769
F 24.554653 12.862917 116.506743
F 24.935642 36.016175 7.361871
F 24.859445 36.016175 29.190846
F 24.783247 36.016175 51.019820
F 24.707049 36.016175 72.848794
F 24.630851 36.016175 94.677769
F 24.554653 36.016175 116.506743
F 24.935642 59.169432 7.361871
F 24.859445 59.169432 29.190846
F 24.783247 59.169432 51.019820
F 24.707049 59.169432 72.848794
F 24.630851 59.169432 94.677769
F 24.554653 59.169432 116.506743
F 51.670582 12.862917 7.455194
F 51.594385 12.862917 29.284169
F 51.518187 12.862917 51.113143
F 51.441989 12.862917 72.942117
F 51.365791 12.862917 94.771092
F 51.289593 12.862917 116.600066
F 51.670582 36.016175 7.455194
F 51.594385 36.016175 29.284169
F 51.518187 36.016175 51.113143
F 51.441989 36.016175 72.942117
F 51.365791 36.016175 94.771092
F 51.289593 36.016175 116.600066
F 51.670582 59.169432 7.455194
F 51.594385 59.169432 29.284169
F 51.518187 59.169432 51.113143
F 51.441989 59.169432 72.942117
F 51.365791 59.169432 94.771092
F 51.289593 59.169432 116.600066
F 24.935642 20.580673 7.361872
F 24.859445 20.580673 29.190846
F 24.783247 20.580673 51.019821
F 24.707049 20.580673 72.848795
F 24.630851 20.580673 94.677770
F 24.554653 20.580673 116.506744
F 24.935642 43.733930 7.361872
F 24.859445 43.733930 29.190846
F 24.783247 43.733930 51.019821
F 24.707049 43.733930 72.848795
F 24.630851 43.733930 94.677770
F 24.554653 43.733930 116.506744
F 24.935642 66.887188 7.361872
F 24.859445 66.887188 29.190846
F 24.783247 66.887188 51.019821
F 24.707049 66.887188 72.848795
F 24.630851 66.887188 94.677770
F 24.554653 66.887188 116.506744
F 51.670582 20.580673 7.455195
F 51.594385 20.580673 29.284169
F 51.518187 20.580673 51.113144
F 51.441989 20.580673 72.942118
F 51.365791 20.580673 94.771093
F 51.289593 20.580673 116.600067
F 51.670582 43.733930 7.455195
F 51.594385 43.733930 29.284169
F 51.518187 43.733930 51.113144
F 51.441989 43.733930 72.942118
F 51.365791 43.733930 94.771093
F 51.289593 43.733930 116.600067
F 51.670582 66.887188 7.455195
F 51.594385 66.887188 29.284169
F 51.518187 66.887188 51.113144
F 51.441989 66.887188 72.942118
F 51.365791 66.887188 94.771093
F 51.289593 66.887188 116.600067
F 7.102831 5.145165 10.028278
F 7.026633 5.145165 31.857252
F 6.950436 5.145165 53.686226
F 6.874238 5.145165 75.515201
F 6.798040 5.145165 97.344175
F 6.721842 5.145165 119.173149
F 7.102831 28.298423 10.028278
F 7.026633 28.298423 31.857252
F 6.950436 28.298423 53.686226
F 6.874238 28.298423 75.515201
F 6.798040 28.298423 97.344175
F 6.721842 28.298423 119.173149
F 7.102831 51.451680 10.028278
F 7.026633 51.451680 31.857252
F 6.950436 51.451680 53.686226
F 6.874238 51.451680 75.515201
F 6.798040 51.451680 97.344175
F 6.721842 51.451680 119.173149
F 33.837771 5.145165 10.121601
F 33.761574 5.145165 31.950575
F 33.685376 5.145165 53.779549
F 33.609178 5.145165 75.608524
F 33.532980 5.145165 97.437498
F 33.456782 5.145165 119.266472
F 33.837771 28.298423 10.121601
F 33.761574 28.298423 31.950575
F 33.685376 28.298423 53.779549
F 33.609178 28.298423 75.608524
F 33.532980 28.298423 97.437498
F 33.456782 28.298423 119.266472
F 33.837771 51.451680 10.121601
F 33.761574 51.451680 31.950575
F 33.685376 51.451680 53.779549
F 33.609178 51.451680 75.608524
F 33.532980 51.451680 97.437498
F 33.456782 51.451680 119.266472
F 7.102831 12.862917 10.028278
F 7.026633 12.862917 31.857253
F 6.950436 12.862917 53.686227
F 6.874238 12.862917 75.515202
F 6.798040 12.862917 97.344176
F 6.721842 12.862917 119.173150
F 7.102831 36.016175 10.028278
F 7.026633 36.016175 31.857253
F 6.950436 36.016175 53.686227
F 6.874238 36.016175 75.515202
F 6.798040 36.016175 97.344176
F 6.721842 36.016175 119.173150
F 7.102831 59.169432 10.028278
F 7.026633 59.169432 31.857253
F 6.950436 59.169432 53.686227
F 6.874238 59.169432 75.515202
F 6.798040 59.169432 97.344176
F 6.721842 59.169432 119.173150
F 33.837771 12.862917 10.121601
F 33.761574 12.862917 31.950576
F 33.685376 12.862917 53.779550
F 33.609178 12.862917 75.608525
F 33.532980 12.862917 97.437499
F 33.456782 12.862917 119.266473
F 33.837771 36.016175 10.121601
F 33.761574 36.016175 31.950576
F 33.685376 36.016175 53.779550
F 33.609178 36.016175 75.608525
F 33.532980 36.016175 97.437499
F 33.456782 36.016175 119.266473
F 33.837771 59.169432 10.121601
F 33.761574 59.169432 31.950576
F 33.685376 59.169432 53.779550
F 33.609178 59.169432 75.608525
F 33.532980 59.169432 97.437499
F 33.456782 59.169432 119.266473
F 7.102831 20.580673 10.028278
F 7.026633 20.580673 31.857252
F 6.950436 20.580673 53.686227
F 6.874238 20.580673 75.515201
F 6.798040 20.580673 97.344175
F 6.721842 20.580673 119.173150
F 7.102831 43.733930 10.028278
F 7.026633 43.733930 31.857252
F 6.950436 43.733930 53.686227
F 6.874238 43.733930 75.515201
F 6.798040 43.733930 97.344175
F 6.721842 43.733930 119.173150
F 7.102831 66.887188 10.028278
F 7.026633 66.887188 31.857252
F 6.950436 66.887188 53.686227
F 6.874238 66.887188 75.515201
F 6.798040 66.887188 97.344175
F 6.721842 66.887188 119.173150
F 33.837771 20.580673 10.121601
F 33.761574 20.580673 31.950575
F 33.685376 20.580673 53.779550
F 33.609178 20.580673 75.608524
F 33.532980 20.580673 97.437498
F 33.456782 20.580673 119.266473
F 33.837771 43.733930 10.121601
F 33.761574 43.733930 31.950575
F 33.685376 43.733930 53.779550
F 33.609178 43.733930 75.608524
F 33.532980 43.733930 97.437498
F 33.456782 43.733930 119.266473
F 33.837771 66.887188 10.121601
F 33.761574 66.887188 31.950575
F 33.685376 66.887188 53.779550
F 33.609178 66.887188 75.608524
F 33.532980 66.887188 97.437498
F 33.456782 66.887188 119.266473
F 16.014479 5.145164 10.059386
F 15.938281 5.145164 31.888360
F 15.862083 5.145164 53.717334
F 15.785885 5.145164 75.546309
F 15.709688 5.145164 97.375283
F 15.633490 5.145164 119.204258
F 16.014479 28.298422 10.059386
F 15.938281 28.298422 31.888360
F 15.862083 28.298422 53.717334
F 15.785885 28.298422 75.546309
F 15.709688 28.298422 97.375283
F 15.633490 28.298422 119.204258
F 16.014479 51.451679 10.059386
F 15.938281 51.451679 31.888360
F 15.862083 51.451679 53.717334
F 15.785885 51.451679 75.546309
F 15.709688 51.451679 97.375283
F 15.633490 51.451679 119.204258
F 42.749419 5.145164 10.152709
F 42.673221 5.145164 31.981683
F 42.597023 5.145164 53.810657
F 42.520826 5.145164 75.639632
F 42.444628 5.145164 97.468606
F 42.368430 5.145164 119.297581
F 42.749419 28.298422 10.152709
F 42.673221 28.298422 31.981683
F 42.597023 28.298422 53.810657
F 42.520826 28.298422 75.639632
F 42.444628 28.298422 97.468606
F 42.368430 28.298422 119.297581
F 42.749419 51.451679 10.152709
F 42.673221 51.451679 31.981683
F 42.597023 51.451679 53.810657
F 42.520826 51.451679 75.639632
F 42.444628 51.451679 97.468606
F 42.368430 51.451679 119.297581
F 16.014479 12.862917 10.059386
F 15.938281 12.862917 31.888361
F 15.862083 12.862917 53.717335
F 15.785885 12.862917 75.546310
F 15.709688 12.862917 97.375284
F 15.633490 12.862917 119.204258
F 16.014479 36.016174 10.059386
F 15.938281 36.016174 31.888361
F 15.862083 36.016174 53.717335
F 15.785885 36.016174 75.546310
F 15.709688 36.016174 97.375284
F 15.633490 36.016174 119.204258
F 16.014479 59.169432 10.059386
F 15.938281 59.169432 31.888361
F 15.862083 59.169432 53.717335
F 15.785885 59.169432 75.546310
F 15.709688 59.169432 97.375284
F 15.633490 59.169432 119.204258
F 42.749419 12.862917 10.152709
F 42.673221 12.862917 31.981684
F 42.597023 12.862917 53.810658
F 42.520826 12.862917 75.639633
F 42.444628 12.862917 97.468607
F 42.368430 12.862917 119.297581
F 42.749419 36.016174 10.152709
F 42.673221 36.016174 31.981684
F 42.597023 36.016174 53.810658
F 42.520826 36.016174 75.639633
F 42.444628 36.016174 97.468607
F 42.368430 36.016174 119.297581
F 42.749419 59.169432 10.152709
F 42.673221 59.169432 31.981684
F 42.597023 59.169432 53.810658
F 42.520826 59.169432 75.639633
F 42.444628 59.169432 97.468607
F 42.368430 59.169432 119.297581
F 16.014479 20.580672 10.059386
F 15.938281 20.580672 31.888360
F 15.862083 20.580672 53.717335
F 15.785885 20.580672 75.546309
F 15.709688 20.580672 97.375283
F 15.633490 20.580672 119.204258
F 16.014479 43.733929 10.059386
F 15.938281 43.733929 31.888360
F 15.862083 43.733929 53.717335
F 15.785885 43.733929 75.546309
F 15.709688 43.733929 97.375283
F 15.633490 43.733929 119.204258
F 16.014479 66.887187 10.059386
F 15.938281 66.887187 31.888360
F 15.862083 66.887187 53.717335
F 15.785885 66.887187 75.546309
F 15.709688 66.887187 97.375283
F 15.633490 66.887187 119.204258
F 42.749419 20.580672 10.152709
F 42.673221 20.580672 31.981683
F 42.597023 20.580672 53.810658
F 42.520826 20.580672 75.639632
F 42.444628 20.580672 97.468606
F 42.368430 20.580672 119.297581
F 42.749419 43.733929 10.152709
F 42.673221 43.733929 31.981683
F 42.597023 43.733929 53.810658
F 42.520826 43.733929 75.639632
F 42.444628 43.733929 97.468606
F 42.368430 43.733929 119.297581
F 42.749419 66.887187 10.152709
F 42.673221 66.887187 31.981683
F 42.597023 66.887187 53.810658
F 42.520826 66.887187 75.639632
F 42.444628 66.887187 97.468606
F 42.368430 66.887187 119.297581
F 24.926129 5.145165 10.090492
F 24.849931 5.145165 31.919467
F 24.773733 5.145165 53.748441
F 24.697535 5.145165 75.577416
F 24.621337 5.145165 97.406390
F 24.545140 5.145165 119.235364
F 24.926129 28.298423 10.090492
F 24.849931 28.298423 31.919467
F 24.773733 28.298423 53.748441
F 24.697535 28.298423 75.577416
F 24.621337 28.298423 97.406390
F 24.545140 28.298423 119.235364
F 24.926129 51.451680 10.090492
F 24.849931 51.451680 31.919467
F 24.773733 51.451680 53.748441
F 24.697535 51.451680 75.577416
F 24.621337 51.451680 97.406390
F 24.545140 51.451680 119.235364
F 51.661070 5.145165 10.183815
F 51.584872 5.145165 32.012790
F 51.508674 5.145165 53.841764
F 51.432476 5.145165 75.670739
F 51.356279 5.145165 97.499713
F 51.280081 5.145165 119.328687
F 51.661070 28.298423 10.183815
F 51.584872 28.298423 32.012790
F 51.508674 28.298423 53.841764
F 51.432476 28.298423 75.670739
F 51.356279 28.298423 97.499713
F 51.280081 28.298423 119.328687
F 51.661070 51.451680 10.183815
F 51.584872 51.451680 32.012790
F 51.508674 51.451680 53.841764
F 51.432476 51.451680 75.670739
F 51.356279 51.451680 97.499713
F 51.280081 51.451680 119.328687
F 24.926129 12.862917 10.090493
F 24.849931 12.862917 31.919468
F 24.773733 12.862917 53.748442
F 24.697535 12.862917 75.577417
F 24.621337 12.862917 97.406391
F 24.545140 12.862917 119.235365
F 24.926129 36.016175 10.090493
F 24.849931 36.016175 31.919468
F 24.773733 36.016175 53.748442
F 24.697535 36.016175 75.577417
F 24.621337 36.016175 97.406391
F 24.545140 36.016175 119.235365
F 24.926129 59.169432 10.090493
F 24.849931 59.169432 31.919468
F 24.773733 59.169432 53.748442
F 24.697535 59.169432 75.577417
F 24.621337 59.169432 97.406391
F 24.545140 59.169432 119.235365
F 51.661070 12.862917 10.183816
F 51.584872 12.862917 32.012791
F 51.508674 12.862917 53.841765
F 51.432476 12.862917 75.670740
F 51.356279 12.862917 97.499714
F 51.280081 12.862917 119.328688
F 51.661070 36.016175 10.183816
F 51.584872 36.016175 32.012791
F 51.508674 36.016175 53.841765
F 51.432476 36.016175 75.670740
F 51.356279 36.016175 97.499714
F 51.280081 36.016175 119.328688
F 51.661070 59.169432 10.183816
F 51.584872 59.169432 32.012791
F 51.508674 59.169432 53.841765
F 51.432476 59.169432 75.670740
F 51.356279 59.169432 97.499714
F 51.280081 59.169432 119.328688
F 24.926129 20.580672 10.090493
F 24.849931 20.580672 31.919467
F 24.773733 20.580672 53.748441
F 24.697535 20.580672 75.577416
F 24.621337 20.580672 97.406390
F 24.545140 20.580672 119.235365
F 24.926129 43.733930 10.090493
F 24.849931 43.733930 31.919467
F 24.773733 43.733930 53.748441
F 24.697535 43.733930 75.577416
F 24.621337 43.733930 97.406390
F 24.545140 43.733930 119.235365
F 24.926129 66.887188 10.090493
F 24.849931 66.887188 31.919467
F 24.773733 66.887188 53.748441
F 24.697535 66.887188 75.577416
F 24.621337 66.887188 97.406390
F 24.545140 66.887188 119.235365
F 51.661070 20.580672 10.183816
F 51.584872 20.580672 32.012790
F 51.508674 20.580672 53.841764
F 51.432476 20.580672 75.670739
F 51.356279 20.580672 97.499713
F 51.280081 20.580672 119.328688
F 51.661070 43.733930 10.183816
F 51.584872 43.733930 32.012790
F 51.508674 43.733930 53.841764
F 51.432476 43.733930 75.670739
F 51.356279 43.733930 97.499713
F 51.280081 43.733930 119.328688
F 51.661070 66.887188 10.183816
F 51.584872 66.887188 32.012790
F 51.508674 66.887188 53.841764
F 51.432476 66.887188 75.670739
F 51.356279 66.887188 97.499713
F 51.280081 66.887188 119.328688
F 7.090121 7.717749 13.666440
F 7.013923 7.717749 35.495414
F 6.937725 7.717749 57.324388
F 6.861527 7.717749 79.153363
F 6.785329 7.717749 100.982337
F 6.709132 7.717749 122.811312
F 7.090121 30.871007 13.666440
F 7.013923 30.871007 35.495414
F 6.937725 30.871007 57.324388
F 6.861527 30.871007 79.153363
F 6.785329 30.871007 100.982337
F 6.709132 30.871007 122.811312
F 7.090121 54.024264 13.666440
F 7.013923 54.024264 35.495414
F 6.937725 54.024264 57.324388
F 6.861527 54.024264 79.153363
F 6.785329 54.024264 100.982337
F 6.709132 54.024264 122.811312
F 33.825062 7.717749 13.759763
F 33.748864 7.717749 35.588737
F 33.672666 7.717749 57.417711
F 33.596468 7.717749 79.246686
F 33.520270 7.717749 101.075660
F 33.444073 7.717749 122.904635
F 33.825062 30.871007 13.759763
F 33.748864 30.871007 35.588737
F 33.672666 30.871007 57.417711
F 33.596468 30.871007 79.246686
F 33.520270 30.871007 101.075660
F 33.444073 30.871007 122.904635
F 33.825062 54.024264 13.759763
F 33.748864 54.024264 35.588737
F 33.672666 54.024264 57.417711
F 33.596468 54.024264 79.246686
F 33.520270 54.024264 101.075660
F 33.444073 54.024264 122.904635
F 7.090121 15.435502 13.666441
F 7.013923 15.435502 35.495415
F 6.937725 15.435502 57.324389
F 6.861527 15.435502 79.153364
F 6.785329 15.435502 100.982338
F 6.709132 15.435502 122.811313
F 7.090121 38.588760 13.666441
F 7.013923 38.588760 35.495415
F 6.937725 38.588760 57.324389
F 6.861527 38.588760 79.153364
F 6.785329 38.588760 100.982338
F 6.709132 38.588760 122.811313
F 7.090121 61.742017 13.666441
F 7.013923 61.742017 35.495415
F 6.937725 61.742017 57.324389
F 6.861527 61.742017 79.153364
F 6.785329 61.742017 100.982338
F 6.709132 61.742017 122.811313
F 33.825062 15.435502 13.759764
F 33.748864 15.435502 35.588738
F 33.672666 15.435502 57.417712
F 33.596468 15.435502 79.246687
F 33.520270 15.435502 101.075661
F 33.444073 15.435502 122.904636
F 33.825062 38.588760 13.759764
F 33.748864 38.588760 35.588738
F 33.672666 38.588760 57.417712
F 33.596468 38.588760 79.246687
F 33.520270 38.588760 101.075661
F 33.444073 38.588760 122.904636
F 33.825062 61.742017 13.759764
F 33.748864 61.742017 35.588738
F 33.672666 61.742017 57.417712
F 33.596468 61.742017 79.246687
F 33.520270 61.742017 101.075661
F 33.444073 61.742017 122.904636
F 7.090121 0.000000 13.666440
F 7.013923 0.000000 35.495414
F 6.937725 0.000000 57.324388
F 6.861527 0.000000 79.153363
F 6.785329 0.000000 100.982337
F 6.709132 0.000000 122.811312
F 7.090121 23.153257 13.666440
F 7.013923 23.153257 35.495414
F 6.937725 23.153257 57.324388
F 6.861527 23.153257 79.153363
F 6.785329 23.153257 100.982337
F 6.709132 23.153257 122.811312
F 7.090121 46.306515 13.666440
F 7.013923 46.306515 35.495414
F 6.937725 46.306515 57.324388
F 6.861527 46.306515 79.153363
F 6.785329 46.306515 100.982337
F 6.709132 46.306515 122.811312
F 33.825062 0.000000 13.759763
F 33.748864 0.000000 35.588737
F 33.672666 0.000000 57.417711
F 33.596468 0.000000 79.246686
F 33.520270 0.000000 101.075660
F 33.444073 0.000000 122.904635
F 33.825062 23.153257 13.759763
F 33.748864 23.153257 35.588737
F 33.672666 23.153257 57.417711
F 33.596468 23.153257 79.246686
F 33.520270 23.153257 101.075660
F 33.444073 23.153257 122.904635
F 33.825062 46.306515 13.759763
F 33.748864 46.306515 35.588737
F 33.672666 46.306515 57.417711
F 33.596468 46.306515 79.246686
F 33.520270 46.306515 101.075660
F 33.444073 46.306515 122.904635
F 16.001768 7.717751 13.697548
F 15.925570 7.717751 35.526522
F 15.849373 7.717751 57.355496
F 15.773175 7.717751 79.184471
F 15.696977 7.717751 101.013445
F 15.620779 7.717751 122.842420
F 16.001768 30.871008 13.697548
F 15.925570 30.871008 35.526522
F 15.849373 30.871008 57.355496
F 15.773175 30.871008 79.184471
F 15.696977 30.871008 101.013445
F 15.620779 30.871008 122.842420
F 16.001768 54.024266 13.697548
F 15.925570 54.024266 35.526522
F 15.849373 54.024266 57.355496
F 15.773175 54.024266 79.184471
F 15.696977 54.024266 101.013445
F 15.620779 54.024266 122.842420
F 42.736708 7.717751 13.790871
F 42.660511 7.717751 35.619845
F 42.584313 7.717751 57.448819
F 42.508115 7.717751 79.277794
F 42.431917 7.717751 101.106768
F 42.355719 7.717751 122.935743
F 42.736708 30.871008 13.790871
F 42.660511 30.871008 35.619845
F 42.584313 30.871008 57.448819
F 42.508115 30.871008 79.277794
F 42.431917 30.871008 101.106768
F 42.355719 30.871008 122.935743
F 42.736708 54.024266 13.790871
F 42.660511 54.024266 35.619845
F 42.584313 54.024266 57.448819
F 42.508115 54.024266 79.277794
F 42.431917 54.024266 101.106768
F 42.355719 54.024266 122.935743
F 16.001768 15.435503 13.697549
F 15.925570 15.435503 35.526523
F 15.849373 15.435503 57.355497
F 15.773175 15.435503 79.184472
F 15.696977 15.435503 101.013446
F 15.620779 15.435503 122.842421
F 16.001768 38.588761 13.697549
F 15.925570 38.588761 35.526523
F 15.849373 38.588761 57.355497
F 15.773175 38.588761 79.184472
F 15.696977 38.588761 101.013446
F 15.620779 38.588761 122.842421
F 16.001768 61.742018 13.697549
F 15.925570 61.742018 35.526523
F 15.849373 61.742018 57.355497
F 15.773175 61.742018 79.184472
F 15.696977 61.742018 101.013446
F 15.620779 61.742018 122.842421
F 42.736708 15.435503 13.790872
F 42.660511 15.435503 35.619846
F 42.584313 15.435503 57.448820
F 42.508115 15.435503 79.277795
F 42.431917 15.435503 101.106769
F 42.355719 15.435503 122.935744
F 42.736708 38.588761 13.790872
F 42.660511 38.588761 35.619846
F 42.584313 38.588761 57.448820
F 42.508115 38.588761 79.277795
F 42.431917 38.588761 101.106769
F 42.355719 38.588761 122.935744
F 42.736708 61.742018 13.790872
F 42.660511 61.742018 35.619846
F 42.584313 61.742018 57.448820
F 42.508115 61.742018 79.277795
F 42.431917 61.742018 101.106769
F 42.355719 61.742018 122.935744
F 16.001768 0.000001 13.697548
F 15.925570 0.000001 35.526522
F 15.849373 0.000001 57.355496
F 15.773175 0.000001 79.184471
F 15.696977 0.000001 101.013445
F 15.620779 0.000001 122.842420
F 16.001768 23.153259 13.697548
F 15.925570 23.153259 35.526522
F 15.849373 23.153259 57.355496
F 15.773175 23.153259 79.184471
F 15.696977 23.153259 101.013445
F 15.620779 23.153259 122.842420
F 16.001768 46.306516 13.697548
F 15.925570 46.306516 35.526522
F 15.849373 46.306516 57.355496
F 15.773175 46.306516 79.184471
F 15.696977 46.306516 101.013445
F 15.620779 46.306516 122.842420
F 42.736708 0.000001 13.790871
F 42.660511 0.000001 35.619845
F 42.584313 0.000001 57.448819
F 42.508115 0.000001 79.277794
F 42.431917 0.000001 101.106768
F 42.355719 0.000001 122.935743
F 42.736708 23.153259 13.790871
F 42.660511 23.153259 35.619845
F 42.584313 23.153259 57.448819
F 42.508115 23.153259 79.277794
F 42.431917 23.153259 101.106768
F 42.355719 23.153259 122.935743
F 42.736708 46.306516 13.790871
F 42.660511 46.306516 35.619845
F 42.584313 46.306516 57.448819
F 42.508115 46.306516 79.277794
F 42.431917 46.306516 101.106768
F 42.355719 46.306516 122.935743
F 24.913420 7.717750 13.728655
F 24.837222 7.717750 35.557629
F 24.761024 7.717750 57.386603
F 24.684827 7.717750 79.215578
F 24.608629 7.717750 101.044552
F 24.532431 7.717750 122.873527
F 24.913420 30.871007 13.728655
F 24.837222 30.871007 35.557629
F 24.761024 30.871007 57.386603
F 24.684827 30.871007 79.215578
F 24.608629 30.871007 101.044552
F 24.532431 30.871007 122.873527
F 24.913420 54.024265 13.728655
F 24.837222 54.024265 35.557629
F 24.761024 54.024265 57.386603
F 24.684827 54.024265 79.215578
F 24.608629 54.024265 101.044552
F 24.532431 54.024265 122.873527
F 51.648360 7.717750 13.821978
F 51.572162 7.717750 35.650952
F 51.495964 7.717750 57.479926
F 51.419767 7.717750 79.308901
F 51.343569 7.717750 101.137875
F 51.267371 7.717750 122.966850
F 51.648360 30.871007 13.821978
F 51.572162 30.871007 35.650952
F 51.495964 30.871007 57.479926
F 51.419767 30.871007 79.308901
F 51.343569 30.871007 101.137875
F 51.267371 30.871007 122.966850
F 51.648360 54.024265 13.821978
F 51.572162 54.024265 35.650952
F 51.495964 54.024265 57.479926
F 51.419767 54.024265 79.308901
F 51.343569 54.024265 101.137875
F 51.267371 54.024265 122.966850
F 24.913420 15.435502 13.728656
F 24.837222 15.435502 35.557630
F 24.761024 15.435502 57.386604
F 24.684827 15.435502 79.215579
F 24.608629 15.435502 101.044553
F 24.532431 15.435502 122.873528
F 24.913420 38.588760 13.728656
F 24.837222 38.588760 35.557630
F 24.761024 38.588760 57.386604
F 24.684827 38.588760 79.215579
F 24.608629 38.588760 101.044553
F 24.532431 38.588760 122.873528
F 24.913420 61.742017 13.728656
F 24.837222 61.742017 35.557630
F 24.761024 61.742017 57.386604
F 24.684827 61.742017 79.215579
F 24.608629 61.742017 101.044553
F 24.532431 61.742017 122.873528
F 51.648360 15.435502 13.821979
F 51.572162 15.435502 35.650953
F 51.495964 15.435502 57.479927
F 51.419767 15.435502 79.308902
F 51.343569 15.435502 101.137876
F 51.267371 15.435502 122.966851
F 51.648360 38.588760 13.821979
F 51.572162 38.588760 35.650953
F 51.495964 38.588760 57.479927
F 51.419767 38.588760 79.308902
F 51.343569 38.588760 101.137876
F 51.267371 38.588760 122.966851
F 51.648360 61.742017 13.821979
F 51.572162 61.742017 35.650953
F 51.495964 61.742017 57.479927
F 51.419767 61.742017 79.308902
F 51.343569 61.742017 101.137876
F 51.267371 61.742017 122.966851
F 24.913420 0.000000 13.728655
F 24.837222 0.000000 35.557629
F 24.761024 0.000000 57.386603
F 24.684827 0.000000 79.215578
F 24.608629 0.000000 101.044552
F 24.532431 0.000000 122.873527
F 24.913420 23.153258 13.728655
F 24.837222 23.153258 35.557629
F 24.761024 23.153258 57.386603
F 24.684827 23.153258 79.215578
F 24.608629 23.153258 101.044552
F 24.532431 23.153258 122.873527
F 24.913420 46.306515 13.728655
F 24.837222 46.306515 35.557629
F 24.761024 46.306515 57.386603
F 24.684827 46.306515 79.215578
F 24.608629 46.306515 101.044552
F 24.532431 46.306515 122.873527
F 51.648360 0.000000 13.821978
F 51.572162 0.000000 35.650952
F 51.495964 0.000000 57.479926
F 51.419767 0.000000 79.308901
F 51.343569 0.000000 101.137875
F 51.267371 0.000000 122.966850
F 51.648360 23.153258 13.821978
F 51.572162 23.153258 35.650952
F 51.495964 23.153258 57.479926
F 51.419767 23.153258 79.308901
F 51.343569 23.153258 101.137875
F 51.267371 23.153258 122.966850
F 51.648360 46.306515 13.821978
F 51.572162 46.306515 35.650952
F 51.495964 46.306515 57.479926
F 51.419767 46.306515 79.308901
F 51.343569 46.306515 101.137875
F 51.267371 46.306515 122.966850
F 0.393703 1.286291 17.281271
F 0.317505 1.286291 39.110246
F 0.241307 1.286291 60.939220
F 0.165109 1.286291 82.768194
F 0.088911 1.286291 104.597169
F 0.012714 1.286291 126.426143
F 0.393703 24.439548 17.281271
F 0.317505 24.439548 39.110246
F 0.241307 24.439548 60.939220
F 0.165109 24.439548 82.768194
F 0.088911 24.439548 104.597169
F 0.012714 24.439548 126.426143
F 0.393703 47.592806 17.281271
F 0.317505 47.592806 39.110246
F 0.241307 47.592806 60.939220
F 0.165109 47.592806 82.768194
F 0.088911 47.592806 104.597169
F 0.012714 47.592806 126.426143
F 27.128643 1.286291 17.374594
F 27.052445 1.286291 39.203569
F 26.976247 1.286291 61.032543
F 26.900049 1.286291 82.861517
F 26.823852 1.286291 104.690492
F 26.747654 1.286291 126.519466
F 27.128643 24.439548 17.374594
F 27.052445 24.439548 39.203569
F 26.976247 24.439548 61.032543
F 26.900049 24.439548 82.861517
F 26.823852 24.439548 104.690492
F 26.747654 24.439548 126.519466
F 27.128643 47.592806 17.374594
F 27.052445 47.592806 39.203569
F 26.976247 47.592806 61.032543
F 26.900049 47.592806 82.861517
F 26.823852 47.592806 104.690492
F 26.747654 47.592806 126.519466
F 0.393703 9.004040 17.281271
F 0.317505 9.004040 39.110245
F 0.241307 9.004040 60.939220
F 0.165109 9.004040 82.768194
F 0.088911 9.004040 104.597169
F 0.012714 9.004040 126.426143
F 0.393703 32.157298 17.281271
F 0.317505 32.157298 39.110245
F 0.241307 32.157298 60.939220
F 0.165109 32.157298 82.768194
F 0.088911 32.157298 104.597169
F 0.012714 32.157298 126.426143
F 0.393703 55.310555 17.281271
F 0.317505 55.310555 39.110245
F 0.241307 55.310555 60.939220
F 0.165109 55.310555 82.768194
F 0.088911 55.310555 104.597169
F 0.012714 55.310555 126.426143
F 27.128643 9.004040 17.374594
F 27.052445 9.004040 39.203568
F 26.976247 9.004040 61.032543
F 26.900049 9.004040 82.861517
F 26.823852 9.004040 104.690492
F 26.747654 9.004040 126.519466
F 27.128643 32.157298 17.374594
F 27.052445 32.157298 39.203568
F 26.976247 32.157298 61.032543
F 26.900049 32.157298 82.861517
F 26.823852 32.157298 104.690492
F 26.747654 32.157298 126.519466
F 27.128643 55.310555 17.374594
F 27.052445 55.310555 39.203568
F 26.976247 55.310555 61.032543
F 26.900049 55.310555 82.861517
F 26.823852 55.310555 104.690492
F 26.747654 55.310555 126.519466
F 0.393703 16.721795 17.281272
F 0.317505 16.721795 39.110246
F 0.241307 16.721795 60.939221
F 0.165109 16.721795 82.768195
F 0.088911 16.721795 104.597169
F 0.012714 16.721795 126.426144
F 0.393703 39.875053 17.281272
F 0.317505 39.875053 39.110246
F 0.241307 39.875053 60.939221
F 0.165109 39.875053 82.768195
F 0.088911 39.875053 104.597169
F 0.012714 39.875053 126.426144
F 0.393703 63.028310 17.281272
F 0.317505 63.028310 39.110246
F 0.241307 63.028310 60.939221
F 0.165109 63.028310 82.768195
F 0.088911 63.028310 104.597169
F 0.012714 63.028310 126.426144
F 27.128643 16.721795 17.374595
F 27.052445 16.721795 39.203569
F 26.976247 16.721795 61.032544
F 26.900049 16.721795 82.861518
F 26.823852 16.721795 104.690492
F 26.747654 16.721795 126.519467
F 27.128643 39.875053 17.374595
F 27.052445 39.875053 39.203569
F 26.976247 39.875053 61.032544
F 26.900049 39.875053 82.861518
F 26.823852 39.875053 104.690492
F 26.747654 39.875053 126.519467
F 27.128643 63.028310 17.374595
F 27.052445 63.028310 39.203569
F 26.976247 63.028310 61.032544
F 26.900049 63.028310 82.861518
F 26.823852 63.028310 104.690492
F 26.747654 63.028310 126.519467
F 9.305345 1.286291 17.312378
F 9.229148 1.286291 39.141353
F 9.152950 1.286291 60.970327
F 9.076752 1.286291 82.799301
F 9.000554 1.286291 104.628276
F 8.924356 1.286291 126.457250
F 9.305345 24.439548 17.312378
F 9.229148 24.439548 39.141353
F 9.152950 24.439548 60.970327
F 9.076752 24.439548 82.799301
F 9.000554 24.439548 104.628276
F 8.924356 24.439548 126.457250
F 9.305345 47.592806 17.312378
F 9.229148 47.592806 39.141353
F 9.152950 47.592806 60.970327
F 9.076752 47.592806 82.799301
F 9.000554 47.592806 104.628276
F 8.924356 47.592806 126.457250
F 36.040285 1.286291 17.405701
F 35.964088 1.286291 39.234676
F 35.887890 1.286291 61.063650
F 35.811692 1.286291 82.892624
F 35.735494 1.286291 104.721599
F 35.659296 1.286291 126.550573
F 36.040285 24.439548 17.405701
F 35.964088 24.439548 39.234676
F 35.887890 24.439548 61.063650
F 35.811692 24.439548 82.892624
F 35.735494 24.439548 104.721599
F 35.659296 24.439548 126.550573
F 36.040285 47.592806 17.405701
F 35.964088 47.592806 39.234676
F 35.887890 47.592806 61.063650
F 35.811692 47.592806 82.892624
F 35.735494 47.592806 104.721599
F 35.659296 47.592806 126.550573
F 9.305345 9.004040 17.312378
F 9.229148 9.004040 39.141353
F 9.152950 9.004040 60.970327
F 9.076752 9.004040 82.799301
F 9.000554 9.004040 104.628276
F 8.924356 9.004040 126.457250
F 9.305345 32.157298 17.312378
F 9.229148 32.157298 39.141353
F 9.152950 32.157298 60.970327
F 9.076752 32.157298 82.799301
F 9.000554 32.157298 104.628276
F 8.924356 32.157298 126.457250
F 9.305345 55.310555 17.312378
F 9.229148 55.310555 39.141353
F 9.152950 55.310555 60.970327
F 9.076752 55.310555 82.799301
F 9.000554 55.310555 104.628276
F 8.924356 55.310555 126.457250
F 36.040285 9.004040 17.405701
F 35.964088 9.004040 39.234676
F 35.887890 9.004040 61.063650
F 35.811692 9.004040 82.892624
F 35.735494 9.004040 104.721599
F 35.659296 9.004040 126.550573
F 36.040285 32.157298 17.405701
F 35.964088 32.157298 39.234676
F 35.887890 32.157298 61.063650
F 35.811692 32.157298 82.892624
F 35.735494 32.157298 104.721599
F 35.659296 32.157298 126.550573
F 36.040285 55.310555 17.405701
F 35.964088 55.310555 39.234676
F 35.887890 55.310555 61.063650
F 35.811692 55.310555 82.892624
F 35.735494 55.310555 104.721599
F 35.659296 55.310555 126.550573
F 9.305345 16.721795 17.312379
F 9.229148 16.721795 39.141353
F 9.152950 16.721795 60.970328
F 9.076752 16.721795 82.799302
F 9.000554 16.721795 104.628277
F 8.924356 16.721795 126.457251
F 9.305345 39.875053 17.312379
F 9.229148 39.875053 39.141353
F 9.152950 39.875053 60.970328
F 9.076752 39.875053 82.799302
F 9.000554 39.875053 104.628277
F 8.924356 39.875053 126.457251
F 9.305345 63.028310 17.312379
F 9.229148 63.028310 39.141353
F 9.152950 63.028310 60.970328
F 9.076752 63.028310 82.799302
F 9.000554 63.028310 104.628277
F 8.924356 63.028310 126.457251
F 36.040285 16.721795 17.405702
F 35.964088 16.721795 39.234676
F 35.887890 16.721795 61.063651
F 35.811692 16.721795 82.892625
F 35.735494 16.721795 104.721600
F 35.659296 16.721795 126.550574
F 36.040285 39.875053 17.405702
F 35.964088 39.875053 39.234676
F 35.887890 39.875053 61.063651
F 35.811692 39.875053 82.892625
F 35.735494 39.875053 104.721600
F 35.659296 39.875053 126.550574
F 36.040285 63.028310 17.405702
F 35.964088 63.028310 39.234676
F 35.887890 63.028310 61.063651
F 35.811692 63.028310 82.892625
F 35.735494 63.028310 104.721600
F 35.659296 63.028310 126.550574
F 18.216994 1.286290 17.343487
F 18.140796 1.286290 39.172462
F 18.064598 1.286290 61.001436
F 17.988401 1.286290 82.830410
F 17.912203 1.286290 104.659385
F 17.836005 1.286290 126.488359
F 18.216994 24.439547 17.343487
F 18.140796 24.439547 39.172462
F 18.064598 24.439547 61.001436
F 17.988401 24.439547 82.830410
F 17.912203 24.439547 104.659385
F 17.836005 24.439547 126.488359
F 18.216994 47.592805 17.343487
F 18.140796 47.592805 39.172462
F 18.064598 47.592805 61.001436
F 17.988401 47.592805 82.830410
F 17.912203 47.592805 104.659385
F 17.836005 47.592805 126.488359
F 44.951935 1.286290 17.436810
F 44.875737 1.286290 39.265785
F 44.799540 1.286290 61.094759
F 44.723342 1.286290 82.923733
F 44.647144 1.286290 104.752708
F 44.570946 1.286290 126.581682
F 44.951935 24.439547 17.436810
F 44.875737 24.439547 39.265785
F 44.799540 24.439547 61.094759
F 44.723342 24.439547 82.923733
F 44.647144 24.439547 104.752708
F 44.570946 24.439547 126.581682
F 44.951935 47.592805 17.436810
F 44.875737 47.592805 39.265785
F 44.799540 47.592805 61.094759
F 44.723342 47.592805 82.923733
F 44.647144 47.592805 104.752708
F 44.570946 47.592805 126.581682
F 18.216994 9.004039 17.343487
F 18.140796 9.004039 39.172462
F 18.064598 9.004039 61.001436
F 17.988401 9.004039 82.830410
F 17.912203 9.004039 104.659385
F 17.836005 9.004039 126.488359
F 18.216994 32.157297 17.343487
F 18.140796 32.157297 39.172462
F 18.064598 32.157297 61.001436
F 17.988401 32.157297 82.830410
F 17.912203 32.157297 104.659385
F 17.836005 32.157297 126.488359
F 18.216994 55.310554 17.343487
F 18.140796 55.310554 39.172462
F 18.064598 55.310554 61.001436
F 17.988401 55.310554 82.830410
F 17.912203 55.310554 104.659385
F 17.836005 55.310554 126.488359
F 44.951935 9.004039 17.436810
F 44.875737 9.004039 39.265785
F 44.799540 9.004039 61.094759
F 44.723342 9.004039 82.923733
F 44.647144 9.004039 104.752708
F 44.570946 9.004039 126.581682
F 44.951935 32.157297 17.436810
F 44.875737 32.157297 39.265785
F 44.799540 32.157297 61.094759
F 44.723342 32.157297 82.923733
F 44.647144 32.157297 104.752708
F 44.570946 32.157297 126.581682
F 44.951935 55.310554 17.436810
F 44.875737 55.310554 39.265785
F 44.799540 55.310554 61.094759
F 44.723342 55.310554 82.923733
F 44.647144 55.310554 104.752708
F 44.570946 55.310554 126.581682
F 18.216994 16.721795 17.343488
F 18.140796 16.721795 39.172462
F 18.064598 16.721795 61.001437
F 17.988401 16.721795 82.830411
F 17.912203 16.721795 104.659386
F 17.836005 16.721795 126.488360
F 18.216994 39.875052 17.343488
F 18.140796 39.875052 39.172462
F 18.064598 39.875052 61.001437
F 17.988401 39.875052 82.830411
F 17.912203 39.875052 104.659386
F 17.836005 39.875052 126.488360
F 18.216994 63.028310 17.343488
F 18.140796 63.028310 39.172462
F 18.064598 63.028310 61.001437
F 17.988401 63.028310 82.830411
F 17.912203 63.028310 104.659386
F 17.836005 63.028310 126.488360
F 44.951935 16.721795 17.436811
F 44.875737 16.721795 39.265785
F 44.799540 16.721795 61.094760
F 44.723342 16.721795 82.923734
F 44.647144 16.721795 104.752709
F 44.570946 16.721795 126.581683
F 44.951935 39.875052 17.436811
F 44.875737 39.875052 39.265785
F 44.799540 39.875052 61.094760
F 44.723342 39.875052 82.923734
F 44.647144 39.875052 104.752709
F 44.570946 39.875052 126.581683
F 44.951935 63.028310 17.436811
F 44.875737 63.028310 39.265785
F 44.799540 63.028310 61.094760
F 44.723342 63.028310 82.923734
F 44.647144 63.028310 104.752709
F 44.570946 63.028310 126.581683
F 0.380989 3.858875 20.919434
F 0.304791 3.858875 42.748408
F 0.228593 3.858875 64.577383
F 0.152396 3.858875 86.406357
F 0.076198 3.858875 108.235331
F 0.000000 3.858875 130.064306
F 0.380989 27.012132 20.919434
F 0.304791 27.012132 42.748408
F 0.228593 27.012132 64.577383
F 0.152396 27.012132 86.406357
F 0.076198 27.012132 108.235331
F 0.000000 27.012132 130.064306
F 0.380989 50.165390 20.919434
F 0.304791 50.165390 42.748408
F 0.228593 50.165390 64.577383
F 0.152396 50.165390 86.406357
F 0.076198 50.165390 108.235331
F 0.000000 50.165390 130.064306
F 27.115929 3.858875 21.012756
F 27.039731 3.858875 42.841730
F 26.963534 3.858875 64.670705
F 26.887336 3.858875 86.499679
F 26.811138 3.858875 108.328654
F 26.734940 3.858875 130.157629
F 27.115929 27.012132 21.012756
F 27.039731 27.012132 42.841730
F 26.963534 27.012132 64.670705
F 26.887336 27.012132 86.499679
F 26.811138 27.012132 108.328654
F 26.734940 27.012132 130.157629
F 27.115929 50.165390 21.012756
F 27.039731 50.165390 42.841730
F 26.963534 50.165390 64.670705
F 26.887336 50.165390 86.499679
F 26.811138 50.165390 108.328654
F 26.734940 50.165390 130.157629
F 0.380989 11.576625 20.919434
F 0.304791 11.576625 42.748408
F 0.228593 11.576625 64.577383
F 0.152396 11.576625 86.406357
F 0.076198 11.576625 108.235331
F 0.000000 11.576625 130.064306
F 0.380989 34.729882 20.919434
F 0.304791 34.729882 42.748408
F 0.228593 34.729882 64.577383
F 0.152396 34.729882 86.406357
F 0.076198 34.729882 108.235331
F 0.000000 34.729882 130.064306
F 0.380989 57.883140 20.919434
F 0.304791 57.883140 42.748408
F 0.228593 57.883140 64.577383
F 0.152396 57.883140 86.406357
F 0.076198 57.883140 108.235331
F 0.000000 57.883140 130.064306
F 27.115929 11.576625 21.012756
F 27.039731 11.576625 42.841730
F 26.963534 11.576625 64.670705
F 26.887336 11.576625 86.499679
F 26.811138 11.576625 108.328654
F 26.734940 11.576625 130.157629
F 27.115929 34.729882 21.012756
F 27.039731 34.729882 42.841730
F 26.963534 34.729882 64.670705
F 26.887336 34.729882 86.499679
F 26.811138 34.729882 108.328654
F 26.734940 34.729882 130.157629
F 27.115929 57.883140 21.012756
F 27.039731 57.883140 42.841730
F 26.963534 57.883140 64.670705
F 26.887336 57.883140 86.499679
F 26.811138 57.883140 108.328654
F 26.734940 57.883140 130.157629
F 0.380989 19.294380 20.919434
F 0.304791 19.294380 42.748409
F 0.228593 19.294380 64.577383
F 0.152396 19.294380 86.406358
F 0.076198 19.294380 108.235332
F 0.000000 19.294380 130.064306
F 0.380989 42.447638 20.919434
F 0.304791 42.447638 42.748409
F 0.228593 42.447638 64.577383
F 0.152396 42.447638 86.406358
F 0.076198 42.447638 108.235332
F 0.000000 42.447638 130.064306
F 0.380989 65.600895 20.919434
F 0.304791 65.600895 42.748409
F 0.228593 65.600895 64.577383
F 0.152396 65.600895 86.406358
F 0.076198 65.600895 108.235332
F 0.000000 65.600895 130.064306
F 27.115929 19.294380 21.012756
F 27.039731 19.294380 42.841731
F 26.963534 19.294380 64.670705
F 26.887336 19.294380 86.499680
F 26.811138 19.294380 108.328655
F 26.734940 19.294380 130.157629
F 27.115929 42.447638 21.012756
F 27.039731 42.447638 42.841731
F 26.963534 42.447638 64.670705
F 26.887336 42.447638 86.499680
F 26.811138 42.447638 108.328655
F 26.734940 42.447638 130.157629
F 27.115929 65.600895 21.012756
F 27.039731 65.600895 42.841731
F 26.963534 65.600895 64.670705
F 26.887336 65.600895 86.499680
F 26.811138 65.600895 108.328655
F 26.734940 65.600895 130.157629
F 9.292630 3.858875 20.950541
F 9.216432 3.858875 42.779516
F 9.140234 3.858875 64.608490
F 9.064036 3.858875 86.437464
F 8.987839 3.858875 108.266439
F 8.911641 3.858875 130.095413
F 9.292630 27.012133 20.950541
F 9.216432 27.012133 42.779516
F 9.140234 27.012133 64.608490
F 9.064036 27.012133 86.437464
F 8.987839 27.012133 108.266439
F 8.911641 27.012133 130.095413
F 9.292630 50.165390 20.950541
F 9.216432 50.165390 42.779516
F 9.140234 50.165390 64.608490
F 9.064036 50.165390 86.437464
F 8.987839 50.165390 108.266439
F 8.911641 50.165390 130.095413
F 36.027571 3.858875 21.043864
F 35.951373 3.858875 42.872839
F 35.875175 3.858875 64.701813
F 35.798977 3.858875 86.530787
F 35.722780 3.858875 108.359762
F 35.646582 3.858875 130.188736
F 36.027571 27.012133 21.043864
F 35.951373 27.012133 42.872839
F 35.875175 27.012133 64.701813
F 35.798977 27.012133 86.530787
F 35.722780 27.012133 108.359762
F 35.646582 27.012133 130.188736
F 36.027571 50.165390 21.043864
F 35.951373 50.165390 42.872839
F 35.875175 50.165390 64.701813
F 35.798977 50.165390 86.530787
F 35.722780 50.165390 108.359762
F 35.646582 50.165390 130.188736
F 9.292630 11.576625 20.950541
F 9.216432 11.576625 42.779516
F 9.140234 11.576625 64.608490
F 9.064036 11.576625 86.437464
F 8.987839 11.576625 108.266439
F 8.911641 11.576625 130.095413
F 9.292630 34.729883 20.950541
F 9.216432 34.729883 42.779516
F 9.140234 34.729883 64.608490
F 9.064036 34.729883 86.437464
F 8.987839 34.729883 108.266439
F 8.911641 34.729883 130.095413
F 9.292630 57.883140 20.950541
F 9.216432 57.883140 42.779516
F 9.140234 57.883140 64.608490
F 9.064036 57.883140 86.437464
F 8.987839 57.883140 108.266439
F 8.911641 57.883140 130.095413
F 36.027571 11.576625 21.043864
F 35.951373 11.576625 42.872839
F 35.875175 11.576625 64.701813
F 35.798977 11.576625 86.530787
F 35.722780 11.576625 108.359762
F 35.646582 11.576625 130.188736
F 36.027571 34.729883 21.043864
F 35.951373 34.729883 42.872839
F 35.875175 34.729883 64.701813
F 35.798977 34.729883 86.530787
F 35.722780 34.729883 108.359762
F 35.646582 34.729883 130.188736
F 36.027571 57.883140 21.043864
F 35.951373 57.883140 42.872839
F 35.875175 57.883140 64.701813
F 35.798977 57.883140 86.530787
F 35.722780 57.883140 108.359762
F 35.646582 57.883140 130.188736
F 9.292630 19.294380 20.950542
F 9.216432 19.294380 42.779516
F 9.140234 19.294380 64.608491
F 9.064036 19.294380 86.437465
F 8.987839 19.294380 108.266439
F 8.911641 19.294380 130.095414
F 9.292630 42.447638 20.950542
F 9.216432 42.447638 42.779516
F 9.140234 42.447638 64.608491
F 9.064036 42.447638 86.437465
F 8.987839 42.447638 108.266439
F 8.911641 42.447638 130.095414
F 9.292630 65.600896 20.950542
F 9.216432 65.600896 42.779516
F 9.140234 65.600896 64.608491
F 9.064036 65.600896 86.437465
F 8.987839 65.600896 108.266439
F 8.911641 65.600896 130.095414
F 36.027571 19.294380 21.043865
F 35.951373 19.294380 42.872839
F 35.875175 19.294380 64.701814
F 35.798977 19.294380 86.530788
F 35.722780 19.294380 108.359762
F 35.646582 19.294380 130.188737
F 36.027571 42.447638 21.043865
F 35.951373 42.447638 42.872839
F 35.875175 42.447638 64.701814
F 35.798977 42.447638 86.530788
F 35.722780 42.447638 108.359762
F 35.646582 42.447638 130.188737
F 36.027571 65.600896 21.043865
F 35.951373 65.600896 42.872839
F 35.875175 65.600896 64.701814
F 35.798977 65.600896 86.530788
F 35.722780 65.600896 108.359762
F 35.646582 65.600896 130.188737
F 18.204281 3.858876 20.981650
F 18.128084 3.858876 42.810625
F 18.051886 3.858876 64.639599
F 17.975688 3.858876 86.468573
F 17.899490 3.858876 108.297548
F 17.823292 3.858876 130.126522
F 18.204281 27.012134 20.981650
F 18.128084 27.012134 42.810625
F 18.051886 27.012134 64.639599
F 17.975688 27.012134 86.468573
F 17.899490 27.012134 108.297548
F 17.823292 27.012134 130.126522
F 18.204281 50.165391 20.981650
F 18.128084 50.165391 42.810625
F 18.051886 50.165391 64.639599
F 17.975688 50.165391 86.468573
F 17.899490 50.165391 108.297548
F 17.823292 50.165391 130.126522
F 44.939222 3.858876 21.074973
F 44.863024 3.858876 42.903948
F 44.786826 3.858876 64.732922
F 44.710628 3.858876 86.561896
F 44.634430 3.858876 108.390871
F 44.558233 3.858876 130.219845
F 44.939222 27.012134 21.074973
F 44.863024 27.012134 42.903948
F 44.786826 27.012134 64.732922
F 44.710628 27.012134 86.561896
F 44.634430 27.012134 108.390871
F 44.558233 27.012134 130.219845
F 44.939222 50.165391 21.074973
F 44.863024 50.165391 42.903948
F 44.786826 50.165391 64.732922
F 44.710628 50.165391 86.561896
F 44.634430 50.165391 108.390871
F 44.558233 50.165391 130.219845
F 18.204281 11.576626 20.981650
F 18.128084 11.576626 42.810625
F 18.051886 11.576626 64.639599
F 17.975688 11.576626 86.468574
F 17.899490 11.576626 108.297548
F 17.823292 11.576626 130.126522
F 18.204281 34.729884 20.981650
F 18.128084 34.729884 42.810625
F 18.051886 34.729884 64.639599
F 17.975688 34.729884 86.468574
F 17.899490 34.729884 108.297548
F 17.823292 34.729884 130.126522
F 18.204281 57.883141 20.981650
F 18.128084 57.883141 42.810625
F 18.051886 57.883141 64.639599
F 17.975688 57.883141 86.468574
F 17.899490 57.883141 108.297548
F 17.823292 57.883141 130.126522
F 44.939222 11.576626 21.074973
F 44.863024 11.576626 42.903948
F 44.786826 11.576626 64.732922
F 44.710628 11.576626 86.561897
F 44.634430 11.576626 108.390871
F 44.558233 11.576626 130.219845
F 44.939222 34.729884 21.074973
F 44.863024 34.729884 42.903948
F 44.786826 34.729884 64.732922
F 44.710628 34.729884 86.561897
F 44.634430 34.729884 108.390871
F 44.558233 34.729884 130.219845
F 44.939222 57.883141 21.074973
F 44.863024 57.883141 42.903948
F 44.786826 57.883141 64.732922
F 44.710628 57.883141 86.561897
F 44.634430 57.883141 108.390871
F 44.558233 57.883141 130.219845
F 18.204281 19.294382 20.981651
F 18.128084 19.294382 42.810625
F 18.051886 19.294382 64.639600
F 17.975688 19.294382 86.468574
F 17.899490 19.294382 108.297548
F 17.823292 19.294382 130.126523
F 18.204281 42.447639 20.981651
F 18.128084 42.447639 42.810625
F 18.051886 42.447639 64.639600
F 17.975688 42.447639 86.468574
F 17.899490 42.447639 108.297548
F 17.823292 42.447639 130.126523
F 18.204281 65.600897 20.981651
F 18.128084 65.600897 42.810625
F 18.051886 65.600897 64.639600
F 17.975688 65.600897 86.468574
F 17.899490 65.600897 108.297548
F 17.823292 65.600897 130.126523
F 44.939222 19.294382 21.074974
F 44.863024 19.294382 42.903948
F 44.786826 19.294382 64.732923
F 44.710628 19.294382 86.561897
F 44.634430 19.294382 108.390871
F 44.558233 19.294382 130.219846
F 44.939222 42.447639 21.074974
F 44.863024 42.447639 42.903948
F 44.786826 42.447639 64.732923
F 44.710628 42.447639 86.561897
F 44.634430 42.447639 108.390871
F 44.558233 42.447639 130.219846
F 44.939222 65.600897 21.074974
F 44.863024 65.600897 42.903948
F 44.786826 65.600897 64.732923
F 44.710628 65.600897 86.561897
F 44.634430 65.600897 108.390871
F 44.558233 65.600897 130.219846
F 0.390526 3.858875 18.190813
F 0.314328 3.858875 40.019787
F 0.238130 3.858875 61.848761
F 0.161932 3.858875 83.677736
F 0.085735 3.858875 105.506710
F 0.009537 3.858875 127.335685
F 0.390526 27.012133 18.190813
F 0.314328 27.012133 40.019787
F 0.238130 27.012133 61.848761
F 0.161932 27.012133 83.677736
F 0.085735 27.012133 105.506710
F 0.009537 27.012133 127.335685
F 0.390526 50.165390 18.190813
F 0.314328 50.165390 40.019787
F 0.238130 50.165390 61.848761
F 0.161932 50.165390 83.677736
F 0.085735 50.165390 105.506710
F 0.009537 50.165390 127.335685
F 27.125466 3.858875 18.284136
F 27.049268 3.858875 40.113110
F 26.973070 3.858875 61.942084
F 26.896872 3.858875 83.771059
F 26.820675 3.858875 105.600033
F 26.744477 3.858875 127.429008
F 27.125466 27.012133 18.284136
F 27.049268 27.012133 40.113110
F 26.973070 27.012133 61.942084
F 26.896872 27.012133 83.771059
F 26.820675 27.012133 105.600033
F 26.744477 27.012133 127.429008
F 27.125466 50.165390 18.284136
F 27.049268 50.165390 40.113110
F 26.973070 50.165390 61.942084
F 26.896872 50.165390 83.771059
F 26.820675 50.165390 105.600033
F 26.744477 50.165390 127.429008
F 0.390526 11.576625 18.190812
F 0.314328 11.576625 40.019787
F 0.238130 11.576625 61.848761
F 0.161932 11.576625 83.677736
F 0.085735 11.576625 105.506710
F 0.009537 11.576625 127.335684
F 0.390526 34.729883 18.190812
F 0.314328 34.729883 40.019787
F 0.238130 34.729883 61.848761
F 0.161932 34.729883 83.677736
F 0.085735 34.729883 105.506710
F 0.009537 34.729883 127.335684
F 0.390526 57.883140 18.190812
F 0.314328 57.883140 40.019787
F 0.238130 57.883140 61.848761
F 0.161932 57.883140 83.677736
F 0.085735 57.883140 105.506710
F 0.009537 57.883140 127.335684
F 27.125466 11.576625 18.284135
F 27.049268 11.576625 40.113110
F 26.973070 11.576625 61.942084
F 26.896872 11.576625 83.771059
F 26.820675 11.576625 105.600033
F 26.744477 11.576625 127.429007
F 27.125466 34.729883 18.284135
F 27.049268 34.729883 40.113110
F 26.973070 34.729883 61.942084
F 26.896872 34.729883 83.771059
F 26.820675 34.729883 105.600033
F 26.744477 34.729883 127.429007
F 27.125466 57.883140 18.284135
F 27.049268 57.883140 40.113110
F 26.973070 57.883140 61.942084
F 26.896872 57.883140 83.771059
F 26.820675 57.883140 105.600033
F 26.744477 57.883140 127.429007
F 0.390526 19.294381 18.190812
F 0.314328 19.294381 40.019786
F 0.238130 19.294381 61.848761
F 0.161932 19.294381 83.677735
F 0.085735 19.294381 105.506709
F 0.009537 19.294381 127.335684
F 0.390526 42.447638 18.190812
F 0.314328 42.447638 40.019786
F 0.238130 42.447638 61.848761
F 0.161932 42.447638 83.677735
F 0.085735 42.447638 105.506709
F 0.009537 42.447638 127.335684
F 0.390526 65.600896 18.190812
F 0.314328 65.600896 40.019786
F 0.238130 65.600896 61.848761
F 0.161932 65.600896 83.677735
F 0.085735 65.600896 105.506709
F 0.009537 65.600896 127.335684
F 27.125466 19.294381 18.284135
F 27.049268 19.294381 40.113109
F 26.973070 19.294381 61.942084
F 26.896872 19.294381 83.771058
F 26.820675 19.294381 105.600032
F 26.744477 19.294381 127.429007
F 27.125466 42.447638 18.284135
F 27.049268 42.447638 40.113109
F 26.973070 42.447638 61.942084
F 26.896872 42.447638 83.771058
F 26.820675 42.447638 105.600032
F 26.744477 42.447638 127.429007
F 27.125466 65.600896 18.284135
F 27.049268 65.600896 40.113109
F 26.973070 65.600896 61.942084
F 26.896872 65.600896 83.771058
F 26.820675 65.600896 105.600032
F 26.744477 65.600896 127.429007
F 9.302167 3.858875 18.221920
F 9.225970 3.858875 40.050895
F 9.149772 3.858875 61.879869
F 9.073574 3.858875 83.708844
F 8.997376 3.858875 105.537818
F 8.921178 3.858875 127.366792
F 9.302167 27.012133 18.221920
F 9.225970 27.012133 40.050895
F 9.149772 27.012133 61.879869
F 9.073574 27.012133 83.708844
F 8.997376 27.012133 105.537818
F 8.921178 27.012133 127.366792
F 9.302167 50.165390 18.221920
F 9.225970 50.165390 40.050895
F 9.149772 50.165390 61.879869
F 9.073574 50.165390 83.708844
F 8.997376 50.165390 105.537818
F 8.921178 50.165390 127.366792
F 36.037109 3.858875 18.315243
F 35.960911 3.858875 40.144218
F 35.884713 3.858875 61.973192
F 35.808515 3.858875 83.802167
F 35.732317 3.858875 105.631141
F 35.656120 3.858875 127.460115
F 36.037109 27.012133 18.315243
F 35.960911 27.012133 40.144218
F 35.884713 27.012133 61.973192
F 35.808515 27.012133 83.802167
F 35.732317 27.012133 105.631141
F 35.656120 27.012133 127.460115
F 36.037109 50.165390 18.315243
F 35.960911 50.165390 40.144218
F 35.884713 50.165390 61.973192
F 35.808515 50.165390 83.802167
F 35.732317 50.165390 105.631141
F 35.656120 50.165390 127.460115
F 9.302167 11.576625 18.221920
F 9.225970 11.576625 40.050895
F 9.149772 11.576625 61.879869
F 9.073574 11.576625 83.708843
F 8.997376 11.576625 105.537818
F 8.921178 11.576625 127.366792
F 9.302167 34.729883 18.221920
F 9.225970 34.729883 40.050895
F 9.149772 34.729883 61.879869
F 9.073574 34.729883 83.708843
F 8.997376 34.729883 105.537818
F 8.921178 34.729883 127.366792
F 9.302167 57.883140 18.221920
F 9.225970 57.883140 40.050895
F 9.149772 57.883140 61.879869
F 9.073574 57.883140 83.708843
F 8.997376 57.883140 105.537818
F 8.921178 57.883140 127.366792
F 36.037109 11.576625 18.315243
F 35.960911 11.576625 40.144218
F 35.884713 11.576625 61.973192
F 35.808515 11.576625 83.802166
F 35.732317 11.576625 105.631141
F 35.656120 11.576625 127.460115
F 36.037109 34.729883 18.315243
F 35.960911 34.729883 40.144218
F 35.884713 34.729883 61.973192
F 35.808515 34.729883 83.802166
F 35.732317 34.729883 105.631141
F 35.656120 34.729883 127.460115
F 36.037109 57.883140 18.315243
F 35.960911 57.883140 40.144218
F 35.884713 57.883140 61.973192
F 35.808515 57.883140 83.802166
F 35.732317 57.883140 105.631141
F 35.656120 57.883140 127.460115
F 9.302167 19.294381 18.221920
F 9.225970 19.294381 40.050894
F 9.149772 19.294381 61.879869
F 9.073574 19.294381 83.708843
F 8.997376 19.294381 105.537817
F 8.921178 19.294381 127.366792
F 9.302167 42.447638 18.221920
F 9.225970 42.447638 40.050894
F 9.149772 42.447638 61.879869
F 9.073574 42.447638 83.708843
F 8.997376 42.447638 105.537817
F 8.921178 42.447638 127.366792
F 9.302167 65.600896 18.221920
F 9.225970 65.600896 40.050894
F 9.149772 65.600896 61.879869
F 9.073574 65.600896 83.708843
F 8.997376 65.600896 105.537817
F 8.921178 65.600896 127.366792
F 36.037109 19.294381 18.315243
F 35.960911 19.294381 40.144217
F 35.884713 19.294381 61.973192
F 35.808515 19.294381 83.802166
F 35.732317 19.294381 105.631140
F 35.656120 19.294381 127.460115
F 36.037109 42.447638 18.315243
F 35.960911 42.447638 40.144217
F 35.884713 42.447638 61.973192
F 35.808515 42.447638 83.802166
F 35.732317 42.447638 105.631140
F 35.656120 42.447638 127.460115
F 36.037109 65.600896 18.315243
F 35.960911 65.600896 40.144217
F 35.884713 65.600896 61.973192
F 35.808515 65.600896 83.802166
F 35.732317 65.600896 105.631140
F 35.656120 65.600896 127.460115
F 18.213818 3.858876 18.253026
F 18.137620 3.858876 40.082001
F 18.061423 3.858876 61.910976
F 17.985225 3.858876 83.739951
F 17.909027 3.858876 105.568925
F 17.832829 3.858876 127.397899
F 18.213818 27.012133 18.253026
F 18.137620 27.012133 40.082001
F 18.061423 27.012133 61.910976
F 17.985225 27.012133 83.739951
F 17.909027 27.012133 105.568925
F 17.832829 27.012133 127.397899
F 18.213818 50.165391 18.253026
F 18.137620 50.165391 40.082001
F 18.061423 50.165391 61.910976
F 17.985225 50.165391 83.739951
F 17.909027 50.165391 105.568925
F 17.832829 50.165391 127.397899
F 44.948758 3.858876 18.346349
F 44.872560 3.858876 40.175324
F 44.796363 3.858876 62.004298
F 44.720165 3.858876 83.833273
F 44.643967 3.858876 105.662247
F 44.567769 3.858876 127.491221
F 44.948758 27.012133 18.346349
F 44.872560 27.012133 40.175324
F 44.796363 27.012133 62.004298
F 44.720165 27.012133 83.833273
F 44.643967 27.012133 105.662247
F 44.567769 27.012133 127.491221
F 44.948758 50.165391 18.346349
F 44.872560 50.165391 40.175324
F 44.796363 50.165391 62.004298
F 44.720165 50.165391 83.833273
F 44.643967 50.165391 105.662247
F 44.567769 50.165391 127.491221
F 18.213818 11.576626 18.253026
F 18.137620 11.576626 40.082001
F 18.061423 11.576626 61.910976
F 17.985225 11.576626 83.739950
F 17.909027 11.576626 105.568925
F 17.832829 11.576626 127.397899
F 18.213818 34.729883 18.253026
F 18.137620 34.729883 40.082001
F 18.061423 34.729883 61.910976
F 17.985225 34.729883 83.739950
F 17.909027 34.729883 105.568925
F 17.832829 34.729883 127.397899
F 18.213818 57.883141 18.253026
F 18.137620 57.883141 40.082001
F 18.061423 57.883141 61.910976
F 17.985225 57.883141 83.739950
F 17.909027 57.883141 105.568925
F 17.832829 57.883141 127.397899
F 44.948758 11.576626 18.346349
F 44.872560 11.576626 40.175324
F 44.796363 11.576626 62.004298
F 44.720165 11.576626 83.833272
F 44.643967 11.576626 105.662247
F 44.567769 11.576626 127.491221
F 44.948758 34.729883 18.346349
F 44.872560 34.729883 40.175324
F 44.796363 34.729883 62.004298
F 44.720165 34.729883 83.833272
F 44.643967 34.729883 105.662247
F 44.567769 34.729883 127.491221
F 44.948758 57.883141 18.346349
F 44.872560 57.883141 40.175324
F 44.796363 57.883141 62.004298
F 44.720165 57.883141 83.833272
F 44.643967 57.883141 105.662247
F 44.567769 57.883141 127.491221
F 18.213818 19.294381 18.253026
F 18.137620 19.294381 40.082000
F 18.061423 19.294381 61.910976
F 17.985225 19.294381 83.739950
F 17.909027 19.294381 105.568924
F 17.832829 19.294381 127.397899
F 18.213818 42.447639 18.253026
F 18.137620 42.447639 40.082000
F 18.061423 42.447639 61.910976
F 17.985225 42.447639 83.739950
F 17.909027 42.447639 105.568924
F 17.832829 42.447639 127.397899
F 18.213818 65.600896 18.253026
F 18.137620 65.600896 40.082000
F 18.061423 65.600896 61.910976
F 17.985225 65.600896 83.739950
F 17.909027 65.600896 105.568924
F 17.832829 65.600896 127.397899
F 44.948758 19.294381 18.346349
F 44.872560 19.294381 40.175323
F 44.796363 19.294381 62.004298
F 44.720165 19.294381 83.833272
F 44.643967 19.294381 105.662246
F 44.567769 19.294381 127.491221
F 44.948758 42.447639 18.346349
F 44.872560 42.447639 40.175323
F 44.796363 42.447639 62.004298
F 44.720165 42.447639 83.833272
F 44.643967 42.447639 105.662246
F 44.567769 42.447639 127.491221
F 44.948758 65.600896 18.346349
F 44.872560 65.600896 40.175323
F 44.796363 65.600896 62.004298
F 44.720165 65.600896 83.833272
F 44.643967 65.600896 105.662246
F 44.567769 65.600896 127.491221
F 0.403215 1.286291 14.552650
F 0.327018 1.286291 36.381624
F 0.250820 1.286291 58.210598
F 0.174622 1.286291 80.039573
F 0.098424 1.286291 101.868547
F 0.022226 1.286291 123.697522
F 0.403215 24.439549 14.552650
F 0.327018 24.439549 36.381624
F 0.250820 24.439549 58.210598
F 0.174622 24.439549 80.039573
F 0.098424 24.439549 101.868547
F 0.022226 24.439549 123.697522
F 0.403215 47.592806 14.552650
F 0.327018 47.592806 36.381624
F 0.250820 47.592806 58.210598
F 0.174622 47.592806 80.039573
F 0.098424 47.592806 101.868547
F 0.022226 47.592806 123.697522
F 27.138156 1.286291 14.645973
F 27.061958 1.286291 36.474947
F 26.985760 1.286291 58.303921
F 26.909562 1.286291 80.132896
F 26.833364 1.286291 101.961870
F 26.757166 1.286291 123.790845
F 27.138156 24.439549 14.645973
F 27.061958 24.439549 36.474947
F 26.985760 24.439549 58.303921
F 26.909562 24.439549 80.132896
F 26.833364 24.439549 101.961870
F 26.757166 24.439549 123.790845
F 27.138156 47.592806 14.645973
F 27.061958 47.592806 36.474947
F 26.985760 47.592806 58.303921
F 26.909562 47.592806 80.132896
F 26.833364 47.592806 101.961870
F 26.757166 47.592806 123.790845
F 0.403215 9.004040 14.552650
F 0.327018 9.004040 36.381624
F 0.250820 9.004040 58.210598
F 0.174622 9.004040 80.039573
F 0.098424 9.004040 101.868547
F 0.022226 9.004040 123.697522
F 0.403215 32.157298 14.552650
F 0.327018 32.157298 36.381624
F 0.250820 32.157298 58.210598
F 0.174622 32.157298 80.039573
F 0.098424 32.157298 101.868547
F 0.022226 32.157298 123.697522
F 0.403215 55.310555 14.552650
F 0.327018 55.310555 36.381624
F 0.250820 55.310555 58.210598
F 0.174622 55.310555 80.039573
F 0.098424 55.310555 101.868547
F 0.022226 55.310555 123.697522
F 27.138156 9.004040 14.645973
F 27.061958 9.004040 36.474947
F 26.985760 9.004040 58.303921
F 26.909562 9.004040 80.132896
F 26.833364 9.004040 101.961870
F 26.757166 9.004040 123.790845
F 27.138156 32.157298 14.645973
F 27.061958 32.157298 36.474947
F 26.985760 32.157298 58.303921
F 26.909562 32.157298 80.132896
F 26.833364 32.157298 101.961870
F 26.757166 32.157298 123.790845
F 27.138156 55.310555 14.645973
F 27.061958 55.310555 36.474947
F 26.985760 55.310555 58.303921
F 26.909562 55.310555 80.132896
F 26.833364 55.310555 101.961870
F 26.757166 55.310555 123.790845
F 0.403215 16.721796 14.552649
F 0.327018 16.721796 36.381623
F 0.250820 16.721796 58.210598
F 0.174622 16.721796 80.039572
F 0.098424 16.721796 101.868546
F 0.022226 16.721796 123.697521
F 0.403215 39.875053 14.552649
F 0.327018 39.875053 36.381623
F 0.250820 39.875053 58.210598
F 0.174622 39.875053 80.039572
F 0.098424 39.875053 101.868546
F 0.022226 39.875053 123.697521
F 0.403215 63.028311 14.552649
F 0.327018 63.028311 36.381623
F 0.250820 63.028311 58.210598
F 0.174622 63.028311 80.039572
F 0.098424 63.028311 101.868546
F 0.022226 63.028311 123.697521
F 27.138156 16.721796 14.645972
F 27.061958 16.721796 36.474946
F 26.985760 16.721796 58.303921
F 26.909562 16.721796 80.132895
F 26.833364 16.721796 101.961869
F 26.757166 16.721796 123.790844
F 27.138156 39.875053 14.645972
F 27.061958 39.875053 36.474946
F 26.985760 39.875053 58.303921
F 26.909562 39.875053 80.132895
F 26.833364 39.875053 101.961869
F 26.757166 39.875053 123.790844
F 27.138156 63.028311 14.645972
F 27.061958 63.028311 36.474946
F 26.985760 63.028311 58.303921
F 26.909562 63.028311 80.132895
F 26.833364 63.028311 101.961869
F 26.757166 63.028311 123.790844
F 9.314857 1.286291 14.583758
F 9.238659 1.286291 36.412732
F 9.162461 1.286291 58.241706
F 9.086264 1.286291 80.070681
F 9.010066 1.286291 101.899655
F 8.933868 1.286291 123.728629
F 9.314857 24.439548 14.583758
F 9.238659 24.439548 36.412732
F 9.162461 24.439548 58.241706
F 9.086264 24.439548 80.070681
F 9.010066 24.439548 101.899655
F 8.933868 24.439548 123.728629
F 9.314857 47.592806 14.583758
F 9.238659 47.592806 36.412732
F 9.162461 47.592806 58.241706
F 9.086264 47.592806 80.070681
F 9.010066 47.592806 101.899655
F 8.933868 47.592806 123.728629
F 36.049797 1.286291 14.677081
F 35.973599 1.286291 36.506055
F 35.897402 1.286291 58.335029
F 35.821204 1.286291 80.164004
F 35.745006 1.286291 101.992978
F 35.668808 1.286291 123.821952
F 36.049797 24.439548 14.677081
F 35.973599 24.439548 36.506055
F 35.897402 24.439548 58.335029
F 35.821204 24.439548 80.164004
F 35.745006 24.439548 101.992978
F 35.668808 24.439548 123.821952
F 36.049797 47.592806 14.677081
F 35.973599 47.592806 36.506055
F 35.897402 47.592806 58.335029
F 35.821204 47.592806 80.164004
F 35.745006 47.592806 101.992978
F 35.668808 47.592806 123.821952
F 9.314857 9.004040 14.583758
F 9.238659 9.004040 36.412732
F 9.162461 9.004040 58.241706
F 9.086264 9.004040 80.070681
F 9.010066 9.004040 101.899655
F 8.933868 9.004040 123.728630
F 9.314857 32.157298 14.583758
F 9.238659 32.157298 36.412732
F 9.162461 32.157298 58.241706
F 9.086264 32.157298 80.070681
F 9.010066 32.157298 101.899655
F 8.933868 32.157298 123.728630
F 9.314857 55.310555 14.583758
F 9.238659 55.310555 36.412732
F 9.162461 55.310555 58.241706
F 9.086264 55.310555 80.070681
F 9.010066 55.310555 101.899655
F 8.933868 55.310555 123.728630
F 36.049797 9.004040 14.677081
F 35.973599 9.004040 36.506055
F 35.897402 9.004040 58.335029
F 35.821204 9.004040 80.164004
F 35.745006 9.004040 101.992978
F 35.668808 9.004040 123.821953
F 36.049797 32.157298 14.677081
F 35.973599 32.157298 36.506055
F 35.897402 32.157298 58.335029
F 35.821204 32.157298 80.164004
F 35.745006 32.157298 101.992978
F 35.668808 32.157298 123.821953
F 36.049797 55.310555 14.677081
F 35.973599 55.310555 36.506055
F 35.897402 55.310555 58.335029
F 35.821204 55.310555 80.164004
F 35.745006 55.310555 101.992978
F 35.668808 55.310555 123.821953
F 9.314857 16.721795 14.583757
F 9.238659 16.721795 36.412731
F 9.162461 16.721795 58.241706
F 9.086264 16.721795 80.070680
F 9.010066 16.721795 101.899654
F 8.933868 16.721795 123.728629
F 9.314857 39.875053 14.583757
F 9.238659 39.875053 36.412731
F 9.162461 39.875053 58.241706
F 9.086264 39.875053 80.070680
F 9.010066 39.875053 101.899654
F 8.933868 39.875053 123.728629
F 9.314857 63.028310 14.583757
F 9.238659 63.028310 36.412731
F 9.162461 63.028310 58.241706
F 9.086264 63.028310 80.070680
F 9.010066 63.028310 101.899654
F 8.933868 63.028310 123.728629
F 36.049797 16.721795 14.677080
F 35.973599 16.721795 36.506054
F 35.897402 16.721795 58.335029
F 35.821204 16.721795 80.164003
F 35.745006 16.721795 101.992977
F 35.668808 16.721795 123.821952
F 36.049797 39.875053 14.677080
F 35.973599 39.875053 36.506054
F 35.897402 39.875053 58.335029
F 35.821204 39.875053 80.164003
F 35.745006 39.875053 101.992977
F 35.668808 39.875053 123.821952
F 36.049797 63.028310 14.677080
F 35.973599 63.028310 36.506054
F 35.897402 63.028310 58.335029
F 35.821204 63.028310 80.164003
F 35.745006 63.028310 101.992977
F 35.668808 63.028310 123.821952
F 18.226507 1.286290 14.614864
F 18.150309 1.286290 36.443839
F 18.074111 1.286290 58.272813
F 17.997913 1.286290 80.101787
F 17.921716 1.286290 101.930762
F 17.845518 1.286290 123.759736
F 18.226507 24.439547 14.614864
F 18.150309 24.439547 36.443839
F 18.074111 24.439547 58.272813
F 17.997913 24.439547 80.101787
F 17.921716 24.439547 101.930762
F 17.845518 24.439547 123.759736
F 18.226507 47.592805 14.614864
F 18.150309 47.592805 36.443839
F 18.074111 47.592805 58.272813
F 17.997913 47.592805 80.101787
F 17.921716 47.592805 101.930762
F 17.845518 47.592805 123.759736
F 44.961448 1.286290 14.708187
F 44.885250 1.286290 36.537162
F 44.809052 1.286290 58.366136
F 44.732855 1.286290 80.195110
F 44.656657 1.286290 102.024085
F 44.580459 1.286290 123.853059
F 44.961448 24.439547 14.708187
F 44.885250 24.439547 36.537162
F 44.809052 24.439547 58.366136
F 44.732855 24.439547 80.195110
F 44.656657 24.439547 102.024085
F 44.580459 24.439547 123.853059
F 44.961448 47.592805 14.708187
F 44.885250 47.592805 36.537162
F 44.809052 47.592805 58.366136
F 44.732855 47.592805 80.195110
F 44.656657 47.592805 102.024085
F 44.580459 47.592805 123.853059
F 18.226507 9.004039 14.614864
F 18.150309 9.004039 36.443839
F 18.074111 9.004039 58.272813
F 17.997913 9.004039 80.101788
F 17.921716 9.004039 101.930762
F 17.845518 9.004039 123.759736
F 18.226507 32.157296 14.614864
F 18.150309 32.157296 36.443839
F 18.074111 32.157296 58.272813
F 17.997913 32.157296 80.101788
F 17.921716 32.157296 101.930762
F 17.845518 32.157296 123.759736
F 18.226507 55.310554 14.614864
F 18.150309 55.310554 36.443839
F 18.074111 55.310554 58.272813
F 17.997913 55.310554 80.101788
F 17.921716 55.310554 101.930762
F 17.845518 55.310554 123.759736
F 44.961448 9.004039 14.708187
F 44.885250 9.004039 36.537162
F 44.809052 9.004039 58.366136
F 44.732855 9.004039 80.195111
F 44.656657 9.004039 102.024085
F 44.580459 9.004039 123.853059
F 44.961448 32.157296 14.708187
F 44.885250 32.157296 36.537162
F 44.809052 32.157296 58.366136
F 44.732855 32.157296 80.195111
F 44.656657 32.157296 102.024085
F 44.580459 32.157296 123.853059
F 44.961448 55.310554 14.708187
F 44.885250 55.310554 36.537162
F 44.809052 55.310554 58.366136
F 44.732855 55.310554 80.195111
F 44.656657 55.310554 102.024085
F 44.580459 55.310554 123.853059
F 18.226507 16.721794 14.614864
F 18.150309 16.721794 36.443838
F 18.074111 16.721794 58.272812
F 17.997913 16.721794 80.101787
F 17.921716 16.721794 101.930761
F 17.845518 16.721794 123.759735
F 18.226507 39.875052 14.614864
F 18.150309 39.875052 36.443838
F 18.074111 39.875052 58.272812
F 17.997913 39.875052 80.101787
F 17.921716 39.875052 101.930761
F 17.845518 39.875052 123.759735
F 18.226507 63.028309 14.614864
F 18.150309 63.028309 36.443838
F 18.074111 63.028309 58.272812
F 17.997913 63.028309 80.101787
F 17.921716 63.028309 101.930761
F 17.845518 63.028309 123.759735
F 44.961448 16.721794 14.708187
F 44.885250 16.721794 36.537161
F 44.809052 16.721794 58.366135
F 44.732855 16.721794 80.195110
F 44.656657 16.721794 102.024084
F 44.580459 16.721794 123.853058
F 44.961448 39.875052 14.708187
F 44.885250 39.875052 36.537161
F 44.809052 39.875052 58.366135
F 44.732855 39.875052 80.195110
F 44.656657 39.875052 102.024084
F 44.580459 39.875052 123.853058
F 44.961448 63.028309 14.708187
F 44.885250 63.028309 36.537161
F 44.809052 63.028309 58.366135
F 44.732855 63.028309 80.195110
F 44.656657 63.028309 102.024084
F 44.580459 63.028309 123.853058
F 2.618438 7.717750 18.198590
F 2.542240 7.717750 40.027564
F 2.466043 7.717750 61.856538
F 2.389845 7.717750 83.685513
F 2.313647 7.717750 105.514487
F 2.237449 7.717750 127.343462
F 2.618438 30.871007 18.198590
F 2.542240 30.871007 40.027564
F 2.466043 30.871007 61.856538
F 2.389845 30.871007 83.685513
F 2.313647 30.871007 105.514487
F 2.237449 30.871007 127.343462
F 2.618438 54.024265 18.198590
F 2.542240 54.024265 40.027564
F 2.466043 54.024265 61.856538
F 2.389845 54.024265 83.685513
F 2.313647 54.024265 105.514487
F 2.237449 54.024265 127.343462
F 29.353378 7.717750 18.291913
F 29.277180 7.717750 40.120887
F 29.200983 7.717750 61.949861
F 29.124785 7.717750 83.778836
F 29.048587 7.717750 105.607810
F 28.972389 7.717750 127.436785
F 29.353378 30.871007 18.291913
F 29.277180 30.871007 40.120887
F 29.200983 30.871007 61.949861
F 29.124785 30.871007 83.778836
F 29.048587 30.871007 105.607810
F 28.972389 30.871007 127.436785
F 29.353378 54.024265 18.291913
F 29.277180 54.024265 40.120887
F 29.200983 54.024265 61.949861
F 29.124785 54.024265 83.778836
F 29.048587 54.024265 105.607810
F 28.972389 54.024265 127.436785
F 2.618438 15.435503 18.198589
F 2.542240 15.435503 40.027563
F 2.466043 15.435503 61.856537
F 2.389845 15.435503 83.685512
F 2.313647 15.435503 105.514486
F 2.237449 15.435503 127.343461
F 2.618438 38.588760 18.198589
F 2.542240 38.588760 40.027563
F 2.466043 38.588760 61.856537
F 2.389845 38.588760 83.685512
F 2.313647 38.588760 105.514486
F 2.237449 38.588760 127.343461
F 2.618438 61.742018 18.198589
F 2.542240 61.742018 40.027563
F 2.466043 61.742018 61.856537
F 2.389845 61.742018 83.685512
F 2.313647 61.742018 105.514486
F 2.237449 61.742018 127.343461
F 29.353378 15.435503 18.291912
F 29.277180 15.435503 40.120886
F 29.200983 15.435503 61.949860
F 29.124785 15.435503 83.778835
F 29.048587 15.435503 105.607809
F 28.972389 15.435503 127.436784
F 29.353378 38.588760 18.291912
F 29.277180 38.588760 40.120886
F 29.200983 38.588760 61.949860
F 29.124785 38.588760 83.778835
F 29.048587 38.588760 105.607809
F 28.972389 38.588760 127.436784
F 29.353378 61.742018 18.291912
F 29.277180 61.742018 40.120886
F 29.200983 61.742018 61.949860
F 29.124785 61.742018 83.778835
F 29.048587 61.742018 105.607809
F 28.972389 61.742018 127.436784
F 2.618438 0.000000 18.198589
F 2.542240 0.000000 40.027564
F 2.466043 0.000000 61.856538
F 2.389845 0.000000 83.685513
F 2.313647 0.000000 105.514487
F 2.237449 0.000000 127.343461
F 2.618438 23.153258 18.198589
F 2.542240 23.153258 40.027564
F 2.466043 23.153258 61.856538
F 2.389845 23.153258 83.685513
F 2.313647 23.153258 105.514487
F 2.237449 23.153258 127.343461
F 2.618438 46.306515 18.198589
F 2.542240 46.306515 40.027564
F 2.466043 46.306515 61.856538
F 2.389845 46.306515 83.685513
F 2.313647 46.306515 105.514487
F 2.237449 46.306515 127.343461
F 29.353378 0.000000 18.291912
F 29.277180 0.000000 40.120887
F 29.200983 0.000000 61.949861
F 29.124785 0.000000 83.778836
F 29.048587 0.000000 105.607810
F 28.972389 0.000000 127.436784
F 29.353378 23.153258 18.291912
F 29.277180 23.153258 40.120887
F 29.200983 23.153258 61.949861
F 29.124785 23.153258 83.778836
F 29.048587 23.153258 105.607810
F 28.972389 23.153258 127.436784
F 29.353378 46.306515 18.291912
F 29.277180 46.306515 40.120887
F 29.200983 46.306515 61.949861
F 29.124785 46.306515 83.778836
F 29.048587 46.306515 105.607810
F 28.972389 46.306515 127.436784
F 11.530082 7.717750 18.229698
F 11.453884 7.717750 40.058672
F 11.377686 7.717750 61.887646
F 11.301488 7.717750 83.716621
F 11.225291 7.717750 105.545595
F 11.149093 7.717750 127.374569
F 11.530082 30.871007 18.229698
F 11.453884 30.871007 40.058672
F 11.377686 30.871007 61.887646
F 11.301488 30.871007 83.716621
F 11.225291 30.871007 105.545595
F 11.149093 30.871007 127.374569
F 11.530082 54.024265 18.229698
F 11.453884 54.024265 40.058672
F 11.377686 54.024265 61.887646
F 11.301488 54.024265 83.716621
F 11.225291 54.024265 105.545595
F 11.149093 54.024265 127.374569
F 38.265022 7.717750 18.323021
F 38.188824 7.717750 40.151995
F 38.112626 7.717750 61.980969
F 38.036429 7.717750 83.809944
F 37.960231 7.717750 105.638918
F 37.884033 7.717750 127.467892
F 38.265022 30.871007 18.323021
F 38.188824 30.871007 40.151995
F 38.112626 30.871007 61.980969
F 38.036429 30.871007 83.809944
F 37.960231 30.871007 105.638918
F 37.884033 30.871007 127.467892
F 38.265022 54.024265 18.323021
F 38.188824 54.024265 40.151995
F 38.112626 54.024265 61.980969
F 38.036429 54.024265 83.809944
F 37.960231 54.024265 105.638918
F 37.884033 54.024265 127.467892
F 11.530082 15.435502 18.229696
F 11.453884 15.435502 40.058671
F 11.377686 15.435502 61.887645
F 11.301488 15.435502 83.716620
F 11.225291 15.435502 105.545594
F 11.149093 15.435502 127.374568
F 11.530082 38.588760 18.229696
F 11.453884 38.588760 40.058671
F 11.377686 38.588760 61.887645
F 11.301488 38.588760 83.716620
F 11.225291 38.588760 105.545594
F 11.149093 38.588760 127.374568
F 11.530082 61.742017 18.229696
F 11.453884 61.742017 40.058671
F 11.377686 61.742017 61.887645
F 11.301488 61.742017 83.716620
F 11.225291 61.742017 105.545594
F 11.149093 61.742017 127.374568
F 38.265022 15.435502 18.323019
F 38.188824 15.435502 40.151994
F 38.112626 15.435502 61.980968
F 38.036429 15.435502 83.809943
F 37.960231 15.435502 105.638917
F 37.884033 15.435502 127.467891
F 38.265022 38.588760 18.323019
F 38.188824 38.588760 40.151994
F 38.112626 38.588760 61.980968
F 38.036429 38.588760 83.809943
F 37.960231 38.588760 105.638917
F 37.884033 38.588760 127.467891
F 38.265022 61.742017 18.323019
F 38.188824 61.742017 40.151994
F 38.112626 61.742017 61.980968
F 38.036429 61.742017 83.809943
F 37.960231 61.742017 105.638917
F 37.884033 61.742017 127.467891
F 11.530082 0.000000 18.229697
F 11.453884 0.000000 40.058672
F 11.377686 0.000000 61.887646
F 11.301488 0.000000 83.716621
F 11.225291 0.000000 105.545595
F 11.149093 0.000000 127.374569
F 11.530082 23.153258 18.229697
F 11.453884 23.153258 40.058672
F 11.377686 23.153258 61.887646
F 11.301488 23.153258 83.716621
F 11.225291 23.153258 105.545595
F 11.149093 23.153258 127.374569
F 11.530082 46.306515 18.229697
F 11.453884 46.306515 40.058672
F 11.377686 46.306515 61.887646
F 11.301488 46.306515 83.716621
F 11.225291 46.306515 105.545595
F 11.149093 46.306515 127.374569
F 38.265022 0.000000 18.323020
F 38.188824 0.000000 40.151995
F 38.112626 0.000000 61.980969
F 38.036429 0.000000 83.809944
F 37.960231 0.000000 105.638918
F 37.884033 0.000000 127.467892
F 38.265022 23.153258 18.323020
F 38.188824 23.153258 40.151995
F 38.112626 23.153258 61.980969
F 38.036429 23.153258 83.809944
F 37.960231 23.153258 105.638918
F 37.884033 23.153258 127.467892
F 38.265022 46.306515 18.323020
F 38.188824 46.306515 40.151995
F 38.112626 46.306515 61.980969
F 38.036429 46.306515 83.809944
F 37.960231 46.306515 105.638918
F 37.884033 46.306515 127.467892
F 20.441733 7.717750 18.260804
F 20.365535 7.717750 40.089778
F 20.289337 7.717750 61.918753
F 20.213139 7.717750 83.747727
F 20.136941 7.717750 105.576701
F 20.060744 7.717750 127.405676
F 20.441733 30.871008 18.260804
F 20.365535 30.871008 40.089778
F 20.289337 30.871008 61.918753
F 20.213139 30.871008 83.747727
F 20.136941 30.871008 105.576701
F 20.060744 30.871008 127.405676
F 20.441733 54.024265 18.260804
F 20.365535 54.024265 40.089778
F 20.289337 54.024265 61.918753
F 20.213139 54.024265 83.747727
F 20.136941 54.024265 105.576701
F 20.060744 54.024265 127.405676
F 47.176673 7.717750 18.354127
F 47.100475 7.717750 40.183101
F 47.024277 7.717750 62.012076
F 46.948079 7.717750 83.841050
F 46.871881 7.717750 105.670024
F 46.795684 7.717750 127.498999
F 47.176673 30.871008 18.354127
F 47.100475 30.871008 40.183101
F 47.024277 30.871008 62.012076
F 46.948079 30.871008 83.841050
F 46.871881 30.871008 105.670024
F 46.795684 30.871008 127.498999
F 47.176673 54.024265 18.354127
F 47.100475 54.024265 40.183101
F 47.024277 54.024265 62.012076
F 46.948079 54.024265 83.841050
F 46.871881 54.024265 105.670024
F 46.795684 54.024265 127.498999
F 20.441733 15.435503 18.260803
F 20.365535 15.435503 40.089777
F 20.289337 15.435503 61.918752
F 20.213139 15.435503 83.747726
F 20.136941 15.435503 105.576700
F 20.060744 15.435503 127.405675
F 20.441733 38.588760 18.260803
F 20.365535 38.588760 40.089777
F 20.289337 38.588760 61.918752
F 20.213139 38.588760 83.747726
F 20.136941 38.588760 105.576700
F 20.060744 38.588760 127.405675
F 20.441733 61.742018 18.260803
F 20.365535 61.742018 40.089777
F 20.289337 61.742018 61.918752
F 20.213139 61.742018 83.747726
F 20.136941 61.742018 105.576700
F 20.060744 61.742018 127.405675
F 47.176673 15.435503 18.354126
F 47.100475 15.435503 40.183100
F 47.024277 15.435503 62.012075
F 46.948079 15.435503 83.841049
F 46.871881 15.435503 105.670023
F 46.795684 15.435503 127.498998
F 47.176673 38.588760 18.354126
F 47.100475 38.588760 40.183100
F 47.024277 38.588760 62.012075
F 46.948079 38.588760 83.841049
F 46.871881 38.588760 105.670023
F 46.795684 38.588760 127.498998
F 47.176673 61.742018 18.354126
F 47.100475 61.742018 40.183100
F 47.024277 61.742018 62.012075
F 46.948079 61.742018 83.841049
F 46.871881 61.742018 105.670023
F 46.795684 61.742018 127.498998
F 20.441733 0.000001 18.260804
F 20.365535 0.000001 40.089778
F 20.289337 0.000001 61.918752
F 20.213139 0.000001 83.747727
F 20.136941 0.000001 105.576701
F 20.060744 0.000001 127.405676
F 20.441733 23.153258 18.260804
F 20.365535 23.153258 40.089778
F 20.289337 23.153258 61.918752
F 20.213139 23.153258 83.747727
F 20.136941 23.153258 105.576701
F 20.060744 23.153258 127.405676
F 20.441733 46.306516 18.260804
F 20.365535 46.306516 40.089778
F 20.289337 46.306516 61.918752
F 20.213139 46.306516 83.747727
F 20.136941 46.306516 105.576701
F 20.060744 46.306516 127.405676
F 47.176673 0.000001 18.354127
F 47.100475 0.000001 40.183101
F 47.024277 0.000001 62.012075
F 46.948079 0.000001 83.841050
F 46.871881 0.000001 105.670024
F 46.795684 0.000001 127.498999
F 47.176673 23.153258 18.354127
F 47.100475 23.153258 40.183101
F 47.024277 23.153258 62.012075
F 46.948079 23.153258 83.841050
F 46.871881 23.153258 105.670024
F 46.795684 23.153258 127.498999
F 47.176673 46.306516 18.354127
F 47.100475 46.306516 40.183101
F 47.024277 46.306516 62.012075
F 46.948079 46.306516 83.841050
F 46.871881 46.306516 105.670024
F 46.795684 46.306516 127.498999
F 2.631124 5.145166 14.560427
F 2.554926 5.145166 36.389401
F 2.478728 5.145166 58.218376
F 2.402530 5.145166 80.047350
F 2.326333 5.145166 101.876324
F 2.250135 5.145166 123.705299
F 2.631124 28.298423 14.560427
F 2.554926 28.298423 36.389401
F 2.478728 28.298423 58.218376
F 2.402530 28.298423 80.047350
F 2.326333 28.298423 101.876324
F 2.250135 28.298423 123.705299
F 2.631124 51.451681 14.560427
F 2.554926 51.451681 36.389401
F 2.478728 51.451681 58.218376
F 2.402530 51.451681 80.047350
F 2.326333 51.451681 101.876324
F 2.250135 51.451681 123.705299
F 29.366064 5.145166 14.653750
F 29.289866 5.145166 36.482724
F 29.213668 5.145166 58.311699
F 29.137471 5.145166 80.140673
F 29.061273 5.145166 101.969647
F 28.985075 5.145166 123.798622
F 29.366064 28.298423 14.653750
F 29.289866 28.298423 36.482724
F 29.213668 28.298423 58.311699
F 29.137471 28.298423 80.140673
F 29.061273 28.298423 101.969647
F 28.985075 28.298423 123.798622
F 29.366064 51.451681 14.653750
F 29.289866 51.451681 36.482724
F 29.213668 51.451681 58.311699
F 29.137471 51.451681 80.140673
F 29.061273 51.451681 101.969647
F 28.985075 51.451681 123.798622
F 2.631124 12.862918 14.560426
F 2.554926 12.862918 36.389400
F 2.478728 12.862918 58.218375
F 2.402530 12.862918 80.047349
F 2.326333 12.862918 101.876324
F 2.250135 12.862918 123.705298
F 2.631124 36.016175 14.560426
F 2.554926 36.016175 36.389400
F 2.478728 36.016175 58.218375
F 2.402530 36.016175 80.047349
F 2.326333 36.016175 101.876324
F 2.250135 36.016175 123.705298
F 2.631124 59.169433 14.560426
F 2.554926 59.169433 36.389400
F 2.478728 59.169433 58.218375
F 2.402530 59.169433 80.047349
F 2.326333 59.169433 101.876324
F 2.250135 59.169433 123.705298
F 29.366064 12.862918 14.653749
F 29.289866 12.862918 36.482723
F 29.213668 12.862918 58.311698
F 29.137471 12.862918 80.140672
F 29.061273 12.862918 101.969647
F 28.985075 12.862918 123.798621
F 29.366064 36.016175 14.653749
F 29.289866 36.016175 36.482723
F 29.213668 36.016175 58.311698
F 29.137471 36.016175 80.140672
F 29.061273 36.016175 101.969647
F 28.985075 36.016175 123.798621
F 29.366064 59.169433 14.653749
F 29.289866 59.169433 36.482723
F 29.213668 59.169433 58.311698
F 29.137471 59.169433 80.140672
F 29.061273 59.169433 101.969647
F 28.985075 59.169433 123.798621
F 2.631124 20.580673 14.560427
F 2.554926 20.580673 36.389401
F 2.478728 20.580673 58.218375
F 2.402530 20.580673 80.047350
F 2.326333 20.580673 101.876324
F 2.250135 20.580673 123.705299
F 2.631124 43.733931 14.560427
F 2.554926 43.733931 36.389401
F 2.478728 43.733931 58.218375
F 2.402530 43.733931 80.047350
F 2.326333 43.733931 101.876324
F 2.250135 43.733931 123.705299
F 2.631124 66.887188 14.560427
F 2.554926 66.887188 36.389401
F 2.478728 66.887188 58.218375
F 2.402530 66.887188 80.047350
F 2.326333 66.887188 101.876324
F 2.250135 66.887188 123.705299
F 29.366064 20.580673 14.653750
F 29.289866 20.580673 36.482724
F 29.213668 20.580673 58.311698
F 29.137471 20.580673 80.140673
F 29.061273 20.580673 101.969647
F 28.985075 20.580673 123.798622
F 29.366064 43.733931 14.653750
F 29.289866 43.733931 36.482724
F 29.213668 43.733931 58.311698
F 29.137471 43.733931 80.140673
F 29.061273 43.733931 101.969647
F 28.985075 43.733931 123.798622
F 29.366064 66.887188 14.653750
F 29.289866 66.887188 36.482724
F 29.213668 66.887188 58.311698
F 29.137471 66.887188 80.140673
F 29.061273 66.887188 101.969647
F 28.985075 66.887188 123.798622
F 11.542767 5.145165 14.591534
F 11.466569 5.145165 36.420509
F 11.390371 5.145165 58.249483
F 11.314173 5.145165 80.078458
F 11.237975 5.145165 101.907432
F 11.161777 5.145165 123.736406
F 11.542767 28.298422 14.591534
F 11.466569 28.298422 36.420509
F 11.390371 28.298422 58.249483
F 11.314173 28.298422 80.078458
F 11.237975 28.298422 101.907432
F 11.161777 28.298422 123.736406
F 11.542767 51.451680 14.591534
F 11.466569 51.451680 36.420509
F 11.390371 51.451680 58.249483
F 11.314173 51.451680 80.078458
F 11.237975 51.451680 101.907432
F 11.161777 51.451680 123.736406
F 38.277707 5.145165 14.684857
F 38.201509 5.145165 36.513832
F 38.125311 5.145165 58.342806
F 38.049113 5.145165 80.171781
F 37.972915 5.145165 102.000755
F 37.896718 5.145165 123.829729
F 38.277707 28.298422 14.684857
F 38.201509 28.298422 36.513832
F 38.125311 28.298422 58.342806
F 38.049113 28.298422 80.171781
F 37.972915 28.298422 102.000755
F 37.896718 28.298422 123.829729
F 38.277707 51.451680 14.684857
F 38.201509 51.451680 36.513832
F 38.125311 51.451680 58.342806
F 38.049113 51.451680 80.171781
F 37.972915 51.451680 102.000755
F 37.896718 51.451680 123.829729
F 11.542767 12.862917 14.591533
F 11.466569 12.862917 36.420508
F 11.390371 12.862917 58.249482
F 11.314173 12.862917 80.078457
F 11.237975 12.862917 101.907431
F 11.161777 12.862917 123.736405
F 11.542767 36.016174 14.591533
F 11.466569 36.016174 36.420508
F 11.390371 36.016174 58.249482
F 11.314173 36.016174 80.078457
F 11.237975 36.016174 101.907431
F 11.161777 36.016174 123.736405
F 11.542767 59.169432 14.591533
F 11.466569 59.169432 36.420508
F 11.390371 59.169432 58.249482
F 11.314173 59.169432 80.078457
F 11.237975 59.169432 101.907431
F 11.161777 59.169432 123.736405
F 38.277707 12.862917 14.684856
F 38.201509 12.862917 36.513831
F 38.125311 12.862917 58.342805
F 38.049113 12.862917 80.171780
F 37.972915 12.862917 102.000754
F 37.896718 12.862917 123.829728
F 38.277707 36.016174 14.684856
F 38.201509 36.016174 36.513831
F 38.125311 36.016174 58.342805
F 38.049113 36.016174 80.171780
F 37.972915 36.016174 102.000754
F 37.896718 36.016174 123.829728
F 38.277707 59.169432 14.684856
F 38.201509 59.169432 36.513831
F 38.125311 59.169432 58.342805
F 38.049113 59.169432 80.171780
F 37.972915 59.169432 102.000754
F 37.896718 59.169432 123.829728
F 11.542767 20.580672 14.591534
F 11.466569 20.580672 36.420509
F 11.390371 20.580672 58.249483
F 11.314173 20.580672 80.078457
F 11.237975 20.580672 101.907432
F 11.161777 20.580672 123.736406
F 11.542767 43.733930 14.591534
F 11.466569 43.733930 36.420509
F 11.390371 43.733930 58.249483
F 11.314173 43.733930 80.078457
F 11.237975 43.733930 101.907432
F 11.161777 43.733930 123.736406
F 11.542767 66.887187 14.591534
F 11.466569 66.887187 36.420509
F 11.390371 66.887187 58.249483
F 11.314173 66.887187 80.078457
F 11.237975 66.887187 101.907432
F 11.161777 66.887187 123.736406
F 38.277707 20.580672 14.684857
F 38.201509 20.580672 36.513832
F 38.125311 20.580672 58.342806
F 38.049113 20.580672 80.171780
F 37.972915 20.580672 102.000755
F 37.896718 20.580672 123.829729
F 38.277707 43.733930 14.684857
F 38.201509 43.733930 36.513832
F 38.125311 43.733930 58.342806
F 38.049113 43.733930 80.171780
F 37.972915 43.733930 102.000755
F 37.896718 43.733930 123.829729
F 38.277707 66.887187 14.684857
F 38.201509 66.887187 36.513832
F 38.125311 66.887187 58.342806
F 38.049113 66.887187 80.171780
F 37.972915 66.887187 102.000755
F 37.896718 66.887187 123.829729
F 20.454419 5.145164 14.622642
F 20.378221 5.145164 36.451616
F 20.302024 5.145164 58.280591
F 20.225826 5.145164 80.109565
F 20.149628 5.145164 101.938539
F 20.073430 5.145164 123.767514
F 20.454419 28.298422 14.622642
F 20.378221 28.298422 36.451616
F 20.302024 28.298422 58.280591
F 20.225826 28.298422 80.109565
F 20.149628 28.298422 101.938539
F 20.073430 28.298422 123.767514
F 20.454419 51.451679 14.622642
F 20.378221 51.451679 36.451616
F 20.302024 51.451679 58.280591
F 20.225826 51.451679 80.109565
F 20.149628 51.451679 101.938539
F 20.073430 51.451679 123.767514
F 47.189359 5.145164 14.715964
F 47.113162 5.145164 36.544938
F 47.036964 5.145164 58.373913
F 46.960766 5.145164 80.202887
F 46.884568 5.145164 102.031861
F 46.808370 5.145164 123.860837
F 47.189359 28.298422 14.715964
F 47.113162 28.298422 36.544938
F 47.036964 28.298422 58.373913
F 46.960766 28.298422 80.202887
F 46.884568 28.298422 102.031861
F 46.808370 28.298422 123.860837
F 47.189359 51.451679 14.715964
F 47.113162 51.451679 36.544938
F 47.036964 51.451679 58.373913
F 46.960766 51.451679 80.202887
F 46.884568 51.451679 102.031861
F 46.808370 51.451679 123.860837
F 20.454419 12.862916 14.622641
F 20.378221 12.862916 36.451615
F 20.302024 12.862916 58.280590
F 20.225826 12.862916 80.109564
F 20.149628 12.862916 101.938538
F 20.073430 12.862916 123.767513
F 20.454419 36.016174 14.622641
F 20.378221 36.016174 36.451615
F 20.302024 36.016174 58.280590
F 20.225826 36.016174 80.109564
F 20.149628 36.016174 101.938538
F 20.073430 36.016174 123.767513
F 20.454419 59.169431 14.622641
F 20.378221 59.169431 36.451615
F 20.302024 59.169431 58.280590
F 20.225826 59.169431 80.109564
F 20.149628 59.169431 101.938538
F 20.073430 59.169431 123.767513
F 47.189359 12.862916 14.715963
F 47.113162 12.862916 36.544937
F 47.036964 12.862916 58.373912
F 46.960766 12.862916 80.202886
F 46.884568 12.862916 102.031860
F 46.808370 12.862916 123.860836
F 47.189359 36.016174 14.715963
F 47.113162 36.016174 36.544937
F 47.036964 36.016174 58.373912
F 46.960766 36.016174 80.202886
F 46.884568 36.016174 102.031860
F 46.808370 36.016174 123.860836
F 47.189359 59.169431 14.715963
F 47.113162 59.169431 36.544937
F 47.036964 59.169431 58.373912
F 46.960766 59.169431 80.202886
F 46.884568 59.169431 102.031860
F 46.808370 59.169431 123.860836
F 20.454419 20.580672 14.622642
F 20.378221 20.580672 36.451616
F 20.302024 20.580672 58.280590
F 20.225826 20.580672 80.109565
F 20.149628 20.580672 101.938539
F 20.073430 20.580672 123.767514
F 20.454419 43.733929 14.622642
F 20.378221 43.733929 36.451616
F 20.302024 43.733929 58.280590
F 20.225826 43.733929 80.109565
F 20.149628 43.733929 101.938539
F 20.073430 43.733929 123.767514
F 20.454419 66.887187 14.622642
F 20.378221 66.887187 36.451616
F 20.302024 66.887187 58.280590
F 20.225826 66.887187 80.109565
F 20.149628 66.887187 101.938539
F 20.073430 66.887187 123.767514
F 47.189359 20.580672 14.715964
F 47.113162 20.580672 36.544938
F 47.036964 20.580672 58.373912
F 46.960766 20.580672 80.202887
F 46.884568 20.580672 102.031861
F 46.808370 20.580672 123.860837
F 47.189359 43.733929 14.715964
F 47.113162 43.733929 36.544938
F 47.036964 43.733929 58.373912
F 46.960766 43.733929 80.202887
F 46.884568 43.733929 102.031861
F 46.808370 43.733929 123.860837
F 47.189359 66.887187 14.715964
F 47.113162 66.887187 36.544938
F 47.036964 66.887187 58.373912
F 46.960766 66.887187 80.202887
F 46.884568 66.887187 102.031861
F 46.808370 66.887187 123.860837
F 2.621611 5.145165 17.289048
F 2.545413 5.145165 39.118022
F 2.469215 5.145165 60.946997
F 2.393018 5.145165 82.775971
F 2.316820 5.145165 104.604945
F 2.240622 5.145165 126.433920
F 2.621611 28.298423 17.289048
F 2.545413 28.298423 39.118022
F 2.469215 28.298423 60.946997
F 2.393018 28.298423 82.775971
F 2.316820 28.298423 104.604945
F 2.240622 28.298423 126.433920
F 2.621611 51.451680 17.289048
F 2.545413 51.451680 39.118022
F 2.469215 51.451680 60.946997
F 2.393018 51.451680 82.775971
F 2.316820 51.451680 104.604945
F 2.240622 51.451680 126.433920
F 29.356551 5.145165 17.382371
F 29.280353 5.145165 39.211345
F 29.204156 5.145165 61.040320
F 29.127958 5.145165 82.869294
F 29.051760 5.145165 104.698268
F 28.975562 5.145165 126.527243
F 29.356551 28.298423 17.382371
F 29.280353 28.298423 39.211345
F 29.204156 28.298423 61.040320
F 29.127958 28.298423 82.869294
F 29.051760 28.298423 104.698268
F 28.975562 28.298423 126.527243
F 29.356551 51.451680 17.382371
F 29.280353 51.451680 39.211345
F 29.204156 51.451680 61.040320
F 29.127958 51.451680 82.869294
F 29.051760 51.451680 104.698268
F 28.975562 51.451680 126.527243
F 2.621611 12.862917 17.289049
F 2.545413 12.862917 39.118023
F 2.469215 12.862917 60.946998
F 2.393018 12.862917 82.775972
F 2.316820 12.862917 104.604946
F 2.240622 12.862917 126.433921
F 2.621611 36.016175 17.289049
F 2.545413 36.016175 39.118023
F 2.469215 36.016175 60.946998
F 2.393018 36.016175 82.775972
F 2.316820 36.016175 104.604946
F 2.240622 36.016175 126.433921
F 2.621611 59.169432 17.289049
F 2.545413 59.169432 39.118023
F 2.469215 59.169432 60.946998
F 2.393018 59.169432 82.775972
F 2.316820 59.169432 104.604946
F 2.240622 59.169432 126.433921
F 29.356551 12.862917 17.382372
F 29.280353 12.862917 39.211346
F 29.204156 12.862917 61.040321
F 29.127958 12.862917 82.869295
F 29.051760 12.862917 104.698269
F 28.975562 12.862917 126.527244
F 29.356551 36.016175 17.382372
F 29.280353 36.016175 39.211346
F 29.204156 36.016175 61.040321
F 29.127958 36.016175 82.869295
F 29.051760 36.016175 104.698269
F 28.975562 36.016175 126.527244
F 29.356551 59.169432 17.382372
F 29.280353 59.169432 39.211346
F 29.204156 59.169432 61.040321
F 29.127958 59.169432 82.869295
F 29.051760 59.169432 104.698269
F 28.975562 59.169432 126.527244
F 2.621611 20.580673 17.289048
F 2.545413 20.580673 39.118023
F 2.469215 20.580673 60.946997
F 2.393018 20.580673 82.775971
F 2.316820 20.580673 104.604946
F 2.240622 20.580673 126.433920
F 2.621611 43.733930 17.289048
F 2.545413 43.733930 39.118023
F 2.469215 43.733930 60.946997
F 2.393018 43.733930 82.775971
F 2.316820 43.733930 104.604946
F 2.240622 43.733930 126.433920
F 2.621611 66.887188 17.289048
F 2.545413 66.887188 39.118023
F 2.469215 66.887188 60.946997
F 2.393018 66.887188 82.775971
F 2.316820 66.887188 104.604946
F 2.240622 66.887188 126.433920
F 29.356551 20.580673 17.382371
F 29.280353 20.580673 39.211346
F 29.204156 20.580673 61.040320
F 29.127958 20.580673 82.869294
F 29.051760 20.580673 104.698269
F 28.975562 20.580673 126.527243
F 29.356551 43.733930 17.382371
F 29.280353 43.733930 39.211346
F 29.204156 43.733930 61.040320
F 29.127958 43.733930 82.869294
F 29.051760 43.733930 104.698269
F 28.975562 43.733930 126.527243
F 29.356551 66.887188 17.382371
F 29.280353 66.887188 39.211346
F 29.204156 66.887188 61.040320
F 29.127958 66.887188 82.869294
F 29.051760 66.887188 104.698269
F 28.975562 66.887188 126.527243
F 11.533255 5.145165 17.320155
F 11.457057 5.145165 39.149130
F 11.380859 5.145165 60.978104
F 11.304661 5.145165 82.807078
F 11.228464 5.145165 104.636053
F 11.152266 5.145165 126.465027
F 11.533255 28.298422 17.320155
F 11.457057 28.298422 39.149130
F 11.380859 28.298422 60.978104
F 11.304661 28.298422 82.807078
F 11.228464 28.298422 104.636053
F 11.152266 28.298422 126.465027
F 11.533255 51.451680 17.320155
F 11.457057 51.451680 39.149130
F 11.380859 51.451680 60.978104
F 11.304661 51.451680 82.807078
F 11.228464 51.451680 104.636053
F 11.152266 51.451680 126.465027
F 38.268195 5.145165 17.413478
F 38.191997 5.145165 39.242453
F 38.115799 5.145165 61.071427
F 38.039601 5.145165 82.900401
F 37.963404 5.145165 104.729376
F 37.887206 5.145165 126.558350
F 38.268195 28.298422 17.413478
F 38.191997 28.298422 39.242453
F 38.115799 28.298422 61.071427
F 38.039601 28.298422 82.900401
F 37.963404 28.298422 104.729376
F 37.887206 28.298422 126.558350
F 38.268195 51.451680 17.413478
F 38.191997 51.451680 39.242453
F 38.115799 51.451680 61.071427
F 38.039601 51.451680 82.900401
F 37.963404 51.451680 104.729376
F 37.887206 51.451680 126.558350
F 11.533255 12.862917 17.320156
F 11.457057 12.862917 39.149131
F 11.380859 12.862917 60.978105
F 11.304661 12.862917 82.807079
F 11.228464 12.862917 104.636054
F 11.152266 12.862917 126.465028
F 11.533255 36.016175 17.320156
F 11.457057 36.016175 39.149131
F 11.380859 36.016175 60.978105
F 11.304661 36.016175 82.807079
F 11.228464 36.016175 104.636054
F 11.152266 36.016175 126.465028
F 11.533255 59.169432 17.320156
F 11.457057 59.169432 39.149131
F 11.380859 59.169432 60.978105
F 11.304661 59.169432 82.807079
F 11.228464 59.169432 104.636054
F 11.152266 59.169432 126.465028
F 38.268195 12.862917 17.413479
F 38.191997 12.862917 39.242454
F 38.115799 12.862917 61.071428
F 38.039601 12.862917 82.900402
F 37.963404 12.862917 104.729377
F 37.887206 12.862917 126.558351
F 38.268195 36.016175 17.413479
F 38.191997 36.016175 39.242454
F 38.115799 36.016175 61.071428
F 38.039601 36.016175 82.900402
F 37.963404 36.016175 104.729377
F 37.887206 36.016175 126.558351
F 38.268195 59.169432 17.413479
F 38.191997 59.169432 39.242454
F 38.115799 59.169432 61.071428
F 38.039601 59.169432 82.900402
F 37.963404 59.169432 104.729377
F 37.887206 59.169432 126.558351
F 11.533255 20.580672 17.320156
F 11.457057 20.580672 39.149130
F 11.380859 20.580672 60.978104
F 11.304661 20.580672 82.807079
F 11.228464 20.580672 104.636053
F 11.152266 20.580672 126.465028
F 11.533255 43.733930 17.320156
F 11.457057 43.733930 39.149130
F 11.380859 43.733930 60.978104
F 11.304661 43.733930 82.807079
F 11.228464 43.733930 104.636053
F 11.152266 43.733930 126.465028
F 11.533255 66.887187 17.320156
F 11.457057 66.887187 39.149130
F 11.380859 66.887187 60.978104
F 11.304661 66.887187 82.807079
F 11.228464 66.887187 104.636053
F 11.152266 66.887187 126.465028
F 38.268195 20.580672 17.413479
F 38.191997 20.580672 39.242453
F 38.115799 20.580672 61.071427
F 38.039601 20.580672 82.900402
F 37.963404 20.580672 104.729376
F 37.887206 20.580672 126.558351
F 38.268195 43.733930 17.413479
F 38.191997 43.733930 39.242453
F 38.115799 43.733930 61.071427
F 38.039601 43.733930 82.900402
F 37.963404 43.733930 104.729376
F 37.887206 43.733930 126.558351
F 38.268195 66.887187 17.413479
F 38.191997 66.887187 39.242453
F 38.115799 66.887187 61.071427
F 38.039601 66.887187 82.900402
F 37.963404 66.887187 104.729376
F 37.887206 66.887187 126.558351
F 20.444905 5.145164 17.351264
F 20.368708 5.145164 39.180238
F 20.292510 5.145164 61.009213
F 20.216312 5.145164 82.838187
F 20.140114 5.145164 104.667161
F 20.063916 5.145164 126.496136
F 20.444905 28.298422 17.351264
F 20.368708 28.298422 39.180238
F 20.292510 28.298422 61.009213
F 20.216312 28.298422 82.838187
F 20.140114 28.298422 104.667161
F 20.063916 28.298422 126.496136
F 20.444905 51.451679 17.351264
F 20.368708 51.451679 39.180238
F 20.292510 51.451679 61.009213
F 20.216312 51.451679 82.838187
F 20.140114 51.451679 104.667161
F 20.063916 51.451679 126.496136
F 47.179847 5.145164 17.444587
F 47.103649 5.145164 39.273561
F 47.027451 5.145164 61.102536
F 46.951253 5.145164 82.931510
F 46.875055 5.145164 104.760484
F 46.798858 5.145164 126.589459
F 47.179847 28.298422 17.444587
F 47.103649 28.298422 39.273561
F 47.027451 28.298422 61.102536
F 46.951253 28.298422 82.931510
F 46.875055 28.298422 104.760484
F 46.798858 28.298422 126.589459
F 47.179847 51.451679 17.444587
F 47.103649 51.451679 39.273561
F 47.027451 51.451679 61.102536
F 46.951253 51.451679 82.931510
F 46.875055 51.451679 104.760484
F 46.798858 51.451679 126.589459
F 20.444905 12.862917 17.351265
F 20.368708 12.862917 39.180239
F 20.292510 12.862917 61.009213
F 20.216312 12.862917 82.838188
F 20.140114 12.862917 104.667162
F 20.063916 12.862917 126.496137
F 20.444905 36.016174 17.351265
F 20.368708 36.016174 39.180239
F 20.292510 36.016174 61.009213
F 20.216312 36.016174 82.838188
F 20.140114 36.016174 104.667162
F 20.063916 36.016174 126.496137
F 20.444905 59.169432 17.351265
F 20.368708 59.169432 39.180239
F 20.292510 59.169432 61.009213
F 20.216312 59.169432 82.838188
F 20.140114 59.169432 104.667162
F 20.063916 59.169432 126.496137
F 47.179847 12.862917 17.444588
F 47.103649 12.862917 39.273562
F 47.027451 12.862917 61.102536
F 46.951253 12.862917 82.931511
F 46.875055 12.862917 104.760485
F 46.798858 12.862917 126.589460
F 47.179847 36.016174 17.444588
F 47.103649 36.016174 39.273562
F 47.027451 36.016174 61.102536
F 46.951253 36.016174 82.931511
F 46.875055 36.016174 104.760485
F 46.798858 36.016174 126.589460
F 47.179847 59.169432 17.444588
F 47.103649 59.169432 39.273562
F 47.027451 59.169432 61.102536
F 46.951253 59.169432 82.931511
F 46.875055 59.169432 104.760485
F 46.798858 59.169432 126.589460
[truncated: 594,066 more chars]
