# Supplementary material for: Molecular-resolution imaging of ice crystallized from liquid water by cryogenic liquid-cell TEM
Source: Nat Commun. 2025 Sep 25;16:8342. doi: 10.1038/s41467-025-62451-0 (PMC12462463; doi:10.1038/s41467-025-62451-0)
Supplement: Supplementary file 9 — Supplementary Data 1 [file 41467_2025_62451_MOESM9_ESM.zip › supercell_4_3_6/0.2/minimized.xyz]

31104
F31104
F 0.311069 1.243282 2.807384
F 0.311069 8.961886 2.807384
F 0.311069 16.680494 2.807384
F 9.348740 1.289463 2.779214
F 9.348740 9.008066 2.779214
F 9.348740 16.726674 2.779214
F 18.261382 1.289461 2.810326
F 18.261382 9.008064 2.810326
F 18.261382 16.726673 2.810326
F 0.306478 3.906331 6.418047
F 0.306478 11.624935 6.418047
F 9.344451 3.859304 6.398799
F 9.344451 11.577908 6.398799
F 18.257094 3.859306 6.429912
F 18.257094 11.577910 6.429912
F 0.337288 3.888481 3.642407
F 0.337288 11.607085 3.642407
F 9.352842 3.859755 3.671553
F 9.352842 11.578359 3.671553
F 18.265485 3.859757 3.702663
F 18.265485 11.578361 3.702663
F 0.216079 1.301581 0.039251
F 0.289798 1.260756 21.831176
F 0.216079 9.020184 0.039251
F 0.289798 8.979360 21.831176
F 0.216079 16.738793 0.039250
F 0.289798 16.697968 21.831176
F 9.147857 1.271052 0.038897
F 9.147857 8.989656 0.038897
F 9.147857 16.708264 0.038897
F 18.060494 1.271053 0.070008
F 18.060494 8.989656 0.070008
F 18.060494 16.708265 0.070008
F 2.645490 7.724836 3.646197
F 2.645490 15.443443 3.646197
F 2.645490 0.006233 3.646197
F 11.581010 7.719058 3.679330
F 11.581010 15.437665 3.679330
F 11.581010 0.000454 3.679330
F 20.493646 7.719058 3.710441
F 20.493646 15.437665 3.710441
F 20.493646 0.000454 3.710441
F 2.440945 5.129789 0.016741
F 2.440945 12.848395 0.016740
F 11.376014 5.130354 0.046675
F 11.376014 12.848960 0.046675
F 20.288653 5.130354 0.077785
F 20.288653 12.848960 0.077786
F 2.646135 5.144813 2.758616
F 2.646135 12.863418 2.758617
F 11.576903 5.148763 2.786993
F 11.576903 12.867368 2.786993
F 20.489540 5.148762 2.818104
F 20.489540 12.867368 2.818104
F 2.643058 7.722310 6.378475
F 2.643058 15.440916 6.378476
F 2.643058 0.003706 6.378476
F 11.572618 7.718607 6.406578
F 11.572618 15.437214 6.406579
F 11.572618 0.000003 6.406578
F 20.485255 7.718607 6.437689
F 20.485255 15.437214 6.437690
F 20.485255 0.000004 6.437689
F 4.889170 1.289494 2.763644
F 4.889170 9.008098 2.763644
F 4.889170 16.726706 2.763644
F 13.805064 1.289461 2.794771
F 13.805064 9.008065 2.794771
F 13.805064 16.726673 2.794771
F 22.717700 1.289461 2.825882
F 22.717700 9.008064 2.825882
F 22.717700 16.726673 2.825882
F 4.884993 3.859245 6.383200
F 4.884993 11.577850 6.383200
F 13.800775 3.859306 6.414356
F 13.800775 11.577910 6.414356
F 22.713413 3.859305 6.445467
F 22.713413 11.577909 6.445467
F 4.893900 3.860274 3.655527
F 4.893900 11.578878 3.655527
F 13.809167 3.859757 3.687108
F 13.809167 11.578361 3.687108
F 22.721803 3.859756 3.718219
F 22.721803 11.578361 3.718219
F 4.691394 1.270892 0.023184
F 4.691394 8.989496 0.023184
F 4.691394 16.708104 0.023184
F 13.604175 1.271053 0.054452
F 13.604175 8.989656 0.054452
F 13.604176 16.708265 0.054452
F 22.516813 1.271053 0.085564
F 22.516813 8.989656 0.085564
F 22.516813 16.708265 0.085563
F 7.124489 7.719108 3.663744
F 7.124489 15.437714 3.663743
F 7.124489 0.000504 3.663744
F 16.037327 7.719058 3.694886
F 16.037327 15.437665 3.694885
F 16.037327 0.000454 3.694885
F 24.949963 7.719058 3.725997
F 24.949963 15.437664 3.725996
F 24.949963 0.000454 3.725997
F 6.919304 5.130323 0.031106
F 6.919304 12.848929 0.031105
F 15.832334 5.130354 0.062230
F 15.832334 12.848960 0.062230
F 24.744970 5.130355 0.093341
F 24.744970 12.848960 0.093341
F 7.120428 5.148741 2.771454
F 7.120428 12.867346 2.771454
F 16.033221 5.148762 2.802548
F 16.033221 12.867368 2.802548
F 24.945857 5.148763 2.833659
F 24.945857 12.867368 2.833659
F 7.116152 7.718629 6.391038
F 7.116152 15.437236 6.391038
F 7.116152 0.000025 6.391038
F 16.028936 7.718607 6.422134
F 16.028936 15.437214 6.422134
F 16.028936 0.000003 6.422134
F 24.941572 7.718607 6.453245
F 24.941572 15.437214 6.453245
F 24.941572 0.000003 6.453245
F 0.297472 1.240617 10.055763
F 0.297472 8.959221 10.055763
F 0.297472 16.677829 10.055763
F 9.331769 1.286434 10.037164
F 9.331769 9.005038 10.037164
F 9.331769 16.723646 10.037164
F 18.244410 1.286433 10.068276
F 18.244410 9.005036 10.068276
F 18.244410 16.723644 10.068277
F 0.288396 3.903888 13.693436
F 0.288396 11.622492 13.693436
F 9.319055 3.859300 13.675728
F 9.319055 11.577904 13.675728
F 18.231698 3.859302 13.706841
F 18.231698 11.577906 13.706841
F 0.320554 3.885757 10.915431
F 0.320554 11.604361 10.915431
F 9.328592 3.859301 10.946807
F 9.328592 11.577905 10.946806
F 18.241234 3.859302 10.977917
F 18.241234 11.577906 10.977916
F 0.330491 1.259482 7.276664
F 0.330491 8.978085 7.276663
F 0.330491 16.696693 7.276663
F 9.341283 1.286434 7.308249
F 9.341283 9.005038 7.308249
F 9.341283 16.723646 7.308249
F 18.253926 1.286433 7.339359
F 18.253926 9.005036 7.339359
F 18.253926 16.723645 7.339359
F 2.622970 7.723837 10.920559
F 2.622970 15.442443 10.920558
F 2.622970 0.005233 10.920559
F 11.556758 7.718604 10.954584
F 11.556758 15.437210 10.954583
F 24.890774 15.437210 21.007304
F 20.469395 7.718603 10.985694
F 20.469394 15.437211 10.985694
F 20.469394 0.000000 10.985695
F 2.634779 5.140270 7.281832
F 2.634779 12.858876 7.281832
F 11.569446 5.145734 7.316026
F 11.569446 12.864340 7.316026
F 20.482084 5.145734 7.347137
F 20.482084 12.864340 7.347136
F 2.630934 5.142233 10.016606
F 2.630934 12.860839 10.016606
F 11.559932 5.145734 10.044943
F 11.559932 12.864340 10.044943
F 20.472568 5.145734 10.076054
F 20.472568 12.864340 10.076054
F 2.618727 7.721913 13.655039
F 2.618727 15.440520 13.655039
F 2.618726 0.003310 13.655040
F 11.547221 7.718604 13.683507
F 11.547221 15.437210 13.683507
F 24.890774 7.718603 21.007304
F 20.459859 7.718604 13.714618
F 20.459859 15.437210 13.714619
F 15.978138 15.437210 20.976193
F 4.872412 1.286486 10.021572
F 4.872412 9.005090 10.021572
F 4.872412 16.723698 10.021573
F 13.788092 1.286433 10.052721
F 13.788092 9.005036 10.052721
F 13.788092 16.723644 10.052721
F 22.700729 1.286432 10.083832
F 22.700729 9.005036 10.083832
F 22.700729 16.723645 10.083832
F 4.859808 3.859257 13.660143
F 4.859808 11.577861 13.660144
F 13.775379 3.859302 13.691285
F 13.775379 11.577906 13.691285
F 22.688017 3.859302 13.722396
F 22.688017 11.577906 13.722396
F 4.869910 3.859834 10.930875
F 4.869910 11.578439 10.930875
F 13.784915 3.859302 10.962361
F 13.784916 11.577906 10.962361
F 22.697552 3.859302 10.993472
F 22.697552 11.577906 10.993472
F 4.882505 1.285890 7.292312
F 4.882505 9.004494 7.292311
F 4.882505 16.723102 7.292311
F 13.797607 1.286433 7.323803
F 13.797607 9.005036 7.323803
F 13.797607 16.723645 7.323804
F 22.710244 1.286432 7.354915
F 22.710244 9.005036 7.354915
F 22.710244 16.723645 7.354914
F 7.100248 7.718650 10.938995
F 7.100248 15.437257 10.938994
F 7.100248 0.000047 10.938995
F 16.013076 7.718604 10.970139
F 16.013076 15.437210 10.970139
F 15.978138 7.718604 20.976193
F 24.925712 7.718603 11.001250
F 24.925712 15.437210 11.001250
F 7.065384 0.000015 20.945092
F 7.112930 5.145686 7.300436
F 7.112930 12.864292 7.300436
F 16.025765 5.145734 7.331581
F 16.025765 12.864340 7.331581
F 24.938401 5.145735 7.362692
F 24.938401 12.864340 7.362692
F 7.103477 5.145715 10.029400
F 7.103477 12.864320 10.029400
F 16.016250 5.145734 10.060498
F 16.016250 12.864340 10.060498
F 24.928885 5.145735 10.091609
F 24.928885 12.864340 10.091609
F 7.090778 7.718620 13.667963
F 7.090778 15.437227 13.667963
F 7.090778 0.000017 13.667963
F 16.003539 7.718604 13.699063
F 16.003539 15.437210 13.699063
F 7.065384 15.437226 20.945092
F 24.916176 7.718603 13.730174
F 24.916176 15.437210 13.730174
F 7.065384 7.718619 20.945092
F 0.279426 1.243246 17.331031
F 0.279426 8.961849 17.331031
F 0.279426 16.680458 17.331032
F 9.306367 1.286434 17.314293
F 9.306367 9.005038 17.314293
F 9.306367 16.723646 17.314293
F 18.219008 1.286432 17.345405
F 18.219008 9.005036 17.345405
F 18.219008 16.723644 17.345406
F 0.270496 3.900966 20.968505
F 0.270496 11.619570 20.968505
F 9.293653 3.859300 20.952858
F 9.293653 11.577904 20.952858
F 18.206296 3.859302 20.983970
F 18.206296 11.577906 20.983970
F 0.300197 3.885134 18.192675
F 0.300197 11.603737 18.192674
F 9.303190 3.859301 18.223936
F 9.303190 11.577905 18.223936
F 18.215832 3.859302 18.255046
F 18.215832 11.577906 18.255046
F 0.310479 1.260367 14.554101
F 0.310479 8.978970 14.554101
F 0.310479 16.697579 14.554101
F 9.315882 1.286434 14.585371
F 9.315882 9.005038 14.585371
F 9.315882 16.723646 14.585371
F 18.228524 1.286432 14.616481
F 18.228524 9.005036 14.616481
F 18.228524 16.723644 14.616481
F 2.599471 7.723370 18.198014
F 2.599471 15.441977 18.198014
F 2.599471 0.004767 18.198014
F 11.531356 7.718604 18.231713
F 11.531356 15.437210 18.231713
F 24.903483 12.864340 17.368739
F 20.443993 7.718604 18.262824
F 20.443993 15.437211 18.262824
F 20.443992 0.000000 18.262824
F 2.611190 5.140735 14.559281
F 2.611190 12.859341 14.559281
F 11.544044 5.145734 14.593148
F 11.544044 12.864340 14.593148
F 20.456683 5.145734 14.624259
F 20.456683 12.864339 14.624259
F 2.606393 5.142583 17.293507
F 2.606393 12.861189 17.293507
F 11.534530 5.145734 17.322072
F 11.534530 12.864340 17.322072
F 20.447166 5.145734 17.353183
F 20.447166 12.864340 17.353183
F 2.593945 7.721619 20.931997
F 2.593945 15.440225 20.931998
F 2.593945 0.003015 20.931997
F 11.521819 7.718604 20.960637
F 11.521820 15.437210 20.960637
F 24.903483 5.145734 17.368739
F 20.434457 7.718604 20.991748
F 20.434457 15.437210 20.991749
F 15.990848 12.864340 17.337628
F 4.847239 1.286466 17.298716
F 4.847238 9.005070 17.298716
F 4.847239 16.723678 17.298716
F 13.762690 1.286433 17.329850
F 13.762690 9.005036 17.329850
F 13.762690 16.723644 17.329850
F 22.675327 1.286432 17.360961
F 22.675327 9.005036 17.360961
F 22.675327 16.723645 17.360961
F 4.834653 3.859282 20.937289
F 4.834653 11.577886 20.937289
F 13.749977 3.859302 20.968415
F 13.749977 11.577906 20.968415
F 22.662614 3.859302 20.999526
F 22.662614 11.577906 20.999526
F 4.844659 3.859808 18.208023
F 4.844659 11.578412 18.208023
F 13.759513 3.859302 18.239491
F 13.759513 11.577906 18.239491
F 22.672150 3.859302 18.270602
F 22.672149 11.577906 18.270602
F 4.857293 1.285915 14.569450
F 4.857293 9.004519 14.569450
F 4.857293 16.723127 14.569450
F 13.772205 1.286432 14.600926
F 13.772205 9.005036 14.600926
F 13.772205 16.723645 14.600925
F 22.684843 1.286432 14.632037
F 22.684843 9.005036 14.632037
F 22.684843 16.723644 14.632036
F 7.074860 7.718648 18.216127
F 7.074860 15.437254 18.216126
F 7.074860 0.000044 18.216127
F 15.987674 7.718604 18.247269
F 15.987674 15.437211 18.247269
F 15.990848 5.145734 17.337628
F 24.900309 7.718603 18.278380
F 24.900309 15.437210 18.278380
F 7.078093 12.864324 17.306527
F 7.087541 5.145689 14.577560
F 7.087541 12.864295 14.577560
F 16.000363 5.145734 14.608704
F 16.000363 12.864339 14.608703
F 24.912999 5.145735 14.639815
F 24.912999 12.864340 14.639815
F 7.078093 5.145719 17.306526
F 0.261663 1.246326 24.605869
F 0.261663 8.964930 24.605869
F 0.261663 16.683538 24.605869
F 9.280966 1.286434 24.591424
F 9.280966 9.005038 24.591424
F 9.280966 16.723646 24.591424
F 18.193606 1.286432 24.622535
F 18.193606 9.005036 24.622536
F 18.193606 16.723644 24.622536
F 0.252886 3.897811 28.243195
F 0.252886 11.616415 28.243195
F 9.268252 3.859301 28.229988
F 9.268252 11.577905 28.229989
F 18.180894 3.859302 28.261100
F 18.180894 11.577906 28.261101
F 0.279542 3.884791 25.469670
F 0.279542 11.603395 25.469670
F 9.277788 3.859301 25.501067
F 9.277788 11.577905 25.501067
F 18.190430 3.859302 25.532177
F 18.190430 11.577906 25.532176
F 0.229981 1.262298 43.662587
F 0.229981 8.980902 43.662587
F 0.229981 16.699510 43.662587
F 9.290480 1.286434 21.862502
F 9.290480 9.005038 21.862502
F 9.290480 16.723646 21.862502
F 18.203122 1.286432 21.893611
F 18.203122 9.005036 21.893611
F 18.203122 16.723644 21.893611
F 2.576100 7.722897 25.475465
F 2.576100 15.441504 25.475464
F 2.576100 0.004294 25.475465
F 11.505954 7.718604 25.508843
F 11.505954 15.437210 25.508843
F 24.814568 15.437210 42.838693
F 20.418590 7.718604 25.539954
F 20.418590 15.437211 25.539954
F 20.418590 0.000000 25.539954
F 2.587756 5.141199 21.836740
F 2.587756 12.859805 21.836740
F 11.518642 5.145734 21.870278
F 11.518642 12.864340 21.870278
F 20.431280 5.145734 21.901389
F 20.431280 12.864339 21.901389
F 2.581528 5.142861 24.570481
F 2.581528 12.861467 24.570481
F 11.509128 5.145734 24.599202
F 11.509128 12.864340 24.599202
F 20.421764 5.145734 24.630313
F 20.421764 12.864340 24.630314
F 2.569109 7.721329 28.208957
F 2.569109 15.439936 28.208958
F 2.569109 0.002725 28.208957
F 11.496417 7.718604 28.237767
F 11.496418 15.437210 28.237767
F 24.814568 7.718603 42.838692
F 20.409055 7.718604 28.268878
F 20.409055 15.437210 28.268878
F 20.409054 0.000000 28.268878
F 4.822099 1.286438 24.575865
F 4.822099 9.005042 24.575865
F 4.822100 16.723650 24.575865
F 13.737288 1.286433 24.606980
F 13.737288 9.005036 24.606980
F 13.737288 16.723645 24.606980
F 22.649925 1.286432 24.638091
F 22.649924 9.005036 24.638091
F 22.649925 16.723645 24.638091
F 4.809527 3.859312 28.214441
F 4.809527 11.577917 28.214441
F 13.724575 3.859302 28.245545
F 13.724574 11.577906 28.245545
F 22.637213 3.859302 28.276656
F 22.637213 11.577906 28.276656
F 4.819322 3.859791 25.485165
F 4.819322 11.578395 25.485165
F 13.734111 3.859302 25.516622
F 13.734111 11.577906 25.516621
F 22.646748 3.859302 25.547732
F 22.646748 11.577906 25.547732
F 4.831980 1.285935 21.846594
F 4.831980 9.004539 21.846594
F 4.831980 16.723147 21.846594
F 13.746803 1.286433 21.878056
F 13.746803 9.005036 21.878056
F 13.746803 16.723645 21.878055
F 22.659440 1.286432 21.909167
F 22.659440 9.005036 21.909168
F 22.659440 16.723644 21.909167
F 7.049474 7.718644 25.493259
F 7.049474 15.437251 25.493259
F 7.049474 0.000041 25.493259
F 15.962272 7.718604 25.524399
F 15.962272 15.437211 25.524399
F 15.901931 15.437210 42.807582
F 24.874908 7.718603 25.555510
F 24.874907 15.437210 25.555510
F 15.901931 7.718604 42.807582
F 7.062153 5.145692 21.854693
F 7.062153 12.864298 21.854693
F 15.974961 5.145734 21.885834
F 15.974961 12.864339 21.885834
F 24.887597 5.145734 21.916945
F 24.887597 12.864340 21.916945
F 7.052694 5.145720 24.583657
F 7.052694 12.864325 24.583657
F 15.965446 5.145734 24.614758
F 15.965446 12.864340 24.614758
F 24.878081 5.145734 24.645869
F 24.878081 12.864340 24.645869
F 7.039987 7.718618 28.222221
F 7.039987 15.437225 28.222221
F 7.039987 0.000014 28.222221
F 15.952735 7.718604 28.253323
F 15.952735 15.437210 28.253323
F 6.989192 0.000013 42.776479
F 24.865372 7.718603 28.284434
F 24.865372 15.437210 28.284434
F 6.989192 15.437223 42.776479
F 0.244202 1.249556 31.880489
F 0.244202 8.968159 31.880489
F 0.244202 16.686767 31.880489
F 9.255564 1.286434 31.868553
F 9.255564 9.005038 31.868553
F 9.255564 16.723646 31.868553
F 18.168204 1.286432 31.899665
F 18.168204 9.005036 31.899665
F 18.168204 16.723644 31.899665
F 0.235555 3.894518 35.517756
F 0.235555 11.613122 35.517756
F 9.242851 3.859301 35.507117
F 9.242851 11.577905 35.507118
F 18.155492 3.859302 35.538229
F 18.155492 11.577906 35.538230
F 0.259386 3.884332 32.746673
F 0.259386 11.602936 32.746672
F 9.252386 3.859301 32.778196
F 9.252386 11.577905 32.778195
F 18.165028 3.859302 32.809306
F 18.165028 11.577906 32.809306
F 0.269394 1.261158 29.108168
F 0.269394 8.979762 29.108168
F 0.269394 16.698370 29.108168
F 9.265079 1.286434 29.139631
F 9.265078 9.005037 29.139631
F 9.265078 16.723646 29.139631
F 18.177720 1.286432 29.170741
F 18.177720 9.005036 29.170741
F 18.177720 16.723644 29.170741
F 2.552876 7.722374 32.752939
F 2.552876 15.440980 32.752939
F 2.552876 0.003770 32.752938
F 11.480552 7.718604 32.785972
F 11.480552 15.437210 32.785972
F 6.989192 7.718616 42.776479
F 20.393188 7.718603 32.817084
F 20.393188 15.437211 32.817083
F 24.827277 12.864340 39.200127
F 2.564459 5.141696 29.114198
F 2.564459 12.860302 29.114198
F 11.493240 5.145734 29.147408
F 11.493240 12.864340 29.147408
F 20.405878 5.145734 29.178519
F 20.405878 12.864339 29.178519
F 2.556722 5.143163 31.847430
F 2.556722 12.861769 31.847430
F 11.483725 5.145734 31.876332
F 11.483725 12.864340 31.876332
F 20.396362 5.145734 31.907443
F 20.396362 12.864340 31.907443
F 2.544333 7.721015 35.485897
F 2.544333 15.439622 35.485898
F 2.544333 0.002411 35.485897
F 11.471015 7.718604 35.514896
F 11.471016 15.437210 35.514896
F 24.827277 5.145734 39.200127
F 20.383652 7.718604 35.546008
F 20.383652 15.437210 35.546008
F 20.383652 0.000000 35.546008
F 4.796984 1.286406 31.853017
F 4.796984 9.005010 31.853017
F 4.796984 16.723618 31.853017
F 13.711886 1.286433 31.884110
F 13.711886 9.005036 31.884110
F 13.711886 16.723644 31.884110
F 22.624522 1.286432 31.915221
F 22.624522 9.005036 31.915221
F 22.624522 16.723645 31.915221
F 4.784422 3.859346 35.491593
F 4.784422 11.577950 35.491594
F 13.699173 3.859302 35.522674
F 13.699173 11.577906 35.522674
F 22.611810 3.859302 35.553785
F 22.611810 11.577906 35.553785
F 4.793991 3.859774 32.762306
F 4.793991 11.578378 32.762306
F 13.708709 3.859302 32.793750
F 13.708709 11.577907 32.793750
F 22.621345 3.859302 32.824861
F 22.621345 11.577906 32.824862
F 4.806646 1.285953 29.123735
F 4.806647 9.004556 29.123735
F 4.806647 16.723164 29.123736
F 13.721401 1.286432 29.155186
F 13.721401 9.005036 29.155186
F 13.721401 16.723645 29.155185
F 22.634038 1.286432 29.186297
F 22.634038 9.005036 29.186297
F 22.634038 16.723645 29.186297
F 7.024090 7.718640 32.770391
F 7.024090 15.437247 32.770391
F 7.024090 0.000036 32.770391
F 15.936870 7.718603 32.801528
F 15.936870 15.437211 32.801528
F 15.914642 12.864340 39.169017
F 24.849505 7.718603 32.832640
F 24.849505 15.437210 32.832639
F 15.914642 5.145734 39.169016
F 7.036768 5.145696 29.131826
F 7.036769 12.864302 29.131825
F 15.949559 5.145734 29.162963
F 15.949559 12.864339 29.162963
F 24.862195 5.145735 29.194075
F 24.862195 12.864340 29.194075
F 7.027297 5.145720 31.860785
F 7.027297 12.864326 31.860786
F 15.940044 5.145734 31.891887
F 15.940044 12.864340 31.891887
F 24.852679 5.145735 31.922998
F 24.852679 12.864340 31.922999
F 7.014589 7.718617 35.499350
F 7.014589 15.437224 35.499350
F 7.014589 0.000014 35.499349
F 15.927333 7.718604 35.530452
F 15.927333 15.437210 35.530452
F 7.001900 12.864326 39.137914
F 24.839970 7.718603 35.561563
F 24.839970 15.437210 35.561563
F 7.001900 5.145721 39.137914
F 0.226983 1.252903 39.154999
F 0.226983 8.971507 39.154999
F 0.226983 16.690115 39.154999
F 9.230163 1.286434 39.145682
F 9.230163 9.005037 39.145682
F 9.230163 16.723646 39.145682
F 18.142802 1.286433 39.176795
F 18.142802 9.005036 39.176795
F 18.142802 16.723644 39.176794
F 0.218432 3.891122 42.792244
F 0.218432 11.609726 42.792244
F 9.217449 3.859301 42.784248
F 9.217449 11.577905 42.784248
F 18.130090 3.859302 42.815360
F 18.130090 11.577906 42.815360
F 0.239714 3.883746 40.023710
F 0.239714 11.602350 40.023710
F 9.226985 3.859301 40.055326
F 9.226985 11.577905 40.055325
F 18.139626 3.859302 40.086436
F 18.139626 11.577906 40.086435
F 0.249482 1.261679 36.385186
F 0.249482 8.980282 36.385186
F 0.249483 16.698891 36.385186
F 9.239677 1.286434 36.416760
F 9.239677 9.005037 36.416760
F 9.239677 16.723646 36.416760
F 18.152317 1.286432 36.447870
F 18.152317 9.005036 36.447871
F 18.152317 16.723644 36.447870
F 2.529773 7.721801 40.030445
F 2.529773 15.440408 40.030444
F 2.529773 0.003198 40.030445
F 11.455150 7.718604 40.063103
F 11.455150 15.437210 40.063102
F 24.836793 12.864340 36.471204
F 20.367786 7.718603 40.094213
F 20.367786 15.437211 40.094213
F 24.836793 5.145734 36.471204
F 2.541300 5.142245 36.391688
F 2.541300 12.860851 36.391688
F 11.467838 5.145734 36.424537
F 11.467838 12.864340 36.424537
F 20.380476 5.145734 36.455648
F 20.380476 12.864339 36.455648
F 2.531979 5.143488 39.124362
F 2.531979 12.862094 39.124362
F 11.458324 5.145734 39.153461
F 11.458324 12.864340 39.153461
F 20.370960 5.145734 39.184572
F 20.370960 12.864340 39.184572
F 2.519623 7.720681 42.762848
F 2.519623 15.439287 42.762848
F 2.519623 0.002077 42.762848
F 11.445613 7.718603 42.792026
F 11.445613 15.437210 42.792027
F 15.924157 12.864339 36.440092
F 20.358250 7.718604 42.823137
F 20.358251 15.437210 42.823137
F 20.358250 0.000000 42.823137
F 4.771889 1.286371 39.130171
F 4.771889 9.004975 39.130171
F 4.771889 16.723583 39.130171
F 13.686484 1.286433 39.161239
F 13.686484 9.005036 39.161239
F 13.686484 16.723645 39.161239
F 22.599120 1.286432 39.192350
F 22.599120 9.005036 39.192350
F 22.599120 16.723645 39.192350
F 4.759335 3.859381 42.768749
F 4.759335 11.577986 42.768749
F 13.673770 3.859302 42.799804
F 13.673770 11.577906 42.799804
F 22.586408 3.859302 42.830915
F 22.586408 11.577906 42.830915
F 4.768667 3.859756 40.039448
F 4.768667 11.578360 40.039448
F 13.683307 3.859302 40.070880
F 13.683307 11.577906 40.070880
F 22.595944 3.859302 40.101991
F 22.595943 11.577906 40.101991
F 4.781319 1.285970 36.400877
F 4.781319 9.004574 36.400877
F 4.781319 16.723182 36.400877
F 13.695999 1.286433 36.432315
F 13.695999 9.005036 36.432315
F 13.695999 16.723645 36.432315
F 22.608636 1.286432 36.463426
F 22.608636 9.005036 36.463426
F 22.608636 16.723644 36.463426
F 6.998709 7.718635 40.047524
F 6.998709 15.437242 40.047524
F 6.998709 0.000031 40.047524
F 15.911467 7.718603 40.078658
F 15.911468 15.437211 40.078658
F 15.924157 5.145734 36.440092
F 24.824103 7.718603 40.109769
F 24.824103 15.437210 40.109769
F 7.011386 12.864306 36.408957
F 7.011386 5.145700 36.408957
F 0.208989 1.255843 46.429913
F 0.208989 8.974446 46.429913
F 0.208989 16.693055 46.429914
F 9.204761 1.286434 46.422813
F 9.204761 9.005037 46.422813
F 9.204761 16.723646 46.422813
F 18.117400 1.286432 46.453925
F 18.117400 9.005036 46.453925
F 18.117400 16.723644 46.453925
F 0.198626 3.889146 50.067996
F 0.198627 11.607749 50.067996
F 9.192048 3.859301 50.061378
F 9.192048 11.577905 50.061378
F 18.104688 3.859302 50.092490
F 18.104688 11.577906 50.092490
F 0.220245 3.882827 47.301772
F 0.220245 11.601431 47.301772
F 9.201583 3.859301 47.332456
F 9.201583 11.577905 47.332456
F 18.114223 3.859302 47.363566
F 18.114223 11.577906 47.363566
F 6.935236 5.145713 58.240356
F 6.935236 12.864319 58.240356
F 24.747897 15.437210 61.941158
F 9.214275 1.286434 43.693891
F 9.214274 9.005037 43.693891
F 9.214274 16.723646 43.693890
F 18.126916 1.286432 43.725001
F 18.126916 9.005036 43.725001
F 18.126916 16.723644 43.725000
F 2.506400 7.721296 47.307906
F 2.506401 15.439903 47.307906
F 2.506400 0.002692 47.307906
F 11.429748 7.718604 47.340233
F 11.429748 15.437210 47.340232
F 24.738361 15.437210 64.670082
F 20.342384 7.718603 47.371343
F 20.342384 15.437211 47.371343
F 24.738361 7.718603 64.670082
F 2.518246 5.142839 43.669209
F 2.518246 12.861444 43.669208
F 11.442436 5.145734 43.701668
F 11.442436 12.864340 43.701668
F 20.355074 5.145734 43.732778
F 20.355074 12.864340 43.732778
F 2.507305 5.143785 46.401343
F 2.507305 12.862391 46.401343
F 11.432921 5.145734 46.430592
F 11.432921 12.864340 46.430592
F 20.345558 5.145734 46.461702
F 20.345558 12.864340 46.461703
F 2.494998 7.720464 50.039836
F 2.494998 15.439071 50.039836
F 2.494998 0.001860 50.039836
F 11.420211 7.718604 50.069156
F 11.420211 15.437210 50.069156
F 15.825725 15.437210 64.638971
F 20.332848 7.718604 50.100267
F 20.332848 15.437210 50.100268
F 20.332848 0.000000 50.100267
F 4.746776 1.286353 46.407315
F 4.746776 9.004956 46.407315
F 4.746776 16.723565 46.407315
F 13.661082 1.286433 46.438369
F 13.661082 9.005036 46.438369
F 13.661082 16.723644 46.438369
F 22.573718 1.286432 46.469480
F 22.573718 9.005036 46.469480
F 22.573718 16.723645 46.469481
F 4.734160 3.859364 50.045867
F 4.734160 11.577968 50.045867
F 13.648368 3.859302 50.076934
F 13.648368 11.577906 50.076934
F 22.561006 3.859302 50.108045
F 22.561006 11.577906 50.108045
F 4.743351 3.859739 47.316590
F 4.743351 11.578343 47.316590
F 13.657905 3.859302 47.348010
F 13.657905 11.577906 47.348010
F 22.570541 3.859302 47.379121
F 22.570541 11.577906 47.379121
F 4.755999 1.285987 43.678019
F 4.755999 9.004591 43.678019
F 4.755998 16.723199 43.678019
F 13.670597 1.286433 43.709445
F 13.670597 9.005036 43.709445
F 13.670597 16.723645 43.709445
F 22.583234 1.286432 43.740556
F 22.583234 9.005036 43.740557
F 22.583234 16.723644 43.740556
F 6.973329 7.718630 47.324659
F 6.973329 15.437236 47.324658
F 6.973329 0.000026 47.324659
F 15.886066 7.718603 47.355788
F 15.886066 15.437211 47.355788
F 15.825725 7.718604 64.638971
F 24.798701 7.718603 47.386899
F 24.798701 15.437210 47.386899
F 6.913004 0.000009 64.607866
F 6.986006 5.145705 43.686092
F 6.986006 12.864311 43.686091
F 15.898755 5.145734 43.717223
F 15.898755 12.864339 43.717222
F 24.811391 5.145734 43.748334
F 24.811391 12.864340 43.748334
F 6.976503 5.145722 46.415043
F 6.976503 12.864328 46.415044
F 15.889240 5.145734 46.446147
F 15.889240 12.864340 46.446147
F 24.801875 5.145734 46.477258
F 24.801875 12.864340 46.477258
F 6.963796 7.718615 50.053608
F 6.963796 15.437222 50.053608
F 6.963796 0.000012 50.053608
F 15.876529 7.718604 50.084712
F 15.876529 15.437210 50.084712
F 6.913004 15.437220 64.607866
F 24.789166 7.718603 50.115823
F 24.789165 15.437210 50.115823
F 6.913004 7.718613 64.607866
F 0.188258 1.257317 53.706128
F 0.188258 8.975920 53.706128
F 0.188258 16.694529 53.706128
F 9.179360 1.286434 53.699942
F 9.179360 9.005037 53.699943
F 9.179360 16.723645 53.699942
F 18.091998 1.286433 53.731054
F 18.091998 9.005036 53.731054
F 18.091998 16.723644 53.731054
F 0.177594 3.887842 57.344394
F 0.177594 11.606445 57.344394
F 9.166646 3.859301 57.338507
F 9.166646 11.577905 57.338507
F 18.079286 3.859302 57.369619
F 18.079286 11.577906 57.369619
F 0.200924 3.880841 54.580413
F 0.200924 11.599445 54.580412
F 9.176181 3.859301 54.609585
F 9.176181 11.577905 54.609585
F 18.088821 3.859302 54.640695
F 18.088821 11.577906 54.640695
F 0.210536 1.263864 50.940991
F 0.210536 8.982467 50.940990
F 0.210536 16.701076 50.940990
F 9.188873 1.286434 50.971020
F 9.188873 9.005037 50.971020
F 9.188873 16.723645 50.971020
F 18.101513 1.286432 51.002130
F 18.101513 9.005036 51.002130
F 18.101513 16.723644 51.002130
F 2.481956 7.721108 54.585158
F 2.481956 15.439715 54.585158
F 2.481956 0.002504 54.585158
F 11.404346 7.718604 54.617362
F 11.404346 15.437210 54.617361
F 24.751070 12.864340 61.031517
F 20.316982 7.718603 54.648472
F 20.316982 15.437211 54.648472
F 24.751070 5.145734 61.031517
F 2.494182 5.143140 50.946536
F 2.494182 12.861746 50.946536
F 11.417034 5.145734 50.978797
F 11.417034 12.864340 50.978797
F 20.329672 5.145734 51.009908
F 20.329672 12.864339 51.009908
F 2.482717 5.143958 53.678356
F 2.482717 12.862563 53.678356
F 11.407519 5.145734 53.707721
F 11.407519 12.864340 53.707721
F 20.320156 5.145734 53.738832
F 20.320156 12.864340 53.738832
F 2.470416 7.720316 57.316877
F 2.470416 15.438923 57.316877
F 2.470416 0.001712 57.316877
F 11.394809 7.718604 57.346285
F 11.394809 15.437210 57.346285
F 15.838436 12.864340 61.000406
F 20.307446 7.718604 57.377396
F 20.307446 15.437210 57.377397
F 20.307446 0.000000 57.377397
F 4.721561 1.286388 53.684419
F 4.721561 9.004992 53.684419
F 4.721561 16.723600 53.684419
F 13.635680 1.286433 53.715498
F 13.635680 9.005036 53.715499
F 13.635680 16.723645 53.715499
F 22.548316 1.286432 53.746610
F 22.548316 9.005036 53.746609
F 22.548316 16.723645 53.746610
F 4.708896 3.859332 57.322973
F 4.708896 11.577937 57.322973
F 13.622966 3.859302 57.354063
F 13.622966 11.577906 57.354063
F 22.535604 3.859302 57.385174
F 22.535604 11.577906 57.385174
F 4.718046 3.859722 54.593729
F 4.718046 11.578326 54.593729
F 13.632503 3.859302 54.625139
F 13.632503 11.577906 54.625139
F 22.545139 3.859302 54.656251
F 22.545139 11.577906 54.656250
F 4.730687 1.286004 50.955160
F 4.730687 9.004608 50.955160
F 4.730687 16.723216 50.955160
F 13.645195 1.286433 50.986575
F 13.645195 9.005036 50.986575
F 13.645195 16.723645 50.986575
F 22.557832 1.286432 51.017686
F 22.557832 9.005036 51.017686
F 22.557832 16.723644 51.017686
F 6.947947 7.718625 54.601791
F 6.947947 15.437231 54.601791
F 6.947948 0.000021 54.601791
F 15.860663 7.718603 54.632917
F 15.860664 15.437211 54.632917
F 15.838435 5.145734 61.000406
F 24.773299 7.718603 54.664028
F 24.773299 15.437210 54.664028
F 6.925711 12.864330 60.969301
F 6.960626 5.145711 50.963225
F 6.960626 12.864316 50.963225
F 15.873353 5.145734 50.994352
F 15.873353 12.864339 50.994352
F 24.785989 5.145735 51.025464
F 24.785989 12.864340 51.025464
F 6.951107 5.145723 53.692172
F 6.951107 12.864329 53.692172
F 15.863837 5.145734 53.723276
F 15.863837 12.864340 53.723276
F 24.776473 5.145734 53.754387
F 24.776473 12.864340 53.754387
F 6.938400 7.718614 57.330736
F 6.938400 15.437221 57.330737
F 6.938400 0.000010 57.330736
F 15.851127 7.718604 57.361841
F 15.851127 15.437210 57.361841
F 6.925711 5.145724 60.969301
F 24.763763 7.718603 57.392952
F 24.763763 15.437210 57.392952
F 24.760587 12.864340 58.302593
F 0.167028 1.258493 60.982636
F 0.167027 8.977097 60.982636
F 0.167028 16.695705 60.982636
F 9.153958 1.286434 60.977071
F 9.153958 9.005037 60.977071
F 9.153958 16.723645 60.977072
F 18.066596 1.286433 61.008183
F 18.066596 9.005036 61.008184
F 18.066596 16.723644 61.008184
F 0.156547 3.886600 64.620845
F 0.156547 11.605204 64.620845
F 9.141244 3.859301 64.615637
F 9.141244 11.577905 64.615637
F 18.053884 3.859302 64.646749
F 18.053884 11.577906 64.646749
F 0.181917 3.878353 61.859318
F 0.181917 11.596957 61.859318
F 9.150779 3.859301 61.886714
F 9.150779 11.577905 61.886714
F 18.063419 3.859302 61.917825
F 18.063420 11.577906 61.917824
F 0.191363 1.266108 58.219850
F 0.191363 8.984711 58.219850
F 0.191363 16.703319 58.219851
F 9.163471 1.286434 58.248149
F 9.163471 9.005037 58.248149
F 9.163471 16.723645 58.248149
F 18.076111 1.286432 58.279259
F 18.076111 9.005036 58.279259
F 18.076111 16.723644 58.279259
F 2.457171 7.721003 61.862336
F 2.457171 15.439610 61.862337
F 2.457171 0.002399 61.862337
F 11.378944 7.718604 61.894491
F 11.378944 15.437210 61.894491
F 24.760587 5.145735 58.302593
F 20.291580 7.718604 61.925602
F 20.291580 15.437211 61.925602
F 20.291580 0.000000 61.925602
F 2.469552 5.143282 58.223749
F 2.469552 12.861888 58.223748
F 11.391632 5.145734 58.255926
F 11.391632 12.864340 58.255926
F 20.304270 5.145734 58.287037
F 20.304270 12.864339 58.287037
F 2.458152 5.144090 60.955387
F 2.458152 12.862695 60.955387
F 11.382117 5.145734 60.984850
F 11.382117 12.864340 60.984850
F 20.294754 5.145734 61.015961
F 20.294754 12.864340 61.015961
F 2.445891 7.720175 64.593892
F 2.445891 15.438782 64.593893
F 2.445891 0.001571 64.593892
F 11.369407 7.718604 64.623415
F 11.369407 15.437210 64.623415
F 15.847951 12.864339 58.271481
F 20.282044 7.718604 64.654527
F 20.282044 15.437210 64.654527
F 20.282044 0.000000 64.654526
F 4.696254 1.286416 60.961528
F 4.696254 9.005020 60.961528
F 4.696254 16.723628 60.961529
F 13.610278 1.286433 60.992628
F 13.610278 9.005036 60.992628
F 13.610278 16.723644 60.992628
F 22.522914 1.286432 61.023739
F 22.522914 9.005036 61.023739
F 22.522914 16.723645 61.023739
F 4.683588 3.859305 64.600083
F 4.683589 11.577909 64.600084
F 13.597564 3.859302 64.631193
F 13.597564 11.577906 64.631193
F 22.510202 3.859302 64.662304
F 22.510202 11.577906 64.662304
F 4.692761 3.859708 61.870869
F 4.692761 11.578312 61.870869
F 13.607101 3.859302 61.902269
F 13.607101 11.577906 61.902269
F 22.519737 3.859302 61.933380
F 22.519737 11.577906 61.933380
F 4.705392 1.286020 58.232299
F 4.705392 9.004624 58.232299
F 4.705392 16.723232 58.232299
F 13.619793 1.286433 58.263704
F 13.619793 9.005036 58.263704
F 13.619793 16.723645 58.263704
F 22.532430 1.286432 58.294815
F 22.532430 9.005036 58.294815
F 22.532430 16.723644 58.294815
F 6.922551 7.718624 61.878921
F 6.922551 15.437231 61.878921
F 6.922551 0.000021 61.878921
F 15.835261 7.718603 61.910047
F 15.835261 15.437210 61.910047
F 15.847951 5.145734 58.271481
F 24.747897 7.718604 61.941158
F 0.146200 1.259818 68.259018
F 0.146200 8.978422 68.259018
F 0.146200 16.697030 68.259019
F 9.128556 1.286434 68.254202
F 9.128556 9.005037 68.254202
F 9.128556 16.723645 68.254203
F 18.041194 1.286433 68.285314
F 18.041194 9.005036 68.285314
F 18.041194 16.723644 68.285314
F 0.135938 3.885193 71.897158
F 0.135938 11.603796 71.897158
F 9.115843 3.859301 71.892767
F 9.115842 11.577905 71.892767
F 18.028482 3.859302 71.923879
F 18.028482 11.577906 71.923879
F 0.163282 3.875680 69.138321
F 0.163282 11.594284 69.138321
F 9.125378 3.859301 69.163845
F 9.125377 11.577905 69.163845
F 18.038017 3.859302 69.194955
F 18.038017 11.577906 69.194955
F 6.859046 5.145715 80.071746
F 6.859046 12.864321 80.071746
F 24.671691 15.437210 83.772547
F 9.138069 1.286434 65.525279
F 9.138069 9.005037 65.525279
F 9.138069 16.723645 65.525280
F 18.050709 1.286432 65.556390
F 18.050709 9.005036 65.556390
F 18.050709 16.723644 65.556389
F 2.432428 7.720883 69.139522
F 2.432428 15.439490 69.139522
F 2.432428 0.002279 69.139522
F 11.353542 7.718604 69.171622
F 11.353542 15.437210 69.171621
F 24.662155 15.437210 86.501471
F 20.266178 7.718604 69.202732
F 20.266178 15.437211 69.202732
F 20.266178 0.000000 69.202732
F 2.444780 5.143393 65.500928
F 2.444780 12.861998 65.500928
F 11.366230 5.145734 65.533057
F 11.366230 12.864340 65.533056
F 20.278868 5.145734 65.564168
F 20.278868 12.864339 65.564167
F 2.433669 5.144241 68.232394
F 2.433669 12.862847 68.232394
F 11.356715 5.145734 68.261980
F 11.356715 12.864340 68.261981
F 20.269352 5.145734 68.293092
F 20.269352 12.864340 68.293092
F 2.421451 7.720012 71.870890
F 2.421451 15.438619 71.870890
F 2.421451 0.001408 71.870890
F 11.344005 7.718604 71.900545
F 11.344005 15.437210 71.900545
F 24.662155 7.718603 86.501471
F 20.256642 7.718604 71.931656
F 20.256642 15.437210 71.931657
F 20.256642 0.000000 71.931656
F 4.670950 1.286443 68.238639
F 4.670950 9.005047 68.238639
F 4.670950 16.723655 68.238639
F 13.584876 1.286432 68.269758
F 13.584876 9.005036 68.269758
F 13.584876 16.723645 68.269758
F 22.497512 1.286432 68.300869
F 22.497512 9.005036 68.300869
F 22.497512 16.723645 68.300870
F 4.658289 3.859278 71.877194
F 4.658289 11.577882 71.877194
F 13.572162 3.859302 71.908323
F 13.572162 11.577906 71.908323
F 22.484800 3.859302 71.939434
F 22.484800 11.577906 71.939434
F 4.667488 3.859695 69.148008
F 4.667488 11.578299 69.148008
F 13.581699 3.859302 69.179399
F 13.581699 11.577906 69.179399
F 22.494335 3.859302 69.210511
F 22.494335 11.577906 69.210510
F 4.680114 1.286034 65.509439
F 4.680114 9.004637 65.509439
F 4.680114 16.723245 65.509439
F 13.594390 1.286433 65.540834
F 13.594390 9.005036 65.540834
F 13.594390 16.723645 65.540834
F 22.507028 1.286432 65.571945
F 22.507028 9.005036 65.571945
F 22.507028 16.723644 65.571945
F 6.897153 7.718624 69.156052
F 6.897153 15.437230 69.156052
F 6.897153 0.000020 69.156052
F 15.809859 7.718604 69.187177
F 15.809859 15.437211 69.187177
F 15.749519 15.437210 86.470360
F 24.722495 7.718603 69.218288
F 24.722495 15.437210 69.218288
F 15.749519 7.718604 86.470360
F 6.909839 5.145714 65.517487
F 6.909839 12.864320 65.517487
F 15.822548 5.145734 65.548612
F 15.822548 12.864339 65.548612
F 24.735185 5.145734 65.579723
F 24.735185 12.864340 65.579723
F 6.900316 5.145726 68.246431
F 6.900316 12.864331 68.246431
F 15.813033 5.145734 68.277536
F 15.813033 12.864340 68.277536
F 24.725668 5.145734 68.308647
F 24.725668 12.864340 68.308647
F 6.887609 7.718611 71.884995
F 6.887609 15.437218 71.884995
F 6.887609 0.000008 71.884995
F 15.800323 7.718604 71.916101
F 15.800323 15.437210 71.916101
F 6.836823 0.000004 86.439252
F 24.712959 7.718603 71.947211
F 24.712959 15.437210 71.947212
F 6.836823 15.437215 86.439252
F 0.125807 1.261306 75.535263
F 0.125807 8.979910 75.535263
F 0.125807 16.698518 75.535263
F 9.103155 1.286433 75.531331
F 9.103155 9.005037 75.531331
F 9.103155 16.723645 75.531332
F 18.015792 1.286433 75.562443
F 18.015792 9.005036 75.562443
F 18.015792 16.723645 75.562443
F 0.115757 3.883625 79.173335
F 0.115757 11.602229 79.173335
F 9.090441 3.859301 79.169896
F 9.090441 11.577905 79.169896
F 18.003079 3.859302 79.201008
F 18.003079 11.577906 79.201008
F 0.144975 3.872858 76.417401
F 0.144975 11.591462 76.417401
F 9.099976 3.859301 76.440974
F 9.099976 11.577905 76.440973
F 18.012615 3.859302 76.472084
F 18.012615 11.577906 76.472083
F 0.154082 1.271449 72.777852
F 0.154082 8.990052 72.777852
F 0.154082 16.708660 72.777852
F 9.112667 1.286434 72.802409
F 9.112667 9.005037 72.802409
F 9.112667 16.723645 72.802409
F 18.025307 1.286432 72.833519
F 18.025307 9.005036 72.833519
F 18.025307 16.723644 72.833519
F 2.407744 7.720742 76.416717
F 2.407744 15.439348 76.416717
F 2.407744 0.002138 76.416717
F 11.328140 7.718604 76.448750
F 11.328140 15.437210 76.448750
F 6.836823 7.718608 86.439251
F 20.240776 7.718604 76.479862
F 20.240776 15.437211 76.479861
F 20.240776 0.000000 76.479861
F 2.420066 5.143523 72.778119
F 2.420066 12.862129 72.778118
F 11.340828 5.145734 72.810186
F 11.340828 12.864340 72.810186
F 20.253466 5.145734 72.841297
F 20.253466 12.864339 72.841297
F 2.409272 5.144416 75.509382
F 2.409272 12.863022 75.509383
F 11.331313 5.145734 75.539110
F 11.331313 12.864340 75.539110
F 20.243950 5.145734 75.570221
F 20.243950 12.864340 75.570221
F 2.397099 7.719825 79.147869
F 2.397099 15.438432 79.147869
F 2.397099 0.001221 79.147869
F 11.318603 7.718604 79.177674
F 11.318603 15.437210 79.177674
F 24.674864 12.864340 82.862906
F 20.231240 7.718604 79.208786
F 20.231240 15.437210 79.208786
F 24.674864 5.145735 82.862905
F 4.645655 1.286470 75.515748
F 4.645655 9.005074 75.515748
F 4.645655 16.723682 75.515749
F 13.559474 1.286433 75.546888
F 13.559474 9.005036 75.546888
F 13.559474 16.723644 75.546888
F 22.472110 1.286432 75.577999
F 22.472110 9.005036 75.577999
F 22.472110 16.723645 75.577999
F 4.632998 3.859251 79.154302
F 4.632998 11.577855 79.154303
F 13.546760 3.859302 79.185452
F 13.546760 11.577906 79.185452
F 22.459398 3.859302 79.216563
F 22.459398 11.577906 79.216563
F 4.642228 3.859682 76.425146
F 4.642228 11.578286 76.425146
F 13.556297 3.859302 76.456529
F 13.556297 11.577906 76.456528
F 22.468933 3.859302 76.487640
F 22.468933 11.577906 76.487639
F 4.654847 1.286047 72.786577
F 4.654848 9.004651 72.786577
F 4.654848 16.723259 72.786577
F 13.568988 1.286433 72.817964
F 13.568988 9.005036 72.817964
F 13.568988 16.723645 72.817964
F 22.481626 1.286432 72.849075
F 22.481626 9.005036 72.849075
F 22.481626 16.723644 72.849075
F 6.871757 7.718623 76.433181
F 6.871757 15.437230 76.433181
F 6.871757 0.000020 76.433181
F 15.784457 7.718603 76.464306
F 15.784457 15.437211 76.464306
F 15.762229 12.864340 82.831795
F 24.697093 7.718603 76.495417
F 24.697093 15.437210 76.495417
F 15.762229 5.145734 82.831795
F 6.884442 5.145714 72.794617
F 6.884442 12.864320 72.794617
F 15.797146 5.145734 72.825741
F 15.797147 12.864339 72.825741
F 24.709782 5.145735 72.856853
F 24.709782 12.864340 72.856853
F 6.874922 5.145727 75.523559
F 6.874922 12.864332 75.523559
F 15.787631 5.145734 75.554665
F 15.787631 12.864340 75.554665
F 24.700266 5.145734 75.585776
F 24.700266 12.864340 75.585777
F 6.862216 7.718610 79.162123
F 6.862216 15.437217 79.162123
F 6.862216 0.000006 79.162123
F 15.774921 7.718604 79.193230
F 15.774921 15.437210 79.193230
F 6.849528 12.864334 82.800687
F 24.687557 7.718603 79.224341
F 24.687557 15.437210 79.224341
F 6.849528 5.145729 82.800687
F 0.105835 1.262951 82.811374
F 0.105835 8.981554 82.811374
F 0.105835 16.700163 82.811375
F 9.077753 1.286434 82.808461
F 9.077753 9.005037 82.808461
F 9.077753 16.723645 82.808461
F 17.990390 1.286433 82.839572
F 17.990390 9.005036 82.839573
F 17.990390 16.723644 82.839573
F 0.095990 3.881906 86.449383
F 0.095990 11.600510 86.449383
F 9.065039 3.859301 86.447026
F 9.065039 11.577905 86.447026
F 17.977677 3.859302 86.478138
F 17.977677 11.577906 86.478138
F 0.126948 3.869913 83.696542
F 0.126948 11.588517 83.696542
F 9.074574 3.859301 83.718103
F 9.074574 11.577905 83.718103
F 17.987213 3.859302 83.749214
F 17.987213 11.577906 83.749214
F 0.135921 1.274335 80.056965
F 0.135921 8.992939 80.056965
F 0.135921 16.711547 80.056965
F 9.087266 1.286434 80.079538
F 9.087266 9.005037 80.079538
F 9.087266 16.723645 80.079538
F 17.999905 1.286432 80.110648
F 17.999905 9.005036 80.110648
F 17.999905 16.723644 80.110648
F 2.383123 7.720578 83.693924
F 2.383123 15.439185 83.693924
F 2.383123 0.001974 83.693924
F 11.302738 7.718604 83.725880
F 11.302738 15.437210 83.725880
F 24.684381 12.864340 80.133982
F 20.215374 7.718604 83.756991
F 20.215374 15.437211 83.756991
F 20.215374 0.000000 83.756991
F 2.395414 5.143675 80.055319
F 2.395414 12.862281 80.055319
F 11.315426 5.145734 80.087315
F 11.315426 12.864340 80.087315
F 20.228064 5.145734 80.118426
F 20.228064 12.864339 80.118426
F 2.384965 5.144616 82.786351
F 2.384965 12.863222 82.786351
F 11.305911 5.145734 82.816239
F 11.305911 12.864340 82.816239
F 20.218548 5.145734 82.847350
F 20.218548 12.864340 82.847350
F 2.372837 7.719612 86.424828
F 2.372837 15.438218 86.424829
F 2.372837 0.001008 86.424829
F 11.293201 7.718604 86.454804
F 11.293201 15.437210 86.454804
F 24.684381 5.145734 80.133982
F 20.205838 7.718604 86.485915
F 20.205838 15.437210 86.485916
F 15.771744 12.864339 80.102870
F 4.620369 1.286497 82.792858
F 4.620369 9.005101 82.792858
F 4.620369 16.723709 82.792858
F 13.534071 1.286433 82.824017
F 13.534072 9.005036 82.824017
F 13.534071 16.723644 82.824017
F 22.446708 1.286432 82.855128
F 22.446708 9.005036 82.855128
F 22.446708 16.723645 82.855128
F 4.607716 3.859224 86.431413
F 4.607716 11.577828 86.431413
F 13.521358 3.859302 86.462582
F 13.521358 11.577906 86.462582
F 22.433996 3.859302 86.493693
F 22.433996 11.577906 86.493693
F 4.616981 3.859669 83.702284
F 4.616981 11.578273 83.702284
F 13.530894 3.859302 83.733658
F 13.530895 11.577906 83.733658
F 22.443531 3.859302 83.764769
F 22.443531 11.577906 83.764769
F 4.629594 1.286060 80.063715
F 4.629594 9.004663 80.063715
F 4.629594 16.723272 80.063715
F 13.543586 1.286432 80.095093
F 13.543586 9.005036 80.095093
F 13.543587 16.723645 80.095093
F 22.456224 1.286432 80.126204
F 22.456224 9.005036 80.126204
F 22.456224 16.723644 80.126204
F 6.846361 7.718623 83.710311
F 6.846361 15.437229 83.710311
F 6.846361 0.000019 83.710311
F 15.759055 7.718604 83.741436
F 15.759055 15.437211 83.741436
F 15.771744 5.145734 80.102871
F 24.671691 7.718603 83.772547
F 0.172548 1.268698 65.498809
F 0.172548 8.987302 65.498809
F 0.172548 16.705910 65.498809
F 0.086266 1.264741 90.087361
F 0.086266 8.983344 90.087361
F 0.086266 16.701953 90.087361
F 9.052351 1.286433 90.085591
F 9.052351 9.005037 90.085591
F 9.052351 16.723645 90.085592
F 17.964988 1.286432 90.116703
F 17.964988 9.005036 90.116703
F 17.964988 16.723644 90.116703
F 0.076613 3.880048 93.725309
F 0.076613 11.598652 93.725309
F 9.039637 3.859301 93.724156
F 9.039637 11.577905 93.724156
F 17.952275 3.859302 93.755268
F 17.952275 11.577906 93.755268
F 0.109151 3.866872 90.975727
F 0.109151 11.585476 90.975727
F 9.049172 3.859301 90.995233
F 9.049172 11.577905 90.995233
F 17.961811 3.859302 91.026344
F 17.961811 11.577906 91.026344
F 6.782861 5.145718 101.903137
F 6.782861 12.864323 101.903137
F 24.595485 15.437210 105.603936
F 9.061864 1.286434 87.356668
F 9.061864 9.005037 87.356668
F 9.061864 16.723645 87.356668
F 17.974503 1.286432 87.387778
F 17.974503 9.005036 87.387779
F 17.974503 16.723644 87.387778
F 2.358565 7.720391 90.971145
F 2.358565 15.438997 90.971145
F 2.358565 0.001787 90.971145
F 11.277336 7.718604 91.003010
F 11.277336 15.437210 91.003010
F 24.585949 15.437210 108.332860
F 20.189972 7.718604 91.034122
F 20.189971 15.437211 91.034121
F 20.189971 0.000000 91.034121
F 2.370824 5.143851 87.332534
F 2.370824 12.862457 87.332533
F 11.290024 5.145734 87.364446
F 11.290024 12.864340 87.364445
F 20.202662 5.145734 87.395557
F 20.202662 12.864339 87.395556
F 2.360749 5.144843 90.063301
F 2.360749 12.863449 90.063301
F 11.280509 5.145734 90.093370
F 11.280509 12.864340 90.093370
F 20.193146 5.145734 90.124480
F 20.193145 12.864340 90.124481
F 2.348668 7.719371 93.701768
F 2.348668 15.437978 93.701768
F 2.348668 0.000767 93.701768
F 11.267799 7.718604 93.731934
F 11.267799 15.437210 93.731934
F 24.585949 7.718603 108.332859
F 20.180436 7.718604 93.763045
F 20.180436 15.437210 93.763046
F 20.180436 0.000000 93.763046
F 4.595092 1.286524 90.069968
F 4.595092 9.005128 90.069968
F 4.595092 16.723736 90.069968
F 13.508670 1.286433 90.101147
F 13.508670 9.005036 90.101147
F 13.508670 16.723644 90.101147
F 22.421306 1.286432 90.132258
F 22.421306 9.005036 90.132258
F 22.421306 16.723645 90.132259
F 4.582444 3.859197 93.708523
F 4.582444 11.577801 93.708523
F 13.495956 3.859302 93.739712
F 13.495956 11.577906 93.739712
F 22.408594 3.859302 93.770823
F 22.408594 11.577906 93.770823
F 4.591747 3.859656 90.979422
F 4.591747 11.578260 90.979422
F 13.505493 3.859302 91.010788
F 13.505493 11.577906 91.010788
F 22.418129 3.859302 91.041899
F 22.418129 11.577906 91.041899
F 4.604354 1.286072 87.340853
F 4.604354 9.004676 87.340853
F 4.604354 16.723284 87.340853
F 13.518184 1.286433 87.372223
F 13.518184 9.005036 87.372223
F 13.518184 16.723645 87.372223
F 22.430822 1.286432 87.403334
F 22.430821 9.005036 87.403334
F 22.430822 16.723644 87.403334
F 6.820965 7.718622 90.987443
F 6.820965 15.437228 90.987442
F 6.820965 0.000018 90.987442
F 15.733653 7.718603 91.018566
F 15.733653 15.437210 91.018566
F 15.673312 15.437210 108.301749
F 24.646289 7.718603 91.049677
F 24.646289 15.437210 91.049677
F 15.673312 7.718604 108.301749
F 6.833650 5.145716 87.348877
F 6.833650 12.864321 87.348877
F 15.746342 5.145734 87.380001
F 15.746342 12.864339 87.380001
F 24.658978 5.145734 87.411112
F 24.658978 12.864340 87.411112
F 6.824135 5.145731 90.077816
F 6.824135 12.864336 90.077816
F 15.736827 5.145734 90.108925
F 15.736827 12.864340 90.108925
F 24.649462 5.145734 90.140036
F 24.649462 12.864340 90.140036
F 6.811430 7.718606 93.716381
F 6.811430 15.437213 93.716380
F 6.811430 0.000003 93.716380
F 15.724116 7.718604 93.747490
F 15.724116 15.437210 93.747490
F 6.760649 15.437208 108.270636
F 24.636753 7.718603 93.778601
F 24.636753 15.437210 93.778601
F 6.760649 7.718601 108.270636
F 0.067076 1.266663 97.363229
F 0.067076 8.985267 97.363229
F 0.067076 16.703875 97.363230
F 9.026949 1.286433 97.362721
F 9.026949 9.005037 97.362721
F 9.026949 16.723645 97.362721
F 17.939586 1.286433 97.393832
F 17.939586 9.005036 97.393832
F 17.939586 16.723644 97.393832
F 0.057603 3.878066 101.001123
F 0.057603 11.596670 101.001123
F 9.014236 3.859301 101.001285
F 9.014235 11.577906 101.001285
F 17.926873 3.859302 101.032397
F 17.926873 11.577906 101.032397
F 0.091531 3.863765 98.254933
F 0.091531 11.582369 98.254933
F 9.023771 3.859301 98.272362
F 9.023771 11.577905 98.272362
F 17.936409 3.859302 98.303473
F 17.936409 11.577906 98.303473
F 0.100314 1.280410 94.615329
F 0.100314 8.999014 94.615329
F 0.100314 16.717622 94.615328
F 9.036462 1.286433 94.633798
F 9.036462 9.005037 94.633798
F 9.036462 16.723645 94.633798
F 17.949101 1.286432 94.664908
F 17.949101 9.005036 94.664908
F 17.949101 16.723644 94.664908
F 2.334074 7.720178 98.248379
F 2.334074 15.438785 98.248378
F 2.334074 0.001574 98.248379
F 11.251933 7.718604 98.280139
F 11.251933 15.437210 98.280139
F 24.598658 12.864340 104.694294
F 20.164570 7.718604 98.311251
F 20.164570 15.437211 98.311250
F 20.164570 0.000000 98.311250
F 2.346299 5.144051 94.609761
F 2.346299 12.862656 94.609760
F 11.264622 5.145734 94.641575
F 11.264622 12.864340 94.641575
F 20.177260 5.145734 94.672686
F 20.177260 12.864339 94.672686
F 2.336627 5.145099 97.340229
F 2.336627 12.863704 97.340229
F 11.255107 5.145734 97.370498
F 11.255107 12.864340 97.370499
F 20.167744 5.145734 97.401610
F 20.167744 12.864340 97.401610
F 2.324594 7.719100 100.978684
F 2.324593 15.437707 100.978684
F 2.324594 0.000496 100.978684
F 11.242397 7.718604 101.009063
F 11.242397 15.437210 101.009063
F 24.598658 5.145734 104.694294
F 20.155034 7.718604 101.040174
F 20.155034 15.437210 101.040175
F 15.686023 12.864340 104.663184
F 4.569825 1.286551 97.347078
F 4.569825 9.005155 97.347078
F 4.569825 16.723763 97.347078
F 13.483267 1.286433 97.378277
F 13.483267 9.005036 97.378277
F 13.483267 16.723644 97.378277
F 22.395904 1.286432 97.409388
F 22.395904 9.005036 97.409388
F 22.395904 16.723645 97.409388
F 4.557183 3.859170 100.985632
F 4.557183 11.577774 100.985632
F 13.470554 3.859302 101.016841
F 13.470554 11.577906 101.016841
F 22.383191 3.859302 101.047952
F 22.383191 11.577906 101.047952
F 4.566529 3.859644 98.256559
F 4.566529 11.578248 98.256559
F 13.480090 3.859302 98.287917
F 13.480091 11.577906 98.287917
F 22.392727 3.859302 98.319029
F 22.392727 11.577906 98.319029
F 4.579127 1.286085 94.617991
F 4.579127 9.004688 94.617991
F 4.579127 16.723297 94.617991
F 13.492782 1.286432 94.649353
F 13.492782 9.005036 94.649353
F 13.492782 16.723645 94.649353
F 22.405420 1.286432 94.680464
F 22.405420 9.005036 94.680464
F 22.405420 16.723645 94.680464
F 6.795571 7.718621 98.264572
F 6.795571 15.437227 98.264572
F 6.795571 0.000017 98.264572
F 15.708251 7.718603 98.295695
F 15.708251 15.437211 98.295695
F 15.686023 5.145734 104.663184
F 24.620886 7.718603 98.326806
F 24.620886 15.437210 98.326806
F 6.773353 12.864341 104.632072
F 6.808255 5.145716 94.626007
F 6.808255 12.864322 94.626007
F 15.720940 5.145734 94.657131
F 15.720940 12.864339 94.657130
F 24.633576 5.145735 94.688242
F 24.633576 12.864340 94.688242
F 6.798744 5.145733 97.354944
F 6.798744 12.864338 97.354944
F 15.711425 5.145734 97.386054
F 15.711425 12.864340 97.386055
F 24.624060 5.145734 97.417166
F 24.624060 12.864340 97.417166
F 6.786039 7.718604 100.993508
F 6.786039 15.437211 100.993508
F 6.786039 0.000000 100.993508
F 15.698715 7.718604 101.024619
F 15.698715 15.437210 101.024619
F 6.773353 5.145735 104.632072
F 24.611351 7.718603 101.055730
F 24.611351 15.437210 101.055730
F 24.608174 12.864340 101.965371
F 0.048237 1.268701 104.638992
F 0.048237 8.987305 104.638992
F 0.048237 16.705913 104.638992
F 9.001548 1.286433 104.639850
F 9.001548 9.005037 104.639850
F 9.001548 16.723645 104.639850
F 17.914184 1.286433 104.670962
F 17.914184 9.005036 104.670962
F 17.914184 16.723645 104.670962
F 0.038927 3.875977 108.276838
F 0.038927 11.594581 108.276839
F 8.988834 3.859301 108.278415
F 8.988834 11.577906 108.278415
F 17.901471 3.859302 108.309527
F 17.901471 11.577906 108.309527
F 0.074032 3.860625 105.534141
F 0.074032 11.579229 105.534141
F 8.998369 3.859301 105.549492
F 8.998369 11.577905 105.549492
F 17.911007 3.859302 105.580603
F 17.911007 11.577906 105.580603
F 0.082761 1.283538 101.894538
F 0.082761 9.002141 101.894538
F 0.082761 16.720750 101.894538
F 9.011061 1.286433 101.910927
F 9.011061 9.005037 101.910927
F 9.011061 16.723645 101.910927
F 17.923699 1.286432 101.942037
F 17.923699 9.005036 101.942037
F 17.923699 16.723644 101.942037
F 2.309649 7.719938 105.525627
F 2.309649 15.438545 105.525627
F 2.309649 0.001334 105.525627
F 11.226532 7.718604 105.557269
F 11.226532 15.437210 105.557269
F 24.608174 5.145735 101.965371
F 20.139168 7.718603 105.588380
F 20.139168 15.437211 105.588380
F 20.139167 0.000000 105.588380
F 2.321841 5.144277 101.887001
F 2.321841 12.862882 101.887001
F 11.239220 5.145734 101.918704
F 11.239220 12.864340 101.918704
F 20.151857 5.145734 101.949815
F 20.151857 12.864339 101.949815
F 2.312601 5.145385 104.617134
F 2.312601 12.863990 104.617134
F 11.229705 5.145734 104.647628
F 11.229705 12.864340 104.647628
F 20.142341 5.145734 104.678739
F 20.142341 12.864340 104.678739
F 2.300615 7.718798 108.255578
F 2.300615 15.437405 108.255578
F 2.300615 0.000194 108.255578
F 11.216995 7.718603 108.286193
F 11.216995 15.437210 108.286194
F 15.695538 12.864339 101.934259
F 20.129632 7.718604 108.317304
F 20.129632 15.437210 108.317305
F 20.129632 0.000000 108.317305
F 4.544568 1.286578 104.624187
F 4.544568 9.005182 104.624187
F 4.544568 16.723790 104.624187
F 13.457865 1.286432 104.655406
F 13.457866 9.005036 104.655406
F 13.457865 16.723644 104.655406
F 22.370502 1.286432 104.686517
F 22.370502 9.005036 104.686517
F 22.370502 16.723645 104.686517
F 4.531931 3.859144 108.262742
F 4.531931 11.577748 108.262743
F 13.445152 3.859302 108.293971
F 13.445152 11.577906 108.293971
F 22.357790 3.859302 108.325082
F 22.357790 11.577906 108.325082
F 4.541324 3.859632 105.533697
F 4.541324 11.578236 105.533697
F 13.454688 3.859302 105.565047
F 13.454688 11.577906 105.565047
F 22.367325 3.859302 105.596158
F 22.367325 11.577906 105.596158
F 4.553916 1.286097 101.895128
F 4.553916 9.004701 101.895128
F 4.553915 16.723309 101.895128
F 13.467380 1.286433 101.926482
F 13.467380 9.005036 101.926482
F 13.467380 16.723645 101.926482
F 22.380017 1.286432 101.957593
F 22.380017 9.005036 101.957593
F 22.380017 16.723644 101.957593
F 6.770177 7.718620 105.541702
F 6.770177 15.437226 105.541702
F 6.770177 0.000016 105.541703
F 15.682849 7.718604 105.572825
F 15.682849 15.437210 105.572824
F 15.695538 5.145734 101.934260
F 24.595485 7.718603 105.603936
F 0.118016 1.277332 87.336131
F 0.118016 8.995936 87.336131
F 0.118016 16.714544 87.336130
F 0.029715 1.270836 111.914664
F 0.029715 8.989439 111.914664
F 0.029715 16.708048 111.914664
F 8.976146 1.286433 111.916981
F 8.976146 9.005037 111.916981
F 8.976146 16.723645 111.916981
F 17.888781 1.286433 111.948092
F 17.888781 9.005036 111.948092
F 17.888781 16.723644 111.948092
F 0.020551 3.873803 115.552470
F 0.020551 11.592406 115.552471
F 8.963432 3.859302 115.555546
F 8.963432 11.577906 115.555546
F 17.876069 3.859302 115.586657
F 17.876069 11.577906 115.586657
F 0.056603 3.857483 112.813330
F 0.056602 11.576087 112.813330
F 8.972967 3.859302 112.826623
F 8.972967 11.577906 112.826622
F 17.885605 3.859302 112.857733
F 17.885605 11.577906 112.857733
F 8.985659 1.286433 109.188057
F 8.985659 9.005037 109.188057
F 8.985659 16.723645 109.188057
F 17.898297 1.286432 109.219168
F 17.898297 9.005036 109.219168
F 17.898297 16.723644 109.219167
F 2.285294 7.719670 112.802892
F 2.285294 15.438277 112.802891
F 2.285294 0.001067 112.802892
F 11.201129 7.718604 112.834400
F 11.201129 15.437210 112.834400
F 15.815939 7.733983 130.125354
F 20.113765 7.718603 112.865510
F 20.113765 15.437211 112.865510
F 6.903283 0.015395 130.094230
F 2.297451 5.144530 109.164257
F 2.297451 12.863136 109.164257
F 11.213818 5.145734 109.195835
F 11.213817 12.864340 109.195835
F 20.126456 5.145734 109.226945
F 20.126456 12.864339 109.226945
F 2.288671 5.145704 111.894016
F 2.288671 12.864309 111.894016
F 11.204303 5.145734 111.924759
F 11.204302 12.864340 111.924759
F 20.116940 5.145734 111.955869
F 20.116939 12.864340 111.955870
F 2.276733 7.718462 115.532447
F 2.276733 15.437069 115.532447
F 6.903283 15.452605 130.094230
F 11.191593 7.718604 115.563323
F 11.191593 15.437210 115.563324
F 6.903283 7.733999 130.094230
F 20.104229 7.718604 115.594434
F 20.104230 15.437210 115.594435
F 20.104229 0.000000 115.594434
F 4.519322 1.286604 111.901298
F 4.519322 9.005208 111.901298
F 4.519322 16.723816 111.901298
F 13.432463 1.286433 111.932536
F 13.432463 9.005036 111.932536
F 13.432463 16.723644 111.932536
F 22.345099 1.286432 111.963647
F 22.345099 9.005036 111.963647
F 22.345100 16.723645 111.963648
F 4.506691 3.859117 115.539853
F 4.506691 11.577722 115.539853
F 13.419750 3.859302 115.571101
F 13.419750 11.577906 115.571101
F 22.332387 3.859302 115.602212
F 22.332387 11.577906 115.602212
F 4.516136 3.859620 112.810835
F 4.516136 11.578224 112.810835
F 13.429286 3.859302 112.842177
F 13.429286 11.577906 112.842177
F 22.341923 3.859302 112.873289
F 22.341923 11.577906 112.873288
F 4.528719 1.286109 109.172266
F 4.528719 9.004713 109.172266
F 4.528719 16.723321 109.172266
F 13.441978 1.286433 109.203612
F 13.441978 9.005036 109.203612
F 13.441978 16.723645 109.203612
F 22.354615 1.286432 109.234724
F 22.354616 9.005036 109.234723
F 22.354615 16.723645 109.234723
F 6.744783 7.718618 112.818834
F 6.744783 15.437225 112.818834
F 6.744783 0.000015 112.818834
F 15.657447 7.718604 112.849955
F 15.657447 15.437211 112.849955
F 24.523602 12.863885 126.523808
F 24.570082 7.718603 112.881066
F 24.570082 15.437210 112.881066
F 24.523602 5.145280 126.523808
F 6.757467 5.145719 109.180268
F 6.757467 12.864325 109.180268
F 15.670136 5.145734 109.211390
F 15.670136 12.864339 109.211389
F 24.582772 5.145735 109.242501
F 24.582772 12.864340 109.242501
F 6.747964 5.145738 111.909200
F 6.747964 12.864343 111.909201
F 15.660621 5.145734 111.940314
F 15.660621 12.864340 111.940314
F 24.573256 5.145735 111.971425
F 24.573256 12.864340 111.971425
F 6.735260 7.718599 115.547764
F 6.735260 15.437205 115.547764
F 15.610967 12.863885 126.492697
F 15.647911 7.718604 115.578879
F 15.647910 15.437210 115.578879
F 15.610967 5.145279 126.492697
F 24.560547 7.718603 115.609990
F 24.560547 15.437210 115.609990
F 6.698334 12.863891 126.461596
F 0.011474 1.273044 119.190260
F 0.011474 8.991648 119.190260
F 0.011474 16.710256 119.190260
F 8.950745 1.286433 119.194110
F 8.950745 9.005037 119.194110
F 8.950745 16.723645 119.194110
F 17.863379 1.286432 119.225221
F 17.863379 9.005036 119.225221
F 17.863379 16.723644 119.225221
F 0.002432 3.871566 122.828039
F 0.002432 11.590170 122.828040
F 8.938031 3.859301 122.832667
F 8.938031 11.577905 122.832668
F 17.850667 3.859302 122.863779
F 17.850667 11.577906 122.863779
F 0.039191 3.854372 120.092477
F 0.039191 11.572976 120.092477
F 8.947566 3.859302 120.103751
F 8.947566 11.577906 120.103751
F 17.860203 3.859302 120.134862
F 17.860203 11.577906 120.134861
F 0.047889 1.289813 116.452910
F 0.047889 9.008416 116.452910
F 0.047889 16.727025 116.452910
F 8.960257 1.286433 116.465187
F 8.960257 9.005037 116.465187
F 8.960257 16.723645 116.465187
F 17.872895 1.286432 116.496297
F 17.872895 9.005036 116.496297
F 17.872895 16.723644 116.496297
F 2.261007 7.719373 120.080171
F 2.261007 15.437979 120.080171
F 2.261007 0.000769 120.080171
F 11.175727 7.718604 120.111528
F 11.175727 15.437210 120.111528
F 6.698333 5.145286 126.461596
F 20.088363 7.718603 120.142639
F 20.088363 15.437211 120.142639
F 20.088363 0.000000 120.142639
F 2.273130 5.144813 116.441530
F 2.273130 12.863419 116.441529
F 11.188416 5.145734 116.472964
F 11.188416 12.864340 116.472964
F 20.101053 5.145734 116.504075
F 20.101053 12.864339 116.504075
F 2.264837 5.146057 119.170872
F 2.264837 12.864662 119.170872
F 11.178901 5.145734 119.201888
F 11.178901 12.864340 119.201888
F 20.091537 5.145734 119.232999
F 20.091537 12.864340 119.232999
F 2.252945 7.718091 122.809293
F 2.252944 15.436698 122.809294
F 24.531974 12.864336 123.796560
F 11.166191 7.718603 122.840445
F 11.166191 15.437210 122.840446
F 24.531974 5.145731 123.796560
F 20.078828 7.718603 122.871557
F 20.078828 15.437210 122.871557
F 15.619338 12.864336 123.765449
F 4.494087 1.286630 119.178408
F 4.494087 9.005234 119.178408
F 4.494087 16.723842 119.178408
F 13.407061 1.286433 119.209666
F 13.407061 9.005036 119.209666
F 13.407061 16.723645 119.209666
F 22.319698 1.286432 119.240776
F 22.319697 9.005036 119.240777
F 22.319698 16.723645 119.240777
F 4.481461 3.859092 122.816958
F 4.481461 11.577696 122.816959
F 13.394348 3.859302 122.848223
F 13.394348 11.577906 122.848223
F 22.306986 3.859302 122.879334
F 22.306986 11.577906 122.879335
F 4.490964 3.859608 120.087971
F 4.490964 11.578212 120.087971
F 13.403884 3.859302 120.119306
F 13.403885 11.577906 120.119306
F 22.316521 3.859302 120.150417
F 22.316521 11.577906 120.150417
F 4.503539 1.286121 116.449404
F 4.503539 9.004725 116.449404
F 4.503539 16.723333 116.449403
F 13.416576 1.286433 116.480742
F 13.416576 9.005036 116.480742
F 13.416576 16.723645 116.480742
F 22.329213 1.286432 116.511853
F 22.329213 9.005036 116.511853
F 22.329213 16.723644 116.511853
F 6.719391 7.718617 120.095964
F 6.719391 15.437223 120.095964
F 6.719391 0.000013 120.095964
F 15.632045 7.718604 120.127084
F 15.632045 15.437210 120.127084
F 15.619338 5.145730 123.765448
F 24.544680 7.718603 120.158195
F 24.544680 15.437210 120.158195
F 6.706687 12.864324 123.734330
F 6.732074 5.145720 116.457399
F 6.732074 12.864326 116.457398
F 15.644734 5.145734 116.488519
F 15.644734 12.864339 116.488519
F 24.557370 5.145735 116.519631
F 24.557370 12.864340 116.519631
F 6.722575 5.145741 119.186327
F 6.722575 12.864346 119.186327
F 15.635219 5.145734 119.217443
F 15.635219 12.864340 119.217443
F 24.547854 5.145734 119.248554
F 24.547854 12.864340 119.248554
F 6.709873 7.718595 122.824884
F 6.709873 15.437202 122.824885
F 6.706687 5.145718 123.734330
F 15.622508 7.718604 122.856001
F 15.622508 15.437210 122.856001
F 24.527709 15.434182 127.416145
F 24.535145 7.718603 122.887112
F 24.535145 15.437210 122.887112
F 24.527709 7.715575 127.416145
F 24.728576 0.015379 130.156464
F 24.728576 15.452590 130.156464
F 24.728576 7.733983 130.156464
F 8.926493 1.285979 126.469363
F 8.926493 9.004582 126.469363
F 8.926493 16.723190 126.469364
F 17.839128 1.285978 126.500475
F 17.839128 9.004581 126.500475
F 17.839128 16.723190 126.500475
F 0.093709 3.926298 130.135453
F 15.815939 0.015379 130.125354
F 0.093709 11.644902 130.135453
F 15.815939 15.452590 130.125354
F 9.131432 3.874679 130.102018
F 9.131431 11.593283 130.102018
F 18.044098 3.874682 130.133131
F 18.044098 11.593286 130.133131
F 0.025875 3.852498 127.382877
F 0.025875 11.571102 127.382877
F 8.930595 3.856274 127.361700
F 8.930595 11.574878 127.361700
F 17.843231 3.856274 127.392812
F 17.843231 11.574878 127.392812
F 0.030389 1.292948 123.732267
F 0.030389 9.011552 123.732267
F 0.030389 16.730160 123.732267
F 8.934862 1.286429 123.742115
F 8.934862 9.005033 123.742116
F 8.934862 16.723641 123.742116
F 17.847498 1.286429 123.773226
F 17.847498 9.005032 123.773226
F 17.847498 16.723641 123.773226
F 2.245171 7.716197 127.338266
F 2.245171 15.434804 127.338266
F 15.615074 15.434183 127.385034
F 11.158756 7.715576 127.369478
F 11.158756 15.434182 127.369478
F 15.615073 7.715575 127.385034
F 20.071392 7.715576 127.400589
F 20.071392 15.434183 127.400589
F 6.702429 15.434194 127.353914
F 2.248795 5.145069 123.718828
F 2.248795 12.863674 123.718828
F 11.163019 5.145731 123.749893
F 11.163019 12.864336 123.749893
F 20.075657 5.145730 123.781004
F 20.075657 12.864336 123.781004
F 2.241426 5.145337 126.448018
F 2.241426 12.863943 126.448018
F 11.154649 5.145280 126.477141
F 11.154649 12.863885 126.477141
F 20.067286 5.145279 126.508253
F 20.067286 12.863885 126.508253
F 2.442639 7.736938 130.079380
F 2.442639 15.455544 130.079381
F 2.442639 0.018334 130.079380
F 11.359621 7.733983 130.109797
F 11.359622 15.452590 130.109798
F 11.359622 0.015379 130.109798
F 20.272259 7.733983 130.140909
F 20.272259 15.452590 130.140909
F 20.272259 0.015380 130.140909
F 4.470013 1.286196 126.453635
F 4.470013 9.004800 126.453635
F 4.470014 16.723408 126.453635
F 13.382810 1.285978 126.484919
F 13.382810 9.004582 126.484919
F 13.382810 16.723190 126.484919
F 22.295446 1.285978 126.516030
F 22.295446 9.004582 126.516030
F 22.295446 16.723190 126.516030
F 4.669732 3.875225 130.086932
F 4.669732 11.593829 130.086932
F 13.587779 3.874682 130.117576
F 13.587779 11.593286 130.117576
F 22.500417 3.874681 130.148686
F 22.500417 11.593285 130.148687
F 4.474253 3.856572 127.346019
F 4.474253 11.575176 127.346019
F 13.386913 3.856274 127.377256
F 13.386913 11.574878 127.377256
F 22.299549 3.856274 127.408367
F 22.299549 11.574878 127.408367
F 4.478381 1.286130 123.726340
F 4.478381 9.004734 123.726340
F 4.478381 16.723342 123.726340
F 13.391180 1.286429 123.757671
F 13.391180 9.005033 123.757671
F 13.391180 16.723641 123.757670
F 22.303817 1.286429 123.788782
F 22.303817 9.005032 123.788782
F 22.303817 16.723641 123.788781
F 6.702429 7.715587 127.353914
F 0.065304 1.286683 109.173740
F 0.065304 9.005286 109.173739
F 0.065304 16.723895 109.173739
F 0.311069 24.399101 2.807384
F 0.311069 32.117705 2.807384
F 9.348740 24.445281 2.779214
F 9.348740 32.163885 2.779214
F 18.261382 24.445279 2.810326
F 18.261382 32.163883 2.810326
F 0.306478 27.062150 6.418047
F 24.890774 23.155819 21.007304
F 0.306478 19.343544 6.418048
F 9.344451 27.015122 6.398799
F 9.344451 34.733727 6.398799
F 9.344451 19.296517 6.398799
F 18.257094 27.015124 6.429912
F 24.890774 30.874422 21.007304
F 18.257095 19.296519 6.429912
F 0.337288 27.044300 3.642407
F 15.978138 23.155819 20.976193
F 0.337288 19.325694 3.642406
F 9.352842 27.015574 3.671553
F 15.978137 30.874422 20.976193
F 9.352842 19.296968 3.671552
F 18.265485 27.015575 3.702663
F 7.065384 23.155834 20.945092
F 18.265485 19.296970 3.702663
F 0.216079 24.457399 0.039251
F 0.289798 24.416575 21.831176
F 0.216079 32.176003 0.039251
F 0.289798 32.135178 21.831176
F 9.147857 24.426871 0.038897
F 9.147857 32.145475 0.038897
F 18.060494 24.426871 0.070008
F 18.060494 32.145475 0.070008
F 2.645490 30.880655 3.646197
F 2.645490 23.162052 3.646197
F 11.581010 30.874876 3.679330
F 11.581010 23.156273 3.679330
F 20.493646 30.874877 3.710441
F 20.493646 23.156273 3.710441
F 2.440945 28.285607 0.016740
F 2.440945 20.567003 0.016740
F 11.376014 28.286173 0.046675
F 11.376014 20.567569 0.046675
F 20.288653 28.286173 0.077785
F 20.288653 20.567569 0.077786
F 2.646135 28.300631 2.758616
F 2.646135 20.582027 2.758616
F 11.576903 28.304581 2.786993
F 11.576903 20.585977 2.786993
F 20.489540 28.304581 2.818104
F 20.489540 20.585977 2.818104
F 2.643058 30.878128 6.378475
F 2.643058 23.159524 6.378476
F 11.572618 30.874426 6.406578
F 11.572618 23.155822 6.406578
F 20.485255 30.874426 6.437689
F 20.485255 23.155823 6.437689
F 4.889170 24.445313 2.763644
F 4.889170 32.163917 2.763644
F 13.805064 24.445279 2.794770
F 13.805064 32.163883 2.794770
F 22.717700 24.445280 2.825882
F 22.717700 32.163883 2.825882
F 4.884993 27.015064 6.383200
F 4.884993 34.733668 6.383200
F 4.884993 19.296458 6.383200
F 13.800775 27.015124 6.414356
F 7.065384 30.874438 20.945092
F 13.800775 19.296519 6.414357
F 22.713413 27.015124 6.445467
F 22.713413 34.733728 6.445467
F 22.713413 19.296519 6.445467
F 4.893900 27.016093 3.655527
F 24.903483 20.582949 17.368739
F 4.893900 19.297487 3.655527
F 13.809167 27.015575 3.687108
F 24.903483 28.301553 17.368738
F 13.809167 19.296970 3.687108
F 22.721803 27.015575 3.718219
F 15.990848 20.582949 17.337628
F 22.721803 19.296969 3.718219
F 4.691394 24.426711 0.023184
F 4.691394 32.145314 0.023184
F 13.604175 24.426871 0.054452
F 13.604175 32.145475 0.054452
F 22.516813 24.426872 0.085564
F 22.516813 32.145475 0.085564
F 7.124489 30.874926 3.663744
F 7.124489 23.156323 3.663744
F 16.037327 30.874877 3.694886
F 16.037327 23.156273 3.694886
F 24.949963 30.874877 3.725997
F 24.949963 23.156273 3.725997
F 6.919303 28.286141 0.031106
F 6.919304 20.567537 0.031105
F 15.832334 28.286173 0.062230
F 15.832334 20.567569 0.062230
F 24.744970 28.286173 0.093341
F 24.744970 20.567570 0.093341
F 7.120428 28.304559 2.771454
F 7.120428 20.585955 2.771454
F 16.033222 28.304581 2.802548
F 16.033221 20.585977 2.802549
F 24.945857 28.304581 2.833659
F 24.945857 20.585977 2.833659
F 7.116152 30.874448 6.391038
F 7.116152 23.155844 6.391038
F 16.028936 30.874426 6.422134
F 16.028936 23.155822 6.422134
F 24.941572 30.874426 6.453245
F 24.941572 23.155822 6.453245
F 0.297472 24.396436 10.055763
F 0.297472 32.115040 10.055763
F 9.331769 24.442253 10.037164
F 9.331769 32.160857 10.037164
F 18.244410 24.442251 10.068276
F 18.244410 32.160855 10.068276
F 0.288396 27.059707 13.693436
F 15.990848 28.301553 17.337628
F 0.288396 19.341101 13.693436
F 9.319055 27.015119 13.675728
F 9.319055 34.733723 13.675728
F 9.319055 19.296513 13.675728
F 18.231698 27.015121 13.706841
F 18.231698 34.733725 13.706841
F 18.231698 19.296515 13.706841
F 0.320554 27.041575 10.915431
F 7.078093 20.582934 17.306527
F 0.320554 19.322969 10.915431
F 9.328592 27.015119 10.946807
F 9.328592 34.733724 10.946806
F 9.328592 19.296514 10.946806
F 18.241234 27.015121 10.977917
F 18.241234 34.733725 10.977917
F 18.241234 19.296515 10.977917
F 0.330491 24.415300 7.276664
F 0.330491 32.133904 7.276664
F 9.341283 24.442253 7.308249
F 9.341283 32.160857 7.308249
F 18.253926 24.442251 7.339359
F 18.253926 32.160855 7.339359
F 2.622970 30.879655 10.920559
F 2.622970 23.161052 10.920559
F 11.556758 30.874422 10.954584
F 11.556758 23.155818 10.954583
F 20.469394 30.874422 10.985695
F 20.469395 23.155819 10.985695
F 2.634779 28.296088 7.281832
F 2.634779 20.577484 7.281832
F 11.569446 28.301553 7.316026
F 11.569446 20.582949 7.316026
F 20.482084 28.301553 7.347137
F 20.482084 20.582949 7.347137
F 2.630934 28.298052 10.016606
F 2.630934 20.579448 10.016606
F 11.559932 28.301553 10.044943
F 11.559932 20.582949 10.044943
F 20.472568 28.301553 10.076054
F 20.472568 20.582949 10.076054
F 2.618726 30.877732 13.655039
F 2.618726 23.159128 13.655040
F 11.547221 30.874422 13.683507
F 11.547221 23.155818 13.683507
F 20.459859 30.874422 13.714618
F 20.459859 23.155819 13.714618
F 4.872412 24.442305 10.021572
F 4.872412 32.160909 10.021572
F 13.788092 24.442251 10.052721
F 13.788092 32.160855 10.052721
F 22.700729 24.442251 10.083832
F 22.700729 32.160855 10.083832
F 4.859808 27.015075 13.660143
F 4.859808 34.733679 13.660144
F 4.859808 19.296470 13.660143
F 13.775379 27.015121 13.691285
F 13.775379 34.733725 13.691285
F 13.775379 19.296515 13.691285
F 22.688017 27.015121 13.722396
F 22.688017 34.733725 13.722396
F 22.688017 19.296515 13.722396
F 4.869910 27.015653 10.930875
F 7.078093 28.301538 17.306526
F 4.869910 19.297048 10.930875
F 13.784916 27.015121 10.962361
F 13.784916 34.733725 10.962361
F 13.784916 19.296515 10.962361
F 22.697552 27.015121 10.993472
F 22.697552 34.733725 10.993472
F 22.697552 19.296515 10.993472
F 4.882505 24.441709 7.292312
F 4.882505 32.160312 7.292312
F 13.797607 24.442251 7.323803
F 13.797607 32.160855 7.323803
F 22.710244 24.442252 7.354915
F 22.710244 32.160855 7.354915
F 7.100248 30.874469 10.938995
F 7.100248 23.155866 10.938995
F 16.013076 30.874422 10.970139
F 16.013076 23.155819 10.970139
F 24.925712 30.874422 11.001250
F 24.925712 23.155818 11.001250
F 7.112929 28.301505 7.300436
F 7.112930 20.582901 7.300436
F 16.025765 28.301553 7.331581
F 16.025765 20.582949 7.331581
F 24.938401 28.301553 7.362693
F 24.938401 20.582949 7.362693
F 7.103477 28.301534 10.029400
F 7.103477 20.582930 10.029400
F 16.016250 28.301553 10.060498
F 16.016250 20.582949 10.060499
F 24.928885 28.301553 10.091609
F 24.928885 20.582949 10.091610
F 7.090778 30.874439 13.667963
F 7.090778 23.155835 13.667963
F 16.003539 30.874422 13.699063
F 16.003539 23.155819 13.699063
F 24.916176 30.874422 13.730174
F 24.916176 23.155819 13.730174
F 0.279426 24.399065 17.331031
F 0.279426 32.117668 17.331031
F 9.306367 24.442253 17.314293
F 9.306367 32.160857 17.314293
F 18.219008 24.442251 17.345405
F 18.219008 32.160855 17.345405
F 0.270496 27.056785 20.968505
F 24.912999 20.582949 14.639815
F 0.270496 19.338180 20.968505
F 9.293653 27.015119 20.952858
F 9.293653 34.733723 20.952858
F 9.293653 19.296513 20.952859
F 18.206296 27.015121 20.983970
F 18.206296 34.733725 20.983971
F 18.206296 19.296515 20.983971
F 0.300197 27.040952 18.192675
F 24.912999 28.301553 14.639815
F 0.300197 19.322347 18.192674
F 9.303190 27.015119 18.223936
F 9.303190 34.733724 18.223936
F 9.303190 19.296514 18.223936
F 18.215832 27.015120 18.255046
F 18.215832 34.733725 18.255046
F 18.215832 19.296515 18.255046
F 0.310479 24.416185 14.554101
F 0.310479 32.134789 14.554101
F 9.315882 24.442253 14.585371
F 9.315882 32.160857 14.585371
F 18.228524 24.442251 14.616481
F 18.228524 32.160855 14.616481
F 2.599471 30.879189 18.198014
F 2.599471 23.160586 18.198014
F 11.531356 30.874422 18.231713
F 11.531356 23.155819 18.231713
F 20.443992 30.874422 18.262824
F 20.443993 23.155819 18.262824
F 2.611190 28.296553 14.559281
F 2.611190 20.577949 14.559281
F 11.544044 28.301553 14.593148
F 11.544044 20.582949 14.593148
F 20.456682 28.301553 14.624259
F 20.456682 20.582949 14.624259
F 2.606393 28.298402 17.293507
F 2.606393 20.579798 17.293507
F 11.534530 28.301553 17.322072
F 11.534530 20.582949 17.322072
F 20.447166 28.301553 17.353183
F 20.447166 20.582949 17.353183
F 2.593945 30.877437 20.931997
F 2.593945 23.158833 20.931997
F 11.521819 30.874422 20.960637
F 11.521819 23.155818 20.960637
F 20.434457 30.874422 20.991748
F 20.434457 23.155819 20.991748
F 4.847239 24.442285 17.298716
F 4.847238 32.160889 17.298716
F 13.762690 24.442251 17.329850
F 13.762690 32.160855 17.329850
F 22.675326 24.442251 17.360961
F 22.675327 32.160855 17.360961
F 4.834653 27.015101 20.937289
F 4.834653 34.733705 20.937289
F 4.834653 19.296495 20.937289
F 13.749977 27.015121 20.968415
F 13.749977 34.733725 20.968415
F 13.749977 19.296516 20.968415
F 22.662614 27.015121 20.999526
F 22.662614 34.733725 20.999526
F 22.662614 19.296515 20.999526
F 4.844659 27.015627 18.208023
F 16.000363 20.582948 14.608703
F 4.844659 19.297021 18.208022
F 13.759513 27.015121 18.239491
F 13.759513 34.733725 18.239491
F 13.759513 19.296515 18.239491
F 22.672150 27.015121 18.270602
F 22.672150 34.733725 18.270602
F 22.672149 19.296515 18.270602
F 4.857293 24.441734 14.569450
F 4.857293 32.160337 14.569450
F 13.772205 24.442251 14.600926
F 13.772205 32.160855 14.600926
F 22.684843 24.442251 14.632037
F 22.684843 32.160855 14.632037
F 7.074860 30.874466 18.216127
F 7.074860 23.155863 18.216127
F 15.987674 30.874422 18.247269
F 15.987674 23.155819 18.247269
F 24.900309 30.874422 18.278380
F 24.900309 23.155818 18.278380
F 7.087541 28.301508 14.577560
F 7.087541 20.582903 14.577560
F 16.000363 28.301552 14.608704
F 0.261663 24.402145 24.605869
F 0.261663 32.120749 24.605869
F 9.280966 24.442253 24.591424
F 9.280966 32.160857 24.591424
F 18.193606 24.442251 24.622535
F 18.193606 32.160855 24.622536
F 0.252886 27.053630 28.243195
F 24.814568 23.155819 42.838693
F 0.252886 19.335024 28.243195
F 9.268252 27.015119 28.229988
F 9.268252 34.733724 28.229989
F 9.268252 19.296513 28.229989
F 18.180894 27.015121 28.261100
F 18.180894 34.733725 28.261101
F 18.180894 19.296515 28.261101
F 0.279542 27.040610 25.469670
F 24.814568 30.874422 42.838692
F 0.279542 19.322004 25.469670
F 9.277788 27.015119 25.501067
F 9.277788 34.733724 25.501067
F 9.277788 19.296514 25.501067
F 18.190430 27.015121 25.532176
F 18.190430 34.733725 25.532176
F 18.190430 19.296515 25.532177
F 0.229981 24.418117 43.662587
F 0.229981 32.136721 43.662587
F 9.290480 24.442253 21.862502
F 9.290480 32.160856 21.862502
F 18.203122 24.442251 21.893611
F 18.203122 32.160855 21.893611
F 2.576100 30.878716 25.475465
F 2.576100 23.160112 25.475465
F 11.505954 30.874422 25.508843
F 11.505954 23.155819 25.508843
F 20.418590 30.874422 25.539954
F 20.418590 23.155819 25.539954
F 2.587756 28.297018 21.836740
F 2.587756 20.578413 21.836740
F 11.518642 28.301553 21.870278
F 11.518642 20.582949 21.870278
F 20.431280 28.301553 21.901390
F 20.431280 20.582949 21.901389
F 2.581528 28.298680 24.570481
F 2.581528 20.580076 24.570481
F 11.509128 28.301553 24.599202
F 11.509128 20.582949 24.599203
F 20.421764 28.301553 24.630314
F 20.421764 20.582949 24.630314
F 2.569109 30.877147 28.208957
F 2.569109 23.158544 28.208957
F 11.496417 30.874422 28.237767
F 11.496417 23.155818 28.237767
F 20.409055 30.874422 28.268878
F 20.409055 23.155819 28.268878
F 4.822099 24.442257 24.575865
F 4.822099 32.160860 24.575865
F 13.737288 24.442251 24.606980
F 13.737288 32.160855 24.606980
F 22.649924 24.442251 24.638091
F 22.649925 32.160855 24.638091
F 4.809527 27.015131 28.214441
F 15.901931 23.155819 42.807582
F 4.809527 19.296525 28.214441
F 13.724575 27.015121 28.245545
F 13.724575 34.733725 28.245545
F 13.724575 19.296515 28.245545
F 22.637213 27.015121 28.276656
F 22.637213 34.733725 28.276656
F 22.637213 19.296515 28.276656
F 4.819322 27.015610 25.485165
F 15.901931 30.874422 42.807582
F 4.819322 19.297004 25.485165
F 13.734111 27.015121 25.516622
F 13.734111 34.733725 25.516621
F 13.734111 19.296515 25.516621
F 22.646748 27.015121 25.547732
F 22.646748 34.733725 25.547732
F 22.646748 19.296515 25.547732
F 4.831980 24.441754 21.846594
F 4.831980 32.160357 21.846594
F 13.746803 24.442251 21.878056
F 13.746803 32.160855 21.878056
F 22.659440 24.442251 21.909167
F 22.659440 32.160855 21.909167
F 7.049474 30.874463 25.493259
F 7.049474 23.155859 25.493259
F 15.962272 30.874422 25.524399
F 15.962272 23.155819 25.524399
F 24.874908 30.874422 25.555510
F 24.874908 23.155818 25.555510
F 7.062153 28.301511 21.854693
F 7.062153 20.582906 21.854693
F 15.974961 28.301552 21.885834
F 15.974961 20.582948 21.885833
F 24.887597 28.301553 21.916945
F 24.887597 20.582949 21.916945
F 7.052694 28.301538 24.583657
F 7.052695 20.582934 24.583657
F 15.965446 28.301553 24.614758
F 15.965446 20.582948 24.614758
F 24.878081 28.301553 24.645869
F 24.878081 20.582949 24.645869
F 7.039987 30.874437 28.222221
F 7.039987 23.155833 28.222221
F 15.952735 30.874422 28.253323
F 15.952735 23.155819 28.253323
F 24.865372 30.874422 28.284434
F 24.865372 23.155819 28.284434
F 0.244202 24.405374 31.880489
F 0.244202 32.123978 31.880489
F 9.255564 24.442253 31.868553
F 9.255564 32.160856 31.868553
F 18.168204 24.442251 31.899665
F 18.168204 32.160855 31.899665
F 0.235555 27.050337 35.517756
F 6.989192 23.155831 42.776479
F 0.235555 19.331731 35.517756
F 9.242851 27.015119 35.507117
F 9.242851 34.733724 35.507117
F 9.242850 19.296514 35.507118
F 18.155492 27.015121 35.538229
F 18.155492 34.733725 35.538230
F 18.155492 19.296515 35.538230
F 0.259386 27.040151 32.746673
F 6.989192 30.874435 42.776479
F 0.259386 19.321545 32.746673
F 9.252386 27.015119 32.778196
F 9.252386 34.733724 32.778195
F 9.252386 19.296514 32.778196
F 18.165028 27.015121 32.809305
F 18.165028 34.733725 32.809306
F 18.165028 19.296515 32.809306
F 0.269394 24.416977 29.108168
F 0.269394 32.135580 29.108168
F 9.265078 24.442253 29.139631
F 9.265079 32.160856 29.139631
F 18.177720 24.442251 29.170741
F 18.177720 32.160855 29.170741
F 2.552876 30.878192 32.752939
F 2.552876 23.159589 32.752938
F 11.480552 30.874422 32.785972
F 11.480552 23.155819 32.785972
F 20.393188 30.874422 32.817084
F 20.393188 23.155819 32.817084
F 2.564459 28.297515 29.114198
F 2.564459 20.578910 29.114198
F 11.493240 28.301553 29.147408
F 11.493240 20.582949 29.147408
F 20.405878 28.301553 29.178519
F 20.405878 20.582949 29.178519
F 2.556722 28.298982 31.847430
F 2.556722 20.580378 31.847429
F 11.483726 28.301553 31.876332
F 11.483725 20.582949 31.876332
F 20.396362 28.301553 31.907443
F 20.396362 20.582949 31.907443
F 2.544333 30.876834 35.485897
F 2.544333 23.158230 35.485897
F 11.471015 30.874422 35.514896
F 11.471015 23.155818 35.514896
F 20.383652 30.874422 35.546008
F 20.383652 23.155819 35.546008
F 4.796984 24.442225 31.853017
F 4.796984 32.160829 31.853017
F 13.711886 24.442251 31.884110
F 13.711886 32.160855 31.884110
F 22.624522 24.442251 31.915221
F 22.624522 32.160855 31.915221
F 4.784422 27.015164 35.491593
F 24.827277 20.582949 39.200128
F 4.784422 19.296559 35.491594
F 13.699173 27.015121 35.522674
F 13.699173 34.733725 35.522674
F 13.699173 19.296515 35.522674
F 22.611810 27.015121 35.553785
F 22.611810 34.733725 35.553785
F 22.611810 19.296515 35.553785
F 4.793991 27.015592 32.762306
F 24.827277 28.301553 39.200127
F 4.793991 19.296987 32.762306
F 13.708709 27.015121 32.793750
F 13.708709 34.733725 32.793750
F 13.708709 19.296515 32.793750
F 22.621345 27.015121 32.824861
F 22.621345 34.733725 32.824862
F 22.621345 19.296515 32.824861
F 4.806647 24.441771 29.123736
F 4.806646 32.160375 29.123736
F 13.721401 24.442251 29.155186
F 13.721401 32.160855 29.155186
F 22.634038 24.442252 29.186297
F 22.634038 32.160855 29.186297
F 7.024090 30.874459 32.770391
F 7.024090 23.155855 32.770391
F 15.936870 30.874422 32.801528
F 15.936870 23.155818 32.801528
F 24.849505 30.874422 32.832640
F 24.849505 23.155818 32.832639
F 7.036768 28.301515 29.131826
F 7.036768 20.582910 29.131825
F 15.949559 28.301552 29.162963
F 15.949559 20.582948 29.162963
F 24.862195 28.301553 29.194075
F 24.862195 20.582949 29.194075
F 7.027297 28.301539 31.860785
F 7.027297 20.582935 31.860785
F 15.940044 28.301553 31.891887
F 15.940044 20.582948 31.891887
F 24.852679 28.301553 31.922998
F 24.852679 20.582949 31.922998
F 7.014589 30.874436 35.499350
F 7.014589 23.155832 35.499349
F 15.927333 30.874422 35.530452
F 15.927333 23.155819 35.530452
F 24.839970 30.874422 35.561563
F 24.839970 23.155819 35.561563
F 0.226983 24.408722 39.154999
F 0.226983 32.127326 39.154999
F 9.230163 24.442253 39.145682
F 9.230163 32.160856 39.145682
F 18.142802 24.442251 39.176795
F 18.142802 32.160855 39.176795
F 0.218432 27.046941 42.792244
F 15.914642 20.582949 39.169017
F 0.218432 19.328335 42.792244
F 9.217449 27.015119 42.784248
F 9.217449 34.733724 42.784248
F 9.217449 19.296514 42.784248
F 18.130090 27.015121 42.815360
F 18.130090 34.733725 42.815360
F 18.130090 19.296515 42.815360
F 0.239714 27.039565 40.023710
F 15.914642 28.301553 39.169016
F 0.239714 19.320959 40.023710
F 9.226985 27.015119 40.055326
F 9.226985 34.733724 40.055325
F 9.226985 19.296514 40.055325
F 18.139626 27.015121 40.086436
F 18.139626 34.733725 40.086435
F 18.139626 19.296515 40.086435
F 0.249483 24.417497 36.385186
F 0.249482 32.136101 36.385186
F 9.239677 24.442253 36.416760
F 9.239677 32.160856 36.416760
F 18.152317 24.442251 36.447870
F 18.152317 32.160854 36.447870
F 2.529773 30.877620 40.030445
F 2.529773 23.159017 40.030445
F 11.455150 30.874422 40.063103
F 11.455150 23.155818 40.063102
F 20.367786 30.874422 40.094213
F 20.367786 23.155819 40.094213
F 2.541300 28.298063 36.391688
F 2.541300 20.579459 36.391688
F 11.467838 28.301553 36.424537
F 11.467838 20.582949 36.424537
F 20.380476 28.301553 36.455648
F 20.380476 20.582949 36.455648
F 2.531979 28.299307 39.124362
F 2.531979 20.580703 39.124362
F 11.458324 28.301553 39.153461
F 11.458324 20.582949 39.153461
F 20.370960 28.301553 39.184572
F 20.370960 20.582949 39.184572
F 2.519623 30.876499 42.762848
F 2.519623 23.157896 42.762848
F 11.445613 30.874422 42.792026
F 11.445613 23.155818 42.792026
F 20.358251 30.874423 42.823137
F 20.358250 23.155819 42.823137
F 4.771889 24.442190 39.130171
F 4.771889 32.160794 39.130172
F 13.686484 24.442251 39.161239
F 13.686484 32.160855 39.161239
F 22.599120 24.442251 39.192350
F 22.599120 32.160855 39.192350
F 4.759335 27.015200 42.768749
F 7.001900 20.582936 39.137914
F 4.759335 19.296594 42.768749
F 13.673770 27.015121 42.799804
F 13.673770 34.733725 42.799804
F 13.673770 19.296516 42.799805
F 22.586408 27.015121 42.830915
F 22.586408 34.733725 42.830915
F 22.586408 19.296515 42.830915
F 4.768667 27.015575 40.039448
F 7.001900 28.301540 39.137914
F 4.768667 19.296969 40.039448
F 13.683307 27.015121 40.070880
F 13.683307 34.733725 40.070880
F 13.683307 19.296515 40.070880
F 22.595944 27.015121 40.101991
F 22.595944 34.733725 40.101991
F 22.595943 19.296515 40.101991
F 4.781319 24.441788 36.400877
F 4.781319 32.160392 36.400877
F 13.695999 24.442251 36.432315
F 13.695999 32.160855 36.432315
F 22.608636 24.442251 36.463426
F 22.608636 32.160855 36.463426
F 6.998709 30.874454 40.047524
F 6.998709 23.155850 40.047524
F 15.911468 30.874422 40.078658
F 15.911467 23.155819 40.078658
F 24.824103 30.874422 40.109769
F 24.824103 23.155818 40.109769
F 7.011386 28.301519 36.408957
F 7.011386 20.582915 36.408958
F 15.924157 28.301552 36.440092
F 15.924157 20.582948 36.440093
F 24.836793 28.301553 36.471204
F 24.836793 20.582949 36.471204
F 0.208989 24.411661 46.429913
F 0.208989 32.130265 46.429913
F 9.204761 24.442253 46.422813
F 9.204761 32.160856 46.422813
F 18.117400 24.442251 46.453925
F 18.117400 32.160855 46.453925
F 0.198626 27.044964 50.067996
F 24.738361 23.155819 64.670082
F 0.198626 19.326359 50.067996
F 9.192048 27.015120 50.061378
F 9.192048 34.733724 50.061378
F 9.192048 19.296514 50.061378
F 18.104688 27.015121 50.092490
F 18.104688 34.733725 50.092490
F 18.104688 19.296515 50.092490
F 0.220245 27.038646 47.301772
F 24.738361 30.874422 64.670082
F 0.220245 19.320040 47.301772
F 9.201583 27.015120 47.332456
F 9.201583 34.733724 47.332456
F 9.201583 19.296514 47.332456
F 18.114223 27.015121 47.363566
F 18.114223 34.733725 47.363566
F 18.114224 19.296515 47.363566
F 6.925711 28.301543 60.969301
F 24.760587 20.582949 58.302593
F 9.214274 24.442253 43.693891
F 9.214275 32.160856 43.693891
F 18.126916 24.442251 43.725001
F 18.126916 32.160854 43.725001
F 2.506400 30.877115 47.307906
F 2.506400 23.158511 47.307906
F 11.429748 30.874422 47.340233
F 11.429748 23.155819 47.340232
F 20.342384 30.874422 47.371343
F 20.342384 23.155819 47.371343
F 2.518246 28.298657 43.669209
F 2.518246 20.580053 43.669208
F 11.442436 28.301553 43.701668
F 11.442436 20.582949 43.701668
F 20.355074 28.301553 43.732779
F 20.355074 20.582949 43.732778
F 2.507305 28.299604 46.401343
F 2.507305 20.581000 46.401343
F 11.432921 28.301553 46.430592
F 11.432921 20.582949 46.430592
F 20.345558 28.301553 46.461702
F 20.345558 20.582949 46.461703
F 2.494998 30.876282 50.039836
F 2.494998 23.157679 50.039836
F 11.420211 30.874422 50.069156
F 11.420211 23.155819 50.069156
F 20.332848 30.874422 50.100267
F 20.332848 23.155819 50.100267
F 4.746776 24.442172 46.407315
F 4.746776 32.160775 46.407315
F 13.661082 24.442251 46.438369
F 13.661082 32.160855 46.438369
F 22.573718 24.442251 46.469480
F 22.573718 32.160855 46.469480
F 4.734160 27.015182 50.045867
F 15.825725 23.155819 64.638971
F 4.734160 19.296577 50.045867
F 13.648368 27.015121 50.076934
F 13.648369 34.733725 50.076934
F 13.648369 19.296515 50.076934
F 22.561006 27.015121 50.108045
F 22.561006 34.733725 50.108045
F 22.561006 19.296515 50.108045
F 4.743351 27.015558 47.316590
F 15.825725 30.874422 64.638971
F 4.743351 19.296952 47.316590
F 13.657905 27.015121 47.348010
F 13.657905 34.733725 47.348010
F 13.657905 19.296515 47.348010
F 22.570541 27.015121 47.379121
F 22.570541 34.733725 47.379121
F 22.570541 19.296515 47.379121
F 4.755999 24.441806 43.678019
F 4.755999 32.160409 43.678019
F 13.670597 24.442251 43.709445
F 13.670597 32.160855 43.709445
F 22.583234 24.442251 43.740556
F 22.583234 32.160855 43.740556
F 6.973329 30.874449 47.324659
F 6.973329 23.155845 47.324659
F 15.886066 30.874422 47.355788
F 15.886066 23.155819 47.355788
F 24.798701 30.874422 47.386899
F 24.798701 23.155818 47.386899
F 6.986006 28.301524 43.686092
F 6.986006 20.582920 43.686092
F 15.898755 28.301552 43.717223
F 15.898755 20.582948 43.717223
F 24.811391 28.301553 43.748334
F 24.811391 20.582949 43.748334
F 6.976503 28.301541 46.415043
F 6.976503 20.582937 46.415044
F 15.889240 28.301553 46.446147
F 15.889240 20.582948 46.446147
F 24.801875 28.301553 46.477258
F 24.801875 20.582949 46.477258
F 6.963796 30.874434 50.053608
F 6.963796 23.155830 50.053608
F 15.876529 30.874422 50.084712
F 15.876529 23.155819 50.084712
F 24.789166 30.874422 50.115823
F 24.789166 23.155819 50.115823
F 0.188258 24.413135 53.706128
F 0.188258 32.131739 53.706128
F 9.179360 24.442252 53.699942
F 9.179360 32.160856 53.699943
F 18.091998 24.442251 53.731054
F 18.091998 32.160855 53.731054
F 0.177594 27.043660 57.344394
F 6.913004 23.155828 64.607866
F 0.177594 19.325054 57.344394
F 9.166646 27.015120 57.338507
F 9.166646 34.733724 57.338507
F 9.166646 19.296514 57.338507
F 18.079286 27.015121 57.369619
F 18.079286 34.733725 57.369619
F 18.079286 19.296515 57.369619
F 0.200924 27.036660 54.580413
F 6.913004 30.874432 64.607866
F 0.200924 19.318054 54.580412
F 9.176181 27.015119 54.609585
F 9.176181 34.733724 54.609585
F 9.176181 19.296514 54.609584
F 18.088821 27.015121 54.640695
F 18.088821 34.733725 54.640695
F 18.088821 19.296515 54.640694
F 0.210536 24.419682 50.940991
F 0.210536 32.138286 50.940991
F 9.188873 24.442252 50.971020
F 9.188873 32.160856 50.971020
F 18.101513 24.442251 51.002130
F 18.101513 32.160854 51.002130
F 2.481956 30.876927 54.585158
F 2.481956 23.158323 54.585158
F 11.404346 30.874422 54.617362
F 11.404346 23.155818 54.617362
F 20.316982 30.874422 54.648472
F 20.316982 23.155819 54.648473
F 2.494182 28.298959 50.946536
F 2.494182 20.580355 50.946536
F 11.417034 28.301553 50.978797
F 11.417034 20.582949 50.978797
F 20.329672 28.301553 51.009908
F 20.329672 20.582949 51.009908
F 2.482717 28.299776 53.678356
F 2.482717 20.581172 53.678356
F 11.407519 28.301553 53.707721
F 11.407519 20.582949 53.707721
F 20.320156 28.301553 53.738832
F 20.320156 20.582949 53.738832
F 2.470416 30.876134 57.316877
F 2.470416 23.157531 57.316877
F 11.394809 30.874422 57.346285
F 11.394809 23.155818 57.346285
F 20.307446 30.874422 57.377396
F 20.307446 23.155819 57.377397
F 4.721561 24.442207 53.684419
F 4.721561 32.160811 53.684419
F 13.635680 24.442251 53.715498
F 13.635680 32.160855 53.715498
F 22.548316 24.442251 53.746610
F 22.548316 32.160855 53.746609
F 4.708896 27.015151 57.322973
F 24.751070 20.582949 61.031517
F 4.708896 19.296545 57.322973
F 13.622966 27.015121 57.354063
F 13.622966 34.733725 57.354063
F 13.622966 19.296515 57.354063
F 22.535604 27.015121 57.385174
F 22.535604 34.733725 57.385174
F 22.535604 19.296515 57.385174
F 4.718046 27.015540 54.593729
F 24.751070 28.301553 61.031517
F 4.718046 19.296935 54.593729
F 13.632503 27.015121 54.625139
F 13.632503 34.733725 54.625139
F 13.632503 19.296515 54.625139
F 22.545139 27.015121 54.656251
F 22.545139 34.733725 54.656250
F 22.545139 19.296515 54.656250
F 4.730687 24.441823 50.955160
F 4.730687 32.160427 50.955160
F 13.645195 24.442251 50.986575
F 13.645195 32.160855 50.986575
F 22.557832 24.442251 51.017686
F 22.557832 32.160855 51.017686
F 6.947947 30.874444 54.601791
F 6.947947 23.155840 54.601791
F 15.860664 30.874422 54.632917
F 15.860663 23.155819 54.632917
F 24.773299 30.874422 54.664028
F 24.773299 23.155818 54.664028
F 6.960626 28.301530 50.963225
F 6.960626 20.582925 50.963225
F 15.873353 28.301552 50.994352
F 15.873353 20.582949 50.994353
F 24.785989 28.301553 51.025464
F 24.785989 20.582949 51.025464
F 6.951107 28.301542 53.692172
F 6.951107 20.582938 53.692173
F 15.863837 28.301553 53.723276
F 15.863837 20.582948 53.723277
F 24.776473 28.301553 53.754387
F 24.776473 20.582949 53.754387
F 6.938400 30.874433 57.330736
F 6.938400 23.155829 57.330736
F 15.851127 30.874422 57.361841
F 15.851127 23.155819 57.361841
F 24.763763 30.874422 57.392952
F 24.763763 23.155819 57.392952
F 0.167027 24.414312 60.982636
F 0.167028 32.132916 60.982636
F 9.153958 24.442252 60.977071
F 9.153958 32.160856 60.977071
F 18.066596 24.442251 61.008183
F 18.066596 32.160855 61.008184
F 0.156547 27.042418 64.620845
F 15.838435 20.582948 61.000406
F 0.156547 19.323813 64.620845
F 9.141244 27.015120 64.615637
F 9.141244 34.733724 64.615637
F 9.141244 19.296514 64.615637
F 18.053884 27.015121 64.646749
F 18.053884 34.733725 64.646749
F 18.053884 19.296515 64.646749
F 0.181917 27.034172 61.859318
F 15.838435 28.301553 61.000406
F 0.181917 19.315566 61.859318
F 9.150779 27.015120 61.886714
F 9.150779 34.733724 61.886714
F 9.150779 19.296514 61.886714
F 18.063419 27.015121 61.917825
F 18.063419 34.733725 61.917824
F 18.063419 19.296515 61.917825
F 0.191363 24.421926 58.219850
F 0.191363 32.140530 58.219850
F 9.163471 24.442252 58.248149
F 9.163471 32.160856 58.248149
F 18.076111 24.442251 58.279259
F 18.076111 32.160854 58.279259
F 2.457171 30.876822 61.862336
F 2.457171 23.158218 61.862337
F 11.378944 30.874422 61.894491
F 11.378944 23.155818 61.894491
F 20.291580 30.874423 61.925602
F 20.291580 23.155819 61.925602
F 2.469552 28.299101 58.223749
F 2.469553 20.580497 58.223748
F 11.391632 28.301553 58.255926
F 11.391632 20.582949 58.255926
F 20.304270 28.301553 58.287038
F 20.304270 20.582949 58.287037
F 2.458152 28.299908 60.955387
F 2.458152 20.581304 60.955387
F 11.382117 28.301553 60.984850
F 11.382117 20.582949 60.984850
F 20.294754 28.301553 61.015961
F 20.294754 20.582949 61.015961
F 2.445891 30.875994 64.593892
F 2.445891 23.157390 64.593892
F 11.369407 30.874422 64.623415
F 11.369407 23.155818 64.623415
F 20.282044 30.874422 64.654527
F 20.282044 23.155819 64.654526
F 4.696254 24.442235 60.961528
F 4.696254 32.160839 60.961528
F 13.610278 24.442251 60.992628
F 13.610278 32.160855 60.992628
F 22.522914 24.442251 61.023739
F 22.522914 32.160855 61.023739
F 4.683588 27.015124 64.600083
F 4.683589 34.733728 64.600084
F 4.683589 19.296518 64.600083
F 13.597564 27.015121 64.631193
F 13.597564 34.733725 64.631193
F 13.597564 19.296515 64.631193
F 22.510202 27.015121 64.662304
F 22.510202 34.733725 64.662304
F 22.510202 19.296515 64.662304
F 4.692761 27.015527 61.870869
F 6.925711 20.582939 60.969301
F 4.692761 19.296921 61.870869
F 13.607101 27.015121 61.902269
F 13.607101 34.733725 61.902269
F 13.607101 19.296515 61.902269
F 22.519737 27.015121 61.933380
F 22.519737 34.733725 61.933380
F 22.519737 19.296515 61.933380
F 4.705392 24.441839 58.232299
F 4.705392 32.160442 58.232299
F 13.619793 24.442251 58.263704
F 13.619793 32.160855 58.263704
F 22.532430 24.442251 58.294815
F 22.532430 32.160855 58.294815
F 6.922551 30.874443 61.878921
F 6.922551 23.155840 61.878921
F 15.835261 30.874422 61.910047
F 15.835261 23.155818 61.910047
F 24.747897 30.874422 61.941158
F 24.747897 23.155818 61.941158
F 6.935236 28.301532 58.240356
F 6.935236 20.582928 58.240356
F 15.847951 28.301552 58.271482
F 15.847951 20.582948 58.271481
F 24.760587 28.301553 58.302593
F 0.146200 24.415637 68.259018
F 0.146200 32.134241 68.259018
F 9.128556 24.442252 68.254202
F 9.128556 32.160856 68.254202
F 18.041194 24.442251 68.285314
F 18.041194 32.160855 68.285314
F 0.135938 27.041011 71.897158
F 24.662155 23.155819 86.501471
F 0.135938 19.322405 71.897158
F 9.115842 27.015120 71.892767
F 9.115842 34.733724 71.892767
F 9.115843 19.296514 71.892767
F 18.028482 27.015121 71.923879
F 18.028482 34.733725 71.923879
F 18.028482 19.296515 71.923879
F 0.163282 27.031499 69.138321
F 24.662155 30.874422 86.501471
F 0.163282 19.312893 69.138321
F 9.125377 27.015120 69.163845
F 9.125378 34.733724 69.163845
F 9.125377 19.296514 69.163844
F 18.038017 27.015121 69.194955
F 18.038017 34.733725 69.194955
F 18.038017 19.296515 69.194955
F 15.762229 28.301553 82.831795
F 6.849528 20.582944 82.800687
F 9.138069 24.442252 65.525279
F 9.138069 32.160856 65.525279
F 18.050709 24.442251 65.556390
F 18.050709 32.160855 65.556390
F 2.432428 30.876702 69.139522
F 2.432428 23.158098 69.139522
F 11.353542 30.874422 69.171622
F 11.353542 23.155819 69.171621
F 20.266178 30.874423 69.202733
F 20.266178 23.155819 69.202732
F 2.444780 28.299211 65.500928
F 2.444780 20.580607 65.500928
F 11.366230 28.301553 65.533057
F 11.366230 20.582949 65.533056
F 20.278868 28.301553 65.564168
F 20.278868 20.582949 65.564167
F 2.433669 28.300060 68.232394
F 2.433669 20.581456 68.232394
F 11.356715 28.301553 68.261980
F 11.356715 20.582949 68.261981
F 20.269352 28.301553 68.293092
F 20.269352 20.582949 68.293092
F 2.421451 30.875831 71.870890
F 2.421451 23.157227 71.870890
F 11.344005 30.874422 71.900545
F 11.344005 23.155818 71.900545
F 20.256642 30.874422 71.931656
F 20.256642 23.155819 71.931656
F 4.670950 24.442262 68.238639
F 4.670950 32.160866 68.238639
F 13.584876 24.442251 68.269758
F 13.584876 32.160855 68.269758
F 22.497512 24.442251 68.300869
F 22.497512 32.160855 68.300869
F 4.658289 27.015097 71.877193
F 4.658289 34.733701 71.877194
F 4.658289 19.296491 71.877194
F 13.572162 27.015121 71.908323
F 13.572162 34.733725 71.908323
F 13.572162 19.296515 71.908323
F 22.484800 27.015121 71.939434
F 22.484800 34.733725 71.939434
F 22.484800 19.296515 71.939434
F 4.667488 27.015513 69.148008
F 15.749519 23.155819 86.470360
F 4.667488 19.296908 69.148008
F 13.581699 27.015121 69.179399
F 13.581699 34.733725 69.179399
F 13.581699 19.296515 69.179399
F 22.494335 27.015121 69.210511
F 22.494335 34.733725 69.210510
F 22.494335 19.296515 69.210510
F 4.680114 24.441852 65.509439
F 4.680114 32.160456 65.509439
F 13.594390 24.442251 65.540834
F 13.594390 32.160855 65.540834
F 22.507028 24.442251 65.571945
F 22.507028 32.160855 65.571945
F 6.897153 30.874443 69.156052
F 6.897153 23.155839 69.156052
F 15.809859 30.874422 69.187177
F 15.809859 23.155819 69.187177
F 24.722495 30.874422 69.218288
F 24.722495 23.155818 69.218288
F 6.909839 28.301533 65.517487
F 6.909839 20.582928 65.517486
F 15.822548 28.301552 65.548612
F 15.822548 20.582948 65.548612
F 24.735185 28.301553 65.579723
F 24.735185 20.582949 65.579723
F 6.900316 28.301544 68.246431
F 6.900316 20.582940 68.246431
F 15.813033 28.301553 68.277536
F 15.813033 20.582948 68.277536
F 24.725668 28.301553 68.308647
F 24.725668 20.582949 68.308647
F 6.887609 30.874430 71.884995
F 6.887609 23.155827 71.884995
F 15.800323 30.874422 71.916101
F 15.800323 23.155819 71.916101
F 24.712959 30.874422 71.947211
F 24.712959 23.155819 71.947212
F 0.125807 24.417125 75.535263
F 0.125807 32.135729 75.535263
F 9.103155 24.442252 75.531331
F 9.103155 32.160856 75.531331
F 18.015792 24.442251 75.562443
F 18.015792 32.160855 75.562443
F 0.115757 27.039444 79.173335
F 15.749519 30.874422 86.470360
F 0.115757 19.320838 79.173335
F 9.090441 27.015120 79.169896
F 9.090441 34.733724 79.169896
F 9.090441 19.296514 79.169896
F 18.003079 27.015121 79.201008
F 18.003079 34.733725 79.201008
F 18.003080 19.296515 79.201008
F 0.144975 27.028677 76.417401
F 6.836823 23.155823 86.439251
F 0.144975 19.310071 76.417401
F 9.099976 27.015120 76.440974
F 9.099976 34.733724 76.440973
F 9.099976 19.296514 76.440974
F 18.012615 27.015121 76.472084
F 18.012615 34.733725 76.472084
F 18.012615 19.296515 76.472084
F 0.154082 24.427267 72.777852
F 0.154082 32.145871 72.777852
F 9.112667 24.442252 72.802409
F 9.112667 32.160856 72.802409
F 18.025307 24.442251 72.833519
F 18.025307 32.160854 72.833519
F 2.407744 30.876560 76.416717
F 2.407744 23.157957 76.416717
F 11.328140 30.874422 76.448750
F 11.328140 23.155818 76.448750
F 20.240776 30.874422 76.479862
F 20.240776 23.155819 76.479861
F 2.420066 28.299342 72.778118
F 2.420066 20.580737 72.778118
F 11.340828 28.301553 72.810186
F 11.340828 20.582949 72.810186
F 20.253466 28.301553 72.841297
F 20.253466 20.582949 72.841297
F 2.409272 28.300235 75.509382
F 2.409272 20.581631 75.509382
F 11.331313 28.301553 75.539110
F 11.331313 20.582949 75.539110
F 20.243950 28.301553 75.570221
F 20.243949 20.582949 75.570221
F 2.397099 30.875643 79.147869
F 2.397099 23.157040 79.147869
F 11.318603 30.874422 79.177674
F 11.318603 23.155818 79.177674
F 20.231240 30.874422 79.208786
F 20.231240 23.155819 79.208785
F 4.645655 24.442289 75.515748
F 4.645655 32.160893 75.515748
F 13.559474 24.442251 75.546888
F 13.559474 32.160855 75.546888
F 22.472110 24.442251 75.577999
F 22.472110 32.160855 75.577999
F 4.632998 27.015069 79.154302
F 4.632998 34.733673 79.154303
F 4.632998 19.296464 79.154303
F 13.546760 27.015121 79.185452
F 13.546760 34.733725 79.185452
F 13.546760 19.296515 79.185452
F 22.459398 27.015121 79.216563
F 22.459398 34.733725 79.216563
F 22.459398 19.296515 79.216563
F 4.642228 27.015500 76.425146
F 6.836823 30.874427 86.439251
F 4.642228 19.296895 76.425146
F 13.556297 27.015121 76.456529
F 13.556297 34.733725 76.456528
F 13.556297 19.296515 76.456528
F 22.468933 27.015121 76.487640
F 22.468933 34.733725 76.487639
F 22.468933 19.296515 76.487639
F 4.654847 24.441866 72.786577
F 4.654848 32.160469 72.786577
F 13.568988 24.442251 72.817964
F 13.568988 32.160855 72.817964
F 22.481626 24.442251 72.849075
F 22.481626 32.160855 72.849075
F 6.871757 30.874442 76.433181
F 6.871757 23.155839 76.433181
F 15.784457 30.874422 76.464306
F 15.784457 23.155819 76.464306
F 24.697093 30.874422 76.495417
F 24.697093 23.155818 76.495417
F 6.884442 28.301533 72.794617
F 6.884442 20.582929 72.794616
F 15.797146 28.301552 72.825741
F 15.797147 20.582948 72.825741
F 24.709783 28.301553 72.856853
F 24.709783 20.582949 72.856853
F 6.874922 28.301546 75.523559
F 6.874922 20.582942 75.523559
F 15.787631 28.301553 75.554665
F 15.787631 20.582948 75.554665
F 24.700266 28.301553 75.585776
F 24.700266 20.582949 75.585776
F 6.862216 30.874429 79.162123
F 6.862216 23.155825 79.162123
F 15.774921 30.874422 79.193230
F 15.774921 23.155819 79.193230
F 24.687557 30.874422 79.224341
F 24.687557 23.155819 79.224341
F 0.105835 24.418769 82.811374
F 0.105835 32.137373 82.811374
F 9.077753 24.442252 82.808461
F 9.077753 32.160856 82.808461
F 17.990390 24.442251 82.839572
F 17.990390 32.160855 82.839573
F 0.095990 27.037725 86.449383
F 24.674864 20.582949 82.862906
F 0.095990 19.319119 86.449383
F 9.065039 27.015120 86.447026
F 9.065039 34.733724 86.447026
F 9.065039 19.296514 86.447026
F 17.977678 27.015121 86.478138
F 17.977677 34.733725 86.478138
F 17.977678 19.296515 86.478138
F 0.126948 27.025732 83.696542
F 24.674864 28.301553 82.862905
F 0.126948 19.307126 83.696542
F 9.074574 27.015120 83.718103
F 9.074574 34.733724 83.718103
F 9.074574 19.296514 83.718103
F 17.987213 27.015121 83.749214
F 17.987213 34.733725 83.749214
F 17.987213 19.296515 83.749213
F 0.135921 24.430154 80.056965
F 0.135921 32.148758 80.056965
F 9.087266 24.442252 80.079538
F 9.087266 32.160856 80.079538
F 17.999905 24.442251 80.110648
F 17.999905 32.160855 80.110648
F 2.383123 30.876397 83.693924
F 2.383123 23.157793 83.693924
F 11.302737 30.874422 83.725880
F 11.302738 23.155819 83.725880
F 20.215374 30.874422 83.756991
F 20.215374 23.155819 83.756991
F 2.395414 28.299494 80.055319
F 2.395414 20.580890 80.055319
F 11.315426 28.301553 80.087315
F 11.315426 20.582949 80.087315
F 20.228064 28.301553 80.118426
F 20.228064 20.582949 80.118426
F 2.384965 28.300435 82.786351
F 2.384965 20.581831 82.786351
F 11.305911 28.301553 82.816239
F 11.305911 20.582949 82.816239
F 20.218548 28.301553 82.847350
F 20.218548 20.582949 82.847350
F 2.372837 30.875430 86.424829
F 2.372837 23.156827 86.424829
F 11.293201 30.874422 86.454804
F 11.293201 23.155818 86.454804
F 20.205838 30.874422 86.485915
F 20.205838 23.155819 86.485915
F 4.620369 24.442316 82.792858
F 4.620369 32.160920 82.792858
F 13.534072 24.442251 82.824017
F 13.534071 32.160855 82.824017
F 22.446708 24.442251 82.855128
F 22.446708 32.160855 82.855128
F 4.607716 27.015042 86.431412
F 4.607716 34.733646 86.431413
F 4.607716 19.296437 86.431413
F 13.521358 27.015121 86.462582
F 13.521358 34.733725 86.462582
F 13.521358 19.296515 86.462582
F 22.433996 27.015121 86.493693
F 22.433996 34.733725 86.493693
F 22.433996 19.296515 86.493693
F 4.616981 27.015488 83.702284
F 15.762229 20.582948 82.831795
F 4.616981 19.296882 83.702284
F 13.530895 27.015121 83.733658
F 13.530894 34.733725 83.733658
F 13.530895 19.296515 83.733658
F 22.443531 27.015121 83.764769
F 22.443531 34.733725 83.764769
F 22.443531 19.296515 83.764769
F 4.629594 24.441878 80.063715
F 4.629594 32.160482 80.063715
F 13.543586 24.442251 80.095093
F 13.543586 32.160855 80.095093
F 22.456224 24.442251 80.126204
F 22.456224 32.160855 80.126204
F 6.846361 30.874441 83.710311
F 6.846361 23.155838 83.710311
F 15.759055 30.874422 83.741436
F 15.759055 23.155819 83.741436
F 24.671691 30.874422 83.772547
F 24.671691 23.155818 83.772547
F 6.859046 28.301534 80.071746
F 6.859046 20.582929 80.071746
F 15.771744 28.301552 80.102871
F 15.771744 20.582948 80.102870
F 24.684381 28.301553 80.133982
F 24.684381 20.582949 80.133982
F 6.849528 28.301548 82.800687
F 0.172548 24.424517 65.498809
F 0.172548 32.143120 65.498809
F 0.086266 24.420560 90.087361
F 0.086266 32.139163 90.087361
F 9.052351 24.442252 90.085591
F 9.052351 32.160856 90.085591
F 17.964988 24.442251 90.116703
F 17.964988 32.160855 90.116703
F 0.076613 27.035867 93.725309
F 24.585949 23.155819 108.332860
F 0.076613 19.317261 93.725309
F 9.039637 27.015120 93.724156
F 9.039637 34.733724 93.724156
F 9.039637 19.296514 93.724157
F 17.952275 27.015121 93.755268
F 17.952275 34.733725 93.755268
F 17.952275 19.296515 93.755268
F 0.109151 27.022691 90.975727
F 24.585949 30.874422 108.332860
F 0.109151 19.304085 90.975727
F 9.049172 27.015120 90.995233
F 9.049172 34.733724 90.995233
F 9.049172 19.296514 90.995233
F 17.961811 27.015121 91.026344
F 17.961811 34.733725 91.026344
F 17.961811 19.296515 91.026344
F 15.686023 28.301553 104.663184
F 6.773353 20.582950 104.632072
F 9.061864 24.442252 87.356668
F 9.061864 32.160856 87.356668
F 17.974503 24.442251 87.387778
F 17.974503 32.160855 87.387779
F 2.358565 30.876209 90.971145
F 2.358565 23.157606 90.971145
F 11.277336 30.874422 91.003010
F 11.277336 23.155819 91.003010
F 20.189972 30.874422 91.034122
F 20.189972 23.155819 91.034122
F 2.370824 28.299669 87.332533
F 2.370824 20.581065 87.332533
F 11.290024 28.301553 87.364446
F 11.290023 20.582949 87.364445
F 20.202662 28.301553 87.395557
F 20.202662 20.582949 87.395556
F 2.360749 28.300662 90.063301
F 2.360749 20.582058 90.063301
F 11.280509 28.301553 90.093369
F 11.280509 20.582949 90.093370
F 20.193145 28.301553 90.124481
F 20.193145 20.582949 90.124481
F 2.348668 30.875189 93.701768
F 2.348668 23.156586 93.701768
F 11.267799 30.874422 93.731934
F 11.267799 23.155818 93.731934
F 20.180436 30.874422 93.763045
F 20.180436 23.155819 93.763045
F 4.595092 24.442343 90.069968
F 4.595092 32.160947 90.069968
F 13.508670 24.442251 90.101147
F 13.508670 32.160855 90.101147
F 22.421306 24.442251 90.132258
F 22.421306 32.160855 90.132258
F 4.582444 27.015015 93.708523
F 4.582444 34.733619 93.708523
F 4.582444 19.296410 93.708523
F 13.495956 27.015121 93.739712
F 13.495956 34.733725 93.739712
F 13.495956 19.296515 93.739712
F 22.408594 27.015121 93.770823
F 22.408594 34.733725 93.770823
F 22.408594 19.296515 93.770823
F 4.591748 27.015475 90.979422
F 15.673313 23.155819 108.301749
F 4.591748 19.296869 90.979422
F 13.505493 27.015121 91.010788
F 13.505493 34.733725 91.010788
F 13.505493 19.296515 91.010788
F 22.418129 27.015121 91.041899
F 22.418129 34.733725 91.041899
F 22.418129 19.296515 91.041899
F 4.604354 24.441891 87.340853
F 4.604354 32.160494 87.340853
F 13.518184 24.442251 87.372223
F 13.518184 32.160855 87.372223
F 22.430822 24.442251 87.403334
F 22.430822 32.160855 87.403334
F 6.820965 30.874441 90.987443
F 6.820965 23.155837 90.987442
F 15.733653 30.874422 91.018566
F 15.733653 23.155818 91.018566
F 24.646289 30.874422 91.049677
F 24.646289 23.155818 91.049677
F 6.833650 28.301534 87.348877
F 6.833650 20.582930 87.348877
F 15.746342 28.301552 87.380001
F 15.746342 20.582948 87.380000
F 24.658978 28.301553 87.411112
F 24.658978 20.582949 87.411112
F 6.824135 28.301550 90.077816
F 6.824135 20.582945 90.077816
F 15.736827 28.301553 90.108925
F 15.736827 20.582949 90.108925
F 24.649462 28.301553 90.140036
F 24.649462 20.582949 90.140036
F 6.811430 30.874425 93.716381
F 6.811430 23.155821 93.716380
F 15.724116 30.874422 93.747490
F 15.724117 23.155819 93.747490
F 24.636753 30.874422 93.778601
F 24.636753 23.155819 93.778601
F 0.067076 24.422482 97.363229
F 0.067076 32.141086 97.363230
F 9.026949 24.442252 97.362721
F 9.026949 32.160856 97.362721
F 17.939586 24.442251 97.393832
F 17.939586 32.160855 97.393832
F 0.057603 27.033884 101.001123
F 15.673312 30.874422 108.301749
F 0.057603 19.315279 101.001123
F 9.014235 27.015120 101.001285
F 9.014235 34.733724 101.001285
F 9.014235 19.296514 101.001285
F 17.926873 27.015121 101.032397
F 17.926873 34.733725 101.032397
F 17.926873 19.296515 101.032397
F 0.091531 27.019584 98.254933
F 6.760649 23.155816 108.270636
F 0.091531 19.300978 98.254933
F 9.023771 27.015120 98.272362
F 9.023771 34.733724 98.272362
F 9.023771 19.296514 98.272362
F 17.936409 27.015121 98.303473
F 17.936409 34.733725 98.303473
F 17.936409 19.296515 98.303473
F 0.100314 24.436229 94.615329
F 0.100314 32.154832 94.615329
F 9.036462 24.442252 94.633798
F 9.036462 32.160856 94.633798
F 17.949101 24.442251 94.664908
F 17.949101 32.160855 94.664908
F 2.334074 30.875997 98.248379
F 2.334074 23.157393 98.248379
F 11.251933 30.874422 98.280139
F 11.251933 23.155819 98.280140
F 20.164570 30.874422 98.311251
F 20.164570 23.155819 98.311251
F 2.346299 28.299869 94.609761
F 2.346299 20.581265 94.609760
F 11.264622 28.301553 94.641575
F 11.264622 20.582949 94.641575
F 20.177260 28.301553 94.672686
F 20.177260 20.582949 94.672686
F 2.336627 28.300917 97.340229
F 2.336627 20.582313 97.340229
F 11.255107 28.301553 97.370498
F 11.255107 20.582949 97.370499
F 20.167743 28.301553 97.401610
F 20.167744 20.582949 97.401610
F 2.324594 30.874919 100.978684
F 2.324594 23.156315 100.978684
F 11.242397 30.874422 101.009063
F 11.242397 23.155818 101.009063
F 20.155034 30.874422 101.040174
F 20.155034 23.155819 101.040174
F 4.569825 24.442370 97.347078
F 4.569825 32.160974 97.347078
F 13.483267 24.442251 97.378277
F 13.483267 32.160855 97.378277
F 22.395904 24.442251 97.409388
F 22.395904 32.160855 97.409388
F 4.557183 27.014989 100.985632
F 4.557183 34.733593 100.985632
F 4.557183 19.296383 100.985632
F 13.470554 27.015121 101.016841
F 13.470554 34.733725 101.016841
F 13.470554 19.296515 101.016841
F 22.383191 27.015121 101.047952
F 22.383191 34.733725 101.047952
F 22.383191 19.296515 101.047952
F 4.566529 27.015463 98.256559
F 6.760649 30.874420 108.270636
F 4.566529 19.296857 98.256559
F 13.480091 27.015121 98.287917
F 13.480090 34.733725 98.287917
F 13.480091 19.296515 98.287917
F 22.392727 27.015121 98.319029
F 22.392727 34.733725 98.319028
F 22.392727 19.296515 98.319028
F 4.579127 24.441903 94.617991
F 4.579127 32.160507 94.617991
F 13.492782 24.442251 94.649353
F 13.492782 32.160855 94.649353
F 22.405420 24.442251 94.680464
F 22.405420 32.160855 94.680464
F 6.795571 30.874440 98.264572
F 6.795571 23.155836 98.264572
F 15.708251 30.874422 98.295695
F 15.708251 23.155818 98.295695
F 24.620887 30.874422 98.326807
F 24.620886 23.155818 98.326806
F 6.808255 28.301535 94.626007
F 6.808255 20.582931 94.626007
F 15.720940 28.301552 94.657131
F 15.720940 20.582948 94.657130
F 24.633576 28.301553 94.688242
F 24.633576 20.582949 94.688242
F 6.798744 28.301552 97.354944
F 6.798744 20.582948 97.354944
F 15.711425 28.301553 97.386054
F 15.711425 20.582948 97.386054
F 24.624060 28.301553 97.417165
F 24.624060 20.582949 97.417166
F 6.786039 30.874423 100.993508
F 6.786039 23.155819 100.993508
F 15.698715 30.874422 101.024619
F 15.698715 23.155819 101.024619
F 24.611351 30.874422 101.055730
F 24.611351 23.155819 101.055730
F 0.048237 24.424520 104.638992
F 0.048237 32.143124 104.638992
F 9.001548 24.442252 104.639850
F 9.001548 32.160856 104.639850
F 17.914184 24.442251 104.670962
F 17.914184 32.160855 104.670962
F 0.038927 27.031796 108.276838
F 24.598658 20.582949 104.694295
F 0.038927 19.313190 108.276839
F 8.988834 27.015120 108.278415
F 8.988834 34.733724 108.278415
F 8.988834 19.296514 108.278415
F 17.901471 27.015121 108.309527
F 17.901471 34.733725 108.309527
F 17.901471 19.296515 108.309527
F 0.074032 27.016444 105.534141
F 24.598658 28.301553 104.694294
F 0.074032 19.297838 105.534141
F 8.998369 27.015120 105.549492
F 8.998369 34.733724 105.549492
F 8.998369 19.296514 105.549492
F 17.911007 27.015121 105.580603
F 17.911007 34.733725 105.580603
F 17.911007 19.296515 105.580602
F 0.082761 24.439356 101.894538
F 0.082761 32.157960 101.894538
F 9.011061 24.442252 101.910927
F 9.011061 32.160856 101.910927
F 17.923699 24.442251 101.942037
F 17.923699 32.160855 101.942037
F 2.309649 30.875757 105.525627
F 2.309649 23.157153 105.525627
F 11.226532 30.874422 105.557269
F 11.226532 23.155818 105.557269
F 20.139168 30.874422 105.588380
F 20.139168 23.155819 105.588380
F 2.321841 28.300095 101.887001
F 2.321841 20.581491 101.887001
F 11.239220 28.301553 101.918704
F 11.239220 20.582949 101.918704
F 20.151857 28.301553 101.949815
F 20.151857 20.582949 101.949815
F 2.312601 28.301204 104.617133
F 2.312601 20.582600 104.617134
F 11.229705 28.301553 104.647628
F 11.229705 20.582949 104.647628
F 20.142341 28.301553 104.678739
F 20.142341 20.582949 104.678739
F 2.300615 30.874617 108.255578
F 2.300615 23.156013 108.255578
F 11.216995 30.874422 108.286193
F 11.216994 23.155818 108.286193
F 20.129632 30.874422 108.317304
F 20.129632 23.155819 108.317305
F 4.544568 24.442397 104.624187
F 4.544568 32.161000 104.624187
F 13.457866 24.442251 104.655406
F 13.457865 32.160855 104.655406
F 22.370502 24.442251 104.686517
F 22.370502 32.160855 104.686517
F 4.531931 27.014962 108.262742
F 4.531931 34.733566 108.262743
F 4.531931 19.296357 108.262742
F 13.445152 27.015121 108.293971
F 13.445152 34.733725 108.293971
F 13.445152 19.296515 108.293971
F 22.357790 27.015121 108.325082
F 22.357790 34.733725 108.325082
F 22.357790 19.296515 108.325082
F 4.541324 27.015451 105.533697
F 15.686023 20.582948 104.663184
F 4.541324 19.296845 105.533696
F 13.454688 27.015121 105.565047
F 13.454688 34.733725 105.565047
F 13.454688 19.296515 105.565047
F 22.367325 27.015121 105.596158
F 22.367325 34.733725 105.596158
F 22.367325 19.296515 105.596158
F 4.553916 24.441916 101.895128
F 4.553916 32.160519 101.895128
F 13.467380 24.442251 101.926482
F 13.467380 32.160855 101.926482
F 22.380017 24.442251 101.957593
F 22.380017 32.160855 101.957593
F 6.770177 30.874439 105.541702
F 6.770177 23.155835 105.541703
F 15.682849 30.874422 105.572825
F 15.682849 23.155819 105.572825
F 24.595485 30.874422 105.603936
F 24.595484 23.155818 105.603936
F 6.782861 28.301536 101.903137
F 6.782861 20.582932 101.903137
F 15.695538 28.301553 101.934260
F 15.695538 20.582949 101.934260
F 24.608174 28.301553 101.965371
F 24.608174 20.582949 101.965371
F 6.773353 28.301554 104.632072
F 0.118016 24.433151 87.336131
F 0.118016 32.151754 87.336131
F 0.029715 24.426654 111.914664
F 0.029715 32.145258 111.914664
F 8.976146 24.442252 111.916981
F 8.976146 32.160856 111.916981
F 17.888781 24.442251 111.948092
F 17.888781 32.160855 111.948092
F 0.020551 27.029621 115.552470
F 6.903283 30.889818 130.094230
F 0.020551 19.311016 115.552471
F 8.963432 27.015120 115.555546
F 8.963432 34.733724 115.555546
F 8.963432 19.296514 115.555546
F 17.876069 27.015121 115.586657
F 17.876069 34.733725 115.586657
F 17.876069 19.296515 115.586657
F 0.056602 27.013302 112.813330
F 0.056602 34.731906 112.813330
F 0.056603 19.294696 112.813330
F 8.972967 27.015120 112.826623
F 8.972967 34.733725 112.826622
F 8.972967 19.296515 112.826622
F 17.885605 27.015121 112.857733
F 17.885605 34.733725 112.857733
F 17.885605 19.296515 112.857733
F 8.985659 24.442252 109.188057
F 8.985659 32.160856 109.188057
F 17.898297 24.442251 109.219168
F 17.898297 32.160854 109.219168
F 2.285294 30.875489 112.802892
F 2.285294 23.156885 112.802892
F 11.201129 30.874422 112.834400
F 11.201129 23.155819 112.834400
F 20.113765 30.874422 112.865510
F 20.113765 23.155819 112.865510
F 2.297451 28.300349 109.164257
F 2.297451 20.581745 109.164257
F 11.213818 28.301553 109.195835
F 11.213817 20.582949 109.195835
F 20.126456 28.301553 109.226945
F 20.126455 20.582949 109.226945
F 2.288671 28.301522 111.894016
F 2.288671 20.582918 111.894016
F 11.204303 28.301553 111.924759
F 11.204303 20.582949 111.924759
F 20.116939 28.301553 111.955869
F 20.116939 20.582949 111.955870
F 2.276733 30.874281 115.532447
F 2.276733 23.155677 115.532447
F 11.191593 30.874422 115.563323
F 11.191592 23.155818 115.563323
F 20.104230 30.874422 115.594434
F 20.104229 23.155819 115.594434
F 4.519322 24.442423 111.901298
F 4.519322 32.161027 111.901298
F 13.432463 24.442251 111.932536
F 13.432463 32.160855 111.932536
F 22.345099 24.442251 111.963648
F 22.345099 32.160855 111.963647
F 4.506691 27.014936 115.539853
F 4.506691 34.733540 115.539853
F 4.506691 19.296330 115.539853
F 13.419750 27.015121 115.571101
F 13.419750 34.733725 115.571101
F 13.419750 19.296515 115.571101
F 22.332387 27.015121 115.602212
F 22.332387 34.733725 115.602212
F 22.332387 19.296515 115.602212
F 4.516136 27.015438 112.810835
F 24.523602 20.582494 126.523808
F 4.516136 19.296833 112.810835
F 13.429286 27.015121 112.842177
F 13.429286 34.733725 112.842177
F 13.429286 19.296515 112.842177
F 22.341923 27.015121 112.873289
F 22.341923 34.733725 112.873288
F 22.341923 19.296515 112.873288
F 4.528719 24.441928 109.172266
F 4.528719 32.160531 109.172266
F 13.441978 24.442251 109.203612
F 13.441978 32.160855 109.203612
F 22.354615 24.442252 109.234724
F 22.354616 32.160855 109.234723
F 6.744783 30.874437 112.818834
F 6.744783 23.155834 112.818834
F 15.657447 30.874422 112.849955
F 15.657447 23.155819 112.849955
F 24.570082 30.874422 112.881066
F 24.570082 23.155818 112.881066
F 6.757467 28.301538 109.180268
F 6.757467 20.582933 109.180268
F 15.670136 28.301552 109.211390
F 15.670136 20.582948 109.211390
F 24.582772 28.301553 109.242501
F 24.582772 20.582949 109.242501
F 6.747964 28.301557 111.909200
F 6.747963 20.582953 111.909201
F 15.660621 28.301553 111.940314
F 15.660621 20.582948 111.940314
F 24.573256 28.301553 111.971424
F 24.573256 20.582949 111.971425
F 6.735260 30.874417 115.547764
F 6.735260 23.155814 115.547764
F 15.647910 30.874422 115.578879
F 15.647911 23.155819 115.578879
F 24.560547 30.874422 115.609990
F 24.560547 23.155819 115.609990
F 0.011474 24.428863 119.190260
F 0.011474 32.147467 119.190260
F 8.950745 24.442252 119.194110
F 8.950745 32.160856 119.194110
F 17.863379 24.442251 119.225221
F 17.863379 32.160855 119.225221
F 0.002432 27.027385 122.828039
F 24.523602 28.301099 126.523808
F 0.002432 19.308779 122.828040
F 8.938031 27.015120 122.832667
F 8.938031 34.733724 122.832668
F 8.938031 19.296514 122.832667
F 17.850667 27.015121 122.863779
F 17.850667 34.733725 122.863779
F 17.850667 19.296515 122.863779
F 0.039191 27.010191 120.092477
F 0.039191 34.728795 120.092477
F 0.039191 19.291585 120.092477
F 8.947566 27.015120 120.103751
F 8.947566 34.733725 120.103751
F 8.947566 19.296515 120.103751
F 17.860203 27.015121 120.134862
F 17.860203 34.733725 120.134861
F 17.860203 19.296515 120.134862
F 0.047889 24.445632 116.452910
F 0.047889 32.164235 116.452910
F 8.960257 24.442252 116.465187
F 8.960257 32.160855 116.465187
F 17.872895 24.442251 116.496297
F 17.872895 32.160854 116.496297
F 2.261007 30.875191 120.080171
F 2.261007 23.156588 120.080172
F 11.175727 30.874422 120.111528
F 11.175727 23.155818 120.111528
F 20.088363 30.874422 120.142639
F 20.088363 23.155819 120.142639
F 2.273130 28.300632 116.441530
F 2.273130 20.582027 116.441530
F 11.188416 28.301553 116.472964
F 11.188415 20.582949 116.472964
F 20.101053 28.301553 116.504075
F 20.101053 20.582949 116.504075
F 2.264837 28.301876 119.170872
F 2.264837 20.583272 119.170872
F 11.178901 28.301553 119.201888
F 11.178901 20.582949 119.201888
F 20.091537 28.301553 119.232999
F 20.091537 20.582949 119.232999
F 2.252944 30.873909 122.809293
F 2.252944 23.155306 122.809294
F 11.166191 30.874422 122.840445
F 11.166191 23.155818 122.840445
F 20.078828 30.874422 122.871557
F 20.078828 23.155819 122.871557
F 4.494087 24.442449 119.178408
F 4.494087 32.161053 119.178408
F 13.407061 24.442251 119.209665
F 13.407061 32.160855 119.209666
F 22.319697 24.442251 119.240777
F 22.319698 32.160855 119.240777
F 4.481461 27.014911 122.816958
F 4.481461 34.733515 122.816959
F 4.481461 19.296305 122.816959
F 13.394348 27.015121 122.848223
F 13.394348 34.733725 122.848223
F 13.394348 19.296515 122.848223
F 22.306986 27.015121 122.879334
F 22.306986 34.733725 122.879335
F 22.306986 19.296515 122.879335
F 4.490964 27.015426 120.087971
F 15.610967 20.582494 126.492697
F 4.490964 19.296821 120.087971
F 13.403884 27.015121 120.119306
F 13.403884 34.733725 120.119306
F 13.403884 19.296515 120.119306
F 22.316521 27.015121 120.150417
F 22.316521 34.733725 120.150417
F 22.316521 19.296515 120.150417
F 4.503539 24.441940 116.449404
F 4.503539 32.160543 116.449404
F 13.416576 24.442251 116.480742
F 13.416576 32.160855 116.480742
F 22.329213 24.442251 116.511853
F 22.329213 32.160855 116.511853
F 6.719391 30.874435 120.095964
F 6.719391 23.155832 120.095964
F 15.632045 30.874422 120.127084
F 15.632045 23.155819 120.127084
F 24.544680 30.874422 120.158195
F 24.544680 23.155818 120.158195
F 6.732074 28.301539 116.457399
F 6.732074 20.582935 116.457399
F 15.644734 28.301552 116.488520
F 15.644734 20.582948 116.488519
F 24.557370 28.301553 116.519631
F 24.557370 20.582949 116.519631
F 6.722575 28.301560 119.186327
F 6.722575 20.582956 119.186328
F 15.635219 28.301553 119.217443
F 15.635219 20.582949 119.217443
F 24.547854 28.301553 119.248554
F 24.547854 20.582949 119.248555
F 6.709873 30.874414 122.824884
F 6.709872 23.155810 122.824884
F 15.622508 30.874422 122.856001
F 15.622508 23.155819 122.856001
F 24.535145 30.874422 122.887112
F 24.535145 23.155818 122.887112
F 24.728576 23.171198 130.156464
F 24.728576 30.889802 130.156464
F 8.926493 24.441797 126.469363
F 8.926493 32.160401 126.469363
F 17.839128 24.441796 126.500475
F 17.839128 32.160400 126.500475
F 0.093709 27.082117 130.135453
F 15.815939 23.171198 130.125354
F 15.610967 28.301098 126.492697
F 15.815939 30.889802 130.125354
F 0.093709 19.363511 130.135453
F 6.903283 23.171214 130.094230
F 9.131431 27.030498 130.102018
F 6.698334 20.582501 126.461596
F 9.131431 19.311892 130.102018
F 18.044098 27.030500 130.133131
F 6.698333 28.301105 126.461596
F 18.044098 19.311895 130.133132
F 0.025875 27.008316 127.382877
F 0.025875 34.726921 127.382877
F 0.025875 19.289711 127.382877
F 8.930595 27.012092 127.361700
F 8.930595 34.730697 127.361700
F 8.930595 19.293487 127.361701
F 17.843231 27.012092 127.392812
F 17.843231 34.730697 127.392812
F 17.843231 19.293487 127.392812
F 0.030389 24.448767 123.732267
F 0.030389 32.167370 123.732267
F 8.934862 24.442248 123.742115
F 8.934862 32.160852 123.742116
F 17.847498 24.442248 123.773226
F 17.847498 32.160851 123.773226
F 2.245171 30.872016 127.338266
F 2.245171 23.153412 127.338265
F 11.158756 30.871394 127.369478
F 11.158756 23.152790 127.369478
F 20.071392 30.871394 127.400589
F 20.071392 23.152791 127.400589
F 2.248795 28.300887 123.718828
F 2.248795 20.582283 123.718827
F 11.163019 28.301549 123.749893
F 11.163019 20.582945 123.749893
F 20.075657 28.301549 123.781004
F 20.075657 20.582945 123.781004
F 2.241426 28.301156 126.448018
F 2.241426 20.582552 126.448018
F 11.154649 28.301098 126.477141
F 11.154649 20.582494 126.477142
F 20.067286 28.301098 126.508253
F 20.067286 20.582494 126.508253
F 2.442639 30.892756 130.079380
F 2.442639 23.174152 130.079380
F 11.359621 30.889801 130.109797
F 11.359621 23.171198 130.109798
F 20.272259 30.889802 130.140909
F 20.272259 23.171199 130.140909
F 4.470013 24.442015 126.453635
F 4.470013 32.160618 126.453635
F 13.382810 24.441797 126.484919
F 13.382810 32.160400 126.484919
F 22.295446 24.441797 126.516030
F 22.295446 32.160400 126.516030
F 4.669732 27.031044 130.086932
F 24.531974 20.582946 123.796560
F 4.669732 19.312438 130.086932
F 13.587779 27.030500 130.117576
F 24.531974 28.301550 123.796560
F 13.587779 19.311895 130.117576
F 22.500417 27.030500 130.148686
F 15.619338 20.582945 123.765448
F 22.500417 19.311894 130.148687
F 4.474253 27.012391 127.346019
F 4.474253 34.730995 127.346019
F 4.474253 19.293785 127.346019
F 13.386913 27.012093 127.377256
F 13.386913 34.730697 127.377256
F 13.386913 19.293487 127.377256
F 22.299549 27.012093 127.408367
F 22.299549 34.730697 127.408367
F 22.299549 19.293487 127.408367
F 4.478381 24.441949 123.726340
F 4.478381 32.160552 123.726340
F 13.391180 24.442248 123.757671
F 13.391180 32.160851 123.757671
F 22.303817 24.442248 123.788782
F 22.303817 32.160851 123.788782
F 6.702429 30.871406 127.353914
F 6.702429 23.152802 127.353914
F 15.615074 30.871394 127.385034
F 15.615073 23.152791 127.385034
F 24.527709 30.871394 127.416145
F 24.527709 23.152790 127.416145
F 6.706687 28.301537 123.734330
F 6.706687 20.582933 123.734330
F 15.619338 28.301549 123.765448
F 0.065304 24.442502 109.173740
F 0.065304 32.161105 109.173739
F 0.311069 47.554920 2.807384
F 0.311069 39.836313 2.807384
F 9.348740 47.601100 2.779214
F 9.348740 39.882493 2.779214
F 18.261382 47.601098 2.810326
F 18.261382 39.882491 2.810326
F 0.306478 50.217969 6.418047
F 0.306478 42.499363 6.418048
F 9.344451 50.170941 6.398799
F 9.344451 42.452335 6.398799
F 18.257094 50.170943 6.429912
F 18.257094 42.452337 6.429912
F 0.337288 50.200118 3.642407
F 0.337288 42.481513 3.642406
F 9.352842 50.171392 3.671553
F 9.352842 42.452787 3.671552
F 18.265485 50.171394 3.702663
F 18.265485 42.452788 3.702663
F 0.216079 47.613218 0.039251
F 0.289798 47.572393 21.831176
F 0.216079 39.894611 0.039250
F 0.289798 39.853787 21.831176
F 9.147857 47.582690 0.038897
F 9.147857 39.864083 0.038897
F 18.060494 47.582690 0.070008
F 18.060494 39.864083 0.070008
F 2.645490 38.599262 3.646197
F 2.645490 46.317870 3.646197
F 11.581010 38.593484 3.679330
F 11.581010 46.312092 3.679330
F 20.493646 38.593483 3.710441
F 20.493646 46.312092 3.710441
F 2.440945 51.441426 0.016741
F 2.440945 36.004213 0.016740
F 2.440945 43.722822 0.016740
F 11.376014 51.441992 0.046675
F 11.376014 36.004779 0.046675
F 11.376014 43.723388 0.046675
F 20.288653 51.441992 0.077785
F 20.288653 36.004779 0.077786
F 20.288653 43.723388 0.077786
F 2.646135 51.456450 2.758616
F 2.646135 36.019237 2.758616
F 2.646135 43.737846 2.758616
F 11.576903 51.460400 2.786993
F 11.576903 36.023187 2.786993
F 11.576903 43.741796 2.786993
F 20.489540 51.460399 2.818104
F 20.489540 36.023186 2.818104
F 20.489540 43.741795 2.818104
F 2.643058 38.596735 6.378476
F 2.643058 46.315343 6.378475
F 11.572618 38.593032 6.406579
F 11.572618 46.311641 6.406578
F 20.485255 38.593033 6.437689
F 20.485255 46.311641 6.437689
F 4.889170 47.601132 2.763644
F 4.889170 39.882525 2.763644
F 13.805064 47.601098 2.794770
F 13.805064 39.882492 2.794771
F 22.717700 47.601098 2.825882
F 22.717700 39.882491 2.825882
F 4.884993 50.170883 6.383200
F 4.884993 42.452277 6.383200
F 13.800775 50.170943 6.414356
F 13.800775 42.452337 6.414357
F 22.713413 50.170942 6.445467
F 22.713413 42.452337 6.445467
F 4.893900 50.171911 3.655527
F 4.893900 42.453306 3.655527
F 13.809167 50.171394 3.687108
F 13.809167 42.452788 3.687108
F 22.721803 50.171393 3.718219
F 22.721803 42.452788 3.718219
F 4.691394 47.582529 0.023184
F 4.691394 39.863923 0.023184
F 13.604175 47.582690 0.054452
F 13.604175 39.864084 0.054452
F 22.516813 47.582690 0.085564
F 22.516813 39.864083 0.085564
F 7.124489 38.593533 3.663743
F 7.124489 46.312141 3.663744
F 16.037327 38.593483 3.694885
F 16.037327 46.312092 3.694885
F 24.949963 38.593483 3.725996
F 24.949963 46.312091 3.725997
F 6.919304 51.441960 0.031106
F 6.919303 36.004747 0.031105
F 6.919304 43.723356 0.031105
F 15.832334 51.441992 0.062230
F 15.832334 36.004779 0.062230
F 15.832334 43.723387 0.062230
F 24.744970 51.441992 0.093341
F 24.744970 36.004779 0.093341
F 24.744970 43.723388 0.093341
F 7.120428 51.460378 2.771454
F 7.120428 36.023165 2.771454
F 7.120428 43.741774 2.771454
F 16.033221 51.460399 2.802548
F 16.033221 36.023186 2.802548
F 16.033221 43.741795 2.802548
F 24.945857 51.460400 2.833659
F 24.945857 36.023187 2.833659
F 24.945857 43.741796 2.833659
F 7.116152 38.593055 6.391038
F 7.116152 46.311663 6.391038
F 16.028936 38.593033 6.422134
F 16.028936 46.311641 6.422134
F 24.941572 38.593032 6.453245
F 24.941572 46.311640 6.453245
F 0.297472 47.552255 10.055763
F 0.297472 39.833648 10.055763
F 9.331769 47.598072 10.037164
F 9.331769 39.879465 10.037164
F 18.244410 47.598070 10.068276
F 18.244410 39.879463 10.068277
F 0.288396 50.215526 13.693436
F 0.288396 42.496920 13.693436
F 9.319055 50.170938 13.675728
F 9.319055 42.452332 13.675728
F 18.231698 50.170940 13.706841
F 18.231698 42.452334 13.706841
F 0.320554 50.197394 10.915431
F 0.320554 42.478788 10.915431
F 9.328592 50.170938 10.946807
F 9.328592 42.452332 10.946806
F 18.241234 50.170939 10.977917
F 18.241234 42.452334 10.977917
F 0.330491 47.571119 7.276664
F 0.330491 39.852512 7.276663
F 9.341283 47.598072 7.308249
F 9.341283 39.879465 7.308249
F 18.253926 47.598070 7.339359
F 18.253926 39.879463 7.339359
F 2.622970 38.598262 10.920558
F 2.622970 46.316870 10.920559
F 11.556758 38.593029 10.954583
F 11.556758 46.311637 10.954583
F 20.469394 38.593029 10.985694
F 20.469394 46.311637 10.985695
F 2.634779 51.451907 7.281832
F 2.634779 36.014694 7.281832
F 2.634779 43.733303 7.281832
F 11.569446 51.457372 7.316026
F 11.569446 36.020159 7.316026
F 11.569446 43.738767 7.316026
F 20.482084 51.457372 7.347137
F 20.482084 36.020159 7.347136
F 20.482084 43.738767 7.347137
F 2.630934 51.453870 10.016606
F 2.630934 36.016658 10.016606
F 2.630934 43.735266 10.016606
F 11.559932 51.457372 10.044943
F 11.559932 36.020159 10.044943
F 11.559932 43.738767 10.044943
F 20.472568 51.457371 10.076054
F 20.472568 36.020158 10.076054
F 20.472568 43.738767 10.076054
F 2.618727 38.596339 13.655039
F 2.618726 46.314947 13.655039
F 11.547221 38.593029 13.683507
F 11.547221 46.311637 13.683507
F 20.459859 38.593029 13.714619
F 20.459859 46.311637 13.714618
F 4.872412 47.598123 10.021572
F 4.872412 39.879517 10.021572
F 13.788092 47.598070 10.052721
F 13.788092 39.879463 10.052721
F 22.700729 47.598070 10.083832
F 22.700729 39.879463 10.083832
F 4.859808 50.170894 13.660143
F 4.859808 42.452288 13.660143
F 13.775379 50.170939 13.691285
F 13.775379 42.452334 13.691285
F 22.688017 50.170939 13.722396
F 22.688017 42.452333 13.722396
F 4.869910 50.171472 10.930875
F 4.869910 42.452866 10.930875
F 13.784915 50.170940 10.962361
F 13.784916 42.452334 10.962361
F 22.697552 50.170939 10.993472
F 22.697552 42.452333 10.993472
F 4.882505 47.597528 7.292312
F 4.882505 39.878921 7.292311
F 13.797607 47.598070 7.323803
F 13.797607 39.879463 7.323804
F 22.710244 47.598070 7.354915
F 22.710244 39.879463 7.354914
F 7.100248 38.593076 10.938994
F 7.100248 46.311684 10.938995
F 16.013076 38.593029 10.970139
F 16.013076 46.311637 10.970139
F 24.925712 38.593029 11.001250
F 24.925712 46.311637 11.001250
F 7.112930 51.457324 7.300436
F 7.112929 36.020111 7.300436
F 7.112930 43.738720 7.300436
F 16.025765 51.457371 7.331581
F 16.025765 36.020159 7.331581
F 16.025765 43.738767 7.331581
F 24.938401 51.457372 7.362692
F 24.938401 36.020159 7.362692
F 24.938401 43.738768 7.362693
F 7.103477 51.457352 10.029400
F 7.103477 36.020139 10.029400
F 7.103477 43.738748 10.029400
F 16.016250 51.457371 10.060498
F 16.016250 36.020158 10.060498
F 16.016250 43.738767 10.060499
F 24.928885 51.457372 10.091609
F 24.928885 36.020159 10.091609
F 24.928885 43.738767 10.091610
F 7.090778 38.593046 13.667963
F 7.090778 46.311654 13.667963
F 16.003540 38.593029 13.699063
F 16.003539 46.311637 13.699063
F 24.916176 38.593029 13.730174
F 24.916176 46.311637 13.730174
F 0.279426 47.554883 17.331031
F 0.279426 39.836276 17.331032
F 9.306367 47.598072 17.314293
F 9.306367 39.879465 17.314293
F 18.219008 47.598070 17.345405
F 18.219008 39.879463 17.345406
F 0.270496 50.212604 20.968505
F 0.270496 42.493998 20.968505
F 9.293653 50.170938 20.952858
F 9.293653 42.452332 20.952859
F 18.206296 50.170940 20.983970
F 18.206296 42.452334 20.983971
F 0.300197 50.196771 18.192675
F 0.300197 42.478165 18.192674
F 9.303190 50.170938 18.223936
F 9.303190 42.452332 18.223936
F 18.215832 50.170939 18.255046
F 18.215832 42.452334 18.255046
F 0.310479 47.572004 14.554101
F 0.310479 39.853397 14.554101
F 9.315882 47.598071 14.585371
F 9.315882 39.879465 14.585371
F 18.228524 47.598070 14.616481
F 18.228524 39.879463 14.616481
F 2.599471 38.597796 18.198014
F 2.599471 46.316404 18.198014
F 11.531356 38.593029 18.231713
F 11.531356 46.311637 18.231713
F 20.443993 38.593029 18.262824
F 20.443992 46.311637 18.262824
F 2.611190 51.452372 14.559281
F 2.611190 36.015159 14.559281
F 2.611190 43.733768 14.559281
F 11.544044 51.457372 14.593148
F 11.544044 36.020158 14.593148
F 11.544044 43.738767 14.593148
F 20.456683 51.457371 14.624259
F 20.456682 36.020158 14.624259
F 20.456683 43.738767 14.624259
F 2.606393 51.454220 17.293507
F 2.606393 36.017008 17.293507
F 2.606393 43.735616 17.293507
F 11.534530 51.457372 17.322072
F 11.534530 36.020159 17.322072
F 11.534529 43.738767 17.322072
F 20.447166 51.457371 17.353183
F 20.447166 36.020158 17.353183
F 20.447166 43.738767 17.353184
F 2.593945 38.596044 20.931998
F 2.593945 46.314652 20.931997
F 11.521819 38.593029 20.960637
F 11.521819 46.311637 20.960637
F 20.434457 38.593029 20.991749
F 20.434457 46.311637 20.991748
F 4.847239 47.598104 17.298716
F 4.847238 39.879497 17.298716
F 13.762690 47.598070 17.329850
F 13.762690 39.879463 17.329850
F 22.675327 47.598070 17.360961
F 22.675327 39.879463 17.360961
F 4.834653 50.170919 20.937289
F 4.834653 42.452314 20.937289
F 13.749977 50.170940 20.968415
F 13.749977 42.452334 20.968415
F 22.662614 50.170939 20.999526
F 22.662614 42.452333 20.999526
F 4.844659 50.171445 18.208023
F 4.844659 42.452840 18.208023
F 13.759513 50.170940 18.239491
F 13.759513 42.452334 18.239491
F 22.672150 50.170939 18.270602
F 22.672150 42.452333 18.270602
F 4.857293 47.597553 14.569450
F 4.857293 39.878946 14.569450
F 13.772205 47.598070 14.600926
F 13.772205 39.879463 14.600925
F 22.684843 47.598070 14.632037
F 22.684843 39.879463 14.632036
F 7.074860 38.593073 18.216126
F 7.074860 46.311681 18.216127
F 15.987674 38.593029 18.247269
F 15.987674 46.311637 18.247269
F 24.900309 38.593029 18.278380
F 24.900309 46.311637 18.278380
F 7.087541 51.457326 14.577560
F 7.087541 36.020113 14.577560
F 7.087541 43.738722 14.577560
F 16.000363 51.457371 14.608704
F 16.000363 36.020158 14.608703
F 16.000363 43.738767 14.608703
F 24.912999 51.457372 14.639815
F 24.912999 36.020159 14.639815
F 24.912999 43.738768 14.639815
F 7.078093 51.457356 17.306526
F 7.078093 36.020143 17.306527
F 7.078093 43.738752 17.306527
F 15.990848 51.457371 17.337628
F 15.990848 36.020158 17.337628
F 15.990848 43.738767 17.337628
F 24.903483 51.457372 17.368739
F 24.903483 36.020159 17.368739
F 24.903483 43.738767 17.368739
F 7.065384 38.593044 20.945092
F 7.065384 46.311652 20.945092
F 15.978138 38.593029 20.976193
F 15.978138 46.311637 20.976193
F 24.890774 38.593029 21.007304
F 24.890774 46.311637 21.007304
F 0.306478 34.780754 6.418047
F 18.257094 34.733728 6.429912
F 0.337288 34.762904 3.642407
F 9.352842 34.734178 3.671553
F 18.265485 34.734179 3.702663
F 13.800775 34.733729 6.414356
F 4.893900 34.734697 3.655527
F 13.809167 34.734179 3.687107
F 22.721804 34.734179 3.718219
F 0.288396 34.778311 13.693436
F 0.320554 34.760180 10.915431
F 4.869910 34.734257 10.930875
F 0.270496 34.775389 20.968505
F 0.300197 34.759556 18.192674
F 4.844659 34.734231 18.208023
F 0.261663 47.557964 24.605869
F 0.261663 39.839357 24.605869
F 9.280966 47.598071 24.591424
F 9.280966 39.879465 24.591424
F 18.193606 47.598070 24.622535
F 18.193606 39.879463 24.622536
F 0.252886 50.209448 28.243195
F 0.252886 42.490842 28.243195
F 9.268252 50.170938 28.229988
F 9.268252 42.452332 28.229989
F 18.180894 50.170940 28.261100
F 18.180894 42.452334 28.261101
F 0.279542 50.196429 25.469670
F 0.279542 42.477823 25.469670
F 9.277788 50.170938 25.501067
F 9.277788 42.452332 25.501067
F 18.190430 50.170939 25.532177
F 18.190430 42.452334 25.532177
F 0.229981 47.573936 43.662587
F 0.229981 39.855329 43.662587
F 9.290480 47.598071 21.862502
F 9.290480 39.879465 21.862502
F 18.203122 47.598070 21.893611
F 18.203122 39.879463 21.893611
F 2.576100 38.597323 25.475464
F 2.576100 46.315931 25.475464
F 11.505954 38.593029 25.508843
F 11.505954 46.311637 25.508843
F 20.418590 38.593029 25.539954
F 20.418590 46.311637 25.539954
F 2.587756 51.452836 21.836740
F 2.587756 36.015623 21.836740
F 2.587756 43.734232 21.836740
F 11.518642 51.457372 21.870278
F 11.518642 36.020158 21.870278
F 11.518642 43.738767 21.870278
F 20.431280 51.457371 21.901389
F 20.431280 36.020158 21.901389
F 20.431280 43.738767 21.901389
F 2.581528 51.454498 24.570481
F 2.581528 36.017286 24.570481
F 2.581528 43.735894 24.570481
F 11.509128 51.457372 24.599202
F 11.509128 36.020159 24.599202
F 11.509127 43.738767 24.599203
F 20.421764 51.457371 24.630313
F 20.421764 36.020158 24.630314
F 20.421764 43.738767 24.630314
F 2.569109 38.595754 28.208958
F 2.569109 46.314363 28.208957
F 11.496417 38.593029 28.237767
F 11.496417 46.311637 28.237767
F 20.409054 38.593029 28.268878
F 20.409054 46.311637 28.268878
F 4.822099 47.598075 24.575865
F 4.822099 39.879469 24.575865
F 13.737288 47.598070 24.606980
F 13.737288 39.879463 24.606980
F 22.649925 47.598070 24.638091
F 22.649924 39.879463 24.638091
F 4.809527 50.170950 28.214441
F 4.809527 42.452344 28.214441
F 13.724575 50.170939 28.245545
F 13.724574 42.452334 28.245545
F 22.637213 50.170939 28.276656
F 22.637213 42.452333 28.276656
F 4.819322 50.171428 25.485165
F 4.819322 42.452823 25.485165
F 13.734111 50.170940 25.516622
F 13.734111 42.452334 25.516621
F 22.646748 50.170939 25.547732
F 22.646748 42.452333 25.547732
F 4.831980 47.597573 21.846594
F 4.831980 39.878966 21.846594
F 13.746803 47.598070 21.878056
F 13.746803 39.879463 21.878055
F 22.659440 47.598070 21.909167
F 22.659440 39.879463 21.909167
F 7.049474 38.593070 25.493259
F 7.049474 46.311678 25.493259
F 15.962272 38.593029 25.524399
F 15.962272 46.311637 25.524399
F 24.874908 38.593029 25.555510
F 24.874908 46.311637 25.555510
F 7.062153 51.457329 21.854693
F 7.062153 36.020116 21.854693
F 7.062153 43.738725 21.854693
F 15.974961 51.457371 21.885834
F 15.974961 36.020158 21.885834
F 15.974961 43.738767 21.885833
F 24.887597 51.457372 21.916945
F 24.887597 36.020159 21.916945
F 24.887597 43.738767 21.916945
F 7.052694 51.457357 24.583657
F 7.052694 36.020144 24.583657
F 7.052695 43.738752 24.583657
F 15.965446 51.457371 24.614758
F 15.965446 36.020158 24.614758
F 15.965446 43.738767 24.614758
F 24.878081 51.457372 24.645869
F 24.878081 36.020159 24.645869
F 24.878081 43.738767 24.645869
F 7.039987 38.593044 28.222221
F 7.039987 46.311652 28.222221
F 15.952735 38.593029 28.253323
F 15.952735 46.311637 28.253323
F 24.865372 38.593029 28.284434
F 24.865372 46.311637 28.284434
F 0.244202 47.561193 31.880489
F 0.244202 39.842586 31.880489
F 9.255564 47.598071 31.868553
F 9.255564 39.879465 31.868553
F 18.168204 47.598070 31.899665
F 18.168204 39.879463 31.899665
F 0.235555 50.206155 35.517756
F 0.235555 42.487550 35.517756
F 9.242851 50.170938 35.507117
F 9.242851 42.452332 35.507118
F 18.155492 50.170939 35.538229
F 18.155492 42.452334 35.538230
F 0.259386 50.195969 32.746673
F 0.259386 42.477364 32.746673
F 9.252386 50.170938 32.778196
F 9.252386 42.452332 32.778196
F 18.165028 50.170939 32.809306
F 18.165028 42.452334 32.809306
F 0.269394 47.572795 29.108168
F 0.269394 39.854189 29.108168
F 9.265079 47.598071 29.139631
F 9.265079 39.879464 29.139631
F 18.177720 47.598070 29.170741
F 18.177720 39.879463 29.170741
F 2.552876 38.596799 32.752939
F 2.552876 46.315407 32.752938
F 11.480552 38.593029 32.785972
F 11.480552 46.311637 32.785972
F 20.393188 38.593029 32.817083
F 20.393188 46.311637 32.817084
F 2.564459 51.453333 29.114198
F 2.564459 36.016120 29.114198
F 2.564459 43.734729 29.114198
F 11.493240 51.457372 29.147408
F 11.493240 36.020158 29.147408
F 11.493240 43.738767 29.147408
F 20.405878 51.457371 29.178519
F 20.405878 36.020158 29.178519
F 20.405878 43.738767 29.178519
F 2.556722 51.454800 31.847430
F 2.556722 36.017587 31.847430
F 2.556722 43.736196 31.847429
F 11.483725 51.457372 31.876332
F 11.483726 36.020159 31.876332
F 11.483725 43.738767 31.876332
F 20.396362 51.457371 31.907443
F 20.396362 36.020158 31.907443
F 20.396362 43.738767 31.907443
F 2.544333 38.595440 35.485898
F 2.544333 46.314049 35.485897
F 11.471015 38.593029 35.514896
F 11.471015 46.311637 35.514896
F 20.383652 38.593029 35.546008
F 20.383652 46.311637 35.546008
F 4.796984 47.598043 31.853017
F 4.796984 39.879437 31.853017
F 13.711886 47.598070 31.884110
F 13.711886 39.879463 31.884110
F 22.624522 47.598070 31.915221
F 22.624522 39.879463 31.915221
F 4.784422 50.170983 35.491593
F 4.784422 42.452377 35.491594
F 13.699173 50.170940 35.522674
F 13.699173 42.452334 35.522674
F 22.611810 50.170939 35.553785
F 22.611810 42.452333 35.553785
F 4.793991 50.171411 32.762306
F 4.793991 42.452805 32.762306
F 13.708709 50.170940 32.793750
F 13.708709 42.452334 32.793750
F 22.621345 50.170939 32.824861
F 22.621345 42.452333 32.824861
F 4.806647 47.597590 29.123736
F 4.806647 39.878983 29.123736
F 13.721401 47.598070 29.155186
F 13.721401 39.879463 29.155186
F 22.634038 47.598070 29.186297
F 22.634038 39.879463 29.186297
F 7.024090 38.593066 32.770391
F 7.024090 46.311674 32.770391
F 15.936870 38.593029 32.801528
F 15.936870 46.311637 32.801528
F 24.849505 38.593029 32.832639
F 24.849505 46.311637 32.832639
F 7.036768 51.457333 29.131826
F 7.036768 36.020120 29.131825
F 7.036768 43.738729 29.131825
F 15.949559 51.457371 29.162963
F 15.949559 36.020158 29.162963
F 15.949559 43.738767 29.162963
F 24.862195 51.457372 29.194075
F 24.862195 36.020159 29.194075
F 24.862195 43.738767 29.194075
F 7.027297 51.457358 31.860785
F 7.027297 36.020145 31.860786
F 7.027297 43.738753 31.860785
F 15.940044 51.457371 31.891887
F 15.940044 36.020158 31.891887
F 15.940044 43.738767 31.891887
F 24.852679 51.457372 31.922998
F 24.852679 36.020159 31.922999
F 24.852679 43.738767 31.922998
F 7.014589 38.593043 35.499350
F 7.014589 46.311651 35.499349
F 15.927333 38.593029 35.530452
F 15.927333 46.311637 35.530452
F 24.839970 38.593029 35.561563
F 24.839970 46.311637 35.561563
F 0.226983 47.564541 39.154999
F 0.226983 39.845934 39.154999
F 9.230163 47.598071 39.145682
F 9.230163 39.879464 39.145682
F 18.142802 47.598070 39.176795
F 18.142802 39.879463 39.176795
F 0.218432 50.202759 42.792244
F 0.218432 42.484154 42.792244
F 9.217449 50.170938 42.784248
F 9.217449 42.452332 42.784248
F 18.130090 50.170940 42.815360
F 18.130090 42.452334 42.815360
F 0.239714 50.195384 40.023710
F 0.239714 42.476778 40.023710
F 9.226985 50.170938 40.055326
F 9.226985 42.452332 40.055325
F 18.139626 50.170939 40.086436
F 18.139626 42.452334 40.086435
F 0.249482 47.573316 36.385186
F 0.249483 39.854709 36.385186
F 9.239677 47.598071 36.416760
F 9.239677 39.879464 36.416760
F 18.152317 47.598070 36.447870
F 18.152317 39.879463 36.447870
F 2.529773 38.596227 40.030444
F 2.529773 46.314835 40.030445
F 11.455150 38.593029 40.063102
F 11.455150 46.311637 40.063102
F 20.367786 38.593029 40.094213
F 20.367786 46.311637 40.094213
F 2.541300 51.453882 36.391688
F 2.541300 36.016669 36.391688
F 2.541300 43.735278 36.391688
F 11.467838 51.457372 36.424537
F 11.467838 36.020158 36.424537
F 11.467838 43.738767 36.424537
F 20.380476 51.457371 36.455648
F 20.380476 36.020158 36.455648
F 20.380476 43.738767 36.455648
F 2.531979 51.455125 39.124362
F 2.531979 36.017912 39.124362
F 2.531979 43.736521 39.124362
F 11.458324 51.457372 39.153461
F 11.458324 36.020159 39.153461
F 11.458324 43.738767 39.153461
F 20.370960 51.457371 39.184572
F 20.370960 36.020158 39.184572
F 20.370960 43.738767 39.184572
F 2.519623 38.595106 42.762848
F 2.519623 46.313714 42.762848
F 11.445613 38.593029 42.792027
F 11.445613 46.311637 42.792026
F 20.358250 38.593029 42.823137
F 20.358250 46.311637 42.823137
F 4.771889 47.598009 39.130171
F 4.771889 39.879402 39.130171
F 13.686484 47.598070 39.161239
F 13.686484 39.879463 39.161239
F 22.599120 47.598070 39.192350
F 22.599120 39.879463 39.192350
F 4.759335 50.171019 42.768749
F 4.759335 42.452413 42.768749
F 13.673770 50.170940 42.799804
F 13.673770 42.452334 42.799805
F 22.586408 50.170939 42.830915
F 22.586408 42.452333 42.830915
F 4.768667 50.171394 40.039448
F 4.768667 42.452788 40.039448
F 13.683307 50.170940 40.070880
F 13.683307 42.452334 40.070880
F 22.595944 50.170939 40.101991
F 22.595943 42.452333 40.101991
F 4.781319 47.597607 36.400877
F 4.781319 39.879000 36.400877
F 13.695999 47.598070 36.432315
F 13.695999 39.879463 36.432315
F 22.608636 47.598070 36.463426
F 22.608636 39.879463 36.463426
F 6.998709 38.593061 40.047524
F 6.998709 46.311669 40.047524
F 15.911468 38.593029 40.078657
F 15.911467 46.311637 40.078658
F 24.824103 38.593029 40.109769
F 24.824103 46.311637 40.109769
F 7.011386 51.457337 36.408957
F 7.011386 36.020125 36.408957
F 7.011386 43.738733 36.408958
F 15.924157 51.457371 36.440092
F 15.924157 36.020158 36.440092
F 15.924157 43.738767 36.440093
F 24.836793 51.457372 36.471204
F 24.836793 36.020159 36.471204
F 24.836793 43.738768 36.471204
F 7.001900 51.457358 39.137914
F 7.001900 36.020145 39.137914
F 7.001900 43.738754 39.137914
F 15.914642 51.457371 39.169016
F 15.914642 36.020158 39.169017
F 15.914642 43.738767 39.169017
F 24.827277 51.457372 39.200127
F 24.827277 36.020159 39.200127
F 24.827277 43.738767 39.200128
F 6.989192 38.593042 42.776479
F 6.989192 46.311650 42.776479
F 15.901931 38.593029 42.807582
F 15.901931 46.311637 42.807582
F 24.814568 38.593029 42.838693
F 24.814568 46.311637 42.838693
F 0.252886 34.772233 28.243195
F 0.279542 34.759214 25.469670
F 4.809527 34.733735 28.214441
F 4.819322 34.734214 25.485165
F 0.235555 34.768941 35.517756
F 0.259386 34.758755 32.746672
F 4.784422 34.733768 35.491594
F 4.793991 34.734196 32.762306
F 0.218432 34.765545 42.792244
F 0.239714 34.758169 40.023710
F 4.759335 34.733804 42.768749
F 4.768667 34.734179 40.039448
F 0.208989 47.567480 46.429913
F 0.208989 39.848873 46.429914
F 9.204761 47.598071 46.422813
F 9.204761 39.879464 46.422813
F 18.117400 47.598070 46.453925
F 18.117400 39.879463 46.453925
F 0.198626 50.200783 50.067996
F 0.198627 42.482177 50.067996
F 9.192048 50.170938 50.061378
F 9.192048 42.452333 50.061378
F 18.104688 50.170940 50.092490
F 18.104688 42.452334 50.092490
F 0.220245 50.194464 47.301772
F 0.220245 42.475859 47.301772
F 9.201583 50.170938 47.332456
F 9.201583 42.452332 47.332456
F 18.114223 50.170939 47.363566
F 18.114224 42.452334 47.363566
F 4.692761 34.734131 61.870869
F 0.181917 34.752776 61.859318
F 9.214275 47.598071 43.693891
F 9.214274 39.879464 43.693890
F 18.126916 47.598070 43.725001
F 18.126916 39.879463 43.725000
F 2.506401 38.595722 47.307906
F 2.506400 46.314330 47.307906
F 11.429748 38.593029 47.340232
F 11.429748 46.311637 47.340232
F 20.342384 38.593029 47.371343
F 20.342384 46.311637 47.371343
F 2.518246 51.454476 43.669209
F 2.518246 36.017263 43.669208
F 2.518246 43.735872 43.669208
F 11.442436 51.457371 43.701668
F 11.442436 36.020158 43.701668
F 11.442436 43.738767 43.701668
F 20.355074 51.457371 43.732778
F 20.355074 36.020158 43.732778
F 20.355074 43.738767 43.732778
F 2.507305 51.455422 46.401343
F 2.507305 36.018209 46.401343
F 2.507305 43.736818 46.401343
F 11.432921 51.457372 46.430592
F 11.432921 36.020159 46.430592
F 11.432921 43.738767 46.430592
F 20.345558 51.457371 46.461702
F 20.345558 36.020158 46.461703
F 20.345558 43.738767 46.461703
F 2.494998 38.594889 50.039836
F 2.494998 46.313498 50.039836
F 11.420211 38.593029 50.069156
F 11.420211 46.311637 50.069156
F 20.332848 38.593029 50.100268
F 20.332848 46.311637 50.100267
F 4.746776 47.597990 46.407315
F 4.746776 39.879384 46.407315
F 13.661082 47.598070 46.438369
F 13.661082 39.879463 46.438370
F 22.573718 47.598070 46.469480
F 22.573718 39.879463 46.469481
F 4.734160 50.171001 50.045867
F 4.734160 42.452395 50.045867
F 13.648368 50.170940 50.076934
F 13.648369 42.452334 50.076934
F 22.561006 50.170939 50.108045
F 22.561006 42.452333 50.108045
F 4.743351 50.171376 47.316590
F 4.743351 42.452771 47.316590
F 13.657905 50.170940 47.348010
F 13.657905 42.452334 47.348010
F 22.570541 50.170939 47.379121
F 22.570541 42.452333 47.379121
F 4.755999 47.597624 43.678019
F 4.755998 39.879018 43.678019
F 13.670597 47.598070 43.709445
F 13.670597 39.879463 43.709445
F 22.583234 47.598070 43.740556
F 22.583234 39.879463 43.740556
F 6.973329 38.593055 47.324658
F 6.973329 46.311663 47.324659
F 15.886066 38.593029 47.355788
F 15.886066 46.311637 47.355788
F 24.798701 38.593029 47.386899
F 24.798701 46.311637 47.386899
F 6.986006 51.457343 43.686092
F 6.986006 36.020130 43.686091
F 6.986006 43.738739 43.686092
F 15.898755 51.457371 43.717223
F 15.898755 36.020158 43.717222
F 15.898755 43.738767 43.717223
F 24.811391 51.457372 43.748334
F 24.811391 36.020159 43.748334
F 24.811391 43.738767 43.748334
F 6.976503 51.457359 46.415043
F 6.976503 36.020147 46.415044
F 6.976503 43.738755 46.415044
F 15.889240 51.457371 46.446147
F 15.889239 36.020158 46.446147
F 15.889240 43.738767 46.446147
F 24.801875 51.457372 46.477258
F 24.801875 36.020159 46.477258
F 24.801875 43.738767 46.477258
F 6.963796 38.593041 50.053608
F 6.963796 46.311649 50.053608
F 15.876529 38.593029 50.084712
F 15.876529 46.311637 50.084712
F 24.789166 38.593029 50.115823
F 24.789166 46.311637 50.115823
F 0.188258 47.568954 53.706128
F 0.188258 39.850347 53.706128
F 9.179360 47.598071 53.699942
F 9.179360 39.879464 53.699942
F 18.091998 47.598070 53.731054
F 18.091998 39.879463 53.731054
F 0.177594 50.199479 57.344394
F 0.177594 42.480873 57.344394
F 9.166646 50.170938 57.338507
F 9.166646 42.452333 57.338507
F 18.079286 50.170940 57.369619
F 18.079286 42.452334 57.369619
F 0.200924 50.192478 54.580413
F 0.200924 42.473873 54.580412
F 9.176181 50.170938 54.609585
F 9.176181 42.452332 54.609584
F 18.088821 50.170940 54.640695
F 18.088821 42.452334 54.640694
F 0.210536 47.575501 50.940991
F 0.210536 39.856894 50.940990
F 9.188873 47.598071 50.971020
F 9.188873 39.879464 50.971020
F 18.101513 47.598070 51.002130
F 18.101513 39.879463 51.002130
F 2.481956 38.595533 54.585158
F 2.481956 46.314142 54.585158
F 11.404346 38.593029 54.617361
F 11.404346 46.311637 54.617362
F 20.316982 38.593029 54.648472
F 20.316982 46.311637 54.648473
F 2.494182 51.454778 50.946536
F 2.494182 36.017565 50.946536
F 2.494182 43.736174 50.946536
F 11.417034 51.457372 50.978797
F 11.417034 36.020158 50.978797
F 11.417034 43.738767 50.978797
F 20.329672 51.457371 51.009908
F 20.329672 36.020158 51.009908
F 20.329672 43.738767 51.009908
F 2.482717 51.455595 53.678356
F 2.482717 36.018382 53.678356
F 2.482717 43.736991 53.678356
F 11.407519 51.457372 53.707721
F 11.407519 36.020159 53.707721
F 11.407519 43.738767 53.707721
F 20.320156 51.457371 53.738832
F 20.320156 36.020158 53.738832
F 20.320156 43.738767 53.738832
F 2.470416 38.594741 57.316877
F 2.470416 46.313350 57.316877
F 11.394809 38.593029 57.346285
F 11.394809 46.311637 57.346285
F 20.307446 38.593029 57.377396
F 20.307446 46.311637 57.377397
F 4.721561 47.598026 53.684419
F 4.721561 39.879419 53.684419
F 13.635680 47.598070 53.715498
F 13.635680 39.879463 53.715499
F 22.548316 47.598070 53.746610
F 22.548316 39.879463 53.746610
F 4.708896 50.170970 57.322973
F 4.708896 42.452364 57.322973
F 13.622966 50.170940 57.354063
F 13.622966 42.452334 57.354063
F 22.535604 50.170939 57.385174
F 22.535604 42.452333 57.385174
F 4.718046 50.171359 54.593729
F 4.718046 42.452753 54.593729
F 13.632503 50.170940 54.625139
F 13.632503 42.452334 54.625139
F 22.545139 50.170939 54.656251
F 22.545139 42.452333 54.656250
F 4.730687 47.597642 50.955160
F 4.730687 39.879035 50.955160
F 13.645195 47.598070 50.986575
F 13.645195 39.879463 50.986575
F 22.557832 47.598070 51.017686
F 22.557832 39.879463 51.017686
F 6.947948 38.593050 54.601791
F 6.947948 46.311659 54.601791
F 15.860664 38.593029 54.632917
F 15.860663 46.311637 54.632917
F 24.773299 38.593029 54.664028
F 24.773299 46.311637 54.664028
F 6.960626 51.457348 50.963225
F 6.960626 36.020135 50.963225
F 6.960626 43.738744 50.963225
F 15.873353 51.457371 50.994352
F 15.873353 36.020158 50.994352
F 15.873353 43.738767 50.994353
F 24.785989 51.457372 51.025464
F 24.785989 36.020159 51.025464
F 24.785989 43.738768 51.025464
F 6.951107 51.457360 53.692172
F 6.951107 36.020148 53.692172
F 6.951107 43.738756 53.692173
F 15.863837 51.457371 53.723276
F 15.863837 36.020158 53.723276
F 15.863837 43.738767 53.723277
F 24.776473 51.457372 53.754387
F 24.776473 36.020159 53.754387
F 24.776473 43.738767 53.754387
F 6.938400 38.593040 57.330737
F 6.938400 46.311648 57.330736
F 15.851127 38.593029 57.361841
F 15.851127 46.311637 57.361841
F 24.763763 38.593029 57.392952
F 24.763763 46.311637 57.392952
F 0.167028 47.570131 60.982636
F 0.167028 39.851524 60.982636
F 9.153958 47.598071 60.977071
F 9.153958 39.879464 60.977072
F 18.066596 47.598070 61.008183
F 18.066596 39.879463 61.008184
F 0.156547 50.198237 64.620845
F 0.156547 42.479631 64.620845
F 9.141244 50.170938 64.615637
F 9.141244 42.452333 64.615637
F 18.053884 50.170940 64.646749
F 18.053883 42.452334 64.646749
F 0.181917 50.189990 61.859318
F 0.181917 42.471385 61.859318
F 9.150779 50.170938 61.886714
F 9.150779 42.452333 61.886714
F 18.063419 50.170939 61.917825
F 18.063419 42.452334 61.917825
F 0.191363 47.577745 58.219850
F 0.191363 39.859138 58.219851
F 9.163471 47.598071 58.248149
F 9.163471 39.879464 58.248149
F 18.076111 47.598070 58.279259
F 18.076111 39.879463 58.279259
F 2.457171 38.595429 61.862337
F 2.457171 46.314037 61.862337
F 11.378944 38.593029 61.894491
F 11.378944 46.311637 61.894491
F 20.291580 38.593029 61.925602
F 20.291580 46.311637 61.925602
F 2.469552 51.454920 58.223749
F 2.469553 36.017706 58.223748
F 2.469553 43.736316 58.223748
F 11.391632 51.457372 58.255926
F 11.391632 36.020158 58.255926
F 11.391632 43.738767 58.255926
F 20.304270 51.457371 58.287037
F 20.304270 36.020158 58.287037
F 20.304270 43.738767 58.287037
F 2.458152 51.455727 60.955387
F 2.458152 36.018514 60.955387
F 2.458152 43.737123 60.955387
F 11.382117 51.457372 60.984850
F 11.382117 36.020159 60.984850
F 11.382117 43.738767 60.984850
F 20.294754 51.457371 61.015961
F 20.294754 36.020158 61.015961
F 20.294754 43.738767 61.015961
F 2.445891 38.594600 64.593893
F 2.445891 46.313209 64.593892
F 11.369407 38.593029 64.623415
F 11.369407 46.311637 64.623415
F 20.282044 38.593029 64.654527
F 20.282044 46.311637 64.654526
F 4.696254 47.598053 60.961528
F 4.696254 39.879447 60.961529
F 13.610278 47.598070 60.992628
F 13.610278 39.879463 60.992628
F 22.522914 47.598070 61.023739
F 22.522914 39.879463 61.023739
F 4.683588 50.170942 64.600083
F 4.683588 42.452337 64.600084
F 13.597564 50.170939 64.631193
F 13.597564 42.452334 64.631193
F 22.510202 50.170939 64.662304
F 22.510202 42.452333 64.662304
F 4.692761 50.171345 61.870869
F 4.692761 42.452740 61.870869
F 13.607101 50.170940 61.902269
F 13.607101 42.452334 61.902269
F 22.519737 50.170939 61.933380
F 22.519737 42.452333 61.933380
F 4.705392 47.597657 58.232299
F 4.705392 39.879051 58.232299
F 13.619793 47.598070 58.263704
F 13.619793 39.879463 58.263704
F 22.532430 47.598070 58.294815
F 22.532430 39.879463 58.294815
F 6.922551 38.593050 61.878921
F 6.922551 46.311658 61.878921
F 15.835261 38.593029 61.910047
F 15.835261 46.311637 61.910047
F 24.747897 38.593029 61.941158
F 24.747897 46.311637 61.941158
F 6.935236 51.457351 58.240356
F 6.935236 36.020138 58.240356
F 6.935236 43.738747 58.240356
F 15.847951 51.457371 58.271481
F 15.847951 36.020158 58.271481
F 15.847951 43.738767 58.271481
F 24.760587 51.457372 58.302593
F 24.760587 36.020159 58.302593
F 24.760587 43.738768 58.302593
F 6.925711 51.457362 60.969301
F 6.925711 36.020149 60.969301
F 6.925711 43.738757 60.969301
F 15.838435 51.457371 61.000406
F 15.838435 36.020158 61.000406
F 15.838436 43.738767 61.000406
F 24.751070 51.457372 61.031517
F 24.751070 36.020159 61.031517
F 24.751070 43.738767 61.031517
F 6.913004 38.593038 64.607866
F 6.913004 46.311647 64.607866
F 15.825725 38.593029 64.638971
F 15.825725 46.311637 64.638971
F 24.738362 38.593029 64.670082
F 24.738361 46.311637 64.670082
F 0.198626 34.763568 50.067996
F 0.220245 34.757250 47.301772
F 4.734160 34.733786 50.045867
F 4.743351 34.734162 47.316590
F 0.177594 34.762264 57.344394
F 0.200924 34.755264 54.580412
F 4.708896 34.733755 57.322973
F 4.718046 34.734145 54.593729
F 0.156547 34.761022 64.620845
F 0.146200 47.571456 68.259018
F 0.146200 39.852849 68.259019
F 9.128556 47.598071 68.254202
F 9.128556 39.879464 68.254203
F 18.041194 47.598070 68.285314
F 18.041194 39.879463 68.285314
F 0.135938 50.196830 71.897158
F 0.135938 42.478224 71.897158
F 9.115843 50.170938 71.892767
F 9.115843 42.452333 71.892767
F 18.028482 50.170940 71.923879
F 18.028482 42.452334 71.923879
F 0.163282 50.187317 69.138321
F 0.163282 42.468712 69.138321
F 9.125377 50.170938 69.163845
F 9.125377 42.452333 69.163844
F 18.038017 50.170939 69.194955
F 18.038017 42.452334 69.194955
F 4.616981 34.734092 83.702284
F 0.126948 34.744336 83.696542
F 9.138069 47.598071 65.525279
F 9.138069 39.879464 65.525280
F 18.050709 47.598070 65.556390
F 18.050709 39.879463 65.556389
F 2.432428 38.595308 69.139522
F 2.432428 46.313917 69.139522
F 11.353542 38.593029 69.171621
F 11.353542 46.311637 69.171621
F 20.266178 38.593029 69.202732
F 20.266178 46.311637 69.202732
F 2.444780 51.455030 65.500928
F 2.444780 36.017817 65.500928
F 2.444780 43.736426 65.500928
F 11.366230 51.457372 65.533057
F 11.366230 36.020158 65.533056
F 11.366230 43.738767 65.533056
F 20.278868 51.457371 65.564168
F 20.278868 36.020158 65.564167
F 20.278868 43.738767 65.564167
F 2.433669 51.455879 68.232394
F 2.433669 36.018666 68.232394
F 2.433669 43.737274 68.232394
F 11.356715 51.457372 68.261980
F 11.356715 36.020159 68.261981
F 11.356715 43.738767 68.261981
F 20.269352 51.457371 68.293092
F 20.269352 36.020158 68.293092
F 20.269352 43.738767 68.293092
F 2.421451 38.594437 71.870890
F 2.421451 46.313046 71.870890
F 11.344005 38.593029 71.900546
F 11.344005 46.311637 71.900545
F 20.256642 38.593029 71.931657
F 20.256642 46.311637 71.931656
F 4.670950 47.598080 68.238639
F 4.670950 39.879474 68.238639
F 13.584876 47.598070 68.269758
F 13.584876 39.879463 68.269758
F 22.497512 47.598070 68.300869
F 22.497512 39.879463 68.300870
F 4.658289 50.170915 71.877194
F 4.658289 42.452310 71.877194
F 13.572162 50.170939 71.908323
F 13.572162 42.452334 71.908323
F 22.484800 50.170939 71.939434
F 22.484800 42.452333 71.939434
F 4.667488 50.171332 69.148008
F 4.667488 42.452726 69.148008
F 13.581699 50.170940 69.179399
F 13.581699 42.452334 69.179399
F 22.494335 50.170939 69.210511
F 22.494335 42.452333 69.210510
F 4.680114 47.597671 65.509439
F 4.680114 39.879064 65.509439
F 13.594390 47.598070 65.540834
F 13.594390 39.879463 65.540834
F 22.507028 47.598070 65.571945
F 22.507028 39.879463 65.571945
F 6.897153 38.593049 69.156052
F 6.897153 46.311657 69.156052
F 15.809859 38.593029 69.187177
F 15.809859 46.311637 69.187177
F 24.722495 38.593029 69.218288
F 24.722495 46.311637 69.218288
F 6.909839 51.457351 65.517487
F 6.909839 36.020138 65.517487
F 6.909839 43.738747 65.517486
F 15.822548 51.457371 65.548612
F 15.822548 36.020158 65.548612
F 15.822548 43.738767 65.548612
F 24.735185 51.457372 65.579723
F 24.735185 36.020159 65.579723
F 24.735185 43.738767 65.579723
F 6.900316 51.457363 68.246431
F 6.900316 36.020150 68.246431
F 6.900316 43.738759 68.246431
F 15.813033 51.457371 68.277536
F 15.813033 36.020158 68.277536
F 15.813033 43.738767 68.277536
F 24.725668 51.457372 68.308647
F 24.725668 36.020159 68.308647
F 24.725668 43.738767 68.308647
F 6.887609 38.593037 71.884995
F 6.887609 46.311645 71.884995
F 15.800323 38.593029 71.916101
F 15.800323 46.311637 71.916101
F 24.712959 38.593029 71.947212
F 24.712959 46.311637 71.947212
F 0.125807 47.572944 75.535263
F 0.125807 39.854337 75.535263
F 9.103155 47.598071 75.531331
F 9.103155 39.879464 75.531332
F 18.015792 47.598070 75.562443
F 18.015792 39.879463 75.562443
F 0.115757 50.195262 79.173335
F 0.115757 42.476657 79.173335
F 9.090441 50.170938 79.169896
F 9.090441 42.452333 79.169896
F 18.003079 50.170940 79.201008
F 18.003079 42.452334 79.201008
F 0.144975 50.184496 76.417401
F 0.144975 42.465890 76.417401
F 9.099976 50.170938 76.440974
F 9.099976 42.452333 76.440974
F 18.012615 50.170939 76.472084
F 18.012615 42.452334 76.472084
F 0.154082 47.583086 72.777852
F 0.154082 39.864479 72.777852
F 9.112667 47.598071 72.802409
F 9.112667 39.879464 72.802409
F 18.025307 47.598070 72.833519
F 18.025307 39.879463 72.833519
F 2.407744 38.595167 76.416717
F 2.407744 46.313775 76.416717
F 11.328140 38.593029 76.448750
F 11.328140 46.311637 76.448750
F 20.240776 38.593029 76.479861
F 20.240776 46.311637 76.479861
F 2.420066 51.455160 72.778119
F 2.420066 36.017947 72.778118
F 2.420066 43.736556 72.778118
F 11.340828 51.457372 72.810186
F 11.340828 36.020158 72.810186
F 11.340828 43.738767 72.810186
F 20.253466 51.457371 72.841297
F 20.253466 36.020158 72.841297
F 20.253466 43.738767 72.841297
F 2.409272 51.456054 75.509382
F 2.409272 36.018841 75.509382
F 2.409272 43.737449 75.509382
F 11.331313 51.457372 75.539110
F 11.331313 36.020159 75.539110
F 11.331313 43.738767 75.539110
F 20.243950 51.457371 75.570221
F 20.243950 36.020158 75.570221
F 20.243950 43.738767 75.570221
F 2.397099 38.594250 79.147869
F 2.397099 46.312859 79.147869
F 11.318603 38.593029 79.177674
F 11.318603 46.311637 79.177674
F 20.231240 38.593029 79.208786
F 20.231240 46.311637 79.208785
F 4.645655 47.598108 75.515748
F 4.645655 39.879501 75.515749
F 13.559474 47.598070 75.546888
F 13.559474 39.879463 75.546888
F 22.472110 47.598070 75.577999
F 22.472110 39.879463 75.577999
F 4.632998 50.170888 79.154302
F 4.632998 42.452282 79.154303
F 13.546760 50.170940 79.185452
F 13.546760 42.452334 79.185452
F 22.459398 50.170939 79.216563
F 22.459398 42.452333 79.216563
F 4.642228 50.171319 76.425146
F 4.642228 42.452713 76.425146
F 13.556297 50.170940 76.456529
F 13.556297 42.452334 76.456528
F 22.468933 50.170939 76.487640
F 22.468933 42.452333 76.487639
F 4.654848 47.597684 72.786577
F 4.654848 39.879077 72.786577
F 13.568988 47.598070 72.817964
F 13.568988 39.879463 72.817964
F 22.481626 47.598070 72.849075
F 22.481626 39.879463 72.849075
F 6.871757 38.593049 76.433181
F 6.871757 46.311657 76.433181
F 15.784457 38.593029 76.464306
F 15.784457 46.311637 76.464306
F 24.697093 38.593029 76.495417
F 24.697093 46.311637 76.495417
F 6.884442 51.457351 72.794617
F 6.884442 36.020139 72.794617
F 6.884442 43.738747 72.794616
F 15.797146 51.457371 72.825741
F 15.797147 36.020158 72.825741
F 15.797146 43.738767 72.825741
F 24.709782 51.457372 72.856853
F 24.709782 36.020159 72.856853
F 24.709782 43.738767 72.856853
F 6.874922 51.457364 75.523559
F 6.874922 36.020152 75.523559
F 6.874922 43.738760 75.523559
F 15.787631 51.457371 75.554665
F 15.787631 36.020158 75.554665
F 15.787631 43.738767 75.554665
F 24.700266 51.457372 75.585776
F 24.700266 36.020159 75.585776
F 24.700266 43.738767 75.585776
F 6.862216 38.593036 79.162123
F 6.862216 46.311644 79.162123
F 15.774921 38.593029 79.193230
F 15.774921 46.311637 79.193230
F 24.687557 38.593029 79.224341
F 24.687557 46.311637 79.224341
F 0.105835 47.574588 82.811374
F 0.105835 39.855981 82.811375
F 9.077753 47.598071 82.808461
F 9.077753 39.879464 82.808461
F 17.990390 47.598070 82.839572
F 17.990390 39.879463 82.839573
F 0.095990 50.193544 86.449383
F 0.095990 42.474938 86.449383
F 9.065039 50.170939 86.447026
F 9.065039 42.452333 86.447026
F 17.977678 50.170940 86.478138
F 17.977678 42.452334 86.478138
F 0.126948 50.181550 83.696542
F 0.126948 42.462945 83.696542
F 9.074574 50.170938 83.718103
F 9.074574 42.452333 83.718103
F 17.987213 50.170939 83.749214
F 17.987213 42.452334 83.749213
F 0.135921 47.585973 80.056965
F 0.135921 39.867366 80.056965
F 9.087266 47.598071 80.079538
F 9.087266 39.879464 80.079538
F 17.999905 47.598070 80.110648
F 17.999905 39.879463 80.110648
F 2.383123 38.595004 83.693924
F 2.383123 46.313612 83.693924
F 11.302738 38.593029 83.725880
F 11.302738 46.311637 83.725880
F 20.215374 38.593029 83.756991
F 20.215374 46.311637 83.756991
F 2.395414 51.455313 80.055319
F 2.395414 36.018099 80.055319
F 2.395414 43.736709 80.055319
F 11.315426 51.457372 80.087315
F 11.315426 36.020158 80.087315
F 11.315426 43.738767 80.087315
F 20.228064 51.457371 80.118426
F 20.228064 36.020158 80.118426
F 20.228064 43.738767 80.118426
F 2.384965 51.456254 82.786351
F 2.384965 36.019041 82.786351
F 2.384965 43.737649 82.786351
F 11.305911 51.457372 82.816239
F 11.305911 36.020159 82.816239
F 11.305911 43.738767 82.816239
F 20.218548 51.457371 82.847350
F 20.218548 36.020158 82.847350
F 20.218548 43.738767 82.847351
F 2.372837 38.594037 86.424829
F 2.372837 46.312645 86.424829
F 11.293201 38.593029 86.454805
F 11.293201 46.311637 86.454804
F 20.205838 38.593029 86.485916
F 20.205838 46.311637 86.485915
F 4.620369 47.598135 82.792858
F 4.620369 39.879528 82.792858
F 13.534071 47.598070 82.824017
F 13.534072 39.879463 82.824017
F 22.446708 47.598070 82.855128
F 22.446708 39.879463 82.855128
F 4.607716 50.170861 86.431413
F 4.607716 42.452255 86.431413
F 13.521358 50.170940 86.462582
F 13.521358 42.452334 86.462582
F 22.433996 50.170939 86.493693
F 22.433996 42.452333 86.493693
F 4.616981 50.171306 83.702284
F 4.616981 42.452701 83.702284
F 13.530894 50.170940 83.733658
F 13.530895 42.452334 83.733658
F 22.443531 50.170939 83.764769
F 22.443531 42.452333 83.764769
F 4.629594 47.597697 80.063715
F 4.629594 39.879090 80.063715
F 13.543586 47.598070 80.095093
F 13.543586 39.879463 80.095093
F 22.456224 47.598070 80.126204
F 22.456224 39.879463 80.126204
F 6.846361 38.593048 83.710311
F 6.846361 46.311656 83.710311
F 15.759055 38.593029 83.741436
F 15.759055 46.311637 83.741436
F 24.671691 38.593029 83.772547
F 24.671691 46.311637 83.772547
F 6.859046 51.457352 80.071746
F 6.859046 36.020139 80.071746
F 6.859046 43.738748 80.071746
F 15.771744 51.457371 80.102871
F 15.771744 36.020158 80.102870
F 15.771744 43.738767 80.102870
F 24.684381 51.457372 80.133982
F 24.684381 36.020159 80.133982
F 24.684381 43.738767 80.133982
F 6.849528 51.457366 82.800687
F 6.849528 36.020153 82.800687
F 6.849528 43.738762 82.800687
F 15.762229 51.457371 82.831795
F 15.762229 36.020158 82.831795
F 15.762229 43.738767 82.831795
F 24.674864 51.457372 82.862905
F 24.674864 36.020159 82.862906
F 24.674864 43.738767 82.862906
F 6.836823 38.593034 86.439252
F 6.836823 46.311642 86.439252
F 15.749519 38.593029 86.470360
F 15.749519 46.311637 86.470360
F 24.662155 38.593029 86.501471
F 24.662155 46.311637 86.501471
F 0.135938 34.759615 71.897158
F 0.163282 34.750103 69.138321
F 4.667488 34.734118 69.148008
F 0.115757 34.758048 79.173335
F 0.144975 34.747281 76.417401
F 4.642228 34.734105 76.425146
F 0.095990 34.756329 86.449383
F 0.172548 47.580335 65.498809
F 0.172548 39.861729 65.498809
F 0.086266 47.576378 90.087361
F 0.086266 39.857771 90.087361
F 9.052351 47.598071 90.085591
F 9.052351 39.879464 90.085591
F 17.964988 47.598070 90.116703
F 17.964988 39.879463 90.116703
F 0.076613 50.191686 93.725309
F 0.076613 42.473080 93.725309
F 9.039637 50.170939 93.724156
F 9.039637 42.452333 93.724157
F 17.952275 50.170940 93.755268
F 17.952275 42.452334 93.755268
F 0.109151 50.178509 90.975727
F 0.109151 42.459904 90.975727
F 9.049172 50.170939 90.995233
F 9.049172 42.452333 90.995234
F 17.961811 50.170939 91.026344
F 17.961811 42.452334 91.026344
F 4.541324 34.734055 105.533697
F 0.074032 34.735048 105.534141
F 9.061864 47.598071 87.356668
F 9.061864 39.879464 87.356668
F 17.974503 47.598070 87.387778
F 17.974503 39.879463 87.387779
F 2.358565 38.594816 90.971145
F 2.358565 46.313424 90.971145
F 11.277336 38.593029 91.003010
F 11.277336 46.311637 91.003010
F 20.189971 38.593029 91.034121
F 20.189971 46.311637 91.034122
F 2.370824 51.455488 87.332534
F 2.370824 36.018275 87.332533
F 2.370824 43.736884 87.332533
F 11.290024 51.457372 87.364446
F 11.290024 36.020158 87.364445
F 11.290024 43.738767 87.364445
F 20.202662 51.457371 87.395557
F 20.202662 36.020158 87.395556
F 20.202662 43.738767 87.395556
F 2.360749 51.456480 90.063301
F 2.360749 36.019268 90.063301
F 2.360749 43.737876 90.063301
F 11.280509 51.457372 90.093369
F 11.280509 36.020158 90.093370
F 11.280509 43.738767 90.093370
F 20.193146 51.457371 90.124480
F 20.193145 36.020158 90.124481
F 20.193145 43.738767 90.124481
F 2.348668 38.593796 93.701768
F 2.348668 46.312405 93.701768
F 11.267799 38.593029 93.731934
F 11.267799 46.311637 93.731934
F 20.180436 38.593029 93.763046
F 20.180436 46.311637 93.763046
F 4.595092 47.598162 90.069968
F 4.595092 39.879555 90.069968
F 13.508670 47.598070 90.101147
F 13.508670 39.879463 90.101147
F 22.421306 47.598070 90.132258
F 22.421306 39.879463 90.132259
F 4.582444 50.170834 93.708523
F 4.582444 42.452228 93.708523
F 13.495956 50.170939 93.739712
F 13.495956 42.452334 93.739712
F 22.408594 50.170939 93.770823
F 22.408594 42.452333 93.770823
F 4.591747 50.171294 90.979422
F 4.591747 42.452688 90.979422
F 13.505493 50.170940 91.010789
F 13.505493 42.452334 91.010788
F 22.418129 50.170939 91.041899
F 22.418129 42.452333 91.041899
F 4.604354 47.597710 87.340853
F 4.604354 39.879103 87.340853
F 13.518184 47.598070 87.372223
F 13.518184 39.879463 87.372223
F 22.430821 47.598070 87.403334
F 22.430821 39.879463 87.403334
F 6.820965 38.593047 90.987442
F 6.820965 46.311655 90.987442
F 15.733653 38.593029 91.018566
F 15.733653 46.311637 91.018566
F 24.646289 38.593029 91.049677
F 24.646289 46.311637 91.049677
F 6.833650 51.457353 87.348877
F 6.833650 36.020140 87.348877
F 6.833650 43.738749 87.348877
F 15.746342 51.457371 87.380001
F 15.746342 36.020158 87.380001
F 15.746342 43.738767 87.380000
F 24.658978 51.457372 87.411112
F 24.658978 36.020159 87.411112
F 24.658978 43.738767 87.411112
F 6.824135 51.457368 90.077816
F 6.824135 36.020155 90.077816
F 6.824136 43.738764 90.077816
F 15.736827 51.457371 90.108925
F 15.736827 36.020158 90.108925
F 15.736827 43.738767 90.108925
F 24.649462 51.457372 90.140036
F 24.649462 36.020159 90.140036
F 24.649462 43.738767 90.140036
F 6.811430 38.593032 93.716380
F 6.811430 46.311640 93.716380
F 15.724117 38.593029 93.747490
F 15.724116 46.311637 93.747490
F 24.636753 38.593029 93.778601
F 24.636753 46.311637 93.778601
F 0.067076 47.578300 97.363229
F 0.067076 39.859694 97.363230
F 9.026949 47.598071 97.362721
F 9.026949 39.879464 97.362721
F 17.939586 47.598070 97.393832
F 17.939586 39.879463 97.393833
F 0.057603 50.189703 101.001123
F 0.057603 42.471098 101.001123
F 9.014236 50.170939 101.001285
F 9.014236 42.452333 101.001285
F 17.926873 50.170940 101.032397
F 17.926873 42.452334 101.032397
F 0.091531 50.175402 98.254933
F 0.091531 42.456797 98.254933
F 9.023771 50.170939 98.272362
F 9.023771 42.452333 98.272362
F 17.936409 50.170939 98.303473
F 17.936409 42.452334 98.303473
F 0.100314 47.592047 94.615329
F 0.100314 39.873441 94.615328
F 9.036462 47.598071 94.633798
F 9.036462 39.879464 94.633798
F 17.949101 47.598070 94.664908
F 17.949101 39.879463 94.664908
F 2.334074 38.594603 98.248378
F 2.334074 46.313211 98.248379
F 11.251933 38.593029 98.280139
F 11.251933 46.311637 98.280140
F 20.164570 38.593029 98.311250
F 20.164570 46.311637 98.311250
F 2.346299 51.455688 94.609761
F 2.346299 36.018475 94.609760
F 2.346299 43.737084 94.609760
F 11.264622 51.457372 94.641575
F 11.264622 36.020158 94.641575
F 11.264622 43.738767 94.641575
F 20.177260 51.457371 94.672686
F 20.177260 36.020158 94.672686
F 20.177260 43.738767 94.672686
F 2.336627 51.456736 97.340229
F 2.336627 36.019523 97.340229
F 2.336627 43.738132 97.340229
F 11.255107 51.457372 97.370498
F 11.255107 36.020159 97.370499
F 11.255107 43.738767 97.370499
F 20.167744 51.457371 97.401610
F 20.167743 36.020158 97.401610
F 20.167744 43.738767 97.401610
F 2.324593 38.593525 100.978684
F 2.324594 46.312134 100.978684
F 11.242397 38.593029 101.009063
F 11.242397 46.311637 101.009063
F 20.155034 38.593029 101.040175
F 20.155034 46.311637 101.040174
F 4.569825 47.598189 97.347078
F 4.569825 39.879582 97.347078
F 13.483267 47.598070 97.378277
F 13.483267 39.879463 97.378277
F 22.395904 47.598070 97.409388
F 22.395904 39.879463 97.409388
F 4.557183 50.170807 100.985632
F 4.557183 42.452202 100.985632
F 13.470554 50.170940 101.016841
F 13.470554 42.452334 101.016841
F 22.383191 50.170939 101.047952
F 22.383191 42.452333 101.047952
F 4.566529 50.171281 98.256559
F 4.566529 42.452676 98.256559
F 13.480090 50.170940 98.287917
F 13.480091 42.452334 98.287917
F 22.392727 50.170939 98.319029
F 22.392727 42.452333 98.319028
F 4.579127 47.597722 94.617991
F 4.579127 39.879115 94.617991
F 13.492782 47.598070 94.649353
F 13.492782 39.879463 94.649353
F 22.405420 47.598070 94.680464
F 22.405420 39.879463 94.680464
F 6.795571 38.593046 98.264572
F 6.795571 46.311654 98.264572
F 15.708251 38.593029 98.295695
F 15.708251 46.311637 98.295695
F 24.620887 38.593029 98.326806
F 24.620887 46.311637 98.326806
F 6.808255 51.457354 94.626007
F 6.808255 36.020141 94.626007
F 6.808255 43.738750 94.626007
F 15.720940 51.457371 94.657131
F 15.720940 36.020158 94.657130
F 15.720940 43.738767 94.657130
F 24.633576 51.457372 94.688242
F 24.633576 36.020159 94.688242
F 24.633576 43.738768 94.688242
F 6.798744 51.457370 97.354944
F 6.798744 36.020157 97.354944
F 6.798744 43.738766 97.354944
F 15.711425 51.457371 97.386054
F 15.711425 36.020158 97.386055
F 15.711425 43.738767 97.386054
F 24.624060 51.457372 97.417166
F 24.624060 36.020159 97.417166
F 24.624060 43.738767 97.417166
F 6.786039 38.593029 100.993508
F 6.786039 46.311638 100.993508
F 15.698715 38.593029 101.024619
F 15.698715 46.311637 101.024619
F 24.611351 38.593029 101.055730
F 24.611351 46.311637 101.055730
F 0.048237 47.580339 104.638992
F 0.048237 39.861732 104.638992
F 9.001548 47.598070 104.639850
F 9.001548 39.879464 104.639850
F 17.914184 47.598070 104.670962
F 17.914184 39.879463 104.670962
F 0.038927 50.187614 108.276838
F 0.038927 42.469009 108.276839
F 8.988834 50.170939 108.278415
F 8.988834 42.452333 108.278415
F 17.901471 50.170940 108.309527
F 17.901471 42.452334 108.309527
F 0.074032 50.172262 105.534141
F 0.074032 42.453656 105.534141
F 8.998369 50.170939 105.549492
F 8.998369 42.452333 105.549492
F 17.911007 50.170939 105.580603
F 17.911007 42.452334 105.580602
F 0.082761 47.595175 101.894538
F 0.082761 39.876568 101.894538
F 9.011061 47.598071 101.910927
F 9.011061 39.879464 101.910927
F 17.923699 47.598070 101.942037
F 17.923699 39.879463 101.942037
F 2.309649 38.594364 105.525627
F 2.309649 46.312972 105.525627
F 11.226532 38.593029 105.557269
F 11.226532 46.311637 105.557269
F 20.139167 38.593029 105.588380
F 20.139167 46.311637 105.588380
F 2.321841 51.455914 101.887001
F 2.321841 36.018701 101.887001
F 2.321841 43.737310 101.887001
F 11.239220 51.457372 101.918704
F 11.239220 36.020158 101.918704
F 11.239220 43.738767 101.918704
F 20.151857 51.457371 101.949815
F 20.151857 36.020158 101.949815
F 20.151857 43.738767 101.949815
F 2.312601 51.457022 104.617134
F 2.312601 36.019809 104.617134
F 2.312601 43.738418 104.617134
F 11.229705 51.457372 104.647628
F 11.229705 36.020159 104.647628
F 11.229705 43.738767 104.647628
F 20.142341 51.457371 104.678739
F 20.142341 36.020158 104.678739
F 20.142341 43.738767 104.678740
F 2.300615 38.593223 108.255578
F 2.300615 46.311832 108.255578
F 11.216995 38.593029 108.286194
F 11.216995 46.311637 108.286193
F 20.129632 38.593029 108.317305
F 20.129632 46.311637 108.317305
F 4.544568 47.598215 104.624187
F 4.544568 39.879608 104.624187
F 13.457865 47.598070 104.655406
F 13.457866 39.879463 104.655406
F 22.370502 47.598070 104.686517
F 22.370502 39.879463 104.686517
F 4.531931 50.170781 108.262742
F 4.531931 42.452175 108.262742
F 13.445152 50.170940 108.293971
F 13.445152 42.452334 108.293972
F 22.357790 50.170939 108.325082
F 22.357790 42.452333 108.325082
F 4.541324 50.171269 105.533697
F 4.541324 42.452664 105.533697
F 13.454688 50.170940 105.565047
F 13.454688 42.452334 105.565047
F 22.367325 50.170939 105.596158
F 22.367325 42.452333 105.596158
F 4.553916 47.597734 101.895128
F 4.553915 39.879127 101.895128
F 13.467380 47.598070 101.926482
F 13.467380 39.879463 101.926482
F 22.380017 47.598070 101.957593
F 22.380017 39.879463 101.957593
F 6.770177 38.593045 105.541702
F 6.770177 46.311653 105.541703
F 15.682849 38.593029 105.572824
F 15.682849 46.311637 105.572825
F 24.595485 38.593029 105.603936
F 24.595485 46.311637 105.603936
F 6.782861 51.457355 101.903137
F 6.782860 36.020142 101.903137
F 6.782861 43.738751 101.903137
F 15.695538 51.457371 101.934260
F 15.695538 36.020158 101.934259
F 15.695538 43.738767 101.934260
F 24.608174 51.457372 101.965371
F 24.608174 36.020159 101.965371
F 24.608174 43.738768 101.965371
F 6.773353 51.457372 104.632072
F 6.773353 36.020160 104.632072
F 6.773353 43.738768 104.632072
F 15.686023 51.457371 104.663184
F 15.686023 36.020158 104.663184
F 15.686023 43.738767 104.663184
F 24.598658 51.457372 104.694294
F 24.598658 36.020159 104.694294
F 24.598658 43.738767 104.694295
F 6.760649 38.593027 108.270636
F 6.760649 46.311635 108.270636
F 15.673312 38.593029 108.301749
F 15.673312 46.311637 108.301749
F 24.585949 38.593029 108.332860
F 24.585949 46.311637 108.332860
F 0.076613 34.754471 93.725309
F 0.109151 34.741295 90.975727
F 4.591748 34.734079 90.979422
F 0.057603 34.752488 101.001123
F 0.091531 34.738188 98.254933
F 4.566529 34.734067 98.256559
F 0.038927 34.750400 108.276839
F 0.118016 47.588969 87.336131
F 0.118016 39.870363 87.336130
F 0.029715 47.582473 111.914664
F 0.029715 39.863866 111.914664
F 8.976146 47.598071 111.916981
F 8.976146 39.879464 111.916981
F 17.888781 47.598070 111.948092
F 17.888781 39.879463 111.948092
F 0.020551 50.185440 115.552470
F 0.020551 42.466834 115.552471
F 8.963432 50.170939 115.555546
F 8.963432 42.452333 115.555546
F 17.876069 50.170939 115.586657
F 17.876069 42.452334 115.586657
F 0.056603 50.169120 112.813330
F 0.056603 42.450515 112.813330
F 8.972967 50.170939 112.826623
F 8.972967 42.452333 112.826622
F 17.885605 50.170939 112.857733
F 17.885605 42.452334 112.857733
F 8.985659 47.598070 109.188057
F 8.985659 39.879464 109.188057
F 17.898297 47.598070 109.219168
F 17.898297 39.879463 109.219168
F 2.285294 38.594096 112.802891
F 2.285294 46.312704 112.802892
F 11.201129 38.593029 112.834400
F 11.201129 46.311637 112.834400
F 20.113765 38.593029 112.865510
F 20.113765 46.311637 112.865510
F 2.297451 51.456168 109.164257
F 2.297451 36.018954 109.164257
F 2.297451 43.737564 109.164257
F 11.213818 51.457372 109.195835
F 11.213817 36.020158 109.195835
F 11.213817 43.738767 109.195835
F 20.126456 51.457371 109.226945
F 20.126455 36.020158 109.226945
F 20.126455 43.738767 109.226945
F 2.288671 51.457341 111.894016
F 2.288671 36.020128 111.894016
F 2.288671 43.738737 111.894016
F 11.204302 51.457372 111.924759
F 11.204303 36.020159 111.924759
F 11.204303 43.738767 111.924759
F 20.116940 51.457371 111.955869
F 20.116939 36.020158 111.955870
F 20.116940 43.738767 111.955870
F 2.276733 38.592888 115.532447
F 2.276733 46.311496 115.532447
F 11.191593 38.593029 115.563324
F 11.191593 46.311637 115.563323
F 20.104229 38.593029 115.594435
F 20.104229 46.311637 115.594434
F 4.519322 47.598241 111.901298
F 4.519322 39.879635 111.901298
F 13.432463 47.598070 111.932536
F 13.432463 39.879463 111.932536
F 22.345099 47.598070 111.963647
F 22.345099 39.879463 111.963648
F 4.506691 50.170755 115.539853
F 4.506691 42.452149 115.539853
F 13.419750 50.170940 115.571101
F 13.419750 42.452334 115.571101
F 22.332387 50.170939 115.602212
F 22.332387 42.452333 115.602212
F 4.516136 50.171257 112.810835
F 4.516136 42.452651 112.810835
F 13.429286 50.170940 112.842177
F 13.429286 42.452334 112.842177
F 22.341923 50.170939 112.873289
F 22.341923 42.452333 112.873288
F 4.528719 47.597746 109.172266
F 4.528719 39.879140 109.172266
F 13.441978 47.598070 109.203612
F 13.441978 39.879463 109.203612
F 22.354615 47.598070 109.234724
F 22.354615 39.879463 109.234723
F 6.744783 38.593044 112.818834
F 6.744783 46.311652 112.818834
F 15.657447 38.593029 112.849955
F 15.657447 46.311637 112.849955
F 24.570082 38.593029 112.881066
F 24.570082 46.311637 112.881066
F 6.757467 51.457356 109.180268
F 6.757467 36.020143 109.180268
F 6.757467 43.738752 109.180268
F 15.670136 51.457371 109.211390
F 15.670136 36.020158 109.211389
F 15.670136 43.738767 109.211390
F 24.582772 51.457372 109.242501
F 24.582772 36.020159 109.242501
F 24.582772 43.738767 109.242501
F 6.747964 51.457375 111.909200
F 6.747964 36.020162 111.909201
F 6.747964 43.738771 111.909200
F 15.660621 51.457371 111.940314
F 15.660621 36.020158 111.940314
F 15.660621 43.738767 111.940314
F 24.573256 51.457372 111.971425
F 24.573256 36.020159 111.971425
F 24.573256 43.738767 111.971425
F 6.735260 38.593024 115.547764
F 6.735260 46.311632 115.547764
F 15.647910 38.593029 115.578879
F 15.647911 46.311637 115.578879
F 24.560547 38.593029 115.609990
F 24.560547 46.311637 115.609990
F 0.011474 47.584681 119.190260
F 0.011474 39.866075 119.190260
F 8.950745 47.598070 119.194110
F 8.950745 39.879464 119.194110
F 17.863379 47.598070 119.225221
F 17.863379 39.879463 119.225222
F 0.002432 50.183203 122.828039
F 0.002432 42.464598 122.828040
F 8.938031 50.170939 122.832667
F 8.938031 42.452333 122.832667
F 17.850667 50.170939 122.863779
F 17.850667 42.452334 122.863779
F 0.039191 50.166010 120.092477
F 0.039191 42.447404 120.092477
F 8.947566 50.170939 120.103751
F 8.947566 42.452333 120.103751
F 17.860203 50.170939 120.134862
F 17.860203 42.452334 120.134861
F 0.047889 47.601450 116.452910
F 0.047889 39.882844 116.452910
F 8.960257 47.598070 116.465187
F 8.960257 39.879464 116.465187
F 17.872895 47.598070 116.496297
F 17.872895 39.879463 116.496297
F 2.261007 38.593798 120.080171
F 2.261007 46.312406 120.080171
F 11.175727 38.593029 120.111528
F 11.175727 46.311637 120.111528
F 20.088363 38.593029 120.142639
F 20.088363 46.311637 120.142639
F 2.273130 51.456450 116.441530
F 2.273130 36.019237 116.441529
F 2.273130 43.737846 116.441530
F 11.188416 51.457372 116.472964
F 11.188416 36.020158 116.472964
F 11.188415 43.738767 116.472964
F 20.101053 51.457371 116.504075
F 20.101053 36.020158 116.504075
F 20.101053 43.738767 116.504075
F 2.264837 51.457694 119.170872
F 2.264837 36.020481 119.170872
F 2.264837 43.739090 119.170872
F 11.178901 51.457372 119.201888
F 11.178901 36.020159 119.201888
F 11.178901 43.738767 119.201888
F 20.091537 51.457371 119.232999
F 20.091537 36.020158 119.232999
F 20.091537 43.738767 119.232999
F 2.252944 38.592516 122.809294
F 2.252944 46.311125 122.809293
F 11.166191 38.593029 122.840446
F 11.166191 46.311637 122.840445
F 20.078828 38.593029 122.871557
F 20.078828 46.311637 122.871557
F 4.494087 47.598267 119.178408
F 4.494087 39.879661 119.178408
F 13.407061 47.598070 119.209666
F 13.407061 39.879463 119.209666
F 22.319698 47.598070 119.240776
F 22.319697 39.879463 119.240777
F 4.481461 50.170729 122.816958
F 4.481461 42.452124 122.816959
F 13.394348 50.170939 122.848223
F 13.394348 42.452334 122.848224
F 22.306986 50.170939 122.879334
F 22.306986 42.452333 122.879335
F 4.490964 50.171245 120.087971
F 4.490964 42.452639 120.087971
F 13.403884 50.170940 120.119306
F 13.403884 42.452334 120.119306
F 22.316521 50.170939 120.150417
F 22.316521 42.452333 120.150417
F 4.503539 47.597758 116.449404
F 4.503539 39.879152 116.449403
F 13.416576 47.598070 116.480742
F 13.416576 39.879463 116.480742
F 22.329213 47.598070 116.511853
F 22.329213 39.879463 116.511853
F 6.719391 38.593042 120.095964
F 6.719391 46.311650 120.095964
F 15.632045 38.593029 120.127084
F 15.632045 46.311637 120.127084
F 24.544681 38.593029 120.158195
F 24.544680 46.311637 120.158195
F 6.732074 51.457358 116.457399
F 6.732074 36.020145 116.457398
F 6.732074 43.738754 116.457399
F 15.644734 51.457371 116.488520
F 15.644734 36.020158 116.488519
F 15.644734 43.738767 116.488519
F 24.557370 51.457372 116.519631
F 24.557370 36.020159 116.519631
F 24.557370 43.738768 116.519631
F 6.722575 51.457378 119.186327
F 6.722575 36.020165 119.186327
F 6.722575 43.738774 119.186328
F 15.635219 51.457371 119.217443
F 15.635219 36.020158 119.217443
F 15.635219 43.738767 119.217443
F 24.547854 51.457372 119.248554
F 24.547854 36.020159 119.248554
F 24.547854 43.738767 119.248555
F 6.709873 38.593021 122.824885
F 6.709873 46.311629 122.824884
F 15.622509 38.593029 122.856001
F 15.622508 46.311637 122.856001
F 24.535145 38.593029 122.887112
F 24.535145 46.311637 122.887112
F 24.728576 46.327017 130.156464
F 24.728576 38.608409 130.156464
F 8.926493 47.597616 126.469363
F 8.926493 39.879009 126.469364
F 17.839128 47.597615 126.500475
F 17.839128 39.879008 126.500475
F 0.093709 50.237935 130.135453
F 15.815939 46.327017 130.125354
F 0.093709 42.519330 130.135453
F 15.815939 38.608409 130.125354
F 9.131432 50.186317 130.102018
F 9.131432 42.467711 130.102018
F 18.044098 50.186319 130.133131
F 18.044098 42.467713 130.133132
F 0.025875 50.164135 127.382877
F 0.025875 42.445529 127.382877
F 8.930595 50.167911 127.361700
F 8.930595 42.449305 127.361701
F 17.843231 50.167911 127.392812
F 17.843231 42.449306 127.392812
F 0.030389 47.604585 123.732267
F 0.030389 39.885979 123.732267
F 8.934862 47.598067 123.742115
F 8.934862 39.879460 123.742115
F 17.847498 47.598066 123.773226
F 17.847498 39.879459 123.773226
F 2.245171 38.590622 127.338266
F 2.245171 46.309230 127.338265
F 11.158756 38.590001 127.369478
F 11.158756 46.308609 127.369478
F 20.071392 38.590001 127.400589
F 20.071392 46.308609 127.400589
F 2.248795 51.456706 123.718828
F 2.248795 36.019493 123.718827
F 2.248795 43.738102 123.718827
F 11.163019 51.457368 123.749893
F 11.163019 36.020155 123.749893
F 11.163019 43.738764 123.749893
F 20.075657 51.457368 123.781004
F 20.075657 36.020155 123.781004
F 20.075657 43.738763 123.781004
F 2.241426 51.456975 126.448018
F 2.241426 36.019762 126.448018
F 2.241426 43.738370 126.448018
F 11.154649 51.456917 126.477141
F 11.154649 36.019704 126.477141
F 11.154649 43.738313 126.477142
F 20.067286 51.456917 126.508253
F 20.067286 36.019704 126.508253
F 20.067286 43.738313 126.508253
F 2.442639 38.611363 130.079381
F 2.442639 46.329971 130.079380
F 11.359622 38.608408 130.109798
F 11.359622 46.327016 130.109798
F 20.272259 38.608409 130.140909
F 20.272259 46.327017 130.140909
F 4.470013 47.597833 126.453635
F 4.470013 39.879227 126.453635
F 13.382810 47.597616 126.484919
F 13.382810 39.879009 126.484919
F 22.295446 47.597615 126.516030
F 22.295446 39.879009 126.516030
F 4.669732 50.186862 130.086932
F 4.669732 42.468257 130.086932
F 13.587779 50.186319 130.117576
F 13.587779 42.467713 130.117576
F 22.500417 50.186319 130.148686
F 22.500417 42.467713 130.148687
F 4.474253 50.168209 127.346019
F 4.474253 42.449604 127.346019
F 13.386913 50.167912 127.377256
F 13.386913 42.449306 127.377256
F 22.299549 50.167911 127.408367
F 22.299549 42.449305 127.408367
F 4.478381 47.597767 123.726340
F 4.478381 39.879161 123.726340
F 13.391180 47.598066 123.757671
F 13.391180 39.879460 123.757670
F 22.303817 47.598066 123.788782
F 22.303817 39.879459 123.788782
F 6.702429 38.590013 127.353914
F 6.702429 46.308621 127.353914
F 15.615073 38.590001 127.385034
F 15.615073 46.308609 127.385034
F 24.527709 38.590001 127.416145
F 24.527709 46.308609 127.416145
F 6.706687 51.457356 123.734330
F 6.706687 36.020143 123.734330
F 6.706687 43.738752 123.734330
F 15.619338 51.457368 123.765448
F 15.619338 36.020155 123.765449
F 15.619338 43.738763 123.765448
F 24.531974 51.457368 123.796560
F 24.531974 36.020155 123.796560
F 24.531974 43.738764 123.796560
F 6.698333 51.456923 126.461596
F 6.698334 36.019710 126.461596
F 6.698334 43.738319 126.461596
F 15.610967 51.456917 126.492697
F 15.610967 36.019704 126.492697
F 15.610967 43.738313 126.492697
F 24.523602 51.456917 126.523808
F 24.523602 36.019704 126.523808
F 24.523602 43.738313 126.523808
F 6.903283 38.608424 130.094230
F 6.903283 46.327032 130.094230
F 0.020551 34.748225 115.552470
F 4.516136 34.734043 112.810835
F 0.002432 34.745989 122.828040
F 4.490964 34.734031 120.087971
F 0.093709 34.800721 130.135453
F 9.131431 34.749102 130.102018
F 18.044098 34.749104 130.133131
F 4.669732 34.749648 130.086932
F 13.587779 34.749105 130.117576
F 22.500417 34.749104 130.148687
F 0.065304 47.598320 109.173740
F 0.065304 39.879713 109.173739
F 0.311069 55.273523 2.807384
F 0.311069 62.992132 2.807384
F 9.348740 55.319703 2.779214
F 9.348740 63.038312 2.779214
F 18.261382 55.319701 2.810326
F 18.261382 63.038310 2.810326
F 0.306478 57.936573 6.418047
F 0.306478 65.655182 6.418048
F 9.344451 57.889545 6.398799
F 9.344451 65.608154 6.398799
F 18.257094 57.889547 6.429912
F 18.257095 65.608156 6.429912
F 0.337288 57.918722 3.642407
F 0.337288 65.637331 3.642406
F 9.352842 57.889996 3.671553
F 9.352842 65.608605 3.671552
F 18.265485 57.889998 3.702663
F 18.265485 65.608607 3.702663
F 0.216079 55.331821 0.039251
F 0.289798 55.290997 21.831176
F 0.216079 63.050430 0.039250
F 0.289798 63.009605 21.831176
F 9.147857 55.301293 0.038897
F 9.147857 63.019902 0.038897
F 18.060494 55.301294 0.070008
F 18.060494 63.019902 0.070008
F 2.645490 54.036474 3.646197
F 2.645490 61.755080 3.646197
F 11.581010 54.030695 3.679330
F 11.581010 61.749302 3.679330
F 20.493646 54.030695 3.710441
F 20.493646 61.749302 3.710441
F 2.440945 59.160032 0.016740
F 2.440945 66.878641 0.016740
F 11.376014 59.160598 0.046675
F 11.376014 66.879206 0.046675
F 20.288653 59.160597 0.077786
F 20.288653 66.879207 0.077786
F 2.646135 59.175056 2.758617
F 2.646135 66.893665 2.758616
F 11.576903 59.179005 2.786993
F 11.576903 66.897614 2.786993
F 20.489540 59.179005 2.818104
F 20.489540 66.897614 2.818104
F 2.643058 54.033947 6.378475
F 2.643058 61.752554 6.378476
F 11.572618 54.030244 6.406578
F 11.572618 61.748851 6.406579
F 20.485255 54.030245 6.437689
F 20.485255 61.748851 6.437690
F 4.889170 55.319735 2.763644
F 4.889170 63.038343 2.763644
F 13.805064 55.319702 2.794771
F 13.805064 63.038310 2.794771
F 22.717700 55.319702 2.825882
F 22.717700 63.038310 2.825882
F 4.884993 57.889487 6.383200
F 4.884993 65.608096 6.383200
F 13.800775 57.889547 6.414356
F 13.800775 65.608156 6.414357
F 22.713413 57.889547 6.445467
F 22.713413 65.608156 6.445467
F 4.893900 57.890516 3.655527
F 4.893900 65.609125 3.655527
F 13.809167 57.889998 3.687108
F 13.809167 65.608607 3.687108
F 22.721803 57.889998 3.718219
F 22.721803 65.608607 3.718219
F 4.691394 55.301133 0.023184
F 4.691394 63.019741 0.023184
F 13.604175 55.301294 0.054452
F 13.604176 63.019903 0.054452
F 22.516813 55.301294 0.085564
F 22.516813 63.019902 0.085563
F 7.124489 54.030745 3.663744
F 7.124489 61.749352 3.663743
F 16.037327 54.030695 3.694886
F 16.037327 61.749302 3.694885
F 24.949963 54.030695 3.725997
F 24.949963 61.749302 3.725996
F 6.919304 59.160566 0.031105
F 6.919303 66.879175 0.031105
F 15.832334 59.160597 0.062230
F 15.832334 66.879206 0.062230
F 24.744970 59.160598 0.093341
F 24.744970 66.879207 0.093341
F 7.120428 59.178983 2.771454
F 7.120428 66.897593 2.771454
F 16.033221 59.179005 2.802548
F 16.033221 66.897614 2.802549
F 24.945857 59.179006 2.833659
F 24.945857 66.897615 2.833659
F 7.116152 54.030266 6.391038
F 7.116152 61.748873 6.391038
F 16.028936 54.030245 6.422134
F 16.028936 61.748851 6.422134
F 24.941572 54.030244 6.453245
F 24.941572 61.748851 6.453245
F 0.297472 55.270858 10.055763
F 0.297472 62.989467 10.055763
F 9.331769 55.316675 10.037164
F 9.331769 63.035283 10.037164
F 18.244410 55.316673 10.068276
F 18.244410 63.035282 10.068277
F 0.288396 57.934129 13.693436
F 0.288396 65.652739 13.693436
F 9.319055 57.889542 13.675728
F 9.319055 65.608151 13.675728
F 18.231698 57.889544 13.706841
F 18.231698 65.608153 13.706841
F 0.320554 57.915998 10.915431
F 0.320554 65.634607 10.915431
F 9.328592 57.889542 10.946806
F 9.328592 65.608151 10.946806
F 18.241234 57.889544 10.977916
F 18.241234 65.608153 10.977917
F 0.330491 55.289722 7.276663
F 0.330491 63.008331 7.276663
F 9.341283 55.316675 7.308249
F 9.341283 63.035284 7.308249
F 18.253926 55.316673 7.339359
F 18.253926 63.035282 7.339359
F 2.622970 54.035474 10.920559
F 2.622970 61.754081 10.920558
F 11.556758 54.030241 10.954584
F 11.556758 61.748847 10.954583
F 20.469395 54.030241 10.985695
F 20.469394 61.748848 10.985694
F 2.634779 59.170513 7.281832
F 2.634779 66.889122 7.281832
F 11.569446 59.175977 7.316026
F 11.569446 66.894586 7.316026
F 20.482084 59.175977 7.347136
F 20.482084 66.894586 7.347137
F 2.630934 59.172476 10.016606
F 2.630934 66.891085 10.016606
F 11.559932 59.175977 10.044943
F 11.559932 66.894586 10.044943
F 20.472568 59.175977 10.076054
F 20.472568 66.894586 10.076054
F 2.618727 54.033551 13.655039
F 2.618727 61.752157 13.655039
F 11.547221 54.030241 13.683507
F 11.547221 61.748848 13.683507
F 20.459859 54.030241 13.714618
F 20.459859 61.748847 13.714619
F 4.872412 55.316727 10.021572
F 4.872412 63.035335 10.021572
F 13.788092 55.316674 10.052721
F 13.788092 63.035282 10.052721
F 22.700729 55.316674 10.083832
F 22.700729 63.035282 10.083832
F 4.859808 57.889498 13.660144
F 4.859808 65.608107 13.660143
F 13.775379 57.889543 13.691285
F 13.775379 65.608153 13.691285
F 22.688017 57.889543 13.722396
F 22.688017 65.608152 13.722396
F 4.869910 57.890076 10.930875
F 4.869910 65.608685 10.930875
F 13.784916 57.889544 10.962361
F 13.784916 65.608152 10.962361
F 22.697552 57.889543 10.993472
F 22.697552 65.608152 10.993472
F 4.882505 55.316131 7.292311
F 4.882505 63.034739 7.292311
F 13.797607 55.316674 7.323803
F 13.797607 63.035282 7.323804
F 22.710244 55.316674 7.354915
F 22.710244 63.035282 7.354914
F 7.100248 54.030288 10.938995
F 7.100248 61.748894 10.938994
F 16.013076 54.030241 10.970139
F 16.013076 61.748848 10.970139
F 24.925711 54.030241 11.001250
F 24.925712 61.748847 11.001250
F 7.112930 59.175930 7.300436
F 7.112930 66.894539 7.300436
F 16.025765 59.175977 7.331581
F 16.025765 66.894586 7.331581
F 24.938401 59.175977 7.362692
F 24.938401 66.894587 7.362693
F 7.103477 59.175958 10.029400
F 7.103477 66.894567 10.029400
F 16.016250 59.175977 10.060498
F 16.016250 66.894586 10.060499
F 24.928885 59.175977 10.091610
F 24.928885 66.894587 10.091610
F 7.090778 54.030258 13.667963
F 7.090778 61.748865 13.667963
F 16.003539 54.030241 13.699063
F 16.003539 61.748848 13.699063
F 24.916176 54.030241 13.730174
F 24.916176 61.748847 13.730174
F 0.279426 55.273486 17.331031
F 0.279426 62.992095 17.331032
F 9.306367 55.316675 17.314293
F 9.306367 63.035284 17.314293
F 18.219008 55.316673 17.345405
F 18.219008 63.035282 17.345406
F 0.270496 57.931208 20.968505
F 0.270496 65.649817 20.968505
F 9.293653 57.889542 20.952858
F 9.293653 65.608151 20.952859
F 18.206296 57.889544 20.983970
F 18.206296 65.608153 20.983971
F 0.300197 57.915375 18.192674
F 0.300197 65.633984 18.192674
F 9.303190 57.889542 18.223936
F 9.303190 65.608151 18.223936
F 18.215832 57.889543 18.255046
F 18.215832 65.608152 18.255046
F 0.310479 55.290607 14.554101
F 0.310479 63.009216 14.554101
F 9.315882 55.316675 14.585371
F 9.315882 63.035283 14.585371
F 18.228524 55.316673 14.616481
F 18.228524 63.035281 14.616481
F 2.599471 54.035008 18.198014
F 2.599471 61.753614 18.198014
F 11.531356 54.030241 18.231713
F 11.531356 61.748847 18.231713
F 20.443993 54.030241 18.262824
F 20.443993 61.748848 18.262824
F 2.611190 59.170978 14.559281
F 2.611190 66.889587 14.559281
F 11.544044 59.175977 14.593148
F 11.544044 66.894586 14.593148
F 20.456682 59.175977 14.624259
F 20.456682 66.894586 14.624259
F 2.606393 59.172826 17.293507
F 2.606393 66.891435 17.293507
F 11.534530 59.175977 17.322072
F 11.534530 66.894586 17.322072
F 20.447166 59.175977 17.353183
F 20.447166 66.894586 17.353184
F 2.593945 54.033256 20.931997
F 2.593945 61.751863 20.931998
F 11.521819 54.030241 20.960637
F 11.521819 61.748848 20.960637
F 20.434457 54.030241 20.991748
F 20.434457 61.748847 20.991749
F 4.847238 55.316707 17.298716
F 4.847238 63.035316 17.298716
F 13.762690 55.316674 17.329850
F 13.762690 63.035282 17.329850
F 22.675327 55.316674 17.360961
F 22.675327 63.035282 17.360961
F 4.834653 57.889524 20.937289
F 4.834653 65.608132 20.937289
F 13.749977 57.889544 20.968415
F 13.749977 65.608153 20.968415
F 22.662614 57.889543 20.999526
F 22.662614 65.608152 20.999526
F 4.844659 57.890049 18.208023
F 4.844659 65.608659 18.208022
F 13.759513 57.889544 18.239491
F 13.759513 65.608152 18.239491
F 22.672149 57.889543 18.270602
F 22.672150 65.608152 18.270602
F 4.857293 55.316156 14.569450
F 4.857293 63.034764 14.569450
F 13.772205 55.316673 14.600926
F 13.772205 63.035282 14.600925
F 22.684843 55.316673 14.632037
F 22.684843 63.035282 14.632036
F 7.074860 54.030285 18.216127
F 7.074860 61.748892 18.216126
F 15.987674 54.030241 18.247269
F 15.987674 61.748848 18.247269
F 24.900309 54.030241 18.278380
F 24.900309 61.748847 18.278380
F 7.087541 59.175932 14.577560
F 7.087541 66.894541 14.577560
F 16.000363 59.175977 14.608703
F 16.000363 66.894586 14.608703
F 24.912999 59.175977 14.639815
F 24.912999 66.894587 14.639815
F 7.078093 59.175962 17.306527
F 7.078093 66.894571 17.306527
F 15.990848 59.175977 17.337628
F 15.990848 66.894586 17.337628
F 24.903483 59.175977 17.368739
F 24.903483 66.894586 17.368739
F 7.065384 54.030256 20.945092
F 7.065384 61.748863 20.945092
F 15.978138 54.030241 20.976193
F 15.978138 61.748848 20.976193
F 24.890774 54.030241 21.007304
F 24.890774 61.748847 21.007304
F 11.556758 69.467456 10.954583
F 24.890774 69.467456 21.007304
F 11.547221 69.467456 13.683507
F 20.459859 69.467456 13.714618
F 15.978138 69.467456 20.976193
F 16.013076 69.467456 10.970139
F 24.925712 69.467456 11.001250
F 16.003539 69.467456 13.699063
F 24.916176 69.467456 13.730174
F 11.531356 69.467456 18.231713
F 11.521819 69.467456 20.960637
F 20.434457 69.467456 20.991748
F 15.987674 69.467456 18.247269
F 24.900309 69.467456 18.278380
F 0.261663 55.276567 24.605869
F 0.261663 62.995176 24.605869
F 9.280966 55.316675 24.591424
F 9.280966 63.035283 24.591424
F 18.193606 55.316673 24.622536
F 18.193606 63.035282 24.622536
F 0.252886 57.928052 28.243195
F 0.252886 65.646661 28.243195
F 9.268252 57.889542 28.229989
F 9.268252 65.608151 28.229989
F 18.180894 57.889544 28.261101
F 18.180894 65.608153 28.261101
F 0.279542 57.915033 25.469670
F 0.279542 65.633642 25.469669
F 9.277788 57.889542 25.501067
F 9.277788 65.608151 25.501067
F 18.190430 57.889543 25.532176
F 18.190430 65.608153 25.532177
F 0.229981 55.292539 43.662587
F 0.229981 63.011148 43.662587
F 9.290480 55.316675 21.862502
F 9.290480 63.035283 21.862501
F 18.203122 55.316673 21.893611
F 18.203122 63.035281 21.893611
F 2.576100 54.034535 25.475465
F 2.576100 61.753141 25.475464
F 11.505954 54.030241 25.508843
F 11.505954 61.748847 25.508843
F 20.418590 54.030241 25.539954
F 20.418590 61.748848 25.539954
F 2.587756 59.171442 21.836740
F 2.587756 66.890051 21.836740
F 11.518642 59.175977 21.870278
F 11.518642 66.894586 21.870278
F 20.431280 59.175977 21.901389
F 20.431280 66.894586 21.901389
F 2.581528 59.173104 24.570481
F 2.581528 66.891713 24.570481
F 11.509128 59.175977 24.599202
F 11.509128 66.894586 24.599203
F 20.421764 59.175977 24.630314
F 20.421764 66.894586 24.630314
F 2.569109 54.032966 28.208957
F 2.569109 61.751573 28.208958
F 11.496417 54.030241 28.237767
F 11.496418 61.748848 28.237767
F 20.409055 54.030241 28.268878
F 20.409055 61.748847 28.268878
F 4.822099 55.316679 24.575865
F 4.822099 63.035287 24.575865
F 13.737288 55.316674 24.606980
F 13.737288 63.035282 24.606980
F 22.649924 55.316674 24.638091
F 22.649924 63.035282 24.638091
F 4.809527 57.889554 28.214441
F 4.809527 65.608162 28.214441
F 13.724574 57.889543 28.245545
F 13.724575 65.608153 28.245545
F 22.637213 57.889543 28.276656
F 22.637213 65.608152 28.276656
F 4.819322 57.890032 25.485165
F 4.819322 65.608641 25.485165
F 13.734111 57.889544 25.516621
F 13.734111 65.608152 25.516621
F 22.646748 57.889543 25.547732
F 22.646748 65.608152 25.547732
F 4.831980 55.316176 21.846594
F 4.831980 63.034785 21.846594
F 13.746803 55.316673 21.878056
F 13.746803 63.035282 21.878055
F 22.659440 55.316673 21.909168
F 22.659440 63.035282 21.909167
F 7.049474 54.030281 25.493259
F 7.049474 61.748888 25.493259
F 15.962272 54.030241 25.524399
F 15.962272 61.748848 25.524399
F 24.874907 54.030241 25.555510
F 24.874907 61.748847 25.555510
F 7.062153 59.175935 21.854693
F 7.062153 66.894544 21.854693
F 15.974961 59.175977 21.885834
F 15.974961 66.894586 21.885833
F 24.887597 59.175977 21.916945
F 24.887597 66.894586 21.916945
F 7.052694 59.175962 24.583657
F 7.052694 66.894572 24.583657
F 15.965446 59.175977 24.614758
F 15.965446 66.894586 24.614758
F 24.878081 59.175977 24.645869
F 24.878081 66.894586 24.645869
F 7.039987 54.030255 28.222221
F 7.039987 61.748862 28.222221
F 15.952735 54.030241 28.253323
F 15.952735 61.748848 28.253323
F 24.865372 54.030241 28.284434
F 24.865372 61.748847 28.284434
F 0.244202 55.279796 31.880489
F 0.244202 62.998405 31.880489
F 9.255564 55.316675 31.868553
F 9.255564 63.035283 31.868553
F 18.168204 55.316673 31.899665
F 18.168204 63.035282 31.899665
F 0.235555 57.924759 35.517756
F 0.235555 65.643368 35.517756
F 9.242851 57.889542 35.507118
F 9.242850 65.608151 35.507118
F 18.155492 57.889543 35.538230
F 18.155492 65.608153 35.538230
F 0.259386 57.914573 32.746672
F 0.259386 65.633183 32.746673
F 9.252386 57.889542 32.778195
F 9.252386 65.608151 32.778196
F 18.165028 57.889543 32.809306
F 18.165028 65.608153 32.809306
F 0.269394 55.291399 29.108168
F 0.269394 63.010007 29.108168
F 9.265078 55.316675 29.139631
F 9.265078 63.035283 29.139631
F 18.177720 55.316673 29.170741
F 18.177720 63.035281 29.170741
F 2.552876 54.034011 32.752939
F 2.552876 61.752618 32.752939
F 11.480552 54.030241 32.785972
F 11.480552 61.748847 32.785972
F 20.393188 54.030241 32.817084
F 20.393188 61.748848 32.817083
F 2.564459 59.171939 29.114198
F 2.564459 66.890548 29.114197
F 11.493240 59.175977 29.147408
F 11.493240 66.894586 29.147408
F 20.405878 59.175977 29.178519
F 20.405878 66.894586 29.178519
F 2.556722 59.173406 31.847430
F 2.556722 66.892015 31.847429
F 11.483725 59.175977 31.876332
F 11.483725 66.894586 31.876332
F 20.396362 59.175977 31.907443
F 20.396362 66.894586 31.907443
F 2.544333 54.032652 35.485897
F 2.544333 61.751259 35.485898
F 11.471015 54.030241 35.514896
F 11.471015 61.748848 35.514896
F 20.383652 54.030241 35.546008
F 20.383652 61.748848 35.546008
F 4.796984 55.316647 31.853017
F 4.796984 63.035256 31.853017
F 13.711886 55.316674 31.884110
F 13.711886 63.035282 31.884110
F 22.624522 55.316673 31.915221
F 22.624522 63.035282 31.915221
F 4.784422 57.889587 35.491594
F 4.784422 65.608196 35.491594
F 13.699173 57.889544 35.522674
F 13.699173 65.608153 35.522674
F 22.611810 57.889543 35.553785
F 22.611810 65.608152 35.553785
F 4.793991 57.890015 32.762306
F 4.793991 65.608624 32.762306
F 13.708709 57.889544 32.793750
F 13.708709 65.608152 32.793750
F 22.621345 57.889543 32.824862
F 22.621345 65.608152 32.824861
F 4.806647 55.316193 29.123735
F 4.806647 63.034802 29.123736
F 13.721401 55.316673 29.155186
F 13.721401 63.035282 29.155185
F 22.634038 55.316674 29.186297
F 22.634038 63.035282 29.186297
F 7.024090 54.030277 32.770391
F 7.024090 61.748884 32.770391
F 15.936870 54.030241 32.801528
F 15.936870 61.748848 32.801528
F 24.849505 54.030241 32.832640
F 24.849505 61.748848 32.832639
F 7.036769 59.175939 29.131825
F 7.036768 66.894548 29.131825
F 15.949559 59.175977 29.162963
F 15.949559 66.894586 29.162963
F 24.862195 59.175977 29.194075
F 24.862195 66.894587 29.194075
F 7.027297 59.175963 31.860786
F 7.027297 66.894572 31.860785
F 15.940044 59.175977 31.891887
F 15.940044 66.894586 31.891887
F 24.852679 59.175977 31.922999
F 24.852679 66.894586 31.922998
F 7.014589 54.030254 35.499350
F 7.014589 61.748861 35.499350
F 15.927333 54.030241 35.530452
F 15.927333 61.748848 35.530452
F 24.839970 54.030241 35.561563
F 24.839970 61.748847 35.561563
F 0.226983 55.283144 39.154999
F 0.226983 63.001753 39.154999
F 9.230163 55.316675 39.145682
F 9.230163 63.035283 39.145682
F 18.142802 55.316673 39.176795
F 18.142802 63.035282 39.176794
F 0.218432 57.921363 42.792244
F 0.218432 65.639972 42.792244
F 9.217449 57.889542 42.784248
F 9.217449 65.608151 42.784248
F 18.130090 57.889543 42.815360
F 18.130090 65.608153 42.815360
F 0.239714 57.913988 40.023710
F 0.239714 65.632597 40.023710
F 9.226985 57.889542 40.055325
F 9.226985 65.608151 40.055325
F 18.139626 57.889544 40.086435
F 18.139626 65.608153 40.086435
F 0.249482 55.291919 36.385186
F 0.249483 63.010528 36.385186
F 9.239677 55.316675 36.416760
F 9.239677 63.035283 36.416760
F 18.152317 55.316673 36.447871
F 18.152317 63.035281 36.447870
F 2.529773 54.033439 40.030445
F 2.529773 61.752046 40.030444
F 11.455150 54.030241 40.063103
F 11.455150 61.748847 40.063102
F 20.367786 54.030241 40.094213
F 20.367786 61.748848 40.094213
F 2.541300 59.172488 36.391688
F 2.541300 66.891097 36.391688
F 11.467838 59.175977 36.424537
F 11.467838 66.894586 36.424537
F 20.380476 59.175977 36.455648
F 20.380476 66.894586 36.455648
F 2.531979 59.173731 39.124362
F 2.531979 66.892340 39.124362
F 11.458324 59.175977 39.153461
F 11.458324 66.894586 39.153461
F 20.370960 59.175977 39.184572
F 20.370960 66.894586 39.184572
F 2.519623 54.032318 42.762848
F 2.519623 61.750925 42.762848
F 11.445613 54.030241 42.792026
F 11.445613 61.748848 42.792027
F 20.358251 54.030241 42.823137
F 20.358251 61.748848 42.823137
F 4.771889 55.316612 39.130171
F 4.771889 63.035221 39.130171
F 13.686484 55.316674 39.161239
F 13.686484 63.035282 39.161239
F 22.599120 55.316673 39.192350
F 22.599120 63.035282 39.192350
F 4.759335 57.889623 42.768749
F 4.759335 65.608232 42.768749
F 13.673770 57.889544 42.799804
F 13.673770 65.608153 42.799805
F 22.586408 57.889543 42.830915
F 22.586408 65.608152 42.830915
F 4.768667 57.889998 40.039448
F 4.768667 65.608607 40.039448
F 13.683307 57.889544 40.070880
F 13.683307 65.608152 40.070880
F 22.595943 57.889543 40.101991
F 22.595943 65.608152 40.101991
F 4.781319 55.316211 36.400877
F 4.781319 63.034819 36.400877
F 13.695999 55.316673 36.432315
F 13.695999 63.035282 36.432315
F 22.608636 55.316673 36.463426
F 22.608636 63.035282 36.463426
F 6.998709 54.030272 40.047524
F 6.998709 61.748879 40.047524
F 15.911467 54.030241 40.078658
F 15.911468 61.748848 40.078658
F 24.824103 54.030241 40.109769
F 24.824103 61.748847 40.109769
F 7.011386 59.175943 36.408957
F 7.011386 66.894552 36.408958
F 15.924157 59.175977 36.440092
F 15.924157 66.894586 36.440093
F 24.836793 59.175977 36.471204
F 24.836793 66.894587 36.471204
F 7.001900 59.175964 39.137914
F 7.001900 66.894573 39.137914
F 15.914642 59.175977 39.169017
F 15.914642 66.894586 39.169017
F 24.827277 59.175977 39.200128
F 24.827277 66.894587 39.200128
F 6.989192 54.030254 42.776479
F 6.989192 61.748861 42.776479
F 15.901931 54.030241 42.807582
F 15.901931 61.748848 42.807582
F 24.814568 54.030241 42.838693
F 24.814568 61.748847 42.838693
F 11.505954 69.467456 25.508843
F 24.814568 69.467456 42.838693
F 11.496417 69.467456 28.237767
F 15.962272 69.467456 25.524399
F 15.901931 69.467456 42.807582
F 24.874908 69.467456 25.555510
F 15.952735 69.467456 28.253323
F 24.865372 69.467456 28.284434
F 11.480552 69.467456 32.785972
F 20.393188 69.467456 32.817084
F 11.471015 69.467456 35.514896
F 15.936870 69.467456 32.801528
F 24.849505 69.467456 32.832639
F 15.927333 69.467456 35.530452
F 24.839970 69.467456 35.561563
F 11.455150 69.467456 40.063102
F 20.367786 69.467456 40.094213
F 11.445613 69.467456 42.792027
F 15.911468 69.467456 40.078658
F 24.824103 69.467456 40.109769
F 0.208989 55.286083 46.429913
F 0.208989 63.004692 46.429914
F 9.204761 55.316675 46.422813
F 9.204761 63.035283 46.422813
F 18.117400 55.316673 46.453925
F 18.117400 63.035282 46.453925
F 0.198627 57.919387 50.067996
F 0.198626 65.637996 50.067996
F 9.192048 57.889542 50.061378
F 9.192048 65.608151 50.061378
F 18.104688 57.889543 50.092490
F 18.104688 65.608153 50.092490
F 0.220245 57.913068 47.301772
F 0.220245 65.631678 47.301772
F 9.201583 57.889542 47.332456
F 9.201583 65.608151 47.332456
F 18.114223 57.889544 47.363566
F 18.114224 65.608152 47.363566
F 24.747897 69.467456 61.941158
F 15.835261 69.467456 61.910047
F 9.214274 55.316675 43.693891
F 9.214274 63.035283 43.693890
F 18.126916 55.316673 43.725001
F 18.126916 63.035281 43.725000
F 2.506400 54.032933 47.307906
F 2.506401 61.751540 47.307906
F 11.429748 54.030241 47.340233
F 11.429748 61.748847 47.340232
F 20.342384 54.030241 47.371343
F 20.342384 61.748848 47.371343
F 2.518246 59.173082 43.669208
F 2.518246 66.891691 43.669208
F 11.442436 59.175977 43.701668
F 11.442436 66.894586 43.701668
F 20.355074 59.175977 43.732778
F 20.355074 66.894586 43.732778
F 2.507305 59.174028 46.401343
F 2.507305 66.892637 46.401343
F 11.432921 59.175977 46.430592
F 11.432921 66.894586 46.430592
F 20.345558 59.175977 46.461703
F 20.345558 66.894586 46.461703
F 2.494998 54.032101 50.039836
F 2.494998 61.750708 50.039836
F 11.420211 54.030241 50.069156
F 11.420211 61.748848 50.069156
F 20.332848 54.030241 50.100267
F 20.332848 61.748848 50.100268
F 4.746776 55.316594 46.407315
F 4.746776 63.035202 46.407315
F 13.661082 55.316674 46.438369
F 13.661082 63.035282 46.438369
F 22.573718 55.316674 46.469480
F 22.573718 63.035282 46.469481
F 4.734160 57.889605 50.045867
F 4.734160 65.608214 50.045867
F 13.648368 57.889544 50.076934
F 13.648369 65.608153 50.076934
F 22.561006 57.889543 50.108045
F 22.561006 65.608152 50.108045
F 4.743351 57.889980 47.316590
F 4.743351 65.608589 47.316590
F 13.657905 57.889544 47.348010
F 13.657905 65.608152 47.348010
F 22.570541 57.889543 47.379121
F 22.570541 65.608153 47.379121
F 4.755999 55.316228 43.678019
F 4.755998 63.034836 43.678019
F 13.670597 55.316673 43.709445
F 13.670597 63.035282 43.709445
F 22.583234 55.316673 43.740557
F 22.583234 63.035282 43.740556
F 6.973329 54.030267 47.324659
F 6.973329 61.748874 47.324658
F 15.886066 54.030241 47.355788
F 15.886066 61.748848 47.355788
F 24.798701 54.030241 47.386899
F 24.798701 61.748847 47.386899
F 6.986006 59.175948 43.686091
F 6.986006 66.894558 43.686092
F 15.898755 59.175977 43.717222
F 15.898755 66.894586 43.717223
F 24.811391 59.175977 43.748334
F 24.811391 66.894586 43.748334
F 6.976503 59.175965 46.415044
F 6.976503 66.894574 46.415044
F 15.889240 59.175977 46.446147
F 15.889240 66.894586 46.446147
F 24.801875 59.175977 46.477258
F 24.801875 66.894586 46.477258
F 6.963796 54.030252 50.053608
F 6.963796 61.748859 50.053608
F 15.876529 54.030241 50.084712
F 15.876529 61.748848 50.084712
F 24.789165 54.030241 50.115823
F 24.789165 61.748847 50.115823
F 0.188258 55.287557 53.706128
F 0.188258 63.006166 53.706128
F 9.179360 55.316674 53.699943
F 9.179360 63.035283 53.699942
F 18.091998 55.316673 53.731054
F 18.091998 63.035282 53.731054
F 0.177594 57.918083 57.344394
F 0.177594 65.636692 57.344394
F 9.166646 57.889542 57.338507
F 9.166646 65.608151 57.338507
F 18.079286 57.889544 57.369619
F 18.079286 65.608153 57.369619
F 0.200924 57.911082 54.580412
F 0.200924 65.629692 54.580412
F 9.176181 57.889542 54.609585
F 9.176181 65.608151 54.609584
F 18.088821 57.889544 54.640695
F 18.088821 65.608153 54.640694
F 0.210536 55.294104 50.940990
F 0.210536 63.012713 50.940990
F 9.188873 55.316675 50.971020
F 9.188873 63.035283 50.971020
F 18.101513 55.316673 51.002130
F 18.101513 63.035281 51.002130
F 2.481956 54.032745 54.585158
F 2.481956 61.751352 54.585158
F 11.404346 54.030241 54.617362
F 11.404346 61.748847 54.617361
F 20.316982 54.030241 54.648472
F 20.316982 61.748848 54.648472
F 2.494182 59.173383 50.946536
F 2.494182 66.891992 50.946536
F 11.417034 59.175977 50.978797
F 11.417034 66.894586 50.978797
F 20.329672 59.175977 51.009908
F 20.329672 66.894586 51.009908
F 2.482717 59.174200 53.678356
F 2.482717 66.892810 53.678356
F 11.407519 59.175977 53.707721
F 11.407519 66.894586 53.707721
F 20.320156 59.175977 53.738832
F 20.320156 66.894586 53.738832
F 2.470416 54.031953 57.316877
F 2.470416 61.750560 57.316877
F 11.394809 54.030241 57.346285
F 11.394809 61.748848 57.346285
F 20.307446 54.030241 57.377396
F 20.307446 61.748847 57.377397
F 4.721561 55.316629 53.684419
F 4.721561 63.035238 53.684419
F 13.635680 55.316674 53.715499
F 13.635680 63.035282 53.715499
F 22.548316 55.316673 53.746609
F 22.548316 63.035282 53.746610
F 4.708896 57.889574 57.322973
F 4.708896 65.608183 57.322973
F 13.622966 57.889543 57.354063
F 13.622966 65.608153 57.354063
F 22.535604 57.889543 57.385174
F 22.535604 65.608152 57.385174
F 4.718046 57.889963 54.593729
F 4.718046 65.608572 54.593729
F 13.632503 57.889544 54.625139
F 13.632503 65.608152 54.625139
F 22.545139 57.889543 54.656250
F 22.545139 65.608152 54.656250
F 4.730687 55.316245 50.955160
F 4.730687 63.034854 50.955160
F 13.645195 55.316673 50.986575
F 13.645195 63.035282 50.986575
F 22.557832 55.316673 51.017686
F 22.557832 63.035282 51.017686
F 6.947947 54.030262 54.601791
F 6.947947 61.748869 54.601791
F 15.860663 54.030241 54.632917
F 15.860664 61.748848 54.632917
F 24.773299 54.030241 54.664028
F 24.773299 61.748847 54.664028
F 6.960626 59.175954 50.963225
F 6.960626 66.894563 50.963225
F 15.873353 59.175977 50.994352
F 15.873353 66.894586 50.994353
F 24.785989 59.175977 51.025464
F 24.785989 66.894587 51.025464
F 6.951107 59.175966 53.692172
F 6.951107 66.894575 53.692173
F 15.863837 59.175977 53.723276
F 15.863837 66.894586 53.723277
F 24.776473 59.175977 53.754387
F 24.776473 66.894586 53.754387
F 6.938400 54.030251 57.330736
F 6.938400 61.748858 57.330737
F 15.851127 54.030241 57.361841
F 15.851127 61.748848 57.361841
F 24.763763 54.030241 57.392952
F 24.763763 61.748847 57.392952
F 0.167027 55.288734 60.982636
F 0.167028 63.007343 60.982636
F 9.153958 55.316674 60.977071
F 9.153958 63.035283 60.977072
F 18.066596 55.316673 61.008184
F 18.066596 63.035282 61.008184
F 0.156547 57.916841 64.620845
F 0.156547 65.635450 64.620845
F 9.141244 57.889542 64.615637
F 9.141244 65.608151 64.615637
F 18.053884 57.889544 64.646749
F 18.053884 65.608153 64.646749
F 0.181917 57.908594 61.859318
F 0.181917 65.627204 61.859318
F 9.150779 57.889542 61.886714
F 9.150779 65.608151 61.886714
F 18.063420 57.889544 61.917824
F 18.063419 65.608153 61.917825
F 0.191363 55.296348 58.219850
F 0.191363 63.014957 58.219851
F 9.163471 55.316675 58.248149
F 9.163471 63.035283 58.248149
F 18.076111 55.316673 58.279259
F 18.076111 63.035281 58.279259
F 2.457171 54.032640 61.862336
F 2.457171 61.751247 61.862337
F 11.378944 54.030241 61.894491
F 11.378944 61.748847 61.894491
F 20.291580 54.030241 61.925602
F 20.291580 61.748848 61.925602
F 2.469552 59.173525 58.223748
F 2.469553 66.892134 58.223748
F 11.391632 59.175977 58.255926
F 11.391632 66.894586 58.255926
F 20.304270 59.175977 58.287037
F 20.304270 66.894586 58.287037
F 2.458152 59.174333 60.955387
F 2.458152 66.892942 60.955387
F 11.382117 59.175977 60.984850
F 11.382117 66.894586 60.984850
F 20.294754 59.175977 61.015961
F 20.294754 66.894586 61.015961
F 2.445891 54.031812 64.593892
F 2.445891 61.750419 64.593893
F 11.369407 54.030241 64.623415
F 11.369407 61.748848 64.623415
F 20.282044 54.030241 64.654527
F 20.282044 61.748848 64.654527
F 4.696254 55.316657 60.961528
F 4.696254 63.035265 60.961529
F 13.610278 55.316674 60.992628
F 13.610278 63.035282 60.992628
F 22.522914 55.316673 61.023739
F 22.522914 63.035282 61.023739
F 4.683589 57.889547 64.600084
F 4.683588 65.608155 64.600083
F 13.597564 57.889543 64.631193
F 13.597564 65.608153 64.631193
F 22.510202 57.889543 64.662304
F 22.510202 65.608152 64.662304
F 4.692761 57.889949 61.870869
F 4.692761 65.608559 61.870869
F 13.607101 57.889544 61.902269
F 13.607101 65.608152 61.902269
F 22.519737 57.889543 61.933380
F 22.519737 65.608152 61.933380
F 4.705392 55.316261 58.232299
F 4.705392 63.034869 58.232299
F 13.619793 55.316673 58.263704
F 13.619793 63.035282 58.263704
F 22.532430 55.316673 58.294815
F 22.532430 63.035282 58.294815
F 6.922551 54.030262 61.878921
F 6.922551 61.748868 61.878921
F 15.835261 54.030241 61.910047
F 15.835261 61.748848 61.910047
F 24.747897 54.030241 61.941158
F 24.747897 61.748847 61.941158
F 6.935236 59.175957 58.240356
F 6.935236 66.894566 58.240356
F 15.847951 59.175977 58.271481
F 15.847951 66.894586 58.271481
F 24.760587 59.175977 58.302593
F 24.760587 66.894587 58.302593
F 6.925711 59.175967 60.969301
F 6.925711 66.894576 60.969301
F 15.838436 59.175977 61.000406
F 15.838436 66.894586 61.000406
F 24.751070 59.175977 61.031517
F 24.751071 66.894586 61.031517
F 6.913004 54.030250 64.607866
F 6.913004 61.748857 64.607866
F 15.825725 54.030241 64.638971
F 15.825725 61.748848 64.638971
F 24.738361 54.030241 64.670082
F 24.738361 61.748847 64.670082
F 11.429748 69.467456 47.340232
F 24.738361 69.467456 64.670082
F 20.342384 69.467456 47.371343
F 11.420211 69.467456 50.069156
F 15.825725 69.467456 64.638971
F 15.886066 69.467456 47.355788
F 24.798701 69.467456 47.386899
F 15.876529 69.467456 50.084712
F 24.789166 69.467456 50.115823
F 11.404346 69.467456 54.617362
F 20.316982 69.467456 54.648473
F 11.394809 69.467456 57.346285
F 15.860664 69.467456 54.632917
F 24.773299 69.467456 54.664028
F 15.851127 69.467456 57.361841
F 24.763763 69.467456 57.392952
F 11.378944 69.467456 61.894491
F 11.369407 69.467456 64.623415
F 0.146200 55.290059 68.259018
F 0.146200 63.008668 68.259019
F 9.128556 55.316674 68.254202
F 9.128556 63.035283 68.254203
F 18.041194 55.316673 68.285314
F 18.041194 63.035282 68.285314
F 0.135938 57.915434 71.897158
F 0.135938 65.634043 71.897158
F 9.115842 57.889542 71.892767
F 9.115843 65.608151 71.892767
F 18.028482 57.889544 71.923879
F 18.028482 65.608153 71.923879
F 0.163282 57.905921 69.138321
F 0.163282 65.624530 69.138321
F 9.125377 57.889542 69.163845
F 9.125377 65.608151 69.163844
F 18.038017 57.889544 69.194955
F 18.038017 65.608153 69.194955
F 24.671691 69.467456 83.772547
F 15.759055 69.467456 83.741436
F 9.138069 55.316675 65.525279
F 9.138069 63.035283 65.525280
F 18.050709 55.316673 65.556390
F 18.050709 63.035281 65.556389
F 2.432428 54.032520 69.139522
F 2.432428 61.751127 69.139522
F 11.353542 54.030241 69.171622
F 11.353542 61.748847 69.171621
F 20.266178 54.030241 69.202733
F 20.266178 61.748848 69.202732
F 2.444780 59.173635 65.500928
F 2.444780 66.892244 65.500928
F 11.366230 59.175977 65.533056
F 11.366230 66.894586 65.533056
F 20.278868 59.175977 65.564167
F 20.278868 66.894586 65.564167
F 2.433669 59.174484 68.232394
F 2.433669 66.893093 68.232394
F 11.356715 59.175977 68.261981
F 11.356715 66.894586 68.261981
F 20.269352 59.175977 68.293092
F 20.269352 66.894586 68.293092
F 2.421451 54.031649 71.870890
F 2.421451 61.750256 71.870890
F 11.344005 54.030241 71.900545
F 11.344005 61.748848 71.900545
F 20.256642 54.030241 71.931656
F 20.256642 61.748848 71.931657
F 4.670950 55.316684 68.238639
F 4.670950 63.035292 68.238639
F 13.584876 55.316674 68.269758
F 13.584876 63.035282 68.269758
F 22.497512 55.316674 68.300869
F 22.497512 63.035282 68.300869
F 4.658289 57.889519 71.877194
F 4.658289 65.608128 71.877194
F 13.572162 57.889543 71.908323
F 13.572162 65.608153 71.908323
F 22.484800 57.889543 71.939434
F 22.484800 65.608152 71.939434
F 4.667488 57.889936 69.148008
F 4.667488 65.608545 69.148008
F 13.581699 57.889544 69.179399
F 13.581699 65.608152 69.179399
F 22.494335 57.889543 69.210510
F 22.494335 65.608152 69.210510
F 4.680114 55.316275 65.509439
F 4.680114 63.034883 65.509439
F 13.594390 55.316674 65.540834
F 13.594390 63.035282 65.540834
F 22.507028 55.316673 65.571945
F 22.507028 63.035282 65.571945
F 6.897153 54.030261 69.156052
F 6.897153 61.748868 69.156052
F 15.809859 54.030241 69.187177
F 15.809859 61.748848 69.187177
F 24.722495 54.030241 69.218288
F 24.722495 61.748847 69.218288
F 6.909839 59.175957 65.517487
F 6.909839 66.894566 65.517486
F 15.822548 59.175977 65.548612
F 15.822548 66.894586 65.548612
F 24.735185 59.175977 65.579723
F 24.735185 66.894586 65.579723
F 6.900316 59.175968 68.246431
F 6.900316 66.894578 68.246431
F 15.813033 59.175977 68.277536
F 15.813033 66.894586 68.277536
F 24.725668 59.175977 68.308647
F 24.725668 66.894587 68.308647
F 6.887609 54.030249 71.884995
F 6.887609 61.748856 71.884995
F 15.800323 54.030241 71.916101
F 15.800323 61.748848 71.916101
F 24.712959 54.030241 71.947211
F 24.712959 61.748847 71.947212
F 0.125807 55.291547 75.535263
F 0.125807 63.010156 75.535263
F 9.103155 55.316674 75.531331
F 9.103155 63.035283 75.531332
F 18.015792 55.316673 75.562443
F 18.015792 63.035282 75.562443
F 0.115757 57.913866 79.173335
F 0.115757 65.632475 79.173335
F 9.090441 57.889543 79.169896
F 9.090441 65.608152 79.169896
F 18.003079 57.889544 79.201008
F 18.003080 65.608153 79.201008
F 0.144975 57.903100 76.417401
F 0.144975 65.621709 76.417401
F 9.099976 57.889542 76.440973
F 9.099976 65.608151 76.440974
F 18.012615 57.889544 76.472083
F 18.012615 65.608153 76.472084
F 0.154082 55.301689 72.777852
F 0.154082 63.020298 72.777852
F 9.112667 55.316674 72.802409
F 9.112667 63.035283 72.802409
F 18.025307 55.316673 72.833519
F 18.025307 63.035281 72.833519
F 2.407744 54.032379 76.416717
F 2.407744 61.750986 76.416717
F 11.328140 54.030241 76.448750
F 11.328140 61.748847 76.448750
F 20.240776 54.030241 76.479862
F 20.240776 61.748848 76.479861
F 2.420066 59.173766 72.778118
F 2.420066 66.892375 72.778118
F 11.340828 59.175977 72.810186
F 11.340828 66.894586 72.810186
F 20.253466 59.175977 72.841297
F 20.253466 66.894586 72.841297
F 2.409272 59.174659 75.509383
F 2.409272 66.893268 75.509382
F 11.331313 59.175977 75.539110
F 11.331313 66.894586 75.539110
F 20.243950 59.175977 75.570221
F 20.243949 66.894586 75.570221
F 2.397099 54.031462 79.147869
F 2.397099 61.750069 79.147869
F 11.318603 54.030241 79.177674
F 11.318603 61.748848 79.177674
F 20.231240 54.030241 79.208786
F 20.231240 61.748848 79.208786
F 4.645655 55.316711 75.515748
F 4.645655 63.035320 75.515749
F 13.559474 55.316674 75.546888
F 13.559474 63.035282 75.546888
F 22.472110 55.316673 75.577999
F 22.472110 63.035282 75.577999
F 4.632998 57.889492 79.154303
F 4.632998 65.608101 79.154303
F 13.546760 57.889544 79.185452
F 13.546760 65.608153 79.185452
F 22.459398 57.889543 79.216563
F 22.459398 65.608152 79.216563
F 4.642228 57.889923 76.425146
F 4.642228 65.608532 76.425146
F 13.556297 57.889544 76.456528
F 13.556297 65.608152 76.456528
F 22.468933 57.889543 76.487639
F 22.468933 65.608152 76.487639
F 4.654848 55.316288 72.786577
F 4.654848 63.034896 72.786577
F 13.568988 55.316673 72.817964
F 13.568988 63.035282 72.817964
F 22.481626 55.316673 72.849075
F 22.481626 63.035282 72.849075
F 6.871757 54.030261 76.433181
F 6.871757 61.748867 76.433181
F 15.784457 54.030241 76.464306
F 15.784457 61.748848 76.464306
F 24.697093 54.030241 76.495417
F 24.697093 61.748847 76.495417
F 6.884442 59.175957 72.794617
F 6.884442 66.894566 72.794616
F 15.797147 59.175977 72.825741
F 15.797147 66.894586 72.825741
F 24.709782 59.175977 72.856853
F 24.709783 66.894586 72.856853
F 6.874922 59.175970 75.523559
F 6.874922 66.894579 75.523559
F 15.787631 59.175977 75.554665
F 15.787631 66.894586 75.554666
F 24.700266 59.175977 75.585777
F 24.700266 66.894586 75.585776
F 6.862216 54.030247 79.162123
F 6.862216 61.748854 79.162123
F 15.774921 54.030241 79.193230
F 15.774921 61.748848 79.193230
F 24.687557 54.030241 79.224341
F 24.687557 61.748847 79.224341
F 0.105835 55.293191 82.811374
F 0.105835 63.011800 82.811375
F 9.077753 55.316674 82.808461
F 9.077753 63.035283 82.808461
F 17.990390 55.316673 82.839573
F 17.990390 63.035282 82.839573
F 0.095990 57.912148 86.449383
F 0.095990 65.630757 86.449383
F 9.065039 57.889543 86.447026
F 9.065039 65.608152 86.447026
F 17.977677 57.889544 86.478138
F 17.977678 65.608153 86.478138
F 0.126948 57.900154 83.696542
F 0.126948 65.618763 83.696542
F 9.074574 57.889542 83.718103
F 9.074574 65.608151 83.718103
F 17.987213 57.889544 83.749214
F 17.987213 65.608153 83.749213
F 0.135921 55.304576 80.056965
F 0.135921 63.023185 80.056965
F 9.087266 55.316674 80.079538
F 9.087266 63.035283 80.079538
F 17.999905 55.316673 80.110648
F 17.999905 63.035281 80.110648
F 2.383123 54.032215 83.693924
F 2.383123 61.750822 83.693924
F 11.302738 54.030241 83.725880
F 11.302738 61.748847 83.725880
F 20.215374 54.030241 83.756991
F 20.215374 61.748848 83.756991
F 2.395414 59.173918 80.055319
F 2.395414 66.892527 80.055319
F 11.315426 59.175977 80.087315
F 11.315426 66.894586 80.087315
F 20.228064 59.175977 80.118426
F 20.228064 66.894586 80.118426
F 2.384965 59.174859 82.786351
F 2.384965 66.893468 82.786351
F 11.305911 59.175977 82.816239
F 11.305911 66.894586 82.816239
F 20.218548 59.175977 82.847350
F 20.218548 66.894586 82.847351
F 2.372837 54.031249 86.424828
F 2.372837 61.749856 86.424829
F 11.293201 54.030241 86.454804
F 11.293201 61.748848 86.454804
F 20.205838 54.030241 86.485915
F 20.205838 61.748848 86.485916
F 4.620369 55.316738 82.792858
F 4.620369 63.035347 82.792858
F 13.534072 55.316674 82.824017
F 13.534071 63.035282 82.824017
F 22.446708 55.316673 82.855128
F 22.446708 63.035282 82.855128
F 4.607716 57.889465 86.431413
F 4.607716 65.608074 86.431413
F 13.521358 57.889544 86.462582
F 13.521358 65.608153 86.462582
F 22.433996 57.889543 86.493693
F 22.433996 65.608152 86.493693
F 4.616981 57.889910 83.702284
F 4.616981 65.608519 83.702284
F 13.530895 57.889544 83.733658
F 13.530895 65.608152 83.733658
F 22.443531 57.889543 83.764769
F 22.443531 65.608152 83.764769
F 4.629594 55.316301 80.063715
F 4.629594 63.034909 80.063715
F 13.543586 55.316673 80.095093
F 13.543587 63.035282 80.095093
F 22.456224 55.316673 80.126204
F 22.456224 63.035282 80.126204
F 6.846361 54.030260 83.710311
F 6.846361 61.748867 83.710311
F 15.759055 54.030241 83.741436
F 15.759055 61.748848 83.741436
F 24.671691 54.030241 83.772547
F 24.671691 61.748847 83.772547
F 6.859046 59.175958 80.071746
F 6.859046 66.894567 80.071746
F 15.771744 59.175977 80.102870
F 15.771744 66.894586 80.102870
F 24.684381 59.175977 80.133982
F 24.684381 66.894586 80.133982
F 6.849528 59.175972 82.800687
F 6.849528 66.894581 82.800687
F 15.762229 59.175977 82.831795
F 15.762229 66.894586 82.831795
F 24.674864 59.175977 82.862906
F 24.674864 66.894587 82.862906
F 6.836823 54.030245 86.439251
F 6.836823 61.748852 86.439252
F 15.749519 54.030241 86.470360
F 15.749519 61.748848 86.470360
F 24.662155 54.030241 86.501471
F 24.662155 61.748847 86.501471
F 11.353542 69.467456 69.171621
F 24.662155 69.467456 86.501471
F 11.344005 69.467456 71.900545
F 15.809859 69.467456 69.187177
F 15.749519 69.467456 86.470360
F 24.722495 69.467456 69.218288
F 15.800323 69.467456 71.916101
F 24.712959 69.467456 71.947212
F 11.328140 69.467456 76.448750
F 11.318603 69.467456 79.177674
F 20.231240 69.467456 79.208785
F 15.784457 69.467456 76.464306
F 24.697093 69.467456 76.495417
F 15.774921 69.467456 79.193230
F 24.687557 69.467456 79.224341
F 11.302737 69.467456 83.725880
F 11.293201 69.467456 86.454804
F 20.205838 69.467456 86.485915
F 0.172548 55.298939 65.498809
F 0.172548 63.017547 65.498809
F 0.086266 55.294982 90.087361
F 0.086266 63.013590 90.087361
F 9.052351 55.316674 90.085591
F 9.052351 63.035283 90.085591
F 17.964988 55.316673 90.116703
F 17.964988 63.035282 90.116703
F 0.076613 57.910289 93.725309
F 0.076613 65.628899 93.725309
F 9.039637 57.889543 93.724156
F 9.039637 65.608152 93.724157
F 17.952275 57.889544 93.755268
F 17.952275 65.608153 93.755268
F 0.109151 57.897113 90.975727
F 0.109151 65.615722 90.975726
F 9.049172 57.889542 90.995233
F 9.049172 65.608152 90.995233
F 17.961811 57.889544 91.026344
F 17.961811 65.608153 91.026344
F 24.595485 69.467456 105.603936
F 15.682849 69.467456 105.572825
F 9.061864 55.316674 87.356668
F 9.061864 63.035283 87.356668
F 17.974503 55.316673 87.387779
F 17.974503 63.035282 87.387778
F 2.358565 54.032028 90.971145
F 2.358565 61.750635 90.971145
F 11.277336 54.030241 91.003010
F 11.277336 61.748847 91.003010
F 20.189972 54.030241 91.034122
F 20.189971 61.748848 91.034121
F 2.370824 59.174094 87.332533
F 2.370824 66.892703 87.332533
F 11.290024 59.175977 87.364445
F 11.290024 66.894586 87.364445
F 20.202662 59.175977 87.395556
F 20.202662 66.894586 87.395556
F 2.360749 59.175086 90.063301
F 2.360749 66.893695 90.063301
F 11.280509 59.175977 90.093370
F 11.280509 66.894586 90.093370
F 20.193145 59.175977 90.124481
F 20.193145 66.894586 90.124481
F 2.348668 54.031008 93.701768
F 2.348668 61.749615 93.701768
F 11.267799 54.030241 93.731934
F 11.267799 61.748848 93.731934
F 20.180436 54.030241 93.763045
F 20.180436 61.748848 93.763046
F 4.595092 55.316765 90.069968
F 4.595092 63.035374 90.069968
F 13.508670 55.316674 90.101147
F 13.508670 63.035282 90.101147
F 22.421306 55.316673 90.132258
F 22.421306 63.035282 90.132259
F 4.582444 57.889438 93.708523
F 4.582444 65.608047 93.708523
F 13.495956 57.889543 93.739712
F 13.495956 65.608153 93.739712
F 22.408594 57.889543 93.770823
F 22.408594 65.608152 93.770823
F 4.591748 57.889898 90.979422
F 4.591748 65.608507 90.979422
F 13.505493 57.889544 91.010788
F 13.505493 65.608152 91.010788
F 22.418129 57.889543 91.041899
F 22.418129 65.608152 91.041899
F 4.604354 55.316313 87.340853
F 4.604354 63.034921 87.340853
F 13.518184 55.316673 87.372223
F 13.518184 63.035282 87.372223
F 22.430821 55.316673 87.403334
F 22.430821 63.035282 87.403334
F 6.820965 54.030259 90.987443
F 6.820965 61.748866 90.987442
F 15.733653 54.030241 91.018566
F 15.733653 61.748848 91.018566
F 24.646289 54.030241 91.049677
F 24.646289 61.748847 91.049677
F 6.833650 59.175959 87.348877
F 6.833650 66.894568 87.348877
F 15.746342 59.175977 87.380001
F 15.746342 66.894586 87.380000
F 24.658978 59.175977 87.411112
F 24.658978 66.894586 87.411112
F 6.824135 59.175974 90.077816
F 6.824135 66.894583 90.077816
F 15.736827 59.175977 90.108925
F 15.736827 66.894586 90.108925
F 24.649462 59.175977 90.140036
F 24.649462 66.894586 90.140036
F 6.811430 54.030243 93.716381
F 6.811430 61.748850 93.716380
F 15.724116 54.030241 93.747490
F 15.724116 61.748848 93.747490
F 24.636753 54.030241 93.778601
F 24.636753 61.748847 93.778601
F 0.067076 55.296904 97.363229
F 0.067076 63.015513 97.363230
F 9.026949 55.316674 97.362721
F 9.026949 63.035282 97.362721
F 17.939586 55.316673 97.393832
F 17.939586 63.035282 97.393832
F 0.057603 57.908307 101.001123
F 0.057603 65.626916 101.001123
F 9.014235 57.889543 101.001285
F 9.014235 65.608152 101.001285
F 17.926873 57.889543 101.032397
F 17.926873 65.608153 101.032397
F 0.091531 57.894006 98.254933
F 0.091531 65.612616 98.254933
F 9.023771 57.889543 98.272362
F 9.023771 65.608152 98.272362
F 17.936409 57.889543 98.303473
F 17.936409 65.608153 98.303473
F 0.100314 55.310651 94.615329
F 0.100314 63.029259 94.615328
F 9.036462 55.316674 94.633798
F 9.036462 63.035283 94.633798
F 17.949101 55.316673 94.664908
F 17.949101 63.035281 94.664908
F 2.334074 54.031815 98.248379
F 2.334074 61.750422 98.248378
F 11.251933 54.030241 98.280139
F 11.251933 61.748847 98.280139
F 20.164570 54.030241 98.311251
F 20.164570 61.748848 98.311250
F 2.346299 59.174294 94.609760
F 2.346299 66.892903 94.609760
F 11.264622 59.175977 94.641575
F 11.264622 66.894586 94.641575
F 20.177260 59.175977 94.672686
F 20.177260 66.894586 94.672686
F 2.336627 59.175341 97.340229
F 2.336627 66.893951 97.340229
F 11.255107 59.175977 97.370499
F 11.255107 66.894586 97.370499
F 20.167744 59.175977 97.401610
F 20.167743 66.894586 97.401610
F 2.324594 54.030737 100.978684
F 2.324593 61.749344 100.978684
F 11.242397 54.030241 101.009063
F 11.242397 61.748848 101.009063
F 20.155034 54.030241 101.040174
F 20.155034 61.748847 101.040175
F 4.569825 55.316792 97.347078
F 4.569825 63.035401 97.347078
F 13.483267 55.316674 97.378277
F 13.483267 63.035282 97.378277
F 22.395904 55.316674 97.409388
F 22.395904 63.035282 97.409388
F 4.557183 57.889412 100.985632
F 4.557183 65.608020 100.985632
F 13.470554 57.889543 101.016841
F 13.470554 65.608153 101.016841
F 22.383191 57.889543 101.047952
F 22.383191 65.608152 101.047952
F 4.566529 57.889885 98.256559
F 4.566529 65.608494 98.256559
F 13.480091 57.889544 98.287917
F 13.480091 65.608152 98.287917
F 22.392727 57.889543 98.319028
F 22.392727 65.608152 98.319028
F 4.579127 55.316326 94.617991
F 4.579127 63.034934 94.617991
F 13.492782 55.316673 94.649353
F 13.492782 63.035282 94.649353
F 22.405420 55.316673 94.680464
F 22.405420 63.035282 94.680464
F 6.795571 54.030258 98.264572
F 6.795571 61.748865 98.264572
F 15.708251 54.030241 98.295695
F 15.708251 61.748848 98.295695
F 24.620886 54.030241 98.326806
F 24.620886 61.748847 98.326806
F 6.808255 59.175960 94.626007
F 6.808255 66.894569 94.626007
F 15.720940 59.175977 94.657130
F 15.720940 66.894586 94.657130
F 24.633576 59.175977 94.688242
F 24.633576 66.894587 94.688242
F 6.798744 59.175976 97.354944
F 6.798744 66.894585 97.354944
F 15.711425 59.175977 97.386055
F 15.711425 66.894586 97.386054
F 24.624060 59.175977 97.417166
F 24.624060 66.894586 97.417166
F 6.786039 54.030241 100.993508
F 6.786039 61.748848 100.993508
F 15.698715 54.030241 101.024619
F 15.698715 61.748848 101.024619
F 24.611351 54.030241 101.055730
F 24.611351 61.748847 101.055730
F 0.048237 55.298942 104.638992
F 0.048237 63.017551 104.638992
F 9.001548 55.316674 104.639850
F 9.001548 63.035282 104.639850
F 17.914184 55.316673 104.670962
F 17.914184 63.035282 104.670962
F 0.038927 57.906218 108.276839
F 0.038927 65.624827 108.276839
F 8.988834 57.889543 108.278415
F 8.988834 65.608152 108.278415
F 17.901471 57.889544 108.309527
F 17.901471 65.608153 108.309527
F 0.074032 57.890866 105.534141
F 0.074032 65.609475 105.534141
F 8.998369 57.889543 105.549492
F 8.998369 65.608152 105.549492
F 17.911007 57.889544 105.580603
F 17.911007 65.608153 105.580602
F 0.082761 55.313778 101.894538
F 0.082761 63.032387 101.894538
F 9.011061 55.316674 101.910927
F 9.011061 63.035282 101.910927
F 17.923699 55.316673 101.942037
F 17.923699 63.035281 101.942037
F 2.309649 54.031575 105.525627
F 2.309649 61.750182 105.525627
F 11.226532 54.030241 105.557269
F 11.226532 61.748847 105.557269
F 20.139168 54.030241 105.588380
F 20.139168 61.748848 105.588380
F 2.321841 59.174520 101.887001
F 2.321841 66.893129 101.887001
F 11.239220 59.175977 101.918704
F 11.239220 66.894586 101.918704
F 20.151857 59.175977 101.949815
F 20.151857 66.894586 101.949815
F 2.312601 59.175628 104.617134
F 2.312601 66.894237 104.617134
F 11.229705 59.175977 104.647628
F 11.229705 66.894586 104.647628
F 20.142341 59.175977 104.678739
F 20.142341 66.894586 104.678740
F 2.300615 54.030435 108.255578
F 2.300615 61.749042 108.255578
F 11.216995 54.030241 108.286193
F 11.216995 61.748848 108.286194
F 20.129632 54.030241 108.317304
F 20.129632 61.748848 108.317305
F 4.544568 55.316819 104.624187
F 4.544568 63.035427 104.624187
F 13.457866 55.316674 104.655406
F 13.457865 63.035282 104.655406
F 22.370502 55.316674 104.686517
F 22.370502 63.035282 104.686517
F 4.531931 57.889385 108.262743
F 4.531931 65.607994 108.262742
F 13.445152 57.889543 108.293971
F 13.445152 65.608153 108.293971
F 22.357790 57.889543 108.325082
F 22.357790 65.608152 108.325082
F 4.541324 57.889873 105.533697
F 4.541324 65.608482 105.533696
F 13.454688 57.889544 105.565047
F 13.454688 65.608152 105.565047
F 22.367325 57.889543 105.596158
F 22.367325 65.608152 105.596158
F 4.553916 55.316338 101.895128
F 4.553915 63.034946 101.895128
F 13.467380 55.316673 101.926482
F 13.467380 63.035282 101.926482
F 22.380017 55.316673 101.957593
F 22.380017 63.035282 101.957593
F 6.770177 54.030257 105.541702
F 6.770177 61.748864 105.541702
F 15.682849 54.030241 105.572825
F 15.682849 61.748848 105.572824
F 24.595484 54.030241 105.603936
F 24.595485 61.748847 105.603936
F 6.782861 59.175961 101.903137
F 6.782861 66.894570 101.903137
F 15.695538 59.175977 101.934259
F 15.695538 66.894586 101.934260
F 24.608174 59.175977 101.965371
F 24.608174 66.894587 101.965371
F 6.773353 59.175978 104.632072
F 6.773353 66.894587 104.632072
F 15.686023 59.175977 104.663184
F 15.686023 66.894586 104.663184
F 24.598658 59.175977 104.694295
F 24.598658 66.894586 104.694295
F 6.760649 54.030239 108.270636
F 6.760649 61.748845 108.270636
F 15.673312 54.030241 108.301749
F 15.673312 61.748848 108.301749
F 24.585949 54.030241 108.332860
F 24.585949 61.748847 108.332860
F 11.277336 69.467456 91.003010
F 24.585949 69.467456 108.332860
F 11.267799 69.467456 93.731934
F 15.733653 69.467456 91.018566
F 15.673313 69.467456 108.301749
F 24.646289 69.467456 91.049677
F 15.724117 69.467456 93.747490
F 6.760649 69.467454 108.270636
F 24.636753 69.467456 93.778601
F 11.251933 69.467456 98.280140
F 11.242397 69.467456 101.009063
F 20.155034 69.467456 101.040174
F 15.708251 69.467456 98.295695
F 24.620887 69.467456 98.326806
F 15.698715 69.467456 101.024619
F 24.611351 69.467456 101.055730
F 11.226532 69.467456 105.557269
F 11.216995 69.467456 108.286193
F 0.118016 55.307573 87.336131
F 0.118016 63.026181 87.336130
F 0.029715 55.301076 111.914664
F 0.029715 63.019685 111.914664
F 8.976146 55.316674 111.916981
F 8.976146 63.035282 111.916981
F 17.888781 55.316673 111.948092
F 17.888781 63.035282 111.948092
F 0.020551 57.904044 115.552471
F 0.020551 65.622653 115.552471
F 8.963432 57.889543 115.555546
F 8.963432 65.608152 115.555546
F 17.876069 57.889543 115.586657
F 17.876069 65.608152 115.586657
F 0.056602 57.887724 112.813330
F 0.056602 65.606333 112.813330
F 8.972967 57.889543 112.826622
F 8.972967 65.608152 112.826622
F 17.885605 57.889544 112.857733
F 17.885605 65.608153 112.857733
F 8.985659 55.316674 109.188057
F 8.985659 63.035282 109.188057
F 17.898297 55.316673 109.219168
F 17.898297 63.035281 109.219167
F 2.285294 54.031307 112.802892
F 2.285294 61.749914 112.802891
F 11.201129 54.030241 112.834400
F 11.201129 61.748847 112.834400
F 20.113765 54.030241 112.865510
F 20.113765 61.748848 112.865510
F 2.297451 59.174773 109.164257
F 2.297451 66.893382 109.164257
F 11.213817 59.175977 109.195835
F 11.213817 66.894586 109.195835
F 20.126456 59.175977 109.226945
F 20.126455 66.894586 109.226945
F 2.288671 59.175946 111.894016
F 2.288671 66.894556 111.894016
F 11.204302 59.175977 111.924759
F 11.204303 66.894586 111.924759
F 20.116939 59.175977 111.955870
F 20.116939 66.894586 111.955870
F 2.276733 54.030099 115.532447
F 2.276733 61.748706 115.532447
F 11.191593 54.030241 115.563323
F 11.191593 61.748848 115.563324
F 20.104230 54.030241 115.594434
F 20.104230 61.748848 115.594435
F 4.519322 55.316845 111.901298
F 4.519322 63.035453 111.901298
F 13.432463 55.316674 111.932536
F 13.432463 63.035282 111.932536
F 22.345099 55.316673 111.963647
F 22.345099 63.035282 111.963648
F 4.506691 57.889359 115.539853
F 4.506691 65.607968 115.539853
F 13.419750 57.889544 115.571101
F 13.419750 65.608153 115.571101
F 22.332387 57.889543 115.602212
F 22.332387 65.608152 115.602212
F 4.516136 57.889861 112.810835
F 4.516136 65.608470 112.810835
F 13.429286 57.889544 112.842177
F 13.429286 65.608152 112.842177
F 22.341923 57.889543 112.873288
F 22.341923 65.608152 112.873288
F 4.528719 55.316350 109.172266
F 4.528719 63.034958 109.172266
F 13.441978 55.316673 109.203612
F 13.441978 63.035282 109.203612
F 22.354616 55.316673 109.234723
F 22.354615 63.035282 109.234723
F 6.744783 54.030255 112.818834
F 6.744783 61.748862 112.818834
F 15.657447 54.030241 112.849955
F 15.657447 61.748848 112.849955
F 24.570082 54.030241 112.881066
F 24.570082 61.748847 112.881066
F 6.757467 59.175962 109.180268
F 6.757467 66.894571 109.180268
F 15.670136 59.175977 109.211389
F 15.670136 66.894586 109.211390
F 24.582772 59.175977 109.242501
F 24.582772 66.894587 109.242501
F 6.747964 59.175981 111.909201
F 6.747963 66.894590 111.909201
F 15.660621 59.175977 111.940314
F 15.660621 66.894586 111.940314
F 24.573256 59.175977 111.971425
F 24.573256 66.894587 111.971425
F 6.735260 54.030236 115.547764
F 6.735260 61.748843 115.547764
F 15.647911 54.030241 115.578879
F 15.647910 61.748848 115.578879
F 24.560547 54.030241 115.609990
F 24.560547 61.748847 115.609990
F 0.011474 55.303285 119.190260
F 0.011474 63.021893 119.190260
F 8.950745 55.316674 119.194110
F 8.950745 63.035282 119.194110
F 17.863379 55.316673 119.225221
F 17.863379 63.035282 119.225221
F 0.002432 57.901807 122.828040
F 0.002432 65.620416 122.828040
F 8.938031 57.889543 122.832668
F 8.938031 65.608152 122.832667
F 17.850667 57.889543 122.863779
F 17.850667 65.608152 122.863779
F 0.039191 57.884614 120.092477
F 0.039191 65.603223 120.092477
F 8.947566 57.889543 120.103751
F 8.947566 65.608152 120.103751
F 17.860203 57.889544 120.134861
F 17.860203 65.608153 120.134862
F 0.047889 55.320054 116.452910
F 0.047889 63.038662 116.452910
F 8.960257 55.316674 116.465187
F 8.960257 63.035282 116.465187
F 17.872895 55.316673 116.496297
F 17.872895 63.035281 116.496297
F 2.261007 54.031010 120.080171
F 2.261007 61.749617 120.080171
F 11.175727 54.030241 120.111528
F 11.175727 61.748847 120.111528
F 20.088363 54.030241 120.142639
F 20.088363 61.748848 120.142639
F 2.273130 59.175056 116.441529
F 2.273130 66.893665 116.441530
F 11.188416 59.175977 116.472964
F 11.188415 66.894586 116.472964
F 20.101053 59.175977 116.504075
F 20.101053 66.894586 116.504075
F 2.264837 59.176300 119.170872
F 2.264837 66.894909 119.170872
F 11.178901 59.175977 119.201888
F 11.178901 66.894586 119.201888
F 20.091537 59.175977 119.232999
F 20.091537 66.894586 119.232999
F 2.252945 54.029728 122.809293
F 2.252944 61.748335 122.809294
F 11.166191 54.030241 122.840445
F 11.166191 61.748848 122.840446
F 20.078828 54.030241 122.871557
F 20.078828 61.748847 122.871557
F 4.494087 55.316871 119.178408
F 4.494087 63.035479 119.178408
F 13.407061 55.316674 119.209666
F 13.407061 63.035282 119.209666
F 22.319697 55.316674 119.240777
F 22.319697 63.035282 119.240777
F 4.481461 57.889333 122.816959
F 4.481461 65.607942 122.816959
F 13.394348 57.889543 122.848223
F 13.394348 65.608153 122.848223
F 22.306986 57.889543 122.879335
F 22.306986 65.608152 122.879335
F 4.490964 57.889849 120.087971
F 4.490964 65.608458 120.087971
F 13.403885 57.889544 120.119306
F 13.403884 65.608152 120.119306
F 22.316521 57.889543 120.150417
F 22.316521 65.608152 120.150417
F 4.503539 55.316362 116.449404
F 4.503539 63.034970 116.449403
F 13.416576 55.316673 116.480742
F 13.416576 63.035282 116.480742
F 22.329213 55.316673 116.511853
F 22.329213 63.035282 116.511853
F 6.719391 54.030254 120.095964
F 6.719391 61.748861 120.095964
F 15.632045 54.030241 120.127084
F 15.632045 61.748848 120.127084
F 24.544680 54.030241 120.158195
F 24.544680 61.748847 120.158195
F 6.732074 59.175963 116.457398
F 6.732074 66.894572 116.457399
F 15.644734 59.175977 116.488519
F 15.644734 66.894586 116.488519
F 24.557370 59.175977 116.519631
F 24.557370 66.894587 116.519631
F 6.722575 59.175984 119.186328
F 6.722575 66.894593 119.186328
F 15.635219 59.175977 119.217443
F 15.635219 66.894586 119.217444
F 24.547854 59.175977 119.248555
F 24.547854 66.894587 119.248555
F 6.709873 54.030232 122.824884
F 6.709873 61.748839 122.824885
F 15.622508 54.030241 122.856001
F 15.622508 61.748847 122.856001
F 24.535145 54.030240 122.887112
F 24.535145 61.748847 122.887112
F 24.728576 61.764227 130.156464
F 24.728576 54.045621 130.156464
F 8.926493 55.316219 126.469363
F 8.926493 63.034828 126.469364
F 17.839128 55.316219 126.500475
F 17.839128 63.034827 126.500475
F 0.093709 57.956539 130.135453
F 15.815939 61.764227 130.125354
F 0.093709 65.675148 130.135453
F 15.815939 54.045621 130.125354
F 9.131431 57.904921 130.102018
F 9.131431 65.623530 130.102018
F 18.044098 57.904923 130.133131
F 18.044098 65.623532 130.133132
F 0.025875 57.882739 127.382877
F 0.025875 65.601348 127.382877
F 8.930595 57.886515 127.361700
F 8.930595 65.605124 127.361701
F 17.843231 57.886515 127.392812
F 17.843231 65.605124 127.392812
F 0.030389 55.323189 123.732267
F 0.030389 63.041797 123.732267
F 8.934862 55.316670 123.742116
F 8.934862 63.035279 123.742115
F 17.847498 55.316670 123.773226
F 17.847498 63.035278 123.773226
F 2.245171 54.027834 127.338266
F 2.245171 61.746441 127.338266
F 11.158756 54.027213 127.369478
F 11.158756 61.745819 127.369478
F 20.071392 54.027213 127.400589
F 20.071392 61.745820 127.400589
F 2.248795 59.175312 123.718828
F 2.248795 66.893921 123.718827
F 11.163019 59.175974 123.749893
F 11.163019 66.894582 123.749893
F 20.075657 59.175973 123.781004
F 20.075657 66.894583 123.781004
F 2.241426 59.175580 126.448018
F 2.241426 66.894189 126.448018
F 11.154649 59.175522 126.477141
F 11.154649 66.894131 126.477142
F 20.067286 59.175523 126.508253
F 20.067286 66.894132 126.508253
F 2.442639 54.048575 130.079380
F 2.442639 61.767181 130.079381
F 11.359621 54.045620 130.109797
F 11.359622 61.764227 130.109798
F 20.272259 54.045621 130.140909
F 20.272259 61.764227 130.140909
F 4.470013 55.316437 126.453635
F 4.470013 63.035045 126.453635
F 13.382810 55.316219 126.484919
F 13.382810 63.034827 126.484919
F 22.295446 55.316219 126.516030
F 22.295446 63.034828 126.516030
F 4.669732 57.905466 130.086932
F 4.669732 65.624075 130.086932
F 13.587779 57.904923 130.117576
F 13.587779 65.623532 130.117576
F 22.500417 57.904923 130.148687
F 22.500417 65.623532 130.148687
F 4.474253 57.886813 127.346019
F 4.474253 65.605423 127.346019
F 13.386913 57.886516 127.377256
F 13.386913 65.605124 127.377256
F 22.299549 57.886515 127.408367
F 22.299549 65.605124 127.408367
F 4.478381 55.316371 123.726340
F 4.478381 63.034979 123.726340
F 13.391180 55.316670 123.757671
F 13.391180 63.035278 123.757670
F 22.303817 55.316670 123.788782
F 22.303817 63.035278 123.788781
F 6.702429 54.027224 127.353914
F 6.702429 61.745831 127.353914
F 15.615073 54.027213 127.385034
F 15.615074 61.745820 127.385034
F 24.527709 54.027213 127.416145
F 24.527709 61.745819 127.416145
F 6.706687 59.175962 123.734330
F 6.706687 66.894571 123.734329
F 15.619338 59.175973 123.765449
F 15.619338 66.894582 123.765448
F 24.531974 59.175974 123.796560
F 24.531974 66.894583 123.796560
F 6.698334 59.175529 126.461596
F 6.698334 66.894138 126.461596
F 15.610967 59.175523 126.492697
F 15.610967 66.894132 126.492697
F 24.523602 59.175523 126.523808
F 24.523602 66.894132 126.523808
F 6.903283 54.045636 130.094230
F 6.903283 61.764243 130.094230
F 11.201129 69.467456 112.834400
F 20.113765 69.467456 112.865510
F 2.276733 69.467315 115.532447
F 11.191593 69.467456 115.563324
F 15.657447 69.467456 112.849955
F 24.570082 69.467456 112.881066
F 6.735260 69.467451 115.547764
F 15.647911 69.467456 115.578879
F 24.560547 69.467456 115.609990
F 11.175727 69.467456 120.111528
F 2.252944 69.466943 122.809294
F 11.166191 69.467456 122.840445
F 20.078828 69.467456 122.871557
F 15.632045 69.467456 120.127084
F 24.544680 69.467456 120.158195
F 6.709873 69.467448 122.824884
F 15.622509 69.467456 122.856001
F 24.527709 69.464428 127.416145
F 24.535145 69.467456 122.887112
F 2.245171 69.465049 127.338265
F 15.615074 69.464428 127.385034
F 11.158756 69.464428 127.369478
F 20.071392 69.464428 127.400589
F 6.702429 69.464440 127.353914
F 0.065304 55.316924 109.173739
F 0.065304 63.035532 109.173739
F 27.174016 1.289461 2.841437
F 27.174016 9.008065 2.841437
F 27.174016 16.726673 2.841437
F 36.086645 1.289461 2.872548
F 36.086645 9.008065 2.872548
F 36.086645 16.726673 2.872549
F 44.998846 1.289572 2.903585
F 44.998846 9.008175 2.903585
F 44.998846 16.726784 2.903585
F 27.169728 3.859305 6.461022
F 27.169728 11.577909 6.461022
F 36.082356 3.859305 6.492134
F 36.082356 11.577909 6.492134
F 44.994577 3.859199 6.523169
F 44.994577 11.577803 6.523169
F 27.178119 3.859756 3.733775
F 27.178119 11.578360 3.733774
F 36.090748 3.859756 3.764886
F 36.090748 11.578360 3.764886
F 45.002952 3.859646 3.796063
F 45.002951 11.578250 3.796063
F 26.973129 1.271053 0.101119
F 26.973129 8.989657 0.101119
F 26.973129 16.708265 0.101119
F 35.885757 1.271053 0.132230
F 35.885757 8.989657 0.132230
F 35.885757 16.708265 0.132230
F 44.798112 1.271094 0.163374
F 44.798112 8.989698 0.163374
F 44.798112 16.708306 0.163374
F 29.406278 7.719058 3.741552
F 29.406278 15.437665 3.741552
F 29.406278 0.000454 3.741552
F 38.318908 7.719058 3.772664
F 38.318908 15.437665 3.772663
F 38.318908 0.000454 3.772663
F 47.225359 7.718526 3.804037
F 47.225359 15.437133 3.804037
F 51.518325 15.413447 21.088960
F 29.201284 5.130355 0.108897
F 29.201284 12.848961 0.108897
F 38.113913 5.130355 0.140008
F 38.113913 12.848960 0.140008
F 47.026237 5.130408 0.171085
F 47.026237 12.849013 0.171086
F 29.402171 5.148763 2.849215
F 29.402171 12.867368 2.849215
F 38.314801 5.148763 2.880326
F 38.314801 12.867368 2.880326
F 47.221284 5.149257 2.911146
F 47.221284 12.867863 2.911147
F 29.397887 7.718607 6.468800
F 29.397887 15.437214 6.468800
F 29.397887 0.000003 6.468800
F 38.310515 7.718607 6.499912
F 38.310516 15.437214 6.499912
F 38.310515 0.000003 6.499912
F 47.217221 7.718157 6.530686
F 47.217222 15.436763 6.530686
F 51.518325 7.694841 21.088960
F 31.630331 1.289461 2.856993
F 31.630331 9.008065 2.856993
F 31.630331 16.726673 2.856993
F 40.542961 1.289461 2.888104
F 40.542961 9.008065 2.888104
F 40.542961 16.726673 2.888104
F 49.420894 1.302072 2.912974
F 49.420894 9.020676 2.912974
F 49.420894 16.739284 2.912974
F 31.626042 3.859305 6.476578
F 31.626042 11.577909 6.476578
F 40.538672 3.859306 6.507689
F 40.538672 11.577910 6.507689
F 49.418664 3.847888 6.531169
F 49.418664 11.566492 6.531169
F 31.634433 3.859756 3.749330
F 31.634433 11.578360 3.749330
F 40.547064 3.859757 3.780441
F 40.547064 11.578361 3.780441
F 49.427101 3.848531 3.817147
F 49.427101 11.567136 3.817146
F 31.429443 1.271053 0.116675
F 31.429443 8.989657 0.116675
F 31.429443 16.708265 0.116675
F 40.342072 1.271053 0.147786
F 40.342072 8.989656 0.147785
F 40.342073 16.708265 0.147785
F 49.240349 1.272228 0.181025
F 49.240349 8.990832 0.181025
F 49.240349 16.709441 0.181025
F 33.862592 7.719058 3.757108
F 33.862592 15.437664 3.757108
F 33.862592 0.000454 3.757108
F 42.775208 7.719062 3.788216
F 42.775208 15.437669 3.788215
F 42.775208 0.000458 3.788216
F 51.562431 7.695380 3.828744
F 51.562431 15.413987 3.828744
F 42.716022 0.000003 21.069529
F 33.657597 5.130354 0.124453
F 33.657597 12.848960 0.124453
F 42.570231 5.130355 0.155563
F 42.570231 12.848960 0.155563
F 51.456211 5.125372 0.152018
F 51.456211 12.843978 0.152018
F 33.858486 5.148763 2.864771
F 33.858486 12.867368 2.864771
F 42.771102 5.148758 2.895884
F 42.771102 12.867364 2.895884
F 51.561777 5.167990 2.879923
F 51.561777 12.886596 2.879923
F 33.854200 7.718607 6.484356
F 33.854200 15.437213 6.484356
F 33.854200 0.000003 6.484356
F 42.766818 7.718611 6.515469
F 42.766818 15.437218 6.515470
F 42.766818 0.000007 6.515470
F 51.555733 7.694910 6.535619
F 51.555733 15.413516 6.535619
F 42.716022 15.437213 21.069529
F 27.157044 1.286433 10.099387
F 27.157044 9.005036 10.099387
F 27.157044 16.723645 10.099387
F 36.069673 1.286433 10.130498
F 36.069673 9.005036 10.130498
F 36.069673 16.723645 10.130499
F 44.981912 1.286534 10.161538
F 44.981912 9.005137 10.161538
F 44.981912 16.723746 10.161538
F 27.144332 3.859302 13.737951
F 27.144332 11.577906 13.737951
F 36.056960 3.859302 13.769062
F 36.056959 11.577906 13.769063
F 44.969217 3.859206 13.800106
F 44.969217 11.577810 13.800106
F 27.153867 3.859302 11.009028
F 27.153867 11.577906 11.009028
F 36.066496 3.859302 11.040139
F 36.066496 11.577906 11.040139
F 44.978735 3.859201 11.071320
F 44.978735 11.577805 11.071320
F 27.166560 1.286433 7.370471
F 27.166560 9.005037 7.370471
F 27.166560 16.723645 7.370470
F 36.079188 1.286433 7.401582
F 36.079188 9.005037 7.401582
F 36.079188 16.723645 7.401581
F 44.991409 1.286539 7.432766
F 44.991409 9.005142 7.432766
F 44.991409 16.723751 7.432765
F 29.382027 7.718603 11.016806
F 29.382027 15.437210 11.016805
F 42.716022 7.718607 21.069528
F 38.294656 7.718604 11.047917
F 38.294656 15.437210 11.047917
F 33.803402 15.437210 21.038415
F 47.201562 7.718161 11.079324
F 47.201561 15.436768 11.079324
F 33.803402 7.718603 21.038415
F 29.394715 5.145735 7.378248
F 29.394715 12.864341 7.378248
F 38.307344 5.145735 7.409359
F 38.307344 12.864340 7.409359
F 47.214034 5.146197 7.440776
F 47.214034 12.864803 7.440776
F 29.385200 5.145735 10.107164
F 29.385200 12.864340 10.107165
F 38.297830 5.145734 10.138276
F 38.297830 12.864340 10.138276
F 47.204758 5.146161 10.169068
F 47.204758 12.864767 10.169068
F 29.372491 7.718603 13.745729
F 29.372490 15.437210 13.745729
F 51.527634 12.888144 17.450599
F 38.285119 7.718604 13.776840
F 38.285119 15.437210 13.776840
F 51.527634 5.169538 17.450599
F 47.192266 7.718197 13.807648
F 47.192266 15.436803 13.807648
F 42.728731 12.864337 17.430963
F 31.613359 1.286433 10.114943
F 31.613359 9.005037 10.114943
F 31.613359 16.723645 10.114943
F 40.525989 1.286433 10.146054
F 40.525989 9.005036 10.146054
F 40.525989 16.723644 10.146054
F 49.406876 1.297482 10.170014
F 49.406876 9.016085 10.170014
F 49.406876 16.734694 10.170014
F 31.600645 3.859302 13.753507
F 31.600645 11.577906 13.753507
F 40.513276 3.859302 13.784618
F 40.513276 11.577906 13.784618
F 49.395164 3.848683 13.808855
F 49.395164 11.567287 13.808855
F 31.610181 3.859302 11.024584
F 31.610181 11.577906 11.024584
F 40.522812 3.859302 11.055694
F 40.522813 11.577906 11.055694
F 49.403498 3.848076 11.094012
F 49.403498 11.566680 11.094012
F 31.622874 1.286433 7.386026
F 31.622874 9.005037 7.386026
F 31.622874 16.723645 7.386026
F 40.535504 1.286433 7.417136
F 40.535504 9.005036 7.417136
F 40.535504 16.723645 7.417136
F 49.415193 1.298092 7.455720
F 49.415193 9.016696 7.455720
F 49.415193 16.735304 7.455719
F 33.838341 7.718603 11.032362
F 33.838341 15.437210 11.032361
F 42.728731 5.145731 17.430963
F 42.750958 7.718607 11.063470
F 42.750958 15.437214 11.063470
F 42.750958 0.000003 11.063470
F 51.543084 7.695159 11.108659
F 51.543084 15.413765 11.108659
F 33.816112 12.864340 17.399850
F 33.851029 5.145735 7.393804
F 33.851029 12.864341 7.393804
F 42.763646 5.145731 7.424912
F 42.763646 12.864336 7.424911
F 51.552363 5.169090 7.469869
F 51.552363 12.887695 7.469869
F 33.841514 5.145735 10.122721
F 33.841514 12.864340 10.122720
F 42.754132 5.145731 10.153834
F 42.754132 12.864336 10.153834
F 51.546235 5.169497 10.173975
F 51.546235 12.888103 10.173975
F 33.828804 7.718603 13.761285
F 33.828804 15.437210 13.761285
F 33.816112 5.145735 17.399850
F 42.741423 7.718607 13.792398
F 42.741423 15.437214 13.792399
F 42.741423 0.000003 13.792399
F 51.536927 7.694800 13.812271
F 51.536927 15.413406 13.812271
F 51.533784 12.887835 14.747408
F 27.131642 1.286433 17.376516
F 27.131642 9.005036 17.376516
F 27.131642 16.723645 17.376517
F 36.044271 1.286433 17.407627
F 36.044271 9.005036 17.407627
F 36.044271 16.723645 17.407628
F 44.956545 1.286523 17.438674
F 44.956545 9.005127 17.438674
F 44.956545 16.723735 17.438675
F 27.118930 3.859302 21.015081
F 27.118930 11.577906 21.015081
F 36.031557 3.859302 21.046192
F 36.031557 11.577906 21.046192
F 44.943849 3.859216 21.077243
F 44.943849 11.577820 21.077243
F 27.128465 3.859302 18.286158
F 27.128465 11.577906 18.286157
F 36.041094 3.859302 18.317269
F 36.041094 11.577906 18.317268
F 44.953368 3.859211 18.348442
F 44.953368 11.577815 18.348442
F 27.141158 1.286433 14.647593
F 27.141158 9.005037 14.647593
F 27.141158 16.723645 14.647593
F 36.053786 1.286433 14.678704
F 36.053786 9.005036 14.678704
F 36.053786 16.723645 14.678704
F 44.966043 1.286528 14.709881
F 44.966043 9.005132 14.709881
F 44.966043 16.723740 14.709881
F 29.356624 7.718603 18.293936
F 29.356624 15.437210 18.293935
F 51.533784 5.169229 14.747409
F 38.269254 7.718604 18.325047
F 38.269254 15.437210 18.325046
F 42.738246 12.864336 14.702034
F 47.176594 7.718201 18.356427
F 47.176594 15.436808 18.356427
F 42.738246 5.145731 14.702035
F 29.369313 5.145735 14.655371
F 29.369313 12.864340 14.655371
F 38.281942 5.145734 14.686481
F 38.281942 12.864340 14.686481
F 47.189067 5.146156 14.717875
F 47.189067 12.864762 14.717875
F 29.359798 5.145735 17.384294
F 29.359798 12.864340 17.384294
F 38.272428 5.145735 17.415405
F 38.272427 12.864340 17.415405
F 47.179790 5.146121 17.446227
F 47.179790 12.864727 17.446227
F 29.347088 7.718603 21.022859
F 29.347088 15.437210 21.022859
F 33.825627 12.864340 14.670926
F 38.259717 7.718604 21.053970
F 38.259717 15.437210 21.053970
F 33.825627 5.145734 14.670926
F 47.167296 7.718235 21.084807
F 47.167296 15.436842 21.084807
F 51.524505 15.413704 18.386125
F 31.587957 1.286433 17.392072
F 31.587957 9.005036 17.392072
F 31.587957 16.723645 17.392072
F 40.500587 1.286433 17.423183
F 40.500587 9.005036 17.423183
F 40.500587 16.723644 17.423183
F 49.383485 1.296621 17.447696
F 49.383485 9.015225 17.447696
F 49.383485 16.733833 17.447696
F 31.575243 3.859302 21.030637
F 31.575243 11.577906 21.030637
F 40.487874 3.859302 21.061748
F 40.487874 11.577906 21.061749
F 49.371793 3.849543 21.086538
F 49.371793 11.568147 21.086538
F 31.584780 3.859302 18.301714
F 31.584780 11.577906 18.301713
F 40.497410 3.859302 18.332824
F 40.497410 11.577906 18.332824
F 49.380131 3.848946 18.370589
F 49.380131 11.567550 18.370589
F 31.597472 1.286433 14.663148
F 31.597472 9.005037 14.663148
F 31.597472 16.723645 14.663148
F 40.510102 1.286433 14.694259
F 40.510102 9.005036 14.694259
F 40.510102 16.723645 14.694259
F 49.391801 1.297223 14.732300
F 49.391801 9.015827 14.732300
F 49.391801 16.734435 14.732300
F 33.812939 7.718603 18.309491
F 33.812939 15.437210 18.309491
F 51.524505 7.695098 18.386125
F 42.725558 7.718607 18.340600
F 42.725558 15.437214 18.340600
F 42.725558 0.000003 18.340600
F 27.106240 1.286433 24.653647
F 27.106240 9.005037 24.653647
F 27.106240 16.723645 24.653647
F 36.018869 1.286433 24.684758
F 36.018869 9.005036 24.684758
F 36.018869 16.723645 24.684758
F 44.931176 1.286514 24.715811
F 44.931176 9.005117 24.715811
F 44.931176 16.723726 24.715812
F 27.093528 3.859302 28.292211
F 27.093528 11.577906 28.292212
F 36.006155 3.859302 28.323322
F 36.006155 11.577906 28.323323
F 44.918480 3.859226 28.354379
F 44.918480 11.577830 28.354380
F 27.103063 3.859302 25.563288
F 27.103063 11.577906 25.563288
F 36.015692 3.859302 25.594399
F 36.015692 11.577906 25.594399
F 44.928000 3.859221 25.625566
F 44.928000 11.577825 25.625566
F 27.115756 1.286433 21.924723
F 27.115756 9.005037 21.924723
F 27.115756 16.723645 21.924723
F 36.028384 1.286433 21.955834
F 36.028384 9.005036 21.955834
F 36.028384 16.723645 21.955834
F 44.940675 1.286519 21.987004
F 44.940675 9.005122 21.987004
F 44.940676 16.723730 21.987004
F 29.331222 7.718603 25.571066
F 29.331222 15.437210 25.571066
F 51.462627 15.414663 42.919907
F 38.243852 7.718604 25.602177
F 38.243852 15.437210 25.602176
F 51.462627 7.696056 42.919907
F 47.151621 7.718238 25.633533
F 47.151621 15.436845 25.633532
F 42.639819 0.000002 42.900917
F 29.343911 5.145735 21.932501
F 29.343911 12.864340 21.932501
F 38.256540 5.145734 21.963611
F 38.256540 12.864340 21.963611
F 47.164097 5.146118 21.994980
F 47.164097 12.864723 21.994980
F 29.334396 5.145735 24.661424
F 29.334396 12.864340 24.661424
F 38.247025 5.145734 24.692535
F 38.247025 12.864340 24.692535
F 47.154817 5.146084 24.723386
F 47.154817 12.864690 24.723386
F 29.321686 7.718603 28.299989
F 29.321686 15.437210 28.299989
F 42.639819 15.437213 42.900917
F 38.234315 7.718604 28.331100
F 38.234315 15.437210 28.331101
F 42.639819 7.718606 42.900917
F 47.142320 7.718271 28.361964
F 47.142320 15.436877 28.361964
F 33.727196 15.437210 42.869804
F 31.562555 1.286433 24.669202
F 31.562555 9.005037 24.669202
F 31.562555 16.723645 24.669203
F 40.475185 1.286433 24.700314
F 40.475186 9.005036 24.700314
F 40.475185 16.723644 24.700313
F 49.360131 1.295763 24.725379
F 49.360131 9.014367 24.725379
F 49.360132 16.732975 24.725379
F 31.549841 3.859302 28.307767
F 31.549841 11.577906 28.307767
F 40.462472 3.859302 28.338879
F 40.462472 11.577906 28.338878
F 49.348454 3.850396 28.364219
F 49.348454 11.569000 28.364219
F 31.559377 3.859302 25.578844
F 31.559377 11.577906 25.578844
F 40.472008 3.859302 25.609955
F 40.472008 11.577906 25.609954
F 49.356800 3.849812 25.647167
F 49.356800 11.568417 25.647167
F 31.572070 1.286433 21.940279
F 31.572070 9.005037 21.940279
F 31.572070 16.723645 21.940279
F 40.484700 1.286432 21.971389
F 40.484700 9.005036 21.971389
F 40.484700 16.723645 21.971389
F 49.368453 1.296354 22.008878
F 49.368453 9.014958 22.008878
F 49.368454 16.733566 22.008877
F 33.787537 7.718603 25.586622
F 33.787537 15.437210 25.586621
F 33.727196 7.718603 42.869804
F 42.700157 7.718606 25.617730
F 42.700157 15.437214 25.617730
F 42.700157 0.000003 25.617730
F 51.505923 7.695203 25.663454
F 51.505923 15.413809 25.663454
F 51.471893 12.887212 39.281317
F 33.800225 5.145734 21.948057
F 33.800225 12.864340 21.948056
F 42.712845 5.145731 21.979165
F 42.712845 12.864336 21.979165
F 51.515202 5.169209 22.024807
F 51.515202 12.887815 22.024807
F 33.790710 5.145735 24.676980
F 33.790710 12.864340 24.676980
F 42.703330 5.145731 24.708093
F 42.703330 12.864337 24.708093
F 51.509033 5.169412 24.727357
F 51.509033 12.888017 24.727357
F 33.778000 7.718603 28.315545
F 33.778000 15.437210 28.315545
F 51.471893 5.168606 39.281317
F 42.690621 7.718606 28.346658
F 42.690621 15.437213 28.346658
F 42.690621 0.000003 28.346658
F 51.499729 7.695056 28.365789
F 51.499729 15.413662 28.365790
F 42.652529 12.864338 39.262352
F 27.080838 1.286433 31.930776
F 27.080838 9.005036 31.930776
F 27.080838 16.723645 31.930776
F 35.993467 1.286433 31.961887
F 35.993467 9.005037 31.961887
F 35.993467 16.723645 31.961887
F 44.905807 1.286505 31.992947
F 44.905807 9.005108 31.992947
F 44.905807 16.723717 31.992947
F 27.068126 3.859302 35.569340
F 27.068126 11.577906 35.569340
F 35.980753 3.859302 35.600451
F 35.980753 11.577906 35.600451
F 44.893110 3.859234 35.631514
F 44.893110 11.577838 35.631515
F 27.077661 3.859302 32.840417
F 27.077661 11.577906 32.840417
F 35.990290 3.859302 32.871528
F 35.990290 11.577906 32.871528
F 44.902630 3.859230 32.902689
F 44.902630 11.577834 32.902689
F 27.090354 1.286433 29.201853
F 27.090354 9.005037 29.201853
F 27.090354 16.723645 29.201853
F 36.002982 1.286433 29.232964
F 36.002982 9.005036 29.232963
F 36.002982 16.723645 29.232964
F 44.915306 1.286509 29.264127
F 44.915306 9.005113 29.264127
F 44.915306 16.723721 29.264127
F 29.305820 7.718603 32.848195
F 29.305820 15.437210 32.848195
F 42.652529 5.145732 39.262351
F 38.218450 7.718604 32.879306
F 38.218450 15.437210 32.879305
F 33.739906 12.864340 39.231238
F 47.126640 7.718272 32.910639
F 47.126640 15.436880 32.910639
F 33.739906 5.145735 39.231238
F 29.318509 5.145735 29.209631
F 29.318509 12.864340 29.209631
F 38.231138 5.145735 29.240741
F 38.231138 12.864340 29.240741
F 47.139120 5.146082 29.272086
F 47.139120 12.864687 29.272085
F 29.308994 5.145735 31.938554
F 29.308994 12.864340 31.938554
F 38.221623 5.145734 31.969665
F 38.221623 12.864340 31.969665
F 47.129838 5.146050 32.000541
F 47.129838 12.864656 32.000541
F 29.296284 7.718603 35.577118
F 29.296284 15.437210 35.577118
F 51.478067 12.887241 36.579167
F 38.208913 7.718604 35.608229
F 38.208913 15.437210 35.608229
F 51.478067 5.168635 36.579167
F 47.117335 7.718304 35.639118
F 47.117335 15.436911 35.639118
F 42.662044 12.864337 36.533424
F 31.537153 1.286433 31.946331
F 31.537153 9.005036 31.946331
F 31.537153 16.723645 31.946332
F 40.449783 1.286433 31.977443
F 40.449783 9.005036 31.977443
F 40.449783 16.723644 31.977443
F 49.336805 1.294915 32.003056
F 49.336805 9.013519 32.003056
F 49.336805 16.732127 32.003056
F 31.524439 3.859302 35.584896
F 31.524439 11.577906 35.584896
F 40.437070 3.859302 35.616007
F 40.437070 11.577906 35.616008
F 49.325138 3.851238 35.641891
F 49.325138 11.569842 35.641892
F 31.533975 3.859302 32.855973
F 31.533975 11.577906 32.855972
F 40.446606 3.859302 32.887084
F 40.446606 11.577906 32.887083
F 49.333497 3.850670 32.923750
F 49.333497 11.569274 32.923750
F 31.546668 1.286433 29.217408
F 31.546668 9.005037 29.217408
F 31.546668 16.723645 29.217408
F 40.459298 1.286432 29.248519
F 40.459298 9.005036 29.248519
F 40.459298 16.723645 29.248518
F 49.345138 1.295491 29.285458
F 49.345138 9.014095 29.285458
F 49.345138 16.732703 29.285457
F 33.762135 7.718603 32.863751
F 33.762135 15.437210 32.863750
F 42.662044 5.145732 36.533424
F 42.674756 7.718606 32.894859
F 42.674756 15.437213 32.894859
F 42.674756 0.000003 32.894859
F 51.487353 7.695488 32.940635
F 51.487353 15.414095 32.940634
F 33.749421 12.864340 36.502315
F 33.774823 5.145734 29.225186
F 33.774823 12.864340 29.225186
F 42.687444 5.145731 29.256295
F 42.687444 12.864337 29.256294
F 51.496624 5.169016 29.302063
F 51.496624 12.887621 29.302063
F 33.765308 5.145735 31.954109
F 33.765308 12.864340 31.954109
F 42.677930 5.145731 31.985222
F 42.677930 12.864337 31.985222
F 51.490447 5.169105 32.004259
F 51.490447 12.887710 32.004260
F 33.752598 7.718603 35.592674
F 33.752598 15.437210 35.592674
F 33.749421 5.145734 36.502315
F 42.665220 7.718606 35.623787
F 42.665220 15.437213 35.623787
F 42.665220 0.000002 35.623787
F 51.481156 7.695457 35.642768
F 51.481156 15.414064 35.642768
F 51.468814 15.414572 40.217661
F 27.055436 1.286433 39.207905
F 27.055436 9.005037 39.207905
F 27.055436 16.723645 39.207905
F 35.968065 1.286433 39.239016
F 35.968065 9.005037 39.239016
F 35.968065 16.723645 39.239016
F 44.880435 1.286497 39.270083
F 44.880435 9.005100 39.270083
F 44.880435 16.723708 39.270083
F 27.042723 3.859302 42.846470
F 27.042723 11.577906 42.846470
F 35.955351 3.859302 42.877582
F 35.955351 11.577906 42.877582
F 44.867737 3.859242 42.908651
F 44.867737 11.577846 42.908651
F 27.052259 3.859302 40.117547
F 27.052259 11.577906 40.117546
F 35.964888 3.859302 40.148658
F 35.964888 11.577906 40.148658
F 44.877259 3.859238 40.179813
F 44.877259 11.577842 40.179813
F 27.064952 1.286433 36.478982
F 27.064952 9.005037 36.478982
F 27.064952 16.723645 36.478981
F 35.977580 1.286433 36.510093
F 35.977580 9.005037 36.510093
F 35.977580 16.723645 36.510092
F 44.889936 1.286501 36.541251
F 44.889936 9.005104 36.541251
F 44.889936 16.723712 36.541250
F 29.280418 7.718603 40.125324
F 29.280418 15.437210 40.125324
F 51.468814 7.695966 40.217661
F 38.193048 7.718604 40.156436
F 38.193048 15.437210 40.156436
F 42.649355 0.000002 40.171989
F 47.101651 7.718305 40.187747
F 47.101651 15.436912 40.187747
F 42.649355 15.437213 40.171989
F 29.293107 5.145735 36.486760
F 29.293107 12.864340 36.486759
F 38.205736 5.145734 36.517871
F 38.205736 12.864340 36.517870
F 47.114136 5.146049 36.549192
F 47.114136 12.864654 36.549192
F 29.283591 5.145735 39.215683
F 29.283591 12.864340 39.215683
F 38.196221 5.145734 39.246794
F 38.196221 12.864340 39.246795
F 47.104848 5.146017 39.277694
F 47.104848 12.864623 39.277694
F 29.270882 7.718603 42.854248
F 29.270882 15.437210 42.854248
F 42.649355 7.718606 40.171989
F 38.183511 7.718604 42.885360
F 38.183511 15.437210 42.885360
F 33.736733 15.437210 40.140880
F 47.092342 7.718335 42.916271
F 47.092342 15.436942 42.916271
F 33.736733 7.718603 40.140880
F 31.511751 1.286433 39.223461
F 31.511751 9.005037 39.223461
F 31.511751 16.723645 39.223461
F 40.424381 1.286433 39.254572
F 40.424381 9.005036 39.254572
F 40.424381 16.723644 39.254573
F 49.313496 1.294081 39.280724
F 49.313496 9.012685 39.280724
F 49.313496 16.731293 39.280725
F 31.499037 3.859302 42.862026
F 31.499037 11.577906 42.862026
F 40.411668 3.859302 42.893137
F 40.411668 11.577906 42.893137
F 49.301833 3.852062 42.919555
F 49.301833 11.570666 42.919555
F 31.508573 3.859302 40.133102
F 31.508573 11.577906 40.133102
F 40.421204 3.859302 40.164213
F 40.421204 11.577906 40.164213
F 49.310209 3.851511 40.200342
F 49.310209 11.570116 40.200342
F 31.521266 1.286433 36.494538
F 31.521266 9.005037 36.494538
F 31.521266 16.723645 36.494537
F 40.433896 1.286432 36.525648
F 40.433896 9.005036 36.525648
F 40.433896 16.723645 36.525648
F 49.321843 1.294641 36.562044
F 49.321843 9.013245 36.562044
F 49.321843 16.731853 36.562044
F 27.030034 1.286433 46.485035
F 27.030034 9.005037 46.485035
F 27.030034 16.723645 46.485036
F 35.942663 1.286433 46.516147
F 35.942663 9.005036 46.516147
F 35.942663 16.723645 46.516147
F 44.855062 1.286489 46.547219
F 44.855062 9.005092 46.547219
F 44.855062 16.723701 46.547218
F 27.017321 3.859302 50.123600
F 27.017321 11.577906 50.123601
F 35.929949 3.859302 50.154712
F 35.929949 11.577906 50.154712
F 44.842364 3.859250 50.185786
F 44.842364 11.577854 50.185786
F 27.026857 3.859302 47.394677
F 27.026857 11.577906 47.394677
F 35.939486 3.859302 47.425788
F 35.939486 11.577906 47.425788
F 44.851886 3.859246 47.456938
F 44.851886 11.577850 47.456938
F 27.039550 1.286433 43.756112
F 27.039550 9.005037 43.756112
F 27.039550 16.723645 43.756112
F 35.952178 1.286433 43.787224
F 35.952178 9.005037 43.787223
F 35.952178 16.723645 43.787223
F 44.864564 1.286492 43.818376
F 44.864564 9.005096 43.818376
F 44.864564 16.723704 43.818375
F 29.255016 7.718603 47.402455
F 29.255016 15.437210 47.402455
F 51.407497 15.417724 64.752340
F 38.167646 7.718604 47.433566
F 38.167646 15.437210 47.433566
F 51.407497 7.699117 64.752340
F 47.076652 7.718335 47.464857
F 47.076652 15.436942 47.464857
F 42.563616 0.000001 64.732305
F 29.267705 5.145735 43.763890
F 29.267705 12.864340 43.763889
F 38.180334 5.145734 43.795001
F 38.180334 12.864340 43.795001
F 47.089141 5.146018 43.826302
F 47.089141 12.864623 43.826302
F 29.258189 5.145735 46.492813
F 29.258189 12.864340 46.492813
F 38.170819 5.145734 46.523925
F 38.170819 12.864340 46.523925
F 47.079849 5.145988 46.554847
F 47.079849 12.864593 46.554848
F 29.245480 7.718603 50.131378
F 29.245480 15.437210 50.131378
F 42.563616 15.437212 64.732306
F 38.158109 7.718604 50.162489
F 38.158109 15.437210 50.162490
F 42.563616 7.718605 64.732305
F 47.067337 7.718364 50.193423
F 47.067337 15.436971 50.193423
F 33.650989 15.437210 64.701193
F 31.486349 1.286433 46.500591
F 31.486349 9.005036 46.500591
F 31.486349 16.723645 46.500591
F 40.398979 1.286433 46.531702
F 40.398979 9.005036 46.531702
F 40.398979 16.723644 46.531703
F 49.290192 1.293268 46.558381
F 49.290192 9.011872 46.558382
F 49.290192 16.730480 46.558382
F 31.473635 3.859302 50.139156
F 31.473635 11.577906 50.139156
F 40.386266 3.859302 50.170267
F 40.386266 11.577906 50.170268
F 49.278528 3.852864 50.197204
F 49.278528 11.571468 50.197204
F 31.483171 3.859302 47.410233
F 31.483171 11.577906 47.410232
F 40.395802 3.859302 47.441344
F 40.395802 11.577906 47.441343
F 49.286926 3.852333 47.476947
F 49.286926 11.570937 47.476947
F 31.495864 1.286433 43.771668
F 31.495864 9.005037 43.771668
F 31.495864 16.723645 43.771667
F 40.408494 1.286433 43.802778
F 40.408494 9.005036 43.802778
F 40.408494 16.723645 43.802778
F 49.298559 1.293809 43.838643
F 49.298559 9.012413 43.838643
F 49.298559 16.731021 43.838642
F 33.711330 7.718603 47.418011
F 33.711330 15.437210 47.418010
F 33.650989 7.718603 64.701193
F 42.623954 7.718606 47.449120
F 42.623954 15.437213 47.449120
F 42.623954 0.000002 47.449120
F 51.450325 7.696647 47.494527
F 51.450325 15.415253 47.494527
F 51.416632 12.884471 61.113492
F 33.724019 5.145734 43.779445
F 33.724019 12.864340 43.779445
F 42.636642 5.145732 43.810554
F 42.636642 12.864337 43.810554
F 51.459550 5.168057 43.856114
F 51.459550 12.886663 43.856114
F 33.714503 5.145735 46.508369
F 33.714504 12.864340 46.508369
F 42.627128 5.145732 46.539481
F 42.627128 12.864338 46.539482
F 51.453393 5.167905 46.558538
F 51.453393 12.886510 46.558539
F 33.701794 7.718603 50.146934
F 33.701794 15.437210 50.146934
F 51.416632 5.165865 61.113492
F 42.614418 7.718606 50.178047
F 42.614418 15.437212 50.178047
F 42.614418 0.000002 50.178047
F 51.444161 7.696862 50.197212
F 51.444161 15.415469 50.197213
F 42.576326 12.864338 61.093740
F 27.004632 1.286433 53.762165
F 27.004632 9.005036 53.762165
F 27.004632 16.723645 53.762165
F 35.917261 1.286433 53.793276
F 35.917261 9.005036 53.793276
F 35.917261 16.723645 53.793276
F 44.829688 1.286482 53.824353
F 44.829688 9.005085 53.824353
F 44.829688 16.723693 53.824353
F 26.991919 3.859302 57.400729
F 26.991919 11.577906 57.400729
F 35.904547 3.859302 57.431840
F 35.904547 11.577906 57.431841
F 44.816989 3.859257 57.462920
F 44.816989 11.577861 57.462920
F 27.001455 3.859302 54.671806
F 27.001455 11.577906 54.671806
F 35.914084 3.859302 54.702917
F 35.914084 11.577906 54.702917
F 44.826512 3.859253 54.734062
F 44.826512 11.577858 54.734062
F 27.014148 1.286433 51.033242
F 27.014148 9.005037 51.033242
F 27.014147 16.723645 51.033242
F 35.926776 1.286433 51.064353
F 35.926776 9.005036 51.064353
F 35.926776 16.723645 51.064353
F 44.839190 1.286485 51.095500
F 44.839190 9.005089 51.095500
F 44.839190 16.723697 51.095499
F 29.229614 7.718603 54.679584
F 29.229614 15.437210 54.679584
F 42.576326 5.145732 61.093740
F 38.142244 7.718604 54.710695
F 38.142244 15.437210 54.710695
F 33.663699 12.864340 61.062628
F 47.051641 7.718363 54.741968
F 47.051641 15.436970 54.741968
F 33.663699 5.145735 61.062628
F 29.242303 5.145735 51.041020
F 29.242303 12.864340 51.041019
F 38.154932 5.145734 51.072131
F 38.154932 12.864340 51.072130
F 47.064136 5.145988 51.103412
F 47.064136 12.864594 51.103412
F 29.232787 5.145735 53.769943
F 29.232787 12.864340 53.769943
F 38.145417 5.145734 53.801054
F 38.145417 12.864340 53.801054
F 47.054839 5.145959 53.831998
F 47.054839 12.864565 53.831998
F 29.220078 7.718603 57.408507
F 29.220078 15.437210 57.408507
F 51.422721 12.884878 58.409515
F 38.132707 7.718604 57.439618
F 38.132707 15.437210 57.439619
F 51.422721 5.166273 58.409515
F 47.042320 7.718392 57.470573
F 47.042320 15.436998 57.470573
F 42.585840 12.864338 58.364813
F 31.460946 1.286433 53.777721
F 31.460946 9.005037 53.777721
F 31.460947 16.723645 53.777721
F 40.373577 1.286432 53.808832
F 40.373577 9.005036 53.808832
F 40.373577 16.723644 53.808832
F 49.266884 1.292479 53.836022
F 49.266883 9.011083 53.836022
F 49.266884 16.729692 53.836023
F 31.448233 3.859302 57.416285
F 31.448233 11.577906 57.416285
F 40.360864 3.859302 57.447396
F 40.360864 11.577906 57.447396
F 49.255213 3.853638 57.474836
F 49.255213 11.572242 57.474836
F 31.457769 3.859302 54.687362
F 31.457769 11.577906 54.687362
F 40.370400 3.859302 54.718472
F 40.370400 11.577906 54.718472
F 49.263637 3.853128 54.753567
F 49.263636 11.571733 54.753567
F 31.470461 1.286433 51.048797
F 31.470461 9.005037 51.048797
F 31.470461 16.723645 51.048797
F 40.383092 1.286432 51.079908
F 40.383092 9.005036 51.079908
F 40.383092 16.723645 51.079908
F 49.275274 1.293000 51.115255
F 49.275274 9.011604 51.115255
F 49.275274 16.730212 51.115255
F 33.685928 7.718603 54.695140
F 33.685928 15.437210 54.695139
F 42.585840 5.145732 58.364814
F 42.598553 7.718605 54.726249
F 42.598553 15.437212 54.726248
F 42.598553 0.000002 54.726249
F 51.431908 7.697538 54.771228
F 51.431908 15.416145 54.771228
F 33.673214 12.864340 58.333704
F 33.698616 5.145734 51.056575
F 33.698616 12.864340 51.056575
F 42.611242 5.145732 51.087684
F 42.611241 12.864338 51.087684
F 51.441095 5.167272 51.132898
F 51.441095 12.885877 51.132898
F 33.689101 5.145735 53.785498
F 33.689101 12.864340 53.785498
F 42.601727 5.145732 53.816611
F 42.601727 12.864338 53.816611
F 51.434966 5.166993 53.835929
F 51.434966 12.885598 53.835929
F 33.676392 7.718603 57.424063
F 33.676392 15.437210 57.424063
F 33.673214 5.145734 58.333704
F 42.589017 7.718606 57.455175
F 42.589017 15.437212 57.455175
F 42.589017 0.000002 57.455175
F 51.425778 7.697881 57.474689
F 51.425778 15.416488 57.474689
F 51.413582 15.417253 62.047761
F 26.979230 1.286433 61.039294
F 26.979230 9.005037 61.039294
F 26.979230 16.723645 61.039295
F 35.891859 1.286433 61.070405
F 35.891859 9.005037 61.070405
F 35.891859 16.723645 61.070406
F 44.804312 1.286475 61.101487
F 44.804312 9.005078 61.101487
F 44.804312 16.723687 61.101487
F 26.966517 3.859302 64.677859
F 26.966517 11.577906 64.677859
F 35.879145 3.859302 64.708970
F 35.879145 11.577906 64.708971
F 44.791612 3.859263 64.740054
F 44.791612 11.577867 64.740054
F 26.976053 3.859302 61.948936
F 26.976053 11.577906 61.948936
F 35.888682 3.859302 61.980047
F 35.888682 11.577906 61.980047
F 44.801136 3.859260 62.011187
F 44.801136 11.577864 62.011187
F 26.988745 1.286433 58.310371
F 26.988746 9.005037 58.310371
F 26.988745 16.723645 58.310371
F 35.901374 1.286433 58.341482
F 35.901374 9.005036 58.341482
F 35.901374 16.723645 58.341482
F 44.813815 1.286478 58.372624
F 44.813815 9.005081 58.372624
F 44.813815 16.723690 58.372624
F 29.204212 7.718603 61.956713
F 29.204212 15.437210 61.956713
F 51.413582 7.698647 62.047761
F 38.116842 7.718604 61.987824
F 38.116842 15.437210 61.987824
F 42.573152 0.000002 62.003379
F 47.026618 7.718390 62.019081
F 47.026618 15.436997 62.019080
F 42.573152 15.437212 62.003379
F 29.216901 5.145735 58.318149
F 29.216901 12.864340 58.318149
F 38.129530 5.145734 58.349259
F 38.129530 12.864340 58.349259
F 47.039120 5.145961 58.380524
F 47.039120 12.864566 58.380523
F 29.207385 5.145735 61.047072
F 29.207385 12.864340 61.047072
F 38.120015 5.145734 61.078183
F 38.120015 12.864340 61.078183
F 47.029816 5.145933 61.109147
F 47.029816 12.864539 61.109147
F 29.194676 7.718603 64.685637
F 29.194676 15.437210 64.685637
F 42.573152 7.718605 62.003379
F 38.107305 7.718604 64.716748
F 38.107305 15.437210 64.716749
F 33.660527 15.437210 61.972269
F 47.017290 7.718417 64.747722
F 47.017290 15.437024 64.747723
F 33.660527 7.718603 61.972269
F 31.435545 1.286433 61.054850
F 31.435545 9.005037 61.054850
F 31.435545 16.723645 61.054850
F 40.348175 1.286433 61.085961
F 40.348175 9.005036 61.085961
F 40.348175 16.723644 61.085961
F 49.243559 1.291720 61.113644
F 49.243559 9.010324 61.113644
F 49.243559 16.728932 61.113645
F 31.422831 3.859302 64.693415
F 31.422831 11.577906 64.693415
F 40.335462 3.859302 64.724527
F 40.335462 11.577906 64.724526
F 49.231877 3.854381 64.752448
F 49.231877 11.572985 64.752449
F 31.432367 3.859302 61.964492
F 31.432367 11.577906 61.964491
F 40.344998 3.859302 61.995603
F 40.344998 11.577906 61.995602
F 49.240331 3.853894 62.030206
F 49.240331 11.572499 62.030206
F 31.445059 1.286433 58.325926
F 31.445060 9.005037 58.325926
F 31.445060 16.723645 58.325926
F 40.357690 1.286433 58.357037
F 40.357690 9.005036 58.357037
F 40.357690 16.723645 58.357037
F 49.251978 1.292219 58.391884
F 49.251978 9.010822 58.391883
F 49.251978 16.729431 58.391883
F 26.953828 1.286433 68.316424
F 26.953828 9.005037 68.316424
F 26.953828 16.723645 68.316425
F 35.866457 1.286433 68.347536
F 35.866457 9.005036 68.347536
F 35.866457 16.723645 68.347536
F 44.778935 1.286468 68.378622
F 44.778935 9.005072 68.378622
F 44.778935 16.723680 68.378622
F 26.941115 3.859302 71.954989
F 26.941115 11.577906 71.954990
F 35.853743 3.859302 71.986100
F 35.853743 11.577906 71.986101
F 44.766234 3.859269 72.017189
F 44.766234 11.577873 72.017189
F 26.950651 3.859302 69.226066
F 26.950651 11.577906 69.226066
F 35.863280 3.859302 69.257177
F 35.863280 11.577906 69.257177
F 44.775759 3.859266 69.288313
F 44.775759 11.577870 69.288313
F 26.963344 1.286433 65.587501
F 26.963344 9.005037 65.587501
F 26.963344 16.723645 65.587501
F 35.875972 1.286433 65.618612
F 35.875971 9.005036 65.618612
F 35.875971 16.723645 65.618612
F 44.788439 1.286472 65.649750
F 44.788439 9.005075 65.649750
F 44.788439 16.723683 65.649750
F 29.178810 7.718603 69.233844
F 29.178810 15.437210 69.233844
F 51.353394 15.422718 86.586326
F 38.091439 7.718604 69.264955
F 38.091439 15.437210 69.264955
F 51.353394 7.704112 86.586325
F 47.001581 7.718415 69.296194
F 47.001581 15.437022 69.296194
F 42.487412 0.000001 86.563694
F 29.191499 5.145735 65.595279
F 29.191499 12.864340 65.595279
F 38.104128 5.145734 65.626390
F 38.104128 12.864340 65.626389
F 47.014090 5.145935 65.657637
F 47.014090 12.864540 65.657637
F 29.181983 5.145735 68.324202
F 29.181983 12.864340 68.324203
F 38.094613 5.145734 68.355313
F 38.094613 12.864340 68.355314
F 47.004779 5.145908 68.386297
F 47.004779 12.864514 68.386297
F 29.169274 7.718603 71.962767
F 29.169274 15.437210 71.962767
F 42.487412 15.437211 86.563694
F 38.081902 7.718604 71.993878
F 38.081903 15.437210 71.993879
F 42.487412 7.718605 86.563694
F 46.992247 7.718442 72.024871
F 46.992247 15.437048 72.024871
F 33.574783 15.437210 86.532582
F 31.410142 1.286433 68.331980
F 31.410142 9.005037 68.331980
F 31.410142 16.723645 68.331981
F 40.322773 1.286432 68.363091
F 40.322773 9.005036 68.363091
F 40.322773 16.723645 68.363092
F 49.220209 1.290994 68.391247
F 49.220209 9.009598 68.391247
F 49.220209 16.728206 68.391247
F 31.397429 3.859302 71.970545
F 31.397429 11.577906 71.970545
F 40.310059 3.859302 72.001656
F 40.310059 11.577906 72.001657
F 49.208510 3.855090 72.030039
F 49.208510 11.573694 72.030040
F 31.406965 3.859302 69.241622
F 31.406965 11.577906 69.241622
F 40.319596 3.859302 69.272732
F 40.319596 11.577906 69.272732
F 49.216998 3.854627 69.306866
F 49.216998 11.573231 69.306866
F 31.419657 1.286433 65.603057
F 31.419657 9.005037 65.603056
F 31.419657 16.723645 65.603057
F 40.332288 1.286432 65.634167
F 40.332288 9.005036 65.634167
F 40.332288 16.723645 65.634167
F 49.228660 1.291469 65.668533
F 49.228660 9.010072 65.668533
F 49.228660 16.728681 65.668533
F 33.635124 7.718603 69.249399
F 33.635124 15.437210 69.249399
F 33.574783 7.718603 86.532582
F 42.547751 7.718605 69.280509
F 42.547751 15.437212 69.280509
F 42.547751 0.000001 69.280509
F 51.395365 7.699973 69.324127
F 51.395365 15.418579 69.324127
F 51.362338 12.879793 82.947223
F 33.647812 5.145734 65.610835
F 33.647812 12.864340 65.610835
F 42.560440 5.145733 65.641944
F 42.560440 12.864338 65.641944
F 51.404447 5.165056 65.685966
F 51.404447 12.883661 65.685965
F 33.638297 5.145735 68.339758
F 33.638297 12.864340 68.339758
F 42.550925 5.145733 68.370870
F 42.550925 12.864339 68.370870
F 51.398409 5.164520 68.391231
F 51.398409 12.883126 68.391232
F 33.625587 7.718603 71.978323
F 33.625587 15.437210 71.978323
F 51.362338 5.161188 82.947223
F 42.538215 7.718605 72.009435
F 42.538215 15.437212 72.009436
F 42.538215 0.000001 72.009435
F 51.389334 7.700571 72.030165
F 51.389334 15.419177 72.030166
F 42.500122 12.864339 82.925129
F 26.928426 1.286433 75.593554
F 26.928426 9.005036 75.593554
F 26.928426 16.723645 75.593554
F 35.841055 1.286433 75.624665
F 35.841055 9.005036 75.624665
F 35.841055 16.723645 75.624665
F 44.753556 1.286463 75.655755
F 44.753556 9.005066 75.655755
F 44.753556 16.723675 75.655756
F 26.915713 3.859302 79.232118
F 26.915713 11.577906 79.232118
F 35.828341 3.859302 79.263229
F 35.828341 11.577906 79.263230
F 44.740855 3.859275 79.294322
F 44.740855 11.577879 79.294322
F 26.925249 3.859302 76.503195
F 26.925249 11.577906 76.503195
F 35.837878 3.859302 76.534306
F 35.837877 11.577906 76.534306
F 44.750380 3.859272 76.565438
F 44.750380 11.577876 76.565438
F 26.937941 1.286433 72.864631
F 26.937941 9.005036 72.864631
F 26.937941 16.723645 72.864631
F 35.850570 1.286433 72.895742
F 35.850569 9.005037 72.895742
F 35.850569 16.723645 72.895742
F 44.763061 1.286465 72.926875
F 44.763061 9.005069 72.926875
F 44.763061 16.723677 72.926875
F 29.153408 7.718603 76.510973
F 29.153408 15.437210 76.510973
F 42.500122 5.145733 82.925129
F 38.066037 7.718604 76.542084
F 38.066037 15.437210 76.542083
F 33.587493 12.864340 82.894017
F 46.976530 7.718439 76.573308
F 46.976530 15.437046 76.573307
F 33.587493 5.145735 82.894016
F 29.166097 5.145735 72.872409
F 29.166097 12.864340 72.872409
F 38.078726 5.145734 72.903520
F 38.078725 12.864340 72.903519
F 46.989046 5.145911 72.934751
F 46.989046 12.864516 72.934750
F 29.156581 5.145735 75.601332
F 29.156581 12.864340 75.601332
F 38.069211 5.145734 75.632443
F 38.069211 12.864340 75.632443
F 46.979728 5.145884 75.663444
F 46.979728 12.864490 75.663444
F 29.143872 7.718603 79.239896
F 29.143871 15.437210 79.239896
F 51.368257 12.880575 80.238366
F 38.056501 7.718604 79.271007
F 38.056501 15.437210 79.271007
F 51.368257 5.161970 80.238367
F 46.967188 7.718465 79.302017
F 46.967188 15.437071 79.302017
F 42.509637 12.864338 80.196203
F 31.384740 1.286433 75.609109
F 31.384740 9.005037 75.609109
F 31.384740 16.723645 75.609110
F 40.297371 1.286433 75.640221
F 40.297371 9.005036 75.640221
F 40.297371 16.723644 75.640221
F 49.196824 1.290303 75.668826
F 49.196823 9.008907 75.668826
F 49.196824 16.727515 75.668826
F 31.372027 3.859301 79.247674
F 31.372027 11.577906 79.247674
F 40.284658 3.859302 79.278786
F 40.284657 11.577906 79.278785
F 49.185103 3.855763 79.307606
F 49.185103 11.574367 79.307606
F 31.381563 3.859302 76.518751
F 31.381563 11.577906 76.518751
F 40.294194 3.859302 76.549862
F 40.294194 11.577906 76.549861
F 49.193628 3.855324 76.583548
F 49.193628 11.573928 76.583548
F 31.394255 1.286433 72.880186
F 31.394255 9.005037 72.880186
F 31.394255 16.723645 72.880186
F 40.306886 1.286433 72.911297
F 40.306886 9.005036 72.911297
F 40.306886 16.723645 72.911297
F 49.205310 1.290754 72.945204
F 49.205310 9.009357 72.945204
F 49.205310 16.727966 72.945204
F 33.609722 7.718603 76.526529
F 33.609722 15.437210 76.526528
F 42.509637 5.145733 80.196203
F 42.522350 7.718605 76.557639
F 42.522350 15.437212 76.557638
F 42.522350 0.000001 76.557638
F 51.377269 7.701516 76.600327
F 51.377269 15.420123 76.600327
F 33.597008 12.864340 80.165093
F 33.622410 5.145734 72.887964
F 33.622410 12.864340 72.887964
F 42.535038 5.145733 72.919074
F 42.535038 12.864338 72.919074
F 51.386290 5.163620 72.962248
F 51.386289 12.882226 72.962248
F 33.612895 5.145735 75.616887
F 33.612895 12.864340 75.616888
F 42.525523 5.145733 75.647999
F 42.525524 12.864339 75.648000
F 51.380308 5.162959 75.669143
F 51.380308 12.881565 75.669143
F 33.600185 7.718603 79.255452
F 33.600185 15.437210 79.255452
F 33.597008 5.145734 80.165093
F 42.512814 7.718605 79.286564
F 42.512814 15.437212 79.286564
F 42.512814 0.000001 79.286564
F 51.371298 7.702238 79.308162
F 51.371298 15.420845 79.308162
F 51.359302 15.421878 83.876367
F 26.903023 1.286433 82.870683
F 26.903023 9.005037 82.870683
F 26.903023 16.723645 82.870684
F 35.815653 1.286433 82.901794
F 35.815653 9.005036 82.901794
F 35.815653 16.723645 82.901795
F 44.728176 1.286457 82.932888
F 44.728176 9.005061 82.932889
F 44.728176 16.723669 82.932889
F 26.890311 3.859302 86.509248
F 26.890311 11.577906 86.509248
F 35.802939 3.859302 86.540360
F 35.802938 11.577906 86.540360
F 44.715474 3.859280 86.571455
F 44.715474 11.577884 86.571455
F 26.899846 3.859302 83.780325
F 26.899847 11.577906 83.780325
F 35.812475 3.859302 83.811436
F 35.812475 11.577906 83.811436
F 44.725000 3.859277 83.842564
F 44.725000 11.577881 83.842564
F 26.912539 1.286433 80.141760
F 26.912539 9.005037 80.141760
F 26.912539 16.723645 80.141760
F 35.825168 1.286433 80.172871
F 35.825167 9.005036 80.172871
F 35.825167 16.723645 80.172871
F 44.737682 1.286460 80.204001
F 44.737682 9.005064 80.204001
F 44.737682 16.723672 80.204001
F 29.128006 7.718603 83.788103
F 29.128006 15.437210 83.788102
F 51.359302 7.703272 83.876367
F 38.040635 7.718604 83.819214
F 38.040635 15.437210 83.819213
F 42.496948 0.000001 83.834768
F 46.951464 7.718461 83.850422
F 46.951464 15.437069 83.850422
F 42.496948 15.437212 83.834768
F 29.140695 5.145735 80.149538
F 29.140695 12.864340 80.149538
F 38.053323 5.145734 80.180648
F 38.053324 12.864340 80.180648
F 46.963988 5.145887 80.211864
F 46.963988 12.864493 80.211864
F 29.131179 5.145735 82.878461
F 29.131179 12.864340 82.878461
F 38.043809 5.145734 82.909572
F 38.043809 12.864340 82.909572
F 46.954662 5.145861 82.940590
F 46.954662 12.864467 82.940590
F 29.118470 7.718603 86.517026
F 29.118470 15.437210 86.517026
F 42.496948 7.718605 83.834768
F 38.031098 7.718604 86.548137
F 38.031099 15.437210 86.548138
F 33.584320 15.437210 83.803658
F 46.942115 7.718487 86.579164
F 46.942115 15.437094 86.579164
F 33.584320 7.718603 83.803658
F 31.359338 1.286433 82.886239
F 31.359338 9.005037 82.886239
F 31.359338 16.723645 82.886239
F 40.271969 1.286433 82.917350
F 40.271969 9.005036 82.917350
F 40.271969 16.723645 82.917350
F 49.173393 1.289650 82.946380
F 49.173393 9.008254 82.946380
F 49.173393 16.726862 82.946381
F 31.346624 3.859302 86.524804
F 31.346625 11.577906 86.524804
F 40.259255 3.859302 86.555915
F 40.259255 11.577906 86.555916
F 49.161648 3.856396 86.585149
F 49.161648 11.575000 86.585149
F 31.356161 3.859302 83.795881
F 31.356161 11.577906 83.795880
F 40.268792 3.859302 83.826991
F 40.268792 11.577906 83.826991
F 49.170213 3.855983 83.860255
F 49.170213 11.574587 83.860255
F 31.368853 1.286433 80.157316
F 31.368853 9.005037 80.157315
F 31.368853 16.723645 80.157315
F 40.281484 1.286432 80.188426
F 40.281484 9.005036 80.188426
F 40.281484 16.723645 80.188426
F 49.181918 1.290076 80.221898
F 49.181918 9.008679 80.221898
F 49.181918 16.727288 80.221898
F 26.877622 1.286433 90.147813
F 26.877622 9.005037 90.147813
F 26.877622 16.723645 90.147814
F 35.790250 1.286433 90.178925
F 35.790250 9.005036 90.178925
F 35.790250 16.723645 90.178925
F 44.702795 1.286452 90.210022
F 44.702795 9.005056 90.210022
F 44.702795 16.723664 90.210023
F 26.864909 3.859302 93.786378
F 26.864909 11.577906 93.786379
F 35.777537 3.859302 93.817489
F 35.777537 11.577906 93.817490
F 44.690092 3.859285 93.848588
F 44.690092 11.577889 93.848588
F 26.874445 3.859302 91.057455
F 26.874445 11.577906 91.057455
F 35.787073 3.859302 91.088566
F 35.787073 11.577906 91.088566
F 44.699619 3.859282 91.119691
F 44.699619 11.577886 91.119690
F 26.887137 1.286433 87.418890
F 26.887137 9.005037 87.418890
F 26.887137 16.723645 87.418890
F 35.799765 1.286433 87.450001
F 35.799765 9.005037 87.450001
F 35.799765 16.723645 87.450001
F 44.712301 1.286455 87.481127
F 44.712301 9.005058 87.481128
F 44.712301 16.723667 87.481127
F 29.102604 7.718603 91.065233
F 29.102604 15.437210 91.065233
F 51.300410 15.429440 108.421708
F 38.015233 7.718604 91.096344
F 38.015233 15.437210 91.096343
F 51.300410 7.710833 108.421708
F 46.926384 7.718483 91.127538
F 46.926384 15.437091 91.127538
F 42.411209 0.000000 108.395083
F 29.115293 5.145735 87.426668
F 29.115293 12.864340 87.426668
F 38.027921 5.145734 87.457779
F 38.027921 12.864340 87.457778
F 46.938915 5.145865 87.488980
F 46.938915 12.864470 87.488980
F 29.105777 5.145735 90.155591
F 29.105777 12.864340 90.155591
F 38.018407 5.145734 90.186702
F 38.018407 12.864340 90.186703
F 46.929581 5.145840 90.217737
F 46.929581 12.864446 90.217738
F 29.093068 7.718603 93.794156
F 29.093067 15.437210 93.794156
F 42.411208 15.437211 108.395083
F 38.005696 7.718604 93.825267
F 38.005696 15.437210 93.825268
F 42.411208 7.718604 108.395082
F 46.917026 7.718509 93.856310
F 46.917026 15.437115 93.856311
F 33.498577 15.437210 108.363971
F 31.333936 1.286433 90.163369
F 31.333936 9.005037 90.163369
F 31.333936 16.723645 90.163369
F 40.246567 1.286433 90.194480
F 40.246567 9.005036 90.194481
F 40.246567 16.723644 90.194481
F 49.149911 1.289036 90.223911
F 49.149911 9.007640 90.223911
F 49.149911 16.726248 90.223911
F 31.321222 3.859302 93.801934
F 31.321222 11.577906 93.801934
F 40.233854 3.859302 93.833046
F 40.233854 11.577906 93.833046
F 49.138136 3.856990 93.862666
F 49.138136 11.575594 93.862666
F 31.330759 3.859302 91.073011
F 31.330759 11.577906 91.073011
F 40.243390 3.859302 91.104122
F 40.243390 11.577906 91.104122
F 49.146744 3.856601 91.136988
F 49.146744 11.575206 91.136988
F 31.343451 1.286433 87.434446
F 31.343451 9.005037 87.434446
F 31.343451 16.723645 87.434445
F 40.256082 1.286433 87.465556
F 40.256082 9.005036 87.465556
F 40.256082 16.723645 87.465556
F 49.158477 1.289437 87.498618
F 49.158477 9.008041 87.498618
F 49.158477 16.726649 87.498618
F 33.558918 7.718603 91.080789
F 33.558918 15.437210 91.080788
F 33.498577 7.718603 108.363971
F 42.471547 7.718604 91.111899
F 42.471547 15.437211 91.111899
F 42.471547 0.000001 91.111899
F 51.341465 7.705229 91.152254
F 51.341465 15.423835 91.152254
F 51.309184 12.873331 104.782394
F 33.571606 5.145735 87.442224
F 33.571606 12.864340 87.442223
F 42.484236 5.145733 87.473333
F 42.484236 12.864339 87.473333
F 51.350356 5.160112 87.514329
F 51.350356 12.878718 87.514329
F 33.562091 5.145735 90.171147
F 33.562091 12.864340 90.171147
F 42.474721 5.145733 90.202259
F 42.474721 12.864339 90.202259
F 51.344499 5.159215 90.225467
F 51.344499 12.877820 90.225467
F 33.549381 7.718603 93.809712
F 33.549381 15.437210 93.809712
F 51.309184 5.154726 104.782394
F 42.462011 7.718605 93.840824
F 42.462011 15.437211 93.840824
F 42.462011 0.000001 93.840824
F 51.335620 7.706180 93.864646
F 51.335620 15.424787 93.864646
F 42.423918 12.864339 104.756517
F 26.852219 1.286433 97.424943
F 26.852219 9.005037 97.424943
F 26.852219 16.723645 97.424944
F 35.764849 1.286433 97.456054
F 35.764849 9.005036 97.456054
F 35.764849 16.723645 97.456055
F 44.677412 1.286448 97.487155
F 44.677412 9.005051 97.487155
F 44.677412 16.723660 97.487155
F 26.839507 3.859302 101.063507
F 26.839507 11.577906 101.063508
F 35.752135 3.859302 101.094618
F 35.752135 11.577906 101.094619
F 44.664708 3.859289 101.125721
F 44.664708 11.577893 101.125721
F 26.849042 3.859302 98.334584
F 26.849042 11.577906 98.334584
F 35.761671 3.859302 98.365695
F 35.761671 11.577906 98.365695
F 44.674236 3.859287 98.396817
F 44.674236 11.577891 98.396817
F 26.861735 1.286433 94.696020
F 26.861735 9.005037 94.696020
F 26.861735 16.723645 94.696020
F 35.774363 1.286433 94.727131
F 35.774363 9.005036 94.727131
F 35.774363 16.723645 94.727131
F 44.686919 1.286450 94.758254
F 44.686919 9.005054 94.758254
F 44.686919 16.723662 94.758254
F 29.077202 7.718603 98.342362
F 29.077202 15.437210 98.342362
F 42.423918 5.145733 104.756517
F 37.989831 7.718604 98.373473
F 37.989831 15.437210 98.373473
F 33.511287 12.864340 104.725406
F 46.901287 7.718505 98.404653
F 46.901287 15.437112 98.404653
F 33.511287 5.145735 104.725405
F 29.089890 5.145735 94.703798
F 29.089890 12.864340 94.703798
F 38.002519 5.145734 94.734908
F 38.002519 12.864340 94.734908
F 46.913826 5.145843 94.766095
F 46.913826 12.864448 94.766095
F 29.080375 5.145735 97.432721
F 29.080375 12.864340 97.432721
F 37.993005 5.145735 97.463832
F 37.993005 12.864340 97.463832
F 46.904485 5.145818 97.494883
F 46.904485 12.864424 97.494883
F 29.067666 7.718603 101.071285
F 29.067665 15.437210 101.071285
F 51.314929 12.874431 102.065819
F 37.980294 7.718604 101.102396
F 37.980294 15.437210 101.102397
F 51.314929 5.155825 102.065819
F 46.891922 7.718530 101.133455
F 46.891922 15.437137 101.133456
F 42.433433 12.864339 102.027592
F 31.308534 1.286433 97.440499
F 31.308534 9.005037 97.440499
F 31.308534 16.723645 97.440499
F 40.221165 1.286433 97.471610
F 40.221165 9.005036 97.471610
F 40.221165 16.723644 97.471610
F 49.126369 1.288462 97.501414
F 49.126369 9.007066 97.501414
F 49.126369 16.725674 97.501415
F 31.295820 3.859302 101.079063
F 31.295820 11.577906 101.079063
F 40.208451 3.859302 101.110174
F 40.208451 11.577906 101.110175
F 49.114562 3.857544 101.140156
F 49.114562 11.576148 101.140156
F 31.305357 3.859302 98.350140
F 31.305357 11.577906 98.350140
F 40.217988 3.859302 98.381251
F 40.217988 11.577906 98.381250
F 49.123215 3.857180 98.413745
F 49.123215 11.575784 98.413745
F 31.318049 1.286433 94.711575
F 31.318049 9.005037 94.711575
F 31.318049 16.723645 94.711575
F 40.230679 1.286433 94.742686
F 40.230679 9.005036 94.742686
F 40.230680 16.723645 94.742686
F 49.134979 1.288838 94.775363
F 49.134979 9.007442 94.775364
F 49.134979 16.726050 94.775363
F 33.533516 7.718603 98.357918
F 33.533516 15.437210 98.357917
F 42.433433 5.145734 102.027593
F 42.446146 7.718604 98.389028
F 42.446146 15.437211 98.389028
F 42.446146 0.000001 98.389028
F 51.323754 7.707375 98.427997
F 51.323754 15.425981 98.427997
F 33.520802 12.864340 101.996482
F 33.546204 5.145734 94.719353
F 33.546204 12.864340 94.719353
F 42.458835 5.145733 94.750463
F 42.458835 12.864339 94.750463
F 51.332583 5.158059 94.790143
F 51.332583 12.876664 94.790143
F 33.536689 5.145735 97.448276
F 33.536689 12.864340 97.448276
F 42.449320 5.145733 97.479388
F 42.449320 12.864339 97.479388
F 51.326786 5.157055 97.503862
F 51.326786 12.875661 97.503862
F 33.523979 7.718603 101.086841
F 33.523979 15.437210 101.086841
F 33.520802 5.145734 101.996482
F 42.436610 7.718604 101.117953
F 42.436610 15.437211 101.117953
F 42.436610 0.000000 101.117953
F 51.317964 7.708427 101.143111
F 51.317964 15.427034 101.143112
F 51.306152 15.428297 105.703611
F 26.826817 1.286433 104.702072
F 26.826817 9.005037 104.702072
F 26.826817 16.723645 104.702072
F 35.739446 1.286433 104.733183
F 35.739446 9.005037 104.733183
F 35.739446 16.723645 104.733184
F 44.652028 1.286444 104.764287
F 44.652028 9.005047 104.764287
F 44.652028 16.723656 104.764287
F 26.814105 3.859302 108.340637
F 26.814105 11.577906 108.340637
F 35.726732 3.859302 108.371749
F 35.726732 11.577906 108.371749
F 44.639324 3.859293 108.402853
F 44.639324 11.577897 108.402854
F 26.823640 3.859302 105.611714
F 26.823640 11.577906 105.611714
F 35.736269 3.859302 105.642825
F 35.736269 11.577906 105.642825
F 44.648852 3.859291 105.673944
F 44.648852 11.577895 105.673944
F 26.836333 1.286433 101.973149
F 26.836333 9.005037 101.973149
F 26.836333 16.723645 101.973148
F 35.748961 1.286433 102.004260
F 35.748961 9.005036 102.004260
F 35.748961 16.723645 102.004260
F 44.661535 1.286446 102.035380
F 44.661535 9.005049 102.035380
F 44.661535 16.723658 102.035380
F 29.051799 7.718603 105.619491
F 29.051799 15.437210 105.619491
F 51.306152 7.709691 105.703611
F 37.964429 7.718604 105.650603
F 37.964429 15.437210 105.650603
F 42.420745 0.000001 105.666158
F 46.876175 7.718526 105.681768
F 46.876175 15.437133 105.681768
F 42.420745 15.437211 105.666157
F 29.064488 5.145735 101.980927
F 29.064488 12.864340 101.980927
F 37.977117 5.145734 102.012038
F 37.977117 12.864340 102.012037
F 46.888722 5.145822 102.043210
F 46.888722 12.864427 102.043210
F 29.054973 5.145735 104.709850
F 29.054973 12.864340 104.709850
F 37.967602 5.145734 104.740961
F 37.967602 12.864340 104.740961
F 46.879373 5.145797 104.772027
F 46.879373 12.864403 104.772028
F 29.042263 7.718603 108.348415
F 29.042263 15.437210 108.348415
F 42.420744 7.718604 105.666158
F 37.954892 7.718604 108.379527
F 37.954892 15.437210 108.379527
F 33.508114 15.437210 105.635047
F 46.866802 7.718551 108.410600
F 46.866802 15.437157 108.410601
F 33.508114 7.718603 105.635047
F 31.283132 1.286433 104.717628
F 31.283132 9.005037 104.717628
F 31.283132 16.723645 104.717628
F 40.195763 1.286432 104.748739
F 40.195763 9.005036 104.748739
F 40.195763 16.723644 104.748740
F 49.102761 1.287929 104.778891
F 49.102761 9.006533 104.778891
F 49.102761 16.725141 104.778892
F 31.270418 3.859302 108.356192
F 31.270418 11.577906 108.356193
F 40.183049 3.859302 108.387304
F 40.183049 11.577906 108.387305
F 49.090920 3.858057 108.417621
F 49.090920 11.576661 108.417621
F 31.279955 3.859302 105.627269
F 31.279955 11.577906 105.627269
F 40.192586 3.859302 105.658380
F 40.192586 11.577906 105.658380
F 49.099619 3.857718 105.690529
F 49.099618 11.576322 105.690529
F 31.292647 1.286433 101.988705
F 31.292647 9.005037 101.988705
F 31.292647 16.723645 101.988704
F 40.205278 1.286433 102.019815
F 40.205277 9.005036 102.019815
F 40.205278 16.723645 102.019815
F 49.111417 1.288280 102.052134
F 49.111417 9.006884 102.052134
F 49.111417 16.725492 102.052134
F 26.801415 1.286433 111.979203
F 26.801415 9.005037 111.979203
F 26.801415 16.723645 111.979203
F 35.714045 1.286433 112.010314
F 35.714045 9.005036 112.010314
F 35.714045 16.723645 112.010314
F 44.626643 1.286440 112.041420
F 44.626643 9.005044 112.041420
F 44.626643 16.723652 112.041420
F 26.788703 3.859302 115.617767
F 26.788703 11.577906 115.617768
F 35.701330 3.859302 115.648879
F 35.701330 11.577906 115.648879
F 44.613938 3.859296 115.679986
F 44.613938 11.577900 115.679986
F 26.798238 3.859302 112.888844
F 26.798238 11.577906 112.888844
F 35.710867 3.859302 112.919955
F 35.710867 11.577906 112.919955
F 44.623467 3.859295 112.951072
F 44.623467 11.577899 112.951071
F 26.810931 1.286433 109.250279
F 26.810931 9.005037 109.250279
F 26.810931 16.723645 109.250279
F 35.723559 1.286433 109.281390
F 35.723559 9.005036 109.281390
F 35.723559 16.723645 109.281390
F 44.636151 1.286442 109.312508
F 44.636151 9.005045 109.312508
F 44.636151 16.723654 109.312507
F 29.026397 7.718603 112.896622
F 29.026397 15.437210 112.896622
F 26.956732 11.593285 130.164242
F 37.939027 7.718604 112.927733
F 37.939027 15.437210 112.927733
F 26.956732 3.874682 130.164242
F 46.851048 7.718547 112.958885
F 46.851048 15.437154 112.958885
F 51.362762 15.409167 130.209077
F 29.039086 5.145735 109.258057
F 29.039086 12.864340 109.258057
F 37.951715 5.145734 109.289168
F 37.951715 12.864340 109.289168
F 46.863602 5.145801 109.320327
F 46.863602 12.864406 109.320327
F 29.029571 5.145735 111.986980
F 29.029571 12.864340 111.986981
F 37.942200 5.145734 112.018092
F 37.942200 12.864340 112.018092
F 46.854245 5.145777 112.049173
F 46.854245 12.864383 112.049174
F 29.016861 7.718603 115.625545
F 29.016861 15.437210 115.625545
F 51.362762 7.690560 130.209077
F 37.929490 7.718604 115.656657
F 37.929490 15.437210 115.656657
F 42.553821 0.015382 130.218688
F 46.841666 7.718571 115.687746
F 46.841666 15.437178 115.687746
F 42.553821 15.452592 130.218688
F 31.257730 1.286433 111.994758
F 31.257730 9.005037 111.994758
F 31.257730 16.723645 111.994759
F 40.170361 1.286433 112.025869
F 40.170361 9.005036 112.025870
F 40.170361 16.723645 112.025870
F 49.079083 1.287435 112.056344
F 49.079083 9.006039 112.056344
F 49.079083 16.724647 112.056344
F 31.245016 3.859302 115.633323
F 31.245016 11.577906 115.633323
F 40.157647 3.859302 115.664434
F 40.157647 11.577906 115.664435
F 49.067204 3.858531 115.695060
F 49.067204 11.577134 115.695060
F 31.254552 3.859302 112.904400
F 31.254552 11.577906 112.904400
F 40.167184 3.859302 112.935511
F 40.167184 11.577906 112.935510
F 49.075951 3.858215 112.967340
F 49.075951 11.576820 112.967340
F 31.267245 1.286433 109.265835
F 31.267245 9.005037 109.265835
F 31.267245 16.723645 109.265834
F 40.179876 1.286433 109.296945
F 40.179876 9.005036 109.296945
F 40.179876 16.723645 109.296945
F 49.087786 1.287762 109.328932
F 49.087786 9.006366 109.328931
F 49.087786 16.724975 109.328931
F 33.482712 7.718603 112.912178
F 33.482712 15.437210 112.912177
F 42.553821 7.733986 130.218688
F 42.395343 7.718604 112.943288
F 42.395343 15.437211 112.943288
F 42.395343 0.000000 112.943288
F 51.288639 7.712155 112.979112
F 51.288639 15.430762 112.979112
F 33.641204 0.015379 130.187575
F 33.495400 5.145734 109.273612
F 33.495400 12.864340 109.273612
F 42.408031 5.145734 109.304723
F 42.408032 12.864339 109.304722
F 51.297375 5.153432 109.341375
F 51.297375 12.872037 109.341375
F 33.485885 5.145735 112.002536
F 33.485885 12.864340 112.002536
F 42.398517 5.145734 112.033647
F 42.398517 12.864339 112.033648
F 51.291671 5.152249 112.061051
F 51.291671 12.870855 112.061051
F 33.473175 7.718603 115.641101
F 33.473175 15.437210 115.641101
F 33.641204 15.452589 130.187576
F 42.385807 7.718604 115.672212
F 42.385807 15.437211 115.672213
F 42.385807 0.000000 115.672213
F 51.282931 7.713374 115.700419
F 51.282931 15.431981 115.700419
F 33.641204 7.733983 130.187575
F 26.776013 1.286433 119.256332
F 26.776013 9.005037 119.256332
F 26.776013 16.723645 119.256332
F 35.688642 1.286433 119.287443
F 35.688642 9.005036 119.287443
F 35.688642 16.723645 119.287444
F 44.601256 1.286437 119.318552
F 44.601256 9.005040 119.318552
F 44.601256 16.723649 119.318552
F 26.763301 3.859302 122.894890
F 26.763301 11.577906 122.894890
F 35.675929 3.859302 122.926001
F 35.675929 11.577906 122.926001
F 44.588551 3.859300 122.957111
F 44.588551 11.577904 122.957111
F 26.772836 3.859302 120.165973
F 26.772836 11.577906 120.165973
F 35.685465 3.859302 120.197084
F 35.685465 11.577906 120.197084
F 44.598081 3.859298 120.228198
F 44.598081 11.577902 120.228198
F 26.785529 1.286433 116.527409
F 26.785529 9.005037 116.527409
F 26.785529 16.723645 116.527408
F 35.698157 1.286433 116.558520
F 35.698157 9.005036 116.558520
F 35.698157 16.723645 116.558520
F 44.610765 1.286438 116.589635
F 44.610765 9.005042 116.589635
F 44.610765 16.723650 116.589635
F 29.000995 7.718603 120.173750
F 29.000995 15.437210 120.173750
F 51.257516 12.864989 126.614721
F 37.913625 7.718604 120.204862
F 37.913625 15.437210 120.204861
F 51.257516 5.146384 126.614721
F 46.825904 7.718567 120.236000
F 46.825904 15.437174 120.236000
F 42.348864 12.863885 126.586031
F 29.013684 5.145735 116.535187
F 29.013684 12.864340 116.535186
F 37.926313 5.145734 116.566298
F 37.926313 12.864340 116.566297
F 46.838467 5.145780 116.597442
F 46.838467 12.864386 116.597442
F 29.004168 5.145735 119.264110
F 29.004168 12.864340 119.264110
F 37.916798 5.145734 119.295221
F 37.916798 12.864340 119.295221
F 46.829101 5.145756 119.326318
F 46.829101 12.864362 119.326318
F 28.991459 7.718603 122.902667
F 28.991459 15.437210 122.902667
F 42.348864 5.145279 126.586030
F 37.904088 7.718603 122.933779
F 37.904088 15.437210 122.933779
F 33.436232 12.863885 126.554919
F 46.816515 7.718591 122.964882
F 46.816515 15.437198 122.964882
F 33.436232 5.145280 126.554919
F 31.232328 1.286433 119.271887
F 31.232328 9.005037 119.271887
F 31.232328 16.723645 119.271888
F 40.144959 1.286433 119.302999
F 40.144959 9.005036 119.302999
F 40.144959 16.723644 119.302999
F 49.055329 1.286981 119.333770
F 49.055329 9.005585 119.333770
F 49.055329 16.724193 119.333770
F 31.219614 3.859301 122.910445
F 31.219614 11.577906 122.910445
F 40.132245 3.859302 122.941556
F 40.132245 11.577906 122.941557
F 49.043412 3.858965 122.972462
F 49.043412 11.577569 122.972462
F 31.229150 3.859302 120.181528
F 31.229150 11.577906 120.181528
F 40.141782 3.859302 120.212639
F 40.141782 11.577906 120.212639
F 49.052207 3.858673 120.244175
F 49.052207 11.577277 120.244174
F 31.241843 1.286433 116.542964
F 31.241843 9.005037 116.542964
F 31.241843 16.723645 116.542964
F 40.154473 1.286433 116.574075
F 40.154473 9.005036 116.574075
F 40.154474 16.723645 116.574075
F 49.064080 1.287285 116.605754
F 49.064080 9.005888 116.605754
F 49.064080 16.724497 116.605754
F 33.457310 7.718603 120.189307
F 33.457310 15.437210 120.189306
F 51.262442 12.866849 123.891824
F 42.369942 7.718604 120.220417
F 42.369942 15.437211 120.220417
F 42.369942 0.000000 120.220417
F 51.271186 7.714743 120.254517
F 51.271186 15.433350 120.254516
F 51.262442 5.148244 123.891825
F 33.469998 5.145735 116.550742
F 33.469998 12.864340 116.550742
F 42.382630 5.145734 116.581853
F 42.382630 12.864339 116.581852
F 51.279895 5.150902 116.616826
F 51.279895 12.869508 116.616825
F 33.460483 5.145735 119.279665
F 33.460483 12.864340 119.279665
F 42.373116 5.145734 119.310777
F 42.373116 12.864340 119.310777
F 51.274218 5.149650 119.339811
F 51.274218 12.868256 119.339811
F 33.447773 7.718603 122.918223
F 33.447773 15.437210 122.918223
F 42.357235 12.864336 123.858782
F 42.360406 7.718604 122.949335
F 42.360406 15.437210 122.949335
F 42.357234 5.145730 123.858782
F 51.265496 7.716024 122.979208
F 51.265496 15.434631 122.979208
F 33.444602 12.864337 123.827671
F 26.751762 1.285979 126.531586
F 26.751762 9.004582 126.531586
F 26.751762 16.723190 126.531586
F 35.664391 1.285979 126.562696
F 35.664391 9.004582 126.562697
F 35.664391 16.723190 126.562697
F 44.577017 1.285978 126.593797
F 44.577017 9.004582 126.593797
F 44.577017 16.723190 126.593797
F 35.869359 3.874682 130.195353
F 35.869359 11.593285 130.195353
F 44.781980 3.874674 130.226456
F 44.781980 11.593278 130.226457
F 26.755865 3.856274 127.423923
F 26.755865 11.574878 127.423923
F 35.668494 3.856274 127.455034
F 35.668494 11.574878 127.455034
F 44.581123 3.856273 127.486145
F 44.581123 11.574877 127.486145
F 26.760133 1.286430 123.804338
F 26.760133 9.005033 123.804338
F 26.760133 16.723641 123.804338
F 35.672761 1.286429 123.835448
F 35.672761 9.005033 123.835449
F 35.672761 16.723641 123.835449
F 44.585383 1.286432 123.866561
F 44.585383 9.005035 123.866561
F 44.585383 16.723644 123.866561
F 28.984024 7.715575 127.431701
F 28.984024 15.434182 127.431701
F 33.444601 5.145731 123.827671
F 37.896653 7.715576 127.462811
F 37.896653 15.434182 127.462811
F 51.258935 15.431603 127.495655
F 46.809172 7.715578 127.493833
F 46.809172 15.434185 127.493833
F 51.258935 7.712996 127.495656
F 28.988288 5.145731 123.812116
F 28.988288 12.864337 123.812116
F 37.900917 5.145731 123.843226
F 37.900917 12.864336 123.843226
F 46.813322 5.145756 123.874358
F 46.813322 12.864362 123.874358
F 28.979917 5.145280 126.539363
F 28.979917 12.863886 126.539364
F 37.892547 5.145280 126.570474
F 37.892547 12.863885 126.570474
F 46.805087 5.145283 126.601569
F 46.805087 12.863889 126.601569
F 29.184891 7.733983 130.172020
F 29.184891 15.452590 130.172020
F 29.184891 0.015379 130.172019
F 38.097519 7.733983 130.203131
F 38.097519 15.452590 130.203131
F 38.097519 0.015379 130.203131
F 47.007633 7.733752 130.234001
F 47.007634 15.452358 130.234001
F 47.007633 0.015148 130.234001
F 31.208076 1.285979 126.547141
F 31.208076 9.004582 126.547141
F 31.208077 16.723190 126.547142
F 40.120707 1.285978 126.578253
F 40.120707 9.004582 126.578253
F 40.120707 16.723190 126.578253
F 49.032221 1.286268 126.608367
F 49.032221 9.004872 126.608367
F 49.032221 16.723480 126.608367
F 31.413045 3.874682 130.179797
F 31.413045 11.593286 130.179797
F 40.325676 3.874682 130.210909
F 40.325676 11.593286 130.210909
F 49.235220 3.873918 130.239903
F 49.235220 11.592522 130.239903
F 31.212179 3.856274 127.439478
F 31.212179 11.574878 127.439478
F 40.124810 3.856274 127.470590
F 40.124810 11.574878 127.470590
F 49.036746 3.855991 127.501582
F 49.036746 11.574595 127.501583
F 31.216446 1.286430 123.819894
F 31.216447 9.005033 123.819894
F 31.216446 16.723641 123.819893
F 40.129077 1.286429 123.851004
F 40.129077 9.005033 123.851004
F 40.129077 16.723641 123.851004
F 49.040276 1.286859 123.882322
F 49.040276 9.005462 123.882322
F 49.040276 16.724071 123.882321
F 33.440338 7.715575 127.447256
F 33.440338 15.434182 127.447256
F 42.352971 15.434183 127.478367
F 42.352971 7.715576 127.478367
F 27.174016 24.445280 2.841437
F 27.174016 32.163884 2.841437
F 36.086645 24.445280 2.872548
F 36.086645 32.163884 2.872548
F 44.998846 24.445390 2.903585
F 44.998846 32.163994 2.903585
F 27.169728 27.015124 6.461022
F 27.169728 34.733728 6.461022
F 27.169728 19.296518 6.461022
F 36.082356 27.015124 6.492134
F 51.518325 23.132056 21.088960
F 36.082356 19.296518 6.492134
F 44.994577 27.015018 6.523169
F 44.994577 34.733622 6.523169
F 44.994577 19.296412 6.523169
F 27.178119 27.015575 3.733774
F 51.518325 30.850660 21.088960
F 27.178119 19.296969 3.733774
F 36.090748 27.015575 3.764886
F 42.716022 23.155822 21.069528
F 36.090748 19.296969 3.764885
F 45.002952 27.015465 3.796063
F 42.716022 30.874425 21.069528
F 45.002952 19.296859 3.796062
F 26.973129 24.426872 0.101119
F 26.973129 32.145475 0.101119
F 35.885757 24.426872 0.132230
F 35.885757 32.145476 0.132230
F 44.798112 24.426913 0.163374
F 44.798112 32.145517 0.163374
F 29.406278 30.874877 3.741552
F 29.406278 23.156273 3.741552
F 38.318908 30.874876 3.772664
F 38.318908 23.156273 3.772663
F 47.225359 30.874345 3.804037
F 47.225359 23.155741 3.804038
F 29.201284 28.286173 0.108897
F 29.201284 20.567569 0.108897
F 38.113913 28.286173 0.140008
F 38.113913 20.567569 0.140008
F 47.026237 28.286227 0.171086
F 47.026237 20.567623 0.171086
F 29.402171 28.304582 2.849215
F 29.402171 20.585978 2.849215
F 38.314801 28.304581 2.880326
F 38.314801 20.585977 2.880326
F 47.221284 28.305076 2.911147
F 47.221284 20.586472 2.911147
F 29.397887 30.874425 6.468800
F 29.397887 23.155822 6.468800
F 38.310515 30.874426 6.499912
F 38.310515 23.155822 6.499912
F 47.217222 30.873975 6.530686
F 47.217222 23.155372 6.530686
F 31.630331 24.445280 2.856993
F 31.630331 32.163884 2.856993
F 40.542961 24.445279 2.888104
F 40.542961 32.163883 2.888104
F 49.420894 24.457891 2.912974
F 49.420894 32.176495 2.912974
F 31.626042 27.015124 6.476578
F 31.626042 34.733728 6.476578
F 31.626042 19.296518 6.476578
F 40.538672 27.015124 6.507689
F 33.803402 23.155818 21.038415
F 40.538672 19.296519 6.507690
F 49.418664 27.003707 6.531169
F 49.418664 34.722312 6.531169
F 49.418664 19.285102 6.531169
F 31.634433 27.015575 3.749330
F 33.803402 30.874422 21.038415
F 31.634433 19.296969 3.749330
F 40.547064 27.015575 3.780441
F 51.527634 20.606752 17.450599
F 40.547064 19.296970 3.780441
F 49.427101 27.004350 3.817147
F 49.427101 34.722954 3.817146
F 49.427101 19.285744 3.817147
F 31.429443 24.426872 0.116675
F 31.429443 32.145475 0.116675
F 40.342072 24.426871 0.147786
F 40.342072 32.145475 0.147785
F 49.240349 24.428047 0.181025
F 49.240349 32.146651 0.181025
F 33.862592 30.874877 3.757108
F 33.862592 23.156273 3.757108
F 42.775208 30.874881 3.788216
F 42.775208 23.156277 3.788216
F 51.562431 30.851199 3.828744
F 51.562431 23.132595 3.828744
F 33.657597 28.286173 0.124453
F 33.657597 20.567569 0.124452
F 42.570231 28.286173 0.155563
F 42.570231 20.567569 0.155563
F 51.456211 28.281191 0.152018
F 51.456211 20.562587 0.152018
F 33.858486 28.304581 2.864771
F 33.858486 20.585977 2.864770
F 42.771102 28.304577 2.895884
F 42.771102 20.585973 2.895884
F 51.561777 28.323809 2.879923
F 51.561777 20.605205 2.879923
F 33.854200 30.874425 6.484356
F 33.854200 23.155822 6.484356
F 42.766818 30.874429 6.515469
F 42.766818 23.155826 6.515469
F 51.555733 30.850729 6.535619
F 51.555733 23.132125 6.535619
F 27.157044 24.442252 10.099387
F 27.157044 32.160855 10.099387
F 36.069673 24.442252 10.130498
F 36.069673 32.160855 10.130498
F 44.981912 24.442352 10.161538
F 44.981912 32.160956 10.161538
F 27.144332 27.015120 13.737951
F 27.144332 34.733724 13.737951
F 27.144332 19.296515 13.737951
F 36.056959 27.015120 13.769062
F 36.056959 34.733725 13.769062
F 36.056959 19.296515 13.769062
F 44.969217 27.015025 13.800106
F 44.969217 34.733629 13.800106
F 44.969217 19.296419 13.800106
F 27.153867 27.015121 11.009028
F 27.153867 34.733725 11.009028
F 27.153867 19.296515 11.009028
F 36.066496 27.015121 11.040139
F 36.066496 34.733725 11.040139
F 36.066496 19.296515 11.040139
F 44.978735 27.015020 11.071320
F 44.978735 34.733624 11.071320
F 44.978735 19.296414 11.071320
F 27.166560 24.442252 7.370471
F 27.166560 32.160855 7.370471
F 36.079188 24.442252 7.401582
F 36.079188 32.160856 7.401582
F 44.991409 24.442358 7.432766
F 44.991409 32.160961 7.432766
F 29.382027 30.874422 11.016806
F 29.382027 23.155819 11.016806
F 38.294656 30.874422 11.047917
F 38.294656 23.155819 11.047917
F 47.201561 30.873980 11.079324
F 47.201562 23.155376 11.079324
F 29.394715 28.301553 7.378248
F 29.394715 20.582949 7.378248
F 38.307344 28.301553 7.409359
F 38.307344 20.582949 7.409359
F 47.214034 28.302016 7.440776
F 47.214034 20.583412 7.440776
F 29.385200 28.301553 10.107164
F 29.385200 20.582949 10.107165
F 38.297830 28.301553 10.138276
F 38.297830 20.582949 10.138276
F 47.204758 28.301980 10.169068
F 47.204758 20.583376 10.169069
F 29.372490 30.874422 13.745729
F 29.372490 23.155818 13.745729
F 38.285119 30.874422 13.776840
F 38.285119 23.155818 13.776840
F 47.192266 30.874015 13.807648
F 47.192266 23.155412 13.807648
F 31.613359 24.442252 10.114943
F 31.613359 32.160856 10.114943
F 40.525989 24.442251 10.146054
F 40.525989 32.160855 10.146054
F 49.406876 24.453301 10.170014
F 49.406876 32.171904 10.170014
F 31.600645 27.015120 13.753507
F 31.600645 34.733724 13.753507
F 31.600645 19.296515 13.753507
F 40.513276 27.015121 13.784618
F 40.513276 34.733725 13.784618
F 40.513276 19.296515 13.784618
F 49.395164 27.004502 13.808855
F 49.395164 34.723106 13.808855
F 49.395164 19.285896 13.808855
F 31.610181 27.015120 11.024584
F 31.610181 34.733725 11.024584
F 31.610181 19.296515 11.024583
F 40.522813 27.015121 11.055695
F 40.522813 34.733725 11.055694
F 40.522813 19.296515 11.055694
F 49.403498 27.003895 11.094012
F 49.403498 34.722499 11.094012
F 49.403498 19.285289 11.094012
F 31.622874 24.442252 7.386026
F 31.622874 32.160855 7.386026
F 40.535504 24.442251 7.417136
F 40.535504 32.160855 7.417136
F 49.415193 24.453911 7.455720
F 49.415193 32.172515 7.455719
F 33.838341 30.874422 11.032362
F 33.838341 23.155818 11.032362
F 42.750958 30.874426 11.063470
F 42.750958 23.155822 11.063470
F 51.543085 30.850978 11.108659
F 51.543084 23.132374 11.108659
F 33.851029 28.301554 7.393804
F 33.851029 20.582949 7.393804
F 42.763646 28.301549 7.424912
F 42.763647 20.582945 7.424912
F 51.552363 28.324908 7.469869
F 51.552363 20.606305 7.469869
F 33.841514 28.301553 10.122720
F 33.841514 20.582949 10.122721
F 42.754132 28.301549 10.153834
F 42.754132 20.582945 10.153834
F 51.546235 28.325316 10.173975
F 51.546235 20.606712 10.173975
F 33.828804 30.874422 13.761285
F 33.828804 23.155818 13.761285
F 42.741422 30.874425 13.792398
F 42.741423 23.155822 13.792398
F 51.536927 30.850618 13.812271
F 51.536927 23.132015 13.812271
F 27.131642 24.442252 17.376516
F 27.131642 32.160855 17.376516
F 36.044271 24.442252 17.407627
F 36.044271 32.160855 17.407627
F 44.956545 24.442342 17.438674
F 44.956545 32.160946 17.438674
F 27.118930 27.015120 21.015081
F 27.118930 34.733724 21.015081
F 27.118930 19.296515 21.015081
F 36.031557 27.015120 21.046192
F 36.031557 34.733725 21.046192
F 36.031557 19.296514 21.046193
F 44.943849 27.015035 21.077243
F 44.943849 34.733639 21.077243
F 44.943849 19.296429 21.077243
F 27.128465 27.015121 18.286158
F 27.128465 34.733725 18.286157
F 27.128465 19.296515 18.286157
F 36.041094 27.015121 18.317269
F 36.041094 34.733725 18.317268
F 36.041094 19.296515 18.317269
F 44.953368 27.015030 18.348442
F 44.953368 34.733634 18.348442
F 44.953368 19.296424 18.348442
F 27.141158 24.442252 14.647593
F 27.141158 32.160855 14.647593
F 36.053786 24.442252 14.678704
F 36.053786 32.160855 14.678704
F 44.966043 24.442347 14.709881
F 44.966043 32.160950 14.709881
F 29.356624 30.874422 18.293936
F 29.356624 23.155819 18.293935
F 38.269254 30.874422 18.325047
F 38.269254 23.155819 18.325046
F 47.176594 30.874019 18.356427
F 47.176594 23.155416 18.356427
F 29.369313 28.301553 14.655371
F 29.369313 20.582949 14.655370
F 38.281942 28.301553 14.686481
F 38.281942 20.582949 14.686481
F 47.189067 28.301975 14.717875
F 47.189067 20.583371 14.717875
F 29.359798 28.301553 17.384294
F 29.359798 20.582949 17.384294
F 38.272428 28.301553 17.415405
F 38.272427 20.582949 17.415405
F 47.179790 28.301940 17.446227
F 47.179790 20.583336 17.446227
F 29.347088 30.874422 21.022859
F 29.347088 23.155818 21.022859
F 38.259717 30.874422 21.053971
F 38.259717 23.155819 21.053970
F 47.167296 30.874054 21.084807
F 47.167296 23.155450 21.084807
F 31.587957 24.442252 17.392072
F 31.587957 32.160855 17.392072
F 40.500587 24.442251 17.423183
F 40.500587 32.160855 17.423183
F 49.383485 24.452440 17.447696
F 49.383485 32.171043 17.447696
F 31.575243 27.015120 21.030637
F 31.575243 34.733724 21.030637
F 31.575243 19.296515 21.030637
F 40.487874 27.015121 21.061748
F 40.487874 34.733725 21.061749
F 40.487874 19.296515 21.061748
F 49.371793 27.005362 21.086538
F 49.371793 34.723966 21.086538
F 49.371793 19.286756 21.086538
F 31.584780 27.015120 18.301713
F 31.584780 34.733725 18.301713
F 31.584780 19.296515 18.301713
F 40.497410 27.015121 18.332825
F 40.497410 34.733725 18.332824
F 40.497410 19.296515 18.332824
F 49.380131 27.004765 18.370589
F 49.380131 34.723369 18.370589
F 49.380131 19.286159 18.370589
F 31.597472 24.442252 14.663148
F 31.597472 32.160855 14.663148
F 40.510102 24.442251 14.694259
F 40.510102 32.160855 14.694259
F 49.391801 24.453042 14.732300
F 49.391801 32.171646 14.732300
F 33.812939 30.874422 18.309491
F 33.812939 23.155818 18.309491
F 42.725558 30.874426 18.340600
F 42.725558 23.155822 18.340600
F 51.524505 30.850917 18.386125
F 51.524505 23.132313 18.386125
F 33.825627 28.301553 14.670926
F 33.825627 20.582949 14.670926
F 42.738246 28.301549 14.702035
F 42.738246 20.582945 14.702034
F 51.533784 28.325048 14.747409
F 51.533784 20.606444 14.747408
F 33.816112 28.301553 17.399849
F 33.816112 20.582949 17.399850
F 42.728731 28.301550 17.430963
F 42.728731 20.582945 17.430963
F 51.527635 28.325357 17.450599
F 27.106240 24.442252 24.653647
F 27.106240 32.160855 24.653647
F 36.018869 24.442252 24.684758
F 36.018869 32.160855 24.684758
F 44.931176 24.442332 24.715811
F 44.931176 32.160936 24.715811
F 27.093528 27.015120 28.292211
F 27.093528 34.733724 28.292212
F 27.093528 19.296515 28.292211
F 36.006155 27.015121 28.323322
F 36.006155 34.733725 28.323322
F 36.006155 19.296515 28.323323
F 44.918480 27.015044 28.354379
F 44.918480 34.733648 28.354380
F 44.918480 19.296439 28.354380
F 27.103063 27.015121 25.563288
F 27.103063 34.733725 25.563288
F 27.103063 19.296515 25.563288
F 36.015692 27.015121 25.594399
F 36.015692 34.733725 25.594399
F 36.015692 19.296515 25.594399
F 44.928000 27.015039 25.625566
F 44.928000 34.733644 25.625566
F 44.928000 19.296434 25.625566
F 27.115756 24.442252 21.924723
F 27.115756 32.160855 21.924723
F 36.028384 24.442252 21.955834
F 36.028384 32.160855 21.955834
F 44.940675 24.442337 21.987004
F 44.940675 32.160941 21.987004
F 29.331222 30.874422 25.571066
F 29.331222 23.155818 25.571066
F 38.243852 30.874422 25.602177
F 38.243852 23.155819 25.602177
F 47.151620 30.874057 25.633533
F 47.151621 23.155453 25.633533
F 29.343911 28.301553 21.932501
F 29.343911 20.582949 21.932501
F 38.256540 28.301553 21.963611
F 38.256540 20.582949 21.963611
F 47.164097 28.301937 21.994980
F 47.164097 20.583333 21.994980
F 29.334396 28.301554 24.661424
F 29.334396 20.582949 24.661424
F 38.247025 28.301553 24.692535
F 38.247025 20.582949 24.692536
F 47.154817 28.301903 24.723386
F 47.154817 20.583299 24.723386
F 29.321686 30.874422 28.299989
F 29.321686 23.155818 28.299989
F 38.234315 30.874422 28.331100
F 38.234315 23.155818 28.331100
F 47.142320 30.874090 28.361963
F 47.142320 23.155486 28.361964
F 31.562555 24.442252 24.669202
F 31.562555 32.160855 24.669202
F 40.475185 24.442251 24.700313
F 40.475185 32.160855 24.700313
F 49.360131 24.451582 24.725379
F 49.360131 32.170186 24.725379
F 31.549841 27.015120 28.307767
F 31.549841 34.733724 28.307767
F 31.549841 19.296515 28.307767
F 40.462472 27.015121 28.338879
F 40.462472 34.733725 28.338878
F 40.462472 19.296515 28.338878
F 49.348454 27.006215 28.364219
F 49.348454 34.724819 28.364219
F 49.348454 19.287610 28.364219
F 31.559377 27.015120 25.578844
F 31.559377 34.733725 25.578844
F 31.559377 19.296515 25.578843
F 40.472008 27.015121 25.609955
F 40.472008 34.733725 25.609954
F 40.472008 19.296515 25.609954
F 49.356800 27.005631 25.647167
F 49.356801 34.724235 25.647167
F 49.356800 19.287026 25.647167
F 31.572070 24.442252 21.940279
F 31.572070 32.160855 21.940279
F 40.484700 24.442251 21.971389
F 40.484700 32.160855 21.971389
F 49.368453 24.452173 22.008878
F 49.368453 32.170776 22.008878
F 33.787537 30.874422 25.586622
F 33.787537 23.155818 25.586622
F 42.700157 30.874425 25.617730
F 42.700157 23.155821 25.617730
F 51.505923 30.851022 25.663454
F 51.505923 23.132418 25.663453
F 33.800225 28.301553 21.948057
F 33.800225 20.582949 21.948056
F 42.712845 28.301549 21.979165
F 42.712845 20.582945 21.979165
F 51.515202 28.325028 22.024807
F 51.515202 20.606424 22.024807
F 33.790710 28.301553 24.676980
F 33.790710 20.582949 24.676980
F 42.703330 28.301550 24.708093
F 42.703330 20.582946 24.708093
F 51.509033 28.325230 24.727357
F 51.509033 20.606626 24.727357
F 33.778000 30.874422 28.315545
F 33.778000 23.155818 28.315545
F 42.690621 30.874425 28.346658
F 42.690621 23.155821 28.346658
F 51.499729 30.850875 28.365789
F 51.499729 23.132271 28.365789
F 27.080838 24.442252 31.930776
F 27.080838 32.160855 31.930776
F 35.993467 24.442252 31.961887
F 35.993467 32.160855 31.961887
F 44.905807 24.442323 31.992947
F 44.905807 32.160927 31.992947
F 27.068125 27.015120 35.569340
F 27.068125 34.733724 35.569340
F 27.068125 19.296515 35.569340
F 35.980753 27.015120 35.600451
F 35.980753 34.733725 35.600451
F 35.980753 19.296515 35.600452
F 44.893110 27.015053 35.631514
F 44.893110 34.733657 35.631515
F 44.893110 19.296447 35.631515
F 27.077661 27.015120 32.840417
F 27.077661 34.733725 32.840417
F 27.077661 19.296515 32.840417
F 35.990290 27.015120 32.871528
F 35.990290 34.733725 32.871528
F 35.990290 19.296515 32.871528
F 44.902630 27.015048 32.902689
F 44.902630 34.733652 32.902689
F 44.902630 19.296443 32.902689
F 27.090354 24.442252 29.201853
F 27.090354 32.160855 29.201853
F 36.002982 24.442252 29.232963
F 36.002982 32.160855 29.232963
F 44.915306 24.442328 29.264127
F 44.915306 32.160931 29.264127
F 29.305820 30.874422 32.848195
F 29.305820 23.155819 32.848195
F 38.218450 30.874422 32.879305
F 38.218450 23.155819 32.879305
F 47.126640 30.874091 32.910639
F 47.126640 23.155487 32.910639
F 29.318509 28.301553 29.209631
F 29.318509 20.582949 29.209630
F 38.231138 28.301553 29.240741
F 38.231138 20.582949 29.240742
F 47.139120 28.301901 29.272086
F 47.139120 20.583297 29.272085
F 29.308994 28.301553 31.938554
F 29.308994 20.582949 31.938554
F 38.221623 28.301553 31.969665
F 38.221623 20.582949 31.969665
F 47.129837 28.301869 32.000541
F 47.129837 20.583264 32.000541
F 29.296284 30.874422 35.577118
F 29.296284 23.155818 35.577118
F 38.208913 30.874422 35.608229
F 38.208913 23.155818 35.608229
F 47.117335 30.874123 35.639118
F 47.117335 23.155520 35.639118
F 31.537153 24.442252 31.946331
F 31.537153 32.160855 31.946331
F 40.449783 24.442251 31.977443
F 40.449783 32.160855 31.977443
F 49.336805 24.450734 32.003056
F 49.336805 32.169337 32.003056
F 31.524439 27.015120 35.584895
F 31.524439 34.733724 35.584896
F 31.524439 19.296515 35.584896
F 40.437070 27.015121 35.616007
F 40.437070 34.733725 35.616007
F 40.437070 19.296515 35.616008
F 49.325138 27.007057 35.641891
F 49.325138 34.725661 35.641892
F 49.325138 19.288451 35.641892
F 31.533975 27.015120 32.855973
F 31.533975 34.733725 32.855972
F 31.533975 19.296515 32.855973
F 40.446606 27.015121 32.887084
F 40.446606 34.733725 32.887083
F 40.446606 19.296515 32.887083
F 49.333497 27.006489 32.923750
F 49.333497 34.725093 32.923750
F 49.333497 19.287883 32.923750
F 31.546668 24.442252 29.217408
F 31.546668 32.160855 29.217408
F 40.459298 24.442251 29.248519
F 40.459298 32.160855 29.248519
F 49.345138 24.451311 29.285458
F 49.345138 32.169914 29.285458
F 33.762135 30.874422 32.863751
F 33.762135 23.155818 32.863750
F 42.674756 30.874425 32.894859
F 42.674756 23.155821 32.894859
F 51.487353 30.851307 32.940635
F 51.487353 23.132703 32.940634
F 33.774823 28.301553 29.225186
F 33.774823 20.582949 29.225186
F 42.687444 28.301550 29.256295
F 42.687444 20.582946 29.256294
F 51.496624 28.324834 29.302063
F 51.496624 20.606230 29.302063
F 33.765308 28.301553 31.954109
F 33.765308 20.582949 31.954109
F 42.677930 28.301550 31.985222
F 42.677930 20.582946 31.985222
F 51.490447 28.324924 32.004259
F 51.490447 20.606319 32.004259
F 33.752598 30.874422 35.592674
F 33.752598 23.155818 35.592674
F 42.665220 30.874425 35.623787
F 42.665220 23.155821 35.623787
F 51.481156 30.851276 35.642768
F 51.481156 23.132672 35.642768
F 27.055436 24.442252 39.207905
F 27.055436 32.160855 39.207905
F 35.968065 24.442252 39.239016
F 35.968065 32.160855 39.239017
F 44.880435 24.442315 39.270083
F 44.880435 32.160919 39.270083
F 27.042723 27.015120 42.846470
F 27.042723 34.733724 42.846470
F 27.042723 19.296515 42.846470
F 35.955351 27.015120 42.877582
F 35.955351 34.733725 42.877582
F 35.955351 19.296515 42.877582
F 44.867737 27.015061 42.908651
F 44.867737 34.733665 42.908651
F 44.867737 19.296455 42.908651
F 27.052259 27.015121 40.117547
F 27.052259 34.733725 40.117546
F 27.052259 19.296515 40.117546
F 35.964888 27.015121 40.148658
F 35.964888 34.733725 40.148658
F 35.964888 19.296515 40.148658
F 44.877259 27.015057 40.179813
F 44.877259 34.733661 40.179813
F 44.877259 19.296451 40.179813
F 27.064952 24.442252 36.478982
F 27.064952 32.160855 36.478982
F 35.977580 24.442252 36.510093
F 35.977580 32.160855 36.510093
F 44.889936 24.442319 36.541251
F 44.889936 32.160923 36.541251
F 29.280418 30.874422 40.125324
F 29.280418 23.155819 40.125325
F 38.193048 30.874422 40.156436
F 38.193048 23.155819 40.156436
F 47.101651 30.874123 40.187747
F 47.101651 23.155520 40.187747
F 29.293107 28.301553 36.486760
F 29.293107 20.582949 36.486760
F 38.205736 28.301553 36.517871
F 38.205736 20.582949 36.517870
F 47.114136 28.301867 36.549192
F 47.114136 20.583263 36.549192
F 29.283591 28.301553 39.215683
F 29.283591 20.582949 39.215683
F 38.196221 28.301553 39.246794
F 38.196221 20.582949 39.246795
F 47.104848 28.301836 39.277694
F 47.104848 20.583232 39.277694
F 29.270882 30.874422 42.854248
F 29.270882 23.155818 42.854248
F 38.183511 30.874422 42.885360
F 38.183511 23.155818 42.885360
F 47.092342 30.874154 42.916271
F 47.092342 23.155551 42.916271
F 31.511751 24.442252 39.223461
F 31.511751 32.160855 39.223461
F 40.424381 24.442251 39.254572
F 40.424381 32.160855 39.254572
F 49.313496 24.449900 39.280724
F 49.313496 32.168504 39.280725
F 31.499037 27.015120 42.862025
F 31.499037 34.733724 42.862026
F 31.499037 19.296515 42.862026
F 40.411668 27.015121 42.893137
F 40.411668 34.733725 42.893137
F 40.411668 19.296515 42.893138
F 49.301833 27.007881 42.919555
F 49.301833 34.726485 42.919555
F 49.301833 19.289276 42.919555
F 31.508573 27.015121 40.133102
F 31.508573 34.733725 40.133102
F 31.508573 19.296515 40.133102
F 40.421204 27.015121 40.164213
F 40.421204 34.733725 40.164213
F 40.421204 19.296515 40.164213
F 49.310209 27.007330 40.200342
F 49.310209 34.725935 40.200342
F 49.310209 19.288725 40.200342
F 31.521266 24.442252 36.494538
F 31.521266 32.160855 36.494538
F 40.433896 24.442251 36.525648
F 40.433896 32.160855 36.525648
F 49.321843 24.450460 36.562044
F 49.321843 32.169064 36.562044
F 33.736733 30.874422 40.140880
F 33.736733 23.155818 40.140880
F 42.649355 30.874425 40.171989
F 42.649355 23.155821 40.171989
F 51.468814 30.851785 40.217661
F 51.468814 23.133181 40.217661
F 33.749420 28.301553 36.502315
F 33.749421 20.582949 36.502315
F 42.662044 28.301550 36.533424
F 42.662044 20.582946 36.533424
F 51.478067 28.324454 36.579167
F 51.478067 20.605850 36.579167
F 33.739906 28.301553 39.231238
F 33.739906 20.582949 39.231239
F 42.652529 28.301551 39.262351
F 42.652529 20.582946 39.262352
F 51.471893 28.324425 39.281317
F 51.471893 20.605820 39.281317
F 33.727196 30.874422 42.869804
F 33.727196 23.155818 42.869804
F 42.639819 30.874424 42.900917
F 42.639819 23.155821 42.900917
F 51.462627 30.851875 42.919907
F 51.462627 23.133272 42.919907
F 27.030034 24.442252 46.485035
F 27.030034 32.160855 46.485035
F 35.942663 24.442252 46.516147
F 35.942663 32.160855 46.516147
F 44.855062 24.442307 46.547219
F 44.855062 32.160911 46.547219
F 27.017321 27.015120 50.123600
F 27.017321 34.733724 50.123601
F 27.017321 19.296515 50.123601
F 35.929949 27.015121 50.154712
F 35.929949 34.733725 50.154712
F 35.929949 19.296515 50.154712
F 44.842364 27.015068 50.185786
F 44.842364 34.733672 50.185786
F 44.842364 19.296463 50.185786
F 27.026857 27.015121 47.394677
F 27.026857 34.733725 47.394677
F 27.026857 19.296515 47.394677
F 35.939486 27.015121 47.425788
F 35.939486 34.733725 47.425788
F 35.939486 19.296515 47.425788
F 44.851886 27.015065 47.456938
F 44.851886 34.733669 47.456938
F 44.851886 19.296459 47.456938
F 27.039550 24.442252 43.756112
F 27.039550 32.160855 43.756112
F 35.952178 24.442252 43.787223
F 35.952178 32.160855 43.787223
F 44.864564 24.442311 43.818376
F 44.864564 32.160915 43.818376
F 29.255016 30.874422 47.402455
F 29.255016 23.155819 47.402455
F 38.167646 30.874422 47.433566
F 38.167646 23.155819 47.433566
F 47.076652 30.874154 47.464857
F 47.076652 23.155550 47.464857
F 29.267705 28.301553 43.763890
F 29.267705 20.582949 43.763889
F 38.180334 28.301553 43.795001
F 38.180334 20.582949 43.795001
F 47.089141 28.301836 43.826302
F 47.089141 20.583232 43.826302
F 29.258189 28.301553 46.492813
F 29.258189 20.582949 46.492813
F 38.170819 28.301553 46.523925
F 38.170819 20.582949 46.523925
F 47.079849 28.301806 46.554847
F 47.079849 20.583202 46.554848
F 29.245480 30.874422 50.131378
F 29.245480 23.155818 50.131378
F 38.158109 30.874422 50.162490
F 38.158109 23.155818 50.162489
F 47.067337 30.874183 50.193423
F 47.067337 23.155580 50.193423
F 31.486349 24.442252 46.500591
F 31.486349 32.160855 46.500591
F 40.398979 24.442251 46.531702
F 40.398979 32.160855 46.531702
F 49.290192 24.449087 46.558381
F 49.290192 32.167690 46.558382
F 31.473635 27.015120 50.139156
F 31.473635 34.733724 50.139156
F 31.473635 19.296515 50.139156
F 40.386266 27.015121 50.170267
F 40.386266 34.733725 50.170268
F 40.386266 19.296516 50.170268
F 49.278528 27.008683 50.197204
F 49.278528 34.727287 50.197204
F 49.278528 19.290077 50.197204
F 31.483171 27.015120 47.410233
F 31.483171 34.733725 47.410232
F 31.483171 19.296515 47.410232
F 40.395802 27.015121 47.441344
F 40.395802 34.733725 47.441343
F 40.395802 19.296515 47.441343
F 49.286926 27.008152 47.476947
F 49.286926 34.726756 47.476947
F 49.286926 19.289546 47.476947
F 31.495864 24.442252 43.771668
F 31.495864 32.160855 43.771668
F 40.408494 24.442251 43.802778
F 40.408494 32.160855 43.802778
F 49.298559 24.449628 43.838643
F 49.298559 32.168231 43.838643
F 33.711330 30.874422 47.418011
F 33.711330 23.155818 47.418011
F 42.623954 30.874424 47.449120
F 42.623954 23.155821 47.449120
F 51.450325 30.852465 47.494527
F 51.450325 23.133862 47.494527
F 33.724018 28.301553 43.779445
F 33.724019 20.582949 43.779445
F 42.636642 28.301550 43.810554
F 42.636643 20.582946 43.810555
F 51.459550 28.323876 43.856114
F 51.459550 20.605272 43.856114
F 33.714503 28.301553 46.508369
F 33.714504 20.582949 46.508369
F 42.627128 28.301551 46.539482
F 42.627128 20.582946 46.539482
F 51.453393 28.323723 46.558538
F 51.453393 20.605119 46.558538
F 33.701794 30.874422 50.146934
F 33.701794 23.155818 50.146934
F 42.614418 30.874424 50.178047
F 42.614418 23.155821 50.178047
F 51.444161 30.852681 50.197212
F 51.444161 23.134078 50.197212
F 27.004632 24.442252 53.762165
F 27.004632 32.160855 53.762165
F 35.917261 24.442252 53.793276
F 35.917261 32.160855 53.793276
F 44.829688 24.442300 53.824353
F 44.829688 32.160904 53.824353
F 26.991919 27.015120 57.400729
F 26.991919 34.733724 57.400729
F 26.991919 19.296515 57.400729
F 35.904547 27.015121 57.431841
F 35.904547 34.733725 57.431841
F 35.904547 19.296515 57.431840
F 44.816989 27.015075 57.462920
F 44.816989 34.733680 57.462920
F 44.816989 19.296470 57.462920
F 27.001455 27.015121 54.671806
F 27.001455 34.733725 54.671806
F 27.001455 19.296515 54.671806
F 35.914084 27.015121 54.702917
F 35.914084 34.733725 54.702917
F 35.914084 19.296515 54.702917
F 44.826512 27.015072 54.734062
F 44.826512 34.733676 54.734062
F 44.826512 19.296466 54.734062
F 27.014148 24.442252 51.033242
F 27.014148 32.160855 51.033242
F 35.926776 24.442252 51.064353
F 35.926776 32.160855 51.064353
F 44.839190 24.442304 51.095500
F 44.839190 32.160907 51.095500
F 29.229614 30.874422 54.679584
F 29.229614 23.155819 54.679584
F 38.142244 30.874422 54.710695
F 38.142244 23.155819 54.710695
F 47.051641 30.874182 54.741968
F 47.051641 23.155578 54.741968
F 29.242303 28.301553 51.041020
F 29.242303 20.582949 51.041019
F 38.154932 28.301553 51.072131
F 38.154932 20.582949 51.072130
F 47.064136 28.301807 51.103413
F 47.064136 20.583203 51.103412
F 29.232787 28.301554 53.769942
F 29.232787 20.582949 53.769943
F 38.145417 28.301553 53.801054
F 38.145417 20.582949 53.801054
F 47.054839 28.301778 53.831998
F 47.054839 20.583174 53.831998
F 29.220078 30.874422 57.408507
F 29.220078 23.155818 57.408507
F 38.132707 30.874422 57.439618
F 38.132707 23.155818 57.439618
F 47.042320 30.874210 57.470573
F 47.042320 23.155607 57.470573
F 31.460946 24.442252 53.777721
F 31.460946 32.160855 53.777721
F 40.373577 24.442251 53.808832
F 40.373577 32.160855 53.808832
F 49.266883 24.448298 53.836022
F 49.266884 32.166902 53.836022
F 31.448233 27.015120 57.416285
F 31.448233 34.733724 57.416285
F 31.448233 19.296514 57.416285
F 40.360864 27.015121 57.447396
F 40.360864 34.733725 57.447396
F 40.360864 19.296515 57.447397
F 49.255213 27.009457 57.474836
F 49.255213 34.728061 57.474836
F 49.255213 19.290852 57.474836
F 31.457769 27.015120 54.687362
F 31.457769 34.733725 54.687362
F 31.457769 19.296515 54.687361
F 40.370400 27.015121 54.718472
F 40.370400 34.733725 54.718472
F 40.370400 19.296515 54.718473
F 49.263636 27.008947 54.753567
F 49.263637 34.727551 54.753567
F 49.263636 19.290342 54.753567
F 31.470461 24.442252 51.048797
F 31.470461 32.160855 51.048797
F 40.383092 24.442251 51.079908
F 40.383092 32.160855 51.079908
F 49.275274 24.448819 51.115255
F 49.275274 32.167422 51.115255
F 33.685928 30.874422 54.695140
F 33.685928 23.155818 54.695140
F 42.598553 30.874424 54.726249
F 42.598553 23.155820 54.726249
F 51.431908 30.853357 54.771228
F 51.431908 23.134753 54.771227
F 33.698616 28.301553 51.056575
F 33.698616 20.582949 51.056575
F 42.611242 28.301551 51.087684
F 42.611242 20.582947 51.087684
F 51.441095 28.323091 51.132898
F 51.441095 20.604487 51.132898
F 33.689101 28.301553 53.785498
F 33.689101 20.582949 53.785499
F 42.601727 28.301551 53.816611
F 42.601727 20.582947 53.816611
F 51.434966 28.322812 53.835929
F 51.434966 20.604207 53.835929
F 33.676392 30.874422 57.424063
F 33.676392 23.155818 57.424063
F 42.589017 30.874424 57.455175
F 42.589017 23.155821 57.455175
F 51.425778 30.853700 57.474689
F 51.425778 23.135097 57.474689
F 26.979230 24.442252 61.039294
F 26.979230 32.160855 61.039294
F 35.891859 24.442252 61.070405
F 35.891859 32.160855 61.070405
F 44.804312 24.442293 61.101487
F 44.804312 32.160897 61.101487
F 26.966517 27.015120 64.677859
F 26.966517 34.733724 64.677859
F 26.966517 19.296515 64.677859
F 35.879145 27.015121 64.708970
F 35.879145 34.733725 64.708971
F 35.879145 19.296515 64.708971
F 44.791612 27.015082 64.740054
F 44.791612 34.733686 64.740054
F 44.791612 19.296476 64.740055
F 26.976053 27.015120 61.948936
F 26.976053 34.733725 61.948936
F 26.976053 19.296515 61.948935
F 35.888681 27.015121 61.980047
F 35.888682 34.733725 61.980047
F 35.888681 19.296515 61.980047
F 44.801136 27.015078 62.011187
F 44.801136 34.733683 62.011187
F 44.801136 19.296473 62.011187
F 26.988746 24.442252 58.310371
F 26.988745 32.160855 58.310371
F 35.901374 24.442252 58.341482
F 35.901374 32.160855 58.341482
F 44.813815 24.442297 58.372624
F 44.813815 32.160900 58.372624
F 29.204212 30.874422 61.956713
F 29.204212 23.155819 61.956713
F 38.116841 30.874422 61.987824
F 38.116842 23.155819 61.987824
F 47.026618 30.874208 62.019081
F 47.026618 23.155605 62.019080
F 29.216901 28.301553 58.318149
F 29.216901 20.582949 58.318148
F 38.129530 28.301553 58.349260
F 38.129530 20.582949 58.349259
F 47.039120 28.301780 58.380524
F 47.039119 20.583176 58.380523
F 29.207385 28.301553 61.047072
F 29.207385 20.582949 61.047072
F 38.120015 28.301553 61.078183
F 38.120015 20.582949 61.078183
F 47.029816 28.301752 61.109147
F 47.029816 20.583148 61.109147
F 29.194676 30.874422 64.685637
F 29.194676 23.155818 64.685637
F 38.107305 30.874422 64.716748
F 38.107305 23.155818 64.716748
F 47.017290 30.874236 64.747722
F 47.017290 23.155633 64.747722
F 31.435545 24.442252 61.054850
F 31.435545 32.160855 61.054850
F 40.348175 24.442251 61.085961
F 40.348175 32.160855 61.085961
F 49.243559 24.447539 61.113644
F 49.243559 32.166143 61.113644
F 31.422831 27.015120 64.693415
F 31.422831 34.733724 64.693415
F 31.422831 19.296515 64.693415
F 40.335462 27.015121 64.724527
F 40.335462 34.733725 64.724526
F 40.335462 19.296515 64.724526
F 49.231877 27.010201 64.752448
F 49.231877 34.728804 64.752449
F 49.231877 19.291595 64.752449
F 31.432367 27.015120 61.964491
F 31.432367 34.733725 61.964491
F 31.432367 19.296515 61.964491
F 40.344998 27.015121 61.995603
F 40.344998 34.733725 61.995602
F 40.344998 19.296515 61.995602
F 49.240331 27.009713 62.030206
F 49.240331 34.728317 62.030206
F 49.240331 19.291108 62.030206
F 31.445060 24.442252 58.325926
F 31.445060 32.160855 58.325926
F 40.357690 24.442251 58.357037
F 40.357690 32.160855 58.357037
F 49.251978 24.448038 58.391884
F 49.251978 32.166641 58.391883
F 33.660527 30.874422 61.972269
F 33.660527 23.155818 61.972269
F 42.573152 30.874424 62.003379
F 42.573152 23.155820 62.003379
F 51.413582 30.854465 62.047761
F 51.413582 23.135861 62.047761
F 33.673214 28.301553 58.333704
F 33.673215 20.582949 58.333704
F 42.585840 28.301551 58.364814
F 42.585840 20.582947 58.364813
F 51.422721 28.322091 58.409515
F 51.422721 20.603487 58.409515
F 33.663699 28.301553 61.062628
F 33.663699 20.582949 61.062628
F 42.576326 28.301551 61.093740
F 42.576326 20.582947 61.093740
F 51.416632 28.321684 61.113492
F 51.416632 20.603080 61.113492
F 33.650990 30.874422 64.701193
F 33.650989 23.155818 64.701193
F 42.563616 30.874424 64.732306
F 42.563616 23.155820 64.732305
F 51.407497 30.854936 64.752340
F 51.407497 23.136333 64.752340
F 26.953828 24.442252 68.316424
F 26.953828 32.160856 68.316424
F 35.866457 24.442252 68.347536
F 35.866457 32.160855 68.347536
F 44.778935 24.442287 68.378622
F 44.778935 32.160891 68.378622
F 26.941115 27.015120 71.954989
F 26.941115 34.733724 71.954990
F 26.941115 19.296515 71.954989
F 35.853743 27.015120 71.986101
F 35.853743 34.733725 71.986101
F 35.853743 19.296515 71.986100
F 44.766234 27.015088 72.017189
F 44.766234 34.733692 72.017189
F 44.766234 19.296482 72.017189
F 26.950651 27.015121 69.226066
F 26.950651 34.733725 69.226066
F 26.950651 19.296515 69.226066
F 35.863280 27.015121 69.257177
F 35.863280 34.733725 69.257177
F 35.863280 19.296515 69.257177
F 44.775759 27.015085 69.288313
F 44.775759 34.733689 69.288313
F 44.775759 19.296479 69.288313
F 26.963344 24.442252 65.587501
F 26.963344 32.160855 65.587501
F 35.875971 24.442252 65.618612
F 35.875972 32.160855 65.618612
F 44.788439 24.442290 65.649750
F 44.788439 32.160894 65.649750
F 29.178810 30.874422 69.233844
F 29.178810 23.155819 69.233844
F 38.091439 30.874422 69.264955
F 38.091439 23.155818 69.264955
F 47.001581 30.874234 69.296194
F 47.001581 23.155630 69.296194
F 29.191499 28.301553 65.595279
F 29.191499 20.582949 65.595279
F 38.104128 28.301553 65.626390
F 38.104128 20.582949 65.626389
F 47.014090 28.301754 65.657637
F 47.014090 20.583150 65.657637
F 29.181983 28.301553 68.324202
F 29.181983 20.582949 68.324202
F 38.094613 28.301553 68.355313
F 38.094613 20.582949 68.355314
F 47.004779 28.301727 68.386297
F 47.004779 20.583123 68.386297
F 29.169274 30.874422 71.962767
F 29.169274 23.155818 71.962767
F 38.081902 30.874422 71.993879
F 38.081902 23.155818 71.993879
F 46.992247 30.874260 72.024871
F 46.992247 23.155657 72.024871
F 31.410142 24.442252 68.331980
F 31.410142 32.160855 68.331980
F 40.322773 24.442251 68.363091
F 40.322773 32.160855 68.363091
F 49.220209 24.446813 68.391247
F 49.220209 32.165416 68.391247
F 31.397429 27.015120 71.970545
F 31.397429 34.733724 71.970545
F 31.397429 19.296515 71.970545
F 40.310059 27.015121 72.001656
F 40.310059 34.733725 72.001657
F 40.310059 19.296515 72.001657
F 49.208510 27.010909 72.030039
F 49.208510 34.729513 72.030040
F 49.208510 19.292304 72.030040
F 31.406965 27.015120 69.241622
F 31.406965 34.733725 69.241622
F 31.406965 19.296515 69.241621
F 40.319596 27.015121 69.272732
F 40.319596 34.733725 69.272732
F 40.319596 19.296515 69.272732
F 49.216998 27.010446 69.306866
F 49.216998 34.729050 69.306866
F 49.216998 19.291840 69.306866
F 31.419657 24.442252 65.603057
F 31.419657 32.160855 65.603057
F 40.332288 24.442251 65.634167
F 40.332288 32.160855 65.634167
F 49.228660 24.447288 65.668533
F 49.228660 32.165891 65.668533
F 33.635124 30.874422 69.249399
F 33.635124 23.155818 69.249400
F 42.547751 30.874424 69.280509
F 42.547751 23.155820 69.280509
F 51.395365 30.855792 69.324127
F 51.395365 23.137188 69.324127
F 33.647812 28.301553 65.610835
F 33.647812 20.582949 65.610834
F 42.560440 28.301551 65.641944
F 42.560439 20.582947 65.641944
F 51.404448 28.320874 65.685966
F 51.404448 20.602270 65.685965
F 33.638297 28.301553 68.339758
F 33.638297 20.582949 68.339758
F 42.550925 28.301551 68.370870
F 42.550925 20.582947 68.370870
F 51.398409 28.320339 68.391231
F 51.398409 20.601735 68.391231
F 33.625588 30.874422 71.978323
F 33.625588 23.155818 71.978323
F 42.538215 30.874424 72.009435
F 42.538215 23.155820 72.009435
F 51.389334 30.856390 72.030165
F 51.389334 23.137786 72.030166
F 26.928426 24.442252 75.593554
F 26.928426 32.160855 75.593554
F 35.841055 24.442252 75.624665
F 35.841055 32.160855 75.624665
F 44.753556 24.442281 75.655755
F 44.753556 32.160885 75.655755
F 26.915713 27.015120 79.232118
F 26.915713 34.733724 79.232118
F 26.915713 19.296515 79.232118
F 35.828341 27.015121 79.263229
F 35.828341 34.733725 79.263229
F 35.828341 19.296515 79.263230
F 44.740855 27.015094 79.294322
F 44.740855 34.733698 79.294322
F 44.740855 19.296488 79.294322
F 26.925249 27.015120 76.503195
F 26.925249 34.733725 76.503195
F 26.925249 19.296515 76.503195
F 35.837877 27.015121 76.534306
F 35.837878 34.733725 76.534306
F 35.837877 19.296515 76.534306
F 44.750380 27.015090 76.565438
F 44.750380 34.733695 76.565438
F 44.750380 19.296485 76.565438
F 26.937942 24.442252 72.864631
F 26.937941 32.160855 72.864631
F 35.850569 24.442252 72.895742
F 35.850569 32.160855 72.895742
F 44.763061 24.442284 72.926875
F 44.763061 32.160888 72.926875
F 29.153408 30.874422 76.510973
F 29.153408 23.155818 76.510973
F 38.066037 30.874422 76.542084
F 38.066037 23.155819 76.542084
F 46.976530 30.874257 76.573308
F 46.976530 23.155654 76.573307
F 29.166097 28.301553 72.872409
F 29.166097 20.582949 72.872408
F 38.078726 28.301553 72.903520
F 38.078725 20.582949 72.903519
F 46.989046 28.301729 72.934751
F 46.989046 20.583125 72.934750
F 29.156581 28.301553 75.601332
F 29.156581 20.582949 75.601332
F 38.069211 28.301553 75.632443
F 38.069211 20.582949 75.632443
F 46.979728 28.301703 75.663444
F 46.979728 20.583099 75.663444
F 29.143872 30.874422 79.239896
F 29.143872 23.155818 79.239896
F 38.056501 30.874422 79.271007
F 38.056501 23.155818 79.271007
F 46.967188 30.874284 79.302017
F 46.967189 23.155680 79.302017
F 31.384740 24.442252 75.609109
F 31.384740 32.160855 75.609109
F 40.297371 24.442251 75.640221
F 40.297371 32.160855 75.640221
F 49.196823 24.446122 75.668826
F 49.196823 32.164725 75.668826
F 31.372027 27.015120 79.247674
F 31.372027 34.733724 79.247674
F 31.372027 19.296514 79.247674
F 40.284658 27.015121 79.278786
F 40.284658 34.733725 79.278785
F 40.284657 19.296515 79.278785
F 49.185103 27.011582 79.307606
F 49.185103 34.730186 79.307606
F 49.185103 19.292976 79.307606
F 31.381563 27.015120 76.518751
F 31.381563 34.733725 76.518751
F 31.381563 19.296515 76.518750
F 40.294194 27.015121 76.549862
F 40.294194 34.733725 76.549861
F 40.294194 19.296515 76.549861
F 49.193628 27.011143 76.583548
F 49.193628 34.729747 76.583548
F 49.193628 19.292537 76.583548
F 31.394255 24.442252 72.880186
F 31.394255 32.160855 72.880186
F 40.306886 24.442251 72.911297
F 40.306886 32.160855 72.911297
F 49.205310 24.446573 72.945204
F 49.205310 32.165176 72.945204
F 33.609722 30.874422 76.526529
F 33.609722 23.155818 76.526529
F 42.522350 30.874424 76.557639
F 42.522350 23.155820 76.557638
F 51.377269 30.857335 76.600327
F 51.377269 23.138731 76.600327
F 33.622410 28.301553 72.887964
F 33.622410 20.582949 72.887964
F 42.535038 28.301551 72.919074
F 42.535038 20.582947 72.919074
F 51.386290 28.319439 72.962248
F 51.386290 20.600835 72.962248
F 33.612895 28.301553 75.616887
F 33.612895 20.582949 75.616887
F 42.525523 28.301552 75.647999
F 42.525524 20.582947 75.648000
F 51.380308 28.318778 75.669143
F 51.380308 20.600174 75.669143
F 33.600185 30.874422 79.255452
F 33.600185 23.155818 79.255452
F 42.512814 30.874423 79.286564
F 42.512814 23.155820 79.286564
F 51.371298 30.858057 79.308162
F 51.371298 23.139453 79.308162
F 26.903023 24.442252 82.870683
F 26.903023 32.160855 82.870683
F 35.815653 24.442252 82.901794
F 35.815653 32.160855 82.901794
F 44.728176 24.442276 82.932888
F 44.728176 32.160879 82.932888
F 26.890311 27.015120 86.509248
F 26.890311 34.733724 86.509248
F 26.890311 19.296515 86.509248
F 35.802938 27.015120 86.540360
F 35.802938 34.733725 86.540359
F 35.802938 19.296515 86.540360
F 44.715474 27.015099 86.571455
F 44.715474 34.733703 86.571456
F 44.715474 19.296493 86.571455
F 26.899846 27.015120 83.780325
F 26.899846 34.733725 83.780325
F 26.899847 19.296515 83.780324
F 35.812475 27.015120 83.811436
F 35.812475 34.733725 83.811435
F 35.812475 19.296515 83.811436
F 44.725000 27.015096 83.842564
F 44.725000 34.733700 83.842564
F 44.725000 19.296490 83.842564
F 26.912539 24.442252 80.141760
F 26.912539 32.160855 80.141760
F 35.825167 24.442252 80.172871
F 35.825168 32.160855 80.172871
F 44.737682 24.442279 80.204001
F 44.737682 32.160882 80.204001
F 29.128006 30.874422 83.788103
F 29.128006 23.155819 83.788103
F 38.040635 30.874422 83.819214
F 38.040635 23.155819 83.819214
F 46.951464 30.874280 83.850422
F 46.951464 23.155677 83.850422
F 29.140695 28.301553 80.149538
F 29.140695 20.582949 80.149537
F 38.053323 28.301553 80.180649
F 38.053323 20.582949 80.180648
F 46.963988 28.301706 80.211864
F 46.963988 20.583102 80.211864
F 29.131179 28.301553 82.878461
F 29.131179 20.582949 82.878461
F 38.043809 28.301553 82.909572
F 38.043809 20.582949 82.909572
F 46.954662 28.301680 82.940590
F 46.954662 20.583076 82.940590
F 29.118470 30.874422 86.517026
F 29.118470 23.155818 86.517026
F 38.031098 30.874422 86.548137
F 38.031098 23.155818 86.548137
F 46.942115 30.874306 86.579164
F 46.942115 23.155702 86.579164
F 31.359338 24.442252 82.886239
F 31.359338 32.160855 82.886239
F 40.271969 24.442251 82.917350
F 40.271969 32.160855 82.917350
F 49.173393 24.445469 82.946380
F 49.173393 32.164072 82.946380
F 31.346625 27.015120 86.524804
F 31.346625 34.733724 86.524804
F 31.346625 19.296515 86.524804
F 40.259255 27.015121 86.555915
F 40.259255 34.733725 86.555916
F 40.259255 19.296515 86.555915
F 49.161648 27.012215 86.585149
F 49.161648 34.730819 86.585149
F 49.161648 19.293610 86.585149
F 31.356161 27.015120 83.795880
F 31.356161 34.733725 83.795880
F 31.356161 19.296515 83.795880
F 40.268792 27.015121 83.826991
F 40.268792 34.733725 83.826991
F 40.268792 19.296515 83.826991
F 49.170213 27.011802 83.860255
F 49.170213 34.730406 83.860255
F 49.170213 19.293196 83.860255
F 31.368853 24.442252 80.157316
F 31.368853 32.160855 80.157316
F 40.281484 24.442251 80.188426
F 40.281484 32.160855 80.188426
F 49.181918 24.445895 80.221898
F 49.181918 32.164498 80.221898
F 33.584320 30.874422 83.803658
F 33.584320 23.155818 83.803658
F 42.496948 30.874423 83.834769
F 42.496948 23.155820 83.834768
F 51.359302 30.859090 83.876367
F 51.359302 23.140486 83.876367
F 33.597008 28.301553 80.165093
F 33.597008 20.582949 80.165093
F 42.509637 28.301551 80.196203
F 42.509637 20.582948 80.196203
F 51.368258 28.317789 80.238367
F 51.368258 20.599185 80.238366
F 33.587493 28.301553 82.894016
F 33.587493 20.582949 82.894017
F 42.500122 28.301552 82.925129
F 42.500122 20.582948 82.925129
F 51.362338 28.317007 82.947223
F 51.362338 20.598402 82.947223
F 33.574784 30.874422 86.532582
F 33.574783 23.155818 86.532582
F 42.487412 30.874423 86.563694
F 42.487412 23.155820 86.563694
F 51.353394 30.859930 86.586325
F 51.353394 23.141327 86.586325
F 26.877622 24.442252 90.147814
F 26.877622 32.160855 90.147814
F 35.790250 24.442252 90.178925
F 35.790250 32.160855 90.178925
F 44.702795 24.442271 90.210022
F 44.702795 32.160874 90.210022
F 26.864909 27.015120 93.786378
F 26.864909 34.733724 93.786378
F 26.864909 19.296515 93.786379
F 35.777536 27.015120 93.817489
F 35.777537 34.733725 93.817489
F 35.777537 19.296515 93.817490
F 44.690092 27.015103 93.848588
F 44.690092 34.733707 93.848589
F 44.690092 19.296498 93.848589
F 26.874445 27.015121 91.057455
F 26.874445 34.733725 91.057455
F 26.874445 19.296515 91.057455
F 35.787073 27.015121 91.088566
F 35.787073 34.733725 91.088566
F 35.787073 19.296515 91.088566
F 44.699619 27.015101 91.119691
F 44.699619 34.733705 91.119691
F 44.699619 19.296495 91.119691
F 26.887137 24.442252 87.418890
F 26.887137 32.160855 87.418890
F 35.799765 24.442252 87.450001
F 35.799765 32.160855 87.450001
F 44.712301 24.442274 87.481127
F 44.712301 32.160877 87.481127
F 29.102604 30.874422 91.065233
F 29.102604 23.155819 91.065233
F 38.015233 30.874422 91.096344
F 38.015233 23.155819 91.096344
F 46.926384 30.874302 91.127538
F 46.926384 23.155699 91.127538
F 29.115293 28.301553 87.426668
F 29.115293 20.582949 87.426668
F 38.027921 28.301553 87.457779
F 38.027921 20.582949 87.457778
F 46.938915 28.301684 87.488980
F 46.938915 20.583080 87.488980
F 29.105777 28.301553 90.155591
F 29.105777 20.582949 90.155591
F 38.018407 28.301553 90.186702
F 38.018407 20.582949 90.186703
F 46.929581 28.301659 90.217737
F 46.929581 20.583054 90.217738
F 29.093067 30.874422 93.794156
F 29.093067 23.155818 93.794156
F 38.005696 30.874422 93.825267
F 38.005696 23.155818 93.825267
F 46.917026 30.874327 93.856310
F 46.917026 23.155724 93.856311
F 31.333936 24.442252 90.163369
F 31.333936 32.160855 90.163369
F 40.246567 24.442251 90.194480
F 40.246567 32.160855 90.194480
F 49.149911 24.444855 90.223911
F 49.149911 32.163458 90.223911
F 31.321222 27.015120 93.801934
F 31.321222 34.733724 93.801934
F 31.321222 19.296515 93.801934
F 40.233854 27.015121 93.833046
F 40.233854 34.733725 93.833046
F 40.233853 19.296515 93.833045
F 49.138136 27.012809 93.862666
F 49.138136 34.731413 93.862666
F 49.138136 19.294203 93.862666
F 31.330759 27.015120 91.073011
F 31.330759 34.733725 91.073011
F 31.330759 19.296515 91.073011
F 40.243390 27.015121 91.104122
F 40.243390 34.733725 91.104122
F 40.243390 19.296515 91.104121
F 49.146744 27.012420 91.136988
F 49.146744 34.731024 91.136988
F 49.146744 19.293815 91.136987
F 31.343451 24.442252 87.434446
F 31.343451 32.160855 87.434446
F 40.256082 24.442251 87.465556
F 40.256082 32.160855 87.465556
F 49.158477 24.445256 87.498618
F 49.158477 32.163860 87.498618
F 33.558918 30.874422 91.080789
F 33.558918 23.155818 91.080789
F 42.471547 30.874423 91.111899
F 42.471547 23.155819 91.111899
F 51.341466 30.861048 91.152254
F 51.341465 23.142444 91.152254
F 33.571606 28.301553 87.442224
F 33.571606 20.582949 87.442223
F 42.484236 28.301552 87.473334
F 42.484236 20.582948 87.473333
F 51.350356 28.315931 87.514329
F 51.350356 20.597327 87.514329
F 33.562091 28.301553 90.171147
F 33.562091 20.582949 90.171147
F 42.474721 28.301552 90.202259
F 42.474721 20.582948 90.202259
F 51.344499 28.315034 90.225467
F 51.344499 20.596430 90.225467
F 33.549381 30.874422 93.809712
F 33.549381 23.155818 93.809712
F 42.462011 30.874423 93.840824
F 42.462011 23.155820 93.840824
F 51.335620 30.861999 93.864646
F 51.335620 23.143395 93.864646
F 26.852219 24.442252 97.424943
F 26.852219 32.160855 97.424943
F 35.764849 24.442252 97.456054
F 35.764849 32.160855 97.456054
F 44.677412 24.442266 97.487155
F 44.677412 32.160870 97.487154
F 26.839507 27.015120 101.063507
F 26.839507 34.733724 101.063508
F 26.839507 19.296515 101.063508
F 35.752134 27.015120 101.094618
F 35.752134 34.733725 101.094618
F 35.752135 19.296515 101.094619
F 44.664709 27.015108 101.125721
F 44.664708 34.733712 101.125721
F 44.664709 19.296502 101.125721
F 26.849042 27.015121 98.334584
F 26.849042 34.733725 98.334584
F 26.849042 19.296515 98.334584
F 35.761671 27.015121 98.365695
F 35.761671 34.733725 98.365695
F 35.761671 19.296515 98.365695
F 44.674236 27.015105 98.396817
F 44.674236 34.733709 98.396817
F 44.674236 19.296500 98.396817
F 26.861735 24.442252 94.696020
F 26.861735 32.160855 94.696020
F 35.774363 24.442252 94.727131
F 35.774363 32.160855 94.727131
F 44.686919 24.442269 94.758254
F 44.686919 32.160872 94.758253
F 29.077202 30.874422 98.342362
F 29.077202 23.155819 98.342362
F 37.989831 30.874422 98.373473
F 37.989831 23.155818 98.373473
F 46.901287 30.874324 98.404653
F 46.901287 23.155720 98.404653
F 29.089890 28.301553 94.703798
F 29.089890 20.582949 94.703798
F 38.002519 28.301553 94.734908
F 38.002519 20.582949 94.734908
F 46.913826 28.301662 94.766095
F 46.913826 20.583058 94.766095
F 29.080375 28.301553 97.432721
F 29.080375 20.582949 97.432721
F 37.993005 28.301553 97.463832
F 37.993005 20.582949 97.463832
F 46.904485 28.301637 97.494883
F 46.904485 20.583033 97.494883
F 29.067665 30.874422 101.071285
F 29.067665 23.155818 101.071285
F 37.980294 30.874422 101.102396
F 37.980294 23.155818 101.102397
F 46.891922 30.874349 101.133455
F 46.891922 23.155745 101.133455
F 31.308534 24.442252 97.440499
F 31.308534 32.160855 97.440499
F 40.221165 24.442251 97.471610
F 40.221165 32.160855 97.471610
F 49.126369 24.444281 97.501414
F 49.126369 32.162885 97.501414
F 31.295820 27.015120 101.079063
F 31.295820 34.733724 101.079063
F 31.295820 19.296515 101.079063
F 40.208451 27.015121 101.110174
F 40.208451 34.733725 101.110174
F 40.208451 19.296515 101.110175
F 49.114562 27.013363 101.140156
F 49.114562 34.731967 101.140156
F 49.114562 19.294757 101.140156
F 31.305357 27.015120 98.350140
F 31.305357 34.733725 98.350140
F 31.305357 19.296515 98.350140
F 40.217988 27.015121 98.381251
F 40.217988 34.733725 98.381250
F 40.217988 19.296515 98.381250
F 49.123215 27.012999 98.413745
F 49.123215 34.731603 98.413745
F 49.123215 19.294393 98.413745
F 31.318049 24.442252 94.711575
F 31.318049 32.160855 94.711575
F 40.230679 24.442251 94.742686
F 40.230679 32.160855 94.742686
F 49.134979 24.444657 94.775363
F 49.134979 32.163261 94.775363
F 33.533516 30.874422 98.357918
F 33.533516 23.155818 98.357918
F 42.446146 30.874423 98.389028
F 42.446146 23.155819 98.389028
F 51.323754 30.863193 98.427997
F 51.323754 23.144590 98.427997
F 33.546204 28.301553 94.719353
F 33.546204 20.582949 94.719353
F 42.458835 28.301552 94.750463
F 42.458835 20.582948 94.750463
F 51.332583 28.313877 94.790143
F 51.332583 20.595273 94.790143
F 33.536689 28.301553 97.448276
F 33.536689 20.582949 97.448276
F 42.449320 28.301552 97.479388
F 42.449320 20.582948 97.479388
F 51.326786 28.312874 97.503862
F 51.326786 20.594270 97.503862
F 33.523979 30.874422 101.086841
F 33.523979 23.155818 101.086841
F 42.436610 30.874423 101.117953
F 42.436610 23.155819 101.117953
F 51.317964 30.864246 101.143111
F 51.317964 23.145642 101.143111
F 26.826817 24.442252 104.702072
F 26.826817 32.160855 104.702072
F 35.739446 24.442252 104.733183
F 35.739447 32.160855 104.733183
F 44.652028 24.442262 104.764287
F 44.652028 32.160866 104.764287
F 26.814105 27.015120 108.340637
F 26.814105 34.733724 108.340637
F 26.814105 19.296515 108.340637
F 35.726732 27.015120 108.371749
F 35.726732 34.733725 108.371749
F 35.726732 19.296515 108.371749
F 44.639324 27.015112 108.402853
F 44.639324 34.733716 108.402854
F 44.639324 19.296506 108.402853
F 26.823640 27.015121 105.611714
F 26.823640 34.733725 105.611714
F 26.823641 19.296515 105.611714
F 35.736269 27.015121 105.642825
F 35.736269 34.733725 105.642825
F 35.736269 19.296515 105.642825
F 44.648852 27.015109 105.673944
F 44.648852 34.733713 105.673944
F 44.648852 19.296504 105.673943
F 26.836333 24.442252 101.973149
F 26.836333 32.160855 101.973149
F 35.748961 24.442252 102.004260
F 35.748961 32.160855 102.004260
F 44.661535 24.442264 102.035380
F 44.661535 32.160868 102.035380
F 29.051799 30.874422 105.619491
F 29.051799 23.155818 105.619492
F 37.964429 30.874422 105.650603
F 37.964429 23.155819 105.650603
F 46.876175 30.874345 105.681768
F 46.876175 23.155741 105.681769
F 29.064488 28.301553 101.980926
F 29.064488 20.582949 101.980927
F 37.977117 28.301553 102.012038
F 37.977117 20.582949 102.012037
F 46.888722 28.301641 102.043210
F 46.888722 20.583037 102.043210
F 29.054973 28.301553 104.709850
F 29.054973 20.582949 104.709850
F 37.967602 28.301553 104.740961
F 37.967603 20.582949 104.740962
F 46.879372 28.301616 104.772027
F 46.879372 20.583012 104.772028
F 29.042263 30.874422 108.348415
F 29.042263 23.155818 108.348415
F 37.954892 30.874422 108.379527
F 37.954892 23.155818 108.379527
F 46.866802 30.874369 108.410600
F 46.866802 23.155766 108.410601
F 31.283132 24.442252 104.717628
F 31.283132 32.160855 104.717628
F 40.195763 24.442251 104.748739
F 40.195763 32.160855 104.748739
F 49.102761 24.443748 104.778891
F 49.102761 32.162351 104.778891
F 31.270418 27.015120 108.356192
F 31.270418 34.733724 108.356193
F 31.270418 19.296515 108.356193
F 40.183049 27.015121 108.387304
F 40.183049 34.733725 108.387305
F 40.183049 19.296515 108.387305
F 49.090920 27.013876 108.417621
F 49.090920 34.732480 108.417621
F 49.090920 19.295270 108.417621
F 31.279955 27.015120 105.627269
F 31.279955 34.733725 105.627269
F 31.279955 19.296515 105.627269
F 40.192586 27.015121 105.658380
F 40.192586 34.733725 105.658380
F 40.192586 19.296515 105.658380
F 49.099618 27.013537 105.690529
F 49.099619 34.732141 105.690529
F 49.099618 19.294931 105.690529
F 31.292647 24.442252 101.988705
F 31.292647 32.160855 101.988705
F 40.205278 24.442251 102.019815
F 40.205277 32.160855 102.019815
F 49.111417 24.444099 102.052134
F 49.111417 32.162703 102.052134
F 33.508114 30.874422 105.635047
F 33.508114 23.155818 105.635047
F 42.420745 30.874423 105.666158
F 42.420744 23.155819 105.666158
F 51.306152 30.865509 105.703611
F 51.306152 23.146906 105.703612
F 33.520802 28.301553 101.996482
F 33.520802 20.582949 101.996482
F 42.433433 28.301552 102.027593
F 42.433433 20.582948 102.027592
F 51.314929 28.311644 102.065819
F 51.314929 20.593040 102.065819
F 33.511287 28.301553 104.725405
F 33.511287 20.582949 104.725406
F 42.423918 28.301552 104.756517
F 42.423918 20.582948 104.756518
F 51.309184 28.310545 104.782394
F 51.309184 20.591941 104.782394
F 33.498577 30.874422 108.363970
F 33.498577 23.155818 108.363971
F 42.411208 30.874423 108.395082
F 42.411209 23.155819 108.395083
F 51.300410 30.866652 108.421708
F 51.300410 23.148048 108.421709
F 26.801415 24.442252 111.979203
F 26.801415 32.160855 111.979203
F 35.714045 24.442252 112.010314
F 35.714045 32.160855 112.010314
F 44.626643 24.442258 112.041420
F 44.626643 32.160862 112.041420
F 26.788703 27.015120 115.617767
F 26.788703 34.733724 115.617767
F 26.788703 19.296515 115.617768
F 35.701330 27.015120 115.648879
F 35.701330 34.733725 115.648879
F 35.701330 19.296515 115.648879
F 44.613938 27.015115 115.679986
F 44.613938 34.733719 115.679986
F 44.613938 19.296509 115.679986
F 26.798238 27.015121 112.888844
F 26.798238 34.733725 112.888844
F 26.798238 19.296515 112.888844
F 35.710867 27.015121 112.919955
F 35.710867 34.733725 112.919955
F 35.710867 19.296515 112.919955
F 44.623467 27.015113 112.951072
F 44.623467 34.733717 112.951071
F 44.623467 19.296508 112.951071
F 26.810931 24.442252 109.250279
F 26.810931 32.160855 109.250279
F 35.723559 24.442252 109.281390
F 35.723559 32.160855 109.281390
F 44.636151 24.442261 109.312508
F 44.636151 32.160864 109.312508
F 29.026397 30.874422 112.896622
F 29.026397 23.155819 112.896622
F 37.939027 30.874422 112.927733
F 37.939027 23.155818 112.927733
F 46.851048 30.874366 112.958885
F 46.851048 23.155762 112.958885
F 29.039086 28.301553 109.258057
F 29.039086 20.582949 109.258057
F 37.951715 28.301553 109.289168
F 37.951715 20.582949 109.289168
F 46.863602 28.301620 109.320327
F 46.863602 20.583016 109.320327
F 29.029571 28.301553 111.986980
F 29.029571 20.582949 111.986981
F 37.942200 28.301553 112.018092
F 37.942200 20.582949 112.018092
F 46.854245 28.301596 112.049173
F 46.854245 20.582991 112.049174
F 29.016861 30.874422 115.625545
F 29.016861 23.155818 115.625545
F 37.929490 30.874422 115.656657
F 37.929490 23.155818 115.656657
F 46.841666 30.874390 115.687746
F 46.841666 23.155786 115.687746
F 31.257730 24.442252 111.994758
F 31.257730 32.160855 111.994758
F 40.170361 24.442251 112.025869
F 40.170361 32.160855 112.025869
F 49.079083 24.443254 112.056344
F 49.079083 32.161858 112.056344
F 31.245016 27.015120 115.633323
F 31.245016 34.733724 115.633323
F 31.245016 19.296515 115.633323
F 40.157647 27.015121 115.664434
F 40.157647 34.733725 115.664434
F 40.157647 19.296515 115.664435
F 49.067204 27.014350 115.695060
F 49.067204 34.732953 115.695060
F 49.067204 19.295744 115.695060
F 31.254552 27.015120 112.904400
F 31.254552 34.733725 112.904400
F 31.254552 19.296515 112.904400
F 40.167184 27.015121 112.935511
F 40.167184 34.733725 112.935510
F 40.167184 19.296515 112.935510
F 49.075951 27.014034 112.967340
F 49.075951 34.732638 112.967340
F 49.075951 19.295428 112.967340
F 31.267245 24.442252 109.265835
F 31.267245 32.160855 109.265835
F 40.179876 24.442251 109.296945
F 40.179876 32.160855 109.296945
F 49.087786 24.443582 109.328932
F 49.087786 32.162185 109.328931
F 33.482712 30.874422 112.912178
F 33.482712 23.155818 112.912178
F 42.395343 30.874423 112.943288
F 42.395343 23.155819 112.943288
F 51.288639 30.867974 112.979113
F 51.288639 23.149370 112.979112
F 33.495400 28.301553 109.273612
F 33.495400 20.582949 109.273612
F 42.408031 28.301552 109.304723
F 42.408032 20.582948 109.304723
F 51.297375 28.309251 109.341375
F 51.297375 20.590647 109.341375
F 33.485885 28.301553 112.002536
F 33.485885 20.582949 112.002536
F 42.398517 28.301552 112.033648
F 42.398517 20.582948 112.033648
F 51.291671 28.308068 112.061051
F 51.291671 20.589464 112.061051
F 33.473175 30.874422 115.641101
F 33.473175 23.155818 115.641101
F 42.385807 30.874423 115.672213
F 42.385807 23.155819 115.672213
F 51.282931 30.869193 115.700419
F 51.282931 23.150589 115.700419
F 26.776013 24.442252 119.256332
F 26.776013 32.160855 119.256332
F 35.688642 24.442252 119.287443
F 35.688642 32.160855 119.287443
F 44.601256 24.442255 119.318552
F 44.601256 32.160859 119.318552
F 26.763301 27.015120 122.894889
F 26.763301 34.733724 122.894890
F 26.763301 19.296515 122.894890
F 35.675928 27.015120 122.926001
F 35.675928 34.733725 122.926001
F 35.675929 19.296514 122.926001
F 44.588551 27.015118 122.957111
F 44.588551 34.733722 122.957111
F 44.588551 19.296513 122.957111
F 26.772836 27.015120 120.165973
F 26.772836 34.733725 120.165973
F 26.772836 19.296515 120.165973
F 35.685465 27.015121 120.197084
F 35.685465 34.733725 120.197084
F 35.685465 19.296515 120.197083
F 44.598081 27.015116 120.228198
F 44.598080 34.733721 120.228198
F 44.598081 19.296511 120.228198
F 26.785529 24.442252 116.527409
F 26.785529 32.160855 116.527409
F 35.698157 24.442252 116.558520
F 35.698157 32.160855 116.558520
F 44.610765 24.442257 116.589635
F 44.610765 32.160861 116.589635
F 29.000995 30.874422 120.173750
F 29.000995 23.155819 120.173751
F 37.913625 30.874422 120.204862
F 37.913625 23.155819 120.204862
F 46.825904 30.874386 120.236000
F 46.825905 23.155783 120.236000
F 29.013684 28.301553 116.535186
F 29.013684 20.582949 116.535187
F 37.926313 28.301553 116.566298
F 37.926313 20.582949 116.566298
F 46.838467 28.301599 116.597442
F 46.838467 20.582995 116.597442
F 29.004168 28.301553 119.264110
F 29.004168 20.582949 119.264110
F 37.916798 28.301553 119.295221
F 37.916799 20.582949 119.295221
F 46.829101 28.301575 119.326318
F 46.829101 20.582971 119.326318
F 28.991459 30.874422 122.902667
F 28.991459 23.155818 122.902667
F 37.904088 30.874422 122.933779
F 37.904088 23.155818 122.933779
F 46.816515 30.874410 122.964882
F 46.816515 23.155806 122.964882
F 31.232328 24.442252 119.271887
F 31.232328 32.160856 119.271888
F 40.144959 24.442251 119.302999
F 40.144959 32.160855 119.302999
F 49.055329 24.442800 119.333770
F 49.055329 32.161404 119.333770
F 31.219614 27.015120 122.910445
F 31.219614 34.733724 122.910445
F 31.219614 19.296514 122.910445
F 40.132245 27.015120 122.941556
F 40.132246 34.733725 122.941557
F 40.132245 19.296515 122.941557
F 49.043412 27.014784 122.972462
F 49.043412 34.733388 122.972462
F 49.043412 19.296179 122.972462
F 31.229150 27.015120 120.181528
F 31.229150 34.733725 120.181528
F 31.229150 19.296515 120.181528
F 40.141782 27.015121 120.212639
F 40.141782 34.733725 120.212639
F 40.141782 19.296515 120.212639
F 49.052207 27.014492 120.244175
F 49.052207 34.733096 120.244174
F 49.052207 19.295886 120.244175
F 31.241843 24.442252 116.542964
F 31.241843 32.160855 116.542964
F 40.154473 24.442251 116.574075
F 40.154473 32.160855 116.574075
F 49.064080 24.443104 116.605754
F 49.064080 32.161707 116.605754
F 33.457310 30.874422 120.189307
F 33.457310 23.155818 120.189307
F 42.369942 30.874423 120.220417
F 42.369942 23.155819 120.220417
F 51.271186 30.870562 120.254517
F 51.271186 23.151958 120.254517
F 33.469998 28.301553 116.550742
F 33.469998 20.582949 116.550742
F 42.382630 28.301552 116.581853
F 42.382630 20.582948 116.581852
F 51.279896 28.306721 116.616826
F 51.279895 20.588117 116.616826
F 33.460483 28.301553 119.279665
F 33.460483 20.582949 119.279666
F 42.373116 28.301552 119.310777
F 42.373116 20.582948 119.310777
F 51.274218 28.305469 119.339811
F 51.274218 20.586865 119.339811
F 33.447773 30.874422 122.918223
F 33.447773 23.155818 122.918223
F 42.360406 30.874422 122.949335
F 42.360406 23.155819 122.949335
F 51.265496 30.871843 122.979208
F 51.265496 23.153239 122.979208
F 26.751762 24.441797 126.531586
F 26.751762 32.160401 126.531586
F 35.664391 24.441797 126.562696
F 35.664391 32.160401 126.562697
F 44.577017 24.441797 126.593797
F 44.577017 32.160401 126.593797
F 35.869359 27.030500 130.195353
F 26.956732 19.311894 130.164242
F 35.869359 19.311894 130.195353
F 44.781980 27.030493 130.226456
F 26.956732 27.030500 130.164242
F 44.781980 19.311887 130.226457
F 26.755865 27.012092 127.423923
F 26.755865 34.730697 127.423923
F 26.755865 19.293487 127.423923
F 35.668494 27.012092 127.455034
F 35.668494 34.730697 127.455034
F 35.668494 19.293487 127.455034
F 44.581123 27.012091 127.486145
F 44.581123 34.730695 127.486146
F 44.581123 19.293486 127.486146
F 26.760133 24.442248 123.804338
F 26.760133 32.160852 123.804338
F 35.672761 24.442248 123.835448
F 35.672761 32.160852 123.835449
F 44.585383 24.442250 123.866561
F 44.585383 32.160854 123.866561
F 28.984024 30.871394 127.431701
F 28.984024 23.152791 127.431700
F 37.896653 30.871394 127.462812
F 37.896653 23.152791 127.462811
F 46.809172 30.871397 127.493833
F 46.809172 23.152793 127.493833
F 28.988288 28.301550 123.812116
F 28.988288 20.582946 123.812116
F 37.900917 28.301549 123.843226
F 37.900917 20.582945 123.843226
F 46.813322 28.301575 123.874358
F 46.813322 20.582971 123.874358
F 28.979917 28.301099 126.539363
F 28.979917 20.582495 126.539364
F 37.892547 28.301098 126.570474
F 37.892547 20.582494 126.570475
F 46.805087 28.301102 126.601569
F 46.805087 20.582498 126.601569
F 29.184891 30.889802 130.172020
F 29.184891 23.171198 130.172019
F 38.097519 30.889802 130.203131
F 38.097519 23.171198 130.203131
F 47.007634 30.889571 130.234001
F 47.007634 23.170967 130.234001
F 31.208076 24.441797 126.547141
F 31.208076 32.160401 126.547141
F 40.120707 24.441797 126.578253
F 40.120707 32.160400 126.578253
F 49.032221 24.442087 126.608367
F 49.032221 32.160691 126.608367
F 31.413045 27.030500 130.179797
F 51.362762 23.127775 130.209077
F 31.413045 19.311894 130.179797
F 40.325676 27.030500 130.210909
F 51.362762 30.846379 130.209077
F 40.325676 19.311895 130.210909
F 49.235220 27.029737 130.239903
F 42.553821 23.171201 130.218688
F 49.235220 19.311131 130.239903
F 31.212179 27.012092 127.439478
F 31.212179 34.730697 127.439478
F 31.212179 19.293487 127.439478
F 40.124810 27.012093 127.470590
F 40.124810 34.730697 127.470590
F 40.124810 19.293487 127.470589
F 49.036746 27.011810 127.501582
F 49.036746 34.730414 127.501583
F 49.036746 19.293204 127.501583
F 31.216446 24.442248 123.819894
F 31.216446 32.160852 123.819894
F 40.129077 24.442248 123.851004
F 40.129077 32.160851 123.851004
F 49.040276 24.442678 123.882322
F 49.040276 32.161281 123.882322
F 33.440338 30.871394 127.447256
F 33.440338 23.152790 127.447256
F 42.352971 30.871395 127.478367
F 42.352971 23.152791 127.478367
F 51.258935 30.868815 127.495656
F 51.258935 23.150211 127.495655
F 33.444601 28.301550 123.827671
F 33.444602 20.582945 123.827671
F 42.357234 28.301549 123.858782
F 42.357235 20.582945 123.858781
F 51.262442 28.304062 123.891825
F 51.262442 20.585458 123.891824
F 33.436231 28.301099 126.554919
F 33.436232 20.582495 126.554919
F 42.348864 28.301098 126.586030
F 42.348864 20.582494 126.586030
F 51.257516 28.302202 126.614721
F 51.257516 20.583598 126.614721
F 33.641204 30.889802 130.187575
F 33.641204 23.171198 130.187575
F 42.553821 30.889804 130.218688
F 27.174016 47.601098 2.841437
F 27.174016 39.882492 2.841437
F 36.086645 47.601098 2.872548
F 36.086645 39.882492 2.872548
F 44.998846 47.601209 2.903585
F 44.998846 39.882602 2.903585
F 27.169728 50.170942 6.461022
F 27.169728 42.452337 6.461022
F 36.082356 50.170943 6.492134
F 36.082356 42.452337 6.492134
F 44.994577 50.170837 6.523169
F 44.994577 42.452231 6.523169
F 27.178119 50.171394 3.733775
F 27.178119 42.452788 3.733774
F 36.090748 50.171394 3.764886
F 36.090748 42.452788 3.764885
F 45.002952 50.171283 3.796063
F 45.002952 42.452678 3.796062
F 26.973129 47.582690 0.101119
F 26.973129 39.864084 0.101119
F 35.885757 47.582690 0.132230
F 35.885757 39.864084 0.132230
F 44.798112 47.582731 0.163374
F 44.798112 39.864125 0.163374
F 29.406278 38.593483 3.741552
F 29.406278 46.312091 3.741552
F 38.318908 38.593484 3.772663
F 38.318908 46.312092 3.772663
F 47.225358 38.592952 3.804037
F 47.225359 46.311560 3.804037
F 29.201284 51.441992 0.108897
F 29.201284 36.004779 0.108897
F 29.201284 43.723388 0.108897
F 38.113913 51.441992 0.140008
F 38.113913 36.004779 0.140008
F 38.113913 43.723388 0.140008
F 47.026237 51.442045 0.171085
F 47.026237 36.004832 0.171086
F 47.026237 43.723441 0.171086
F 29.402171 51.460400 2.849215
F 29.402171 36.023187 2.849215
F 29.402171 43.741796 2.849215
F 38.314801 51.460400 2.880326
F 38.314801 36.023187 2.880326
F 38.314801 43.741796 2.880326
F 47.221284 51.460894 2.911146
F 47.221284 36.023681 2.911147
F 47.221284 43.742290 2.911147
F 29.397887 38.593032 6.468800
F 29.397887 46.311641 6.468800
F 38.310515 38.593032 6.499912
F 38.310515 46.311641 6.499912
F 47.217221 38.592582 6.530686
F 47.217221 46.311190 6.530686
F 31.630331 47.601098 2.856993
F 31.630331 39.882492 2.856993
F 40.542961 47.601098 2.888104
F 40.542961 39.882492 2.888104
F 49.420894 47.613710 2.912974
F 49.420894 39.895103 2.912974
F 31.626042 50.170942 6.476578
F 31.626042 42.452337 6.476578
F 40.538672 50.170943 6.507689
F 40.538672 42.452337 6.507690
F 49.418664 50.159526 6.531169
F 49.418664 42.440920 6.531169
F 31.634433 50.171393 3.749330
F 31.634433 42.452788 3.749330
F 40.547064 50.171394 3.780441
F 40.547064 42.452789 3.780441
F 49.427101 50.160168 3.817147
F 49.427101 42.441563 3.817146
F 31.429443 47.582690 0.116675
F 31.429443 39.864084 0.116675
F 40.342072 47.582690 0.147786
F 40.342072 39.864084 0.147785
F 49.240349 47.583866 0.181025
F 49.240349 39.865259 0.181025
F 33.862592 38.593483 3.757108
F 33.862592 46.312091 3.757108
F 42.775208 38.593487 3.788215
F 42.775208 46.312096 3.788216
F 51.562431 38.569806 3.828744
F 51.562431 46.288414 3.828744
F 33.657597 51.441992 0.124453
F 33.657597 36.004779 0.124452
F 33.657597 43.723388 0.124452
F 42.570231 51.441992 0.155563
F 42.570231 36.004779 0.155563
F 42.570230 43.723388 0.155563
F 51.456211 51.437010 0.152018
F 51.456211 35.999797 0.152018
F 51.456211 43.718406 0.152018
F 33.858486 51.460400 2.864771
F 33.858486 36.023187 2.864771
F 33.858486 43.741796 2.864771
F 42.771102 51.460396 2.895884
F 42.771102 36.023183 2.895884
F 42.771102 43.741792 2.895884
F 51.561777 51.479627 2.879923
F 51.561777 36.042415 2.879923
F 51.561777 43.761023 2.879923
F 33.854200 38.593032 6.484356
F 33.854200 46.311640 6.484356
F 42.766818 38.593036 6.515470
F 42.766818 46.311644 6.515469
F 51.555733 38.569335 6.535619
F 51.555733 46.287943 6.535619
F 27.157044 47.598070 10.099387
F 27.157044 39.879463 10.099387
F 36.069673 47.598070 10.130498
F 36.069673 39.879463 10.130499
F 44.981912 47.598171 10.161538
F 44.981912 39.879564 10.161538
F 27.144332 50.170939 13.737951
F 27.144332 42.452333 13.737951
F 36.056960 50.170939 13.769062
F 36.056960 42.452334 13.769062
F 44.969217 50.170844 13.800106
F 44.969217 42.452238 13.800106
F 27.153867 50.170939 11.009028
F 27.153867 42.452333 11.009028
F 36.066496 50.170939 11.040139
F 36.066496 42.452334 11.040139
F 44.978735 50.170838 11.071320
F 44.978735 42.452233 11.071320
F 27.166560 47.598071 7.370471
F 27.166560 39.879464 7.370470
F 36.079188 47.598070 7.401582
F 36.079188 39.879464 7.401581
F 44.991409 47.598176 7.432766
F 44.991409 39.879570 7.432766
F 29.382027 38.593029 11.016805
F 29.382027 46.311637 11.016806
F 38.294656 38.593029 11.047917
F 38.294656 46.311637 11.047917
F 47.201561 38.592586 11.079324
F 47.201561 46.311195 11.079324
F 29.394715 51.457372 7.378248
F 29.394715 36.020159 7.378248
F 29.394715 43.738768 7.378248
F 38.307344 51.457372 7.409359
F 38.307344 36.020159 7.409359
F 38.307344 43.738768 7.409359
F 47.214034 51.457835 7.440776
F 47.214034 36.020622 7.440776
F 47.214034 43.739230 7.440776
F 29.385200 51.457372 10.107164
F 29.385200 36.020159 10.107165
F 29.385200 43.738768 10.107165
F 38.297830 51.457372 10.138276
F 38.297830 36.020159 10.138277
F 38.297830 43.738767 10.138276
F 47.204758 51.457798 10.169068
F 47.204758 36.020585 10.169068
F 47.204758 43.739194 10.169069
F 29.372490 38.593029 13.745729
F 29.372490 46.311637 13.745729
F 38.285119 38.593029 13.776841
F 38.285119 46.311637 13.776840
F 47.192266 38.592622 13.807648
F 47.192266 46.311230 13.807648
F 31.613359 47.598070 10.114943
F 31.613359 39.879464 10.114943
F 40.525989 47.598070 10.146054
F 40.525989 39.879463 10.146054
F 49.406876 47.609119 10.170014
F 49.406876 39.890512 10.170014
F 31.600645 50.170939 13.753507
F 31.600645 42.452333 13.753507
F 40.513276 50.170939 13.784618
F 40.513276 42.452334 13.784618
F 49.395164 50.160320 13.808855
F 49.395164 42.441715 13.808855
F 31.610181 50.170939 11.024584
F 31.610181 42.452333 11.024583
F 40.522812 50.170940 11.055695
F 40.522813 42.452334 11.055694
F 49.403498 50.159713 11.094012
F 49.403498 42.441107 11.094012
F 31.622874 47.598071 7.386026
F 31.622874 39.879464 7.386026
F 40.535504 47.598070 7.417136
F 40.535504 39.879463 7.417137
F 49.415193 47.609729 7.455720
F 49.415193 39.891123 7.455719
F 33.838341 38.593029 11.032361
F 33.838341 46.311637 11.032362
F 42.750958 38.593032 11.063470
F 42.750958 46.311641 11.063470
F 51.543085 38.569584 11.108659
F 51.543085 46.288193 11.108659
F 33.851029 51.457372 7.393804
F 33.851029 36.020159 7.393803
F 33.851029 43.738768 7.393804
F 42.763646 51.457368 7.424912
F 42.763647 36.020155 7.424911
F 42.763647 43.738764 7.424912
F 51.552363 51.480727 7.469869
F 51.552363 36.043514 7.469869
F 51.552363 43.762123 7.469869
F 33.841514 51.457372 10.122721
F 33.841514 36.020159 10.122720
F 33.841514 43.738768 10.122721
F 42.754132 51.457368 10.153834
F 42.754132 36.020155 10.153834
F 42.754132 43.738764 10.153834
F 51.546235 51.481135 10.173975
F 51.546235 36.043922 10.173975
F 51.546235 43.762530 10.173975
F 33.828804 38.593029 13.761285
F 33.828804 46.311637 13.761285
F 42.741423 38.593033 13.792399
F 42.741423 46.311641 13.792398
F 51.536927 38.569225 13.812271
F 51.536927 46.287833 13.812271
F 27.131642 47.598070 17.376516
F 27.131642 39.879463 17.376517
F 36.044271 47.598070 17.407627
F 36.044271 39.879464 17.407628
F 44.956545 47.598161 17.438674
F 44.956545 39.879554 17.438675
F 27.118930 50.170939 21.015081
F 27.118930 42.452333 21.015081
F 36.031557 50.170939 21.046192
F 36.031557 42.452333 21.046193
F 44.943849 50.170854 21.077243
F 44.943849 42.452248 21.077243
F 27.128465 50.170939 18.286158
F 27.128465 42.452333 18.286157
F 36.041094 50.170939 18.317269
F 36.041094 42.452333 18.317269
F 44.953368 50.170849 18.348442
F 44.953368 42.452243 18.348442
F 27.141158 47.598070 14.647593
F 27.141158 39.879464 14.647593
F 36.053786 47.598070 14.678704
F 36.053786 39.879464 14.678704
F 44.966043 47.598166 14.709881
F 44.966043 39.879559 14.709881
F 29.356624 38.593029 18.293935
F 29.356624 46.311637 18.293935
F 38.269254 38.593029 18.325046
F 38.269254 46.311637 18.325046
F 47.176594 38.592626 18.356427
F 47.176594 46.311234 18.356427
F 29.369313 51.457372 14.655371
F 29.369313 36.020159 14.655370
F 29.369313 43.738768 14.655370
F 38.281942 51.457372 14.686481
F 38.281942 36.020158 14.686481
F 38.281942 43.738767 14.686481
F 47.189067 51.457794 14.717875
F 47.189067 36.020581 14.717875
F 47.189067 43.739189 14.717875
F 29.359798 51.457372 17.384294
F 29.359798 36.020159 17.384294
F 29.359798 43.738768 17.384294
F 38.272427 51.457372 17.415405
F 38.272428 36.020159 17.415405
F 38.272427 43.738767 17.415405
F 47.179790 51.457759 17.446227
F 47.179790 36.020546 17.446227
F 47.179790 43.739155 17.446227
F 29.347088 38.593029 21.022859
F 29.347088 46.311637 21.022859
F 38.259717 38.593029 21.053970
F 38.259717 46.311637 21.053970
F 47.167296 38.592661 21.084807
F 47.167296 46.311269 21.084807
F 31.587957 47.598070 17.392072
F 31.587957 39.879463 17.392072
F 40.500587 47.598070 17.423183
F 40.500587 39.879463 17.423183
F 49.383485 47.608258 17.447696
F 49.383485 39.889651 17.447696
F 31.575243 50.170939 21.030637
F 31.575243 42.452333 21.030637
F 40.487874 50.170940 21.061748
F 40.487874 42.452334 21.061748
F 49.371793 50.161180 21.086538
F 49.371793 42.442574 21.086538
F 31.584780 50.170939 18.301714
F 31.584780 42.452333 18.301713
F 40.497410 50.170940 18.332825
F 40.497410 42.452334 18.332824
F 49.380131 50.160583 18.370589
F 49.380131 42.441977 18.370589
F 31.597472 47.598070 14.663148
F 31.597472 39.879464 14.663148
F 40.510102 47.598070 14.694259
F 40.510102 39.879463 14.694259
F 49.391801 47.608860 14.732300
F 49.391801 39.890254 14.732300
F 33.812939 38.593029 18.309491
F 33.812939 46.311637 18.309491
F 42.725557 38.593032 18.340600
F 42.725558 46.311641 18.340600
F 51.524505 38.569523 18.386125
F 51.524505 46.288131 18.386125
F 33.825627 51.457372 14.670926
F 33.825627 36.020159 14.670926
F 33.825627 43.738768 14.670926
F 42.738246 51.457368 14.702035
F 42.738246 36.020155 14.702034
F 42.738246 43.738764 14.702034
F 51.533784 51.480867 14.747409
F 51.533784 36.043654 14.747408
F 51.533784 43.762262 14.747408
F 33.816112 51.457372 17.399850
F 33.816112 36.020159 17.399850
F 33.816112 43.738768 17.399850
F 42.728731 51.457368 17.430963
F 42.728731 36.020155 17.430963
F 42.728731 43.738764 17.430963
F 51.527634 51.481175 17.450599
F 51.527634 36.043963 17.450599
F 51.527634 43.762571 17.450599
F 33.803402 38.593029 21.038415
F 33.803402 46.311637 21.038415
F 42.716022 38.593032 21.069529
F 42.716022 46.311640 21.069528
F 51.518325 38.569266 21.088960
F 51.518325 46.287874 21.088960
F 36.082356 34.733728 6.492134
F 27.178119 34.734179 3.733774
F 36.090748 34.734179 3.764886
F 45.002951 34.734069 3.796063
F 40.538672 34.733729 6.507689
F 31.634433 34.734179 3.749330
F 40.547064 34.734179 3.780441
F 27.106240 47.598070 24.653647
F 27.106240 39.879464 24.653647
F 36.018869 47.598070 24.684758
F 36.018869 39.879464 24.684758
F 44.931176 47.598151 24.715811
F 44.931176 39.879544 24.715812
F 27.093528 50.170939 28.292211
F 27.093528 42.452333 28.292211
F 36.006155 50.170939 28.323322
F 36.006155 42.452333 28.323323
F 44.918480 50.170863 28.354379
F 44.918480 42.452257 28.354380
F 27.103063 50.170939 25.563288
F 27.103063 42.452333 25.563288
F 36.015692 50.170939 25.594399
F 36.015692 42.452334 25.594399
F 44.928000 50.170858 25.625566
F 44.928000 42.452253 25.625566
F 27.115756 47.598070 21.924723
F 27.115756 39.879464 21.924723
F 36.028384 47.598070 21.955834
F 36.028384 39.879463 21.955834
F 44.940676 47.598156 21.987004
F 44.940676 39.879549 21.987004
F 29.331222 38.593029 25.571066
F 29.331222 46.311637 25.571066
F 38.243852 38.593029 25.602176
F 38.243852 46.311637 25.602177
F 47.151621 38.592663 25.633532
F 47.151620 46.311272 25.633532
F 29.343911 51.457372 21.932501
F 29.343911 36.020159 21.932501
F 29.343911 43.738768 21.932501
F 38.256540 51.457372 21.963611
F 38.256540 36.020158 21.963611
F 38.256540 43.738767 21.963612
F 47.164097 51.457755 21.994980
F 47.164097 36.020542 21.994980
F 47.164097 43.739151 21.994980
F 29.334396 51.457372 24.661424
F 29.334396 36.020159 24.661424
F 29.334396 43.738768 24.661424
F 38.247025 51.457372 24.692535
F 38.247025 36.020159 24.692535
F 38.247025 43.738767 24.692536
F 47.154817 51.457722 24.723386
F 47.154817 36.020509 24.723386
F 47.154817 43.739117 24.723386
F 29.321686 38.593029 28.299989
F 29.321686 46.311637 28.299989
F 38.234315 38.593029 28.331101
F 38.234315 46.311637 28.331100
F 47.142320 38.592696 28.361964
F 47.142320 46.311304 28.361964
F 31.562555 47.598070 24.669202
F 31.562555 39.879464 24.669203
F 40.475185 47.598070 24.700313
F 40.475185 39.879463 24.700313
F 49.360131 47.607401 24.725379
F 49.360131 39.888794 24.725379
F 31.549841 50.170939 28.307767
F 31.549841 42.452333 28.307767
F 40.462472 50.170939 28.338879
F 40.462472 42.452334 28.338879
F 49.348454 50.162034 28.364219
F 49.348454 42.443428 28.364219
F 31.559377 50.170939 25.578844
F 31.559377 42.452333 25.578844
F 40.472008 50.170940 25.609955
F 40.472008 42.452334 25.609954
F 49.356800 50.161450 25.647167
F 49.356801 42.442844 25.647167
F 31.572070 47.598070 21.940279
F 31.572070 39.879464 21.940279
F 40.484700 47.598070 21.971389
F 40.484700 39.879463 21.971389
F 49.368453 47.607991 22.008878
F 49.368454 39.889384 22.008877
F 33.787537 38.593029 25.586621
F 33.787537 46.311637 25.586621
F 42.700157 38.593032 25.617730
F 42.700157 46.311640 25.617730
F 51.505923 38.569628 25.663454
F 51.505923 46.288236 25.663454
F 33.800225 51.457372 21.948057
F 33.800225 36.020159 21.948056
F 33.800225 43.738768 21.948056
F 42.712845 51.457368 21.979165
F 42.712845 36.020155 21.979165
F 42.712845 43.738764 21.979165
F 51.515202 51.480846 22.024807
F 51.515202 36.043634 22.024807
F 51.515202 43.762242 22.024807
F 33.790710 51.457372 24.676980
F 33.790710 36.020159 24.676980
F 33.790710 43.738768 24.676980
F 42.703330 51.457368 24.708093
F 42.703330 36.020155 24.708093
F 42.703330 43.738764 24.708093
F 51.509033 51.481049 24.727357
F 51.509033 36.043836 24.727357
F 51.509033 43.762445 24.727357
F 33.778000 38.593029 28.315545
F 33.778000 46.311637 28.315545
F 42.690621 38.593032 28.346658
F 42.690621 46.311640 28.346658
F 51.499729 38.569481 28.365789
F 51.499729 46.288089 28.365789
F 27.080838 47.598070 31.930776
F 27.080838 39.879464 31.930776
F 35.993467 47.598070 31.961887
F 35.993467 39.879464 31.961887
F 44.905807 47.598142 31.992947
F 44.905807 39.879535 31.992947
F 27.068126 50.170939 35.569340
F 27.068126 42.452333 35.569340
F 35.980753 50.170939 35.600451
F 35.980753 42.452334 35.600452
F 44.893110 50.170871 35.631514
F 44.893109 42.452266 35.631515
F 27.077661 50.170939 32.840417
F 27.077661 42.452333 32.840417
F 35.990290 50.170939 32.871528
F 35.990290 42.452333 32.871528
F 44.902630 50.170867 32.902689
F 44.902630 42.452261 32.902689
F 27.090354 47.598070 29.201853
F 27.090354 39.879464 29.201853
F 36.002982 47.598070 29.232964
F 36.002982 39.879463 29.232964
F 44.915306 47.598147 29.264127
F 44.915306 39.879540 29.264127
F 29.305820 38.593029 32.848195
F 29.305820 46.311637 32.848195
F 38.218450 38.593029 32.879305
F 38.218450 46.311637 32.879305
F 47.126640 38.592698 32.910639
F 47.126640 46.311306 32.910639
F 29.318509 51.457372 29.209631
F 29.318509 36.020159 29.209631
F 29.318509 43.738768 29.209630
F 38.231138 51.457372 29.240741
F 38.231138 36.020159 29.240741
F 38.231138 43.738767 29.240742
F 47.139120 51.457719 29.272086
F 47.139120 36.020506 29.272085
F 47.139120 43.739115 29.272085
F 29.308994 51.457372 31.938554
F 29.308994 36.020159 31.938554
F 29.308994 43.738768 31.938554
F 38.221623 51.457372 31.969665
F 38.221623 36.020159 31.969665
F 38.221623 43.738767 31.969665
F 47.129838 51.457687 32.000541
F 47.129837 36.020474 32.000541
F 47.129838 43.739083 32.000541
F 29.296284 38.593029 35.577118
F 29.296284 46.311637 35.577118
F 38.208913 38.593029 35.608229
F 38.208913 46.311637 35.608229
F 47.117335 38.592730 35.639118
F 47.117335 46.311338 35.639118
F 31.537153 47.598070 31.946331
F 31.537153 39.879464 31.946332
F 40.449783 47.598070 31.977443
F 40.449783 39.879463 31.977443
F 49.336805 47.606552 32.003056
F 49.336805 39.887945 32.003056
F 31.524439 50.170939 35.584896
F 31.524439 42.452333 35.584896
F 40.437070 50.170940 35.616007
F 40.437070 42.452334 35.616008
F 49.325138 50.162875 35.641891
F 49.325138 42.444270 35.641892
F 31.533975 50.170939 32.855973
F 31.533975 42.452333 32.855973
F 40.446606 50.170940 32.887084
F 40.446606 42.452334 32.887083
F 49.333497 50.162307 32.923750
F 49.333497 42.443701 32.923750
F 31.546668 47.598070 29.217408
F 31.546668 39.879464 29.217408
F 40.459298 47.598070 29.248519
F 40.459298 39.879463 29.248518
F 49.345138 47.607129 29.285458
F 49.345138 39.888522 29.285457
F 33.762135 38.593029 32.863750
F 33.762135 46.311637 32.863750
F 42.674756 38.593032 32.894859
F 42.674756 46.311640 32.894859
F 51.487353 38.569914 32.940634
F 51.487353 46.288522 32.940634
F 33.774823 51.457372 29.225186
F 33.774823 36.020159 29.225186
F 33.774823 43.738768 29.225186
F 42.687444 51.457369 29.256295
F 42.687444 36.020156 29.256294
F 42.687444 43.738764 29.256294
F 51.496624 51.480653 29.302063
F 51.496624 36.043440 29.302063
F 51.496624 43.762049 29.302063
F 33.765308 51.457372 31.954109
F 33.765308 36.020159 31.954109
F 33.765308 43.738768 31.954109
F 42.677930 51.457369 31.985222
F 42.677930 36.020156 31.985222
F 42.677930 43.738765 31.985222
F 51.490447 51.480742 32.004259
F 51.490447 36.043529 32.004259
F 51.490447 43.762138 32.004259
F 33.752598 38.593029 35.592674
F 33.752598 46.311637 35.592674
F 42.665220 38.593032 35.623787
F 42.665220 46.311640 35.623787
F 51.481156 38.569883 35.642768
F 51.481156 46.288491 35.642768
F 27.055436 47.598070 39.207905
F 27.055436 39.879464 39.207905
F 35.968065 47.598070 39.239016
F 35.968065 39.879463 39.239016
F 44.880435 47.598134 39.270083
F 44.880435 39.879527 39.270083
F 27.042723 50.170939 42.846470
F 27.042723 42.452333 42.846470
F 35.955351 50.170939 42.877582
F 35.955351 42.452334 42.877582
F 44.867737 50.170880 42.908651
F 44.867737 42.452274 42.908650
F 27.052259 50.170939 40.117547
F 27.052259 42.452333 40.117546
F 35.964888 50.170939 40.148658
F 35.964888 42.452333 40.148658
F 44.877259 50.170876 40.179813
F 44.877259 42.452270 40.179813
F 27.064952 47.598070 36.478982
F 27.064952 39.879464 36.478981
F 35.977580 47.598070 36.510093
F 35.977580 39.879464 36.510092
F 44.889936 47.598138 36.541251
F 44.889936 39.879531 36.541251
F 29.280418 38.593029 40.125324
F 29.280418 46.311637 40.125324
F 38.193048 38.593029 40.156436
F 38.193048 46.311637 40.156436
F 47.101651 38.592730 40.187747
F 47.101651 46.311338 40.187747
F 29.293107 51.457372 36.486760
F 29.293107 36.020159 36.486759
F 29.293107 43.738768 36.486760
F 38.205736 51.457372 36.517871
F 38.205736 36.020158 36.517870
F 38.205736 43.738767 36.517870
F 47.114136 51.457686 36.549192
F 47.114136 36.020473 36.549192
F 47.114136 43.739082 36.549192
F 29.283591 51.457372 39.215683
F 29.283591 36.020159 39.215683
F 29.283591 43.738768 39.215683
F 38.196221 51.457372 39.246794
F 38.196221 36.020159 39.246795
F 38.196221 43.738767 39.246795
F 47.104848 51.457655 39.277694
F 47.104848 36.020442 39.277694
F 47.104848 43.739051 39.277694
F 29.270882 38.593029 42.854248
F 29.270882 46.311637 42.854248
F 38.183511 38.593029 42.885360
F 38.183511 46.311637 42.885360
F 47.092342 38.592761 42.916271
F 47.092342 46.311369 42.916271
F 31.511751 47.598070 39.223461
F 31.511751 39.879464 39.223461
F 40.424381 47.598070 39.254572
F 40.424381 39.879463 39.254573
F 49.313496 47.605719 39.280724
F 49.313496 39.887112 39.280725
F 31.499037 50.170939 42.862026
F 31.499037 42.452333 42.862026
F 40.411668 50.170939 42.893137
F 40.411668 42.452334 42.893138
F 49.301833 50.163700 42.919555
F 49.301833 42.445094 42.919555
F 31.508573 50.170939 40.133102
F 31.508573 42.452333 40.133102
F 40.421204 50.170940 40.164213
F 40.421204 42.452334 40.164213
F 49.310209 50.163149 40.200342
F 49.310209 42.444543 40.200342
F 31.521266 47.598070 36.494538
F 31.521266 39.879464 36.494537
F 40.433896 47.598070 36.525648
F 40.433896 39.879463 36.525648
F 49.321843 47.606278 36.562044
F 49.321843 39.887672 36.562044
F 33.736733 38.593029 40.140880
F 33.736733 46.311637 40.140880
F 42.649355 38.593031 40.171989
F 42.649355 46.311640 40.171989
F 51.468814 38.570391 40.217661
F 51.468814 46.289000 40.217661
F 33.749421 51.457372 36.502315
F 33.749420 36.020159 36.502315
F 33.749421 43.738768 36.502315
F 42.662044 51.457369 36.533424
F 42.662044 36.020156 36.533424
F 42.662044 43.738765 36.533424
F 51.478067 51.480273 36.579167
F 51.478067 36.043060 36.579167
F 51.478067 43.761669 36.579167
F 33.739906 51.457372 39.231238
F 33.739906 36.020159 39.231238
F 33.739906 43.738768 39.231239
F 42.652529 51.457369 39.262351
F 42.652529 36.020156 39.262352
F 42.652529 43.738765 39.262352
F 51.471893 51.480243 39.281317
F 51.471893 36.043031 39.281317
F 51.471893 43.761639 39.281317
F 33.727196 38.593029 42.869804
F 33.727196 46.311637 42.869804
F 42.639819 38.593032 42.900917
F 42.639819 46.311640 42.900917
F 51.462627 38.570482 42.919907
F 51.462627 46.289090 42.919907
F 27.030034 47.598070 46.485035
F 27.030034 39.879464 46.485036
F 35.942663 47.598070 46.516147
F 35.942663 39.879463 46.516147
F 44.855062 47.598126 46.547219
F 44.855062 39.879519 46.547219
F 27.017321 50.170939 50.123600
F 27.017321 42.452333 50.123601
F 35.929949 50.170939 50.154712
F 35.929949 42.452334 50.154712
F 44.842364 50.170887 50.185786
F 44.842364 42.452281 50.185786
F 27.026857 50.170939 47.394677
F 27.026857 42.452333 47.394677
F 35.939486 50.170939 47.425788
F 35.939486 42.452333 47.425788
F 44.851886 50.170883 47.456938
F 44.851886 42.452278 47.456938
F 27.039550 47.598070 43.756112
F 27.039550 39.879464 43.756112
F 35.952178 47.598070 43.787224
F 35.952178 39.879464 43.787223
F 44.864564 47.598130 43.818376
F 44.864564 39.879523 43.818375
F 29.255016 38.593029 47.402455
F 29.255016 46.311637 47.402455
F 38.167646 38.593029 47.433566
F 38.167646 46.311637 47.433566
F 47.076652 38.592760 47.464857
F 47.076652 46.311369 47.464857
F 29.267705 51.457372 43.763890
F 29.267705 36.020159 43.763889
F 29.267705 43.738768 43.763889
F 38.180334 51.457372 43.795001
F 38.180334 36.020158 43.795001
F 38.180334 43.738767 43.795001
F 47.089141 51.457655 43.826302
F 47.089141 36.020442 43.826302
F 47.089141 43.739050 43.826302
F 29.258189 51.457372 46.492813
F 29.258189 36.020159 46.492813
F 29.258189 43.738768 46.492813
F 38.170819 51.457372 46.523925
F 38.170819 36.020159 46.523925
F 38.170819 43.738768 46.523925
F 47.079849 51.457625 46.554847
F 47.079849 36.020412 46.554848
F 47.079850 43.739021 46.554848
F 29.245480 38.593029 50.131378
F 29.245480 46.311637 50.131378
F 38.158109 38.593029 50.162490
F 38.158109 46.311637 50.162489
F 47.067337 38.592790 50.193423
F 47.067337 46.311398 50.193423
F 31.486349 47.598070 46.500591
F 31.486349 39.879464 46.500591
F 40.398979 47.598070 46.531702
F 40.398979 39.879463 46.531703
F 49.290192 47.604905 46.558381
F 49.290192 39.886298 46.558382
F 31.473635 50.170939 50.139156
F 31.473635 42.452333 50.139156
F 40.386266 50.170940 50.170267
F 40.386266 42.452334 50.170268
F 49.278528 50.164501 50.197204
F 49.278528 42.445895 50.197204
F 31.483171 50.170939 47.410233
F 31.483171 42.452333 47.410233
F 40.395802 50.170940 47.441344
F 40.395802 42.452334 47.441344
F 49.286926 50.163970 47.476947
F 49.286926 42.445364 47.476947
F 31.495864 47.598070 43.771668
F 31.495864 39.879464 43.771667
F 40.408494 47.598070 43.802778
F 40.408494 39.879463 43.802778
F 49.298559 47.605446 43.838643
F 49.298559 39.886840 43.838643
F 33.711330 38.593029 47.418010
F 33.711330 46.311637 47.418011
F 42.623954 38.593031 47.449120
F 42.623954 46.311640 47.449120
F 51.450325 38.571072 47.494527
F 51.450325 46.289680 47.494527
F 33.724019 51.457372 43.779445
F 33.724018 36.020159 43.779445
F 33.724019 43.738768 43.779445
F 42.636642 51.457369 43.810554
F 42.636642 36.020156 43.810554
F 42.636643 43.738765 43.810555
F 51.459550 51.479695 43.856114
F 51.459550 36.042482 43.856114
F 51.459550 43.761090 43.856114
F 33.714503 51.457372 46.508369
F 33.714504 36.020159 46.508369
F 33.714504 43.738768 46.508369
F 42.627128 51.457369 46.539481
F 42.627128 36.020156 46.539482
F 42.627128 43.738765 46.539482
F 51.453393 51.479542 46.558538
F 51.453393 36.042329 46.558538
F 51.453393 43.760938 46.558539
F 33.701794 38.593029 50.146934
F 33.701794 46.311637 50.146934
F 42.614418 38.593031 50.178047
F 42.614418 46.311639 50.178047
F 51.444161 38.571288 50.197213
F 51.444161 46.289896 50.197212
F 27.004632 47.598070 53.762165
F 27.004632 39.879463 53.762165
F 35.917261 47.598070 53.793276
F 35.917261 39.879463 53.793276
F 44.829688 47.598119 53.824353
F 44.829688 39.879512 53.824353
F 26.991919 50.170939 57.400729
F 26.991919 42.452333 57.400729
F 35.904547 50.170939 57.431840
F 35.904547 42.452333 57.431840
F 44.816989 50.170894 57.462920
F 44.816989 42.452288 57.462920
F 27.001455 50.170939 54.671806
F 27.001455 42.452333 54.671806
F 35.914084 50.170939 54.702917
F 35.914084 42.452333 54.702917
F 44.826512 50.170891 54.734062
F 44.826512 42.452285 54.734062
F 27.014147 47.598070 51.033242
F 27.014148 39.879464 51.033242
F 35.926776 47.598070 51.064353
F 35.926776 39.879463 51.064352
F 44.839190 47.598122 51.095500
F 44.839190 39.879516 51.095499
F 29.229614 38.593029 54.679584
F 29.229614 46.311637 54.679584
F 38.142244 38.593029 54.710695
F 38.142244 46.311637 54.710695
F 47.051641 38.592788 54.741968
F 47.051641 46.311397 54.741968
F 29.242303 51.457372 51.041020
F 29.242303 36.020159 51.041019
F 29.242303 43.738768 51.041019
F 38.154932 51.457372 51.072131
F 38.154932 36.020158 51.072131
F 38.154932 43.738767 51.072130
F 47.064136 51.457626 51.103412
F 47.064136 36.020413 51.103412
F 47.064136 43.739021 51.103412
F 29.232787 51.457372 53.769943
F 29.232787 36.020159 53.769943
F 29.232787 43.738768 53.769943
F 38.145417 51.457372 53.801054
F 38.145417 36.020159 53.801054
F 38.145417 43.738767 53.801054
F 47.054839 51.457597 53.831998
F 47.054839 36.020384 53.831998
F 47.054839 43.738993 53.831998
F 29.220078 38.593029 57.408507
F 29.220078 46.311637 57.408507
F 38.132707 38.593029 57.439619
F 38.132707 46.311637 57.439618
F 47.042320 38.592817 57.470573
F 47.042320 46.311425 57.470573
F 31.460946 47.598070 53.777721
F 31.460946 39.879464 53.777720
F 40.373577 47.598070 53.808832
F 40.373577 39.879463 53.808832
F 49.266884 47.604117 53.836022
F 49.266884 39.885510 53.836023
F 31.448233 50.170939 57.416285
F 31.448233 42.452333 57.416285
F 40.360864 50.170939 57.447396
F 40.360864 42.452334 57.447397
F 49.255213 50.165275 57.474836
F 49.255213 42.446670 57.474836
F 31.457769 50.170939 54.687362
F 31.457769 42.452333 54.687361
F 40.370400 50.170939 54.718473
F 40.370400 42.452334 54.718473
F 49.263637 50.164766 54.753567
F 49.263637 42.446160 54.753567
F 31.470461 47.598070 51.048797
F 31.470461 39.879464 51.048797
F 40.383092 47.598070 51.079908
F 40.383092 39.879463 51.079908
F 49.275274 47.604637 51.115255
F 49.275274 39.886030 51.115255
F 33.685928 38.593029 54.695139
F 33.685928 46.311637 54.695139
F 42.598553 38.593031 54.726248
F 42.598553 46.311639 54.726249
F 51.431908 38.571964 54.771228
F 51.431908 46.290572 54.771228
F 33.698616 51.457372 51.056575
F 33.698616 36.020159 51.056575
F 33.698616 43.738768 51.056575
F 42.611242 51.457369 51.087684
F 42.611242 36.020157 51.087684
F 42.611242 43.738765 51.087684
F 51.441095 51.478909 51.132898
F 51.441095 36.041696 51.132898
F 51.441095 43.760305 51.132898
F 33.689101 51.457372 53.785498
F 33.689101 36.020159 53.785498
F 33.689101 43.738768 53.785499
F 42.601727 51.457369 53.816611
F 42.601727 36.020156 53.816611
F 42.601727 43.738765 53.816611
F 51.434966 51.478630 53.835929
F 51.434966 36.041417 53.835929
F 51.434966 43.760026 53.835929
F 33.676392 38.593029 57.424063
F 33.676392 46.311637 57.424063
F 42.589017 38.593031 57.455175
F 42.589017 46.311639 57.455175
F 51.425778 38.572307 57.474689
F 51.425778 46.290915 57.474689
F 26.979230 47.598070 61.039294
F 26.979230 39.879464 61.039295
F 35.891859 47.598070 61.070405
F 35.891859 39.879464 61.070406
F 44.804312 47.598112 61.101487
F 44.804312 39.879505 61.101487
F 26.966517 50.170939 64.677859
F 26.966517 42.452333 64.677859
F 35.879145 50.170939 64.708970
F 35.879145 42.452333 64.708971
F 44.791612 50.170901 64.740054
F 44.791612 42.452295 64.740055
F 26.976053 50.170939 61.948936
F 26.976053 42.452333 61.948935
F 35.888682 50.170939 61.980047
F 35.888682 42.452334 61.980047
F 44.801136 50.170897 62.011187
F 44.801136 42.452292 62.011187
F 26.988745 47.598070 58.310371
F 26.988746 39.879464 58.310371
F 35.901374 47.598070 58.341482
F 35.901374 39.879464 58.341482
F 44.813815 47.598115 58.372624
F 44.813815 39.879508 58.372624
F 29.204212 38.593029 61.956713
F 29.204212 46.311637 61.956713
F 38.116842 38.593029 61.987824
F 38.116842 46.311637 61.987824
F 47.026617 38.592815 62.019080
F 47.026618 46.311423 62.019080
F 29.216901 51.457372 58.318149
F 29.216901 36.020159 58.318149
F 29.216901 43.738768 58.318148
F 38.129530 51.457372 58.349259
F 38.129530 36.020159 58.349259
F 38.129530 43.738767 58.349259
F 47.039120 51.457598 58.380524
F 47.039120 36.020385 58.380523
F 47.039120 43.738994 58.380523
F 29.207385 51.457372 61.047072
F 29.207385 36.020159 61.047072
F 29.207385 43.738768 61.047072
F 38.120015 51.457372 61.078183
F 38.120015 36.020159 61.078183
F 38.120015 43.738767 61.078183
F 47.029816 51.457570 61.109147
F 47.029816 36.020357 61.109147
F 47.029816 43.738966 61.109147
F 29.194676 38.593029 64.685637
F 29.194676 46.311637 64.685637
F 38.107305 38.593029 64.716749
F 38.107305 46.311637 64.716748
F 47.017290 38.592843 64.747723
F 47.017290 46.311451 64.747722
F 31.435545 47.598070 61.054850
F 31.435545 39.879464 61.054850
F 40.348175 47.598070 61.085961
F 40.348175 39.879463 61.085961
F 49.243559 47.603357 61.113644
[truncated: 594,717 more chars]
