# Supplementary material for: Molecular-resolution imaging of ice crystallized from liquid water by cryogenic liquid-cell TEM
Source: Nat Commun. 2025 Sep 25;16:8342. doi: 10.1038/s41467-025-62451-0 (PMC12462463; doi:10.1038/s41467-025-62451-0)
Supplement: Supplementary file 9 — Supplementary Data 1 [file 41467_2025_62451_MOESM9_ESM.zip › supercell_4_3_6/0.4/93K_relaxed.xyz]

30951
F30951
F 0.885075 1.390598 2.769211
F 0.885075 9.106798 2.769211
F 0.885076 16.823038 2.769211
F 9.771626 1.296528 2.821051
F 9.771626 9.012738 2.821051
F 9.771626 16.728938 2.821051
F 18.611966 1.386698 2.723701
F 18.583466 9.219938 2.732861
F 23.063066 16.769238 14.626971
F 0.891275 3.778728 6.348181
F 0.891276 11.494938 6.348181
F 9.779036 3.858748 6.450261
F 9.779036 11.574938 6.450261
F 18.442966 3.755888 6.527261
F 18.620366 11.817938 6.482411
F 0.602429 3.961748 3.659781
F 0.602429 11.677938 3.659781
F 9.776536 3.867158 3.730681
F 9.776536 11.583338 3.730681
F 18.390266 3.817058 3.790481
F 18.578266 11.622238 3.744201
F 0.360836 1.318008 0.080618
F 25.391166 5.274808 17.303371
F 0.360835 9.034218 0.080618
F 16.397166 12.748938 17.402171
F 0.360835 16.750438 0.080618
F 16.345866 5.030578 17.294871
F 9.379226 1.276368 0.081450
F 9.379226 8.992568 0.081450
F 9.379226 16.708738 0.081450
F 22.952266 16.801238 17.553071
F 18.537166 16.564138 14.676771
F 22.913266 8.851278 14.677571
F 3.069596 7.732348 3.692271
F 3.069596 15.448538 3.692271
F 3.069596 0.016146 3.692271
F 12.005266 7.725008 3.746381
F 12.005266 15.441238 3.746381
F 12.005266 0.008799 3.746381
F 20.544666 7.728398 3.883791
F 20.651566 15.609638 3.665441
F 7.468206 12.858038 17.325771
F 2.634876 5.149158 0.054526
F 2.634876 12.865338 0.054526
F 11.607366 5.134478 0.096966
F 11.607366 12.850638 0.096966
F 20.810266 0.163599 6.433531
F 7.494126 5.144068 14.596271
F 2.983996 5.137318 2.806441
F 2.983996 12.853538 2.806441
F 11.999166 5.154688 2.836571
F 11.999166 12.870938 2.836571
F 20.497166 5.183868 2.802201
F 20.908066 12.991738 2.868041
F 3.001466 7.733018 6.421861
F 3.001466 15.449238 6.421861
F 3.001466 0.016817 6.421861
F 12.006566 7.716778 6.465761
F 12.006566 15.432938 6.465761
F 12.006566 0.000570 6.465761
F 20.637066 7.808598 6.478041
F 20.575066 15.258338 6.438791
F 7.468206 5.141858 17.325771
F 5.309386 1.292618 2.792841
F 5.309386 9.008828 2.792851
F 5.309386 16.725038 2.792851
F 14.226766 1.296628 2.852091
F 14.226766 9.012828 2.852091
F 14.226766 16.729038 2.852091
F 22.922966 1.404458 2.606591
F 22.704366 9.006908 2.789171
F 18.504166 17.213238 10.140071
F 5.316496 3.862548 6.422521
F 5.316496 11.578738 6.422521
F 14.234266 3.858638 6.481291
F 14.234266 11.574838 6.481291
F 22.910166 3.908078 6.386261
F 22.950066 11.511038 6.566801
F 5.292986 3.872158 3.696581
F 5.292986 11.588338 3.696581
F 14.232766 3.866878 3.761951
F 14.232766 11.583038 3.761951
F 22.766766 4.022378 3.633021
F 22.894066 11.521538 3.909551
F 4.914586 1.276988 0.052157
F 4.914586 8.993198 0.052157
F 4.914586 16.709438 0.052157
F 13.834766 1.276408 0.112540
F 13.834766 8.992608 0.112540
F 13.834766 16.708838 0.112540
F 25.147966 15.400938 18.457971
F 7.443046 7.718358 20.963071
F 16.325366 7.652978 18.265571
F 7.549096 7.725168 3.715311
F 7.549096 15.441338 3.715311
F 7.549096 0.008967 3.715311
F 16.493266 7.741508 3.624181
F 16.335666 15.387038 3.848591
F 25.379466 12.901038 14.746071
F 25.068266 7.815248 3.735201
F 25.116066 15.481638 3.641791
F 25.101166 5.266938 14.602871
F 7.148846 5.133508 0.065453
F 7.148846 12.849738 0.065452
F 18.492266 16.992738 7.484471
F 25.231566 12.872038 17.549971
F 23.161666 16.870738 10.072171
F 25.282866 7.834638 18.390371
F 7.535846 5.152268 2.807761
F 7.535846 12.868438 2.807761
F 16.376666 5.298248 2.695041
F 16.390666 12.904838 2.743961
F 25.028066 5.241868 2.743351
F 25.037966 12.827138 3.038691
F 7.543816 7.719018 6.436131
F 7.543816 15.435238 6.436131
F 7.543816 0.002818 6.436131
F 16.312966 7.705888 6.368991
F 16.423566 15.696838 6.446571
F 16.346966 12.924038 14.630771
F 25.044166 7.912628 6.448421
F 24.931066 15.670038 6.393521
F 16.300866 5.102998 14.562471
F 0.871457 1.369078 9.971071
F 0.871457 9.085288 9.971071
F 0.871457 16.801538 9.971071
F 9.754406 1.285928 10.066571
F 9.754406 9.002128 10.066571
F 9.754406 16.718338 10.066571
F 18.697066 1.361768 10.182571
F 18.642666 9.093238 10.055371
F 18.438566 16.558938 17.585171
F 0.846864 3.774738 13.609271
F 0.846864 11.490938 13.609271
F 9.729016 3.858218 13.702371
F 9.729016 11.574438 13.702371
F 18.682866 3.989408 13.807371
F 18.523366 11.428638 13.796371
F 0.582784 3.943138 10.897771
F 0.582785 11.659338 10.897771
F 9.746866 3.858438 10.974171
F 9.746866 11.574638 10.974171
F 18.703066 3.955508 11.129971
F 18.541166 11.557538 11.120071
F 0.600977 1.199158 7.260121
F 0.600977 8.915358 7.260121
F 0.600977 16.631538 7.260121
F 9.772016 1.286018 7.342741
F 9.772016 9.002228 7.342741
F 9.772016 16.718438 7.342741
F 18.500566 1.308698 7.402401
F 18.341366 9.112068 7.410381
F 7.468076 7.716488 18.233371
F 3.037886 7.720418 10.934971
F 3.037886 15.436638 10.934971
F 3.037886 0.004214 10.934971
F 11.975766 7.716228 10.989971
F 11.975766 15.432438 10.989971
F 11.975766 0.000024 10.989971
F 20.857666 7.874718 10.967971
F 20.855266 15.595338 10.868971
F 7.494126 12.860238 14.596271
F 3.062176 5.139918 7.301401
F 3.062176 12.856138 7.301401
F 12.000866 5.144418 7.358511
F 12.000866 12.860638 7.358511
F 20.636166 5.250218 7.242661
F 20.874866 12.883338 7.395761
F 2.976106 5.128838 10.038771
F 2.976106 12.845038 10.038771
F 11.981966 5.144098 10.082071
F 11.981966 12.860338 10.082071
F 20.775366 5.317548 9.973721
F 20.670766 12.962938 10.040371
F 2.951156 7.731538 13.675571
F 2.951156 15.447738 13.675571
F 2.951156 0.015332 13.675571
F 11.956566 7.716248 13.717971
F 11.956566 15.432438 13.717971
F 11.956566 0.000040 13.717971
F 20.722166 7.744288 13.725571
F 20.832566 15.319438 13.666971
F 25.233166 7.751318 21.111771
F 5.291306 1.281788 10.038671
F 5.291306 8.997988 10.038671
F 5.291306 16.714238 10.038671
F 14.209666 1.286038 10.097671
F 14.209666 9.002238 10.097671
F 14.209666 16.718438 10.097671
F 22.970166 1.216218 9.957511
F 23.076666 9.355548 9.940661
F 18.606066 1.190558 14.624471
F 5.265726 3.862378 13.674471
F 5.265726 11.578538 13.674471
F 14.184266 3.858108 13.733471
F 14.184266 11.574338 13.733471
F 22.971966 3.789008 13.512971
F 22.997866 11.535238 13.929871
F 5.261806 3.865368 10.938771
F 5.261806 11.581538 10.938771
F 14.203266 3.858108 11.005571
F 14.203266 11.574338 11.005571
F 23.050966 3.806288 10.801271
F 22.948766 11.819338 11.279471
F 5.287276 1.279168 7.307181
F 5.287276 8.995378 7.307181
F 5.287276 16.711538 7.307181
F 14.228366 1.286338 7.374071
F 14.228366 9.002538 7.374071
F 14.228366 16.718738 7.374071
F 23.064866 1.345898 7.288531
F 22.810466 8.919808 7.444761
F 16.253666 7.623408 21.035271
F 7.519586 7.716258 10.959071
F 7.519586 15.432438 10.959071
F 7.519586 0.000056 10.959071
F 16.391466 7.758358 10.968771
F 16.470366 15.485738 10.867271
F 16.240266 15.294638 18.530371
F 25.179366 7.883288 11.057871
F 25.210366 15.509338 11.056571
F 22.638766 16.861238 7.333611
F 7.544656 5.144358 7.327481
F 7.544656 12.860538 7.327481
F 16.291866 5.159668 7.483851
F 16.382066 13.077938 7.384421
F 25.156866 5.361338 7.226001
F 24.992966 13.065738 7.424801
F 7.518976 5.141828 10.052571
F 7.518976 12.858038 10.052571
F 16.468066 5.247508 10.224471
F 16.285766 12.925138 10.058371
F 25.393766 5.206848 9.979691
F 25.143066 12.942538 10.055371
F 7.493506 7.718538 13.688471
F 7.493506 15.434738 13.688471
F 7.493506 0.002336 13.688471
F 16.312466 7.739208 13.647271
F 16.333666 15.538538 13.558371
F 21.010166 15.447238 21.159771
F 25.314166 7.814828 13.796171
F 25.294966 15.399138 13.808071
F 20.735266 7.803138 20.922271
F 0.806527 1.360188 17.257971
F 0.806527 9.076398 17.257971
F 0.806529 16.792638 17.257971
F 9.703526 1.285898 17.339771
F 9.703526 9.002108 17.339771
F 9.703526 16.718338 17.339771
F 18.725766 1.133188 17.560171
F 18.490966 9.024758 17.249771
F 18.634066 3.763018 20.991671
F 0.442297 3.947238 21.046371
F 0.442309 11.663438 21.046371
F 9.677976 3.858258 20.977171
F 9.677976 11.574438 20.977171
F 25.203466 15.307438 21.125371
F 7.468076 0.000286 18.233371
F 0.543786 3.932778 18.205871
F 0.543787 11.648938 18.205871
F 9.695996 3.858468 18.248771
F 9.695996 11.574638 18.248771
F 18.686666 3.781388 18.182771
F 18.711866 11.486438 18.163171
F 0.563404 1.203498 14.542471
F 0.563404 8.919708 14.542471
F 0.563404 16.635938 14.542471
F 9.721406 1.285688 14.611371
F 9.721406 9.001888 14.611371
F 9.721406 16.718138 14.611371
F 18.770866 11.433038 20.740671
F 18.521666 9.033508 14.601871
F 22.878966 16.632438 2.609501
F 2.982366 7.721178 18.209671
F 2.982366 15.437338 18.209671
F 2.982366 0.004978 18.209671
F 11.924966 7.716228 18.264571
F 11.924966 15.432438 18.264571
F 11.924966 0.000026 18.264571
F 20.749466 7.752278 18.239371
F 20.807866 15.463938 18.411171
F 7.443046 0.002154 20.963071
F 3.012386 5.140018 14.572671
F 3.012386 12.856238 14.572671
F 11.950366 5.144108 14.627171
F 11.950366 12.860338 14.627171
F 20.868566 5.122828 14.493071
F 20.766566 12.804738 14.470471
F 2.925876 5.127708 17.315771
F 2.925886 12.843938 17.315771
F 11.931166 5.144088 17.355271
F 11.931166 12.860338 17.355271
F 20.865166 5.034558 17.231071
F 20.654966 12.987038 17.171671
F 2.900606 7.735508 20.955271
F 2.900606 15.451738 20.955271
F 2.900606 0.019303 20.955271
F 11.905766 7.716248 20.992671
F 11.905766 15.432438 20.992671
F 11.905766 0.000047 20.992671
F 7.468076 15.432738 18.233371
F 18.408666 16.646338 2.755351
F 7.443046 15.434538 20.963071
F 5.238156 1.281488 17.311971
F 5.238156 8.997698 17.311971
F 5.238156 16.713938 17.311971
F 14.158866 1.286028 17.370771
F 14.158866 9.002238 17.370771
F 14.158866 16.718438 17.370771
F 23.174466 1.351998 17.439271
F 22.929166 8.940068 17.462771
F 22.876766 11.585838 21.046971
F 5.206696 3.862098 20.948971
F 5.206696 11.578338 20.948971
F 14.133466 3.858108 21.008171
F 14.133466 11.574338 21.008171
F 16.268366 15.236638 21.233871
F 23.364266 3.911738 21.102371
F 5.211626 3.865188 18.213471
F 5.211626 11.581438 18.213471
F 14.152466 3.858108 18.280171
F 14.152466 11.574338 18.280171
F 23.166366 3.995098 18.261071
F 22.866666 11.541838 18.171271
F 5.236406 1.278788 14.575971
F 5.236406 8.994988 14.575971
F 5.236406 16.711238 14.575971
F 14.177866 1.286028 14.642771
F 14.177866 9.002228 14.642771
F 14.177866 16.718438 14.642771
F 22.917166 1.270018 14.534771
F 25.487866 0.000382 20.901971
F 20.824466 -0.101872 11.061871
F 25.485266 0.166887 18.228771
F 25.208666 -0.146222 6.371891
F 20.874666 -0.142207 21.171271
F 22.668566 1.470008 0.007435
F 16.293366 -0.177055 21.055071
F 16.448966 -0.206766 18.343471
F 21.049566 -0.009796 18.434071
F 16.121866 12.934738 0.014088
F 20.795466 0.006668 3.651951
F 25.127966 0.043629 3.533461
F 18.413466 9.047608 0.074120
F 25.276766 12.738738 22.046671
F 18.532266 8.965488 21.988671
F 16.473466 5.067108 21.947871
F 0.485561 1.232478 24.656171
F 0.485561 8.948678 24.656171
F 0.485562 16.664938 24.656171
F 9.652436 1.285848 24.614571
F 9.652436 9.002048 24.614571
F 9.652436 16.718238 24.614571
F 18.514966 1.229998 24.558471
F 18.454566 8.802878 24.689071
F 16.516966 12.558638 21.995271
F 0.457171 3.911978 28.297771
F 0.457172 11.628138 28.297771
F 9.626866 3.858328 28.251971
F 9.626866 11.574538 28.251971
F 18.424766 3.600008 28.118971
F 18.644966 11.589838 28.411071
F 0.500863 3.896598 25.506771
F 0.500863 11.612838 25.506771
F 9.645196 3.858488 25.523471
F 9.645196 11.574738 25.523471
F 18.652866 3.704148 25.473571
F 18.559966 11.350238 25.615571
F 16.199266 5.281348 36.542171
F 7.335896 12.858338 36.418971
F 7.335896 5.142138 36.418971
F 9.670606 1.285658 21.886171
F 9.670606 9.001868 21.886171
F 9.670606 16.718038 21.886171
F 23.116066 16.923138 32.000271
F 18.728266 16.807638 29.052871
F 18.602566 16.646138 22.051371
F 2.875306 7.737558 25.473271
F 2.875306 15.453738 25.473271
F 2.875306 0.021355 25.473271
F 11.874166 7.716228 25.539271
F 11.874166 15.432438 25.539271
F 11.874166 0.000028 25.539271
F 20.607466 7.717368 25.503271
F 20.932366 15.442938 25.893471
F 18.582266 16.549138 24.812071
F 2.929036 5.129148 21.840471
F 2.929036 12.845338 21.840471
F 11.899566 5.144108 21.901971
F 11.899566 12.860338 21.901971
F 23.053666 16.724638 39.187771
F 0.522403 16.659838 21.864971
F 2.873766 5.122398 24.592871
F 2.873766 12.838638 24.592871
F 11.880366 5.144088 24.629971
F 11.880366 12.860338 24.629971
F 20.728166 5.094238 24.628171
F 20.695566 12.712738 24.810171
F 2.846906 7.738258 28.231071
F 2.846906 15.454438 28.231071
F 2.846906 0.022051 28.231071
F 11.854966 7.716258 28.267371
F 11.854966 15.432438 28.267371
F 11.854966 0.000050 28.267371
F 20.442866 7.634798 28.234771
F 20.928466 15.416938 28.450871
F 23.011266 16.854038 24.833471
F 5.174856 1.282128 24.586271
F 5.174856 8.998328 24.586271
F 5.174856 16.714538 24.586271
F 14.108066 1.286028 24.645571
F 14.108066 9.002238 24.645571
F 14.108066 16.718438 24.645571
F 22.900666 1.299858 24.635971
F 22.825166 9.103028 24.724271
F 7.310466 0.002043 40.056271
F 5.145106 3.863528 28.224671
F 5.145106 11.579738 28.224671
F 14.082666 3.858108 28.282871
F 14.082666 11.574338 28.282871
F 22.968266 3.727328 28.226071
F 23.093066 11.510638 28.421971
F 5.162036 3.865558 25.488071
F 5.162036 11.581738 25.488071
F 14.101666 3.858108 25.554871
F 14.101666 11.574338 25.554871
F 22.930966 3.850198 25.584171
F 23.037366 11.599438 25.605571
F 5.187316 1.278978 21.850871
F 5.187316 8.995188 21.850871
F 5.187316 16.711438 21.850871
F 14.127066 1.286028 21.917471
F 14.127066 9.002228 21.917471
F 14.127066 16.718438 21.917471
F 0.522403 8.943648 21.864971
F 25.065666 15.321238 42.773771
F 0.522403 1.227448 21.864971
F 7.414666 7.717338 25.507571
F 7.414666 15.433538 25.507571
F 7.414666 0.001132 25.507571
F 16.281466 7.597968 25.691671
F 16.374666 15.358538 25.750471
F 23.125366 16.522638 36.426271
F 25.197666 7.544878 25.640671
F 20.683066 7.671268 43.011871
F 18.395166 16.738938 36.376371
F 7.441466 5.143458 21.870471
F 7.441466 12.859638 21.870471
F 20.683966 15.326138 42.653671
F 16.061366 13.106138 36.408471
F 16.290266 7.608258 42.849371
F 25.288366 15.551738 40.135071
F 7.417616 5.142028 24.600371
F 7.417616 12.858238 24.600371
F 16.474866 5.144178 24.676671
F 16.398966 12.901238 24.862671
F 25.335966 4.999378 24.867671
F 25.410666 12.719738 24.803371
F 7.392236 7.718238 28.237771
F 7.392236 15.434438 28.237771
F 7.392236 0.002034 28.237771
F 16.251066 7.709788 28.353371
F 16.417966 15.513338 28.405271
F 7.291506 0.001606 42.786771
F 25.285966 7.565508 28.338571
F 25.275166 15.279238 28.385271
F 7.291506 15.434038 42.786771
F 0.436374 1.235088 31.935071
F 0.436374 8.951288 31.935071
F 0.436374 16.667538 31.935071
F 9.601326 1.285778 31.889271
F 9.601326 9.001978 31.889271
F 9.601326 16.718138 31.889271
F 18.542566 1.402038 32.036371
F 18.506666 8.988528 32.072771
F 25.067966 5.146418 36.610471
F 0.416328 3.908478 35.572071
F 0.416328 11.624638 35.572071
F 9.575786 3.858388 35.526671
F 9.575786 11.574638 35.526671
F 18.330366 3.745988 35.705671
F 18.324866 11.736938 35.828171
F 0.462496 3.885938 32.789571
F 0.462496 11.602138 32.789571
F 9.594406 3.858508 32.798171
F 9.594406 11.574738 32.798171
F 18.523466 3.926208 32.999371
F 18.711766 11.502038 33.103471
F 0.481247 1.251998 29.152971
F 0.481247 8.968198 29.152971
F 0.481247 16.684438 29.152971
F 9.619786 1.285628 29.160871
F 9.619786 9.001838 29.160871
F 9.619786 16.718038 29.160871
F 18.624166 1.093888 29.258571
F 18.393466 9.031698 29.270071
F 24.982066 7.705648 40.213471
F 2.815386 7.738108 32.746371
F 2.815386 15.454338 32.746371
F 2.815386 0.021905 32.746371
F 11.823366 7.716238 32.814071
F 11.823366 15.432438 32.814071
F 11.823366 0.000030 32.814071
F 20.690466 7.628878 32.740371
F 20.935466 15.354538 33.095071
F 7.291506 7.717808 42.786771
F 2.846076 5.122578 29.109871
F 2.846076 12.838738 29.109871
F 11.848766 5.144108 29.176671
F 11.848766 12.860338 29.176671
F 20.643866 4.944418 29.011771
F 20.900266 12.854238 29.527571
F 2.821406 5.121568 31.867071
F 2.821406 12.837738 31.867071
F 11.829566 5.144088 31.904771
F 11.829566 12.860338 31.904771
F 20.678466 5.219298 31.751671
F 20.931166 12.767838 32.213071
F 2.798076 7.737768 35.502971
F 2.798076 15.453938 35.502971
F 2.798076 0.021563 35.502971
F 11.804166 7.716258 35.542071
F 11.804166 15.432438 35.542071
F 11.804166 0.000050 35.542071
F 20.783866 7.617578 35.434071
F 20.693666 15.471938 35.766871
F 25.312366 13.047438 39.189671
F 5.116906 1.279968 31.862471
F 5.116906 8.996168 31.862471
F 5.116906 16.712338 31.862471
F 14.057266 1.286028 31.920271
F 14.057266 9.002238 31.920271
F 14.057266 16.718438 31.920271
F 23.027066 1.008638 31.856771
F 23.068266 8.899228 31.835371
F 25.297066 15.337738 25.688471
F 5.091416 3.864338 35.499971
F 5.091416 11.580538 35.499971
F 14.031866 3.858108 35.557671
F 14.031866 11.574338 35.557671
F 23.035166 3.796658 35.509371
F 22.991066 11.607038 35.583171
F 5.111776 3.866028 32.762771
F 5.111776 11.582238 32.762771
F 14.050866 3.858108 32.829571
F 14.050866 11.574338 32.829571
F 22.874066 3.800378 32.711871
F 23.152166 11.456538 32.854971
F 5.136866 1.278238 29.125371
F 5.136866 8.994448 29.125371
F 5.136866 16.710638 29.125371
F 14.076266 1.286028 29.192271
F 14.076266 9.002228 29.192271
F 14.076266 16.718438 29.192271
F 22.872366 1.073898 29.064771
F 22.941666 8.748138 29.006671
F 16.183566 7.722958 40.080871
F 7.361696 7.718048 32.781771
F 7.361696 15.434238 32.781771
F 7.361696 0.001847 32.781771
F 16.183466 7.809118 32.802871
F 16.377866 15.501838 32.810971
F 25.087766 5.092048 39.355571
F 25.232866 7.569948 32.994471
F 25.171166 15.387538 32.748671
F 16.208566 12.868538 39.132471
F 7.387966 5.142588 29.144571
F 7.387966 12.858838 29.144571
F 16.246266 5.051468 29.349071
F 16.348166 12.913238 29.115271
F 25.250366 4.908808 29.343671
F 25.353266 12.710238 29.146871
F 7.366966 5.142198 31.874971
F 7.366966 12.858438 31.874971
F 16.244566 5.168338 32.094771
F 16.454466 12.784138 31.924971
F 25.218366 5.054008 32.070871
F 25.250466 12.894638 31.756171
F 7.341766 7.718038 35.512271
F 7.341766 15.434238 35.512271
F 7.341766 0.001834 35.512271
F 16.346466 7.914098 35.517271
F 16.210666 15.608938 35.441971
F 16.276866 5.132128 39.197871
F 24.968166 7.574628 35.692571
F 25.334566 15.488138 35.469171
F 7.316626 12.858638 39.149471
F 0.398704 1.237028 39.208971
F 0.398704 8.953228 39.208971
F 0.398704 16.669438 39.208971
F 9.550296 1.285728 39.164071
F 9.550296 9.001928 39.164071
F 9.550296 16.718138 39.164071
F 18.352066 1.129018 39.323371
F 18.246666 8.939048 39.137671
F 16.205966 15.371638 39.953071
F 0.379186 3.906048 42.846671
F 0.379187 11.622238 42.846671
F 9.524836 3.858428 42.801471
F 9.524836 11.574638 42.801471
F 22.935966 3.853168 42.826971
F 25.594866 5.157058 22.090471
F 0.431039 3.888868 40.063771
F 0.431039 11.605038 40.063771
F 9.543696 3.858508 40.072971
F 9.543696 11.574738 40.072971
F 18.530966 3.817288 40.188171
F 18.507666 11.531138 39.923471
F 0.447228 1.258898 36.422771
F 0.447228 8.975098 36.422771
F 0.447228 16.691338 36.422771
F 9.569036 1.285618 36.435571
F 9.569036 9.001828 36.435571
F 9.569036 16.718038 36.435571
F 18.650066 1.200488 36.606871
F 18.580366 9.080888 36.412671
F 18.400466 16.715638 39.175871
F 2.777856 7.734448 40.023371
F 2.777856 15.450638 40.023371
F 2.777856 0.018243 40.023371
F 11.772566 7.716238 40.088771
F 11.772566 15.432438 40.088771
F 11.772566 0.000033 40.088771
F 20.642366 7.720748 40.266171
F 20.620166 15.439738 40.029571
F 7.316626 5.142418 39.149471
F 2.794056 5.123618 36.384571
F 2.794056 12.839838 36.384571
F 11.797966 5.144098 36.451371
F 11.797966 12.860338 36.451371
F 20.859366 5.144838 36.455071
F 20.732266 12.900638 36.448671
F 2.775196 5.123788 39.139971
F 2.775196 12.840038 39.139971
F 11.778766 5.144088 39.179471
F 11.778766 12.860338 39.179471
F 20.581366 5.109248 39.218971
F 20.772466 12.877138 39.241371
F 2.752016 7.736378 42.776971
F 2.752016 15.452538 42.776971
F 2.752016 0.020175 42.776971
F 11.753466 7.716248 42.816871
F 11.753466 15.432438 42.816871
F 11.753466 0.000049 42.816871
F 25.196966 7.651348 42.925571
F 18.638366 16.666238 32.036671
F 25.086666 13.008238 36.393671
F 5.067606 1.279908 39.137171
F 5.067606 8.996118 39.137171
F 5.067606 16.712338 39.137171
F 14.006466 1.286028 39.194971
F 14.006466 9.002228 39.194971
F 14.006466 16.718438 39.194971
F 22.812766 1.332058 39.288671
F 22.880266 8.899938 39.337371
F 16.235266 15.686938 42.575471
F 5.041926 3.864298 42.774571
F 5.041926 11.580538 42.774571
F 13.981066 3.858108 42.832371
F 13.981066 11.574338 42.832371
F 18.572866 3.914408 42.862671
F 22.878766 11.515538 42.826071
F 5.061796 3.865628 40.037471
F 5.061796 11.581838 40.037471
F 14.000066 3.858108 40.104371
F 14.000066 11.574338 40.104371
F 22.742866 3.877558 40.081971
F 23.123366 11.582538 40.097071
F 5.086706 1.278208 36.400171
F 5.086706 8.994418 36.400171
F 5.086706 16.710638 36.400171
F 14.025466 1.286028 36.466971
F 14.025466 9.002228 36.466971
F 14.025466 16.718438 36.466971
F 23.005766 1.280228 36.387371
F 22.873366 8.998338 36.588171
F 18.361666 11.482538 42.763671
F 7.310466 7.718248 40.056271
F 7.310466 15.434438 40.056271
F 23.104266 16.763538 29.356771
F 20.901766 12.875838 22.030371
F 20.722666 -0.282848 28.224671
F 25.353466 0.023604 32.810371
F 20.610666 -0.124253 42.851971
F 23.366566 1.310828 21.945171
F 23.078466 16.790338 21.943471
F 16.331166 -0.035968 32.863371
F 20.934566 5.148248 21.824271
F 18.589666 1.230048 21.881671
F 25.100366 -0.173845 25.365871
F 16.226366 -0.012713 28.440171
F 22.731366 1.225038 43.860371
F 22.936066 9.070638 21.807471
F 0.361280 1.239238 46.483571
F 0.361280 8.955438 46.483571
F 0.361280 16.671638 46.483571
F 9.499426 1.285708 46.438871
F 9.499426 9.001908 46.438871
F 9.499426 16.718138 46.438871
F 18.502366 1.409138 46.348771
F 18.226066 9.018658 46.519471
F 16.218166 13.047238 43.677371
F 0.344081 3.903888 50.120071
F 0.344081 11.620138 50.120071
F 9.474036 3.858428 50.076171
F 9.474036 11.574638 50.076171
F 18.389366 3.862668 50.083971
F 18.281766 11.577238 49.912871
F 0.396689 3.884528 47.340671
F 0.396689 11.600738 47.340671
F 9.493046 3.858478 47.347671
F 9.493046 11.574638 47.347671
F 18.307666 3.818378 47.516571
F 18.262466 11.517738 47.293471
F 16.179566 5.008348 58.179571
F 7.184126 12.858338 58.243071
F 7.184126 5.142128 58.243071
F 9.518356 1.285638 43.710371
F 9.518356 9.001838 43.710371
F 9.518356 16.718038 43.710371
F 22.647666 3.646598 64.566771
F 18.393766 9.063598 43.831971
F 16.046566 7.684278 64.513871
F 2.730376 7.733038 47.298171
F 2.730376 15.449238 47.298171
F 2.730376 0.016833 47.298171
F 11.721766 7.716238 47.363471
F 11.721766 15.432438 47.363471
F 11.721766 0.000036 47.363471
F 20.610866 7.766708 47.311671
F 20.609766 15.231738 47.274271
F 18.481166 16.672538 60.885571
F 2.753286 5.126508 43.660671
F 2.753286 12.842738 43.660671
F 11.747166 5.144098 43.726171
F 11.747166 12.860338 43.726171
F 25.109966 15.430238 64.553371
F 0.413249 16.690138 43.702471
F 2.729706 5.124438 46.413571
F 2.729706 12.840638 46.413571
F 11.728066 5.144088 46.454171
F 11.728066 12.860338 46.454171
F 20.686566 5.184118 46.519871
F 20.508266 12.737138 46.407671
F 2.708046 7.735168 50.050071
F 2.708046 15.451338 50.050071
F 2.708046 0.018964 50.050071
F 11.702666 7.716248 50.091571
F 11.702666 15.432438 50.091571
F 11.702666 0.000045 50.091571
F 20.504466 7.719338 50.169971
F 20.731166 15.195338 50.010171
F 16.348266 5.064838 43.807871
F 5.017086 1.279988 46.411771
F 5.017086 8.996188 46.411771
F 5.017086 16.712438 46.411771
F 13.955666 1.286028 46.469771
F 13.955666 9.002228 46.469771
F 13.955666 16.718438 46.469771
F 22.783166 1.088168 46.620071
F 22.784666 8.888808 46.317171
F 15.983966 7.569688 61.741971
F 4.992826 3.863828 50.048971
F 4.992826 11.580038 50.048971
F 13.930266 3.858108 50.107071
F 13.930266 11.574338 50.107071
F 22.669266 3.641598 50.169271
F 22.954166 11.461338 50.077271
F 5.012806 3.865228 47.312371
F 5.012806 11.581438 47.312371
F 13.949366 3.858108 47.379071
F 13.949366 11.574338 47.379071
F 22.699066 3.660588 47.472471
F 22.880366 11.453338 47.235771
F 5.037166 1.278668 43.674971
F 5.037166 8.994868 43.674971
F 5.037166 16.711038 43.674971
F 13.974666 1.286028 43.741671
F 13.974666 9.002228 43.741671
F 13.974666 16.718438 43.741671
F 0.413249 8.973938 43.702471
F 18.240466 16.799138 58.254671
F 0.413249 1.257728 43.702471
F 7.259506 7.718358 47.330871
F 7.259506 15.434538 47.330871
F 7.259506 0.002156 47.330871
F 16.032766 7.701648 47.425771
F 16.079766 15.465838 47.527671
F 18.220066 3.910488 64.678071
F 25.027766 7.562648 47.174271
F 24.998066 15.426138 47.249271
F 18.360966 16.899438 53.694571
F 7.284856 5.141998 43.693571
F 7.284856 12.858238 43.693571
F 22.879066 16.581038 53.526571
F 16.258966 12.844738 58.210871
F 23.006566 16.540838 50.779371
F 24.996366 15.293438 61.793371
F 7.266436 5.142638 46.424071
F 7.266436 12.858838 46.424071
F 16.173566 5.161128 46.492171
F 16.153166 12.934138 46.427671
F 25.020966 4.962348 46.622071
F 25.102266 12.658238 46.416271
F 7.241386 7.717598 50.061271
F 7.241386 15.433838 50.061271
F 7.241386 0.001396 50.061271
F 16.003466 7.578598 50.117571
F 16.035666 15.393138 50.227071
F 7.141166 0.000991 64.610471
F 25.115766 7.607368 49.937171
F 25.313366 15.376538 50.002771
F 7.141166 15.433438 64.610471
F 0.327269 1.241478 53.756671
F 0.327269 8.957678 53.756671
F 0.327270 16.673938 53.756671
F 9.448686 1.285718 53.713571
F 9.448686 9.001918 53.713571
F 9.448686 16.718138 53.713571
F 18.058466 1.203168 53.536871
F 18.144966 9.008438 53.657171
F 22.792866 16.693438 46.454671
F 0.310149 3.901288 57.393571
F 0.310149 11.617538 57.393571
F 9.423316 3.858408 57.350871
F 9.423316 11.574638 57.350871
F 18.412866 3.579968 57.236071
F 18.555366 11.265338 57.513771
F 0.364347 3.881958 54.617171
F 0.364347 11.598138 54.617171
F 9.442426 3.858438 54.622471
F 9.442426 11.574638 54.622471
F 18.388566 3.786578 54.507671
F 18.268966 11.472638 54.746371
F 0.380536 1.261068 50.978571
F 0.380537 8.977278 50.978571
F 0.380536 16.693438 50.978571
F 9.467726 1.285668 50.985071
F 9.467726 9.001878 50.985071
F 9.467726 16.718038 50.985071
F 18.488166 1.234178 50.814971
F 18.273066 9.007778 50.965771
F 20.628766 15.389438 64.624171
F 2.687186 7.731358 54.573971
F 2.687186 15.447538 54.573971
F 2.687186 0.015152 54.573971
F 11.670966 7.716248 54.638271
F 11.670966 15.432438 54.638271
F 11.670966 0.000039 54.638271
F 20.468466 7.762988 54.535771
F 20.483466 15.397738 54.604771
F 7.141166 7.717198 64.610471
F 2.708466 5.128148 50.935971
F 2.708466 12.844338 50.935971
F 11.696266 5.144098 51.000871
F 11.696266 12.860338 51.000871
F 20.535666 5.059898 50.963371
F 20.620366 12.647738 51.011471
F 2.686546 5.125898 53.686871
F 2.686546 12.842138 53.686871
F 11.677266 5.144088 53.728971
F 11.677266 12.860338 53.728971
F 20.564066 5.076108 53.616671
F 20.451366 12.882838 53.705171
F 2.664656 7.733928 57.323971
F 2.664656 15.450138 57.323971
F 2.664656 0.017723 57.323971
F 11.651866 7.716238 57.366271
F 11.651866 15.432438 57.366271
F 11.651866 0.000039 57.366271
F 20.365566 7.478198 57.230171
F 20.502466 15.301038 57.344271
F 25.172566 12.760838 60.860371
F 4.969006 1.280738 53.685971
F 4.969006 8.996938 53.685971
F 4.969006 16.713138 53.685971
F 13.904866 1.286028 53.744471
F 13.904866 9.002228 53.744471
F 13.904866 16.718438 53.744471
F 22.954366 1.389558 53.578371
F 22.700366 8.930478 53.555571
F 20.420866 7.692218 64.439171
F 4.944636 3.863148 57.323171
F 4.944636 11.579338 57.323171
F 13.879466 3.858108 57.381871
F 13.879466 11.574338 57.381871
F 22.698666 3.797038 57.297371
F 22.604666 11.552738 57.094271
F 4.964486 3.864628 54.587471
F 4.964486 11.580838 54.587471
F 13.898566 3.858108 54.653771
F 13.898566 11.574338 54.653771
F 22.788266 4.013958 54.688271
F 22.774966 11.513838 54.394371
F 4.988596 1.279188 50.949871
F 4.988596 8.995388 50.949871
F 4.988596 16.711638 50.949871
F 13.923966 1.286028 51.016471
F 13.923966 9.002228 51.016471
F 13.923966 16.718438 51.016471
F 22.869266 1.054728 50.954471
F 22.834966 8.947658 50.803571
F 24.905666 5.176468 58.326371
F 7.209306 7.718238 54.605671
F 7.209306 15.434438 54.605671
F 7.209306 0.002037 54.605671
F 16.088366 7.632448 54.727071
F 16.145666 15.538938 54.574771
F 24.950066 5.083358 61.099171
F 24.945666 7.784058 54.599971
F 25.099366 15.278838 54.495671
F 16.195166 12.833138 60.924771
F 7.234326 5.142018 50.968271
F 7.234326 12.858238 50.968271
F 16.197266 5.063188 50.874571
F 16.178366 12.862238 51.011571
F 24.863166 5.056328 50.805371
F 25.319366 12.774638 50.856771
F 7.216366 5.142848 53.698571
F 7.216366 12.859038 53.698571
F 16.179066 5.032728 53.638771
F 16.119266 12.854038 53.764571
F 24.913166 5.307208 53.631171
F 25.012866 12.836238 53.554771
F 7.191366 7.717368 57.335871
F 7.191366 15.433538 57.335871
F 7.191366 0.001166 57.335871
F 16.001166 7.553428 57.346271
F 16.018866 15.396438 57.385071
F 16.102366 4.924588 60.943171
F 24.830166 7.661088 57.281171
F 25.107366 15.303138 57.248171
F 7.166316 12.859238 60.973171
F 0.292971 1.244418 61.030471
F 0.292971 8.960618 61.030471
F 0.292971 16.676838 61.030471
F 9.397946 1.285728 60.988271
F 9.397946 9.001938 60.988271
F 9.397946 16.718138 60.988271
F 18.289266 1.152228 60.755271
F 18.226466 9.066578 60.970071
F 22.838166 16.707438 60.803271
F 0.275902 3.898088 64.667071
F 0.275903 11.614338 64.667071
F 9.372576 3.858398 64.625671
F 9.372576 11.574638 64.625671
F 18.408566 11.557038 64.794171
F 16.066266 15.428338 61.741271
F 0.331291 3.878378 61.895271
F 0.331291 11.594538 61.895271
F 9.391816 3.858398 61.897271
F 9.391816 11.574638 61.897271
F 18.265966 3.768398 61.947371
F 18.370666 11.670138 61.996871
F 0.347807 1.263768 58.256271
F 0.347807 8.979978 58.256271
F 0.347807 16.696138 58.256271
F 9.417126 1.285718 58.259871
F 9.417126 9.001928 58.259871
F 9.417126 16.718138 58.259871
F 18.288766 1.085668 58.034671
F 18.286766 8.800708 58.301471
F 18.284966 16.543738 46.528371
F 2.642406 7.729808 61.849771
F 2.642406 15.446038 61.849771
F 2.642406 0.013603 61.849771
F 11.620166 7.716238 61.912971
F 11.620166 15.432438 61.912971
F 11.620166 0.000039 61.912971
F 20.372766 7.587248 61.802071
F 20.706666 15.434838 61.808571
F 7.166316 5.143068 60.973171
F 2.665076 5.129778 58.211871
F 2.665076 12.845938 58.211871
F 11.645566 5.144098 58.275571
F 11.645566 12.860338 58.275571
F 20.504666 5.023068 58.265171
F 20.515466 12.836138 58.497371
F 2.642336 5.126898 60.961071
F 2.642336 12.843138 60.961071
F 11.626566 5.144098 61.003671
F 11.626566 12.860338 61.003671
F 20.568466 5.013148 60.961371
F 20.589266 12.756538 61.195771
F 2.619956 7.732838 64.598071
F 2.619956 15.449038 64.598071
F 2.619956 0.016638 64.598071
F 11.601166 7.716238 64.641071
F 11.601166 15.432438 64.641071
F 11.601166 0.000034 64.641071
F 22.777766 16.700738 58.143371
F 25.043166 7.570438 64.509071
F 24.844166 12.709538 58.241771
F 4.919916 1.281138 60.960471
F 4.919916 8.997338 60.960471
F 4.919916 16.713538 60.960471
F 13.854066 1.286028 61.019171
F 13.854066 9.002228 61.019171
F 13.854066 16.718438 61.019171
F 22.825566 1.163948 61.091871
F 22.629466 8.897248 60.894071
F 24.821966 7.706518 61.886571
F 4.895316 3.862808 64.597671
F 4.895316 11.579038 64.597671
F 13.828666 3.858108 64.656571
F 13.828666 11.574338 64.656571
F 22.890866 11.410438 64.518671
F 18.383666 16.508138 51.071171
F 4.916086 3.864058 61.862571
F 4.916086 11.580238 61.862571
F 13.847766 3.858108 61.928571
F 13.847766 11.574338 61.928571
F 22.874266 3.776478 61.908771
F 22.874766 11.441638 61.819671
F 4.940386 1.279828 58.225071
F 4.940386 8.996028 58.225071
F 4.940386 16.712238 58.225071
F 13.873166 1.286028 58.291171
F 13.873166 9.002228 58.291171
F 13.873166 16.718438 58.291171
F 22.886666 1.210738 58.342671
F 22.464166 8.883418 58.110871
F 16.042066 15.574038 64.519071
F 7.158866 7.718198 61.880471
F 7.158866 15.434438 61.880471
F 7.158866 0.001992 61.880471
F 25.219066 12.763238 43.694571
F 20.662066 5.158638 43.744671
F 22.919766 8.979538 43.656371
F 25.090966 0.031103 57.287871
F 18.607966 16.606238 43.777071
F 25.114166 5.028418 43.958371
F 25.221966 -0.204186 47.271171
F 16.095566 0.033084 61.782371
F 15.994866 -0.160455 64.495771
F 20.525066 12.697438 43.690171
F 22.690766 1.140608 65.583971
F 18.333166 8.917408 65.510171
F 16.158466 5.223318 65.619571
F 25.082566 12.788538 65.442471
F 20.796266 12.779838 65.498871
F 18.671366 1.412538 43.705471
F 22.849466 16.454238 43.713671
F 0.258958 1.247608 68.303571
F 0.258958 8.963818 68.303571
F 0.258958 16.680038 68.303571
F 9.347236 1.285748 68.262971
F 9.347236 9.001958 68.262971
F 9.347236 16.718138 68.262971
F 18.403766 0.950272 68.103071
F 18.365266 8.896238 68.302971
F 24.961466 -0.141208 79.220271
F 0.242092 3.895008 71.939971
F 0.242092 11.611238 71.939971
F 9.321896 3.858368 71.900371
F 9.321896 11.574538 71.900371
F 18.309766 3.818548 71.939271
F 18.321466 11.496538 71.824271
F 0.298688 3.874528 69.172671
F 0.298688 11.590738 69.172671
F 9.341126 3.858378 69.171971
F 9.341126 11.574538 69.171971
F 18.243566 3.626138 69.085271
F 18.412266 11.439538 69.142371
F 16.052366 5.234188 80.105771
F 7.033236 12.858638 80.067471
F 7.033236 5.142478 80.067471
F 9.366476 1.285748 65.534571
F 9.366476 9.001958 65.534571
F 9.366476 16.718138 65.534571
F 20.455766 -0.104258 71.899871
F 18.238966 1.099948 65.398771
F 15.896066 15.498338 86.589371
F 2.597586 7.728428 69.125171
F 2.597586 15.444638 69.125171
F 2.597586 0.012227 69.125171
F 11.569366 7.716238 69.187671
F 11.569366 15.432438 69.187671
F 11.569366 0.000036 69.187671
F 20.604566 7.639898 68.983171
F 20.463566 15.393638 69.157771
F 22.422866 16.944138 72.710571
F 2.619896 5.131228 65.487471
F 2.619896 12.847438 65.487471
F 11.594766 5.144098 65.550371
F 11.594766 12.860338 65.550371
F 15.853666 15.342338 83.854471
F 18.213266 16.529438 82.654271
F 2.597736 5.128188 68.234871
F 2.597736 12.844438 68.234871
F 11.575766 5.144098 68.278371
F 11.575766 12.860338 68.278371
F 20.507766 5.021578 68.372771
F 20.574266 12.818138 68.201371
F 2.575626 7.731378 71.871671
F 2.575626 15.447538 71.871671
F 2.575626 0.015170 71.871671
F 11.550366 7.716238 71.915771
F 11.550366 15.432438 71.915771
F 11.550366 0.000032 71.915771
F 20.572366 7.778008 71.665471
F 20.317566 15.594938 71.928471
F 16.062966 -0.134410 69.142971
F 4.870866 1.281558 68.234871
F 4.870866 8.997758 68.234871
F 4.870866 16.713938 68.234871
F 13.803266 1.286028 68.293971
F 13.803266 9.002228 68.293971
F 13.803266 16.718438 68.293971
F 22.882466 1.190438 68.290371
F 22.804866 8.883788 68.010171
F 22.665966 16.497438 82.784071
F 4.846506 3.862308 71.872071
F 4.846506 11.578538 71.872071
F 13.777866 3.858108 71.931271
F 13.777866 11.574338 71.931271
F 22.749566 3.744048 71.825871
F 22.549166 11.479638 71.878171
F 4.867186 3.863688 69.137571
F 4.867186 11.579938 69.137571
F 13.796966 3.858108 69.203271
F 13.796966 11.574338 69.203271
F 22.834166 3.660748 69.149271
F 22.816066 11.388438 69.056471
F 4.891626 1.280268 65.500071
F 4.891626 8.996468 65.500071
F 4.891626 16.712638 65.500071
F 13.822366 1.286028 65.565871
F 13.822366 9.002238 65.565871
F 13.822366 16.718438 65.565871
F 0.314929 8.983898 65.534071
F 22.667166 16.762838 75.392271
F 18.088966 3.825678 86.452671
F 7.108496 7.718108 69.155271
F 7.108496 15.434338 69.155271
F 7.108496 0.001902 69.155271
F 16.125966 7.722648 69.309171
F 16.148366 15.453438 69.089171
F 18.138066 11.556438 86.447571
F 24.965666 7.536848 69.069771
F 24.930166 15.337338 69.077371
F 18.152566 16.868738 80.076871
F 7.133646 5.142178 65.517871
F 7.133646 12.858338 65.517871
F 20.368366 7.769298 86.546371
F 22.779366 16.421438 68.160971
F 18.075066 16.951638 72.824471
F 0.314929 16.700138 65.534071
F 7.116016 5.143208 68.247771
F 7.116016 12.859438 68.247771
F 15.997866 5.207028 68.409471
F 15.959966 12.808538 68.110571
F 24.921666 4.958618 68.204171
F 24.819166 12.723338 68.179871
F 7.090826 7.717078 71.885171
F 7.090826 15.433238 71.885171
F 7.090826 0.000875 71.885171
F 15.901466 7.765438 71.960071
F 16.147266 15.524138 71.956271
F 6.990336 0.000634 86.434471
F 24.809366 7.729138 71.783271
F 24.697066 15.589038 71.779271
F 6.990336 15.433038 86.434471
F 0.225347 1.250558 75.576271
F 0.225347 8.966768 75.576271
F 0.225347 16.682938 75.576271
F 9.296576 1.285778 75.537671
F 9.296576 9.001988 75.537671
F 9.296576 16.718238 75.537671
F 17.964666 1.388568 75.461671
F 18.173766 8.999038 75.371171
F 18.337966 16.878638 75.551671
F 0.208691 3.892198 79.212471
F 0.208691 11.608438 79.212471
F 9.271256 3.858338 79.175071
F 9.271256 11.574538 79.175071
F 18.220866 3.869798 79.095771
F 18.184566 11.487038 78.964871
F 0.266411 3.870878 76.449571
F 0.266411 11.587038 76.449571
F 9.290416 3.858358 76.446771
F 9.290416 11.574538 76.446771
F 18.185966 3.868998 76.363871
F 17.976166 11.605538 76.251771
F 0.282508 1.271458 72.811171
F 0.282508 8.987658 72.811171
F 0.282508 16.703838 72.811171
F 9.315766 1.285768 72.809371
F 9.315766 9.001978 72.809371
F 9.315766 16.718138 72.809371
F 18.344866 1.197718 72.805371
F 18.343266 8.920868 72.568571
F 22.589266 16.730938 80.125071
F 2.553456 7.727098 76.400571
F 2.553456 15.443338 76.400571
F 2.553456 0.010895 76.400571
F 11.518566 7.716238 76.462471
F 11.518566 15.432438 76.462471
F 11.518566 0.000032 76.462471
F 20.498866 7.747418 76.539471
F 20.567966 15.377838 76.322671
F 6.990336 7.716838 86.434471
F 2.575416 5.132568 72.762871
F 2.575416 12.848738 72.762871
F 11.543966 5.144098 72.825071
F 11.543966 12.860338 72.825071
F 20.675566 5.154688 72.737471
F 20.445766 12.876238 72.583071
F 2.553736 5.129798 75.508371
F 2.553736 12.846038 75.508371
F 11.524966 5.144108 75.553171
F 11.524966 12.860338 75.553171
F 20.382466 5.229618 75.525871
F 20.287066 12.820138 75.221971
F 2.532016 7.729668 79.144971
F 2.532016 15.445838 79.144971
F 2.532016 0.013465 79.144971
F 11.499566 7.716238 79.190471
F 11.499566 15.432438 79.190471
F 11.499566 0.000029 79.190471
F 20.600566 7.789008 79.184371
F 20.281366 15.446738 79.116771
F 24.985566 12.811938 82.601171
F 4.822266 1.282138 75.509171
F 4.822266 8.998338 75.509171
F 4.822266 16.714538 75.509171
F 13.752566 1.286028 75.568671
F 13.752566 9.002228 75.568671
F 13.752566 16.718438 75.568671
F 22.700266 1.228128 75.482871
F 22.593266 9.110768 75.480871
F 22.792766 3.750888 86.623871
F 4.798106 3.861668 79.146371
F 4.798106 11.577838 79.146371
F 13.727166 3.858108 79.206071
F 13.727166 11.574338 79.206071
F 22.555066 3.768348 79.088171
F 22.647166 11.699638 79.041271
F 4.818346 3.863318 76.412471
F 4.818346 11.579538 76.412471
F 13.746166 3.858108 76.477971
F 13.746166 11.574338 76.477971
F 22.669966 3.900318 76.350271
F 22.491266 11.677638 76.309371
F 4.842716 1.280628 72.774971
F 4.842716 8.996828 72.774971
F 4.842716 16.713038 72.774971
F 13.771566 1.286028 72.840671
F 13.771566 9.002238 72.840671
F 13.771566 16.718438 72.840671
F 22.718666 1.171218 72.773371
F 22.663566 9.041078 72.739971
F 24.729066 15.254238 86.364971
F 7.058296 7.717958 76.430071
F 7.058296 15.434138 76.430071
F 7.058296 0.001750 76.430071
F 15.978266 7.799128 76.329571
F 16.186666 15.405638 76.340771
F 24.678066 5.239148 82.899771
F 24.912666 7.846028 76.410571
F 24.874566 15.406938 76.286571
F 16.010066 12.899238 82.819671
F 7.083366 5.142298 72.792671
F 7.083366 12.858538 72.792671
F 15.974666 5.145558 72.925771
F 16.094166 12.838038 72.575571
F 24.947366 5.076148 72.771871
F 24.731066 13.106338 72.614971
F 7.065676 5.143318 75.522471
F 7.065676 12.859538 75.522471
F 16.020366 5.171098 75.591471
F 15.827866 12.894138 75.339971
F 24.855666 5.236738 75.470471
F 24.808166 12.879538 75.330271
F 7.040536 7.716968 79.159771
F 7.040536 15.433138 79.159771
F 7.040536 0.000762 79.159771
F 15.922766 7.728538 79.084571
F 15.821466 15.323438 79.121171
F 16.025766 5.137968 82.905271
F 24.890966 7.695198 79.176871
F 24.913666 15.421338 79.069571
F 7.015436 12.859638 82.797071
F 0.192144 1.253268 82.848771
F 0.192144 8.969468 82.848771
F 0.192144 16.685638 82.848771
F 9.245956 1.285818 82.812471
F 9.245956 9.002018 82.812471
F 9.245956 16.718238 82.812471
F 18.243666 1.392468 82.646371
F 18.258866 8.976488 82.766771
F 22.708766 11.415338 86.400671
F 0.175655 3.889568 86.484971
F 0.175655 11.605738 86.484971
F 9.220646 3.858298 86.449771
F 9.220646 11.574538 86.449771
F 15.856566 7.710998 86.460771
F 24.850366 15.313738 83.644771
F 0.234383 3.867418 83.726071
F 0.234383 11.583638 83.726071
F 9.239716 3.858328 83.721471
F 9.239716 11.574538 83.721471
F 18.193466 3.857128 83.701871
F 18.138566 11.570838 83.718171
F 0.250364 1.275008 80.087871
F 0.250364 8.991208 80.087871
F 0.250364 16.707438 80.087871
F 9.265056 1.285788 80.084071
F 9.265056 9.001998 80.084071
F 9.265056 16.718238 80.084071
F 18.256966 1.231988 79.922071
F 18.188266 8.920568 79.997571
F 0.314929 1.267698 65.534071
F 2.509996 7.725718 83.675871
F 2.509996 15.441938 83.675871
F 2.509996 0.009512 83.675871
F 11.467866 7.716228 83.737171
F 11.467866 15.432438 83.737171
F 11.467866 0.000027 83.737171
F 20.398166 7.655008 83.676071
F 20.425166 15.294238 83.672871
F 7.015436 5.143438 82.797071
F 2.531656 5.133928 80.038171
F 2.531656 12.850138 80.038171
F 11.493166 5.144108 80.099771
F 11.493166 12.860338 80.099771
F 20.429066 5.177138 80.015171
F 20.324166 12.947338 79.976171
F 2.510476 5.131578 82.781571
F 2.510476 12.847738 82.781571
F 11.474166 5.144108 82.827871
F 11.474166 12.860338 82.827871
F 20.426766 5.045318 82.849371
F 20.412366 12.770338 82.729571
F 2.489056 7.727818 86.418171
F 2.489056 15.444038 86.418171
F 2.489056 0.011610 86.418171
F 11.448866 7.716228 86.465271
F 11.448866 15.432438 86.465271
F 11.448866 0.000027 86.465271
F 24.883166 7.691448 86.459871
F 20.449566 15.301838 86.373671
F 24.947966 12.868538 79.869771
F 4.774036 1.282808 82.783471
F 4.774036 8.999018 82.783471
F 4.774036 16.715238 82.783471
F 13.701766 1.286028 82.843371
F 13.701766 9.002228 82.843371
F 13.701766 16.718438 82.843371
F 22.735366 1.299998 82.760871
F 22.667066 9.010108 82.817571
F 16.008566 12.751438 80.157071
F 4.750016 3.860958 86.420571
F 4.750016 11.577138 86.420571
F 13.676366 3.858108 86.480771
F 13.676366 11.574338 86.480771
F 18.319466 16.834338 67.940871
F 24.959466 7.682688 83.860371
F 4.769816 3.862858 83.687371
F 4.769816 11.579038 83.687371
F 13.695366 3.858108 83.752771
F 13.695366 11.574338 83.752771
F 22.618166 3.726898 83.773271
F 22.702366 11.578438 83.577071
F 4.794036 1.281038 80.049971
F 4.794036 8.997238 80.049971
F 4.794036 16.713438 80.049971
F 13.720766 1.286028 80.115371
F 13.720766 9.002238 80.115371
F 13.720766 16.718438 80.115371
F 22.621766 1.153558 79.956971
F 22.837066 9.107658 79.991871
F 24.632066 5.097268 80.146171
F 7.008226 7.717758 83.704971
F 7.008226 15.433938 83.704971
F 7.008226 0.001557 83.704971
F 16.027866 7.717348 83.581071
F 22.779066 16.593938 65.416471
F 25.099966 -0.106130 71.725471
F 16.022066 -0.133996 86.516171
F 20.504066 5.132868 65.569671
F 16.079466 12.910938 65.391671
F 18.424766 16.734938 65.254371
F 22.688366 8.789078 65.302271
F 24.949966 5.018168 65.472571
F 0.159252 1.255848 90.121071
F 0.159252 8.972048 90.121071
F 0.159252 16.688238 90.121071
F 9.195356 1.285868 90.087171
F 9.195356 9.002068 90.087171
F 9.195356 16.718238 90.087171
F 18.002266 1.285938 90.188971
F 18.177366 8.883488 90.097771
F 18.198566 1.231078 87.403871
F 0.142889 3.886988 93.757271
F 0.142889 11.603138 93.757271
F 9.170056 3.858248 93.724471
F 9.170056 11.574438 93.724471
F 18.102066 3.891738 93.916471
F 18.019266 11.619138 93.599071
F 0.202546 3.864068 91.002371
F 0.202546 11.580238 91.002371
F 9.189046 3.858298 90.996271
F 9.189046 11.574538 90.996271
F 18.020566 3.767188 91.134371
F 18.199566 11.688338 90.812771
F 15.890466 5.150398 102.026871
F 6.883216 12.859338 101.891871
F 6.883216 5.143088 101.891871
F 9.214376 1.285818 87.358871
F 9.214376 9.002028 87.358871
F 9.214376 16.718238 87.358871
F 18.067166 16.620438 87.509871
F 22.446166 16.639238 87.303271
F 26.894066 9.260978 102.022871
F 2.467006 7.724288 90.951171
F 2.467006 15.440538 90.951171
F 2.467006 0.008087 90.951171
F 11.417066 7.716228 91.011871
F 11.417066 15.432438 91.011871
F 11.417066 0.000021 91.011871
F 20.305366 7.530708 91.047271
F 20.322066 15.379738 90.965071
F 24.811966 12.831738 87.432271
F 2.488446 5.135328 87.313471
F 2.488446 12.851538 87.313471
F 11.442466 5.144108 87.374571
F 11.442466 12.860338 87.374571
F 24.832866 15.331038 105.533871
F 22.577766 11.599138 108.354871
F 2.467766 5.133488 90.054671
F 2.467766 12.849738 90.054671
F 11.423466 5.144108 90.102571
F 11.423466 12.860338 90.102571
F 20.370466 5.082008 90.016371
F 20.391166 12.919638 89.820771
F 2.446516 7.725868 93.691271
F 2.446516 15.442038 93.691271
F 2.446516 0.009665 93.691271
F 11.398066 7.716228 93.739971
F 11.398066 15.432438 93.739971
F 11.398066 0.000023 93.739971
F 20.350866 7.698008 93.865071
F 20.443466 15.313538 93.888571
F 22.515166 16.654938 97.408071
F 4.726056 1.283548 90.057571
F 4.726056 8.999748 90.057571
F 4.726056 16.715938 90.057571
F 13.650966 1.286028 90.118171
F 13.650966 9.002238 90.118171
F 13.650966 16.718438 90.118171
F 22.320166 1.246528 89.869471
F 22.643266 8.766148 90.214171
F 0.218435 1.278398 87.364171
F 4.702106 3.860208 93.694671
F 4.702106 11.576438 93.694671
F 13.625566 3.858108 93.755471
F 13.625566 11.574338 93.755471
F 22.783166 3.833808 93.757471
F 22.750166 11.637138 93.835571
F 4.721576 3.862338 90.962471
F 4.721576 11.578538 90.962471
F 13.644566 3.858108 91.027471
F 13.644566 11.574338 91.027471
F 22.455266 3.901188 91.060771
F 22.368666 11.494338 91.107871
F 4.745656 1.281528 87.324971
F 4.745656 8.997728 87.324971
F 4.745656 16.713938 87.324971
F 13.669966 1.286028 87.390071
F 13.669966 9.002238 87.390071
F 13.669966 16.718438 87.390071
F 24.706066 15.352038 108.254871
F 20.226566 7.547188 108.292871
F 18.053266 16.555838 90.165571
F 6.958256 7.717538 90.979871
F 6.958256 15.433738 90.979871
F 6.958256 0.001337 90.979871
F 15.967566 7.811898 91.047271
F 15.823966 15.360938 91.077471
F 22.563566 16.807438 94.770371
F 25.000666 7.669688 91.216171
F 24.845866 15.286938 91.068871
F 22.410466 16.725638 102.016871
F 6.983226 5.142688 87.342371
F 6.983226 12.858938 87.342371
F 0.218435 8.994598 87.364171
F 18.012066 16.882438 104.583871
F 18.250566 16.488238 94.721471
F 24.806766 7.960778 108.308871
F 6.965276 5.143568 90.071771
F 6.965276 12.859738 90.071771
F 15.912966 5.213038 90.106071
F 15.860566 12.987838 90.042671
F 24.814266 5.258848 90.233571
F 24.695766 12.637838 90.218071
F 6.940216 7.716698 93.709071
F 6.940216 15.432938 93.709071
F 6.940216 0.000490 93.709071
F 15.795966 7.668918 93.787871
F 15.842466 15.430038 93.865071
F 6.840066 0.000127 108.257871
F 24.868766 7.781808 93.887771
F 24.862866 15.635338 93.894871
F 6.840066 15.432538 108.257871
F 0.126592 1.258658 97.393571
F 0.126592 8.974858 97.393571
F 0.126592 16.691038 97.393571
F 9.144766 1.285918 97.361871
F 9.144766 9.002118 97.361871
F 9.144766 16.718338 97.361871
F 18.159466 1.204288 97.357971
F 18.108466 8.953368 97.253271
F 15.756566 12.815238 102.110871
F 0.110366 3.883838 101.029871
F 0.110366 11.600038 101.029871
F 9.119436 3.858208 100.998871
F 9.119436 11.574438 100.998871
F 18.000766 3.864308 101.091871
F 18.029166 11.569238 101.039871
F 0.170689 3.860788 98.279171
F 0.170689 11.577038 98.279171
F 9.138386 3.858268 98.270971
F 9.138386 11.574438 98.270971
F 18.011666 3.795648 98.266071
F 17.939666 11.527338 98.403571
F 0.186664 1.281728 94.640571
F 0.186664 8.997938 94.640571
F 0.186664 16.714138 94.640571
F 9.163706 1.285858 94.633571
F 9.163706 9.002058 94.633571
F 9.163706 16.718238 94.633571
F 18.130666 1.315558 94.685571
F 18.076766 9.012428 94.526371
F 22.750666 4.086838 108.293871
F 2.424186 7.722858 98.226771
F 2.424186 15.439038 98.226771
F 2.424186 0.006651 98.226771
F 11.366366 7.716218 98.286671
F 11.366366 15.432438 98.286671
F 11.366366 0.000014 98.286671
F 20.295666 7.843538 98.232271
F 20.314566 15.457638 98.507371
F 6.840066 7.716328 108.257871
F 2.445586 5.136758 94.588971
F 2.445586 12.852938 94.588971
F 11.391666 5.144118 94.649271
F 11.391666 12.860338 94.649271
F 20.548866 5.154638 94.876971
F 20.248066 12.776138 94.649971
F 2.425146 5.135368 97.327971
F 2.425146 12.851538 97.327971
F 11.372666 5.144108 97.377371
F 11.372666 12.860338 97.377371
F 20.322166 5.186388 97.653471
F 20.205066 12.915938 97.438871
F 2.403586 7.724168 100.964871
F 2.403586 15.440338 100.964871
F 2.403586 0.007969 100.964871
F 11.347266 7.716228 101.014871
F 11.347266 15.432438 101.014871
F 11.347266 0.000020 101.014871
F 20.245766 7.684448 100.992871
F 20.289366 15.358238 101.171871
F 24.874766 12.850738 104.636871
F 4.678146 1.284278 97.331871
F 4.678146 9.000488 97.331871
F 4.678146 16.716738 97.331871
F 13.600166 1.286028 97.392871
F 13.600166 9.002238 97.392871
F 13.600166 16.718438 97.392871
F 22.659666 1.225618 97.471971
F 22.515966 8.958328 97.281571
F 22.499766 16.709038 104.778871
F 4.653906 3.859578 100.968871
F 4.653906 11.575738 100.968871
F 13.574766 3.858108 101.029871
F 13.574766 11.574338 101.029871
F 22.516466 3.754928 101.252871
F 22.382666 11.831838 100.935871
F 4.673486 3.861748 98.237571
F 4.673486 11.577938 98.237571
F 13.593866 3.858108 98.302171
F 13.593866 11.574338 98.302171
F 22.616766 3.792118 98.469271
F 22.520866 11.401338 98.158771
F 4.697526 1.282088 94.599971
F 4.697526 8.998288 94.599971
F 4.697526 16.714538 94.599971
F 13.619166 1.286028 94.664871
F 13.619166 9.002238 94.664871
F 13.619166 16.718438 94.664871
F 22.456266 1.314498 94.690271
F 22.583666 9.093418 94.588471
F 22.652766 8.819578 87.491971
F 6.908316 7.717318 98.254771
F 6.908316 15.433538 98.254771
F 6.908316 0.001110 98.254771
F 15.937766 7.681508 98.284871
F 15.783966 15.431238 98.225071
F 24.773966 5.166578 104.712871
F 24.853266 7.640478 98.244771
F 24.672166 15.381538 98.341471
F 15.774366 12.911738 104.777871
F 6.933286 5.142918 94.617271
F 6.933286 12.859138 94.617271
F 15.810466 5.172828 94.652771
F 15.831766 12.773438 94.622571
F 24.941266 5.126138 94.679371
F 24.941766 12.909338 94.644371
F 6.915186 5.143728 97.346371
F 6.915186 12.859938 97.346371
F 15.758966 5.091168 97.422271
F 15.758966 12.760038 97.393971
F 24.806166 5.049778 97.432871
F 24.784166 12.723438 97.329271
F 6.890136 7.716528 100.983871
F 6.890136 15.432738 100.983871
F 6.890136 0.000321 100.983871
F 15.879066 7.637208 101.187871
F 15.719866 15.320638 101.000871
F 15.771166 5.022248 104.838871
F 24.648366 7.860568 100.938871
F 24.592566 15.512338 100.982871
F 6.865106 12.860138 104.620871
F 0.094188 1.262008 104.665871
F 0.094188 8.978208 104.665871
F 0.094188 16.694438 104.665871
F 9.094106 1.285948 104.636871
F 9.094106 9.002148 104.636871
F 9.094106 16.718338 104.636871
F 17.939866 1.095578 104.748871
F 17.945266 9.093388 104.590871
F 18.017466 16.857438 97.480771
F 0.078009 3.880408 108.302871
F 0.078009 11.596638 108.302871
F 9.068756 3.858178 108.273871
F 9.068756 11.574338 108.273871
F 15.822966 7.819668 108.282871
F 24.641366 7.692758 105.641871
F 0.138495 3.857448 105.555871
F 0.138495 11.573638 105.555871
F 9.087736 3.858228 105.545871
F 9.087736 11.574438 105.545871
F 17.969266 3.777898 105.558871
F 18.090766 11.656538 105.528871
F 0.154591 1.285028 101.917871
F 0.154592 9.001238 101.917871
F 0.154591 16.717438 101.917871
F 9.113056 1.285888 101.907871
F 9.113056 9.002088 101.907871
F 9.113056 16.718338 101.907871
F 18.156666 1.351688 102.026871
F 18.001366 8.988908 101.859871
F 0.218435 16.710838 87.364171
F 2.380956 7.721078 105.502871
F 2.380956 15.437338 105.502871
F 2.380956 0.004879 105.502871
F 11.315566 7.716208 105.561871
F 11.315566 15.432438 105.561871
F 11.315566 0.000009 105.561871
F 20.338766 7.772138 105.586871
F 20.211466 15.463338 105.600871
F 6.865106 5.143908 104.620871
F 2.402546 5.138338 101.864871
F 2.402546 12.854538 101.864871
F 11.340966 5.144118 101.923871
F 11.340966 12.860338 101.923871
F 20.284566 5.130998 101.866871
F 20.162566 12.817438 101.989871
F 2.382006 5.136928 104.601871
F 2.382006 12.853138 104.601871
F 11.321866 5.144118 104.651871
F 11.321866 12.860338 104.651871
F 20.237266 5.091188 104.716871
F 20.253066 12.942738 104.733871
F 2.360416 7.722678 108.238871
F 2.360416 15.438838 108.238871
F 2.360416 0.006476 108.238871
F 11.296466 7.716218 108.289871
F 11.296466 15.432438 108.289871
F 11.296466 0.000016 108.289871
F 20.187766 15.434238 108.299871
F 17.860166 16.775538 101.900871
F 24.595566 12.934238 101.864871
F 4.629666 1.284818 104.605871
F 4.629666 9.001028 104.605871
F 4.629666 16.717238 104.605871
F 13.549366 1.286028 104.667871
F 13.549366 9.002238 104.667871
F 13.549366 16.718438 104.667871
F 22.430566 1.353878 104.588871
F 22.476866 9.134988 104.615871
F 15.610966 15.292438 108.210871
F 4.605376 3.859068 108.243871
F 4.605376 11.575238 108.243871
F 13.523966 3.858108 108.304871
F 13.523966 11.574338 108.304871
F 17.982866 11.537238 108.260871
F 22.597666 16.693338 90.090271
F 4.625336 3.861118 105.512871
F 4.625336 11.577338 105.512871
F 13.543066 3.858108 105.576871
F 13.543066 11.574338 105.576871
F 22.481666 3.899108 105.509871
F 22.582866 11.683338 105.596871
F 4.649406 1.282698 101.874871
F 4.649406 8.998898 101.874871
F 4.649406 16.715138 101.874871
F 13.568466 1.286028 101.939871
F 13.568466 9.002238 101.939871
F 13.568466 16.718438 101.939871
F 22.642566 1.251138 101.876871
F 22.331566 9.129878 101.851871
F 17.977566 3.964608 108.254871
F 6.858106 7.717178 105.529871
F 6.858106 15.433338 105.529871
F 6.858106 0.000978 105.529871
F 15.746466 7.701448 105.619871
F 15.754666 15.525138 105.520871
F 24.772966 5.182468 102.011871
F 27.183766 8.870738 94.719471
F 15.948166 12.861938 87.365471
F 24.883466 -0.002643 101.016871
F 25.004766 5.290088 87.422571
F 20.445766 12.755238 87.116871
F 18.039866 8.977338 87.318771
F 20.342466 5.121908 87.313571
F 27.048466 11.577338 98.464271
F 15.910066 5.058528 87.425271
F 24.789666 -0.052091 108.295871
F 27.050766 9.055558 97.331671
F 15.769466 -0.112933 93.767171
F 24.848966 -0.133656 98.311471
F 15.627666 -0.102373 108.272871
F 27.179666 11.665138 108.553871
F 26.954466 11.755038 101.237871
F 15.832866 0.104109 98.155471
F 15.776766 5.244818 109.215871
F 22.658066 1.250688 87.364671
F 0.061856 1.265428 111.938871
F 0.061856 8.981628 111.938871
F 0.061856 16.697838 111.938871
F 9.043416 1.285968 111.910871
F 9.043416 9.002178 111.910871
F 9.043416 16.718338 111.910871
F 17.971166 1.408358 111.732871
F 17.951666 9.082888 111.926871
F 26.856566 1.356778 119.395871
F 0.045693 3.877048 115.574871
F 0.045693 11.593238 115.574871
F 9.018066 3.858148 115.548871
F 9.018066 11.574338 115.548871
F 17.911566 3.991428 115.497871
F 17.876666 11.570738 115.615871
F 0.106359 3.854208 112.832871
F 0.106359 11.570438 112.832871
F 9.037096 3.858198 112.820871
F 9.037096 11.574438 112.820871
F 17.956366 3.941288 112.848871
F 17.954366 11.749638 112.835871
F 9.062406 1.285918 109.182871
F 9.062406 9.002128 109.182871
F 9.062406 16.718338 109.182871
F 16.035266 5.136918 131.038871
F 20.282966 -0.062051 127.375871
F 15.678266 12.726038 109.161871
F 2.337896 7.719088 112.778871
F 2.337896 15.435338 112.778871
F 2.337896 0.002882 112.778871
F 11.264766 7.716208 112.835871
F 11.264766 15.432438 112.835871
F 11.264766 0.000006 112.835871
F 20.256966 7.718718 112.863871
F 20.235466 15.543138 112.924871
F 24.998666 7.658548 130.135871
F 2.359376 5.140238 109.140871
F 2.359376 12.856438 109.140871
F 11.290166 5.144128 109.198871
F 11.290166 12.860338 109.198871
F 25.313466 15.215838 130.134871
F 18.035066 16.887538 116.552871
F 2.338906 5.138398 111.874871
F 2.338906 12.854638 111.874871
F 11.271166 5.144118 111.926871
F 11.271166 12.860338 111.926871
F 20.180166 5.073788 111.843871
F 20.275766 12.955238 111.902871
F 2.317466 7.721188 115.511871
F 2.317466 15.437438 115.511871
F 2.317466 0.004981 115.511871
F 11.245766 7.716218 115.563871
F 11.245766 15.432438 115.563871
F 11.245766 0.000011 115.563871
F 20.236166 7.723238 115.480871
F 20.093866 15.490138 115.693871
F 7.127596 0.011404 130.064871
F 4.581136 1.285328 111.880871
F 4.581136 9.001528 111.880871
F 4.581136 16.717738 111.880871
F 13.498566 1.286028 111.941871
F 13.498566 9.002238 111.941871
F 13.498566 16.718438 111.941871
F 22.624966 1.471758 111.954871
F 22.530466 9.128848 111.958871
F 18.063066 8.973668 109.165871
F 4.556936 3.858538 115.517871
F 4.556936 11.574738 115.517871
F 13.473166 3.858108 115.579871
F 13.473166 11.574338 115.579871
F 22.403266 4.057338 115.512871
F 22.414766 11.875438 115.436871
F 4.577216 3.860448 112.787871
F 4.577216 11.576638 112.787871
F 13.492266 3.858098 112.851871
F 13.492266 11.574338 112.851871
F 22.464866 3.891818 112.746871
F 22.598866 11.793238 112.699871
F 4.601256 1.283348 109.149871
F 4.601256 8.999548 109.149871
F 4.601256 16.715738 109.149871
F 13.517666 1.286028 109.213871
F 13.517666 9.002238 109.213871
F 13.517666 16.718438 109.213871
F 22.296066 1.478108 116.382871
F 22.549666 4.021518 130.134871
F 18.010066 16.651938 111.999871
F 6.807846 7.717068 112.803871
F 6.807846 15.433238 112.803871
F 6.807846 0.000867 112.803871
F 15.794266 7.807858 112.738871
F 15.707166 15.496938 112.829871
F 7.127596 15.443838 130.064871
F 24.908266 7.930998 112.835871
F 24.723666 15.513838 112.868871
F 7.127596 7.727608 130.064871
F 6.832966 5.143208 109.166871
F 6.832966 12.859438 109.166871
F 0.122393 9.004518 109.194871
F 22.271066 16.702138 119.322871
F 22.484566 1.421418 109.246871
F 18.345566 4.121228 129.940871
F 6.815056 5.144108 111.895871
F 6.815056 12.860338 111.895871
F 15.750866 5.297318 112.010871
F 15.759066 12.987538 111.760871
F 24.807666 5.289428 112.005871
F 24.788566 12.969338 111.871871
F 6.790036 7.716118 115.532871
F 6.790036 15.432338 115.532871
F 24.852866 12.717638 126.516871
F 15.653966 7.769268 115.458871
F 15.781866 15.457838 115.666871
F 24.715866 5.279838 126.546871
F 24.713066 7.906698 115.499871
F 24.713166 15.535338 115.735871
F 15.677866 12.806738 126.734871
F 0.029496 1.268718 119.211871
F 0.029496 8.984918 119.211871
F 0.029496 16.701138 119.211871
F 8.992736 1.285998 119.185871
F 8.992736 9.002198 119.185871
F 8.992736 16.718438 119.185871
F 18.090366 1.355928 119.225871
F 17.997666 9.038248 119.428871
F 17.846766 16.550738 126.567871
F 0.010692 3.873498 122.845871
F 0.010692 11.589738 122.845871
F 8.967666 3.857808 122.816871
F 8.967666 11.574038 122.816871
F 17.838466 3.906348 123.002871
F 17.919566 11.567238 123.024871
F 0.074236 3.850968 120.109871
F 0.074236 11.567138 120.109871
F 8.986486 3.858148 120.093871
F 8.986486 11.574338 120.093871
F 17.812866 3.870218 120.295871
F 17.907666 11.677338 120.279871
F 0.090371 1.291518 116.471871
F 0.090371 9.007728 116.471871
F 0.090371 16.723938 116.471871
F 9.011776 1.285958 116.457871
F 9.011776 9.002158 116.457871
F 9.011776 16.718338 116.457871
F 18.049966 1.299008 116.553871
F 18.050366 8.820988 116.502871
F 16.039566 7.709608 130.154871
F 2.294886 7.716998 120.053871
F 2.294886 15.433238 120.053871
F 2.294886 0.000790 120.053871
F 11.214066 7.716198 120.108871
F 11.214066 15.432438 120.108871
F 15.621966 5.154138 126.543871
F 20.215966 7.727518 120.126871
F 20.108366 15.506838 120.411871
F 6.735586 12.851938 126.413871
F 2.316486 5.142288 116.415871
F 2.316486 12.858538 116.415871
F 11.239366 5.144128 116.473871
F 11.239366 12.860338 116.473871
F 20.190566 5.107388 116.534871
F 20.139166 12.770538 116.493871
F 2.296046 5.139938 119.148871
F 2.296046 12.856138 119.148871
F 11.220366 5.144128 119.200871
F 11.220366 12.860338 119.200871
F 20.068366 5.131998 119.187871
F 20.229766 12.892338 119.199871
F 2.271946 7.719398 122.782871
F 2.271946 15.435638 122.782871
F 2.271946 0.003190 122.782871
F 11.195266 7.715898 122.832871
F 11.195266 15.432138 122.832871
F 6.735586 5.135778 126.413871
F 20.019166 7.767638 122.873871
F 20.166666 15.425838 123.076871
F 24.855766 12.713038 123.792871
F 4.532746 1.285858 119.154871
F 4.532746 9.002068 119.154871
F 4.532746 16.718238 119.154871
F 13.447866 1.286028 119.216871
F 13.447866 9.002238 119.216871
F 13.447866 16.718438 119.216871
F 22.509666 1.321518 119.260871
F 22.359766 9.217378 118.919871
F 20.239966 5.100138 109.184871
F 4.507446 3.858388 122.786871
F 4.507446 11.574638 122.786871
F 13.422766 3.857798 122.848871
F 13.422766 11.574038 122.848871
F 22.535766 3.969928 122.989871
F 22.531166 11.645538 122.814871
F 4.529086 3.859808 120.061871
F 4.529086 11.576038 120.061871
F 13.441466 3.858098 120.124871
F 13.441466 11.574338 120.124871
F 22.431966 3.902818 120.289871
F 22.467366 11.501538 120.121871
F 4.553186 1.284038 116.425871
F 4.553186 9.000248 116.425871
F 4.553186 16.716438 116.425871
F 13.466866 1.286028 116.488871
F 13.466866 9.002238 116.488871
F 13.466866 16.718438 116.488871
F 18.393166 11.735638 130.264871
F 22.449866 9.162208 116.286871
F 20.639866 15.427338 130.007871
F 6.757656 7.716938 120.077871
F 6.757656 15.433138 120.077871
F 6.757656 0.000738 120.077871
F 15.604566 7.618008 119.948871
F 15.791366 15.397738 120.135871
F 24.674466 5.194968 123.710871
F 24.553766 7.676388 119.936871
F 24.592666 15.476538 120.308871
F 15.586466 12.892638 124.005871
F 6.782716 5.143328 116.441871
F 6.782716 12.859538 116.441871
F 15.706366 5.240638 116.338871
F 15.664266 12.799138 116.346871
F 24.898966 5.330558 116.399871
F 24.857666 13.089838 116.746871
F 6.765036 5.144318 119.169871
F 6.765036 12.860538 119.169871
F 15.644666 5.161048 119.110871
F 15.663366 12.756838 119.329871
F 24.707666 5.044118 119.155871
F 24.822966 12.825438 119.512871
F 6.740346 7.715588 122.801871
F 6.740346 15.431838 122.801871
F 15.575566 5.162998 123.918871
F 15.569866 7.604368 122.761871
F 15.609466 15.315938 122.839871
F 6.733186 12.859138 123.693871
F 24.642066 7.577808 122.594871
F 24.864266 15.454838 123.083871
F 6.733186 5.142898 123.693871
F 0.122393 16.720738 109.194871
F 22.747866 16.782138 126.771871
F 0.122394 1.288318 109.194871
F 8.963356 1.277248 126.429871
F 8.963356 8.993458 126.429871
F 8.963356 16.709638 126.429871
F 18.047666 1.414848 126.637871
F 17.900466 8.917698 126.459871
F 18.067366 16.748638 119.286871
F 0.218323 3.962988 130.184871
F 22.553466 16.655438 124.036871
F 0.218322 11.679238 130.184871
F 16.189066 15.427038 130.169871
F 9.361486 3.867668 130.078871
F 9.361486 11.583838 130.078871
F 15.764066 7.785668 127.466871
F 6.741206 15.422538 127.323871
F 0.056593 3.855078 127.424871
F 0.056592 11.571238 127.424871
F 8.969396 3.847558 127.338871
F 8.969396 11.563738 127.338871
F 17.943266 3.959628 127.265871
F 17.999166 11.439138 127.437871
F 0.056537 1.295398 123.746871
F 0.056537 9.011598 123.746871
F 0.056537 16.727838 123.746871
F 8.961936 1.285458 123.709871
F 8.961936 9.001668 123.709871
F 8.961936 16.717838 123.709871
F 17.898566 1.237968 123.887871
F 17.834566 8.895538 123.715871
F 22.767766 11.639538 130.125871
F 2.280416 7.710068 127.311871
F 2.280416 15.426238 127.311871
F 24.977266 15.470538 127.517871
F 11.196866 7.705608 127.354871
F 11.196866 15.421838 127.354871
F 24.799466 7.816088 127.526871
F 20.343966 7.838748 127.368871
F 20.332466 15.456038 127.271871
F 15.721766 15.513738 127.579871
F 2.272096 5.142808 123.679871
F 2.272096 12.859038 123.679871
F 11.189366 5.143598 123.725871
F 11.189366 12.859838 123.725871
F 20.119366 5.225508 123.599871
F 20.198766 12.845738 123.832871
F 2.258766 5.128968 126.409871
F 2.258766 12.845138 126.409871
F 11.190866 5.135358 126.444871
F 11.190866 12.851538 126.444871
F 20.137866 5.312268 126.313871
F 20.191066 12.852338 126.490871
F 2.619596 7.757338 130.050871
F 2.619596 15.473538 130.050871
F 2.619596 0.041133 130.050871
F 11.588666 7.725868 130.094871
F 11.588666 15.442038 130.094871
F 11.588666 0.009665 130.094871
F 17.743466 1.351438 109.125871
F 22.434566 16.748138 116.547871
F 27.129966 1.332498 111.783871
F 4.503696 1.276398 126.399871
F 4.503696 8.992598 126.399871
F 4.503696 16.708838 126.399871
F 13.418366 1.277258 126.460871
F 13.418366 8.993458 126.460871
F 13.418366 16.709638 126.460871
F 22.427566 1.379938 126.525871
F 22.568866 9.024658 126.460871
F 17.875166 16.911538 123.785871
F 4.881566 3.877198 130.054871
F 4.881566 11.593438 130.054871
F 13.816366 3.867718 130.109871
F 13.816366 11.583938 130.109871
F 20.624366 7.755848 130.045871
F 6.741206 7.706338 127.323871
F 4.512716 3.848898 127.307871
F 4.512716 11.565138 127.307871
F 13.424366 3.847508 127.370871
F 13.424366 11.563738 127.370871
F 22.383866 4.017268 127.418871
F 22.471966 11.643938 127.418871
F 4.505636 1.283978 123.677871
F 4.505636 9.000178 123.677871
F 4.505636 16.716338 123.677871
F 13.416866 1.285498 123.740871
F 13.416866 9.001698 123.740871
F 13.416866 16.717938 123.740871
F 22.408766 1.247538 123.779871
F 22.437566 9.063938 123.750871
F 22.463866 16.799438 111.965871
F 15.679466 0.033299 115.535871
F 15.750766 0.048221 127.299871
F 22.450166 16.548338 109.202871
F 18.464266 16.639038 131.081871
F 20.599366 12.951738 130.998871
F 24.744566 12.869138 109.133871
F 27.153666 11.462738 122.940871
F 22.360666 9.023468 109.218871
F 17.933766 16.654638 109.089871
F 18.186366 1.465268 130.899871
F 22.840366 9.139158 130.988871
F 20.494066 5.313168 131.089871
F 25.001266 5.357728 109.154871
F 24.582466 0.022176 115.599871
F 24.812166 0.077412 112.847871
F 20.216666 -0.005266 122.813871
F 24.782166 0.020733 127.252871
F 24.832566 0.122608 130.086871
F 15.613366 -0.069152 122.931871
F 20.321966 -0.030226 120.161871
F 20.240966 -0.005329 115.518871
F 15.901866 0.004041 112.962871
F 24.823566 5.175328 130.903871
F 22.967666 16.637838 130.902871
F 25.052966 12.719638 131.290871
F 20.191266 12.859238 109.295871
F 0.885075 24.539238 2.769211
F 0.885075 32.255438 2.769211
F 9.771626 24.445138 2.821051
F 9.771626 32.161338 2.821051
F 18.470166 24.401538 2.691141
F 18.541966 32.120638 2.847731
F 0.891275 26.927338 6.348181
F 0.891276 34.643538 6.348181
F 0.891276 19.211138 6.348181
F 9.779036 27.007338 6.450261
F 23.033366 26.983138 21.008571
F 9.779036 19.291138 6.450261
F 18.581566 26.945038 6.580421
F 25.337466 30.698738 21.068671
F 18.616266 19.424238 6.535631
F 0.602429 27.110338 3.659781
F 25.230966 23.134438 20.889471
F 0.602429 19.394138 3.659781
F 9.776536 27.015738 3.730681
F 23.080666 19.365038 20.877371
F 9.776536 19.299538 3.730681
F 18.622566 26.926138 3.652291
F 7.443046 23.150738 20.963071
F 18.404866 19.158238 3.883991
F 0.360835 24.466638 0.080618
F 23.076766 32.202838 14.740271
F 0.360836 32.182838 0.080618
F 23.015566 24.486238 14.621271
F 9.379226 24.424938 0.081450
F 9.379226 32.141138 0.081450
F 20.816866 30.742338 21.197171
F 18.494666 27.027438 20.988271
F 3.069596 30.880938 3.692271
F 3.069596 23.164738 3.692271
F 12.005266 30.873638 3.746381
F 12.005266 23.157438 3.746381
F 20.686466 30.789038 3.766811
F 20.520166 23.130738 3.754621
F 2.634876 28.297738 0.054526
F 2.634876 20.581538 0.054526
F 11.607366 28.283138 0.096966
F 11.607366 20.566938 0.096966
F 20.745266 23.150438 20.953571
F 5.211626 27.013838 18.213471
F 2.983996 28.285938 2.806441
F 2.983996 20.569738 2.806441
F 11.999166 28.303338 2.836571
F 11.999166 20.587138 2.836571
F 20.701066 28.341238 2.774311
F 20.624466 20.516538 2.983261
F 3.001466 30.881638 6.421861
F 3.001466 23.165438 6.421861
F 12.006566 30.865438 6.465761
F 12.006566 23.149138 6.465761
F 20.657666 30.961538 6.586391
F 20.938966 23.380938 6.390311
F 5.309386 24.441238 2.792851
F 5.309386 32.157438 2.792841
F 14.226766 24.445238 2.852091
F 14.226766 32.161438 2.852091
F 22.752466 24.504838 2.748371
F 22.988266 32.153238 2.777991
F 5.316496 27.011138 6.422521
F 7.443046 30.866938 20.963071
F 5.316496 19.294938 6.422521
F 14.234266 27.007238 6.481291
F 25.347566 20.744938 17.212371
F 14.234266 19.291038 6.481291
F 23.258966 27.007238 6.447541
F 25.606766 28.286338 17.272271
F 22.794866 19.470438 6.441301
F 5.292986 27.020738 3.696581
F 16.385166 20.645838 17.330471
F 5.292986 19.304538 3.696581
F 14.232766 27.015538 3.761951
F 16.338366 28.221938 17.341271
F 14.232766 19.299338 3.761951
F 22.892866 27.097038 3.610961
F 7.468206 20.574238 17.325771
F 22.898966 19.207938 3.723521
F 4.914586 24.425638 0.052157
F 4.914586 32.141838 0.052157
F 13.834766 24.425038 0.112540
F 13.834766 32.141238 0.112540
F 14.133466 19.290538 21.008171
F 5.236406 24.427438 14.575971
F 7.549096 30.873738 3.715311
F 7.549096 23.157538 3.715311
F 16.275966 30.806138 3.865961
F 16.383866 23.154838 3.683161
F 25.315066 30.940138 3.580851
F 24.905666 23.097338 3.629891
F 7.148846 28.282138 0.065452
F 7.148846 20.565938 0.065452
F 14.152466 27.006738 18.280171
F 23.051166 19.405638 18.046371
F 7.468076 23.148938 18.233371
F 5.211626 19.297638 18.213471
F 7.535846 28.300838 2.807761
F 7.535846 20.584638 2.807761
F 16.467166 28.264338 2.748981
F 16.295766 20.504538 2.753891
F 25.095266 28.403738 2.892521
F 24.968666 20.582738 2.758821
F 7.543816 30.867638 6.436131
F 7.543816 23.151438 6.436131
F 16.447166 30.760938 6.522161
F 16.456866 23.086838 6.449271
F 25.262266 31.037838 6.446071
F 25.452366 23.075138 6.261461
F 0.871457 24.517738 9.971071
F 0.871457 32.233938 9.971071
F 9.754406 24.434538 10.066571
F 9.754406 32.150738 10.066571
F 18.707566 24.506538 10.039971
F 18.625466 32.224838 10.153771
F 0.846864 26.923338 13.609271
F 0.846864 34.639538 13.609271
F 0.846864 19.207138 13.609271
F 9.729016 27.006838 13.702371
F 7.468206 28.290438 17.325771
F 9.729016 19.290638 13.702371
F 18.518066 27.172838 13.652971
F 7.468076 30.865138 18.233371
F 18.638966 19.219638 13.906171
F 0.582784 27.091738 10.897771
F 25.111066 20.662838 14.588771
F 0.582785 19.375538 10.897771
F 9.746866 27.007038 10.974171
F 25.245066 28.320238 14.602771
F 9.746866 19.290838 10.974171
F 18.689266 27.086638 10.979871
F 14.152466 19.290538 18.280171
F 18.628766 19.565638 11.286671
F 0.600977 24.347738 7.260121
F 0.600977 32.063938 7.260121
F 9.772016 24.434638 7.342741
F 9.772016 32.150838 7.342741
F 18.539466 24.424638 7.337821
F 18.407766 32.393338 7.387901
F 3.037886 30.869038 10.934971
F 3.037886 23.152838 10.934971
F 11.975766 30.864838 10.989971
F 11.975766 23.148638 10.989971
F 20.791766 31.090438 11.114471
F 20.899066 23.353538 10.977571
F 3.062176 28.288538 7.301401
F 3.062176 20.572338 7.301401
F 12.000866 28.293038 7.358511
F 12.000866 20.576838 7.358511
F 20.861866 28.195338 7.203361
F 20.587966 20.879138 7.368211
F 2.976106 28.277438 10.038771
F 2.976106 20.561238 10.038771
F 11.981966 28.292738 10.082071
F 11.981966 20.576538 10.082071
F 20.962766 28.444738 10.057571
F 20.821266 20.869438 10.220671
F 2.951156 30.880138 13.675571
F 2.951156 23.163938 13.675571
F 11.956566 30.864838 13.717971
F 11.956566 23.148638 13.717971
F 20.865666 30.987038 13.894071
F 20.713366 23.423738 13.742371
F 5.291306 24.430438 10.038671
F 5.291306 32.146638 10.038671
F 14.209666 24.434638 10.097671
F 14.209666 32.150838 10.097671
F 22.960866 24.665638 10.093471
F 23.016266 32.346838 10.194271
F 5.265726 27.011038 13.674471
F 16.482766 20.633638 14.587571
F 5.265726 19.294738 13.674471
F 14.184266 27.006738 13.733471
F 14.184266 34.722938 13.733471
F 14.184266 19.290538 13.733471
F 22.975266 26.989138 13.823871
F 14.177866 32.150838 14.642771
F 23.049966 19.265538 13.529771
F 5.261806 27.013938 10.938771
F 16.257866 28.408738 14.581171
F 5.261806 19.297738 10.938771
F 14.203266 27.006738 11.005571
F 7.494126 20.576438 14.596271
F 14.203266 19.290538 11.005571
F 23.355166 27.244638 11.178171
F 23.192566 27.068538 18.193771
F 23.151166 19.499138 10.842671
F 5.287276 24.427738 7.307181
F 5.287276 32.144038 7.307181
F 14.228366 24.434938 7.374071
F 14.228366 32.151138 7.374071
F 23.212266 24.376838 7.397601
F 23.000966 32.128238 7.453861
F 7.519586 30.864838 10.959071
F 7.519586 23.148638 10.959071
F 16.364766 30.820838 10.958171
F 16.450866 23.271938 10.932571
F 25.237666 30.974138 11.045171
F 25.060466 23.298038 10.992571
F 7.544656 28.292938 7.327481
F 7.544656 20.576738 7.327481
F 16.396266 28.256738 7.524151
F 16.413166 20.586538 7.343311
F 25.261566 28.536038 7.324461
F 25.176466 20.542538 7.066651
F 7.518976 28.290438 10.052571
F 7.518976 20.574238 10.052571
F 16.509466 28.256738 10.087571
F 16.388666 20.630538 10.134271
F 25.515466 28.398738 9.960751
F 25.374566 20.756838 9.826861
F 7.493506 30.867138 13.688471
F 7.493506 23.150938 13.688471
F 16.326266 30.945538 13.577571
F 16.330266 23.198538 13.602471
F 25.188766 30.838238 13.620071
F 25.123366 23.156738 13.645771
F 0.806526 24.508838 17.257971
F 0.806528 32.225038 17.257971
F 9.703526 24.434538 17.339771
F 9.703526 32.150738 17.339771
F 18.625866 24.603938 17.375771
F 18.549166 32.208738 17.385271
F 0.442302 27.095838 21.046371
F 7.494126 28.292638 14.596271
F 0.442319 19.379638 21.046371
F 9.677976 27.006838 20.977171
F 25.101966 23.179438 18.179171
F 9.677976 19.290638 20.977171
F 18.545966 19.238938 20.972571
F 14.177866 24.434638 14.642771
F 16.456766 30.884438 20.915871
F 0.543786 27.081438 18.205871
F 25.327666 30.818938 18.289371
F 0.543787 19.365238 18.205871
F 9.695996 27.007038 18.248771
F 16.491866 23.233738 18.298971
F 9.695996 19.290838 18.248771
F 18.489666 27.177538 18.305171
F 5.236406 32.143638 14.575971
F 18.592466 19.266238 18.209971
F 0.563404 24.352138 14.542471
F 0.563404 32.068338 14.542471
F 9.721406 24.434338 14.611371
F 9.721406 32.150538 14.611371
F 18.450366 24.509238 14.631971
F 18.589966 32.191938 14.559971
F 2.982366 30.869838 18.209671
F 2.982366 23.153638 18.209671
F 11.924966 30.864838 18.264571
F 11.924966 23.148638 18.264571
F 20.791866 30.953638 18.350771
F 20.748966 23.155238 18.235071
F 3.012386 28.288638 14.572671
F 3.012386 20.572438 14.572671
F 11.950366 28.292738 14.627171
F 11.950366 20.576538 14.627171
F 20.649966 28.391438 14.669571
F 20.984966 20.655838 14.422371
F 2.925876 28.276338 17.315771
F 2.925886 20.560138 17.315771
F 11.931166 28.292738 17.355271
F 11.931166 20.576538 17.355271
F 20.904866 28.293338 17.348971
F 20.850866 20.696938 17.184971
F 2.900606 30.884138 20.955271
F 2.900606 23.167938 20.955271
F 11.905766 30.864838 20.992671
F 11.905766 23.148638 20.992671
F 14.133466 34.722938 21.008171
F 16.347266 23.097938 21.208671
F 5.238156 24.430138 17.311971
F 5.238156 32.146338 17.311971
F 14.158866 24.434638 17.370771
F 14.158866 32.150838 17.370771
F 22.939366 24.545138 17.395271
F 23.128366 32.077538 17.507271
F 5.206696 27.010738 20.948971
F 16.405866 30.936238 18.185871
F 5.206696 19.294538 20.948971
F 14.133466 27.006738 21.008171
F 18.688566 34.874038 13.749671
F 22.714466 24.398938 0.089927
F 24.858966 28.312638 0.031125
F 20.573966 28.259338 0.208552
F 22.681966 32.057638 0.142014
F 18.266566 24.541638 0.048910
F 18.577866 34.850738 11.049471
F 24.910866 20.502838 0.009672
F 18.634266 34.792938 6.304491
F 18.643066 34.836438 18.141071
F 0.485561 24.381138 24.656171
F 0.485561 32.097338 24.656171
F 9.652436 24.434438 24.614571
F 9.652436 32.150638 24.614571
F 18.741266 24.324938 24.584671
F 18.643566 32.205938 24.509871
F 0.457171 27.060638 28.297771
F 23.072966 32.047938 22.050571
F 0.457172 19.344438 28.297771
F 9.626866 27.006938 28.251971
F 23.084766 26.896538 42.835571
F 9.626866 19.290738 28.251971
F 18.665266 26.648138 28.323071
F 0.522403 32.092238 21.864971
F 18.300566 19.462938 28.353371
F 0.500863 27.045238 25.506771
F 20.699566 23.126238 42.816071
F 0.500863 19.329038 25.506771
F 9.645196 27.007138 25.523471
F 25.081766 30.853438 42.885571
F 9.645196 19.290938 25.523471
F 18.503766 26.937938 25.622571
F 0.522403 24.376038 21.864971
F 18.568266 19.357638 25.662271
F 7.310466 30.866838 40.056271
F 23.120566 32.183938 36.276171
F 9.670606 24.434238 21.886171
F 9.670606 32.150438 21.886171
F 16.208266 23.156538 42.878771
F 14.025466 24.434638 36.466971
F 2.875306 30.886138 25.473271
F 2.875306 23.169938 25.473271
F 11.874166 30.864838 25.539271
F 11.874166 23.148638 25.539271
F 20.844766 30.737838 25.512871
F 21.083566 23.166638 25.721371
F 2.929036 28.277738 21.840471
F 2.929036 20.561538 21.840471
F 11.899566 28.292738 21.901971
F 11.899566 20.576538 21.901971
F 5.086706 32.143038 36.400171
F 5.086706 24.426838 36.400171
F 2.873766 28.271038 24.592871
F 2.873766 20.554838 24.592871
F 11.880366 28.292738 24.629971
F 11.880366 20.576538 24.629971
F 20.615066 28.210238 24.633871
F 20.842466 20.615238 24.559371
F 2.846906 30.886838 28.231071
F 2.846906 23.170638 28.231071
F 11.854966 30.864838 28.267371
F 11.854966 23.148638 28.267371
F 20.760066 30.767538 28.290671
F 20.935566 23.115738 28.402871
F 5.174856 24.430738 24.586271
F 5.174856 32.146938 24.586271
F 14.108066 24.434638 24.645571
F 14.108066 32.150838 24.645571
F 23.172866 24.408138 24.629471
F 23.262266 31.844738 24.775771
F 5.145106 27.012138 28.224671
F 7.291506 23.150238 42.786771
F 5.145106 19.295938 28.224671
F 14.082666 27.006738 28.282871
F 14.082666 34.722938 28.282871
F 14.082666 19.290538 28.282871
F 23.098266 26.855038 28.183771
F 22.896066 24.506838 36.546171
F 23.103466 19.370738 28.331671
F 5.162036 27.014138 25.488071
F 7.291506 30.866438 42.786771
F 5.162036 19.297938 25.488071
F 14.101666 27.006738 25.554871
F 25.130566 20.617638 39.084571
F 14.101666 19.290538 25.554871
F 22.849766 26.923438 25.479571
F 22.938566 19.239138 40.003471
F 22.916166 19.284238 25.618971
F 5.187316 24.427638 21.850871
F 5.187316 32.143838 21.850871
F 14.127066 24.434638 21.917471
F 14.127066 32.150838 21.917471
F 13.981066 19.290538 42.832371
F 18.611966 27.073738 42.775871
F 7.414666 30.865938 25.507571
F 7.414666 23.149738 25.507571
F 16.417166 30.867338 25.380371
F 16.421766 23.215038 25.469071
F 25.523666 30.649538 25.639871
F 25.406066 23.134338 25.607371
F 7.441466 28.292038 21.870471
F 7.441466 20.575838 21.870471
F 16.290866 31.028438 42.865671
F 5.061796 19.298038 40.037471
F 5.061796 27.014238 40.037471
F 16.274066 30.809038 40.108271
F 7.417616 28.290638 24.600371
F 7.417616 20.574438 24.600371
F 16.373566 28.178438 24.648471
F 16.343866 20.535538 24.802471
F 25.263766 27.953938 24.523371
F 25.281066 20.549838 24.703871
F 7.392236 30.866838 28.237771
F 7.392236 23.150638 28.237771
F 16.349466 30.883338 28.190971
F 16.207766 23.117138 28.246971
F 25.000266 30.760438 28.243771
F 25.428866 23.231738 28.342071
F 0.436374 24.383738 31.935071
F 0.436374 32.099938 31.935071
F 9.601326 24.434438 31.889271
F 9.601326 32.150638 31.889271
F 18.422266 24.455938 32.000871
F 18.628966 32.228138 31.970671
F 0.416328 27.057138 35.572071
F 25.349366 28.085538 39.169871
F 0.416328 19.340838 35.572071
F 9.575786 27.007038 35.526671
F 16.302766 20.542938 39.192271
F 9.575786 19.290838 35.526671
F 18.590166 26.996738 35.735671
F 14.025466 32.150838 36.466971
F 18.642166 19.390038 35.519271
F 0.462496 27.034538 32.789571
F 16.341166 28.271238 39.121371
F 0.462496 19.318338 32.789571
F 9.594406 27.007138 32.798171
F 7.316626 20.574838 39.149471
F 9.594406 19.290938 32.798171
F 18.462866 27.066038 32.900371
F 23.073666 27.053138 40.094371
F 18.601966 19.148938 32.940371
F 0.481247 24.400638 29.152971
F 0.481247 32.116838 29.152971
F 9.619786 24.434238 29.160871
F 9.619786 32.150438 29.160871
F 18.466866 24.231538 29.388371
F 18.502966 32.144238 28.945271
F 2.815386 30.886738 32.746371
F 2.815386 23.170538 32.746371
F 11.823366 30.864838 32.814071
F 11.823366 23.148638 32.814071
F 20.828066 30.909038 32.814871
F 20.814966 23.167938 32.762671
F 2.846076 28.271238 29.109871
F 2.846076 20.555038 29.109871
F 11.848766 28.292738 29.176671
F 11.848766 20.576538 29.176671
F 20.793766 28.241738 29.103571
F 20.754666 20.384138 29.148871
F 2.821406 28.270138 31.867071
F 2.821406 20.553938 31.867071
F 11.829566 28.292738 31.904771
F 11.829566 20.576538 31.904771
F 20.947066 28.275038 31.837871
F 20.827866 20.490738 31.883471
F 2.798076 30.886338 35.502971
F 2.798076 23.170138 35.502971
F 11.804166 30.864838 35.542071
F 11.804166 23.148638 35.542071
F 20.913266 30.900038 35.485371
F 20.741066 23.321738 35.445471
F 5.116906 24.428538 31.862471
F 5.116906 32.144738 31.862471
F 14.057266 24.434638 31.920271
F 14.057266 32.150838 31.920271
F 23.215166 24.329638 32.054871
F 23.132866 32.163038 31.800671
F 5.091416 27.012938 35.499971
F 7.316626 28.291038 39.149471
F 5.091416 19.296738 35.499971
F 14.031866 27.006738 35.557671
F 25.341866 20.326638 36.267771
F 14.031866 19.290538 35.557671
F 22.939866 27.097638 35.559071
F 14.000066 19.290538 40.104371
F 23.014366 19.298738 35.576371
F 5.111776 27.014638 32.762771
F 25.169566 28.310838 36.487471
F 5.111776 19.298438 32.762771
F 14.050866 27.006738 32.829571
F 16.261366 20.463138 36.421471
F 14.050866 19.290538 32.829571
F 22.961866 26.977638 32.974271
F 7.310466 23.150638 40.056271
F 23.172866 19.484638 32.781371
F 5.136866 24.426838 29.125371
F 5.136866 32.143038 29.125371
F 14.076266 24.434638 29.192271
F 14.076266 32.150838 29.192271
F 23.249466 24.422938 29.353271
F 22.900066 32.316138 29.022071
F 7.361696 30.866638 32.781771
F 7.361696 23.150438 32.781771
F 16.262166 30.991938 32.732671
F 16.239666 23.176238 32.845871
F 25.247766 30.810738 32.694471
F 25.468966 23.161838 32.862571
F 7.387966 28.291238 29.144571
F 7.387966 20.575038 29.144571
F 16.529766 28.249438 29.227271
F 16.124366 20.592938 29.538271
F 25.389166 28.237938 29.151871
F 25.373366 20.574138 29.101971
F 7.366966 28.290838 31.874971
F 7.366966 20.574638 31.874971
F 16.253366 28.269638 31.849371
F 16.449666 20.566938 32.309171
F 25.311766 27.997538 31.841771
F 25.360866 20.632638 31.814571
F 7.341766 30.866638 35.512271
F 7.341766 23.150438 35.512271
F 16.281666 30.825738 35.446371
F 16.321966 23.318238 35.510071
F 25.213266 30.772338 35.469971
F 25.120866 22.985838 35.621771
F 0.398703 24.385638 39.208971
F 0.398704 32.101838 39.208971
F 9.550296 24.434338 39.164071
F 9.550296 32.150538 39.164071
F 18.436266 24.237838 39.288071
F 18.422966 32.062038 39.059571
F 0.379186 27.054638 42.846671
F 16.322166 28.284938 36.502071
F 0.379187 19.338438 42.846671
F 9.524836 27.007038 42.801471
F 7.335896 20.574538 36.418971
F 9.524836 19.290838 42.801471
F 16.154266 23.090338 40.212571
F 20.687066 30.871438 42.565871
F 22.972766 19.170738 42.826471
F 0.431039 27.037438 40.063771
F 7.335896 28.290738 36.418971
F 0.431039 19.321238 40.063771
F 9.543696 27.007138 40.072971
F 25.242966 23.316638 40.111871
F 9.543696 19.290938 40.072971
F 18.379366 26.816738 40.021871
F 14.000066 27.006738 40.104371
F 18.515566 19.244638 40.225871
F 0.447228 24.407538 36.422771
F 0.447228 32.123738 36.422771
F 9.569036 24.434238 36.435571
F 9.569036 32.150438 36.435571
F 18.543266 24.366838 36.568871
F 18.585166 32.069638 36.266171
F 2.777856 30.883038 40.023371
F 2.777856 23.166838 40.023371
F 11.772566 30.864838 40.088771
F 11.772566 23.148638 40.088771
F 20.641066 30.816338 39.897071
F 20.741166 23.081838 40.097671
F 2.794056 28.272238 36.384571
F 2.794056 20.556038 36.384571
F 11.797966 28.292738 36.451371
F 11.797966 20.576538 36.451371
F 20.630466 28.431238 36.577571
F 20.788366 20.473938 36.461871
F 2.775196 28.272438 39.139971
F 2.775196 20.556238 39.139971
F 11.778766 28.292738 39.179471
F 11.778766 20.576538 39.179471
F 20.676066 28.161938 39.244671
F 20.640766 20.522438 39.157471
F 2.752016 30.885038 42.776971
F 2.752016 23.168838 42.776971
F 11.753466 30.864838 42.816871
F 11.753466 23.148638 42.816871
F 25.351466 23.221038 42.950471
F 18.273266 19.260438 43.050671
F 5.067606 24.428538 39.137171
F 5.067606 32.144738 39.137171
F 14.006466 24.434638 39.194971
F 14.006466 32.150838 39.194971
F 22.891766 24.450438 39.267071
F 23.002966 32.042238 39.072971
F 5.041926 27.012938 42.774571
F 25.194166 30.808938 40.150471
F 5.041926 19.296738 42.774571
F 13.981066 27.006738 42.832371
F 16.372566 20.392038 22.091771
F 25.158566 20.567338 21.914771
F 22.941066 34.661838 40.058371
F 20.652366 28.179938 22.003671
F 25.403866 28.175438 21.778671
F 18.567766 34.843738 32.514371
F 18.666166 34.563738 42.646871
F 18.546066 24.486638 21.873071
F 22.998666 34.663338 42.860671
F 22.831466 34.892038 28.198871
F 25.185466 28.210438 43.873571
F 22.724766 34.682738 35.441871
F 18.362066 34.549938 40.071671
F 16.425666 28.437438 21.945471
F 18.649866 32.295038 21.843071
F 18.373966 34.639638 35.341171
F 23.058966 24.432738 21.885171
F 20.832666 20.601938 21.931671
F 0.361280 24.387838 46.483571
F 0.361280 32.104038 46.483571
F 9.499426 24.434338 46.438871
F 9.499426 32.150538 46.438871
F 18.531466 24.294438 46.323671
F 18.368366 31.990538 46.286771
F 0.344081 27.052538 50.120071
F 23.003266 24.373238 43.820171
F 0.344081 19.336338 50.120071
F 9.474036 27.007038 50.076171
F 18.431866 19.396038 64.534071
F 9.474036 19.290838 50.076171
F 18.470266 27.131838 50.075471
F 0.413249 32.122538 43.702471
F 18.499566 19.142038 50.028671
F 0.396689 27.033138 47.340671
F 20.450966 23.295738 64.646271
F 0.396689 19.316938 47.340671
F 9.493046 27.007138 47.347671
F 22.640266 26.871038 64.658071
F 9.493046 19.290938 47.347671
F 18.481166 26.967638 47.343371
F 13.828666 27.006738 64.656571
F 18.403666 19.154238 47.165271
F 22.689066 32.254638 58.007271
F 22.809766 24.521338 58.215671
F 9.518356 24.434238 43.710371
F 9.518356 32.150438 43.710371
F 22.722666 19.249738 64.625671
F 18.131866 27.085538 64.645471
F 2.730376 30.881638 47.298171
F 2.730376 23.165438 47.298171
F 11.721766 30.864838 47.363471
F 11.721766 23.148638 47.363471
F 20.763966 30.812038 47.360871
F 20.866166 23.002538 47.328771
F 2.753286 28.275138 43.660671
F 2.753286 20.558938 43.660671
F 11.747166 28.292738 43.726171
F 11.747166 20.576538 43.726171
F 22.790366 26.878138 61.930071
F 13.847766 27.006738 61.928571
F 2.729706 28.273038 46.413571
F 2.729706 20.556838 46.413571
F 11.728066 28.292738 46.454171
F 11.728066 20.576538 46.454171
F 20.645366 28.225138 46.399571
F 20.589266 20.527538 46.417671
F 2.708046 30.883738 50.050071
F 2.708046 23.167538 50.050071
F 11.702666 30.864838 50.091571
F 11.702666 23.148638 50.091571
F 20.711466 30.778838 50.024571
F 20.644166 23.067738 50.078171
F 5.017086 24.428638 46.411771
F 5.017086 32.144838 46.411771
F 13.955666 24.434638 46.469771
F 13.955666 32.150838 46.469771
F 23.049566 24.443638 46.575671
F 22.825066 32.274438 46.512671
F 4.992826 27.012438 50.048971
F 7.141166 23.149638 64.610471
F 4.992826 19.296238 50.048971
F 13.930266 27.006738 50.107071
F 7.141166 30.865838 64.610471
F 13.930266 19.290538 50.107071
F 23.011866 26.953538 50.148271
F 0.413249 24.406338 43.702471
F 22.847966 19.188938 50.005171
F 5.012806 27.013838 47.312371
F 25.089166 20.688438 60.941571
F 5.012806 19.297638 47.312371
F 13.949366 27.006738 47.379071
F 24.864666 28.297638 60.863071
F 13.949366 19.290538 47.379071
F 22.917566 26.923638 47.480671
F 13.873166 32.150838 58.291171
F 22.829566 19.290138 47.307971
F 5.037166 24.427238 43.674971
F 5.037166 32.143438 43.674971
F 13.974666 24.434638 43.741671
F 13.974666 32.150838 43.741671
F 7.158866 23.150638 61.880471
F 16.012766 23.202238 64.646171
F 7.259506 30.866938 47.330871
F 7.259506 23.150738 47.330871
F 16.083566 30.870338 47.384971
F 16.330566 23.189438 47.465371
F 25.083166 30.878638 47.312671
F 25.176766 23.078338 47.410271
F 7.284856 28.290638 43.693571
F 7.284856 20.574438 43.693571
F 4.916086 27.012638 61.862571
F 4.916086 19.296438 61.862571
F 16.022166 30.904838 64.591171
F 24.902966 31.002538 64.669471
F 7.266436 28.291238 46.424071
F 7.266436 20.575038 46.424071
F 16.166666 28.344138 46.464471
F 16.098066 20.645538 46.439571
F 25.128466 28.308238 46.558471
F 25.067766 20.560238 46.425871
F 7.241386 30.866238 50.061271
F 7.241386 23.150038 50.061271
F 16.049866 30.924338 50.087471
F 16.122366 23.278538 50.156771
F 25.147366 30.908338 50.013571
F 25.260566 22.936438 50.097471
F 0.327269 24.390138 53.756671
F 0.327269 32.106338 53.756671
F 9.448686 24.434338 53.713571
F 9.448686 32.150538 53.713571
F 18.222366 24.485138 53.667371
F 18.441866 31.968238 53.514371
F 0.310149 27.049938 57.393571
F 16.188466 20.439238 61.120971
F 0.310149 19.333738 57.393571
F 9.423316 27.007038 57.350871
F 16.059566 28.356038 61.043071
F 9.423316 19.290838 57.350871
F 18.213166 26.996938 57.331871
F 13.873166 24.434638 58.291171
F 18.266966 19.308338 57.380371
F 0.364347 27.030538 54.617171
F 7.166316 20.575438 60.973171
F 0.364347 19.314338 54.617171
F 9.442426 27.007038 54.622471
F 7.166316 28.291638 60.973171
F 9.442426 19.290838 54.622471
F 18.242266 27.036138 54.542971
F 13.847766 19.290538 61.928571
F 18.400666 19.341338 54.677571
F 0.380536 24.409738 50.978571
F 0.380536 32.125938 50.978571
F 9.467726 24.434338 50.985071
F 9.467726 32.150538 50.985071
F 18.418066 24.533238 50.949171
F 18.414966 32.047938 50.811371
F 2.687186 30.879938 54.573971
F 2.687186 23.163738 54.573971
F 11.670966 30.864838 54.638271
F 11.670966 23.148638 54.638271
F 20.626766 30.797538 54.435871
F 20.507366 23.240738 54.445771
F 2.708466 28.276738 50.935971
F 2.708466 20.560538 50.935971
F 11.696266 28.292738 51.000871
F 11.696266 20.576538 51.000871
F 20.834366 28.368938 51.018271
F 20.686966 20.466138 51.093371
F 2.686546 28.274538 53.686871
F 2.686546 20.558338 53.686871
F 11.677266 28.292738 53.728971
F 11.677266 20.576538 53.728971
F 20.511266 28.235138 53.641571
F 20.634266 20.561338 53.828371
F 2.664656 30.882538 57.323971
F 2.664656 23.166338 57.323971
F 11.651866 30.864838 57.366271
F 11.651866 23.148638 57.366271
F 20.576066 30.934238 57.147871
F 20.545766 23.229238 57.275671
F 4.969006 24.429338 53.685971
F 4.969006 32.145538 53.685971
F 13.904866 24.434638 53.744471
F 13.904866 32.150838 53.744471
F 22.909466 24.462138 53.627771
F 22.713966 32.152138 53.627471
F 4.944636 27.011738 57.323171
F 25.145966 20.588638 58.276071
F 4.944636 19.295538 57.323171
F 13.879466 27.006738 57.381871
F 24.970566 28.495438 58.161271
F 13.879466 19.290538 57.381871
F 22.806866 27.141138 57.290071
F 7.158866 30.866838 61.880471
F 22.798066 19.256038 57.369671
F 4.964486 27.013238 54.587471
F 16.054766 20.583238 58.321371
F 4.964486 19.297038 54.587471
F 13.898566 27.006738 54.653771
F 16.092766 28.245638 58.261671
F 13.898566 19.290538 54.653771
F 22.930466 27.036138 54.579971
F 4.940386 32.144638 58.225071
F 23.107066 19.187738 54.659571
F 4.988596 24.427838 50.949871
F 4.988596 32.144038 50.949871
F 13.923966 24.434638 51.016471
F 13.923966 32.150838 51.016471
F 23.062266 24.288238 50.877171
F 22.788266 32.182538 50.969771
F 7.209306 30.866838 54.605671
F 7.209306 23.150638 54.605671
F 16.163666 30.748538 54.553671
F 16.026066 23.068638 54.726871
F 25.100266 31.063438 54.489171
F 25.088866 23.213238 54.551571
F 7.234326 28.290638 50.968271
F 7.234326 20.574438 50.968271
F 16.115966 28.421938 51.033771
F 16.179166 20.540138 50.856871
F 25.251466 28.398438 50.863071
F 25.049366 20.483338 51.092271
F 7.216366 28.291438 53.698571
F 7.216366 20.575238 53.698571
F 16.008566 28.148138 53.749671
F 16.079966 20.513938 53.613971
F 25.010466 28.411838 53.648371
F 25.206266 20.584738 53.760271
F 7.191366 30.865938 57.335871
F 7.191366 23.149738 57.335871
F 15.959766 30.800838 57.253071
F 16.077866 23.112838 57.412371
F 25.066266 31.178238 57.199771
F 24.965566 23.199938 57.322671
F 0.292971 24.393038 61.030471
F 0.292971 32.109238 61.030471
F 9.397946 24.434338 60.988271
F 9.397946 32.150538 60.988271
F 18.193966 24.418538 60.961671
F 18.412266 32.181238 60.830371
F 0.275902 27.046738 64.667071
F 7.184126 20.574538 58.243071
F 0.275902 19.330538 64.667071
F 9.372576 27.007038 64.625671
F 7.184126 28.290738 58.243071
F 9.372576 19.290838 64.625671
F 25.014266 23.197438 64.508671
F 4.940386 24.428438 58.225071
F 20.441766 30.848438 64.559971
F 0.331291 27.027038 61.895271
F 24.863166 23.159738 61.853171
F 0.331291 19.310838 61.895271
F 9.391816 27.007038 61.897271
F 25.239366 30.951738 61.880871
F 9.391816 19.290838 61.897271
F 18.245366 27.006638 61.850071
F 22.856166 19.272638 61.921171
F 18.497266 19.111938 61.849871
F 0.347807 24.412338 58.256271
F 0.347807 32.128638 58.256271
F 9.417126 24.434338 58.259871
F 9.417126 32.150538 58.259871
F 18.300966 24.466538 58.330871
F 18.199366 32.148738 58.078671
F 2.642406 30.878438 61.849771
F 2.642406 23.162238 61.849771
F 11.620166 30.864838 61.912971
F 11.620166 23.148638 61.912971
F 20.581366 30.826538 61.792971
F 20.413266 23.171938 61.990071
F 2.665076 28.278438 58.211871
F 2.665076 20.562238 58.211871
F 11.645566 28.292738 58.275571
F 11.645566 20.576538 58.275571
F 20.438266 28.356538 58.125471
F 20.562266 20.688438 58.243571
F 2.642336 28.275538 60.961071
F 2.642336 20.559338 60.961071
F 11.626566 28.292738 61.003671
F 11.626566 20.576538 61.003671
F 20.592466 28.217738 60.907271
F 20.610766 20.625038 61.061971
F 2.619956 30.881438 64.598071
F 2.619956 23.165238 64.598071
F 11.601166 30.864838 64.641071
F 11.601166 23.148638 64.641071
F 13.828666 19.290538 64.656571
F 16.188966 31.054638 61.791671
F 4.919916 24.429738 60.960471
F 4.919916 32.145938 60.960471
F 13.854066 24.434638 61.019171
F 13.854066 32.150838 61.019171
F 22.535766 24.322138 60.904171
F 22.771266 32.085638 60.788871
F 4.895316 27.011438 64.597671
F 16.050366 23.033238 61.972171
F 4.895316 19.295238 64.597671
F 20.700066 20.369038 43.617471
F 18.505166 34.663638 50.053071
F 18.638466 32.264238 43.668871
F 25.216766 20.445138 43.725871
F 22.819766 34.932338 47.325571
F 16.092566 20.664838 43.746471
F 22.974366 32.105238 43.881771
F 22.810166 34.648038 64.699371
F 22.729866 34.927938 57.441871
F 22.612566 32.078038 65.577771
F 18.172566 24.508138 65.714871
F 18.452866 24.467138 43.616671
F 16.230866 28.106738 43.708571
F 20.839766 28.407338 43.576471
F 0.258958 24.396238 68.303571
F 0.258958 32.112438 68.303571
F 9.347236 24.434338 68.262971
F 9.347236 32.150538 68.262971
F 18.464266 24.572638 68.430171
F 18.323466 32.101738 68.142971
F 0.242092 27.043638 71.939971
F 18.117366 19.280138 86.487771
F 0.242092 19.327438 71.939971
F 9.321896 27.006938 71.900371
F 22.845966 34.652438 69.110171
F 9.321896 19.290738 71.900371
F 18.251966 27.096838 71.782571
F 0.314929 32.132538 65.534071
F 18.145066 19.433938 71.800771
F 0.298688 27.023138 69.172671
F 4.794036 32.145838 80.049971
F 0.298688 19.306938 69.172671
F 9.341126 27.007038 69.171971
F 24.996666 28.243738 65.542571
F 9.341126 19.290738 69.171971
F 18.445766 27.145938 69.083471
F 15.926566 23.193738 83.834571
F 18.277866 19.340738 69.209871
F 15.932666 30.790938 83.749771
F 7.008226 23.150138 83.704971
F 9.366476 24.434338 65.534571
F 9.366476 32.150538 65.534571
F 4.769816 27.011438 83.687371
F 20.401166 23.110938 86.490671
F 2.597586 30.877038 69.125171
F 2.597586 23.160838 69.125171
F 11.569366 30.864838 69.187671
F 11.569366 23.148638 69.187671
F 20.430366 30.731938 69.280971
F 20.521166 23.002238 69.111271
F 2.619896 28.279838 65.487471
F 2.619896 20.563638 65.487471
F 11.594766 28.292738 65.550371
F 11.594766 20.576538 65.550371
F 24.838566 30.772138 86.775471
F 22.855766 19.072838 83.525371
F 2.597736 28.276838 68.234871
F 2.597736 20.560638 68.234871
F 11.575766 28.292738 68.278371
F 11.575766 20.576538 68.278371
F 20.672966 28.317238 68.102671
F 20.678566 20.402338 68.240671
F 2.575626 30.880038 71.871671
F 2.575626 23.163738 71.871671
F 11.550366 30.864838 71.915771
F 11.550366 23.148638 71.915771
F 20.570366 31.056538 71.983471
F 20.368266 23.392138 71.675171
F 4.870866 24.430138 68.234871
F 4.870866 32.146338 68.234871
F 13.803266 24.434638 68.293971
F 13.803266 32.150838 68.293971
F 22.780466 24.296038 68.226971
F 22.560666 32.073438 68.209371
F 4.846506 27.010938 71.872071
F 6.990336 23.149238 86.434471
F 4.846506 19.294738 71.872071
F 13.777866 27.006738 71.931271
F 6.990336 30.865438 86.434471
F 13.777866 19.290538 71.931271
F 22.815166 27.082938 71.845071
F 0.314929 24.416338 65.534071
F 22.553166 19.606138 71.892771
F 4.867186 27.012338 69.137571
F 25.063766 20.422438 82.803671
F 4.867186 19.296138 69.137571
F 13.796966 27.006738 69.203271
F 13.796966 34.722938 69.203271
F 13.796966 19.290538 69.203271
F 22.828366 26.872238 69.058271
F 16.126866 30.787538 86.662771
F 22.749966 19.047738 69.043471
F 4.891626 24.428838 65.500071
F 4.891626 32.145038 65.500071
F 13.822366 24.434638 65.565871
F 13.822366 32.150838 65.565871
F 4.794036 24.429638 80.049971
F 15.951666 23.184538 86.639771
F 7.108496 30.866738 69.155271
F 7.108496 23.150538 69.155271
F 16.035866 30.937638 69.118271
F 16.190566 23.298838 69.146871
F 24.832866 30.835438 69.225871
F 24.983966 23.049538 69.007071
F 7.133646 28.290838 65.517871
F 7.133646 20.574638 65.517871
F 22.651166 26.961938 83.826271
F 13.695366 19.290538 83.752771
F 13.695366 27.006738 83.752771
F 4.769816 19.295238 83.687371
F 7.116016 28.291838 68.247771
F 7.116016 20.575638 68.247771
F 16.096666 28.421738 68.199471
F 16.165166 20.571838 68.292171
F 24.862866 28.323238 68.237671
F 24.900166 20.452538 68.233771
F 7.090826 30.865738 71.885171
F 7.090826 23.149538 71.885171
F 16.033866 30.808438 71.844471
F 16.007866 23.289138 71.770171
F 25.292666 30.761338 71.982071
F 24.929866 23.224238 71.873471
F 0.225347 24.399138 75.576271
F 0.225347 32.115338 75.576271
F 9.296576 24.434438 75.537671
F 9.296576 32.150638 75.537671
F 18.219266 24.451038 75.468071
F 18.128266 32.033838 75.510371
F 0.208691 27.040838 79.212471
F 24.847266 28.332638 83.073671
F 0.208691 19.324638 79.212471
F 9.271256 27.006938 79.175071
F 15.873866 20.531438 82.802471
F 9.271256 19.290738 79.175071
F 18.178266 26.906138 79.444271
F 7.008226 30.866338 83.704971
F 18.092266 19.505738 79.081671
F 0.266411 27.019538 76.449571
F 15.897466 28.204838 82.901071
F 0.266411 19.303338 76.449571
F 9.290416 27.006938 76.446771
F 7.015436 20.575838 82.797071
F 9.290416 19.290738 76.446771
F 18.233066 26.891338 76.588471
F 22.682966 32.052338 80.206571
F 18.177866 19.411838 76.428871
F 0.282508 24.420038 72.811171
F 0.282508 32.136238 72.811171
F 9.315766 24.434338 72.809371
F 9.315766 32.150638 72.809371
F 18.211266 24.627938 72.762971
F 18.220566 31.968538 72.838471
F 2.553456 30.875738 76.400571
F 2.553456 23.159538 76.400571
F 11.518566 30.864838 76.462471
F 11.518566 23.148638 76.462471
F 20.627866 30.827338 76.308071
F 20.336566 22.935738 76.488171
F 2.575416 28.281138 72.762871
F 2.575416 20.564938 72.762871
F 11.543966 28.292738 72.825071
F 11.543966 20.576538 72.825071
F 20.556466 28.263538 72.821171
F 20.326166 20.826438 72.651271
F 2.553736 28.278438 75.508371
F 2.553736 20.562238 75.508371
F 11.524966 28.292738 75.553171
F 11.524966 20.576538 75.553171
F 20.528066 28.328938 75.522471
F 20.511466 20.484938 75.457571
F 2.532016 30.878238 79.144971
F 2.532016 23.162038 79.144971
F 11.499566 30.864838 79.190471
F 11.499566 23.148638 79.190471
F 20.558566 30.832138 79.185671
F 20.444266 22.969238 79.172971
F 4.822266 24.430738 75.509171
F 4.822266 32.146938 75.509171
F 13.752566 24.434638 75.568671
F 13.752566 32.150838 75.568671
F 22.506166 24.477738 75.500071
F 22.838466 32.157738 75.405571
F 4.798106 27.010238 79.146371
F 7.015436 28.292038 82.797071
F 4.798106 19.294038 79.146371
F 13.727166 27.006738 79.206071
F 24.988666 20.710938 80.087171
F 13.727166 19.290538 79.206071
F 22.745466 26.820638 79.410371
F 22.753466 24.276638 80.126371
F 22.682566 19.260238 79.265471
F 4.818346 27.011938 76.412471
F 24.818066 28.221138 80.366571
F 4.818346 19.295738 76.412471
F 13.746166 27.006738 76.477971
F 13.746166 34.722938 76.477971
F 13.746166 19.290538 76.477971
F 22.558566 27.015638 76.609071
F 13.720766 32.150838 80.115371
F 22.600466 19.254138 76.460971
F 4.842716 24.429238 72.774971
F 4.842716 32.145438 72.774971
F 13.771566 24.434638 72.840671
F 13.771566 32.150838 72.840671
F 22.599466 24.477338 72.731371
F 22.939266 32.054138 72.614071
F 7.058296 30.866538 76.430071
F 7.058296 23.150338 76.430071
F 16.072466 30.764138 76.554371
F 16.079666 23.352338 76.429571
F 24.791166 30.699538 76.487171
F 24.807266 23.235538 76.214171
F 7.083366 28.290938 72.792671
F 7.083366 20.574738 72.792671
F 16.050866 28.183438 72.945171
F 15.898266 20.703438 72.648971
F 24.922466 28.217538 72.951771
F 24.938466 20.563838 72.917571
F 7.065676 28.291938 75.522471
F 7.065676 20.575738 75.522471
F 15.995466 28.184838 75.632071
F 15.897366 20.767938 75.435871
F 24.849566 28.134838 75.626471
F 24.893566 20.434738 75.614371
F 7.040536 30.865538 79.159771
F 7.040536 23.149338 79.159771
F 15.772066 30.749638 79.203771
F 16.005166 23.423238 79.216071
F 24.905166 30.658038 79.350071
F 24.991566 23.234138 79.092171
F 0.192144 24.401838 82.848771
F 0.192144 32.118038 82.848771
F 9.245956 24.434438 82.812471
F 9.245956 32.150638 82.812471
F 18.167866 24.425138 83.027171
F 18.177966 32.056938 83.013671
F 0.175655 27.038138 86.484971
F 15.827266 20.791838 80.020971
F 0.175655 19.321938 86.484971
F 9.220646 27.006938 86.449771
F 15.855166 28.223238 80.196471
F 9.220646 19.290738 86.449771
F 22.550366 26.776338 86.612771
F 13.695366 34.722938 83.752771
F 22.736666 19.293238 86.421571
F 0.234383 27.016038 83.726071
F 7.033236 20.574938 80.067471
F 0.234383 19.299838 83.726071
F 9.239716 27.006938 83.721471
F 7.033236 28.291138 80.067471
F 9.239716 19.290738 83.721471
F 18.157166 27.003938 83.988571
F 13.720766 24.434638 80.115371
F 18.098666 19.109638 83.718771
F 0.250364 24.423638 80.087871
F 0.250364 32.139838 80.087871
F 9.265056 24.434438 80.084071
F 9.265056 32.150638 80.084071
F 18.324666 24.338938 80.366771
F 18.119166 32.008038 80.153271
F 2.509996 30.874338 83.675871
F 2.509996 23.158138 83.675871
F 11.467866 30.864838 83.737171
F 11.467866 23.148638 83.737171
F 20.530766 30.896938 83.852571
F 20.430366 22.873838 83.905271
F 2.531656 28.282538 80.038171
F 2.531656 20.566338 80.038171
F 11.493166 28.292738 80.099771
F 11.493166 20.576538 80.099771
F 20.633766 28.126538 80.269571
F 20.430566 20.512138 80.299471
F 2.510476 28.280238 82.781571
F 2.510476 20.564038 82.781571
F 11.474166 28.292738 82.827871
F 11.474166 20.576538 82.827871
F 20.453266 28.245838 83.039571
F 20.449566 20.323338 83.033471
F 2.489056 30.876438 86.418171
F 2.489056 23.160238 86.418171
F 11.448866 30.864838 86.465271
F 11.448866 23.148638 86.465271
F 20.428566 30.873938 86.508471
F 25.061966 23.215938 86.525271
F 4.774036 24.431438 82.783471
F 4.774036 32.147638 82.783471
F 13.701766 24.434638 82.843371
F 13.701766 32.150838 82.843371
F 22.684566 24.197638 82.932771
F 22.882466 32.254438 82.902371
F 4.750016 27.009538 86.420571
F 25.006966 22.921838 83.831971
F 4.750016 19.293338 86.420571
F 13.676366 27.006738 86.480771
F 24.999266 30.948738 84.021271
F 13.676366 19.290538 86.480771
F 17.988366 27.099638 86.652771
F 20.572266 20.675938 65.554571
F 18.220366 32.126638 65.390071
F 18.186166 34.543238 83.805971
F 25.013966 20.541638 65.471171
F 16.042266 28.426638 65.632471
F 22.792366 34.661638 86.555271
F 20.430966 28.335038 65.509971
F 22.770966 24.291438 65.552571
F 18.098066 34.681438 86.485571
F 18.227166 34.560138 79.445771
F 22.530066 34.653738 79.236571
F 22.704566 34.773138 83.817071
F 22.643166 34.554638 76.488271
F 22.859766 34.713738 71.906771
F 16.175266 20.605338 65.379271
F 0.159252 24.404438 90.121071
F 0.159252 32.120638 90.121071
F 9.195356 24.434438 90.087171
F 9.195356 32.150638 90.087171
F 18.007566 24.399938 90.262871
F 18.226866 32.176938 90.165071
F 0.142889 27.035638 93.757271
F 17.931366 34.724238 108.473871
F 0.142889 19.319438 93.757271
F 9.170056 27.006838 93.724471
F 20.409966 20.511038 87.329071
F 9.170056 19.290638 93.724471
F 18.148266 27.040838 93.954571
F 13.543066 27.006738 105.576871
F 18.139866 19.199038 93.763771
F 0.202546 27.012738 91.002371
F 20.410766 31.013838 108.368871
F 0.202546 19.296438 91.002371
F 9.189046 27.006938 90.996271
F 20.162866 23.249038 108.505871
F 9.189046 19.290738 90.996271
F 18.035466 26.938238 91.160071
F 24.701466 30.757138 105.675871
F 17.939166 19.327138 90.956671
F 6.883216 28.291738 101.891871
F 24.615166 23.245938 105.616871
F 9.214376 24.434438 87.358871
F 9.214376 32.150638 87.358871
F 15.812666 23.205338 108.424871
F 24.629166 23.050038 108.310871
F 2.467006 30.872938 90.951171
F 2.467006 23.156738 90.951171
F 11.417066 30.864838 91.011871
F 11.417066 23.148638 91.011871
F 20.335166 30.845938 91.060171
F 20.479166 22.936738 91.001771
F 2.488446 28.283938 87.313471
F 2.488446 20.567738 87.313471
F 11.442466 28.292738 87.374571
F 11.442466 20.576538 87.374571
F 13.543066 19.290538 105.576871
F 22.459466 26.964638 108.352871
F 2.467766 28.282138 90.054671
F 2.467766 20.565938 90.054671
F 11.423466 28.292738 90.102571
F 11.423466 20.576538 90.102571
F 20.400066 28.115938 90.086471
F 20.402066 20.413638 90.119371
F 2.446516 30.874438 93.691271
F 2.446516 23.158238 93.691271
F 11.398066 30.864838 93.739971
F 11.398066 23.148638 93.739971
F 20.595566 31.157838 93.662571
F 20.372966 23.057938 93.814471
F 4.726056 24.432138 90.057571
F 4.726056 32.148338 90.057571
F 13.650966 24.434638 90.118171
F 13.650966 32.150838 90.118171
F 22.652266 24.209538 90.045971
F 22.610366 32.096338 90.354171
F 4.702106 27.008838 93.694671
F 6.840066 23.148738 108.257871
F 4.702106 19.292638 93.694671
F 13.625566 27.006738 93.755471
F 13.625566 34.722938 93.755471
F 13.625566 19.290538 93.755471
F 22.332066 27.024138 93.674271
F 15.722366 23.278738 105.633871
F 22.719866 19.417638 93.964071
F 4.721576 27.010938 90.962471
F 6.840066 30.864938 108.257871
F 4.721576 19.294738 90.962471
F 13.644566 27.006738 91.027471
F 13.644566 34.722938 91.027471
F 13.644566 19.290538 91.027471
F 22.587166 26.693738 91.053971
F 22.675666 32.089238 101.794871
F 22.708466 19.220438 91.231871
F 4.745656 24.430138 87.324971
F 4.745656 32.146338 87.324971
F 13.669966 24.434638 87.390071
F 13.669966 32.150838 87.390071
F 13.568466 32.150838 101.939871
F 0.218435 32.143238 87.364171
F 6.958256 30.866138 90.979871
F 6.958256 23.149938 90.979871
F 15.866466 30.891338 91.102571
F 15.919166 23.042538 91.084371
F 24.819866 30.760938 91.183771
F 24.919466 23.182638 91.178071
F 6.983226 28.291338 87.342371
F 6.983226 20.575138 87.342371
F 13.543066 34.722938 105.576871
F 0.218435 24.427038 87.364171
F 15.866666 30.803338 108.356871
F 22.548566 24.389938 101.815871
F 6.965276 28.292138 90.071771
F 6.965276 20.575938 90.071771
F 15.800666 28.414638 90.218971
F 15.659266 20.555838 89.997971
F 24.754366 28.190038 90.257471
F 24.826166 20.632638 90.070871
F 6.940216 30.865338 93.709071
F 6.940216 23.149138 93.709071
F 15.982666 30.939538 93.962171
F 15.992566 23.107638 93.820871
F 25.124466 30.913838 93.839571
F 24.744166 23.400238 93.923871
F 0.126592 24.407238 97.393571
F 0.126592 32.123438 97.393571
F 9.144766 24.434538 97.361871
F 9.144766 32.150738 97.361871
F 18.036366 24.410938 97.561971
F 18.278866 32.268738 97.353571
F 0.110366 27.032438 101.029871
F 24.755366 20.629138 104.700871
F 0.110366 19.316238 101.029871
F 9.119436 27.006838 100.998871
F 24.673266 28.199838 104.702871
F 9.119436 19.290638 100.998871
F 18.019666 27.031138 101.001871
F 15.799466 30.759238 105.601871
F 18.021866 19.367838 101.220871
F 0.170689 27.009438 98.279171
F 15.708566 20.696438 104.673871
F 0.170689 19.293238 98.279171
F 9.138386 27.006838 98.270971
F 15.785566 28.250938 104.510871
F 9.138386 19.290638 98.270971
F 18.216366 27.095138 98.283071
F 6.858106 23.149638 105.529871
F 18.144966 19.262938 98.487871
F 0.186665 24.430338 94.640571
F 0.186664 32.146538 94.640571
F 9.163706 24.434438 94.633571
F 9.163706 32.150638 94.633571
F 18.257466 24.488938 94.785671
F 18.248566 32.219538 94.575071
F 2.424186 30.871438 98.226771
F 2.424186 23.155238 98.226771
F 11.366366 30.864838 98.286671
F 11.366366 23.148638 98.286671
F 20.478966 30.922538 98.318371
F 20.330166 23.111738 98.126471
F 2.445586 28.285338 94.588971
F 2.445586 20.569138 94.588971
F 11.391666 28.292738 94.649271
F 11.391666 20.576538 94.649271
F 20.286566 28.553038 94.637771
F 20.375666 20.490038 94.771571
F 2.425146 28.283938 97.327971
F 2.425146 20.567738 97.327971
F 11.372666 28.292738 97.377371
F 11.372666 20.576538 97.377371
F 20.466266 28.421138 97.324171
F 20.270566 20.495238 97.458671
F 2.403586 30.872838 100.964871
F 2.403586 23.156538 100.964871
F 11.347266 30.864838 101.014871
F 11.347266 23.148638 101.014871
F 20.361766 31.078138 101.002871
F 20.146466 23.284538 100.836871
F 4.678146 24.432938 97.331871
F 4.678146 32.149138 97.331871
F 13.600166 24.434638 97.392871
F 13.600166 32.150838 97.392871
F 22.610466 24.435638 97.336171
F 22.768966 32.214538 97.318471
F 4.653906 27.008238 100.968871
F 6.865106 20.576338 104.620871
F 4.653906 19.292038 100.968871
F 13.574766 27.006738 101.029871
F 13.574766 34.722938 101.029871
F 13.574766 19.290538 101.029871
F 22.472166 26.836638 100.912871
F 17.828966 19.308938 108.162871
F 22.568066 19.405538 101.046871
F 4.673486 27.010338 98.237571
F 6.865106 28.292538 104.620871
F 4.673486 19.294138 98.237571
F 13.593866 27.006738 98.302171
F 13.593866 34.722938 98.302171
F 13.593866 19.290538 98.302171
F 22.431566 26.902438 98.268971
F 13.568466 24.434638 101.939871
F 22.439066 19.383838 98.328871
F 4.697526 24.430738 94.599971
F 4.697526 32.146938 94.599971
F 13.619166 24.434638 94.664871
F 13.619166 32.150838 94.664871
F 22.476166 24.549138 94.595171
F 22.840966 32.266538 94.436671
F 6.908316 30.865938 98.254771
F 6.908316 23.149738 98.254771
F 15.978866 31.086338 98.132771
F 15.927866 23.107538 98.274171
F 25.067766 30.918138 98.229671
F 24.916166 23.102538 98.533871
F 6.933286 28.291538 94.617271
F 6.933286 20.575338 94.617271
F 15.839666 28.354538 94.851071
F 15.911566 20.514238 94.723871
F 24.710366 28.378638 94.651771
F 24.974166 20.776838 94.844471
F 6.915186 28.292338 97.346371
F 6.915186 20.576138 97.346371
F 15.994866 28.405638 97.553671
F 15.941566 20.469738 97.493571
F 24.870966 28.382338 97.363971
F 24.851966 20.549038 97.585471
F 6.890136 30.865138 100.983871
F 6.890136 23.148938 100.983871
F 15.909766 30.977038 100.864871
F 15.847066 22.988638 100.931871
F 24.939066 30.710238 101.026871
F 24.824066 23.246038 101.158871
F 0.094188 24.410638 104.665871
F 0.094188 32.126838 104.665871
F 9.094106 24.434538 104.636871
F 9.094106 32.150738 104.636871
F 17.935966 24.310438 104.773871
F 18.041866 31.995438 104.741871
F 0.078009 27.029038 108.302871
F 24.737666 20.694138 101.999871
F 0.078009 19.312838 108.302871
F 9.068756 27.006838 108.273871
F 24.791066 28.150938 101.912871
F 9.068756 19.290538 108.273871
F 24.897866 30.556038 108.351871
F 22.508266 19.317238 105.663871
F 4.625336 19.293538 105.512871
F 0.138495 27.006038 105.555871
F 0.138495 34.722238 105.555871
F 0.138495 19.289838 105.555871
F 9.087736 27.006838 105.545871
F 15.757866 20.505738 102.033871
F 9.087736 19.290638 105.545871
F 18.032066 26.911138 105.461871
F 4.649406 24.431338 101.874871
F 17.795766 19.348138 105.488871
F 0.154592 24.433638 101.917871
F 0.154591 32.149838 101.917871
F 9.113056 24.434538 101.907871
F 9.113056 32.150738 101.907871
F 17.902566 24.465438 102.030871
F 18.089766 32.126038 101.854871
F 2.380956 30.869738 105.502871
F 2.380956 23.153538 105.502871
F 11.315566 30.864838 105.561871
F 11.315566 23.148638 105.561871
F 20.337366 30.884338 105.707871
F 20.173666 22.995938 105.598871
F 2.402546 28.286938 101.864871
F 2.402546 20.570738 101.864871
F 11.340966 28.292738 101.923871
F 11.340966 20.576538 101.923871
F 20.207066 28.435838 101.794871
F 20.253166 20.584738 101.953871
F 2.382006 28.285538 104.601871
F 2.382006 20.569338 104.601871
F 11.321866 28.292738 104.651871
F 11.321866 20.576538 104.651871
F 20.384066 28.213938 104.625871
F 20.164666 20.435038 104.809871
F 2.360416 30.871338 108.238871
F 2.360416 23.155138 108.238871
F 11.296466 30.864838 108.289871
F 11.296466 23.148638 108.289871
F 22.279366 19.281338 108.365871
F 22.468166 26.888138 105.711871
F 4.629666 24.433438 104.605871
F 4.629666 32.149638 104.605871
F 13.549366 24.434638 104.667871
F 13.549366 32.150838 104.667871
F 22.394366 24.440838 104.553871
F 22.519966 32.223638 104.629871
F 4.605376 27.007638 108.243871
F 15.714866 28.403338 101.841871
F 4.605376 19.291438 108.243871
F 13.523966 27.006738 108.304871
F 13.523966 34.722938 108.304871
F 13.523966 19.290538 108.304871
F 4.649406 32.147538 101.874871
F 6.858106 30.865838 105.529871
F 18.150366 27.212438 108.206871
F 4.625336 27.009738 105.512871
F 6.883216 20.575538 101.891871
F 24.920866 20.523838 87.371571
F 22.636866 32.056738 87.609071
F 27.104966 26.782738 108.377871
F 24.842266 28.214138 87.547371
F 15.776366 28.243838 87.511571
F 22.703866 34.652738 108.298871
F 18.308966 32.085138 87.507971
F 18.005166 34.630538 105.695871
F 22.508566 34.771338 105.592871
F 27.228766 32.334638 97.367871
F 20.328466 28.142738 87.419571
F 22.673466 34.715238 90.857171
F 22.749166 24.248338 87.358371
F 18.190866 24.476438 87.461371
F 15.967866 20.598938 87.217871
F 22.533166 34.754938 101.407871
F 18.139466 34.907338 101.157871
F 22.708366 34.817438 93.619071
F 15.802366 28.189138 109.202871
F 18.052766 32.087138 109.208871
F 0.061856 24.414038 111.938871
F 0.061856 32.130238 111.938871
F 9.043416 24.434538 111.910871
F 9.043416 32.150838 111.910871
F 17.962566 24.486138 112.089871
F 18.062466 32.223238 111.924871
F 0.045693 27.025638 115.574871
F 7.127596 30.876238 130.064871
F 0.045693 19.309438 115.574871
F 9.018066 27.006738 115.548871
F 24.959166 20.381038 126.503871
F 9.018066 19.290538 115.548871
F 17.811266 27.066738 115.753871
F 26.990166 24.441338 123.738871
F 17.864366 19.297338 115.494871
F 0.106359 27.002838 112.832871
F 0.106359 34.719038 112.832871
F 0.106359 19.286638 112.832871
F 9.037096 27.006838 112.820871
F 24.831066 28.271738 126.417871
F 9.037096 19.290638 112.820871
F 17.714866 27.097038 113.052871
F 24.486366 20.512738 109.257871
F 17.775266 19.192738 112.787871
F 9.062406 24.434538 109.182871
F 9.062406 32.150738 109.182871
F 18.283766 27.139738 129.959871
F 22.394566 24.433038 109.363871
F 2.337896 30.867738 112.778871
F 2.337896 23.151538 112.778871
F 11.264766 30.864838 112.835871
F 11.264766 23.148638 112.835871
F 20.335166 30.968738 112.812871
F 20.224966 23.146238 112.883871
F 2.359376 28.288838 109.140871
F 2.359376 20.572638 109.140871
F 11.290166 28.292738 109.198871
F 11.290166 20.576538 109.198871
F 13.416866 32.150338 123.740871
F 20.473066 23.148138 130.116871
F 2.338906 28.287038 111.874871
F 2.338906 20.570838 111.874871
F 11.271166 28.292738 111.926871
F 11.271166 20.576538 111.926871
F 20.144166 28.180838 111.775871
F 20.158266 20.602638 111.884871
F 2.317466 30.869838 115.511871
F 2.317466 23.153638 115.511871
F 11.245766 30.864838 115.563871
F 11.245766 23.148638 115.563871
F 20.174966 30.838338 115.553871
F 20.159366 23.067538 115.660871
F 4.581136 24.433938 111.880871
F 4.581136 32.150138 111.880871
F 13.498566 24.434638 111.941871
F 13.498566 32.150838 111.941871
F 22.444666 24.589738 112.031871
F 22.623166 32.111138 111.937871
F 4.556936 27.007138 115.517871
F 15.836866 20.626638 126.559871
F 4.556936 19.290938 115.517871
F 13.473166 27.006738 115.579871
F 13.473166 34.722938 115.579871
F 13.473166 19.290538 115.579871
F 22.438166 26.975038 115.736871
F 4.505636 32.148838 123.677871
F 22.295166 19.276038 115.613871
F 4.577216 27.009038 112.787871
F 15.572366 28.304538 126.561871
F 4.577216 19.292838 112.787871
F 13.492266 27.006738 112.851871
F 13.492266 34.722938 112.851871
F 13.492266 19.290538 112.851871
F 22.440566 27.142638 112.925871
F 4.505636 24.432638 123.677871
F 22.407966 19.259038 112.853871
F 4.601256 24.431938 109.149871
F 4.601256 32.148138 109.149871
F 13.517666 24.434638 109.213871
F 13.517666 32.150838 109.213871
F 22.451766 24.465238 123.660871
F 24.849566 23.102238 129.994871
F 6.807846 30.865638 112.803871
F 6.807846 23.149438 112.803871
F 15.883466 31.110138 112.895871
F 15.640566 23.228838 112.849871
F 24.775666 30.838438 112.870871
F 24.630766 23.090738 112.946871
F 6.832966 28.291838 109.166871
F 6.832966 20.575638 109.166871
F 20.308666 28.496438 109.130871
F 18.059466 34.789238 127.389871
F 6.741206 30.854938 127.323871
F 6.741206 23.138738 127.323871
F 6.815056 28.292738 111.895871
F 6.815056 20.576538 111.895871
F 15.665466 28.392338 112.120871
F 15.717466 20.708138 112.002871
F 24.882266 28.149038 112.150871
F 24.777466 20.452138 111.985871
F 6.790036 30.864738 115.532871
F 6.790036 23.148538 115.532871
F 15.629066 30.959438 115.548871
F 15.603466 23.007638 115.608871
F 24.805166 30.844938 115.646871
F 24.643166 23.006038 115.769871
F 0.029496 24.417338 119.211871
F 0.029496 32.133538 119.211871
F 8.992736 24.434638 119.185871
F 8.992736 32.150838 119.185871
F 17.914166 24.314938 119.088871
F 17.886266 32.263738 119.217871
F 0.010692 27.022138 122.845871
F 6.735586 20.568238 126.413871
F 0.010692 19.305938 122.845871
F 8.967666 27.006438 122.816871
F 8.967666 34.722638 122.816871
F 8.967666 19.290238 122.816871
F 17.763066 27.151938 122.807871
F 0.122393 32.153138 109.194871
F 17.882766 19.568738 123.097871
F 0.074236 26.999638 120.109871
F 0.074236 34.715838 120.109871
F 0.074236 19.283338 120.109871
F 8.986486 27.006738 120.093871
F 6.735586 28.284438 126.413871
F 8.986486 19.290538 120.093871
F 17.739466 26.929438 119.964871
F 13.416866 24.434138 123.740871
F 17.807166 19.281538 120.363871
F 0.090371 24.440138 116.471871
F 0.090371 32.156338 116.471871
F 9.011776 24.434538 116.457871
F 9.011776 32.150738 116.457871
F 17.898466 24.462638 116.528871
F 17.928966 32.123438 116.549871
F 2.294886 30.865638 120.053871
F 2.294886 23.149438 120.053871
F 11.214066 30.864838 120.108871
F 11.214066 23.148638 120.108871
F 20.310266 31.094438 119.991871
F 20.204966 23.174538 119.974871
F 2.316486 28.290938 116.415871
F 2.316486 20.574738 116.415871
F 11.239366 28.292738 116.473871
F 11.239366 20.576538 116.473871
F 20.137766 28.327438 116.562871
F 20.078266 20.611138 116.541871
F 2.296046 28.288538 119.148871
F 2.296046 20.572338 119.148871
F 11.220366 28.292738 119.200871
F 11.220366 20.576538 119.200871
F 20.095166 28.484038 119.280871
F 20.156266 20.635038 119.327871
F 2.271946 30.868038 122.782871
F 2.271946 23.151838 122.782871
F 11.195266 30.864538 122.832871
F 11.195266 23.148338 122.832871
F 20.223766 31.008138 122.857871
F 20.106566 23.178838 122.629871
F 4.532746 24.434438 119.154871
F 4.532746 32.150638 119.154871
F 13.447866 24.434638 119.216871
F 13.447866 32.150838 119.216871
F 22.597666 24.371038 119.400871
F 22.515066 32.179738 119.014871
F 4.507446 27.007038 122.786871
F 24.741266 20.436138 123.829871
F 4.507446 19.290838 122.786871
F 13.422766 27.006438 122.848871
F 13.422766 34.722638 122.848871
F 13.422766 19.290238 122.848871
F 22.400766 27.071938 122.706871
F 22.421966 32.253838 123.839871
F 22.566966 19.186038 122.957871
F 4.529086 27.008438 120.061871
F 24.750466 28.447338 123.636871
F 4.529086 19.292238 120.061871
F 13.441466 27.006738 120.124871
F 13.441466 34.722938 120.124871
F 13.441466 19.290538 120.124871
F 22.369466 27.032138 120.053871
F 15.791466 30.841238 127.441871
F 22.303966 19.374238 120.261871
F 4.553186 24.432638 116.425871
F 4.553186 32.148838 116.425871
F 13.466866 24.434638 116.488871
F 13.466866 32.150838 116.488871
F 22.334666 24.299638 116.651871
F 22.583766 32.183238 116.353871
F 6.757656 30.865538 120.077871
F 6.757656 23.149338 120.077871
F 15.807966 30.771238 119.985871
F 15.658866 23.096638 120.029871
F 24.754266 30.758538 120.018871
F 24.770966 23.018638 120.219871
F 6.782716 28.291938 116.441871
F 6.782716 20.575738 116.441871
F 15.570766 28.224638 116.513871
F 15.752166 20.302438 116.514871
F 24.662466 28.238838 116.550871
F 24.575166 20.408638 116.467871
F 6.765036 28.292938 119.169871
F 6.765036 20.576738 119.169871
F 15.597766 28.210338 119.117871
F 15.642266 20.536338 119.269871
F 24.644766 28.205338 119.213871
F 24.621966 20.399638 119.106871
F 6.740346 30.864238 122.801871
F 6.740346 23.148038 122.801871
F 15.681266 30.856338 122.837871
F 15.678866 23.328538 122.672871
F 24.685966 30.992838 122.603871
F 24.773466 23.092738 123.104871
F 18.281366 19.299338 130.043871
F 22.538266 19.355138 127.304871
F 8.963356 24.425838 126.429871
F 8.963356 32.142038 126.429871
F 17.797566 24.463238 126.430871
F 17.987366 32.083638 126.467871
F 0.218323 27.111638 130.184871
F 15.979966 23.248838 130.110871
F 15.493466 20.625938 123.837871
F 16.040266 31.092338 130.073871
F 0.218322 19.395438 130.184871
F 7.127596 23.160038 130.064871
F 9.361486 27.016238 130.078871
F 15.520966 28.375738 123.930871
F 9.361486 19.300038 130.078871
F 15.638466 23.285738 127.408871
F 6.733186 20.575338 123.693871
F 22.561666 27.098338 127.360871
F 0.056593 27.003738 127.424871
F 0.056592 34.719938 127.424871
F 0.056592 19.287538 127.424871
F 8.969396 26.996138 127.338871
F 8.969396 34.712338 127.338871
F 8.969396 19.279938 127.338871
F 17.932966 27.160538 127.180871
F 0.122394 24.436938 109.194871
F 18.046266 19.131638 127.335871
F 0.056537 24.444038 123.746871
F 0.056537 32.160238 123.746871
F 8.961936 24.434038 123.709871
F 8.961936 32.150238 123.709871
F 17.884366 24.510838 123.700871
F 17.972066 32.012538 123.789871
F 2.280416 30.858638 127.311871
F 2.280416 23.142438 127.311871
F 11.196866 30.854238 127.354871
F 11.196866 23.138038 127.354871
F 20.259566 30.915638 127.335871
F 20.139866 23.309438 127.374871
F 2.272096 28.291438 123.679871
F 2.272096 20.575238 123.679871
F 11.189366 28.292238 123.725871
F 11.189366 20.576038 123.725871
F 20.306366 28.433638 123.790871
F 20.311166 20.729438 123.797871
F 2.258766 28.277638 126.409871
F 2.258766 20.561338 126.409871
F 11.190866 28.283938 126.444871
F 11.190866 20.567738 126.444871
F 20.207066 28.220838 126.507871
F 20.214066 20.599738 126.577871
F 2.619596 30.905938 130.050871
F 2.619596 23.189738 130.050871
F 11.588666 30.874438 130.094871
F 11.588666 23.158238 130.094871
F 22.664266 27.004438 130.043871
F 25.054466 30.923238 130.012871
F 4.503696 24.425038 126.399871
F 4.503696 32.141238 126.399871
F 13.418366 24.425838 126.460871
F 13.418366 32.142038 126.460871
F 22.491066 24.411738 126.427871
F 22.647166 32.153738 126.611871
F 4.881566 27.025838 130.054871
F 6.733186 28.291538 123.693871
F 4.881566 19.309638 130.054871
F 13.816366 27.016338 130.109871
F 24.919366 23.290138 127.116871
F 13.816366 19.300138 130.109871
F 20.630366 30.800838 130.030871
F 24.993466 30.770938 127.318871
F 22.718066 19.214238 130.061871
F 4.512716 26.997538 127.307871
F 4.512716 34.713738 127.307871
F 4.512716 19.281338 127.307871
F 13.424366 26.996138 127.370871
F 13.424366 34.712338 127.370871
F 13.424366 19.279938 127.370871
F 22.831366 32.049638 109.207871
F 19.992566 20.672138 109.193871
F 18.284066 34.941838 130.019871
F 27.036766 26.927438 113.118871
F 27.111866 19.508038 112.882871
F 22.606566 34.685138 127.720871
F 18.175466 34.778338 112.876871
F 24.849566 27.929538 109.266871
F 16.001066 20.587038 130.795871
F 17.977666 24.613338 109.285871
F 18.471066 32.413238 131.040871
F 16.017566 28.456938 130.909871
F 20.703166 20.615238 131.072871
F 15.659766 20.641438 109.325871
F 0.885075 47.687838 2.769211
F 0.885076 39.971638 2.769211
F 9.771626 47.593738 2.821051
F 9.771626 39.877538 2.821051
F 18.385166 47.588038 2.798021
F 18.445766 40.002038 2.746231
F 0.891275 50.075938 6.348181
F 0.891276 42.359738 6.348181
F 9.779036 50.155938 6.450261
F 9.779036 42.439738 6.450261
F 18.460166 50.341338 6.524851
F 18.444966 42.399338 6.538021
F 0.602429 50.258938 3.659781
F 0.602430 42.542738 3.659781
F 9.776536 50.164438 3.730681
F 9.776536 42.448138 3.730681
F 18.424666 50.198838 3.805771
F 18.529866 42.593338 3.786421
F 0.360836 47.615238 0.080618
F 14.152466 34.722938 18.280171
F 0.360835 39.899038 0.080618
F 5.211626 34.730038 18.213471
F 9.379226 47.573638 0.081450
F 9.379226 39.857438 0.081450
F 18.452866 34.646038 3.628411
F 25.257566 38.553238 21.019471
F 3.069596 38.597138 3.692271
F 3.069596 46.313338 3.692271
F 12.005266 38.589838 3.746381
F 12.005266 46.306038 3.746381
F 20.672266 38.555738 3.653491
F 20.723766 46.373538 3.720721
F 2.634876 51.446438 0.054526
F 2.634876 36.013938 0.054526
F 2.634876 43.730238 0.054526
F 11.607366 51.431738 0.096966
F 11.607366 35.999338 0.096966
F 11.607366 43.715538 0.096966
F 20.805666 51.528138 7.319691
F 16.424266 51.612338 2.972311
F 25.130466 51.513638 2.838521
F 2.983996 51.434538 2.806441
F 2.983996 36.002138 2.806441
F 2.983996 43.718338 2.806441
F 11.999166 51.451938 2.836571
F 11.999166 36.019538 2.836571
F 11.999166 43.735738 2.836571
F 16.347166 38.676538 20.894671
F 20.627066 36.044938 2.780831
F 20.774966 43.781738 2.822161
F 3.001466 38.597838 6.421861
F 3.001466 46.314038 6.421861
F 12.006566 38.581638 6.465761
F 12.006566 46.297838 6.465761
F 20.995766 38.611538 6.296401
F 20.644466 46.294838 6.499771
F 5.309386 47.589838 2.792841
F 5.309386 39.873638 2.792851
F 14.226766 47.593838 2.852091
F 14.226766 39.877638 2.852091
F 22.843866 47.487338 2.652561
F 22.910566 40.036838 2.828261
F 5.316496 50.159738 6.422521
F 5.316496 42.443538 6.422521
F 14.234266 50.155838 6.481291
F 14.234266 42.439638 6.481291
F 23.019466 50.189938 6.382201
F 23.084366 42.609038 6.336271
F 5.292986 50.169438 3.696581
F 5.292986 42.453138 3.696581
F 14.232766 50.164138 3.761951
F 14.232766 42.447938 3.761951
F 22.974966 50.022638 3.704541
F 22.983066 42.570038 3.722211
F 4.914586 47.574238 0.052157
F 4.914586 39.858038 0.052157
F 13.834766 47.573638 0.112540
F 13.834766 39.857438 0.112540
F 9.729016 34.723038 13.702371
F 0.442314 34.812038 21.046371
F 7.549096 38.590038 3.715311
F 7.549096 46.306238 3.715311
F 16.376266 38.468938 3.705061
F 16.402866 46.141338 3.869821
F 24.955466 38.485338 3.676491
F 25.146066 46.221538 3.578221
F 7.148846 51.430738 0.065453
F 7.148846 35.998338 0.065452
F 7.148846 43.714538 0.065452
F 5.206696 34.726938 20.948971
F 9.695996 34.723238 18.248771
F 0.543787 34.797638 18.205871
F 14.203266 34.722938 11.005571
F 5.261806 34.730138 10.938771
F 9.677976 34.723038 20.977171
F 7.535846 51.449538 2.807761
F 7.535846 36.017038 2.807761
F 7.535846 43.733338 2.807761
F 18.888766 42.553938 20.880771
F 16.396866 36.071838 2.465661
F 16.284266 43.667038 2.732611
F 16.364566 51.607438 17.419871
F 25.066966 35.817638 2.623381
F 25.242766 43.566138 2.531861
F 7.543816 38.583838 6.436131
F 7.543816 46.300038 6.436131
F 16.376666 38.582338 6.451591
F 16.433666 46.219438 6.582341
F 25.470566 38.545938 6.534071
F 25.138066 46.350638 6.246761
F 0.871457 47.666338 9.971071
F 0.871457 39.950138 9.971071
F 9.754406 47.583138 10.066571
F 9.754406 39.866938 10.066571
F 18.546066 47.673538 10.207571
F 18.621266 40.034338 10.026671
F 0.846864 50.071938 13.609271
F 0.846864 42.355738 13.609271
F 9.729016 50.155438 13.702371
F 9.729016 42.439238 13.702371
F 18.545566 50.249838 14.022671
F 18.733666 42.391938 13.679571
F 0.582784 50.240338 10.897771
F 0.582785 42.524138 10.897771
F 9.746866 50.155638 10.974171
F 9.746866 42.439438 10.974171
F 18.752566 50.353438 11.135871
F 18.719966 42.699138 10.908471
F 0.600977 47.496438 7.260121
F 0.600977 39.780138 7.260121
F 9.772016 47.583238 7.342741
F 9.772016 39.867038 7.342741
F 18.552766 47.815438 7.556501
F 18.722766 39.760338 7.375891
F 3.037886 38.585238 10.934971
F 3.037886 46.301438 10.934971
F 11.975766 38.581038 10.989971
F 11.975766 46.297238 10.989971
F 20.866566 38.798238 11.062671
F 20.868566 46.532438 10.892571
F 3.062176 51.437138 7.301401
F 3.062176 36.004738 7.301401
F 3.062176 43.720938 7.301401
F 12.000866 51.441638 7.358511
F 12.000866 36.009238 7.358511
F 12.000866 43.725438 7.358511
F 20.667266 51.417238 2.941101
F 20.841566 36.102038 7.272911
F 20.745166 43.706138 7.326501
F 2.976106 51.426038 10.038771
F 2.976106 35.993638 10.038771
F 2.976106 43.709838 10.038771
F 11.981966 51.441338 10.082071
F 11.981966 36.008938 10.082071
F 11.981966 43.725138 10.082071
F 20.898566 51.574238 17.358071
F 20.819866 36.149138 9.943591
F 21.001466 43.983538 10.025871
F 2.951156 38.596338 13.675571
F 2.951156 46.312538 13.675571
F 11.956566 38.581038 13.717971
F 11.956566 46.297238 13.717971
F 21.086766 38.536338 13.756471
F 20.917166 46.281338 13.659871
F 5.291306 47.579038 10.038671
F 5.291306 39.862838 10.038671
F 14.209666 47.583238 10.097671
F 14.209666 39.867038 10.097671
F 23.204666 47.610838 9.959891
F 23.072666 40.121038 10.047871
F 5.265726 50.159638 13.674471
F 5.265726 42.443438 13.674471
F 14.184266 50.155338 13.733471
F 14.184266 42.439138 13.733471
F 23.053566 50.087938 13.607171
F 23.227866 42.483638 13.754471
F 5.261806 50.162638 10.938771
F 5.261806 42.446438 10.938771
F 14.203266 50.155338 11.005571
F 14.203266 42.439138 11.005571
F 23.087266 50.175838 10.917571
F 23.041266 42.654438 10.955571
F 5.287276 47.576438 7.307181
F 5.287276 39.860238 7.307181
F 14.228366 47.583538 7.374071
F 14.228366 39.867338 7.374071
F 22.918966 47.583438 7.347601
F 23.247466 39.969038 7.213661
F 7.519586 38.581038 10.959071
F 7.519586 46.297238 10.959071
F 16.487666 38.592438 10.875171
F 16.391866 46.448338 11.132571
F 25.332866 38.801338 11.069871
F 25.465766 46.433738 10.912871
F 7.544656 51.441638 7.327481
F 7.544656 36.009138 7.327481
F 7.544656 43.725438 7.327481
F 23.156666 50.328738 21.260571
F 16.538866 35.990038 7.376721
F 16.400866 43.711538 7.530661
F 0.582785 34.807938 10.897771
F 25.260666 36.056038 7.428481
F 25.192666 43.870838 7.541111
F 7.518976 51.439038 10.052571
F 7.518976 36.006638 10.052571
F 7.518976 43.722838 10.052571
F 20.896666 46.682438 20.902071
F 16.304366 36.076538 10.053271
F 16.328166 43.824838 10.345971
F 20.726166 38.558938 20.964771
F 25.234566 36.197038 10.097171
F 25.311466 43.790338 10.236271
F 7.493506 38.583338 13.688471
F 7.493506 46.299538 13.688471
F 16.338366 38.396138 13.704671
F 16.522166 46.244438 13.798371
F 25.283866 38.600338 13.629571
F 25.335566 46.344938 13.701971
F 0.806527 47.657438 17.257971
F 0.806529 39.941238 17.257971
F 9.703526 47.583138 17.339771
F 9.703526 39.866938 17.339771
F 18.764366 47.724238 17.310371
F 18.641266 39.936038 17.300571
F 0.442297 50.244438 21.046371
F 0.442313 42.528238 21.046371
F 9.677976 50.155538 20.977171
F 9.677976 42.439238 20.977171
F 16.525766 51.410838 10.222271
F 14.234266 34.723438 6.481291
F 0.543786 50.230038 18.205871
F 0.543787 42.513838 18.205871
F 9.695996 50.155738 18.248771
F 9.695996 42.439538 18.248771
F 18.609966 50.422138 18.360171
F 18.691966 42.515538 18.216871
F 0.563404 47.500738 14.542471
F 0.563404 39.784538 14.542471
F 9.721406 47.582938 14.611371
F 9.721406 39.866738 14.611371
F 18.727266 47.597638 14.537571
F 18.730866 39.659538 14.546571
F 2.982366 38.586038 18.209671
F 2.982366 46.302238 18.209671
F 11.924966 38.581038 18.264571
F 11.924966 46.297238 18.264571
F 20.817766 38.774038 18.319871
F 20.905066 46.453838 18.118971
F 3.012386 51.437238 14.572671
F 3.012386 36.004838 14.572671
F 3.012386 43.721038 14.572671
F 11.950366 51.441338 14.627171
F 11.950366 36.008938 14.627171
F 11.950366 43.725138 14.627171
F 16.254666 51.556538 7.444611
F 21.012566 35.953438 14.845171
F 20.930966 43.806238 14.667371
F 2.925876 51.424938 17.315771
F 2.925886 35.992538 17.315771
F 2.925886 43.708738 17.315771
F 11.931166 51.441338 17.355271
F 11.931166 36.008938 17.355271
F 11.931166 43.725138 17.355271
F 5.265726 34.727238 13.674471
F 20.931566 36.029038 17.566871
F 20.969766 43.799338 17.437671
F 2.900606 38.600338 20.955271
F 2.900606 46.316538 20.955271
F 11.905766 38.581038 20.992671
F 11.905766 46.297238 20.992671
F 20.935566 51.610938 14.682271
F 16.383066 51.385038 14.780671
F 5.238156 47.578738 17.311971
F 5.238156 39.862538 17.311971
F 14.158866 47.583238 17.370771
F 14.158866 39.867038 17.370771
F 23.126966 47.738238 17.429871
F 23.002266 39.910538 17.311871
F 5.206696 50.159338 20.948971
F 5.206696 42.443138 20.948971
F 14.133466 50.155338 21.008171
F 14.133466 42.439138 21.008171
F 25.338266 51.556538 7.481821
F 25.170066 51.451438 17.382471
F 5.211626 50.162438 18.213471
F 5.211626 42.446238 18.213471
F 14.152466 50.155338 18.280171
F 14.152466 42.439138 18.280171
F 22.981066 50.251138 18.446071
F 23.187966 42.498938 18.342471
F 5.236406 47.576038 14.575971
F 5.236406 39.859838 14.575971
F 14.177866 47.583238 14.642771
F 14.177866 39.867038 14.642771
F 23.081666 47.588438 14.745271
F 23.161066 39.963338 14.675071
F 7.468076 38.581338 18.233371
F 7.468076 46.297538 18.233371
F 16.422066 38.570138 18.119871
F 16.492266 46.313938 18.215571
F 25.026066 38.565938 18.268471
F 25.284766 46.449638 18.484171
F 7.494126 51.441338 14.596271
F 7.494126 36.008938 14.596271
F 7.494126 43.725138 14.596271
F 23.158366 42.416038 21.088571
F 16.269766 36.008638 14.560571
F 16.533266 43.643538 14.567171
F 14.232766 34.731738 3.761951
F 25.356666 36.163538 14.602471
F 25.471266 43.708938 14.682271
F 7.468206 51.439138 17.325771
F 7.468206 36.006638 17.325771
F 7.468206 43.722938 17.325771
F 25.398866 51.432938 10.297371
F 16.290866 36.019038 17.316771
F 16.512666 43.714638 17.265371
F 21.009866 51.492038 10.052871
F 25.189966 35.977838 17.263971
F 25.577266 43.876938 17.494071
F 7.443046 38.583138 20.963071
F 7.443046 46.299338 20.963071
F 16.309566 46.289438 20.869971
F 18.746566 50.265338 21.123371
F 25.376666 51.337938 14.743371
F 25.536366 46.409938 21.201071
F 9.779036 34.723538 6.450261
F 5.292986 34.736938 3.696581
F 0.602429 34.826538 3.659781
F 9.776536 34.731938 3.730681
F 9.746866 34.723238 10.974171
F 5.316496 34.727338 6.422521
F 22.878966 34.691438 21.165271
F 18.565466 34.786938 20.901371
F 23.055466 34.588938 18.398171
F 22.709566 34.621938 3.717081
F 23.021066 34.810738 6.392681
F 18.151766 47.700438 -0.000873
F 23.266566 34.839638 13.691571
F 24.810966 51.534338 0.128136
F 22.562366 47.663838 -0.100937
F 23.063466 34.973238 10.992671
F 22.870266 39.835038 -0.002399
F 16.012666 43.743938 -0.002464
F 16.029866 36.182138 -0.246634
F 25.240866 35.963138 21.797271
F 20.692966 36.005338 21.998071
F 0.485561 47.529738 24.656171
F 0.485562 39.813538 24.656171
F 9.652436 47.583038 24.614571
F 9.652436 39.866838 24.614571
F 18.462966 47.661738 24.761571
F 18.739166 39.951838 24.665071
F 0.457171 50.209238 28.297771
F 0.457172 42.493038 28.297771
F 9.626866 50.155538 28.251971
F 9.626866 42.439338 28.251971
F 18.470666 50.198038 28.500871
F 18.546166 42.836738 28.263771
F 0.500863 50.193838 25.506771
F 0.500863 42.477638 25.506771
F 9.645196 50.155738 25.523471
F 9.645196 42.439538 25.523471
F 18.540266 50.385438 25.686171
F 18.753566 42.526038 25.570771
F 14.000066 34.722938 40.104371
F 5.061796 34.730438 40.037471
F 9.670606 47.582938 21.886171
F 9.670606 39.866638 21.886171
F 20.845866 44.071538 21.778171
F 16.290366 51.421238 21.940271
F 2.875306 38.602338 25.473271
F 2.875306 46.318538 25.473271
F 11.874166 38.581038 25.539271
F 11.874166 46.297238 25.539271
F 20.783066 38.471738 25.724471
F 20.684266 46.221938 25.613571
F 2.929036 51.426338 21.840471
F 2.929036 35.993938 21.840471
F 2.929036 43.710138 21.840471
F 11.899566 51.441338 21.901971
F 11.899566 36.008938 21.901971
F 11.899566 43.725138 21.901971
F 25.258666 51.525938 36.218971
F 0.522404 39.808438 21.864971
F 25.194166 38.371738 42.671671
F 2.873766 51.419638 24.592871
F 2.873766 35.987238 24.592871
F 2.873766 43.703438 24.592871
F 11.880366 51.441338 24.629971
F 11.880366 36.008938 24.629971
F 11.880366 43.725138 24.629971
F 25.304366 51.312338 32.001371
F 21.074166 36.058838 24.656171
F 20.952866 43.852338 24.514871
F 2.846906 38.603038 28.231071
F 2.846906 46.319238 28.231071
F 11.854966 38.581038 28.267371
F 11.854966 46.297238 28.267371
F 20.765166 38.862138 28.292971
F 20.814066 46.329238 28.377271
F 5.174856 47.579338 24.586271
F 5.174856 39.863138 24.586271
F 14.108066 47.583238 24.645571
F 14.108066 39.867038 24.645571
F 23.047766 47.601138 24.813871
F 23.001266 39.826938 24.523171
F 5.145106 50.160738 28.224671
F 5.145106 42.444538 28.224671
F 14.082666 50.155338 28.282871
F 14.082666 42.439138 28.282871
F 23.142766 50.306138 28.489771
F 23.166766 42.441438 28.032871
F 5.162036 50.162838 25.488071
F 5.162036 42.446538 25.488071
F 14.101666 50.155338 25.554871
F 14.101666 42.439138 25.554871
F 23.102566 50.218838 25.620071
F 23.095866 42.355138 25.327771
F 5.187316 47.576238 21.850871
F 5.187316 39.860038 21.850871
F 14.127066 47.583238 21.917471
F 14.127066 39.867038 21.917471
F 16.250166 38.537838 42.931671
F 25.142166 35.725738 36.570571
F 7.414666 38.582138 25.507571
F 7.414666 46.298338 25.507571
F 16.450466 38.636338 25.510571
F 16.201666 46.246438 25.567871
F 25.255266 38.674238 25.564371
F 25.262566 46.419238 25.734071
F 7.441466 51.440638 21.870471
F 7.441466 36.008238 21.870471
F 7.441466 43.724438 21.870471
F 5.041926 34.729138 42.774571
F 20.889666 51.479938 29.252171
F 14.050866 34.722938 32.829571
F 0.522403 47.524638 21.864971
F 9.543696 34.723338 40.072971
F 13.981066 34.722938 42.832371
F 7.417616 51.439238 24.600371
F 7.417616 36.006838 24.600371
F 7.417616 43.723038 24.600371
F 16.288766 51.336438 39.251171
F 16.294966 36.060838 24.567371
F 16.387966 43.773938 24.722071
F 9.524836 34.723238 42.801471
F 25.346766 36.031238 24.593771
F 25.338166 43.830638 24.667871
F 7.392236 38.583038 28.237771
F 7.392236 46.299238 28.237771
F 16.391266 38.756238 28.218771
F 16.359666 46.402538 28.201671
F 25.266066 38.556738 28.230471
F 25.138466 46.377238 28.438971
F 0.436374 47.532338 31.935071
F 0.436374 39.816138 31.935071
F 9.601326 47.583038 31.889271
F 9.601326 39.866838 31.889271
F 18.516966 47.628138 31.954771
F 18.572366 39.951038 31.985371
F 0.416328 50.205738 35.572071
F 0.416328 42.489538 35.572071
F 9.575786 50.155638 35.526671
F 9.575786 42.439438 35.526671
F 18.577166 50.216538 35.592871
F 18.458066 42.393938 35.740471
F 0.462496 50.183138 32.789571
F 0.462496 42.466938 32.789571
F 9.594406 50.155738 32.798171
F 9.594406 42.439538 32.798171
F 18.673966 50.229638 32.826971
F 18.483166 42.541138 32.932671
F 0.481247 47.549238 29.152971
F 0.481247 39.833038 29.152971
F 9.619786 47.582838 29.160871
F 9.619786 39.866638 29.160871
F 18.461866 47.663138 29.213671
F 18.501066 40.143538 29.217371
F 2.815386 38.602938 32.746371
F 2.815386 46.319138 32.746371
F 11.823366 38.581038 32.814071
F 11.823366 46.297238 32.814071
F 20.891866 38.598938 32.829771
F 20.718966 46.193138 32.659471
F 2.846076 51.419838 29.109871
F 2.846076 35.987438 29.109871
F 2.846076 43.703638 29.109871
F 11.848766 51.441338 29.176671
F 11.848766 36.008938 29.176671
F 11.848766 43.725138 29.176671
F 16.207166 46.323738 42.782971
F 20.671366 36.137338 29.118471
F 20.989266 43.687738 29.120271
F 2.821406 51.418838 31.867071
F 2.821406 35.986338 31.867071
F 2.821406 43.702638 31.867071
F 11.829566 51.441338 31.904771
F 11.829566 36.008938 31.904771
F 11.829566 43.725138 31.904771
F 25.416866 46.160438 42.847571
F 20.768666 36.041838 31.750371
F 20.693466 43.638238 31.884371
F 2.798076 38.602538 35.502971
F 2.798076 46.318838 35.502971
F 11.804166 38.581038 35.542071
F 11.804166 46.297238 35.542071
F 20.736766 38.387038 35.575871
F 20.714566 46.322738 35.360571
F 5.116906 47.577238 31.862471
F 5.116906 39.861038 31.862471
F 14.057266 47.583238 31.920271
F 14.057266 39.867038 31.920271
F 22.984666 47.604138 31.960871
F 23.142166 39.872138 31.940171
F 5.091416 50.161538 35.499971
F 5.091416 42.445338 35.499971
F 14.031866 50.155338 35.557671
F 14.031866 42.439138 35.557671
F 23.026166 50.161638 35.452771
F 22.836166 42.401338 35.778271
F 5.111776 50.163238 32.762771
F 5.111776 42.447038 32.762771
F 14.050866 50.155338 32.829571
F 14.050866 42.439138 32.829571
F 22.975466 50.250438 32.764571
F 22.919266 42.377038 32.970971
F 5.136866 47.575438 29.125371
F 5.136866 39.859238 29.125371
F 14.076266 47.583238 29.192271
F 14.076266 39.867038 29.192271
F 23.020166 47.709738 29.319671
F 23.103266 39.946938 29.255171
F 7.361696 38.582838 32.781771
F 7.361696 46.299038 32.781771
F 16.377366 38.579438 32.617571
F 16.289566 46.367138 32.873971
F 25.438766 38.681738 32.959971
F 25.217266 46.158838 32.669971
F 7.387966 51.439838 29.144571
F 7.387966 36.007438 29.144571
F 7.387966 43.723638 29.144571
F 16.280366 51.399138 36.455371
F 16.346066 36.125638 29.036471
F 16.149566 43.840538 29.280471
F 20.798666 38.566838 42.847971
F 25.271266 35.915538 29.021971
F 25.250166 43.788138 29.216571
F 7.366966 51.439438 31.874971
F 7.366966 36.007038 31.874971
F 7.366966 43.723238 31.874971
F 5.111776 34.730838 32.762771
F 16.229366 35.961438 31.682071
F 16.305566 43.693438 32.030771
F 25.239066 51.671338 38.952971
F 25.140266 36.041838 31.898771
F 25.054166 43.635438 31.852771
F 7.341766 38.582838 35.512271
F 7.341766 46.299038 35.512271
F 16.215866 38.636038 35.487871
F 16.236566 46.380138 35.529271
F 25.156466 38.409038 35.669371
F 24.979266 46.359038 35.470171
F 0.398704 47.534238 39.208971
F 0.398704 39.818038 39.208971
F 9.550296 47.582938 39.164071
F 9.550296 39.866738 39.164071
F 18.338066 47.671238 39.339971
F 18.331966 39.839838 39.159971
F 0.379186 50.203238 42.846671
F 0.379187 42.487038 42.846671
F 9.524836 50.155638 42.801471
F 9.524836 42.439438 42.801471
F 20.905366 51.623638 39.274071
F 25.369766 51.604838 29.325671
F 0.431039 50.186138 40.063771
F 0.431039 42.469938 40.063771
F 9.543696 50.155738 40.072971
F 9.543696 42.439538 40.072971
F 18.651466 50.223138 40.154071
F 18.330766 42.480738 39.865771
F 0.447228 47.556138 36.422771
F 0.447228 39.839938 36.422771
F 9.569036 47.582838 36.435571
F 9.569036 39.866638 36.435571
F 18.474966 47.590338 36.397371
F 18.599366 39.814038 36.443971
F 2.777856 38.599238 40.023371
F 2.777856 46.315438 40.023371
F 11.772566 38.581038 40.088771
F 11.772566 46.297238 40.088771
F 20.587766 38.547138 40.098071
F 20.606866 46.377438 40.101271
F 2.794056 51.420838 36.384571
F 2.794056 35.988438 36.384571
F 2.794056 43.704638 36.384571
F 11.797966 51.441338 36.451371
F 11.797966 36.008938 36.451371
F 11.797966 43.725138 36.451371
F 18.502866 42.383938 42.567971
F 20.539966 35.817438 36.496671
F 20.545166 43.828738 36.643971
F 2.775196 51.421038 39.139971
F 2.775196 35.988638 39.139971
F 2.775196 43.704838 39.139971
F 11.778766 51.441338 39.179471
F 11.778766 36.008938 39.179471
F 11.778766 43.725138 39.179471
F 0.379187 34.770838 42.846671
F 20.615166 35.947538 39.372671
F 20.612866 43.711138 39.368371
F 2.752016 38.601238 42.776971
F 2.752016 46.317438 42.776971
F 11.753466 38.581038 42.816871
F 11.753466 46.297238 42.816871
F 22.998266 42.279938 42.942271
F 16.379066 51.375338 32.030771
F 5.067606 47.577138 39.137171
F 5.067606 39.860938 39.137171
F 14.006466 47.583238 39.194971
F 14.006466 39.867038 39.194971
F 22.847066 47.756438 39.151271
F 22.842866 39.807238 39.367271
F 5.041926 50.161538 42.774571
F 5.041926 42.445338 42.774571
F 13.981066 50.155338 42.832371
F 13.981066 42.439138 42.832371
F 20.904166 46.125538 42.884571
F 20.778466 51.397138 36.566471
F 5.061796 50.162838 40.037471
F 5.061796 42.446638 40.037471
F 14.000066 50.155338 40.104371
F 14.000066 42.439138 40.104371
F 22.981466 50.269038 40.128371
F 23.101266 42.339638 40.200771
F 5.086706 47.575438 36.400171
F 5.086706 39.859238 36.400171
F 14.025466 47.583238 36.466971
F 14.025466 39.867038 36.466971
F 22.921566 47.635138 36.413171
F 22.921866 39.795238 36.683871
F 7.310466 38.583038 40.056271
F 7.310466 46.299238 40.056271
F 16.209566 38.471338 40.154871
F 16.210566 46.273038 40.072671
F 25.138166 38.497838 39.960171
F 25.234766 46.273138 39.974771
F 7.335896 51.439338 36.418971
F 7.335896 36.006938 36.418971
F 7.335896 43.723138 36.418971
F 16.275266 51.475938 29.282271
F 16.178866 35.933038 36.472571
F 16.177866 43.777538 36.364771
F 14.031866 34.722938 35.557671
F 20.808366 51.548138 31.941671
F 25.010066 43.703138 36.484971
F 7.316626 51.439638 39.149471
F 7.316626 36.007238 39.149471
F 7.316626 43.723438 39.149471
F 25.425966 51.480838 24.680271
F 16.147666 35.950838 39.309771
F 16.082166 43.723738 39.085271
F 0.431039 34.753638 40.063771
F 25.082066 35.947438 39.342971
F 25.156566 43.637638 39.153771
F 7.291506 38.582638 42.786771
F 7.291506 46.298838 42.786771
F 20.837566 51.449638 24.871371
F 16.361566 51.594338 24.660871
F 18.503066 50.377538 42.966171
F 23.181866 50.247838 42.787671
F 0.457172 34.776838 28.297771
F 9.626866 34.723138 28.251971
F 0.500863 34.761438 25.506771
F 9.645196 34.723338 25.523471
F 5.145106 34.728338 28.224671
F 5.162036 34.730338 25.488071
F 14.101666 34.722938 25.554871
F 0.416328 34.773338 35.572071
F 9.575786 34.723238 35.526671
F 0.462496 34.750738 32.789571
F 9.594406 34.723338 32.798171
F 5.091416 34.729138 35.499971
F 16.327266 36.007738 21.894971
F 22.909566 34.765938 32.755271
F 20.985566 51.609238 22.083171
F 18.639966 34.838038 28.049271
F 23.251666 34.634938 25.522571
F 16.596366 43.758238 21.817071
F 18.634466 47.588938 22.045971
F 25.490166 51.548038 21.902471
F 23.035566 39.814638 21.830971
F 18.675566 34.805838 25.410371
F 23.247066 47.668838 22.028471
F 18.583466 40.029338 21.892771
F 20.860766 51.418238 43.749371
F 16.384166 43.602438 43.670671
F 23.176466 47.573738 43.879671
F 25.187366 43.542838 43.773671
F 25.423966 43.742038 21.889771
F 0.361280 47.536438 46.483571
F 0.361281 39.820238 46.483571
F 9.499426 47.582938 46.438871
F 9.499426 39.866738 46.438871
F 18.325566 47.690838 46.445071
F 18.346466 39.845938 46.299671
F 0.344081 50.201138 50.120071
F 0.344081 42.484938 50.120071
F 9.474036 50.155638 50.076171
F 9.474036 42.439438 50.076171
F 18.485466 50.276938 50.065071
F 18.347766 42.379538 50.175671
F 0.396689 50.181738 47.340671
F 0.396689 42.465538 47.340671
F 9.493046 50.155738 47.347671
F 9.493046 42.439538 47.347671
F 18.508866 50.102538 47.412871
F 18.372366 42.373438 47.268471
F 13.847766 34.722938 61.928571
F 4.916086 34.728838 61.862571
F 9.518356 47.582838 43.710371
F 9.518356 39.866638 43.710371
F 20.754366 35.943438 43.631871
F 20.548266 51.547838 53.725671
F 2.730376 38.597838 47.298171
F 2.730376 46.314038 47.298171
F 11.721766 38.581038 47.363471
F 11.721766 46.297238 47.363471
F 20.706666 38.710538 47.110771
F 20.599166 46.378138 47.242271
F 2.753286 51.423738 43.660671
F 2.753286 35.991338 43.660671
F 2.753286 43.707538 43.660671
F 11.747166 51.441338 43.726171
F 11.747166 36.008938 43.726171
F 11.747166 43.725138 43.726171
F 16.239466 51.528238 61.121071
F 0.331291 34.743238 61.895271
F 4.895316 34.727638 64.597671
F 2.729706 51.421638 46.413571
F 2.729706 35.989238 46.413571
F 2.729706 43.705438 46.413571
F 11.728066 51.441338 46.454171
F 11.728066 36.008938 46.454171
F 11.728066 43.725138 46.454171
F 22.837166 34.786738 50.018171
F 20.546066 36.086138 46.416471
F 20.567866 43.859338 46.464271
F 2.708046 38.600038 50.050071
F 2.708046 46.316238 50.050071
F 11.702666 38.581038 50.091571
F 11.702666 46.297238 50.091571
F 20.674366 38.495438 49.849171
F 20.715966 46.426738 49.908771
F 5.017086 47.577238 46.411771
F 5.017086 39.861038 46.411771
F 13.955666 47.583238 46.469771
F 13.955666 39.867038 46.469771
F 22.966366 47.636738 46.513871
F 23.034366 39.887538 46.304371
F 4.992826 50.161038 50.048971
F 4.992826 42.444838 50.048971
F 13.930266 50.155338 50.107071
F 13.930266 42.439138 50.107071
F 22.910866 50.143938 50.154471
F 22.979166 42.589438 50.017471
F 5.012806 50.162438 47.312371
F 5.012806 42.446238 47.312371
F 13.949366 50.155338 47.379071
F 13.949366 42.439138 47.379071
F 23.045466 50.017738 47.534271
F 22.838666 42.572938 47.348471
F 5.037166 47.575938 43.674971
F 5.037166 39.859738 43.674971
F 13.974666 47.583238 43.741671
F 13.974666 39.867038 43.741671
F 9.372576 34.723238 64.625671
F 13.828666 34.722938 64.656571
F 7.259506 38.583138 47.330871
F 7.259506 46.299438 47.330871
F 16.194566 38.449538 47.414471
F 16.131766 46.123238 47.217471
F 25.155066 38.576738 47.203971
F 25.173566 46.347738 47.420571
F 7.284856 51.439238 43.693571
F 7.284856 36.006838 43.693571
F 7.284856 43.723038 43.693571
F 25.141366 38.643338 64.667071
F 0.413250 39.838738 43.702471
F 9.391816 34.723238 61.897271
F 0.413249 47.554938 43.702471
F 22.790066 42.344838 64.589371
F 13.898566 34.722938 54.653771
F 7.266436 51.439838 46.424071
F 7.266436 36.007438 46.424071
F 7.266436 43.723638 46.424071
F 20.535566 51.490938 58.064471
F 16.104466 35.858338 46.344971
F 16.326066 43.528538 46.427971
F 16.129366 46.403138 64.713671
F 25.278666 35.942738 46.500371
F 25.255466 43.614738 46.586171
F 7.241386 38.582438 50.061271
F 7.241386 46.298638 50.061271
F 16.088566 38.566938 50.034871
F 16.136766 46.438238 50.052771
F 25.113966 38.807338 50.155271
F 25.200066 46.349738 50.198871
F 0.327269 47.538738 53.756671
F 0.327270 39.822538 53.756671
F 9.448686 47.582938 53.713571
F 9.448686 39.866738 53.713571
F 18.302466 47.565938 53.747871
F 18.307466 39.871638 53.686071
F 0.310149 50.198538 57.393571
F 0.310149 42.482338 57.393571
F 9.423316 50.155638 57.350871
F 9.423316 42.439438 57.350871
F 18.169666 50.267538 57.188971
F 18.362666 42.435938 57.385971
F 0.364347 50.179138 54.617171
F 0.364347 42.462938 54.617171
F 9.442426 50.155638 54.622471
F 9.442426 42.439438 54.622471
F 18.414766 50.047838 54.639471
F 18.250166 42.337438 54.623971
F 0.380536 47.558338 50.978571
F 0.380537 39.842138 50.978571
F 9.467726 47.582938 50.985071
F 9.467726 39.866738 50.985071
F 18.434766 47.724938 50.928471
F 18.383666 39.732138 50.902871
F 2.687186 38.596138 54.573971
F 2.687186 46.312338 54.573971
F 11.670966 38.581038 54.638271
F 11.670966 46.297238 54.638271
F 20.534766 38.710138 54.735971
F 20.715266 46.399838 54.591871
F 2.708466 51.425338 50.935971
F 2.708466 35.992938 50.935971
F 2.708466 43.709138 50.935971
F 11.696266 51.441338 51.000871
F 11.696266 36.008938 51.000871
F 11.696266 43.725138 51.000871
F 18.366066 50.248838 64.652971
F 20.660166 35.804338 51.072171
F 20.639966 43.772638 50.943571
F 2.686546 51.423138 53.686871
F 2.686546 35.990738 53.686871
F 2.686546 43.706938 53.686871
F 11.677266 51.441338 53.728971
F 11.677266 36.008938 53.728971
F 11.677266 43.725138 53.728971
F 25.287566 51.378938 46.582671
F 20.530966 36.184638 53.759371
F 20.473166 43.717338 53.741871
F 2.664656 38.598738 57.323971
F 2.664656 46.314938 57.323971
F 11.651866 38.581038 57.366271
F 11.651866 46.297238 57.366271
F 20.436166 38.574438 57.451171
F 20.499666 46.381938 57.334871
F 4.969006 47.577938 53.685971
F 4.969006 39.861738 53.685971
F 13.904866 47.583238 53.744471
F 13.904866 39.867038 53.744471
F 23.275566 47.418138 53.825571
F 22.728366 39.954738 53.657471
F 4.944636 50.160338 57.323171
F 4.944636 42.444138 57.323171
F 13.879466 50.155338 57.381871
F 13.879466 42.439138 57.381871
F 22.751866 50.050138 57.356171
F 22.717066 42.484638 57.299971
F 4.964486 50.161838 54.587471
F 4.964486 42.445638 54.587471
F 13.898566 50.155338 54.653771
F 13.898566 42.439138 54.653771
F 22.834566 49.974238 54.652071
F 22.679366 42.483338 54.628071
F 4.988596 47.576438 50.949871
F 4.988596 39.860238 50.949871
F 13.923966 47.583238 51.016471
F 13.923966 39.867038 51.016471
F 22.922966 47.489638 50.971671
F 22.720366 40.087538 50.956571
F 7.209306 38.583038 54.605671
F 7.209306 46.299238 54.605671
F 16.032266 38.592138 54.650171
F 16.143666 46.262638 54.687471
F 25.103766 38.675438 54.521771
F 25.493866 46.157438 54.517771
F 7.234326 51.439238 50.968271
F 7.234326 36.006838 50.968271
F 7.234326 43.723038 50.968271
F 25.251366 51.399938 51.146171
F 16.271666 35.920538 50.932671
F 16.215566 43.657838 51.007771
F 16.357066 51.476138 46.447871
F 25.136166 36.154238 50.896671
F 25.246366 43.760938 50.981471
F 7.216366 51.440038 53.698571
F 7.216366 36.007638 53.698571
F 7.216366 43.723838 53.698571
F 20.590266 51.419038 60.866571
F 16.040566 36.013938 53.684171
F 16.017666 43.633638 53.757671
F 25.144766 51.012838 58.253371
F 24.988966 36.073738 53.800271
F 24.942066 43.612838 53.633471
F 7.191366 38.582238 57.335871
F 7.191366 46.298438 57.335871
F 16.112766 38.670038 57.377571
F 16.166466 46.222238 57.267071
F 24.953466 38.787538 57.294471
F 25.017566 46.223338 57.373171
F 0.292971 47.541638 61.030471
F 0.292971 39.825438 61.030471
F 9.397946 47.582938 60.988271
F 9.397946 39.866738 60.988271
F 18.285766 47.648838 61.058071
F 18.415266 39.919138 61.102671
F 0.275902 50.195338 64.667071
F 0.275903 42.479138 64.667071
F 9.372576 50.155638 64.625671
F 9.372576 42.439438 64.625671
F 25.186766 46.143038 64.586371
F 16.181066 51.469438 53.657971
F 0.331291 50.175638 61.895271
F 0.331291 42.459438 61.895271
F 9.391816 50.155638 61.897271
F 9.391816 42.439438 61.897271
F 18.438466 50.076538 61.972871
F 18.145266 42.494038 62.011571
F 0.347807 47.561038 58.256271
F 0.347807 39.844838 58.256271
F 9.417126 47.582938 58.259871
F 9.417126 39.866738 58.259871
F 18.202266 47.578538 58.266071
F 18.352366 39.931738 58.464771
F 2.642406 38.594638 61.849771
F 2.642406 46.310838 61.849771
F 11.620166 38.581038 61.912971
F 11.620166 46.297238 61.912971
F 20.635066 38.640338 61.969171
F 20.602566 46.286738 61.823171
F 2.665076 51.427038 58.211871
F 2.665076 35.994638 58.211871
F 2.665076 43.710838 58.211871
F 11.645566 51.441338 58.275571
F 11.645566 36.008938 58.275571
F 11.645566 43.725138 58.275571
F 16.162466 51.584938 50.942071
F 20.426666 35.907438 58.378471
F 20.449566 43.916238 58.292071
F 2.642336 51.424138 60.961071
F 2.642336 35.991738 60.961071
F 2.642336 43.707938 60.961071
F 11.626566 51.441338 61.003671
F 11.626566 36.008938 61.003671
F 11.626566 43.725138 61.003671
F 4.964486 34.729438 54.587471
F 20.395066 36.132438 61.042771
F 20.466766 43.692638 61.014971
F 2.619956 38.597638 64.598071
F 2.619956 46.313838 64.598071
F 11.601166 38.581038 64.641071
F 11.601166 46.297238 64.641071
F 16.125566 38.530938 64.606771
F 25.028366 51.386738 61.066471
F 4.919916 47.578338 60.960471
F 4.919916 39.862138 60.960471
F 13.854066 47.583238 61.019171
F 13.854066 39.867038 61.019171
F 22.932966 47.463338 60.950271
F 22.997866 39.801238 61.151871
F 4.895316 50.160038 64.597671
F 4.895316 42.443838 64.597671
F 13.828666 50.155338 64.656571
F 13.828666 42.439138 64.656571
F 0.275903 34.762938 64.667071
F 20.758766 51.430838 46.577371
F 4.916086 50.161338 61.862571
F 4.916086 42.445138 61.862571
F 13.847766 50.155338 61.928571
F 13.847766 42.439138 61.928571
F 22.816366 50.041938 61.920271
F 22.808466 42.474438 61.916771
F 4.940386 47.577038 58.225071
F 4.940386 39.860838 58.225071
F 13.873166 47.583238 58.291171
F 13.873166 39.867038 58.291171
F 22.878766 47.561838 58.227571
F 22.709466 39.884038 58.379771
F 7.158866 38.583038 61.880471
F 7.158866 46.299238 61.880471
F 15.945166 38.512138 61.989871
F 16.094266 46.417638 61.975171
F 25.125766 38.577438 61.931971
F 25.198566 46.357838 61.851971
F 7.184126 51.439338 58.243071
F 7.184126 36.006938 58.243071
F 7.184126 43.723138 58.243071
F 16.087166 51.621038 58.351171
F 16.069666 36.090838 58.170771
F 16.099366 43.808738 58.294471
F 20.672166 51.600638 50.992471
F 24.988266 36.143038 58.253871
F 25.163766 43.689538 58.204171
F 7.166316 51.440338 60.973171
F 7.166316 36.007938 60.973171
F 7.166316 43.724138 60.973171
F 13.879466 34.722938 57.381871
F 15.981666 36.004138 61.001271
F 15.962866 43.821438 61.057371
F 20.443166 46.455838 64.581971
F 25.095066 35.992338 61.043471
F 25.080366 43.718138 60.820271
F 7.141166 38.582038 64.610471
F 7.141166 46.298238 64.610471
F 24.981266 51.372838 53.791371
F 22.816266 50.213238 64.589971
F 18.199966 42.453838 64.758571
F 20.539266 38.839738 64.690071
F 0.344081 34.768738 50.120071
F 9.474036 34.723238 50.076171
F 0.396689 34.749338 47.340671
F 9.493046 34.723338 47.347671
F 4.992826 34.728638 50.048971
F 13.930266 34.722938 50.107071
F 5.012806 34.730038 47.312371
F 13.949366 34.722938 47.379071
F 0.310149 34.766138 57.393571
F 9.423316 34.723238 57.350871
F 0.364347 34.746738 54.617171
F 9.442426 34.723238 54.622471
F 4.944636 34.727938 57.323171
F 18.251266 34.774638 64.600971
F 18.322966 34.682738 61.936271
F 18.741466 47.500038 43.699871
F 16.115166 51.416338 43.761371
F 25.155866 35.901338 43.799671
F 20.814366 43.468938 43.753471
F 18.213066 34.667738 54.423271
F 23.067566 39.792038 43.632871
F 18.505766 39.945738 43.644971
F 18.248766 34.679238 57.223171
F 22.798766 34.606938 61.792871
F 18.406266 34.580238 47.237171
F 22.635166 34.600138 54.668271
F 16.391566 35.832638 43.687471
F 25.090166 36.093538 65.610471
F 25.060566 51.375138 65.415571
F 20.557666 51.573838 65.395771
F 22.798566 39.792938 65.713371
F 25.512966 51.666738 43.688271
F 0.258958 47.544838 68.303571
F 0.258958 39.828638 68.303571
F 9.347236 47.582938 68.262971
F 9.347236 39.866738 68.262971
F 18.259866 47.758538 68.240971
F 18.253066 39.927238 68.489271
F 0.242092 50.192238 71.939971
F 0.242092 42.476038 71.939971
F 9.321896 50.155638 71.900371
F 9.321896 42.439438 71.900371
F 18.413166 50.042538 71.798571
F 18.252366 42.484538 72.180171
F 0.298688 50.171738 69.172671
F 0.298688 42.455538 69.172671
F 9.341126 50.155638 69.171971
F 9.341126 42.439438 69.171971
F 18.316766 50.245438 69.110371
F 18.335566 42.567838 69.362171
F 4.769816 34.727638 83.687371
F 13.676366 34.722938 86.480771
F 9.366476 47.582938 65.534571
F 9.366476 39.866738 65.534571
F 18.398566 34.463238 72.125971
F 18.582866 34.586738 69.180571
F 2.597586 38.593238 69.125171
F 2.597586 46.309438 69.125171
F 11.569366 38.581038 69.187671
F 11.569366 46.297238 69.187671
F 20.609166 38.539138 69.278771
F 20.473366 46.352338 68.996471
F 2.619896 51.428438 65.487471
F 2.619896 35.996038 65.487471
F 2.619896 43.712238 65.487471
F 11.594766 51.441338 65.550371
F 11.594766 36.008938 65.550371
F 11.594766 43.725138 65.550371
F 0.175655 34.754338 86.484971
F 9.290416 34.723138 76.446771
F 15.925566 46.216638 86.616671
F 2.597736 51.425438 68.234871
F 2.597736 35.993038 68.234871
F 2.597736 43.709238 68.234871
F 11.575766 51.441338 68.278371
F 11.575766 36.008938 68.278371
F 11.575766 43.725138 68.278371
F 22.737966 47.501038 65.458471
F 20.546566 36.015938 68.243571
F 20.418366 43.689338 68.273271
F 2.575626 38.596238 71.871671
F 2.575626 46.312438 71.871671
F 11.550366 38.581038 71.915771
F 11.550366 46.297238 71.915771
F 20.514766 38.577138 71.983271
F 20.531066 46.174138 71.658071
F 4.870866 47.578838 68.234871
F 4.870866 39.862538 68.234871
F 13.803266 47.583238 68.293971
F 13.803266 39.867038 68.293971
F 22.810866 47.505538 68.120771
F 22.817466 39.830338 68.409571
F 4.846506 50.159538 71.872071
F 4.846506 42.443338 71.872071
F 13.777866 50.155338 71.931271
F 13.777866 42.439138 71.931271
F 22.822866 50.101238 71.762871
F 22.717366 42.424138 71.840871
F 4.867186 50.160938 69.137571
F 4.867186 42.444738 69.137571
F 13.796966 50.155338 69.203271
F 13.796966 42.439138 69.203271
F 22.806666 50.152138 69.060371
F 22.657466 42.442938 69.039371
F 4.891626 47.577538 65.500071
F 4.891626 39.861338 65.500071
F 13.822366 47.583238 65.565871
F 13.822366 39.867038 65.565871
F 0.234383 34.732238 83.726071
F 20.450266 51.398038 75.354571
F 7.108496 38.582938 69.155271
F 7.108496 46.299138 69.155271
F 15.928366 38.452138 69.105871
F 16.212966 46.363138 69.375671
F 25.115266 38.655538 69.367971
F 25.018666 46.284138 69.138471
F 7.133646 51.439438 65.517871
F 7.133646 36.007038 65.517871
F 7.133646 43.723238 65.517871
F 4.750016 34.725738 86.420571
F 15.908766 51.236838 75.440271
F 16.027566 38.485438 86.372271
F 0.314929 47.564938 65.534071
F 0.314929 39.848738 65.534071
F 9.239716 34.723138 83.721471
F 7.116016 51.440438 68.247771
F 7.116016 36.008038 68.247771
F 7.116016 43.724238 68.247771
F 4.798106 34.726538 79.146371
F 16.187766 35.847738 68.237171
F 15.925366 43.712438 68.405571
F 24.928866 46.187138 86.453171
F 24.976266 36.106838 68.406371
F 25.113766 43.702638 68.197571
F 7.090826 38.581938 71.885171
F 7.090826 46.298138 71.885171
F 15.950366 38.442338 71.907571
F 16.000766 46.280738 72.116471
F 24.876866 38.682038 72.135871
F 25.102266 46.171038 71.961171
F 0.225347 47.547838 75.576271
F 0.225347 39.831638 75.576271
F 9.296576 47.583038 75.537671
F 9.296576 39.866838 75.537671
F 18.259866 47.621438 75.509071
F 18.354566 39.932738 75.513171
F 0.208691 50.189438 79.212471
F 0.208691 42.473238 79.212471
F 9.271256 50.155538 79.175071
F 9.271256 42.439338 79.175071
F 18.182566 50.136238 79.241271
F 18.389766 42.488838 79.148271
F 0.266411 50.168138 76.449571
F 0.266411 42.451938 76.449571
F 9.290416 50.155538 76.446771
F 9.290416 42.439338 76.446771
F 18.233266 50.167938 76.500771
F 18.213466 42.463838 76.508471
F 0.282508 47.568638 72.811171
F 0.282508 39.852438 72.811171
F 9.315766 47.583038 72.809371
F 9.315766 39.866838 72.809371
F 18.433366 47.470838 72.749671
F 18.211366 39.755138 72.785671
F 2.553456 38.591938 76.400571
F 2.553456 46.308138 76.400571
F 11.518566 38.581038 76.462471
F 11.518566 46.297238 76.462471
F 20.385666 38.409838 76.307271
F 20.417966 46.357538 76.498371
F 2.575416 51.429838 72.762871
F 2.575416 35.997438 72.762871
F 2.575416 43.713638 72.762871
F 11.543966 51.441338 72.825071
F 11.543966 36.008938 72.825071
F 11.543966 43.725138 72.825071
F 24.850066 38.721638 86.557371
F 20.583866 35.851238 72.718671
F 20.616766 43.681938 72.886771
F 2.553736 51.427038 75.508371
F 2.553736 35.994638 75.508371
F 2.553736 43.710838 75.508371
F 11.524966 51.441338 75.553171
F 11.524966 36.008938 75.553171
F 11.524966 43.725138 75.553171
F 20.496366 51.426338 80.029271
F 20.388866 35.852238 75.412371
F 20.402266 43.863638 75.584171
F 2.532016 38.594538 79.144971
F 2.532016 46.310738 79.144971
F 11.499566 38.581038 79.190471
F 11.499566 46.297238 79.190471
F 20.488466 38.438038 79.127171
F 20.596966 46.399238 79.183871
F 4.822266 47.579338 75.509171
F 4.822266 39.863138 75.509171
F 13.752566 47.583238 75.568671
F 13.752566 39.867038 75.568671
F 22.774566 47.324138 75.461871
F 22.715966 39.796338 75.550971
F 4.798106 50.158938 79.146371
F 4.798106 42.442738 79.146371
F 13.727166 50.155338 79.206071
F 13.727166 42.439138 79.206071
F 22.574366 49.994838 78.853671
F 22.659566 42.266838 79.165271
F 4.818346 50.160538 76.412471
F 4.818346 42.444338 76.412471
F 13.746166 50.155338 76.477971
F 13.746166 42.439138 76.477971
F 22.526066 49.885038 76.268471
F 22.563466 42.270638 76.537371
F 4.842716 47.577838 72.774971
F 4.842716 39.861638 72.774971
F 13.771566 47.583238 72.840671
F 13.771566 39.867038 72.840671
F 22.873066 47.389838 72.768871
F 22.658966 39.890238 72.829771
F 7.058296 38.582738 76.430071
F 7.058296 46.298938 76.430071
F 16.086966 38.700338 76.530471
F 16.087866 46.352838 76.481471
F 24.886466 38.457038 76.344571
F 24.985066 46.073638 76.534371
F 7.083366 51.439538 72.792671
F 7.083366 36.007138 72.792671
F 7.083366 43.723338 72.792671
F 18.023666 50.203838 86.454671
F 16.149666 35.794538 72.856371
F 15.810766 43.633938 72.920971
F 24.801866 51.245238 79.894671
F 25.058266 36.107038 72.806271
F 24.942166 43.505738 72.937171
F 7.065676 51.440538 75.522471
F 7.065676 36.008138 75.522471
F 7.065676 43.724338 75.522471
F 0.266411 34.735738 76.449571
F 16.064766 35.888138 75.488871
F 16.039666 43.809838 75.613171
F 15.923666 51.255638 80.168671
F 24.808766 35.722438 75.515971
F 24.842266 43.454238 75.588471
F 7.040536 38.581738 79.159771
F 7.040536 46.298038 79.159771
F 16.069766 38.764438 79.227671
F 15.974566 46.354238 79.222171
F 24.975166 38.285738 79.122871
F 24.954266 46.251738 79.304671
F 0.192144 47.550538 82.848771
F 0.192144 39.834338 82.848771
F 9.245956 47.583038 82.812471
F 9.245956 39.866838 82.812471
F 18.065066 47.587338 82.982171
F 18.219666 39.930538 82.781071
F 0.175655 50.186838 86.484971
F 0.175655 42.470638 86.484971
F 9.220646 50.155538 86.449771
F 9.220646 42.439338 86.449771
F 24.768366 51.353238 75.483571
F 25.050766 51.493538 68.121271
F 0.234383 50.164638 83.726071
F 0.234383 42.448438 83.726071
F 9.239716 50.155538 83.721471
F 9.239716 42.439338 83.721471
F 18.021866 50.159038 83.654671
F 18.279066 42.586538 83.670971
F 0.250364 47.572238 80.087871
F 0.250364 39.856038 80.087871
F 9.265056 47.583038 80.084071
F 9.265056 39.866838 80.084071
F 18.301966 47.658138 80.238571
F 18.307966 40.004838 80.104771
F 2.509996 38.590538 83.675871
F 2.509996 46.306738 83.675871
F 11.467866 38.581038 83.737171
F 11.467866 46.297238 83.737171
F 20.403566 38.582738 83.693071
F 20.207666 46.337038 83.931371
F 2.531656 51.431138 80.038171
F 2.531656 35.998738 80.038171
F 2.531656 43.714938 80.038171
F 11.493166 51.441338 80.099771
F 11.493166 36.008938 80.099771
F 11.493166 43.725138 80.099771
F 20.285766 38.541238 86.456771
F 20.486566 36.061538 80.286871
F 20.569766 43.753938 80.139471
F 2.510476 51.428838 82.781571
F 2.510476 35.996438 82.781571
F 2.510476 43.712638 82.781571
F 11.474166 51.441338 82.827871
F 11.474166 36.008938 82.827871
F 11.474166 43.725138 82.827871
F 18.360966 42.515038 86.463571
F 20.266466 35.889338 82.963071
F 20.577766 43.714438 82.964671
F 2.489056 38.592638 86.418171
F 2.489056 46.308838 86.418171
F 11.448866 38.581038 86.465271
F 11.448866 46.297238 86.465271
F 15.845566 51.503438 82.842571
F 16.228066 51.380038 72.689071
F 4.774036 47.580038 82.783471
F 4.774036 39.863838 82.783471
F 13.701766 47.583238 82.843371
F 13.701766 39.867038 82.843371
F 22.466666 47.582338 82.801171
F 22.670566 39.876438 82.622171
F 4.750016 50.158238 86.420571
F 4.750016 42.441938 86.420571
F 13.676366 50.155338 86.480771
F 13.676366 42.439138 86.480771
F 16.066466 51.404038 68.248171
F 4.818346 34.728138 76.412471
F 4.769816 50.160138 83.687371
F 4.769816 42.443938 83.687371
F 13.695366 50.155338 83.752771
F 13.695366 42.439138 83.752771
F 22.935966 50.195638 83.497971
F 22.765166 42.378238 83.679571
F 4.794036 47.578238 80.049971
F 4.794036 39.862038 80.049971
F 13.720766 47.583238 80.115371
F 13.720766 39.867038 80.115371
F 22.809866 47.603438 80.100071
F 22.861466 39.713338 79.843771
F 7.008226 38.582538 83.704971
F 7.008226 46.298838 83.704971
F 16.026166 38.715538 83.705971
F 15.871966 46.308238 83.796371
F 24.947166 38.704638 83.759971
F 24.618766 46.303738 83.772371
F 7.033236 51.439738 80.067471
F 7.033236 36.007338 80.067471
F 7.033236 43.723538 80.067471
F 20.476766 51.169638 82.856471
F 16.045066 36.007438 80.025971
F 16.043666 43.764138 80.134571
F 25.116966 51.404338 82.703971
F 24.940766 35.850238 80.174071
F 24.858166 43.660938 79.922471
F 7.015436 51.440638 82.797071
F 7.015436 36.008238 82.797071
F 7.015436 43.724438 82.797071
F 20.472566 46.392638 86.648071
F 15.873866 36.010538 82.726571
F 15.953266 43.751938 82.841371
F 9.220646 34.723138 86.449771
F 24.889466 36.203238 82.813771
F 24.973166 43.749638 82.748871
F 6.990336 38.581638 86.434471
F 6.990336 46.297838 86.434471
F 22.813766 42.460738 86.429471
F 24.970466 51.469838 72.818971
F 22.667666 50.132938 86.329171
F 13.727166 34.722938 79.206071
F 0.242092 34.759838 71.939971
F 9.321896 34.723238 71.900371
F 0.298688 34.739338 69.172671
F 9.341126 34.723238 69.171971
F 4.846506 34.727138 71.872071
F 13.777866 34.722938 71.931271
F 4.867186 34.728538 69.137571
F 0.208691 34.757038 79.212471
F 9.271256 34.723138 79.175071
F 20.517666 51.490238 68.199171
F 20.663166 51.317938 72.661271
F 15.987566 35.947638 65.525971
F 20.582666 36.187638 65.449471
F 18.181566 34.499638 76.702171
F 24.842966 51.387938 87.418171
F 16.076466 51.369538 65.610971
F 25.050766 43.573438 65.435071
F 18.338366 47.700538 65.579971
F 16.027366 43.868638 65.662771
F 20.522866 43.796938 65.546571
F 18.324666 39.796138 65.742071
F 15.924866 36.060738 87.318271
F 24.979966 43.661438 87.355871
F 18.151166 47.549838 87.423671
F 0.159252 47.553038 90.121071
F 0.159252 39.836838 90.121071
F 9.195356 47.583138 90.087171
F 9.195356 39.866938 90.087171
F 18.213966 47.493738 90.262171
F 18.056266 39.765538 90.096971
F 0.142889 50.184238 93.757271
F 0.142889 42.468038 93.757271
F 9.170056 50.155438 93.724471
F 9.170056 42.439238 93.724471
F 18.132466 50.219038 93.851971
F 18.059566 42.452938 93.721271
F 0.202546 50.161338 91.002371
F 0.202546 42.445138 91.002371
F 9.189046 50.155538 90.996271
F 9.189046 42.439338 90.996271
F 18.187166 49.981538 91.135771
F 18.099766 42.374438 90.956471
F 4.625336 34.725938 105.512871
F 4.605376 34.723838 108.243871
F 9.214376 47.583038 87.358871
F 9.214376 39.866838 87.358871
F 0.218435 39.859438 87.364171
F 20.661266 43.653538 87.408971
F 2.467006 38.589138 90.951171
F 2.467006 46.305338 90.951171
F 11.417066 38.581038 91.011871
F 11.417066 46.297238 91.011871
F 20.274566 38.656138 91.118471
F 20.468466 46.232338 90.958071
F 2.488446 51.432538 87.313471
F 2.488446 36.000138 87.313471
F 2.488446 43.716338 87.313471
F 11.442466 51.441338 87.374571
F 11.442466 36.008938 87.374571
F 11.442466 43.725138 87.374571
F 18.174666 50.178638 108.202871
F 24.751866 51.171338 94.725571
F 15.870066 51.312138 90.138871
F 2.467766 51.430738 90.054671
F 2.467766 35.998338 90.054671
F 2.467766 43.714538 90.054671
F 11.423466 51.441338 90.102571
F 11.423466 36.008938 90.102571
F 11.423466 43.725138 90.102571
F 18.271366 34.650938 90.977271
F 18.216666 34.806138 93.646271
F 20.499566 43.576838 90.092371
F 2.446516 38.590738 93.691271
F 2.446516 46.306938 93.691271
F 11.398066 38.581038 93.739971
F 11.398066 46.297238 93.739971
F 20.353266 38.551638 93.857971
F 20.439066 46.271538 93.656771
F 4.726056 47.580738 90.057571
F 4.726056 39.864538 90.057571
F 13.650966 47.583238 90.118171
F 13.650966 39.867038 90.118171
F 22.615966 47.544438 89.978671
F 22.583366 39.767938 90.122771
F 4.702106 50.157438 93.694671
F 4.702106 42.441238 93.694671
F 13.625566 50.155338 93.755471
F 13.625566 42.439138 93.755471
F 22.593066 50.027938 93.804671
F 22.637866 42.336538 93.785471
F 4.721576 50.159538 90.962471
F 4.721576 42.443338 90.962471
F 13.644566 50.155338 91.027471
F 13.644566 42.439138 91.027471
F 22.537766 50.109438 91.090571
F 22.526266 42.321638 91.111771
F 4.745656 47.578738 87.324971
F 4.745656 39.862538 87.324971
F 13.669966 47.583238 87.390071
F 13.669966 39.867038 87.390071
F 15.754766 51.416338 104.589871
F 24.878966 46.263338 108.408871
F 6.958256 38.582338 90.979871
F 6.958256 46.298538 90.979871
F 15.818166 38.534238 90.984371
F 15.842466 46.276638 91.078971
F 24.923766 38.412738 91.116071
F 24.756166 46.427838 90.942571
F 6.983226 51.439938 87.342371
F 6.983226 36.007538 87.342371
F 6.983226 43.723738 87.342371
F 0.078009 34.745238 108.302871
F 4.673486 34.726538 98.237571
F 20.414966 51.435338 94.609571
F 0.218435 47.575638 87.364171
F 24.633366 38.650938 108.190871
F 20.463166 51.350638 89.974171
F 6.965276 51.440838 90.071771
F 6.965276 36.008438 90.071771
F 6.965276 43.724638 90.071771
F 18.064266 42.676338 108.398871
F 15.944466 35.944638 90.047871
F 15.926466 43.744538 90.237371
F 20.103766 38.487838 108.402871
F 24.949066 35.982338 90.064271
F 24.838666 43.825438 90.078671
F 6.940216 38.581538 93.709071
F 6.940216 46.297738 93.709071
F 15.905366 38.563538 93.614471
F 15.910266 46.243638 93.783671
F 24.900666 38.625938 93.795971
F 24.663866 46.219138 93.695871
F 0.126592 47.555938 97.393571
F 0.126592 39.839638 97.393571
F 9.144766 47.583138 97.361871
F 9.144766 39.866938 97.361871
F 17.980066 47.800438 97.303971
F 17.826266 39.858638 97.300271
F 0.110366 50.181038 101.029871
F 0.110366 42.464838 101.029871
F 9.119436 50.155438 100.998871
F 9.119436 42.439238 100.998871
F 18.078966 50.108538 100.943871
F 17.988266 42.515038 101.182871
F 0.170689 50.158038 98.279171
F 0.170689 42.441838 98.279171
F 9.138386 50.155538 98.270971
F 9.138386 42.439338 98.270971
F 18.137966 50.343438 98.306371
F 18.202266 42.268538 98.400871
F 0.186664 47.578938 94.640571
F 0.186664 39.862738 94.640571
F 9.163706 47.583038 94.633571
F 9.163706 39.866838 94.633571
F 18.164266 47.536538 94.560371
F 17.993066 39.779638 94.587571
F 2.424186 38.587638 98.226771
F 2.424186 46.303838 98.226771
F 11.366366 38.581038 98.286671
F 11.366366 46.297238 98.286671
F 20.280366 38.677338 98.407671
F 20.112366 46.287638 98.325371
F 2.445586 51.434038 94.588971
F 2.445586 36.001538 94.588971
F 2.445586 43.717738 94.588971
F 11.391666 51.441338 94.649271
F 11.391666 36.008938 94.649271
F 11.391666 43.725138 94.649271
F 9.138386 34.723038 98.270971
F 20.412866 36.019638 94.654771
F 20.400466 43.595938 94.627271
F 2.425146 51.432638 97.327971
F 2.425146 36.000238 97.327971
F 2.425146 43.716438 97.327971
F 11.372666 51.441338 97.377371
F 11.372666 36.008938 97.377371
F 11.372666 43.725138 97.377371
F 24.801766 51.312738 90.129671
F 20.368366 36.207738 97.482371
F 20.280166 43.720038 97.537571
F 2.403586 38.589038 100.964871
F 2.403586 46.305238 100.964871
F 11.347266 38.581038 101.014871
F 11.347266 46.297238 101.014871
F 20.132966 38.635138 101.175871
F 20.147166 46.311638 100.958871
F 4.678146 47.581538 97.331871
F 4.678146 39.865338 97.331871
F 13.600166 47.583238 97.392871
F 13.600166 39.867038 97.392871
F 22.483166 47.486038 97.414271
F 22.503666 39.903438 97.495471
F 4.653906 50.156838 100.968871
F 4.653906 42.440638 100.968871
F 13.574766 50.155338 101.029871
F 13.574766 42.439138 101.029871
F 22.576666 50.138638 101.130871
F 22.578266 42.512338 101.238871
F 4.673486 50.158938 98.237571
F 4.673486 42.442738 98.237571
F 13.593866 50.155338 98.302171
F 13.593866 42.439138 98.302171
F 22.572166 49.917038 98.427571
F 22.448366 42.489038 98.453771
F 4.697526 47.579338 94.599971
F 4.697526 39.863138 94.599971
F 13.619166 47.583238 94.664871
F 13.619166 39.867038 94.664871
F 22.561566 47.465338 94.717471
F 22.594666 39.656938 94.734571
F 6.908316 38.582138 98.254771
F 6.908316 46.298338 98.254771
F 15.665566 38.567538 98.386971
F 15.934066 46.356138 98.322171
F 24.931266 38.721438 98.314371
F 24.816566 46.184338 98.397971
F 6.933286 51.440138 94.617271
F 6.933286 36.007738 94.617271
F 6.933286 43.723938 94.617271
F 24.733966 51.252438 97.429271
F 15.899866 35.993038 94.687871
F 15.894566 43.680238 94.942871
F 9.087736 34.723038 105.545871
F 24.759766 36.145738 94.780571
F 24.767966 43.772138 94.802971
F 6.915186 51.440938 97.346371
F 6.915186 36.008538 97.346371
F 6.915186 43.724738 97.346371
F 24.984566 36.186038 87.410271
F 15.762166 36.103338 97.416071
F 15.916366 43.757338 97.541971
F 15.767566 51.357438 94.608871
F 24.810966 36.137738 97.519171
F 24.757166 43.627238 97.566471
F 6.890136 38.581338 100.983871
F 6.890136 46.297538 100.983871
F 15.957466 38.703238 101.113871
F 15.777866 46.455738 100.994871
F 24.896366 38.637438 101.130871
F 24.885266 46.452938 101.176871
F 0.094188 47.559238 104.665871
F 0.094188 39.843038 104.665871
F 9.094106 47.583138 104.636871
F 9.094106 39.866938 104.636871
F 18.075066 47.623438 104.714871
F 18.154966 39.968938 104.736871
F 0.078009 50.177638 108.302871
F 0.078009 42.461438 108.302871
F 9.068756 50.155438 108.273871
F 9.068756 42.439238 108.273871
F 4.653906 34.724438 100.968871
F 15.753066 46.382838 108.317871
F 0.138495 50.154638 105.555871
F 0.138495 42.438438 105.555871
F 9.087736 50.155438 105.545871
F 9.087736 42.439238 105.545871
F 18.086166 50.244038 105.439871
F 18.114866 42.479138 105.776871
F 0.154591 47.582238 101.917871
F 0.154592 39.866038 101.917871
F 9.113056 47.583138 101.907871
F 9.113056 39.866938 101.907871
F 17.928766 47.649338 101.968871
F 18.114866 40.025938 102.137871
F 2.380956 38.585938 105.502871
F 2.380956 46.302138 105.502871
F 11.315566 38.581038 105.561871
F 11.315566 46.297238 105.561871
F 20.199666 38.558338 105.631871
F 20.287466 46.466738 105.588871
F 2.402546 51.435538 101.864871
F 2.402546 36.003138 101.864871
F 2.402546 43.719338 101.864871
F 11.340966 51.441338 101.923871
F 11.340966 36.008938 101.923871
F 11.340966 43.725138 101.923871
F 20.387766 51.433538 104.536871
F 20.253066 36.134138 102.138871
F 20.278766 43.757138 101.985871
F 2.382006 51.434138 104.601871
F 2.382006 36.001738 104.601871
F 2.382006 43.717938 104.601871
F 11.321866 51.441338 104.651871
F 11.321866 36.008938 104.651871
F 11.321866 43.725138 104.651871
F 15.767366 51.404438 97.433771
F 20.258166 36.082038 104.827871
F 20.335866 43.735538 104.726871
F 2.360416 38.587538 108.238871
F 2.360416 46.303738 108.238871
F 11.296466 38.581038 108.289871
F 11.296466 46.297238 108.289871
F 22.714366 50.120838 108.337871
F 9.068756 34.723038 108.273871
F 4.629666 47.582038 104.605871
F 4.629666 39.865838 104.605871
F 13.549366 47.583238 104.667871
F 13.549366 39.867038 104.667871
F 22.627666 47.640038 104.630871
F 22.516066 39.822938 104.886871
F 4.605376 50.156338 108.243871
F 4.605376 42.440138 108.243871
F 13.523966 50.155338 108.304871
F 13.523966 42.439138 108.304871
F 20.543566 51.349138 97.350671
F 20.296066 51.312838 101.819871
F 4.625336 50.158338 105.512871
F 4.625336 42.442138 105.512871
F 13.543066 50.155338 105.576871
F 13.543066 42.439138 105.576871
F 22.602566 50.263138 105.595871
F 22.599666 42.468738 105.518871
F 4.649406 47.579938 101.874871
F 4.649406 39.863738 101.874871
F 13.568466 47.583238 101.939871
F 13.568466 39.867038 101.939871
F 22.505066 47.656238 101.933871
F 22.561366 39.778938 102.088871
F 6.858106 38.582038 105.529871
F 6.858106 46.298238 105.529871
F 15.888666 38.689838 105.689871
F 15.810566 46.460138 105.450871
F 24.826666 38.509938 105.497871
F 24.969066 46.381938 105.578871
F 6.883216 51.440338 101.891871
F 6.883216 36.007938 101.891871
F 6.883216 43.724138 101.891871
F 0.170689 34.725638 98.279171
F 15.759866 36.105738 101.999871
F 15.722066 43.961438 101.868871
F 24.679566 51.491138 102.078871
F 24.786466 36.025838 102.012871
F 24.815066 43.948338 102.132871
F 6.865106 51.441138 104.620871
F 6.865106 36.008738 104.620871
F 6.865106 43.724938 104.620871
F 20.346366 46.438138 108.353871
F 15.794366 35.993238 104.814871
F 15.833366 43.750738 104.635871
F 15.868666 38.598938 108.502871
F 24.727966 35.988638 104.661871
F 24.790766 43.784138 104.880871
F 6.840066 38.581138 108.257871
F 6.840066 46.297338 108.257871
F 20.379266 35.996238 90.049871
F 15.739766 51.592538 101.820871
F 22.525566 42.357438 108.290871
F 24.911666 51.423738 104.733871
F 0.142889 34.751838 93.757271
F 9.170056 34.723038 93.724471
F 0.202546 34.728938 91.002371
F 9.189046 34.723138 90.996271
F 4.702106 34.725038 93.694671
F 4.721576 34.727138 90.962471
F 0.110366 34.748638 101.029871
F 9.119436 34.723038 100.998871
F 18.140966 39.992038 87.389071
F 22.518566 39.929038 87.414571
F 16.046266 43.726038 87.430571
F 22.525966 34.681838 98.537771
F 20.445166 35.834838 87.288371
F 18.051366 34.776538 98.454671
F 27.200166 47.584538 101.867871
F 27.228866 39.893738 97.351471
F 22.786366 47.559938 87.194371
F 15.829866 51.475038 87.394271
F 24.867166 51.574138 109.295871
F 20.369166 36.025838 109.217871
F 20.405866 51.378838 87.234871
F 0.061856 47.562638 111.938871
F 0.061856 39.846438 111.938871
F 9.043416 47.583238 111.910871
F 9.043416 39.867038 111.910871
F 17.852666 47.611138 111.934871
F 17.791566 39.797238 111.898871
F 0.045693 50.174238 115.574871
F 0.045693 42.458038 115.574871
F 9.018066 50.155338 115.548871
F 9.018066 42.439138 115.548871
F 17.939466 50.240638 115.632871
F 17.893366 42.438538 115.738871
F 0.106359 50.151438 112.832871
F 0.106359 42.435238 112.832871
F 9.037096 50.155438 112.820871
F 9.037096 42.439238 112.820871
F 17.951166 50.237238 112.964871
F 17.923166 42.468138 112.900871
F 9.062406 47.583138 109.182871
F 9.062406 39.866938 109.182871
F 24.694366 43.637638 109.103871
F 25.016566 38.511238 130.283871
F 2.337896 38.583938 112.778871
F 2.337896 46.300138 112.778871
F 11.264766 38.581038 112.835871
F 11.264766 46.297238 112.835871
F 20.090566 38.724838 112.877871
F 20.149366 46.421638 112.859871
F 2.359376 51.437438 109.140871
F 2.359376 36.005038 109.140871
F 2.359376 43.721238 109.140871
F 11.290166 51.441338 109.198871
F 11.290166 36.008938 109.198871
F 11.290166 43.725138 109.198871
F 15.877666 51.384138 109.175871
F 24.655666 51.561538 112.044871
F 15.831466 51.454338 111.969871
F 2.338906 51.435638 111.874871
F 2.338906 36.003238 111.874871
F 2.338906 43.719438 111.874871
F 11.271166 51.441338 111.926871
F 11.271166 36.008938 111.926871
F 11.271166 43.725138 111.926871
F 22.575266 47.658438 109.255871
F 20.293466 36.179338 111.962871
F 20.197766 43.805438 112.055871
F 2.317466 38.586038 115.511871
F 2.317466 46.302238 115.511871
F 11.245766 38.581038 115.563871
F 11.245766 46.297238 115.563871
F 20.280066 38.684638 115.575871
F 20.300566 46.441338 115.546871
F 4.581136 47.582538 111.880871
F 4.581136 39.866338 111.880871
F 13.498566 47.583238 111.941871
F 13.498566 39.867038 111.941871
F 22.434966 47.647738 111.945871
F 22.462566 39.744138 111.842871
F 4.556936 50.155738 115.517871
F 4.556936 42.439538 115.517871
F 13.473166 50.155338 115.579871
F 13.473166 42.439138 115.579871
F 22.342266 50.135538 115.535871
F 22.507566 42.417338 115.543871
F 4.577216 50.157638 112.787871
F 4.577216 42.441438 112.787871
F 13.492266 50.155338 112.851871
F 13.492266 42.439138 112.851871
F 22.455266 50.244638 112.816871
F 22.522266 42.563138 112.790871
F 4.601256 47.580538 109.149871
F 4.601256 39.864338 109.149871
F 13.517666 47.583238 109.213871
F 13.517666 39.867038 109.213871
F 20.177466 51.319538 119.280871
F 4.881566 34.742038 130.054871
F 6.807846 38.581938 112.803871
F 6.807846 46.298138 112.803871
F 15.673666 38.549538 112.778871
F 15.718066 46.399338 112.906871
F 24.746166 38.610638 112.797871
F 24.610866 46.422238 112.899871
F 6.832966 51.440438 109.166871
F 6.832966 36.008038 109.166871
F 6.832966 43.724238 109.166871
F 22.699466 34.693338 130.420871
F 22.788366 50.179438 129.954871
F 22.642266 42.411838 130.011871
F 20.079666 51.527038 123.780871
F 15.537266 51.571938 126.471871
F 0.122393 47.585538 109.194871
F 6.815056 51.441338 111.895871
F 6.815056 36.008938 111.895871
F 6.815056 43.725138 111.895871
F 18.062066 34.630538 122.941871
F 15.796666 35.945838 112.114871
F 15.755666 43.866938 112.031871
F 20.614466 38.572238 130.151871
F 24.613266 35.965438 111.947871
F 24.763966 43.832838 111.869871
F 6.790036 38.580938 115.532871
F 6.790036 46.297138 115.532871
F 15.731266 38.564938 115.591871
F 15.638166 46.309238 115.627871
F 24.787966 38.555238 115.518871
F 24.761066 46.406938 115.648871
F 0.029496 47.565938 119.211871
F 0.029496 39.849738 119.211871
F 8.992736 47.583238 119.185871
F 8.992736 39.867038 119.185871
F 17.998866 47.357938 119.227871
F 18.018366 39.902238 119.353871
F 0.010692 50.170738 122.845871
F 0.010692 42.454538 122.845871
F 8.967666 50.155038 122.816871
F 8.967666 42.438838 122.816871
F 17.930866 50.088138 122.691871
F 17.923666 42.479138 122.897871
F 0.074236 50.148238 120.109871
F 0.074236 42.432038 120.109871
F 8.986486 50.155338 120.093871
F 8.986486 42.439138 120.093871
F 17.968266 50.045238 120.065871
F 18.123466 42.457538 120.133871
F 0.090371 47.588738 116.471871
F 0.090371 39.872538 116.471871
F 9.011776 47.583238 116.457871
F 9.011776 39.866938 116.457871
F 18.047666 47.503738 116.496871
F 18.028066 39.827738 116.594871
F 2.294886 38.581838 120.053871
F 2.294886 46.298038 120.053871
F 11.214066 38.581038 120.108871
F 11.214066 46.297238 120.108871
F 20.257366 38.601538 120.214871
F 20.323666 46.299538 120.131871
F 2.316486 51.439538 116.415871
F 2.316486 36.007138 116.415871
F 2.316486 43.723338 116.415871
F 11.239366 51.441338 116.473871
F 11.239366 36.008938 116.473871
F 11.239366 43.725138 116.473871
F 20.060266 51.555138 126.519871
F 20.185666 36.053938 116.497871
F 20.280766 43.770138 116.526871
F 2.296046 51.437138 119.148871
F 2.296046 36.004738 119.148871
F 2.296046 43.720938 119.148871
F 11.220366 51.441338 119.200871
F 11.220366 36.008938 119.200871
F 11.220366 43.725138 119.200871
F 24.810666 36.018038 123.988871
F 20.361366 35.929838 119.281871
F 20.310866 43.624538 119.244871
F 2.271946 38.584238 122.782871
F 2.271946 46.300438 122.782871
F 11.195266 38.580738 122.832871
F 11.195266 46.296938 122.832871
F 20.081066 38.574638 122.874871
F 20.165766 46.221238 122.913871
F 4.532746 47.583138 119.154871
F 4.532746 39.866938 119.154871
F 13.447866 47.583238 119.216871
F 13.447866 39.867038 119.216871
F 22.477666 47.564538 119.306871
F 22.467966 39.919438 119.110871
F 4.507446 50.155638 122.786871
F 4.507446 42.439438 122.786871
F 13.422766 50.155038 122.848871
F 13.422766 42.438838 122.848871
F 22.406066 50.172038 122.890871
F 22.327266 42.334938 123.101871
F 4.529086 50.157038 120.061871
F 4.529086 42.440838 120.061871
F 13.441466 50.155338 120.124871
F 13.441466 42.439138 120.124871
F 22.375766 50.117338 120.215871
F 22.654666 42.483538 120.097871
F 4.553186 47.581238 116.425871
F 4.553186 39.865038 116.425871
F 13.466866 47.583238 116.488871
F 13.466866 39.867038 116.488871
F 22.539066 47.668438 116.524871
F 22.648266 39.981538 116.384871
F 6.757656 38.581738 120.077871
F 6.757656 46.297938 120.077871
F 15.739666 38.599538 120.045871
F 15.728266 46.311538 120.185871
F 24.492066 38.542438 120.063871
F 24.765366 46.211738 120.218871
F 6.782716 51.440538 116.441871
F 6.782716 36.008138 116.441871
F 6.782716 43.724338 116.441871
F 20.271866 36.032338 123.903871
F 15.697166 35.954438 116.400871
F 15.689066 43.863438 116.587871
F 18.259766 50.267638 130.238871
F 24.555566 35.934538 116.436871
F 24.707766 43.851238 116.454871
F 6.765036 51.441538 119.169871
F 6.765036 36.009138 119.169871
F 6.765036 43.725338 119.169871
F 24.576466 51.232638 116.465871
F 15.723166 35.903738 119.215871
F 15.843566 43.685938 119.294871
F 20.211566 51.599838 116.548871
F 24.670966 35.934338 119.152871
F 24.999566 43.698638 119.127871
F 6.740346 38.580438 122.801871
F 6.740346 46.296638 122.801871
F 15.657066 38.606038 122.796871
F 15.772166 46.276038 122.799871
F 24.543266 38.461738 122.729871
F 24.730566 46.249838 122.881871
F 18.445466 42.569438 129.975871
F 9.361486 34.732438 130.078871
F 8.963356 47.574438 126.429871
F 8.963356 39.858238 126.429871
F 17.852066 47.877138 126.314871
F 17.972866 39.954938 126.571871
F 0.218323 50.260238 130.184871
F 15.902566 46.306138 129.992871
F 0.218322 42.544038 130.184871
F 16.226266 38.831938 130.020871
F 9.361486 50.164938 130.078871
F 9.361486 42.448738 130.078871
F 15.839166 51.338738 119.292871
F 0.218322 34.827838 130.184871
F 0.056593 50.152338 127.424871
F 0.056592 42.436138 127.424871
F 8.969396 50.144838 127.338871
F 8.969396 42.428538 127.338871
F 17.861966 50.319338 127.435871
F 18.030966 42.526638 127.370871
F 0.056537 47.592638 123.746871
F 0.056537 39.876438 123.746871
F 8.961936 47.582738 123.709871
F 8.961936 39.866438 123.709871
F 18.010566 47.517738 123.693871
F 17.937866 39.911738 123.676871
F 2.280416 38.574938 127.311871
F 2.280416 46.291138 127.311871
F 11.196866 38.570438 127.354871
F 11.196866 46.286638 127.354871
F 20.369566 38.630438 127.508871
F 20.070866 46.533838 127.261871
F 2.272096 51.440038 123.679871
F 2.272096 36.007638 123.679871
F 2.272096 43.723838 123.679871
F 11.189366 51.440838 123.725871
F 11.189366 36.008438 123.725871
F 11.189366 43.724638 123.725871
F 0.122393 39.869338 109.194871
F 24.616866 51.401738 119.340871
F 20.172566 43.727738 123.828871
F 2.258766 51.426238 126.409871
F 2.258766 35.993838 126.409871
F 2.258766 43.710038 126.409871
F 11.190866 51.432538 126.444871
F 11.190866 36.000138 126.444871
F 11.190866 43.716338 126.444871
F 4.529086 34.724638 120.061871
F 20.302666 36.088538 126.661871
F 20.241566 43.928038 126.468871
F 2.619596 38.622138 130.050871
F 2.619596 46.338338 130.050871
F 11.588666 38.590738 130.094871
F 11.588666 46.306938 130.094871
F 24.751666 51.428838 123.440871
F 24.908366 51.538438 126.121871
F 4.503696 47.573638 126.399871
F 4.503696 39.857438 126.399871
F 13.418366 47.574538 126.460871
F 13.418366 39.858238 126.460871
F 22.522666 47.755238 126.361871
F 22.501566 39.977038 126.637871
F 4.881566 50.174438 130.054871
F 4.881566 42.458238 130.054871
F 13.816366 50.164938 130.109871
F 13.816366 42.448738 130.109871
F 20.345166 46.436138 129.992871
F 15.690466 51.520038 116.557871
F 4.512716 50.146138 127.307871
F 4.512716 42.429938 127.307871
F 13.424366 50.144738 127.370871
F 13.424366 42.428538 127.370871
F 22.502066 50.329138 127.122871
F 22.465366 42.664338 127.297871
F 4.505636 47.581238 123.677871
F 4.505636 39.865038 123.677871
F 13.416866 47.582738 123.740871
F 13.416866 39.866538 123.740871
F 22.359566 47.624338 123.796871
F 22.243566 39.793238 123.951871
F 6.741206 38.571138 127.323871
F 6.741206 46.287338 127.323871
F 15.719366 38.666138 127.277871
F 15.760466 46.248538 127.189871
F 24.866166 38.612838 127.526871
F 24.817366 46.360738 127.275871
F 6.733186 51.440138 123.693871
F 6.733186 36.007738 123.693871
F 6.733186 43.723938 123.693871
F 20.206666 51.445138 112.011871
F 15.668966 35.840538 123.816871
F 15.613666 43.801838 123.629871
F 13.816366 34.732538 130.109871
F 24.937666 36.132238 109.254871
F 24.847366 43.640838 123.714871
F 6.735586 51.433038 126.413871
F 6.735586 36.000638 126.413871
F 6.735586 43.716838 126.413871
F 24.718666 46.295238 129.911871
F 15.671966 35.933238 126.566871
F 15.692366 43.636438 126.289871
F 15.712066 51.420338 123.761871
F 24.767966 36.086838 126.597871
F 24.894366 43.795038 126.369871
F 7.127596 38.592438 130.064871
F 7.127596 46.308638 130.064871
F 0.045693 34.741838 115.574871
F 9.018066 34.722938 115.548871
F 9.037096 34.723038 112.820871
F 4.556936 34.723338 115.517871
F 4.577216 34.725238 112.787871
F 0.010692 34.738338 122.845871
F 8.986486 34.722938 120.093871
F 4.507446 34.723238 122.786871
F 18.026866 34.647138 115.557871
F 20.453266 51.437338 109.165871
F 22.541566 34.829238 122.925871
F 27.012366 39.846738 116.424871
F 26.998666 39.978538 111.960871
F 15.684066 43.906938 109.239871
F 22.516566 34.768438 112.799871
F 22.390966 39.742638 109.117871
F 17.956866 47.721338 109.231871
F 18.031066 34.715638 120.097871
F 24.922266 35.992438 130.905871
F 22.387366 34.736338 115.521871
F 22.521166 34.701338 120.130871
F 24.788166 43.796338 130.923871
F 15.713066 35.911238 109.404871
F 18.012566 40.032738 109.169871
F 20.434666 36.014638 131.010871
F 20.513066 51.473338 131.111871
F 20.688966 43.908038 131.127871
F 15.912766 51.344938 131.160871
F 18.360066 39.998238 131.038871
F 20.346766 43.887338 109.219871
F 0.885075 55.404038 2.769211
F 0.885076 63.120238 2.769211
F 9.771626 55.309938 2.821051
F 9.771626 63.026138 2.821051
F 18.561166 55.319438 2.757451
F 18.522866 62.855038 2.620951
F 0.891276 57.792138 6.348181
F 0.891276 65.508338 6.348181
F 9.779036 57.872138 6.450261
F 9.779036 65.588338 6.450261
F 18.559166 57.841038 6.502481
F 18.517666 65.638338 6.291091
F 0.602429 57.975138 3.659781
F 0.602430 65.691438 3.659781
F 9.776536 57.880638 3.730681
F 9.776536 65.596838 3.730681
F 18.522366 57.741438 3.764881
F 18.455066 65.388638 3.537161
F 0.360835 55.331438 0.080618
F 25.559966 54.083038 20.979571
F 0.360835 63.047638 0.080618
F 24.952666 59.194438 -0.048891
F 9.379226 55.289838 0.081450
F 9.379226 63.006038 0.081450
F 25.552566 66.856938 17.521971
F 16.283166 54.001338 21.041171
F 3.069596 54.029538 3.692271
F 3.069596 61.745738 3.692271
F 12.005266 54.022238 3.746381
F 12.005266 61.738438 3.746381
F 20.761766 53.906538 3.601761
F 20.680966 61.791538 3.778511
F 2.634876 59.162638 0.054526
F 2.634876 66.878838 0.054526
F 11.607366 59.147938 0.096966
F 11.607366 66.864138 0.096966
F 7.443046 61.731838 20.963071
F 18.168966 55.366538 0.089208
F 2.983996 59.150738 2.806441
F 2.983996 66.866938 2.806441
F 11.999166 59.168138 2.836571
F 11.999166 66.884338 2.836571
F 20.740566 59.280438 2.964021
F 20.717266 66.889338 2.691231
F 3.001466 54.030238 6.421861
F 3.001466 61.746438 6.421861
F 12.006566 54.014038 6.465761
F 12.006566 61.730238 6.465761
F 20.800966 54.033838 6.456501
F 20.889766 61.849138 6.663391
F 5.309386 55.306038 2.792851
F 5.309386 63.022238 2.792851
F 14.226766 55.310038 2.852091
F 14.226766 63.026238 2.852091
F 22.975266 55.275038 2.925131
F 22.631466 63.221438 2.839201
F 5.316496 57.875938 6.422521
F 5.316496 65.592238 6.422521
F 14.234266 57.872038 6.481291
F 14.234266 65.588238 6.481291
F 22.955766 57.827938 6.378531
F 22.753266 65.745038 6.537871
F 5.292986 57.885638 3.696581
F 5.292986 65.601838 3.696581
F 14.232766 57.880338 3.761951
F 14.232766 65.596538 3.761951
F 23.071066 58.049338 3.613091
F 22.964266 65.731238 3.702011
F 4.914586 55.290438 0.052157
F 4.914586 63.006638 0.052157
F 13.834766 55.289838 0.112540
F 13.834766 63.006038 0.112540
F 25.610666 59.071638 17.695471
F 20.803066 54.130938 21.139871
F 7.549096 54.022438 3.715311
F 7.549096 61.738638 3.715311
F 16.339666 54.098738 3.692461
F 16.389466 61.565338 3.782171
F 25.177266 54.059438 3.728571
F 25.000166 61.940038 3.643781
F 7.148846 59.146938 0.065452
F 7.148846 66.863138 0.065452
F 16.408566 59.015538 17.251671
F 23.267166 65.744838 20.995371
F 7.443046 54.015638 20.963071
F 18.587566 57.944638 20.944871
F 7.535846 59.165738 2.807761
F 7.535846 66.881938 2.807761
F 16.326166 59.098938 2.650401
F 16.275166 66.953938 2.740141
F 25.222966 59.429938 2.596251
F 25.174166 66.890638 2.923911
F 7.543816 54.016238 6.436131
F 7.543816 61.732438 6.436131
F 16.437066 54.140238 6.458641
F 16.346966 61.695438 6.450391
F 25.410766 54.073438 6.387831
F 25.253766 61.896438 6.388571
F 0.871457 55.382538 9.971071
F 0.871457 63.098738 9.971071
F 9.754406 55.299338 10.066571
F 9.754406 63.015538 10.066571
F 18.594266 55.168238 10.174171
F 18.721866 63.111738 10.279971
F 0.846864 57.788138 13.609271
F 0.846864 65.504338 13.609271
F 9.729016 57.871638 13.702371
F 9.729016 65.587838 13.702371
F 18.752266 57.788938 13.675371
F 18.659166 65.453138 13.878671
F 0.582785 57.956538 10.897771
F 0.582785 65.672738 10.897771
F 9.746866 57.871838 10.974171
F 9.746866 65.588038 10.974171
F 18.505366 57.726638 10.960571
F 18.640566 65.716738 11.112471
F 0.600977 55.212638 7.260121
F 0.600977 62.928838 7.260121
F 9.772016 55.299438 7.342741
F 9.772016 63.015638 7.342741
F 18.652866 55.199838 7.594931
F 18.604566 63.061938 7.447101
F 3.037886 54.017638 10.934971
F 3.037886 61.733838 10.934971
F 11.975766 54.013438 10.989971
F 11.975766 61.729638 10.989971
F 21.048766 54.160538 10.766271
F 20.815566 61.499338 11.087071
F 3.062176 59.153338 7.301401
F 3.062176 66.869538 7.301401
F 12.000866 59.157838 7.358511
F 12.000866 66.874038 7.358511
F 20.922166 59.109438 7.421261
F 20.666166 67.064938 7.372171
F 2.976106 59.142238 10.038771
F 2.976106 66.858438 10.038771
F 11.981966 59.157538 10.082071
F 11.981966 66.873738 10.082071
F 20.640766 59.012738 10.072571
F 20.881566 66.894638 10.013771
F 2.951156 54.028738 13.675571
F 2.951156 61.744938 13.675571
F 11.956566 54.013438 13.717971
F 11.956566 61.729638 13.717971
F 21.041066 54.101638 13.657171
F 20.962166 61.562738 13.859371
F 5.291306 55.295238 10.038671
F 5.291306 63.011438 10.038671
F 14.209666 55.299438 10.097671
F 14.209666 63.015638 10.097671
F 23.276466 55.518438 9.845901
F 22.951866 63.013138 10.336371
F 5.265726 57.875838 13.674471
F 5.265726 65.592038 13.674471
F 14.184266 57.871538 13.733471
F 14.184266 65.587738 13.733471
F 23.368466 57.851938 13.801471
F 23.135966 65.644038 13.857171
F 5.261806 57.878838 10.938771
F 5.261806 65.595038 10.938771
F 14.203266 57.871538 11.005571
F 14.203266 65.587738 11.005571
F 22.812666 57.881038 10.954971
F 23.156066 65.540738 11.066871
F 5.287276 55.292638 7.307181
F 5.287276 63.008838 7.307181
F 14.228366 55.299738 7.374071
F 14.228366 63.015938 7.374071
F 23.020066 55.201638 7.072231
F 23.146466 63.152238 7.517551
F 7.519586 54.013538 10.959071
F 7.519586 61.729738 10.959071
F 16.391366 53.909338 11.061871
F 16.386866 61.649138 11.129871
F 25.266966 53.980738 11.118471
F 25.245566 61.594738 11.174871
F 7.544656 59.157838 7.327481
F 7.544656 66.874038 7.327481
F 16.322566 59.251938 7.469051
F 16.408266 66.976638 7.510831
F 25.253166 59.235838 7.210171
F 25.185466 66.822438 7.364251
F 7.518976 59.155238 10.052571
F 7.518976 66.871438 10.052571
F 16.388866 59.150638 10.184071
F 16.463766 66.926438 10.154271
F 25.068566 59.147238 9.931681
F 25.438566 66.838938 10.022771
F 7.493506 54.015738 13.688471
F 7.493506 61.731938 13.688471
F 16.306866 53.914138 13.696471
F 16.409466 61.583938 13.884471
F 25.470366 54.032738 13.727271
F 25.247566 61.511938 13.853571
F 0.806527 55.373638 17.257971
F 0.806528 63.089838 17.257971
F 9.703526 55.299338 17.339771
F 9.703526 63.015538 17.339771
F 18.716566 55.245738 17.539971
F 18.609066 62.861038 17.434571
F 0.442309 57.960638 21.046371
F 0.442319 65.676838 21.046371
F 9.677976 57.871738 20.977171
F 9.677976 65.587938 20.977171
F 16.426266 66.799438 17.439071
F 18.697266 65.534838 21.020071
F 0.543787 57.946238 18.205871
F 0.543787 65.662438 18.205871
F 9.695996 57.871938 18.248771
F 9.695996 65.588138 18.248771
F 18.631666 57.824038 18.301571
F 18.773066 65.686138 18.249571
F 0.563404 55.216938 14.542471
F 0.563404 62.933138 14.542471
F 9.721406 55.299138 14.611371
F 9.721406 63.015338 14.611371
F 18.707266 55.150238 14.731871
F 18.735166 62.945038 14.815271
F 2.982366 54.018438 18.209671
F 2.982366 61.734638 18.209671
F 11.924966 54.013438 18.264571
F 11.924966 61.729638 18.264571
F 21.018766 54.134338 18.455871
F 20.969766 61.832938 18.203171
F 3.012386 59.153438 14.572671
F 3.012386 66.869638 14.572671
F 11.950366 59.157538 14.627171
F 11.950366 66.873738 14.627171
F 20.780666 59.198038 14.818171
F 20.910966 66.868738 14.576871
F 2.925886 59.141138 17.315771
F 2.925886 66.857338 17.315771
F 11.931166 59.157538 17.355271
F 11.931166 66.873738 17.355271
F 20.752066 59.076038 17.520971
F 20.936366 66.875938 17.382471
F 2.900606 54.032738 20.955271
F 2.900606 61.748938 20.955271
F 11.905766 54.013438 20.992671
F 11.905766 61.729738 20.992671
F 20.850166 61.667538 20.879771
F 25.348966 61.809338 20.947471
F 5.238156 55.294938 17.311971
F 5.238156 63.011138 17.311971
F 14.158866 55.299438 17.370771
F 14.158866 63.015638 17.370771
F 23.129366 55.376638 17.464471
F 23.325466 63.124038 17.628871
F 5.206696 57.875538 20.948971
F 5.206696 65.591738 20.948971
F 14.133466 57.871538 21.008171
F 14.133466 65.587738 21.008171
F 23.126166 57.901138 20.922771
F 16.335166 61.841238 21.014671
F 5.211626 57.878638 18.213471
F 5.211626 65.594838 18.213471
F 14.152466 57.871538 18.280171
F 14.152466 65.587738 18.280171
F 23.196266 58.002338 18.211271
F 23.191266 65.743738 18.409371
F 5.236406 55.292238 14.575971
F 5.236406 63.008438 14.575971
F 14.177866 55.299438 14.642771
F 14.177866 63.015638 14.642771
F 23.230866 55.290438 14.775971
F 23.184566 63.044138 14.917871
F 7.468076 54.013738 18.233371
F 7.468076 61.729938 18.233371
F 16.392066 54.120338 18.373171
F 16.293166 61.610638 18.329771
F 25.368666 53.964338 18.249971
F 25.670266 61.810938 18.357871
F 7.494126 59.157538 14.596271
F 7.494126 66.873738 14.596271
F 16.457466 59.070438 14.510971
F 16.352666 66.745538 14.632371
F 25.518066 58.988038 14.899571
F 25.476166 66.691738 14.709271
F 7.468206 59.155338 17.325771
F 7.468206 66.871538 17.325771
F 20.593466 67.038838 -0.059720
F 24.977166 66.934138 0.199435
F 16.470266 69.435638 3.559081
F 20.917766 69.404238 13.537871
F 16.500866 69.282938 13.603971
F 25.223366 69.224338 13.761371
F 23.061466 63.115738 21.833571
F 25.286266 69.285738 10.966171
F 16.545366 69.443738 6.238401
F 16.530566 69.523338 11.002471
F 18.356666 63.032138 -0.090557
F 22.651666 62.992038 0.010567
F 16.356566 66.769938 21.865171
F 16.043966 59.167738 -0.019867
F 20.433966 59.159638 0.298352
F 0.485561 55.245938 24.656171
F 0.485561 62.962138 24.656171
F 9.652436 55.299238 24.614571
F 9.652436 63.015438 24.614571
F 18.602766 55.429138 24.883371
F 18.543166 63.016338 24.486971
F 0.457172 57.925438 28.297771
F 0.457172 65.641638 28.297771
F 9.626866 57.871738 28.251971
F 9.626866 65.587938 28.251971
F 18.514666 57.829238 28.375071
F 18.477366 65.488038 28.265971
F 0.500863 57.910038 25.506771
F 0.500863 65.626238 25.506771
F 9.645196 57.871938 25.523471
F 9.645196 65.588138 25.523471
F 18.599166 58.016538 25.697771
F 18.495266 65.623538 25.437271
F 16.253666 69.452438 25.624271
F 0.522403 62.957138 21.864971
F 9.670606 55.299138 21.886171
F 9.670606 63.015338 21.886171
F 16.259066 61.909438 42.672071
F 16.462466 59.283538 22.091971
F 2.875306 54.034838 25.473271
F 2.875306 61.751038 25.473271
F 11.874166 54.013438 25.539271
F 11.874166 61.729638 25.539271
F 20.847066 53.986038 25.555371
F 20.847566 61.918338 25.424671
F 2.929036 59.142638 21.840471
F 2.929036 66.858838 21.840471
F 11.899566 59.157538 21.901971
F 11.899566 66.873738 21.901971
F 7.291506 54.015038 42.786771
F 20.736866 53.992138 43.055571
F 2.873766 59.135838 24.592871
F 2.873766 66.852038 24.592871
F 11.880366 59.157538 24.629971
F 11.880366 66.873738 24.629971
F 20.966766 59.411638 24.620671
F 20.849266 66.710638 24.692571
F 2.846906 54.035438 28.231071
F 2.846906 61.751738 28.231071
F 11.854966 54.013438 28.267371
F 11.854966 61.729738 28.267371
F 20.954366 54.046238 28.387371
F 20.794666 61.755038 28.102971
F 5.174856 55.295538 24.586271
F 5.174856 63.011738 24.586271
F 14.108066 55.299438 24.645571
F 14.108066 63.015638 24.645571
F 23.043966 55.420238 24.651471
F 23.189266 63.069738 24.654771
F 5.145106 57.876938 28.224671
F 5.145106 65.593138 28.224671
F 14.082666 57.871538 28.282871
F 14.082666 65.587738 28.282871
F 23.040966 58.008338 28.280271
F 23.039966 65.570938 28.273871
F 5.162036 57.879038 25.488071
F 5.162036 65.595238 25.488071
F 14.101666 57.871538 25.554871
F 14.101666 65.587738 25.554871
F 23.200166 57.970538 25.565071
F 23.106966 65.562538 25.533671
F 5.187316 55.292438 21.850871
F 5.187316 63.008638 21.850871
F 14.127066 55.299438 21.917471
F 14.127066 63.015638 21.917471
F 18.533366 57.848438 42.681571
F 25.425266 61.908538 42.692771
F 7.414666 54.014538 25.507571
F 7.414666 61.730738 25.507571
F 16.276766 54.054738 25.590971
F 16.229166 61.703638 25.728671
F 25.274166 54.102438 25.494171
F 25.414466 61.835938 25.504771
F 7.441466 59.156938 21.870471
F 7.441466 66.873138 21.870471
F 0.522403 55.240838 21.864971
F 20.637766 61.692638 42.910071
F 7.291506 61.731238 42.786771
F 25.331366 59.057638 39.111471
F 7.417616 59.155438 24.600371
F 7.417616 66.871638 24.600371
F 16.332566 59.163938 24.705471
F 16.314566 66.943638 24.590071
F 25.419566 59.240738 24.539971
F 25.289466 66.621538 24.497271
F 7.392236 54.015438 28.237771
F 7.392236 61.731638 28.237771
F 16.322266 54.134938 28.406371
F 16.264366 61.694738 28.424971
F 25.345566 53.972538 28.233171
F 25.455566 61.732338 28.176771
F 0.436374 55.248538 31.935071
F 0.436374 62.964738 31.935071
F 9.601326 55.299238 31.889271
F 9.601326 63.015438 31.889271
F 18.518066 55.369838 31.984471
F 18.418866 62.903138 31.833471
F 0.416328 57.921938 35.572071
F 0.416328 65.638138 35.572071
F 9.575786 57.871838 35.526671
F 9.575786 65.588038 35.526671
F 18.572066 57.897038 35.579771
F 18.530766 65.576538 35.621671
F 0.462496 57.899338 32.789571
F 0.462496 65.615538 32.789571
F 9.594406 57.871938 32.798171
F 9.594406 65.588138 32.798171
F 18.445566 57.910138 32.922771
F 18.432966 65.311038 32.902771
F 0.481247 55.265438 29.152971
F 0.481247 62.981638 29.152971
F 9.619786 55.299038 29.160871
F 9.619786 63.015238 29.160871
F 18.637966 55.185938 29.264871
F 18.517466 62.869538 29.100071
F 2.815386 54.035338 32.746371
F 2.815386 61.751538 32.746371
F 11.823366 54.013438 32.814071
F 11.823366 61.729638 32.814071
F 20.759366 54.065138 32.818571
F 20.768466 61.855538 32.736471
F 2.846076 59.136038 29.109871
F 2.846076 66.852238 29.109871
F 11.848766 59.157538 29.176671
F 11.848766 66.873738 29.176671
F 20.673466 59.285738 29.245171
F 20.760066 66.583338 29.235971
F 2.821406 59.135038 31.867071
F 2.821406 66.851238 31.867071
F 11.829566 59.157538 31.904771
F 11.829566 66.873738 31.904771
F 20.610066 59.113838 31.954471
F 20.551966 66.691238 32.016371
F 2.798076 54.035038 35.502971
F 2.798076 61.751238 35.502971
F 11.804166 54.013438 35.542071
F 11.804166 61.729738 35.542071
F 20.751966 54.014838 35.614771
F 20.770066 61.905938 35.421471
F 5.116906 55.293438 31.862471
F 5.116906 63.009638 31.862471
F 14.057266 55.299438 31.920271
F 14.057266 63.015638 31.920271
F 23.076666 55.289338 31.803571
F 23.061566 63.111538 31.860771
F 5.091416 57.877738 35.499971
F 5.091416 65.593938 35.499971
F 14.031866 57.871538 35.557671
F 14.031866 65.587738 35.557671
F 23.123166 57.920038 35.438771
F 23.181466 65.593438 35.495871
F 5.111776 57.879438 32.762771
F 5.111776 65.595638 32.762771
F 14.050866 57.871538 32.829571
F 14.050866 65.587738 32.829571
F 23.163466 57.968838 32.676371
F 22.951466 65.597038 32.811471
F 5.136866 55.291638 29.125371
F 5.136866 63.007838 29.125371
F 14.076266 55.299438 29.192271
F 14.076266 63.015638 29.192271
F 23.236266 55.284138 29.143071
F 23.170766 62.939138 29.133471
F 7.361696 54.015238 32.781771
F 7.361696 61.731438 32.781771
F 16.360066 54.000038 32.922571
F 16.298466 61.714838 33.016371
F 25.397366 53.965338 32.749971
F 25.252666 61.846738 32.836971
F 7.387966 59.156038 29.144571
F 7.387966 66.872238 29.144571
F 16.275266 59.092038 29.246371
F 16.345866 66.815638 29.366571
F 25.229766 59.272238 29.077971
F 25.304866 66.796238 29.013471
F 7.366966 59.155638 31.874971
F 7.366966 66.871838 31.874971
F 16.262266 59.187838 32.020771
F 16.258866 66.869038 32.007371
F 25.427566 59.309138 31.802071
F 25.280466 66.851338 31.779371
F 7.341766 54.015238 35.512271
F 7.341766 61.731438 35.512271
F 16.137966 54.008038 35.681971
F 16.309066 61.839838 35.625271
F 25.199566 54.275338 35.498971
F 25.383166 61.655738 35.523171
F 0.398704 55.250438 39.208971
F 0.398704 62.966638 39.208971
F 9.550296 55.299138 39.164071
F 9.550296 63.015338 39.164071
F 18.315066 55.249738 39.333771
F 18.475066 63.141338 39.194771
F 0.379187 57.919438 42.846671
F 0.379187 65.635738 42.846671
F 9.524836 57.871838 42.801471
F 9.524836 65.588038 42.801471
F 22.878966 65.638038 42.955771
F 25.314166 54.236838 42.693071
F 0.431039 57.902338 40.063771
F 0.431039 65.618538 40.063771
F 9.543696 57.871938 40.072971
F 9.543696 65.588138 40.072971
F 18.475166 57.904538 39.950171
F 18.577166 65.741338 40.115771
F 0.447228 55.272338 36.422771
F 0.447228 62.988538 36.422771
F 9.569036 55.299038 36.435571
F 9.569036 63.015238 36.435571
F 18.491666 55.175738 36.551171
F 18.643966 63.080138 36.373571
F 2.777856 54.031638 40.023371
F 2.777856 61.747838 40.023371
F 11.772566 54.013438 40.088771
F 11.772566 61.729638 40.088771
F 20.791266 54.084638 40.220671
F 20.638666 61.787538 40.165171
F 2.794056 59.137038 36.384571
F 2.794056 66.853238 36.384571
F 11.797966 59.157538 36.451371
F 11.797966 66.873738 36.451371
F 20.797166 59.295638 36.369971
F 20.795166 66.775938 36.429871
F 2.775196 59.137238 39.139971
F 2.775196 66.853438 39.139971
F 11.778766 59.157538 39.179471
F 11.778766 66.873738 39.179471
F 20.816566 59.243238 39.215871
F 20.788666 66.766338 39.178971
F 2.752016 54.033638 42.776971
F 2.752016 61.749838 42.776971
F 11.753466 54.013438 42.816871
F 11.753466 61.729738 42.816871
F 25.282566 66.899838 39.405371
F 22.935266 58.016338 42.881771
F 5.067606 55.293338 39.137171
F 5.067606 63.009538 39.137171
F 14.006466 55.299438 39.194971
F 14.006466 63.015638 39.194971
F 22.999266 55.409738 39.247071
F 23.107666 63.008438 39.187671
F 5.041926 57.877738 42.774571
F 5.041926 65.593938 42.774571
F 13.981066 57.871538 42.832371
F 13.981066 65.587738 42.832371
F 18.355366 65.547138 42.944271
F 16.165966 53.936738 42.946571
F 5.061796 57.879038 40.037471
F 5.061796 65.595238 40.037471
F 14.000066 57.871538 40.104371
F 14.000066 65.587738 40.104371
F 23.086166 57.995438 40.068571
F 23.027566 65.529638 39.995371
F 5.086706 55.291638 36.400171
F 5.086706 63.007838 36.400171
F 14.025466 55.299438 36.466971
F 14.025466 63.015638 36.466971
F 22.974966 55.397338 36.469271
F 23.077966 62.813038 36.521271
F 7.310466 54.015438 40.056271
F 7.310466 61.731638 40.056271
F 16.144566 53.907038 40.176571
F 16.276266 61.709838 39.967571
F 25.286966 54.156838 39.950771
F 25.267666 61.660338 40.054471
F 7.335896 59.155538 36.418971
F 7.335896 66.871738 36.418971
F 16.301166 59.170138 36.422071
F 16.321066 66.900038 36.560571
F 25.435366 59.005338 36.413971
F 25.220566 66.834338 36.562971
F 7.316626 59.155838 39.149471
F 7.316626 66.872038 39.149471
F 16.296666 59.113638 39.186971
F 16.282066 66.801638 39.135871
F 20.686266 59.139538 43.850471
F 20.716066 69.331838 32.794571
F 18.733666 63.008038 21.818271
F 18.454466 55.285538 21.969671
F 20.592266 69.306338 40.066571
F 16.405466 69.516238 42.864571
F 20.909866 66.665738 21.979871
F 25.463066 66.819538 21.909571
F 25.385166 69.502538 28.215571
F 25.006966 66.834338 43.686171
F 20.991466 59.121338 21.855771
F 20.785366 69.415838 35.579571
F 20.593466 69.212738 25.571771
F 25.124866 69.440638 40.169571
F 16.410466 69.400838 35.590171
F 16.147866 69.215438 40.262271
F 24.848366 69.330838 42.895171
F 25.212866 69.461438 35.643671
F 23.183166 55.266638 21.808171
F 25.419766 59.228738 21.773371
F 0.361280 55.252638 46.483571
F 0.361280 62.968838 46.483571
F 9.499426 55.299138 46.438871
F 9.499426 63.015338 46.438871
F 18.511766 55.447838 46.461071
F 18.377266 63.201138 46.566671
F 0.344081 57.917338 50.120071
F 0.344081 65.633538 50.120071
F 9.474036 57.871838 50.076171
F 9.474036 65.588038 50.076171
F 18.250566 57.927738 50.199671
F 18.355266 65.627238 50.122971
F 0.396689 57.897938 47.340671
F 0.396689 65.614138 47.340671
F 9.493046 57.871938 47.347671
F 9.493046 65.588138 47.347671
F 18.358766 57.846138 47.509271
F 18.413266 65.746838 47.573971
F 20.555566 61.495938 64.619771
F 0.413249 62.987338 43.702471
F 9.518356 55.299038 43.710371
F 9.518356 63.015238 43.710371
F 25.354366 66.938538 60.987771
F 20.514466 69.274638 64.516571
F 2.730376 54.030238 47.298171
F 2.730376 61.746438 47.298171
F 11.721766 54.013438 47.363471
F 11.721766 61.729638 47.363471
F 20.714066 54.053638 47.181171
F 20.554566 61.784538 47.130171
F 2.753286 59.139938 43.660671
F 2.753286 66.856138 43.660671
F 11.747166 59.157538 43.726171
F 11.747166 66.873738 43.726171
F 7.141166 61.730638 64.610471
F 16.000066 53.878938 64.684471
F 2.729706 59.137838 46.413571
F 2.729706 66.854038 46.413571
F 11.728066 59.157538 46.454171
F 11.728066 66.873738 46.454171
F 20.701566 59.209538 46.537671
F 20.734366 66.901938 46.430071
F 2.708046 54.032438 50.050071
F 2.708046 61.748638 50.050071
F 11.702666 54.013438 50.091571
F 11.702666 61.729638 50.091571
F 20.714066 54.105838 50.013471
F 20.405366 61.658538 49.809771
F 5.017086 55.293438 46.411771
F 5.017086 63.009638 46.411771
F 13.955666 55.299438 46.469771
F 13.955666 63.015638 46.469771
F 23.105866 55.176238 46.327571
F 23.004666 62.838738 46.251471
F 4.992826 57.877238 50.048971
F 4.992826 65.593438 50.048971
F 13.930266 57.871538 50.107071
F 13.930266 65.587738 50.107071
F 22.888866 57.639238 49.901671
F 23.126766 65.422338 50.050171
F 5.012806 57.878638 47.312371
F 5.012806 65.594838 47.312371
F 13.949366 57.871538 47.379071
F 13.949366 65.587738 47.379071
F 22.862066 57.695638 47.073571
F 22.908966 65.349138 47.228771
F 5.037166 55.292138 43.674971
F 5.037166 63.008338 43.674971
F 13.974666 55.299438 43.741671
F 13.974666 63.015638 43.741671
F 18.452866 65.446538 64.606771
F 22.757066 57.705038 64.456271
F 7.259506 54.015638 47.330871
F 7.259506 61.731838 47.330871
F 16.161166 54.167238 47.364571
F 16.235466 61.798538 47.302171
F 25.165666 53.904838 47.533071
F 25.126366 61.730438 47.279371
F 7.284856 59.155438 43.693571
F 7.284856 66.871638 43.693571
F 16.125266 61.887138 64.770271
F 7.141166 54.014438 64.610471
F 25.025366 61.899038 64.810071
F 0.413249 55.271138 43.702471
F 7.266436 59.156038 46.424071
F 7.266436 66.872238 46.424071
F 16.202666 59.216838 46.395771
F 16.167266 66.910438 46.564271
F 25.079266 58.979538 46.284971
F 25.237066 66.622538 46.418971
F 7.241386 54.014838 50.061271
F 7.241386 61.731038 50.061271
F 16.217666 54.262538 49.997671
F 16.197866 61.820238 49.990671
F 25.124566 54.001738 50.174771
F 25.196266 61.516038 50.035571
F 0.327269 55.254938 53.756671
F 0.327270 62.971138 53.756671
F 9.448686 55.299138 53.713571
F 9.448686 63.015338 53.713571
F 18.342866 55.406238 53.690171
F 18.578466 62.916138 53.851671
F 0.310149 57.914738 57.393571
F 0.310149 65.630938 57.393571
F 9.423316 57.871838 57.350871
F 9.423316 65.588038 57.350871
F 18.302066 57.842138 57.128871
F 18.321666 65.709238 57.283171
F 0.364347 57.895438 54.617171
F 0.364347 65.611638 54.617171
F 9.442426 57.871838 54.622471
F 9.442426 65.588038 54.622471
F 18.308466 57.991438 54.346171
F 18.416166 65.523938 54.531871
F 0.380536 55.274538 50.978571
F 0.380536 62.990738 50.978571
F 9.467726 55.299138 50.985071
F 9.467726 63.015338 50.985071
F 18.572766 55.437438 50.945671
F 18.471066 62.912238 51.074871
F 2.687186 54.028538 54.573971
F 2.687186 61.744838 54.573971
F 11.670966 54.013438 54.638271
F 11.670966 61.729638 54.638271
F 20.546766 54.063438 54.585371
F 20.881466 61.711538 54.561871
F 2.708466 59.141638 50.935971
F 2.708466 66.857838 50.935971
F 11.696266 59.157538 51.000871
F 11.696266 66.873738 51.000871
F 20.650666 59.123938 50.832171
F 20.834766 66.763538 50.872771
F 2.686546 59.139338 53.686871
F 2.686546 66.855538 53.686871
F 11.677266 59.157538 53.728971
F 11.677266 66.873738 53.728971
F 20.578066 59.202138 53.603571
F 20.647966 66.852338 53.689971
F 2.664656 54.031138 57.323971
F 2.664656 61.747338 57.323971
F 11.651866 54.013438 57.366271
F 11.651866 61.729638 57.366271
F 20.457766 54.005338 57.349071
F 20.417766 61.682538 57.248271
F 4.969006 55.294138 53.685971
F 4.969006 63.010338 53.685971
F 13.904866 55.299438 53.744471
F 13.904866 63.015638 53.744471
F 22.881466 55.259838 53.842771
F 22.871266 62.967138 53.466071
F 4.944636 57.876538 57.323171
F 4.944636 65.592738 57.323171
F 13.879466 57.871538 57.381871
F 13.879466 65.587738 57.381871
F 22.718066 57.844238 57.447771
F 22.853366 65.477938 57.271971
F 4.964486 57.878038 54.587471
F 4.964486 65.594238 54.587471
F 13.898566 57.871538 54.653771
F 13.898566 65.587738 54.653771
F 22.762566 57.768138 54.717471
F 22.944466 65.557938 54.377171
F 4.988596 55.292638 50.949871
F 4.988596 63.008838 50.949871
F 13.923966 55.299438 51.016471
F 13.923966 63.015638 51.016471
F 22.951966 55.137038 51.014971
F 22.943766 62.838438 50.769071
F 7.209306 54.015438 54.605671
F 7.209306 61.731638 54.605671
F 16.220566 53.934338 54.591771
F 16.152466 61.899338 54.910071
F 25.242566 54.133138 54.671471
F 25.098366 61.840638 54.441271
F 7.234326 59.155438 50.968271
F 7.234326 66.871638 50.968271
F 16.026366 59.248538 50.962371
F 16.141166 66.917438 51.038271
F 24.998766 59.059138 50.794471
F 25.175066 66.694338 50.966471
F 7.216366 59.156238 53.698571
F 7.216366 66.872538 53.698571
F 16.075766 59.340638 53.662971
F 16.261966 66.747838 53.682471
F 24.843766 59.302838 53.575471
F 25.226966 66.952338 53.709371
F 7.191366 54.014638 57.335871
F 7.191366 61.730838 57.335871
F 16.129966 54.058038 57.368571
F 16.257666 61.867538 57.637971
F 25.018066 53.856238 57.527371
F 25.063366 61.915638 57.122271
F 0.292971 55.257838 61.030471
F 0.292971 62.974038 61.030471
F 9.397946 55.299138 60.988271
F 9.397946 63.015338 60.988271
F 18.509166 55.311538 60.957271
F 18.161766 63.048338 61.145071
F 0.275903 57.911538 64.667071
F 0.275903 65.627738 64.667071
F 9.372576 57.871838 64.625671
F 9.372576 65.588038 64.625671
F 16.144766 66.799538 60.981471
F 24.939066 59.346738 60.808071
F 0.331291 57.891838 61.895271
F 0.331291 65.608038 61.895271
F 9.391816 57.871838 61.897271
F 9.391816 65.588038 61.897271
F 18.239466 57.813038 61.959771
F 18.349266 65.540638 61.861871
F 0.347807 55.277238 58.256271
F 0.347807 62.993438 58.256271
F 9.417126 55.299138 58.259871
F 9.417126 63.015338 58.259871
F 18.435166 55.412238 58.231271
F 18.500766 63.154438 58.472971
F 2.642406 54.027038 61.849771
F 2.642406 61.743238 61.849771
F 11.620166 54.013438 61.912971
F 11.620166 61.729638 61.912971
F 20.557066 53.902338 61.792271
F 20.509066 61.623338 61.928171
F 2.665076 59.143238 58.211871
F 2.665076 66.859438 58.211871
F 11.645566 59.157538 58.275571
F 11.645566 66.873738 58.275571
F 20.446366 59.109538 58.334171
F 20.645766 66.782338 58.326871
F 2.642336 59.140338 60.961071
F 2.642336 66.856538 60.961071
F 11.626566 59.157538 61.003671
F 11.626566 66.873738 61.003671
F 20.466366 59.134538 60.954371
F 20.601666 66.706438 60.985971
F 2.619956 54.030038 64.598071
F 2.619956 61.746238 64.598071
F 11.601166 54.013438 64.641071
F 11.601166 61.729638 64.641071
F 22.835166 65.329838 64.541271
F 25.169066 53.880338 64.504171
F 4.919916 55.294538 60.960471
F 4.919916 63.010738 60.960471
F 13.854066 55.299438 61.019171
F 13.854066 63.015638 61.019171
F 22.759266 55.271238 60.802971
F 22.784666 62.828938 60.824571
F 4.895316 57.876238 64.597671
F 4.895316 65.592438 64.597671
F 13.828666 57.871538 64.656571
F 13.828666 65.587738 64.656571
F 20.705866 54.036838 64.402371
F 18.296566 57.810938 64.712271
F 4.916086 57.877538 61.862571
F 4.916086 65.593738 61.862571
F 13.847766 57.871538 61.928571
F 13.847766 65.587738 61.928571
F 22.627066 57.748438 61.795171
F 23.031766 65.430638 61.619171
F 4.940386 55.293238 58.225071
F 4.940386 63.009438 58.225071
F 13.873166 55.299438 58.291171
F 13.873166 63.015638 58.291171
F 22.675666 55.298538 58.082171
F 22.774566 62.928338 58.120271
F 7.158866 54.015438 61.880471
F 7.158866 61.731638 61.880471
F 16.234666 54.068238 61.901671
F 15.915466 61.698738 62.102871
F 24.997666 54.032438 61.740271
F 25.272666 61.926038 61.895071
F 7.184126 59.155538 58.243071
F 7.184126 66.871738 58.243071
F 16.103166 59.180838 58.226471
F 16.085666 66.736338 58.336171
F 24.956966 59.358738 58.036071
F 25.083566 66.776238 58.190571
F 7.166316 59.156538 60.973171
F 7.166316 66.872738 60.973171
F 16.037966 59.058938 60.865171
F 18.336066 63.076738 43.896171
F 18.313566 55.297738 43.745571
F 16.203766 66.990638 43.972771
F 20.604666 66.754338 43.785071
F 20.653566 69.269338 57.249771
F 15.872466 69.281338 57.394571
F 20.630666 69.254038 49.990871
F 18.361066 55.260238 65.454871
F 22.978666 55.199038 43.667271
F 16.093866 69.493338 49.972671
F 22.645666 62.838338 65.521171
F 20.570766 69.339738 47.249571
F 15.935166 69.209238 54.715571
F 25.045466 69.437538 61.918871
F 20.499866 69.307438 61.669271
F 25.067666 69.327038 50.162171
F 20.407166 69.562438 54.429171
F 25.059266 69.476138 54.668971
F 16.249466 69.530738 47.171971
F 24.980766 69.324238 64.581471
F 20.652166 66.733238 65.439871
F 22.911766 55.227238 65.407571
F 16.305866 59.113738 43.626271
F 23.077266 63.057638 43.627071
F 25.374966 59.218938 43.627371
F 0.258958 55.261038 68.303571
F 0.258958 62.977238 68.303571
F 9.347236 55.299138 68.262971
F 9.347236 63.015438 68.262971
F 18.273866 55.367338 68.214271
F 18.261666 62.872438 68.436971
F 0.242092 57.908438 71.939971
F 0.242092 65.624638 71.939971
F 9.321896 57.871838 71.900371
F 9.321896 65.588038 71.900371
F 18.162366 57.668338 71.881971
F 18.316166 65.526438 71.927071
F 0.298688 57.887938 69.172671
F 0.298688 65.604138 69.172671
F 9.341126 57.871838 69.171971
F 9.341126 65.588038 69.171971
F 18.400966 57.774238 69.219671
F 18.406566 65.597838 69.236371
F 16.191166 66.734338 65.500071
F 0.314929 62.997338 65.534071
F 9.366476 55.299138 65.534571
F 9.366476 63.015438 65.534571
F 18.130066 57.962938 86.517371
F 22.721766 57.854938 86.464671
F 2.597586 54.025638 69.125171
F 2.597586 61.741838 69.125171
F 11.569366 54.013438 69.187671
F 11.569366 61.729638 69.187671
F 20.547266 53.983638 69.042271
F 20.443866 61.614538 69.253371
F 2.619896 59.144638 65.487471
F 2.619896 66.860838 65.487471
F 11.594766 59.157538 65.550371
F 11.594766 66.873738 65.550371
F 24.711666 53.831938 86.461071
F 0.314929 55.281138 65.534071
F 2.597736 59.141638 68.234871
F 2.597736 66.857838 68.234871
F 11.575766 59.157538 68.278371
F 11.575766 66.873738 68.278371
F 20.526066 59.113738 68.269071
F 20.692266 66.785438 68.363371
F 2.575626 54.028638 71.871671
F 2.575626 61.744838 71.871671
F 11.550366 54.013438 71.915771
F 11.550366 61.729638 71.915771
F 20.568666 53.793138 71.843971
F 20.573166 61.603138 71.921971
F 4.870866 55.295038 68.234871
F 4.870866 63.011238 68.234871
F 13.803266 55.299438 68.293971
F 13.803266 63.015638 68.293971
F 22.841666 55.233238 68.165871
F 22.704266 62.833138 68.168271
F 4.846506 57.875738 71.872071
F 4.846506 65.591938 71.872071
F 13.777866 57.871538 71.931271
F 13.777866 65.587738 71.931271
F 22.679166 57.718838 72.129371
F 22.809866 65.538438 72.040671
F 4.867186 57.877138 69.137571
F 4.867186 65.593338 69.137571
F 13.796966 57.871538 69.203271
F 13.796966 65.587738 69.203271
F 22.714066 57.802738 69.337271
F 22.948866 65.487638 68.954671
F 4.891626 55.293738 65.500071
F 4.891626 63.009938 65.500071
F 13.822366 55.299438 65.565871
F 13.822366 63.015638 65.565871
F 25.253266 69.318138 68.910271
F 24.757166 61.772638 86.552771
F 7.108496 54.015338 69.155271
F 7.108496 61.731538 69.155271
F 15.988966 54.001538 69.034071
F 15.820366 61.608538 69.225371
F 24.927466 59.046038 82.836071
F 24.881066 61.554638 69.350971
F 7.133646 59.155638 65.517871
F 7.133646 66.871838 65.517871
F 6.990336 61.730238 86.434471
F 18.134166 65.361738 86.487171
F 20.443466 61.511438 86.654771
F 20.240566 54.170138 86.693771
F 7.116016 59.156638 68.247771
F 7.116016 66.872838 68.247771
F 16.125066 59.086438 68.391071
F 16.112566 66.686438 68.201171
F 25.002966 59.028038 68.337871
F 25.100666 66.741738 68.210571
F 7.090826 54.014338 71.885171
F 7.090826 61.730538 71.885171
F 15.828766 54.008638 71.792171
F 15.871066 61.465138 71.893871
F 25.156666 53.995038 71.891671
F 24.962366 61.770838 71.961771
F 0.225347 55.264038 75.576271
F 0.225347 62.980238 75.576271
F 9.296576 55.299238 75.537671
F 9.296576 63.015438 75.537671
F 18.195766 55.106838 75.390771
F 18.214366 62.903438 75.622271
F 0.208691 57.905638 79.212471
F 0.208691 65.621838 79.212471
F 9.271256 57.871738 79.175071
F 9.271256 65.587938 79.175071
F 17.982066 57.678938 79.253871
F 18.112966 65.553938 79.204271
F 0.266411 57.884338 76.449571
F 0.266411 65.600538 76.449571
F 9.290416 57.871838 76.446771
F 9.290416 65.588038 76.446771
F 18.362266 57.673838 76.499271
F 18.279266 65.646838 76.341471
F 0.282508 55.284938 72.811171
F 0.282508 63.001138 72.811171
F 9.315766 55.299238 72.809371
F 9.315766 63.015438 72.809371
F 18.298966 55.129238 72.650371
F 18.198666 62.809138 72.695871
F 2.553456 54.024338 76.400571
F 2.553456 61.740538 76.400571
F 11.518566 54.013438 76.462471
F 11.518566 61.729638 76.462471
F 20.353766 53.830838 76.381771
F 20.487566 61.620838 76.631471
F 2.575416 59.146038 72.762871
F 2.575416 66.862238 72.762871
F 11.543966 59.157538 72.825071
F 11.543966 66.873738 72.825071
F 20.311766 58.967338 72.889371
F 20.514366 66.799438 72.809171
F 2.553736 59.143238 75.508371
F 2.553736 66.859438 75.508371
F 11.524966 59.157538 75.553171
F 11.524966 66.873738 75.553171
F 20.423766 59.066738 75.668871
F 20.589766 66.901338 75.444271
F 2.532016 54.026938 79.144971
F 2.532016 61.743138 79.144971
F 11.499566 54.013438 79.190471
F 11.499566 61.729638 79.190471
F 20.532166 53.955138 79.065771
F 20.271966 61.575238 79.322171
F 4.822266 55.295538 75.509171
F 4.822266 63.011738 75.509171
F 13.752566 55.299438 75.568671
F 13.752566 63.015638 75.568671
F 22.726266 55.153838 75.748071
F 22.814766 63.028438 75.647871
F 4.798106 57.875138 79.146371
F 4.798106 65.591338 79.146371
F 13.727166 57.871538 79.206071
F 13.727166 65.587738 79.206071
F 22.613866 57.930538 79.225371
F 22.708566 65.434938 79.318371
F 4.818346 57.876738 76.412471
F 4.818346 65.592938 76.412471
F 13.746166 57.871538 76.477971
F 13.746166 65.587738 76.477971
F 22.900666 57.814238 76.404771
F 22.819966 65.627338 76.636171
F 4.842716 55.294038 72.774971
F 4.842716 63.010238 72.774971
F 13.771566 55.299438 72.840671
F 13.771566 63.015638 72.840671
F 22.988466 54.963538 72.865071
F 22.733666 62.944838 72.876371
F 7.058296 54.015138 76.430071
F 7.058296 61.731438 76.430071
F 15.956166 53.819738 76.458971
F 16.031266 61.736438 76.607071
F 25.012066 53.817138 76.495871
F 25.056966 61.694038 76.411171
F 7.083366 59.155738 72.792671
F 7.083366 66.871938 72.792671
F 16.010966 58.948238 72.964471
F 16.241266 66.907638 72.682171
F 24.806466 59.219838 72.926371
F 25.011466 66.851738 72.946971
F 7.065676 59.156738 75.522471
F 7.065676 66.872938 75.522471
F 16.170166 59.113438 75.723071
F 15.936466 66.967738 75.377771
F 25.050966 59.060138 75.641671
F 24.973966 67.038738 75.713271
F 7.040536 54.014238 79.159771
F 7.040536 61.730438 79.159771
F 15.923466 53.923938 79.410171
F 15.960266 61.826938 79.245471
F 25.010666 53.773338 79.118571
F 24.800866 61.744938 79.260671
F 0.192144 55.266738 82.848771
F 0.192144 62.982938 82.848771
F 9.245956 55.299238 82.812471
F 9.245956 63.015438 82.812471
F 18.334166 55.230738 82.920471
F 18.143366 62.931438 83.044471
F 0.175655 57.903038 86.484971
F 0.175655 65.619238 86.484971
F 9.220646 57.871738 86.449771
F 9.220646 65.587938 86.449771
F 25.039466 54.032638 69.147271
F 15.936466 61.816238 86.563871
F 0.234383 57.880838 83.726071
F 0.234383 65.597038 83.726071
F 9.239716 57.871738 83.721471
F 9.239716 65.587938 83.721471
F 18.221266 57.850838 83.745471
F 17.966066 65.389838 83.663871
F 0.250364 55.288438 80.087871
F 0.250364 63.004638 80.087871
F 9.265056 55.299238 80.084071
F 9.265056 63.015438 80.084071
F 18.250666 55.038738 80.188171
F 18.144166 63.113238 80.327871
F 2.509996 54.022938 83.675871
F 2.509996 61.739138 83.675871
F 11.467866 54.013438 83.737171
F 11.467866 61.729638 83.737171
F 20.539066 53.951538 83.743271
F 20.578866 61.759438 83.907771
F 2.531656 59.147338 80.038171
F 2.531656 66.863538 80.038171
F 11.493166 59.157538 80.099771
F 11.493166 66.873738 80.099771
F 20.257766 58.968438 80.147171
F 20.305666 66.895438 79.967771
F 2.510476 59.145038 82.781571
F 2.510476 66.861238 82.781571
F 11.474166 59.157538 82.827871
F 11.474166 66.873738 82.827871
F 20.438666 59.076738 82.775271
F 20.190766 67.000138 82.742171
F 2.489056 54.025038 86.418171
F 2.489056 61.741238 86.418171
F 11.448866 54.013438 86.465271
F 11.448866 61.729638 86.465271
F 22.480466 65.611538 86.535871
F 6.990336 54.014038 86.434471
F 4.774036 55.296238 82.783471
F 4.774036 63.012438 82.783471
F 13.701766 55.299438 82.843371
F 13.701766 63.015638 82.843371
F 22.746566 55.170138 82.726471
F 22.596666 63.074138 82.946971
F 4.750016 57.874438 86.420571
F 4.750016 65.590638 86.420571
F 13.676366 57.871538 86.480771
F 13.676366 65.587738 86.480771
F 24.838066 66.738738 82.751771
F 15.751866 54.192038 86.516671
F 4.769816 57.876338 83.687371
F 4.769816 65.592538 83.687371
F 13.695366 57.871538 83.752771
F 13.695366 65.587738 83.752771
F 22.652266 57.786138 83.661471
F 22.485366 65.622838 83.730271
F 4.794036 55.294438 80.049971
F 4.794036 63.010638 80.049971
F 13.720766 55.299438 80.115371
F 13.720766 63.015638 80.115371
F 22.748066 55.138138 79.870371
F 22.501066 62.828738 80.204371
F 7.008226 54.015038 83.704971
F 7.008226 61.731238 83.704971
F 16.056666 54.068938 83.900071
F 15.830566 61.741838 83.789771
F 25.057566 53.911838 83.796271
F 24.795266 61.644638 83.912371
F 7.033236 59.155938 80.067471
F 7.033236 66.872138 80.067471
F 15.861266 59.175338 80.100971
F 15.930766 66.915438 80.136571
F 24.844666 59.129238 80.164771
F 24.930466 66.761038 80.042371
F 7.015436 59.156838 82.797071
F 7.015436 66.873038 82.797071
F 15.981966 59.179738 82.859071
F 15.869366 66.927538 82.883971
F 18.580266 62.838438 65.643871
F 16.008966 69.374238 71.859371
F 24.986566 66.686838 65.545971
F 20.616766 58.982838 65.526671
F 15.902866 69.474338 79.155871
F 24.941966 69.721738 76.501771
F 24.642266 69.191938 86.474471
F 20.516666 69.448438 78.958271
F 24.840866 69.237038 83.745271
F 16.112066 59.081238 65.650971
F 15.931066 69.359938 76.410471
F 20.351366 69.473238 76.257071
F 16.030166 69.579138 83.779271
F 24.971666 59.188338 87.381471
F 20.624066 69.306138 69.176371
F 20.397266 69.519938 83.809871
F 20.385366 69.418238 86.470071
F 24.653066 59.256838 65.656871
F 0.159252 55.269238 90.121071
F 0.159252 62.985538 90.121071
F 9.195356 55.299338 90.087171
F 9.195356 63.015538 90.087171
F 18.057866 55.187838 90.082571
F 18.113666 62.982238 90.190471
F 0.142889 57.900438 93.757271
F 0.142889 65.616638 93.757271
F 9.170056 57.871638 93.724471
F 9.170056 65.587938 93.724471
F 18.146166 57.685238 93.582271
F 18.116166 65.376538 93.941171
F 0.202546 57.877538 91.002371
F 0.202546 65.593738 91.002371
F 9.189046 57.871738 90.996271
F 9.189046 65.587938 90.996271
F 18.109066 57.651438 90.861071
F 18.152966 65.534238 91.283771
F 18.165266 62.931438 87.526271
F 22.542966 55.277338 87.402771
F 9.214376 55.299238 87.358871
F 9.214376 63.015438 87.358871
F 20.206966 66.935338 87.375671
F 24.903666 54.065538 108.399871
F 2.467006 54.021538 90.951171
F 2.467006 61.737738 90.951171
F 11.417066 54.013438 91.011871
F 11.417066 61.729638 91.011871
F 20.532766 53.912738 91.103771
F 20.378366 61.433038 91.032671
F 2.488446 59.148738 87.313471
F 2.488446 66.864938 87.313471
F 11.442466 59.157538 87.374571
F 11.442466 66.873738 87.374571
F 15.983666 61.686038 108.366871
F 0.218435 55.291838 87.364171
F 2.467766 59.146938 90.054671
F 2.467766 66.863138 90.054671
F 11.423466 59.157538 90.102571
F 11.423466 66.873738 90.102571
F 20.361666 58.905738 90.116171
F 20.241566 66.913838 90.127971
F 2.446516 54.023138 93.691271
F 2.446516 61.739338 93.691271
F 11.398066 54.013438 93.739971
F 11.398066 61.729638 93.739971
F 20.352866 53.956738 93.752071
F 20.333366 61.654038 93.865571
F 4.726056 55.296938 90.057571
F 4.726056 63.013238 90.057571
F 13.650966 55.299438 90.118171
F 13.650966 63.015638 90.118171
F 22.598266 55.273538 90.091471
F 22.713366 62.862438 90.445571
F 4.702106 57.873638 93.694671
F 4.702106 65.589838 93.694671
F 13.625566 57.871538 93.755471
F 13.625566 65.587738 93.755471
F 22.828366 57.759438 93.842271
F 22.586266 65.407338 93.890171
F 4.721576 57.875738 90.962471
F 4.721576 65.591938 90.962471
F 13.644566 57.871538 91.027471
F 13.644566 65.587738 91.027471
F 22.644466 57.812038 91.028971
F 22.382566 65.623838 91.208271
F 4.745656 55.294938 87.324971
F 4.745656 63.011138 87.324971
F 13.669966 55.299438 87.390071
F 13.669966 63.015638 87.390071
F 16.016966 66.613638 87.542771
F 15.791766 54.058138 108.483871
F 6.958256 54.014738 90.979871
F 6.958256 61.730938 90.979871
F 15.915866 53.955438 91.088371
F 15.770366 61.621238 90.960871
F 24.768066 53.848738 90.939171
F 24.972866 61.580038 91.391971
F 6.983226 59.156138 87.342371
F 6.983226 66.872338 87.342371
F 24.527066 69.599338 91.053671
F 18.028066 65.587638 108.418871
F 0.218435 63.008038 87.364171
F 24.827266 61.723338 108.161871
F 6.965276 59.157038 90.071771
F 6.965276 66.873238 90.071771
F 15.900866 59.216838 90.076271
F 15.959366 66.788538 90.221671
F 25.056866 59.235938 90.149971
F 24.778866 66.807238 90.306071
F 6.940216 54.013938 93.709071
F 6.940216 61.730138 93.709071
F 15.777366 53.967338 93.696071
F 15.902066 61.721738 93.714571
F 24.806266 53.870638 93.798671
F 24.977066 61.706038 94.025271
F 0.126592 55.272138 97.393571
F 0.126592 62.988338 97.393571
F 9.144766 55.299338 97.361871
F 9.144766 63.015538 97.361871
F 18.102966 55.299438 97.439071
F 18.190966 62.944638 97.227871
F 0.110366 57.897238 101.029871
F 0.110366 65.613438 101.029871
F 9.119436 57.871638 100.998871
F 9.119436 65.587838 100.998871
F 18.154266 57.815038 101.143871
F 18.124966 65.751638 100.936871
F 0.170689 57.874238 98.279171
F 0.170689 65.590438 98.279171
F 9.138386 57.871738 98.270971
F 9.138386 65.587938 98.270971
F 18.119266 57.725438 98.420771
F 18.222366 65.519238 98.288771
F 0.186664 55.295138 94.640571
F 0.186664 63.011338 94.640571
F 9.163706 55.299338 94.633571
F 9.163706 63.015538 94.633571
F 18.081466 55.195338 94.735471
F 18.052566 62.857538 94.624171
F 2.424186 54.020038 98.226771
F 2.424186 61.736338 98.226771
F 11.366366 54.013438 98.286671
F 11.366366 61.729638 98.286671
F 20.284466 54.032638 98.417571
F 20.410466 61.650038 98.207371
F 2.445586 59.150238 94.588971
F 2.445586 66.866438 94.588971
F 11.391666 59.157538 94.649271
F 11.391666 66.873738 94.649271
F 20.376566 58.975238 94.519171
F 20.315266 66.914438 94.682571
F 2.425146 59.148838 97.327971
F 2.425146 66.865038 97.327971
F 11.372666 59.157538 97.377371
F 11.372666 66.873738 97.377371
F 20.328366 59.011338 97.393671
F 20.309666 66.938438 97.556871
F 2.403586 54.021438 100.964871
F 2.403586 61.737638 100.964871
F 11.347266 54.013438 101.014871
F 11.347266 61.729638 101.014871
F 20.386966 53.944638 101.162871
F 20.316766 61.733238 100.989871
F 4.678146 55.297738 97.331871
F 4.678146 63.013938 97.331871
F 13.600166 55.299438 97.392871
F 13.600166 63.015638 97.392871
F 22.659366 55.263738 97.673671
F 22.636066 62.937638 97.552171
F 4.653906 57.873038 100.968871
F 4.653906 65.589238 100.968871
F 13.574766 57.871538 101.029871
F 13.574766 65.587738 101.029871
F 22.715166 57.931138 101.175871
F 22.632966 65.535238 101.272871
F 4.673486 57.875138 98.237571
F 4.673486 65.591438 98.237571
F 13.593866 57.871538 98.302171
F 13.593866 65.587738 98.302171
F 22.595966 57.848538 98.437371
F 22.583966 65.509938 98.477671
F 4.697526 55.295538 94.599971
F 4.697526 63.011738 94.599971
F 13.619166 55.299438 94.664871
F 13.619166 63.015638 94.664871
F 22.632566 55.269338 94.726371
F 22.536966 62.864638 94.770471
F 6.908316 54.014538 98.254771
F 6.908316 61.730738 98.254771
F 15.803366 54.033338 98.198171
F 16.076266 61.739438 98.269571
F 24.892966 53.963438 98.375171
F 24.906166 61.634138 98.268171
F 6.933286 59.156338 94.617271
F 6.933286 66.872538 94.617271
F 15.923866 59.112938 94.564171
F 15.905766 66.808738 94.658071
F 25.187266 59.046838 94.828671
F 24.853566 66.807038 94.751171
F 6.915186 59.157138 97.346371
F 6.915186 66.873338 97.346371
F 15.986866 59.281438 97.319771
F 15.870266 66.789138 97.496471
F 24.971566 58.924838 97.500971
F 24.718866 66.694638 97.504071
F 6.890136 54.013738 100.983871
F 6.890136 61.729938 100.983871
F 15.847766 54.181938 101.097871
F 15.810166 61.556338 101.014871
F 24.845466 54.094138 101.029871
F 24.807466 61.678838 100.917871
F 0.094188 55.275438 104.665871
F 0.094188 62.991638 104.665871
F 9.094106 55.299338 104.636871
F 9.094106 63.015538 104.636871
F 17.986766 55.326238 104.752871
F 18.001366 62.922438 104.679871
F 0.078009 57.893838 108.302871
F 0.078009 65.610038 108.302871
F 9.068756 57.871638 108.273871
F 9.068756 65.587838 108.273871
F 20.263466 54.104038 108.313871
F 18.168066 57.802338 108.226871
F 0.138495 57.870838 105.555871
F 0.138495 65.587138 105.555871
F 9.087736 57.871638 105.545871
F 9.087736 65.587838 105.545871
F 18.058666 57.795838 105.584871
F 17.963066 65.522438 105.584871
F 0.154592 55.298438 101.917871
F 0.154591 63.014638 101.917871
F 9.113056 55.299338 101.907871
F 9.113056 63.015538 101.907871
F 18.211966 55.273038 102.107871
F 18.085466 63.037738 101.785871
F 2.380956 54.018338 105.502871
F 2.380956 61.734538 105.502871
F 11.315566 54.013438 105.561871
F 11.315566 61.729638 105.561871
F 20.258766 54.006538 105.574871
F 20.017866 61.581338 105.609871
F 2.402546 59.151738 101.864871
F 2.402546 66.867938 101.864871
F 11.340966 59.157538 101.923871
F 11.340966 66.873738 101.923871
F 20.369366 59.193338 102.024871
F 20.371466 66.962138 102.027871
F 2.382006 59.150338 104.601871
F 2.382006 66.866538 104.601871
F 11.321866 59.157538 104.651871
F 11.321866 66.873738 104.651871
F 20.439266 59.036738 104.753871
F 20.135966 66.931338 104.654871
F 2.360416 54.019938 108.238871
F 2.360416 61.736138 108.238871
F 11.296466 54.013438 108.289871
F 11.296466 61.729638 108.289871
F 22.407366 57.748938 108.288871
F 20.298466 61.698938 108.537871
F 4.629666 55.298238 104.605871
F 4.629666 63.014438 104.605871
F 13.549366 55.299438 104.667871
F 13.549366 63.015638 104.667871
F 22.575666 55.146538 104.706871
F 22.218466 62.958338 104.741871
F 4.605376 57.872538 108.243871
F 4.605376 65.588738 108.243871
F 13.523966 57.871538 108.304871
F 13.523966 65.587738 108.304871
F 6.840066 61.729738 108.257871
F 22.375066 65.577638 108.352871
F 4.625336 57.874538 105.512871
F 4.625336 65.590738 105.512871
F 13.543066 57.871538 105.576871
F 13.543066 65.587738 105.576871
F 22.780066 57.778738 105.448871
F 22.328466 65.628738 105.555871
F 4.649406 55.296138 101.874871
F 4.649406 63.012338 101.874871
F 13.568466 55.299438 101.939871
F 13.568466 63.015638 101.939871
F 22.632166 55.297238 102.059871
F 22.582266 62.896738 102.022871
F 6.858106 54.014438 105.529871
F 6.858106 61.730638 105.529871
F 15.788866 54.060838 105.755871
F 15.786566 61.757238 105.588871
F 24.832466 53.919138 105.691871
F 24.588666 61.752538 105.443871
F 6.883216 59.156538 101.891871
F 6.883216 66.872738 101.891871
F 15.787666 59.007538 101.936871
F 15.756766 66.920638 101.927871
F 25.108466 59.184238 101.944871
F 24.865066 66.868538 102.041871
F 6.865106 59.157338 104.620871
F 6.865106 66.873538 104.620871
F 15.899566 59.171038 104.592871
F 15.872566 66.903138 104.663871
F 24.900666 59.141038 104.637871
F 24.558266 67.068138 104.756871
F 6.840066 54.013538 108.257871
F 22.609566 62.945238 87.597271
F 20.152566 69.659038 108.296871
F 24.750666 69.339238 93.893171
F 15.852666 69.435838 100.986871
F 15.886666 69.329638 91.101271
F 27.129566 57.822638 91.039871
F 20.234066 69.494238 105.655871
F 15.886366 59.189538 87.466071
F 15.686966 69.441138 105.472871
F 27.210166 57.728338 93.802071
F 20.463866 59.015138 87.416671
F 24.749066 69.554338 105.604871
F 20.384566 69.501738 98.346371
F 20.148966 69.435838 91.025171
F 20.358166 69.514738 101.132871
F 20.191966 69.428138 93.714271
F 20.297966 67.102438 109.181871
F 26.945066 55.442038 109.285871
F 22.591666 63.052338 109.328871
F 18.068866 55.269538 109.439871
F 17.980866 55.370838 87.369871
F 24.808966 66.793038 87.640371
F 0.061856 55.278838 111.938871
F 0.061856 62.995038 111.938871
F 9.043416 55.299438 111.910871
F 9.043416 63.015638 111.910871
F 18.147866 55.234538 112.008871
F 17.881166 63.085638 112.019871
F 0.045693 57.890438 115.574871
F 0.045693 65.606638 115.574871
F 9.018066 57.871538 115.548871
F 9.018066 65.587838 115.548871
F 17.804366 58.048038 115.811871
F 17.994966 65.546038 115.525871
F 0.106359 57.867638 112.832871
F 0.106359 65.583838 112.832871
F 9.037096 57.871638 112.820871
F 9.037096 65.587838 112.820871
F 17.986566 57.963038 112.976871
F 17.972266 65.687838 112.804871
F 9.062406 55.299338 109.182871
F 9.062406 63.015538 109.182871
F 22.679466 55.264538 109.087871
F 16.054566 69.602638 130.060871
F 2.337896 54.016338 112.778871
F 2.337896 61.732538 112.778871
F 11.264766 54.013438 112.835871
F 11.264766 61.729638 112.835871
F 20.359766 54.042238 112.808871
F 20.226066 61.788538 112.992871
F 2.359376 59.153638 109.140871
F 2.359376 66.869838 109.140871
F 11.290166 59.157538 109.198871
F 11.290166 66.873738 109.198871
F 15.946266 53.901538 130.125871
F 11.214066 69.445838 120.108871
F 2.338906 59.151838 111.874871
F 2.338906 66.868038 111.874871
F 11.271166 59.157538 111.926871
F 11.271166 66.873738 111.926871
F 20.315966 59.264938 112.017871
F 20.222466 67.027338 112.012871
F 2.317466 54.018438 115.511871
F 2.317466 61.734638 115.511871
F 11.245766 54.013438 115.563871
F 11.245766 61.729638 115.563871
F 20.276366 54.178738 115.490871
F 20.287166 61.901038 115.647871
F 4.581136 55.298738 111.880871
F 4.581136 63.014938 111.880871
F 13.498566 55.299438 111.941871
F 13.498566 63.015638 111.941871
F 22.403266 55.524438 111.777871
F 22.596766 62.999138 112.022871
F 4.556936 57.871938 115.517871
F 4.556936 65.588138 115.517871
F 13.473166 57.871538 115.579871
F 13.473166 65.587738 115.579871
F 22.292866 58.092638 115.698871
F 22.272066 65.674138 115.577871
F 4.577216 57.873838 112.787871
F 4.577216 65.590138 112.787871
F 13.492266 57.871538 112.851871
F 13.492266 65.587738 112.851871
F 22.496266 58.126438 112.931871
F 22.361466 65.593838 112.812871
F 4.601256 55.296738 109.149871
F 4.601256 63.013038 109.149871
F 13.517666 55.299438 109.213871
F 13.517666 63.015638 109.213871
F 18.424866 65.645938 129.946871
F 0.122393 63.017938 109.194871
F 6.807846 54.014338 112.803871
F 6.807846 61.730538 112.803871
F 15.708566 54.128038 112.753871
F 15.693266 61.653438 112.785871
F 24.584166 54.176738 112.775871
F 25.019166 61.665638 112.914871
F 6.832966 59.156638 109.166871
F 6.832966 66.872838 109.166871
F 6.790036 69.445738 115.532871
F 2.280416 69.439738 127.311871
F 20.521266 54.152238 130.133871
F 18.259466 57.854138 130.188871
F 6.815056 59.157538 111.895871
F 6.815056 66.873738 111.895871
F 15.732266 58.981238 111.891871
F 15.700566 66.895038 111.938871
F 24.900966 59.064638 111.910871
F 24.551466 66.887138 111.958871
F 6.790036 54.013338 115.532871
F 6.790036 61.729538 115.532871
F 15.753666 54.122238 115.469871
F 15.725066 61.792238 115.557871
F 24.556166 53.872238 115.624871
F 24.813966 61.756938 115.643871
F 0.029496 55.282138 119.211871
F 0.029496 62.998338 119.211871
F 8.992736 55.299438 119.185871
F 8.992736 63.015638 119.185871
F 18.111566 55.439738 119.242871
F 17.949666 63.203338 119.207871
F 0.010692 57.886938 122.845871
F 0.010692 65.603138 122.845871
F 8.967666 57.871238 122.816871
F 8.967666 65.587438 122.816871
F 18.048866 57.927038 122.853871
F 18.068066 65.772738 122.914871
F 0.074236 57.864438 120.109871
F 0.074236 65.580638 120.109871
F 8.986486 57.871538 120.093871
F 8.986486 65.587838 120.093871
F 17.934466 58.008638 120.169871
F 18.008166 65.832638 120.118871
F 0.090371 55.304938 116.471871
F 0.090371 63.021138 116.471871
F 9.011776 55.299438 116.457871
F 9.011776 63.015638 116.457871
F 17.888266 55.476438 116.524871
F 18.078766 63.079138 116.388871
F 2.294886 54.014238 120.053871
F 2.294886 61.730438 120.053871
F 11.214066 54.013438 120.108871
F 11.214066 61.729638 120.108871
F 20.318566 53.961138 119.975871
F 20.142366 61.839738 120.249871
F 2.316486 59.155738 116.415871
F 2.316486 66.871938 116.415871
F 11.239366 59.157538 116.473871
F 11.239366 66.873738 116.473871
F 20.060466 59.187138 116.715871
F 20.071066 67.082638 116.505871
F 2.296046 59.153338 119.148871
F 2.296046 66.869538 119.148871
F 11.220366 59.157538 119.200871
F 11.220366 66.873738 119.200871
F 20.237166 59.212338 119.288871
F 20.251566 67.028738 119.190871
F 2.271946 54.016638 122.782871
F 2.271946 61.732838 122.782871
F 11.195266 54.013138 122.832871
F 11.195266 61.729338 122.832871
F 20.144266 53.825138 122.643871
F 20.405466 61.847338 123.057871
F 4.532746 55.299338 119.154871
F 4.532746 63.015538 119.154871
F 13.447866 55.299438 119.216871
F 13.447866 63.015638 119.216871
F 22.532266 55.268138 119.078871
F 22.473466 63.071238 119.301871
F 4.507446 57.871838 122.786871
F 4.507446 65.588038 122.786871
F 13.422766 57.871238 122.848871
F 13.422766 65.587438 122.848871
F 22.527566 57.855738 122.704871
F 22.309866 65.449138 123.092871
F 4.529086 57.873238 120.061871
F 4.529086 65.589438 120.061871
F 13.441466 57.871538 120.124871
F 13.441466 65.587738 120.124871
F 22.358466 57.826538 120.021871
F 22.315466 65.576638 120.306871
F 4.553186 55.297438 116.425871
F 4.553186 63.013638 116.425871
F 13.466866 55.299438 116.488871
F 13.466866 63.015638 116.488871
F 22.348866 55.349638 116.460871
F 22.499266 63.052838 116.480871
F 6.757656 54.014138 120.077871
F 6.757656 61.730338 120.077871
F 15.786466 53.967338 119.936871
F 15.737266 61.974838 120.129871
F 24.673066 53.988338 120.081871
F 24.779666 61.658138 120.025871
F 6.782716 59.156738 116.441871
F 6.782716 66.872938 116.441871
F 15.565966 59.266538 116.671871
F 15.675066 66.885438 116.543871
F 24.778866 59.171238 116.505871
F 24.639566 66.947938 116.366871
F 6.765036 59.157738 119.169871
F 6.765036 66.873938 119.169871
F 15.588766 59.332238 119.309871
F 15.649366 66.843438 119.149871
F 24.754466 59.008938 119.237871
F 24.482166 66.890638 119.168871
F 6.740346 54.012838 122.801871
F 6.740346 61.729038 122.801871
F 15.873866 54.091338 122.802871
F 15.735866 61.911438 122.839871
F 24.863566 54.120138 122.928871
F 24.812966 61.937338 122.918871
F 0.122393 55.301738 109.194871
F 20.502066 61.685338 130.063871
F 8.963356 55.290638 126.429871
F 8.963356 63.006938 126.429871
F 18.066266 55.314138 126.538871
F 17.942866 63.198038 126.353871
F 0.218322 57.976438 130.184871
F 11.195266 69.445538 122.832871
F 0.218322 65.692638 130.184871
F 22.692566 57.999038 130.147871
F 9.361486 57.881138 130.078871
F 9.361486 65.597338 130.078871
F 24.999966 61.811738 130.122871
F 24.943266 54.189538 130.322871
F 0.056592 57.868538 127.424871
F 0.056592 65.584738 127.424871
F 8.969396 57.861038 127.338871
F 8.969396 65.577238 127.338871
F 18.006066 57.814038 127.605871
F 18.146566 65.668138 127.313871
F 0.056537 55.308838 123.746871
F 0.056537 63.025038 123.746871
F 8.961936 55.298938 123.709871
F 8.961936 63.015138 123.709871
F 18.080066 55.277138 123.924871
F 18.034766 63.162738 123.445871
F 2.280416 54.007338 127.311871
F 2.280416 61.723538 127.311871
F 11.196866 54.002838 127.354871
F 11.196866 61.719038 127.354871
F 20.347866 54.030638 127.475871
F 20.143866 61.732038 127.321871
F 2.272096 59.156238 123.679871
F 2.272096 66.872438 123.679871
F 11.189366 59.157038 123.725871
F 11.189366 66.873238 123.725871
F 20.266266 59.170338 123.794871
F 20.268666 66.895538 123.974871
F 2.258766 59.142438 126.409871
F 2.258766 66.858638 126.409871
F 11.190866 59.148838 126.444871
F 11.190866 66.865038 126.444871
F 20.316066 59.031138 126.403871
F 20.436966 66.795438 126.565871
F 2.619596 54.054538 130.050871
F 2.619596 61.770738 130.050871
F 11.588666 54.023138 130.094871
F 11.588666 61.739338 130.094871
F 16.077166 61.740438 130.039871
F 22.803066 65.636438 130.212871
F 4.503696 55.289838 126.399871
F 4.503696 63.006038 126.399871
F 13.418366 55.290738 126.460871
F 13.418366 63.006938 126.460871
F 22.379066 55.378038 126.304871
F 22.531166 62.948638 126.768871
F 4.881566 57.890638 130.054871
F 4.881566 65.606838 130.054871
F 13.816366 57.881138 130.109871
F 13.816366 65.597338 130.109871
F 24.625466 66.773738 109.208871
F 20.236066 59.182938 109.203871
F 4.512716 57.862338 127.307871
F 4.512716 65.578538 127.307871
F 13.424366 57.860938 127.370871
F 13.424366 65.577138 127.370871
F 22.533166 57.878738 127.463871
F 22.573966 65.527938 127.514871
F 4.505636 55.297438 123.677871
F 4.505636 63.013638 123.677871
F 13.416866 55.298938 123.740871
F 13.416866 63.015138 123.740871
F 22.334766 55.324838 123.648871
F 22.629966 62.957938 124.076871
F 6.741206 54.003538 127.323871
F 6.741206 61.719738 127.323871
F 15.677766 54.124338 127.386871
F 15.727266 61.759738 127.321871
F 24.707966 54.053738 127.479871
F 24.754166 61.736338 127.433871
F 6.733186 59.156338 123.693871
F 6.733186 66.872538 123.693871
F 15.860366 59.312438 123.813871
F 15.758066 66.782138 123.848871
F 24.716066 59.257338 123.628871
F 24.681866 66.981938 123.752871
F 6.735586 59.149238 126.413871
F 6.735586 66.865438 126.413871
F 15.690266 59.094638 126.496871
F 15.762166 66.856138 126.767871
F 24.734366 59.022838 126.323871
F 24.732466 66.847738 126.420871
F 7.127596 54.024838 130.064871
F 7.127596 61.741038 130.064871
F 6.741206 69.435938 127.323871
F 6.740346 69.445238 122.801871
F 11.196866 69.435238 127.354871
F 24.619166 69.445538 122.885871
F 24.707966 69.445938 120.120871
F 16.210766 66.979138 130.856871
F 20.212066 69.602038 112.887871
F 15.746166 66.873238 109.231871
F 15.808766 59.054938 109.256871
F 15.819066 69.513338 120.095871
F 20.390066 69.630138 130.053871
F 17.994166 63.069638 109.348871
F 24.538066 59.118138 109.087871
F 22.698066 55.514338 131.126871
F 53.902266 3.615978 7.600091
F 41.452466 1.439848 17.170771
F 27.469766 3.802328 10.933571
F 45.128766 16.778138 0.789415
F 36.277166 9.164318 2.723101
F 27.566466 9.263618 10.033271
F 47.184466 5.108958 11.209771
F 45.046066 8.799558 3.528261
F 27.375566 1.441578 2.903841
F 50.109166 4.083488 20.623171
F 47.341866 12.893638 1.013051
F 36.184166 4.253338 6.533581
F 35.993066 11.638238 6.401631
F 44.901466 3.739758 4.770171
F 27.460766 11.503738 13.788771
F 31.862766 11.370838 21.249771
F 27.356066 16.791338 2.955441
F 36.098666 4.089768 3.757871
F 36.018466 11.689138 3.826271
F 49.715066 16.530838 17.165071
F 45.074666 11.313038 4.442921
F 27.716166 3.922758 18.134471
F 40.543766 3.943968 4.431731
F 42.386466 5.116078 8.383301
F 42.632466 12.739238 10.547071
F 49.439166 8.890288 3.830781
F 27.390966 3.970218 6.420771
F 47.173266 4.824878 1.098781
F 27.416566 11.542238 18.516071
F 49.360466 8.806308 15.780571
F 29.524466 7.998848 3.685751
F 29.611666 15.485538 3.756071
F 27.462666 11.779138 10.954871
F 44.819766 1.185788 8.451471
F 40.401366 11.591738 6.875051
F 34.290566 7.830598 20.899671
F 47.119866 7.373708 14.905271
F 51.504466 12.839538 8.609521
F 53.536266 1.117108 3.776531
F 27.364666 1.372098 7.221591
F 51.310366 15.419738 12.301771
F 36.048366 1.618308 2.921261
F 49.564266 3.346668 14.598571
F 51.581166 7.638268 14.870371
F 46.738666 7.649328 12.117771
F 29.402566 5.430338 2.841601
F 29.350966 12.959838 2.864091
F 38.450566 7.931368 3.898881
F 38.417466 12.836738 3.004931
F 46.886366 2.374848 14.723671
F 47.014866 12.630138 8.626101
F 29.459966 7.616678 6.414451
F 29.560166 15.588538 6.489401
F 36.200866 16.805638 0.214933
F 31.515266 9.118788 0.138351
F 27.253866 11.562438 3.854081
F 51.448466 4.904718 16.070271
F 44.648466 11.494038 12.120471
F 51.301066 5.048668 1.218351
F 54.021366 11.797838 20.036471
F 31.672066 1.388778 2.836611
F 31.722666 9.191098 2.831501
F 40.348566 8.896368 0.303422
F 40.983766 1.220068 14.296171
F 27.385366 1.308138 14.584171
F 27.299766 9.148758 2.767071
F 42.531566 7.730008 7.517611
F 36.429266 1.389048 14.471371
F 51.334366 7.529318 7.723641
F 31.847766 3.882358 6.438171
F 31.607666 11.581638 6.508771
F 38.312866 8.168198 6.652721
F 40.802966 8.946668 3.175851
F 51.245766 1.055568 14.827771
F 41.140666 3.798978 13.363171
F 31.557166 4.123708 3.781521
F 31.627066 11.729538 3.751191
F 27.547466 9.028668 17.374271
F 44.780766 16.377838 8.803971
F 49.219766 9.139378 1.148301
F 43.039666 15.404138 10.877871
F 45.091366 1.114298 3.703581
F 49.316066 11.375738 4.853971
F 51.488366 12.664638 3.899281
F 27.536666 8.996618 14.605371
F 47.138266 5.033718 3.913101
F 27.374766 1.266488 9.948981
F 27.377266 4.018058 13.774671
F 27.379666 9.192268 7.291641
F 27.186966 3.991718 3.771731
F 33.977266 7.784428 3.791471
F 33.886966 15.319738 3.671681
F 51.503266 4.894908 8.405661
F 42.834066 7.086738 12.759271
F 42.921366 12.791838 3.532821
F 53.476566 16.818038 11.212971
F 29.727666 0.010014 10.966471
F 51.228966 15.334638 4.670271
F 38.731466 15.149938 20.896771
F 33.695366 5.311838 0.148815
F 33.897066 5.294598 2.953251
F 33.933066 12.804638 2.775051
F 34.238366 0.042762 10.779971
F 40.526166 11.513538 4.002661
F 33.951666 7.789268 6.481961
F 34.009066 15.396838 6.452291
F 45.096966 11.223938 7.240161
F 50.352966 1.570808 21.392671
F 53.606366 8.827978 8.522921
F 43.393566 4.950748 14.222671
F 44.429166 8.831058 11.395971
F 27.521266 11.419538 21.145171
F 38.796466 7.492168 20.611071
F 53.669166 3.856128 4.785321
F 36.119966 9.028498 10.083271
F 27.680166 1.193318 17.223771
F 51.346766 12.924138 11.401171
F 51.540166 7.529888 4.873801
F 51.578666 5.194248 11.020671
F 47.979466 7.688568 20.859171
F 49.119766 1.161238 8.543721
F 36.386966 3.917088 13.635171
F 36.417366 11.439038 13.763771
F 49.414466 1.163018 3.777751
F 39.010166 0.352514 17.946671
F 40.514566 1.405918 3.361761
F 27.246566 11.842538 6.517041
F 38.695166 5.852158 10.244671
F 36.379966 11.564538 11.128671
F 36.578566 1.291728 10.085071
F 45.145166 0.974187 0.996121
F 46.981466 12.908438 11.506971
F 51.474666 12.723738 1.249961
F 27.445966 16.826338 10.224171
F 31.967366 16.892438 7.300011
F 36.095166 9.142638 7.442361
F 53.809366 8.859238 15.981971
F 51.219666 7.733158 12.202171
F 48.005866 0.421472 20.494871
F 42.769066 12.813538 0.817990
F 29.827566 7.830908 10.881271
F 29.735466 15.465538 10.962671
F 47.159466 7.592698 4.727031
F 40.411066 9.226578 8.526651
F 38.382166 15.443638 11.129971
F 49.247066 1.195398 1.031221
F 49.509666 11.530238 19.944971
F 44.872666 9.015918 0.935713
F 45.948166 8.617288 17.091171
F 29.622466 5.051508 7.385701
F 29.441866 13.112838 7.340511
F 44.690866 3.832738 7.526091
F 40.308766 11.261638 10.731471
F 27.510266 16.876538 14.731971
F 49.170266 8.946838 8.837081
F 29.792466 5.331578 10.082271
F 29.680766 13.069038 10.017471
F 53.519366 16.654738 8.464401
F 38.157766 13.179738 7.312091
F 45.641066 16.660538 17.072071
F 33.979466 0.145116 6.348881
F 29.666866 7.751328 13.750471
F 29.658166 15.330838 13.663971
F 52.492466 7.924718 21.280671
F 38.797466 7.757808 13.491171
F 38.603566 15.257538 13.790271
F 36.514666 16.678238 14.705271
F 33.959066 12.901238 0.071072
F 29.672266 15.369338 21.055771
F 53.550866 16.585338 3.700781
F 31.850966 1.377188 9.949261
F 31.861066 9.173368 9.970231
F 47.665166 15.472238 20.760071
F 38.523866 5.237068 3.116971
F 38.688266 0.159334 13.416271
F 47.826766 5.107368 21.627171
F 51.418366 5.063158 3.877031
F 36.535666 11.510638 20.884471
F 46.048366 1.233658 17.030771
F 31.970366 3.979828 13.557071
F 31.980666 11.720538 13.619071
F 40.346766 3.694478 7.054721
F 42.798066 12.688838 7.751921
F 47.214466 7.495818 7.505431
F 40.617066 16.718638 10.421171
F 32.028166 3.873308 10.860771
F 31.827366 11.594238 10.963471
F 45.241666 16.881338 3.690641
F 47.140266 0.433289 12.846371
F 47.231066 15.332338 4.904931
F 50.179566 9.279148 21.489771
F 31.767066 1.323618 7.137931
F 31.618566 8.994838 7.308061
F 47.952666 12.415038 17.669471
F 47.747466 4.849128 16.175671
F 40.884566 11.571838 13.452571
F 31.990666 1.332758 14.415871
F 47.725266 15.187138 18.142871
F 53.661066 16.602138 0.901993
F 29.528766 -0.109400 3.559141
F 33.855866 7.729598 11.021671
F 34.111766 15.451738 11.164271
F 43.281766 12.613338 14.165071
F 36.723766 3.955418 20.818671
F 49.123066 3.788988 7.679311
F 36.246566 16.945838 10.146071
F 33.891666 5.271748 7.430411
F 33.777466 12.884838 7.417101
F 29.238766 5.304168 -0.043474
F 53.872266 1.204568 15.785671
F 34.236366 5.144998 10.193371
F 34.144566 12.948438 10.205271
F 31.748666 16.918938 0.282904
F 34.381366 15.341638 20.927271
F 34.172966 7.788708 13.550971
F 34.339666 15.451638 13.863871
F 43.482766 4.960648 16.812671
F 49.443366 3.746818 11.890871
F 49.206966 11.770338 12.541571
F 38.897166 0.339012 10.506871
F 32.131966 3.864848 20.777571
F 46.934066 4.995238 8.549141
F 53.772266 3.876628 14.745671
F 36.725666 1.488828 17.208171
F 36.469266 8.974138 17.216071
F 43.252066 15.303438 13.528271
F 36.619566 16.683638 17.382771
F 43.510166 12.626138 16.862371
F 49.304466 3.765128 4.866571
F 45.568066 11.161238 17.999971
F 31.990766 16.730538 17.182871
F 51.565166 15.747338 19.177171
F 38.389966 5.400258 7.644191
F 49.317966 16.765238 1.036891
F 46.869466 15.487438 12.384771
F 38.359066 13.023338 9.884641
F 31.954166 16.717438 14.364471
F 36.816866 4.029148 18.072671
F 36.557366 11.568238 18.115571
F 45.725466 3.873478 17.995371
F 51.518466 15.357538 15.205371
F 42.902866 15.487338 6.982111
F 36.133666 16.794738 3.014591
F 38.439066 15.657838 6.447891
F 27.414266 16.815638 7.532771
F 36.454166 8.925008 14.537271
F 45.289466 3.441168 12.771471
F 41.107766 3.924818 20.740971
F 42.857166 15.339138 4.301491
F 45.445766 16.914138 14.254171
F 29.896066 7.797898 18.248271
F 29.839766 15.522538 18.306971
F 34.313066 12.843238 17.335071
F 38.897266 7.743378 17.839871
F 38.831766 15.181638 18.296071
F 49.225866 16.493638 8.489991
F 42.776566 7.549228 4.571911
F 45.500166 8.852808 21.434271
F 34.510566 5.133328 17.159471
F 29.652566 5.216038 14.672871
F 29.683566 12.795938 14.756571
F 38.825166 5.076518 14.257471
F 38.712166 12.634038 14.507871
F 49.243566 1.113798 11.100871
F 50.157766 16.667738 21.219271
F 29.859266 5.190758 17.344371
F 29.772666 12.867438 17.643471
F 39.044566 5.125318 16.922271
F 38.883566 12.668038 17.211071
F 44.717766 1.057508 11.301071
F 29.694266 7.556968 20.953171
F 49.644566 5.293508 18.020171
F 36.534566 3.973008 10.908471
F 27.806066 3.874828 20.893771
F 49.320666 11.419938 7.592511
F 51.553566 15.207438 7.523621
F 49.135866 16.773638 3.841351
F 38.722566 8.620548 10.817471
F 48.524266 7.641958 18.130271
F 44.919466 8.679008 8.501981
F 32.083866 1.454078 17.168171
F 32.207366 9.071248 17.177071
F 43.166866 7.782298 20.587171
F 27.362966 16.591538 17.403571
F 41.193666 8.994048 16.920971
F 36.116566 16.898838 7.407891
F 41.003866 16.529938 14.535071
F 49.077466 16.756238 11.138271
F 49.563666 11.696338 15.409871
F 38.403666 15.573438 3.813121
F 40.946666 11.436538 20.834571
F 42.737866 5.133358 0.752582
F 47.310866 12.918338 3.725631
F 40.547066 16.772738 7.765741
F 43.411666 15.304338 17.921971
F 32.242766 3.982998 17.972971
F 32.031266 11.563238 18.490471
F 41.153566 3.943708 17.969571
F 41.287066 11.572538 18.126071
F 51.804366 13.007838 19.102771
F 40.857566 16.882838 3.208471
F 52.466166 0.097740 20.568771
F 32.004166 9.127188 14.468671
F 42.739966 5.049158 3.489211
F 51.894466 12.881538 16.247871
F 41.225766 8.857818 14.264271
F 34.273466 0.239111 13.480271
F 46.894566 15.335138 7.577481
F 40.239066 1.066078 7.873511
F 45.408566 11.489138 20.643671
F 34.412766 7.811488 18.128771
F 34.230166 15.515438 18.293871
F 34.257766 12.694338 14.521171
F 43.521166 7.534498 17.803971
F 38.268166 12.787438 0.369950
F 31.881566 16.785538 9.991771
F 34.169466 5.265888 14.390371
F 41.321666 5.357718 11.000771
F 48.937766 9.231828 11.413771
F 45.583166 3.884598 20.681371
F 52.302366 5.245788 21.659671
F 41.034266 16.575838 17.274771
F 43.380366 15.357838 20.819371
F 36.027366 1.585368 7.373181
F 40.576666 16.721238 0.558607
F 31.672666 16.853038 2.950731
F 43.276166 12.703638 21.647471
F 40.563266 1.567438 0.597715
F 31.654566 1.361958 0.141227
F 47.565766 12.868338 21.346071
F 45.796866 1.419958 22.020671
F 31.926266 8.908948 21.982171
F 33.866266 0.104117 3.600071
F 41.277466 1.238388 21.809871
F 45.536666 16.823038 21.734571
F 53.694366 1.030738 8.616931
F 51.436466 15.270538 0.149875
F 38.001766 5.024998 0.422672
F 38.820566 5.149478 22.022971
F 36.067366 9.109568 0.049031
F 53.652766 11.548838 12.262371
F 29.935166 0.034097 18.178571
F 27.093466 9.129258 0.156305
F 36.114066 1.315148 0.156938
F 29.469866 12.839538 0.181821
F 40.999766 16.752838 21.703871
F 39.042966 0.274888 20.630671
F 29.691666 0.033129 13.682771
F 34.656466 -0.038426 20.702271
F 38.818366 12.684838 21.938371
F 40.981866 8.790628 21.769071
F 36.767866 1.314398 21.452471
F 53.863566 11.430338 4.797851
F 43.753766 0.175690 17.937671
F 53.795566 16.938338 18.415471
F 51.632466 0.053247 12.244771
F 42.637866 0.020487 4.437701
F 34.452466 5.254198 21.821071
F 53.840766 16.744738 15.715971
F 38.030666 -0.187896 6.697411
F 30.082966 5.141478 21.900771
F 34.357966 12.743738 21.874371
F 32.211466 16.687038 21.830571
F 29.694966 12.821138 21.858171
F 36.746566 16.676238 21.752771
F 49.531666 11.621438 0.062350
F 49.393166 3.716668 0.004743
F 53.316266 3.756688 0.094106
F 27.498066 11.576438 40.406571
F 50.035866 3.819108 25.385471
F 27.343166 8.960848 32.009971
F 36.669166 1.255718 24.520171
F 36.489766 9.028138 24.351671
F 43.149066 0.077524 40.025771
F 52.331566 5.436038 29.020371
F 45.384466 9.024678 24.205471
F 34.376166 0.000525 25.361571
F 27.475166 11.396038 42.938471
F 52.504966 12.585238 24.732271
F 36.342266 3.851048 28.144171
F 36.320266 11.468538 28.150171
F 45.700666 3.697808 28.242171
F 45.425266 11.644138 28.017871
F 27.418666 1.319118 31.923571
F 27.611366 11.530538 25.683271
F 36.612566 3.898178 25.457771
F 36.536266 11.476638 25.462671
F 45.680666 4.098558 25.376871
F 45.677966 11.499738 25.330971
F 42.970266 0.057481 42.732571
F 27.528866 8.852898 24.737571
F 27.768566 3.878788 25.555271
F 27.560466 16.629738 24.528571
F 27.505066 1.211378 24.619671
F 52.228266 15.339538 25.182971
F 49.698566 3.865328 32.896571
F 27.595066 3.990938 28.339171
F 27.528766 1.338768 29.208071
F 29.722666 7.691168 25.805471
F 29.867066 15.451538 25.409671
F 27.172266 9.141658 39.106571
F 38.624166 7.659198 25.556171
F 38.773366 15.386638 25.499171
F 43.432066 0.067990 28.175371
F 27.438666 8.975568 36.435871
F 27.711166 11.588638 28.446271
F 27.417866 1.394528 39.565171
F 27.278466 3.652158 42.930571
F 52.037266 12.978338 28.993371
F 52.272166 0.153640 32.374671
F 52.125966 0.054384 35.177371
F 49.995666 8.941338 24.233571
F 45.070266 16.768638 39.148971
F 29.988666 5.177218 24.666971
F 29.652966 12.879138 24.651371
F 38.916566 5.122118 24.632771
F 38.857666 12.607938 24.746871
F 47.895766 7.766048 25.369171
F 50.264766 1.493858 29.188271
F 29.817266 7.908298 28.537671
F 29.788066 15.589838 28.099371
F 34.116966 0.006529 32.614071
F 38.671266 7.825548 28.219371
F 38.629266 15.475238 28.240771
F 49.766566 9.181478 28.965271
F 45.624666 3.918488 32.798871
F 47.481666 15.655238 28.008071
F 49.747066 11.356038 40.276671
F 32.137166 1.231348 24.226671
F 31.944466 8.908328 24.716771
F 41.281366 1.467508 24.498671
F 41.109066 16.607438 24.364071
F 40.991066 8.808158 24.636371
F 49.799266 3.820788 39.940971
F 50.244766 4.108408 28.187871
F 50.025266 16.734238 24.144071
F 49.835966 1.301998 36.238971
F 31.850466 3.971978 28.173771
F 31.994966 11.655038 28.064771
F 41.011766 3.950688 28.230971
F 41.133366 11.522138 28.180471
F 47.756666 12.966238 24.096071
F 40.682466 11.483338 39.971171
F 32.102066 3.743958 25.494971
F 31.973666 11.587738 25.403371
F 41.251966 3.885388 25.517771
F 41.171266 11.378038 25.412271
F 47.967966 5.390828 29.019271
F 36.343766 16.971038 39.068771
F 29.877966 0.164042 25.383571
F 52.423766 0.108930 25.163371
F 27.478466 3.872488 32.925371
F 36.306366 3.851948 42.583171
F 31.634866 11.623638 42.851571
F 52.286966 7.810328 25.360871
F 47.869866 5.320938 24.265671
F 36.591166 16.626238 24.517871
F 27.406166 9.034338 29.364071
F 34.244766 7.762478 25.355271
F 34.286266 15.448738 25.570771
F 49.591366 16.703538 36.467071
F 43.374966 7.657388 25.432571
F 43.297366 15.147838 25.218571
F 49.868466 11.588238 25.051271
F 40.783566 9.073438 36.331571
F 40.570766 11.788138 42.831471
F 27.564566 16.925138 39.192571
F 40.830966 1.325788 36.421071
F 34.268466 5.180148 24.580671
F 34.175866 12.958838 24.575871
F 43.425266 5.086168 24.422771
F 43.274866 12.628138 24.392871
F 34.347166 7.719408 28.218371
F 34.173266 15.356438 28.235971
F 52.088166 8.068688 28.189171
F 43.223466 7.818188 28.083671
F 43.016066 15.457738 27.980671
F 27.480466 11.599438 35.532971
F 47.350966 0.073339 42.639171
F 49.582466 11.760038 43.022571
F 32.049366 9.029628 36.456471
F 36.419066 1.388428 31.805871
F 36.516766 9.130498 31.866271
F 49.936566 16.889338 31.622471
F 36.082966 11.636038 42.618071
F 45.432466 9.121968 31.844371
F 29.760866 15.444438 42.860971
F 32.040566 16.803038 36.648171
F 49.738766 3.736518 42.791271
F 36.354366 3.988448 35.587671
F 36.551166 11.595238 35.437771
F 45.338966 3.972078 35.542971
F 45.426666 11.628038 35.501871
F 40.833966 4.044838 39.874571
F 45.757366 1.463008 24.664771
F 36.492966 3.885818 32.738071
F 36.380566 11.617238 32.674271
F 45.481166 1.468778 31.863471
F 45.533766 11.645938 32.739671
F 52.176266 15.590338 27.907971
F 43.022366 7.725318 42.688471
F 45.680366 1.353998 29.265271
F 36.477766 1.324758 28.900171
F 36.609766 8.846858 29.153071
F 27.500866 16.795138 36.557771
F 51.760266 15.492838 42.873271
F 45.500766 9.078028 29.063571
F 49.631366 9.284238 36.398371
F 29.826466 7.943448 32.715671
F 29.715566 15.474138 32.842471
F 51.651766 12.885338 39.199771
F 38.737466 7.730668 32.694871
F 38.935066 15.280138 32.799571
F 51.842766 5.252028 38.911371
F 47.659966 7.948648 32.747771
F 47.326966 15.480238 35.386371
F 42.901566 13.020538 39.343271
F 29.745166 5.323518 29.273671
F 29.754566 13.089438 29.090371
F 38.679866 5.090708 29.010071
F 38.787366 12.846238 29.148471
F 47.770766 15.422838 25.274171
F 47.468766 13.097838 28.862771
F 29.635666 5.287158 32.005471
F 29.742566 12.861938 31.825671
F 38.745666 4.962488 31.719371
F 38.747766 12.804738 31.860471
F 47.761866 5.324168 31.824071
F 47.741466 15.648538 32.628471
F 29.806766 7.829748 35.580771
F 29.614766 15.493138 35.614671
F 43.068766 5.352168 39.131771
F 38.648166 7.829988 35.429071
F 38.495666 15.357938 35.607471
F 34.129266 13.072738 38.988871
F 47.659366 7.753108 35.539471
F 47.379366 15.529938 42.718271
F 34.068666 5.048808 39.021171
F 31.937166 1.346998 31.791171
F 32.089666 9.171268 31.681271
F 27.352566 3.976908 40.269771
F 41.207466 1.189538 31.667571
F 40.985466 8.869518 31.778171
F 38.328966 15.373438 42.809171
F 49.944466 1.265848 31.811771
F 49.764666 9.264158 31.691771
F 34.097666 15.634538 42.818971
F 31.758566 4.108388 35.481571
F 31.922566 11.684638 35.583471
F 40.829966 3.917258 35.430271
F 41.119866 11.529738 35.440871
F 49.692666 4.084198 35.653771
F 49.609566 11.809538 35.339471
F 31.961566 3.906928 32.818271
F 31.845066 11.702938 32.824271
F 41.102766 3.761348 32.643471
F 41.100766 11.493538 32.728071
F 50.245666 1.383468 24.092871
F 47.670166 13.166338 31.618771
F 31.908566 1.508018 29.053371
F 32.125166 9.103908 28.920171
F 27.372966 3.892088 35.722371
F 41.144266 1.387498 28.927771
F 41.072966 8.942558 29.108871
F 40.668366 16.740538 39.086871
F 32.068166 16.856638 29.119471
F 52.213266 12.898638 31.873271
F 40.816366 16.823038 29.122971
F 34.130766 7.807748 32.699171
F 34.348366 15.575138 32.745071
F 51.866366 12.882738 36.368771
F 43.175066 7.687028 32.869471
F 43.072666 15.522538 32.960271
F 52.011966 5.278608 36.294571
F 47.687366 7.742818 28.025671
F 51.942866 5.368788 31.830171
F 43.269366 12.919938 36.557571
F 34.135266 5.077068 29.070771
F 34.183166 12.873238 29.274771
F 43.446766 5.150378 28.846771
F 43.207966 12.955538 29.194171
F 34.173366 5.193428 31.781571
F 34.005166 12.952338 32.038771
F 43.273166 5.012738 31.777271
F 43.286766 13.060238 31.920471
F 49.859166 11.767538 27.880671
F 49.798266 11.837638 32.708471
F 34.261566 7.855028 35.353671
F 34.185966 15.556038 35.562171
F 42.962966 5.240428 36.329271
F 43.091066 7.906678 35.699471
F 43.101166 15.509438 35.676771
F 34.278666 12.956538 36.282771
F 51.759066 7.820898 35.349271
F 51.877466 15.504838 32.716971
F 34.013266 5.237828 36.296171
F 52.077766 8.038728 32.624071
F 36.382866 16.705138 29.121671
F 29.734066 7.658858 42.667671
F 36.211266 1.204208 39.113371
F 36.157266 9.074268 39.177571
F 51.731466 15.475838 35.466871
F 45.228666 1.276688 39.091271
F 45.231866 9.232628 39.224871
F 45.299666 16.661938 31.925871
F 33.962666 7.781698 42.506371
F 47.361566 7.630788 42.701471
F 38.385066 7.768928 42.795871
F 45.188166 16.618238 29.128271
F 36.761566 16.707638 31.824271
F 45.111366 3.938298 42.703171
F 27.500766 11.701638 32.757471
F 41.089966 16.851638 31.748371
F 36.225366 3.770628 39.823571
F 36.290366 11.740538 39.910771
F 45.263166 3.893308 39.926871
F 45.142266 11.781538 40.114071
F 31.976066 11.723338 40.083871
F 40.815466 16.641138 36.492271
F 51.830466 7.834628 42.676971
F 36.183666 1.474468 36.327071
F 36.443866 8.965588 36.371571
F 31.727766 3.906238 40.028071
F 45.381166 1.344378 36.375371
F 45.422266 9.067148 36.463871
F 40.670866 3.920138 42.704371
F 29.509566 7.771978 39.873871
F 29.656466 15.565538 40.258971
F 51.816766 15.497038 40.025671
F 38.428166 7.800138 39.998771
F 38.439066 15.486538 40.048171
F 51.923566 7.740818 39.864271
F 47.322666 7.778658 40.026071
F 47.269966 15.339838 40.066171
F 42.727966 15.575538 40.190971
F 29.688566 5.305958 36.489271
F 29.645266 13.031538 36.441271
F 38.676466 5.265198 36.343971
F 38.917966 12.825838 36.224871
F 47.451166 5.303748 36.443771
F 47.531166 12.951538 36.579071
F 29.498066 5.162058 39.158271
F 29.616366 13.003338 39.296571
F 38.382466 5.144858 39.123571
F 38.600466 13.013938 39.040471
F 47.453666 5.140038 39.222271
F 47.604566 12.788938 39.272571
F 32.041966 16.699338 24.557571
F 42.779966 15.633038 42.986771
F 43.038266 7.896968 39.887271
F 45.424166 16.568138 24.426271
F 32.026666 1.548828 36.380071
F 34.292666 15.500038 40.121571
F 45.085766 11.513238 42.804871
F 36.393266 16.828538 36.338971
F 33.956966 7.459608 39.786671
F 31.876366 1.309178 39.175471
F 31.811666 9.102818 39.215471
F 27.419266 16.694038 21.894371
F 40.975866 1.438218 39.154571
F 40.697166 8.974688 39.079771
F 49.509866 16.669738 39.144471
F 49.726766 1.356028 38.982071
F 49.525666 9.018258 39.102271
F 49.935166 16.742938 28.791671
F 52.176566 5.225858 24.525571
F 31.966166 16.831338 31.821271
F 31.752066 3.640168 42.656271
F 27.470966 1.352788 36.755471
F 45.208866 16.798738 36.404971
F 27.410966 16.667938 31.939171
F 27.623766 16.714438 29.258971
F 31.920266 16.627638 39.363771
F 29.590166 -0.016460 35.726371
F 48.074066 0.135729 25.376471
F 39.051666 0.144746 25.220871
F 40.382966 16.905538 43.748171
F 47.469066 0.026625 39.928471
F 36.495966 1.325888 43.729771
F 52.458066 0.194265 27.876571
F 29.774866 -0.058858 32.914171
F 34.025466 -0.102646 35.340171
F 42.814466 5.189008 43.662671
F 27.451266 8.783368 21.996771
F 47.923566 0.425286 28.060171
F 51.788566 5.236928 43.687971
F 45.122266 1.397158 43.737471
F 51.906066 -0.068236 39.812571
F 47.791266 0.019332 32.813571
F 29.955466 0.140063 28.067871
F 34.082766 0.168637 28.119771
F 27.845066 1.327808 22.105071
F 38.972766 -0.042453 28.039671
F 38.593366 0.022969 39.868971
F 51.841766 0.065815 42.446071
F 38.154066 12.851338 43.718671
F 43.490566 0.203795 25.531471
F 45.232666 8.965988 43.753971
F 49.606966 1.180778 43.634371
F 40.882166 1.416578 43.678471
F 43.347866 5.134148 21.501971
F 32.364366 1.224768 21.537471
F 36.695066 8.913908 21.630071
F 27.145866 9.109868 60.948471
F 27.152266 8.905818 58.200271
F 27.343466 1.184998 58.185471
F 36.371566 1.207898 46.483071
F 36.299166 8.937378 46.359771
F 27.276766 16.629038 46.474671
F 27.314066 16.631738 58.094871
F 45.167766 9.180078 46.524571
F 27.175066 3.924808 54.523971
F 51.693866 7.930698 64.731271
F 27.069466 11.464638 57.196571
F 36.209966 3.809158 50.172571
F 36.282266 11.511838 49.876871
F 45.142766 3.983898 49.934171
F 45.273266 11.864238 49.964671
F 27.350066 8.823368 51.040371
F 27.447266 11.602538 47.168471
F 36.144266 3.685438 47.544871
F 36.287266 11.615738 47.060371
F 45.203966 4.005938 47.353571
F 45.167466 11.861838 47.267371
F 27.228666 8.739698 53.740871
F 27.127466 3.742818 57.132071
F 47.474666 5.049538 43.583171
F 27.209066 1.212358 53.783171
F 27.258266 11.671338 61.924771
F 38.529466 5.138258 43.700271
F 31.745966 1.141528 58.084971
F 27.288566 16.749138 51.097471
F 49.497666 16.772438 51.450671
F 29.537066 7.589118 47.446671
F 29.599766 15.449638 47.381171
F 27.307966 3.717148 64.788671
F 38.652766 7.619938 47.169671
F 38.362366 15.376438 47.575171
F 27.497066 1.190438 46.416371
F 47.335366 7.806218 47.263671
F 47.289866 15.608138 47.378571
F 45.208066 1.386638 53.582371
F 27.180466 16.706538 53.706071
F 27.212066 1.306718 60.985171
F 47.323966 15.590238 64.506871
F 27.331066 11.435438 54.478471
F 27.152866 3.624368 50.174671
F 27.661566 11.369138 49.883871
F 29.533166 5.066118 46.545871
F 29.666766 12.923838 46.512571
F 38.343866 5.063458 46.401171
F 38.516966 12.868638 46.415571
F 47.411166 5.187298 46.238571
F 47.377866 13.180738 46.421171
F 29.605366 7.678638 50.229771
F 29.449566 15.569038 50.091471
F 38.203266 15.442238 64.593871
F 38.444966 7.594318 49.926171
F 38.522566 15.298338 50.265871
F 27.137666 3.843348 61.956471
F 47.164866 7.811258 49.976071
F 47.311666 15.750238 50.052271
F 27.045866 16.730138 60.831271
F 31.774666 1.262548 46.555871
F 31.739066 9.013418 46.367771
F 27.269666 8.928448 46.517371
F 40.762966 1.312438 46.426771
F 40.773466 8.997308 46.357771
F 44.999066 3.874518 64.772771
F 49.535966 1.231738 46.469671
F 49.537166 9.197638 46.434371
F 51.732966 0.090898 64.743171
F 31.764066 3.701118 50.271371
F 31.955066 11.490238 49.968571
F 40.660766 3.790648 49.987371
F 40.659166 11.570538 49.929571
F 49.251466 4.017408 49.974871
F 49.368166 11.767038 50.078871
F 31.746266 3.806418 47.578271
F 31.848566 11.569538 47.191471
F 40.734066 3.780828 47.220071
F 40.791466 11.708838 47.080271
F 49.563166 3.969028 47.262071
F 49.479266 11.825738 47.329171
F 27.318166 1.143138 51.141571
F 36.215766 16.745038 46.528071
F 40.724966 3.791528 64.543771
F 49.357366 16.856738 54.078271
F 36.261866 16.811438 51.115371
F 31.823966 16.929538 53.683871
F 49.720466 16.685938 46.702871
F 29.535266 15.553038 64.502271
F 49.514966 4.049628 64.947871
F 34.049166 7.811458 47.317571
F 33.965166 15.542238 47.572371
F 51.758266 12.880238 60.986871
F 42.923866 7.803988 47.214471
F 42.727466 15.505138 47.554271
F 51.540566 5.255598 61.114771
F 51.765666 7.769628 47.211071
F 52.035866 15.567438 47.422371
F 42.857866 13.068138 61.098371
F 34.118266 0.029265 64.658471
F 40.703066 8.874708 60.946871
F 34.040066 -0.050803 50.091871
F 49.375666 3.915708 62.126071
F 49.372666 11.627138 64.530871
F 27.242166 11.569838 64.600171
F 34.022566 5.081248 46.425471
F 34.030366 13.029438 46.434371
F 42.858566 5.181298 46.332771
F 43.052866 13.055238 46.280971
F 51.900566 5.170768 46.419771
F 51.783166 13.039538 46.588771
F 33.915566 7.696548 49.991071
F 34.080166 15.556538 50.256071
F 43.104366 5.038938 60.908971
F 43.009566 7.804408 49.844771
F 42.794266 15.348838 50.173871
F 33.865866 12.833438 60.853771
F 51.773266 7.749878 50.002671
F 51.639366 15.333538 50.141171
F 33.817966 5.291498 61.122171
F 27.230266 3.709638 47.499971
F 31.760066 16.583438 60.792571
F 31.799966 11.614438 64.392471
F 36.300566 1.339358 53.792471
F 35.941966 9.116658 53.640971
F 36.199666 16.704638 60.995871
F 36.105466 16.634738 58.356471
F 44.991566 9.163018 53.655271
F 40.631266 16.990838 61.152171
F 40.507966 16.917238 58.417971
F 40.606566 16.728038 46.521171
F 36.284566 4.013658 57.367371
F 35.989866 11.579638 57.095171
F 45.048766 3.866838 57.169771
F 45.251166 11.531638 57.302871
F 40.712566 16.709038 51.193571
F 44.932166 16.761838 46.473871
F 36.031166 4.029508 54.751271
F 36.348866 11.603438 54.479171
F 44.985866 3.921698 54.473071
F 45.247566 11.668238 54.522271
F 40.760066 16.427838 53.889871
F 42.847166 7.719438 64.560971
F 40.801166 1.443078 60.889471
F 36.096366 1.261288 50.934071
F 36.202266 8.956558 50.846471
F 40.629366 11.610438 64.714271
F 45.065466 1.400758 50.902171
F 45.104866 9.229938 50.849571
F 36.401166 16.649038 53.808471
F 29.544166 7.738648 54.550271
F 29.596066 15.408238 54.582671
F 51.797966 13.043138 58.262571
F 38.353966 8.005528 54.564271
F 38.548866 15.440538 54.906471
F 51.561366 5.230528 58.351771
F 47.273366 7.933328 54.412471
F 47.220866 15.452938 55.023471
F 42.910066 12.869238 58.392771
F 29.476066 4.947748 50.909071
F 29.695266 12.873438 50.807171
F 38.319766 5.197338 50.965071
F 38.471566 12.704938 50.962971
F 47.192666 5.406048 50.972771
F 47.296566 13.241938 51.041871
F 29.386366 5.052148 53.650771
F 29.529766 12.807638 53.572071
F 38.349166 5.371438 53.708871
F 38.685866 12.893638 53.879871
F 47.320066 5.304978 53.611971
F 47.328066 13.088238 53.787471
F 29.391366 7.671028 57.331471
F 29.504466 15.203038 57.215971
F 42.868666 5.281438 58.143371
F 38.397666 7.841298 57.306571
F 38.374866 15.362438 57.637271
F 33.790466 12.690138 58.137171
F 47.272066 7.757278 57.281971
F 47.291566 15.514738 57.635971
F 33.913966 5.113068 58.344771
F 31.702266 1.483268 53.714171
F 31.675366 9.255068 53.867671
F 36.299266 11.506238 64.731871
F 40.703666 1.355998 53.521271
F 40.631266 9.212118 53.594371
F 33.996466 7.573048 64.570671
F 49.576466 1.246518 53.663771
F 49.637966 9.174978 53.500271
F 47.034866 7.692448 64.568071
F 31.661466 3.871438 57.458371
F 31.546066 11.486638 57.128371
F 40.490366 3.938448 57.405871
F 40.649066 11.660738 57.580871
F 49.361966 4.023008 57.224671
F 49.574766 11.649238 57.381671
F 31.558766 4.019138 54.767871
F 31.831966 11.726238 54.437071
F 40.566466 3.992068 54.631371
F 40.965266 11.572738 54.894971
F 49.432766 3.906288 54.346671
F 49.453066 11.654038 54.604771
F 31.870566 1.174028 50.999871
F 31.811966 9.159458 51.116871
F 38.458866 7.734208 64.543071
F 40.698466 1.222998 50.872871
F 40.740766 8.976288 50.876271
F 40.569366 11.534538 61.846671
F 49.420866 1.476878 50.809671
F 49.679566 9.108488 50.783871
F 31.387866 9.059148 61.075871
F 33.625266 7.838568 54.812671
F 34.205066 15.425238 54.407071
F 51.762166 15.565438 61.970671
F 42.725166 8.060358 54.610471
F 42.988666 15.322838 54.887471
F 51.769066 7.845548 62.118171
F 51.674566 7.470438 54.480971
F 51.711866 15.535038 54.870571
F 42.543666 15.567338 62.248371
F 33.966966 5.142538 51.047971
F 34.134066 12.817338 50.915971
F 42.627166 5.189788 50.918971
F 42.898266 12.744238 51.056771
F 51.651366 5.156228 50.773071
F 51.559966 12.759238 51.046871
F 33.721566 5.152998 53.756971
F 34.051166 12.922038 53.570571
F 42.805666 5.535928 53.772671
F 43.010366 12.889738 53.739971
F 51.695066 5.020448 53.550571
F 51.645766 12.956938 53.762871
F 33.904666 7.771138 57.616371
F 34.052066 15.313538 57.227971
F 43.113366 7.681458 61.820971
F 42.806266 7.854858 57.357371
F 42.787866 15.593538 57.646971
F 34.081266 15.405338 61.911171
F 51.658366 7.671858 57.234571
F 51.585466 15.591838 57.540471
F 33.908466 8.049238 61.811671
F 40.777766 3.850218 61.748871
F 31.865466 16.826738 46.589571
F 49.592666 16.951138 61.120471
F 36.170466 1.397108 61.044771
F 36.288866 9.046288 60.912771
F 33.935566 15.293238 64.667571
F 45.151066 1.251668 61.055071
F 45.196366 9.024808 60.889471
F 44.900466 16.687338 51.097171
F 31.666866 3.757558 64.500871
F 49.512566 8.981598 60.971471
F 31.796366 16.780638 58.074971
F 42.749966 15.590838 64.918471
F 44.994166 11.719138 64.587171
F 44.999766 16.815338 58.612471
F 31.530066 9.008178 58.252771
F 31.621266 11.728838 61.743771
F 36.201466 4.023908 62.179771
F 35.948766 11.560138 61.932871
F 45.217466 3.711748 62.120771
F 45.103766 11.471438 61.920571
F 49.391466 1.401238 60.994271
F 31.911966 16.765838 51.020571
F 49.396266 16.748038 58.477871
F 36.121066 1.417298 58.250271
F 36.146266 9.021348 58.254471
F 44.805566 16.636338 61.256171
F 45.053666 1.434888 58.354271
F 45.110466 9.027388 58.275771
F 29.470366 7.577368 64.610971
F 29.284366 7.724478 61.969971
F 29.332166 15.602338 61.746071
F 49.452566 11.630038 61.614071
F 38.473766 7.744928 61.856971
F 38.428966 15.394238 61.899371
F 49.385766 9.016818 58.228371
F 47.365466 7.702988 61.962471
F 47.272866 15.642338 61.884571
F 49.532066 1.488548 58.213371
F 29.394466 5.056148 58.257871
F 29.347066 12.690438 58.132471
F 38.381466 5.322578 58.304771
F 38.241966 12.739838 58.342271
F 47.077666 5.184988 58.219371
F 47.317266 12.908138 58.281971
F 29.379766 5.130178 60.955271
F 29.359466 13.053238 60.966471
F 38.453966 5.153448 61.063571
F 38.304966 12.677938 61.121471
F 47.205366 5.148908 61.033771
F 47.239766 12.966838 60.941071
F 47.264066 -0.163978 47.286171
F 36.518466 3.871128 64.971071
F 45.039266 16.729238 53.892571
F 51.859266 15.610738 64.795171
F 31.654366 3.768738 61.806671
F 40.575366 8.997338 58.370271
F 31.661566 1.117768 60.972371
F 45.252366 1.392898 46.458371
F 40.778766 1.419188 58.135471
F 51.898666 0.080536 47.282171
F 27.396566 16.506838 43.698971
F 34.086366 5.189428 43.533971
F 49.573766 16.760038 43.925771
F 27.071966 1.018878 43.741871
F 49.516466 9.108818 43.602171
F 36.290866 16.865838 43.860671
F 31.811066 1.149118 65.515771
F 36.260666 9.010278 43.628771
F 34.051666 -0.113795 61.925971
F 38.469866 0.079208 49.898271
F 51.505466 0.148156 49.910171
F 42.932966 0.077105 49.938371
F 51.684566 0.096339 62.032771
F 29.487066 12.897338 43.837571
F 42.776966 0.004859 64.667671
F 42.744666 12.803138 65.737871
F 38.697266 -0.073742 64.688571
F 38.692266 -0.076069 47.235971
F 42.960366 0.043820 47.028571
F 34.044566 -0.071193 57.323771
F 29.433666 -0.000139 61.765371
F 29.489266 -0.085502 57.206971
F 29.545366 -0.070552 54.560471
F 42.915966 0.145318 61.795371
F 47.338866 -0.035989 62.192071
F 47.292066 0.026459 50.076671
F 31.682966 8.881478 65.431471
F 27.209966 16.733538 65.511071
F 35.999366 16.720738 65.545471
F 29.516266 4.994788 65.552971
F 34.226866 5.017678 65.693371
F 34.028866 12.751238 65.517371
F 44.943566 1.415128 65.715871
F 31.806166 8.940738 43.705971
F 34.044666 12.929638 43.666671
F 47.214966 12.996338 43.748871
F 40.811566 8.920028 43.562771
F 31.957366 16.812938 43.769171
F 45.032666 16.827738 43.709971
F 27.529566 8.874658 43.749571
F 31.988066 1.298818 43.887271
F 42.966366 12.953538 43.577571
F 29.544166 4.844178 43.698771
F 51.771166 13.010038 43.914171
F 27.142966 11.404038 69.121071
F 27.126666 11.567538 83.865471
F 27.116166 3.661088 86.466471
F 36.360166 1.360888 68.266571
F 35.945066 8.881728 68.295971
F 26.978866 3.730448 83.543471
F 45.086966 1.402038 68.541771
F 45.067866 9.276478 68.146371
F 49.468566 1.568828 65.769671
F 27.503466 1.292628 68.273371
F 27.047766 4.064788 76.502071
F 36.192166 4.040498 72.060771
F 36.107266 11.894438 71.968371
F 45.152166 3.833748 72.005771
F 45.081766 11.606538 72.016371
F 26.942466 16.652938 82.856471
F 31.492566 11.315738 86.545071
F 36.236166 3.806478 69.292271
F 36.092766 11.539538 69.187171
F 45.071666 4.017048 69.229671
F 45.129866 11.556938 69.345871
F 27.115466 9.078188 82.769571
F 27.145366 8.790518 68.233871
F 27.036066 1.309108 80.060471
F 38.393766 12.881338 65.446471
F 27.051366 11.702738 71.860171
F 40.541466 9.072828 65.657471
F 40.414466 16.781738 65.682571
F 49.604166 16.685338 65.579071
F 27.150766 9.042758 75.417471
F 29.608266 7.887538 69.124471
F 29.489366 15.381438 69.007271
F 29.166766 0.029390 76.332871
F 38.467266 7.865568 69.247271
F 38.314366 15.367338 69.259671
F 26.950066 3.842838 79.285071
F 47.095666 7.698368 69.362771
F 47.442366 15.426638 69.317071
F 27.170266 3.857198 71.602171
F 27.162766 16.644838 75.357371
F 27.143366 8.965808 80.200071
F 38.383666 0.149283 72.089271
F 35.925366 16.464238 75.660971
F 27.033766 1.174638 82.706571
F 27.308566 9.024968 72.664571
F 29.644366 5.296128 68.375471
F 29.256866 12.963838 67.944271
F 38.491766 5.263278 68.443771
F 38.264566 12.825538 68.145171
F 47.235266 5.168478 68.462771
F 47.422166 12.847338 68.255171
F 29.688066 7.757078 71.866771
F 29.476966 15.642838 71.820271
F 26.960966 1.537518 75.456971
F 38.145666 7.845798 71.938771
F 38.229666 15.406138 71.947471
F 38.162866 7.781608 86.706871
F 47.196966 7.848908 71.954071
F 47.349466 15.356938 72.140671
F 49.662666 16.791038 68.503471
F 31.777866 1.386628 68.295471
F 31.634966 9.261408 68.150971
F 51.759066 5.412118 65.856571
F 40.736266 1.486268 68.424671
F 40.669266 9.043758 68.389471
F 53.677666 3.911198 86.807771
F 49.481166 1.329838 68.522771
F 49.496866 8.801108 68.516771
F 27.176266 16.599438 68.223371
F 31.884266 3.888708 71.844871
F 31.456366 11.751238 71.721971
F 40.664466 4.135998 72.156171
F 40.418566 11.640738 71.765571
F 49.619766 3.691898 72.351971
F 49.634866 11.514938 71.918871
F 31.869966 3.952898 69.211271
F 31.439266 11.888438 68.957471
F 40.635666 3.998248 69.502871
F 40.578966 11.710638 69.103471
F 49.368166 3.849708 69.627471
F 49.524066 11.486938 69.250971
F 36.060266 16.794638 68.288571
F 47.166766 7.527838 86.670071
F 31.542966 16.749638 75.380071
F 40.403866 11.629638 86.760171
F 27.227166 16.706538 80.041371
F 27.123766 11.477638 79.124271
F 40.543466 16.760438 68.399671
F 42.721066 0.174792 71.986171
F 27.133066 11.496138 76.373171
F 33.700066 7.785858 69.332771
F 33.913466 15.563038 69.163471
F 51.522766 12.919538 82.971571
F 42.996666 7.785458 69.228971
F 42.766766 15.354938 69.263871
F 51.598766 5.048718 83.070971
F 51.713666 7.851658 69.370371
F 51.766066 15.334938 69.461471
F 42.684666 12.766038 83.335671
F 36.026066 16.713938 72.955471
F 27.074466 16.701138 72.684271
F 49.305566 9.015528 65.617371
F 42.551666 15.209038 86.832571
F 42.674366 7.742348 86.617071
F 49.131266 16.731038 83.149171
F 34.103366 5.181568 68.371171
F 33.883666 12.901338 68.295371
F 42.793666 5.192668 68.359371
F 42.861266 12.852638 68.441571
F 51.639866 5.294998 68.599571
F 51.840166 12.865638 68.437771
F 33.776666 7.990438 71.953771
F 33.831666 15.609338 71.876171
F 42.549666 5.138718 83.192871
F 42.882366 7.880578 71.921471
F 42.584666 15.309238 72.070971
F 33.869066 12.926638 83.202471
F 51.565366 7.711138 72.179771
F 51.651066 15.457138 72.247071
F 33.774766 4.992728 83.039671
F 27.350366 3.906688 68.938871
F 44.866966 16.596238 75.727071
F 29.185366 7.498508 86.549271
F 36.184566 1.329958 75.714971
F 35.818166 9.203748 75.535571
F 40.450066 16.397238 75.761171
F 44.877266 1.510118 75.800171
F 44.958666 9.126708 75.666471
F 40.470566 16.715638 72.975771
F 40.358966 3.725698 86.797371
F 31.537066 3.721008 83.828171
F 35.900866 3.830508 79.583971
F 35.742166 11.482838 79.466771
F 44.816166 3.744288 79.427971
F 44.810366 11.590438 79.356871
F 44.900766 16.553438 80.519671
F 49.264766 11.507238 83.823471
F 35.917066 4.053328 76.853271
F 35.898466 11.623438 76.626171
F 45.141166 4.078228 76.706671
F 45.062666 11.672038 76.601271
F 44.951666 11.474838 86.870471
F 33.594066 7.314198 86.736771
F 35.790566 16.818138 80.120971
F 36.104766 1.375378 73.001171
F 36.009466 9.293698 72.765571
F 31.776066 16.670138 68.147871
F 45.129566 1.276928 72.917971
F 45.030666 9.159838 73.051671
F 31.772766 16.719438 65.374371
F 29.194166 7.498618 76.405671
F 29.408266 15.420638 76.346471
F 51.730966 12.887238 80.271571
F 38.096466 7.908698 76.690571
F 38.101966 15.237038 76.694271
F 51.691166 4.917108 80.309371
F 47.227466 7.695418 76.491071
F 47.204266 15.333838 76.690771
F 42.611666 12.878238 80.595771
F 29.479366 5.165798 72.606571
F 29.302066 13.129338 72.765371
F 38.335466 5.489998 73.141071
F 38.359166 12.928938 72.991271
F 47.281366 5.082308 72.731671
F 47.379666 12.792538 72.881571
F 29.471866 4.999818 75.326871
F 29.418966 12.860838 75.357971
F 38.136466 5.340208 75.945771
F 38.245766 12.791838 75.657171
F 47.220666 5.170868 75.589071
F 47.252966 12.810038 75.618371
F 29.205866 7.574938 79.104771
F 29.348866 15.215038 79.063071
F 42.740066 5.360308 80.493471
F 38.167266 7.972258 79.509771
F 38.308466 15.498738 79.376871
F 33.471066 12.961738 80.474071
F 47.209766 7.807778 79.197671
F 47.222966 15.461338 79.506471
F 33.617466 5.230138 80.298871
F 31.641266 1.261348 75.570971
F 31.443066 8.878858 75.590871
F 31.453666 3.644828 86.466071
F 40.566766 1.413758 75.700371
F 40.296966 9.166488 75.677771
F 49.250366 3.936708 84.110471
F 49.382966 1.529308 75.786771
F 49.395766 9.054388 75.738971
F 44.577166 3.869868 86.810171
F 31.517166 3.808748 79.247071
F 31.408666 11.499938 79.483271
F 40.382866 3.998498 79.642471
F 40.419166 11.754638 79.370771
F 49.397166 3.853008 79.446371
F 49.498166 11.461738 79.317371
F 31.822866 3.823038 76.471771
F 31.412766 11.486038 76.578371
F 40.351966 4.041668 76.817671
F 40.459466 11.713538 76.639471
F 49.331666 4.010188 76.771071
F 49.401966 11.737638 76.586671
F 31.749566 1.403728 72.932571
F 31.634866 9.271548 72.966871
F 42.764666 -0.075378 69.383771
F 40.556566 1.373488 73.008071
F 40.520366 9.042338 72.907571
F 40.507966 11.498038 83.970071
F 49.445166 1.192088 73.161671
F 49.400666 9.040078 73.176471
F 27.136066 1.386258 72.706371
F 33.745366 7.920108 76.612771
F 33.557366 15.288538 76.317871
F 51.436966 15.399338 84.004171
F 42.718266 7.949888 76.593471
F 42.773666 15.280338 76.720971
F 51.611766 7.655898 83.978371
F 51.636066 7.697138 76.764571
F 51.852266 15.305538 76.578071
F 42.682366 15.348938 84.112871
F 34.009066 5.267008 72.898871
F 33.710466 12.916338 72.758171
F 43.018266 5.277538 73.073671
F 42.675566 12.668538 72.918471
F 51.688266 5.223738 73.185471
F 51.793066 12.817238 72.913171
F 33.957566 5.366228 75.603671
F 33.622366 12.808138 75.501471
F 42.694166 5.261148 75.883671
F 42.719866 12.676938 75.664271
F 51.600566 5.068658 75.945471
F 51.823566 12.750338 75.789371
F 33.749666 7.852988 79.401871
F 33.638366 15.420538 79.063471
F 42.541166 7.772618 83.983671
F 42.635666 7.994378 79.421671
F 42.732966 15.212138 79.488071
F 33.562666 15.505938 83.869871
F 51.789566 7.474458 79.582871
F 51.628166 15.388638 79.393871
F 33.704366 7.452858 84.102671
F 40.300566 3.900968 84.080371
F 29.182366 15.245038 86.626571
F 44.954766 16.338738 73.047971
F 49.529166 16.631938 75.802071
F 35.865666 9.008318 83.312971
F 46.845966 15.290338 87.074971
F 44.671466 1.467408 82.793171
F 44.726766 9.017778 82.992771
F 49.436966 16.645138 73.149471
F 49.374266 3.975628 86.898871
F 49.366066 8.827408 82.961071
F 31.439466 16.618838 80.027871
F 36.000766 1.128498 80.177971
F 35.807866 16.681638 83.006471
F 49.439866 1.439298 83.020271
F 26.954266 11.584738 86.584171
F 40.458466 1.458368 82.827671
F 35.956866 3.860528 84.019571
F 36.133266 11.647638 83.956971
F 44.865866 3.986908 83.909671
F 45.011766 11.465938 84.145671
F 31.468466 8.988238 80.143471
F 40.512166 16.620738 80.434671
F 35.990966 11.459438 86.585871
F 44.922466 16.849538 83.180171
F 35.842566 9.014308 80.529671
F 51.457266 7.900808 86.706671
F 44.936766 1.184668 80.191771
F 44.983366 9.145188 80.291771
F 31.700066 16.881638 72.725071
F 29.194966 7.646488 83.917671
F 29.218066 15.633838 83.659771
F 31.492666 11.476838 83.817771
F 38.101366 7.760348 83.972271
F 38.145466 15.258438 83.813871
F 49.508566 8.862368 80.322371
F 46.991366 7.676728 83.991771
F 47.016966 15.473838 84.419071
F 49.369766 1.358668 80.351471
F 29.194166 4.965158 80.045571
F 29.175866 12.772038 80.275671
F 38.041066 5.269908 80.506371
F 38.039666 12.964238 80.166171
F 47.256866 5.280998 80.215771
F 47.164166 12.802838 80.314471
F 29.164766 5.008728 82.835671
F 29.477766 12.826638 83.062071
F 38.133866 5.231558 83.131971
F 38.344366 12.708338 82.796371
F 47.141966 5.160268 83.038871
F 47.168266 13.092438 83.017971
F 38.125066 15.442938 86.593971
F 36.022166 1.276148 82.938771
F 49.339866 16.822938 80.341571
F 45.105966 16.453238 68.495371
F 40.433266 16.516638 83.100571
F 40.311266 9.219198 80.292171
F 31.546066 1.262968 80.203271
F 31.426166 16.687338 82.813671
F 40.532866 1.317588 80.154471
F 31.455166 1.117038 83.106171
F 31.580366 8.798938 83.011271
F 33.637866 15.579138 86.553271
F 49.425966 11.611738 86.586571
F 40.302566 8.935488 83.033371
F 53.898366 3.845178 84.101471
F 51.629466 15.243738 86.670171
F 38.501266 0.152751 69.365871
F 47.219366 0.197558 86.697871
F 36.174366 8.908358 65.598071
F 27.168566 8.876298 65.623971
F 51.688666 13.002638 65.520871
F 35.957666 3.776208 86.671971
F 42.582466 -0.195765 79.270771
F 44.960066 9.205348 65.530271
F 36.410966 1.180578 65.524471
F 47.272366 5.205448 65.694471
F 53.673966 16.763738 83.114271
F 45.130166 16.966638 65.762871
F 42.835566 5.179038 65.640671
F 53.919066 3.695848 79.602171
F 51.439366 0.084597 86.796771
F 47.109666 13.091238 65.521571
F 47.298566 0.138526 69.457971
F 42.678566 0.049261 86.562971
F 40.659866 1.343528 65.663171
F 29.427266 13.020038 65.291771
F 29.315166 0.038737 79.029071
F 47.124066 0.073185 83.934471
F 38.677866 5.279598 65.583671
F 33.900866 -0.036204 83.999271
F 29.528466 0.255246 72.000371
F 38.303766 0.151845 76.592471
F 42.694966 0.097127 83.735971
F 29.676166 0.049980 69.330471
F 47.309966 0.095129 79.317771
F 47.384966 -0.118747 72.151371
F 33.896866 0.072905 76.548071
F 34.000666 0.081158 72.039771
F 27.167866 1.096408 65.494871
F 44.841166 1.356738 87.534971
F 44.905366 11.732038 108.840871
F 27.046566 16.550938 102.080871
F 35.765366 1.122638 90.221671
F 35.974566 9.071228 90.305271
F 40.357766 1.286188 97.506171
F 44.877166 1.077858 90.179171
F 45.004666 8.966358 90.514871
F 31.310966 8.838838 87.449971
F 38.072966 5.136528 87.499171
F 29.337666 4.905748 87.448971
F 35.965366 3.847738 93.946971
F 35.777466 11.721538 93.943971
F 44.704566 3.990848 94.129971
F 45.034466 11.558738 94.306871
F 38.217766 -0.033974 101.252871
F 51.387666 15.423738 108.965871
F 35.825366 3.855208 91.172571
F 35.956666 11.725438 91.139071
F 44.794066 3.701178 91.388571
F 45.090566 11.442138 91.577471
F 27.187966 9.084348 90.144571
F 26.990566 11.510738 105.713871
F 40.443766 1.221888 87.544471
F 44.977766 8.854548 87.674871
F 26.878566 1.162368 87.256371
F 47.210866 12.710338 87.800671
F 38.148966 12.926938 87.645371
F 51.746766 12.838038 87.903471
F 27.148866 0.967326 97.491671
F 29.336966 7.671918 91.102271
F 29.179566 15.456738 90.930871
F 26.913666 3.626248 98.316371
F 38.214666 7.760168 91.136771
F 38.135766 15.361138 91.238971
F 33.697866 12.778938 87.333871
F 47.138866 7.507018 91.347671
F 47.193266 15.252938 91.345871
F 27.091966 16.998838 94.742371
F 33.648066 4.813858 87.636571
F 35.957066 11.578138 108.745871
F 27.006666 3.658528 93.827571
F 40.480466 3.923288 108.530871
F 49.093266 9.062978 87.717171
F 27.112266 11.441738 93.769671
F 29.249366 5.021628 90.242571
F 29.184766 12.884838 90.056671
F 38.024566 5.200268 90.111771
F 38.310266 12.849438 90.394271
F 46.969366 4.927198 90.368471
F 47.392066 12.688638 90.552271
F 29.592366 7.421728 93.813971
F 29.114066 15.462038 93.742471
F 26.875066 1.165468 90.086671
F 38.253666 7.823088 93.777671
F 38.317166 15.498838 93.974771
F 29.252566 12.721538 87.373471
F 47.196466 7.701868 94.094171
F 47.234966 15.575638 94.098171
F 31.702266 11.534238 108.331871
F 35.833366 1.105908 87.426671
F 31.514166 8.778648 90.214671
F 49.336266 11.485138 108.666871
F 40.275066 1.413918 90.212971
F 40.529366 9.039628 90.586071
F 33.662666 15.413738 108.338871
F 49.379466 1.193128 90.655671
F 49.318066 8.877558 90.409971
F 40.243266 16.680838 97.738671
F 31.438666 3.711078 94.151071
F 31.493766 11.621438 93.806371
F 40.325966 3.870378 94.043871
F 40.525666 11.732138 94.110571
F 49.356966 4.014258 94.128071
F 49.435466 11.562238 93.965771
F 31.276666 3.771348 91.348471
F 31.550966 11.454938 91.197171
F 40.166266 3.961238 91.254471
F 40.559466 11.613338 91.341871
F 49.328966 3.776108 91.445571
F 49.724366 11.390438 91.389171
F 47.128666 -0.005666 101.270871
F 42.455366 0.040342 101.392871
F 35.821266 16.677938 90.382571
F 51.599866 7.871758 108.823871
F 27.116566 16.737738 104.787871
F 49.396366 1.455348 87.830871
F 36.019666 16.739538 97.487171
F 44.952766 16.906238 95.000571
F 47.096266 15.382438 108.704871
F 33.736966 7.701878 91.147171
F 33.537566 15.482038 91.185871
F 51.816766 12.853038 105.023871
F 42.658766 7.791108 91.444871
F 42.587966 15.520138 91.391571
F 51.403066 5.108698 105.094871
F 51.649366 7.778848 91.296971
F 51.792066 15.369538 91.234971
F 42.794866 12.788138 105.027871
F 27.106866 3.919828 101.070871
F 40.426766 16.576538 90.392671
F 49.602966 16.758638 95.065771
F 49.258466 16.649338 105.099871
F 47.017466 7.698158 108.628871
F 27.070266 9.054808 87.446871
F 33.488966 4.980398 90.346171
F 33.739766 12.898238 90.107471
F 42.533866 5.151578 90.506271
F 42.961166 12.878338 90.471471
F 51.481366 5.115838 90.288871
F 51.914366 12.718538 90.525871
F 33.861266 7.669378 93.844271
F 33.433866 15.583638 93.848671
F 42.508866 5.024718 104.988871
F 42.653266 7.648808 94.135371
F 42.741466 15.465138 94.146771
F 33.615366 12.767538 104.699871
F 51.507666 7.956818 94.007971
F 51.710366 15.404538 94.007171
F 33.930066 4.914668 104.780871
F 26.912566 3.809018 91.157871
F 49.248966 16.588238 102.424871
F 40.341666 11.593438 108.532871
F 36.180166 1.366858 97.633471
F 35.933166 8.863418 97.472271
F 31.369966 16.869738 90.183871
F 44.975866 1.405228 97.811771
F 44.832766 8.913708 97.790771
F 38.163566 7.742118 108.609871
F 31.080666 16.862838 104.726871
F 35.821766 8.796938 87.592571
F 36.078966 3.886748 101.190871
F 35.718866 11.338038 101.363871
F 45.024166 3.989488 101.457871
F 44.681866 11.578838 101.332871
F 31.486866 11.520038 105.670871
F 44.461666 16.755438 87.916771
F 35.986366 4.032448 98.565871
F 35.835566 11.449138 98.492671
F 44.924366 3.955968 98.757671
F 44.930166 11.500338 98.663671
F 29.233066 7.649078 108.423871
F 51.580566 5.203288 87.536871
F 51.641566 0.064250 94.007771
F 35.757166 1.255418 94.890571
F 36.049466 9.050438 94.690671
F 26.860266 3.834778 105.751871
F 44.680366 1.413758 95.188571
F 44.948366 8.901738 95.021171
F 40.277166 16.732938 102.300871
F 29.158766 7.586778 98.457771
F 29.271866 15.451338 98.416071
F 51.517766 12.807638 102.368871
F 38.182366 7.790848 98.410671
F 38.046866 15.330438 98.700671
F 51.567666 5.238128 102.429871
F 47.095966 7.744688 98.762771
F 47.225466 15.290838 98.705971
F 42.546066 12.857238 102.244871
F 29.081966 5.048368 94.842871
F 29.226166 12.895838 94.742671
F 38.065066 5.219868 94.815271
F 38.138666 12.976338 94.824771
F 47.076066 5.174208 94.889971
F 47.182466 13.023838 95.106471
F 29.036766 4.917308 97.533071
F 29.277266 12.794138 97.429471
F 38.164866 5.218148 97.603871
F 37.977066 12.942438 97.530471
F 47.050066 5.196238 97.643671
F 47.047566 12.849838 97.754771
F 29.154066 7.870998 101.230871
F 29.281566 15.313638 101.159871
F 42.677966 5.183158 102.224871
F 38.207266 7.620198 101.118871
F 38.185766 15.454538 101.397871
F 33.663266 12.953938 102.033871
F 47.194366 7.790198 101.488871
F 46.982466 15.500838 101.315871
F 33.771466 5.182608 102.234871
F 31.582666 1.045548 97.609971
F 31.249566 8.870298 97.505771
F 42.403066 15.309338 108.629871
F 35.959666 16.754338 102.067871
F 40.437566 9.100928 97.642871
F 31.370666 1.376988 90.218771
F 49.532866 1.300398 97.745171
F 49.267066 8.991768 97.710671
F 31.339766 16.684738 94.818271
F 31.367166 4.035738 101.267871
F 31.474066 11.703038 101.099871
F 40.524466 3.935578 101.171871
F 40.148266 11.685238 101.145871
F 49.392666 3.874798 101.283871
F 49.384666 11.669138 101.254871
F 31.265966 3.739418 98.519571
F 31.494666 11.575038 98.345871
F 40.401166 3.993828 98.462571
F 40.307566 11.699338 98.388571
F 49.305566 3.923758 98.395171
F 49.444266 11.561638 98.661071
F 31.531366 16.727338 97.610471
F 31.513866 8.977958 94.721571
F 31.364966 16.885338 101.953871
F 40.271366 1.217538 94.772771
F 40.352466 9.166108 94.940671
F 35.882066 16.760338 94.682471
F 49.315666 1.363048 94.857271
F 49.223666 9.073888 94.980271
F 42.591066 12.672038 87.795171
F 33.475466 7.691788 98.538671
F 33.865166 15.486038 98.386171
F 51.541266 15.496838 106.028871
F 42.592466 7.797968 98.701871
F 42.681766 15.525338 98.634671
F 51.566566 7.699058 106.133871
F 51.537866 7.717788 98.734371
F 51.513866 15.426038 98.777171
F 42.732666 15.475338 105.717871
F 33.583966 5.117798 95.099571
F 33.675066 13.037538 94.801671
F 42.605966 5.236858 95.121071
F 42.830666 12.843538 95.036171
F 51.568066 5.319238 94.923871
F 51.561866 12.821338 94.961571
F 33.585766 5.105118 97.712871
F 33.759266 12.820738 97.487171
F 42.775466 5.305168 97.818871
F 42.812366 12.797238 97.696071
F 51.637466 5.222048 97.613171
F 51.587966 12.824138 97.745571
F 33.579466 7.728188 101.344871
F 33.602966 15.612138 101.185871
F 42.376366 7.599888 105.770871
F 42.564666 7.821568 101.335871
F 42.537166 15.483538 101.421871
F 33.378566 15.577538 105.464871
F 51.478266 7.717198 101.347871
F 51.624166 15.331438 101.479871
F 33.611866 7.479678 105.794871
F 29.108466 -0.072193 91.002571
F 31.302766 1.219828 87.472371
F 31.365466 8.993088 102.047871
F 36.030566 1.235688 104.918871
F 35.827666 9.041368 105.112871
F 35.890866 16.684738 87.626371
F 44.794066 1.345518 105.086871
F 44.628266 8.879618 105.185871
F 40.531366 16.758038 94.914971
F 31.575366 1.431368 102.174871
F 33.587366 -0.154169 91.305671
F 29.262366 15.437138 108.789871
F 40.346766 16.614038 105.033871
F 33.695966 7.690948 108.543871
F 49.269866 3.724088 108.811871
F 49.330966 16.464438 87.691771
F 49.472266 11.634938 105.814871
F 36.191866 3.915458 105.914871
F 35.759466 11.550538 105.958871
F 44.892266 3.877228 106.021871
F 44.984366 11.385438 106.099871
F 45.016066 16.806938 97.749071
F 40.474966 11.526738 105.772871
F 44.844566 16.767738 102.184871
F 35.989366 1.273138 102.156871
F 35.868466 8.754608 102.274871
F 44.872666 16.760438 90.728871
F 44.942066 1.405078 102.229871
F 44.885066 8.943838 102.376871
F 45.128966 3.807708 108.638871
F 29.208566 7.614818 105.601871
F 29.131766 15.341438 106.138871
F 45.055966 16.869338 104.914871
F 37.964366 7.763098 105.982871
F 37.968266 15.505438 105.739871
F 49.411666 9.133448 102.333871
F 47.119966 7.746738 105.761871
F 47.094566 15.421638 105.974871
F 49.309966 1.245748 102.242871
F 29.155766 5.303808 102.085871
F 29.157766 12.833238 102.169871
F 38.265366 5.115418 102.142871
F 37.909466 12.846938 102.218871
F 47.274566 5.202528 102.242871
F 46.886966 12.896738 102.339871
F 29.263866 5.014618 104.916871
F 29.291466 12.856638 104.969871
F 38.236466 5.146548 104.867871
F 38.057566 12.842638 105.115871
F 47.033166 5.134818 104.979871
F 47.075266 12.796738 105.131871
F 42.553266 7.538628 108.609871
F 31.638966 4.077028 105.921871
F 35.985466 3.875108 108.661871
F 31.460566 0.970665 94.866871
F 49.470366 16.455438 90.401971
F 40.285066 9.031088 102.080871
F 40.297966 3.720328 105.803871
F 49.157266 3.778948 105.943871
F 40.197266 1.302208 102.186871
F 31.428266 1.504388 104.815871
F 31.475466 8.831948 104.881871
F 35.718166 16.654738 104.701871
F 40.400166 1.171608 104.949871
F 40.206866 8.848948 104.882871
F 49.312766 16.806738 97.721471
F 49.207166 1.247188 105.081871
F 49.440266 9.050328 105.093871
F 31.709366 3.797208 108.590871
F 27.127066 1.329128 104.684871
F 29.278666 0.165766 105.650871
F 26.930266 1.042188 94.792671
F 27.200566 11.714238 90.998071
F 42.354766 5.220438 87.842471
F 38.215666 15.470038 108.440871
F 26.889066 16.591538 90.054371
F 47.015866 5.133938 87.737871
F 40.300866 9.134798 87.783171
F 47.139966 0.198643 98.629771
F 26.928666 16.875338 97.415971
F 26.897866 16.646438 87.297271
F 40.345266 16.748638 87.646871
F 31.334866 16.665838 87.548171
F 27.141466 3.932118 108.424871
F 38.314066 -0.078904 108.513871
F 29.395266 -0.098944 101.116871
F 53.718566 9.186058 97.765371
F 27.205766 1.316618 101.971871
F 38.131966 -0.125757 98.543871
F 53.759166 11.658838 98.768971
F 53.830366 8.954438 95.053271
F 51.682666 -0.114626 91.330871
F 26.901966 9.041878 104.743871
F 53.895566 1.160888 102.513871
F 53.933766 11.362038 101.430871
F 53.702866 16.732338 105.009871
F 53.815966 1.325568 105.200871
F 53.618366 16.815838 102.376871
F 53.977166 11.423738 106.239871
F 51.499466 -0.281509 98.578171
F 33.729866 0.101446 105.640871
F 33.938366 -0.135787 98.541371
F 42.725866 -0.064757 93.902071
F 38.190966 -0.036814 105.830871
F 33.740766 0.061437 101.335871
F 29.263666 -0.020344 93.749371
F 38.117266 0.088410 91.153471
F 42.622766 -0.060356 105.958871
F 29.186866 -0.119126 108.410871
F 47.110966 -0.147293 108.838871
F 42.604166 0.077588 91.258571
F 42.654166 0.265118 98.618971
F 47.112566 0.229328 91.377771
F 29.301666 -0.172236 98.524571
F 42.671766 4.990228 109.464871
F 47.215366 15.528438 130.868871
F 27.021866 16.789138 123.683871
F 35.895066 1.355678 112.088871
F 35.961666 9.010658 112.121871
F 35.952666 9.029198 109.340871
F 31.628766 3.909608 130.130871
F 44.568966 8.899338 112.446871
F 35.825966 1.336988 109.311871
F 31.416966 1.136158 109.320871
F 49.390166 8.950168 109.756871
F 35.744566 3.780258 115.669871
F 35.869566 11.451138 116.043871
F 44.969566 3.725508 116.102871
F 44.876166 11.600238 115.919871
F 38.283466 5.087098 109.532871
F 27.091666 11.585838 130.147871
F 35.957266 3.849798 112.926871
F 35.887066 11.460338 113.243871
F 44.876766 3.843098 113.311871
F 44.583166 11.488538 113.256871
F 27.003866 11.575038 127.391871
F 49.296266 1.209238 116.941871
F 40.634566 1.306268 126.894871
F 42.518566 0.078555 113.229871
F 49.240166 1.127358 109.772871
F 35.813766 16.607238 109.376871
F 44.770766 8.943308 109.629871
F 29.334066 7.839208 130.134871
F 40.430266 9.054128 109.350871
F 29.233966 7.621108 112.957871
F 29.075166 15.474938 113.119871
F 49.181466 16.735638 109.725871
F 38.133666 7.745268 113.173871
F 38.230266 15.467738 113.279871
F 26.932566 1.441278 126.346871
F 46.941966 7.477168 113.264871
F 47.225966 15.249838 113.296871
F 47.231266 5.205008 109.558871
F 29.351766 5.069528 109.354871
F 38.227466 12.894138 109.456871
F 33.766166 12.959038 109.455871
F 26.860566 1.155568 116.624871
F 31.540866 8.994778 109.410871
F 47.155266 7.523508 131.112871
F 29.295066 5.155488 111.952871
F 29.131766 12.953038 112.099871
F 38.294666 5.130588 112.236871
F 38.067666 12.913338 112.174871
F 47.212466 5.076178 112.215871
F 46.767566 12.588038 112.327871
F 28.979866 7.595438 115.675871
F 29.107066 15.318638 115.903871
F 44.728666 16.296438 109.690871
F 38.184266 7.640028 116.033871
F 38.195566 15.245338 116.012871
F 45.184166 11.810238 130.784871
F 46.958666 7.650638 116.004871
F 47.039366 15.246738 116.075871
F 33.763866 7.894328 130.255871
F 31.579366 1.145078 112.078871
F 31.464466 9.077968 112.136871
F 36.094466 11.628038 130.065871
F 40.348066 1.478948 112.239871
F 40.410466 8.853068 112.210871
F 26.717566 11.682038 115.544871
F 49.309566 1.352688 112.476871
F 49.284666 8.954598 112.579871
F 31.588866 16.717338 109.607871
F 31.270566 3.714948 115.730871
F 31.244466 11.376738 115.649871
F 40.375466 3.690168 116.078871
F 40.546066 11.348038 115.778871
F 49.404666 3.775538 116.155871
F 49.392966 11.257038 115.906871
F 31.481266 3.659068 113.086871
F 31.325966 11.549038 112.999871
F 40.565966 3.900138 113.384871
F 40.229566 11.474638 113.156871
F 49.433566 3.844548 113.321871
F 49.222666 11.550038 113.308871
F 45.113666 16.661638 119.577871
F 33.775766 0.161642 127.489871
F 47.230266 12.920138 109.776871
F 27.302266 1.269668 130.889871
F 35.753566 1.382478 123.875871
F 31.507066 11.431438 127.353871
F 26.879766 9.165648 116.495871
F 38.358666 15.415238 130.476871
F 31.277966 9.017138 123.948871
F 33.697266 7.822968 112.989871
F 33.759666 15.492338 113.164871
F 44.758466 1.339698 109.703871
F 42.441766 7.367248 113.303871
F 42.542366 15.350038 113.259871
F 27.256166 9.027518 112.035871
F 51.597666 7.724158 113.200871
F 51.360466 15.339438 113.350871
F 36.047666 16.744538 112.141871
F 40.388566 1.500258 109.542871
F 42.893066 7.708018 130.593871
F 26.900466 3.977938 122.919871
F 51.539466 5.235538 109.527871
F 31.598366 3.760898 127.470871
F 40.430466 4.087438 130.617871
F 33.656066 5.252328 112.181871
F 33.665466 12.864838 112.348871
F 42.677466 4.902918 112.285871
F 42.486866 12.836138 112.224871
F 51.635466 5.148798 112.284871
F 51.474066 12.803238 112.578871
F 33.590666 7.701288 115.802871
F 33.591666 15.308638 115.904871
F 44.940266 16.566938 124.268871
F 42.728166 7.511248 116.092871
F 42.643266 15.259638 116.019871
F 51.491666 12.926138 127.158871
F 51.495066 7.581048 115.911871
F 51.446966 15.227538 116.114871
F 51.592166 5.137888 127.158871
F 49.310466 16.770938 112.308871
F 42.576666 12.829938 109.476871
F 49.385766 9.006508 124.683871
F 35.829566 1.256228 119.302871
F 36.058666 8.823198 119.465871
F 42.900766 15.409938 130.691871
F 44.944466 1.030778 119.793871
F 44.832366 8.848198 119.690871
F 35.900966 16.695038 119.480871
F 31.426866 1.307258 123.752871
F 49.456566 11.427038 128.252871
F 36.099866 4.013778 122.923871
F 35.754266 11.630738 123.099871
F 44.975166 3.739498 123.359871
F 44.880966 11.439838 123.296871
F 49.357466 8.899438 127.364871
F 36.115466 16.609238 126.705871
F 35.787266 3.816648 120.187871
F 35.955566 11.343938 120.332871
F 44.979166 3.648838 120.667871
F 44.851366 11.377338 120.582871
F 31.325266 16.651538 124.069871
F 31.393466 16.535438 116.751871
F 49.286166 1.199638 124.169871
F 35.806366 1.305778 116.592871
F 35.898966 8.911658 116.821871
F 44.891666 1.233768 127.083871
F 44.947866 1.178188 117.084871
F 44.768266 8.980808 116.912871
F 40.651566 16.499338 126.945871
F 29.178966 7.593858 120.032871
F 29.007466 15.521338 120.090871
F 42.772466 12.811838 127.061871
F 38.264766 7.524838 120.577871
F 38.025566 15.150838 120.151871
F 42.726266 7.462928 127.915871
F 47.126466 7.538568 120.763871
F 47.267966 15.213238 120.754871
F 33.696466 12.747838 126.471871
F 28.996766 4.942398 116.638871
F 28.945766 12.726238 116.599871
F 38.071466 4.905578 116.680871
F 38.281366 12.545338 116.775871
F 47.072366 5.000378 117.048871
F 47.299866 12.710638 116.796871
F 29.142966 4.880598 119.387871
F 29.114066 12.844538 119.326871
F 38.213066 4.908878 119.422871
F 38.151866 12.531238 119.536871
F 47.096466 5.002138 119.740871
F 47.020766 12.752138 119.569871
F 29.207866 7.595188 122.789871
F 29.172166 15.359138 122.826871
F 33.837466 5.110888 126.459871
F 38.139066 7.788718 123.186871
F 38.253566 15.316938 123.026871
F 51.429366 12.722038 124.431871
F 47.319066 7.740898 123.542871
F 47.293466 15.387238 123.524871
F 51.573566 5.285598 124.532871
F 31.502866 1.033898 119.228871
F 31.467166 8.822258 119.393871
F 31.504666 16.755638 126.769871
F 40.451366 1.155078 119.620871
F 40.480166 8.758558 119.641871
F 49.172666 16.684838 117.011871
F 49.143666 1.282718 119.729871
F 49.137166 8.777888 119.727871
F 33.686866 5.194548 109.479871
F 31.296966 3.695308 122.837871
F 31.488266 11.547238 122.977871
F 40.599166 3.735098 123.400871
F 40.286166 11.445238 123.369871
F 49.454366 3.894878 123.384871
F 49.229966 11.429038 123.439871
F 31.460766 3.561938 120.151871
F 31.313566 11.554638 120.245871
F 40.399466 3.618188 120.671871
F 40.426966 11.316538 120.620871
F 49.355066 3.740138 120.631871
F 49.108366 11.232338 120.624871
F 31.187366 1.076128 116.538871
F 31.251866 8.886578 116.690871
F 35.803966 16.579138 116.744871
F 40.529666 1.174188 116.816871
F 40.521466 8.931318 116.847871
F 49.139266 1.173458 126.968871
F 27.169366 16.640138 126.393871
F 49.241066 8.737498 116.945871
F 27.147866 3.852628 130.129871
F 33.756966 7.699778 120.276871
F 33.602266 15.417438 120.168871
F 42.577766 12.636538 124.348871
F 42.647966 7.314148 120.567871
F 42.857966 15.329538 120.438871
F 42.801066 4.962748 124.349871
F 51.473966 7.739698 120.791871
F 51.592266 15.203838 120.744871
F 33.484466 13.080838 123.686871
F 33.526966 5.093558 116.682871
F 33.517666 12.653438 116.795871
F 42.626366 5.027038 117.023871
F 42.708466 12.790038 117.055871
F 51.530866 4.941858 117.090871
F 51.329066 12.697138 117.072871
F 33.530066 5.167028 119.447871
F 33.675966 12.733738 119.463871
F 42.681866 4.781478 119.826871
F 42.631566 12.765638 119.825871
F 51.508066 5.192298 119.868871
F 51.351266 12.572638 119.699871
F 33.525266 7.715508 122.990871
F 33.661866 15.734138 122.956871
F 33.661966 4.979938 123.730871
F 42.763466 7.598198 123.419871
F 42.880966 15.262538 123.199871
F 51.560166 15.539238 128.345871
F 51.403866 7.814438 123.565871
F 51.632566 15.348838 123.506871
F 51.635966 7.768598 128.413871
F 31.471866 16.565538 112.388871
F 47.141766 -0.212023 120.640871
F 40.568666 16.512238 119.521871
F 36.061266 1.406378 126.550871
F 36.037166 8.760128 126.510871
F 45.060466 16.513138 127.055871
F 35.803166 3.934798 130.206871
F 44.956866 8.893708 127.136871
F 44.888066 16.638238 116.923871
F 51.434666 12.770638 109.758871
F 49.509466 3.651818 128.193871
F 31.273366 16.787038 119.401871
F 38.278466 7.542858 130.356871
F 40.461166 16.601538 116.721871
F 40.419966 8.918718 123.976871
F 36.043666 3.930648 127.368871
F 35.972966 11.473038 127.324871
F 45.097466 3.772968 128.099871
F 44.813566 11.419738 128.066871
F 38.182266 7.826728 127.689871
F 29.573566 15.504038 130.282871
F 42.805066 4.919008 126.913871
F 40.516766 16.819238 112.409871
F 35.808366 9.053068 123.720871
F 40.471766 0.986575 124.147871
F 44.875566 1.285998 124.365871
F 45.041766 8.889538 124.320871
F 49.245966 16.571538 127.060871
F 29.128166 7.829278 127.474871
F 29.363066 15.349238 127.497871
F 42.863866 15.389638 128.009871
F 38.347666 5.170058 126.858871
F 38.242166 15.394838 127.744871
F 33.913266 15.601138 130.175871
F 47.119766 7.612218 128.405871
F 47.226966 15.040838 127.982871
F 33.693566 15.287438 127.463871
F 29.284566 5.108758 123.845871
F 29.287266 12.814738 123.821871
F 38.341766 5.202298 124.179871
F 38.103366 12.819838 124.217871
F 47.103766 5.145868 124.598871
F 47.069166 12.744738 124.407871
F 29.364366 5.087878 126.535871
F 29.354866 12.745738 126.533871
F 40.497166 3.752798 127.996871
F 38.261366 12.885338 126.869871
F 47.332866 5.070108 127.413871
F 47.235666 12.461338 127.072871
F 44.770066 16.450438 112.335871
F 49.540166 16.752938 124.456871
F 26.950366 11.515338 120.243871
F 49.329566 16.600538 119.652871
F 44.758766 1.414278 112.400871
F 31.593066 11.514638 130.013871
F 40.554866 11.418038 127.737871
F 27.408266 16.666338 131.183871
F 33.849766 7.456248 127.447871
F 31.506666 1.307298 126.429871
F 31.602666 8.845558 126.581871
F 40.385366 16.741838 109.614871
F 36.076466 16.699338 124.016871
F 40.535066 8.951948 126.783871
F 26.998066 3.877088 127.305871
F 40.541566 16.552138 124.052871
F 26.908866 16.864738 116.554871
F 40.657666 11.561738 130.549871
F 26.893866 3.862908 120.260871
F 26.884266 8.752318 123.573871
F 26.769266 3.800128 115.519871
F 51.375866 7.618178 131.081871
F 53.715966 8.901958 112.331871
F 33.671266 0.078319 122.855871
F 44.968766 3.665148 130.882871
F 33.970166 0.020404 130.234871
F 29.335166 -0.084429 112.867871
F 27.082966 8.992258 109.334871
F 26.906766 8.845098 119.225871
F 53.605266 9.003478 117.121871
F 26.936166 1.293138 123.722871
F 29.542166 12.804838 109.391871
F 27.013066 3.815158 112.762871
F 26.764366 16.681938 109.422871
F 29.600966 -0.077648 129.997871
F 53.610466 1.222938 127.249871
F 26.979266 1.289128 109.156871
F 26.760066 16.818138 119.289871
F 53.639966 11.283438 113.480871
F 53.631366 11.452138 120.708871
F 29.278466 -0.116241 122.894871
F 27.016266 9.048278 126.347871
F 26.957466 16.904838 111.999871
F 26.846466 11.662238 112.885871
F 42.658566 -0.026794 128.124871
F 53.655566 11.443238 123.506871
F 42.774566 -0.006539 131.013871
F 53.883566 8.974918 109.666871
F 38.215266 0.059663 115.849871
F 33.743666 -0.242762 120.170871
F 53.709366 8.950378 124.369871
F 53.707566 1.273048 124.461871
F 53.761366 3.772648 116.053871
F 53.864066 8.983808 127.281871
F 53.639166 3.772158 128.220871
F 53.640866 3.875928 113.375871
F 53.710266 8.969038 119.803871
F 53.619866 3.911888 120.813871
F 38.012866 0.057932 113.023871
F 42.703266 -0.107495 115.970871
F 51.511866 28.562338 3.907721
F 33.921166 28.224838 -0.068317
F 35.944166 24.581638 3.039061
F 36.215366 31.977838 2.962601
F 46.839666 23.464738 4.308881
F 43.406566 30.706038 10.903171
F 49.934166 26.856138 10.107071
F 27.342066 19.283138 3.580871
F 40.411066 24.394238 0.519574
F 36.542666 26.902238 6.642501
F 49.231266 19.487138 4.673071
F 36.170566 19.564138 6.533691
F 44.743666 32.253138 2.755061
F 27.708466 26.866238 18.205171
F 27.274766 19.260238 20.689071
F 47.645366 28.247638 6.844421
F 40.833666 19.317238 11.157371
F 50.011866 32.028438 21.657971
F 36.014366 27.201238 3.845411
F 43.319566 20.533838 17.257771
F 35.932666 19.413838 3.775641
F 44.922566 27.136338 3.791831
F 43.293966 28.205538 17.387471
F 43.403566 20.202238 10.920471
F 27.434766 27.048238 13.805471
F 45.429766 27.028138 20.688471
F 40.502466 32.083738 3.057431
F 51.259466 20.855338 11.105671
F 40.472866 32.305538 0.274628
F 43.399266 20.238638 6.768381
F 29.569166 30.887038 3.730711
F 29.310066 23.444938 3.812101
F 38.490566 28.265838 2.994531
F 38.113566 23.197338 4.034471
F 27.076966 24.396238 2.660521
F 27.461166 32.212138 2.679011
F 47.827266 22.944838 17.757171
F 27.303666 27.067438 3.510101
F 47.723366 30.842538 17.896971
F 52.163366 22.987138 17.700571
F 49.837666 32.392438 14.178271
F 27.528766 19.390638 13.859071
F 29.452566 28.405838 2.671061
F 29.441266 20.829138 2.768331
F 40.528166 26.876338 3.858861
F 38.229766 20.553038 2.960541
F 49.547366 32.340238 3.307331
F 52.195766 31.276438 13.835871
F 29.677166 30.961238 6.489601
F 29.606466 23.430738 6.575781
F 38.590166 30.681038 6.540381
F 38.335566 23.084038 6.659931
F 42.716766 20.463838 3.093151
F 27.466366 19.339638 17.991871
F 31.718566 24.622438 2.980921
F 31.943466 32.105638 2.969731
F 40.401066 24.314038 3.156311
F 38.438666 30.769538 3.950801
F 51.217066 23.256338 4.802771
F 53.653466 27.387938 11.626671
F 31.986866 27.167438 6.700591
F 34.348666 20.656038 17.408071
F 31.563266 19.474638 6.458311
F 40.830766 26.847838 6.601011
F 34.375366 28.202538 17.271371
F 43.244766 22.999038 6.756151
F 27.433266 32.282438 10.151471
F 50.094566 27.069038 12.878671
F 49.258966 32.365138 0.572421
F 31.489666 27.163238 3.961981
F 43.086866 20.621738 14.389671
F 31.468266 19.421438 3.634361
F 47.192566 28.373738 3.004731
F 43.282166 28.333538 14.643171
F 29.387966 28.039838 -0.001804
F 47.483566 22.989238 13.103471
F 33.896566 20.584538 14.696471
F 27.257466 27.093638 6.313691
F 27.373266 34.794738 18.061071
F 49.260466 24.641938 3.556351
F 40.859866 19.230238 6.851901
F 27.457566 32.188038 14.518371
F 47.679066 30.936538 20.611071
F 47.028366 30.988138 3.422761
F 34.031566 30.663338 3.910101
F 33.761866 23.238338 3.899401
F 42.846466 30.823938 6.531301
F 44.772666 24.584338 3.060091
F 45.926066 23.938338 10.856771
F 53.689566 27.215338 4.662751
F 45.647966 24.144738 6.584111
F 51.475366 23.233938 7.412911
F 33.826066 28.282338 2.686361
F 33.768966 20.776938 2.797821
F 42.753666 28.362938 2.899261
F 42.617866 23.000538 3.855941
F 34.290766 30.809138 6.648421
F 33.851266 23.148438 6.630861
F 45.587366 32.014938 9.655141
F 47.349066 28.174138 0.378801
F 45.688366 19.257038 18.021871
F 49.344766 19.164338 7.462691
F 36.445266 24.387138 10.302971
F 36.635666 32.272738 10.239271
F 51.364866 28.443238 0.924528
F 49.723566 34.576438 20.723871
F 27.417166 24.390538 17.201471
F 45.533166 26.919238 13.731171
F 45.517166 34.660938 10.663471
F 36.377466 27.019538 13.899771
F 45.038466 19.294038 13.045971
F 36.196666 19.265638 14.116371
F 45.462666 26.799638 10.963871
F 34.111666 28.319038 14.578771
F 49.952166 26.898338 20.527271
F 27.410266 19.284938 6.345611
F 38.388866 20.439738 0.296973
F 53.485066 24.641538 0.767556
F 36.554366 27.030338 11.096571
F 49.851566 32.059238 9.715211
F 36.257966 19.406838 11.373371
F 49.641766 32.109738 7.026081
F 43.293166 22.998838 18.311571
F 51.648666 20.586938 0.792333
F 47.650766 28.131838 9.719621
F 27.354766 24.463738 14.557271
F 36.199366 24.428038 7.508421
F 36.515066 32.189638 7.438931
F 47.182966 20.565638 0.771759
F 50.016266 26.782138 17.707971
F 29.700566 30.897038 10.854671
F 29.634266 23.573738 10.968671
F 38.787866 30.985238 11.189771
F 38.720566 23.382738 11.217271
F 47.476566 20.255038 9.147111
F 50.015666 19.245838 17.722671
F 29.502166 28.437138 7.140841
F 29.402866 20.875038 7.337991
F 38.685666 28.153438 7.490401
F 38.517266 20.589738 7.767671
F 44.989866 19.181638 8.955431
F 49.699466 24.229638 9.325431
F 29.577666 28.350138 9.812861
F 29.461066 20.851338 10.039871
F 38.848466 28.397038 10.368971
F 38.370266 20.760238 10.467671
F 47.748166 22.977838 20.524771
F 43.442366 22.914438 10.749271
F 29.638266 30.898238 13.588671
F 29.654766 23.292838 13.719971
F 38.732566 30.777138 13.917171
F 38.519066 23.024038 13.927971
F 27.672566 27.003038 11.235071
F 27.674966 26.777938 20.950771
F 32.029766 24.629738 10.170571
F 32.059166 32.134538 10.057271
F 41.036466 24.317138 10.161171
F 41.125666 32.081038 10.222671
F 27.429066 32.321338 7.327391
F 44.854566 24.399938 0.320995
F 31.780066 27.194538 13.674071
F 51.471666 20.811938 3.739351
F 31.885266 19.261638 13.517271
F 41.024566 27.042038 13.814771
F 43.266466 30.765038 18.107471
F 40.728366 19.273838 13.981971
F 53.663866 19.150138 -0.211895
F 32.029766 27.122138 20.912571
F 52.073966 20.511638 21.452271
F 31.840366 27.216638 10.974671
F 52.111666 28.318738 21.258071
F 31.812166 19.315738 10.896571
F 40.878166 26.906338 11.088771
F 34.337166 23.192638 18.467871
F 27.267366 24.525238 10.121171
F 49.990166 24.469338 21.443171
F 46.997666 20.918538 3.750601
F 27.277766 32.254238 -0.010137
F 31.861666 24.661238 7.413521
F 32.003566 32.302938 7.429671
F 40.691466 24.256138 7.505681
F 40.660266 32.077338 7.524841
F 47.981966 28.257038 14.110571
F 27.463666 32.170938 17.223571
F 34.359566 31.019738 11.116571
F 34.096366 23.237638 11.266171
F 43.246666 27.975838 10.144171
F 43.225466 30.761638 20.795571
F 34.366866 28.169138 7.608961
F 33.852566 20.732438 7.429641
F 43.001266 28.213638 7.477901
F 29.695866 30.778038 20.899071
F 34.245766 28.186438 10.259471
F 34.095166 20.685638 10.238771
F 47.777666 30.762138 13.338971
F 52.295466 20.329538 17.062771
F 34.200566 30.952438 14.038871
F 33.900766 23.205338 13.847271
F 43.250966 30.783938 13.576271
F 43.192966 23.292038 13.475071
F 52.302166 30.850338 20.489171
F 45.300466 26.898638 6.514471
F 36.552066 24.267938 17.394571
F 36.644666 32.093338 17.448071
F 45.528566 24.476738 17.175771
F 45.464366 31.954038 17.049571
F 51.547266 31.088638 5.069271
F 49.850866 19.333438 20.459571
F 27.428166 19.372638 11.092771
F 47.689166 30.735238 10.730571
F 52.170666 23.030938 20.500971
F 44.805166 19.497938 4.544691
F 45.778366 27.100338 17.961571
F 34.289266 30.798138 18.090371
F 49.882366 34.603638 18.049071
F 41.069066 27.242938 20.949171
F 38.897166 23.312138 21.009371
F 47.335966 20.432738 13.872371
F 36.615666 26.868338 18.317971
F 53.655166 24.525538 11.420971
F 36.529366 19.258438 18.227371
F 52.105166 28.455738 13.815271
F 51.095966 23.471638 11.690071
F 47.717266 20.505438 16.656771
F 42.823866 28.494038 0.265396
F 52.175866 30.615438 17.764871
F 36.195066 24.269738 14.630771
F 36.613366 32.107838 14.736971
F 45.519166 24.403238 14.507771
F 45.542066 32.106638 14.343371
F 29.637566 30.925838 18.142071
F 29.646966 23.081238 18.131371
F 39.002266 30.868438 18.189871
F 38.783066 23.127838 18.411571
F 36.566866 27.323138 20.913171
F 36.766166 19.342338 20.856271
F 29.534466 28.444738 14.615271
F 29.820466 20.761638 14.523571
F 38.722866 28.224238 14.717271
F 38.531466 20.364238 14.911271
F 49.271066 27.300638 4.538721
F 43.324966 23.017738 20.995071
F 29.796966 28.245138 17.317871
F 29.849766 20.592138 17.270671
F 38.834866 28.375038 17.362471
F 38.736066 20.567038 17.570271
F 48.924666 19.536138 11.463371
F 52.376966 28.064038 16.477071
F 47.234466 23.093838 8.644501
F 41.002066 19.264538 20.970871
F 52.290366 30.960938 9.451191
F 51.607066 20.632538 8.338971
F 50.066766 24.255038 16.785371
F 45.337666 19.364038 20.767171
F 32.070166 24.412438 17.562771
F 31.800666 32.188038 17.315171
F 41.009866 24.355838 17.424671
F 41.091966 32.169538 17.177571
F 42.634366 30.797338 3.969411
F 34.399766 23.248338 21.232271
F 52.188166 28.227238 9.403591
F 29.947466 22.956538 20.946771
F 49.711666 24.398338 13.840471
F 31.272266 24.464538 0.328344
F 38.901366 30.949438 20.993271
F 49.375866 24.515738 0.739061
F 47.985266 28.277538 16.822471
F 47.417866 30.834138 6.153371
F 40.545966 19.300438 4.136101
F 32.031166 27.092138 18.229771
F 49.803466 32.122438 16.964571
F 32.157766 19.354738 18.152071
F 40.934766 27.056238 18.247671
F 41.097166 32.219638 14.466171
F 41.088166 19.049838 18.226771
F 34.130766 30.911638 20.980571
F 45.281466 32.243238 7.097081
F 36.018266 32.003338 0.153468
F 31.841266 24.611438 14.859871
F 31.958966 32.093538 14.655471
F 40.966766 24.323238 14.612171
F 27.365266 24.550938 7.360791
F 53.293966 32.042438 7.158481
F 47.919166 28.313338 21.545571
F 32.038766 19.245638 20.948071
F 29.255966 20.629338 0.167843
F 36.565966 34.685638 13.750471
F 47.710466 20.429838 21.654271
F 42.905566 20.662838 0.447348
F 38.439566 28.255838 0.241774
F 53.579166 19.526438 11.831871
F 45.745166 24.472438 21.610471
F 31.699766 31.972738 0.194999
F 45.216466 34.770638 20.778871
F 50.138766 34.977838 13.552871
F 43.215966 20.410338 22.013971
F 53.665966 19.180538 14.794671
F 38.840766 28.451638 21.837971
F 49.878266 34.643438 10.866671
F 36.319566 34.720738 6.531351
F 36.649966 34.889138 11.053971
F 41.241066 32.202238 21.843971
F 53.616166 19.282438 4.599191
F 40.797766 34.620438 6.544581
F 36.510866 34.619938 18.466471
F 40.632866 34.652638 3.873511
F 31.896666 34.694638 18.312371
F 27.537166 32.097038 21.688271
F 43.385766 28.302838 21.900671
F 36.136566 24.423738 0.285396
F 45.000666 32.218938 0.156725
F 33.815866 20.652238 0.065392
F 27.505866 26.782938 40.076771
F 52.144166 30.651538 25.394771
F 36.520166 24.663338 24.749071
F 36.536666 32.136738 24.398371
F 45.450066 24.396038 24.348271
F 45.416066 31.911938 24.283571
F 27.540366 19.324638 25.506871
F 52.200966 30.664438 28.009971
F 27.801366 24.438338 29.297471
F 36.544266 26.855438 28.343171
F 52.081566 28.225038 24.237471
F 36.418466 19.261238 28.086771
F 45.549066 26.845938 28.145571
F 27.370866 32.117838 39.059471
F 45.229766 19.196738 28.214871
F 27.484866 19.233138 32.623071
F 27.558766 32.136138 31.612871
F 27.523566 32.038638 36.319371
F 36.611666 27.364738 25.610471
F 27.428766 31.998138 28.954171
F 36.529866 19.275638 25.443871
F 45.561666 26.837338 25.358171
F 29.609266 20.390238 21.608271
F 27.626966 24.448638 24.725071
F 52.167366 20.642738 24.120971
F 27.338766 26.769738 33.098471
F 51.965366 23.132338 27.977771
F 27.514066 26.915038 28.202671
F 27.368766 19.154738 42.768371
F 49.932766 27.084738 27.945871
F 29.918366 30.765638 25.555771
F 29.869566 22.981038 25.394871
F 38.846166 31.039138 25.247971
F 38.687666 23.347838 25.474971
F 47.613866 30.671438 25.362471
F 47.582566 22.914938 25.363571
F 27.307866 26.903338 35.786071
F 52.157266 23.230238 25.105171
F 27.574566 19.286338 28.311671
F 27.365566 24.335538 39.083571
F 31.777966 19.394038 42.945671
F 52.251266 28.250738 28.927971
F 29.929666 28.172138 24.580471
F 29.777666 20.411938 24.426771
F 39.072366 28.530638 24.441171
F 38.734166 20.789338 24.404971
F 49.803166 24.395038 28.958771
F 45.561666 19.028338 25.448271
F 29.633666 30.609738 28.168171
F 29.898266 22.930038 28.226771
F 38.535766 31.079838 27.983471
F 38.879866 23.237238 28.229271
F 47.534166 30.807838 28.089071
F 47.636066 23.154038 27.968471
F 32.143166 24.285538 24.614971
F 31.985166 32.233338 24.724571
F 40.983566 24.440138 24.509771
F 41.173166 32.258238 24.659071
F 49.957466 26.841638 25.171371
F 49.949966 32.030138 24.493871
F 32.084566 26.820438 28.474871
F 27.734366 24.233538 31.997571
F 31.937366 19.494538 28.221071
F 40.928566 27.156738 28.097671
F 43.069966 23.390638 42.568471
F 40.859866 19.207638 28.127171
F 49.679066 24.465538 31.678771
F 27.344366 24.291638 36.289571
F 50.115366 19.231438 25.232171
F 32.191266 26.913638 25.600071
F 49.715566 24.329638 36.535271
F 32.015766 19.267838 25.508071
F 41.140866 27.115838 25.417271
F 27.510566 19.292238 35.427971
F 40.887066 19.319638 25.429571
F 47.779766 28.143638 24.272471
F 42.975166 30.964438 40.102271
F 47.822366 20.419638 24.386671
F 49.617966 24.251738 24.192571
F 34.211566 28.364038 21.874671
F 40.683466 19.428338 42.759871
F 51.660666 31.130138 42.894371
F 27.733866 32.064538 24.511171
F 52.064066 20.529638 28.925171
F 34.275066 30.805338 25.726771
F 34.479866 23.129738 25.659671
F 43.347566 30.765738 25.592171
F 43.202766 23.071938 25.388571
F 43.034166 31.097238 42.773871
F 49.461366 26.977138 42.871271
F 27.418066 19.384238 40.078271
F 47.293966 31.052538 42.931771
F 34.239666 28.419738 24.635571
F 34.257866 20.603138 24.620771
F 43.410366 28.331238 24.634871
F 43.345466 20.509638 24.669071
F 34.207766 30.732238 28.403671
F 34.472566 23.161138 28.435571
F 43.058066 30.792938 28.438571
F 43.049566 23.093938 28.141671
F 40.994966 27.177038 40.270271
F 51.737066 23.101038 43.145871
F 36.802766 24.526838 31.931171
F 36.401266 32.393038 31.908971
F 45.313366 24.428438 31.801771
F 45.225166 32.201838 31.791171
F 29.732966 30.908938 42.750571
F 31.927366 19.177138 40.126071
F 36.544766 26.737538 43.033771
F 36.440966 27.070238 35.523871
F 34.055266 30.661838 42.902571
F 36.665266 19.359738 35.412271
F 45.210266 27.144738 35.488571
F 49.660266 19.309838 43.046371
F 45.451166 19.440038 35.364771
F 40.841966 27.113538 43.043771
F 33.992766 23.120438 40.089371
F 40.959666 24.446938 36.412571
F 36.432066 27.067738 32.842371
F 33.934566 30.828538 40.187471
F 36.626766 19.329038 32.652371
F 45.403466 27.195238 32.661571
F 51.660066 23.159338 40.260271
F 45.285166 19.189238 32.679771
F 51.861466 28.218538 39.185971
F 31.868566 32.057638 36.354471
F 36.597366 24.467438 29.304271
F 36.395666 32.165638 29.232271
F 45.419966 24.278138 29.217871
F 45.345666 32.115038 29.074771
F 29.698566 30.831038 32.687571
F 29.994266 22.894538 32.846771
F 38.595166 31.050438 32.917971
F 38.916266 23.213438 32.881571
F 47.553666 30.933138 32.771271
F 47.513466 23.085738 32.708671
F 29.724266 27.990438 29.219771
F 29.734366 20.548238 29.333171
F 38.672466 28.583338 29.008371
F 38.748766 20.644538 29.089671
F 47.674366 28.289538 29.026071
F 47.739366 20.409038 28.732071
F 29.580366 28.058538 32.012071
F 29.863066 20.419938 31.899571
F 38.635466 28.497438 31.788071
F 38.753666 20.582338 31.786571
F 47.555066 28.559138 31.767671
F 47.515066 20.494238 31.644571
F 29.626866 30.875238 35.367071
F 29.840366 23.145838 35.652071
F 38.384966 30.988538 35.703471
F 38.690166 23.202138 35.551271
F 47.559566 30.975238 35.492571
F 47.313766 23.213238 35.488571
F 32.085366 24.322438 31.967871
F 31.945166 32.104638 31.888771
F 41.031266 24.494338 31.932171
F 40.709866 32.259138 31.776671
F 51.867166 23.003138 32.616171
F 49.770066 32.171938 31.650371
F 31.912366 26.929138 35.656371
F 40.825966 32.008138 36.381171
F 32.000166 19.283138 35.686071
F 40.955866 27.085338 35.666271
F 49.843966 32.386338 36.273771
F 40.820666 19.339338 35.508671
F 49.590666 27.012638 35.508871
F 43.159366 28.418138 39.327571
F 49.830366 19.289238 35.642571
F 31.837266 26.950238 32.870871
F 51.777866 30.995638 40.174371
F 32.225466 19.274838 33.005471
F 40.760766 27.082538 32.890071
F 34.070366 20.550438 39.310171
F 41.100766 19.354838 32.849271
F 51.974766 28.403838 31.847671
F 34.374766 20.378938 36.546071
F 49.746566 19.253038 32.921971
F 32.165166 24.129038 29.350771
F 31.825866 31.908038 29.236771
F 40.944066 24.577238 29.132571
F 40.731866 32.170938 29.087071
F 49.635466 27.168238 32.726971
F 49.803166 32.109838 28.831371
F 34.281366 30.768238 32.670471
F 34.389466 23.239938 32.917771
F 42.922966 30.841438 32.615971
F 43.186266 23.125838 32.830471
F 51.902766 30.827138 32.761771
F 52.026566 20.380538 31.713371
F 34.359066 28.173838 29.339271
F 34.262366 20.537338 29.260971
F 43.191166 28.083238 29.183571
F 43.069166 20.564638 29.067371
F 34.092266 28.190538 32.094071
F 34.343366 20.584438 31.893471
F 43.028266 28.291338 31.843871
F 43.269766 20.612638 31.841471
F 34.203066 23.127638 42.820771
F 51.737866 20.627738 39.461671
F 33.973866 30.743238 35.417071
F 34.117666 23.048538 35.623371
F 43.027066 30.865038 35.326671
F 43.117166 23.125138 35.550571
F 51.725366 30.724838 35.565071
F 51.965066 23.311438 35.454071
F 31.977666 24.312338 36.632171
F 44.962066 19.410238 43.163571
F 36.302366 24.378638 39.138071
F 36.110766 32.114138 39.113271
F 45.130266 24.587238 39.075571
F 45.231366 32.166538 39.136071
F 49.563366 27.059738 40.073071
F 34.204366 28.339738 36.473471
F 43.048466 23.223738 39.937171
F 50.006866 19.237438 27.963871
F 34.231166 28.385138 39.241171
F 41.144766 24.551138 21.778471
F 27.626066 27.057138 25.355571
F 51.784766 20.865838 36.727371
F 31.915966 27.031438 40.178671
F 31.901366 26.847938 42.838671
F 52.046566 28.182838 36.447971
F 40.778766 19.329238 40.099671
F 36.489066 26.963438 40.309871
F 38.490766 30.925138 42.647771
F 36.466366 19.319438 40.320371
F 45.441566 27.175038 40.286671
F 43.193166 20.440738 36.329171
F 45.259066 19.331838 40.215471
F 45.472866 32.129438 21.579371
F 47.457966 23.272038 42.848071
F 36.413166 24.479138 36.527071
F 36.111866 32.213838 36.358671
F 45.226366 24.652938 36.271771
F 45.402666 32.165338 36.401171
F 29.566566 30.711638 40.053571
F 29.558466 23.179138 40.099371
F 38.571866 30.903038 39.976271
F 38.545066 23.251238 40.324971
F 47.464566 31.004138 40.135371
F 47.302266 23.259638 40.129771
F 29.571166 28.244338 36.427871
F 29.711466 20.450538 36.544871
F 38.625566 28.407038 36.496771
F 38.685466 20.776138 36.584471
F 47.569866 28.523738 36.454571
F 47.622866 20.800438 36.452771
F 29.761866 28.228438 39.062171
F 29.651166 20.609738 39.224071
F 38.661766 28.296238 39.247371
F 38.617666 20.674238 39.220971
F 47.488966 28.492138 39.115871
F 47.483366 20.726638 39.255671
F 27.534366 26.917738 42.835471
F 45.149466 27.165038 43.020871
F 43.057766 20.612838 39.122071
F 38.543966 23.128238 42.975271
F 29.608866 23.256738 42.691371
F 49.613266 19.246938 40.369371
F 31.827766 24.427838 39.255971
F 31.801266 32.236338 39.130971
F 40.729866 24.555938 39.245471
F 40.764766 32.099438 39.097171
F 49.527766 24.451138 39.263571
F 49.733566 32.215738 39.070771
F 36.349266 19.354838 43.107671
F 43.140866 28.454238 36.525471
F 32.020066 24.555438 21.786871
F 36.195266 34.654338 28.199271
F 27.765966 34.628938 25.442471
F 49.823966 34.772538 25.254571
F 31.838766 32.194238 21.870071
F 36.599166 24.670238 22.015771
F 47.384466 28.473238 43.837471
F 36.487766 31.921038 21.638971
F 31.913266 32.231138 43.672871
F 36.424666 34.624038 42.859671
F 34.161166 28.181338 43.833071
F 49.846066 34.830238 35.377371
F 32.029266 34.712938 28.370271
F 31.995766 34.751838 32.627871
F 38.581566 20.568738 44.025871
F 36.330866 34.801538 35.534071
F 27.381266 34.696538 32.782771
F 31.768066 34.656938 35.311571
F 32.214666 34.808338 25.756071
F 32.010466 34.832038 42.673671
F 27.321266 34.558438 35.519671
F 36.528966 35.013638 32.737371
F 27.565266 24.498938 43.940571
F 27.416766 34.539938 28.135571
F 29.705966 28.491738 43.720771
F 49.748366 34.799138 32.674671
F 32.086066 34.727238 40.057771
F 49.485066 32.424338 43.801271
F 27.392266 31.908038 44.013871
F 38.856366 20.809038 21.696171
F 29.719466 28.169038 21.893971
F 27.581866 24.245338 21.951071
F 34.246466 20.520038 21.842871
F 27.554666 27.080738 47.236171
F 27.341466 19.312138 50.129071
F 36.256266 24.227438 46.822971
F 36.277566 32.195238 46.453071
F 45.221766 24.559338 46.579471
F 45.253866 32.102038 46.334171
F 27.308466 19.310538 64.571571
F 27.290166 24.481838 51.149571
F 27.497366 32.175838 50.941271
F 36.342666 26.992438 50.304471
F 51.683866 20.710538 58.597271
F 36.215266 19.338238 50.078371
F 45.341666 27.193638 50.122271
F 51.729666 28.360438 58.598771
F 45.104266 19.356938 50.089671
F 27.199266 27.252638 57.433671
F 42.868466 20.822638 58.312071
F 49.563266 27.197438 64.820771
F 36.261866 26.926338 47.559071
F 27.280466 19.312738 57.450971
F 36.306966 19.299338 47.377971
F 45.392966 27.143938 47.556771
F 27.456766 32.062838 46.739971
F 45.147466 19.319638 47.459171
F 27.367566 32.227738 60.955671
F 27.163966 27.084738 54.696971
F 27.271166 19.255338 54.601171
F 31.731466 19.230338 61.824671
F 27.146966 27.051738 61.952471
F 27.356666 32.323638 58.172971
F 29.761866 30.810538 47.486671
F 29.578966 23.099638 47.619171
F 38.529366 30.812538 47.620671
F 38.505166 23.150238 47.716971
F 47.505166 30.913338 47.381671
F 47.382766 23.048038 47.492071
F 40.424466 24.272338 61.174571
F 27.380266 19.215338 47.422171
F 54.045966 32.213538 54.008671
F 27.470466 26.969138 49.895771
F 27.255866 24.635138 58.142071
F 27.415466 32.426238 53.626371
F 29.735966 28.236438 46.526971
F 29.581766 20.667838 46.493771
F 38.442366 28.267238 46.692771
F 38.594566 20.537838 46.709271
F 47.612566 28.500338 46.502171
F 47.399766 20.401038 46.516071
F 29.757366 30.955338 50.124871
F 29.544966 23.129438 50.335371
F 38.389066 31.047638 50.374171
F 38.580366 23.142338 50.381771
F 47.450966 30.812238 50.095071
F 47.428666 23.340938 50.333971
F 31.648666 24.251438 46.543171
F 31.928666 32.057638 46.439571
F 40.891366 24.579438 46.623571
F 40.769966 32.143638 46.653271
F 49.543466 24.564238 46.626771
F 49.799366 32.242238 46.520171
F 31.923466 27.025938 50.058571
F 36.102966 19.196938 64.616371
F 31.803766 19.252938 50.147171
F 40.807166 27.087238 50.291471
F 29.583866 30.843338 64.618871
F 40.769466 19.304138 50.187371
F 49.834966 27.250638 50.308571
F 42.885266 28.191438 58.630071
F 49.721566 19.535538 50.468371
F 31.874966 26.784038 47.477971
F 34.143166 20.693538 58.349271
F 31.720766 19.370238 47.437571
F 40.804366 27.057538 47.593971
F 27.141666 27.005338 64.679871
F 40.973666 19.221338 47.520671
F 49.709866 27.099638 47.630871
F 33.887266 30.872138 62.002071
F 49.736366 19.280538 47.759171
F 27.084566 19.184138 62.030571
F 36.362866 24.340238 44.056871
F 40.743766 19.603738 62.244171
F 27.440966 24.347038 53.878371
F 31.746066 24.520338 58.450671
F 45.024766 19.467538 64.877671
F 34.090366 30.723238 47.413071
F 33.957166 23.193338 47.541971
F 43.091666 30.956938 47.518871
F 42.920066 23.228938 47.458971
F 51.877466 30.718038 47.542771
F 51.907966 23.309138 47.571971
F 31.738266 32.201638 61.189571
F 31.589566 24.470038 61.043471
F 51.715066 30.989438 64.923571
F 45.120066 32.383538 43.644471
F 27.473166 24.500938 46.621771
F 44.892366 34.632738 62.183471
F 34.113266 28.292538 46.630071
F 34.119366 20.677038 46.354071
F 43.168266 28.425738 46.661771
F 43.112666 20.631238 46.476571
F 51.931966 28.200038 46.556771
F 51.765266 20.605338 46.565771
F 34.069366 30.981638 50.245171
F 34.117766 23.257238 50.317271
F 42.898166 30.906138 50.233571
F 42.856866 23.242238 50.236971
F 51.940966 31.029738 50.212571
F 51.836166 23.461738 50.347871
F 42.944166 30.891638 62.156671
F 38.340666 30.907438 64.557171
F 36.536966 24.408538 54.014371
F 36.056166 32.322338 53.964971
F 45.073566 24.405538 53.793771
F 45.112566 32.237038 53.758171
F 33.916666 30.965838 64.760371
F 33.931166 28.466938 58.242871
F 31.722566 27.146138 62.118171
F 36.184166 26.933238 57.586571
F 49.582466 32.268938 61.340371
F 36.127166 19.172738 57.296971
F 45.016766 27.040338 57.335671
F 31.629566 19.462238 64.639771
F 45.016366 19.346438 57.491671
F 49.484966 19.410538 62.169171
F 51.667366 20.510138 61.155471
F 40.484366 19.336738 64.882471
F 35.983966 26.939938 54.919271
F 51.723566 28.393238 61.267371
F 36.271666 19.245938 54.598771
F 45.138866 27.070638 54.597071
F 42.863666 20.689238 60.965871
F 45.042066 19.331038 54.790871
F 49.510566 27.175338 62.109471
F 47.258366 23.110438 64.983071
F 36.416266 24.512138 51.185971
F 36.222366 32.375138 51.248471
F 45.071366 24.564738 50.977571
F 45.290666 32.095838 51.057671
F 29.519166 30.960938 54.683671
F 29.774966 23.116438 54.652271
F 38.336866 30.867038 54.771771
F 38.763766 23.070238 54.824971
F 47.278066 30.987938 54.789771
F 47.233566 23.315538 54.918371
F 29.632266 28.164138 50.959471
F 29.623466 20.534438 51.062271
F 38.515266 28.392838 51.088171
F 38.435666 20.548938 51.085371
F 47.532266 28.359238 51.027471
F 47.348566 20.637438 51.136071
F 29.493366 28.325438 53.615071
F 29.525966 20.491338 53.804071
F 38.198166 28.190938 53.872371
F 38.460966 20.577438 53.868771
F 47.221666 28.373238 53.674671
F 47.241266 20.749138 53.925671
F 29.584766 30.951638 57.431471
F 29.568366 23.297038 57.449471
F 38.383066 30.998238 57.475171
F 38.359566 23.260138 57.518971
F 47.408966 31.004438 57.490271
F 47.299266 23.161138 57.547271
F 31.970166 24.539838 53.686671
F 31.782466 32.191138 53.673571
F 40.831566 24.530238 53.894671
F 40.653266 32.119538 53.712671
F 49.408066 24.494238 54.041171
F 49.604166 32.284438 53.979171
F 31.774666 26.959138 57.600371
F 42.827566 28.228438 61.195171
F 31.677466 19.522538 57.540071
F 40.608466 27.176538 57.576071
F 38.218766 22.989538 64.622971
F 40.662866 19.581438 57.532171
F 49.507066 27.040938 57.754471
F 44.986866 27.111338 64.946171
F 49.213866 19.431238 57.450171
F 31.565566 27.197238 54.755871
F 33.973466 20.637438 61.073671
F 31.881766 19.457238 54.773171
F 40.530466 27.040438 54.806071
F 51.668966 23.106838 61.981171
F 40.728966 19.005238 54.640471
F 49.332466 27.058138 55.049071
F 51.758166 31.016738 62.283471
F 49.550466 19.533438 54.765171
F 31.850666 24.559138 51.025771
F 31.953666 32.300838 51.132571
F 40.781966 24.514538 51.245871
F 40.669266 32.415038 51.024571
F 49.531866 24.721838 51.323271
F 49.634766 32.294138 51.107471
F 33.877166 30.974938 54.865971
F 34.144466 23.181438 54.548271
F 42.868466 30.783038 54.699671
F 43.025066 23.063038 54.863871
F 51.782366 30.889038 54.924571
F 51.768566 23.458338 54.893671
F 33.994866 28.410038 51.195371
F 33.986466 20.675338 50.965171
F 43.084466 28.410938 51.185971
F 42.945966 20.592438 51.022471
F 51.956566 28.520338 51.106771
F 51.856666 21.002938 51.292171
F 33.765566 28.565938 53.989471
F 34.123966 20.608038 53.661471
F 42.814166 28.312038 53.866271
F 42.799666 20.523138 53.846171
F 51.684366 28.298938 53.861671
F 51.712366 20.858738 54.010471
F 34.016266 31.001238 57.563071
F 33.727266 23.190038 57.327071
F 42.922566 30.749238 57.514371
F 42.872266 23.355838 57.566171
F 51.691966 30.899638 57.623371
F 51.654466 23.380938 57.604371
F 42.707366 30.979638 64.878071
F 31.944166 26.936838 64.885571
F 36.014066 24.510838 61.182871
F 36.172066 32.093138 61.229271
F 45.126666 24.750138 61.046271
F 45.040066 32.239538 61.142671
F 33.922866 23.009838 64.671471
F 49.504566 32.308538 58.635671
F 40.499466 26.778538 64.728971
F 33.947466 28.245038 60.989471
F 42.810566 23.139238 61.951871
F 49.409466 19.325338 64.909071
F 49.223366 24.495738 61.342471
F 49.410866 24.512238 58.664771
F 40.691166 32.190738 61.111471
F 42.620266 23.213938 64.712971
F 40.747066 32.270338 58.338471
F 36.269066 27.044338 64.793171
F 36.279866 27.034338 62.040371
F 40.601666 24.454538 58.370171
F 36.233066 19.183338 61.910971
F 45.252866 27.255038 62.069071
F 31.727166 32.160638 58.476071
F 44.943966 19.444938 61.940271
F 40.560466 26.873638 62.060671
F 47.464866 30.931938 64.832371
F 36.045566 24.479338 58.412971
F 36.272466 32.274638 58.435771
F 45.155866 24.552438 58.333771
F 45.103066 32.273638 58.388771
F 29.417766 30.941838 61.921071
F 29.298366 23.195238 61.937571
F 38.476366 30.712638 61.976871
F 38.164966 23.208238 61.969371
F 47.322466 31.053838 62.177471
F 47.041066 23.161338 62.294671
F 29.524866 28.320938 58.396671
F 29.450066 20.772838 58.455071
F 38.396966 28.568038 58.376671
F 38.336366 20.604538 58.162171
F 47.297666 28.394238 58.420171
F 47.116066 20.669238 58.455371
F 29.450166 28.346338 61.050571
F 29.379466 20.574638 61.141671
F 38.321666 28.252338 61.127371
F 38.485466 20.545938 60.901471
F 47.401566 28.431438 61.194971
F 47.172166 20.655538 61.142071
F 31.717466 34.841638 64.830171
F 33.741766 23.172938 62.007371
F 29.430366 23.290838 64.695671
F 51.687166 23.168238 64.707871
F 36.405866 34.808338 50.121671
F 26.993366 24.416938 60.951171
F 49.423766 34.746338 65.087071
F 27.319266 34.633838 64.531471
F 49.654066 34.869438 57.610571
F 31.887566 34.821338 50.123171
F 45.180266 34.839138 57.585271
F 38.668766 28.322338 43.939471
F 43.006766 28.597838 43.962071
F 51.673766 28.454838 43.804771
F 36.201566 34.839238 47.433571
F 27.305766 34.793038 47.768071
F 27.100066 24.536138 65.603971
F 47.465166 20.724838 43.765771
F 42.697466 20.994138 43.593571
F 45.242766 24.649838 43.761971
F 36.312666 32.020538 43.715571
F 49.631066 24.424938 44.000371
F 34.179166 20.618438 43.602271
F 40.833766 24.543038 43.780771
F 51.925066 20.533238 43.853371
F 29.512966 20.693638 43.676771
F 31.870866 24.371638 43.803071
F 40.645266 32.267338 43.753971
F 31.501166 34.738638 83.933371
F 27.050466 27.018838 83.672771
F 36.085066 24.373038 68.232071
F 36.282766 32.229838 68.408971
F 44.969466 24.530938 68.619971
F 44.963566 32.028038 68.524571
F 27.260466 24.290538 75.474871
F 27.385866 32.152338 72.927271
F 31.593166 32.290838 65.588371
F 36.066166 26.882938 72.015971
F 51.496566 23.219538 84.107371
F 36.071166 19.247738 72.081571
F 45.084466 26.953138 72.162771
F 51.392466 30.757338 83.990571
F 44.974866 19.051638 71.805571
F 36.054266 24.428138 65.444471
F 29.522266 28.329138 65.556771
F 51.438466 30.989538 86.609271
F 36.139166 26.985838 69.338671
F 27.183266 19.147338 86.534671
F 36.066866 19.427538 69.282771
F 44.894766 27.162138 69.252971
F 47.302166 28.335938 65.805871
F 44.935366 19.063338 69.166971
F 27.176366 27.179138 86.433771
F 40.411966 34.694638 86.666771
F 42.675366 20.752838 65.623171
F 33.750566 30.866238 86.739971
F 34.091466 28.364438 65.656271
F 33.744466 23.188638 86.564671
F 29.380266 30.661138 69.174271
F 29.442466 23.132738 69.172371
F 38.283466 30.683338 69.339971
F 38.317466 23.177438 69.165971
F 47.126266 30.624038 69.457671
F 47.306966 23.123138 69.332371
F 27.224666 24.471038 80.068871
F 38.250466 22.819438 86.512571
F 27.173666 31.990838 82.991971
F 27.085266 24.326438 82.880971
F 47.281166 22.870538 86.816171
F 27.248366 19.174038 69.148271
F 29.633666 28.221638 68.201471
F 29.516066 20.610438 68.195771
F 38.327166 28.144538 68.254771
F 38.309366 20.616638 68.394571
F 47.285866 28.089838 68.529071
F 47.191166 20.494138 68.520371
F 29.557666 30.730738 71.836671
F 29.341466 23.240338 71.879571
F 38.539066 30.734538 72.138871
F 38.325366 23.117238 71.934971
F 47.140666 30.872038 72.134971
F 47.311566 23.082738 72.065271
F 31.699966 24.442738 68.269571
F 31.570266 32.089038 68.257771
F 40.705566 24.573738 68.429371
F 40.341866 32.190138 68.490471
F 49.571566 24.438338 68.397971
F 49.481966 32.073938 68.836471
F 31.549466 27.010038 71.975571
F 42.684666 20.368338 80.198971
F 31.542866 19.460238 71.841971
F 40.622666 26.945838 72.138271
F 27.141266 19.128838 71.895871
F 40.523866 19.301038 71.978571
F 49.535666 27.020838 72.163671
F 47.124866 30.859638 86.603871
F 49.510466 19.314638 72.144371
F 31.753266 26.887838 69.244971
F 44.936866 24.310338 65.671971
F 31.556566 19.202538 69.094571
F 40.566566 27.003038 69.396971
F 36.056266 26.907738 86.589571
F 40.469366 19.242138 69.227771
F 49.475066 27.010338 69.416871
F 49.278766 32.127638 83.095771
F 49.582866 19.298838 69.501071
F 40.529166 26.976538 83.841371
F 27.159266 31.881138 68.401471
F 29.319166 31.056638 86.541471
F 27.209566 27.046238 69.270171
F 27.225466 34.748838 71.912071
F 49.486266 18.998738 86.824471
F 33.927666 30.944938 68.975371
F 33.791066 23.188738 69.457771
F 42.593866 30.831238 69.313571
F 42.806766 23.127538 69.483971
F 51.878866 31.015938 69.548271
F 51.728666 23.035438 69.389271
F 27.265466 24.400238 68.287571
F 44.960566 26.745038 86.794171
F 42.491766 30.798638 86.670871
F 49.213266 24.396738 83.076971
F 29.295066 23.206638 86.487071
F 38.489166 28.343438 65.656671
F 33.920766 28.232738 68.418671
F 33.833666 20.576438 68.484771
F 42.639366 28.418738 68.329371
F 42.874966 20.563338 68.415971
F 51.542366 28.363838 68.319971
F 51.761266 20.514738 68.316871
F 34.010766 30.796938 71.738271
F 33.961266 23.145138 72.135171
F 42.729966 30.835938 72.142171
F 42.896166 23.105238 72.127271
F 51.618866 30.677438 72.255071
F 51.767366 23.157738 72.105171
F 45.091766 19.117538 86.708371
F 42.683966 28.123938 80.497071
F 36.008466 24.168338 75.829971
F 35.978466 31.841038 75.590171
F 45.117266 24.316238 75.880971
F 45.076466 32.080238 75.726971
F 45.003266 32.171638 65.761671
F 51.592766 20.592538 83.053871
F 40.595866 19.191438 86.615971
F 36.152466 26.899938 79.246671
F 31.771766 34.526938 76.455671
F 36.149466 19.362438 79.141471
F 44.866066 26.716338 79.530971
F 51.575166 28.186638 83.091371
F 44.939166 19.149338 79.249971
F 27.085666 19.085738 83.862671
F 42.788366 20.553338 82.935071
F 31.465466 24.282038 80.143571
F 36.051466 26.831838 76.446171
F 42.979166 28.177838 83.191071
F 36.130666 19.041238 76.489671
F 44.887566 26.777138 76.790271
F 33.718466 20.401638 82.836671
F 44.902166 19.148538 76.607671
F 31.580566 19.178838 83.892471
F 49.292766 26.865238 83.867671
F 36.274666 24.366938 73.107971
F 36.196766 32.020638 72.920371
F 45.037166 24.338138 73.083071
F 44.951166 32.165638 72.930671
F 29.497866 30.608238 76.492671
F 29.324866 23.000438 76.497771
F 38.272566 30.862238 76.614671
F 38.484366 22.929638 76.532771
F 47.177066 30.735638 76.843671
F 47.305066 22.926638 76.788271
F 29.282266 28.195438 72.708771
F 29.285366 20.647038 72.852571
F 38.215766 28.174438 72.889471
F 38.320266 20.506038 72.832271
F 47.171866 28.335438 73.079371
F 47.205066 20.408938 72.876371
F 29.251366 27.962638 75.391671
F 29.451266 20.425338 75.401471
F 38.315566 28.276638 75.621771
F 38.394066 20.380638 75.576371
F 47.128866 28.221638 75.870371
F 46.986966 20.527938 75.607971
F 29.388366 30.789738 79.323071
F 29.321866 23.008538 79.168871
F 38.302066 30.806638 79.359971
F 38.178566 23.043338 79.294971
F 47.130566 30.769538 79.469471
F 47.251266 22.980938 79.429971
F 31.586266 24.313438 75.705671
F 31.698266 31.856838 75.362871
F 40.790466 24.357638 75.863971
F 40.506166 32.320038 75.724971
F 49.387766 24.345338 75.866471
F 49.323766 32.097438 75.793671
F 31.630566 26.834938 79.243471
F 49.408266 19.192938 84.137671
F 31.421966 19.136038 78.991171
F 40.523666 26.894538 79.368971
F 31.533366 26.954138 86.686371
F 40.406566 19.149838 79.263471
F 49.527766 26.848938 79.511271
F 42.752566 23.038938 86.538571
F 49.418766 19.272138 79.049671
F 31.661366 27.099538 76.606771
F 33.789666 28.075938 83.065671
F 31.573966 19.189838 76.462871
F 40.583666 27.030238 76.402471
F 40.464766 26.977738 86.633771
F 40.509866 18.976638 76.502671
F 49.469366 26.927038 76.762471
F 42.522566 30.843538 83.912371
F 49.233866 19.224238 76.391571
F 31.592566 24.423038 72.873371
F 31.823066 31.999738 72.678271
F 40.544366 24.288538 73.186871
F 40.544666 32.279838 73.035971
F 49.596366 24.361338 73.173971
F 49.414366 31.983738 73.144271
F 33.797366 30.590338 76.504871
F 33.758366 22.878238 76.724871
F 42.689666 30.990538 76.593571
F 42.893666 22.965638 76.754271
F 51.516666 30.611538 76.681271
F 51.774466 23.032438 76.687771
F 33.779766 28.342138 72.735271
F 33.838966 20.641738 72.801671
F 42.911766 28.194438 73.037871
F 42.827866 20.442638 72.867971
F 51.807566 28.155838 73.037771
F 51.838866 20.616738 72.958771
F 33.880366 28.184238 75.437771
F 33.958466 20.363038 75.567271
F 42.912766 28.369538 75.884371
F 42.800066 20.397338 75.623071
F 51.650566 28.117838 75.784971
F 51.630466 20.368438 75.761371
F 33.728466 30.626138 79.277371
F 33.693366 22.935738 79.470171
F 42.752566 30.858038 79.489071
F 42.634466 23.068338 79.555071
F 51.592666 30.832938 79.434071
F 51.514366 23.029038 79.377271
F 40.387566 32.204738 80.286571
F 27.146366 24.278938 72.771071
F 35.969866 24.418738 82.950571
F 36.037666 32.023038 82.845871
F 44.820666 24.315538 83.281671
F 44.809166 32.134038 82.995171
F 49.469666 27.010238 86.613571
F 51.591166 20.405638 80.179671
F 42.582466 23.008938 83.738871
F 31.500366 26.747438 84.039471
F 33.864466 23.007538 83.804771
F 26.979166 19.281938 79.188571
F 51.592966 23.173438 86.877471
F 33.929766 30.756238 83.887271
F 42.646466 28.328938 65.777471
F 40.553766 19.072238 83.806971
F 49.318166 32.126338 80.363071
F 33.923766 28.147938 80.359271
F 36.073266 27.021138 83.873471
F 31.470766 19.219238 86.611171
F 36.012066 19.234838 83.923871
F 45.072766 26.839738 84.209271
F 51.700766 28.290338 80.464771
F 45.042766 19.426038 84.055571
F 31.552266 31.934738 80.356371
F 40.330266 24.198338 80.190171
F 36.031766 24.306238 80.250471
F 36.021766 32.004338 80.076371
F 45.011166 24.267938 80.553871
F 44.902566 32.125838 80.324371
F 29.444766 30.561238 83.827671
F 29.154166 22.953238 83.747171
F 38.195266 30.839238 83.998471
F 38.189166 23.028838 83.828171
F 47.097366 30.831238 83.874971
F 47.204966 23.041238 84.016571
F 29.486766 28.275438 80.165971
F 29.326266 20.447138 80.002571
F 38.246366 28.143838 80.262171
F 38.340066 20.544438 80.265871
F 47.165666 28.159738 80.297871
F 47.177766 20.387838 80.186971
F 29.347366 28.087438 82.885871
F 29.315766 20.284838 82.921571
F 38.270666 28.358438 82.970971
F 38.247066 20.424438 82.992971
F 47.073066 28.216138 83.109071
F 47.346666 20.363838 83.009071
F 27.209666 19.180338 76.327971
F 27.135666 26.923238 71.966271
F 33.742766 20.262338 80.078671
F 35.883666 19.214738 86.646371
F 49.345166 24.229738 80.465071
F 37.987066 30.813338 86.843671
F 31.513466 24.169138 82.947271
F 31.725266 32.094238 83.130171
F 40.342966 24.410738 82.897471
F 40.357566 32.299538 83.148071
F 27.348566 32.134338 65.535371
F 49.437366 24.597438 65.487871
F 27.327566 31.956338 75.651471
F 51.816666 28.357638 65.696571
F 27.085566 26.917838 76.474171
F 51.659266 20.614138 65.633171
F 29.419566 20.738638 65.421071
F 44.805466 34.705938 72.064671
F 27.108266 27.177538 79.278971
F 38.182566 20.422838 65.654871
F 49.530466 32.223938 66.050371
F 27.160366 31.961038 80.244971
F 47.300566 20.586138 65.834971
F 40.353266 34.813938 72.103571
F 36.039566 34.691038 83.848071
F 40.466066 32.203538 65.809371
F 36.228066 32.134238 65.697571
F 31.741066 24.306838 65.537071
F 45.051666 34.668638 79.432871
F 27.097766 34.707438 86.473771
F 36.212666 34.540338 76.482771
F 36.009066 34.789338 69.307771
F 40.423266 34.755038 69.380671
F 40.519666 34.962638 76.564071
F 26.962566 34.416338 76.684371
F 27.233866 34.605638 79.475471
F 27.172866 34.793438 83.725371
F 33.916966 20.614838 65.629171
F 31.457466 34.749238 86.638971
F 35.718466 34.887838 86.563471
F 49.429366 34.843838 79.430571
F 35.959866 34.544938 79.229371
F 40.504566 34.678238 83.951871
F 27.106266 34.546838 69.255171
F 31.580866 34.599538 72.011171
F 40.338166 24.194438 65.644971
F 40.345166 32.007838 87.605571
F 40.472266 24.244838 87.515371
F 35.918266 24.538138 90.121171
F 36.124166 32.396738 90.355371
F 45.001766 24.112138 90.442971
F 45.036266 32.081638 90.272071
F 38.271066 28.336038 87.519671
F 47.049066 30.889538 108.448871
F 49.449566 24.499138 87.744071
F 36.115766 26.738338 93.936271
F 44.928366 32.098238 87.608971
F 35.973766 19.270538 93.880971
F 45.071366 26.879638 93.881671
F 26.955866 24.454638 94.863071
F 44.973066 19.416338 94.138271
F 26.950766 27.090938 98.435871
F 31.422566 27.095938 108.404871
F 27.168466 19.504738 93.870771
F 36.018366 26.991538 91.266571
F 31.534666 19.242538 108.459871
F 35.949766 19.181238 91.229971
F 44.970666 26.767138 91.123371
F 51.496866 28.198638 102.303871
F 45.005866 19.357938 91.402471
F 26.957966 27.032738 105.687871
F 49.280666 19.247238 106.002871
F 51.522166 20.587438 87.686671
F 38.264266 22.880138 108.672871
F 27.036666 24.472538 90.228971
F 42.739566 28.169738 87.523571
F 29.388266 30.763538 91.048771
F 29.098466 23.067938 91.237171
F 38.089466 30.792538 91.156571
F 38.110266 23.088438 91.167271
F 47.262766 30.946938 91.310371
F 47.233566 23.061538 91.378171
F 26.988466 19.400038 105.796871
F 42.607566 30.795538 108.423871
F 27.084166 24.633038 87.535671
F 47.166466 23.120938 108.754871
F 26.852666 19.349638 108.579871
F 49.397266 19.320138 108.863871
F 29.325366 28.147238 90.297071
F 29.363566 20.576038 90.255371
F 38.115366 28.164738 90.281871
F 38.243166 20.453538 90.349771
F 47.129666 28.339638 90.379071
F 47.259766 20.360738 90.393271
F 29.478066 30.987238 93.937971
F 29.288466 23.243638 93.767071
F 38.249866 30.812138 93.892971
F 38.281566 23.091038 94.091071
F 47.196566 30.780338 93.977171
F 47.050766 22.986738 94.164471
F 31.561766 24.266838 90.226971
F 31.560566 32.336138 90.187771
F 40.471766 24.179938 90.195971
F 40.426266 32.105038 90.303171
F 49.336766 24.580038 90.408971
F 49.384366 32.032538 90.320171
F 31.694666 27.191338 94.054071
F 42.630666 20.496338 102.472871
F 31.579066 19.276038 94.068471
F 40.650066 26.900538 93.832271
F 42.550266 28.069038 102.197871
F 40.615766 19.423338 94.015671
F 49.438066 26.863938 93.997971
F 36.003366 24.219438 87.357571
F 49.497066 19.224038 94.061871
F 31.542166 26.748438 91.217971
F 51.422466 20.684338 102.643871
F 31.705166 19.272238 91.190671
F 40.394266 26.735638 90.958271
F 47.294066 28.222238 87.684471
F 40.563266 19.200138 91.358471
F 49.390966 27.082438 91.186971
F 29.275366 20.558238 87.534671
F 49.506466 19.160538 91.279671
F 49.546366 27.031038 105.866871
F 38.229866 30.888138 108.498871
F 40.267966 19.239838 105.732871
F 51.602566 30.957738 108.707871
F 45.027066 24.173738 87.764471
F 49.372066 27.028038 108.682871
F 33.699166 31.021438 91.063371
F 33.741866 23.151438 91.122771
F 42.792966 30.758438 91.241271
F 42.601866 22.929938 91.216071
F 51.562666 30.827138 91.425371
F 51.437466 23.172638 91.310071
F 27.104066 31.994538 90.218171
F 27.137266 19.326538 91.087871
F 44.904066 34.747538 108.308871
F 47.224366 20.275338 87.652371
F 51.511566 28.331738 87.597271
F 42.855766 20.464438 87.611571
F 33.767866 28.232038 90.296671
F 33.826266 20.723938 90.153771
F 42.794466 28.143438 90.161271
F 42.759866 20.414738 90.315271
F 51.622166 28.298038 90.434771
F 51.557966 20.669138 90.372071
F 33.787166 31.029938 93.821471
F 33.764666 22.986538 93.829271
F 42.530966 30.847938 93.962971
F 42.746366 23.351838 94.022771
F 51.510466 30.738638 94.153471
F 51.457266 23.120438 94.004571
F 44.921266 26.835138 108.312871
F 27.039766 27.033138 93.975971
F 35.948366 24.375938 97.771071
F 35.860566 32.353338 97.636771
F 44.793666 24.383638 97.628771
F 44.997066 32.122938 97.565071
F 33.337666 28.456938 104.857871
F 33.749966 20.564338 102.078871
F 33.717066 30.748738 108.371871
F 35.826866 27.131238 101.279871
F 33.567166 28.300738 102.096871
F 36.006366 19.300038 101.184871
F 44.899466 26.970338 101.265871
F 33.496766 23.070538 108.415871
F 44.921866 19.398338 101.566871
F 33.671466 30.996638 105.672871
F 40.373766 26.852638 105.741871
F 49.210966 32.122238 102.186871
F 35.839766 27.121538 98.526271
F 31.707266 34.828938 93.758571
F 35.687266 19.329638 98.474671
F 44.884266 26.937338 98.462571
F 49.376966 32.222738 87.568271
F 45.057566 19.369938 98.654171
F 29.118666 30.809138 108.375871
F 42.669566 22.971438 105.915871
F 35.928366 24.279838 94.894671
F 36.001366 32.253438 94.902771
F 45.046166 24.392538 94.942971
F 44.844366 32.048438 94.791271
F 29.306966 30.902938 98.587771
F 29.143966 23.270938 98.365171
F 38.326066 31.068638 98.531471
F 38.132666 23.051138 98.665571
F 47.077066 30.821638 98.557671
F 47.110766 23.298738 98.692471
F 29.367266 28.370138 94.843171
F 29.362166 20.714738 94.840971
F 38.277066 28.200738 94.888971
F 38.186666 20.512638 95.077071
F 47.198866 28.214238 94.759671
F 47.391566 20.419038 95.013171
F 29.177066 28.403638 97.582071
F 29.280866 20.700538 97.446871
F 38.098066 28.419838 97.594871
F 38.123766 20.497038 97.748671
F 47.045466 28.326038 97.481571
F 47.347566 20.763238 97.783571
F 29.417466 30.925238 101.262871
F 29.125866 23.198138 101.282871
F 38.093666 30.899338 101.203871
F 38.084366 23.055938 101.398871
F 47.012066 30.853938 101.168871
F 47.056266 23.088938 101.363871
F 31.343166 24.433038 97.572171
F 31.474966 32.191338 97.584271
F 40.282366 24.529438 97.727071
F 40.603966 32.156238 97.649371
F 49.431466 24.509338 97.698771
F 49.275366 32.301138 97.767471
F 31.438366 26.987138 101.078871
F 31.413866 24.406738 102.230871
F 31.502066 19.416938 101.219871
F 40.112066 26.787238 101.264871
F 49.324066 34.940038 98.576171
F 40.483566 19.263738 101.371871
F 49.308366 27.104438 101.331871
F 51.640666 20.533438 105.367871
F 49.381266 19.276238 101.692871
F 31.496666 27.078938 98.377971
F 51.607066 28.413638 105.030871
F 31.382766 19.450938 98.617371
F 40.311266 27.049038 98.547271
F 49.359466 24.525838 102.396871
F 40.394566 19.224738 98.650471
F 49.229366 26.988938 98.599971
F 42.491566 20.524238 105.168871
F 49.268966 19.338138 98.990271
F 31.691666 24.523338 94.683971
F 31.629866 32.366138 94.740771
F 40.577766 24.493738 95.097471
F 40.393966 32.077038 94.899971
F 49.176566 24.323738 94.924371
F 49.258366 32.106038 95.039471
F 33.722866 30.913438 98.443871
F 33.573766 23.317138 98.834071
F 42.803966 30.867238 98.485071
F 42.494566 23.194938 98.650271
F 51.538466 31.145738 98.705571
F 51.686666 23.197438 98.599971
F 33.990366 28.400138 94.912471
F 33.777966 20.618638 94.976371
F 42.882266 28.241838 94.979171
F 42.631666 20.795338 95.142271
F 51.539266 28.208438 95.054571
F 51.690366 20.614538 94.815271
F 33.705266 28.299838 97.494971
F 33.457666 20.649438 97.680871
F 42.668066 28.190538 97.727171
F 42.755566 20.555338 97.848971
F 51.511066 28.344138 97.677271
F 51.481466 20.566938 97.631371
F 33.683466 30.997838 101.269871
F 33.733366 23.102338 101.409871
F 42.517366 30.746738 101.228871
F 42.629366 23.106238 101.392871
F 51.466966 30.750938 101.470871
F 51.594366 23.290738 101.424871
F 51.542566 23.172538 108.758871
F 51.696666 23.165938 106.140871
F 35.783466 24.453238 105.020871
F 35.945566 32.349738 104.727871
F 44.969266 24.430538 105.106871
F 44.800266 32.044338 104.803871
F 40.396666 32.320538 101.979871
F 31.172566 19.287938 105.772871
F 26.979966 34.896738 93.813271
F 49.448166 24.328838 105.129871
F 42.556266 28.026738 104.769871
F 40.516866 19.188838 108.677871
F 33.405466 20.554038 104.902871
F 31.163866 27.186138 105.733871
F 26.881766 19.190738 101.166871
F 31.555866 32.220338 102.056871
F 51.739266 30.991638 105.922871
F 36.037166 19.322238 108.605871
F 35.790766 27.021938 105.680871
F 40.451966 24.286838 102.381871
F 35.715966 19.154638 105.838871
F 44.912666 27.056938 105.628871
F 42.422866 30.674538 105.602871
F 44.586666 19.272638 106.034871
F 33.520366 23.251638 105.719871
F 35.753466 26.862438 108.313871
F 35.972066 24.666838 102.355871
F 35.982066 32.243738 102.036871
F 44.822566 24.429838 102.302871
F 44.770666 31.898738 102.129871
F 29.263966 30.879338 105.665871
F 28.925966 23.307338 105.669871
F 38.009666 30.897138 105.859871
F 38.055766 22.984538 105.990871
F 47.130966 30.892938 105.727871
F 47.140466 23.156938 106.079871
F 29.353866 28.323838 102.081871
F 29.092966 20.633338 102.060871
F 38.011266 28.440138 102.390871
F 38.233366 20.461938 102.189871
F 47.144666 28.349438 102.190871
F 47.111266 20.642838 102.378871
F 28.998266 28.290238 104.639871
F 29.079066 20.793438 104.733871
F 38.115066 28.231938 104.991871
F 38.019766 20.461738 104.986871
F 47.199466 28.246338 104.921871
F 46.895966 20.534038 105.182871
F 27.193866 32.259238 101.975871
F 27.129766 27.075738 101.137871
F 49.388966 32.170038 104.919871
F 35.885466 34.857638 105.837871
F 29.197566 23.041638 108.565871
F 40.203966 27.015338 108.390871
F 31.248566 24.570938 104.907871
F 31.443766 32.182338 104.674871
F 40.401866 24.278938 105.098871
F 40.235766 32.198138 104.729871
F 44.953966 18.907438 108.882871
F 42.575966 22.937238 108.582871
F 38.243066 20.350938 87.562071
F 26.919066 24.524338 97.526171
F 49.166466 34.683638 108.614871
F 35.941366 32.286838 87.570571
F 33.744066 28.236438 87.633671
F 27.003266 24.596138 102.055871
F 27.069366 26.926738 91.210571
F 40.417066 34.722138 108.488871
F 31.501366 34.883838 91.084071
F 26.938266 32.142138 104.792871
F 27.086966 19.371338 98.390871
F 26.751666 24.654038 104.704871
F 33.532166 20.642738 87.518571
F 27.216566 32.413138 94.709771
F 26.935966 34.883038 98.331771
F 29.357866 28.423238 87.575471
F 27.096766 32.124838 87.483071
F 31.601366 24.450738 87.497971
F 31.642866 32.178938 87.552671
F 35.933566 34.937838 98.481371
F 35.813666 34.824738 101.225871
F 31.427266 34.972438 101.085871
F 53.871066 27.165538 105.937871
F 54.019366 24.426538 97.812271
F 40.417166 34.738138 105.692871
F 44.744066 34.678138 98.457471
F 40.361766 34.840238 101.005871
F 45.083266 34.739538 91.072971
F 40.268966 34.583738 91.344271
F 44.963566 34.641738 93.935071
F 49.309666 34.589438 93.985971
F 40.355166 34.858738 94.178871
F 49.450766 34.497438 91.320371
F 35.829966 34.645038 108.484871
F 35.951966 34.903338 91.292271
F 27.169966 34.706138 127.454871
F 38.090666 28.309338 109.319871
F 35.873066 24.208638 112.051871
F 35.875866 32.071938 112.079871
F 45.093366 24.419438 112.053871
F 44.844866 32.178238 112.111871
F 49.196966 32.105338 109.547871
F 26.977466 19.385438 115.592871
F 40.443866 24.452738 109.348871
F 36.075266 26.781638 115.835871
F 47.044666 20.470338 109.851871
F 35.929566 19.256438 115.809871
F 44.925166 27.141938 115.878871
F 35.914266 32.035438 109.370871
F 44.881066 19.131538 115.860871
F 49.347466 26.886738 127.777871
F 42.775866 20.489838 126.823871
F 27.017066 32.021538 123.620871
F 35.855566 26.854038 112.958871
F 35.942566 24.293838 109.376871
F 36.043066 19.277238 113.071871
F 44.781866 27.034138 113.085871
F 27.209566 32.094138 126.369871
F 44.883566 19.080438 113.047871
F 31.561766 19.405238 127.545871
F 27.109166 27.030338 130.107871
F 33.750966 20.451938 109.488871
F 51.758966 20.577038 109.619871
F 31.370566 32.021738 109.217871
F 42.769766 20.388638 109.515871
F 29.416266 30.613438 112.973871
F 29.214366 23.072038 113.041871
F 38.236466 30.712838 112.920871
F 38.272066 23.255538 113.209871
F 47.088266 30.853738 113.090871
F 47.509966 23.198238 113.215871
F 26.935966 26.959838 115.851871
F 33.954366 30.926138 127.339871
F 26.860566 24.244238 109.456871
F 29.103466 23.210038 130.188871
F 36.177066 26.973238 130.114871
F 51.479866 23.143638 130.782871
F 29.268666 28.096338 112.132871
F 29.454966 20.521938 112.069871
F 38.158566 28.181338 112.051871
F 38.259066 20.657138 112.286871
F 47.093666 28.244238 112.087871
F 47.383666 20.507538 112.556871
F 29.217066 30.701438 115.660871
F 29.207366 23.069838 115.696871
F 38.247266 30.859638 115.654871
F 38.213566 22.875038 115.858871
F 47.162066 30.674238 115.789871
F 47.355766 23.164338 115.950871
F 31.523266 24.292538 112.284871
F 31.613066 31.951138 112.022871
F 40.386566 24.372738 112.025871
F 40.400666 32.246438 112.089871
F 49.647166 24.680338 112.354871
F 49.287866 32.055338 112.271871
F 31.524866 26.850938 115.860871
F 44.707166 34.734638 112.973871
F 31.507066 19.023438 115.809871
F 40.444266 26.876438 115.711871
F 27.183966 27.030438 127.250871
F 40.539166 19.232938 116.028871
F 49.553466 26.971238 115.902871
F 38.321466 20.410438 109.614871
F 49.475866 19.202638 116.087871
F 31.434766 26.994638 113.095871
F 42.540066 28.123138 123.934871
F 31.525766 19.146238 113.226871
F 40.470066 27.029238 112.924871
F 29.339466 30.721838 130.286871
F 40.435266 19.411838 113.341871
F 49.443266 27.219338 113.078871
F 33.858266 20.608038 126.617871
F 49.683466 19.145338 113.361871
F 40.398466 26.948138 127.626871
F 26.832266 24.381138 112.088871
F 53.840866 19.101738 120.623871
F 49.345966 32.112038 123.845871
F 49.392866 24.205938 124.408871
F 47.152466 23.095038 130.770871
F 33.776366 30.689438 112.952871
F 33.661766 23.110638 113.167871
F 42.613466 30.923738 112.960871
F 42.652266 23.263938 113.234871
F 51.702466 30.849638 113.460871
F 51.862266 23.162238 113.263871
F 49.454166 24.455738 109.565871
F 33.960966 28.365838 126.484871
F 47.032466 28.293238 109.368871
F 31.571066 32.162338 123.799871
F 33.665666 23.152738 130.348871
F 27.148966 24.599438 126.330871
F 33.619166 28.085038 112.247871
F 33.737366 20.555538 112.287871
F 42.542766 28.372638 111.907871
F 42.522766 20.587138 112.361871
F 51.695966 28.309538 112.218871
F 51.937766 20.486438 112.389871
F 33.709066 30.739238 115.787871
F 33.749566 22.936338 115.838871
F 42.668966 30.835238 115.655871
F 42.683166 23.050838 115.887871
F 51.731266 30.692238 116.131871
F 51.653166 23.029338 116.030871
F 29.390366 20.550938 109.453871
F 42.659566 20.436938 123.982871
F 36.068166 24.217838 119.497871
F 35.959366 32.077938 119.349871
F 45.003666 24.359838 119.350871
F 45.119366 32.237838 119.235871
F 40.563866 19.132138 127.827871
F 42.693766 28.114938 109.227871
F 42.651666 23.201238 130.441871
F 35.902966 27.135138 122.860871
F 31.462166 24.239238 123.844871
F 36.074766 19.168638 123.036871
F 47.032466 28.222738 123.981871
F 51.275666 30.747638 130.651871
F 45.013966 19.140138 123.286871
F 44.861966 26.876738 123.143871
F 33.813666 20.415538 123.867871
F 27.004666 24.238438 119.353871
F 36.093166 26.834238 120.216871
F 31.706466 27.176638 127.243871
F 35.979066 19.431938 120.352871
F 45.019166 27.024138 120.337871
F 27.238966 32.085638 112.103871
F 45.062566 19.128638 120.527871
F 42.749866 31.088138 130.080871
F 51.593966 20.559438 124.349871
F 35.975466 24.124438 116.742871
F 35.868766 32.186338 116.710871
F 44.914366 24.442538 116.571871
F 45.096366 32.090338 116.608871
F 29.164966 30.849838 120.318871
F 29.205666 23.011238 120.214871
F 38.337466 30.803538 120.167871
F 38.342266 23.192738 120.371871
F 47.043166 30.779838 120.349871
F 47.052866 23.020438 120.487871
F 29.267266 28.033038 116.697871
F 29.273266 20.493638 116.381871
F 38.201066 28.215738 116.688871
F 38.213466 20.385938 116.767871
F 47.206366 28.145238 116.768871
F 47.057066 20.610338 116.754871
F 29.236466 28.236238 119.395871
F 29.257766 20.571438 119.035871
F 38.441866 28.186438 119.387871
F 38.348366 20.464538 119.521871
F 47.282166 28.256438 119.470871
F 47.113166 20.538038 119.514871
F 29.357666 30.808238 122.936871
F 29.118766 22.947838 122.993871
F 38.151866 30.723238 122.857871
F 38.162566 23.230538 123.130871
F 47.162866 30.717038 122.994871
F 47.198266 23.030838 123.179871
F 31.474366 24.289738 119.298871
F 31.519066 32.052238 119.425871
F 40.559966 24.372038 119.440871
F 40.512366 32.091438 119.094871
F 49.327266 24.386138 119.687871
F 49.327266 31.941338 119.461871
F 31.567866 27.011938 122.893871
F 47.349566 30.850438 130.386871
F 31.514966 19.199238 123.120871
F 40.531466 26.721138 123.163871
F 49.222766 19.053738 128.031871
F 40.418566 19.139038 123.135871
F 51.386666 28.307738 124.472871
F 51.495266 23.056038 128.188871
F 49.342266 19.298038 123.364871
F 31.424066 26.875438 120.100871
F 45.086766 19.276038 130.525871
F 31.378766 19.355838 120.433871
F 40.726566 26.850138 120.445871
F 40.361766 24.203138 124.050871
F 40.581566 18.980338 120.362871
F 49.413366 26.881038 120.705871
F 29.160466 28.376838 109.375871
F 49.253366 19.207338 120.701871
F 31.502866 24.227538 116.582871
F 31.443366 32.022638 116.712871
F 40.419566 24.387038 116.790871
F 40.415866 32.257838 116.405871
F 49.615066 24.381838 116.862871
F 49.460966 31.913038 116.778871
F 33.700066 30.967238 120.327871
F 33.794966 23.091438 120.450871
F 42.741766 31.026838 120.303871
F 42.832966 23.004138 120.422871
F 51.680366 30.778338 120.443871
F 51.454766 23.051938 120.573871
F 33.907866 28.167638 116.751871
F 33.663866 20.356138 116.740871
F 42.605566 28.249738 116.653871
F 42.791066 20.576538 116.786871
F 51.802966 28.063838 116.993871
F 51.668866 20.597338 117.191871
F 33.831466 28.302038 119.360871
F 33.778266 20.644238 119.479871
F 42.718566 28.415538 119.359871
F 42.716766 20.423438 119.442871
F 51.635766 28.179538 119.653871
F 51.619766 20.533238 119.831871
F 33.781266 30.872538 123.003871
F 33.685766 22.974938 123.173871
F 42.614066 30.781938 122.981871
F 42.624066 22.987738 123.078871
F 51.611666 30.748738 123.135871
F 51.593866 23.030538 123.405871
F 40.441766 32.189238 123.736871
F 33.880366 23.314938 127.623871
F 36.112566 24.303838 126.713871
F 36.222566 32.084138 126.539871
F 44.848766 24.485638 126.870871
F 44.995166 32.163638 126.511871
F 42.589766 23.071338 127.761871
F 51.351966 30.888738 127.932871
F 40.510166 34.941538 115.777871
F 40.716866 19.216038 130.562871
F 40.482266 32.239038 109.311871
F 44.948366 26.848538 130.392871
F 31.518466 19.445338 130.246871
F 38.395366 22.987938 130.441871
F 47.045366 28.223338 126.943871
F 36.116266 27.043738 127.486871
F 33.630466 28.327238 123.795871
F 35.974866 19.316838 127.430871
F 42.723066 28.363438 126.656871
F 42.808766 31.104938 127.261871
F 44.966166 19.248338 127.686871
F 31.663366 26.875138 129.997871
F 51.398166 20.532638 127.041871
F 35.840966 24.527238 123.933871
F 36.028166 32.008638 123.873871
F 44.839966 24.361038 124.100871
F 44.948066 32.012238 123.842871
F 29.450766 30.925538 127.412871
F 29.456866 23.323638 127.452871
F 38.389466 30.849238 127.624871
F 38.370066 22.991638 127.761871
F 40.607666 26.951838 130.348871
F 46.896866 23.076738 128.058871
F 29.372266 28.302138 123.771871
F 29.252366 20.421838 124.130871
F 38.278366 28.138538 123.858871
F 38.201666 20.607038 123.919871
F 49.391766 26.835638 123.470871
F 47.179566 20.429938 124.225871
F 29.468666 28.461338 126.496871
F 29.211466 20.714138 126.889871
F 38.442466 28.345338 126.584871
F 38.411866 20.395338 126.646871
F 47.237066 30.796338 127.591871
F 47.171666 20.588538 126.853871
F 31.355466 24.472538 109.494871
F 44.790866 27.078438 127.748871
F 26.985266 24.401138 130.980871
F 36.174266 19.420438 130.239871
F 51.606666 28.292538 127.301871
F 35.863066 34.837538 115.712871
F 31.666566 24.604538 126.635871
F 31.649766 32.091738 126.508871
F 40.382866 24.378138 126.759871
F 40.449166 31.997538 126.412871
F 49.203066 24.207838 127.204871
F 49.275366 32.219438 126.632871
F 38.398866 30.798838 130.369871
F 27.070366 19.386738 122.839871
F 44.865966 24.396538 109.427871
F 33.793266 30.827338 130.006871
F 26.950666 32.075638 119.332871
F 51.563466 28.297038 109.351871
F 53.726466 26.983438 123.529871
F 26.964866 26.937438 120.277871
F 44.767666 32.166638 109.342871
F 40.545466 34.652938 127.362871
F 27.044466 19.163138 130.419871
F 27.034766 32.080638 116.388871
F 27.084466 27.160138 122.952871
F 49.387766 19.081638 130.735871
F 26.895666 19.522738 120.110871
F 27.146766 19.172538 127.684871
F 33.609966 28.160338 109.426871
F 54.055366 32.130138 119.676871
F 35.889066 34.692638 120.160871
F 26.960066 24.330938 116.675871
F 49.504866 26.855638 130.493871
F 53.522366 24.423038 127.163871
F 40.360966 34.662238 122.815871
F 53.595166 27.076138 130.848871
F 53.697466 19.342938 127.988871
F 31.463566 34.606538 120.257871
F 31.311466 34.630338 115.762871
F 26.977166 34.696838 120.103871
F 36.123366 34.597938 130.054871
F 26.905766 34.569338 115.544871
F 31.770366 34.647738 130.168871
F 36.146066 34.665338 127.358871
F 49.207966 34.688238 122.821871
F 27.287966 34.791938 130.164871
F 49.333266 34.888838 127.510871
F 40.447566 34.716538 130.100871
F 26.993666 32.015138 109.358871
F 27.535666 42.511138 11.170271
F 53.639566 47.711638 11.341671
F 36.156166 47.594338 2.826951
F 36.126466 39.900638 2.950991
F 38.032466 51.292438 0.045739
F 27.337666 42.255138 3.721501
F 33.691966 43.524338 0.203170
F 27.318666 42.533438 6.387211
F 27.567966 42.455938 21.011771
F 36.347366 42.383338 6.409021
F 52.493066 35.941038 13.746271
F 27.234966 39.748538 2.977491
F 38.227766 35.799838 0.179367
F 27.431366 50.111338 6.654731
F 45.302966 34.686838 18.089671
F 36.130266 42.484638 3.725741
F 27.807766 47.663138 10.044071
F 27.321466 50.327738 3.706651
F 26.882766 47.657938 0.056809
F 51.324166 45.938138 7.649221
F 38.554466 36.112738 17.248971
F 27.738566 50.239038 13.757671
F 27.337466 39.796938 17.378471
F 47.232066 35.847338 0.097836
F 29.522566 38.482238 3.805401
F 29.422266 46.044838 3.530221
F 38.459566 38.550938 3.564461
F 38.287066 46.176538 6.294101
F 49.876266 40.154238 14.272671
F 45.182266 39.754838 2.712071
F 46.841766 51.303738 1.142261
F 45.480066 47.918538 14.045471
F 51.183466 43.307438 8.019651
F 27.507966 39.839638 14.542471
F 45.325966 42.663238 6.126831
F 52.457166 38.625538 14.128871
F 31.599766 39.957738 0.309872
F 27.482466 47.689638 14.765271
F 49.518866 34.883638 4.196591
F 27.500066 39.942638 10.265771
F 29.695666 35.954638 2.969241
F 29.523366 43.502238 2.770331
F 40.587666 42.386538 3.689261
F 38.513866 35.958238 2.880691
F 38.443766 43.807038 2.848671
F 27.415066 34.796338 6.354461
F 38.776266 46.407638 20.678371
F 47.357666 38.598038 10.943871
F 29.506266 38.811138 6.561171
F 29.646066 46.113438 6.347821
F 38.635466 38.611438 6.443141
F 43.137666 46.570738 10.454671
F 47.816166 46.596438 6.076431
F 27.828966 42.424538 13.992371
F 31.617066 47.564538 2.739681
F 31.666666 39.978038 2.921891
F 43.109266 43.957238 9.740871
F 27.503466 47.622238 17.331471
F 48.994666 39.545838 0.445765
F 53.365866 47.339538 8.682221
F 31.823866 50.062938 6.400371
F 31.845266 42.373938 6.828671
F 49.796466 42.224938 10.256571
F 42.922066 43.959138 6.924021
F 51.528066 36.008238 0.593685
F 36.750466 50.098938 20.751871
F 31.747766 50.082338 3.644781
F 31.686966 42.370738 4.081551
F 49.701366 42.464438 17.885871
F 48.950366 47.348238 1.133791
F 44.832566 39.792038 0.012563
F 27.663066 50.230638 21.066171
F 42.786266 43.735638 2.611311
F 31.956066 34.655338 13.720271
F 41.130166 34.847238 13.846471
F 45.436566 42.559638 20.730271
F 45.454066 50.385438 10.303671
F 51.802866 36.178738 3.477891
F 33.897266 38.659438 3.827211
F 33.815966 46.358838 3.697041
F 52.400966 35.606038 17.916071
F 51.576066 46.161138 4.860141
F 43.048966 36.060038 17.081371
F 45.685766 34.623438 13.273671
F 51.896966 38.564238 4.799711
F 45.569566 42.664938 13.264871
F 52.002866 46.349738 17.421771
F 43.301666 36.045838 9.825061
F 49.335566 50.180838 4.659951
F 34.060966 35.997538 2.919451
F 33.769666 43.760138 3.005711
F 34.059166 51.495238 7.199791
F 40.902366 39.930138 7.056141
F 45.458166 47.768838 21.447671
F 34.006866 38.686138 6.477941
F 34.009966 46.251438 6.498191
F 45.555966 50.398138 13.066071
F 38.660066 43.739038 21.666571
F 27.413566 47.506738 7.403631
F 47.808466 36.076738 7.208931
F 36.392366 47.450138 10.060071
F 36.560666 39.726138 10.141271
F 51.914066 43.854938 16.703071
F 34.001566 51.607038 9.941171
F 29.528166 51.361338 2.738791
F 46.961966 51.263138 3.795921
F 36.724566 50.363638 13.396271
F 36.602766 42.381038 13.679671
F 49.277066 50.022838 7.584991
F 47.536966 38.610738 13.689371
F 42.993466 46.375638 5.743141
F 34.224166 46.300338 21.057171
F 36.372466 50.339038 10.560971
F 36.686666 42.419538 10.970871
F 51.257966 43.562438 0.856636
F 43.142166 38.474738 6.418841
F 51.414166 43.772138 3.630271
F 43.032266 46.451938 3.011681
F 36.277066 47.564138 7.268391
F 36.233866 39.869538 7.426931
F 43.444766 51.709938 16.965671
F 49.758766 39.956538 21.616671
F 29.602466 38.528638 11.202871
F 29.760966 46.212638 11.009671
F 38.911766 38.665538 10.984471
F 38.846766 46.378338 10.823971
F 31.903566 34.855938 6.561121
F 42.855366 36.155738 2.705831
F 49.741566 42.425138 20.633271
F 29.553266 36.210138 7.308551
F 29.532766 43.657138 7.474771
F 43.368966 51.711338 21.639471
F 38.623966 36.049138 7.463291
F 38.476166 43.698238 7.387311
F 53.630266 47.530838 3.735421
F 38.269266 51.578038 2.654981
F 36.186866 50.312138 3.560881
F 49.809966 39.832438 16.987171
F 29.698366 36.014138 10.108971
F 29.676166 43.633638 10.238371
F 34.019566 51.580238 2.650711
F 38.844966 36.046538 10.146271
F 38.751266 43.821938 10.046671
F 36.345266 50.199038 6.363071
F 27.512766 50.279638 18.281771
F 49.525566 39.777338 5.134701
F 29.809366 38.679738 13.861971
F 29.914666 46.488638 13.846271
F 38.666966 38.520638 13.635171
F 38.766666 46.474338 13.525671
F 40.767766 47.631138 6.746881
F 46.894366 51.191938 8.081811
F 32.061566 47.466838 9.986011
F 31.784566 39.614638 10.374271
F 27.185066 47.751138 2.733251
F 41.260966 40.009338 9.838311
F 51.813666 38.647438 20.563371
F 47.676166 36.016538 14.512571
F 42.956766 38.640138 3.699961
F 32.134366 42.428638 13.774071
F 41.062566 50.642438 13.292171
F 41.188166 42.406938 13.450371
F 42.186566 51.280638 1.042211
F 47.882366 44.114738 13.958471
F 32.167266 50.053438 10.999471
F 31.959566 42.213638 11.085071
F 40.813866 47.764038 9.631631
F 40.968466 42.586138 10.753671
F 31.859066 34.718538 11.052771
F 47.290166 36.250638 3.033761
F 31.769666 47.488638 7.381511
F 31.868066 39.743038 7.581211
F 40.688966 50.350938 3.336881
F 40.724966 42.589038 6.317171
F 49.301466 47.494338 3.889461
F 53.450166 39.262038 7.045791
F 34.307566 38.494238 11.180371
F 34.251166 46.132038 10.966871
F 43.460566 38.706838 10.610271
F 45.315666 42.851238 10.541371
F 44.411566 47.377638 0.585424
F 34.071966 36.000338 7.446971
F 34.167466 43.704738 7.568651
F 52.070966 38.721638 9.270821
F 50.374166 50.910038 13.509871
F 49.168866 47.334238 8.366551
F 29.883666 51.421838 17.298971
F 34.166966 36.018038 10.223871
F 34.338066 43.500738 10.305071
F 49.967066 47.915338 16.617871
F 27.143866 39.802538 0.208684
F 45.465166 34.793838 6.356501
F 34.195666 38.365138 13.864271
F 34.263366 46.411638 13.693071
F 43.246166 38.476038 13.346771
F 43.221266 46.523638 13.205871
F 49.786566 42.584738 5.441921
F 40.776966 34.784238 18.021871
F 36.447866 47.849638 17.201771
F 36.305766 39.803638 17.195471
F 34.467466 51.479838 14.546571
F 45.466966 40.050238 16.938171
F 45.178866 42.481538 3.200751
F 47.812966 46.839638 13.114371
F 49.816566 42.680438 13.050571
F 40.821766 50.287138 5.921811
F 47.802866 36.064638 9.994271
F 27.599266 50.162338 11.087071
F 47.855466 38.938938 2.962371
F 34.215366 38.508138 21.106071
F 36.769966 50.421238 18.013971
F 36.558066 42.456038 18.147071
F 47.977566 38.870438 7.031131
F 45.314166 42.583238 18.033471
F 45.243666 47.741438 9.420361
F 45.617666 50.478838 17.855971
F 36.661966 47.891838 14.517971
F 36.405266 39.806938 14.518971
F 49.329266 39.678438 9.226331
F 50.040866 47.879538 21.262671
F 29.634466 38.610138 18.334471
F 29.842866 46.450038 18.325471
F 38.705666 38.582238 18.023071
F 38.828266 46.300338 17.811071
F 47.544366 38.515038 18.034871
F 32.089466 50.331538 13.579171
F 52.017066 43.804838 21.221571
F 29.748666 35.982538 14.673971
F 30.013766 43.757038 14.661971
F 51.807966 36.009738 9.330361
F 38.839766 35.938138 14.540271
F 38.903166 43.765038 14.298771
F 47.807966 44.091738 21.519971
F 45.596966 50.468338 20.630171
F 47.514066 43.931838 16.909671
F 47.741266 51.777138 16.850271
F 29.638866 36.137638 17.449471
F 29.860966 43.867538 17.436971
F 47.493266 46.779738 17.564471
F 53.774466 39.661538 0.480639
F 38.813566 43.626538 17.050271
F 52.044466 51.551438 15.622871
F 27.291266 34.676438 3.679001
F 50.163166 48.044138 13.926771
F 45.525166 40.326138 9.660901
F 53.286766 39.705838 11.664071
F 38.603866 38.557938 20.804571
F 45.183166 47.734538 6.671121
F 49.970766 50.442638 20.280471
F 47.571666 38.674938 20.660571
F 32.086766 47.671538 17.239471
F 31.781666 39.952338 17.408071
F 41.039266 47.851838 16.935371
F 40.883166 39.911638 17.115471
F 40.611366 47.603538 2.475911
F 45.336066 50.341638 5.853901
F 29.933266 51.476138 14.536471
F 51.831866 38.427038 17.792971
F 27.345966 40.217438 7.619711
F 40.705666 42.428638 20.633771
F 43.397266 51.824938 14.159371
F 47.630966 35.908838 17.196471
F 32.092166 50.300738 18.437171
F 32.101366 42.551638 18.172571
F 41.148566 50.414738 17.971971
F 41.060566 42.507338 18.008771
F 43.132166 51.660538 9.585781
F 52.591466 46.769638 13.734971
F 32.065966 47.830338 14.556971
F 32.003666 39.780938 14.781071
F 41.072266 47.955438 14.183471
F 41.009066 39.865638 14.294871
F 27.692566 42.396938 18.292371
F 43.047766 36.004938 7.072031
F 34.076366 38.657938 18.324271
F 34.153266 46.237238 18.308371
F 43.278166 38.655438 17.849971
F 43.163166 46.574138 17.920671
F 32.043266 42.625838 20.902571
F 34.231566 35.795938 14.863471
F 34.369966 43.830738 14.541071
F 29.798066 38.604638 21.029571
F 43.511166 36.015038 14.492571
F 43.419566 43.899938 14.267071
F 40.867166 50.440838 10.374071
F 34.315766 36.079738 17.612471
F 34.368666 43.784238 17.251371
F 29.771466 51.368338 10.126271
F 38.861666 52.032838 14.473271
F 43.176066 44.005038 17.061371
F 38.421966 46.344138 3.597041
F 34.260666 51.441438 17.380871
F 43.164866 38.581938 20.710571
F 47.493666 46.496638 10.259571
F 41.116166 50.309538 20.837471
F 36.323966 34.622438 3.737251
F 38.788766 51.492838 21.698871
F 51.482866 51.487338 8.606891
F 50.110666 50.680738 17.453771
F 40.694266 39.831938 2.742471
F 51.401766 51.451938 3.812301
F 52.135866 51.863538 11.337771
F 53.429866 42.409638 12.040471
F 43.300566 46.250438 20.677671
F 47.644266 43.894638 9.402851
F 47.809966 46.685838 20.251371
F 47.728666 43.822438 6.753931
F 36.488566 42.431338 20.784971
F 45.339266 40.093738 6.989921
F 47.747266 52.062538 14.136871
F 46.883366 43.595538 0.924979
F 45.335766 40.025638 14.057771
F 53.379666 34.999638 11.476671
F 29.667466 51.528938 7.437821
F 52.053566 44.034138 13.905271
F 32.361366 50.245438 21.152871
F 43.077166 43.750938 21.604171
F 51.239366 51.248038 1.117261
F 29.857066 46.421538 21.032271
F 45.220666 47.881438 16.718871
F 52.118766 46.364938 20.217871
F 52.259066 51.625838 21.158371
F 38.704866 51.759238 6.782161
F 53.376966 49.794838 7.430161
F 53.259766 34.923238 7.125631
F 39.041766 51.683338 17.048271
F 47.944166 51.724638 21.376371
F 43.258766 51.704338 6.754001
F 51.960066 35.962038 21.603571
F 41.047966 47.711538 21.567871
F 36.445366 47.592038 21.841971
F 38.601766 51.549338 9.518521
F 40.737366 34.528938 20.699071
F 42.671866 36.014438 -0.054311
F 53.363966 47.441438 1.020331
F 34.320866 43.730138 21.865971
F 34.628366 51.591138 21.669771
F 53.512866 42.077338 7.298051
F 50.284466 34.826238 6.853861
F 36.402866 34.528838 21.083571
F 53.487066 50.007938 4.672171
F 45.055266 34.816838 3.595381
F 27.547666 34.746638 13.792671
F 33.582366 51.471638 -0.166117
F 31.876366 34.839138 21.119571
F 41.121466 34.687738 11.032571
F 27.401166 34.613438 20.709671
F 32.003766 34.693738 3.824381
F 29.239266 51.390038 -0.037810
F 33.970066 35.962738 0.274146
F 29.549266 36.025838 0.128986
F 42.895066 35.970038 21.590071
F 27.382166 34.823738 11.094971
F 38.654766 35.858038 21.734771
F 40.923966 39.847438 21.652571
F 45.370266 39.847738 21.671771
F 35.870666 47.455038 0.141137
F 49.008766 49.905738 0.121695
F 29.298466 43.793538 0.060709
F 31.549366 47.591038 -0.095490
F 40.385766 39.820238 -0.035143
F 46.927166 46.177538 -0.158967
F 38.178766 43.666738 0.096187
F 53.482666 50.035238 0.128125
F 51.226766 46.177638 -0.038926
F 36.140166 39.897538 0.250327
F 27.466166 47.711338 29.216371
F 27.436866 50.256738 39.840171
F 36.518566 47.606038 24.539671
F 36.181266 39.788838 24.510771
F 45.335966 47.950838 24.213771
F 45.474766 39.866338 24.382571
F 51.957566 46.341838 35.309171
F 27.329266 42.388738 35.412671
F 36.456966 50.394738 28.047871
F 36.492866 42.546038 28.126071
F 45.462166 50.056338 28.023871
F 45.296966 42.593738 27.894171
F 32.090866 39.955938 21.945871
F 27.375966 42.215438 42.884071
F 36.592766 50.244138 25.360071
F 36.545666 42.309038 25.392471
F 45.646266 50.459738 25.302471
F 45.715266 42.439138 25.186771
F 27.800166 47.751338 21.916571
F 27.359066 42.420938 40.059671
F 27.439866 42.587938 25.594871
F 45.230966 34.829938 42.587771
F 27.487066 47.536338 32.026671
F 52.132166 35.969738 24.370471
F 29.639366 38.502038 25.541071
F 29.776966 46.336738 25.538271
F 38.430966 38.538538 25.277571
F 38.777866 46.369038 25.212771
F 47.717366 38.450238 25.270571
F 47.826566 43.866538 24.325471
F 27.482466 39.975138 29.038271
F 41.016866 34.796238 25.384771
F 49.949266 47.574238 28.590571
F 27.613366 39.664538 31.792771
F 36.463466 39.808138 21.719671
F 27.645666 50.225738 25.746171
F 27.589466 50.075538 32.752371
F 27.235166 39.908138 39.172871
F 52.073166 51.442738 28.760171
F 52.101066 46.201238 27.659771
F 29.955166 36.112638 24.552871
F 29.723866 43.812038 24.696871
F 27.312466 47.685038 36.418671
F 38.774966 35.934338 24.504471
F 38.708666 43.737138 24.441071
F 49.739166 47.689538 24.051971
F 27.315566 39.860738 36.358071
F 50.049366 42.554438 25.054771
F 29.577166 38.527538 28.293071
F 29.738366 46.518438 28.251271
F 38.486366 38.542938 28.011171
F 38.731466 46.421438 28.008171
F 47.492666 38.596938 28.031371
F 47.704966 46.384838 27.949871
F 32.035066 47.625338 24.625171
F 31.884666 39.770838 24.679171
F 40.973366 47.600538 24.335271
F 40.799066 39.892538 24.394771
F 47.534866 46.548938 25.116871
F 27.424766 47.540838 39.076071
F 32.047466 50.309338 28.443071
F 32.192066 42.437938 28.491371
F 40.920266 50.287138 27.844271
F 40.938266 42.503238 28.243471
F 45.196366 47.614738 43.553071
F 52.012666 43.713038 28.875071
F 32.041266 50.146738 25.572671
F 31.810166 42.278838 25.704271
F 41.172666 50.213138 25.115571
F 41.152866 42.426038 25.382271
F 27.241666 42.271438 32.612171
F 49.808566 39.903538 24.296471
F 27.536466 50.191538 42.636971
F 52.024866 38.620438 27.904771
F 27.594466 47.700438 24.611671
F 52.094966 36.089238 29.028471
F 49.869066 34.710538 28.046471
F 51.965266 35.855938 31.694171
F 34.153666 38.570038 25.682171
F 34.216866 46.329338 25.447971
F 43.225966 38.413038 25.244871
F 43.338666 46.303138 25.115771
F 27.408866 34.508638 42.901571
F 52.144566 43.821538 23.984471
F 40.851366 34.721638 35.554971
F 31.928566 42.543838 42.778071
F 51.816366 35.954338 39.090271
F 36.208666 50.182138 42.576371
F 29.725366 51.460938 31.820771
F 34.265666 36.135438 24.554071
F 34.178266 43.535238 24.630971
F 34.291666 51.745538 28.954071
F 43.219466 35.898638 24.369971
F 43.309366 43.762238 24.298071
F 34.072366 38.679538 28.375471
F 34.285166 46.444038 28.125471
F 43.065466 38.465138 28.023471
F 43.037066 46.438738 27.915371
F 47.658466 35.906138 24.276571
F 47.436566 38.743338 42.692471
F 36.513966 47.732738 31.647171
F 36.253666 39.921738 31.982371
F 45.569666 47.463638 31.639871
F 45.224166 40.047138 31.726471
F 51.978266 38.556638 32.512671
F 52.080266 38.578138 25.184571
F 36.470366 50.252938 35.472271
F 36.265566 42.315638 35.408771
F 45.309866 50.099338 35.245071
F 45.295866 42.538638 35.580571
F 47.486466 51.433438 36.224271
F 38.616066 51.614838 31.704971
F 36.644466 50.086638 32.785371
F 36.277566 42.550238 32.730471
F 45.425566 50.122038 32.436371
F 45.167566 42.628338 32.836771
F 27.492366 39.915238 24.638071
F 42.990266 46.146638 42.627171
F 36.574766 47.826438 28.774971
F 36.271266 39.985838 29.190171
F 45.379866 47.474138 28.802971
F 45.207466 39.887038 28.943171
F 29.678766 38.553738 33.031071
F 29.692966 46.377438 32.948871
F 38.612466 38.599838 32.366671
F 38.684866 46.477838 32.634971
F 47.446266 38.757238 32.532171
F 47.587066 46.196638 32.646871
F 27.631366 50.281038 28.444171
F 29.488266 35.939338 29.199871
F 29.732766 43.690738 29.282871
F 49.667666 34.703538 40.164871
F 38.621466 35.840538 28.704571
F 38.676766 43.902438 28.974971
F 51.847766 38.786738 42.645171
F 47.715466 36.181438 29.000271
F 47.465566 43.854038 28.883771
F 47.339866 51.607138 38.922871
F 29.621266 36.000238 31.923971
F 29.479166 43.805638 32.043371
F 51.720666 51.552338 38.933771
F 38.595366 36.004638 31.349971
F 38.581066 43.899838 31.740371
F 34.204966 38.564438 42.694071
F 47.515366 36.144738 31.733871
F 47.378666 43.672338 31.671071
F 29.626366 38.591238 35.775471
F 29.529166 46.245538 35.650671
F 38.399766 38.632238 35.151271
F 38.523366 46.295638 35.290271
F 47.542566 38.744938 35.317571
F 47.640266 46.403638 35.265771
F 32.070566 47.480138 31.893171
F 31.693366 39.985338 31.945071
F 41.073166 47.663238 31.749871
F 40.811966 39.945938 31.708671
F 51.935866 46.307338 32.493171
F 49.631566 42.574738 27.904571
F 31.925366 50.098938 35.315871
F 31.802966 42.361038 35.726571
F 40.849166 50.204538 35.495271
F 40.770166 42.600838 35.286171
F 49.633666 50.395338 35.253471
F 49.730066 42.379538 35.481571
F 32.012266 50.090638 32.587371
F 31.679366 42.485538 32.929771
F 41.017266 50.287838 32.738571
F 40.889966 42.491538 32.581171
F 49.768766 50.376138 32.437671
F 49.571866 42.455238 32.643571
F 31.982766 47.632338 29.146271
F 31.836466 39.889638 29.168571
F 40.955666 47.744838 28.929371
F 40.883366 39.596138 28.985071
F 49.835466 47.601838 31.370771
F 49.766566 39.873838 28.836371
F 33.979566 38.616138 32.806571
F 34.455066 46.392438 32.857171
F 43.073666 38.749438 32.652771
F 43.298966 46.390238 32.610171
F 49.796366 39.976238 31.611171
F 51.837966 43.795138 31.530771
F 42.814166 51.469638 38.882471
F 34.182166 36.054938 29.259271
F 34.416866 43.900238 29.243671
F 43.263366 51.658038 24.366071
F 43.293066 35.845038 28.958671
F 43.147066 43.727438 29.027071
F 34.042366 51.467738 36.229671
F 34.199166 36.162838 31.912871
F 33.950166 43.812138 31.913371
F 52.152266 51.343738 31.471271
F 43.029766 35.880638 31.691971
F 43.117066 43.872738 31.705971
F 47.818766 51.666038 24.178971
F 27.525766 50.350738 35.299071
F 29.889366 38.592838 42.709171
F 34.063666 38.576738 35.580971
F 34.226666 46.269438 35.562871
F 43.007166 38.843138 35.496671
F 43.095266 46.199638 35.422771
F 52.090966 38.653438 35.346771
F 51.786366 43.813138 36.178971
F 34.126366 51.561438 39.224171
F 38.364266 46.376438 42.774971
F 36.141066 47.672938 39.167171
F 36.165066 39.901238 39.086471
F 45.172466 47.773538 38.931871
F 45.115066 39.853238 39.067171
F 50.054266 50.308038 25.077271
F 52.297266 51.557038 24.054571
F 36.276066 42.563038 42.617571
F 29.661866 51.533838 39.062971
F 34.348666 51.407038 24.502771
F 45.137066 42.388238 42.690771
F 51.823666 46.263238 42.707071
F 29.851166 51.617238 28.975971
F 36.372166 50.305238 39.958571
F 36.119866 42.489338 39.940171
F 45.078566 50.232238 39.948971
F 45.090666 42.290838 39.914171
F 47.397166 46.430738 42.760871
F 29.554966 43.692938 43.706771
F 36.463866 47.699538 36.438971
F 36.231266 39.853838 36.315071
F 45.357066 47.501838 36.254871
F 45.365766 39.998738 36.317071
F 29.591866 38.632538 39.972571
F 29.758766 46.581238 39.933271
F 38.287166 38.694738 40.205171
F 38.517866 46.297938 40.016171
F 47.414066 38.720238 39.956971
F 47.326066 46.404438 39.788771
F 27.494466 42.559738 28.294471
F 29.568766 35.905138 36.388471
F 29.534066 43.616438 36.448271
F 29.699566 51.224138 36.509271
F 38.561366 36.075738 36.467371
F 38.381266 43.809638 36.219371
F 34.322666 51.582638 31.842371
F 47.597166 36.038938 36.324471
F 47.571566 43.854538 36.378771
F 38.633866 51.460938 38.889071
F 29.754466 35.976138 39.083371
F 29.610166 43.831138 39.316171
F 36.386166 34.822338 40.084071
F 38.500766 36.171838 39.261571
F 38.426366 43.739438 38.871771
F 29.876766 51.512738 24.661171
F 47.505666 36.245438 39.054571
F 47.322266 43.869138 39.082871
F 29.748766 46.362638 42.739971
F 43.307466 51.422338 31.700771
F 40.621566 42.441738 42.704471
F 38.444866 38.624338 42.864071
F 34.027766 46.408938 42.566571
F 45.049666 50.145038 42.618771
F 32.110466 47.875338 38.857471
F 31.834466 39.882338 39.138971
F 40.807166 47.516738 39.042271
F 40.658466 39.837138 39.035271
F 49.615666 47.654738 38.847971
F 49.634066 40.011238 39.081871
F 31.796566 50.164138 42.670971
F 52.090866 46.320538 24.979471
F 40.832366 50.216438 42.531971
F 42.953066 38.692838 42.492371
F 47.681066 51.481838 28.693771
F 38.839666 51.428638 24.354471
F 31.967266 50.257638 39.883271
F 31.846266 42.421238 40.027671
F 40.777966 49.998138 39.847171
F 40.458266 42.351938 39.978171
F 49.480566 50.251438 39.910371
F 49.703166 42.690638 39.812571
F 31.815666 47.469538 36.201271
F 31.884066 39.835338 36.496071
F 40.863366 47.446938 36.242471
F 40.530866 40.063338 36.341571
F 49.716866 47.770338 36.073771
F 49.795266 39.772738 36.422971
F 34.111066 38.599938 39.922971
F 34.005166 46.162938 39.883571
F 42.984966 38.573238 39.882171
F 43.129566 46.306838 39.905071
F 51.909466 38.701038 39.816571
F 51.887666 46.608338 39.856271
F 49.396766 50.264538 42.659871
F 33.891766 35.946638 36.364271
F 34.169466 43.726538 36.269671
F 38.680166 51.440638 36.180171
F 43.083166 36.171538 36.207071
F 42.945466 43.693338 36.349571
F 38.835866 51.678738 28.882171
F 52.215766 36.091038 36.351771
F 51.871666 43.973638 38.931571
F 49.898466 50.132138 27.870471
F 34.318566 36.076638 39.013971
F 33.984566 43.677538 38.993471
F 49.664166 42.652538 42.609571
F 43.003866 35.993338 38.916671
F 42.728466 43.710338 39.081471
F 47.487166 51.656938 31.384071
F 43.115966 51.575538 36.036771
F 43.304466 51.446438 28.831771
F 51.973766 51.601538 36.222171
F 40.752766 34.772338 32.561871
F 45.253866 34.702438 39.726371
F 45.447066 34.493238 25.220671
F 45.074966 39.845238 43.611371
F 40.755466 34.705538 42.732271
F 45.325266 34.771538 35.329871
F 49.680366 34.876238 42.694771
F 34.259966 36.071338 43.774971
F 36.412266 34.688438 25.482071
F 31.828566 47.588338 43.684971
F 27.503966 34.759438 40.050271
F 40.939566 34.667738 28.106071
F 40.737466 47.612738 43.410171
F 45.505066 34.704138 28.029171
F 45.324666 34.810438 32.559071
F 34.155366 35.959938 21.930971
F 40.687166 34.924538 39.853971
F 38.416866 43.748638 43.679571
F 36.314466 40.034938 43.850371
F 51.871766 43.792838 43.714571
F 31.981966 39.960638 43.729771
F 47.381466 43.842538 43.572271
F 36.297266 47.683938 43.590171
F 42.990066 43.612038 43.719271
F 34.129766 51.382638 43.679471
F 40.749266 39.803438 43.583771
F 29.880466 43.805538 22.069571
F 29.632466 35.994138 21.749571
F 27.480966 39.855638 21.835771
F 47.571766 35.960438 21.486171
F 32.131266 47.725738 21.952671
F 30.015266 51.467838 21.989471
F 27.365766 50.010838 57.116071
F 27.391366 47.573938 46.456171
F 36.552166 47.666238 46.419971
F 36.191066 39.794538 46.684171
F 44.987366 47.717438 46.378771
F 45.113466 39.837338 46.413171
F 27.486366 50.121538 49.996071
F 27.317066 47.565438 60.808671
F 36.130366 50.007338 49.959371
F 36.228566 42.378938 50.151971
F 45.113266 50.219438 50.185371
F 45.072766 42.469338 50.023371
F 27.308766 50.057238 61.796671
F 27.433766 42.396138 64.549171
F 36.507666 50.199838 47.263771
F 36.449866 42.335438 47.511671
F 44.956466 50.186638 47.463271
F 45.320366 42.484838 47.343071
F 27.390566 39.719938 46.415171
F 27.315966 39.831338 58.244371
F 27.309966 42.555738 54.545371
F 27.329366 42.458438 61.882571
F 27.290266 42.389138 57.259271
F 27.186266 39.982438 53.517671
F 29.692966 38.439338 47.360971
F 29.646666 46.253238 47.095171
F 38.494966 38.676638 47.369271
F 38.571466 46.231338 47.252171
F 47.379266 38.682838 47.183871
F 47.328266 46.319438 47.175371
F 33.839466 43.799938 58.346971
F 27.264666 47.513038 58.009971
F 51.657066 51.468838 53.582871
F 27.221166 50.116138 54.537271
F 27.426466 42.257138 47.348471
F 27.198166 50.146538 64.472871
F 27.379166 39.752638 60.939471
F 27.398166 42.439738 50.005371
F 27.544366 39.904838 50.826971
F 27.456466 34.915038 54.625071
F 29.541466 35.934338 46.504771
F 29.810166 43.554838 46.469471
F 29.429066 46.254838 64.555471
F 38.532566 35.903938 46.511571
F 38.670966 43.662838 46.510371
F 34.124666 51.452738 53.711871
F 47.287866 35.955838 46.248171
F 47.409766 43.797438 46.401871
F 29.605966 38.422038 50.084171
F 29.764766 46.145938 49.795871
F 38.615266 38.676838 50.080571
F 38.580966 46.238738 49.922371
F 47.563666 38.537438 49.912371
F 47.367666 46.255738 49.929171
F 32.044166 47.414438 46.533571
F 31.869766 39.794738 46.501871
F 40.758466 47.540838 46.086871
F 40.751066 39.750638 46.344571
F 49.622466 47.591738 46.322871
F 49.571066 40.021138 46.319871
F 31.879166 49.957738 50.120571
F 31.788966 42.549938 50.260871
F 40.607266 50.173738 50.062871
F 40.726466 42.376538 50.173671
F 49.515966 50.179038 49.848671
F 49.542266 42.558338 50.004471
F 31.936566 50.027538 47.344371
F 32.136866 42.476038 47.471071
F 40.655666 50.226938 47.241671
F 40.867466 42.224538 47.477371
F 49.463666 50.162638 47.255871
F 49.538266 42.488538 47.350271
F 29.542466 38.684738 64.843171
F 27.487966 47.463738 53.362171
F 33.804566 51.410038 61.106671
F 34.066066 35.949038 58.575671
F 38.422866 51.305538 53.621371
F 33.883066 46.432538 64.587471
F 33.985966 38.522838 47.480571
F 34.380266 46.191538 47.215071
F 42.924666 38.672938 47.378471
F 42.835266 46.279338 47.365671
F 51.759466 38.603038 47.131871
F 51.785066 46.258338 47.382871
F 47.326366 46.472538 64.686971
F 51.586866 43.737038 58.445871
F 51.730566 51.622438 61.029971
F 49.683566 50.034438 64.673571
F 29.692566 51.408238 50.962871
F 40.549166 50.353038 64.720371
F 29.632866 35.988938 43.739671
F 51.756566 35.900138 61.485571
F 51.761766 35.983438 58.785371
F 33.985866 51.365138 58.290271
F 33.882666 35.904538 46.488871
F 34.295966 43.642638 46.323271
F 44.901766 42.488738 64.796071
F 43.111066 35.918138 46.236771
F 42.955266 43.661738 46.446671
F 27.560066 47.533938 50.702171
F 51.921466 35.901038 46.327771
F 51.816966 43.741238 46.384271
F 34.117066 38.840438 50.069871
F 34.028566 46.280338 49.918771
F 43.014866 38.664738 50.022271
F 42.904966 46.318438 50.089671
F 51.734066 38.430738 49.962671
F 52.002266 46.194638 50.142871
F 51.621766 51.621738 50.921171
F 51.814866 51.628638 46.317471
F 36.245266 47.511938 53.675571
F 35.991166 39.865838 53.881171
F 45.206666 47.806538 53.697071
F 45.386266 40.020338 53.671971
F 40.770266 34.681138 54.672871
F 42.851966 51.514638 46.357571
F 36.128566 50.033338 57.175371
F 36.058166 42.604838 57.504271
F 45.093266 50.186738 57.484071
F 45.139766 42.301438 57.441771
F 40.573066 42.549038 64.805971
F 29.569166 51.377638 60.953071
F 36.248266 50.010638 54.432271
F 35.984266 42.645738 54.731271
F 44.858866 50.245238 54.739971
F 45.200166 42.456738 54.748971
F 51.769066 46.286238 62.059671
F 47.328766 51.333938 61.112271
F 36.313666 47.463938 50.926771
F 36.367166 39.786038 51.274371
F 45.215066 47.627038 50.913971
F 45.280266 39.892238 50.941371
F 29.411766 38.719038 54.549271
F 29.675066 46.497138 54.585471
F 38.386566 38.544938 54.559971
F 38.532766 46.386038 54.612371
F 47.535566 38.510038 54.828871
F 47.512366 46.187338 54.643271
F 31.444766 50.146438 64.770671
F 29.671266 36.028938 51.152871
F 29.471366 43.780938 51.070271
F 33.892766 43.734038 61.072771
F 38.623666 36.017038 51.028071
F 38.559466 43.680538 50.823871
F 34.172466 51.135738 46.397271
F 47.443666 35.961238 51.053971
F 47.247466 43.594738 51.033071
F 29.766866 51.405238 46.422971
F 29.789766 36.024438 53.736071
F 29.410366 43.989638 53.836271
F 42.749966 51.673638 50.879371
F 38.464866 36.013238 53.801871
F 38.270366 43.807638 53.624971
F 47.136466 51.502838 46.298071
F 47.462666 35.943038 53.815971
F 47.534266 43.607738 53.699471
F 29.472666 38.626638 57.206271
F 29.591366 46.445938 57.240771
F 38.318466 38.897138 57.337471
F 38.416466 46.383538 57.321171
F 47.349766 38.510338 57.572171
F 47.288466 46.025538 57.359971
F 31.705266 47.748038 53.405171
F 31.828966 39.997638 53.726971
F 40.728866 47.629438 53.664571
F 40.526666 40.141338 53.608271
F 49.531166 47.685638 53.540371
F 49.660366 39.703838 53.649871
F 31.881066 50.205438 57.308771
F 31.692866 42.363338 57.510071
F 40.546266 50.110138 57.216271
F 40.562066 42.525838 57.205071
F 49.255566 50.180038 57.362271
F 49.445466 42.315038 57.494371
F 31.716066 50.320638 54.582171
F 31.499266 42.471038 54.751571
F 40.782666 50.099738 54.597971
F 40.667766 42.721138 54.588671
F 49.417066 50.148138 54.613071
F 49.586566 42.181438 54.692971
F 31.868766 47.451638 50.883471
F 31.720366 39.842238 51.100871
F 40.656566 47.513938 50.946171
F 40.785166 39.851238 50.979371
F 49.775166 47.605938 50.846671
F 49.576566 39.994138 50.872271
F 33.881066 38.510838 54.682371
F 33.963166 46.445838 54.483771
F 42.999266 38.697738 54.551171
F 43.009366 46.320038 54.430571
F 51.741966 38.502338 54.928671
F 51.454866 46.352638 54.789071
F 38.454066 51.376038 61.036371
F 34.164566 36.269438 51.014471
F 34.033066 43.813638 50.931171
F 33.868766 36.036638 61.220971
F 43.037666 36.164238 50.917171
F 42.960966 43.659138 50.947071
[truncated: 589,775 more chars]
