# Supplementary material for: Molecular-resolution imaging of ice crystallized from liquid water by cryogenic liquid-cell TEM
Source: Nat Commun. 2025 Sep 25;16:8342. doi: 10.1038/s41467-025-62451-0 (PMC12462463; doi:10.1038/s41467-025-62451-0)
Supplement: Supplementary file 9 — Supplementary Data 1 [file 41467_2025_62451_MOESM9_ESM.zip › supercell_4_3_6/0.4/input.xyz]

30951
F30951
F 0.888983 1.286291 2.728573
F 0.736588 1.286291 24.557148
F 0.584194 1.286291 46.385723
F 0.431799 1.286291 68.214299
F 0.279404 1.286291 90.042874
F 0.127010 1.286291 111.871450
F 0.888983 24.439548 2.728573
F 0.736588 24.439548 24.557148
F 0.584194 24.439548 46.385723
F 0.431799 24.439548 68.214299
F 0.279404 24.439548 90.042874
F 0.127010 24.439548 111.871450
F 0.888983 47.592806 2.728573
F 0.736588 47.592806 24.557148
F 0.584194 47.592806 46.385723
F 0.431799 47.592806 68.214299
F 0.279404 47.592806 90.042874
F 0.127010 47.592806 111.871450
F 27.623434 1.286291 2.915217
F 27.471040 1.286291 24.743792
F 27.318645 1.286291 46.572367
F 27.166250 1.286291 68.400943
F 27.013856 1.286291 90.229518
F 26.861461 1.286291 112.058095
F 27.623434 24.439548 2.915217
F 27.471040 24.439548 24.743792
F 27.318645 24.439548 46.572367
F 27.166250 24.439548 68.400943
F 27.013856 24.439548 90.229518
F 26.861461 24.439548 112.058095
F 27.623434 47.592806 2.915217
F 27.471040 47.592806 24.743792
F 27.318645 47.592806 46.572367
F 27.166250 47.592806 68.400943
F 27.013856 47.592806 90.229518
F 26.861461 47.592806 112.058095
F 0.888983 9.004040 2.728573
F 0.736588 9.004040 24.557148
F 0.584194 9.004040 46.385723
F 0.431799 9.004040 68.214299
F 0.279404 9.004040 90.042874
F 0.127010 9.004040 111.871450
F 0.888983 32.157298 2.728573
F 0.736588 32.157298 24.557148
F 0.584194 32.157298 46.385723
F 0.431799 32.157298 68.214299
F 0.279404 32.157298 90.042874
F 0.127010 32.157298 111.871450
F 0.888983 55.310555 2.728573
F 0.736588 55.310555 24.557148
F 0.584194 55.310555 46.385723
F 0.431799 55.310555 68.214299
F 0.279404 55.310555 90.042874
F 0.127010 55.310555 111.871450
F 27.623434 9.004040 2.915217
F 27.471040 9.004040 24.743792
F 27.318645 9.004040 46.572367
F 27.166250 9.004040 68.400943
F 27.013856 9.004040 90.229518
F 26.861461 9.004040 112.058095
F 27.623434 32.157298 2.915217
F 27.471040 32.157298 24.743792
F 27.318645 32.157298 46.572367
F 27.166250 32.157298 68.400943
F 27.013856 32.157298 90.229518
F 26.861461 32.157298 112.058095
F 27.623434 55.310555 2.915217
F 27.471040 55.310555 24.743792
F 27.318645 55.310555 46.572367
F 27.166250 55.310555 68.400943
F 27.013856 55.310555 90.229518
F 26.861461 55.310555 112.058095
F 0.888983 16.721795 2.728573
F 0.736588 16.721795 24.557149
F 0.584194 16.721795 46.385724
F 0.431799 16.721795 68.214300
F 0.279404 16.721795 90.042875
F 0.127010 16.721795 111.871450
F 0.888983 39.875053 2.728573
F 0.736588 39.875053 24.557149
F 0.584194 39.875053 46.385724
F 0.431799 39.875053 68.214300
F 0.279404 39.875053 90.042875
F 0.127010 39.875053 111.871450
F 0.888983 63.028310 2.728573
F 0.736588 63.028310 24.557149
F 0.584194 63.028310 46.385724
F 0.431799 63.028310 68.214300
F 0.279404 63.028310 90.042875
F 0.127010 63.028310 111.871450
F 27.623434 16.721795 2.915217
F 27.471040 16.721795 24.743793
F 27.318645 16.721795 46.572368
F 27.166250 16.721795 68.400944
F 27.013856 16.721795 90.229519
F 26.861461 16.721795 112.058095
F 27.623434 39.875053 2.915217
F 27.471040 39.875053 24.743793
F 27.318645 39.875053 46.572368
F 27.166250 39.875053 68.400944
F 27.013856 39.875053 90.229519
F 26.861461 39.875053 112.058095
F 27.623434 63.028310 2.915217
F 27.471040 63.028310 24.743793
F 27.318645 63.028310 46.572368
F 27.166250 63.028310 68.400944
F 27.013856 63.028310 90.229519
F 26.861461 63.028310 112.058095
F 9.800463 1.286291 2.790787
F 9.648068 1.286291 24.619363
F 9.495673 1.286291 46.447939
F 9.343279 1.286291 68.276514
F 9.190884 1.286291 90.105089
F 9.038489 1.286291 111.933665
F 9.800463 24.439548 2.790787
F 9.648068 24.439548 24.619363
F 9.495673 24.439548 46.447939
F 9.343279 24.439548 68.276514
F 9.190884 24.439548 90.105089
F 9.038489 24.439548 111.933665
F 9.800463 47.592806 2.790787
F 9.648068 47.592806 24.619363
F 9.495673 47.592806 46.447939
F 9.343279 47.592806 68.276514
F 9.190884 47.592806 90.105089
F 9.038489 47.592806 111.933665
F 36.534914 1.286291 2.977432
F 36.382520 1.286291 24.806007
F 36.230125 1.286291 46.634583
F 36.077730 1.286291 68.463158
F 35.925336 1.286291 90.291733
F 35.772941 1.286291 112.120309
F 36.534914 24.439548 2.977432
F 36.382520 24.439548 24.806007
F 36.230125 24.439548 46.634583
F 36.077730 24.439548 68.463158
F 35.925336 24.439548 90.291733
F 35.772941 24.439548 112.120309
F 36.534914 47.592806 2.977432
F 36.382520 47.592806 24.806007
F 36.230125 47.592806 46.634583
F 36.077730 47.592806 68.463158
F 35.925336 47.592806 90.291733
F 35.772941 47.592806 112.120309
F 9.800463 9.004040 2.790787
F 9.648068 9.004040 24.619363
F 9.495673 9.004040 46.447939
F 9.343279 9.004040 68.276514
F 9.190884 9.004040 90.105089
F 9.038489 9.004040 111.933665
F 9.800463 32.157298 2.790787
F 9.648068 32.157298 24.619363
F 9.495673 32.157298 46.447939
F 9.343279 32.157298 68.276514
F 9.190884 32.157298 90.105089
F 9.038489 32.157298 111.933665
F 9.800463 55.310555 2.790787
F 9.648068 55.310555 24.619363
F 9.495673 55.310555 46.447939
F 9.343279 55.310555 68.276514
F 9.190884 55.310555 90.105089
F 9.038489 55.310555 111.933665
F 36.534914 9.004040 2.977432
F 36.382520 9.004040 24.806007
F 36.230125 9.004040 46.634583
F 36.077730 9.004040 68.463158
F 35.925336 9.004040 90.291733
F 35.772941 9.004040 112.120309
F 36.534914 32.157298 2.977432
F 36.382520 32.157298 24.806007
F 36.230125 32.157298 46.634583
F 36.077730 32.157298 68.463158
F 35.925336 32.157298 90.291733
F 35.772941 32.157298 112.120309
F 36.534914 55.310555 2.977432
F 36.382520 55.310555 24.806007
F 36.230125 55.310555 46.634583
F 36.077730 55.310555 68.463158
F 35.925336 55.310555 90.291733
F 35.772941 55.310555 112.120309
F 9.800463 16.721795 2.790788
F 9.648068 16.721795 24.619364
F 9.495673 16.721795 46.447939
F 9.343279 16.721795 68.276515
F 9.190884 16.721795 90.105090
F 9.038489 16.721795 111.933666
F 9.800463 39.875053 2.790788
F 9.648068 39.875053 24.619364
F 9.495673 39.875053 46.447939
F 9.343279 39.875053 68.276515
F 9.190884 39.875053 90.105090
F 9.038489 39.875053 111.933666
F 9.800463 63.028310 2.790788
F 9.648068 63.028310 24.619364
F 9.495673 63.028310 46.447939
F 9.343279 63.028310 68.276515
F 9.190884 63.028310 90.105090
F 9.038489 63.028310 111.933666
F 36.534914 16.721795 2.977433
F 36.382520 16.721795 24.806008
F 36.230125 16.721795 46.634583
F 36.077730 16.721795 68.463159
F 35.925336 16.721795 90.291734
F 35.772941 16.721795 112.120310
F 36.534914 39.875053 2.977433
F 36.382520 39.875053 24.806008
F 36.230125 39.875053 46.634583
F 36.077730 39.875053 68.463159
F 35.925336 39.875053 90.291734
F 35.772941 39.875053 112.120310
F 36.534914 63.028310 2.977433
F 36.382520 63.028310 24.806008
F 36.230125 63.028310 46.634583
F 36.077730 63.028310 68.463159
F 35.925336 63.028310 90.291734
F 35.772941 63.028310 112.120310
F 18.711949 1.286290 2.853003
F 18.559554 1.286290 24.681578
F 18.407159 1.286290 46.510154
F 18.254765 1.286290 68.338730
F 18.102370 1.286290 90.167305
F 17.949975 1.286290 111.995881
F 18.711949 24.439547 2.853003
F 18.559554 24.439547 24.681578
F 18.407159 24.439547 46.510154
F 18.254765 24.439547 68.338730
F 18.102370 24.439547 90.167305
F 17.949975 24.439547 111.995881
F 18.711949 47.592805 2.853003
F 18.559554 47.592805 24.681578
F 18.407159 47.592805 46.510154
F 18.254765 47.592805 68.338730
F 18.102370 47.592805 90.167305
F 17.949975 47.592805 111.995881
F 45.446401 1.286290 3.039648
F 45.294006 1.286290 24.868223
F 45.141612 1.286290 46.696799
F 44.989217 1.286290 68.525374
F 44.836822 1.286290 90.353949
F 44.684428 1.286290 112.182525
F 45.446401 24.439547 3.039648
F 45.294006 24.439547 24.868223
F 45.141612 24.439547 46.696799
F 44.989217 24.439547 68.525374
F 44.836822 24.439547 90.353949
F 44.684428 24.439547 112.182525
F 45.446401 47.592805 3.039648
F 45.294006 47.592805 24.868223
F 45.141612 47.592805 46.696799
F 44.989217 47.592805 68.525374
F 44.836822 47.592805 90.353949
F 44.684428 47.592805 112.182525
F 18.711949 9.004039 2.853003
F 18.559554 9.004039 24.681578
F 18.407159 9.004039 46.510154
F 18.254765 9.004039 68.338730
F 18.102370 9.004039 90.167305
F 17.949975 9.004039 111.995881
F 18.711949 32.157297 2.853003
F 18.559554 32.157297 24.681578
F 18.407159 32.157297 46.510154
F 18.254765 32.157297 68.338730
F 18.102370 32.157297 90.167305
F 17.949975 32.157297 111.995881
F 18.711949 55.310554 2.853003
F 18.559554 55.310554 24.681578
F 18.407159 55.310554 46.510154
F 18.254765 55.310554 68.338730
F 18.102370 55.310554 90.167305
F 17.949975 55.310554 111.995881
F 45.446401 9.004039 3.039648
F 45.294006 9.004039 24.868223
F 45.141612 9.004039 46.696799
F 44.989217 9.004039 68.525374
F 44.836822 9.004039 90.353949
F 44.684428 9.004039 112.182525
F 45.446401 32.157297 3.039648
F 45.294006 32.157297 24.868223
F 45.141612 32.157297 46.696799
F 44.989217 32.157297 68.525374
F 44.836822 32.157297 90.353949
F 44.684428 32.157297 112.182525
F 45.446401 55.310554 3.039648
F 45.294006 55.310554 24.868223
F 45.141612 55.310554 46.696799
F 44.989217 55.310554 68.525374
F 44.836822 55.310554 90.353949
F 44.684428 55.310554 112.182525
F 18.711949 16.721795 2.853004
F 18.559554 16.721795 24.681579
F 18.407159 16.721795 46.510154
F 18.254765 16.721795 68.338731
F 18.102370 16.721795 90.167306
F 17.949975 16.721795 111.995882
F 18.711949 39.875052 2.853004
F 18.559554 39.875052 24.681579
F 18.407159 39.875052 46.510154
F 18.254765 39.875052 68.338731
F 18.102370 39.875052 90.167306
F 17.949975 39.875052 111.995882
F 18.711949 63.028310 2.853004
F 18.559554 63.028310 24.681579
F 18.407159 63.028310 46.510154
F 18.254765 63.028310 68.338731
F 18.102370 63.028310 90.167306
F 17.949975 63.028310 111.995882
F 45.446401 16.721795 3.039649
F 45.294006 16.721795 24.868224
F 45.141612 16.721795 46.696799
F 44.989217 16.721795 68.525375
F 44.836822 16.721795 90.353950
F 44.684428 16.721795 112.182526
F 45.446401 39.875052 3.039649
F 45.294006 39.875052 24.868224
F 45.141612 39.875052 46.696799
F 44.989217 39.875052 68.525375
F 44.836822 39.875052 90.353950
F 44.684428 39.875052 112.182526
F 45.446401 63.028310 3.039649
F 45.294006 63.028310 24.868224
F 45.141612 63.028310 46.696799
F 44.989217 63.028310 68.525375
F 44.836822 63.028310 90.353950
F 44.684428 63.028310 112.182526
F 0.863570 3.858875 6.366668
F 0.711175 3.858875 28.195244
F 0.558780 3.858875 50.023819
F 0.406386 3.858875 71.852394
F 0.253991 3.858875 93.680970
F 0.101596 3.858875 115.509545
F 0.863570 27.012132 6.366668
F 0.711175 27.012132 28.195244
F 0.558780 27.012132 50.023819
F 0.406386 27.012132 71.852394
F 0.253991 27.012132 93.680970
F 0.101596 27.012132 115.509545
F 0.863570 50.165390 6.366668
F 0.711175 50.165390 28.195244
F 0.558780 50.165390 50.023819
F 0.406386 50.165390 71.852394
F 0.253991 50.165390 93.680970
F 0.101596 50.165390 115.509545
F 27.598021 3.858875 6.553313
F 27.445627 3.858875 28.381889
F 27.293232 3.858875 50.210464
F 27.140837 3.858875 72.039039
F 26.988443 3.858875 93.867615
F 26.836048 3.858875 115.696190
F 27.598021 27.012132 6.553313
F 27.445627 27.012132 28.381889
F 27.293232 27.012132 50.210464
F 27.140837 27.012132 72.039039
F 26.988443 27.012132 93.867615
F 26.836048 27.012132 115.696190
F 27.598021 50.165390 6.553313
F 27.445627 50.165390 28.381889
F 27.293232 50.165390 50.210464
F 27.140837 50.165390 72.039039
F 26.988443 50.165390 93.867615
F 26.836048 50.165390 115.696190
F 0.863570 11.576625 6.366668
F 0.711175 11.576625 28.195244
F 0.558780 11.576625 50.023819
F 0.406386 11.576625 71.852395
F 0.253991 11.576625 93.680970
F 0.101596 11.576625 115.509545
F 0.863570 34.729882 6.366668
F 0.711175 34.729882 28.195244
F 0.558780 34.729882 50.023819
F 0.406386 34.729882 71.852395
F 0.253991 34.729882 93.680970
F 0.101596 34.729882 115.509545
F 0.863570 57.883140 6.366668
F 0.711175 57.883140 28.195244
F 0.558780 57.883140 50.023819
F 0.406386 57.883140 71.852395
F 0.253991 57.883140 93.680970
F 0.101596 57.883140 115.509545
F 27.598021 11.576625 6.553313
F 27.445627 11.576625 28.381889
F 27.293232 11.576625 50.210464
F 27.140837 11.576625 72.039040
F 26.988443 11.576625 93.867615
F 26.836048 11.576625 115.696190
F 27.598021 34.729882 6.553313
F 27.445627 34.729882 28.381889
F 27.293232 34.729882 50.210464
F 27.140837 34.729882 72.039040
F 26.988443 34.729882 93.867615
F 26.836048 34.729882 115.696190
F 27.598021 57.883140 6.553313
F 27.445627 57.883140 28.381889
F 27.293232 57.883140 50.210464
F 27.140837 57.883140 72.039040
F 26.988443 57.883140 93.867615
F 26.836048 57.883140 115.696190
F 0.863570 19.294380 6.366669
F 0.711175 19.294380 28.195244
F 0.558780 19.294380 50.023820
F 0.406386 19.294380 71.852395
F 0.253991 19.294380 93.680970
F 0.101596 19.294380 115.509546
F 0.863570 42.447638 6.366669
F 0.711175 42.447638 28.195244
F 0.558780 42.447638 50.023820
F 0.406386 42.447638 71.852395
F 0.253991 42.447638 93.680970
F 0.101596 42.447638 115.509546
F 0.863570 65.600895 6.366669
F 0.711175 65.600895 28.195244
F 0.558780 65.600895 50.023820
F 0.406386 65.600895 71.852395
F 0.253991 65.600895 93.680970
F 0.101596 65.600895 115.509546
F 27.598021 19.294380 6.553314
F 27.445627 19.294380 28.381889
F 27.293232 19.294380 50.210465
F 27.140837 19.294380 72.039040
F 26.988443 19.294380 93.867615
F 26.836048 19.294380 115.696191
F 27.598021 42.447638 6.553314
F 27.445627 42.447638 28.381889
F 27.293232 42.447638 50.210465
F 27.140837 42.447638 72.039040
F 26.988443 42.447638 93.867615
F 26.836048 42.447638 115.696191
F 27.598021 65.600895 6.553314
F 27.445627 65.600895 28.381889
F 27.293232 65.600895 50.210465
F 27.140837 65.600895 72.039040
F 26.988443 65.600895 93.867615
F 26.836048 65.600895 115.696191
F 9.775048 3.858875 6.428884
F 9.622653 3.858875 28.257459
F 9.470258 3.858875 50.086034
F 9.317864 3.858875 71.914610
F 9.165469 3.858875 93.743185
F 9.013074 3.858875 115.571761
F 9.775048 27.012133 6.428884
F 9.622653 27.012133 28.257459
F 9.470258 27.012133 50.086034
F 9.317864 27.012133 71.914610
F 9.165469 27.012133 93.743185
F 9.013074 27.012133 115.571761
F 9.775048 50.165390 6.428884
F 9.622653 50.165390 28.257459
F 9.470258 50.165390 50.086034
F 9.317864 50.165390 71.914610
F 9.165469 50.165390 93.743185
F 9.013074 50.165390 115.571761
F 36.509500 3.858875 6.615528
F 36.357105 3.858875 28.444103
F 36.204711 3.858875 50.272678
F 36.052316 3.858875 72.101255
F 35.899921 3.858875 93.929830
F 35.747527 3.858875 115.758406
F 36.509500 27.012133 6.615528
F 36.357105 27.012133 28.444103
F 36.204711 27.012133 50.272678
F 36.052316 27.012133 72.101255
F 35.899921 27.012133 93.929830
F 35.747527 27.012133 115.758406
F 36.509500 50.165390 6.615528
F 36.357105 50.165390 28.444103
F 36.204711 50.165390 50.272678
F 36.052316 50.165390 72.101255
F 35.899921 50.165390 93.929830
F 35.747527 50.165390 115.758406
F 9.775048 11.576625 6.428884
F 9.622653 11.576625 28.257459
F 9.470258 11.576625 50.086035
F 9.317864 11.576625 71.914610
F 9.165469 11.576625 93.743185
F 9.013074 11.576625 115.571761
F 9.775048 34.729883 6.428884
F 9.622653 34.729883 28.257459
F 9.470258 34.729883 50.086035
F 9.317864 34.729883 71.914610
F 9.165469 34.729883 93.743185
F 9.013074 34.729883 115.571761
F 9.775048 57.883140 6.428884
F 9.622653 57.883140 28.257459
F 9.470258 57.883140 50.086035
F 9.317864 57.883140 71.914610
F 9.165469 57.883140 93.743185
F 9.013074 57.883140 115.571761
F 36.509500 11.576625 6.615528
F 36.357105 11.576625 28.444103
F 36.204711 11.576625 50.272679
F 36.052316 11.576625 72.101255
F 35.899921 11.576625 93.929830
F 35.747527 11.576625 115.758406
F 36.509500 34.729883 6.615528
F 36.357105 34.729883 28.444103
F 36.204711 34.729883 50.272679
F 36.052316 34.729883 72.101255
F 35.899921 34.729883 93.929830
F 35.747527 34.729883 115.758406
F 36.509500 57.883140 6.615528
F 36.357105 57.883140 28.444103
F 36.204711 57.883140 50.272679
F 36.052316 57.883140 72.101255
F 35.899921 57.883140 93.929830
F 35.747527 57.883140 115.758406
F 9.775048 19.294380 6.428884
F 9.622653 19.294380 28.257460
F 9.470258 19.294380 50.086035
F 9.317864 19.294380 71.914610
F 9.165469 19.294380 93.743186
F 9.013074 19.294380 115.571761
F 9.775048 42.447638 6.428884
F 9.622653 42.447638 28.257460
F 9.470258 42.447638 50.086035
F 9.317864 42.447638 71.914610
F 9.165469 42.447638 93.743186
F 9.013074 42.447638 115.571761
F 9.775048 65.600896 6.428884
F 9.622653 65.600896 28.257460
F 9.470258 65.600896 50.086035
F 9.317864 65.600896 71.914610
F 9.165469 65.600896 93.743186
F 9.013074 65.600896 115.571761
F 36.509500 19.294380 6.615528
F 36.357105 19.294380 28.444104
F 36.204711 19.294380 50.272679
F 36.052316 19.294380 72.101255
F 35.899921 19.294380 93.929831
F 35.747527 19.294380 115.758406
F 36.509500 42.447638 6.615528
F 36.357105 42.447638 28.444104
F 36.204711 42.447638 50.272679
F 36.052316 42.447638 72.101255
F 35.899921 42.447638 93.929831
F 35.747527 42.447638 115.758406
F 36.509500 65.600896 6.615528
F 36.357105 65.600896 28.444104
F 36.204711 65.600896 50.272679
F 36.052316 65.600896 72.101255
F 35.899921 65.600896 93.929831
F 35.747527 65.600896 115.758406
F 18.686536 3.858876 6.491100
F 18.534142 3.858876 28.319675
F 18.381747 3.858876 50.148250
F 18.229352 3.858876 71.976826
F 18.076958 3.858876 93.805401
F 17.924563 3.858876 115.633977
F 18.686536 27.012134 6.491100
F 18.534142 27.012134 28.319675
F 18.381747 27.012134 50.148250
F 18.229352 27.012134 71.976826
F 18.076958 27.012134 93.805401
F 17.924563 27.012134 115.633977
F 18.686536 50.165391 6.491100
F 18.534142 50.165391 28.319675
F 18.381747 50.165391 50.148250
F 18.229352 50.165391 71.976826
F 18.076958 50.165391 93.805401
F 17.924563 50.165391 115.633977
F 45.420988 3.858876 6.677744
F 45.268593 3.858876 28.506319
F 45.116199 3.858876 50.334894
F 44.963804 3.858876 72.163470
F 44.811409 3.858876 93.992046
F 44.659015 3.858876 115.820622
F 45.420988 27.012134 6.677744
F 45.268593 27.012134 28.506319
F 45.116199 27.012134 50.334894
F 44.963804 27.012134 72.163470
F 44.811409 27.012134 93.992046
F 44.659015 27.012134 115.820622
F 45.420988 50.165391 6.677744
F 45.268593 50.165391 28.506319
F 45.116199 50.165391 50.334894
F 44.963804 50.165391 72.163470
F 44.811409 50.165391 93.992046
F 44.659015 50.165391 115.820622
F 18.686536 11.576626 6.491100
F 18.534142 11.576626 28.319675
F 18.381747 11.576626 50.148251
F 18.229352 11.576626 71.976826
F 18.076958 11.576626 93.805401
F 17.924563 11.576626 115.633977
F 18.686536 34.729884 6.491100
F 18.534142 34.729884 28.319675
F 18.381747 34.729884 50.148251
F 18.229352 34.729884 71.976826
F 18.076958 34.729884 93.805401
F 17.924563 34.729884 115.633977
F 18.686536 57.883141 6.491100
F 18.534142 57.883141 28.319675
F 18.381747 57.883141 50.148251
F 18.229352 57.883141 71.976826
F 18.076958 57.883141 93.805401
F 17.924563 57.883141 115.633977
F 45.420988 11.576626 6.677744
F 45.268593 11.576626 28.506319
F 45.116199 11.576626 50.334895
F 44.963804 11.576626 72.163470
F 44.811409 11.576626 93.992046
F 44.659015 11.576626 115.820622
F 45.420988 34.729884 6.677744
F 45.268593 34.729884 28.506319
F 45.116199 34.729884 50.334895
F 44.963804 34.729884 72.163470
F 44.811409 34.729884 93.992046
F 44.659015 34.729884 115.820622
F 45.420988 57.883141 6.677744
F 45.268593 57.883141 28.506319
F 45.116199 57.883141 50.334895
F 44.963804 57.883141 72.163470
F 44.811409 57.883141 93.992046
F 44.659015 57.883141 115.820622
F 18.686536 19.294382 6.491100
F 18.534142 19.294382 28.319676
F 18.381747 19.294382 50.148251
F 18.229352 19.294382 71.976827
F 18.076958 19.294382 93.805402
F 17.924563 19.294382 115.633977
F 18.686536 42.447639 6.491100
F 18.534142 42.447639 28.319676
F 18.381747 42.447639 50.148251
F 18.229352 42.447639 71.976827
F 18.076958 42.447639 93.805402
F 17.924563 42.447639 115.633977
F 18.686536 65.600897 6.491100
F 18.534142 65.600897 28.319676
F 18.381747 65.600897 50.148251
F 18.229352 65.600897 71.976827
F 18.076958 65.600897 93.805402
F 17.924563 65.600897 115.633977
F 45.420988 19.294382 6.677744
F 45.268593 19.294382 28.506320
F 45.116199 19.294382 50.334895
F 44.963804 19.294382 72.163471
F 44.811409 19.294382 93.992047
F 44.659015 19.294382 115.820622
F 45.420988 42.447639 6.677744
F 45.268593 42.447639 28.506320
F 45.116199 42.447639 50.334895
F 44.963804 42.447639 72.163471
F 44.811409 42.447639 93.992047
F 44.659015 42.447639 115.820622
F 45.420988 65.600897 6.677744
F 45.268593 65.600897 28.506320
F 45.116199 65.600897 50.334895
F 44.963804 65.600897 72.163471
F 44.811409 65.600897 93.992047
F 44.659015 65.600897 115.820622
F 0.882631 3.858875 3.638097
F 0.730237 3.858875 25.466672
F 0.577842 3.858875 47.295248
F 0.425447 3.858875 69.123824
F 0.273052 3.858875 90.952399
F 0.120658 3.858875 112.780975
F 0.882631 27.012133 3.638097
F 0.730237 27.012133 25.466672
F 0.577842 27.012133 47.295248
F 0.425447 27.012133 69.123824
F 0.273052 27.012133 90.952399
F 0.120658 27.012133 112.780975
F 0.882631 50.165390 3.638097
F 0.730237 50.165390 25.466672
F 0.577842 50.165390 47.295248
F 0.425447 50.165390 69.123824
F 0.273052 50.165390 90.952399
F 0.120658 50.165390 112.780975
F 27.617083 3.858875 3.824742
F 27.464688 3.858875 25.653317
F 27.312293 3.858875 47.481893
F 27.159899 3.858875 69.310468
F 27.007504 3.858875 91.139043
F 26.855109 3.858875 112.967619
F 27.617083 27.012133 3.824742
F 27.464688 27.012133 25.653317
F 27.312293 27.012133 47.481893
F 27.159899 27.012133 69.310468
F 27.007504 27.012133 91.139043
F 26.855109 27.012133 112.967619
F 27.617083 50.165390 3.824742
F 27.464688 50.165390 25.653317
F 27.312293 50.165390 47.481893
F 27.159899 50.165390 69.310468
F 27.007504 50.165390 91.139043
F 26.855109 50.165390 112.967619
F 0.882631 11.576625 3.638097
F 0.730237 11.576625 25.466672
F 0.577842 11.576625 47.295248
F 0.425447 11.576625 69.123824
F 0.273052 11.576625 90.952399
F 0.120658 11.576625 112.780975
F 0.882631 34.729883 3.638097
F 0.730237 34.729883 25.466672
F 0.577842 34.729883 47.295248
F 0.425447 34.729883 69.123824
F 0.273052 34.729883 90.952399
F 0.120658 34.729883 112.780975
F 0.882631 57.883140 3.638097
F 0.730237 57.883140 25.466672
F 0.577842 57.883140 47.295248
F 0.425447 57.883140 69.123824
F 0.273052 57.883140 90.952399
F 0.120658 57.883140 112.780975
F 27.617083 11.576625 3.824742
F 27.464688 11.576625 25.653317
F 27.312293 11.576625 47.481893
F 27.159899 11.576625 69.310468
F 27.007504 11.576625 91.139043
F 26.855109 11.576625 112.967619
F 27.617083 34.729883 3.824742
F 27.464688 34.729883 25.653317
F 27.312293 34.729883 47.481893
F 27.159899 34.729883 69.310468
F 27.007504 34.729883 91.139043
F 26.855109 34.729883 112.967619
F 27.617083 57.883140 3.824742
F 27.464688 57.883140 25.653317
F 27.312293 57.883140 47.481893
F 27.159899 57.883140 69.310468
F 27.007504 57.883140 91.139043
F 26.855109 57.883140 112.967619
F 0.882631 19.294381 3.638096
F 0.730237 19.294381 25.466672
F 0.577842 19.294381 47.295247
F 0.425447 19.294381 69.123823
F 0.273052 19.294381 90.952399
F 0.120658 19.294381 112.780974
F 0.882631 42.447638 3.638096
F 0.730237 42.447638 25.466672
F 0.577842 42.447638 47.295247
F 0.425447 42.447638 69.123823
F 0.273052 42.447638 90.952399
F 0.120658 42.447638 112.780974
F 0.882631 65.600896 3.638096
F 0.730237 65.600896 25.466672
F 0.577842 65.600896 47.295247
F 0.425447 65.600896 69.123823
F 0.273052 65.600896 90.952399
F 0.120658 65.600896 112.780974
F 27.617083 19.294381 3.824741
F 27.464688 19.294381 25.653317
F 27.312293 19.294381 47.481892
F 27.159899 19.294381 69.310467
F 27.007504 19.294381 91.139043
F 26.855109 19.294381 112.967618
F 27.617083 42.447638 3.824741
F 27.464688 42.447638 25.653317
F 27.312293 42.447638 47.481892
F 27.159899 42.447638 69.310467
F 27.007504 42.447638 91.139043
F 26.855109 42.447638 112.967618
F 27.617083 65.600896 3.824741
F 27.464688 65.600896 25.653317
F 27.312293 65.600896 47.481892
F 27.159899 65.600896 69.310467
F 27.007504 65.600896 91.139043
F 26.855109 65.600896 112.967618
F 9.794110 3.858875 3.700312
F 9.641715 3.858875 25.528887
F 9.489321 3.858875 47.357463
F 9.336926 3.858875 69.186038
F 9.184531 3.858875 91.014613
F 9.032137 3.858875 112.843189
F 9.794110 27.012133 3.700312
F 9.641715 27.012133 25.528887
F 9.489321 27.012133 47.357463
F 9.336926 27.012133 69.186038
F 9.184531 27.012133 91.014613
F 9.032137 27.012133 112.843189
F 9.794110 50.165390 3.700312
F 9.641715 50.165390 25.528887
F 9.489321 50.165390 47.357463
F 9.336926 50.165390 69.186038
F 9.184531 50.165390 91.014613
F 9.032137 50.165390 112.843189
F 36.528562 3.858875 3.886957
F 36.376168 3.858875 25.715532
F 36.223773 3.858875 47.544108
F 36.071378 3.858875 69.372683
F 35.918984 3.858875 91.201258
F 35.766589 3.858875 113.029834
F 36.528562 27.012133 3.886957
F 36.376168 27.012133 25.715532
F 36.223773 27.012133 47.544108
F 36.071378 27.012133 69.372683
F 35.918984 27.012133 91.201258
F 35.766589 27.012133 113.029834
F 36.528562 50.165390 3.886957
F 36.376168 50.165390 25.715532
F 36.223773 50.165390 47.544108
F 36.071378 50.165390 69.372683
F 35.918984 50.165390 91.201258
F 35.766589 50.165390 113.029834
F 9.794110 11.576625 3.700312
F 9.641715 11.576625 25.528887
F 9.489321 11.576625 47.357462
F 9.336926 11.576625 69.186038
F 9.184531 11.576625 91.014613
F 9.032137 11.576625 112.843189
F 9.794110 34.729883 3.700312
F 9.641715 34.729883 25.528887
F 9.489321 34.729883 47.357462
F 9.336926 34.729883 69.186038
F 9.184531 34.729883 91.014613
F 9.032137 34.729883 112.843189
F 9.794110 57.883140 3.700312
F 9.641715 57.883140 25.528887
F 9.489321 57.883140 47.357462
F 9.336926 57.883140 69.186038
F 9.184531 57.883140 91.014613
F 9.032137 57.883140 112.843189
F 36.528562 11.576625 3.886957
F 36.376168 11.576625 25.715532
F 36.223773 11.576625 47.544107
F 36.071378 11.576625 69.372683
F 35.918984 11.576625 91.201258
F 35.766589 11.576625 113.029834
F 36.528562 34.729883 3.886957
F 36.376168 34.729883 25.715532
F 36.223773 34.729883 47.544107
F 36.071378 34.729883 69.372683
F 35.918984 34.729883 91.201258
F 35.766589 34.729883 113.029834
F 36.528562 57.883140 3.886957
F 36.376168 57.883140 25.715532
F 36.223773 57.883140 47.544107
F 36.071378 57.883140 69.372683
F 35.918984 57.883140 91.201258
F 35.766589 57.883140 113.029834
F 9.794110 19.294381 3.700311
F 9.641715 19.294381 25.528887
F 9.489321 19.294381 47.357462
F 9.336926 19.294381 69.186037
F 9.184531 19.294381 91.014613
F 9.032137 19.294381 112.843188
F 9.794110 42.447638 3.700311
F 9.641715 42.447638 25.528887
F 9.489321 42.447638 47.357462
F 9.336926 42.447638 69.186037
F 9.184531 42.447638 91.014613
F 9.032137 42.447638 112.843188
F 9.794110 65.600896 3.700311
F 9.641715 65.600896 25.528887
F 9.489321 65.600896 47.357462
F 9.336926 65.600896 69.186037
F 9.184531 65.600896 91.014613
F 9.032137 65.600896 112.843188
F 36.528563 19.294381 3.886956
F 36.376168 19.294381 25.715532
F 36.223773 19.294381 47.544107
F 36.071378 19.294381 69.372682
F 35.918984 19.294381 91.201258
F 35.766589 19.294381 113.029833
F 36.528563 42.447638 3.886956
F 36.376168 42.447638 25.715532
F 36.223773 42.447638 47.544107
F 36.071378 42.447638 69.372682
F 35.918984 42.447638 91.201258
F 35.766589 42.447638 113.029833
F 36.528563 65.600896 3.886956
F 36.376168 65.600896 25.715532
F 36.223773 65.600896 47.544107
F 36.071378 65.600896 69.372682
F 35.918984 65.600896 91.201258
F 35.766589 65.600896 113.029833
F 18.705598 3.858876 3.762526
F 18.553203 3.858876 25.591101
F 18.400808 3.858876 47.419677
F 18.248414 3.858876 69.248252
F 18.096019 3.858876 91.076827
F 17.943624 3.858876 112.905403
F 18.705598 27.012133 3.762526
F 18.553203 27.012133 25.591101
F 18.400808 27.012133 47.419677
F 18.248414 27.012133 69.248252
F 18.096019 27.012133 91.076827
F 17.943624 27.012133 112.905403
F 18.705598 50.165391 3.762526
F 18.553203 50.165391 25.591101
F 18.400808 50.165391 47.419677
F 18.248414 50.165391 69.248252
F 18.096019 50.165391 91.076827
F 17.943624 50.165391 112.905403
F 45.440049 3.858876 3.949171
F 45.287655 3.858876 25.777746
F 45.135260 3.858876 47.606322
F 44.982865 3.858876 69.434897
F 44.830471 3.858876 91.263472
F 44.678076 3.858876 113.092048
F 45.440049 27.012133 3.949171
F 45.287655 27.012133 25.777746
F 45.135260 27.012133 47.606322
F 44.982865 27.012133 69.434897
F 44.830471 27.012133 91.263472
F 44.678076 27.012133 113.092048
F 45.440049 50.165391 3.949171
F 45.287655 50.165391 25.777746
F 45.135260 50.165391 47.606322
F 44.982865 50.165391 69.434897
F 44.830471 50.165391 91.263472
F 44.678076 50.165391 113.092048
F 18.705598 11.576626 3.762526
F 18.553203 11.576626 25.591101
F 18.400808 11.576626 47.419676
F 18.248414 11.576626 69.248252
F 18.096019 11.576626 91.076827
F 17.943624 11.576626 112.905403
F 18.705598 34.729883 3.762526
F 18.553203 34.729883 25.591101
F 18.400808 34.729883 47.419676
F 18.248414 34.729883 69.248252
F 18.096019 34.729883 91.076827
F 17.943624 34.729883 112.905403
F 18.705598 57.883141 3.762526
F 18.553203 57.883141 25.591101
F 18.400808 57.883141 47.419676
F 18.248414 57.883141 69.248252
F 18.096019 57.883141 91.076827
F 17.943624 57.883141 112.905403
F 45.440049 11.576626 3.949171
F 45.287655 11.576626 25.777746
F 45.135260 11.576626 47.606321
F 44.982865 11.576626 69.434897
F 44.830471 11.576626 91.263472
F 44.678076 11.576626 113.092048
F 45.440049 34.729883 3.949171
F 45.287655 34.729883 25.777746
F 45.135260 34.729883 47.606321
F 44.982865 34.729883 69.434897
F 44.830471 34.729883 91.263472
F 44.678076 34.729883 113.092048
F 45.440049 57.883141 3.949171
F 45.287655 57.883141 25.777746
F 45.135260 57.883141 47.606321
F 44.982865 57.883141 69.434897
F 44.830471 57.883141 91.263472
F 44.678076 57.883141 113.092048
F 18.705598 19.294381 3.762525
F 18.553203 19.294381 25.591101
F 18.400808 19.294381 47.419676
F 18.248414 19.294381 69.248251
F 18.096019 19.294381 91.076827
F 17.943624 19.294381 112.905402
F 18.705598 42.447639 3.762525
F 18.553203 42.447639 25.591101
F 18.400808 42.447639 47.419676
F 18.248414 42.447639 69.248251
F 18.096019 42.447639 91.076827
F 17.943624 42.447639 112.905402
F 18.705598 65.600896 3.762525
F 18.553203 65.600896 25.591101
F 18.400808 65.600896 47.419676
F 18.248414 65.600896 69.248251
F 18.096019 65.600896 91.076827
F 17.943624 65.600896 112.905402
F 45.440049 19.294381 3.949170
F 45.287655 19.294381 25.777746
F 45.135260 19.294381 47.606321
F 44.982865 19.294381 69.434896
F 44.830471 19.294381 91.263472
F 44.678076 19.294381 113.092047
F 45.440049 42.447639 3.949170
F 45.287655 42.447639 25.777746
F 45.135260 42.447639 47.606321
F 44.982865 42.447639 69.434896
F 44.830471 42.447639 91.263472
F 44.678076 42.447639 113.092047
F 45.440049 65.600896 3.949170
F 45.287655 65.600896 25.777746
F 45.135260 65.600896 47.606321
F 44.982865 65.600896 69.434896
F 44.830471 65.600896 91.263472
F 44.678076 65.600896 113.092047
F 0.908020 1.286291 0.000001
F 0.755626 1.286291 21.828577
F 0.603231 1.286291 43.657152
F 0.450836 1.286291 65.485727
F 0.298442 1.286291 87.314303
F 0.146047 1.286291 109.142878
F 0.908020 24.439549 0.000001
F 0.755626 24.439549 21.828577
F 0.603231 24.439549 43.657152
F 0.450836 24.439549 65.485727
F 0.298442 24.439549 87.314303
F 0.146047 24.439549 109.142878
F 0.908020 47.592806 0.000001
F 0.755626 47.592806 21.828577
F 0.603231 47.592806 43.657152
F 0.450836 47.592806 65.485727
F 0.298442 47.592806 87.314303
F 0.146047 47.592806 109.142878
F 27.642472 1.286291 0.186646
F 27.490077 1.286291 22.015222
F 27.337682 1.286291 43.843797
F 27.185288 1.286291 65.672372
F 27.032893 1.286291 87.500948
F 26.880498 1.286291 109.329523
F 27.642472 24.439549 0.186646
F 27.490077 24.439549 22.015222
F 27.337682 24.439549 43.843797
F 27.185288 24.439549 65.672372
F 27.032893 24.439549 87.500948
F 26.880498 24.439549 109.329523
F 27.642472 47.592806 0.186646
F 27.490077 47.592806 22.015222
F 27.337682 47.592806 43.843797
F 27.185288 47.592806 65.672372
F 27.032893 47.592806 87.500948
F 26.880498 47.592806 109.329523
F 0.908020 9.004040 0.000001
F 0.755626 9.004040 21.828577
F 0.603231 9.004040 43.657152
F 0.450836 9.004040 65.485727
F 0.298442 9.004040 87.314303
F 0.146047 9.004040 109.142878
F 0.908020 32.157298 0.000001
F 0.755626 32.157298 21.828577
F 0.603231 32.157298 43.657152
F 0.450836 32.157298 65.485727
F 0.298442 32.157298 87.314303
F 0.146047 32.157298 109.142878
F 0.908020 55.310555 0.000001
F 0.755626 55.310555 21.828577
F 0.603231 55.310555 43.657152
F 0.450836 55.310555 65.485727
F 0.298442 55.310555 87.314303
F 0.146047 55.310555 109.142878
F 27.642472 9.004040 0.186646
F 27.490077 9.004040 22.015222
F 27.337682 9.004040 43.843797
F 27.185288 9.004040 65.672372
F 27.032893 9.004040 87.500948
F 26.880498 9.004040 109.329523
F 27.642472 32.157298 0.186646
F 27.490077 32.157298 22.015222
F 27.337682 32.157298 43.843797
F 27.185288 32.157298 65.672372
F 27.032893 32.157298 87.500948
F 26.880498 32.157298 109.329523
F 27.642472 55.310555 0.186646
F 27.490077 55.310555 22.015222
F 27.337682 55.310555 43.843797
F 27.185288 55.310555 65.672372
F 27.032893 55.310555 87.500948
F 26.880498 55.310555 109.329523
F 0.908020 16.721796 0.000000
F 0.755626 16.721796 21.828576
F 0.603231 16.721796 43.657151
F 0.450836 16.721796 65.485727
F 0.298442 16.721796 87.314302
F 0.146047 16.721796 109.142877
F 0.908020 39.875053 0.000000
F 0.755626 39.875053 21.828576
F 0.603231 39.875053 43.657151
F 0.450836 39.875053 65.485727
F 0.298442 39.875053 87.314302
F 0.146047 39.875053 109.142877
F 0.908020 63.028311 0.000000
F 0.755626 63.028311 21.828576
F 0.603231 63.028311 43.657151
F 0.450836 63.028311 65.485727
F 0.298442 63.028311 87.314302
F 0.146047 63.028311 109.142877
F 27.642472 16.721796 0.186645
F 27.490077 16.721796 22.015221
F 27.337682 16.721796 43.843796
F 27.185288 16.721796 65.672372
F 27.032893 16.721796 87.500947
F 26.880498 16.721796 109.329522
F 27.642472 39.875053 0.186645
F 27.490077 39.875053 22.015221
F 27.337682 39.875053 43.843796
F 27.185288 39.875053 65.672372
F 27.032893 39.875053 87.500947
F 26.880498 39.875053 109.329522
F 27.642472 63.028311 0.186645
F 27.490077 63.028311 22.015221
F 27.337682 63.028311 43.843796
F 27.185288 63.028311 65.672372
F 27.032893 63.028311 87.500947
F 26.880498 63.028311 109.329522
F 9.819499 1.286291 0.062216
F 9.667104 1.286291 21.890792
F 9.514710 1.286291 43.719367
F 9.362315 1.286291 65.547942
F 9.209920 1.286291 87.376518
F 9.057526 1.286291 109.205093
F 9.819499 24.439548 0.062216
F 9.667104 24.439548 21.890792
F 9.514710 24.439548 43.719367
F 9.362315 24.439548 65.547942
F 9.209920 24.439548 87.376518
F 9.057526 24.439548 109.205093
F 9.819499 47.592806 0.062216
F 9.667104 47.592806 21.890792
F 9.514710 47.592806 43.719367
F 9.362315 47.592806 65.547942
F 9.209920 47.592806 87.376518
F 9.057526 47.592806 109.205093
F 36.553951 1.286291 0.248861
F 36.401556 1.286291 22.077437
F 36.249161 1.286291 43.906012
F 36.096767 1.286291 65.734587
F 35.944372 1.286291 87.563163
F 35.791977 1.286291 109.391738
F 36.553951 24.439548 0.248861
F 36.401556 24.439548 22.077437
F 36.249161 24.439548 43.906012
F 36.096767 24.439548 65.734587
F 35.944372 24.439548 87.563163
F 35.791977 24.439548 109.391738
F 36.553951 47.592806 0.248861
F 36.401556 47.592806 22.077437
F 36.249161 47.592806 43.906012
F 36.096767 47.592806 65.734587
F 35.944372 47.592806 87.563163
F 35.791977 47.592806 109.391738
F 9.819499 9.004040 0.062216
F 9.667104 9.004040 21.890792
F 9.514710 9.004040 43.719367
F 9.362315 9.004040 65.547942
F 9.209920 9.004040 87.376518
F 9.057526 9.004040 109.205093
F 9.819499 32.157298 0.062216
F 9.667104 32.157298 21.890792
F 9.514710 32.157298 43.719367
F 9.362315 32.157298 65.547942
F 9.209920 32.157298 87.376518
F 9.057526 32.157298 109.205093
F 9.819499 55.310555 0.062216
F 9.667104 55.310555 21.890792
F 9.514710 55.310555 43.719367
F 9.362315 55.310555 65.547942
F 9.209920 55.310555 87.376518
F 9.057526 55.310555 109.205093
F 36.553951 9.004040 0.248861
F 36.401556 9.004040 22.077437
F 36.249161 9.004040 43.906012
F 36.096767 9.004040 65.734587
F 35.944372 9.004040 87.563163
F 35.791977 9.004040 109.391738
F 36.553951 32.157298 0.248861
F 36.401556 32.157298 22.077437
F 36.249161 32.157298 43.906012
F 36.096767 32.157298 65.734587
F 35.944372 32.157298 87.563163
F 35.791977 32.157298 109.391738
F 36.553951 55.310555 0.248861
F 36.401556 55.310555 22.077437
F 36.249161 55.310555 43.906012
F 36.096767 55.310555 65.734587
F 35.944372 55.310555 87.563163
F 35.791977 55.310555 109.391738
F 9.819499 16.721795 0.062215
F 9.667104 16.721795 21.890791
F 9.514710 16.721795 43.719366
F 9.362315 16.721795 65.547942
F 9.209920 16.721795 87.376517
F 9.057526 16.721795 109.205092
F 9.819499 39.875053 0.062215
F 9.667104 39.875053 21.890791
F 9.514710 39.875053 43.719366
F 9.362315 39.875053 65.547942
F 9.209920 39.875053 87.376517
F 9.057526 39.875053 109.205092
F 9.819499 63.028310 0.062215
F 9.667104 63.028310 21.890791
F 9.514710 63.028310 43.719366
F 9.362315 63.028310 65.547942
F 9.209920 63.028310 87.376517
F 9.057526 63.028310 109.205092
F 36.553951 16.721795 0.248860
F 36.401556 16.721795 22.077436
F 36.249161 16.721795 43.906011
F 36.096767 16.721795 65.734587
F 35.944372 16.721795 87.563162
F 35.791977 16.721795 109.391737
F 36.553951 39.875053 0.248860
F 36.401556 39.875053 22.077436
F 36.249161 39.875053 43.906011
F 36.096767 39.875053 65.734587
F 35.944372 39.875053 87.563162
F 35.791977 39.875053 109.391737
F 36.553951 63.028310 0.248860
F 36.401556 63.028310 22.077436
F 36.249161 63.028310 43.906011
F 36.096767 63.028310 65.734587
F 35.944372 63.028310 87.563162
F 35.791977 63.028310 109.391737
F 18.730986 1.286290 0.124430
F 18.578591 1.286290 21.953005
F 18.426197 1.286290 43.781581
F 18.273802 1.286290 65.610156
F 18.121407 1.286290 87.438731
F 17.969013 1.286290 109.267307
F 18.730986 24.439547 0.124430
F 18.578591 24.439547 21.953005
F 18.426197 24.439547 43.781581
F 18.273802 24.439547 65.610156
F 18.121407 24.439547 87.438731
F 17.969013 24.439547 109.267307
F 18.730986 47.592805 0.124430
F 18.578591 47.592805 21.953005
F 18.426197 47.592805 43.781581
F 18.273802 47.592805 65.610156
F 18.121407 47.592805 87.438731
F 17.969013 47.592805 109.267307
F 45.465438 1.286290 0.311075
F 45.313044 1.286290 22.139650
F 45.160649 1.286290 43.968226
F 45.008254 1.286290 65.796801
F 44.855860 1.286290 87.625376
F 44.703465 1.286290 109.453952
F 45.465438 24.439547 0.311075
F 45.313044 24.439547 22.139650
F 45.160649 24.439547 43.968226
F 45.008254 24.439547 65.796801
F 44.855860 24.439547 87.625376
F 44.703465 24.439547 109.453952
F 45.465438 47.592805 0.311075
F 45.313044 47.592805 22.139650
F 45.160649 47.592805 43.968226
F 45.008254 47.592805 65.796801
F 44.855860 47.592805 87.625376
F 44.703465 47.592805 109.453952
F 18.730986 9.004039 0.124430
F 18.578591 9.004039 21.953005
F 18.426197 9.004039 43.781581
F 18.273802 9.004039 65.610156
F 18.121407 9.004039 87.438732
F 17.969013 9.004039 109.267307
F 18.730986 32.157296 0.124430
F 18.578591 32.157296 21.953005
F 18.426197 32.157296 43.781581
F 18.273802 32.157296 65.610156
F 18.121407 32.157296 87.438732
F 17.969013 32.157296 109.267307
F 18.730986 55.310554 0.124430
F 18.578591 55.310554 21.953005
F 18.426197 55.310554 43.781581
F 18.273802 55.310554 65.610156
F 18.121407 55.310554 87.438732
F 17.969013 55.310554 109.267307
F 45.465438 9.004039 0.311075
F 45.313044 9.004039 22.139650
F 45.160649 9.004039 43.968226
F 45.008254 9.004039 65.796801
F 44.855860 9.004039 87.625377
F 44.703465 9.004039 109.453952
F 45.465438 32.157296 0.311075
F 45.313044 32.157296 22.139650
F 45.160649 32.157296 43.968226
F 45.008254 32.157296 65.796801
F 44.855860 32.157296 87.625377
F 44.703465 32.157296 109.453952
F 45.465438 55.310554 0.311075
F 45.313044 55.310554 22.139650
F 45.160649 55.310554 43.968226
F 45.008254 55.310554 65.796801
F 44.855860 55.310554 87.625377
F 44.703465 55.310554 109.453952
F 18.730986 16.721794 0.124429
F 18.578591 16.721794 21.953005
F 18.426197 16.721794 43.781580
F 18.273802 16.721794 65.610155
F 18.121407 16.721794 87.438731
F 17.969013 16.721794 109.267306
F 18.730986 39.875052 0.124429
F 18.578591 39.875052 21.953005
F 18.426197 39.875052 43.781580
F 18.273802 39.875052 65.610155
F 18.121407 39.875052 87.438731
F 17.969013 39.875052 109.267306
F 18.730986 63.028309 0.124429
F 18.578591 63.028309 21.953005
F 18.426197 63.028309 43.781580
F 18.273802 63.028309 65.610155
F 18.121407 63.028309 87.438731
F 17.969013 63.028309 109.267306
F 45.465438 16.721794 0.311074
F 45.313044 16.721794 22.139650
F 45.160649 16.721794 43.968225
F 45.008254 16.721794 65.796800
F 44.855860 16.721794 87.625376
F 44.703465 16.721794 109.453951
F 45.465438 39.875052 0.311074
F 45.313044 39.875052 22.139650
F 45.160649 39.875052 43.968225
F 45.008254 39.875052 65.796800
F 44.855860 39.875052 87.625376
F 44.703465 39.875052 109.453951
F 45.465438 63.028309 0.311074
F 45.313044 63.028309 22.139650
F 45.160649 63.028309 43.968225
F 45.008254 63.028309 65.796800
F 44.855860 63.028309 87.625376
F 44.703465 63.028309 109.453951
F 3.110503 7.717750 3.653651
F 2.958108 7.717750 25.482226
F 2.805714 7.717750 47.310802
F 2.653319 7.717750 69.139377
F 2.500924 7.717750 90.967952
F 2.348529 7.717750 112.796528
F 3.110503 30.871007 3.653651
F 2.958108 30.871007 25.482226
F 2.805714 30.871007 47.310802
F 2.653319 30.871007 69.139377
F 2.500924 30.871007 90.967952
F 2.348529 30.871007 112.796528
F 3.110503 54.024265 3.653651
F 2.958108 54.024265 25.482226
F 2.805714 54.024265 47.310802
F 2.653319 54.024265 69.139377
F 2.500924 54.024265 90.967952
F 2.348529 54.024265 112.796528
F 29.844954 7.717750 3.840296
F 29.692560 7.717750 25.668871
F 29.540165 7.717750 47.497447
F 29.387770 7.717750 69.326022
F 29.235376 7.717750 91.154597
F 29.082981 7.717750 112.983173
F 29.844954 30.871007 3.840296
F 29.692560 30.871007 25.668871
F 29.540165 30.871007 47.497447
F 29.387770 30.871007 69.326022
F 29.235376 30.871007 91.154597
F 29.082981 30.871007 112.983173
F 29.844954 54.024265 3.840296
F 29.692560 54.024265 25.668871
F 29.540165 54.024265 47.497447
F 29.387770 54.024265 69.326022
F 29.235376 54.024265 91.154597
F 29.082981 54.024265 112.983173
F 3.110503 15.435503 3.653650
F 2.958108 15.435503 25.482225
F 2.805714 15.435503 47.310801
F 2.653319 15.435503 69.139376
F 2.500924 15.435503 90.967951
F 2.348529 15.435503 112.796527
F 3.110503 38.588760 3.653650
F 2.958108 38.588760 25.482225
F 2.805714 38.588760 47.310801
F 2.653319 38.588760 69.139376
F 2.500924 38.588760 90.967951
F 2.348529 38.588760 112.796527
F 3.110503 61.742018 3.653650
F 2.958108 61.742018 25.482225
F 2.805714 61.742018 47.310801
F 2.653319 61.742018 69.139376
F 2.500924 61.742018 90.967951
F 2.348529 61.742018 112.796527
F 29.844954 15.435503 3.840295
F 29.692560 15.435503 25.668870
F 29.540165 15.435503 47.497446
F 29.387770 15.435503 69.326021
F 29.235376 15.435503 91.154596
F 29.082981 15.435503 112.983172
F 29.844954 38.588760 3.840295
F 29.692560 38.588760 25.668870
F 29.540165 38.588760 47.497446
F 29.387770 38.588760 69.326021
F 29.235376 38.588760 91.154596
F 29.082981 38.588760 112.983172
F 29.844954 61.742018 3.840295
F 29.692560 61.742018 25.668870
F 29.540165 61.742018 47.497446
F 29.387770 61.742018 69.326021
F 29.235376 61.742018 91.154596
F 29.082981 61.742018 112.983172
F 3.110503 0.000000 3.653651
F 2.958108 0.000000 25.482226
F 2.805714 0.000000 47.310802
F 2.653319 0.000000 69.139377
F 2.500924 0.000000 90.967952
F 2.348529 0.000000 112.796528
F 3.110503 23.153258 3.653651
F 2.958108 23.153258 25.482226
F 2.805714 23.153258 47.310802
F 2.653319 23.153258 69.139377
F 2.500924 23.153258 90.967952
F 2.348529 23.153258 112.796528
F 3.110503 46.306515 3.653651
F 2.958108 46.306515 25.482226
F 2.805714 46.306515 47.310802
F 2.653319 46.306515 69.139377
F 2.500924 46.306515 90.967952
F 2.348529 46.306515 112.796528
F 29.844954 0.000000 3.840296
F 29.692560 0.000000 25.668871
F 29.540165 0.000000 47.497447
F 29.387770 0.000000 69.326022
F 29.235376 0.000000 91.154597
F 29.082981 0.000000 112.983173
F 29.844954 23.153258 3.840296
F 29.692560 23.153258 25.668871
F 29.540165 23.153258 47.497447
F 29.387770 23.153258 69.326022
F 29.235376 23.153258 91.154597
F 29.082981 23.153258 112.983173
F 29.844954 46.306515 3.840296
F 29.692560 46.306515 25.668871
F 29.540165 46.306515 47.497447
F 29.387770 46.306515 69.326022
F 29.235376 46.306515 91.154597
F 29.082981 46.306515 112.983173
F 12.021984 7.717750 3.715866
F 11.869589 7.717750 25.544441
F 11.717194 7.717750 47.373017
F 11.564800 7.717750 69.201592
F 11.412405 7.717750 91.030167
F 11.260010 7.717750 112.858743
F 12.021984 30.871007 3.715866
F 11.869589 30.871007 25.544441
F 11.717194 30.871007 47.373017
F 11.564800 30.871007 69.201592
F 11.412405 30.871007 91.030167
F 11.260010 30.871007 112.858743
F 12.021984 54.024265 3.715866
F 11.869589 54.024265 25.544441
F 11.717194 54.024265 47.373017
F 11.564800 54.024265 69.201592
F 11.412405 54.024265 91.030167
F 11.260010 54.024265 112.858743
F 38.756435 7.717750 3.902511
F 38.604041 7.717750 25.731086
F 38.451646 7.717750 47.559662
F 38.299251 7.717750 69.388237
F 38.146856 7.717750 91.216812
F 37.994462 7.717750 113.045388
F 38.756435 30.871007 3.902511
F 38.604041 30.871007 25.731086
F 38.451646 30.871007 47.559662
F 38.299251 30.871007 69.388237
F 38.146856 30.871007 91.216812
F 37.994462 30.871007 113.045388
F 38.756435 54.024265 3.902511
F 38.604041 54.024265 25.731086
F 38.451646 54.024265 47.559662
F 38.299251 54.024265 69.388237
F 38.146856 54.024265 91.216812
F 37.994462 54.024265 113.045388
F 12.021984 15.435502 3.715865
F 11.869589 15.435502 25.544440
F 11.717194 15.435502 47.373016
F 11.564800 15.435502 69.201591
F 11.412405 15.435502 91.030166
F 11.260010 15.435502 112.858742
F 12.021984 38.588760 3.715865
F 11.869589 38.588760 25.544440
F 11.717194 38.588760 47.373016
F 11.564800 38.588760 69.201591
F 11.412405 38.588760 91.030166
F 11.260010 38.588760 112.858742
F 12.021984 61.742017 3.715865
F 11.869589 61.742017 25.544440
F 11.717194 61.742017 47.373016
F 11.564800 61.742017 69.201591
F 11.412405 61.742017 91.030166
F 11.260010 61.742017 112.858742
F 38.756435 15.435502 3.902510
F 38.604041 15.435502 25.731085
F 38.451646 15.435502 47.559661
F 38.299251 15.435502 69.388236
F 38.146856 15.435502 91.216811
F 37.994462 15.435502 113.045387
F 38.756435 38.588760 3.902510
F 38.604041 38.588760 25.731085
F 38.451646 38.588760 47.559661
F 38.299251 38.588760 69.388236
F 38.146856 38.588760 91.216811
F 37.994462 38.588760 113.045387
F 38.756435 61.742017 3.902510
F 38.604041 61.742017 25.731085
F 38.451646 61.742017 47.559661
F 38.299251 61.742017 69.388236
F 38.146856 61.742017 91.216811
F 37.994462 61.742017 113.045387
F 12.021984 0.000000 3.715866
F 11.869589 0.000000 25.544441
F 11.717194 0.000000 47.373017
F 11.564800 0.000000 69.201592
F 11.412405 0.000000 91.030167
F 11.260010 0.000000 112.858743
F 12.021984 23.153258 3.715866
F 11.869589 23.153258 25.544441
F 11.717194 23.153258 47.373017
F 11.564800 23.153258 69.201592
F 11.412405 23.153258 91.030167
F 11.260010 23.153258 112.858743
F 12.021984 46.306515 3.715866
F 11.869589 46.306515 25.544441
F 11.717194 46.306515 47.373017
F 11.564800 46.306515 69.201592
F 11.412405 46.306515 91.030167
F 11.260010 46.306515 112.858743
F 38.756435 0.000000 3.902511
F 38.604041 0.000000 25.731086
F 38.451646 0.000000 47.559662
F 38.299251 0.000000 69.388237
F 38.146856 0.000000 91.216812
F 37.994462 0.000000 113.045388
F 38.756435 23.153258 3.902511
F 38.604041 23.153258 25.731086
F 38.451646 23.153258 47.559662
F 38.299251 23.153258 69.388237
F 38.146856 23.153258 91.216812
F 37.994462 23.153258 113.045388
F 38.756435 46.306515 3.902511
F 38.604041 46.306515 25.731086
F 38.451646 46.306515 47.559662
F 38.299251 46.306515 69.388237
F 38.146856 46.306515 91.216812
F 37.994462 46.306515 113.045388
F 20.933472 7.717750 3.778080
F 20.781077 7.717750 25.606655
F 20.628682 7.717750 47.435231
F 20.476288 7.717750 69.263806
F 20.323893 7.717750 91.092382
F 20.171498 7.717750 112.920957
F 20.933472 30.871008 3.778080
F 20.781077 30.871008 25.606655
F 20.628682 30.871008 47.435231
F 20.476288 30.871008 69.263806
F 20.323893 30.871008 91.092382
F 20.171498 30.871008 112.920957
F 20.933472 54.024265 3.778080
F 20.781077 54.024265 25.606655
F 20.628682 54.024265 47.435231
F 20.476288 54.024265 69.263806
F 20.323893 54.024265 91.092382
F 20.171498 54.024265 112.920957
F 47.667923 7.717750 3.964725
F 47.515528 7.717750 25.793300
F 47.363134 7.717750 47.621876
F 47.210739 7.717750 69.450451
F 47.058344 7.717750 91.279027
F 46.905950 7.717750 113.107602
F 47.667923 30.871008 3.964725
F 47.515528 30.871008 25.793300
F 47.363134 30.871008 47.621876
F 47.210739 30.871008 69.450451
F 47.058344 30.871008 91.279027
F 46.905950 30.871008 113.107602
F 47.667923 54.024265 3.964725
F 47.515528 54.024265 25.793300
F 47.363134 54.024265 47.621876
F 47.210739 54.024265 69.450451
F 47.058344 54.024265 91.279027
F 46.905950 54.024265 113.107602
F 20.933472 15.435503 3.778079
F 20.781077 15.435503 25.606654
F 20.628682 15.435503 47.435230
F 20.476288 15.435503 69.263805
F 20.323893 15.435503 91.092381
F 20.171498 15.435503 112.920956
F 20.933472 38.588760 3.778079
F 20.781077 38.588760 25.606654
F 20.628682 38.588760 47.435230
F 20.476288 38.588760 69.263805
F 20.323893 38.588760 91.092381
F 20.171498 38.588760 112.920956
F 20.933472 61.742018 3.778079
F 20.781077 61.742018 25.606654
F 20.628682 61.742018 47.435230
F 20.476288 61.742018 69.263805
F 20.323893 61.742018 91.092381
F 20.171498 61.742018 112.920956
F 47.667923 15.435503 3.964724
F 47.515528 15.435503 25.793299
F 47.363134 15.435503 47.621875
F 47.210739 15.435503 69.450450
F 47.058344 15.435503 91.279026
F 46.905950 15.435503 113.107601
F 47.667923 38.588760 3.964724
F 47.515528 38.588760 25.793299
F 47.363134 38.588760 47.621875
F 47.210739 38.588760 69.450450
F 47.058344 38.588760 91.279026
F 46.905950 38.588760 113.107601
F 47.667923 61.742018 3.964724
F 47.515528 61.742018 25.793299
F 47.363134 61.742018 47.621875
F 47.210739 61.742018 69.450450
F 47.058344 61.742018 91.279026
F 46.905950 61.742018 113.107601
F 20.933472 0.000001 3.778080
F 20.781077 0.000001 25.606655
F 20.628682 0.000001 47.435231
F 20.476288 0.000001 69.263806
F 20.323893 0.000001 91.092382
F 20.171498 0.000001 112.920957
F 20.933472 23.153258 3.778080
F 20.781077 23.153258 25.606655
F 20.628682 23.153258 47.435231
F 20.476288 23.153258 69.263806
F 20.323893 23.153258 91.092382
F 20.171498 23.153258 112.920957
F 20.933472 46.306516 3.778080
F 20.781077 46.306516 25.606655
F 20.628682 46.306516 47.435231
F 20.476288 46.306516 69.263806
F 20.323893 46.306516 91.092382
F 20.171498 46.306516 112.920957
F 47.667923 0.000001 3.964725
F 47.515528 0.000001 25.793300
F 47.363134 0.000001 47.621876
F 47.210739 0.000001 69.450451
F 47.058344 0.000001 91.279027
F 46.905950 0.000001 113.107602
F 47.667923 23.153258 3.964725
F 47.515528 23.153258 25.793300
F 47.363134 23.153258 47.621876
F 47.210739 23.153258 69.450451
F 47.058344 23.153258 91.279027
F 46.905950 23.153258 113.107602
F 47.667923 46.306516 3.964725
F 47.515528 46.306516 25.793300
F 47.363134 46.306516 47.621876
F 47.210739 46.306516 69.450451
F 47.058344 46.306516 91.279027
F 46.905950 46.306516 113.107602
F 3.135888 5.145166 0.015556
F 2.983493 5.145166 21.844131
F 2.831099 5.145166 43.672706
F 2.678704 5.145166 65.501282
F 2.526309 5.145166 87.329857
F 2.373915 5.145166 109.158432
F 3.135888 28.298423 0.015556
F 2.983493 28.298423 21.844131
F 2.831099 28.298423 43.672706
F 2.678704 28.298423 65.501282
F 2.526309 28.298423 87.329857
F 2.373915 28.298423 109.158432
F 3.135888 51.451681 0.015556
F 2.983493 51.451681 21.844131
F 2.831099 51.451681 43.672706
F 2.678704 51.451681 65.501282
F 2.526309 51.451681 87.329857
F 2.373915 51.451681 109.158432
F 29.870339 5.145166 0.202200
F 29.717945 5.145166 22.030775
F 29.565550 5.145166 43.859350
F 29.413155 5.145166 65.687927
F 29.260761 5.145166 87.516502
F 29.108366 5.145166 109.345077
F 29.870339 28.298423 0.202200
F 29.717945 28.298423 22.030775
F 29.565550 28.298423 43.859350
F 29.413155 28.298423 65.687927
F 29.260761 28.298423 87.516502
F 29.108366 28.298423 109.345077
F 29.870339 51.451681 0.202200
F 29.717945 51.451681 22.030775
F 29.565550 51.451681 43.859350
F 29.413155 51.451681 65.687927
F 29.260761 51.451681 87.516502
F 29.108366 51.451681 109.345077
F 3.135888 12.862918 0.015555
F 2.983493 12.862918 21.844130
F 2.831099 12.862918 43.672705
F 2.678704 12.862918 65.501281
F 2.526309 12.862918 87.329856
F 2.373915 12.862918 109.158432
F 3.135888 36.016175 0.015555
F 2.983493 36.016175 21.844130
F 2.831099 36.016175 43.672705
F 2.678704 36.016175 65.501281
F 2.526309 36.016175 87.329856
F 2.373915 36.016175 109.158432
F 3.135888 59.169433 0.015555
F 2.983493 59.169433 21.844130
F 2.831099 59.169433 43.672705
F 2.678704 59.169433 65.501281
F 2.526309 59.169433 87.329856
F 2.373915 59.169433 109.158432
F 29.870339 12.862918 0.202199
F 29.717945 12.862918 22.030774
F 29.565550 12.862918 43.859349
F 29.413155 12.862918 65.687926
F 29.260761 12.862918 87.516501
F 29.108366 12.862918 109.345077
F 29.870339 36.016175 0.202199
F 29.717945 36.016175 22.030774
F 29.565550 36.016175 43.859349
F 29.413155 36.016175 65.687926
F 29.260761 36.016175 87.516501
F 29.108366 36.016175 109.345077
F 29.870339 59.169433 0.202199
F 29.717945 59.169433 22.030774
F 29.565550 59.169433 43.859349
F 29.413155 59.169433 65.687926
F 29.260761 59.169433 87.516501
F 29.108366 59.169433 109.345077
F 3.135888 20.580673 0.015555
F 2.983493 20.580673 21.844131
F 2.831099 20.580673 43.672706
F 2.678704 20.580673 65.501281
F 2.526309 20.580673 87.329857
F 2.373915 20.580673 109.158432
F 3.135888 43.733931 0.015555
F 2.983493 43.733931 21.844131
F 2.831099 43.733931 43.672706
F 2.678704 43.733931 65.501281
F 2.526309 43.733931 87.329857
F 2.373915 43.733931 109.158432
F 3.135888 66.887188 0.015555
F 2.983493 66.887188 21.844131
F 2.831099 66.887188 43.672706
F 2.678704 66.887188 65.501281
F 2.526309 66.887188 87.329857
F 2.373915 66.887188 109.158432
F 29.870339 20.580673 0.202199
F 29.717945 20.580673 22.030775
F 29.565550 20.580673 43.859350
F 29.413155 20.580673 65.687926
F 29.260761 20.580673 87.516502
F 29.108366 20.580673 109.345077
F 29.870339 43.733931 0.202199
F 29.717945 43.733931 22.030775
F 29.565550 43.733931 43.859350
F 29.413155 43.733931 65.687926
F 29.260761 43.733931 87.516502
F 29.108366 43.733931 109.345077
F 29.870339 66.887188 0.202199
F 29.717945 66.887188 22.030775
F 29.565550 66.887188 43.859350
F 29.413155 66.887188 65.687926
F 29.260761 66.887188 87.516502
F 29.108366 66.887188 109.345077
F 12.047368 5.145165 0.077770
F 11.894973 5.145165 21.906345
F 11.742578 5.145165 43.734921
F 11.590184 5.145165 65.563496
F 11.437789 5.145165 87.392072
F 11.285394 5.145165 109.220647
F 12.047368 28.298422 0.077770
F 11.894973 28.298422 21.906345
F 11.742578 28.298422 43.734921
F 11.590184 28.298422 65.563496
F 11.437789 28.298422 87.392072
F 11.285394 28.298422 109.220647
F 12.047368 51.451680 0.077770
F 11.894973 51.451680 21.906345
F 11.742578 51.451680 43.734921
F 11.590184 51.451680 65.563496
F 11.437789 51.451680 87.392072
F 11.285394 51.451680 109.220647
F 38.781819 5.145165 0.264414
F 38.629425 5.145165 22.092989
F 38.477030 5.145165 43.921565
F 38.324635 5.145165 65.750140
F 38.172241 5.145165 87.578716
F 38.019846 5.145165 109.407291
F 38.781819 28.298422 0.264414
F 38.629425 28.298422 22.092989
F 38.477030 28.298422 43.921565
F 38.324635 28.298422 65.750140
F 38.172241 28.298422 87.578716
F 38.019846 28.298422 109.407291
F 38.781819 51.451680 0.264414
F 38.629425 51.451680 22.092989
F 38.477030 51.451680 43.921565
F 38.324635 51.451680 65.750140
F 38.172241 51.451680 87.578716
F 38.019846 51.451680 109.407291
F 12.047368 12.862917 0.077769
F 11.894973 12.862917 21.906344
F 11.742578 12.862917 43.734920
F 11.590184 12.862917 65.563495
F 11.437789 12.862917 87.392071
F 11.285394 12.862917 109.220646
F 12.047368 36.016174 0.077769
F 11.894973 36.016174 21.906344
F 11.742578 36.016174 43.734920
F 11.590184 36.016174 65.563495
F 11.437789 36.016174 87.392071
F 11.285394 36.016174 109.220646
F 12.047368 59.169432 0.077769
F 11.894973 59.169432 21.906344
F 11.742578 59.169432 43.734920
F 11.590184 59.169432 65.563495
F 11.437789 59.169432 87.392071
F 11.285394 59.169432 109.220646
F 38.781819 12.862917 0.264413
F 38.629425 12.862917 22.092988
F 38.477030 12.862917 43.921564
F 38.324635 12.862917 65.750139
F 38.172241 12.862917 87.578715
F 38.019846 12.862917 109.407290
F 38.781819 36.016174 0.264413
F 38.629425 36.016174 22.092988
F 38.477030 36.016174 43.921564
F 38.324635 36.016174 65.750139
F 38.172241 36.016174 87.578715
F 38.019846 36.016174 109.407290
F 38.781819 59.169432 0.264413
F 38.629425 59.169432 22.092988
F 38.477030 59.169432 43.921564
F 38.324635 59.169432 65.750139
F 38.172241 59.169432 87.578715
F 38.019846 59.169432 109.407290
F 12.047368 20.580672 0.077770
F 11.894973 20.580672 21.906345
F 11.742578 20.580672 43.734921
F 11.590184 20.580672 65.563496
F 11.437789 20.580672 87.392071
F 11.285394 20.580672 109.220647
F 12.047368 43.733930 0.077770
F 11.894973 43.733930 21.906345
F 11.742578 43.733930 43.734921
F 11.590184 43.733930 65.563496
F 11.437789 43.733930 87.392071
F 11.285394 43.733930 109.220647
F 12.047368 66.887187 0.077770
F 11.894973 66.887187 21.906345
F 11.742578 66.887187 43.734921
F 11.590184 66.887187 65.563496
F 11.437789 66.887187 87.392071
F 11.285394 66.887187 109.220647
F 38.781819 20.580672 0.264414
F 38.629425 20.580672 22.092989
F 38.477030 20.580672 43.921565
F 38.324635 20.580672 65.750140
F 38.172241 20.580672 87.578715
F 38.019846 20.580672 109.407291
F 38.781819 43.733930 0.264414
F 38.629425 43.733930 22.092989
F 38.477030 43.733930 43.921565
F 38.324635 43.733930 65.750140
F 38.172241 43.733930 87.578715
F 38.019846 43.733930 109.407291
F 38.781819 66.887187 0.264414
F 38.629425 66.887187 22.092989
F 38.477030 66.887187 43.921565
F 38.324635 66.887187 65.750140
F 38.172241 66.887187 87.578715
F 38.019846 66.887187 109.407291
F 20.958858 5.145164 0.139984
F 20.806463 5.145164 21.968560
F 20.654068 5.145164 43.797135
F 20.501674 5.145164 65.625711
F 20.349279 5.145164 87.454286
F 20.196884 5.145164 109.282861
F 20.958858 28.298422 0.139984
F 20.806463 28.298422 21.968560
F 20.654068 28.298422 43.797135
F 20.501674 28.298422 65.625711
F 20.349279 28.298422 87.454286
F 20.196884 28.298422 109.282861
F 20.958858 51.451679 0.139984
F 20.806463 51.451679 21.968560
F 20.654068 51.451679 43.797135
F 20.501674 51.451679 65.625711
F 20.349279 51.451679 87.454286
F 20.196884 51.451679 109.282861
F 47.693309 5.145164 0.326628
F 47.540914 5.145164 22.155204
F 47.388520 5.145164 43.983779
F 47.236125 5.145164 65.812355
F 47.083730 5.145164 87.640930
F 46.931336 5.145164 109.469505
F 47.693309 28.298422 0.326628
F 47.540914 28.298422 22.155204
F 47.388520 28.298422 43.983779
F 47.236125 28.298422 65.812355
F 47.083730 28.298422 87.640930
F 46.931336 28.298422 109.469505
F 47.693309 51.451679 0.326628
F 47.540914 51.451679 22.155204
F 47.388520 51.451679 43.983779
F 47.236125 51.451679 65.812355
F 47.083730 51.451679 87.640930
F 46.931336 51.451679 109.469505
F 20.958858 12.862916 0.139984
F 20.806463 12.862916 21.968559
F 20.654068 12.862916 43.797134
F 20.501674 12.862916 65.625710
F 20.349279 12.862916 87.454285
F 20.196884 12.862916 109.282861
F 20.958858 36.016174 0.139984
F 20.806463 36.016174 21.968559
F 20.654068 36.016174 43.797134
F 20.501674 36.016174 65.625710
F 20.349279 36.016174 87.454285
F 20.196884 36.016174 109.282861
F 20.958858 59.169431 0.139984
F 20.806463 59.169431 21.968559
F 20.654068 59.169431 43.797134
F 20.501674 59.169431 65.625710
F 20.349279 59.169431 87.454285
F 20.196884 59.169431 109.282861
F 47.693309 12.862916 0.326628
F 47.540914 12.862916 22.155203
F 47.388520 12.862916 43.983778
F 47.236125 12.862916 65.812354
F 47.083730 12.862916 87.640929
F 46.931336 12.862916 109.469505
F 47.693309 36.016174 0.326628
F 47.540914 36.016174 22.155203
F 47.388520 36.016174 43.983778
F 47.236125 36.016174 65.812354
F 47.083730 36.016174 87.640929
F 46.931336 36.016174 109.469505
F 47.693309 59.169431 0.326628
F 47.540914 59.169431 22.155203
F 47.388520 59.169431 43.983778
F 47.236125 59.169431 65.812354
F 47.083730 59.169431 87.640929
F 46.931336 59.169431 109.469505
F 20.958858 20.580672 0.139984
F 20.806463 20.580672 21.968560
F 20.654068 20.580672 43.797135
F 20.501674 20.580672 65.625710
F 20.349279 20.580672 87.454286
F 20.196884 20.580672 109.282861
F 20.958858 43.733929 0.139984
F 20.806463 43.733929 21.968560
F 20.654068 43.733929 43.797135
F 20.501674 43.733929 65.625710
F 20.349279 43.733929 87.454286
F 20.196884 43.733929 109.282861
F 20.958858 66.887187 0.139984
F 20.806463 66.887187 21.968560
F 20.654068 66.887187 43.797135
F 20.501674 66.887187 65.625710
F 20.349279 66.887187 87.454286
F 20.196884 66.887187 109.282861
F 47.693309 20.580672 0.326628
F 47.540914 20.580672 22.155204
F 47.388520 20.580672 43.983779
F 47.236125 20.580672 65.812354
F 47.083730 20.580672 87.640930
F 46.931336 20.580672 109.469505
F 47.693309 43.733929 0.326628
F 47.540914 43.733929 22.155204
F 47.388520 43.733929 43.983779
F 47.236125 43.733929 65.812354
F 47.083730 43.733929 87.640930
F 46.931336 43.733929 109.469505
F 47.693309 66.887187 0.326628
F 47.540914 66.887187 22.155204
F 47.388520 66.887187 43.983779
F 47.236125 66.887187 65.812354
F 47.083730 66.887187 87.640930
F 46.931336 66.887187 109.469505
F 3.116851 5.145165 2.744125
F 2.964456 5.145165 24.572701
F 2.812061 5.145165 46.401276
F 2.659667 5.145165 68.229852
F 2.507272 5.145165 90.058427
F 2.354877 5.145165 111.887002
F 3.116851 28.298423 2.744125
F 2.964456 28.298423 24.572701
F 2.812061 28.298423 46.401276
F 2.659667 28.298423 68.229852
F 2.507272 28.298423 90.058427
F 2.354877 28.298423 111.887002
F 3.116851 51.451680 2.744125
F 2.964456 51.451680 24.572701
F 2.812061 51.451680 46.401276
F 2.659667 51.451680 68.229852
F 2.507272 51.451680 90.058427
F 2.354877 51.451680 111.887002
F 29.851302 5.145165 2.930770
F 29.698907 5.145165 24.759346
F 29.546513 5.145165 46.587921
F 29.394118 5.145165 68.416497
F 29.241723 5.145165 90.245072
F 29.089329 5.145165 112.073647
F 29.851302 28.298423 2.930770
F 29.698907 28.298423 24.759346
F 29.546513 28.298423 46.587921
F 29.394118 28.298423 68.416497
F 29.241723 28.298423 90.245072
F 29.089329 28.298423 112.073647
F 29.851302 51.451680 2.930770
F 29.698907 51.451680 24.759346
F 29.546513 51.451680 46.587921
F 29.394118 51.451680 68.416497
F 29.241723 51.451680 90.245072
F 29.089329 51.451680 112.073647
F 3.116851 12.862917 2.744126
F 2.964456 12.862917 24.572702
F 2.812061 12.862917 46.401277
F 2.659667 12.862917 68.229853
F 2.507272 12.862917 90.058428
F 2.354877 12.862917 111.887003
F 3.116851 36.016175 2.744126
F 2.964456 36.016175 24.572702
F 2.812061 36.016175 46.401277
F 2.659667 36.016175 68.229853
F 2.507272 36.016175 90.058428
F 2.354877 36.016175 111.887003
F 3.116851 59.169432 2.744126
F 2.964456 59.169432 24.572702
F 2.812061 59.169432 46.401277
F 2.659667 59.169432 68.229853
F 2.507272 59.169432 90.058428
F 2.354877 59.169432 111.887003
F 29.851302 12.862917 2.930771
F 29.698907 12.862917 24.759347
F 29.546513 12.862917 46.587922
F 29.394118 12.862917 68.416498
F 29.241723 12.862917 90.245073
F 29.089329 12.862917 112.073648
F 29.851302 36.016175 2.930771
F 29.698907 36.016175 24.759347
F 29.546513 36.016175 46.587922
F 29.394118 36.016175 68.416498
F 29.241723 36.016175 90.245073
F 29.089329 36.016175 112.073648
F 29.851302 59.169432 2.930771
F 29.698907 59.169432 24.759347
F 29.546513 59.169432 46.587922
F 29.394118 59.169432 68.416498
F 29.241723 59.169432 90.245073
F 29.089329 59.169432 112.073648
F 3.116851 20.580673 2.744126
F 2.964456 20.580673 24.572701
F 2.812061 20.580673 46.401276
F 2.659667 20.580673 68.229852
F 2.507272 20.580673 90.058427
F 2.354877 20.580673 111.887003
F 3.116851 43.733930 2.744126
F 2.964456 43.733930 24.572701
F 2.812061 43.733930 46.401276
F 2.659667 43.733930 68.229852
F 2.507272 43.733930 90.058427
F 2.354877 43.733930 111.887003
F 3.116851 66.887188 2.744126
F 2.964456 66.887188 24.572701
F 2.812061 66.887188 46.401276
F 2.659667 66.887188 68.229852
F 2.507272 66.887188 90.058427
F 2.354877 66.887188 111.887003
F 29.851302 20.580673 2.930771
F 29.698907 20.580673 24.759346
F 29.546513 20.580673 46.587921
F 29.394118 20.580673 68.416497
F 29.241723 20.580673 90.245072
F 29.089329 20.580673 112.073648
F 29.851302 43.733930 2.930771
F 29.698907 43.733930 24.759346
F 29.546513 43.733930 46.587921
F 29.394118 43.733930 68.416497
F 29.241723 43.733930 90.245072
F 29.089329 43.733930 112.073648
F 29.851302 66.887188 2.930771
F 29.698907 66.887188 24.759346
F 29.546513 66.887188 46.587921
F 29.394118 66.887188 68.416497
F 29.241723 66.887188 90.245072
F 29.089329 66.887188 112.073648
F 12.028332 5.145165 2.806341
F 11.875937 5.145165 24.634916
F 11.723542 5.145165 46.463492
F 11.571147 5.145165 68.292067
F 11.418753 5.145165 90.120642
F 11.266358 5.145165 111.949218
F 12.028332 28.298422 2.806341
F 11.875937 28.298422 24.634916
F 11.723542 28.298422 46.463492
F 11.571147 28.298422 68.292067
F 11.418753 28.298422 90.120642
F 11.266358 28.298422 111.949218
F 12.028332 51.451680 2.806341
F 11.875937 51.451680 24.634916
F 11.723542 51.451680 46.463492
F 11.571147 51.451680 68.292067
F 11.418753 51.451680 90.120642
F 11.266358 51.451680 111.949218
F 38.762783 5.145165 2.992986
F 38.610388 5.145165 24.821561
F 38.457994 5.145165 46.650137
F 38.305599 5.145165 68.478712
F 38.153204 5.145165 90.307287
F 38.000810 5.145165 112.135863
F 38.762783 28.298422 2.992986
F 38.610388 28.298422 24.821561
F 38.457994 28.298422 46.650137
F 38.305599 28.298422 68.478712
F 38.153204 28.298422 90.307287
F 38.000810 28.298422 112.135863
F 38.762783 51.451680 2.992986
F 38.610388 51.451680 24.821561
F 38.457994 51.451680 46.650137
F 38.305599 51.451680 68.478712
F 38.153204 51.451680 90.307287
F 38.000810 51.451680 112.135863
F 12.028331 12.862917 2.806342
F 11.875937 12.862917 24.634917
F 11.723542 12.862917 46.463493
F 11.571147 12.862917 68.292068
F 11.418753 12.862917 90.120643
F 11.266358 12.862917 111.949219
F 12.028331 36.016175 2.806342
F 11.875937 36.016175 24.634917
F 11.723542 36.016175 46.463493
F 11.571147 36.016175 68.292068
F 11.418753 36.016175 90.120643
F 11.266358 36.016175 111.949219
F 12.028331 59.169432 2.806342
F 11.875937 59.169432 24.634917
F 11.723542 59.169432 46.463493
F 11.571147 59.169432 68.292068
F 11.418753 59.169432 90.120643
F 11.266358 59.169432 111.949219
F 38.762783 12.862917 2.992987
F 38.610388 12.862917 24.821562
F 38.457994 12.862917 46.650138
F 38.305599 12.862917 68.478713
F 38.153204 12.862917 90.307288
F 38.000810 12.862917 112.135864
F 38.762783 36.016175 2.992987
F 38.610388 36.016175 24.821562
F 38.457994 36.016175 46.650138
F 38.305599 36.016175 68.478713
F 38.153204 36.016175 90.307288
F 38.000810 36.016175 112.135864
F 38.762783 59.169432 2.992987
F 38.610388 59.169432 24.821562
F 38.457994 59.169432 46.650138
F 38.305599 59.169432 68.478713
F 38.153204 59.169432 90.307288
F 38.000810 59.169432 112.135864
F 12.028332 20.580672 2.806341
F 11.875937 20.580672 24.634917
F 11.723542 20.580672 46.463492
F 11.571147 20.580672 68.292067
F 11.418753 20.580672 90.120643
F 11.266358 20.580672 111.949218
F 12.028332 43.733930 2.806341
F 11.875937 43.733930 24.634917
F 11.723542 43.733930 46.463492
F 11.571147 43.733930 68.292067
F 11.418753 43.733930 90.120643
F 11.266358 43.733930 111.949218
F 12.028332 66.887187 2.806341
F 11.875937 66.887187 24.634917
F 11.723542 66.887187 46.463492
F 11.571147 66.887187 68.292067
F 11.418753 66.887187 90.120643
F 11.266358 66.887187 111.949218
F 38.762783 20.580672 2.992986
F 38.610388 20.580672 24.821562
F 38.457994 20.580672 46.650137
F 38.305599 20.580672 68.478712
F 38.153204 20.580672 90.307288
F 38.000810 20.580672 112.135863
F 38.762783 43.733930 2.992986
F 38.610388 43.733930 24.821562
F 38.457994 43.733930 46.650137
F 38.305599 43.733930 68.478712
F 38.153204 43.733930 90.307288
F 38.000810 43.733930 112.135863
F 38.762783 66.887187 2.992986
F 38.610388 66.887187 24.821562
F 38.457994 66.887187 46.650137
F 38.305599 66.887187 68.478712
F 38.153204 66.887187 90.307288
F 38.000810 66.887187 112.135863
F 20.939819 5.145164 2.868556
F 20.787425 5.145164 24.697132
F 20.635030 5.145164 46.525707
F 20.482635 5.145164 68.354283
F 20.330241 5.145164 90.182858
F 20.177846 5.145164 112.011433
F 20.939819 28.298422 2.868556
F 20.787425 28.298422 24.697132
F 20.635030 28.298422 46.525707
F 20.482635 28.298422 68.354283
F 20.330241 28.298422 90.182858
F 20.177846 28.298422 112.011433
F 20.939819 51.451679 2.868556
F 20.787425 51.451679 24.697132
F 20.635030 51.451679 46.525707
F 20.482635 51.451679 68.354283
F 20.330241 51.451679 90.182858
F 20.177846 51.451679 112.011433
F 47.674272 5.145164 3.055201
F 47.521877 5.145164 24.883777
F 47.369482 5.145164 46.712352
F 47.217088 5.145164 68.540928
F 47.064693 5.145164 90.369503
F 46.912298 5.145164 112.198078
F 47.674272 28.298422 3.055201
F 47.521877 28.298422 24.883777
F 47.369482 28.298422 46.712352
F 47.217088 28.298422 68.540928
F 47.064693 28.298422 90.369503
F 46.912298 28.298422 112.198078
F 47.674272 51.451679 3.055201
F 47.521877 51.451679 24.883777
F 47.369482 51.451679 46.712352
F 47.217088 51.451679 68.540928
F 47.064693 51.451679 90.369503
F 46.912298 51.451679 112.198078
F 20.939819 12.862917 2.868557
F 20.787425 12.862917 24.697133
F 20.635030 12.862917 46.525708
F 20.482635 12.862917 68.354283
F 20.330241 12.862917 90.182859
F 20.177846 12.862917 112.011434
F 20.939819 36.016174 2.868557
F 20.787425 36.016174 24.697133
F 20.635030 36.016174 46.525708
F 20.482635 36.016174 68.354283
F 20.330241 36.016174 90.182859
F 20.177846 36.016174 112.011434
F 20.939819 59.169432 2.868557
F 20.787425 59.169432 24.697133
F 20.635030 59.169432 46.525708
F 20.482635 59.169432 68.354283
F 20.330241 59.169432 90.182859
F 20.177846 59.169432 112.011434
F 47.674272 12.862917 3.055202
F 47.521877 12.862917 24.883778
F 47.369482 12.862917 46.712353
F 47.217088 12.862917 68.540928
F 47.064693 12.862917 90.369504
F 46.912298 12.862917 112.198079
F 47.674272 36.016174 3.055202
F 47.521877 36.016174 24.883778
F 47.369482 36.016174 46.712353
F 47.217088 36.016174 68.540928
F 47.064693 36.016174 90.369504
F 46.912298 36.016174 112.198079
F 47.674272 59.169432 3.055202
F 47.521877 59.169432 24.883778
F 47.369482 59.169432 46.712353
F 47.217088 59.169432 68.540928
F 47.064693 59.169432 90.369504
F 46.912298 59.169432 112.198079
F 20.939819 20.580672 2.868557
F 20.787425 20.580672 24.697132
F 20.635030 20.580672 46.525707
F 20.482635 20.580672 68.354283
F 20.330241 20.580672 90.182858
F 20.177846 20.580672 112.011434
F 20.939819 43.733929 2.868557
F 20.787425 43.733929 24.697132
F 20.635030 43.733929 46.525707
F 20.482635 43.733929 68.354283
F 20.330241 43.733929 90.182858
F 20.177846 43.733929 112.011434
F 20.939819 66.887187 2.868557
F 20.787425 66.887187 24.697132
F 20.635030 66.887187 46.525707
F 20.482635 66.887187 68.354283
F 20.330241 66.887187 90.182858
F 20.177846 66.887187 112.011434
F 47.674272 20.580672 3.055202
F 47.521877 20.580672 24.883777
F 47.369482 20.580672 46.712352
F 47.217088 20.580672 68.540928
F 47.064693 20.580672 90.369503
F 46.912298 20.580672 112.198079
F 47.674272 43.733929 3.055202
F 47.521877 43.733929 24.883777
F 47.369482 43.733929 46.712352
F 47.217088 43.733929 68.540928
F 47.064693 43.733929 90.369503
F 46.912298 43.733929 112.198079
F 47.674272 66.887187 3.055202
F 47.521877 66.887187 24.883777
F 47.369482 66.887187 46.712352
F 47.217088 66.887187 68.540928
F 47.064693 66.887187 90.369503
F 46.912298 66.887187 112.198079
F 3.091442 7.717749 6.382222
F 2.939047 7.717749 28.210798
F 2.786652 7.717749 50.039373
F 2.634258 7.717749 71.867948
F 2.481863 7.717749 93.696524
F 2.329468 7.717749 115.525099
F 3.091442 30.871007 6.382222
F 2.939047 30.871007 28.210798
F 2.786652 30.871007 50.039373
F 2.634258 30.871007 71.867948
F 2.481863 30.871007 93.696524
F 2.329468 30.871007 115.525099
F 3.091442 54.024264 6.382222
F 2.939047 54.024264 28.210798
F 2.786652 54.024264 50.039373
F 2.634258 54.024264 71.867948
F 2.481863 54.024264 93.696524
F 2.329468 54.024264 115.525099
F 29.825893 7.717749 6.568866
F 29.673498 7.717749 28.397442
F 29.521104 7.717749 50.226017
F 29.368709 7.717749 72.054592
F 29.216314 7.717749 93.883168
F 29.063920 7.717749 115.711743
F 29.825893 30.871007 6.568866
F 29.673498 30.871007 28.397442
F 29.521104 30.871007 50.226017
F 29.368709 30.871007 72.054592
F 29.216314 30.871007 93.883168
F 29.063920 30.871007 115.711743
F 29.825893 54.024264 6.568866
F 29.673498 54.024264 28.397442
F 29.521104 54.024264 50.226017
F 29.368709 54.024264 72.054592
F 29.216314 54.024264 93.883168
F 29.063920 54.024264 115.711743
F 3.091442 15.435502 6.382223
F 2.939047 15.435502 28.210799
F 2.786652 15.435502 50.039374
F 2.634258 15.435502 71.867949
F 2.481863 15.435502 93.696525
F 2.329468 15.435502 115.525100
F 3.091442 38.588760 6.382223
F 2.939047 38.588760 28.210799
F 2.786652 38.588760 50.039374
F 2.634258 38.588760 71.867949
F 2.481863 38.588760 93.696525
F 2.329468 38.588760 115.525100
F 3.091442 61.742017 6.382223
F 2.939047 61.742017 28.210799
F 2.786652 61.742017 50.039374
F 2.634258 61.742017 71.867949
F 2.481863 61.742017 93.696525
F 2.329468 61.742017 115.525100
F 29.825893 15.435502 6.568867
F 29.673498 15.435502 28.397443
F 29.521104 15.435502 50.226018
F 29.368709 15.435502 72.054593
F 29.216314 15.435502 93.883169
F 29.063920 15.435502 115.711744
F 29.825893 38.588760 6.568867
F 29.673498 38.588760 28.397443
F 29.521104 38.588760 50.226018
F 29.368709 38.588760 72.054593
F 29.216314 38.588760 93.883169
F 29.063920 38.588760 115.711744
F 29.825893 61.742017 6.568867
F 29.673498 61.742017 28.397443
F 29.521104 61.742017 50.226018
F 29.368709 61.742017 72.054593
F 29.216314 61.742017 93.883169
F 29.063920 61.742017 115.711744
F 3.091442 0.000000 6.382222
F 2.939047 0.000000 28.210798
F 2.786652 0.000000 50.039373
F 2.634258 0.000000 71.867948
F 2.481863 0.000000 93.696524
F 2.329468 0.000000 115.525099
F 3.091442 23.153257 6.382222
F 2.939047 23.153257 28.210798
F 2.786652 23.153257 50.039373
F 2.634258 23.153257 71.867948
F 2.481863 23.153257 93.696524
F 2.329468 23.153257 115.525099
F 3.091442 46.306515 6.382222
F 2.939047 46.306515 28.210798
F 2.786652 46.306515 50.039373
F 2.634258 46.306515 71.867948
F 2.481863 46.306515 93.696524
F 2.329468 46.306515 115.525099
F 29.825893 0.000000 6.568866
F 29.673498 0.000000 28.397442
F 29.521104 0.000000 50.226017
F 29.368709 0.000000 72.054592
F 29.216314 0.000000 93.883168
F 29.063920 0.000000 115.711743
F 29.825893 23.153257 6.568866
F 29.673498 23.153257 28.397442
F 29.521104 23.153257 50.226017
F 29.368709 23.153257 72.054592
F 29.216314 23.153257 93.883168
F 29.063920 23.153257 115.711743
F 29.825893 46.306515 6.568866
F 29.673498 46.306515 28.397442
F 29.521104 46.306515 50.226017
F 29.368709 46.306515 72.054592
F 29.216314 46.306515 93.883168
F 29.063920 46.306515 115.711743
F 12.002921 7.717750 6.444437
F 11.850527 7.717750 28.273012
F 11.698132 7.717750 50.101588
F 11.545737 7.717750 71.930164
F 11.393343 7.717750 93.758739
F 11.240948 7.717750 115.587315
F 12.002921 30.871007 6.444437
F 11.850527 30.871007 28.273012
F 11.698132 30.871007 50.101588
F 11.545737 30.871007 71.930164
F 11.393343 30.871007 93.758739
F 11.240948 30.871007 115.587315
F 12.002921 54.024265 6.444437
F 11.850527 54.024265 28.273012
F 11.698132 54.024265 50.101588
F 11.545737 54.024265 71.930164
F 11.393343 54.024265 93.758739
F 11.240948 54.024265 115.587315
F 38.737373 7.717750 6.631082
F 38.584978 7.717750 28.459657
F 38.432584 7.717750 50.288232
F 38.280189 7.717750 72.116808
F 38.127794 7.717750 93.945383
F 37.975399 7.717750 115.773959
F 38.737373 30.871007 6.631082
F 38.584978 30.871007 28.459657
F 38.432584 30.871007 50.288232
F 38.280189 30.871007 72.116808
F 38.127794 30.871007 93.945383
F 37.975399 30.871007 115.773959
F 38.737373 54.024265 6.631082
F 38.584978 54.024265 28.459657
F 38.432584 54.024265 50.288232
F 38.280189 54.024265 72.116808
F 38.127794 54.024265 93.945383
F 37.975399 54.024265 115.773959
F 12.002921 15.435503 6.444438
F 11.850527 15.435503 28.273013
F 11.698132 15.435503 50.101589
F 11.545737 15.435503 71.930165
F 11.393343 15.435503 93.758740
F 11.240948 15.435503 115.587316
F 12.002921 38.588760 6.444438
F 11.850527 38.588760 28.273013
F 11.698132 38.588760 50.101589
F 11.545737 38.588760 71.930165
F 11.393343 38.588760 93.758740
F 11.240948 38.588760 115.587316
F 12.002921 61.742018 6.444438
F 11.850527 61.742018 28.273013
F 11.698132 61.742018 50.101589
F 11.545737 61.742018 71.930165
F 11.393343 61.742018 93.758740
F 11.240948 61.742018 115.587316
F 38.737373 15.435503 6.631083
F 38.584978 15.435503 28.459658
F 38.432584 15.435503 50.288233
F 38.280189 15.435503 72.116809
F 38.127794 15.435503 93.945384
F 37.975399 15.435503 115.773960
F 38.737373 38.588760 6.631083
F 38.584978 38.588760 28.459658
F 38.432584 38.588760 50.288233
F 38.280189 38.588760 72.116809
F 38.127794 38.588760 93.945384
F 37.975399 38.588760 115.773960
F 38.737373 61.742018 6.631083
F 38.584978 61.742018 28.459658
F 38.432584 61.742018 50.288233
F 38.280189 61.742018 72.116809
F 38.127794 61.742018 93.945384
F 37.975399 61.742018 115.773960
F 12.002921 0.000000 6.444437
F 11.850527 0.000000 28.273012
F 11.698132 0.000000 50.101588
F 11.545737 0.000000 71.930164
F 11.393343 0.000000 93.758739
F 11.240948 0.000000 115.587315
F 12.002921 23.153258 6.444437
F 11.850527 23.153258 28.273012
F 11.698132 23.153258 50.101588
F 11.545737 23.153258 71.930164
F 11.393343 23.153258 93.758739
F 11.240948 23.153258 115.587315
F 12.002921 46.306515 6.444437
F 11.850527 46.306515 28.273012
F 11.698132 46.306515 50.101588
F 11.545737 46.306515 71.930164
F 11.393343 46.306515 93.758739
F 11.240948 46.306515 115.587315
F 38.737373 0.000000 6.631082
F 38.584978 0.000000 28.459657
F 38.432584 0.000000 50.288232
F 38.280189 0.000000 72.116808
F 38.127794 0.000000 93.945383
F 37.975399 0.000000 115.773959
F 38.737373 23.153258 6.631082
F 38.584978 23.153258 28.459657
F 38.432584 23.153258 50.288232
F 38.280189 23.153258 72.116808
F 38.127794 23.153258 93.945383
F 37.975399 23.153258 115.773959
F 38.737373 46.306515 6.631082
F 38.584978 46.306515 28.459657
F 38.432584 46.306515 50.288232
F 38.280189 46.306515 72.116808
F 38.127794 46.306515 93.945383
F 37.975399 46.306515 115.773959
F 20.914410 7.717751 6.506652
F 20.762016 7.717751 28.335228
F 20.609621 7.717751 50.163803
F 20.457226 7.717751 71.992379
F 20.304831 7.717751 93.820955
F 20.152437 7.717751 115.649530
F 20.914410 30.871008 6.506652
F 20.762016 30.871008 28.335228
F 20.609621 30.871008 50.163803
F 20.457226 30.871008 71.992379
F 20.304831 30.871008 93.820955
F 20.152437 30.871008 115.649530
F 20.914410 54.024266 6.506652
F 20.762016 54.024266 28.335228
F 20.609621 54.024266 50.163803
F 20.457226 54.024266 71.992379
F 20.304831 54.024266 93.820955
F 20.152437 54.024266 115.649530
F 47.648862 7.717751 6.693297
F 47.496467 7.717751 28.521873
F 47.344072 7.717751 50.350448
F 47.191678 7.717751 72.179024
F 47.039283 7.717751 94.007599
F 46.886888 7.717751 115.836174
F 47.648862 30.871008 6.693297
F 47.496467 30.871008 28.521873
F 47.344072 30.871008 50.350448
F 47.191678 30.871008 72.179024
F 47.039283 30.871008 94.007599
F 46.886888 30.871008 115.836174
F 47.648862 54.024266 6.693297
F 47.496467 54.024266 28.521873
F 47.344072 54.024266 50.350448
F 47.191678 54.024266 72.179024
F 47.039283 54.024266 94.007599
F 46.886888 54.024266 115.836174
F 20.914410 15.435503 6.506653
F 20.762016 15.435503 28.335229
F 20.609621 15.435503 50.163804
F 20.457226 15.435503 71.992380
F 20.304831 15.435503 93.820956
F 20.152437 15.435503 115.649531
F 20.914410 38.588761 6.506653
F 20.762016 38.588761 28.335229
F 20.609621 38.588761 50.163804
F 20.457226 38.588761 71.992380
F 20.304831 38.588761 93.820956
F 20.152437 38.588761 115.649531
F 20.914410 61.742018 6.506653
F 20.762016 61.742018 28.335229
F 20.609621 61.742018 50.163804
F 20.457226 61.742018 71.992380
F 20.304831 61.742018 93.820956
F 20.152437 61.742018 115.649531
F 47.648862 15.435503 6.693298
F 47.496467 15.435503 28.521874
F 47.344072 15.435503 50.350449
F 47.191678 15.435503 72.179025
F 47.039283 15.435503 94.007600
F 46.886888 15.435503 115.836175
F 47.648862 38.588761 6.693298
F 47.496467 38.588761 28.521874
F 47.344072 38.588761 50.350449
F 47.191678 38.588761 72.179025
F 47.039283 38.588761 94.007600
F 46.886888 38.588761 115.836175
F 47.648862 61.742018 6.693298
F 47.496467 61.742018 28.521874
F 47.344072 61.742018 50.350449
F 47.191678 61.742018 72.179025
F 47.039283 61.742018 94.007600
F 46.886888 61.742018 115.836175
F 20.914410 0.000001 6.506652
F 20.762016 0.000001 28.335228
F 20.609621 0.000001 50.163803
F 20.457226 0.000001 71.992379
F 20.304831 0.000001 93.820955
F 20.152437 0.000001 115.649530
F 20.914410 23.153259 6.506652
F 20.762016 23.153259 28.335228
F 20.609621 23.153259 50.163803
F 20.457226 23.153259 71.992379
F 20.304831 23.153259 93.820955
F 20.152437 23.153259 115.649530
F 20.914410 46.306516 6.506652
F 20.762016 46.306516 28.335228
F 20.609621 46.306516 50.163803
F 20.457226 46.306516 71.992379
F 20.304831 46.306516 93.820955
F 20.152437 46.306516 115.649530
F 47.648862 0.000001 6.693297
F 47.496467 0.000001 28.521873
F 47.344072 0.000001 50.350448
F 47.191678 0.000001 72.179024
F 47.039283 0.000001 94.007599
F 46.886888 0.000001 115.836174
F 47.648862 23.153259 6.693297
F 47.496467 23.153259 28.521873
F 47.344072 23.153259 50.350448
F 47.191678 23.153259 72.179024
F 47.039283 23.153259 94.007599
F 46.886888 23.153259 115.836174
F 47.648862 46.306516 6.693297
F 47.496467 46.306516 28.521873
F 47.344072 46.306516 50.350448
F 47.191678 46.306516 72.179024
F 47.039283 46.306516 94.007599
F 46.886888 46.306516 115.836174
F 5.344722 1.286291 2.759680
F 5.192328 1.286291 24.588255
F 5.039933 1.286291 46.416831
F 4.887538 1.286291 68.245406
F 4.735144 1.286291 90.073981
F 4.582749 1.286291 111.902557
F 5.344722 24.439548 2.759680
F 5.192328 24.439548 24.588255
F 5.039933 24.439548 46.416831
F 4.887538 24.439548 68.245406
F 4.735144 24.439548 90.073981
F 4.582749 24.439548 111.902557
F 5.344722 47.592806 2.759680
F 5.192328 47.592806 24.588255
F 5.039933 47.592806 46.416831
F 4.887538 47.592806 68.245406
F 4.735144 47.592806 90.073981
F 4.582749 47.592806 111.902557
F 32.079175 1.286291 2.946325
F 31.926780 1.286291 24.774900
F 31.774386 1.286291 46.603476
F 31.621991 1.286291 68.432051
F 31.469596 1.286291 90.260626
F 31.317201 1.286291 112.089202
F 32.079175 24.439548 2.946325
F 31.926780 24.439548 24.774900
F 31.774386 24.439548 46.603476
F 31.621991 24.439548 68.432051
F 31.469596 24.439548 90.260626
F 31.317201 24.439548 112.089202
F 32.079175 47.592806 2.946325
F 31.926780 47.592806 24.774900
F 31.774386 47.592806 46.603476
F 31.621991 47.592806 68.432051
F 31.469596 47.592806 90.260626
F 31.317201 47.592806 112.089202
F 5.344722 9.004040 2.759680
F 5.192328 9.004040 24.588255
F 5.039933 9.004040 46.416831
F 4.887538 9.004040 68.245406
F 4.735144 9.004040 90.073981
F 4.582749 9.004040 111.902557
F 5.344722 32.157298 2.759680
F 5.192328 32.157298 24.588255
F 5.039933 32.157298 46.416831
F 4.887538 32.157298 68.245406
F 4.735144 32.157298 90.073981
F 4.582749 32.157298 111.902557
F 5.344722 55.310555 2.759680
F 5.192328 55.310555 24.588255
F 5.039933 55.310555 46.416831
F 4.887538 55.310555 68.245406
F 4.735144 55.310555 90.073981
F 4.582749 55.310555 111.902557
F 32.079175 9.004040 2.946325
F 31.926780 9.004040 24.774900
F 31.774386 9.004040 46.603476
F 31.621991 9.004040 68.432051
F 31.469596 9.004040 90.260626
F 31.317201 9.004040 112.089202
F 32.079175 32.157298 2.946325
F 31.926780 32.157298 24.774900
F 31.774386 32.157298 46.603476
F 31.621991 32.157298 68.432051
F 31.469596 32.157298 90.260626
F 31.317201 32.157298 112.089202
F 32.079175 55.310555 2.946325
F 31.926780 55.310555 24.774900
F 31.774386 55.310555 46.603476
F 31.621991 55.310555 68.432051
F 31.469596 55.310555 90.260626
F 31.317201 55.310555 112.089202
F 5.344722 16.721795 2.759681
F 5.192328 16.721795 24.588256
F 5.039933 16.721795 46.416831
F 4.887538 16.721795 68.245407
F 4.735144 16.721795 90.073982
F 4.582749 16.721795 111.902558
F 5.344722 39.875053 2.759681
F 5.192328 39.875053 24.588256
F 5.039933 39.875053 46.416831
F 4.887538 39.875053 68.245407
F 4.735144 39.875053 90.073982
F 4.582749 39.875053 111.902558
F 5.344722 63.028310 2.759681
F 5.192328 63.028310 24.588256
F 5.039933 63.028310 46.416831
F 4.887538 63.028310 68.245407
F 4.735144 63.028310 90.073982
F 4.582749 63.028310 111.902558
F 32.079175 16.721795 2.946326
F 31.926780 16.721795 24.774901
F 31.774386 16.721795 46.603476
F 31.621991 16.721795 68.432052
F 31.469596 16.721795 90.260627
F 31.317201 16.721795 112.089203
F 32.079175 39.875053 2.946326
F 31.926780 39.875053 24.774901
F 31.774386 39.875053 46.603476
F 31.621991 39.875053 68.432052
F 31.469596 39.875053 90.260627
F 31.317201 39.875053 112.089203
F 32.079175 63.028310 2.946326
F 31.926780 63.028310 24.774901
F 31.774386 63.028310 46.603476
F 31.621991 63.028310 68.432052
F 31.469596 63.028310 90.260627
F 31.317201 63.028310 112.089203
F 14.256205 1.286290 2.821895
F 14.103811 1.286290 24.650471
F 13.951416 1.286290 46.479046
F 13.799021 1.286290 68.307621
F 13.646626 1.286290 90.136197
F 13.494232 1.286290 111.964772
F 14.256205 24.439548 2.821895
F 14.103811 24.439548 24.650471
F 13.951416 24.439548 46.479046
F 13.799021 24.439548 68.307621
F 13.646626 24.439548 90.136197
F 13.494232 24.439548 111.964772
F 14.256205 47.592806 2.821895
F 14.103811 47.592806 24.650471
F 13.951416 47.592806 46.479046
F 13.799021 47.592806 68.307621
F 13.646626 47.592806 90.136197
F 13.494232 47.592806 111.964772
F 40.990657 1.286290 3.008540
F 40.838262 1.286290 24.837116
F 40.685867 1.286290 46.665691
F 40.533473 1.286290 68.494266
F 40.381078 1.286290 90.322842
F 40.228683 1.286290 112.151417
F 40.990657 24.439548 3.008540
F 40.838262 24.439548 24.837116
F 40.685867 24.439548 46.665691
F 40.533473 24.439548 68.494266
F 40.381078 24.439548 90.322842
F 40.228683 24.439548 112.151417
F 40.990657 47.592806 3.008540
F 40.838262 47.592806 24.837116
F 40.685867 47.592806 46.665691
F 40.533473 47.592806 68.494266
F 40.381078 47.592806 90.322842
F 40.228683 47.592806 112.151417
F 14.256205 9.004040 2.821895
F 14.103811 9.004040 24.650471
F 13.951416 9.004040 46.479046
F 13.799021 9.004040 68.307621
F 13.646626 9.004040 90.136197
F 13.494232 9.004040 111.964772
F 14.256205 32.157297 2.821895
F 14.103811 32.157297 24.650471
F 13.951416 32.157297 46.479046
F 13.799021 32.157297 68.307621
F 13.646626 32.157297 90.136197
F 13.494232 32.157297 111.964772
F 14.256205 55.310555 2.821895
F 14.103811 55.310555 24.650471
F 13.951416 55.310555 46.479046
F 13.799021 55.310555 68.307621
F 13.646626 55.310555 90.136197
F 13.494232 55.310555 111.964772
F 40.990657 9.004040 3.008540
F 40.838262 9.004040 24.837116
F 40.685867 9.004040 46.665691
F 40.533473 9.004040 68.494266
F 40.381078 9.004040 90.322842
F 40.228683 9.004040 112.151417
F 40.990657 32.157297 3.008540
F 40.838262 32.157297 24.837116
F 40.685867 32.157297 46.665691
F 40.533473 32.157297 68.494266
F 40.381078 32.157297 90.322842
F 40.228683 32.157297 112.151417
F 40.990657 55.310555 3.008540
F 40.838262 55.310555 24.837116
F 40.685867 55.310555 46.665691
F 40.533473 55.310555 68.494266
F 40.381078 55.310555 90.322842
F 40.228683 55.310555 112.151417
F 14.256205 16.721795 2.821896
F 14.103811 16.721795 24.650471
F 13.951416 16.721795 46.479047
F 13.799021 16.721795 68.307622
F 13.646626 16.721795 90.136198
F 13.494232 16.721795 111.964773
F 14.256205 39.875053 2.821896
F 14.103811 39.875053 24.650471
F 13.951416 39.875053 46.479047
F 13.799021 39.875053 68.307622
F 13.646626 39.875053 90.136198
F 13.494232 39.875053 111.964773
F 14.256205 63.028310 2.821896
F 14.103811 63.028310 24.650471
F 13.951416 63.028310 46.479047
F 13.799021 63.028310 68.307622
F 13.646626 63.028310 90.136198
F 13.494232 63.028310 111.964773
F 40.990657 16.721795 3.008541
F 40.838262 16.721795 24.837116
F 40.685867 16.721795 46.665692
F 40.533473 16.721795 68.494267
F 40.381078 16.721795 90.322843
F 40.228683 16.721795 112.151418
F 40.990657 39.875053 3.008541
F 40.838262 39.875053 24.837116
F 40.685867 39.875053 46.665692
F 40.533473 39.875053 68.494267
F 40.381078 39.875053 90.322843
F 40.228683 39.875053 112.151418
F 40.990657 63.028310 3.008541
F 40.838262 63.028310 24.837116
F 40.685867 63.028310 46.665692
F 40.533473 63.028310 68.494267
F 40.381078 63.028310 90.322843
F 40.228683 63.028310 112.151418
F 23.167693 1.286290 2.884110
F 23.015298 1.286290 24.712686
F 22.862904 1.286290 46.541261
F 22.710509 1.286290 68.369836
F 22.558114 1.286290 90.198412
F 22.405720 1.286290 112.026987
F 23.167693 24.439548 2.884110
F 23.015298 24.439548 24.712686
F 22.862904 24.439548 46.541261
F 22.710509 24.439548 68.369836
F 22.558114 24.439548 90.198412
F 22.405720 24.439548 112.026987
F 23.167693 47.592805 2.884110
F 23.015298 47.592805 24.712686
F 22.862904 47.592805 46.541261
F 22.710509 47.592805 68.369836
F 22.558114 47.592805 90.198412
F 22.405720 47.592805 112.026987
F 49.902145 1.286290 3.070755
F 49.749750 1.286290 24.899331
F 49.597355 1.286290 46.727906
F 49.444960 1.286290 68.556481
F 49.292566 1.286290 90.385057
F 49.140171 1.286290 112.213632
F 49.902145 24.439548 3.070755
F 49.749750 24.439548 24.899331
F 49.597355 24.439548 46.727906
F 49.444960 24.439548 68.556481
F 49.292566 24.439548 90.385057
F 49.140171 24.439548 112.213632
F 49.902145 47.592805 3.070755
F 49.749750 47.592805 24.899331
F 49.597355 47.592805 46.727906
F 49.444960 47.592805 68.556481
F 49.292566 47.592805 90.385057
F 49.140171 47.592805 112.213632
F 23.167693 9.004040 2.884110
F 23.015298 9.004040 24.712686
F 22.862904 9.004040 46.541261
F 22.710509 9.004040 68.369836
F 22.558114 9.004040 90.198412
F 22.405720 9.004040 112.026987
F 23.167693 32.157297 2.884110
F 23.015298 32.157297 24.712686
F 22.862904 32.157297 46.541261
F 22.710509 32.157297 68.369836
F 22.558114 32.157297 90.198412
F 22.405720 32.157297 112.026987
F 23.167693 55.310555 2.884110
F 23.015298 55.310555 24.712686
F 22.862904 55.310555 46.541261
F 22.710509 55.310555 68.369836
F 22.558114 55.310555 90.198412
F 22.405720 55.310555 112.026987
F 49.902145 9.004040 3.070755
F 49.749750 9.004040 24.899331
F 49.597355 9.004040 46.727906
F 49.444960 9.004040 68.556481
F 49.292566 9.004040 90.385057
F 49.140171 9.004040 112.213632
F 49.902145 32.157297 3.070755
F 49.749750 32.157297 24.899331
F 49.597355 32.157297 46.727906
F 49.444960 32.157297 68.556481
F 49.292566 32.157297 90.385057
F 49.140171 32.157297 112.213632
F 49.902145 55.310555 3.070755
F 49.749750 55.310555 24.899331
F 49.597355 55.310555 46.727906
F 49.444960 55.310555 68.556481
F 49.292566 55.310555 90.385057
F 49.140171 55.310555 112.213632
F 23.167693 16.721795 2.884111
F 23.015298 16.721795 24.712686
F 22.862904 16.721795 46.541262
F 22.710509 16.721795 68.369837
F 22.558114 16.721795 90.198413
F 22.405720 16.721795 112.026988
F 23.167693 39.875052 2.884111
F 23.015298 39.875052 24.712686
F 22.862904 39.875052 46.541262
F 22.710509 39.875052 68.369837
F 22.558114 39.875052 90.198413
F 22.405720 39.875052 112.026988
F 23.167693 63.028310 2.884111
F 23.015298 63.028310 24.712686
F 22.862904 63.028310 46.541262
F 22.710509 63.028310 68.369837
F 22.558114 63.028310 90.198413
F 22.405720 63.028310 112.026988
F 49.902145 16.721795 3.070756
F 49.749750 16.721795 24.899331
F 49.597355 16.721795 46.727907
F 49.444960 16.721795 68.556482
F 49.292566 16.721795 90.385058
F 49.140171 16.721795 112.213633
F 49.902145 39.875052 3.070756
F 49.749750 39.875052 24.899331
F 49.597355 39.875052 46.727907
F 49.444960 39.875052 68.556482
F 49.292566 39.875052 90.385058
F 49.140171 39.875052 112.213633
F 49.902145 63.028310 3.070756
F 49.749750 63.028310 24.899331
F 49.597355 63.028310 46.727907
F 49.444960 63.028310 68.556482
F 49.292566 63.028310 90.385058
F 49.140171 63.028310 112.213633
F 5.319308 3.858875 6.397775
F 5.166914 3.858875 28.226351
F 5.014519 3.858875 50.054926
F 4.862124 3.858875 71.883501
F 4.709730 3.858875 93.712077
F 4.557335 3.858875 115.540652
F 5.319308 27.012132 6.397775
F 5.166914 27.012132 28.226351
F 5.014519 27.012132 50.054926
F 4.862124 27.012132 71.883501
F 4.709730 27.012132 93.712077
F 4.557335 27.012132 115.540652
F 5.319308 50.165390 6.397775
F 5.166914 50.165390 28.226351
F 5.014519 50.165390 50.054926
F 4.862124 50.165390 71.883501
F 4.709730 50.165390 93.712077
F 4.557335 50.165390 115.540652
F 32.053761 3.858875 6.584420
F 31.901366 3.858875 28.412996
F 31.748971 3.858875 50.241571
F 31.596577 3.858875 72.070146
F 31.444182 3.858875 93.898722
F 31.291787 3.858875 115.727297
F 32.053761 27.012132 6.584420
F 31.901366 27.012132 28.412996
F 31.748971 27.012132 50.241571
F 31.596577 27.012132 72.070146
F 31.444182 27.012132 93.898722
F 31.291787 27.012132 115.727297
F 32.053761 50.165390 6.584420
F 31.901366 50.165390 28.412996
F 31.748971 50.165390 50.241571
F 31.596577 50.165390 72.070146
F 31.444182 50.165390 93.898722
F 31.291787 50.165390 115.727297
F 5.319308 11.576625 6.397775
F 5.166914 11.576625 28.226351
F 5.014519 11.576625 50.054926
F 4.862124 11.576625 71.883502
F 4.709730 11.576625 93.712077
F 4.557335 11.576625 115.540652
F 5.319308 34.729882 6.397775
F 5.166914 34.729882 28.226351
F 5.014519 34.729882 50.054926
F 4.862124 34.729882 71.883502
F 4.709730 34.729882 93.712077
F 4.557335 34.729882 115.540652
F 5.319308 57.883140 6.397775
F 5.166914 57.883140 28.226351
F 5.014519 57.883140 50.054926
F 4.862124 57.883140 71.883502
F 4.709730 57.883140 93.712077
F 4.557335 57.883140 115.540652
F 32.053761 11.576625 6.584420
F 31.901366 11.576625 28.412996
F 31.748971 11.576625 50.241571
F 31.596577 11.576625 72.070147
F 31.444182 11.576625 93.898722
F 31.291787 11.576625 115.727297
F 32.053761 34.729882 6.584420
F 31.901366 34.729882 28.412996
F 31.748971 34.729882 50.241571
F 31.596577 34.729882 72.070147
F 31.444182 34.729882 93.898722
F 31.291787 34.729882 115.727297
F 32.053761 57.883140 6.584420
F 31.901366 57.883140 28.412996
F 31.748971 57.883140 50.241571
F 31.596577 57.883140 72.070147
F 31.444182 57.883140 93.898722
F 31.291787 57.883140 115.727297
F 5.319308 19.294380 6.397776
F 5.166914 19.294380 28.226351
F 5.014519 19.294380 50.054927
F 4.862124 19.294380 71.883502
F 4.709730 19.294380 93.712077
F 4.557335 19.294380 115.540653
F 5.319308 42.447638 6.397776
F 5.166914 42.447638 28.226351
F 5.014519 42.447638 50.054927
F 4.862124 42.447638 71.883502
F 4.709730 42.447638 93.712077
F 4.557335 42.447638 115.540653
F 5.319308 65.600895 6.397776
F 5.166914 65.600895 28.226351
F 5.014519 65.600895 50.054927
F 4.862124 65.600895 71.883502
F 4.709730 65.600895 93.712077
F 4.557335 65.600895 115.540653
F 32.053761 19.294380 6.584421
F 31.901366 19.294380 28.412996
F 31.748971 19.294380 50.241572
F 31.596577 19.294380 72.070147
F 31.444182 19.294380 93.898722
F 31.291787 19.294380 115.727298
F 32.053761 42.447638 6.584421
F 31.901366 42.447638 28.412996
F 31.748971 42.447638 50.241572
F 31.596577 42.447638 72.070147
F 31.444182 42.447638 93.898722
F 31.291787 42.447638 115.727298
F 32.053761 65.600895 6.584421
F 31.901366 65.600895 28.412996
F 31.748971 65.600895 50.241572
F 31.596577 65.600895 72.070147
F 31.444182 65.600895 93.898722
F 31.291787 65.600895 115.727298
F 14.230791 3.858876 6.459991
F 14.078396 3.858876 28.288567
F 13.926002 3.858876 50.117142
F 13.773607 3.858876 71.945717
F 13.621212 3.858876 93.774293
F 13.468818 3.858876 115.602868
F 14.230791 27.012134 6.459991
F 14.078396 27.012134 28.288567
F 13.926002 27.012134 50.117142
F 13.773607 27.012134 71.945717
F 13.621212 27.012134 93.774293
F 13.468818 27.012134 115.602868
F 14.230791 50.165391 6.459991
F 14.078396 50.165391 28.288567
F 13.926002 50.165391 50.117142
F 13.773607 50.165391 71.945717
F 13.621212 50.165391 93.774293
F 13.468818 50.165391 115.602868
F 40.965243 3.858876 6.646636
F 40.812848 3.858876 28.475212
F 40.660453 3.858876 50.303787
F 40.508059 3.858876 72.132362
F 40.355664 3.858876 93.960938
F 40.203269 3.858876 115.789513
F 40.965243 27.012134 6.646636
F 40.812848 27.012134 28.475212
F 40.660453 27.012134 50.303787
F 40.508059 27.012134 72.132362
F 40.355664 27.012134 93.960938
F 40.203269 27.012134 115.789513
F 40.965243 50.165391 6.646636
F 40.812848 50.165391 28.475212
F 40.660453 50.165391 50.303787
F 40.508059 50.165391 72.132362
F 40.355664 50.165391 93.960938
F 40.203269 50.165391 115.789513
F 14.230791 11.576626 6.459991
F 14.078396 11.576626 28.288567
F 13.926002 11.576626 50.117142
F 13.773607 11.576626 71.945718
F 13.621212 11.576626 93.774293
F 13.468818 11.576626 115.602868
F 14.230791 34.729884 6.459991
F 14.078396 34.729884 28.288567
F 13.926002 34.729884 50.117142
F 13.773607 34.729884 71.945718
F 13.621212 34.729884 93.774293
F 13.468818 34.729884 115.602868
F 14.230791 57.883141 6.459991
F 14.078396 57.883141 28.288567
F 13.926002 57.883141 50.117142
F 13.773607 57.883141 71.945718
F 13.621212 57.883141 93.774293
F 13.468818 57.883141 115.602868
F 40.965243 11.576626 6.646636
F 40.812848 11.576626 28.475212
F 40.660453 11.576626 50.303787
F 40.508059 11.576626 72.132363
F 40.355664 11.576626 93.960938
F 40.203269 11.576626 115.789513
F 40.965243 34.729884 6.646636
F 40.812848 34.729884 28.475212
F 40.660453 34.729884 50.303787
F 40.508059 34.729884 72.132363
F 40.355664 34.729884 93.960938
F 40.203269 34.729884 115.789513
F 40.965243 57.883141 6.646636
F 40.812848 57.883141 28.475212
F 40.660453 57.883141 50.303787
F 40.508059 57.883141 72.132363
F 40.355664 57.883141 93.960938
F 40.203269 57.883141 115.789513
F 14.230791 19.294382 6.459992
F 14.078396 19.294382 28.288567
F 13.926002 19.294382 50.117143
F 13.773607 19.294382 71.945718
F 13.621212 19.294382 93.774293
F 13.468818 19.294382 115.602869
F 14.230791 42.447639 6.459992
F 14.078396 42.447639 28.288567
F 13.926002 42.447639 50.117143
F 13.773607 42.447639 71.945718
F 13.621212 42.447639 93.774293
F 13.468818 42.447639 115.602869
F 14.230791 65.600897 6.459992
F 14.078396 65.600897 28.288567
F 13.926002 65.600897 50.117143
F 13.773607 65.600897 71.945718
F 13.621212 65.600897 93.774293
F 13.468818 65.600897 115.602869
F 40.965243 19.294382 6.646637
F 40.812848 19.294382 28.475212
F 40.660453 19.294382 50.303788
F 40.508059 19.294382 72.132363
F 40.355664 19.294382 93.960938
F 40.203269 19.294382 115.789514
F 40.965243 42.447639 6.646637
F 40.812848 42.447639 28.475212
F 40.660453 42.447639 50.303788
F 40.508059 42.447639 72.132363
F 40.355664 42.447639 93.960938
F 40.203269 42.447639 115.789514
F 40.965243 65.600897 6.646637
F 40.812848 65.600897 28.475212
F 40.660453 65.600897 50.303788
F 40.508059 65.600897 72.132363
F 40.355664 65.600897 93.960938
F 40.203269 65.600897 115.789514
F 23.142281 3.858875 6.522206
F 22.989886 3.858875 28.350781
F 22.837492 3.858875 50.179357
F 22.685097 3.858875 72.007932
F 22.532702 3.858875 93.836507
F 22.380308 3.858875 115.665083
F 23.142281 27.012133 6.522206
F 22.989886 27.012133 28.350781
F 22.837492 27.012133 50.179357
F 22.685097 27.012133 72.007932
F 22.532702 27.012133 93.836507
F 22.380308 27.012133 115.665083
F 23.142281 50.165390 6.522206
F 22.989886 50.165390 28.350781
F 22.837492 50.165390 50.179357
F 22.685097 50.165390 72.007932
F 22.532702 50.165390 93.836507
F 22.380308 50.165390 115.665083
F 49.876732 3.858875 6.708851
F 49.724338 3.858875 28.537426
F 49.571943 3.858875 50.366002
F 49.419548 3.858875 72.194577
F 49.267154 3.858875 94.023152
F 49.114759 3.858875 115.851728
F 49.876732 27.012133 6.708851
F 49.724338 27.012133 28.537426
F 49.571943 27.012133 50.366002
F 49.419548 27.012133 72.194577
F 49.267154 27.012133 94.023152
F 49.114759 27.012133 115.851728
F 49.876732 50.165390 6.708851
F 49.724338 50.165390 28.537426
F 49.571943 50.165390 50.366002
F 49.419548 50.165390 72.194577
F 49.267154 50.165390 94.023152
F 49.114759 50.165390 115.851728
F 23.142281 11.576625 6.522206
F 22.989886 11.576625 28.350781
F 22.837492 11.576625 50.179357
F 22.685097 11.576625 72.007932
F 22.532702 11.576625 93.836508
F 22.380308 11.576625 115.665083
F 23.142281 34.729883 6.522206
F 22.989886 34.729883 28.350781
F 22.837492 34.729883 50.179357
F 22.685097 34.729883 72.007932
F 22.532702 34.729883 93.836508
F 22.380308 34.729883 115.665083
F 23.142281 57.883140 6.522206
F 22.989886 57.883140 28.350781
F 22.837492 57.883140 50.179357
F 22.685097 57.883140 72.007932
F 22.532702 57.883140 93.836508
F 22.380308 57.883140 115.665083
F 49.876732 11.576625 6.708851
F 49.724338 11.576625 28.537426
F 49.571943 11.576625 50.366002
F 49.419548 11.576625 72.194577
F 49.267154 11.576625 94.023153
F 49.114759 11.576625 115.851728
F 49.876732 34.729883 6.708851
F 49.724338 34.729883 28.537426
F 49.571943 34.729883 50.366002
F 49.419548 34.729883 72.194577
F 49.267154 34.729883 94.023153
F 49.114759 34.729883 115.851728
F 49.876732 57.883140 6.708851
F 49.724338 57.883140 28.537426
F 49.571943 57.883140 50.366002
F 49.419548 57.883140 72.194577
F 49.267154 57.883140 94.023153
F 49.114759 57.883140 115.851728
F 23.142281 19.294381 6.522206
F 22.989886 19.294381 28.350782
F 22.837492 19.294381 50.179357
F 22.685097 19.294381 72.007933
F 22.532702 19.294381 93.836508
F 22.380308 19.294381 115.665083
F 23.142281 42.447638 6.522206
F 22.989886 42.447638 28.350782
F 22.837492 42.447638 50.179357
F 22.685097 42.447638 72.007933
F 22.532702 42.447638 93.836508
F 22.380308 42.447638 115.665083
F 23.142281 65.600896 6.522206
F 22.989886 65.600896 28.350782
F 22.837492 65.600896 50.179357
F 22.685097 65.600896 72.007933
F 22.532702 65.600896 93.836508
F 22.380308 65.600896 115.665083
F 49.876732 19.294381 6.708851
F 49.724338 19.294381 28.537427
F 49.571943 19.294381 50.366002
F 49.419548 19.294381 72.194578
F 49.267154 19.294381 94.023153
F 49.114759 19.294381 115.851728
F 49.876732 42.447638 6.708851
F 49.724338 42.447638 28.537427
F 49.571943 42.447638 50.366002
F 49.419548 42.447638 72.194578
F 49.267154 42.447638 94.023153
F 49.114759 42.447638 115.851728
F 49.876732 65.600896 6.708851
F 49.724338 65.600896 28.537427
F 49.571943 65.600896 50.366002
F 49.419548 65.600896 72.194578
F 49.267154 65.600896 94.023153
F 49.114759 65.600896 115.851728
F 5.338371 3.858875 3.669205
F 5.185976 3.858875 25.497780
F 5.033581 3.858875 47.326356
F 4.881187 3.858875 69.154931
F 4.728792 3.858875 90.983506
F 4.576397 3.858875 112.812082
F 5.338371 27.012133 3.669205
F 5.185976 27.012133 25.497780
F 5.033581 27.012133 47.326356
F 4.881187 27.012133 69.154931
F 4.728792 27.012133 90.983506
F 4.576397 27.012133 112.812082
F 5.338371 50.165390 3.669205
F 5.185976 50.165390 25.497780
F 5.033581 50.165390 47.326356
F 4.881187 50.165390 69.154931
F 4.728792 50.165390 90.983506
F 4.576397 50.165390 112.812082
F 32.072822 3.858875 3.855850
F 31.920427 3.858875 25.684425
F 31.768033 3.858875 47.513001
F 31.615638 3.858875 69.341576
F 31.463243 3.858875 91.170151
F 31.310849 3.858875 112.998727
F 32.072822 27.012133 3.855850
F 31.920427 27.012133 25.684425
F 31.768033 27.012133 47.513001
F 31.615638 27.012133 69.341576
F 31.463243 27.012133 91.170151
F 31.310849 27.012133 112.998727
F 32.072822 50.165390 3.855850
F 31.920427 50.165390 25.684425
F 31.768033 50.165390 47.513001
F 31.615638 50.165390 69.341576
F 31.463243 50.165390 91.170151
F 31.310849 50.165390 112.998727
F 5.338371 11.576625 3.669205
F 5.185976 11.576625 25.497780
F 5.033581 11.576625 47.326355
F 4.881187 11.576625 69.154931
F 4.728792 11.576625 90.983506
F 4.576397 11.576625 112.812082
F 5.338371 34.729883 3.669205
F 5.185976 34.729883 25.497780
F 5.033581 34.729883 47.326355
F 4.881187 34.729883 69.154931
F 4.728792 34.729883 90.983506
F 4.576397 34.729883 112.812082
F 5.338371 57.883140 3.669205
F 5.185976 57.883140 25.497780
F 5.033581 57.883140 47.326355
F 4.881187 57.883140 69.154931
F 4.728792 57.883140 90.983506
F 4.576397 57.883140 112.812082
F 32.072822 11.576625 3.855850
F 31.920427 11.576625 25.684425
F 31.768033 11.576625 47.513000
F 31.615638 11.576625 69.341576
F 31.463243 11.576625 91.170151
F 31.310849 11.576625 112.998727
F 32.072822 34.729883 3.855850
F 31.920427 34.729883 25.684425
F 31.768033 34.729883 47.513000
F 31.615638 34.729883 69.341576
F 31.463243 34.729883 91.170151
F 31.310849 34.729883 112.998727
F 32.072822 57.883140 3.855850
F 31.920427 57.883140 25.684425
F 31.768033 57.883140 47.513000
F 31.615638 57.883140 69.341576
F 31.463243 57.883140 91.170151
F 31.310849 57.883140 112.998727
F 5.338371 19.294381 3.669204
F 5.185976 19.294381 25.497780
F 5.033581 19.294381 47.326355
F 4.881187 19.294381 69.154930
F 4.728792 19.294381 90.983506
F 4.576397 19.294381 112.812081
F 5.338371 42.447638 3.669204
F 5.185976 42.447638 25.497780
F 5.033581 42.447638 47.326355
F 4.881187 42.447638 69.154930
F 4.728792 42.447638 90.983506
F 4.576397 42.447638 112.812081
F 5.338371 65.600896 3.669204
F 5.185976 65.600896 25.497780
F 5.033581 65.600896 47.326355
F 4.881187 65.600896 69.154930
F 4.728792 65.600896 90.983506
F 4.576397 65.600896 112.812081
F 32.072822 19.294381 3.855849
F 31.920427 19.294381 25.684425
F 31.768033 19.294381 47.513000
F 31.615638 19.294381 69.341575
F 31.463243 19.294381 91.170151
F 31.310849 19.294381 112.998726
F 32.072822 42.447638 3.855849
F 31.920427 42.447638 25.684425
F 31.768033 42.447638 47.513000
F 31.615638 42.447638 69.341575
F 31.463243 42.447638 91.170151
F 31.310849 42.447638 112.998726
F 32.072822 65.600896 3.855849
F 31.920427 65.600896 25.684425
F 31.768033 65.600896 47.513000
F 31.615638 65.600896 69.341575
F 31.463243 65.600896 91.170151
F 31.310849 65.600896 112.998726
F 14.249853 3.858876 3.731419
F 14.097459 3.858876 25.559995
F 13.945064 3.858876 47.388570
F 13.792669 3.858876 69.217145
F 13.640275 3.858876 91.045721
F 13.487880 3.858876 112.874296
F 14.249853 27.012133 3.731419
F 14.097459 27.012133 25.559995
F 13.945064 27.012133 47.388570
F 13.792669 27.012133 69.217145
F 13.640275 27.012133 91.045721
F 13.487880 27.012133 112.874296
F 14.249853 50.165391 3.731419
F 14.097459 50.165391 25.559995
F 13.945064 50.165391 47.388570
F 13.792669 50.165391 69.217145
F 13.640275 50.165391 91.045721
F 13.487880 50.165391 112.874296
F 40.984305 3.858876 3.918063
F 40.831910 3.858876 25.746639
F 40.679516 3.858876 47.575215
F 40.527121 3.858876 69.403790
F 40.374726 3.858876 91.232366
F 40.222332 3.858876 113.060941
F 40.984305 27.012133 3.918063
F 40.831910 27.012133 25.746639
F 40.679516 27.012133 47.575215
F 40.527121 27.012133 69.403790
F 40.374726 27.012133 91.232366
F 40.222332 27.012133 113.060941
F 40.984305 50.165391 3.918063
F 40.831910 50.165391 25.746639
F 40.679516 50.165391 47.575215
F 40.527121 50.165391 69.403790
F 40.374726 50.165391 91.232366
F 40.222332 50.165391 113.060941
F 14.249853 11.576626 3.731419
F 14.097459 11.576626 25.559994
F 13.945064 11.576626 47.388570
F 13.792669 11.576626 69.217145
F 13.640275 11.576626 91.045721
F 13.487880 11.576626 112.874296
F 14.249853 34.729883 3.731419
F 14.097459 34.729883 25.559994
F 13.945064 34.729883 47.388570
F 13.792669 34.729883 69.217145
F 13.640275 34.729883 91.045721
F 13.487880 34.729883 112.874296
F 14.249853 57.883141 3.731419
F 14.097459 57.883141 25.559994
F 13.945064 57.883141 47.388570
F 13.792669 57.883141 69.217145
F 13.640275 57.883141 91.045721
F 13.487880 57.883141 112.874296
F 40.984305 11.576626 3.918063
F 40.831910 11.576626 25.746638
F 40.679516 11.576626 47.575215
F 40.527121 11.576626 69.403790
F 40.374726 11.576626 91.232366
F 40.222332 11.576626 113.060941
F 40.984305 34.729883 3.918063
F 40.831910 34.729883 25.746638
F 40.679516 34.729883 47.575215
F 40.527121 34.729883 69.403790
F 40.374726 34.729883 91.232366
F 40.222332 34.729883 113.060941
F 40.984305 57.883141 3.918063
F 40.831910 57.883141 25.746638
F 40.679516 57.883141 47.575215
F 40.527121 57.883141 69.403790
F 40.374726 57.883141 91.232366
F 40.222332 57.883141 113.060941
F 14.249853 19.294381 3.731419
F 14.097459 19.294381 25.559994
F 13.945064 19.294381 47.388569
F 13.792669 19.294381 69.217145
F 13.640275 19.294381 91.045720
F 13.487880 19.294381 112.874295
F 14.249853 42.447639 3.731419
F 14.097459 42.447639 25.559994
F 13.945064 42.447639 47.388569
F 13.792669 42.447639 69.217145
F 13.640275 42.447639 91.045720
F 13.487880 42.447639 112.874295
F 14.249853 65.600896 3.731419
F 14.097459 65.600896 25.559994
F 13.945064 65.600896 47.388569
F 13.792669 65.600896 69.217145
F 13.640275 65.600896 91.045720
F 13.487880 65.600896 112.874295
F 40.984305 19.294381 3.918063
F 40.831910 19.294381 25.746638
F 40.679516 19.294381 47.575214
F 40.527121 19.294381 69.403790
F 40.374726 19.294381 91.232365
F 40.222332 19.294381 113.060940
F 40.984305 42.447639 3.918063
F 40.831910 42.447639 25.746638
F 40.679516 42.447639 47.575214
F 40.527121 42.447639 69.403790
F 40.374726 42.447639 91.232365
F 40.222332 42.447639 113.060940
F 40.984305 65.600896 3.918063
F 40.831910 65.600896 25.746638
F 40.679516 65.600896 47.575214
F 40.527121 65.600896 69.403790
F 40.374726 65.600896 91.232365
F 40.222332 65.600896 113.060940
F 23.161341 3.858875 3.793635
F 23.008947 3.858875 25.622210
F 22.856552 3.858875 47.450785
F 22.704157 3.858875 69.279361
F 22.551763 3.858875 91.107936
F 22.399368 3.858875 112.936512
F 23.161341 27.012133 3.793635
F 23.008947 27.012133 25.622210
F 22.856552 27.012133 47.450785
F 22.704157 27.012133 69.279361
F 22.551763 27.012133 91.107936
F 22.399368 27.012133 112.936512
F 23.161341 50.165390 3.793635
F 23.008947 50.165390 25.622210
F 22.856552 50.165390 47.450785
F 22.704157 50.165390 69.279361
F 22.551763 50.165390 91.107936
F 22.399368 50.165390 112.936512
F 49.895793 3.858875 3.980279
F 49.743398 3.858875 25.808854
F 49.591003 3.858875 47.637429
F 49.438609 3.858875 69.466006
F 49.286214 3.858875 91.294581
F 49.133819 3.858875 113.123157
F 49.895793 27.012133 3.980279
F 49.743398 27.012133 25.808854
F 49.591003 27.012133 47.637429
F 49.438609 27.012133 69.466006
F 49.286214 27.012133 91.294581
F 49.133819 27.012133 113.123157
F 49.895793 50.165390 3.980279
F 49.743398 50.165390 25.808854
F 49.591003 50.165390 47.637429
F 49.438609 50.165390 69.466006
F 49.286214 50.165390 91.294581
F 49.133819 50.165390 113.123157
F 23.161341 11.576625 3.793634
F 23.008947 11.576625 25.622210
F 22.856552 11.576625 47.450785
F 22.704157 11.576625 69.279361
F 22.551763 11.576625 91.107936
F 22.399368 11.576625 112.936511
F 23.161341 34.729883 3.793634
F 23.008947 34.729883 25.622210
F 22.856552 34.729883 47.450785
F 22.704157 34.729883 69.279361
F 22.551763 34.729883 91.107936
F 22.399368 34.729883 112.936511
F 23.161341 57.883140 3.793634
F 23.008947 57.883140 25.622210
F 22.856552 57.883140 47.450785
F 22.704157 57.883140 69.279361
F 22.551763 57.883140 91.107936
F 22.399368 57.883140 112.936511
F 49.895793 11.576625 3.980278
F 49.743398 11.576625 25.808854
F 49.591003 11.576625 47.637429
F 49.438609 11.576625 69.466006
F 49.286214 11.576625 91.294581
F 49.133819 11.576625 113.123156
F 49.895793 34.729883 3.980278
F 49.743398 34.729883 25.808854
F 49.591003 34.729883 47.637429
F 49.438609 34.729883 69.466006
F 49.286214 34.729883 91.294581
F 49.133819 34.729883 113.123156
F 49.895793 57.883140 3.980278
F 49.743398 57.883140 25.808854
F 49.591003 57.883140 47.637429
F 49.438609 57.883140 69.466006
F 49.286214 57.883140 91.294581
F 49.133819 57.883140 113.123156
F 23.161341 19.294381 3.793634
F 23.008947 19.294381 25.622209
F 22.856552 19.294381 47.450785
F 22.704157 19.294381 69.279360
F 22.551763 19.294381 91.107935
F 22.399368 19.294381 112.936511
F 23.161341 42.447638 3.793634
F 23.008947 42.447638 25.622209
F 22.856552 42.447638 47.450785
F 22.704157 42.447638 69.279360
F 22.551763 42.447638 91.107935
F 22.399368 42.447638 112.936511
F 23.161341 65.600896 3.793634
F 23.008947 65.600896 25.622209
F 22.856552 65.600896 47.450785
F 22.704157 65.600896 69.279360
F 22.551763 65.600896 91.107935
F 22.399368 65.600896 112.936511
F 49.895793 19.294381 3.980278
F 49.743398 19.294381 25.808853
F 49.591003 19.294381 47.637429
F 49.438609 19.294381 69.466005
F 49.286214 19.294381 91.294580
F 49.133819 19.294381 113.123156
F 49.895793 42.447638 3.980278
F 49.743398 42.447638 25.808853
F 49.591003 42.447638 47.637429
F 49.438609 42.447638 69.466005
F 49.286214 42.447638 91.294580
F 49.133819 42.447638 113.123156
F 49.895793 65.600896 3.980278
F 49.743398 65.600896 25.808853
F 49.591003 65.600896 47.637429
F 49.438609 65.600896 69.466005
F 49.286214 65.600896 91.294580
F 49.133819 65.600896 113.123156
F 5.363759 1.286291 0.031108
F 5.211364 1.286291 21.859684
F 5.058969 1.286291 43.688260
F 4.906575 1.286291 65.516835
F 4.754180 1.286291 87.345411
F 4.601785 1.286291 109.173986
F 5.363759 24.439549 0.031108
F 5.211364 24.439549 21.859684
F 5.058969 24.439549 43.688260
F 4.906575 24.439549 65.516835
F 4.754180 24.439549 87.345411
F 4.601785 24.439549 109.173986
F 5.363759 47.592806 0.031108
F 5.211364 47.592806 21.859684
F 5.058969 47.592806 43.688260
F 4.906575 47.592806 65.516835
F 4.754180 47.592806 87.345411
F 4.601785 47.592806 109.173986
F 32.098211 1.286291 0.217753
F 31.945817 1.286291 22.046329
F 31.793422 1.286291 43.874904
F 31.641027 1.286291 65.703479
F 31.488632 1.286291 87.532055
F 31.336238 1.286291 109.360630
F 32.098211 24.439549 0.217753
F 31.945817 24.439549 22.046329
F 31.793422 24.439549 43.874904
F 31.641027 24.439549 65.703479
F 31.488632 24.439549 87.532055
F 31.336238 24.439549 109.360630
F 32.098211 47.592806 0.217753
F 31.945817 47.592806 22.046329
F 31.793422 47.592806 43.874904
F 31.641027 47.592806 65.703479
F 31.488632 47.592806 87.532055
F 31.336238 47.592806 109.360630
F 5.363759 9.004041 0.031108
F 5.211364 9.004041 21.859684
F 5.058969 9.004041 43.688260
F 4.906575 9.004041 65.516835
F 4.754180 9.004041 87.345411
F 4.601785 9.004041 109.173986
F 5.363759 32.157298 0.031108
F 5.211364 32.157298 21.859684
F 5.058969 32.157298 43.688260
F 4.906575 32.157298 65.516835
F 4.754180 32.157298 87.345411
F 4.601785 32.157298 109.173986
F 5.363759 55.310556 0.031108
F 5.211364 55.310556 21.859684
F 5.058969 55.310556 43.688260
F 4.906575 55.310556 65.516835
F 4.754180 55.310556 87.345411
F 4.601785 55.310556 109.173986
F 32.098211 9.004041 0.217753
F 31.945817 9.004041 22.046329
F 31.793422 9.004041 43.874904
F 31.641027 9.004041 65.703479
F 31.488632 9.004041 87.532055
F 31.336238 9.004041 109.360630
F 32.098211 32.157298 0.217753
F 31.945817 32.157298 22.046329
F 31.793422 32.157298 43.874904
F 31.641027 32.157298 65.703479
F 31.488632 32.157298 87.532055
F 31.336238 32.157298 109.360630
F 32.098211 55.310556 0.217753
F 31.945817 55.310556 22.046329
F 31.793422 55.310556 43.874904
F 31.641027 55.310556 65.703479
F 31.488632 55.310556 87.532055
F 31.336238 55.310556 109.360630
F 5.363759 16.721796 0.031107
F 5.211364 16.721796 21.859683
F 5.058969 16.721796 43.688259
F 4.906575 16.721796 65.516835
F 4.754180 16.721796 87.345410
F 4.601785 16.721796 109.173985
F 5.363759 39.875053 0.031107
F 5.211364 39.875053 21.859683
F 5.058969 39.875053 43.688259
F 4.906575 39.875053 65.516835
F 4.754180 39.875053 87.345410
F 4.601785 39.875053 109.173985
F 5.363759 63.028311 0.031107
F 5.211364 63.028311 21.859683
F 5.058969 63.028311 43.688259
F 4.906575 63.028311 65.516835
F 4.754180 63.028311 87.345410
F 4.601785 63.028311 109.173985
F 32.098211 16.721796 0.217752
F 31.945817 16.721796 22.046328
F 31.793422 16.721796 43.874903
F 31.641027 16.721796 65.703479
F 31.488632 16.721796 87.532054
F 31.336238 16.721796 109.360629
F 32.098211 39.875053 0.217752
F 31.945817 39.875053 22.046328
F 31.793422 39.875053 43.874903
F 31.641027 39.875053 65.703479
F 31.488632 39.875053 87.532054
F 31.336238 39.875053 109.360629
F 32.098211 63.028311 0.217752
F 31.945817 63.028311 22.046328
F 31.793422 63.028311 43.874903
F 31.641027 63.028311 65.703479
F 31.488632 63.028311 87.532054
F 31.336238 63.028311 109.360629
F 14.275242 1.286290 0.093323
F 14.122847 1.286290 21.921898
F 13.970452 1.286290 43.750473
F 13.818057 1.286290 65.579049
F 13.665663 1.286290 87.407624
F 13.513268 1.286290 109.236200
F 14.275242 24.439547 0.093323
F 14.122847 24.439547 21.921898
F 13.970452 24.439547 43.750473
F 13.818057 24.439547 65.579049
F 13.665663 24.439547 87.407624
F 13.513268 24.439547 109.236200
F 14.275242 47.592805 0.093323
F 14.122847 47.592805 21.921898
F 13.970452 47.592805 43.750473
F 13.818057 47.592805 65.579049
F 13.665663 47.592805 87.407624
F 13.513268 47.592805 109.236200
F 41.009693 1.286290 0.279968
F 40.857298 1.286290 22.108543
F 40.704904 1.286290 43.937118
F 40.552509 1.286290 65.765694
F 40.400114 1.286290 87.594269
F 40.247720 1.286290 109.422844
F 41.009693 24.439547 0.279968
F 40.857298 24.439547 22.108543
F 40.704904 24.439547 43.937118
F 40.552509 24.439547 65.765694
F 40.400114 24.439547 87.594269
F 40.247720 24.439547 109.422844
F 41.009693 47.592805 0.279968
F 40.857298 47.592805 22.108543
F 40.704904 47.592805 43.937118
F 40.552509 47.592805 65.765694
F 40.400114 47.592805 87.594269
F 40.247720 47.592805 109.422844
F 14.275242 9.004039 0.093323
F 14.122847 9.004039 21.921898
F 13.970452 9.004039 43.750473
F 13.818057 9.004039 65.579049
F 13.665663 9.004039 87.407624
F 13.513268 9.004039 109.236201
F 14.275242 32.157297 0.093323
F 14.122847 32.157297 21.921898
F 13.970452 32.157297 43.750473
F 13.818057 32.157297 65.579049
F 13.665663 32.157297 87.407624
F 13.513268 32.157297 109.236201
F 14.275242 55.310554 0.093323
F 14.122847 55.310554 21.921898
F 13.970452 55.310554 43.750473
F 13.818057 55.310554 65.579049
F 13.665663 55.310554 87.407624
F 13.513268 55.310554 109.236201
F 41.009693 9.004039 0.279968
F 40.857298 9.004039 22.108543
F 40.704904 9.004039 43.937118
F 40.552509 9.004039 65.765694
F 40.400114 9.004039 87.594269
F 40.247720 9.004039 109.422845
F 41.009693 32.157297 0.279968
F 40.857298 32.157297 22.108543
F 40.704904 32.157297 43.937118
F 40.552509 32.157297 65.765694
F 40.400114 32.157297 87.594269
F 40.247720 32.157297 109.422845
F 41.009693 55.310554 0.279968
F 40.857298 55.310554 22.108543
F 40.704904 55.310554 43.937118
F 40.552509 55.310554 65.765694
F 40.400114 55.310554 87.594269
F 40.247720 55.310554 109.422845
F 14.275242 16.721795 0.093322
F 14.122847 16.721795 21.921897
F 13.970452 16.721795 43.750473
F 13.818058 16.721795 65.579048
F 13.665663 16.721795 87.407623
F 13.513268 16.721795 109.236200
F 14.275242 39.875052 0.093322
F 14.122847 39.875052 21.921897
F 13.970452 39.875052 43.750473
F 13.818058 39.875052 65.579048
F 13.665663 39.875052 87.407623
F 13.513268 39.875052 109.236200
F 14.275242 63.028310 0.093322
F 14.122847 63.028310 21.921897
F 13.970452 63.028310 43.750473
F 13.818058 63.028310 65.579048
F 13.665663 63.028310 87.407623
F 13.513268 63.028310 109.236200
F 41.009693 16.721795 0.279967
F 40.857298 16.721795 22.108542
F 40.704904 16.721795 43.937118
F 40.552509 16.721795 65.765693
F 40.400114 16.721795 87.594268
F 40.247720 16.721795 109.422844
F 41.009693 39.875052 0.279967
F 40.857298 39.875052 22.108542
F 40.704904 39.875052 43.937118
F 40.552509 39.875052 65.765693
F 40.400114 39.875052 87.594268
F 40.247720 39.875052 109.422844
F 41.009693 63.028310 0.279967
F 40.857298 63.028310 22.108542
F 40.704904 63.028310 43.937118
F 40.552509 63.028310 65.765693
F 40.400114 63.028310 87.594268
F 40.247720 63.028310 109.422844
F 23.186730 1.286290 0.155538
F 23.034336 1.286290 21.984113
F 22.881941 1.286290 43.812688
F 22.729546 1.286290 65.641264
F 22.577152 1.286290 87.469839
F 22.424757 1.286290 109.298415
F 23.186730 24.439548 0.155538
F 23.034336 24.439548 21.984113
F 22.881941 24.439548 43.812688
F 22.729546 24.439548 65.641264
F 22.577152 24.439548 87.469839
F 22.424757 24.439548 109.298415
F 23.186730 47.592805 0.155538
F 23.034336 47.592805 21.984113
F 22.881941 47.592805 43.812688
F 22.729546 47.592805 65.641264
F 22.577152 47.592805 87.469839
F 22.424757 47.592805 109.298415
F 49.921183 1.286290 0.342183
F 49.768788 1.286290 22.170758
F 49.616393 1.286290 43.999333
F 49.463999 1.286290 65.827909
F 49.311604 1.286290 87.656484
F 49.159209 1.286290 109.485060
F 49.921183 24.439548 0.342183
F 49.768788 24.439548 22.170758
F 49.616393 24.439548 43.999333
F 49.463999 24.439548 65.827909
F 49.311604 24.439548 87.656484
F 49.159209 24.439548 109.485060
F 49.921183 47.592805 0.342183
F 49.768788 47.592805 22.170758
F 49.616393 47.592805 43.999333
F 49.463999 47.592805 65.827909
F 49.311604 47.592805 87.656484
F 49.159209 47.592805 109.485060
F 23.186730 9.004039 0.155538
F 23.034336 9.004039 21.984113
F 22.881941 9.004039 43.812689
F 22.729546 9.004039 65.641264
F 22.577152 9.004039 87.469839
F 22.424757 9.004039 109.298415
F 23.186730 32.157297 0.155538
F 23.034336 32.157297 21.984113
F 22.881941 32.157297 43.812689
F 22.729546 32.157297 65.641264
F 22.577152 32.157297 87.469839
F 22.424757 32.157297 109.298415
F 23.186730 55.310555 0.155538
F 23.034336 55.310555 21.984113
F 22.881941 55.310555 43.812689
F 22.729546 55.310555 65.641264
F 22.577152 55.310555 87.469839
F 22.424757 55.310555 109.298415
F 49.921183 9.004039 0.342183
F 49.768788 9.004039 22.170758
F 49.616393 9.004039 43.999334
F 49.463999 9.004039 65.827909
F 49.311604 9.004039 87.656484
F 49.159209 9.004039 109.485060
F 49.921183 32.157297 0.342183
F 49.768788 32.157297 22.170758
F 49.616393 32.157297 43.999334
F 49.463999 32.157297 65.827909
F 49.311604 32.157297 87.656484
F 49.159209 32.157297 109.485060
F 49.921183 55.310555 0.342183
F 49.768788 55.310555 22.170758
F 49.616393 55.310555 43.999334
F 49.463999 55.310555 65.827909
F 49.311604 55.310555 87.656484
F 49.159209 55.310555 109.485060
F 23.186730 16.721795 0.155537
F 23.034336 16.721795 21.984112
F 22.881941 16.721795 43.812688
F 22.729546 16.721795 65.641263
F 22.577152 16.721795 87.469838
F 22.424757 16.721795 109.298414
F 23.186730 39.875052 0.155537
F 23.034336 39.875052 21.984112
F 22.881941 39.875052 43.812688
F 22.729546 39.875052 65.641263
F 22.577152 39.875052 87.469838
F 22.424757 39.875052 109.298414
F 23.186730 63.028310 0.155537
F 23.034336 63.028310 21.984112
F 22.881941 63.028310 43.812688
F 22.729546 63.028310 65.641263
F 22.577152 63.028310 87.469838
F 22.424757 63.028310 109.298414
F 49.921183 16.721795 0.342182
F 49.768788 16.721795 22.170757
F 49.616393 16.721795 43.999333
F 49.463999 16.721795 65.827908
F 49.311604 16.721795 87.656483
F 49.159209 16.721795 109.485059
F 49.921183 39.875052 0.342182
F 49.768788 39.875052 22.170757
F 49.616393 39.875052 43.999333
F 49.463999 39.875052 65.827908
F 49.311604 39.875052 87.656483
F 49.159209 39.875052 109.485059
F 49.921183 63.028310 0.342182
F 49.768788 63.028310 22.170757
F 49.616393 63.028310 43.999333
F 49.463999 63.028310 65.827908
F 49.311604 63.028310 87.656483
F 49.159209 63.028310 109.485059
F 7.566242 7.717750 3.684759
F 7.413848 7.717750 25.513334
F 7.261453 7.717750 47.341910
F 7.109058 7.717750 69.170485
F 6.956664 7.717750 90.999061
F 6.804269 7.717750 112.827636
F 7.566242 30.871007 3.684759
F 7.413848 30.871007 25.513334
F 7.261453 30.871007 47.341910
F 7.109058 30.871007 69.170485
F 6.956664 30.871007 90.999061
F 6.804269 30.871007 112.827636
F 7.566242 54.024265 3.684759
F 7.413848 54.024265 25.513334
F 7.261453 54.024265 47.341910
F 7.109058 54.024265 69.170485
F 6.956664 54.024265 90.999061
F 6.804269 54.024265 112.827636
F 34.300695 7.717750 3.871403
F 34.148300 7.717750 25.699978
F 33.995905 7.717750 47.528554
F 33.843511 7.717750 69.357129
F 33.691116 7.717750 91.185705
F 33.538721 7.717750 113.014280
F 34.300695 30.871007 3.871403
F 34.148300 30.871007 25.699978
F 33.995905 30.871007 47.528554
F 33.843511 30.871007 69.357129
F 33.691116 30.871007 91.185705
F 33.538721 30.871007 113.014280
F 34.300695 54.024265 3.871403
F 34.148300 54.024265 25.699978
F 33.995905 54.024265 47.528554
F 33.843511 54.024265 69.357129
F 33.691116 54.024265 91.185705
F 33.538721 54.024265 113.014280
F 7.566242 15.435502 3.684758
F 7.413848 15.435502 25.513333
F 7.261453 15.435502 47.341909
F 7.109058 15.435502 69.170484
F 6.956664 15.435502 90.999059
F 6.804269 15.435502 112.827635
F 7.566242 38.588760 3.684758
F 7.413848 38.588760 25.513333
F 7.261453 38.588760 47.341909
F 7.109058 38.588760 69.170484
F 6.956664 38.588760 90.999059
F 6.804269 38.588760 112.827635
F 7.566242 61.742018 3.684758
F 7.413848 61.742018 25.513333
F 7.261453 61.742018 47.341909
F 7.109058 61.742018 69.170484
F 6.956664 61.742018 90.999059
F 6.804269 61.742018 112.827635
F 34.300695 15.435502 3.871402
F 34.148300 15.435502 25.699977
F 33.995905 15.435502 47.528553
F 33.843511 15.435502 69.357128
F 33.691116 15.435502 91.185703
F 33.538721 15.435502 113.014279
F 34.300695 38.588760 3.871402
F 34.148300 38.588760 25.699977
F 33.995905 38.588760 47.528553
F 33.843511 38.588760 69.357128
F 33.691116 38.588760 91.185703
F 33.538721 38.588760 113.014279
F 34.300695 61.742018 3.871402
F 34.148300 61.742018 25.699977
F 33.995905 61.742018 47.528553
F 33.843511 61.742018 69.357128
F 33.691116 61.742018 91.185703
F 33.538721 61.742018 113.014279
F 7.566242 0.000000 3.684759
F 7.413848 0.000000 25.513334
F 7.261453 0.000000 47.341910
F 7.109058 0.000000 69.170485
F 6.956664 0.000000 90.999060
F 6.804269 0.000000 112.827636
F 7.566242 23.153258 3.684759
F 7.413848 23.153258 25.513334
F 7.261453 23.153258 47.341910
F 7.109058 23.153258 69.170485
F 6.956664 23.153258 90.999060
F 6.804269 23.153258 112.827636
F 7.566242 46.306515 3.684759
F 7.413848 46.306515 25.513334
F 7.261453 46.306515 47.341910
F 7.109058 46.306515 69.170485
F 6.956664 46.306515 90.999060
F 6.804269 46.306515 112.827636
F 34.300695 0.000000 3.871403
F 34.148300 0.000000 25.699978
F 33.995905 0.000000 47.528554
F 33.843511 0.000000 69.357129
F 33.691116 0.000000 91.185704
F 33.538721 0.000000 113.014280
F 34.300695 23.153258 3.871403
F 34.148300 23.153258 25.699978
F 33.995905 23.153258 47.528554
F 33.843511 23.153258 69.357129
F 33.691116 23.153258 91.185704
F 33.538721 23.153258 113.014280
F 34.300695 46.306515 3.871403
F 34.148300 46.306515 25.699978
F 33.995905 46.306515 47.528554
F 33.843511 46.306515 69.357129
F 33.691116 46.306515 91.185704
F 33.538721 46.306515 113.014280
F 16.477727 7.717750 3.746972
F 16.325332 7.717750 25.575549
F 16.172938 7.717750 47.404124
F 16.020543 7.717750 69.232699
F 15.868148 7.717750 91.061275
F 15.715754 7.717750 112.889850
F 16.477727 30.871008 3.746972
F 16.325332 30.871008 25.575549
F 16.172938 30.871008 47.404124
F 16.020543 30.871008 69.232699
F 15.868148 30.871008 91.061275
F 15.715754 30.871008 112.889850
F 16.477727 54.024265 3.746972
F 16.325332 54.024265 25.575549
F 16.172938 54.024265 47.404124
F 16.020543 54.024265 69.232699
F 15.868148 54.024265 91.061275
F 15.715754 54.024265 112.889850
F 43.212179 7.717750 3.933617
F 43.059784 7.717750 25.762193
F 42.907389 7.717750 47.590768
F 42.754995 7.717750 69.419343
F 42.602600 7.717750 91.247919
F 42.450205 7.717750 113.076494
F 43.212179 30.871008 3.933617
F 43.059784 30.871008 25.762193
F 42.907389 30.871008 47.590768
F 42.754995 30.871008 69.419343
F 42.602600 30.871008 91.247919
F 42.450205 30.871008 113.076494
F 43.212179 54.024265 3.933617
F 43.059784 54.024265 25.762193
F 42.907389 54.024265 47.590768
F 42.754995 54.024265 69.419343
F 42.602600 54.024265 91.247919
F 42.450205 54.024265 113.076494
F 16.477727 15.435503 3.746971
F 16.325332 15.435503 25.575547
F 16.172938 15.435503 47.404123
F 16.020543 15.435503 69.232698
F 15.868148 15.435503 91.061274
F 15.715754 15.435503 112.889849
F 16.477727 38.588760 3.746971
F 16.325332 38.588760 25.575547
F 16.172938 38.588760 47.404123
F 16.020543 38.588760 69.232698
F 15.868148 38.588760 91.061274
F 15.715754 38.588760 112.889849
F 16.477727 61.742018 3.746971
F 16.325332 61.742018 25.575547
F 16.172938 61.742018 47.404123
F 16.020543 61.742018 69.232698
F 15.868148 61.742018 91.061274
F 15.715754 61.742018 112.889849
F 43.212179 15.435503 3.933616
F 43.059784 15.435503 25.762191
F 42.907389 15.435503 47.590767
F 42.754995 15.435503 69.419342
F 42.602600 15.435503 91.247918
F 42.450205 15.435503 113.076493
F 43.212179 38.588760 3.933616
F 43.059784 38.588760 25.762191
F 42.907389 38.588760 47.590767
F 42.754995 38.588760 69.419342
F 42.602600 38.588760 91.247918
F 42.450205 38.588760 113.076493
F 43.212179 61.742018 3.933616
F 43.059784 61.742018 25.762191
F 42.907389 61.742018 47.590767
F 42.754995 61.742018 69.419342
F 42.602600 61.742018 91.247918
F 42.450205 61.742018 113.076493
F 16.477727 0.000001 3.746972
F 16.325332 0.000001 25.575548
F 16.172938 0.000001 47.404124
F 16.020543 0.000001 69.232699
F 15.868148 0.000001 91.061275
F 15.715754 0.000001 112.889850
F 16.477727 23.153258 3.746972
F 16.325332 23.153258 25.575548
F 16.172938 23.153258 47.404124
F 16.020543 23.153258 69.232699
F 15.868148 23.153258 91.061275
F 15.715754 23.153258 112.889850
F 16.477727 46.306516 3.746972
F 16.325332 46.306516 25.575548
F 16.172938 46.306516 47.404124
F 16.020543 46.306516 69.232699
F 15.868148 46.306516 91.061275
F 15.715754 46.306516 112.889850
F 43.212179 0.000001 3.933617
F 43.059784 0.000001 25.762192
F 42.907389 0.000001 47.590768
F 42.754995 0.000001 69.419343
F 42.602600 0.000001 91.247919
F 42.450205 0.000001 113.076494
F 43.212179 23.153258 3.933617
F 43.059784 23.153258 25.762192
F 42.907389 23.153258 47.590768
F 42.754995 23.153258 69.419343
F 42.602600 23.153258 91.247919
F 42.450205 23.153258 113.076494
F 43.212179 46.306516 3.933617
F 43.059784 46.306516 25.762192
F 42.907389 46.306516 47.590768
F 42.754995 46.306516 69.419343
F 42.602600 46.306516 91.247919
F 42.450205 46.306516 113.076494
F 25.389214 7.717750 3.809188
F 25.236819 7.717750 25.637763
F 25.084425 7.717750 47.466339
F 24.932030 7.717750 69.294915
F 24.779635 7.717750 91.123490
F 24.627241 7.717750 112.952066
F 25.389214 30.871007 3.809188
F 25.236819 30.871007 25.637763
F 25.084425 30.871007 47.466339
F 24.932030 30.871007 69.294915
F 24.779635 30.871007 91.123490
F 24.627241 30.871007 112.952066
F 25.389214 54.024265 3.809188
F 25.236819 54.024265 25.637763
F 25.084425 54.024265 47.466339
F 24.932030 54.024265 69.294915
F 24.779635 54.024265 91.123490
F 24.627241 54.024265 112.952066
F 51.818877 7.717750 47.652984
F 51.666482 7.717750 69.481559
F 51.514088 7.717750 91.310134
F 51.361693 7.717750 113.138710
F 51.818877 30.871007 47.652984
F 51.666482 30.871007 69.481559
F 51.514088 30.871007 91.310134
F 51.361693 30.871007 113.138710
F 51.818877 54.024265 47.652984
F 51.666482 54.024265 69.481559
F 51.514088 54.024265 91.310134
F 51.361693 54.024265 113.138710
F 25.389214 15.435502 3.809187
F 25.236819 15.435502 25.637762
F 25.084425 15.435502 47.466338
F 24.932030 15.435502 69.294914
F 24.779635 15.435502 91.123489
F 24.627241 15.435502 112.952065
F 25.389214 38.588760 3.809187
F 25.236819 38.588760 25.637762
F 25.084425 38.588760 47.466338
F 24.932030 38.588760 69.294914
F 24.779635 38.588760 91.123489
F 24.627241 38.588760 112.952065
F 25.389214 61.742018 3.809187
F 25.236819 61.742018 25.637762
F 25.084425 61.742018 47.466338
F 24.932030 61.742018 69.294914
F 24.779635 61.742018 91.123489
F 24.627241 61.742018 112.952065
F 51.818877 15.435502 47.652983
F 51.666482 15.435502 69.481558
F 51.514088 15.435502 91.310133
F 51.361693 15.435502 113.138709
F 51.818877 38.588760 47.652983
F 51.666482 38.588760 69.481558
F 51.514088 38.588760 91.310133
F 51.361693 38.588760 113.138709
F 51.818877 61.742018 47.652983
F 51.666482 61.742018 69.481558
F 51.514088 61.742018 91.310133
F 51.361693 61.742018 113.138709
F 25.389214 0.000000 3.809188
F 25.236819 0.000000 25.637763
F 25.084425 0.000000 47.466339
F 24.932030 0.000000 69.294915
F 24.779635 0.000000 91.123490
F 24.627241 0.000000 112.952066
F 25.389214 23.153258 3.809188
F 25.236819 23.153258 25.637763
F 25.084425 23.153258 47.466339
F 24.932030 23.153258 69.294915
F 24.779635 23.153258 91.123490
F 24.627241 23.153258 112.952066
F 25.389214 46.306515 3.809188
F 25.236819 46.306515 25.637763
F 25.084425 46.306515 47.466339
F 24.932030 46.306515 69.294915
F 24.779635 46.306515 91.123490
F 24.627241 46.306515 112.952066
F 51.818877 0.000000 47.652984
F 51.666482 0.000000 69.481559
F 51.514088 0.000000 91.310134
F 51.361693 0.000000 113.138710
F 51.818877 23.153258 47.652984
F 51.666482 23.153258 69.481559
F 51.514088 23.153258 91.310134
F 51.361693 23.153258 113.138710
F 51.818877 46.306515 47.652984
F 51.666482 46.306515 69.481559
F 51.514088 46.306515 91.310134
F 51.361693 46.306515 113.138710
F 7.591626 5.145165 0.046663
F 7.439232 5.145165 21.875238
F 7.286837 5.145165 43.703813
F 7.134442 5.145165 65.532389
F 6.982048 5.145165 87.360964
F 6.829653 5.145165 109.189539
F 7.591626 28.298423 0.046663
F 7.439232 28.298423 21.875238
F 7.286837 28.298423 43.703813
F 7.134442 28.298423 65.532389
F 6.982048 28.298423 87.360964
F 6.829653 28.298423 109.189539
F 7.591626 51.451680 0.046663
F 7.439232 51.451680 21.875238
F 7.286837 51.451680 43.703813
F 7.134442 51.451680 65.532389
F 6.982048 51.451680 87.360964
F 6.829653 51.451680 109.189539
F 34.326078 5.145165 0.233308
F 34.173683 5.145165 22.061883
F 34.021289 5.145165 43.890458
F 33.868894 5.145165 65.719034
F 33.716499 5.145165 87.547609
F 33.564104 5.145165 109.376184
F 34.326078 28.298423 0.233308
F 34.173683 28.298423 22.061883
F 34.021289 28.298423 43.890458
F 33.868894 28.298423 65.719034
F 33.716499 28.298423 87.547609
F 33.564104 28.298423 109.376184
F 34.326078 51.451680 0.233308
F 34.173683 51.451680 22.061883
F 34.021289 51.451680 43.890458
F 33.868894 51.451680 65.719034
F 33.716499 51.451680 87.547609
F 33.564104 51.451680 109.376184
F 7.591626 12.862918 0.046662
F 7.439232 12.862918 21.875237
F 7.286837 12.862918 43.703812
F 7.134442 12.862918 65.532388
F 6.982048 12.862918 87.360963
F 6.829653 12.862918 109.189539
F 7.591626 36.016175 0.046662
F 7.439232 36.016175 21.875237
F 7.286837 36.016175 43.703812
F 7.134442 36.016175 65.532388
F 6.982048 36.016175 87.360963
F 6.829653 36.016175 109.189539
F 7.591626 59.169433 0.046662
F 7.439232 59.169433 21.875237
F 7.286837 59.169433 43.703812
F 7.134442 59.169433 65.532388
F 6.982048 59.169433 87.360963
F 6.829653 59.169433 109.189539
F 34.326078 12.862918 0.233307
F 34.173683 12.862918 22.061882
F 34.021289 12.862918 43.890457
F 33.868894 12.862918 65.719033
F 33.716499 12.862918 87.547608
F 33.564104 12.862918 109.376184
F 34.326078 36.016175 0.233307
F 34.173683 36.016175 22.061882
F 34.021289 36.016175 43.890457
F 33.868894 36.016175 65.719033
F 33.716499 36.016175 87.547608
F 33.564104 36.016175 109.376184
F 34.326078 59.169433 0.233307
F 34.173683 59.169433 22.061882
F 34.021289 59.169433 43.890457
F 33.868894 59.169433 65.719033
F 33.716499 59.169433 87.547608
F 33.564104 59.169433 109.376184
F 7.591626 20.580673 0.046662
F 7.439232 20.580673 21.875238
F 7.286837 20.580673 43.703813
F 7.134442 20.580673 65.532388
F 6.982048 20.580673 87.360964
F 6.829653 20.580673 109.189539
F 7.591626 43.733930 0.046662
F 7.439232 43.733930 21.875238
F 7.286837 43.733930 43.703813
F 7.134442 43.733930 65.532388
F 6.982048 43.733930 87.360964
F 6.829653 43.733930 109.189539
F 7.591626 66.887188 0.046662
F 7.439232 66.887188 21.875238
F 7.286837 66.887188 43.703813
F 7.134442 66.887188 65.532388
F 6.982048 66.887188 87.360964
F 6.829653 66.887188 109.189539
F 34.326078 20.580673 0.233307
F 34.173683 20.580673 22.061883
F 34.021289 20.580673 43.890458
F 33.868894 20.580673 65.719033
F 33.716499 20.580673 87.547609
F 33.564104 20.580673 109.376184
F 34.326078 43.733930 0.233307
F 34.173683 43.733930 22.061883
F 34.021289 43.733930 43.890458
F 33.868894 43.733930 65.719033
F 33.716499 43.733930 87.547609
F 33.564104 43.733930 109.376184
F 34.326078 66.887188 0.233307
F 34.173683 66.887188 22.061883
F 34.021289 66.887188 43.890458
F 33.868894 66.887188 65.719033
F 33.716499 66.887188 87.547609
F 33.564104 66.887188 109.376184
F 16.503112 5.145164 0.108876
F 16.350718 5.145164 21.937452
F 16.198323 5.145164 43.766027
F 16.045928 5.145164 65.594602
F 15.893534 5.145164 87.423178
F 15.741139 5.145164 109.251753
F 16.503112 28.298421 0.108876
F 16.350718 28.298421 21.937452
F 16.198323 28.298421 43.766027
F 16.045928 28.298421 65.594602
F 15.893534 28.298421 87.423178
F 15.741139 28.298421 109.251753
F 16.503112 51.451679 0.108876
F 16.350718 51.451679 21.937452
F 16.198323 51.451679 43.766027
F 16.045928 51.451679 65.594602
F 15.893534 51.451679 87.423178
F 15.741139 51.451679 109.251753
F 43.237564 5.145164 0.295521
F 43.085169 5.145164 22.124097
F 42.932774 5.145164 43.952672
F 42.780380 5.145164 65.781247
F 42.627985 5.145164 87.609823
F 42.475590 5.145164 109.438398
F 43.237564 28.298421 0.295521
F 43.085169 28.298421 22.124097
F 42.932774 28.298421 43.952672
F 42.780380 28.298421 65.781247
F 42.627985 28.298421 87.609823
F 42.475590 28.298421 109.438398
F 43.237564 51.451679 0.295521
F 43.085169 51.451679 22.124097
F 42.932774 51.451679 43.952672
F 42.780380 51.451679 65.781247
F 42.627985 51.451679 87.609823
F 42.475590 51.451679 109.438398
F 16.503112 12.862916 0.108875
F 16.350718 12.862916 21.937451
F 16.198323 12.862916 43.766026
F 16.045928 12.862916 65.594601
F 15.893534 12.862916 87.423177
F 15.741139 12.862916 109.251752
F 16.503112 36.016174 0.108875
F 16.350718 36.016174 21.937451
F 16.198323 36.016174 43.766026
F 16.045928 36.016174 65.594601
F 15.893534 36.016174 87.423177
F 15.741139 36.016174 109.251752
F 16.503112 59.169431 0.108875
F 16.350718 59.169431 21.937451
F 16.198323 59.169431 43.766026
F 16.045928 59.169431 65.594601
F 15.893534 59.169431 87.423177
F 15.741139 59.169431 109.251752
F 43.237564 12.862916 0.295520
F 43.085169 12.862916 22.124096
F 42.932774 12.862916 43.952671
F 42.780380 12.862916 65.781246
F 42.627985 12.862916 87.609822
F 42.475590 12.862916 109.438397
F 43.237564 36.016174 0.295520
F 43.085169 36.016174 22.124096
F 42.932774 36.016174 43.952671
F 42.780380 36.016174 65.781246
F 42.627985 36.016174 87.609822
F 42.475590 36.016174 109.438397
F 43.237564 59.169431 0.295520
F 43.085169 59.169431 22.124096
F 42.932774 59.169431 43.952671
F 42.780380 59.169431 65.781246
F 42.627985 59.169431 87.609822
F 42.475590 59.169431 109.438397
F 16.503112 20.580671 0.108876
F 16.350718 20.580671 21.937451
F 16.198323 20.580671 43.766027
F 16.045928 20.580671 65.594602
F 15.893534 20.580671 87.423177
F 15.741139 20.580671 109.251753
F 16.503112 43.733929 0.108876
F 16.350718 43.733929 21.937451
F 16.198323 43.733929 43.766027
F 16.045928 43.733929 65.594602
F 15.893534 43.733929 87.423177
F 15.741139 43.733929 109.251753
F 16.503112 66.887186 0.108876
F 16.350718 66.887186 21.937451
F 16.198323 66.887186 43.766027
F 16.045928 66.887186 65.594602
F 15.893534 66.887186 87.423177
F 15.741139 66.887186 109.251753
F 43.237564 20.580671 0.295521
F 43.085169 20.580671 22.124096
F 42.932774 20.580671 43.952672
F 42.780380 20.580671 65.781247
F 42.627985 20.580671 87.609822
F 42.475590 20.580671 109.438398
F 43.237564 43.733929 0.295521
F 43.085169 43.733929 22.124096
F 42.932774 43.733929 43.952672
F 42.780380 43.733929 65.781247
F 42.627985 43.733929 87.609822
F 42.475590 43.733929 109.438398
F 43.237564 66.887186 0.295521
F 43.085169 66.887186 22.124096
F 42.932774 66.887186 43.952672
F 42.780380 66.887186 65.781247
F 42.627985 66.887186 87.609822
F 42.475590 66.887186 109.438398
F 25.414600 5.145165 0.171092
F 25.262205 5.145165 21.999668
F 25.109811 5.145165 43.828243
F 24.957416 5.145165 65.656819
F 24.805021 5.145165 87.485394
F 24.652627 5.145165 109.313969
F 25.414600 28.298423 0.171092
F 25.262205 28.298423 21.999668
F 25.109811 28.298423 43.828243
F 24.957416 28.298423 65.656819
F 24.805021 28.298423 87.485394
F 24.652627 28.298423 109.313969
F 25.414600 51.451680 0.171092
F 25.262205 51.451680 21.999668
F 25.109811 51.451680 43.828243
F 24.957416 51.451680 65.656819
F 24.805021 51.451680 87.485394
F 24.652627 51.451680 109.313969
F 51.844262 5.145165 44.014888
F 51.691868 5.145165 65.843464
F 51.539473 5.145165 87.672039
F 51.387078 5.145165 109.500614
F 51.844262 28.298423 44.014888
F 51.691868 28.298423 65.843464
F 51.539473 28.298423 87.672039
F 51.387078 28.298423 109.500614
F 51.844262 51.451680 44.014888
F 51.691868 51.451680 65.843464
F 51.539473 51.451680 87.672039
F 51.387078 51.451680 109.500614
F 25.414600 12.862917 0.171091
F 25.262205 12.862917 21.999667
F 25.109811 12.862917 43.828242
F 24.957416 12.862917 65.656818
F 24.805021 12.862917 87.485393
F 24.652627 12.862917 109.313968
F 25.414600 36.016175 0.171091
F 25.262205 36.016175 21.999667
F 25.109811 36.016175 43.828242
F 24.957416 36.016175 65.656818
F 24.805021 36.016175 87.485393
F 24.652627 36.016175 109.313968
F 25.414600 59.169432 0.171091
F 25.262205 59.169432 21.999667
F 25.109811 59.169432 43.828242
F 24.957416 59.169432 65.656818
F 24.805021 59.169432 87.485393
F 24.652627 59.169432 109.313968
F 51.844262 12.862917 44.014887
F 51.691868 12.862917 65.843463
F 51.539473 12.862917 87.672038
F 51.387078 12.862917 109.500613
F 51.844262 36.016175 44.014887
F 51.691868 36.016175 65.843463
F 51.539473 36.016175 87.672038
F 51.387078 36.016175 109.500613
F 51.844262 59.169432 44.014887
F 51.691868 59.169432 65.843463
F 51.539473 59.169432 87.672038
F 51.387078 59.169432 109.500613
F 25.414600 20.580673 0.171092
F 25.262205 20.580673 21.999668
F 25.109811 20.580673 43.828243
F 24.957416 20.580673 65.656818
F 24.805021 20.580673 87.485394
F 24.652627 20.580673 109.313969
F 25.414600 43.733930 0.171092
F 25.262205 43.733930 21.999668
F 25.109811 43.733930 43.828243
F 24.957416 43.733930 65.656818
F 24.805021 43.733930 87.485394
F 24.652627 43.733930 109.313969
F 25.414600 66.887188 0.171092
F 25.262205 66.887188 21.999668
F 25.109811 66.887188 43.828243
F 24.957416 66.887188 65.656818
F 24.805021 66.887188 87.485394
F 24.652627 66.887188 109.313969
F 51.844262 20.580673 44.014888
F 51.691868 20.580673 65.843463
F 51.539473 20.580673 87.672039
F 51.387078 20.580673 109.500614
F 51.844262 43.733930 44.014888
F 51.691868 43.733930 65.843463
F 51.539473 43.733930 87.672039
F 51.387078 43.733930 109.500614
F 51.844262 66.887188 44.014888
F 51.691868 66.887188 65.843463
F 51.539473 66.887188 87.672039
F 51.387078 66.887188 109.500614
F 7.572590 5.145165 2.775234
F 7.420195 5.145165 24.603809
F 7.267801 5.145165 46.432384
F 7.115406 5.145165 68.260960
F 6.963011 5.145165 90.089535
F 6.810617 5.145165 111.918110
F 7.572590 28.298423 2.775234
F 7.420195 28.298423 24.603809
F 7.267801 28.298423 46.432384
F 7.115406 28.298423 68.260960
F 6.963011 28.298423 90.089535
F 6.810617 28.298423 111.918110
F 7.572590 51.451680 2.775234
F 7.420195 51.451680 24.603809
F 7.267801 51.451680 46.432384
F 7.115406 51.451680 68.260960
F 6.963011 51.451680 90.089535
F 6.810617 51.451680 111.918110
F 34.307042 5.145165 2.961878
F 34.154647 5.145165 24.790453
F 34.002252 5.145165 46.619029
F 33.849858 5.145165 68.447605
F 33.697463 5.145165 90.276180
F 33.545068 5.145165 112.104755
F 34.307042 28.298423 2.961878
F 34.154647 28.298423 24.790453
F 34.002252 28.298423 46.619029
F 33.849858 28.298423 68.447605
F 33.697463 28.298423 90.276180
F 33.545068 28.298423 112.104755
F 34.307042 51.451680 2.961878
F 34.154647 51.451680 24.790453
F 34.002252 51.451680 46.619029
F 33.849858 51.451680 68.447605
F 33.697463 51.451680 90.276180
F 33.545068 51.451680 112.104755
F 7.572590 12.862917 2.775234
F 7.420195 12.862917 24.603810
F 7.267801 12.862917 46.432385
F 7.115406 12.862917 68.260961
F 6.963011 12.862917 90.089536
F 6.810617 12.862917 111.918111
F 7.572590 36.016175 2.775234
F 7.420195 36.016175 24.603810
F 7.267801 36.016175 46.432385
F 7.115406 36.016175 68.260961
F 6.963011 36.016175 90.089536
F 6.810617 36.016175 111.918111
F 7.572590 59.169432 2.775234
F 7.420195 59.169432 24.603810
F 7.267801 59.169432 46.432385
F 7.115406 59.169432 68.260961
F 6.963011 59.169432 90.089536
F 6.810617 59.169432 111.918111
F 34.307042 12.862917 2.961878
F 34.154647 12.862917 24.790454
F 34.002252 12.862917 46.619030
F 33.849858 12.862917 68.447606
F 33.697463 12.862917 90.276181
F 33.545068 12.862917 112.104756
F 34.307042 36.016175 2.961878
F 34.154647 36.016175 24.790454
F 34.002252 36.016175 46.619030
F 33.849858 36.016175 68.447606
F 33.697463 36.016175 90.276181
F 33.545068 36.016175 112.104756
F 34.307042 59.169432 2.961878
F 34.154647 59.169432 24.790454
F 34.002252 59.169432 46.619030
F 33.849858 59.169432 68.447606
F 33.697463 59.169432 90.276181
F 33.545068 59.169432 112.104756
F 7.572590 20.580673 2.775234
F 7.420195 20.580673 24.603809
F 7.267801 20.580673 46.432385
F 7.115406 20.580673 68.260960
F 6.963011 20.580673 90.089535
F 6.810617 20.580673 111.918111
F 7.572590 43.733930 2.775234
F 7.420195 43.733930 24.603809
F 7.267801 43.733930 46.432385
F 7.115406 43.733930 68.260960
F 6.963011 43.733930 90.089535
F 6.810617 43.733930 111.918111
F 7.572590 66.887188 2.775234
F 7.420195 66.887188 24.603809
F 7.267801 66.887188 46.432385
F 7.115406 66.887188 68.260960
F 6.963011 66.887188 90.089535
F 6.810617 66.887188 111.918111
F 34.307042 20.580673 2.961878
F 34.154647 20.580673 24.790453
F 34.002252 20.580673 46.619030
F 33.849858 20.580673 68.447605
F 33.697463 20.580673 90.276180
F 33.545068 20.580673 112.104756
F 34.307042 43.733930 2.961878
F 34.154647 43.733930 24.790453
F 34.002252 43.733930 46.619030
F 33.849858 43.733930 68.447605
F 33.697463 43.733930 90.276180
F 33.545068 43.733930 112.104756
F 34.307042 66.887188 2.961878
F 34.154647 66.887188 24.790453
F 34.002252 66.887188 46.619030
F 33.849858 66.887188 68.447605
F 33.697463 66.887188 90.276180
F 33.545068 66.887188 112.104756
F 16.484075 5.145164 2.837450
F 16.331680 5.145164 24.666025
F 16.179286 5.145164 46.494600
F 16.026891 5.145164 68.323176
F 15.874496 5.145164 90.151751
F 15.722102 5.145164 111.980327
F 16.484075 28.298422 2.837450
F 16.331680 28.298422 24.666025
F 16.179286 28.298422 46.494600
F 16.026891 28.298422 68.323176
F 15.874496 28.298422 90.151751
F 15.722102 28.298422 111.980327
F 16.484075 51.451679 2.837450
F 16.331680 51.451679 24.666025
F 16.179286 51.451679 46.494600
F 16.026891 51.451679 68.323176
F 15.874496 51.451679 90.151751
F 15.722102 51.451679 111.980327
F 43.218526 5.145164 3.024094
F 43.066132 5.145164 24.852669
F 42.913737 5.145164 46.681244
F 42.761342 5.145164 68.509820
F 42.608948 5.145164 90.338396
F 42.456553 5.145164 112.166972
F 43.218526 28.298422 3.024094
F 43.066132 28.298422 24.852669
F 42.913737 28.298422 46.681244
F 42.761342 28.298422 68.509820
F 42.608948 28.298422 90.338396
F 42.456553 28.298422 112.166972
F 43.218526 51.451679 3.024094
F 43.066132 51.451679 24.852669
F 42.913737 51.451679 46.681244
F 42.761342 51.451679 68.509820
F 42.608948 51.451679 90.338396
F 42.456553 51.451679 112.166972
F 16.484075 12.862917 2.837450
F 16.331680 12.862917 24.666026
F 16.179286 12.862917 46.494601
F 16.026891 12.862917 68.323177
F 15.874496 12.862917 90.151752
F 15.722102 12.862917 111.980327
F 16.484075 36.016174 2.837450
F 16.331680 36.016174 24.666026
F 16.179286 36.016174 46.494601
F 16.026891 36.016174 68.323177
F 15.874496 36.016174 90.151752
F 15.722102 36.016174 111.980327
F 16.484075 59.169432 2.837450
F 16.331680 59.169432 24.666026
F 16.179286 59.169432 46.494601
F 16.026891 59.169432 68.323177
F 15.874496 59.169432 90.151752
F 15.722102 59.169432 111.980327
F 43.218526 12.862917 3.024094
F 43.066132 12.862917 24.852670
F 42.913737 12.862917 46.681245
F 42.761342 12.862917 68.509821
F 42.608948 12.862917 90.338397
F 42.456553 12.862917 112.166972
F 43.218526 36.016174 3.024094
F 43.066132 36.016174 24.852670
F 42.913737 36.016174 46.681245
F 42.761342 36.016174 68.509821
F 42.608948 36.016174 90.338397
F 42.456553 36.016174 112.166972
F 43.218526 59.169432 3.024094
F 43.066132 59.169432 24.852670
F 42.913737 59.169432 46.681245
F 42.761342 59.169432 68.509821
F 42.608948 59.169432 90.338397
F 42.456553 59.169432 112.166972
F 16.484075 20.580672 2.837450
F 16.331680 20.580672 24.666025
F 16.179286 20.580672 46.494601
F 16.026891 20.580672 68.323176
F 15.874496 20.580672 90.151751
F 15.722102 20.580672 111.980327
F 16.484075 43.733929 2.837450
F 16.331680 43.733929 24.666025
F 16.179286 43.733929 46.494601
F 16.026891 43.733929 68.323176
F 15.874496 43.733929 90.151751
F 15.722102 43.733929 111.980327
F 16.484075 66.887187 2.837450
F 16.331680 66.887187 24.666025
F 16.179286 66.887187 46.494601
F 16.026891 66.887187 68.323176
F 15.874496 66.887187 90.151751
F 15.722102 66.887187 111.980327
F 43.218526 20.580672 3.024094
F 43.066132 20.580672 24.852669
F 42.913737 20.580672 46.681245
F 42.761342 20.580672 68.509820
F 42.608948 20.580672 90.338396
F 42.456553 20.580672 112.166972
F 43.218526 43.733929 3.024094
F 43.066132 43.733929 24.852669
F 42.913737 43.733929 46.681245
F 42.761342 43.733929 68.509820
F 42.608948 43.733929 90.338396
F 42.456553 43.733929 112.166972
F 43.218526 66.887187 3.024094
F 43.066132 66.887187 24.852669
F 42.913737 66.887187 46.681245
F 42.761342 66.887187 68.509820
F 42.608948 66.887187 90.338396
F 42.456553 66.887187 112.166972
F 25.395562 5.145165 2.899663
F 25.243167 5.145165 24.728239
F 25.090772 5.145165 46.556814
F 24.938378 5.145165 68.385390
F 24.785983 5.145165 90.213965
F 24.633588 5.145165 112.042540
F 25.395562 28.298423 2.899663
F 25.243167 28.298423 24.728239
F 25.090772 28.298423 46.556814
F 24.938378 28.298423 68.385390
F 24.785983 28.298423 90.213965
F 24.633588 28.298423 112.042540
F 25.395562 51.451680 2.899663
F 25.243167 51.451680 24.728239
F 25.090772 51.451680 46.556814
F 24.938378 51.451680 68.385390
F 24.785983 51.451680 90.213965
F 24.633588 51.451680 112.042540
F 51.825225 5.145165 46.743458
F 51.672830 5.145165 68.572034
F 51.520436 5.145165 90.400609
F 51.368041 5.145165 112.229184
F 51.825225 28.298423 46.743458
F 51.672830 28.298423 68.572034
F 51.520436 28.298423 90.400609
F 51.368041 28.298423 112.229184
F 51.825225 51.451680 46.743458
F 51.672830 51.451680 68.572034
F 51.520436 51.451680 90.400609
F 51.368041 51.451680 112.229184
F 25.395562 12.862917 2.899664
F 25.243167 12.862917 24.728240
F 25.090772 12.862917 46.556815
F 24.938378 12.862917 68.385391
F 24.785983 12.862917 90.213966
F 24.633588 12.862917 112.042541
F 25.395562 36.016175 2.899664
F 25.243167 36.016175 24.728240
F 25.090772 36.016175 46.556815
F 24.938378 36.016175 68.385391
F 24.785983 36.016175 90.213966
F 24.633588 36.016175 112.042541
F 25.395562 59.169432 2.899664
F 25.243167 59.169432 24.728240
F 25.090772 59.169432 46.556815
F 24.938378 59.169432 68.385391
F 24.785983 59.169432 90.213966
F 24.633588 59.169432 112.042541
F 51.825225 12.862917 46.743459
F 51.672830 12.862917 68.572035
F 51.520436 12.862917 90.400610
F 51.368041 12.862917 112.229185
F 51.825225 36.016175 46.743459
F 51.672830 36.016175 68.572035
F 51.520436 36.016175 90.400610
F 51.368041 36.016175 112.229185
F 51.825225 59.169432 46.743459
F 51.672830 59.169432 68.572035
F 51.520436 59.169432 90.400610
F 51.368041 59.169432 112.229185
F 25.395562 20.580672 2.899664
F 25.243167 20.580672 24.728239
F 25.090772 20.580672 46.556814
F 24.938378 20.580672 68.385390
F 24.785983 20.580672 90.213965
F 24.633588 20.580672 112.042541
F 25.395562 43.733930 2.899664
F 25.243167 43.733930 24.728239
F 25.090772 43.733930 46.556814
F 24.938378 43.733930 68.385390
F 24.785983 43.733930 90.213965
F 24.633588 43.733930 112.042541
F 25.395562 66.887188 2.899664
F 25.243167 66.887188 24.728239
F 25.090772 66.887188 46.556814
F 24.938378 66.887188 68.385390
F 24.785983 66.887188 90.213965
F 24.633588 66.887188 112.042541
F 51.825225 20.580672 46.743458
F 51.672830 20.580672 68.572034
F 51.520436 20.580672 90.400609
F 51.368041 20.580672 112.229185
F 51.825225 43.733930 46.743458
F 51.672830 43.733930 68.572034
F 51.520436 43.733930 90.400609
F 51.368041 43.733930 112.229185
F 51.825225 66.887188 46.743458
F 51.672830 66.887188 68.572034
F 51.520436 66.887188 90.400609
F 51.368041 66.887188 112.229185
F 7.547180 7.717749 6.413329
F 7.394785 7.717749 28.241905
F 7.242391 7.717749 50.070480
F 7.089996 7.717749 71.899055
F 6.937601 7.717749 93.727631
F 6.785207 7.717749 115.556206
F 7.547180 30.871007 6.413329
F 7.394785 30.871007 28.241905
F 7.242391 30.871007 50.070480
F 7.089996 30.871007 71.899055
F 6.937601 30.871007 93.727631
F 6.785207 30.871007 115.556206
F 7.547180 54.024264 6.413329
F 7.394785 54.024264 28.241905
F 7.242391 54.024264 50.070480
F 7.089996 54.024264 71.899055
F 6.937601 54.024264 93.727631
F 6.785207 54.024264 115.556206
F 34.281632 7.717749 6.599974
F 34.129238 7.717749 28.428550
F 33.976843 7.717749 50.257125
F 33.824448 7.717749 72.085700
F 33.672054 7.717749 93.914276
F 33.519659 7.717749 115.742851
F 34.281632 30.871007 6.599974
F 34.129238 30.871007 28.428550
F 33.976843 30.871007 50.257125
F 33.824448 30.871007 72.085700
F 33.672054 30.871007 93.914276
F 33.519659 30.871007 115.742851
F 34.281632 54.024264 6.599974
F 34.129238 54.024264 28.428550
F 33.976843 54.024264 50.257125
F 33.824448 54.024264 72.085700
F 33.672054 54.024264 93.914276
F 33.519659 54.024264 115.742851
F 7.547180 15.435502 6.413330
F 7.394785 15.435502 28.241906
F 7.242391 15.435502 50.070481
F 7.089996 15.435502 71.899056
F 6.937601 15.435502 93.727632
F 6.785207 15.435502 115.556207
F 7.547180 38.588760 6.413330
F 7.394785 38.588760 28.241906
F 7.242391 38.588760 50.070481
F 7.089996 38.588760 71.899056
F 6.937601 38.588760 93.727632
F 6.785207 38.588760 115.556207
F 7.547180 61.742017 6.413330
F 7.394785 61.742017 28.241906
F 7.242391 61.742017 50.070481
F 7.089996 61.742017 71.899056
F 6.937601 61.742017 93.727632
F 6.785207 61.742017 115.556207
F 34.281632 15.435502 6.599975
F 34.129238 15.435502 28.428551
F 33.976843 15.435502 50.257126
F 33.824448 15.435502 72.085701
F 33.672054 15.435502 93.914277
F 33.519659 15.435502 115.742852
F 34.281632 38.588760 6.599975
F 34.129238 38.588760 28.428551
F 33.976843 38.588760 50.257126
F 33.824448 38.588760 72.085701
F 33.672054 38.588760 93.914277
F 33.519659 38.588760 115.742852
F 34.281632 61.742017 6.599975
F 34.129238 61.742017 28.428551
F 33.976843 61.742017 50.257126
F 33.824448 61.742017 72.085701
F 33.672054 61.742017 93.914277
F 33.519659 61.742017 115.742852
F 7.547180 0.000000 6.413329
F 7.394785 0.000000 28.241905
F 7.242391 0.000000 50.070480
F 7.089996 0.000000 71.899056
F 6.937601 0.000000 93.727631
F 6.785207 0.000000 115.556206
F 7.547180 23.153257 6.413329
F 7.394785 23.153257 28.241905
F 7.242391 23.153257 50.070480
F 7.089996 23.153257 71.899056
F 6.937601 23.153257 93.727631
F 6.785207 23.153257 115.556206
F 7.547180 46.306515 6.413329
F 7.394785 46.306515 28.241905
F 7.242391 46.306515 50.070480
F 7.089996 46.306515 71.899056
F 6.937601 46.306515 93.727631
F 6.785207 46.306515 115.556206
F 34.281632 0.000000 6.599974
F 34.129238 0.000000 28.428550
F 33.976843 0.000000 50.257125
F 33.824448 0.000000 72.085701
F 33.672054 0.000000 93.914276
F 33.519659 0.000000 115.742851
F 34.281632 23.153257 6.599974
F 34.129238 23.153257 28.428550
F 33.976843 23.153257 50.257125
F 33.824448 23.153257 72.085701
F 33.672054 23.153257 93.914276
F 33.519659 23.153257 115.742851
F 34.281632 46.306515 6.599974
F 34.129238 46.306515 28.428550
F 33.976843 46.306515 50.257125
F 33.824448 46.306515 72.085701
F 33.672054 46.306515 93.914276
F 33.519659 46.306515 115.742851
F 16.458665 7.717751 6.475545
F 16.306270 7.717751 28.304121
F 16.153875 7.717751 50.132696
F 16.001481 7.717751 71.961272
F 15.849086 7.717751 93.789847
F 15.696691 7.717751 115.618422
F 16.458665 30.871008 6.475545
F 16.306270 30.871008 28.304121
F 16.153875 30.871008 50.132696
F 16.001481 30.871008 71.961272
F 15.849086 30.871008 93.789847
F 15.696691 30.871008 115.618422
F 16.458665 54.024266 6.475545
F 16.306270 54.024266 28.304121
F 16.153875 54.024266 50.132696
F 16.001481 54.024266 71.961272
F 15.849086 54.024266 93.789847
F 15.696691 54.024266 115.618422
F 43.193116 7.717751 6.662190
F 43.040722 7.717751 28.490766
F 42.888327 7.717751 50.319341
F 42.735932 7.717751 72.147917
F 42.583538 7.717751 93.976492
F 42.431143 7.717751 115.805067
F 43.193116 30.871008 6.662190
F 43.040722 30.871008 28.490766
F 42.888327 30.871008 50.319341
F 42.735932 30.871008 72.147917
F 42.583538 30.871008 93.976492
F 42.431143 30.871008 115.805067
F 43.193116 54.024266 6.662190
F 43.040722 54.024266 28.490766
F 42.888327 54.024266 50.319341
F 42.735932 54.024266 72.147917
F 42.583538 54.024266 93.976492
F 42.431143 54.024266 115.805067
F 16.458665 15.435503 6.475546
F 16.306270 15.435503 28.304122
F 16.153875 15.435503 50.132697
F 16.001481 15.435503 71.961273
F 15.849086 15.435503 93.789848
F 15.696691 15.435503 115.618423
F 16.458665 38.588761 6.475546
F 16.306270 38.588761 28.304122
F 16.153875 38.588761 50.132697
F 16.001481 38.588761 71.961273
F 15.849086 38.588761 93.789848
F 15.696691 38.588761 115.618423
F 16.458665 61.742018 6.475546
F 16.306270 61.742018 28.304122
F 16.153875 61.742018 50.132697
F 16.001481 61.742018 71.961273
F 15.849086 61.742018 93.789848
F 15.696691 61.742018 115.618423
F 43.193116 15.435503 6.662191
F 43.040722 15.435503 28.490767
F 42.888327 15.435503 50.319342
F 42.735932 15.435503 72.147918
F 42.583538 15.435503 93.976493
F 42.431143 15.435503 115.805068
F 43.193116 38.588761 6.662191
F 43.040722 38.588761 28.490767
F 42.888327 38.588761 50.319342
F 42.735932 38.588761 72.147918
F 42.583538 38.588761 93.976493
F 42.431143 38.588761 115.805068
F 43.193116 61.742018 6.662191
F 43.040722 61.742018 28.490767
F 42.888327 61.742018 50.319342
F 42.735932 61.742018 72.147918
F 42.583538 61.742018 93.976493
F 42.431143 61.742018 115.805068
F 16.458665 0.000001 6.475545
F 16.306270 0.000001 28.304121
F 16.153875 0.000001 50.132696
F 16.001481 0.000001 71.961272
F 15.849086 0.000001 93.789847
F 15.696691 0.000001 115.618422
F 16.458665 23.153259 6.475545
F 16.306270 23.153259 28.304121
F 16.153875 23.153259 50.132696
F 16.001481 23.153259 71.961272
F 15.849086 23.153259 93.789847
F 15.696691 23.153259 115.618422
F 16.458665 46.306516 6.475545
F 16.306270 46.306516 28.304121
F 16.153875 46.306516 50.132696
F 16.001481 46.306516 71.961272
F 15.849086 46.306516 93.789847
F 15.696691 46.306516 115.618422
F 43.193116 0.000001 6.662190
F 43.040722 0.000001 28.490766
F 42.888327 0.000001 50.319341
F 42.735932 0.000001 72.147917
F 42.583538 0.000001 93.976492
F 42.431143 0.000001 115.805067
F 43.193116 23.153259 6.662190
F 43.040722 23.153259 28.490766
F 42.888327 23.153259 50.319341
F 42.735932 23.153259 72.147917
F 42.583538 23.153259 93.976492
F 42.431143 23.153259 115.805067
F 43.193116 46.306516 6.662190
F 43.040722 46.306516 28.490766
F 42.888327 46.306516 50.319341
F 42.735932 46.306516 72.147917
F 42.583538 46.306516 93.976492
F 42.431143 46.306516 115.805067
F 25.370154 7.717750 6.537759
F 25.217759 7.717750 28.366335
F 25.065364 7.717750 50.194910
F 24.912970 7.717750 72.023485
F 24.760575 7.717750 93.852061
F 24.608180 7.717750 115.680636
F 25.370154 30.871007 6.537759
F 25.217759 30.871007 28.366335
F 25.065364 30.871007 50.194910
F 24.912970 30.871007 72.023485
F 24.760575 30.871007 93.852061
F 24.608180 30.871007 115.680636
F 25.370154 54.024265 6.537759
F 25.217759 54.024265 28.366335
F 25.065364 54.024265 50.194910
F 24.912970 54.024265 72.023485
F 24.760575 54.024265 93.852061
F 24.608180 54.024265 115.680636
F 51.799816 7.717750 50.381555
F 51.647421 7.717750 72.210130
F 51.495026 7.717750 94.038706
F 51.342632 7.717750 115.867281
F 51.799816 30.871007 50.381555
F 51.647421 30.871007 72.210130
F 51.495026 30.871007 94.038706
F 51.342632 30.871007 115.867281
F 51.799816 54.024265 50.381555
F 51.647421 54.024265 72.210130
F 51.495026 54.024265 94.038706
F 51.342632 54.024265 115.867281
F 25.370154 15.435502 6.537760
F 25.217759 15.435502 28.366336
F 25.065364 15.435502 50.194911
F 24.912970 15.435502 72.023487
F 24.760575 15.435502 93.852062
F 24.608180 15.435502 115.680637
F 25.370154 38.588760 6.537760
F 25.217759 38.588760 28.366336
F 25.065364 38.588760 50.194911
F 24.912970 38.588760 72.023487
F 24.760575 38.588760 93.852062
F 24.608180 38.588760 115.680637
F 25.370154 61.742017 6.537760
F 25.217759 61.742017 28.366336
F 25.065364 61.742017 50.194911
F 24.912970 61.742017 72.023487
F 24.760575 61.742017 93.852062
F 24.608180 61.742017 115.680637
F 51.799816 15.435502 50.381556
F 51.647421 15.435502 72.210132
F 51.495026 15.435502 94.038707
F 51.342632 15.435502 115.867282
F 51.799816 38.588760 50.381556
F 51.647421 38.588760 72.210132
F 51.495026 38.588760 94.038707
F 51.342632 38.588760 115.867282
F 51.799816 61.742017 50.381556
F 51.647421 61.742017 72.210132
F 51.495026 61.742017 94.038707
F 51.342632 61.742017 115.867282
F 25.370154 0.000000 6.537759
F 25.217759 0.000000 28.366335
F 25.065364 0.000000 50.194910
F 24.912970 0.000000 72.023486
F 24.760575 0.000000 93.852061
F 24.608180 0.000000 115.680636
F 25.370154 23.153258 6.537759
F 25.217759 23.153258 28.366335
F 25.065364 23.153258 50.194910
F 24.912970 23.153258 72.023486
F 24.760575 23.153258 93.852061
F 24.608180 23.153258 115.680636
F 25.370154 46.306515 6.537759
F 25.217759 46.306515 28.366335
F 25.065364 46.306515 50.194910
F 24.912970 46.306515 72.023486
F 24.760575 46.306515 93.852061
F 24.608180 46.306515 115.680636
F 51.799816 0.000000 50.381555
F 51.647421 0.000000 72.210131
F 51.495026 0.000000 94.038706
F 51.342632 0.000000 115.867281
F 51.799816 23.153258 50.381555
F 51.647421 23.153258 72.210131
F 51.495026 23.153258 94.038706
F 51.342632 23.153258 115.867281
F 51.799816 46.306515 50.381555
F 51.647421 46.306515 72.210131
F 51.495026 46.306515 94.038706
F 51.342632 46.306515 115.867281
F 0.838185 1.286291 10.004764
F 0.685790 1.286291 31.833339
F 0.533395 1.286291 53.661914
F 0.381001 1.286291 75.490490
F 0.228606 1.286291 97.319065
F 0.076211 1.286291 119.147641
F 0.838185 24.439548 10.004764
F 0.685790 24.439548 31.833339
F 0.533395 24.439548 53.661914
F 0.381001 24.439548 75.490490
F 0.228606 24.439548 97.319065
F 0.076211 24.439548 119.147641
F 0.838185 47.592806 10.004764
F 0.685790 47.592806 31.833339
F 0.533395 47.592806 53.661914
F 0.381001 47.592806 75.490490
F 0.228606 47.592806 97.319065
F 0.076211 47.592806 119.147641
F 27.572636 1.286291 10.191409
F 27.420242 1.286291 32.019984
F 27.267847 1.286291 53.848559
F 27.115452 1.286291 75.677135
F 26.963058 1.286291 97.505710
F 26.810663 1.286291 119.334286
F 27.572636 24.439548 10.191409
F 27.420242 24.439548 32.019984
F 27.267847 24.439548 53.848559
F 27.115452 24.439548 75.677135
F 26.963058 24.439548 97.505710
F 26.810663 24.439548 119.334286
F 27.572636 47.592806 10.191409
F 27.420242 47.592806 32.019984
F 27.267847 47.592806 53.848559
F 27.115452 47.592806 75.677135
F 26.963058 47.592806 97.505710
F 26.810663 47.592806 119.334286
F 0.838185 9.004040 10.004764
F 0.685790 9.004040 31.833339
F 0.533395 9.004040 53.661914
F 0.381001 9.004040 75.490490
F 0.228606 9.004040 97.319065
F 0.076211 9.004040 119.147641
F 0.838185 32.157298 10.004764
F 0.685790 32.157298 31.833339
F 0.533395 32.157298 53.661914
F 0.381001 32.157298 75.490490
F 0.228606 32.157298 97.319065
F 0.076211 32.157298 119.147641
F 0.838185 55.310555 10.004764
F 0.685790 55.310555 31.833339
F 0.533395 55.310555 53.661914
F 0.381001 55.310555 75.490490
F 0.228606 55.310555 97.319065
F 0.076211 55.310555 119.147641
F 27.572636 9.004040 10.191409
F 27.420242 9.004040 32.019984
F 27.267847 9.004040 53.848559
F 27.115452 9.004040 75.677135
F 26.963058 9.004040 97.505710
F 26.810663 9.004040 119.334286
F 27.572636 32.157298 10.191409
F 27.420242 32.157298 32.019984
F 27.267847 32.157298 53.848559
F 27.115452 32.157298 75.677135
F 26.963058 32.157298 97.505710
F 26.810663 32.157298 119.334286
F 27.572636 55.310555 10.191409
F 27.420242 55.310555 32.019984
F 27.267847 55.310555 53.848559
F 27.115452 55.310555 75.677135
F 26.963058 55.310555 97.505710
F 26.810663 55.310555 119.334286
F 0.838185 16.721795 10.004764
F 0.685790 16.721795 31.833340
F 0.533395 16.721795 53.661915
F 0.381001 16.721795 75.490491
F 0.228606 16.721795 97.319066
F 0.076211 16.721795 119.147641
F 0.838185 39.875053 10.004764
F 0.685790 39.875053 31.833340
F 0.533395 39.875053 53.661915
F 0.381001 39.875053 75.490491
F 0.228606 39.875053 97.319066
F 0.076211 39.875053 119.147641
F 0.838185 63.028310 10.004764
F 0.685790 63.028310 31.833340
F 0.533395 63.028310 53.661915
F 0.381001 63.028310 75.490491
F 0.228606 63.028310 97.319066
F 0.076211 63.028310 119.147641
F 27.572636 16.721795 10.191409
F 27.420242 16.721795 32.019985
F 27.267847 16.721795 53.848560
F 27.115452 16.721795 75.677136
F 26.963057 16.721795 97.505711
F 26.810663 16.721795 119.334286
F 27.572636 39.875053 10.191409
F 27.420242 39.875053 32.019985
F 27.267847 39.875053 53.848560
F 27.115452 39.875053 75.677136
F 26.963057 39.875053 97.505711
F 26.810663 39.875053 119.334286
F 27.572636 63.028310 10.191409
F 27.420242 63.028310 32.019985
F 27.267847 63.028310 53.848560
F 27.115452 63.028310 75.677136
F 26.963057 63.028310 97.505711
F 26.810663 63.028310 119.334286
F 9.749665 1.286291 10.066979
F 9.597270 1.286291 31.895554
F 9.444875 1.286291 53.724130
F 9.292481 1.286291 75.552705
F 9.140086 1.286291 97.381280
F 8.987691 1.286291 119.209856
F 9.749665 24.439548 10.066979
F 9.597270 24.439548 31.895554
F 9.444875 24.439548 53.724130
F 9.292481 24.439548 75.552705
F 9.140086 24.439548 97.381280
F 8.987691 24.439548 119.209856
F 9.749665 47.592806 10.066979
F 9.597270 47.592806 31.895554
F 9.444875 47.592806 53.724130
F 9.292481 47.592806 75.552705
F 9.140086 47.592806 97.381280
F 8.987691 47.592806 119.209856
F 36.484116 1.286291 10.253624
F 36.331721 1.286291 32.082199
F 36.179327 1.286291 53.910775
F 36.026932 1.286291 75.739350
F 35.874537 1.286291 97.567925
F 35.722143 1.286291 119.396501
F 36.484116 24.439548 10.253624
F 36.331721 24.439548 32.082199
F 36.179327 24.439548 53.910775
F 36.026932 24.439548 75.739350
F 35.874537 24.439548 97.567925
F 35.722143 24.439548 119.396501
F 36.484116 47.592806 10.253624
F 36.331721 47.592806 32.082199
F 36.179327 47.592806 53.910775
F 36.026932 47.592806 75.739350
F 35.874537 47.592806 97.567925
F 35.722143 47.592806 119.396501
F 9.749665 9.004040 10.066979
F 9.597270 9.004040 31.895554
F 9.444875 9.004040 53.724130
F 9.292481 9.004040 75.552705
F 9.140086 9.004040 97.381280
F 8.987691 9.004040 119.209856
F 9.749665 32.157298 10.066979
F 9.597270 32.157298 31.895554
F 9.444875 32.157298 53.724130
F 9.292481 32.157298 75.552705
F 9.140086 32.157298 97.381280
F 8.987691 32.157298 119.209856
F 9.749665 55.310555 10.066979
F 9.597270 55.310555 31.895554
F 9.444875 55.310555 53.724130
F 9.292481 55.310555 75.552705
F 9.140086 55.310555 97.381280
F 8.987691 55.310555 119.209856
F 36.484116 9.004040 10.253624
F 36.331721 9.004040 32.082199
F 36.179327 9.004040 53.910775
F 36.026932 9.004040 75.739350
F 35.874537 9.004040 97.567925
F 35.722143 9.004040 119.396501
F 36.484116 32.157298 10.253624
F 36.331721 32.157298 32.082199
F 36.179327 32.157298 53.910775
F 36.026932 32.157298 75.739350
F 35.874537 32.157298 97.567925
F 35.722143 32.157298 119.396501
F 36.484116 55.310555 10.253624
F 36.331721 55.310555 32.082199
F 36.179327 55.310555 53.910775
F 36.026932 55.310555 75.739350
F 35.874537 55.310555 97.567925
F 35.722143 55.310555 119.396501
F 9.749665 16.721795 10.066980
F 9.597270 16.721795 31.895555
F 9.444875 16.721795 53.724130
F 9.292481 16.721795 75.552706
F 9.140086 16.721795 97.381281
F 8.987691 16.721795 119.209857
F 9.749665 39.875053 10.066980
F 9.597270 39.875053 31.895555
F 9.444875 39.875053 53.724130
F 9.292481 39.875053 75.552706
F 9.140086 39.875053 97.381281
F 8.987691 39.875053 119.209857
F 9.749665 63.028310 10.066980
F 9.597270 63.028310 31.895555
F 9.444875 63.028310 53.724130
F 9.292481 63.028310 75.552706
F 9.140086 63.028310 97.381281
F 8.987691 63.028310 119.209857
F 36.484116 16.721795 10.253625
F 36.331721 16.721795 32.082200
F 36.179327 16.721795 53.910775
F 36.026932 16.721795 75.739351
F 35.874537 16.721795 97.567926
F 35.722143 16.721795 119.396502
F 36.484116 39.875053 10.253625
F 36.331721 39.875053 32.082200
F 36.179327 39.875053 53.910775
F 36.026932 39.875053 75.739351
F 35.874537 39.875053 97.567926
F 35.722143 39.875053 119.396502
F 36.484116 63.028310 10.253625
F 36.331721 63.028310 32.082200
F 36.179327 63.028310 53.910775
F 36.026932 63.028310 75.739351
F 35.874537 63.028310 97.567926
F 35.722143 63.028310 119.396502
F 18.661150 1.286290 10.129195
F 18.508756 1.286290 31.957770
F 18.356361 1.286290 53.786346
F 18.203966 1.286290 75.614921
F 18.051572 1.286290 97.443496
F 17.899177 1.286290 119.272072
F 18.661150 24.439547 10.129195
F 18.508756 24.439547 31.957770
F 18.356361 24.439547 53.786346
F 18.203966 24.439547 75.614921
F 18.051572 24.439547 97.443496
F 17.899177 24.439547 119.272072
F 18.661150 47.592805 10.129195
F 18.508756 47.592805 31.957770
F 18.356361 47.592805 53.786346
F 18.203966 47.592805 75.614921
F 18.051572 47.592805 97.443496
F 17.899177 47.592805 119.272072
F 45.395603 1.286290 10.315840
F 45.243208 1.286290 32.144415
F 45.090814 1.286290 53.972991
F 44.938419 1.286290 75.801566
F 44.786024 1.286290 97.630141
F 44.633629 1.286290 119.458717
F 45.395603 24.439547 10.315840
F 45.243208 24.439547 32.144415
F 45.090814 24.439547 53.972991
F 44.938419 24.439547 75.801566
F 44.786024 24.439547 97.630141
F 44.633629 24.439547 119.458717
F 45.395603 47.592805 10.315840
F 45.243208 47.592805 32.144415
F 45.090814 47.592805 53.972991
F 44.938419 47.592805 75.801566
F 44.786024 47.592805 97.630141
F 44.633629 47.592805 119.458717
F 18.661150 9.004039 10.129195
F 18.508756 9.004039 31.957770
F 18.356361 9.004039 53.786346
F 18.203966 9.004039 75.614921
F 18.051572 9.004039 97.443496
F 17.899177 9.004039 119.272072
F 18.661150 32.157297 10.129195
F 18.508756 32.157297 31.957770
F 18.356361 32.157297 53.786346
F 18.203966 32.157297 75.614921
F 18.051572 32.157297 97.443496
F 17.899177 32.157297 119.272072
F 18.661150 55.310554 10.129195
F 18.508756 55.310554 31.957770
F 18.356361 55.310554 53.786346
F 18.203966 55.310554 75.614921
F 18.051572 55.310554 97.443496
F 17.899177 55.310554 119.272072
F 45.395603 9.004039 10.315840
F 45.243208 9.004039 32.144415
F 45.090814 9.004039 53.972991
F 44.938419 9.004039 75.801566
F 44.786024 9.004039 97.630141
F 44.633629 9.004039 119.458717
F 45.395603 32.157297 10.315840
F 45.243208 32.157297 32.144415
F 45.090814 32.157297 53.972991
F 44.938419 32.157297 75.801566
F 44.786024 32.157297 97.630141
F 44.633629 32.157297 119.458717
F 45.395603 55.310554 10.315840
F 45.243208 55.310554 32.144415
F 45.090814 55.310554 53.972991
F 44.938419 55.310554 75.801566
F 44.786024 55.310554 97.630141
F 44.633629 55.310554 119.458717
F 18.661150 16.721795 10.129196
F 18.508756 16.721795 31.957771
F 18.356361 16.721795 53.786346
F 18.203966 16.721795 75.614922
F 18.051572 16.721795 97.443497
F 17.899177 16.721795 119.272073
F 18.661150 39.875052 10.129196
F 18.508756 39.875052 31.957771
F 18.356361 39.875052 53.786346
F 18.203966 39.875052 75.614922
F 18.051572 39.875052 97.443497
F 17.899177 39.875052 119.272073
F 18.661150 63.028310 10.129196
F 18.508756 63.028310 31.957771
F 18.356361 63.028310 53.786346
F 18.203966 63.028310 75.614922
F 18.051572 63.028310 97.443497
F 17.899177 63.028310 119.272073
F 45.395603 16.721795 10.315841
F 45.243208 16.721795 32.144416
F 45.090814 16.721795 53.972991
F 44.938419 16.721795 75.801567
F 44.786024 16.721795 97.630142
F 44.633629 16.721795 119.458718
F 45.395603 39.875052 10.315841
F 45.243208 39.875052 32.144416
F 45.090814 39.875052 53.972991
F 44.938419 39.875052 75.801567
F 44.786024 39.875052 97.630142
F 44.633629 39.875052 119.458718
F 45.395603 63.028310 10.315841
F 45.243208 63.028310 32.144416
F 45.090814 63.028310 53.972991
F 44.938419 63.028310 75.801567
F 44.786024 63.028310 97.630142
F 44.633629 63.028310 119.458718
F 0.812772 3.858875 13.642859
F 0.660377 3.858875 35.471435
F 0.507982 3.858875 57.300010
F 0.355588 3.858875 79.128586
F 0.203193 3.858875 100.957161
F 0.050798 3.858875 122.785736
F 0.812772 27.012132 13.642859
F 0.660377 27.012132 35.471435
F 0.507982 27.012132 57.300010
F 0.355588 27.012132 79.128586
F 0.203193 27.012132 100.957161
F 0.050798 27.012132 122.785736
F 0.812772 50.165390 13.642859
F 0.660377 50.165390 35.471435
F 0.507982 50.165390 57.300010
F 0.355588 50.165390 79.128586
F 0.203193 50.165390 100.957161
F 0.050798 50.165390 122.785736
F 27.547223 3.858875 13.829503
F 27.394828 3.858875 35.658079
F 27.242434 3.858875 57.486654
F 27.090039 3.858875 79.315230
F 26.937644 3.858875 101.143805
F 26.785250 3.858875 122.972380
F 27.547223 27.012132 13.829503
F 27.394828 27.012132 35.658079
F 27.242434 27.012132 57.486654
F 27.090039 27.012132 79.315230
F 26.937644 27.012132 101.143805
F 26.785250 27.012132 122.972380
F 27.547223 50.165390 13.829503
F 27.394828 50.165390 35.658079
F 27.242434 50.165390 57.486654
F 27.090039 50.165390 79.315230
F 26.937644 50.165390 101.143805
F 26.785250 50.165390 122.972380
F 0.812772 11.576625 13.642860
F 0.660377 11.576625 35.471435
F 0.507982 11.576625 57.300010
F 0.355588 11.576625 79.128586
F 0.203193 11.576625 100.957161
F 0.050798 11.576625 122.785737
F 0.812772 34.729882 13.642860
F 0.660377 34.729882 35.471435
F 0.507982 34.729882 57.300010
F 0.355588 34.729882 79.128586
F 0.203193 34.729882 100.957161
F 0.050798 34.729882 122.785737
F 0.812772 57.883140 13.642860
F 0.660377 57.883140 35.471435
F 0.507982 57.883140 57.300010
F 0.355588 57.883140 79.128586
F 0.203193 57.883140 100.957161
F 0.050798 57.883140 122.785737
F 27.547223 11.576625 13.829504
F 27.394828 11.576625 35.658079
F 27.242434 11.576625 57.486654
F 27.090039 11.576625 79.315230
F 26.937644 11.576625 101.143805
F 26.785250 11.576625 122.972381
F 27.547223 34.729882 13.829504
F 27.394828 34.729882 35.658079
F 27.242434 34.729882 57.486654
F 27.090039 34.729882 79.315230
F 26.937644 34.729882 101.143805
F 26.785250 34.729882 122.972381
F 27.547223 57.883140 13.829504
F 27.394828 57.883140 35.658079
F 27.242434 57.883140 57.486654
F 27.090039 57.883140 79.315230
F 26.937644 57.883140 101.143805
F 26.785250 57.883140 122.972381
F 0.812772 19.294380 13.642860
F 0.660377 19.294380 35.471436
F 0.507982 19.294380 57.300011
F 0.355588 19.294380 79.128586
F 0.203193 19.294380 100.957162
F 0.050798 19.294380 122.785737
F 0.812772 42.447638 13.642860
F 0.660377 42.447638 35.471436
F 0.507982 42.447638 57.300011
F 0.355588 42.447638 79.128586
F 0.203193 42.447638 100.957162
F 0.050798 42.447638 122.785737
F 0.812772 65.600895 13.642860
F 0.660377 65.600895 35.471436
F 0.507982 65.600895 57.300011
F 0.355588 65.600895 79.128586
F 0.203193 65.600895 100.957162
F 0.050798 65.600895 122.785737
F 27.547223 19.294380 13.829504
F 27.394828 19.294380 35.658080
F 27.242434 19.294380 57.486655
F 27.090039 19.294380 79.315230
F 26.937644 19.294380 101.143806
F 26.785250 19.294380 122.972381
F 27.547223 42.447638 13.829504
F 27.394828 42.447638 35.658080
F 27.242434 42.447638 57.486655
F 27.090039 42.447638 79.315230
F 26.937644 42.447638 101.143806
F 26.785250 42.447638 122.972381
F 27.547223 65.600895 13.829504
F 27.394828 65.600895 35.658080
F 27.242434 65.600895 57.486655
F 27.090039 65.600895 79.315230
F 26.937644 65.600895 101.143806
F 26.785250 65.600895 122.972381
F 9.724249 3.858875 13.705074
F 9.571855 3.858875 35.533649
F 9.419460 3.858875 57.362225
F 9.267065 3.858875 79.190800
F 9.114671 3.858875 101.019376
F 8.962276 3.858875 122.847952
F 9.724249 27.012133 13.705074
F 9.571855 27.012133 35.533649
F 9.419460 27.012133 57.362225
F 9.267065 27.012133 79.190800
F 9.114671 27.012133 101.019376
F 8.962276 27.012133 122.847952
F 9.724249 50.165390 13.705074
F 9.571855 50.165390 35.533649
F 9.419460 50.165390 57.362225
F 9.267065 50.165390 79.190800
F 9.114671 50.165390 101.019376
F 8.962276 50.165390 122.847952
F 36.458702 3.858875 13.891719
F 36.306307 3.858875 35.720294
F 36.153913 3.858875 57.548870
F 36.001518 3.858875 79.377445
F 35.849123 3.858875 101.206020
F 35.696729 3.858875 123.034596
F 36.458702 27.012133 13.891719
F 36.306307 27.012133 35.720294
F 36.153913 27.012133 57.548870
F 36.001518 27.012133 79.377445
F 35.849123 27.012133 101.206020
F 35.696729 27.012133 123.034596
F 36.458702 50.165390 13.891719
F 36.306307 50.165390 35.720294
F 36.153913 50.165390 57.548870
F 36.001518 50.165390 79.377445
F 35.849123 50.165390 101.206020
F 35.696729 50.165390 123.034596
F 9.724249 11.576625 13.705074
F 9.571855 11.576625 35.533649
F 9.419460 11.576625 57.362225
F 9.267065 11.576625 79.190800
F 9.114671 11.576625 101.019377
F 8.962276 11.576625 122.847952
F 9.724249 34.729883 13.705074
F 9.571855 34.729883 35.533649
F 9.419460 34.729883 57.362225
F 9.267065 34.729883 79.190800
F 9.114671 34.729883 101.019377
F 8.962276 34.729883 122.847952
F 9.724249 57.883140 13.705074
F 9.571855 57.883140 35.533649
F 9.419460 57.883140 57.362225
F 9.267065 57.883140 79.190800
F 9.114671 57.883140 101.019377
F 8.962276 57.883140 122.847952
F 36.458702 11.576625 13.891719
F 36.306307 11.576625 35.720294
F 36.153913 11.576625 57.548870
F 36.001518 11.576625 79.377445
F 35.849123 11.576625 101.206021
F 35.696729 11.576625 123.034596
F 36.458702 34.729883 13.891719
F 36.306307 34.729883 35.720294
F 36.153913 34.729883 57.548870
F 36.001518 34.729883 79.377445
F 35.849123 34.729883 101.206021
F 35.696729 34.729883 123.034596
F 36.458702 57.883140 13.891719
F 36.306307 57.883140 35.720294
F 36.153913 57.883140 57.548870
F 36.001518 57.883140 79.377445
F 35.849123 57.883140 101.206021
F 35.696729 57.883140 123.034596
F 9.724249 19.294380 13.705074
F 9.571855 19.294380 35.533650
F 9.419460 19.294380 57.362225
F 9.267065 19.294380 79.190801
F 9.114671 19.294380 101.019377
F 8.962276 19.294380 122.847952
F 9.724249 42.447638 13.705074
F 9.571855 42.447638 35.533650
F 9.419460 42.447638 57.362225
F 9.267065 42.447638 79.190801
F 9.114671 42.447638 101.019377
F 8.962276 42.447638 122.847952
F 9.724249 65.600896 13.705074
F 9.571855 65.600896 35.533650
F 9.419460 65.600896 57.362225
F 9.267065 65.600896 79.190801
F 9.114671 65.600896 101.019377
F 8.962276 65.600896 122.847952
F 36.458702 19.294380 13.891719
F 36.306307 19.294380 35.720295
F 36.153913 19.294380 57.548870
F 36.001518 19.294380 79.377446
F 35.849123 19.294380 101.206021
F 35.696729 19.294380 123.034596
F 36.458702 42.447638 13.891719
F 36.306307 42.447638 35.720295
F 36.153913 42.447638 57.548870
F 36.001518 42.447638 79.377446
F 35.849123 42.447638 101.206021
F 35.696729 42.447638 123.034596
F 36.458702 65.600896 13.891719
F 36.306307 65.600896 35.720295
F 36.153913 65.600896 57.548870
F 36.001518 65.600896 79.377446
F 35.849123 65.600896 101.206021
F 35.696729 65.600896 123.034596
F 18.635738 3.858876 13.767290
F 18.483344 3.858876 35.595865
F 18.330949 3.858876 57.424441
F 18.178554 3.858876 79.253016
F 18.026160 3.858876 101.081592
F 17.873765 3.858876 122.910168
F 18.635738 27.012134 13.767290
F 18.483344 27.012134 35.595865
F 18.330949 27.012134 57.424441
F 18.178554 27.012134 79.253016
F 18.026160 27.012134 101.081592
F 17.873765 27.012134 122.910168
F 18.635738 50.165391 13.767290
F 18.483344 50.165391 35.595865
F 18.330949 50.165391 57.424441
F 18.178554 50.165391 79.253016
F 18.026160 50.165391 101.081592
F 17.873765 50.165391 122.910168
F 45.370190 3.858876 13.953935
F 45.217795 3.858876 35.782510
F 45.065400 3.858876 57.611086
F 44.913006 3.858876 79.439661
F 44.760611 3.858876 101.268237
F 44.608216 3.858876 123.096812
F 45.370190 27.012134 13.953935
F 45.217795 27.012134 35.782510
F 45.065400 27.012134 57.611086
F 44.913006 27.012134 79.439661
F 44.760611 27.012134 101.268237
F 44.608216 27.012134 123.096812
F 45.370190 50.165391 13.953935
F 45.217795 50.165391 35.782510
F 45.065400 50.165391 57.611086
F 44.913006 50.165391 79.439661
F 44.760611 50.165391 101.268237
F 44.608216 50.165391 123.096812
F 18.635738 11.576626 13.767290
F 18.483344 11.576626 35.595866
F 18.330949 11.576626 57.424441
F 18.178554 11.576626 79.253016
F 18.026160 11.576626 101.081592
F 17.873765 11.576626 122.910168
F 18.635738 34.729884 13.767290
F 18.483344 34.729884 35.595866
F 18.330949 34.729884 57.424441
F 18.178554 34.729884 79.253016
F 18.026160 34.729884 101.081592
F 17.873765 34.729884 122.910168
F 18.635738 57.883141 13.767290
F 18.483344 57.883141 35.595866
F 18.330949 57.883141 57.424441
F 18.178554 57.883141 79.253016
F 18.026160 57.883141 101.081592
F 17.873765 57.883141 122.910168
F 45.370190 11.576626 13.953935
F 45.217795 11.576626 35.782511
F 45.065400 11.576626 57.611086
F 44.913006 11.576626 79.439661
F 44.760611 11.576626 101.268237
F 44.608216 11.576626 123.096812
F 45.370190 34.729884 13.953935
F 45.217795 34.729884 35.782511
F 45.065400 34.729884 57.611086
F 44.913006 34.729884 79.439661
F 44.760611 34.729884 101.268237
F 44.608216 34.729884 123.096812
F 45.370190 57.883141 13.953935
F 45.217795 57.883141 35.782511
F 45.065400 57.883141 57.611086
F 44.913006 57.883141 79.439661
F 44.760611 57.883141 101.268237
F 44.608216 57.883141 123.096812
F 18.635738 19.294382 13.767291
F 18.483344 19.294382 35.595866
F 18.330949 19.294382 57.424441
F 18.178554 19.294382 79.253017
F 18.026160 19.294382 101.081592
F 17.873765 19.294382 122.910169
F 18.635738 42.447639 13.767291
F 18.483344 42.447639 35.595866
F 18.330949 42.447639 57.424441
F 18.178554 42.447639 79.253017
F 18.026160 42.447639 101.081592
F 17.873765 42.447639 122.910169
F 18.635738 65.600897 13.767291
F 18.483344 65.600897 35.595866
F 18.330949 65.600897 57.424441
F 18.178554 65.600897 79.253017
F 18.026160 65.600897 101.081592
F 17.873765 65.600897 122.910169
F 45.370190 19.294382 13.953936
F 45.217795 19.294382 35.782511
F 45.065400 19.294382 57.611086
F 44.913006 19.294382 79.439662
F 44.760611 19.294382 101.268237
F 44.608216 19.294382 123.096813
F 45.370190 42.447639 13.953936
F 45.217795 42.447639 35.782511
F 45.065400 42.447639 57.611086
F 44.913006 42.447639 79.439662
F 44.760611 42.447639 101.268237
F 44.608216 42.447639 123.096813
F 45.370190 65.600897 13.953936
F 45.217795 65.600897 35.782511
F 45.065400 65.600897 57.611086
F 44.913006 65.600897 79.439662
F 44.760611 65.600897 101.268237
F 44.608216 65.600897 123.096813
F 0.831833 3.858875 10.914288
F 0.679438 3.858875 32.742864
F 0.527044 3.858875 54.571439
F 0.374649 3.858875 76.400014
F 0.222254 3.858875 98.228590
F 0.069860 3.858875 120.057165
F 0.831833 27.012133 10.914288
F 0.679438 27.012133 32.742864
F 0.527044 27.012133 54.571439
F 0.374649 27.012133 76.400014
F 0.222254 27.012133 98.228590
F 0.069860 27.012133 120.057165
F 0.831833 50.165390 10.914288
F 0.679438 50.165390 32.742864
F 0.527044 50.165390 54.571439
F 0.374649 50.165390 76.400014
F 0.222254 50.165390 98.228590
F 0.069860 50.165390 120.057165
F 27.566284 3.858875 11.100933
F 27.413890 3.858875 32.929509
F 27.261495 3.858875 54.758084
F 27.109100 3.858875 76.586659
F 26.956706 3.858875 98.415235
F 26.804311 3.858875 120.243810
F 27.566284 27.012133 11.100933
F 27.413890 27.012133 32.929509
F 27.261495 27.012133 54.758084
F 27.109100 27.012133 76.586659
F 26.956706 27.012133 98.415235
F 26.804311 27.012133 120.243810
F 27.566284 50.165390 11.100933
F 27.413890 50.165390 32.929509
F 27.261495 50.165390 54.758084
F 27.109100 50.165390 76.586659
F 26.956706 50.165390 98.415235
F 26.804311 50.165390 120.243810
F 0.831833 11.576625 10.914288
F 0.679438 11.576625 32.742863
F 0.527044 11.576625 54.571439
F 0.374649 11.576625 76.400014
F 0.222254 11.576625 98.228590
F 0.069860 11.576625 120.057165
F 0.831833 34.729883 10.914288
F 0.679438 34.729883 32.742863
F 0.527044 34.729883 54.571439
F 0.374649 34.729883 76.400014
F 0.222254 34.729883 98.228590
F 0.069860 34.729883 120.057165
F 0.831833 57.883140 10.914288
F 0.679438 57.883140 32.742863
F 0.527044 57.883140 54.571439
F 0.374649 57.883140 76.400014
F 0.222254 57.883140 98.228590
F 0.069860 57.883140 120.057165
F 27.566284 11.576625 11.100933
F 27.413890 11.576625 32.929508
F 27.261495 11.576625 54.758084
F 27.109100 11.576625 76.586659
F 26.956706 11.576625 98.415235
F 26.804311 11.576625 120.243810
F 27.566284 34.729883 11.100933
F 27.413890 34.729883 32.929508
F 27.261495 34.729883 54.758084
F 27.109100 34.729883 76.586659
F 26.956706 34.729883 98.415235
F 26.804311 34.729883 120.243810
F 27.566284 57.883140 11.100933
F 27.413890 57.883140 32.929508
F 27.261495 57.883140 54.758084
F 27.109100 57.883140 76.586659
F 26.956706 57.883140 98.415235
F 26.804311 57.883140 120.243810
F 0.831833 19.294381 10.914287
F 0.679438 19.294381 32.742863
F 0.527044 19.294381 54.571438
F 0.374649 19.294381 76.400014
F 0.222254 19.294381 98.228589
F 0.069860 19.294381 120.057164
F 0.831833 42.447638 10.914287
F 0.679438 42.447638 32.742863
F 0.527044 42.447638 54.571438
F 0.374649 42.447638 76.400014
F 0.222254 42.447638 98.228589
F 0.069860 42.447638 120.057164
F 0.831833 65.600896 10.914287
F 0.679438 65.600896 32.742863
F 0.527044 65.600896 54.571438
F 0.374649 65.600896 76.400014
F 0.222254 65.600896 98.228589
F 0.069860 65.600896 120.057164
F 27.566284 19.294381 11.100932
F 27.413890 19.294381 32.929508
F 27.261495 19.294381 54.758083
F 27.109100 19.294381 76.586659
F 26.956706 19.294381 98.415234
F 26.804311 19.294381 120.243809
F 27.566284 42.447638 11.100932
F 27.413890 42.447638 32.929508
F 27.261495 42.447638 54.758083
F 27.109100 42.447638 76.586659
F 26.956706 42.447638 98.415234
F 26.804311 42.447638 120.243809
F 27.566284 65.600896 11.100932
F 27.413890 65.600896 32.929508
F 27.261495 65.600896 54.758083
F 27.109100 65.600896 76.586659
F 26.956706 65.600896 98.415234
F 26.804311 65.600896 120.243809
F 9.743312 3.858875 10.976503
F 9.590917 3.858875 32.805078
F 9.438522 3.858875 54.633654
F 9.286128 3.858875 76.462229
F 9.133733 3.858875 98.290805
F 8.981338 3.858875 120.119380
F 9.743312 27.012133 10.976503
F 9.590917 27.012133 32.805078
F 9.438522 27.012133 54.633654
F 9.286128 27.012133 76.462229
F 9.133733 27.012133 98.290805
F 8.981338 27.012133 120.119380
F 9.743312 50.165390 10.976503
F 9.590917 50.165390 32.805078
F 9.438522 50.165390 54.633654
F 9.286128 50.165390 76.462229
F 9.133733 50.165390 98.290805
F 8.981338 50.165390 120.119380
F 36.477764 3.858875 11.163148
F 36.325370 3.858875 32.991723
F 36.172975 3.858875 54.820299
F 36.020580 3.858875 76.648874
F 35.868186 3.858875 98.477450
F 35.715791 3.858875 120.306025
F 36.477764 27.012133 11.163148
F 36.325370 27.012133 32.991723
F 36.172975 27.012133 54.820299
F 36.020580 27.012133 76.648874
F 35.868186 27.012133 98.477450
F 35.715791 27.012133 120.306025
F 36.477764 50.165390 11.163148
F 36.325370 50.165390 32.991723
F 36.172975 50.165390 54.820299
F 36.020580 50.165390 76.648874
F 35.868186 50.165390 98.477450
F 35.715791 50.165390 120.306025
F 9.743312 11.576625 10.976503
F 9.590917 11.576625 32.805078
F 9.438522 11.576625 54.633654
F 9.286128 11.576625 76.462229
F 9.133733 11.576625 98.290804
F 8.981338 11.576625 120.119380
F 9.743312 34.729883 10.976503
F 9.590917 34.729883 32.805078
F 9.438522 34.729883 54.633654
F 9.286128 34.729883 76.462229
F 9.133733 34.729883 98.290804
F 8.981338 34.729883 120.119380
F 9.743312 57.883140 10.976503
F 9.590917 57.883140 32.805078
F 9.438522 57.883140 54.633654
F 9.286128 57.883140 76.462229
F 9.133733 57.883140 98.290804
F 8.981338 57.883140 120.119380
F 36.477764 11.576625 11.163148
F 36.325370 11.576625 32.991723
F 36.172975 11.576625 54.820299
F 36.020580 11.576625 76.648874
F 35.868186 11.576625 98.477449
F 35.715791 11.576625 120.306025
F 36.477764 34.729883 11.163148
F 36.325370 34.729883 32.991723
F 36.172975 34.729883 54.820299
F 36.020580 34.729883 76.648874
F 35.868186 34.729883 98.477449
F 35.715791 34.729883 120.306025
F 36.477764 57.883140 11.163148
F 36.325370 57.883140 32.991723
F 36.172975 57.883140 54.820299
F 36.020580 57.883140 76.648874
F 35.868186 57.883140 98.477449
F 35.715791 57.883140 120.306025
F 9.743312 19.294381 10.976502
F 9.590917 19.294381 32.805078
F 9.438522 19.294381 54.633653
F 9.286128 19.294381 76.462229
F 9.133733 19.294381 98.290804
F 8.981338 19.294381 120.119379
F 9.743312 42.447638 10.976502
F 9.590917 42.447638 32.805078
F 9.438522 42.447638 54.633653
F 9.286128 42.447638 76.462229
F 9.133733 42.447638 98.290804
F 8.981338 42.447638 120.119379
F 9.743312 65.600896 10.976502
F 9.590917 65.600896 32.805078
F 9.438522 65.600896 54.633653
F 9.286128 65.600896 76.462229
F 9.133733 65.600896 98.290804
F 8.981338 65.600896 120.119379
F 36.477764 19.294381 11.163147
F 36.325370 19.294381 32.991723
F 36.172975 19.294381 54.820298
F 36.020580 19.294381 76.648874
F 35.868186 19.294381 98.477449
F 35.715791 19.294381 120.306024
F 36.477764 42.447638 11.163147
F 36.325370 42.447638 32.991723
F 36.172975 42.447638 54.820298
F 36.020580 42.447638 76.648874
F 35.868186 42.447638 98.477449
F 35.715791 42.447638 120.306024
F 36.477764 65.600896 11.163147
F 36.325370 65.600896 32.991723
F 36.172975 65.600896 54.820298
F 36.020580 65.600896 76.648874
F 35.868186 65.600896 98.477449
F 35.715791 65.600896 120.306024
F 18.654800 3.858876 11.038717
F 18.502405 3.858876 32.867292
F 18.350010 3.858876 54.695868
F 18.197616 3.858876 76.524443
F 18.045221 3.858876 98.353019
F 17.892826 3.858876 120.181594
F 18.654800 27.012133 11.038717
F 18.502405 27.012133 32.867292
F 18.350010 27.012133 54.695868
F 18.197616 27.012133 76.524443
F 18.045221 27.012133 98.353019
F 17.892826 27.012133 120.181594
F 18.654800 50.165391 11.038717
F 18.502405 50.165391 32.867292
F 18.350010 50.165391 54.695868
F 18.197616 50.165391 76.524443
F 18.045221 50.165391 98.353019
F 17.892826 50.165391 120.181594
F 45.389251 3.858876 11.225362
F 45.236856 3.858876 33.053937
F 45.084462 3.858876 54.882513
F 44.932067 3.858876 76.711088
F 44.779672 3.858876 98.539664
F 44.627278 3.858876 120.368239
F 45.389251 27.012133 11.225362
F 45.236856 27.012133 33.053937
F 45.084462 27.012133 54.882513
F 44.932067 27.012133 76.711088
F 44.779672 27.012133 98.539664
F 44.627278 27.012133 120.368239
F 45.389251 50.165391 11.225362
F 45.236856 50.165391 33.053937
F 45.084462 50.165391 54.882513
F 44.932067 50.165391 76.711088
F 44.779672 50.165391 98.539664
F 44.627278 50.165391 120.368239
F 18.654800 11.576626 11.038717
F 18.502405 11.576626 32.867292
F 18.350010 11.576626 54.695868
F 18.197616 11.576626 76.524443
F 18.045221 11.576626 98.353018
F 17.892826 11.576626 120.181594
F 18.654800 34.729883 11.038717
F 18.502405 34.729883 32.867292
F 18.350010 34.729883 54.695868
F 18.197616 34.729883 76.524443
F 18.045221 34.729883 98.353018
F 17.892826 34.729883 120.181594
F 18.654800 57.883141 11.038717
F 18.502405 57.883141 32.867292
F 18.350010 57.883141 54.695868
F 18.197616 57.883141 76.524443
F 18.045221 57.883141 98.353018
F 17.892826 57.883141 120.181594
F 45.389251 11.576626 11.225362
F 45.236856 11.576626 33.053937
F 45.084462 11.576626 54.882513
F 44.932067 11.576626 76.711088
F 44.779672 11.576626 98.539663
F 44.627278 11.576626 120.368239
F 45.389251 34.729883 11.225362
F 45.236856 34.729883 33.053937
F 45.084462 34.729883 54.882513
F 44.932067 34.729883 76.711088
F 44.779672 34.729883 98.539663
F 44.627278 34.729883 120.368239
F 45.389251 57.883141 11.225362
F 45.236856 57.883141 33.053937
F 45.084462 57.883141 54.882513
F 44.932067 57.883141 76.711088
F 44.779672 57.883141 98.539663
F 44.627278 57.883141 120.368239
F 18.654800 19.294381 11.038716
F 18.502405 19.294381 32.867292
F 18.350010 19.294381 54.695867
F 18.197616 19.294381 76.524443
F 18.045221 19.294381 98.353018
F 17.892826 19.294381 120.181593
F 18.654800 42.447639 11.038716
F 18.502405 42.447639 32.867292
F 18.350010 42.447639 54.695867
F 18.197616 42.447639 76.524443
F 18.045221 42.447639 98.353018
F 17.892826 42.447639 120.181593
F 18.654800 65.600896 11.038716
F 18.502405 65.600896 32.867292
F 18.350010 65.600896 54.695867
F 18.197616 65.600896 76.524443
F 18.045221 65.600896 98.353018
F 17.892826 65.600896 120.181593
F 45.389251 19.294381 11.225361
F 45.236856 19.294381 33.053937
F 45.084462 19.294381 54.882512
F 44.932067 19.294381 76.711088
F 44.779672 19.294381 98.539663
F 44.627278 19.294381 120.368238
F 45.389251 42.447639 11.225361
F 45.236856 42.447639 33.053937
F 45.084462 42.447639 54.882512
F 44.932067 42.447639 76.711088
F 44.779672 42.447639 98.539663
F 44.627278 42.447639 120.368238
F 45.389251 65.600896 11.225361
F 45.236856 65.600896 33.053937
F 45.084462 65.600896 54.882512
F 44.932067 65.600896 76.711088
F 44.779672 65.600896 98.539663
F 44.627278 65.600896 120.368238
F 0.857222 1.286291 7.276193
F 0.704827 1.286291 29.104768
F 0.552433 1.286291 50.933344
F 0.400038 1.286291 72.761919
F 0.247643 1.286291 94.590495
F 0.095249 1.286291 116.419070
F 0.857222 24.439549 7.276193
F 0.704827 24.439549 29.104768
F 0.552433 24.439549 50.933344
F 0.400038 24.439549 72.761919
F 0.247643 24.439549 94.590495
F 0.095249 24.439549 116.419070
F 0.857222 47.592806 7.276193
F 0.704827 47.592806 29.104768
F 0.552433 47.592806 50.933344
F 0.400038 47.592806 72.761919
F 0.247643 47.592806 94.590495
F 0.095249 47.592806 116.419070
F 27.591674 1.286291 7.462837
F 27.439279 1.286291 29.291412
F 27.286884 1.286291 51.119988
F 27.134490 1.286291 72.948564
F 26.982095 1.286291 94.777140
F 26.829700 1.286291 116.605715
F 27.591674 24.439549 7.462837
F 27.439279 24.439549 29.291412
F 27.286884 24.439549 51.119988
F 27.134490 24.439549 72.948564
F 26.982095 24.439549 94.777140
F 26.829700 24.439549 116.605715
F 27.591674 47.592806 7.462837
F 27.439279 47.592806 29.291412
F 27.286884 47.592806 51.119988
F 27.134490 47.592806 72.948564
F 26.982095 47.592806 94.777140
F 26.829700 47.592806 116.605715
F 0.857222 9.004040 7.276193
F 0.704827 9.004040 29.104769
F 0.552433 9.004040 50.933344
F 0.400038 9.004040 72.761919
F 0.247643 9.004040 94.590495
F 0.095249 9.004040 116.419070
F 0.857222 32.157298 7.276193
F 0.704827 32.157298 29.104769
F 0.552433 32.157298 50.933344
F 0.400038 32.157298 72.761919
F 0.247643 32.157298 94.590495
F 0.095249 32.157298 116.419070
F 0.857222 55.310555 7.276193
F 0.704827 55.310555 29.104769
F 0.552433 55.310555 50.933344
F 0.400038 55.310555 72.761919
F 0.247643 55.310555 94.590495
F 0.095249 55.310555 116.419070
F 27.591674 9.004040 7.462837
F 27.439279 9.004040 29.291413
F 27.286884 9.004040 51.119988
F 27.134490 9.004040 72.948564
F 26.982095 9.004040 94.777140
F 26.829700 9.004040 116.605715
F 27.591674 32.157298 7.462837
F 27.439279 32.157298 29.291413
F 27.286884 32.157298 51.119988
F 27.134490 32.157298 72.948564
F 26.982095 32.157298 94.777140
F 26.829700 32.157298 116.605715
F 27.591674 55.310555 7.462837
F 27.439279 55.310555 29.291413
F 27.286884 55.310555 51.119988
F 27.134490 55.310555 72.948564
F 26.982095 55.310555 94.777140
F 26.829700 55.310555 116.605715
F 0.857222 16.721796 7.276192
F 0.704827 16.721796 29.104768
F 0.552433 16.721796 50.933343
F 0.400038 16.721796 72.761918
F 0.247643 16.721796 94.590494
F 0.095249 16.721796 116.419069
F 0.857222 39.875053 7.276192
F 0.704827 39.875053 29.104768
F 0.552433 39.875053 50.933343
F 0.400038 39.875053 72.761918
F 0.247643 39.875053 94.590494
F 0.095249 39.875053 116.419069
F 0.857222 63.028311 7.276192
F 0.704827 63.028311 29.104768
F 0.552433 63.028311 50.933343
F 0.400038 63.028311 72.761918
F 0.247643 63.028311 94.590494
F 0.095249 63.028311 116.419069
F 27.591674 16.721796 7.462836
F 27.439279 16.721796 29.291412
F 27.286884 16.721796 51.119987
F 27.134490 16.721796 72.948563
F 26.982095 16.721796 94.777139
F 26.829700 16.721796 116.605714
F 27.591674 39.875053 7.462836
F 27.439279 39.875053 29.291412
F 27.286884 39.875053 51.119987
F 27.134490 39.875053 72.948563
F 26.982095 39.875053 94.777139
F 26.829700 39.875053 116.605714
F 27.591674 63.028311 7.462836
F 27.439279 63.028311 29.291412
F 27.286884 63.028311 51.119987
F 27.134490 63.028311 72.948563
F 26.982095 63.028311 94.777139
F 26.829700 63.028311 116.605714
F 9.768701 1.286291 7.338408
F 9.616306 1.286291 29.166983
F 9.463912 1.286291 50.995559
F 9.311517 1.286291 72.824134
F 9.159122 1.286291 94.652710
F 9.006727 1.286291 116.481285
F 9.768701 24.439548 7.338408
F 9.616306 24.439548 29.166983
F 9.463912 24.439548 50.995559
F 9.311517 24.439548 72.824134
F 9.159122 24.439548 94.652710
F 9.006727 24.439548 116.481285
F 9.768701 47.592806 7.338408
F 9.616306 47.592806 29.166983
F 9.463912 47.592806 50.995559
F 9.311517 47.592806 72.824134
F 9.159122 47.592806 94.652710
F 9.006727 47.592806 116.481285
F 36.503152 1.286291 7.525052
F 36.350758 1.286291 29.353627
F 36.198363 1.286291 51.182203
F 36.045968 1.286291 73.010778
F 35.893574 1.286291 94.839354
F 35.741179 1.286291 116.667929
F 36.503152 24.439548 7.525052
F 36.350758 24.439548 29.353627
F 36.198363 24.439548 51.182203
F 36.045968 24.439548 73.010778
F 35.893574 24.439548 94.839354
F 35.741179 24.439548 116.667929
F 36.503152 47.592806 7.525052
F 36.350758 47.592806 29.353627
F 36.198363 47.592806 51.182203
F 36.045968 47.592806 73.010778
F 35.893574 47.592806 94.839354
F 35.741179 47.592806 116.667929
F 9.768701 9.004040 7.338408
F 9.616306 9.004040 29.166983
F 9.463912 9.004040 50.995559
F 9.311517 9.004040 72.824134
F 9.159122 9.004040 94.652710
F 9.006727 9.004040 116.481285
F 9.768701 32.157298 7.338408
F 9.616306 32.157298 29.166983
F 9.463912 32.157298 50.995559
F 9.311517 32.157298 72.824134
F 9.159122 32.157298 94.652710
F 9.006727 32.157298 116.481285
F 9.768701 55.310555 7.338408
F 9.616306 55.310555 29.166983
F 9.463912 55.310555 50.995559
F 9.311517 55.310555 72.824134
F 9.159122 55.310555 94.652710
F 9.006727 55.310555 116.481285
F 36.503152 9.004040 7.525052
F 36.350758 9.004040 29.353627
F 36.198363 9.004040 51.182203
F 36.045968 9.004040 73.010778
F 35.893574 9.004040 94.839354
F 35.741179 9.004040 116.667929
F 36.503152 32.157298 7.525052
F 36.350758 32.157298 29.353627
F 36.198363 32.157298 51.182203
F 36.045968 32.157298 73.010778
F 35.893574 32.157298 94.839354
F 35.741179 32.157298 116.667929
F 36.503152 55.310555 7.525052
F 36.350758 55.310555 29.353627
F 36.198363 55.310555 51.182203
F 36.045968 55.310555 73.010778
F 35.893574 55.310555 94.839354
F 35.741179 55.310555 116.667929
F 9.768701 16.721795 7.338407
F 9.616306 16.721795 29.166983
F 9.463912 16.721795 50.995558
F 9.311517 16.721795 72.824133
F 9.159122 16.721795 94.652709
F 9.006728 16.721795 116.481284
F 9.768701 39.875053 7.338407
F 9.616306 39.875053 29.166983
F 9.463912 39.875053 50.995558
F 9.311517 39.875053 72.824133
F 9.159122 39.875053 94.652709
F 9.006728 39.875053 116.481284
F 9.768701 63.028310 7.338407
F 9.616306 63.028310 29.166983
F 9.463912 63.028310 50.995558
F 9.311517 63.028310 72.824133
F 9.159122 63.028310 94.652709
F 9.006728 63.028310 116.481284
F 36.503152 16.721795 7.525051
F 36.350758 16.721795 29.353627
F 36.198363 16.721795 51.182202
F 36.045968 16.721795 73.010777
F 35.893574 16.721795 94.839353
F 35.741179 16.721795 116.667928
F 36.503152 39.875053 7.525051
F 36.350758 39.875053 29.353627
F 36.198363 39.875053 51.182202
F 36.045968 39.875053 73.010777
F 35.893574 39.875053 94.839353
F 35.741179 39.875053 116.667928
F 36.503152 63.028310 7.525051
F 36.350758 63.028310 29.353627
F 36.198363 63.028310 51.182202
F 36.045968 63.028310 73.010777
F 35.893574 63.028310 94.839353
F 35.741179 63.028310 116.667928
F 18.680188 1.286290 7.400621
F 18.527793 1.286290 29.229197
F 18.375398 1.286290 51.057773
F 18.223004 1.286290 72.886348
F 18.070609 1.286290 94.714923
F 17.918214 1.286290 116.543499
F 18.680188 24.439547 7.400621
F 18.527793 24.439547 29.229197
F 18.375398 24.439547 51.057773
F 18.223004 24.439547 72.886348
F 18.070609 24.439547 94.714923
F 17.918214 24.439547 116.543499
F 18.680188 47.592805 7.400621
F 18.527793 47.592805 29.229197
F 18.375398 47.592805 51.057773
F 18.223004 47.592805 72.886348
F 18.070609 47.592805 94.714923
F 17.918214 47.592805 116.543499
F 45.414640 1.286290 7.587266
F 45.262246 1.286290 29.415841
F 45.109851 1.286290 51.244417
F 44.957456 1.286290 73.072992
F 44.805062 1.286290 94.901567
F 44.652667 1.286290 116.730143
F 45.414640 24.439547 7.587266
F 45.262246 24.439547 29.415841
F 45.109851 24.439547 51.244417
F 44.957456 24.439547 73.072992
F 44.805062 24.439547 94.901567
F 44.652667 24.439547 116.730143
F 45.414640 47.592805 7.587266
F 45.262246 47.592805 29.415841
F 45.109851 47.592805 51.244417
F 44.957456 47.592805 73.072992
F 44.805062 47.592805 94.901567
F 44.652667 47.592805 116.730143
F 18.680188 9.004039 7.400621
F 18.527793 9.004039 29.229197
F 18.375398 9.004039 51.057773
F 18.223004 9.004039 72.886348
F 18.070609 9.004039 94.714923
F 17.918214 9.004039 116.543499
F 18.680188 32.157296 7.400621
F 18.527793 32.157296 29.229197
F 18.375398 32.157296 51.057773
F 18.223004 32.157296 72.886348
F 18.070609 32.157296 94.714923
F 17.918214 32.157296 116.543499
F 18.680188 55.310554 7.400621
F 18.527793 55.310554 29.229197
F 18.375398 55.310554 51.057773
F 18.223004 55.310554 72.886348
F 18.070609 55.310554 94.714923
F 17.918214 55.310554 116.543499
F 45.414640 9.004039 7.587266
F 45.262246 9.004039 29.415841
F 45.109851 9.004039 51.244417
F 44.957456 9.004039 73.072992
F 44.805062 9.004039 94.901567
F 44.652667 9.004039 116.730143
F 45.414640 32.157296 7.587266
F 45.262246 32.157296 29.415841
F 45.109851 32.157296 51.244417
F 44.957456 32.157296 73.072992
F 44.805062 32.157296 94.901567
F 44.652667 32.157296 116.730143
F 45.414640 55.310554 7.587266
F 45.262246 55.310554 29.415841
F 45.109851 55.310554 51.244417
F 44.957456 55.310554 73.072992
F 44.805062 55.310554 94.901567
F 44.652667 55.310554 116.730143
F 18.680188 16.721794 7.400620
F 18.527793 16.721794 29.229196
F 18.375398 16.721794 51.057772
F 18.223004 16.721794 72.886347
F 18.070609 16.721794 94.714923
F 17.918214 16.721794 116.543498
F 18.680188 39.875052 7.400620
F 18.527793 39.875052 29.229196
F 18.375398 39.875052 51.057772
F 18.223004 39.875052 72.886347
F 18.070609 39.875052 94.714923
F 17.918214 39.875052 116.543498
F 18.680188 63.028309 7.400620
F 18.527793 63.028309 29.229196
F 18.375398 63.028309 51.057772
F 18.223004 63.028309 72.886347
F 18.070609 63.028309 94.714923
F 17.918214 63.028309 116.543498
F 45.414640 16.721794 7.587265
F 45.262246 16.721794 29.415840
F 45.109851 16.721794 51.244416
F 44.957456 16.721794 73.072991
F 44.805062 16.721794 94.901567
F 44.652667 16.721794 116.730142
F 45.414640 39.875052 7.587265
F 45.262246 39.875052 29.415840
F 45.109851 39.875052 51.244416
F 44.957456 39.875052 73.072991
F 44.805062 39.875052 94.901567
F 44.652667 39.875052 116.730142
F 45.414640 63.028309 7.587265
F 45.262246 63.028309 29.415840
F 45.109851 63.028309 51.244416
F 44.957456 63.028309 73.072991
F 44.805062 63.028309 94.901567
F 44.652667 63.028309 116.730142
F 3.059705 7.717750 10.929842
F 2.907310 7.717750 32.758418
F 2.754915 7.717750 54.586993
F 2.602521 7.717750 76.415568
F 2.450126 7.717750 98.244144
F 2.297731 7.717750 120.072719
F 3.059705 30.871007 10.929842
F 2.907310 30.871007 32.758418
F 2.754915 30.871007 54.586993
F 2.602521 30.871007 76.415568
F 2.450126 30.871007 98.244144
F 2.297731 30.871007 120.072719
F 3.059705 54.024265 10.929842
F 2.907310 54.024265 32.758418
F 2.754915 54.024265 54.586993
F 2.602521 54.024265 76.415568
F 2.450126 54.024265 98.244144
F 2.297731 54.024265 120.072719
F 29.794156 7.717750 11.116487
F 29.641761 7.717750 32.945063
F 29.489367 7.717750 54.773638
F 29.336972 7.717750 76.602213
F 29.184577 7.717750 98.430789
F 29.032183 7.717750 120.259364
F 29.794156 30.871007 11.116487
F 29.641761 30.871007 32.945063
F 29.489367 30.871007 54.773638
F 29.336972 30.871007 76.602213
F 29.184577 30.871007 98.430789
F 29.032183 30.871007 120.259364
F 29.794156 54.024265 11.116487
F 29.641761 54.024265 32.945063
F 29.489367 54.024265 54.773638
F 29.336972 54.024265 76.602213
F 29.184577 54.024265 98.430789
F 29.032183 54.024265 120.259364
F 3.059705 15.435503 10.929841
F 2.907310 15.435503 32.758417
F 2.754915 15.435503 54.586992
F 2.602521 15.435503 76.415567
F 2.450126 15.435503 98.244143
F 2.297731 15.435503 120.072718
F 3.059705 38.588760 10.929841
F 2.907310 38.588760 32.758417
F 2.754915 38.588760 54.586992
F 2.602521 38.588760 76.415567
F 2.450126 38.588760 98.244143
F 2.297731 38.588760 120.072718
F 3.059705 61.742018 10.929841
F 2.907310 61.742018 32.758417
F 2.754915 61.742018 54.586992
F 2.602521 61.742018 76.415567
F 2.450126 61.742018 98.244143
F 2.297731 61.742018 120.072718
F 29.794156 15.435503 11.116486
F 29.641761 15.435503 32.945062
F 29.489367 15.435503 54.773637
F 29.336972 15.435503 76.602212
F 29.184577 15.435503 98.430788
F 29.032183 15.435503 120.259363
F 29.794156 38.588760 11.116486
F 29.641761 38.588760 32.945062
F 29.489367 38.588760 54.773637
F 29.336972 38.588760 76.602212
F 29.184577 38.588760 98.430788
F 29.032183 38.588760 120.259363
F 29.794156 61.742018 11.116486
F 29.641761 61.742018 32.945062
F 29.489367 61.742018 54.773637
F 29.336972 61.742018 76.602212
F 29.184577 61.742018 98.430788
F 29.032183 61.742018 120.259363
F 3.059705 0.000000 10.929842
F 2.907310 0.000000 32.758417
F 2.754915 0.000000 54.586993
F 2.602521 0.000000 76.415568
F 2.450126 0.000000 98.244144
F 2.297731 0.000000 120.072719
F 3.059705 23.153258 10.929842
F 2.907310 23.153258 32.758417
F 2.754915 23.153258 54.586993
F 2.602521 23.153258 76.415568
F 2.450126 23.153258 98.244144
F 2.297731 23.153258 120.072719
F 3.059705 46.306515 10.929842
F 2.907310 46.306515 32.758417
F 2.754915 46.306515 54.586993
F 2.602521 46.306515 76.415568
F 2.450126 46.306515 98.244144
F 2.297731 46.306515 120.072719
F 29.794156 0.000000 11.116487
F 29.641761 0.000000 32.945062
F 29.489367 0.000000 54.773638
F 29.336972 0.000000 76.602213
F 29.184577 0.000000 98.430789
F 29.032183 0.000000 120.259364
F 29.794156 23.153258 11.116487
F 29.641761 23.153258 32.945062
F 29.489367 23.153258 54.773638
F 29.336972 23.153258 76.602213
F 29.184577 23.153258 98.430789
F 29.032183 23.153258 120.259364
F 29.794156 46.306515 11.116487
F 29.641761 46.306515 32.945062
F 29.489367 46.306515 54.773638
F 29.336972 46.306515 76.602213
F 29.184577 46.306515 98.430789
F 29.032183 46.306515 120.259364
F 11.971185 7.717750 10.992057
F 11.818791 7.717750 32.820632
F 11.666396 7.717750 54.649208
F 11.514001 7.717750 76.477783
F 11.361607 7.717750 98.306359
F 11.209212 7.717750 120.134934
F 11.971185 30.871007 10.992057
F 11.818791 30.871007 32.820632
F 11.666396 30.871007 54.649208
F 11.514001 30.871007 76.477783
F 11.361607 30.871007 98.306359
F 11.209212 30.871007 120.134934
F 11.971185 54.024265 10.992057
F 11.818791 54.024265 32.820632
F 11.666396 54.024265 54.649208
F 11.514001 54.024265 76.477783
F 11.361607 54.024265 98.306359
F 11.209212 54.024265 120.134934
F 38.705637 7.717750 11.178701
F 38.553242 7.717750 33.007276
F 38.400848 7.717750 54.835852
F 38.248453 7.717750 76.664428
F 38.096058 7.717750 98.493004
F 37.943664 7.717750 120.321579
F 38.705637 30.871007 11.178701
F 38.553242 30.871007 33.007276
F 38.400848 30.871007 54.835852
F 38.248453 30.871007 76.664428
F 38.096058 30.871007 98.493004
F 37.943664 30.871007 120.321579
F 38.705637 54.024265 11.178701
F 38.553242 54.024265 33.007276
F 38.400848 54.024265 54.835852
F 38.248453 54.024265 76.664428
F 38.096058 54.024265 98.493004
F 37.943664 54.024265 120.321579
F 11.971186 15.435502 10.992056
F 11.818791 15.435502 32.820631
F 11.666396 15.435502 54.649207
F 11.514001 15.435502 76.477782
F 11.361607 15.435502 98.306358
F 11.209212 15.435502 120.134933
F 11.971186 38.588760 10.992056
F 11.818791 38.588760 32.820631
F 11.666396 38.588760 54.649207
F 11.514001 38.588760 76.477782
F 11.361607 38.588760 98.306358
F 11.209212 38.588760 120.134933
F 11.971186 61.742017 10.992056
F 11.818791 61.742017 32.820631
F 11.666396 61.742017 54.649207
F 11.514001 61.742017 76.477782
F 11.361607 61.742017 98.306358
F 11.209212 61.742017 120.134933
F 38.705637 15.435502 11.178700
F 38.553242 15.435502 33.007275
F 38.400848 15.435502 54.835851
F 38.248453 15.435502 76.664427
F 38.096058 15.435502 98.493003
F 37.943664 15.435502 120.321578
F 38.705637 38.588760 11.178700
F 38.553242 38.588760 33.007275
F 38.400848 38.588760 54.835851
F 38.248453 38.588760 76.664427
F 38.096058 38.588760 98.493003
F 37.943664 38.588760 120.321578
F 38.705637 61.742017 11.178700
F 38.553242 61.742017 33.007275
F 38.400848 61.742017 54.835851
F 38.248453 61.742017 76.664427
F 38.096058 61.742017 98.493003
F 37.943664 61.742017 120.321578
F 11.971185 0.000000 10.992057
F 11.818791 0.000000 32.820632
F 11.666396 0.000000 54.649208
F 11.514001 0.000000 76.477783
F 11.361607 0.000000 98.306359
F 11.209212 0.000000 120.134934
F 11.971185 23.153258 10.992057
F 11.818791 23.153258 32.820632
F 11.666396 23.153258 54.649208
F 11.514001 23.153258 76.477783
F 11.361607 23.153258 98.306359
F 11.209212 23.153258 120.134934
F 11.971185 46.306515 10.992057
F 11.818791 46.306515 32.820632
F 11.666396 46.306515 54.649208
F 11.514001 46.306515 76.477783
F 11.361607 46.306515 98.306359
F 11.209212 46.306515 120.134934
F 38.705637 0.000000 11.178701
F 38.553242 0.000000 33.007276
F 38.400848 0.000000 54.835852
F 38.248453 0.000000 76.664428
F 38.096058 0.000000 98.493004
F 37.943664 0.000000 120.321579
F 38.705637 23.153258 11.178701
F 38.553242 23.153258 33.007276
F 38.400848 23.153258 54.835852
F 38.248453 23.153258 76.664428
F 38.096058 23.153258 98.493004
F 37.943664 23.153258 120.321579
F 38.705637 46.306515 11.178701
F 38.553242 46.306515 33.007276
F 38.400848 46.306515 54.835852
F 38.248453 46.306515 76.664428
F 38.096058 46.306515 98.493004
F 37.943664 46.306515 120.321579
F 20.882673 7.717750 11.054271
F 20.730279 7.717750 32.882847
F 20.577884 7.717750 54.711422
F 20.425489 7.717750 76.539998
F 20.273095 7.717750 98.368573
F 20.120700 7.717750 120.197148
F 20.882673 30.871008 11.054271
F 20.730279 30.871008 32.882847
F 20.577884 30.871008 54.711422
F 20.425489 30.871008 76.539998
F 20.273095 30.871008 98.368573
F 20.120700 30.871008 120.197148
F 20.882673 54.024265 11.054271
F 20.730279 54.024265 32.882847
F 20.577884 54.024265 54.711422
F 20.425489 54.024265 76.539998
F 20.273095 54.024265 98.368573
F 20.120700 54.024265 120.197148
F 47.617125 7.717750 11.240915
F 47.464730 7.717750 33.069491
F 47.312335 7.717750 54.898066
F 47.159941 7.717750 76.726642
F 47.007546 7.717750 98.555218
F 46.855151 7.717750 120.383793
F 47.617125 30.871008 11.240915
F 47.464730 30.871008 33.069491
F 47.312335 30.871008 54.898066
F 47.159941 30.871008 76.726642
F 47.007546 30.871008 98.555218
F 46.855151 30.871008 120.383793
F 47.617125 54.024265 11.240915
F 47.464730 54.024265 33.069491
F 47.312335 54.024265 54.898066
F 47.159941 54.024265 76.726642
F 47.007546 54.024265 98.555218
F 46.855151 54.024265 120.383793
F 20.882673 15.435503 11.054270
F 20.730279 15.435503 32.882846
F 20.577884 15.435503 54.711421
F 20.425489 15.435503 76.539996
F 20.273095 15.435503 98.368572
F 20.120700 15.435503 120.197147
F 20.882673 38.588760 11.054270
F 20.730279 38.588760 32.882846
F 20.577884 38.588760 54.711421
F 20.425489 38.588760 76.539996
F 20.273095 38.588760 98.368572
F 20.120700 38.588760 120.197147
F 20.882673 61.742018 11.054270
F 20.730279 61.742018 32.882846
F 20.577884 61.742018 54.711421
F 20.425489 61.742018 76.539996
F 20.273095 61.742018 98.368572
F 20.120700 61.742018 120.197147
F 47.617125 15.435503 11.240914
F 47.464730 15.435503 33.069490
F 47.312335 15.435503 54.898065
F 47.159941 15.435503 76.726640
F 47.007546 15.435503 98.555217
F 46.855151 15.435503 120.383792
F 47.617125 38.588760 11.240914
F 47.464730 38.588760 33.069490
F 47.312335 38.588760 54.898065
F 47.159941 38.588760 76.726640
F 47.007546 38.588760 98.555217
F 46.855151 38.588760 120.383792
F 47.617125 61.742018 11.240914
F 47.464730 61.742018 33.069490
F 47.312335 61.742018 54.898065
F 47.159941 61.742018 76.726640
F 47.007546 61.742018 98.555217
F 46.855151 61.742018 120.383792
F 20.882673 0.000001 11.054271
F 20.730279 0.000001 32.882847
F 20.577884 0.000001 54.711422
F 20.425489 0.000001 76.539997
F 20.273095 0.000001 98.368573
F 20.120700 0.000001 120.197148
F 20.882673 23.153258 11.054271
F 20.730279 23.153258 32.882847
F 20.577884 23.153258 54.711422
F 20.425489 23.153258 76.539997
F 20.273095 23.153258 98.368573
F 20.120700 23.153258 120.197148
F 20.882673 46.306516 11.054271
F 20.730279 46.306516 32.882847
F 20.577884 46.306516 54.711422
F 20.425489 46.306516 76.539997
F 20.273095 46.306516 98.368573
F 20.120700 46.306516 120.197148
F 47.617125 0.000001 11.240915
F 47.464730 0.000001 33.069491
F 47.312335 0.000001 54.898066
F 47.159941 0.000001 76.726641
F 47.007546 0.000001 98.555218
F 46.855151 0.000001 120.383793
F 47.617125 23.153258 11.240915
F 47.464730 23.153258 33.069491
F 47.312335 23.153258 54.898066
F 47.159941 23.153258 76.726641
F 47.007546 23.153258 98.555218
F 46.855151 23.153258 120.383793
F 47.617125 46.306516 11.240915
F 47.464730 46.306516 33.069491
F 47.312335 46.306516 54.898066
F 47.159941 46.306516 76.726641
F 47.007546 46.306516 98.555218
F 46.855151 46.306516 120.383793
F 3.085090 5.145166 7.291746
F 2.932695 5.145166 29.120322
F 2.780300 5.145166 50.948897
F 2.627906 5.145166 72.777474
F 2.475511 5.145166 94.606049
F 2.323116 5.145166 116.434624
F 3.085090 28.298423 7.291746
F 2.932695 28.298423 29.120322
F 2.780300 28.298423 50.948897
F 2.627906 28.298423 72.777474
F 2.475511 28.298423 94.606049
F 2.323116 28.298423 116.434624
F 3.085090 51.451681 7.291746
F 2.932695 51.451681 29.120322
F 2.780300 51.451681 50.948897
F 2.627906 51.451681 72.777474
F 2.475511 51.451681 94.606049
F 2.323116 51.451681 116.434624
F 29.819541 5.145166 7.478391
F 29.667147 5.145166 29.306967
F 29.514752 5.145166 51.135542
F 29.362357 5.145166 72.964118
F 29.209963 5.145166 94.792693
F 29.057568 5.145166 116.621268
F 29.819541 28.298423 7.478391
F 29.667147 28.298423 29.306967
F 29.514752 28.298423 51.135542
F 29.362357 28.298423 72.964118
F 29.209963 28.298423 94.792693
F 29.057568 28.298423 116.621268
F 29.819541 51.451681 7.478391
F 29.667147 51.451681 29.306967
F 29.514752 51.451681 51.135542
F 29.362357 51.451681 72.964118
F 29.209963 51.451681 94.792693
F 29.057568 51.451681 116.621268
F 3.085090 12.862918 7.291745
F 2.932695 12.862918 29.120321
F 2.780300 12.862918 50.948896
F 2.627906 12.862918 72.777473
F 2.475511 12.862918 94.606048
F 2.323116 12.862918 116.434623
F 3.085090 36.016175 7.291745
F 2.932695 36.016175 29.120321
F 2.780300 36.016175 50.948896
F 2.627906 36.016175 72.777473
F 2.475511 36.016175 94.606048
F 2.323116 36.016175 116.434623
F 3.085090 59.169433 7.291745
F 2.932695 59.169433 29.120321
F 2.780300 59.169433 50.948896
F 2.627906 59.169433 72.777473
F 2.475511 59.169433 94.606048
F 2.323116 59.169433 116.434623
F 29.819541 12.862918 7.478390
F 29.667147 12.862918 29.306966
F 29.514752 12.862918 51.135541
F 29.362357 12.862918 72.964117
F 29.209963 12.862918 94.792692
F 29.057568 12.862918 116.621267
F 29.819541 36.016175 7.478390
F 29.667147 36.016175 29.306966
F 29.514752 36.016175 51.135541
F 29.362357 36.016175 72.964117
F 29.209963 36.016175 94.792692
F 29.057568 36.016175 116.621267
F 29.819541 59.169433 7.478390
F 29.667147 59.169433 29.306966
F 29.514752 59.169433 51.135541
F 29.362357 59.169433 72.964117
F 29.209963 59.169433 94.792692
F 29.057568 59.169433 116.621267
F 3.085090 20.580673 7.291746
F 2.932695 20.580673 29.120321
F 2.780300 20.580673 50.948897
F 2.627906 20.580673 72.777473
F 2.475511 20.580673 94.606049
F 2.323116 20.580673 116.434624
F 3.085090 43.733931 7.291746
F 2.932695 43.733931 29.120321
F 2.780300 43.733931 50.948897
F 2.627906 43.733931 72.777473
F 2.475511 43.733931 94.606049
F 2.323116 43.733931 116.434624
F 3.085090 66.887188 7.291746
F 2.932695 66.887188 29.120321
F 2.780300 66.887188 50.948897
F 2.627906 66.887188 72.777473
F 2.475511 66.887188 94.606049
F 2.323116 66.887188 116.434624
F 29.819541 20.580673 7.478391
F 29.667147 20.580673 29.306966
F 29.514752 20.580673 51.135542
F 29.362357 20.580673 72.964117
F 29.209963 20.580673 94.792693
F 29.057568 20.580673 116.621268
F 29.819541 43.733931 7.478391
F 29.667147 43.733931 29.306966
F 29.514752 43.733931 51.135542
F 29.362357 43.733931 72.964117
F 29.209963 43.733931 94.792693
F 29.057568 43.733931 116.621268
F 29.819541 66.887188 7.478391
F 29.667147 66.887188 29.306966
F 29.514752 66.887188 51.135542
F 29.362357 66.887188 72.964117
F 29.209963 66.887188 94.792693
F 29.057568 66.887188 116.621268
F 11.996570 5.145165 7.353961
F 11.844175 5.145165 29.182536
F 11.691780 5.145165 51.011112
F 11.539386 5.145165 72.839687
F 11.386991 5.145165 94.668262
F 11.234596 5.145165 116.496838
F 11.996570 28.298422 7.353961
F 11.844175 28.298422 29.182536
F 11.691780 28.298422 51.011112
F 11.539386 28.298422 72.839687
F 11.386991 28.298422 94.668262
F 11.234596 28.298422 116.496838
F 11.996570 51.451680 7.353961
F 11.844175 51.451680 29.182536
F 11.691780 51.451680 51.011112
F 11.539386 51.451680 72.839687
F 11.386991 51.451680 94.668262
F 11.234596 51.451680 116.496838
F 38.731021 5.145165 7.540606
F 38.578626 5.145165 29.369181
F 38.426232 5.145165 51.197757
F 38.273837 5.145165 73.026332
F 38.121442 5.145165 94.854907
F 37.969048 5.145165 116.683483
F 38.731021 28.298422 7.540606
F 38.578626 28.298422 29.369181
F 38.426232 28.298422 51.197757
F 38.273837 28.298422 73.026332
F 38.121442 28.298422 94.854907
F 37.969048 28.298422 116.683483
F 38.731021 51.451680 7.540606
F 38.578626 51.451680 29.369181
F 38.426232 51.451680 51.197757
F 38.273837 51.451680 73.026332
F 38.121442 51.451680 94.854907
F 37.969048 51.451680 116.683483
F 11.996570 12.862917 7.353960
F 11.844175 12.862917 29.182535
F 11.691780 12.862917 51.011111
F 11.539386 12.862917 72.839686
F 11.386991 12.862917 94.668261
F 11.234596 12.862917 116.496837
F 11.996570 36.016174 7.353960
F 11.844175 36.016174 29.182535
F 11.691780 36.016174 51.011111
F 11.539386 36.016174 72.839686
F 11.386991 36.016174 94.668261
F 11.234596 36.016174 116.496837
F 11.996570 59.169432 7.353960
F 11.844175 59.169432 29.182535
F 11.691780 59.169432 51.011111
F 11.539386 59.169432 72.839686
F 11.386991 59.169432 94.668261
F 11.234596 59.169432 116.496837
F 38.731021 12.862917 7.540605
F 38.578626 12.862917 29.369180
F 38.426232 12.862917 51.197756
F 38.273837 12.862917 73.026331
F 38.121442 12.862917 94.854906
F 37.969048 12.862917 116.683482
F 38.731021 36.016174 7.540605
F 38.578626 36.016174 29.369180
F 38.426232 36.016174 51.197756
F 38.273837 36.016174 73.026331
F 38.121442 36.016174 94.854906
F 37.969048 36.016174 116.683482
F 38.731021 59.169432 7.540605
F 38.578626 59.169432 29.369180
F 38.426232 59.169432 51.197756
F 38.273837 59.169432 73.026331
F 38.121442 59.169432 94.854906
F 37.969048 59.169432 116.683482
F 11.996570 20.580672 7.353961
F 11.844175 20.580672 29.182536
F 11.691780 20.580672 51.011111
F 11.539386 20.580672 72.839687
F 11.386991 20.580672 94.668262
F 11.234596 20.580672 116.496838
F 11.996570 43.733930 7.353961
F 11.844175 43.733930 29.182536
F 11.691780 43.733930 51.011111
F 11.539386 43.733930 72.839687
F 11.386991 43.733930 94.668262
F 11.234596 43.733930 116.496838
F 11.996570 66.887187 7.353961
F 11.844175 66.887187 29.182536
F 11.691780 66.887187 51.011111
F 11.539386 66.887187 72.839687
F 11.386991 66.887187 94.668262
F 11.234596 66.887187 116.496838
F 38.731021 20.580672 7.540606
F 38.578626 20.580672 29.369181
F 38.426232 20.580672 51.197756
F 38.273837 20.580672 73.026332
F 38.121442 20.580672 94.854907
F 37.969048 20.580672 116.683483
F 38.731021 43.733930 7.540606
F 38.578626 43.733930 29.369181
F 38.426232 43.733930 51.197756
F 38.273837 43.733930 73.026332
F 38.121442 43.733930 94.854907
F 37.969048 43.733930 116.683483
F 38.731021 66.887187 7.540606
F 38.578626 66.887187 29.369181
F 38.426232 66.887187 51.197756
F 38.273837 66.887187 73.026332
F 38.121442 66.887187 94.854907
F 37.969048 66.887187 116.683483
F 20.908059 5.145164 7.416175
F 20.755665 5.145164 29.244751
F 20.603270 5.145164 51.073326
F 20.450875 5.145164 72.901901
F 20.298481 5.145164 94.730477
F 20.146086 5.145164 116.559052
F 20.908059 28.298422 7.416175
F 20.755665 28.298422 29.244751
F 20.603270 28.298422 51.073326
F 20.450875 28.298422 72.901901
F 20.298481 28.298422 94.730477
F 20.146086 28.298422 116.559052
F 20.908059 51.451679 7.416175
F 20.755665 51.451679 29.244751
F 20.603270 51.451679 51.073326
F 20.450875 51.451679 72.901901
F 20.298481 51.451679 94.730477
F 20.146086 51.451679 116.559052
F 47.642511 5.145164 7.602820
F 47.490116 5.145164 29.431396
F 47.337722 5.145164 51.259971
F 47.185327 5.145164 73.088546
F 47.032932 5.145164 94.917122
F 46.880538 5.145164 116.745697
F 47.642511 28.298422 7.602820
F 47.490116 28.298422 29.431396
F 47.337722 28.298422 51.259971
F 47.185327 28.298422 73.088546
F 47.032932 28.298422 94.917122
F 46.880538 28.298422 116.745697
F 47.642511 51.451679 7.602820
F 47.490116 51.451679 29.431396
F 47.337722 51.451679 51.259971
F 47.185327 51.451679 73.088546
F 47.032932 51.451679 94.917122
F 46.880538 51.451679 116.745697
F 20.908059 12.862916 7.416174
F 20.755665 12.862916 29.244750
F 20.603270 12.862916 51.073325
F 20.450875 12.862916 72.901901
F 20.298481 12.862916 94.730476
F 20.146086 12.862916 116.559051
F 20.908059 36.016174 7.416174
F 20.755665 36.016174 29.244750
F 20.603270 36.016174 51.073325
F 20.450875 36.016174 72.901901
F 20.298481 36.016174 94.730476
F 20.146086 36.016174 116.559051
F 20.908059 59.169431 7.416174
F 20.755665 59.169431 29.244750
F 20.603270 59.169431 51.073325
F 20.450875 59.169431 72.901901
F 20.298481 59.169431 94.730476
F 20.146086 59.169431 116.559051
F 47.642511 12.862916 7.602819
F 47.490116 12.862916 29.431395
F 47.337722 12.862916 51.259970
F 47.185327 12.862916 73.088546
F 47.032932 12.862916 94.917121
F 46.880538 12.862916 116.745696
F 47.642511 36.016174 7.602819
F 47.490116 36.016174 29.431395
F 47.337722 36.016174 51.259970
F 47.185327 36.016174 73.088546
F 47.032932 36.016174 94.917121
F 46.880538 36.016174 116.745696
F 47.642511 59.169431 7.602819
F 47.490116 59.169431 29.431395
F 47.337722 59.169431 51.259970
F 47.185327 59.169431 73.088546
F 47.032932 59.169431 94.917121
F 46.880538 59.169431 116.745696
F 20.908059 20.580672 7.416175
F 20.755665 20.580672 29.244750
F 20.603270 20.580672 51.073326
F 20.450875 20.580672 72.901901
F 20.298481 20.580672 94.730477
F 20.146086 20.580672 116.559052
F 20.908059 43.733929 7.416175
F 20.755665 43.733929 29.244750
F 20.603270 43.733929 51.073326
F 20.450875 43.733929 72.901901
F 20.298481 43.733929 94.730477
F 20.146086 43.733929 116.559052
F 20.908059 66.887187 7.416175
F 20.755665 66.887187 29.244750
F 20.603270 66.887187 51.073326
F 20.450875 66.887187 72.901901
F 20.298481 66.887187 94.730477
F 20.146086 66.887187 116.559052
F 47.642511 20.580672 7.602820
F 47.490116 20.580672 29.431395
F 47.337722 20.580672 51.259971
F 47.185327 20.580672 73.088546
F 47.032932 20.580672 94.917122
F 46.880538 20.580672 116.745697
F 47.642511 43.733929 7.602820
F 47.490116 43.733929 29.431395
F 47.337722 43.733929 51.259971
F 47.185327 43.733929 73.088546
F 47.032932 43.733929 94.917122
F 46.880538 43.733929 116.745697
F 47.642511 66.887187 7.602820
F 47.490116 66.887187 29.431395
F 47.337722 66.887187 51.259971
F 47.185327 66.887187 73.088546
F 47.032932 66.887187 94.917122
F 46.880538 66.887187 116.745697
F 3.066052 5.145165 10.020317
F 2.913658 5.145165 31.848893
F 2.761263 5.145165 53.677468
F 2.608868 5.145165 75.506044
F 2.456474 5.145165 97.334619
F 2.304079 5.145165 119.163194
F 3.066052 28.298423 10.020317
F 2.913658 28.298423 31.848893
F 2.761263 28.298423 53.677468
F 2.608868 28.298423 75.506044
F 2.456474 28.298423 97.334619
F 2.304079 28.298423 119.163194
F 3.066052 51.451680 10.020317
F 2.913658 51.451680 31.848893
F 2.761263 51.451680 53.677468
F 2.608868 51.451680 75.506044
F 2.456474 51.451680 97.334619
F 2.304079 51.451680 119.163194
F 29.800504 5.145165 10.206962
F 29.648109 5.145165 32.035538
F 29.495715 5.145165 53.864113
F 29.343320 5.145165 75.692689
F 29.190925 5.145165 97.521264
F 29.038531 5.145165 119.349839
F 29.800504 28.298423 10.206962
F 29.648109 28.298423 32.035538
F 29.495715 28.298423 53.864113
F 29.343320 28.298423 75.692689
F 29.190925 28.298423 97.521264
F 29.038531 28.298423 119.349839
F 29.800504 51.451680 10.206962
F 29.648109 51.451680 32.035538
F 29.495715 51.451680 53.864113
F 29.343320 51.451680 75.692689
F 29.190925 51.451680 97.521264
F 29.038531 51.451680 119.349839
F 3.066052 12.862917 10.020318
F 2.913658 12.862917 31.848894
F 2.761263 12.862917 53.677469
F 2.608868 12.862917 75.506045
F 2.456474 12.862917 97.334620
F 2.304079 12.862917 119.163195
F 3.066052 36.016175 10.020318
F 2.913658 36.016175 31.848894
F 2.761263 36.016175 53.677469
F 2.608868 36.016175 75.506045
F 2.456474 36.016175 97.334620
F 2.304079 36.016175 119.163195
F 3.066052 59.169432 10.020318
F 2.913658 59.169432 31.848894
F 2.761263 59.169432 53.677469
F 2.608868 59.169432 75.506045
F 2.456474 59.169432 97.334620
F 2.304079 59.169432 119.163195
F 29.800504 12.862917 10.206963
F 29.648109 12.862917 32.035539
F 29.495715 12.862917 53.864114
F 29.343320 12.862917 75.692690
F 29.190925 12.862917 97.521265
F 29.038531 12.862917 119.349840
F 29.800504 36.016175 10.206963
F 29.648109 36.016175 32.035539
F 29.495715 36.016175 53.864114
F 29.343320 36.016175 75.692690
F 29.190925 36.016175 97.521265
F 29.038531 36.016175 119.349840
F 29.800504 59.169432 10.206963
F 29.648109 59.169432 32.035539
F 29.495715 59.169432 53.864114
F 29.343320 59.169432 75.692690
F 29.190925 59.169432 97.521265
F 29.038531 59.169432 119.349840
F 3.066052 20.580673 10.020318
F 2.913658 20.580673 31.848893
F 2.761263 20.580673 53.677468
F 2.608868 20.580673 75.506044
F 2.456474 20.580673 97.334619
F 2.304079 20.580673 119.163195
F 3.066052 43.733930 10.020318
F 2.913658 43.733930 31.848893
F 2.761263 43.733930 53.677468
F 2.608868 43.733930 75.506044
F 2.456474 43.733930 97.334619
F 2.304079 43.733930 119.163195
F 3.066052 66.887188 10.020318
F 2.913658 66.887188 31.848893
F 2.761263 66.887188 53.677468
F 2.608868 66.887188 75.506044
F 2.456474 66.887188 97.334619
F 2.304079 66.887188 119.163195
F 29.800504 20.580673 10.206963
F 29.648109 20.580673 32.035538
F 29.495715 20.580673 53.864113
F 29.343320 20.580673 75.692689
F 29.190925 20.580673 97.521264
F 29.038531 20.580673 119.349840
F 29.800504 43.733930 10.206963
F 29.648109 43.733930 32.035538
F 29.495715 43.733930 53.864113
F 29.343320 43.733930 75.692689
F 29.190925 43.733930 97.521264
F 29.038531 43.733930 119.349840
F 29.800504 66.887188 10.206963
F 29.648109 66.887188 32.035538
F 29.495715 66.887188 53.864113
F 29.343320 66.887188 75.692689
F 29.190925 66.887188 97.521264
F 29.038531 66.887188 119.349840
F 11.977533 5.145165 10.082533
F 11.825139 5.145165 31.911108
F 11.672744 5.145165 53.739684
F 11.520349 5.145165 75.568259
F 11.367955 5.145165 97.396834
F 11.215560 5.145165 119.225410
F 11.977533 28.298422 10.082533
F 11.825139 28.298422 31.911108
F 11.672744 28.298422 53.739684
F 11.520349 28.298422 75.568259
F 11.367955 28.298422 97.396834
F 11.215560 28.298422 119.225410
F 11.977533 51.451680 10.082533
F 11.825139 51.451680 31.911108
F 11.672744 51.451680 53.739684
F 11.520349 51.451680 75.568259
F 11.367955 51.451680 97.396834
F 11.215560 51.451680 119.225410
F 38.711985 5.145165 10.269178
F 38.559590 5.145165 32.097753
F 38.407195 5.145165 53.926329
F 38.254801 5.145165 75.754904
F 38.102406 5.145165 97.583479
F 37.950011 5.145165 119.412055
F 38.711985 28.298422 10.269178
F 38.559590 28.298422 32.097753
F 38.407195 28.298422 53.926329
F 38.254801 28.298422 75.754904
F 38.102406 28.298422 97.583479
F 37.950011 28.298422 119.412055
F 38.711985 51.451680 10.269178
F 38.559590 51.451680 32.097753
F 38.407195 51.451680 53.926329
F 38.254801 51.451680 75.754904
F 38.102406 51.451680 97.583479
F 37.950011 51.451680 119.412055
F 11.977533 12.862917 10.082534
F 11.825139 12.862917 31.911109
F 11.672744 12.862917 53.739685
F 11.520349 12.862917 75.568260
F 11.367955 12.862917 97.396835
F 11.215560 12.862917 119.225411
F 11.977533 36.016175 10.082534
F 11.825139 36.016175 31.911109
F 11.672744 36.016175 53.739685
F 11.520349 36.016175 75.568260
F 11.367955 36.016175 97.396835
F 11.215560 36.016175 119.225411
F 11.977533 59.169432 10.082534
F 11.825139 59.169432 31.911109
F 11.672744 59.169432 53.739685
F 11.520349 59.169432 75.568260
F 11.367955 59.169432 97.396835
F 11.215560 59.169432 119.225411
F 38.711985 12.862917 10.269179
F 38.559590 12.862917 32.097754
F 38.407195 12.862917 53.926330
F 38.254801 12.862917 75.754905
F 38.102406 12.862917 97.583480
F 37.950011 12.862917 119.412056
F 38.711985 36.016175 10.269179
F 38.559590 36.016175 32.097754
F 38.407195 36.016175 53.926330
F 38.254801 36.016175 75.754905
F 38.102406 36.016175 97.583480
F 37.950011 36.016175 119.412056
F 38.711985 59.169432 10.269179
F 38.559590 59.169432 32.097754
F 38.407195 59.169432 53.926330
F 38.254801 59.169432 75.754905
F 38.102406 59.169432 97.583480
F 37.950011 59.169432 119.412056
F 11.977533 20.580672 10.082533
F 11.825139 20.580672 31.911109
F 11.672744 20.580672 53.739684
F 11.520349 20.580672 75.568259
F 11.367955 20.580672 97.396835
F 11.215560 20.580672 119.225410
F 11.977533 43.733930 10.082533
F 11.825139 43.733930 31.911109
F 11.672744 43.733930 53.739684
F 11.520349 43.733930 75.568259
F 11.367955 43.733930 97.396835
F 11.215560 43.733930 119.225410
F 11.977533 66.887187 10.082533
F 11.825139 66.887187 31.911109
F 11.672744 66.887187 53.739684
F 11.520349 66.887187 75.568259
F 11.367955 66.887187 97.396835
F 11.215560 66.887187 119.225410
F 38.711985 20.580672 10.269178
F 38.559590 20.580672 32.097754
F 38.407195 20.580672 53.926329
F 38.254801 20.580672 75.754904
F 38.102406 20.580672 97.583480
F 37.950011 20.580672 119.412055
F 38.711985 43.733930 10.269178
F 38.559590 43.733930 32.097754
F 38.407195 43.733930 53.926329
F 38.254801 43.733930 75.754904
F 38.102406 43.733930 97.583480
F 37.950011 43.733930 119.412055
F 38.711985 66.887187 10.269178
F 38.559590 66.887187 32.097754
F 38.407195 66.887187 53.926329
F 38.254801 66.887187 75.754904
F 38.102406 66.887187 97.583480
F 37.950011 66.887187 119.412055
F 20.889021 5.145164 10.144748
F 20.736626 5.145164 31.973324
F 20.584232 5.145164 53.801899
F 20.431837 5.145164 75.630475
F 20.279442 5.145164 97.459050
F 20.127048 5.145164 119.287625
F 20.889021 28.298422 10.144748
F 20.736626 28.298422 31.973324
F 20.584232 28.298422 53.801899
F 20.431837 28.298422 75.630475
F 20.279442 28.298422 97.459050
F 20.127048 28.298422 119.287625
F 20.889021 51.451679 10.144748
F 20.736626 51.451679 31.973324
F 20.584232 51.451679 53.801899
F 20.431837 51.451679 75.630475
F 20.279442 51.451679 97.459050
F 20.127048 51.451679 119.287625
F 47.623474 5.145164 10.331393
F 47.471079 5.145164 32.159969
F 47.318684 5.145164 53.988544
F 47.166290 5.145164 75.817120
F 47.013895 5.145164 97.645695
F 46.861500 5.145164 119.474270
F 47.623474 28.298422 10.331393
F 47.471079 28.298422 32.159969
F 47.318684 28.298422 53.988544
F 47.166290 28.298422 75.817120
F 47.013895 28.298422 97.645695
F 46.861500 28.298422 119.474270
F 47.623474 51.451679 10.331393
F 47.471079 51.451679 32.159969
F 47.318684 51.451679 53.988544
F 47.166290 51.451679 75.817120
F 47.013895 51.451679 97.645695
F 46.861500 51.451679 119.474270
F 20.889021 12.862917 10.144749
F 20.736626 12.862917 31.973325
F 20.584232 12.862917 53.801900
F 20.431837 12.862917 75.630475
F 20.279442 12.862917 97.459051
F 20.127048 12.862917 119.287626
F 20.889021 36.016174 10.144749
F 20.736626 36.016174 31.973325
F 20.584232 36.016174 53.801900
F 20.431837 36.016174 75.630475
F 20.279442 36.016174 97.459051
F 20.127048 36.016174 119.287626
F 20.889021 59.169432 10.144749
F 20.736626 59.169432 31.973325
F 20.584232 59.169432 53.801900
F 20.431837 59.169432 75.630475
F 20.279442 59.169432 97.459051
F 20.127048 59.169432 119.287626
F 47.623474 12.862917 10.331394
F 47.471079 12.862917 32.159970
F 47.318684 12.862917 53.988545
F 47.166290 12.862917 75.817120
F 47.013895 12.862917 97.645696
F 46.861500 12.862917 119.474271
F 47.623474 36.016174 10.331394
F 47.471079 36.016174 32.159970
F 47.318684 36.016174 53.988545
F 47.166290 36.016174 75.817120
F 47.013895 36.016174 97.645696
F 46.861500 36.016174 119.474271
F 47.623474 59.169432 10.331394
F 47.471079 59.169432 32.159970
F 47.318684 59.169432 53.988545
F 47.166290 59.169432 75.817120
F 47.013895 59.169432 97.645696
F 46.861500 59.169432 119.474271
F 20.889021 20.580672 10.144749
F 20.736626 20.580672 31.973324
F 20.584232 20.580672 53.801899
F 20.431837 20.580672 75.630475
F 20.279442 20.580672 97.459050
F 20.127048 20.580672 119.287626
F 20.889021 43.733929 10.144749
F 20.736626 43.733929 31.973324
F 20.584232 43.733929 53.801899
F 20.431837 43.733929 75.630475
F 20.279442 43.733929 97.459050
F 20.127048 43.733929 119.287626
F 20.889021 66.887187 10.144749
F 20.736626 66.887187 31.973324
F 20.584232 66.887187 53.801899
F 20.431837 66.887187 75.630475
F 20.279442 66.887187 97.459050
F 20.127048 66.887187 119.287626
F 47.623474 20.580672 10.331394
F 47.471079 20.580672 32.159969
F 47.318684 20.580672 53.988544
F 47.166290 20.580672 75.817120
F 47.013895 20.580672 97.645695
F 46.861500 20.580672 119.474271
F 47.623474 43.733929 10.331394
F 47.471079 43.733929 32.159969
F 47.318684 43.733929 53.988544
F 47.166290 43.733929 75.817120
F 47.013895 43.733929 97.645695
F 46.861500 43.733929 119.474271
F 47.623474 66.887187 10.331394
F 47.471079 66.887187 32.159969
F 47.318684 66.887187 53.988544
F 47.166290 66.887187 75.817120
F 47.013895 66.887187 97.645695
F 46.861500 66.887187 119.474271
F 3.040643 7.717749 13.658412
F 2.888249 7.717749 35.486988
F 2.735854 7.717749 57.315563
F 2.583459 7.717749 79.144139
F 2.431065 7.717749 100.972714
F 2.278670 7.717749 122.801289
F 3.040643 30.871007 13.658412
F 2.888249 30.871007 35.486988
F 2.735854 30.871007 57.315563
F 2.583459 30.871007 79.144139
F 2.431065 30.871007 100.972714
F 2.278670 30.871007 122.801289
F 3.040643 54.024264 13.658412
F 2.888249 54.024264 35.486988
F 2.735854 54.024264 57.315563
F 2.583459 54.024264 79.144139
F 2.431065 54.024264 100.972714
F 2.278670 54.024264 122.801289
F 29.775095 7.717749 13.845057
F 29.622700 7.717749 35.673633
F 29.470305 7.717749 57.502208
F 29.317911 7.717749 79.330784
F 29.165516 7.717749 101.159359
F 29.013121 7.717749 122.987934
F 29.775095 30.871007 13.845057
F 29.622700 30.871007 35.673633
F 29.470305 30.871007 57.502208
F 29.317911 30.871007 79.330784
F 29.165516 30.871007 101.159359
F 29.013121 30.871007 122.987934
F 29.775095 54.024264 13.845057
F 29.622700 54.024264 35.673633
F 29.470305 54.024264 57.502208
F 29.317911 54.024264 79.330784
F 29.165516 54.024264 101.159359
F 29.013121 54.024264 122.987934
F 3.040643 15.435502 13.658413
F 2.888249 15.435502 35.486989
F 2.735854 15.435502 57.315564
F 2.583459 15.435502 79.144140
F 2.431065 15.435502 100.972715
F 2.278670 15.435502 122.801290
F 3.040643 38.588760 13.658413
F 2.888249 38.588760 35.486989
F 2.735854 38.588760 57.315564
F 2.583459 38.588760 79.144140
F 2.431065 38.588760 100.972715
F 2.278670 38.588760 122.801290
F 3.040643 61.742017 13.658413
F 2.888249 61.742017 35.486989
F 2.735854 61.742017 57.315564
F 2.583459 61.742017 79.144140
F 2.431065 61.742017 100.972715
F 2.278670 61.742017 122.801290
F 29.775095 15.435502 13.845058
F 29.622700 15.435502 35.673634
F 29.470305 15.435502 57.502209
F 29.317911 15.435502 79.330785
F 29.165516 15.435502 101.159360
F 29.013121 15.435502 122.987935
F 29.775095 38.588760 13.845058
F 29.622700 38.588760 35.673634
F 29.470305 38.588760 57.502209
F 29.317911 38.588760 79.330785
F 29.165516 38.588760 101.159360
F 29.013121 38.588760 122.987935
F 29.775095 61.742017 13.845058
F 29.622700 61.742017 35.673634
F 29.470305 61.742017 57.502209
F 29.317911 61.742017 79.330785
F 29.165516 61.742017 101.159360
F 29.013121 61.742017 122.987935
F 3.040643 0.000000 13.658413
F 2.888249 0.000000 35.486988
F 2.735854 0.000000 57.315563
F 2.583459 0.000000 79.144139
F 2.431065 0.000000 100.972714
F 2.278670 0.000000 122.801289
F 3.040643 23.153257 13.658413
F 2.888249 23.153257 35.486988
F 2.735854 23.153257 57.315563
F 2.583459 23.153257 79.144139
F 2.431065 23.153257 100.972714
F 2.278670 23.153257 122.801289
F 3.040643 46.306515 13.658413
F 2.888249 46.306515 35.486988
F 2.735854 46.306515 57.315563
F 2.583459 46.306515 79.144139
F 2.431065 46.306515 100.972714
F 2.278670 46.306515 122.801289
F 29.775095 0.000000 13.845058
F 29.622700 0.000000 35.673633
F 29.470305 0.000000 57.502208
F 29.317911 0.000000 79.330784
F 29.165516 0.000000 101.159359
F 29.013121 0.000000 122.987934
F 29.775095 23.153257 13.845058
F 29.622700 23.153257 35.673633
F 29.470305 23.153257 57.502208
F 29.317911 23.153257 79.330784
F 29.165516 23.153257 101.159359
F 29.013121 23.153257 122.987934
F 29.775095 46.306515 13.845058
F 29.622700 46.306515 35.673633
F 29.470305 46.306515 57.502208
F 29.317911 46.306515 79.330784
F 29.165516 46.306515 101.159359
F 29.013121 46.306515 122.987934
F 11.952123 7.717750 13.720628
F 11.799728 7.717750 35.549203
F 11.647334 7.717750 57.377779
F 11.494939 7.717750 79.206354
F 11.342544 7.717750 101.034929
F 11.190150 7.717750 122.863505
F 11.952123 30.871007 13.720628
F 11.799728 30.871007 35.549203
F 11.647334 30.871007 57.377779
F 11.494939 30.871007 79.206354
F 11.342544 30.871007 101.034929
F 11.190150 30.871007 122.863505
F 11.952123 54.024265 13.720628
F 11.799728 54.024265 35.549203
F 11.647334 54.024265 57.377779
F 11.494939 54.024265 79.206354
F 11.342544 54.024265 101.034929
F 11.190150 54.024265 122.863505
F 38.686575 7.717750 13.907273
F 38.534180 7.717750 35.735848
F 38.381785 7.717750 57.564424
F 38.229391 7.717750 79.392999
F 38.076996 7.717750 101.221574
F 37.924601 7.717750 123.050150
F 38.686575 30.871007 13.907273
F 38.534180 30.871007 35.735848
F 38.381785 30.871007 57.564424
F 38.229391 30.871007 79.392999
F 38.076996 30.871007 101.221574
F 37.924601 30.871007 123.050150
F 38.686575 54.024265 13.907273
F 38.534180 54.024265 35.735848
F 38.381785 54.024265 57.564424
F 38.229391 54.024265 79.392999
F 38.076996 54.024265 101.221574
F 37.924601 54.024265 123.050150
F 11.952123 15.435503 13.720629
F 11.799728 15.435503 35.549204
F 11.647334 15.435503 57.377780
F 11.494939 15.435503 79.206355
F 11.342544 15.435503 101.034930
F 11.190150 15.435503 122.863506
F 11.952123 38.588760 13.720629
F 11.799728 38.588760 35.549204
F 11.647334 38.588760 57.377780
F 11.494939 38.588760 79.206355
F 11.342544 38.588760 101.034930
F 11.190150 38.588760 122.863506
F 11.952123 61.742018 13.720629
F 11.799728 61.742018 35.549204
F 11.647334 61.742018 57.377780
F 11.494939 61.742018 79.206355
F 11.342544 61.742018 101.034930
F 11.190150 61.742018 122.863506
F 38.686575 15.435503 13.907274
F 38.534180 15.435503 35.735849
F 38.381785 15.435503 57.564425
F 38.229391 15.435503 79.393000
F 38.076996 15.435503 101.221575
F 37.924601 15.435503 123.050151
F 38.686575 38.588760 13.907274
F 38.534180 38.588760 35.735849
F 38.381785 38.588760 57.564425
F 38.229391 38.588760 79.393000
F 38.076996 38.588760 101.221575
F 37.924601 38.588760 123.050151
F 38.686575 61.742018 13.907274
F 38.534180 61.742018 35.735849
F 38.381785 61.742018 57.564425
F 38.229391 61.742018 79.393000
F 38.076996 61.742018 101.221575
F 37.924601 61.742018 123.050151
F 11.952123 0.000000 13.720628
F 11.799728 0.000000 35.549203
F 11.647334 0.000000 57.377779
F 11.494939 0.000000 79.206354
F 11.342544 0.000000 101.034930
F 11.190150 0.000000 122.863505
F 11.952123 23.153258 13.720628
F 11.799728 23.153258 35.549203
F 11.647334 23.153258 57.377779
F 11.494939 23.153258 79.206354
F 11.342544 23.153258 101.034930
F 11.190150 23.153258 122.863505
F 11.952123 46.306515 13.720628
F 11.799728 46.306515 35.549203
F 11.647334 46.306515 57.377779
F 11.494939 46.306515 79.206354
F 11.342544 46.306515 101.034930
F 11.190150 46.306515 122.863505
F 38.686575 0.000000 13.907273
F 38.534180 0.000000 35.735848
F 38.381785 0.000000 57.564424
F 38.229391 0.000000 79.392999
F 38.076996 0.000000 101.221575
F 37.924601 0.000000 123.050150
F 38.686575 23.153258 13.907273
F 38.534180 23.153258 35.735848
F 38.381785 23.153258 57.564424
F 38.229391 23.153258 79.392999
F 38.076996 23.153258 101.221575
F 37.924601 23.153258 123.050150
F 38.686575 46.306515 13.907273
F 38.534180 46.306515 35.735848
F 38.381785 46.306515 57.564424
F 38.229391 46.306515 79.392999
F 38.076996 46.306515 101.221575
F 37.924601 46.306515 123.050150
F 20.863612 7.717751 13.782844
F 20.711217 7.717751 35.611419
F 20.558823 7.717751 57.439994
F 20.406428 7.717751 79.268570
F 20.254033 7.717751 101.097145
F 20.101639 7.717751 122.925721
F 20.863612 30.871008 13.782844
F 20.711217 30.871008 35.611419
F 20.558823 30.871008 57.439994
F 20.406428 30.871008 79.268570
F 20.254033 30.871008 101.097145
F 20.101639 30.871008 122.925721
F 20.863612 54.024266 13.782844
F 20.711217 54.024266 35.611419
F 20.558823 54.024266 57.439994
F 20.406428 54.024266 79.268570
F 20.254033 54.024266 101.097145
F 20.101639 54.024266 122.925721
F 47.598063 7.717751 13.969489
F 47.445669 7.717751 35.798064
F 47.293274 7.717751 57.626639
F 47.140879 7.717751 79.455215
F 46.988485 7.717751 101.283790
F 46.836090 7.717751 123.112366
F 47.598063 30.871008 13.969489
F 47.445669 30.871008 35.798064
F 47.293274 30.871008 57.626639
F 47.140879 30.871008 79.455215
F 46.988485 30.871008 101.283790
F 46.836090 30.871008 123.112366
F 47.598063 54.024266 13.969489
F 47.445669 54.024266 35.798064
F 47.293274 54.024266 57.626639
F 47.140879 54.024266 79.455215
F 46.988485 54.024266 101.283790
F 46.836090 54.024266 123.112366
F 20.863612 15.435503 13.782845
F 20.711217 15.435503 35.611420
F 20.558823 15.435503 57.439995
F 20.406428 15.435503 79.268571
F 20.254033 15.435503 101.097146
F 20.101639 15.435503 122.925722
F 20.863612 38.588761 13.782845
F 20.711217 38.588761 35.611420
F 20.558823 38.588761 57.439995
F 20.406428 38.588761 79.268571
F 20.254033 38.588761 101.097146
F 20.101639 38.588761 122.925722
F 20.863612 61.742018 13.782845
F 20.711217 61.742018 35.611420
F 20.558823 61.742018 57.439995
F 20.406428 61.742018 79.268571
F 20.254033 61.742018 101.097146
F 20.101639 61.742018 122.925722
F 47.598063 15.435503 13.969490
F 47.445669 15.435503 35.798065
F 47.293274 15.435503 57.626640
F 47.140879 15.435503 79.455216
F 46.988485 15.435503 101.283791
F 46.836090 15.435503 123.112367
F 47.598063 38.588761 13.969490
F 47.445669 38.588761 35.798065
F 47.293274 38.588761 57.626640
F 47.140879 38.588761 79.455216
F 46.988485 38.588761 101.283791
F 46.836090 38.588761 123.112367
F 47.598063 61.742018 13.969490
F 47.445669 61.742018 35.798065
F 47.293274 61.742018 57.626640
F 47.140879 61.742018 79.455216
F 46.988485 61.742018 101.283791
F 46.836090 61.742018 123.112367
F 20.863612 0.000001 13.782844
F 20.711217 0.000001 35.611419
F 20.558823 0.000001 57.439995
F 20.406428 0.000001 79.268570
F 20.254033 0.000001 101.097145
F 20.101639 0.000001 122.925721
F 20.863612 23.153259 13.782844
F 20.711217 23.153259 35.611419
F 20.558823 23.153259 57.439995
F 20.406428 23.153259 79.268570
F 20.254033 23.153259 101.097145
F 20.101639 23.153259 122.925721
F 20.863612 46.306516 13.782844
F 20.711217 46.306516 35.611419
F 20.558823 46.306516 57.439995
F 20.406428 46.306516 79.268570
F 20.254033 46.306516 101.097145
F 20.101639 46.306516 122.925721
F 47.598063 0.000001 13.969489
F 47.445669 0.000001 35.798064
F 47.293274 0.000001 57.626640
F 47.140879 0.000001 79.455215
F 46.988485 0.000001 101.283790
F 46.836090 0.000001 123.112366
F 47.598063 23.153259 13.969489
F 47.445669 23.153259 35.798064
F 47.293274 23.153259 57.626640
F 47.140879 23.153259 79.455215
F 46.988485 23.153259 101.283790
F 46.836090 23.153259 123.112366
F 47.598063 46.306516 13.969489
F 47.445669 46.306516 35.798064
F 47.293274 46.306516 57.626640
F 47.140879 46.306516 79.455215
F 46.988485 46.306516 101.283790
F 46.836090 46.306516 123.112366
F 5.293924 1.286291 10.035872
F 5.141529 1.286291 31.864447
F 4.989135 1.286291 53.693023
F 4.836740 1.286291 75.521598
F 4.684345 1.286291 97.350173
F 4.531951 1.286291 119.178749
F 5.293924 24.439548 10.035872
F 5.141529 24.439548 31.864447
F 4.989135 24.439548 53.693023
F 4.836740 24.439548 75.521598
F 4.684345 24.439548 97.350173
F 4.531951 24.439548 119.178749
F 5.293924 47.592806 10.035872
F 5.141529 47.592806 31.864447
F 4.989135 47.592806 53.693023
F 4.836740 47.592806 75.521598
F 4.684345 47.592806 97.350173
F 4.531951 47.592806 119.178749
F 32.028377 1.286291 10.222516
F 31.875982 1.286291 32.051091
F 31.723587 1.286291 53.879668
F 31.571193 1.286291 75.708243
F 31.418798 1.286291 97.536818
F 31.266403 1.286291 119.365394
F 32.028377 24.439548 10.222516
F 31.875982 24.439548 32.051091
F 31.723587 24.439548 53.879668
F 31.571193 24.439548 75.708243
F 31.418798 24.439548 97.536818
F 31.266403 24.439548 119.365394
F 32.028377 47.592806 10.222516
F 31.875982 47.592806 32.051091
F 31.723587 47.592806 53.879668
F 31.571193 47.592806 75.708243
F 31.418798 47.592806 97.536818
F 31.266403 47.592806 119.365394
F 5.293924 9.004040 10.035872
F 5.141529 9.004040 31.864447
F 4.989135 9.004040 53.693023
F 4.836740 9.004040 75.521598
F 4.684345 9.004040 97.350173
F 4.531951 9.004040 119.178749
F 5.293924 32.157298 10.035872
F 5.141529 32.157298 31.864447
F 4.989135 32.157298 53.693023
F 4.836740 32.157298 75.521598
F 4.684345 32.157298 97.350173
F 4.531951 32.157298 119.178749
F 5.293924 55.310555 10.035872
F 5.141529 55.310555 31.864447
F 4.989135 55.310555 53.693023
F 4.836740 55.310555 75.521598
F 4.684345 55.310555 97.350173
F 4.531951 55.310555 119.178749
F 32.028377 9.004040 10.222516
F 31.875982 9.004040 32.051091
F 31.723587 9.004040 53.879668
F 31.571193 9.004040 75.708243
F 31.418798 9.004040 97.536818
F 31.266403 9.004040 119.365394
F 32.028377 32.157298 10.222516
F 31.875982 32.157298 32.051091
F 31.723587 32.157298 53.879668
F 31.571193 32.157298 75.708243
F 31.418798 32.157298 97.536818
F 31.266403 32.157298 119.365394
F 32.028377 55.310555 10.222516
F 31.875982 55.310555 32.051091
F 31.723587 55.310555 53.879668
F 31.571193 55.310555 75.708243
F 31.418798 55.310555 97.536818
F 31.266403 55.310555 119.365394
F 5.293924 16.721795 10.035873
F 5.141529 16.721795 31.864448
F 4.989135 16.721795 53.693023
F 4.836740 16.721795 75.521599
F 4.684345 16.721795 97.350174
F 4.531951 16.721795 119.178750
F 5.293924 39.875053 10.035873
F 5.141529 39.875053 31.864448
F 4.989135 39.875053 53.693023
F 4.836740 39.875053 75.521599
F 4.684345 39.875053 97.350174
F 4.531951 39.875053 119.178750
F 5.293924 63.028310 10.035873
F 5.141529 63.028310 31.864448
F 4.989135 63.028310 53.693023
F 4.836740 63.028310 75.521599
F 4.684345 63.028310 97.350174
F 4.531951 63.028310 119.178750
F 32.028377 16.721795 10.222517
F 31.875982 16.721795 32.051092
F 31.723587 16.721795 53.879668
F 31.571193 16.721795 75.708244
F 31.418798 16.721795 97.536819
F 31.266403 16.721795 119.365395
F 32.028377 39.875053 10.222517
F 31.875982 39.875053 32.051092
F 31.723587 39.875053 53.879668
F 31.571193 39.875053 75.708244
F 31.418798 39.875053 97.536819
F 31.266403 39.875053 119.365395
F 32.028377 63.028310 10.222517
F 31.875982 63.028310 32.051092
F 31.723587 63.028310 53.879668
F 31.571193 63.028310 75.708244
F 31.418798 63.028310 97.536819
F 31.266403 63.028310 119.365395
F 14.205407 1.286290 10.098087
F 14.053012 1.286290 31.926663
F 13.900618 1.286290 53.755238
F 13.748223 1.286290 75.583813
F 13.595828 1.286290 97.412389
F 13.443434 1.286290 119.240964
F 14.205407 24.439548 10.098087
F 14.053012 24.439548 31.926663
F 13.900618 24.439548 53.755238
F 13.748223 24.439548 75.583813
F 13.595828 24.439548 97.412389
F 13.443434 24.439548 119.240964
F 14.205407 47.592806 10.098087
F 14.053012 47.592806 31.926663
F 13.900618 47.592806 53.755238
F 13.748223 47.592806 75.583813
F 13.595828 47.592806 97.412389
F 13.443434 47.592806 119.240964
F 40.939858 1.286290 10.284731
F 40.787464 1.286290 32.113307
F 40.635069 1.286290 53.941882
F 40.482674 1.286290 75.770457
F 40.330280 1.286290 97.599033
F 40.177885 1.286290 119.427609
F 40.939858 24.439548 10.284731
F 40.787464 24.439548 32.113307
F 40.635069 24.439548 53.941882
F 40.482674 24.439548 75.770457
F 40.330280 24.439548 97.599033
F 40.177885 24.439548 119.427609
F 40.939858 47.592806 10.284731
F 40.787464 47.592806 32.113307
F 40.635069 47.592806 53.941882
F 40.482674 47.592806 75.770457
F 40.330280 47.592806 97.599033
F 40.177885 47.592806 119.427609
F 14.205407 9.004040 10.098087
F 14.053012 9.004040 31.926663
F 13.900618 9.004040 53.755238
F 13.748223 9.004040 75.583813
F 13.595828 9.004040 97.412389
F 13.443434 9.004040 119.240964
F 14.205407 32.157297 10.098087
F 14.053012 32.157297 31.926663
F 13.900618 32.157297 53.755238
F 13.748223 32.157297 75.583813
F 13.595828 32.157297 97.412389
F 13.443434 32.157297 119.240964
F 14.205407 55.310555 10.098087
F 14.053012 55.310555 31.926663
F 13.900618 55.310555 53.755238
F 13.748223 55.310555 75.583813
F 13.595828 55.310555 97.412389
F 13.443434 55.310555 119.240964
F 40.939858 9.004040 10.284731
F 40.787464 9.004040 32.113307
F 40.635069 9.004040 53.941882
F 40.482674 9.004040 75.770457
F 40.330280 9.004040 97.599033
F 40.177885 9.004040 119.427609
F 40.939858 32.157297 10.284731
F 40.787464 32.157297 32.113307
F 40.635069 32.157297 53.941882
F 40.482674 32.157297 75.770457
F 40.330280 32.157297 97.599033
F 40.177885 32.157297 119.427609
F 40.939858 55.310555 10.284731
F 40.787464 55.310555 32.113307
F 40.635069 55.310555 53.941882
F 40.482674 55.310555 75.770457
F 40.330280 55.310555 97.599033
F 40.177885 55.310555 119.427609
F 14.205407 16.721795 10.098088
F 14.053012 16.721795 31.926663
F 13.900618 16.721795 53.755239
F 13.748223 16.721795 75.583814
F 13.595828 16.721795 97.412390
F 13.443434 16.721795 119.240965
F 14.205407 39.875053 10.098088
F 14.053012 39.875053 31.926663
F 13.900618 39.875053 53.755239
F 13.748223 39.875053 75.583814
F 13.595828 39.875053 97.412390
F 13.443434 39.875053 119.240965
F 14.205407 63.028310 10.098088
F 14.053012 63.028310 31.926663
F 13.900618 63.028310 53.755239
F 13.748223 63.028310 75.583814
F 13.595828 63.028310 97.412390
F 13.443434 63.028310 119.240965
F 40.939858 16.721795 10.284732
F 40.787464 16.721795 32.113307
F 40.635069 16.721795 53.941883
F 40.482674 16.721795 75.770458
F 40.330280 16.721795 97.599034
F 40.177885 16.721795 119.427610
F 40.939858 39.875053 10.284732
F 40.787464 39.875053 32.113307
F 40.635069 39.875053 53.941883
F 40.482674 39.875053 75.770458
F 40.330280 39.875053 97.599034
F 40.177885 39.875053 119.427610
F 40.939858 63.028310 10.284732
F 40.787464 63.028310 32.113307
F 40.635069 63.028310 53.941883
F 40.482674 63.028310 75.770458
F 40.330280 63.028310 97.599034
F 40.177885 63.028310 119.427610
F 23.116895 1.286290 10.160302
F 22.964500 1.286290 31.988878
F 22.812105 1.286290 53.817453
F 22.659711 1.286290 75.646028
F 22.507316 1.286290 97.474604
F 22.354921 1.286290 119.303179
F 23.116895 24.439548 10.160302
F 22.964500 24.439548 31.988878
F 22.812105 24.439548 53.817453
F 22.659711 24.439548 75.646028
F 22.507316 24.439548 97.474604
F 22.354921 24.439548 119.303179
F 23.116895 47.592805 10.160302
F 22.964500 47.592805 31.988878
F 22.812105 47.592805 53.817453
F 22.659711 47.592805 75.646028
F 22.507316 47.592805 97.474604
F 22.354921 47.592805 119.303179
F 49.851346 1.286290 10.346946
F 49.698952 1.286290 32.175522
F 49.546557 1.286290 54.004097
F 49.394162 1.286290 75.832672
F 49.241768 1.286290 97.661248
F 49.089373 1.286290 119.489823
F 49.851346 24.439548 10.346946
F 49.698952 24.439548 32.175522
F 49.546557 24.439548 54.004097
F 49.394162 24.439548 75.832672
F 49.241768 24.439548 97.661248
F 49.089373 24.439548 119.489823
F 49.851346 47.592805 10.346946
F 49.698952 47.592805 32.175522
F 49.546557 47.592805 54.004097
F 49.394162 47.592805 75.832672
F 49.241768 47.592805 97.661248
F 49.089373 47.592805 119.489823
F 23.116895 9.004040 10.160302
F 22.964500 9.004040 31.988878
F 22.812105 9.004040 53.817453
F 22.659711 9.004040 75.646028
F 22.507316 9.004040 97.474604
F 22.354921 9.004040 119.303179
F 23.116895 32.157297 10.160302
F 22.964500 32.157297 31.988878
F 22.812105 32.157297 53.817453
F 22.659711 32.157297 75.646028
F 22.507316 32.157297 97.474604
F 22.354921 32.157297 119.303179
F 23.116895 55.310555 10.160302
F 22.964500 55.310555 31.988878
F 22.812105 55.310555 53.817453
F 22.659711 55.310555 75.646028
F 22.507316 55.310555 97.474604
F 22.354921 55.310555 119.303179
F 49.851346 9.004040 10.346946
F 49.698952 9.004040 32.175522
F 49.546557 9.004040 54.004097
F 49.394162 9.004040 75.832672
F 49.241768 9.004040 97.661248
F 49.089373 9.004040 119.489823
F 49.851346 32.157297 10.346946
F 49.698952 32.157297 32.175522
F 49.546557 32.157297 54.004097
F 49.394162 32.157297 75.832672
F 49.241768 32.157297 97.661248
F 49.089373 32.157297 119.489823
F 49.851346 55.310555 10.346946
F 49.698952 55.310555 32.175522
F 49.546557 55.310555 54.004097
F 49.394162 55.310555 75.832672
F 49.241768 55.310555 97.661248
F 49.089373 55.310555 119.489823
F 23.116895 16.721795 10.160303
F 22.964500 16.721795 31.988878
F 22.812105 16.721795 53.817454
F 22.659711 16.721795 75.646029
F 22.507316 16.721795 97.474605
F 22.354921 16.721795 119.303180
F 23.116895 39.875052 10.160303
F 22.964500 39.875052 31.988878
F 22.812105 39.875052 53.817454
F 22.659711 39.875052 75.646029
F 22.507316 39.875052 97.474605
F 22.354921 39.875052 119.303180
F 23.116895 63.028310 10.160303
F 22.964500 63.028310 31.988878
F 22.812105 63.028310 53.817454
F 22.659711 63.028310 75.646029
F 22.507316 63.028310 97.474605
F 22.354921 63.028310 119.303180
F 49.851346 16.721795 10.346947
F 49.698952 16.721795 32.175522
F 49.546557 16.721795 54.004098
F 49.394162 16.721795 75.832673
F 49.241768 16.721795 97.661249
F 49.089373 16.721795 119.489824
F 49.851346 39.875052 10.346947
F 49.698952 39.875052 32.175522
F 49.546557 39.875052 54.004098
F 49.394162 39.875052 75.832673
F 49.241768 39.875052 97.661249
F 49.089373 39.875052 119.489824
F 49.851346 63.028310 10.346947
F 49.698952 63.028310 32.175522
F 49.546557 63.028310 54.004098
F 49.394162 63.028310 75.832673
F 49.241768 63.028310 97.661249
F 49.089373 63.028310 119.489824
F 5.268510 3.858875 13.673967
F 5.116115 3.858875 35.502542
F 4.963721 3.858875 57.331117
F 4.811326 3.858875 79.159693
F 4.658931 3.858875 100.988268
F 4.506537 3.858875 122.816843
F 5.268510 27.012132 13.673967
F 5.116115 27.012132 35.502542
F 4.963721 27.012132 57.331117
F 4.811326 27.012132 79.159693
F 4.658931 27.012132 100.988268
F 4.506537 27.012132 122.816843
F 5.268510 50.165390 13.673967
F 5.116115 50.165390 35.502542
F 4.963721 50.165390 57.331117
F 4.811326 50.165390 79.159693
F 4.658931 50.165390 100.988268
F 4.506537 50.165390 122.816843
F 32.002963 3.858875 13.860612
F 31.850568 3.858875 35.689187
F 31.698173 3.858875 57.517762
F 31.545778 3.858875 79.346338
F 31.393384 3.858875 101.174913
F 31.240989 3.858875 123.003488
F 32.002963 27.012132 13.860612
F 31.850568 27.012132 35.689187
F 31.698173 27.012132 57.517762
F 31.545778 27.012132 79.346338
F 31.393384 27.012132 101.174913
F 31.240989 27.012132 123.003488
F 32.002963 50.165390 13.860612
F 31.850568 50.165390 35.689187
F 31.698173 50.165390 57.517762
F 31.545778 50.165390 79.346338
F 31.393384 50.165390 101.174913
F 31.240989 50.165390 123.003488
F 5.268510 11.576625 13.673967
F 5.116115 11.576625 35.502542
F 4.963721 11.576625 57.331117
F 4.811326 11.576625 79.159693
F 4.658931 11.576625 100.988268
F 4.506537 11.576625 122.816844
F 5.268510 34.729882 13.673967
F 5.116115 34.729882 35.502542
F 4.963721 34.729882 57.331117
F 4.811326 34.729882 79.159693
F 4.658931 34.729882 100.988268
F 4.506537 34.729882 122.816844
F 5.268510 57.883140 13.673967
F 5.116115 57.883140 35.502542
F 4.963721 57.883140 57.331117
F 4.811326 57.883140 79.159693
F 4.658931 57.883140 100.988268
F 4.506537 57.883140 122.816844
F 32.002963 11.576625 13.860612
F 31.850568 11.576625 35.689187
F 31.698173 11.576625 57.517762
F 31.545778 11.576625 79.346338
F 31.393384 11.576625 101.174913
F 31.240989 11.576625 123.003489
F 32.002963 34.729882 13.860612
F 31.850568 34.729882 35.689187
F 31.698173 34.729882 57.517762
F 31.545778 34.729882 79.346338
F 31.393384 34.729882 101.174913
F 31.240989 34.729882 123.003489
F 32.002963 57.883140 13.860612
F 31.850568 57.883140 35.689187
F 31.698173 57.883140 57.517762
F 31.545778 57.883140 79.346338
F 31.393384 57.883140 101.174913
F 31.240989 57.883140 123.003489
F 5.268510 19.294380 13.673967
F 5.116115 19.294380 35.502543
F 4.963721 19.294380 57.331118
F 4.811326 19.294380 79.159693
F 4.658931 19.294380 100.988269
F 4.506537 19.294380 122.816844
F 5.268510 42.447638 13.673967
F 5.116115 42.447638 35.502543
F 4.963721 42.447638 57.331118
F 4.811326 42.447638 79.159693
F 4.658931 42.447638 100.988269
F 4.506537 42.447638 122.816844
F 5.268510 65.600895 13.673967
F 5.116115 65.600895 35.502543
F 4.963721 65.600895 57.331118
F 4.811326 65.600895 79.159693
F 4.658931 65.600895 100.988269
F 4.506537 65.600895 122.816844
F 32.002963 19.294380 13.860612
F 31.850568 19.294380 35.689188
F 31.698173 19.294380 57.517763
F 31.545778 19.294380 79.346338
F 31.393384 19.294380 101.174914
F 31.240989 19.294380 123.003489
F 32.002963 42.447638 13.860612
F 31.850568 42.447638 35.689188
F 31.698173 42.447638 57.517763
F 31.545778 42.447638 79.346338
F 31.393384 42.447638 101.174914
F 31.240989 42.447638 123.003489
F 32.002963 65.600895 13.860612
F 31.850568 65.600895 35.689188
F 31.698173 65.600895 57.517763
F 31.545778 65.600895 79.346338
F 31.393384 65.600895 101.174914
F 31.240989 65.600895 123.003489
F 14.179993 3.858876 13.736183
F 14.027598 3.858876 35.564758
F 13.875204 3.858876 57.393333
F 13.722809 3.858876 79.221909
F 13.570414 3.858876 101.050484
F 13.418019 3.858876 122.879059
F 14.179993 27.012134 13.736183
F 14.027598 27.012134 35.564758
F 13.875204 27.012134 57.393333
F 13.722809 27.012134 79.221909
F 13.570414 27.012134 101.050484
F 13.418019 27.012134 122.879059
F 14.179993 50.165391 13.736183
F 14.027598 50.165391 35.564758
F 13.875204 50.165391 57.393333
F 13.722809 50.165391 79.221909
F 13.570414 50.165391 101.050484
F 13.418019 50.165391 122.879059
F 40.914444 3.858876 13.922828
F 40.762050 3.858876 35.751403
F 40.609655 3.858876 57.579978
F 40.457260 3.858876 79.408554
F 40.304866 3.858876 101.237129
F 40.152471 3.858876 123.065704
F 40.914444 27.012134 13.922828
F 40.762050 27.012134 35.751403
F 40.609655 27.012134 57.579978
F 40.457260 27.012134 79.408554
F 40.304866 27.012134 101.237129
F 40.152471 27.012134 123.065704
F 40.914444 50.165391 13.922828
F 40.762050 50.165391 35.751403
F 40.609655 50.165391 57.579978
F 40.457260 50.165391 79.408554
F 40.304866 50.165391 101.237129
F 40.152471 50.165391 123.065704
F 14.179993 11.576626 13.736183
F 14.027598 11.576626 35.564758
F 13.875204 11.576626 57.393333
F 13.722809 11.576626 79.221909
F 13.570414 11.576626 101.050484
F 13.418019 11.576626 122.879060
F 14.179993 34.729884 13.736183
F 14.027598 34.729884 35.564758
F 13.875204 34.729884 57.393333
F 13.722809 34.729884 79.221909
F 13.570414 34.729884 101.050484
F 13.418019 34.729884 122.879060
F 14.179993 57.883141 13.736183
F 14.027598 57.883141 35.564758
F 13.875204 57.883141 57.393333
F 13.722809 57.883141 79.221909
F 13.570414 57.883141 101.050484
F 13.418019 57.883141 122.879060
F 40.914444 11.576626 13.922828
F 40.762050 11.576626 35.751403
F 40.609655 11.576626 57.579978
F 40.457260 11.576626 79.408554
F 40.304866 11.576626 101.237129
F 40.152471 11.576626 123.065705
F 40.914444 34.729884 13.922828
F 40.762050 34.729884 35.751403
F 40.609655 34.729884 57.579978
F 40.457260 34.729884 79.408554
F 40.304866 34.729884 101.237129
F 40.152471 34.729884 123.065705
F 40.914444 57.883141 13.922828
F 40.762050 57.883141 35.751403
F 40.609655 57.883141 57.579978
F 40.457260 57.883141 79.408554
F 40.304866 57.883141 101.237129
F 40.152471 57.883141 123.065705
F 14.179993 19.294382 13.736183
F 14.027598 19.294382 35.564759
F 13.875204 19.294382 57.393334
F 13.722809 19.294382 79.221909
F 13.570414 19.294382 101.050485
F 13.418019 19.294382 122.879060
F 14.179993 42.447639 13.736183
F 14.027598 42.447639 35.564759
F 13.875204 42.447639 57.393334
F 13.722809 42.447639 79.221909
F 13.570414 42.447639 101.050485
F 13.418019 42.447639 122.879060
F 14.179993 65.600897 13.736183
F 14.027598 65.600897 35.564759
F 13.875204 65.600897 57.393334
F 13.722809 65.600897 79.221909
F 13.570414 65.600897 101.050485
F 13.418019 65.600897 122.879060
F 40.914444 19.294382 13.922828
F 40.762050 19.294382 35.751404
F 40.609655 19.294382 57.579979
F 40.457260 19.294382 79.408554
F 40.304866 19.294382 101.237130
F 40.152471 19.294382 123.065705
F 40.914444 42.447639 13.922828
F 40.762050 42.447639 35.751404
F 40.609655 42.447639 57.579979
F 40.457260 42.447639 79.408554
F 40.304866 42.447639 101.237130
F 40.152471 42.447639 123.065705
F 40.914444 65.600897 13.922828
F 40.762050 65.600897 35.751404
F 40.609655 65.600897 57.579979
F 40.457260 65.600897 79.408554
F 40.304866 65.600897 101.237130
F 40.152471 65.600897 123.065705
F 23.091483 3.858875 13.798397
F 22.939088 3.858875 35.626972
F 22.786693 3.858875 57.455548
F 22.634299 3.858875 79.284123
F 22.481904 3.858875 101.112699
F 22.329509 3.858875 122.941274
F 23.091483 27.012133 13.798397
F 22.939088 27.012133 35.626972
F 22.786693 27.012133 57.455548
F 22.634299 27.012133 79.284123
F 22.481904 27.012133 101.112699
F 22.329509 27.012133 122.941274
F 23.091483 50.165390 13.798397
F 22.939088 50.165390 35.626972
F 22.786693 50.165390 57.455548
F 22.634299 50.165390 79.284123
F 22.481904 50.165390 101.112699
F 22.329509 50.165390 122.941274
F 49.825934 3.858875 13.985041
F 49.673540 3.858875 35.813617
F 49.521145 3.858875 57.642193
F 49.368750 3.858875 79.470768
F 49.216355 3.858875 101.299344
F 49.063961 3.858875 123.127919
F 49.825934 27.012133 13.985041
F 49.673540 27.012133 35.813617
F 49.521145 27.012133 57.642193
F 49.368750 27.012133 79.470768
F 49.216355 27.012133 101.299344
F 49.063961 27.012133 123.127919
F 49.825934 50.165390 13.985041
F 49.673540 50.165390 35.813617
F 49.521145 50.165390 57.642193
F 49.368750 50.165390 79.470768
F 49.216355 50.165390 101.299344
F 49.063961 50.165390 123.127919
F 23.091483 11.576625 13.798397
F 22.939088 11.576625 35.626973
F 22.786693 11.576625 57.455548
F 22.634299 11.576625 79.284123
F 22.481904 11.576625 101.112699
F 22.329509 11.576625 122.941274
F 23.091483 34.729883 13.798397
F 22.939088 34.729883 35.626973
F 22.786693 34.729883 57.455548
F 22.634299 34.729883 79.284123
F 22.481904 34.729883 101.112699
F 22.329509 34.729883 122.941274
F 23.091483 57.883140 13.798397
F 22.939088 57.883140 35.626973
F 22.786693 57.883140 57.455548
F 22.634299 57.883140 79.284123
F 22.481904 57.883140 101.112699
F 22.329509 57.883140 122.941274
F 49.825934 11.576625 13.985041
F 49.673539 11.576625 35.813618
F 49.521145 11.576625 57.642193
F 49.368750 11.576625 79.470768
F 49.216355 11.576625 101.299344
F 49.063961 11.576625 123.127919
F 49.825934 34.729883 13.985041
F 49.673539 34.729883 35.813618
F 49.521145 34.729883 57.642193
F 49.368750 34.729883 79.470768
F 49.216355 34.729883 101.299344
F 49.063961 34.729883 123.127919
F 49.825934 57.883140 13.985041
F 49.673539 57.883140 35.813618
F 49.521145 57.883140 57.642193
F 49.368750 57.883140 79.470768
F 49.216355 57.883140 101.299344
F 49.063961 57.883140 123.127919
F 23.091483 19.294381 13.798398
F 22.939088 19.294381 35.626973
F 22.786693 19.294381 57.455549
F 22.634299 19.294381 79.284124
F 22.481904 19.294381 101.112699
F 22.329509 19.294381 122.941275
F 23.091483 42.447638 13.798398
F 22.939088 42.447638 35.626973
F 22.786693 42.447638 57.455549
F 22.634299 42.447638 79.284124
F 22.481904 42.447638 101.112699
F 22.329509 42.447638 122.941275
F 23.091483 65.600896 13.798398
F 22.939088 65.600896 35.626973
F 22.786693 65.600896 57.455549
F 22.634299 65.600896 79.284124
F 22.481904 65.600896 101.112699
F 22.329509 65.600896 122.941275
F 49.825934 19.294381 13.985042
F 49.673539 19.294381 35.813618
F 49.521145 19.294381 57.642194
F 49.368750 19.294381 79.470769
F 49.216355 19.294381 101.299344
F 49.063961 19.294381 123.127920
F 49.825934 42.447638 13.985042
F 49.673539 42.447638 35.813618
F 49.521145 42.447638 57.642194
F 49.368750 42.447638 79.470769
F 49.216355 42.447638 101.299344
F 49.063961 42.447638 123.127920
F 49.825934 65.600896 13.985042
F 49.673539 65.600896 35.813618
F 49.521145 65.600896 57.642194
F 49.368750 65.600896 79.470769
F 49.216355 65.600896 101.299344
F 49.063961 65.600896 123.127920
F 5.287572 3.858875 10.945396
F 5.135178 3.858875 32.773971
F 4.982783 3.858875 54.602547
F 4.830388 3.858875 76.431122
F 4.677994 3.858875 98.259698
F 4.525599 3.858875 120.088273
F 5.287572 27.012133 10.945396
F 5.135178 27.012133 32.773971
F 4.982783 27.012133 54.602547
F 4.830388 27.012133 76.431122
F 4.677994 27.012133 98.259698
F 4.525599 27.012133 120.088273
F 5.287572 50.165390 10.945396
F 5.135178 50.165390 32.773971
F 4.982783 50.165390 54.602547
F 4.830388 50.165390 76.431122
F 4.677994 50.165390 98.259698
F 4.525599 50.165390 120.088273
F 32.022024 3.858875 11.132040
F 31.869629 3.858875 32.960615
F 31.717234 3.858875 54.789191
F 31.564840 3.858875 76.617766
F 31.412445 3.858875 98.446342
F 31.260050 3.858875 120.274917
F 32.022024 27.012133 11.132040
F 31.869629 27.012133 32.960615
F 31.717234 27.012133 54.789191
F 31.564840 27.012133 76.617766
F 31.412445 27.012133 98.446342
F 31.260050 27.012133 120.274917
F 32.022024 50.165390 11.132040
F 31.869629 50.165390 32.960615
F 31.717234 50.165390 54.789191
F 31.564840 50.165390 76.617766
F 31.412445 50.165390 98.446342
F 31.260050 50.165390 120.274917
F 5.287572 11.576625 10.945396
F 5.135178 11.576625 32.773971
F 4.982783 11.576625 54.602547
F 4.830388 11.576625 76.431122
F 4.677994 11.576625 98.259698
F 4.525599 11.576625 120.088273
F 5.287572 34.729883 10.945396
F 5.135178 34.729883 32.773971
F 4.982783 34.729883 54.602547
F 4.830388 34.729883 76.431122
F 4.677994 34.729883 98.259698
F 4.525599 34.729883 120.088273
F 5.287572 57.883140 10.945396
F 5.135178 57.883140 32.773971
F 4.982783 57.883140 54.602547
F 4.830388 57.883140 76.431122
F 4.677994 57.883140 98.259698
F 4.525599 57.883140 120.088273
F 32.022024 11.576625 11.132040
F 31.869629 11.576625 32.960615
F 31.717234 11.576625 54.789191
F 31.564840 11.576625 76.617766
F 31.412445 11.576625 98.446342
F 31.260050 11.576625 120.274917
F 32.022024 34.729883 11.132040
F 31.869629 34.729883 32.960615
F 31.717234 34.729883 54.789191
F 31.564840 34.729883 76.617766
F 31.412445 34.729883 98.446342
F 31.260050 34.729883 120.274917
F 32.022024 57.883140 11.132040
F 31.869629 57.883140 32.960615
F 31.717234 57.883140 54.789191
F 31.564840 57.883140 76.617766
F 31.412445 57.883140 98.446342
F 31.260050 57.883140 120.274917
F 5.287572 19.294381 10.945395
F 5.135178 19.294381 32.773971
F 4.982783 19.294381 54.602546
F 4.830388 19.294381 76.431122
F 4.677994 19.294381 98.259697
F 4.525599 19.294381 120.088272
F 5.287572 42.447638 10.945395
F 5.135178 42.447638 32.773971
F 4.982783 42.447638 54.602546
F 4.830388 42.447638 76.431122
F 4.677994 42.447638 98.259697
F 4.525599 42.447638 120.088272
F 5.287572 65.600896 10.945395
F 5.135178 65.600896 32.773971
F 4.982783 65.600896 54.602546
F 4.830388 65.600896 76.431122
F 4.677994 65.600896 98.259697
F 4.525599 65.600896 120.088272
F 32.022024 19.294381 11.132039
F 31.869629 19.294381 32.960615
F 31.717235 19.294381 54.789190
F 31.564840 19.294381 76.617766
F 31.412445 19.294381 98.446341
F 31.260050 19.294381 120.274916
F 32.022024 42.447638 11.132039
F 31.869629 42.447638 32.960615
F 31.717235 42.447638 54.789190
F 31.564840 42.447638 76.617766
F 31.412445 42.447638 98.446341
F 31.260050 42.447638 120.274916
F 32.022024 65.600896 11.132039
F 31.869629 65.600896 32.960615
F 31.717235 65.600896 54.789190
F 31.564840 65.600896 76.617766
F 31.412445 65.600896 98.446341
F 31.260050 65.600896 120.274916
F 14.199055 3.858876 11.007609
F 14.046661 3.858876 32.836185
F 13.894266 3.858876 54.664761
F 13.741871 3.858876 76.493337
F 13.589476 3.858876 98.321912
F 13.437082 3.858876 120.150487
F 14.199055 27.012133 11.007609
F 14.046661 27.012133 32.836185
F 13.894266 27.012133 54.664761
F 13.741871 27.012133 76.493337
F 13.589476 27.012133 98.321912
F 13.437082 27.012133 120.150487
F 14.199055 50.165391 11.007609
F 14.046661 50.165391 32.836185
F 13.894266 50.165391 54.664761
F 13.741871 50.165391 76.493337
F 13.589476 50.165391 98.321912
F 13.437082 50.165391 120.150487
F 40.933507 3.858876 11.194254
F 40.781112 3.858876 33.022830
F 40.628717 3.858876 54.851405
F 40.476323 3.858876 76.679981
F 40.323928 3.858876 98.508556
F 40.171533 3.858876 120.337131
F 40.933507 27.012133 11.194254
F 40.781112 27.012133 33.022830
F 40.628717 27.012133 54.851405
F 40.476323 27.012133 76.679981
F 40.323928 27.012133 98.508556
F 40.171533 27.012133 120.337131
F 40.933507 50.165391 11.194254
F 40.781112 50.165391 33.022830
F 40.628717 50.165391 54.851405
F 40.476323 50.165391 76.679981
F 40.323928 50.165391 98.508556
F 40.171533 50.165391 120.337131
F 14.199055 11.576626 11.007609
F 14.046661 11.576626 32.836185
F 13.894266 11.576626 54.664761
F 13.741871 11.576626 76.493336
F 13.589476 11.576626 98.321912
F 13.437082 11.576626 120.150487
F 14.199055 34.729883 11.007609
F 14.046661 34.729883 32.836185
F 13.894266 34.729883 54.664761
F 13.741871 34.729883 76.493336
F 13.589476 34.729883 98.321912
F 13.437082 34.729883 120.150487
F 14.199055 57.883141 11.007609
F 14.046661 57.883141 32.836185
F 13.894266 57.883141 54.664761
F 13.741871 57.883141 76.493336
F 13.589476 57.883141 98.321912
F 13.437082 57.883141 120.150487
F 40.933507 11.576626 11.194254
F 40.781112 11.576626 33.022830
F 40.628717 11.576626 54.851405
F 40.476323 11.576626 76.679980
F 40.323928 11.576626 98.508556
F 40.171533 11.576626 120.337131
F 40.933507 34.729883 11.194254
F 40.781112 34.729883 33.022830
F 40.628717 34.729883 54.851405
F 40.476323 34.729883 76.679980
F 40.323928 34.729883 98.508556
F 40.171533 34.729883 120.337131
F 40.933507 57.883141 11.194254
F 40.781112 57.883141 33.022830
F 40.628717 57.883141 54.851405
F 40.476323 57.883141 76.679980
F 40.323928 57.883141 98.508556
F 40.171533 57.883141 120.337131
F 14.199055 19.294381 11.007609
F 14.046661 19.294381 32.836184
F 13.894266 19.294381 54.664761
F 13.741871 19.294381 76.493336
F 13.589476 19.294381 98.321911
F 13.437082 19.294381 120.150487
F 14.199055 42.447639 11.007609
F 14.046661 42.447639 32.836184
F 13.894266 42.447639 54.664761
F 13.741871 42.447639 76.493336
F 13.589476 42.447639 98.321911
F 13.437082 42.447639 120.150487
F 14.199055 65.600896 11.007609
F 14.046661 65.600896 32.836184
F 13.894266 65.600896 54.664761
F 13.741871 65.600896 76.493336
F 13.589476 65.600896 98.321911
F 13.437082 65.600896 120.150487
F 40.933507 19.294381 11.194254
F 40.781112 19.294381 33.022829
F 40.628717 19.294381 54.851405
F 40.476323 19.294381 76.679980
F 40.323928 19.294381 98.508555
F 40.171533 19.294381 120.337131
F 40.933507 42.447639 11.194254
F 40.781112 42.447639 33.022829
F 40.628717 42.447639 54.851405
F 40.476323 42.447639 76.679980
F 40.323928 42.447639 98.508555
F 40.171533 42.447639 120.337131
F 40.933507 65.600896 11.194254
F 40.781112 65.600896 33.022829
F 40.628717 65.600896 54.851405
F 40.476323 65.600896 76.679980
F 40.323928 65.600896 98.508555
F 40.171533 65.600896 120.337131
F 23.110543 3.858875 11.069825
F 22.958148 3.858875 32.898400
F 22.805754 3.858875 54.726976
F 22.653359 3.858875 76.555551
F 22.500964 3.858875 98.384127
F 22.348570 3.858875 120.212703
F 23.110543 27.012133 11.069825
F 22.958148 27.012133 32.898400
F 22.805754 27.012133 54.726976
F 22.653359 27.012133 76.555551
F 22.500964 27.012133 98.384127
F 22.348570 27.012133 120.212703
F 23.110543 50.165390 11.069825
F 22.958148 50.165390 32.898400
F 22.805754 50.165390 54.726976
F 22.653359 50.165390 76.555551
F 22.500964 50.165390 98.384127
F 22.348570 50.165390 120.212703
F 49.844995 3.858875 11.256470
F 49.692600 3.858875 33.085045
F 49.540205 3.858875 54.913621
F 49.387810 3.858875 76.742196
F 49.235416 3.858875 98.570771
F 49.083021 3.858875 120.399347
F 49.844995 27.012133 11.256470
F 49.692600 27.012133 33.085045
F 49.540205 27.012133 54.913621
F 49.387810 27.012133 76.742196
F 49.235416 27.012133 98.570771
F 49.083021 27.012133 120.399347
F 49.844995 50.165390 11.256470
F 49.692600 50.165390 33.085045
F 49.540205 50.165390 54.913621
F 49.387810 50.165390 76.742196
F 49.235416 50.165390 98.570771
F 49.083021 50.165390 120.399347
F 23.110543 11.576625 11.069825
F 22.958148 11.576625 32.898400
F 22.805754 11.576625 54.726975
F 22.653359 11.576625 76.555551
F 22.500964 11.576625 98.384127
F 22.348570 11.576625 120.212703
F 23.110543 34.729883 11.069825
F 22.958148 34.729883 32.898400
F 22.805754 34.729883 54.726975
F 22.653359 34.729883 76.555551
F 22.500964 34.729883 98.384127
F 22.348570 34.729883 120.212703
F 23.110543 57.883140 11.069825
F 22.958148 57.883140 32.898400
F 22.805754 57.883140 54.726975
F 22.653359 57.883140 76.555551
F 22.500964 57.883140 98.384127
F 22.348570 57.883140 120.212703
F 49.844995 11.576625 11.256470
F 49.692600 11.576625 33.085045
F 49.540205 11.576625 54.913620
F 49.387810 11.576625 76.742196
F 49.235416 11.576625 98.570771
F 49.083021 11.576625 120.399347
F 49.844995 34.729883 11.256470
F 49.692600 34.729883 33.085045
F 49.540205 34.729883 54.913620
F 49.387810 34.729883 76.742196
F 49.235416 34.729883 98.570771
F 49.083021 34.729883 120.399347
F 49.844995 57.883140 11.256470
F 49.692600 57.883140 33.085045
F 49.540205 57.883140 54.913620
F 49.387810 57.883140 76.742196
F 49.235416 57.883140 98.570771
F 49.083021 57.883140 120.399347
F 23.110543 19.294381 11.069824
F 22.958148 19.294381 32.898400
F 22.805754 19.294381 54.726975
F 22.653359 19.294381 76.555550
F 22.500964 19.294381 98.384127
F 22.348570 19.294381 120.212702
F 23.110543 42.447638 11.069824
F 22.958148 42.447638 32.898400
F 22.805754 42.447638 54.726975
F 22.653359 42.447638 76.555550
F 22.500964 42.447638 98.384127
F 22.348570 42.447638 120.212702
F 23.110543 65.600896 11.069824
F 22.958148 65.600896 32.898400
F 22.805754 65.600896 54.726975
F 22.653359 65.600896 76.555550
F 22.500964 65.600896 98.384127
F 22.348570 65.600896 120.212702
F 49.844995 19.294381 11.256469
F 49.692600 19.294381 33.085045
F 49.540205 19.294381 54.913620
F 49.387810 19.294381 76.742195
F 49.235416 19.294381 98.570771
F 49.083021 19.294381 120.399346
F 49.844995 42.447638 11.256469
F 49.692600 42.447638 33.085045
F 49.540205 42.447638 54.913620
F 49.387810 42.447638 76.742195
F 49.235416 42.447638 98.570771
F 49.083021 42.447638 120.399346
F 49.844995 65.600896 11.256469
F 49.692600 65.600896 33.085045
F 49.540205 65.600896 54.913620
F 49.387810 65.600896 76.742195
F 49.235416 65.600896 98.570771
F 49.083021 65.600896 120.399346
F 5.312960 1.286291 7.307300
F 5.160566 1.286291 29.135875
F 5.008171 1.286291 50.964451
F 4.855776 1.286291 72.793026
F 4.703382 1.286291 94.621602
F 4.550987 1.286291 116.450177
F 5.312960 24.439549 7.307300
F 5.160566 24.439549 29.135875
F 5.008171 24.439549 50.964451
F 4.855776 24.439549 72.793026
F 4.703382 24.439549 94.621602
F 4.550987 24.439549 116.450177
F 5.312960 47.592806 7.307300
F 5.160566 47.592806 29.135875
F 5.008171 47.592806 50.964451
F 4.855776 47.592806 72.793026
F 4.703382 47.592806 94.621602
F 4.550987 47.592806 116.450177
F 32.047413 1.286291 7.493945
F 31.895018 1.286291 29.322520
F 31.742624 1.286291 51.151096
F 31.590229 1.286291 72.979671
F 31.437834 1.286291 94.808247
F 31.285440 1.286291 116.636822
F 32.047413 24.439549 7.493945
F 31.895018 24.439549 29.322520
F 31.742624 24.439549 51.151096
F 31.590229 24.439549 72.979671
F 31.437834 24.439549 94.808247
F 31.285440 24.439549 116.636822
F 32.047413 47.592806 7.493945
F 31.895018 47.592806 29.322520
F 31.742624 47.592806 51.151096
F 31.590229 47.592806 72.979671
F 31.437834 47.592806 94.808247
F 31.285440 47.592806 116.636822
F 5.312960 9.004041 7.307300
F 5.160566 9.004041 29.135875
F 5.008171 9.004041 50.964451
F 4.855776 9.004041 72.793026
F 4.703382 9.004041 94.621602
F 4.550987 9.004041 116.450177
F 5.312960 32.157298 7.307300
F 5.160566 32.157298 29.135875
F 5.008171 32.157298 50.964451
F 4.855776 32.157298 72.793026
F 4.703382 32.157298 94.621602
F 4.550987 32.157298 116.450177
F 5.312960 55.310556 7.307300
F 5.160566 55.310556 29.135875
F 5.008171 55.310556 50.964451
F 4.855776 55.310556 72.793026
F 4.703382 55.310556 94.621602
F 4.550987 55.310556 116.450177
F 32.047413 9.004041 7.493945
F 31.895018 9.004041 29.322520
F 31.742624 9.004041 51.151096
F 31.590229 9.004041 72.979671
F 31.437834 9.004041 94.808247
F 31.285440 9.004041 116.636822
F 32.047413 32.157298 7.493945
F 31.895018 32.157298 29.322520
F 31.742624 32.157298 51.151096
F 31.590229 32.157298 72.979671
F 31.437834 32.157298 94.808247
F 31.285440 32.157298 116.636822
F 32.047413 55.310556 7.493945
F 31.895018 55.310556 29.322520
F 31.742624 55.310556 51.151096
F 31.590229 55.310556 72.979671
F 31.437834 55.310556 94.808247
F 31.285440 55.310556 116.636822
F 5.312960 16.721796 7.307299
F 5.160566 16.721796 29.135875
F 5.008171 16.721796 50.964450
F 4.855776 16.721796 72.793025
F 4.703382 16.721796 94.621601
F 4.550987 16.721796 116.450176
F 5.312960 39.875053 7.307299
F 5.160566 39.875053 29.135875
F 5.008171 39.875053 50.964450
F 4.855776 39.875053 72.793025
F 4.703382 39.875053 94.621601
F 4.550987 39.875053 116.450176
F 5.312960 63.028311 7.307299
F 5.160566 63.028311 29.135875
F 5.008171 63.028311 50.964450
F 4.855776 63.028311 72.793025
F 4.703382 63.028311 94.621601
F 4.550987 63.028311 116.450176
F 32.047413 16.721796 7.493944
F 31.895018 16.721796 29.322520
F 31.742624 16.721796 51.151095
F 31.590229 16.721796 72.979670
F 31.437834 16.721796 94.808246
F 31.285440 16.721796 116.636821
F 32.047413 39.875053 7.493944
F 31.895018 39.875053 29.322520
F 31.742624 39.875053 51.151095
F 31.590229 39.875053 72.979670
F 31.437834 39.875053 94.808246
F 31.285440 39.875053 116.636821
F 32.047413 63.028311 7.493944
F 31.895018 63.028311 29.322520
F 31.742624 63.028311 51.151095
F 31.590229 63.028311 72.979670
F 31.437834 63.028311 94.808246
F 31.285440 63.028311 116.636821
F 14.224443 1.286290 7.369514
F 14.072049 1.286290 29.198090
F 13.919654 1.286290 51.026665
F 13.767259 1.286290 72.855241
F 13.614865 1.286290 94.683816
F 13.462470 1.286290 116.512391
F 14.224443 24.439547 7.369514
F 14.072049 24.439547 29.198090
F 13.919654 24.439547 51.026665
F 13.767259 24.439547 72.855241
F 13.614865 24.439547 94.683816
F 13.462470 24.439547 116.512391
F 14.224443 47.592805 7.369514
F 14.072049 47.592805 29.198090
F 13.919654 47.592805 51.026665
F 13.767259 47.592805 72.855241
F 13.614865 47.592805 94.683816
F 13.462470 47.592805 116.512391
F 40.958895 1.286290 7.556159
F 40.806500 1.286290 29.384735
F 40.654105 1.286290 51.213310
F 40.501711 1.286290 73.041886
F 40.349316 1.286290 94.870461
F 40.196921 1.286290 116.699036
F 40.958895 24.439547 7.556159
F 40.806500 24.439547 29.384735
F 40.654105 24.439547 51.213310
F 40.501711 24.439547 73.041886
F 40.349316 24.439547 94.870461
F 40.196921 24.439547 116.699036
F 40.958895 47.592805 7.556159
F 40.806500 47.592805 29.384735
F 40.654105 47.592805 51.213310
F 40.501711 47.592805 73.041886
F 40.349316 47.592805 94.870461
F 40.196921 47.592805 116.699036
F 14.224443 9.004039 7.369514
F 14.072049 9.004039 29.198090
F 13.919654 9.004039 51.026665
F 13.767259 9.004039 72.855241
F 13.614865 9.004039 94.683816
F 13.462470 9.004039 116.512391
F 14.224443 32.157297 7.369514
F 14.072049 32.157297 29.198090
F 13.919654 32.157297 51.026665
F 13.767259 32.157297 72.855241
F 13.614865 32.157297 94.683816
F 13.462470 32.157297 116.512391
F 14.224443 55.310554 7.369514
F 14.072049 55.310554 29.198090
F 13.919654 55.310554 51.026665
F 13.767259 55.310554 72.855241
F 13.614865 55.310554 94.683816
F 13.462470 55.310554 116.512391
F 40.958895 9.004039 7.556159
F 40.806500 9.004039 29.384735
F 40.654105 9.004039 51.213310
F 40.501711 9.004039 73.041886
F 40.349316 9.004039 94.870461
F 40.196921 9.004039 116.699036
F 40.958895 32.157297 7.556159
F 40.806500 32.157297 29.384735
F 40.654105 32.157297 51.213310
F 40.501711 32.157297 73.041886
F 40.349316 32.157297 94.870461
F 40.196921 32.157297 116.699036
F 40.958895 55.310554 7.556159
F 40.806500 55.310554 29.384735
F 40.654105 55.310554 51.213310
F 40.501711 55.310554 73.041886
F 40.349316 55.310554 94.870461
F 40.196921 55.310554 116.699036
F 14.224443 16.721795 7.369514
F 14.072049 16.721795 29.198089
F 13.919654 16.721795 51.026664
F 13.767259 16.721795 72.855240
F 13.614865 16.721795 94.683815
F 13.462470 16.721795 116.512391
F 14.224443 39.875052 7.369514
F 14.072049 39.875052 29.198089
F 13.919654 39.875052 51.026664
F 13.767259 39.875052 72.855240
F 13.614865 39.875052 94.683815
F 13.462470 39.875052 116.512391
F 14.224443 63.028310 7.369514
F 14.072049 63.028310 29.198089
F 13.919654 63.028310 51.026664
F 13.767259 63.028310 72.855240
F 13.614865 63.028310 94.683815
F 13.462470 63.028310 116.512391
F 40.958895 16.721795 7.556159
F 40.806500 16.721795 29.384734
F 40.654105 16.721795 51.213309
F 40.501711 16.721795 73.041885
F 40.349316 16.721795 94.870460
F 40.196921 16.721795 116.699036
F 40.958895 39.875052 7.556159
F 40.806500 39.875052 29.384734
F 40.654105 39.875052 51.213309
F 40.501711 39.875052 73.041885
F 40.349316 39.875052 94.870460
F 40.196921 39.875052 116.699036
F 40.958895 63.028310 7.556159
F 40.806500 63.028310 29.384734
F 40.654105 63.028310 51.213309
F 40.501711 63.028310 73.041885
F 40.349316 63.028310 94.870460
F 40.196921 63.028310 116.699036
F 23.135932 1.286290 7.431730
F 22.983537 1.286290 29.260305
F 22.831143 1.286290 51.088880
F 22.678748 1.286290 72.917456
F 22.526353 1.286290 94.746031
F 22.373959 1.286290 116.574606
F 23.135932 24.439548 7.431730
F 22.983537 24.439548 29.260305
F 22.831143 24.439548 51.088880
F 22.678748 24.439548 72.917456
F 22.526353 24.439548 94.746031
F 22.373959 24.439548 116.574606
F 23.135932 47.592805 7.431730
F 22.983537 47.592805 29.260305
F 22.831143 47.592805 51.088880
F 22.678748 47.592805 72.917456
F 22.526353 47.592805 94.746031
F 22.373959 47.592805 116.574606
F 49.870385 1.286290 7.618375
F 49.717990 1.286290 29.446950
F 49.565595 1.286290 51.275525
F 49.413201 1.286290 73.104101
F 49.260806 1.286290 94.932676
F 49.108411 1.286290 116.761251
F 49.870385 24.439548 7.618375
F 49.717990 24.439548 29.446950
F 49.565595 24.439548 51.275525
F 49.413201 24.439548 73.104101
F 49.260806 24.439548 94.932676
F 49.108411 24.439548 116.761251
F 49.870385 47.592805 7.618375
F 49.717990 47.592805 29.446950
F 49.565595 47.592805 51.275525
F 49.413201 47.592805 73.104101
F 49.260806 47.592805 94.932676
F 49.108411 47.592805 116.761251
F 23.135932 9.004039 7.431730
F 22.983537 9.004039 29.260305
F 22.831143 9.004039 51.088880
F 22.678748 9.004039 72.917456
F 22.526353 9.004039 94.746031
F 22.373959 9.004039 116.574607
F 23.135932 32.157297 7.431730
F 22.983537 32.157297 29.260305
F 22.831143 32.157297 51.088880
F 22.678748 32.157297 72.917456
F 22.526353 32.157297 94.746031
F 22.373959 32.157297 116.574607
F 23.135932 55.310555 7.431730
F 22.983537 55.310555 29.260305
F 22.831143 55.310555 51.088880
F 22.678748 55.310555 72.917456
F 22.526353 55.310555 94.746031
F 22.373959 55.310555 116.574607
F 49.870385 9.004039 7.618375
F 49.717990 9.004039 29.446950
F 49.565595 9.004039 51.275525
F 49.413201 9.004039 73.104101
F 49.260806 9.004039 94.932676
F 49.108411 9.004039 116.761252
F 49.870385 32.157297 7.618375
F 49.717990 32.157297 29.446950
F 49.565595 32.157297 51.275525
F 49.413201 32.157297 73.104101
F 49.260806 32.157297 94.932676
F 49.108411 32.157297 116.761252
F 49.870385 55.310555 7.618375
F 49.717990 55.310555 29.446950
F 49.565595 55.310555 51.275525
F 49.413201 55.310555 73.104101
F 49.260806 55.310555 94.932676
F 49.108411 55.310555 116.761252
F 23.135932 16.721795 7.431729
F 22.983537 16.721795 29.260304
F 22.831143 16.721795 51.088880
F 22.678748 16.721795 72.917455
F 22.526353 16.721795 94.746030
F 22.373959 16.721795 116.574606
F 23.135932 39.875052 7.431729
F 22.983537 39.875052 29.260304
F 22.831143 39.875052 51.088880
F 22.678748 39.875052 72.917455
F 22.526353 39.875052 94.746030
F 22.373959 39.875052 116.574606
F 23.135932 63.028310 7.431729
F 22.983537 63.028310 29.260304
F 22.831143 63.028310 51.088880
F 22.678748 63.028310 72.917455
F 22.526353 63.028310 94.746030
F 22.373959 63.028310 116.574606
F 49.870385 16.721795 7.618374
F 49.717990 16.721795 29.446949
F 49.565595 16.721795 51.275525
F 49.413201 16.721795 73.104100
F 49.260806 16.721795 94.932675
F 49.108411 16.721795 116.761251
F 49.870385 39.875052 7.618374
F 49.717990 39.875052 29.446949
F 49.565595 39.875052 51.275525
F 49.413201 39.875052 73.104100
F 49.260806 39.875052 94.932675
F 49.108411 39.875052 116.761251
F 49.870385 63.028310 7.618374
F 49.717990 63.028310 29.446949
F 49.565595 63.028310 51.275525
F 49.413201 63.028310 73.104100
F 49.260806 63.028310 94.932675
F 49.108411 63.028310 116.761251
F 7.515444 7.717750 10.960949
F 7.363049 7.717750 32.789525
F 7.210655 7.717750 54.618100
F 7.058260 7.717750 76.446675
F 6.905865 7.717750 98.275251
F 6.753471 7.717750 120.103826
F 7.515444 30.871007 10.960949
F 7.363049 30.871007 32.789525
F 7.210655 30.871007 54.618100
F 7.058260 30.871007 76.446675
F 6.905865 30.871007 98.275251
F 6.753471 30.871007 120.103826
F 7.515444 54.024265 10.960949
F 7.363049 54.024265 32.789525
F 7.210655 54.024265 54.618100
F 7.058260 54.024265 76.446675
F 6.905865 54.024265 98.275251
F 6.753471 54.024265 120.103826
F 34.249897 7.717750 11.147594
F 34.097502 7.717750 32.976170
F 33.945107 7.717750 54.804745
F 33.792713 7.717750 76.633320
F 33.640318 7.717750 98.461896
F 33.487923 7.717750 120.290471
F 34.249897 30.871007 11.147594
F 34.097502 30.871007 32.976170
F 33.945107 30.871007 54.804745
F 33.792713 30.871007 76.633320
F 33.640318 30.871007 98.461896
F 33.487923 30.871007 120.290471
F 34.249897 54.024265 11.147594
F 34.097502 54.024265 32.976170
F 33.945107 54.024265 54.804745
F 33.792713 54.024265 76.633320
F 33.640318 54.024265 98.461896
F 33.487923 54.024265 120.290471
F 7.515444 15.435502 10.960948
F 7.363049 15.435502 32.789524
F 7.210655 15.435502 54.618099
F 7.058260 15.435502 76.446674
F 6.905865 15.435502 98.275250
F 6.753471 15.435502 120.103825
F 7.515444 38.588760 10.960948
F 7.363049 38.588760 32.789524
F 7.210655 38.588760 54.618099
F 7.058260 38.588760 76.446674
F 6.905865 38.588760 98.275250
F 6.753471 38.588760 120.103825
F 7.515444 61.742018 10.960948
F 7.363049 61.742018 32.789524
F 7.210655 61.742018 54.618099
F 7.058260 61.742018 76.446674
F 6.905865 61.742018 98.275250
F 6.753471 61.742018 120.103825
F 34.249897 15.435502 11.147593
F 34.097502 15.435502 32.976169
F 33.945107 15.435502 54.804744
F 33.792713 15.435502 76.633319
F 33.640318 15.435502 98.461895
F 33.487923 15.435502 120.290470
F 34.249897 38.588760 11.147593
F 34.097502 38.588760 32.976169
F 33.945107 38.588760 54.804744
F 33.792713 38.588760 76.633319
F 33.640318 38.588760 98.461895
F 33.487923 38.588760 120.290470
F 34.249897 61.742018 11.147593
F 34.097502 61.742018 32.976169
F 33.945107 61.742018 54.804744
F 33.792713 61.742018 76.633319
F 33.640318 61.742018 98.461895
F 33.487923 61.742018 120.290470
F 7.515444 0.000000 10.960949
F 7.363049 0.000000 32.789524
F 7.210655 0.000000 54.618100
F 7.058260 0.000000 76.446675
F 6.905865 0.000000 98.275251
F 6.753471 0.000000 120.103826
F 7.515444 23.153258 10.960949
F 7.363049 23.153258 32.789524
F 7.210655 23.153258 54.618100
F 7.058260 23.153258 76.446675
F 6.905865 23.153258 98.275251
F 6.753471 23.153258 120.103826
F 7.515444 46.306515 10.960949
F 7.363049 46.306515 32.789524
F 7.210655 46.306515 54.618100
F 7.058260 46.306515 76.446675
F 6.905865 46.306515 98.275251
F 6.753471 46.306515 120.103826
F 34.249897 0.000000 11.147594
F 34.097502 0.000000 32.976169
F 33.945107 0.000000 54.804745
F 33.792713 0.000000 76.633320
F 33.640318 0.000000 98.461896
F 33.487923 0.000000 120.290471
F 34.249897 23.153258 11.147594
F 34.097502 23.153258 32.976169
F 33.945107 23.153258 54.804745
F 33.792713 23.153258 76.633320
F 33.640318 23.153258 98.461896
F 33.487923 23.153258 120.290471
F 34.249897 46.306515 11.147594
F 34.097502 46.306515 32.976169
F 33.945107 46.306515 54.804745
F 33.792713 46.306515 76.633320
F 33.640318 46.306515 98.461896
F 33.487923 46.306515 120.290471
F 16.426929 7.717750 11.023163
F 16.274534 7.717750 32.851739
F 16.122140 7.717750 54.680314
F 15.969745 7.717750 76.508890
F 15.817350 7.717750 98.337465
F 15.664956 7.717750 120.166040
F 16.426929 30.871008 11.023163
F 16.274534 30.871008 32.851739
F 16.122140 30.871008 54.680314
F 15.969745 30.871008 76.508890
F 15.817350 30.871008 98.337465
F 15.664956 30.871008 120.166040
F 16.426929 54.024265 11.023163
F 16.274534 54.024265 32.851739
F 16.122140 54.024265 54.680314
F 15.969745 54.024265 76.508890
F 15.817350 54.024265 98.337465
F 15.664956 54.024265 120.166040
F 43.161380 7.717750 11.209808
F 43.008986 7.717750 33.038384
F 42.856591 7.717750 54.866959
F 42.704196 7.717750 76.695535
F 42.551802 7.717750 98.524110
F 42.399407 7.717750 120.352685
F 43.161380 30.871008 11.209808
F 43.008986 30.871008 33.038384
F 42.856591 30.871008 54.866959
F 42.704196 30.871008 76.695535
F 42.551802 30.871008 98.524110
F 42.399407 30.871008 120.352685
F 43.161380 54.024265 11.209808
F 43.008986 54.024265 33.038384
F 42.856591 54.024265 54.866959
F 42.704196 54.024265 76.695535
F 42.551802 54.024265 98.524110
F 42.399407 54.024265 120.352685
F 16.426929 15.435503 11.023162
F 16.274534 15.435503 32.851738
F 16.122140 15.435503 54.680313
F 15.969745 15.435503 76.508889
F 15.817350 15.435503 98.337464
F 15.664956 15.435503 120.166039
F 16.426929 38.588760 11.023162
F 16.274534 38.588760 32.851738
F 16.122140 38.588760 54.680313
F 15.969745 38.588760 76.508889
F 15.817350 38.588760 98.337464
F 15.664956 38.588760 120.166039
F 16.426929 61.742018 11.023162
F 16.274534 61.742018 32.851738
F 16.122140 61.742018 54.680313
F 15.969745 61.742018 76.508889
F 15.817350 61.742018 98.337464
F 15.664956 61.742018 120.166039
F 43.161380 15.435503 11.209807
F 43.008986 15.435503 33.038383
F 42.856591 15.435503 54.866958
F 42.704196 15.435503 76.695534
F 42.551802 15.435503 98.524109
F 42.399407 15.435503 120.352684
F 43.161380 38.588760 11.209807
F 43.008986 38.588760 33.038383
F 42.856591 38.588760 54.866958
F 42.704196 38.588760 76.695534
F 42.551802 38.588760 98.524109
F 42.399407 38.588760 120.352684
F 43.161380 61.742018 11.209807
F 43.008986 61.742018 33.038383
F 42.856591 61.742018 54.866958
F 42.704196 61.742018 76.695534
F 42.551802 61.742018 98.524109
F 42.399407 61.742018 120.352684
F 16.426929 0.000001 11.023163
F 16.274534 0.000001 32.851739
F 16.122140 0.000001 54.680314
F 15.969745 0.000001 76.508889
F 15.817350 0.000001 98.337465
F 15.664956 0.000001 120.166040
F 16.426929 23.153258 11.023163
F 16.274534 23.153258 32.851739
F 16.122140 23.153258 54.680314
F 15.969745 23.153258 76.508889
F 15.817350 23.153258 98.337465
F 15.664956 23.153258 120.166040
F 16.426929 46.306516 11.023163
F 16.274534 46.306516 32.851739
F 16.122140 46.306516 54.680314
F 15.969745 46.306516 76.508889
F 15.817350 46.306516 98.337465
F 15.664956 46.306516 120.166040
F 43.161380 0.000001 11.209808
F 43.008986 0.000001 33.038384
F 42.856591 0.000001 54.866959
F 42.704196 0.000001 76.695534
F 42.551802 0.000001 98.524110
F 42.399407 0.000001 120.352685
F 43.161380 23.153258 11.209808
F 43.008986 23.153258 33.038384
F 42.856591 23.153258 54.866959
F 42.704196 23.153258 76.695534
F 42.551802 23.153258 98.524110
F 42.399407 23.153258 120.352685
F 43.161380 46.306516 11.209808
F 43.008986 46.306516 33.038384
F 42.856591 46.306516 54.866959
F 42.704196 46.306516 76.695534
F 42.551802 46.306516 98.524110
F 42.399407 46.306516 120.352685
F 25.338416 7.717750 11.085379
F 25.186021 7.717750 32.913955
F 25.033626 7.717750 54.742530
F 24.881232 7.717750 76.571105
F 24.728837 7.717750 98.399681
F 24.576442 7.717750 120.228256
F 25.338416 30.871007 11.085379
F 25.186021 30.871007 32.913955
F 25.033626 30.871007 54.742530
F 24.881232 30.871007 76.571105
F 24.728837 30.871007 98.399681
F 24.576442 30.871007 120.228256
F 25.338416 54.024265 11.085379
F 25.186021 54.024265 32.913955
F 25.033626 54.024265 54.742530
F 24.881232 54.024265 76.571105
F 24.728837 54.024265 98.399681
F 24.576442 54.024265 120.228256
F 51.920474 7.717750 33.100600
F 51.768079 7.717750 54.929175
F 51.615684 7.717750 76.757750
F 51.463289 7.717750 98.586326
F 51.310895 7.717750 120.414901
F 51.920474 30.871007 33.100600
F 51.768079 30.871007 54.929175
F 51.615684 30.871007 76.757750
F 51.463289 30.871007 98.586326
F 51.310895 30.871007 120.414901
F 51.920474 54.024265 33.100600
F 51.768079 54.024265 54.929175
F 51.615684 54.024265 76.757750
F 51.463289 54.024265 98.586326
F 51.310895 54.024265 120.414901
F 25.338416 15.435502 11.085378
F 25.186021 15.435502 32.913953
F 25.033626 15.435502 54.742529
F 24.881232 15.435502 76.571104
F 24.728837 15.435502 98.399680
F 24.576442 15.435502 120.228255
F 25.338416 38.588760 11.085378
F 25.186021 38.588760 32.913953
F 25.033626 38.588760 54.742529
F 24.881232 38.588760 76.571104
F 24.728837 38.588760 98.399680
F 24.576442 38.588760 120.228255
F 25.338416 61.742018 11.085378
F 25.186021 61.742018 32.913953
F 25.033626 61.742018 54.742529
F 24.881232 61.742018 76.571104
F 24.728837 61.742018 98.399680
F 24.576442 61.742018 120.228255
F 51.920474 15.435502 33.100598
F 51.768079 15.435502 54.929174
F 51.615684 15.435502 76.757749
F 51.463290 15.435502 98.586325
F 51.310895 15.435502 120.414900
F 51.920474 38.588760 33.100598
F 51.768079 38.588760 54.929174
F 51.615684 38.588760 76.757749
F 51.463290 38.588760 98.586325
F 51.310895 38.588760 120.414900
F 51.920474 61.742018 33.100598
F 51.768079 61.742018 54.929174
F 51.615684 61.742018 76.757749
F 51.463290 61.742018 98.586325
F 51.310895 61.742018 120.414900
F 25.338416 0.000000 11.085379
F 25.186021 0.000000 32.913954
F 25.033626 0.000000 54.742530
F 24.881232 0.000000 76.571105
F 24.728837 0.000000 98.399681
F 24.576442 0.000000 120.228256
F 25.338416 23.153258 11.085379
F 25.186021 23.153258 32.913954
F 25.033626 23.153258 54.742530
F 24.881232 23.153258 76.571105
F 24.728837 23.153258 98.399681
F 24.576442 23.153258 120.228256
F 25.338416 46.306515 11.085379
F 25.186021 46.306515 32.913954
F 25.033626 46.306515 54.742530
F 24.881232 46.306515 76.571105
F 24.728837 46.306515 98.399681
F 24.576442 46.306515 120.228256
F 51.920474 0.000000 33.100599
F 51.768079 0.000000 54.929175
F 51.615684 0.000000 76.757750
F 51.463289 0.000000 98.586326
F 51.310895 0.000000 120.414901
F 51.920474 23.153258 33.100599
F 51.768079 23.153258 54.929175
F 51.615684 23.153258 76.757750
F 51.463289 23.153258 98.586326
F 51.310895 23.153258 120.414901
F 51.920474 46.306515 33.100599
F 51.768079 46.306515 54.929175
F 51.615684 46.306515 76.757750
F 51.463289 46.306515 98.586326
F 51.310895 46.306515 120.414901
F 7.540828 5.145165 7.322854
F 7.388434 5.145165 29.151430
F 7.236039 5.145165 50.980005
F 7.083644 5.145165 72.808581
F 6.931249 5.145165 94.637156
F 6.778855 5.145165 116.465731
F 7.540828 28.298423 7.322854
F 7.388434 28.298423 29.151430
F 7.236039 28.298423 50.980005
F 7.083644 28.298423 72.808581
F 6.931249 28.298423 94.637156
F 6.778855 28.298423 116.465731
F 7.540828 51.451680 7.322854
F 7.388434 51.451680 29.151430
F 7.236039 51.451680 50.980005
F 7.083644 51.451680 72.808581
F 6.931249 51.451680 94.637156
F 6.778855 51.451680 116.465731
F 34.275280 5.145165 7.509499
F 34.122885 5.145165 29.338075
F 33.970490 5.145165 51.166650
F 33.818096 5.145165 72.995226
F 33.665701 5.145165 94.823801
F 33.513306 5.145165 116.652376
F 34.275280 28.298423 7.509499
F 34.122885 28.298423 29.338075
F 33.970490 28.298423 51.166650
F 33.818096 28.298423 72.995226
F 33.665701 28.298423 94.823801
F 33.513306 28.298423 116.652376
F 34.275280 51.451680 7.509499
F 34.122885 51.451680 29.338075
F 33.970490 51.451680 51.166650
F 33.818096 51.451680 72.995226
F 33.665701 51.451680 94.823801
F 33.513306 51.451680 116.652376
F 7.540828 12.862918 7.322853
F 7.388434 12.862918 29.151429
F 7.236039 12.862918 50.980004
F 7.083644 12.862918 72.808580
F 6.931249 12.862918 94.637155
F 6.778855 12.862918 116.465730
F 7.540828 36.016175 7.322853
F 7.388434 36.016175 29.151429
F 7.236039 36.016175 50.980004
F 7.083644 36.016175 72.808580
F 6.931249 36.016175 94.637155
F 6.778855 36.016175 116.465730
F 7.540828 59.169433 7.322853
F 7.388434 59.169433 29.151429
F 7.236039 59.169433 50.980004
F 7.083644 59.169433 72.808580
F 6.931249 59.169433 94.637155
F 6.778855 59.169433 116.465730
F 34.275280 12.862918 7.509498
F 34.122885 12.862918 29.338074
F 33.970490 12.862918 51.166649
F 33.818096 12.862918 72.995225
F 33.665701 12.862918 94.823800
F 33.513306 12.862918 116.652375
F 34.275280 36.016175 7.509498
F 34.122885 36.016175 29.338074
F 33.970490 36.016175 51.166649
F 33.818096 36.016175 72.995225
F 33.665701 36.016175 94.823800
F 33.513306 36.016175 116.652375
F 34.275280 59.169433 7.509498
F 34.122885 59.169433 29.338074
F 33.970490 59.169433 51.166649
F 33.818096 59.169433 72.995225
F 33.665701 59.169433 94.823800
F 33.513306 59.169433 116.652375
F 7.540828 20.580673 7.322854
F 7.388434 20.580673 29.151429
F 7.236039 20.580673 50.980005
F 7.083644 20.580673 72.808580
F 6.931249 20.580673 94.637156
F 6.778855 20.580673 116.465731
F 7.540828 43.733930 7.322854
F 7.388434 43.733930 29.151429
F 7.236039 43.733930 50.980005
F 7.083644 43.733930 72.808580
F 6.931249 43.733930 94.637156
F 6.778855 43.733930 116.465731
F 7.540828 66.887188 7.322854
F 7.388434 66.887188 29.151429
F 7.236039 66.887188 50.980005
F 7.083644 66.887188 72.808580
F 6.931249 66.887188 94.637156
F 6.778855 66.887188 116.465731
F 34.275280 20.580673 7.509499
F 34.122885 20.580673 29.338074
F 33.970490 20.580673 51.166650
F 33.818096 20.580673 72.995225
F 33.665701 20.580673 94.823801
F 33.513306 20.580673 116.652376
F 34.275280 43.733930 7.509499
F 34.122885 43.733930 29.338074
F 33.970490 43.733930 51.166650
F 33.818096 43.733930 72.995225
F 33.665701 43.733930 94.823801
F 33.513306 43.733930 116.652376
F 34.275280 66.887188 7.509499
F 34.122885 66.887188 29.338074
F 33.970490 66.887188 51.166650
F 33.818096 66.887188 72.995225
F 33.665701 66.887188 94.823801
F 33.513306 66.887188 116.652376
F 16.452314 5.145164 7.385068
F 16.299919 5.145164 29.213643
F 16.147525 5.145164 51.042219
F 15.995130 5.145164 72.870794
F 15.842735 5.145164 94.699370
F 15.690341 5.145164 116.527945
F 16.452314 28.298421 7.385068
F 16.299919 28.298421 29.213643
F 16.147525 28.298421 51.042219
F 15.995130 28.298421 72.870794
F 15.842735 28.298421 94.699370
F 15.690341 28.298421 116.527945
F 16.452314 51.451679 7.385068
F 16.299919 51.451679 29.213643
F 16.147525 51.451679 51.042219
F 15.995130 51.451679 72.870794
F 15.842735 51.451679 94.699370
F 15.690341 51.451679 116.527945
F 43.186766 5.145164 7.571712
F 43.034371 5.145164 29.400287
F 42.881976 5.145164 51.228864
F 42.729581 5.145164 73.057439
F 42.577187 5.145164 94.886015
F 42.424792 5.145164 116.714590
F 43.186766 28.298421 7.571712
F 43.034371 28.298421 29.400287
F 42.881976 28.298421 51.228864
F 42.729581 28.298421 73.057439
F 42.577187 28.298421 94.886015
F 42.424792 28.298421 116.714590
F 43.186766 51.451679 7.571712
F 43.034371 51.451679 29.400287
F 42.881976 51.451679 51.228864
F 42.729581 51.451679 73.057439
F 42.577187 51.451679 94.886015
F 42.424792 51.451679 116.714590
F 16.452314 12.862916 7.385067
F 16.299919 12.862916 29.213642
F 16.147525 12.862916 51.042218
F 15.995130 12.862916 72.870793
F 15.842735 12.862916 94.699369
F 15.690341 12.862916 116.527944
F 16.452314 36.016174 7.385067
F 16.299919 36.016174 29.213642
F 16.147525 36.016174 51.042218
F 15.995130 36.016174 72.870793
F 15.842735 36.016174 94.699369
F 15.690341 36.016174 116.527944
F 16.452314 59.169431 7.385067
F 16.299919 59.169431 29.213642
F 16.147525 59.169431 51.042218
F 15.995130 59.169431 72.870793
F 15.842735 59.169431 94.699369
F 15.690341 59.169431 116.527944
F 43.186766 12.862916 7.571711
F 43.034371 12.862916 29.400286
F 42.881976 12.862916 51.228863
F 42.729581 12.862916 73.057438
F 42.577187 12.862916 94.886014
F 42.424792 12.862916 116.714589
F 43.186766 36.016174 7.571711
F 43.034371 36.016174 29.400286
F 42.881976 36.016174 51.228863
F 42.729581 36.016174 73.057438
F 42.577187 36.016174 94.886014
F 42.424792 36.016174 116.714589
F 43.186766 59.169431 7.571711
F 43.034371 59.169431 29.400286
F 42.881976 59.169431 51.228863
F 42.729581 59.169431 73.057438
F 42.577187 59.169431 94.886014
F 42.424792 59.169431 116.714589
F 16.452314 20.580671 7.385068
F 16.299919 20.580671 29.213643
F 16.147525 20.580671 51.042219
F 15.995130 20.580671 72.870794
F 15.842735 20.580671 94.699369
F 15.690341 20.580671 116.527945
F 16.452314 43.733929 7.385068
F 16.299919 43.733929 29.213643
F 16.147525 43.733929 51.042219
F 15.995130 43.733929 72.870794
F 15.842735 43.733929 94.699369
F 15.690341 43.733929 116.527945
F 16.452314 66.887186 7.385068
F 16.299919 66.887186 29.213643
F 16.147525 66.887186 51.042219
F 15.995130 66.887186 72.870794
F 15.842735 66.887186 94.699369
F 15.690341 66.887186 116.527945
F 43.186766 20.580671 7.571712
F 43.034371 20.580671 29.400287
F 42.881976 20.580671 51.228864
F 42.729581 20.580671 73.057439
F 42.577187 20.580671 94.886014
F 42.424792 20.580671 116.714590
F 43.186766 43.733929 7.571712
F 43.034371 43.733929 29.400287
F 42.881976 43.733929 51.228864
F 42.729581 43.733929 73.057439
F 42.577187 43.733929 94.886014
F 42.424792 43.733929 116.714590
F 43.186766 66.887186 7.571712
F 43.034371 66.887186 29.400287
F 42.881976 66.887186 51.228864
F 42.729581 66.887186 73.057439
F 42.577187 66.887186 94.886014
F 42.424792 66.887186 116.714590
F 25.363802 5.145165 7.447284
F 25.211407 5.145165 29.275860
F 25.059012 5.145165 51.104435
F 24.906618 5.145165 72.933010
F 24.754223 5.145165 94.761586
F 24.601828 5.145165 116.590161
F 25.363802 28.298423 7.447284
F 25.211407 28.298423 29.275860
F 25.059012 28.298423 51.104435
F 24.906618 28.298423 72.933010
F 24.754223 28.298423 94.761586
F 24.601828 28.298423 116.590161
F 25.363802 51.451680 7.447284
F 25.211407 51.451680 29.275860
F 25.059012 51.451680 51.104435
F 24.906618 51.451680 72.933010
F 24.754223 51.451680 94.761586
F 24.601828 51.451680 116.590161
F 51.793464 5.145165 51.291079
F 51.641069 5.145165 73.119654
F 51.488675 5.145165 94.948231
F 51.336280 5.145165 116.776806
F 51.793464 28.298423 51.291079
F 51.641069 28.298423 73.119654
F 51.488675 28.298423 94.948231
F 51.336280 28.298423 116.776806
F 51.793464 51.451680 51.291079
F 51.641069 51.451680 73.119654
F 51.488675 51.451680 94.948231
F 51.336280 51.451680 116.776806
F 25.363802 12.862917 7.447283
F 25.211407 12.862917 29.275859
F 25.059012 12.862917 51.104434
F 24.906618 12.862917 72.933009
F 24.754223 12.862917 94.761585
F 24.601828 12.862917 116.590160
F 25.363802 36.016175 7.447283
F 25.211407 36.016175 29.275859
F 25.059012 36.016175 51.104434
F 24.906618 36.016175 72.933009
F 24.754223 36.016175 94.761585
F 24.601828 36.016175 116.590160
F 25.363802 59.169432 7.447283
F 25.211407 59.169432 29.275859
F 25.059012 59.169432 51.104434
F 24.906618 59.169432 72.933009
F 24.754223 59.169432 94.761585
F 24.601828 59.169432 116.590160
F 51.793464 12.862917 51.291078
F 51.641069 12.862917 73.119653
F 51.488675 12.862917 94.948230
F 51.336280 12.862917 116.776805
F 51.793464 36.016175 51.291078
F 51.641069 36.016175 73.119653
F 51.488675 36.016175 94.948230
F 51.336280 36.016175 116.776805
F 51.793464 59.169432 51.291078
F 51.641069 59.169432 73.119653
F 51.488675 59.169432 94.948230
F 51.336280 59.169432 116.776805
F 25.363802 20.580673 7.447284
F 25.211407 20.580673 29.275859
F 25.059012 20.580673 51.104435
F 24.906618 20.580673 72.933010
F 24.754223 20.580673 94.761586
F 24.601828 20.580673 116.590161
F 25.363802 43.733930 7.447284
F 25.211407 43.733930 29.275859
F 25.059012 43.733930 51.104435
F 24.906618 43.733930 72.933010
F 24.754223 43.733930 94.761586
F 24.601828 43.733930 116.590161
F 25.363802 66.887188 7.447284
F 25.211407 66.887188 29.275859
F 25.059012 66.887188 51.104435
F 24.906618 66.887188 72.933010
F 24.754223 66.887188 94.761586
F 24.601828 66.887188 116.590161
F 51.793464 20.580673 51.291079
F 51.641069 20.580673 73.119654
F 51.488675 20.580673 94.948231
F 51.336280 20.580673 116.776806
F 51.793464 43.733930 51.291079
F 51.641069 43.733930 73.119654
F 51.488675 43.733930 94.948231
F 51.336280 43.733930 116.776806
F 51.793464 66.887188 51.291079
F 51.641069 66.887188 73.119654
F 51.488675 66.887188 94.948231
F 51.336280 66.887188 116.776806
F 7.521792 5.145165 10.051425
F 7.369397 5.145165 31.880000
F 7.217003 5.145165 53.708575
F 7.064608 5.145165 75.537152
F 6.912213 5.145165 97.365727
F 6.759818 5.145165 119.194302
F 7.521792 28.298423 10.051425
F 7.369397 28.298423 31.880000
F 7.217003 28.298423 53.708575
F 7.064608 28.298423 75.537152
F 6.912213 28.298423 97.365727
F 6.759818 28.298423 119.194302
F 7.521792 51.451680 10.051425
F 7.369397 51.451680 31.880000
F 7.217003 51.451680 53.708575
F 7.064608 51.451680 75.537152
F 6.912213 51.451680 97.365727
F 6.759818 51.451680 119.194302
F 34.256243 5.145165 10.238070
F 34.103849 5.145165 32.066645
F 33.951454 5.145165 53.895220
F 33.799059 5.145165 75.723796
F 33.646665 5.145165 97.552371
F 33.494270 5.145165 119.380946
F 34.256243 28.298423 10.238070
F 34.103849 28.298423 32.066645
F 33.951454 28.298423 53.895220
F 33.799059 28.298423 75.723796
F 33.646665 28.298423 97.552371
F 33.494270 28.298423 119.380946
F 34.256243 51.451680 10.238070
F 34.103849 51.451680 32.066645
F 33.951454 51.451680 53.895220
F 33.799059 51.451680 75.723796
F 33.646665 51.451680 97.552371
F 33.494270 51.451680 119.380946
F 7.521792 12.862917 10.051425
F 7.369397 12.862917 31.880001
F 7.217002 12.862917 53.708576
F 7.064608 12.862917 75.537153
F 6.912213 12.862917 97.365728
F 6.759818 12.862917 119.194303
F 7.521792 36.016175 10.051425
F 7.369397 36.016175 31.880001
F 7.217002 36.016175 53.708576
F 7.064608 36.016175 75.537153
F 6.912213 36.016175 97.365728
F 6.759818 36.016175 119.194303
F 7.521792 59.169432 10.051425
F 7.369397 59.169432 31.880001
F 7.217002 59.169432 53.708576
F 7.064608 59.169432 75.537153
F 6.912213 59.169432 97.365728
F 6.759818 59.169432 119.194303
F 34.256243 12.862917 10.238070
F 34.103849 12.862917 32.066646
F 33.951454 12.862917 53.895221
F 33.799059 12.862917 75.723797
F 33.646665 12.862917 97.552372
F 33.494270 12.862917 119.380947
F 34.256243 36.016175 10.238070
F 34.103849 36.016175 32.066646
F 33.951454 36.016175 53.895221
F 33.799059 36.016175 75.723797
F 33.646665 36.016175 97.552372
F 33.494270 36.016175 119.380947
F 34.256243 59.169432 10.238070
F 34.103849 59.169432 32.066646
F 33.951454 59.169432 53.895221
F 33.799059 59.169432 75.723797
F 33.646665 59.169432 97.552372
F 33.494270 59.169432 119.380947
F 7.521792 20.580673 10.051425
F 7.369397 20.580673 31.880000
F 7.217002 20.580673 53.708576
F 7.064608 20.580673 75.537152
F 6.912213 20.580673 97.365727
F 6.759818 20.580673 119.194303
F 7.521792 43.733930 10.051425
F 7.369397 43.733930 31.880000
F 7.217002 43.733930 53.708576
F 7.064608 43.733930 75.537152
F 6.912213 43.733930 97.365727
F 6.759818 43.733930 119.194303
F 7.521792 66.887188 10.051425
F 7.369397 66.887188 31.880000
F 7.217002 66.887188 53.708576
F 7.064608 66.887188 75.537152
F 6.912213 66.887188 97.365727
F 6.759818 66.887188 119.194303
F 34.256243 20.580673 10.238070
F 34.103849 20.580673 32.066645
F 33.951454 20.580673 53.895221
F 33.799059 20.580673 75.723796
F 33.646665 20.580673 97.552371
F 33.494270 20.580673 119.380947
F 34.256243 43.733930 10.238070
F 34.103849 43.733930 32.066645
F 33.951454 43.733930 53.895221
F 33.799059 43.733930 75.723796
F 33.646665 43.733930 97.552371
F 33.494270 43.733930 119.380947
F 34.256243 66.887188 10.238070
F 34.103849 66.887188 32.066645
F 33.951454 66.887188 53.895221
F 33.799059 66.887188 75.723796
F 33.646665 66.887188 97.552371
F 33.494270 66.887188 119.380947
F 16.433277 5.145164 10.113641
F 16.280882 5.145164 31.942216
F 16.128487 5.145164 53.770791
F 15.976093 5.145164 75.599367
F 15.823698 5.145164 97.427942
F 15.671303 5.145164 119.256519
F 16.433277 28.298422 10.113641
F 16.280882 28.298422 31.942216
F 16.128487 28.298422 53.770791
F 15.976093 28.298422 75.599367
F 15.823698 28.298422 97.427942
F 15.671303 28.298422 119.256519
F 16.433277 51.451679 10.113641
F 16.280882 51.451679 31.942216
F 16.128487 51.451679 53.770791
F 15.976093 51.451679 75.599367
F 15.823698 51.451679 97.427942
F 15.671303 51.451679 119.256519
F 43.167728 5.145164 10.300286
F 43.015333 5.145164 32.128861
F 42.862939 5.145164 53.957436
F 42.710544 5.145164 75.786012
F 42.558149 5.145164 97.614587
F 42.405755 5.145164 119.443163
F 43.167728 28.298422 10.300286
F 43.015333 28.298422 32.128861
F 42.862939 28.298422 53.957436
F 42.710544 28.298422 75.786012
F 42.558149 28.298422 97.614587
F 42.405755 28.298422 119.443163
F 43.167728 51.451679 10.300286
F 43.015333 51.451679 32.128861
F 42.862939 51.451679 53.957436
F 42.710544 51.451679 75.786012
F 42.558149 51.451679 97.614587
F 42.405755 51.451679 119.443163
F 16.433277 12.862917 10.113641
F 16.280882 12.862917 31.942217
F 16.128487 12.862917 53.770792
F 15.976093 12.862917 75.599368
F 15.823698 12.862917 97.427943
F 15.671303 12.862917 119.256519
F 16.433277 36.016174 10.113641
F 16.280882 36.016174 31.942217
F 16.128487 36.016174 53.770792
F 15.976093 36.016174 75.599368
F 15.823698 36.016174 97.427943
F 15.671303 36.016174 119.256519
F 16.433277 59.169432 10.113641
F 16.280882 59.169432 31.942217
F 16.128487 59.169432 53.770792
F 15.976093 59.169432 75.599368
F 15.823698 59.169432 97.427943
F 15.671303 59.169432 119.256519
F 43.167728 12.862917 10.300286
F 43.015333 12.862917 32.128862
F 42.862939 12.862917 53.957437
F 42.710544 12.862917 75.786013
F 42.558149 12.862917 97.614588
F 42.405755 12.862917 119.443163
F 43.167728 36.016174 10.300286
F 43.015333 36.016174 32.128862
F 42.862939 36.016174 53.957437
F 42.710544 36.016174 75.786013
F 42.558149 36.016174 97.614588
F 42.405755 36.016174 119.443163
F 43.167728 59.169432 10.300286
F 43.015333 59.169432 32.128862
F 42.862939 59.169432 53.957437
F 42.710544 59.169432 75.786013
F 42.558149 59.169432 97.614588
F 42.405755 59.169432 119.443163
F 16.433277 20.580672 10.113641
F 16.280882 20.580672 31.942216
F 16.128487 20.580672 53.770792
F 15.976093 20.580672 75.599367
F 15.823698 20.580672 97.427942
F 15.671303 20.580672 119.256519
F 16.433277 43.733929 10.113641
F 16.280882 43.733929 31.942216
F 16.128487 43.733929 53.770792
F 15.976093 43.733929 75.599367
F 15.823698 43.733929 97.427942
F 15.671303 43.733929 119.256519
F 16.433277 66.887187 10.113641
F 16.280882 66.887187 31.942216
F 16.128487 66.887187 53.770792
F 15.976093 66.887187 75.599367
F 15.823698 66.887187 97.427942
F 15.671303 66.887187 119.256519
F 43.167728 20.580672 10.300286
F 43.015333 20.580672 32.128861
F 42.862939 20.580672 53.957437
F 42.710544 20.580672 75.786012
F 42.558149 20.580672 97.614587
F 42.405755 20.580672 119.443163
F 43.167728 43.733929 10.300286
F 43.015333 43.733929 32.128861
F 42.862939 43.733929 53.957437
F 42.710544 43.733929 75.786012
F 42.558149 43.733929 97.614587
F 42.405755 43.733929 119.443163
F 43.167728 66.887187 10.300286
F 43.015333 66.887187 32.128861
F 42.862939 66.887187 53.957437
F 42.710544 66.887187 75.786012
F 42.558149 66.887187 97.614587
F 42.405755 66.887187 119.443163
F 25.344764 5.145165 10.175854
F 25.192369 5.145165 32.004430
F 25.039974 5.145165 53.833005
F 24.887579 5.145165 75.661581
F 24.735185 5.145165 97.490156
F 24.582790 5.145165 119.318731
F 25.344764 28.298423 10.175854
F 25.192369 28.298423 32.004430
F 25.039974 28.298423 53.833005
F 24.887579 28.298423 75.661581
F 24.735185 28.298423 97.490156
F 24.582790 28.298423 119.318731
F 25.344764 51.451680 10.175854
F 25.192369 51.451680 32.004430
F 25.039974 51.451680 53.833005
F 24.887579 51.451680 75.661581
F 24.735185 51.451680 97.490156
F 24.582790 51.451680 119.318731
F 51.926821 5.145165 32.191075
F 51.774427 5.145165 54.019650
F 51.622032 5.145165 75.848226
F 51.469637 5.145165 97.676801
F 51.317243 5.145165 119.505376
F 51.926821 28.298423 32.191075
F 51.774427 28.298423 54.019650
F 51.622032 28.298423 75.848226
F 51.469637 28.298423 97.676801
F 51.317243 28.298423 119.505376
F 51.926821 51.451680 32.191075
F 51.774427 51.451680 54.019650
F 51.622032 51.451680 75.848226
F 51.469637 51.451680 97.676801
F 51.317243 51.451680 119.505376
F 25.344764 12.862917 10.175855
F 25.192369 12.862917 32.004431
F 25.039974 12.862917 53.833006
F 24.887579 12.862917 75.661582
F 24.735185 12.862917 97.490157
F 24.582790 12.862917 119.318732
F 25.344764 36.016175 10.175855
F 25.192369 36.016175 32.004431
F 25.039974 36.016175 53.833006
F 24.887579 36.016175 75.661582
F 24.735185 36.016175 97.490157
F 24.582790 36.016175 119.318732
F 25.344764 59.169432 10.175855
F 25.192369 59.169432 32.004431
F 25.039974 59.169432 53.833006
F 24.887579 59.169432 75.661582
F 24.735185 59.169432 97.490157
F 24.582790 59.169432 119.318732
F 51.926821 12.862917 32.191076
F 51.774427 12.862917 54.019651
F 51.622032 12.862917 75.848227
F 51.469637 12.862917 97.676802
F 51.317243 12.862917 119.505377
F 51.926821 36.016175 32.191076
F 51.774427 36.016175 54.019651
F 51.622032 36.016175 75.848227
F 51.469637 36.016175 97.676802
F 51.317243 36.016175 119.505377
F 51.926821 59.169432 32.191076
F 51.774427 59.169432 54.019651
F 51.622032 59.169432 75.848227
F 51.469637 59.169432 97.676802
F 51.317243 59.169432 119.505377
F 25.344764 20.580672 10.175855
F 25.192369 20.580672 32.004430
F 25.039974 20.580672 53.833005
F 24.887579 20.580672 75.661581
F 24.735185 20.580672 97.490156
F 24.582790 20.580672 119.318732
F 25.344764 43.733930 10.175855
F 25.192369 43.733930 32.004430
F 25.039974 43.733930 53.833005
F 24.887579 43.733930 75.661581
F 24.735185 43.733930 97.490156
F 24.582790 43.733930 119.318732
F 25.344764 66.887188 10.175855
F 25.192369 66.887188 32.004430
F 25.039974 66.887188 53.833005
F 24.887579 66.887188 75.661581
F 24.735185 66.887188 97.490156
F 24.582790 66.887188 119.318732
F 51.926821 20.580672 32.191075
F 51.774427 20.580672 54.019650
F 51.622032 20.580672 75.848226
F 51.469637 20.580672 97.676801
F 51.317243 20.580672 119.505377
F 51.926821 43.733930 32.191075
F 51.774427 43.733930 54.019650
F 51.622032 43.733930 75.848226
F 51.469637 43.733930 97.676801
F 51.317243 43.733930 119.505377
F 51.926821 66.887188 32.191075
F 51.774427 66.887188 54.019650
F 51.622032 66.887188 75.848226
F 51.469637 66.887188 97.676801
F 51.317243 66.887188 119.505377
F 7.496382 7.717749 13.689521
F 7.343987 7.717749 35.518096
F 7.191592 7.717749 57.346671
F 7.039198 7.717749 79.175247
F 6.886803 7.717749 101.003822
F 6.734408 7.717749 122.832398
F 7.496382 30.871007 13.689521
F 7.343987 30.871007 35.518096
F 7.191592 30.871007 57.346671
F 7.039198 30.871007 79.175247
F 6.886803 30.871007 101.003822
F 6.734408 30.871007 122.832398
F 7.496382 54.024264 13.689521
F 7.343987 54.024264 35.518096
F 7.191592 54.024264 57.346671
F 7.039198 54.024264 79.175247
F 6.886803 54.024264 101.003822
F 6.734408 54.024264 122.832398
F 34.230834 7.717749 13.876165
F 34.078440 7.717749 35.704740
F 33.926045 7.717749 57.533315
F 33.773650 7.717749 79.361892
F 33.621256 7.717749 101.190467
F 33.468861 7.717749 123.019043
F 34.230834 30.871007 13.876165
F 34.078440 30.871007 35.704740
F 33.926045 30.871007 57.533315
F 33.773650 30.871007 79.361892
F 33.621256 30.871007 101.190467
F 33.468861 30.871007 123.019043
F 34.230834 54.024264 13.876165
F 34.078440 54.024264 35.704740
F 33.926045 54.024264 57.533315
F 33.773650 54.024264 79.361892
F 33.621256 54.024264 101.190467
F 33.468861 54.024264 123.019043
F 7.496382 15.435502 13.689522
F 7.343987 15.435502 35.518097
F 7.191592 15.435502 57.346672
F 7.039198 15.435502 79.175248
F 6.886803 15.435502 101.003823
F 6.734408 15.435502 122.832399
F 7.496382 38.588760 13.689522
F 7.343987 38.588760 35.518097
F 7.191592 38.588760 57.346672
F 7.039198 38.588760 79.175248
F 6.886803 38.588760 101.003823
F 6.734408 38.588760 122.832399
F 7.496382 61.742017 13.689522
F 7.343987 61.742017 35.518097
F 7.191592 61.742017 57.346672
F 7.039198 61.742017 79.175248
F 6.886803 61.742017 101.003823
F 6.734408 61.742017 122.832399
F 34.230834 15.435502 13.876166
F 34.078440 15.435502 35.704741
F 33.926045 15.435502 57.533316
F 33.773650 15.435502 79.361893
F 33.621256 15.435502 101.190468
F 33.468861 15.435502 123.019044
F 34.230834 38.588760 13.876166
F 34.078440 38.588760 35.704741
F 33.926045 38.588760 57.533316
F 33.773650 38.588760 79.361893
F 33.621256 38.588760 101.190468
F 33.468861 38.588760 123.019044
F 34.230834 61.742017 13.876166
F 34.078440 61.742017 35.704741
F 33.926045 61.742017 57.533316
F 33.773650 61.742017 79.361893
F 33.621256 61.742017 101.190468
F 33.468861 61.742017 123.019044
F 7.496382 0.000000 13.689521
F 7.343987 0.000000 35.518096
F 7.191592 0.000000 57.346671
F 7.039198 0.000000 79.175247
F 6.886803 0.000000 101.003822
F 6.734408 0.000000 122.832398
F 7.496382 23.153257 13.689521
F 7.343987 23.153257 35.518096
F 7.191592 23.153257 57.346671
F 7.039198 23.153257 79.175247
F 6.886803 23.153257 101.003822
F 6.734408 23.153257 122.832398
F 7.496382 46.306515 13.689521
F 7.343987 46.306515 35.518096
F 7.191592 46.306515 57.346671
F 7.039198 46.306515 79.175247
F 6.886803 46.306515 101.003822
F 6.734408 46.306515 122.832398
F 34.230834 0.000000 13.876165
F 34.078440 0.000000 35.704740
F 33.926045 0.000000 57.533315
F 33.773650 0.000000 79.361892
F 33.621256 0.000000 101.190467
F 33.468861 0.000000 123.019043
F 34.230834 23.153257 13.876165
F 34.078440 23.153257 35.704740
F 33.926045 23.153257 57.533315
F 33.773650 23.153257 79.361892
F 33.621256 23.153257 101.190467
F 33.468861 23.153257 123.019043
F 34.230834 46.306515 13.876165
F 34.078440 46.306515 35.704740
F 33.926045 46.306515 57.533315
F 33.773650 46.306515 79.361892
F 33.621256 46.306515 101.190467
F 33.468861 46.306515 123.019043
F 16.407867 7.717751 13.751737
F 16.255472 7.717751 35.580312
F 16.103077 7.717751 57.408887
F 15.950683 7.717751 79.237463
F 15.798288 7.717751 101.066038
F 15.645893 7.717751 122.894614
F 16.407867 30.871008 13.751737
F 16.255472 30.871008 35.580312
F 16.103077 30.871008 57.408887
F 15.950683 30.871008 79.237463
F 15.798288 30.871008 101.066038
F 15.645893 30.871008 122.894614
F 16.407867 54.024266 13.751737
F 16.255472 54.024266 35.580312
F 16.103077 54.024266 57.408887
F 15.950683 54.024266 79.237463
F 15.798288 54.024266 101.066038
F 15.645893 54.024266 122.894614
F 43.142318 7.717751 13.938381
F 42.989923 7.717751 35.766956
F 42.837529 7.717751 57.595531
F 42.685134 7.717751 79.424107
F 42.532739 7.717751 101.252682
F 42.380345 7.717751 123.081258
F 43.142318 30.871008 13.938381
F 42.989923 30.871008 35.766956
F 42.837529 30.871008 57.595531
F 42.685134 30.871008 79.424107
F 42.532739 30.871008 101.252682
F 42.380345 30.871008 123.081258
F 43.142318 54.024266 13.938381
F 42.989923 54.024266 35.766956
F 42.837529 54.024266 57.595531
F 42.685134 54.024266 79.424107
F 42.532739 54.024266 101.252682
F 42.380345 54.024266 123.081258
F 16.407867 15.435503 13.751738
F 16.255472 15.435503 35.580313
F 16.103077 15.435503 57.408888
F 15.950683 15.435503 79.237464
F 15.798288 15.435503 101.066039
F 15.645893 15.435503 122.894615
F 16.407867 38.588761 13.751738
F 16.255472 38.588761 35.580313
F 16.103077 38.588761 57.408888
F 15.950683 38.588761 79.237464
F 15.798288 38.588761 101.066039
F 15.645893 38.588761 122.894615
F 16.407867 61.742018 13.751738
F 16.255472 61.742018 35.580313
F 16.103077 61.742018 57.408888
F 15.950683 61.742018 79.237464
F 15.798288 61.742018 101.066039
F 15.645893 61.742018 122.894615
F 43.142318 15.435503 13.938382
F 42.989923 15.435503 35.766957
F 42.837529 15.435503 57.595532
F 42.685134 15.435503 79.424108
F 42.532739 15.435503 101.252683
F 42.380345 15.435503 123.081259
F 43.142318 38.588761 13.938382
F 42.989923 38.588761 35.766957
F 42.837529 38.588761 57.595532
F 42.685134 38.588761 79.424108
F 42.532739 38.588761 101.252683
F 42.380345 38.588761 123.081259
F 43.142318 61.742018 13.938382
F 42.989923 61.742018 35.766957
F 42.837529 61.742018 57.595532
F 42.685134 61.742018 79.424108
F 42.532739 61.742018 101.252683
F 42.380345 61.742018 123.081259
F 16.407867 0.000001 13.751737
F 16.255472 0.000001 35.580312
F 16.103077 0.000001 57.408887
F 15.950683 0.000001 79.237463
F 15.798288 0.000001 101.066038
F 15.645893 0.000001 122.894614
F 16.407867 23.153259 13.751737
F 16.255472 23.153259 35.580312
F 16.103077 23.153259 57.408887
F 15.950683 23.153259 79.237463
F 15.798288 23.153259 101.066038
F 15.645893 23.153259 122.894614
F 16.407867 46.306516 13.751737
F 16.255472 46.306516 35.580312
F 16.103077 46.306516 57.408887
F 15.950683 46.306516 79.237463
F 15.798288 46.306516 101.066038
F 15.645893 46.306516 122.894614
F 43.142318 0.000001 13.938381
F 42.989923 0.000001 35.766956
F 42.837529 0.000001 57.595531
F 42.685134 0.000001 79.424107
F 42.532739 0.000001 101.252682
F 42.380345 0.000001 123.081258
F 43.142318 23.153259 13.938381
F 42.989923 23.153259 35.766956
F 42.837529 23.153259 57.595531
F 42.685134 23.153259 79.424107
F 42.532739 23.153259 101.252682
F 42.380345 23.153259 123.081258
F 43.142318 46.306516 13.938381
F 42.989923 46.306516 35.766956
F 42.837529 46.306516 57.595531
F 42.685134 46.306516 79.424107
F 42.532739 46.306516 101.252682
F 42.380345 46.306516 123.081258
F 25.319355 7.717750 13.813951
F 25.166961 7.717750 35.642526
F 25.014566 7.717750 57.471101
F 24.862171 7.717750 79.299677
F 24.709777 7.717750 101.128252
F 24.557382 7.717750 122.956828
F 25.319355 30.871007 13.813951
F 25.166961 30.871007 35.642526
F 25.014566 30.871007 57.471101
F 24.862171 30.871007 79.299677
F 24.709777 30.871007 101.128252
F 24.557382 30.871007 122.956828
F 25.319355 54.024265 13.813951
F 25.166961 54.024265 35.642526
F 25.014566 54.024265 57.471101
F 24.862171 54.024265 79.299677
F 24.709777 54.024265 101.128252
F 24.557382 54.024265 122.956828
F 51.901412 7.717750 35.829170
F 51.749018 7.717750 57.657745
F 51.596623 7.717750 79.486321
F 51.444228 7.717750 101.314896
F 51.291833 7.717750 123.143472
F 51.901412 30.871007 35.829170
F 51.749018 30.871007 57.657745
F 51.596623 30.871007 79.486321
F 51.444228 30.871007 101.314896
F 51.291833 30.871007 123.143472
F 51.901412 54.024265 35.829170
F 51.749018 54.024265 57.657745
F 51.596623 54.024265 79.486321
F 51.444228 54.024265 101.314896
F 51.291833 54.024265 123.143472
F 25.319355 15.435502 13.813952
F 25.166961 15.435502 35.642527
F 25.014566 15.435502 57.471102
F 24.862171 15.435502 79.299678
F 24.709777 15.435502 101.128253
F 24.557382 15.435502 122.956829
F 25.319355 38.588760 13.813952
F 25.166961 38.588760 35.642527
F 25.014566 38.588760 57.471102
F 24.862171 38.588760 79.299678
F 24.709777 38.588760 101.128253
F 24.557382 38.588760 122.956829
F 25.319355 61.742017 13.813952
F 25.166961 61.742017 35.642527
F 25.014566 61.742017 57.471102
F 24.862171 61.742017 79.299678
F 24.709777 61.742017 101.128253
F 24.557382 61.742017 122.956829
F 51.901412 15.435502 35.829171
F 51.749018 15.435502 57.657746
F 51.596623 15.435502 79.486322
F 51.444228 15.435502 101.314897
F 51.291833 15.435502 123.143473
F 51.901412 38.588760 35.829171
F 51.749018 38.588760 57.657746
F 51.596623 38.588760 79.486322
F 51.444228 38.588760 101.314897
F 51.291833 38.588760 123.143473
F 51.901412 61.742017 35.829171
F 51.749018 61.742017 57.657746
F 51.596623 61.742017 79.486322
F 51.444228 61.742017 101.314897
F 51.291833 61.742017 123.143473
F 25.319355 0.000000 13.813951
F 25.166961 0.000000 35.642526
F 25.014566 0.000000 57.471101
F 24.862171 0.000000 79.299677
F 24.709777 0.000000 101.128252
F 24.557382 0.000000 122.956828
F 25.319355 23.153258 13.813951
F 25.166961 23.153258 35.642526
F 25.014566 23.153258 57.471101
F 24.862171 23.153258 79.299677
F 24.709777 23.153258 101.128252
F 24.557382 23.153258 122.956828
F 25.319355 46.306515 13.813951
F 25.166961 46.306515 35.642526
F 25.014566 46.306515 57.471101
F 24.862171 46.306515 79.299677
F 24.709777 46.306515 101.128252
F 24.557382 46.306515 122.956828
F 51.901412 0.000000 35.829170
F 51.749018 0.000000 57.657745
F 51.596623 0.000000 79.486321
F 51.444228 0.000000 101.314896
F 51.291833 0.000000 123.143472
F 51.901412 23.153258 35.829170
F 51.749018 23.153258 57.657745
F 51.596623 23.153258 79.486321
F 51.444228 23.153258 101.314896
F 51.291833 23.153258 123.143472
F 51.901412 46.306515 35.829170
F 51.749018 46.306515 57.657745
F 51.596623 46.306515 79.486321
F 51.444228 46.306515 101.314896
F 51.291833 46.306515 123.143472
F 0.787387 1.286291 17.280955
F 0.634992 1.286291 39.109531
F 0.482597 1.286291 60.938106
F 0.330202 1.286291 82.766681
F 0.177808 1.286291 104.595257
F 0.025413 1.286291 126.423832
F 0.787387 24.439548 17.280955
F 0.634992 24.439548 39.109531
F 0.482597 24.439548 60.938106
F 0.330202 24.439548 82.766681
F 0.177808 24.439548 104.595257
F 0.025413 24.439548 126.423832
F 0.787387 47.592806 17.280955
F 0.634992 47.592806 39.109531
F 0.482597 47.592806 60.938106
F 0.330202 47.592806 82.766681
F 0.177808 47.592806 104.595257
F 0.025413 47.592806 126.423832
F 27.521838 1.286291 17.467600
F 27.369443 1.286291 39.296176
F 27.217049 1.286291 61.124751
F 27.064654 1.286291 82.953326
F 26.912259 1.286291 104.781902
F 26.759865 1.286291 126.610477
F 27.521838 24.439548 17.467600
F 27.369443 24.439548 39.296176
F 27.217049 24.439548 61.124751
F 27.064654 24.439548 82.953326
F 26.912259 24.439548 104.781902
F 26.759865 24.439548 126.610477
F 27.521838 47.592806 17.467600
F 27.369443 47.592806 39.296176
F 27.217049 47.592806 61.124751
F 27.064654 47.592806 82.953326
F 26.912259 47.592806 104.781902
F 26.759865 47.592806 126.610477
F 0.787387 9.004040 17.280955
F 0.634992 9.004040 39.109530
F 0.482597 9.004040 60.938106
F 0.330202 9.004040 82.766681
F 0.177808 9.004040 104.595257
F 0.025413 9.004040 126.423832
F 0.787387 32.157298 17.280955
F 0.634992 32.157298 39.109530
F 0.482597 32.157298 60.938106
F 0.330202 32.157298 82.766681
F 0.177808 32.157298 104.595257
F 0.025413 32.157298 126.423832
F 0.787387 55.310555 17.280955
F 0.634992 55.310555 39.109530
F 0.482597 55.310555 60.938106
F 0.330202 55.310555 82.766681
F 0.177808 55.310555 104.595257
F 0.025413 55.310555 126.423832
F 27.521838 9.004040 17.467600
F 27.369443 9.004040 39.296175
F 27.217049 9.004040 61.124751
F 27.064654 9.004040 82.953326
F 26.912259 9.004040 104.781902
F 26.759865 9.004040 126.610477
F 27.521838 32.157298 17.467600
F 27.369443 32.157298 39.296175
F 27.217049 32.157298 61.124751
F 27.064654 32.157298 82.953326
F 26.912259 32.157298 104.781902
F 26.759865 32.157298 126.610477
F 27.521838 55.310555 17.467600
F 27.369443 55.310555 39.296175
F 27.217049 55.310555 61.124751
F 27.064654 55.310555 82.953326
F 26.912259 55.310555 104.781902
F 26.759865 55.310555 126.610477
F 0.787387 16.721795 17.280956
F 0.634992 16.721795 39.109531
F 0.482597 16.721795 60.938107
F 0.330202 16.721795 82.766682
F 0.177808 16.721795 104.595257
F 0.025413 16.721795 126.423833
F 0.787387 39.875053 17.280956
F 0.634992 39.875053 39.109531
F 0.482597 39.875053 60.938107
F 0.330202 39.875053 82.766682
F 0.177808 39.875053 104.595257
F 0.025413 39.875053 126.423833
F 0.787387 63.028310 17.280956
F 0.634992 63.028310 39.109531
F 0.482597 63.028310 60.938107
F 0.330202 63.028310 82.766682
F 0.177808 63.028310 104.595257
F 0.025413 63.028310 126.423833
F 27.521838 16.721795 17.467601
F 27.369443 16.721795 39.296176
F 27.217049 16.721795 61.124752
F 27.064654 16.721795 82.953327
F 26.912259 16.721795 104.781902
F 26.759865 16.721795 126.610478
F 27.521838 39.875053 17.467601
F 27.369443 39.875053 39.296176
F 27.217049 39.875053 61.124752
F 27.064654 39.875053 82.953327
F 26.912259 39.875053 104.781902
F 26.759865 39.875053 126.610478
F 27.521838 63.028310 17.467601
F 27.369443 63.028310 39.296176
F 27.217049 63.028310 61.124752
F 27.064654 63.028310 82.953327
F 26.912259 63.028310 104.781902
F 26.759865 63.028310 126.610478
F 9.698866 1.286291 17.343170
F 9.546472 1.286291 39.171746
F 9.394077 1.286291 61.000321
F 9.241682 1.286291 82.828896
F 9.089288 1.286291 104.657472
F 8.936893 1.286291 126.486047
F 9.698866 24.439548 17.343170
F 9.546472 24.439548 39.171746
F 9.394077 24.439548 61.000321
F 9.241682 24.439548 82.828896
F 9.089288 24.439548 104.657472
F 8.936893 24.439548 126.486047
F 9.698866 47.592806 17.343170
F 9.546472 47.592806 39.171746
F 9.394077 47.592806 61.000321
F 9.241682 47.592806 82.828896
F 9.089288 47.592806 104.657472
F 8.936893 47.592806 126.486047
F 36.433318 1.286291 17.529815
F 36.280923 1.286291 39.358391
F 36.128528 1.286291 61.186966
F 35.976134 1.286291 83.015541
F 35.823739 1.286291 104.844117
F 35.671344 1.286291 126.672692
F 36.433318 24.439548 17.529815
F 36.280923 24.439548 39.358391
F 36.128528 24.439548 61.186966
F 35.976134 24.439548 83.015541
F 35.823739 24.439548 104.844117
F 35.671344 24.439548 126.672692
F 36.433318 47.592806 17.529815
F 36.280923 47.592806 39.358391
F 36.128528 47.592806 61.186966
F 35.976134 47.592806 83.015541
F 35.823739 47.592806 104.844117
F 35.671344 47.592806 126.672692
F 9.698866 9.004040 17.343170
F 9.546472 9.004040 39.171746
F 9.394077 9.004040 61.000321
F 9.241682 9.004040 82.828896
F 9.089288 9.004040 104.657472
F 8.936893 9.004040 126.486047
F 9.698866 32.157298 17.343170
F 9.546472 32.157298 39.171746
F 9.394077 32.157298 61.000321
F 9.241682 32.157298 82.828896
F 9.089288 32.157298 104.657472
F 8.936893 32.157298 126.486047
F 9.698866 55.310555 17.343170
F 9.546472 55.310555 39.171746
F 9.394077 55.310555 61.000321
F 9.241682 55.310555 82.828896
F 9.089288 55.310555 104.657472
F 8.936893 55.310555 126.486047
F 36.433318 9.004040 17.529815
F 36.280923 9.004040 39.358391
F 36.128528 9.004040 61.186966
F 35.976134 9.004040 83.015541
F 35.823739 9.004040 104.844117
F 35.671344 9.004040 126.672692
F 36.433318 32.157298 17.529815
F 36.280923 32.157298 39.358391
F 36.128528 32.157298 61.186966
F 35.976134 32.157298 83.015541
F 35.823739 32.157298 104.844117
F 35.671344 32.157298 126.672692
F 36.433318 55.310555 17.529815
F 36.280923 55.310555 39.358391
F 36.128528 55.310555 61.186966
F 35.976134 55.310555 83.015541
F 35.823739 55.310555 104.844117
F 35.671344 55.310555 126.672692
F 9.698866 16.721795 17.343171
F 9.546472 16.721795 39.171746
F 9.394077 16.721795 61.000322
F 9.241682 16.721795 82.828897
F 9.089288 16.721795 104.657473
F 8.936893 16.721795 126.486048
F 9.698866 39.875053 17.343171
F 9.546472 39.875053 39.171746
F 9.394077 39.875053 61.000322
F 9.241682 39.875053 82.828897
F 9.089288 39.875053 104.657473
F 8.936893 39.875053 126.486048
F 9.698866 63.028310 17.343171
F 9.546472 63.028310 39.171746
F 9.394077 63.028310 61.000322
F 9.241682 63.028310 82.828897
F 9.089288 63.028310 104.657473
F 8.936893 63.028310 126.486048
F 36.433318 16.721795 17.529816
F 36.280923 16.721795 39.358391
F 36.128528 16.721795 61.186967
F 35.976134 16.721795 83.015542
F 35.823739 16.721795 104.844118
F 35.671344 16.721795 126.672693
F 36.433318 39.875053 17.529816
F 36.280923 39.875053 39.358391
F 36.128528 39.875053 61.186967
F 35.976134 39.875053 83.015542
F 35.823739 39.875053 104.844118
F 35.671344 39.875053 126.672693
F 36.433318 63.028310 17.529816
F 36.280923 63.028310 39.358391
F 36.128528 63.028310 61.186967
F 35.976134 63.028310 83.015542
F 35.823739 63.028310 104.844118
F 35.671344 63.028310 126.672693
F 18.610352 1.286290 17.405386
F 18.457957 1.286290 39.233962
F 18.305563 1.286290 61.062537
F 18.153168 1.286290 82.891112
F 18.000773 1.286290 104.719688
F 17.848379 1.286290 126.548263
F 18.610352 24.439547 17.405386
F 18.457957 24.439547 39.233962
F 18.305563 24.439547 61.062537
F 18.153168 24.439547 82.891112
F 18.000773 24.439547 104.719688
F 17.848379 24.439547 126.548263
F 18.610352 47.592805 17.405386
F 18.457957 47.592805 39.233962
F 18.305563 47.592805 61.062537
F 18.153168 47.592805 82.891112
F 18.000773 47.592805 104.719688
F 17.848379 47.592805 126.548263
F 45.344805 1.286290 17.592030
F 45.192410 1.286290 39.420607
F 45.040015 1.286290 61.249182
F 44.887621 1.286290 83.077757
F 44.735226 1.286290 104.906333
F 44.582831 1.286290 126.734908
F 45.344805 24.439547 17.592030
F 45.192410 24.439547 39.420607
F 45.040015 24.439547 61.249182
F 44.887621 24.439547 83.077757
F 44.735226 24.439547 104.906333
F 44.582831 24.439547 126.734908
F 45.344805 47.592805 17.592030
F 45.192410 47.592805 39.420607
F 45.040015 47.592805 61.249182
F 44.887621 47.592805 83.077757
F 44.735226 47.592805 104.906333
F 44.582831 47.592805 126.734908
F 18.610352 9.004039 17.405386
F 18.457957 9.004039 39.233962
F 18.305563 9.004039 61.062537
F 18.153168 9.004039 82.891112
F 18.000773 9.004039 104.719688
F 17.848379 9.004039 126.548263
F 18.610352 32.157297 17.405386
F 18.457957 32.157297 39.233962
F 18.305563 32.157297 61.062537
F 18.153168 32.157297 82.891112
F 18.000773 32.157297 104.719688
F 17.848379 32.157297 126.548263
F 18.610352 55.310554 17.405386
F 18.457957 55.310554 39.233962
F 18.305563 55.310554 61.062537
F 18.153168 55.310554 82.891112
F 18.000773 55.310554 104.719688
F 17.848379 55.310554 126.548263
F 45.344805 9.004039 17.592030
F 45.192410 9.004039 39.420607
F 45.040015 9.004039 61.249182
F 44.887621 9.004039 83.077757
F 44.735226 9.004039 104.906333
F 44.582831 9.004039 126.734908
F 45.344805 32.157297 17.592030
F 45.192410 32.157297 39.420607
F 45.040015 32.157297 61.249182
F 44.887621 32.157297 83.077757
F 44.735226 32.157297 104.906333
F 44.582831 32.157297 126.734908
F 45.344805 55.310554 17.592030
F 45.192410 55.310554 39.420607
F 45.040015 55.310554 61.249182
F 44.887621 55.310554 83.077757
F 44.735226 55.310554 104.906333
F 44.582831 55.310554 126.734908
F 18.610352 16.721795 17.405387
F 18.457957 16.721795 39.233962
F 18.305563 16.721795 61.062538
F 18.153168 16.721795 82.891113
F 18.000773 16.721795 104.719689
F 17.848379 16.721795 126.548264
F 18.610352 39.875052 17.405387
F 18.457957 39.875052 39.233962
F 18.305563 39.875052 61.062538
F 18.153168 39.875052 82.891113
F 18.000773 39.875052 104.719689
F 17.848379 39.875052 126.548264
F 18.610352 63.028310 17.405387
F 18.457957 63.028310 39.233962
F 18.305563 63.028310 61.062538
F 18.153168 63.028310 82.891113
F 18.000773 63.028310 104.719689
F 17.848379 63.028310 126.548264
F 45.344805 16.721795 17.592031
F 45.192410 16.721795 39.420607
F 45.040015 16.721795 61.249183
F 44.887621 16.721795 83.077758
F 44.735226 16.721795 104.906334
F 44.582831 16.721795 126.734909
F 45.344805 39.875052 17.592031
F 45.192410 39.875052 39.420607
F 45.040015 39.875052 61.249183
F 44.887621 39.875052 83.077758
F 44.735226 39.875052 104.906334
F 44.582831 39.875052 126.734909
F 45.344805 63.028310 17.592031
F 45.192410 63.028310 39.420607
F 45.040015 63.028310 61.249183
F 44.887621 63.028310 83.077758
F 44.735226 63.028310 104.906334
F 44.582831 63.028310 126.734909
F 0.761973 3.858875 20.919051
F 0.609579 3.858875 42.747626
F 0.457184 3.858875 64.576202
F 0.304789 3.858875 86.404777
F 0.152395 3.858875 108.233352
F 0.000000 3.858875 130.061928
F 0.761973 27.012132 20.919051
F 0.609579 27.012132 42.747626
F 0.457184 27.012132 64.576202
F 0.304789 27.012132 86.404777
F 0.152395 27.012132 108.233352
F 0.000000 27.012132 130.061928
F 0.761973 50.165390 20.919051
F 0.609579 50.165390 42.747626
F 0.457184 50.165390 64.576202
F 0.304789 50.165390 86.404777
F 0.152395 50.165390 108.233352
F 0.000000 50.165390 130.061928
F 27.496425 3.858875 21.105696
F 27.344030 3.858875 42.934271
F 27.191636 3.858875 64.762847
F 27.039241 3.858875 86.591422
F 26.886846 3.858875 108.419997
F 26.734451 3.858875 130.248573
F 27.496425 27.012132 21.105696
F 27.344030 27.012132 42.934271
F 27.191636 27.012132 64.762847
F 27.039241 27.012132 86.591422
F 26.886846 27.012132 108.419997
F 26.734451 27.012132 130.248573
F 27.496425 50.165390 21.105696
F 27.344030 50.165390 42.934271
F 27.191636 50.165390 64.762847
F 27.039241 50.165390 86.591422
F 26.886846 50.165390 108.419997
F 26.734451 50.165390 130.248573
F 0.761973 11.576625 20.919051
F 0.609579 11.576625 42.747626
F 0.457184 11.576625 64.576202
F 0.304789 11.576625 86.404777
F 0.152395 11.576625 108.233352
F 0.000000 11.576625 130.061928
F 0.761973 34.729882 20.919051
F 0.609579 34.729882 42.747626
F 0.457184 34.729882 64.576202
F 0.304789 34.729882 86.404777
F 0.152395 34.729882 108.233352
F 0.000000 34.729882 130.061928
F 0.761973 57.883140 20.919051
F 0.609579 57.883140 42.747626
F 0.457184 57.883140 64.576202
F 0.304789 57.883140 86.404777
F 0.152395 57.883140 108.233352
F 0.000000 57.883140 130.061928
F 27.496425 11.576625 21.105696
F 27.344030 11.576625 42.934271
F 27.191636 11.576625 64.762847
F 27.039241 11.576625 86.591422
F 26.886846 11.576625 108.419997
F 26.734451 11.576625 130.248573
F 27.496425 34.729882 21.105696
F 27.344030 34.729882 42.934271
F 27.191636 34.729882 64.762847
F 27.039241 34.729882 86.591422
F 26.886846 34.729882 108.419997
F 26.734451 34.729882 130.248573
F 27.496425 57.883140 21.105696
F 27.344030 57.883140 42.934271
F 27.191636 57.883140 64.762847
F 27.039241 57.883140 86.591422
F 26.886846 57.883140 108.419997
F 26.734451 57.883140 130.248573
F 0.761973 19.294380 20.919051
F 0.609579 19.294380 42.747627
F 0.457184 19.294380 64.576202
F 0.304789 19.294380 86.404778
F 0.152395 19.294380 108.233353
F 0.000000 19.294380 130.061928
F 0.761973 42.447638 20.919051
F 0.609579 42.447638 42.747627
F 0.457184 42.447638 64.576202
F 0.304789 42.447638 86.404778
F 0.152395 42.447638 108.233353
F 0.000000 42.447638 130.061928
F 0.761973 65.600895 20.919051
F 0.609579 65.600895 42.747627
F 0.457184 65.600895 64.576202
F 0.304789 65.600895 86.404778
F 0.152395 65.600895 108.233353
F 0.000000 65.600895 130.061928
F 27.496425 19.294380 21.105696
F 27.344030 19.294380 42.934272
F 27.191636 19.294380 64.762847
F 27.039241 19.294380 86.591423
F 26.886846 19.294380 108.419998
F 26.734451 19.294380 130.248573
F 27.496425 42.447638 21.105696
F 27.344030 42.447638 42.934272
F 27.191636 42.447638 64.762847
F 27.039241 42.447638 86.591423
F 26.886846 42.447638 108.419998
F 26.734451 42.447638 130.248573
F 27.496425 65.600895 21.105696
F 27.344030 65.600895 42.934272
F 27.191636 65.600895 64.762847
F 27.039241 65.600895 86.591423
F 26.886846 65.600895 108.419998
F 26.734451 65.600895 130.248573
F 9.673451 3.858875 20.981266
F 9.521057 3.858875 42.809842
F 9.368662 3.858875 64.638417
F 9.216267 3.858875 86.466992
F 9.063873 3.858875 108.295568
F 8.911478 3.858875 130.124143
F 9.673451 27.012133 20.981266
F 9.521057 27.012133 42.809842
F 9.368662 27.012133 64.638417
F 9.216267 27.012133 86.466992
F 9.063873 27.012133 108.295568
F 8.911478 27.012133 130.124143
F 9.673451 50.165390 20.981266
F 9.521057 50.165390 42.809842
F 9.368662 50.165390 64.638417
F 9.216267 50.165390 86.466992
F 9.063873 50.165390 108.295568
F 8.911478 50.165390 130.124143
F 36.407904 3.858875 21.167911
F 36.255509 3.858875 42.996487
F 36.103114 3.858875 64.825062
F 35.950720 3.858875 86.653637
F 35.798325 3.858875 108.482213
F 35.645930 3.858875 130.310788
F 36.407904 27.012133 21.167911
F 36.255509 27.012133 42.996487
F 36.103114 27.012133 64.825062
F 35.950720 27.012133 86.653637
F 35.798325 27.012133 108.482213
F 35.645930 27.012133 130.310788
F 36.407904 50.165390 21.167911
F 36.255509 50.165390 42.996487
F 36.103114 50.165390 64.825062
F 35.950720 50.165390 86.653637
F 35.798325 50.165390 108.482213
F 35.645930 50.165390 130.310788
F 9.673451 11.576625 20.981266
F 9.521057 11.576625 42.809842
F 9.368662 11.576625 64.638417
F 9.216267 11.576625 86.466992
F 9.063873 11.576625 108.295568
F 8.911478 11.576625 130.124143
F 9.673451 34.729883 20.981266
F 9.521057 34.729883 42.809842
F 9.368662 34.729883 64.638417
F 9.216267 34.729883 86.466992
F 9.063873 34.729883 108.295568
F 8.911478 34.729883 130.124143
F 9.673451 57.883140 20.981266
F 9.521057 57.883140 42.809842
F 9.368662 57.883140 64.638417
F 9.216267 57.883140 86.466992
F 9.063873 57.883140 108.295568
F 8.911478 57.883140 130.124143
F 36.407904 11.576625 21.167911
F 36.255509 11.576625 42.996487
F 36.103114 11.576625 64.825062
F 35.950720 11.576625 86.653637
F 35.798325 11.576625 108.482213
F 35.645930 11.576625 130.310788
F 36.407904 34.729883 21.167911
F 36.255509 34.729883 42.996487
F 36.103114 34.729883 64.825062
F 35.950720 34.729883 86.653637
F 35.798325 34.729883 108.482213
F 35.645930 34.729883 130.310788
F 36.407904 57.883140 21.167911
F 36.255509 57.883140 42.996487
F 36.103114 57.883140 64.825062
F 35.950720 57.883140 86.653637
F 35.798325 57.883140 108.482213
F 35.645930 57.883140 130.310788
F 9.673451 19.294380 20.981267
F 9.521057 19.294380 42.809842
F 9.368662 19.294380 64.638418
F 9.216267 19.294380 86.466993
F 9.063873 19.294380 108.295568
F 8.911478 19.294380 130.124144
F 9.673451 42.447638 20.981267
F 9.521057 42.447638 42.809842
F 9.368662 42.447638 64.638418
F 9.216267 42.447638 86.466993
F 9.063873 42.447638 108.295568
F 8.911478 42.447638 130.124144
F 9.673451 65.600896 20.981267
F 9.521057 65.600896 42.809842
F 9.368662 65.600896 64.638418
F 9.216267 65.600896 86.466993
F 9.063873 65.600896 108.295568
F 8.911478 65.600896 130.124144
F 36.407904 19.294380 21.167912
F 36.255509 19.294380 42.996487
F 36.103114 19.294380 64.825063
F 35.950720 19.294380 86.653638
F 35.798325 19.294380 108.482213
F 35.645930 19.294380 130.310789
F 36.407904 42.447638 21.167912
F 36.255509 42.447638 42.996487
F 36.103114 42.447638 64.825063
F 35.950720 42.447638 86.653638
F 35.798325 42.447638 108.482213
F 35.645930 42.447638 130.310789
F 36.407904 65.600896 21.167912
F 36.255509 65.600896 42.996487
F 36.103114 65.600896 64.825063
F 35.950720 65.600896 86.653638
F 35.798325 65.600896 108.482213
F 35.645930 65.600896 130.310789
F 18.584940 3.858876 21.043482
F 18.432545 3.858876 42.872058
F 18.280151 3.858876 64.700633
F 18.127756 3.858876 86.529208
F 17.975361 3.858876 108.357784
F 17.822967 3.858876 130.186359
F 18.584940 27.012134 21.043482
F 18.432545 27.012134 42.872058
F 18.280151 27.012134 64.700633
F 18.127756 27.012134 86.529208
F 17.975361 27.012134 108.357784
F 17.822967 27.012134 130.186359
F 18.584940 50.165391 21.043482
F 18.432545 50.165391 42.872058
F 18.280151 50.165391 64.700633
F 18.127756 50.165391 86.529208
F 17.975361 50.165391 108.357784
F 17.822967 50.165391 130.186359
F 45.319392 3.858876 21.230127
F 45.166997 3.858876 43.058703
F 45.014602 3.858876 64.887278
F 44.862207 3.858876 86.715853
F 44.709813 3.858876 108.544429
F 44.557418 3.858876 130.373004
F 45.319392 27.012134 21.230127
F 45.166997 27.012134 43.058703
F 45.014602 27.012134 64.887278
F 44.862207 27.012134 86.715853
F 44.709813 27.012134 108.544429
F 44.557418 27.012134 130.373004
F 45.319392 50.165391 21.230127
F 45.166997 50.165391 43.058703
F 45.014602 50.165391 64.887278
F 44.862207 50.165391 86.715853
F 44.709813 50.165391 108.544429
F 44.557418 50.165391 130.373004
F 18.584940 11.576626 21.043482
F 18.432545 11.576626 42.872058
F 18.280151 11.576626 64.700633
F 18.127756 11.576626 86.529209
F 17.975361 11.576626 108.357784
F 17.822967 11.576626 130.186359
F 18.584940 34.729884 21.043482
F 18.432545 34.729884 42.872058
F 18.280151 34.729884 64.700633
F 18.127756 34.729884 86.529209
F 17.975361 34.729884 108.357784
F 17.822967 34.729884 130.186359
F 18.584940 57.883141 21.043482
F 18.432545 57.883141 42.872058
F 18.280151 57.883141 64.700633
F 18.127756 57.883141 86.529209
F 17.975361 57.883141 108.357784
F 17.822967 57.883141 130.186359
F 45.319392 11.576626 21.230127
F 45.166997 11.576626 43.058703
F 45.014602 11.576626 64.887278
F 44.862207 11.576626 86.715854
F 44.709813 11.576626 108.544429
F 44.557418 11.576626 130.373004
F 45.319392 34.729884 21.230127
F 45.166997 34.729884 43.058703
F 45.014602 34.729884 64.887278
F 44.862207 34.729884 86.715854
F 44.709813 34.729884 108.544429
F 44.557418 34.729884 130.373004
F 45.319392 57.883141 21.230127
F 45.166997 57.883141 43.058703
F 45.014602 57.883141 64.887278
F 44.862207 57.883141 86.715854
F 44.709813 57.883141 108.544429
F 44.557418 57.883141 130.373004
F 18.584940 19.294382 21.043483
F 18.432545 19.294382 42.872058
F 18.280151 19.294382 64.700634
F 18.127756 19.294382 86.529209
F 17.975361 19.294382 108.357784
F 17.822967 19.294382 130.186360
F 18.584940 42.447639 21.043483
F 18.432545 42.447639 42.872058
F 18.280151 42.447639 64.700634
F 18.127756 42.447639 86.529209
F 17.975361 42.447639 108.357784
F 17.822967 42.447639 130.186360
F 18.584940 65.600897 21.043483
F 18.432545 65.600897 42.872058
F 18.280151 65.600897 64.700634
F 18.127756 65.600897 86.529209
F 17.975361 65.600897 108.357784
F 17.822967 65.600897 130.186360
F 45.319392 19.294382 21.230128
F 45.166997 19.294382 43.058703
F 45.014602 19.294382 64.887279
F 44.862207 19.294382 86.715854
F 44.709813 19.294382 108.544429
F 44.557418 19.294382 130.373005
F 45.319392 42.447639 21.230128
F 45.166997 42.447639 43.058703
F 45.014602 42.447639 64.887279
F 44.862207 42.447639 86.715854
F 44.709813 42.447639 108.544429
F 44.557418 42.447639 130.373005
F 45.319392 65.600897 21.230128
F 45.166997 65.600897 43.058703
F 45.014602 65.600897 64.887279
F 44.862207 65.600897 86.715854
F 44.709813 65.600897 108.544429
F 44.557418 65.600897 130.373005
F 0.781035 3.858875 18.190481
F 0.628640 3.858875 40.019056
F 0.476245 3.858875 61.847631
F 0.323851 3.858875 83.676207
F 0.171456 3.858875 105.504782
F 0.019061 3.858875 127.333358
F 0.781035 27.012133 18.190481
F 0.628640 27.012133 40.019056
F 0.476245 27.012133 61.847631
F 0.323851 27.012133 83.676207
F 0.171456 27.012133 105.504782
F 0.019061 27.012133 127.333358
F 0.781035 50.165390 18.190481
F 0.628640 50.165390 40.019056
F 0.476245 50.165390 61.847631
F 0.323851 50.165390 83.676207
F 0.171456 50.165390 105.504782
F 0.019061 50.165390 127.333358
F 27.515486 3.858875 18.377125
F 27.363092 3.858875 40.205701
F 27.210697 3.858875 62.034276
F 27.058302 3.858875 83.862852
F 26.905907 3.858875 105.691427
F 26.753513 3.858875 127.520003
F 27.515486 27.012133 18.377125
F 27.363092 27.012133 40.205701
F 27.210697 27.012133 62.034276
F 27.058302 27.012133 83.862852
F 26.905907 27.012133 105.691427
F 26.753513 27.012133 127.520003
F 27.515486 50.165390 18.377125
F 27.363092 50.165390 40.205701
F 27.210697 50.165390 62.034276
F 27.058302 50.165390 83.862852
F 26.905907 50.165390 105.691427
F 26.753513 50.165390 127.520003
F 0.781035 11.576625 18.190480
F 0.628640 11.576625 40.019056
F 0.476245 11.576625 61.847631
F 0.323851 11.576625 83.676207
F 0.171456 11.576625 105.504782
F 0.019061 11.576625 127.333357
F 0.781035 34.729883 18.190480
F 0.628640 34.729883 40.019056
F 0.476245 34.729883 61.847631
F 0.323851 34.729883 83.676207
F 0.171456 34.729883 105.504782
F 0.019061 34.729883 127.333357
F 0.781035 57.883140 18.190480
F 0.628640 57.883140 40.019056
F 0.476245 57.883140 61.847631
F 0.323851 57.883140 83.676207
F 0.171456 57.883140 105.504782
F 0.019061 57.883140 127.333357
F 27.515486 11.576625 18.377124
F 27.363092 11.576625 40.205701
F 27.210697 11.576625 62.034276
F 27.058302 11.576625 83.862852
F 26.905907 11.576625 105.691427
F 26.753513 11.576625 127.520002
F 27.515486 34.729883 18.377124
F 27.363092 34.729883 40.205701
F 27.210697 34.729883 62.034276
F 27.058302 34.729883 83.862852
F 26.905907 34.729883 105.691427
F 26.753513 34.729883 127.520002
F 27.515486 57.883140 18.377124
F 27.363092 57.883140 40.205701
F 27.210697 57.883140 62.034276
F 27.058302 57.883140 83.862852
F 26.905907 57.883140 105.691427
F 26.753513 57.883140 127.520002
F 0.781035 19.294381 18.190480
F 0.628640 19.294381 40.019055
F 0.476245 19.294381 61.847631
F 0.323851 19.294381 83.676206
F 0.171456 19.294381 105.504781
F 0.019061 19.294381 127.333357
F 0.781035 42.447638 18.190480
F 0.628640 42.447638 40.019055
F 0.476245 42.447638 61.847631
F 0.323851 42.447638 83.676206
F 0.171456 42.447638 105.504781
F 0.019061 42.447638 127.333357
F 0.781035 65.600896 18.190480
F 0.628640 65.600896 40.019055
F 0.476245 65.600896 61.847631
F 0.323851 65.600896 83.676206
F 0.171456 65.600896 105.504781
F 0.019061 65.600896 127.333357
F 27.515486 19.294381 18.377124
F 27.363092 19.294381 40.205700
F 27.210697 19.294381 62.034276
F 27.058302 19.294381 83.862851
F 26.905908 19.294381 105.691426
F 26.753513 19.294381 127.520002
F 27.515486 42.447638 18.377124
F 27.363092 42.447638 40.205700
F 27.210697 42.447638 62.034276
F 27.058302 42.447638 83.862851
F 26.905908 42.447638 105.691426
F 26.753513 42.447638 127.520002
F 27.515486 65.600896 18.377124
F 27.363092 65.600896 40.205700
F 27.210697 65.600896 62.034276
F 27.058302 65.600896 83.862851
F 26.905908 65.600896 105.691426
F 26.753513 65.600896 127.520002
F 9.692514 3.858875 18.252695
F 9.540119 3.858875 40.081271
F 9.387724 3.858875 61.909846
F 9.235330 3.858875 83.738422
F 9.082935 3.858875 105.566997
F 8.930540 3.858875 127.395572
F 9.692514 27.012133 18.252695
F 9.540119 27.012133 40.081271
F 9.387724 27.012133 61.909846
F 9.235330 27.012133 83.738422
F 9.082935 27.012133 105.566997
F 8.930540 27.012133 127.395572
F 9.692514 50.165390 18.252695
F 9.540119 50.165390 40.081271
F 9.387724 50.165390 61.909846
F 9.235330 50.165390 83.738422
F 9.082935 50.165390 105.566997
F 8.930540 50.165390 127.395572
F 36.426966 3.858875 18.439339
F 36.274571 3.858875 40.267915
F 36.122177 3.858875 62.096490
F 35.969782 3.858875 83.925066
F 35.817387 3.858875 105.753642
F 35.664993 3.858875 127.582217
F 36.426966 27.012133 18.439339
F 36.274571 27.012133 40.267915
F 36.122177 27.012133 62.096490
F 35.969782 27.012133 83.925066
F 35.817387 27.012133 105.753642
F 35.664993 27.012133 127.582217
F 36.426966 50.165390 18.439339
F 36.274571 50.165390 40.267915
F 36.122177 50.165390 62.096490
F 35.969782 50.165390 83.925066
F 35.817387 50.165390 105.753642
F 35.664993 50.165390 127.582217
F 9.692514 11.576625 18.252695
F 9.540119 11.576625 40.081271
F 9.387724 11.576625 61.909846
F 9.235330 11.576625 83.738421
F 9.082935 11.576625 105.566997
F 8.930540 11.576625 127.395572
F 9.692514 34.729883 18.252695
F 9.540119 34.729883 40.081271
F 9.387724 34.729883 61.909846
F 9.235330 34.729883 83.738421
F 9.082935 34.729883 105.566997
F 8.930540 34.729883 127.395572
F 9.692514 57.883140 18.252695
F 9.540119 57.883140 40.081271
F 9.387724 57.883140 61.909846
F 9.235330 57.883140 83.738421
F 9.082935 57.883140 105.566997
F 8.930540 57.883140 127.395572
F 36.426966 11.576625 18.439339
F 36.274571 11.576625 40.267915
F 36.122177 11.576625 62.096490
F 35.969782 11.576625 83.925065
F 35.817387 11.576625 105.753642
F 35.664993 11.576625 127.582217
F 36.426966 34.729883 18.439339
F 36.274571 34.729883 40.267915
F 36.122177 34.729883 62.096490
F 35.969782 34.729883 83.925065
F 35.817387 34.729883 105.753642
F 35.664993 34.729883 127.582217
F 36.426966 57.883140 18.439339
F 36.274571 57.883140 40.267915
F 36.122177 57.883140 62.096490
F 35.969782 57.883140 83.925065
F 35.817387 57.883140 105.753642
F 35.664993 57.883140 127.582217
F 9.692514 19.294381 18.252695
F 9.540119 19.294381 40.081270
F 9.387724 19.294381 61.909846
F 9.235330 19.294381 83.738421
F 9.082935 19.294381 105.566996
F 8.930540 19.294381 127.395572
F 9.692514 42.447638 18.252695
F 9.540119 42.447638 40.081270
F 9.387724 42.447638 61.909846
F 9.235330 42.447638 83.738421
F 9.082935 42.447638 105.566996
F 8.930540 42.447638 127.395572
F 9.692514 65.600896 18.252695
F 9.540119 65.600896 40.081270
F 9.387724 65.600896 61.909846
F 9.235330 65.600896 83.738421
F 9.082935 65.600896 105.566996
F 8.930540 65.600896 127.395572
F 36.426966 19.294381 18.439339
F 36.274571 19.294381 40.267914
F 36.122177 19.294381 62.096490
F 35.969782 19.294381 83.925065
F 35.817387 19.294381 105.753641
F 35.664993 19.294381 127.582217
F 36.426966 42.447638 18.439339
F 36.274571 42.447638 40.267914
F 36.122177 42.447638 62.096490
F 35.969782 42.447638 83.925065
F 35.817387 42.447638 105.753641
F 35.664993 42.447638 127.582217
F 36.426966 65.600896 18.439339
F 36.274571 65.600896 40.267914
F 36.122177 65.600896 62.096490
F 35.969782 65.600896 83.925065
F 35.817387 65.600896 105.753641
F 35.664993 65.600896 127.582217
F 18.604001 3.858876 18.314909
F 18.451607 3.858876 40.143485
F 18.299212 3.858876 61.972060
F 18.146817 3.858876 83.800636
F 17.994423 3.858876 105.629211
F 17.842028 3.858876 127.457786
F 18.604001 27.012133 18.314909
F 18.451607 27.012133 40.143485
F 18.299212 27.012133 61.972060
F 18.146817 27.012133 83.800636
F 17.994423 27.012133 105.629211
F 17.842028 27.012133 127.457786
F 18.604001 50.165391 18.314909
F 18.451607 50.165391 40.143485
F 18.299212 50.165391 61.972060
F 18.146817 50.165391 83.800636
F 17.994423 50.165391 105.629211
F 17.842028 50.165391 127.457786
F 45.338453 3.858876 18.501553
F 45.186058 3.858876 40.330129
F 45.033664 3.858876 62.158704
F 44.881269 3.858876 83.987280
F 44.728874 3.858876 105.815855
F 44.576479 3.858876 127.644430
F 45.338453 27.012133 18.501553
F 45.186058 27.012133 40.330129
F 45.033664 27.012133 62.158704
F 44.881269 27.012133 83.987280
F 44.728874 27.012133 105.815855
F 44.576479 27.012133 127.644430
F 45.338453 50.165391 18.501553
F 45.186058 50.165391 40.330129
F 45.033664 50.165391 62.158704
F 44.881269 50.165391 83.987280
F 44.728874 50.165391 105.815855
F 44.576479 50.165391 127.644430
F 18.604001 11.576626 18.314909
F 18.451607 11.576626 40.143485
F 18.299212 11.576626 61.972060
F 18.146817 11.576626 83.800635
F 17.994423 11.576626 105.629211
F 17.842028 11.576626 127.457786
F 18.604001 34.729883 18.314909
F 18.451607 34.729883 40.143485
F 18.299212 34.729883 61.972060
F 18.146817 34.729883 83.800635
F 17.994423 34.729883 105.629211
F 17.842028 34.729883 127.457786
F 18.604001 57.883141 18.314909
F 18.451607 57.883141 40.143485
F 18.299212 57.883141 61.972060
F 18.146817 57.883141 83.800635
F 17.994423 57.883141 105.629211
F 17.842028 57.883141 127.457786
F 45.338453 11.576626 18.501553
F 45.186058 11.576626 40.330129
F 45.033664 11.576626 62.158704
F 44.881269 11.576626 83.987279
F 44.728874 11.576626 105.815855
F 44.576479 11.576626 127.644430
F 45.338453 34.729883 18.501553
F 45.186058 34.729883 40.330129
F 45.033664 34.729883 62.158704
F 44.881269 34.729883 83.987279
F 44.728874 34.729883 105.815855
F 44.576479 34.729883 127.644430
F 45.338453 57.883141 18.501553
F 45.186058 57.883141 40.330129
F 45.033664 57.883141 62.158704
F 44.881269 57.883141 83.987279
F 44.728874 57.883141 105.815855
F 44.576479 57.883141 127.644430
F 18.604001 19.294381 18.314909
F 18.451607 19.294381 40.143484
F 18.299212 19.294381 61.972060
F 18.146817 19.294381 83.800635
F 17.994423 19.294381 105.629210
F 17.842028 19.294381 127.457786
F 18.604001 42.447639 18.314909
F 18.451607 42.447639 40.143484
F 18.299212 42.447639 61.972060
F 18.146817 42.447639 83.800635
F 17.994423 42.447639 105.629210
F 17.842028 42.447639 127.457786
F 18.604001 65.600896 18.314909
F 18.451607 65.600896 40.143484
F 18.299212 65.600896 61.972060
F 18.146817 65.600896 83.800635
F 17.994423 65.600896 105.629210
F 17.842028 65.600896 127.457786
F 45.338453 19.294381 18.501553
F 45.186058 19.294381 40.330128
F 45.033664 19.294381 62.158704
F 44.881269 19.294381 83.987279
F 44.728874 19.294381 105.815854
F 44.576479 19.294381 127.644430
F 45.338453 42.447639 18.501553
F 45.186058 42.447639 40.330128
F 45.033664 42.447639 62.158704
F 44.881269 42.447639 83.987279
F 44.728874 42.447639 105.815854
F 44.576479 42.447639 127.644430
F 45.338453 65.600896 18.501553
F 45.186058 65.600896 40.330128
F 45.033664 65.600896 62.158704
F 44.881269 65.600896 83.987279
F 44.728874 65.600896 105.815854
F 44.576479 65.600896 127.644430
F 0.806424 1.286291 14.552384
F 0.654029 1.286291 36.380959
F 0.501634 1.286291 58.209534
F 0.349240 1.286291 80.038110
F 0.196845 1.286291 101.866686
F 0.044450 1.286291 123.695262
F 0.806424 24.439549 14.552384
F 0.654029 24.439549 36.380959
F 0.501634 24.439549 58.209534
F 0.349240 24.439549 80.038110
F 0.196845 24.439549 101.866686
F 0.044450 24.439549 123.695262
F 0.806424 47.592806 14.552384
F 0.654029 47.592806 36.380959
F 0.501634 47.592806 58.209534
F 0.349240 47.592806 80.038110
F 0.196845 47.592806 101.866686
F 0.044450 47.592806 123.695262
F 27.540875 1.286291 14.739029
F 27.388481 1.286291 36.567604
F 27.236086 1.286291 58.396179
F 27.083691 1.286291 80.224755
F 26.931297 1.286291 102.053330
F 26.778902 1.286291 123.881906
F 27.540875 24.439549 14.739029
F 27.388481 24.439549 36.567604
F 27.236086 24.439549 58.396179
F 27.083691 24.439549 80.224755
F 26.931297 24.439549 102.053330
F 26.778902 24.439549 123.881906
F 27.540875 47.592806 14.739029
F 27.388481 47.592806 36.567604
F 27.236086 47.592806 58.396179
F 27.083691 47.592806 80.224755
F 26.931297 47.592806 102.053330
F 26.778902 47.592806 123.881906
F 0.806424 9.004040 14.552384
F 0.654029 9.004040 36.380959
F 0.501634 9.004040 58.209534
F 0.349240 9.004040 80.038110
F 0.196845 9.004040 101.866686
F 0.044450 9.004040 123.695262
F 0.806424 32.157298 14.552384
F 0.654029 32.157298 36.380959
F 0.501634 32.157298 58.209534
F 0.349240 32.157298 80.038110
F 0.196845 32.157298 101.866686
F 0.044450 32.157298 123.695262
F 0.806424 55.310555 14.552384
F 0.654029 55.310555 36.380959
F 0.501634 55.310555 58.209534
F 0.349240 55.310555 80.038110
F 0.196845 55.310555 101.866686
F 0.044450 55.310555 123.695262
F 27.540875 9.004040 14.739029
F 27.388481 9.004040 36.567604
F 27.236086 9.004040 58.396179
F 27.083691 9.004040 80.224755
F 26.931297 9.004040 102.053330
F 26.778902 9.004040 123.881906
F 27.540875 32.157298 14.739029
F 27.388481 32.157298 36.567604
F 27.236086 32.157298 58.396179
F 27.083691 32.157298 80.224755
F 26.931297 32.157298 102.053330
F 26.778902 32.157298 123.881906
F 27.540875 55.310555 14.739029
F 27.388481 55.310555 36.567604
F 27.236086 55.310555 58.396179
F 27.083691 55.310555 80.224755
F 26.931297 55.310555 102.053330
F 26.778902 55.310555 123.881906
F 0.806424 16.721796 14.552383
F 0.654029 16.721796 36.380958
F 0.501634 16.721796 58.209534
F 0.349240 16.721796 80.038109
F 0.196845 16.721796 101.866685
F 0.044450 16.721796 123.695261
F 0.806424 39.875053 14.552383
F 0.654029 39.875053 36.380958
F 0.501634 39.875053 58.209534
F 0.349240 39.875053 80.038109
F 0.196845 39.875053 101.866685
F 0.044450 39.875053 123.695261
F 0.806424 63.028311 14.552383
F 0.654029 63.028311 36.380958
F 0.501634 63.028311 58.209534
F 0.349240 63.028311 80.038109
F 0.196845 63.028311 101.866685
F 0.044450 63.028311 123.695261
F 27.540875 16.721796 14.739028
F 27.388481 16.721796 36.567603
F 27.236086 16.721796 58.396179
F 27.083691 16.721796 80.224754
F 26.931297 16.721796 102.053329
F 26.778902 16.721796 123.881905
F 27.540875 39.875053 14.739028
F 27.388481 39.875053 36.567603
F 27.236086 39.875053 58.396179
F 27.083691 39.875053 80.224754
F 26.931297 39.875053 102.053329
F 26.778902 39.875053 123.881905
F 27.540875 63.028311 14.739028
F 27.388481 63.028311 36.567603
F 27.236086 63.028311 58.396179
F 27.083691 63.028311 80.224754
F 26.931297 63.028311 102.053329
F 26.778902 63.028311 123.881905
F 9.717903 1.286291 14.614599
F 9.565508 1.286291 36.443174
F 9.413113 1.286291 58.271749
F 9.260719 1.286291 80.100325
F 9.108324 1.286291 101.928900
F 8.955929 1.286291 123.757475
F 9.717903 24.439548 14.614599
F 9.565508 24.439548 36.443174
F 9.413113 24.439548 58.271749
F 9.260719 24.439548 80.100325
F 9.108324 24.439548 101.928900
F 8.955929 24.439548 123.757475
F 9.717903 47.592806 14.614599
F 9.565508 47.592806 36.443174
F 9.413113 47.592806 58.271749
F 9.260719 47.592806 80.100325
F 9.108324 47.592806 101.928900
F 8.955929 47.592806 123.757475
F 36.452354 1.286291 14.801244
F 36.299959 1.286291 36.629819
F 36.147565 1.286291 58.458394
F 35.995170 1.286291 80.286970
F 35.842775 1.286291 102.115545
F 35.690381 1.286291 123.944120
F 36.452354 24.439548 14.801244
F 36.299959 24.439548 36.629819
F 36.147565 24.439548 58.458394
F 35.995170 24.439548 80.286970
F 35.842775 24.439548 102.115545
F 35.690381 24.439548 123.944120
F 36.452354 47.592806 14.801244
F 36.299959 47.592806 36.629819
F 36.147565 47.592806 58.458394
F 35.995170 47.592806 80.286970
F 35.842775 47.592806 102.115545
F 35.690381 47.592806 123.944120
F 9.717903 9.004040 14.614599
F 9.565508 9.004040 36.443174
F 9.413113 9.004040 58.271749
F 9.260719 9.004040 80.100325
F 9.108324 9.004040 101.928900
F 8.955929 9.004040 123.757476
F 9.717903 32.157298 14.614599
F 9.565508 32.157298 36.443174
F 9.413113 32.157298 58.271749
F 9.260719 32.157298 80.100325
F 9.108324 32.157298 101.928900
F 8.955929 32.157298 123.757476
F 9.717903 55.310555 14.614599
F 9.565508 55.310555 36.443174
F 9.413113 55.310555 58.271749
F 9.260719 55.310555 80.100325
F 9.108324 55.310555 101.928900
F 8.955929 55.310555 123.757476
F 36.452354 9.004040 14.801244
F 36.299959 9.004040 36.629819
F 36.147565 9.004040 58.458394
F 35.995170 9.004040 80.286970
F 35.842775 9.004040 102.115545
F 35.690381 9.004040 123.944121
F 36.452354 32.157298 14.801244
F 36.299959 32.157298 36.629819
F 36.147565 32.157298 58.458394
F 35.995170 32.157298 80.286970
F 35.842775 32.157298 102.115545
F 35.690381 32.157298 123.944121
F 36.452354 55.310555 14.801244
F 36.299959 55.310555 36.629819
F 36.147565 55.310555 58.458394
F 35.995170 55.310555 80.286970
F 35.842775 55.310555 102.115545
F 35.690381 55.310555 123.944121
F 9.717903 16.721795 14.614598
F 9.565508 16.721795 36.443173
F 9.413113 16.721795 58.271749
F 9.260719 16.721795 80.100324
F 9.108324 16.721795 101.928899
F 8.955929 16.721795 123.757475
F 9.717903 39.875053 14.614598
F 9.565508 39.875053 36.443173
F 9.413113 39.875053 58.271749
F 9.260719 39.875053 80.100324
F 9.108324 39.875053 101.928899
F 8.955929 39.875053 123.757475
F 9.717903 63.028310 14.614598
F 9.565508 63.028310 36.443173
F 9.413113 63.028310 58.271749
F 9.260719 63.028310 80.100324
F 9.108324 63.028310 101.928899
F 8.955929 63.028310 123.757475
F 36.452354 16.721795 14.801243
F 36.299959 16.721795 36.629818
F 36.147565 16.721795 58.458394
F 35.995170 16.721795 80.286969
F 35.842775 16.721795 102.115544
F 35.690381 16.721795 123.944120
F 36.452354 39.875053 14.801243
F 36.299959 39.875053 36.629818
F 36.147565 39.875053 58.458394
F 35.995170 39.875053 80.286969
F 35.842775 39.875053 102.115544
F 35.690381 39.875053 123.944120
F 36.452354 63.028310 14.801243
F 36.299959 63.028310 36.629818
F 36.147565 63.028310 58.458394
F 35.995170 63.028310 80.286969
F 35.842775 63.028310 102.115544
F 35.690381 63.028310 123.944120
F 18.629390 1.286290 14.676812
F 18.476995 1.286290 36.505388
F 18.324600 1.286290 58.333963
F 18.172205 1.286290 80.162538
F 18.019811 1.286290 101.991114
F 17.867416 1.286290 123.819689
F 18.629390 24.439547 14.676812
F 18.476995 24.439547 36.505388
F 18.324600 24.439547 58.333963
F 18.172205 24.439547 80.162538
F 18.019811 24.439547 101.991114
F 17.867416 24.439547 123.819689
F 18.629390 47.592805 14.676812
F 18.476995 47.592805 36.505388
F 18.324600 47.592805 58.333963
F 18.172205 47.592805 80.162538
F 18.019811 47.592805 101.991114
F 17.867416 47.592805 123.819689
F 45.363842 1.286290 14.863457
F 45.211447 1.286290 36.692033
F 45.059053 1.286290 58.520608
F 44.906658 1.286290 80.349183
F 44.754263 1.286290 102.177759
F 44.601869 1.286290 124.006334
F 45.363842 24.439547 14.863457
F 45.211447 24.439547 36.692033
F 45.059053 24.439547 58.520608
F 44.906658 24.439547 80.349183
F 44.754263 24.439547 102.177759
F 44.601869 24.439547 124.006334
F 45.363842 47.592805 14.863457
F 45.211447 47.592805 36.692033
F 45.059053 47.592805 58.520608
F 44.906658 47.592805 80.349183
F 44.754263 47.592805 102.177759
F 44.601869 47.592805 124.006334
F 18.629390 9.004039 14.676812
F 18.476995 9.004039 36.505388
F 18.324600 9.004039 58.333963
F 18.172205 9.004039 80.162539
F 18.019811 9.004039 101.991114
F 17.867416 9.004039 123.819689
F 18.629390 32.157296 14.676812
F 18.476995 32.157296 36.505388
F 18.324600 32.157296 58.333963
F 18.172205 32.157296 80.162539
F 18.019811 32.157296 101.991114
F 17.867416 32.157296 123.819689
F 18.629390 55.310554 14.676812
F 18.476995 55.310554 36.505388
F 18.324600 55.310554 58.333963
F 18.172205 55.310554 80.162539
F 18.019811 55.310554 101.991114
F 17.867416 55.310554 123.819689
F 45.363842 9.004039 14.863457
F 45.211447 9.004039 36.692033
F 45.059053 9.004039 58.520608
F 44.906658 9.004039 80.349184
F 44.754263 9.004039 102.177759
F 44.601869 9.004039 124.006334
F 45.363842 32.157296 14.863457
F 45.211447 32.157296 36.692033
F 45.059053 32.157296 58.520608
F 44.906658 32.157296 80.349184
F 44.754263 32.157296 102.177759
F 44.601869 32.157296 124.006334
F 45.363842 55.310554 14.863457
F 45.211447 55.310554 36.692033
F 45.059053 55.310554 58.520608
F 44.906658 55.310554 80.349184
F 44.754263 55.310554 102.177759
F 44.601869 55.310554 124.006334
F 18.629390 16.721794 14.676812
F 18.476995 16.721794 36.505387
F 18.324600 16.721794 58.333962
F 18.172205 16.721794 80.162538
F 18.019811 16.721794 101.991113
F 17.867416 16.721794 123.819688
F 18.629390 39.875052 14.676812
F 18.476995 39.875052 36.505387
F 18.324600 39.875052 58.333962
F 18.172205 39.875052 80.162538
F 18.019811 39.875052 101.991113
F 17.867416 39.875052 123.819688
F 18.629390 63.028309 14.676812
F 18.476995 63.028309 36.505387
F 18.324600 63.028309 58.333962
F 18.172205 63.028309 80.162538
F 18.019811 63.028309 101.991113
F 17.867416 63.028309 123.819688
F 45.363842 16.721794 14.863457
F 45.211447 16.721794 36.692032
F 45.059053 16.721794 58.520607
F 44.906658 16.721794 80.349183
F 44.754263 16.721794 102.177758
F 44.601869 16.721794 124.006333
F 45.363842 39.875052 14.863457
F 45.211447 39.875052 36.692032
F 45.059053 39.875052 58.520607
F 44.906658 39.875052 80.349183
F 44.754263 39.875052 102.177758
F 44.601869 39.875052 124.006333
F 45.363842 63.028309 14.863457
F 45.211447 63.028309 36.692032
F 45.059053 63.028309 58.520607
F 44.906658 63.028309 80.349183
F 44.754263 63.028309 102.177758
F 44.601869 63.028309 124.006333
F 3.008906 7.717750 18.206035
F 2.856512 7.717750 40.034610
F 2.704117 7.717750 61.863185
F 2.551722 7.717750 83.691761
F 2.399328 7.717750 105.520336
F 2.246933 7.717750 127.348912
F 3.008906 30.871007 18.206035
F 2.856512 30.871007 40.034610
F 2.704117 30.871007 61.863185
F 2.551722 30.871007 83.691761
F 2.399328 30.871007 105.520336
F 2.246933 30.871007 127.348912
F 3.008906 54.024265 18.206035
F 2.856512 54.024265 40.034610
F 2.704117 54.024265 61.863185
F 2.551722 54.024265 83.691761
F 2.399328 54.024265 105.520336
F 2.246933 54.024265 127.348912
F 29.743358 7.717750 18.392679
F 29.590963 7.717750 40.221254
F 29.438569 7.717750 62.049829
F 29.286174 7.717750 83.878405
F 29.133779 7.717750 105.706980
F 28.981385 7.717750 127.535556
F 29.743358 30.871007 18.392679
F 29.590963 30.871007 40.221254
F 29.438569 30.871007 62.049829
F 29.286174 30.871007 83.878405
F 29.133779 30.871007 105.706980
F 28.981385 30.871007 127.535556
F 29.743358 54.024265 18.392679
F 29.590963 54.024265 40.221254
F 29.438569 54.024265 62.049829
F 29.286174 54.024265 83.878405
F 29.133779 54.024265 105.706980
F 28.981385 54.024265 127.535556
F 3.008906 15.435503 18.206034
F 2.856512 15.435503 40.034609
F 2.704117 15.435503 61.863184
F 2.551722 15.435503 83.691760
F 2.399328 15.435503 105.520335
F 2.246933 15.435503 127.348911
F 3.008906 38.588760 18.206034
F 2.856512 38.588760 40.034609
F 2.704117 38.588760 61.863184
F 2.551722 38.588760 83.691760
F 2.399328 38.588760 105.520335
F 2.246933 38.588760 127.348911
F 3.008906 61.742018 18.206034
F 2.856512 61.742018 40.034609
F 2.704117 61.742018 61.863184
F 2.551722 61.742018 83.691760
F 2.399328 61.742018 105.520335
F 2.246933 61.742018 127.348911
F 29.743358 15.435503 18.392678
F 29.590963 15.435503 40.221253
F 29.438569 15.435503 62.049828
F 29.286174 15.435503 83.878404
F 29.133779 15.435503 105.706979
F 28.981385 15.435503 127.535555
F 29.743358 38.588760 18.392678
F 29.590963 38.588760 40.221253
F 29.438569 38.588760 62.049828
F 29.286174 38.588760 83.878404
F 29.133779 38.588760 105.706979
F 28.981385 38.588760 127.535555
F 29.743358 61.742018 18.392678
F 29.590963 61.742018 40.221253
F 29.438569 61.742018 62.049828
F 29.286174 61.742018 83.878404
F 29.133779 61.742018 105.706979
F 28.981385 61.742018 127.535555
F 3.008906 0.000000 18.206034
F 2.856512 0.000000 40.034610
F 2.704117 0.000000 61.863185
F 2.551722 0.000000 83.691761
F 2.399328 0.000000 105.520336
F 2.246933 0.000000 127.348911
F 3.008906 23.153258 18.206034
F 2.856512 23.153258 40.034610
F 2.704117 23.153258 61.863185
F 2.551722 23.153258 83.691761
F 2.399328 23.153258 105.520336
F 2.246933 23.153258 127.348911
F 3.008906 46.306515 18.206034
F 2.856512 46.306515 40.034610
F 2.704117 46.306515 61.863185
F 2.551722 46.306515 83.691761
F 2.399328 46.306515 105.520336
F 2.246933 46.306515 127.348911
F 29.743358 0.000000 18.392678
F 29.590963 0.000000 40.221254
F 29.438569 0.000000 62.049829
F 29.286174 0.000000 83.878405
F 29.133779 0.000000 105.706980
F 28.981385 0.000000 127.535555
F 29.743358 23.153258 18.392678
F 29.590963 23.153258 40.221254
F 29.438569 23.153258 62.049829
F 29.286174 23.153258 83.878405
F 29.133779 23.153258 105.706980
F 28.981385 23.153258 127.535555
F 29.743358 46.306515 18.392678
F 29.590963 46.306515 40.221254
F 29.438569 46.306515 62.049829
F 29.286174 46.306515 83.878405
F 29.133779 46.306515 105.706980
F 28.981385 46.306515 127.535555
F 11.920387 7.717750 18.268249
F 11.767993 7.717750 40.096824
F 11.615598 7.717750 61.925399
F 11.463203 7.717750 83.753976
F 11.310809 7.717750 105.582551
F 11.158414 7.717750 127.411126
F 11.920387 30.871007 18.268249
F 11.767993 30.871007 40.096824
F 11.615598 30.871007 61.925399
F 11.463203 30.871007 83.753976
F 11.310809 30.871007 105.582551
F 11.158414 30.871007 127.411126
F 11.920387 54.024265 18.268249
F 11.767993 54.024265 40.096824
F 11.615598 54.024265 61.925399
F 11.463203 54.024265 83.753976
F 11.310809 54.024265 105.582551
F 11.158414 54.024265 127.411126
F 38.654839 7.717750 18.454894
F 38.502444 7.717750 40.283469
F 38.350049 7.717750 62.112044
F 38.197655 7.717750 83.940620
F 38.045260 7.717750 105.769195
F 37.892865 7.717750 127.597770
F 38.654839 30.871007 18.454894
F 38.502444 30.871007 40.283469
F 38.350049 30.871007 62.112044
F 38.197655 30.871007 83.940620
F 38.045260 30.871007 105.769195
F 37.892865 30.871007 127.597770
F 38.654839 54.024265 18.454894
F 38.502444 54.024265 40.283469
F 38.350049 54.024265 62.112044
F 38.197655 54.024265 83.940620
F 38.045260 54.024265 105.769195
F 37.892865 54.024265 127.597770
F 11.920387 15.435502 18.268247
F 11.767993 15.435502 40.096823
F 11.615598 15.435502 61.925398
F 11.463203 15.435502 83.753975
F 11.310809 15.435502 105.582550
F 11.158414 15.435502 127.411125
F 11.920387 38.588760 18.268247
F 11.767993 38.588760 40.096823
F 11.615598 38.588760 61.925398
F 11.463203 38.588760 83.753975
F 11.310809 38.588760 105.582550
F 11.158414 38.588760 127.411125
F 11.920387 61.742017 18.268247
F 11.767993 61.742017 40.096823
F 11.615598 61.742017 61.925398
F 11.463203 61.742017 83.753975
F 11.310809 61.742017 105.582550
F 11.158414 61.742017 127.411125
F 38.654839 15.435502 18.454892
F 38.502444 15.435502 40.283468
F 38.350049 15.435502 62.112043
F 38.197655 15.435502 83.940619
F 38.045260 15.435502 105.769194
F 37.892865 15.435502 127.597769
F 38.654839 38.588760 18.454892
F 38.502444 38.588760 40.283468
F 38.350049 38.588760 62.112043
F 38.197655 38.588760 83.940619
F 38.045260 38.588760 105.769194
F 37.892865 38.588760 127.597769
F 38.654839 61.742017 18.454892
F 38.502444 61.742017 40.283468
F 38.350049 61.742017 62.112043
F 38.197655 61.742017 83.940619
F 38.045260 61.742017 105.769194
F 37.892865 61.742017 127.597769
F 11.920387 0.000000 18.268248
F 11.767993 0.000000 40.096824
F 11.615598 0.000000 61.925399
F 11.463203 0.000000 83.753976
F 11.310809 0.000000 105.582551
F 11.158414 0.000000 127.411126
F 11.920387 23.153258 18.268248
F 11.767993 23.153258 40.096824
F 11.615598 23.153258 61.925399
F 11.463203 23.153258 83.753976
F 11.310809 23.153258 105.582551
F 11.158414 23.153258 127.411126
F 11.920387 46.306515 18.268248
F 11.767993 46.306515 40.096824
F 11.615598 46.306515 61.925399
F 11.463203 46.306515 83.753976
F 11.310809 46.306515 105.582551
F 11.158414 46.306515 127.411126
F 38.654839 0.000000 18.454893
F 38.502444 0.000000 40.283469
F 38.350049 0.000000 62.112044
F 38.197655 0.000000 83.940620
F 38.045260 0.000000 105.769195
F 37.892865 0.000000 127.597770
F 38.654839 23.153258 18.454893
F 38.502444 23.153258 40.283469
F 38.350049 23.153258 62.112044
F 38.197655 23.153258 83.940620
F 38.045260 23.153258 105.769195
F 37.892865 23.153258 127.597770
F 38.654839 46.306515 18.454893
F 38.502444 46.306515 40.283469
F 38.350049 46.306515 62.112044
F 38.197655 46.306515 83.940620
F 38.045260 46.306515 105.769195
F 37.892865 46.306515 127.597770
F 20.831875 7.717750 18.330463
F 20.679480 7.717750 40.159038
F 20.527086 7.717750 61.987614
F 20.374691 7.717750 83.816189
F 20.222296 7.717750 105.644764
F 20.069902 7.717750 127.473341
F 20.831875 30.871008 18.330463
F 20.679480 30.871008 40.159038
F 20.527086 30.871008 61.987614
F 20.374691 30.871008 83.816189
F 20.222296 30.871008 105.644764
F 20.069902 30.871008 127.473341
F 20.831875 54.024265 18.330463
F 20.679480 54.024265 40.159038
F 20.527086 54.024265 61.987614
F 20.374691 54.024265 83.816189
F 20.222296 54.024265 105.644764
F 20.069902 54.024265 127.473341
F 47.566327 7.717750 18.517108
F 47.413932 7.717750 40.345683
F 47.261537 7.717750 62.174259
F 47.109143 7.717750 84.002834
F 46.956748 7.717750 105.831409
F 46.804353 7.717750 127.659985
F 47.566327 30.871008 18.517108
F 47.413932 30.871008 40.345683
F 47.261537 30.871008 62.174259
F 47.109143 30.871008 84.002834
F 46.956748 30.871008 105.831409
F 46.804353 30.871008 127.659985
F 47.566327 54.024265 18.517108
F 47.413932 54.024265 40.345683
F 47.261537 54.024265 62.174259
F 47.109143 54.024265 84.002834
F 46.956748 54.024265 105.831409
F 46.804353 54.024265 127.659985
F 20.831875 15.435503 18.330462
F 20.679480 15.435503 40.159037
F 20.527086 15.435503 61.987613
F 20.374691 15.435503 83.816188
F 20.222296 15.435503 105.644763
F 20.069902 15.435503 127.473340
F 20.831875 38.588760 18.330462
F 20.679480 38.588760 40.159037
F 20.527086 38.588760 61.987613
F 20.374691 38.588760 83.816188
F 20.222296 38.588760 105.644763
F 20.069902 38.588760 127.473340
F 20.831875 61.742018 18.330462
F 20.679480 61.742018 40.159037
F 20.527086 61.742018 61.987613
F 20.374691 61.742018 83.816188
F 20.222296 61.742018 105.644763
F 20.069902 61.742018 127.473340
F 47.566327 15.435503 18.517107
F 47.413932 15.435503 40.345682
F 47.261537 15.435503 62.174258
F 47.109143 15.435503 84.002833
F 46.956748 15.435503 105.831408
F 46.804353 15.435503 127.659984
F 47.566327 38.588760 18.517107
F 47.413932 38.588760 40.345682
F 47.261537 38.588760 62.174258
F 47.109143 38.588760 84.002833
F 46.956748 38.588760 105.831408
F 46.804353 38.588760 127.659984
F 47.566327 61.742018 18.517107
F 47.413932 61.742018 40.345682
F 47.261537 61.742018 62.174258
F 47.109143 61.742018 84.002833
F 46.956748 61.742018 105.831408
F 46.804353 61.742018 127.659984
F 20.831875 0.000001 18.330463
F 20.679480 0.000001 40.159038
F 20.527086 0.000001 61.987613
F 20.374691 0.000001 83.816189
F 20.222296 0.000001 105.644764
F 20.069902 0.000001 127.473341
F 20.831875 23.153258 18.330463
F 20.679480 23.153258 40.159038
F 20.527086 23.153258 61.987613
F 20.374691 23.153258 83.816189
F 20.222296 23.153258 105.644764
F 20.069902 23.153258 127.473341
F 20.831875 46.306516 18.330463
F 20.679480 46.306516 40.159038
F 20.527086 46.306516 61.987613
F 20.374691 46.306516 83.816189
F 20.222296 46.306516 105.644764
F 20.069902 46.306516 127.473341
F 47.566327 0.000001 18.517108
F 47.413932 0.000001 40.345683
F 47.261537 0.000001 62.174258
F 47.109143 0.000001 84.002834
F 46.956748 0.000001 105.831409
F 46.804353 0.000001 127.659985
F 47.566327 23.153258 18.517108
F 47.413932 23.153258 40.345683
F 47.261537 23.153258 62.174258
F 47.109143 23.153258 84.002834
F 46.956748 23.153258 105.831409
F 46.804353 23.153258 127.659985
F 47.566327 46.306516 18.517108
F 47.413932 46.306516 40.345683
F 47.261537 46.306516 62.174258
F 47.109143 46.306516 84.002834
F 46.956748 46.306516 105.831409
F 46.804353 46.306516 127.659985
F 3.034292 5.145166 14.567938
F 2.881897 5.145166 36.396513
F 2.729502 5.145166 58.225089
F 2.577108 5.145166 80.053664
F 2.424713 5.145166 101.882239
F 2.272318 5.145166 123.710815
F 3.034292 28.298423 14.567938
F 2.881897 28.298423 36.396513
F 2.729502 28.298423 58.225089
F 2.577108 28.298423 80.053664
F 2.424713 28.298423 101.882239
F 2.272318 28.298423 123.710815
F 3.034292 51.451681 14.567938
F 2.881897 51.451681 36.396513
F 2.729502 51.451681 58.225089
F 2.577108 51.451681 80.053664
F 2.424713 51.451681 101.882239
F 2.272318 51.451681 123.710815
F 29.768743 5.145166 14.754583
F 29.616348 5.145166 36.583158
F 29.463954 5.145166 58.411734
F 29.311559 5.145166 80.240309
F 29.159164 5.145166 102.068884
F 29.006770 5.145166 123.897460
F 29.768743 28.298423 14.754583
F 29.616348 28.298423 36.583158
F 29.463954 28.298423 58.411734
F 29.311559 28.298423 80.240309
F 29.159164 28.298423 102.068884
F 29.006770 28.298423 123.897460
F 29.768743 51.451681 14.754583
F 29.616348 51.451681 36.583158
F 29.463954 51.451681 58.411734
F 29.311559 51.451681 80.240309
F 29.159164 51.451681 102.068884
F 29.006770 51.451681 123.897460
F 3.034292 12.862918 14.567937
F 2.881897 12.862918 36.396512
F 2.729502 12.862918 58.225088
F 2.577108 12.862918 80.053663
F 2.424713 12.862918 101.882239
F 2.272318 12.862918 123.710814
F 3.034292 36.016175 14.567937
F 2.881897 36.016175 36.396512
F 2.729502 36.016175 58.225088
F 2.577108 36.016175 80.053663
F 2.424713 36.016175 101.882239
F 2.272318 36.016175 123.710814
F 3.034292 59.169433 14.567937
F 2.881897 59.169433 36.396512
F 2.729502 59.169433 58.225088
F 2.577108 59.169433 80.053663
F 2.424713 59.169433 101.882239
F 2.272318 59.169433 123.710814
F 29.768743 12.862918 14.754582
F 29.616348 12.862918 36.583157
F 29.463954 12.862918 58.411733
F 29.311559 12.862918 80.240308
F 29.159164 12.862918 102.068884
F 29.006770 12.862918 123.897459
F 29.768743 36.016175 14.754582
F 29.616348 36.016175 36.583157
F 29.463954 36.016175 58.411733
F 29.311559 36.016175 80.240308
F 29.159164 36.016175 102.068884
F 29.006770 36.016175 123.897459
F 29.768743 59.169433 14.754582
F 29.616348 59.169433 36.583157
F 29.463954 59.169433 58.411733
F 29.311559 59.169433 80.240308
F 29.159164 59.169433 102.068884
F 29.006770 59.169433 123.897459
F 3.034292 20.580673 14.567938
F 2.881897 20.580673 36.396513
F 2.729502 20.580673 58.225088
F 2.577108 20.580673 80.053664
F 2.424713 20.580673 101.882239
F 2.272318 20.580673 123.710815
F 3.034292 43.733931 14.567938
F 2.881897 43.733931 36.396513
F 2.729502 43.733931 58.225088
F 2.577108 43.733931 80.053664
F 2.424713 43.733931 101.882239
F 2.272318 43.733931 123.710815
F 3.034292 66.887188 14.567938
F 2.881897 66.887188 36.396513
F 2.729502 66.887188 58.225088
F 2.577108 66.887188 80.053664
F 2.424713 66.887188 101.882239
F 2.272318 66.887188 123.710815
F 29.768743 20.580673 14.754583
F 29.616348 20.580673 36.583158
F 29.463954 20.580673 58.411733
F 29.311559 20.580673 80.240309
F 29.159164 20.580673 102.068884
F 29.006770 20.580673 123.897460
F 29.768743 43.733931 14.754583
F 29.616348 43.733931 36.583158
F 29.463954 43.733931 58.411733
F 29.311559 43.733931 80.240309
F 29.159164 43.733931 102.068884
F 29.006770 43.733931 123.897460
F 29.768743 66.887188 14.754583
F 29.616348 66.887188 36.583158
F 29.463954 66.887188 58.411733
F 29.311559 66.887188 80.240309
F 29.159164 66.887188 102.068884
F 29.006770 66.887188 123.897460
F 11.945771 5.145165 14.630152
F 11.793377 5.145165 36.458728
F 11.640982 5.145165 58.287303
F 11.488587 5.145165 80.115879
F 11.336193 5.145165 101.944454
F 11.183798 5.145165 123.773029
F 11.945771 28.298422 14.630152
F 11.793377 28.298422 36.458728
F 11.640982 28.298422 58.287303
F 11.488587 28.298422 80.115879
F 11.336193 28.298422 101.944454
F 11.183798 28.298422 123.773029
F 11.945771 51.451680 14.630152
F 11.793377 51.451680 36.458728
F 11.640982 51.451680 58.287303
F 11.488587 51.451680 80.115879
F 11.336193 51.451680 101.944454
F 11.183798 51.451680 123.773029
F 38.680223 5.145165 14.816797
F 38.527828 5.145165 36.645373
F 38.375434 5.145165 58.473948
F 38.223039 5.145165 80.302524
F 38.070644 5.145165 102.131099
F 37.918249 5.145165 123.959674
F 38.680223 28.298422 14.816797
F 38.527828 28.298422 36.645373
F 38.375434 28.298422 58.473948
F 38.223039 28.298422 80.302524
F 38.070644 28.298422 102.131099
F 37.918249 28.298422 123.959674
F 38.680223 51.451680 14.816797
F 38.527828 51.451680 36.645373
F 38.375434 51.451680 58.473948
F 38.223039 51.451680 80.302524
F 38.070644 51.451680 102.131099
F 37.918249 51.451680 123.959674
F 11.945771 12.862917 14.630151
F 11.793377 12.862917 36.458727
F 11.640982 12.862917 58.287302
F 11.488587 12.862917 80.115878
F 11.336193 12.862917 101.944453
F 11.183798 12.862917 123.773028
F 11.945771 36.016174 14.630151
F 11.793377 36.016174 36.458727
F 11.640982 36.016174 58.287302
F 11.488587 36.016174 80.115878
F 11.336193 36.016174 101.944453
F 11.183798 36.016174 123.773028
F 11.945771 59.169432 14.630151
F 11.793377 59.169432 36.458727
F 11.640982 59.169432 58.287302
F 11.488587 59.169432 80.115878
F 11.336193 59.169432 101.944453
F 11.183798 59.169432 123.773028
F 38.680223 12.862917 14.816796
F 38.527828 12.862917 36.645372
F 38.375434 12.862917 58.473947
F 38.223039 12.862917 80.302523
F 38.070644 12.862917 102.131098
F 37.918249 12.862917 123.959673
F 38.680223 36.016174 14.816796
F 38.527828 36.016174 36.645372
F 38.375434 36.016174 58.473947
F 38.223039 36.016174 80.302523
F 38.070644 36.016174 102.131098
F 37.918249 36.016174 123.959673
F 38.680223 59.169432 14.816796
F 38.527828 59.169432 36.645372
F 38.375434 59.169432 58.473947
F 38.223039 59.169432 80.302523
F 38.070644 59.169432 102.131098
F 37.918249 59.169432 123.959673
F 11.945771 20.580672 14.630152
F 11.793377 20.580672 36.458728
F 11.640982 20.580672 58.287303
F 11.488587 20.580672 80.115878
F 11.336193 20.580672 101.944454
F 11.183798 20.580672 123.773029
F 11.945771 43.733930 14.630152
F 11.793377 43.733930 36.458728
F 11.640982 43.733930 58.287303
F 11.488587 43.733930 80.115878
F 11.336193 43.733930 101.944454
F 11.183798 43.733930 123.773029
F 11.945771 66.887187 14.630152
F 11.793377 66.887187 36.458728
F 11.640982 66.887187 58.287303
F 11.488587 66.887187 80.115878
F 11.336193 66.887187 101.944454
F 11.183798 66.887187 123.773029
F 38.680223 20.580672 14.816797
F 38.527828 20.580672 36.645373
F 38.375434 20.580672 58.473948
F 38.223039 20.580672 80.302523
F 38.070644 20.580672 102.131099
F 37.918249 20.580672 123.959674
F 38.680223 43.733930 14.816797
F 38.527828 43.733930 36.645373
F 38.375434 43.733930 58.473948
F 38.223039 43.733930 80.302523
F 38.070644 43.733930 102.131099
F 37.918249 43.733930 123.959674
F 38.680223 66.887187 14.816797
F 38.527828 66.887187 36.645373
F 38.375434 66.887187 58.473948
F 38.223039 66.887187 80.302523
F 38.070644 66.887187 102.131099
F 37.918249 66.887187 123.959674
F 20.857261 5.145164 14.692367
F 20.704867 5.145164 36.520942
F 20.552472 5.145164 58.349518
F 20.400077 5.145164 80.178093
F 20.247682 5.145164 102.006668
F 20.095288 5.145164 123.835244
F 20.857261 28.298422 14.692367
F 20.704867 28.298422 36.520942
F 20.552472 28.298422 58.349518
F 20.400077 28.298422 80.178093
F 20.247682 28.298422 102.006668
F 20.095288 28.298422 123.835244
F 20.857261 51.451679 14.692367
F 20.704867 51.451679 36.520942
F 20.552472 51.451679 58.349518
F 20.400077 51.451679 80.178093
F 20.247682 51.451679 102.006668
F 20.095288 51.451679 123.835244
F 47.591713 5.145164 14.879012
F 47.439318 5.145164 36.707587
F 47.286923 5.145164 58.536163
F 47.134529 5.145164 80.364738
F 46.982134 5.145164 102.193313
F 46.829739 5.145164 124.021889
F 47.591713 28.298422 14.879012
F 47.439318 28.298422 36.707587
F 47.286923 28.298422 58.536163
F 47.134529 28.298422 80.364738
F 46.982134 28.298422 102.193313
F 46.829739 28.298422 124.021889
F 47.591713 51.451679 14.879012
F 47.439318 51.451679 36.707587
F 47.286923 51.451679 58.536163
F 47.134529 51.451679 80.364738
F 46.982134 51.451679 102.193313
F 46.829739 51.451679 124.021889
F 20.857261 12.862916 14.692366
F 20.704867 12.862916 36.520941
F 20.552472 12.862916 58.349517
F 20.400077 12.862916 80.178092
F 20.247683 12.862916 102.006667
F 20.095288 12.862916 123.835243
F 20.857261 36.016174 14.692366
F 20.704867 36.016174 36.520941
F 20.552472 36.016174 58.349517
F 20.400077 36.016174 80.178092
F 20.247683 36.016174 102.006667
F 20.095288 36.016174 123.835243
F 20.857261 59.169431 14.692366
F 20.704867 59.169431 36.520941
F 20.552472 59.169431 58.349517
F 20.400077 59.169431 80.178092
F 20.247683 59.169431 102.006667
F 20.095288 59.169431 123.835243
F 47.591713 12.862916 14.879011
F 47.439318 12.862916 36.707586
F 47.286923 12.862916 58.536162
F 47.134529 12.862916 80.364737
F 46.982134 12.862916 102.193312
F 46.829739 12.862916 124.021888
F 47.591713 36.016174 14.879011
F 47.439318 36.016174 36.707586
F 47.286923 36.016174 58.536162
F 47.134529 36.016174 80.364737
F 46.982134 36.016174 102.193312
F 46.829739 36.016174 124.021888
F 47.591713 59.169431 14.879011
F 47.439318 59.169431 36.707586
F 47.286923 59.169431 58.536162
F 47.134529 59.169431 80.364737
F 46.982134 59.169431 102.193312
F 46.829739 59.169431 124.021888
F 20.857261 20.580672 14.692367
F 20.704867 20.580672 36.520942
F 20.552472 20.580672 58.349517
F 20.400077 20.580672 80.178093
F 20.247682 20.580672 102.006668
F 20.095288 20.580672 123.835244
F 20.857261 43.733929 14.692367
F 20.704867 43.733929 36.520942
F 20.552472 43.733929 58.349517
F 20.400077 43.733929 80.178093
F 20.247682 43.733929 102.006668
F 20.095288 43.733929 123.835244
F 20.857261 66.887187 14.692367
F 20.704867 66.887187 36.520942
F 20.552472 66.887187 58.349517
F 20.400077 66.887187 80.178093
F 20.247682 66.887187 102.006668
F 20.095288 66.887187 123.835244
F 47.591713 20.580672 14.879012
F 47.439318 20.580672 36.707587
F 47.286923 20.580672 58.536162
F 47.134529 20.580672 80.364738
F 46.982134 20.580672 102.193313
F 46.829739 20.580672 124.021889
F 47.591713 43.733929 14.879012
F 47.439318 43.733929 36.707587
F 47.286923 43.733929 58.536162
F 47.134529 43.733929 80.364738
F 46.982134 43.733929 102.193313
F 46.829739 43.733929 124.021889
F 47.591713 66.887187 14.879012
F 47.439318 66.887187 36.707587
F 47.286923 66.887187 58.536162
F 47.134529 66.887187 80.364738
F 46.982134 66.887187 102.193313
F 46.829739 66.887187 124.021889
F 3.015254 5.145165 17.296509
F 2.862860 5.145165 39.125084
F 2.710465 5.145165 60.953660
F 2.558070 5.145165 82.782235
F 2.405676 5.145165 104.610810
F 2.253281 5.145165 126.439386
F 3.015254 28.298423 17.296509
F 2.862860 28.298423 39.125084
F 2.710465 28.298423 60.953660
F 2.558070 28.298423 82.782235
F 2.405676 28.298423 104.610810
F 2.253281 28.298423 126.439386
F 3.015254 51.451680 17.296509
F 2.862860 51.451680 39.125084
F 2.710465 51.451680 60.953660
F 2.558070 51.451680 82.782235
F 2.405676 51.451680 104.610810
F 2.253281 51.451680 126.439386
F 29.749706 5.145165 17.483153
F 29.597311 5.145165 39.311728
F 29.444916 5.145165 61.140304
F 29.292522 5.145165 82.968879
F 29.140127 5.145165 104.797455
F 28.987732 5.145165 126.626031
F 29.749706 28.298423 17.483153
F 29.597311 28.298423 39.311728
F 29.444916 28.298423 61.140304
F 29.292522 28.298423 82.968879
F 29.140127 28.298423 104.797455
F 28.987732 28.298423 126.626031
F 29.749706 51.451680 17.483153
F 29.597311 51.451680 39.311728
F 29.444916 51.451680 61.140304
F 29.292522 51.451680 82.968879
F 29.140127 51.451680 104.797455
F 28.987732 51.451680 126.626031
F 3.015254 12.862917 17.296510
F 2.862860 12.862917 39.125085
F 2.710465 12.862917 60.953661
F 2.558070 12.862917 82.782236
F 2.405676 12.862917 104.610811
F 2.253281 12.862917 126.439387
F 3.015254 36.016175 17.296510
F 2.862860 36.016175 39.125085
F 2.710465 36.016175 60.953661
F 2.558070 36.016175 82.782236
F 2.405676 36.016175 104.610811
F 2.253281 36.016175 126.439387
F 3.015254 59.169432 17.296510
F 2.862860 59.169432 39.125085
F 2.710465 59.169432 60.953661
F 2.558070 59.169432 82.782236
F 2.405676 59.169432 104.610811
F 2.253281 59.169432 126.439387
F 29.749706 12.862917 17.483154
F 29.597311 12.862917 39.311729
F 29.444916 12.862917 61.140305
F 29.292522 12.862917 82.968880
F 29.140127 12.862917 104.797456
F 28.987732 12.862917 126.626032
F 29.749706 36.016175 17.483154
F 29.597311 36.016175 39.311729
F 29.444916 36.016175 61.140305
F 29.292522 36.016175 82.968880
F 29.140127 36.016175 104.797456
F 28.987732 36.016175 126.626032
F 29.749706 59.169432 17.483154
F 29.597311 59.169432 39.311729
F 29.444916 59.169432 61.140305
F 29.292522 59.169432 82.968880
F 29.140127 59.169432 104.797456
F 28.987732 59.169432 126.626032
F 3.015254 20.580673 17.296509
F 2.862860 20.580673 39.125085
F 2.710465 20.580673 60.953660
F 2.558070 20.580673 82.782235
F 2.405676 20.580673 104.610811
F 2.253281 20.580673 126.439386
F 3.015254 43.733930 17.296509
F 2.862860 43.733930 39.125085
F 2.710465 43.733930 60.953660
F 2.558070 43.733930 82.782235
F 2.405676 43.733930 104.610811
F 2.253281 43.733930 126.439386
F 3.015254 66.887188 17.296509
F 2.862860 66.887188 39.125085
F 2.710465 66.887188 60.953660
F 2.558070 66.887188 82.782235
F 2.405676 66.887188 104.610811
F 2.253281 66.887188 126.439386
F 29.749706 20.580673 17.483153
F 29.597311 20.580673 39.311729
F 29.444916 20.580673 61.140304
F 29.292522 20.580673 82.968879
F 29.140127 20.580673 104.797456
F 28.987732 20.580673 126.626031
F 29.749706 43.733930 17.483153
F 29.597311 43.733930 39.311729
F 29.444916 43.733930 61.140304
F 29.292522 43.733930 82.968879
F 29.140127 43.733930 104.797456
F 28.987732 43.733930 126.626031
F 29.749706 66.887188 17.483153
F 29.597311 66.887188 39.311729
F 29.444916 66.887188 61.140304
F 29.292522 66.887188 82.968879
F 29.140127 66.887188 104.797456
F 28.987732 66.887188 126.626031
F 11.926735 5.145165 17.358724
F 11.774340 5.145165 39.187300
F 11.621946 5.145165 61.015875
F 11.469551 5.145165 82.844450
F 11.317156 5.145165 104.673026
F 11.164762 5.145165 126.501601
F 11.926735 28.298422 17.358724
F 11.774340 28.298422 39.187300
F 11.621946 28.298422 61.015875
F 11.469551 28.298422 82.844450
F 11.317156 28.298422 104.673026
F 11.164762 28.298422 126.501601
F 11.926735 51.451680 17.358724
F 11.774340 51.451680 39.187300
F 11.621946 51.451680 61.015875
F 11.469551 51.451680 82.844450
F 11.317156 51.451680 104.673026
F 11.164762 51.451680 126.501601
F 38.661187 5.145165 17.545368
F 38.508792 5.145165 39.373944
F 38.356397 5.145165 61.202519
F 38.204002 5.145165 83.031094
F 38.051608 5.145165 104.859670
F 37.899213 5.145165 126.688245
F 38.661187 28.298422 17.545368
F 38.508792 28.298422 39.373944
F 38.356397 28.298422 61.202519
F 38.204002 28.298422 83.031094
F 38.051608 28.298422 104.859670
F 37.899213 28.298422 126.688245
F 38.661187 51.451680 17.545368
F 38.508792 51.451680 39.373944
F 38.356397 51.451680 61.202519
F 38.204002 51.451680 83.031094
F 38.051608 51.451680 104.859670
F 37.899213 51.451680 126.688245
F 11.926735 12.862917 17.358725
F 11.774340 12.862917 39.187301
F 11.621946 12.862917 61.015876
F 11.469551 12.862917 82.844451
F 11.317156 12.862917 104.673027
F 11.164762 12.862917 126.501602
F 11.926735 36.016175 17.358725
F 11.774340 36.016175 39.187301
F 11.621946 36.016175 61.015876
F 11.469551 36.016175 82.844451
F 11.317156 36.016175 104.673027
F 11.164762 36.016175 126.501602
F 11.926735 59.169432 17.358725
F 11.774340 59.169432 39.187301
F 11.621946 59.169432 61.015876
F 11.469551 59.169432 82.844451
F 11.317156 59.169432 104.673027
F 11.164762 59.169432 126.501602
F 38.661187 12.862917 17.545369
F 38.508792 12.862917 39.373945
F 38.356397 12.862917 61.202520
F 38.204002 12.862917 83.031095
F 38.051608 12.862917 104.859671
F 37.899213 12.862917 126.688246
F 38.661187 36.016175 17.545369
F 38.508792 36.016175 39.373945
F 38.356397 36.016175 61.202520
F 38.204002 36.016175 83.031095
F 38.051608 36.016175 104.859671
F 37.899213 36.016175 126.688246
F 38.661187 59.169432 17.545369
F 38.508792 59.169432 39.373945
F 38.356397 59.169432 61.202520
F 38.204002 59.169432 83.031095
F 38.051608 59.169432 104.859671
F 37.899213 59.169432 126.688246
F 11.926735 20.580672 17.358725
F 11.774340 20.580672 39.187300
F 11.621946 20.580672 61.015875
F 11.469551 20.580672 82.844451
F 11.317156 20.580672 104.673026
F 11.164762 20.580672 126.501602
F 11.926735 43.733930 17.358725
F 11.774340 43.733930 39.187300
F 11.621946 43.733930 61.015875
F 11.469551 43.733930 82.844451
F 11.317156 43.733930 104.673026
F 11.164762 43.733930 126.501602
F 11.926735 66.887187 17.358725
F 11.774340 66.887187 39.187300
F 11.621946 66.887187 61.015875
F 11.469551 66.887187 82.844451
F 11.317156 66.887187 104.673026
F 11.164762 66.887187 126.501602
F 38.661187 20.580672 17.545369
F 38.508792 20.580672 39.373944
F 38.356397 20.580672 61.202519
F 38.204002 20.580672 83.031095
F 38.051608 20.580672 104.859670
F 37.899213 20.580672 126.688246
F 38.661187 43.733930 17.545369
F 38.508792 43.733930 39.373944
F 38.356397 43.733930 61.202519
F 38.204002 43.733930 83.031095
F 38.051608 43.733930 104.859670
F 37.899213 43.733930 126.688246
F 38.661187 66.887187 17.545369
F 38.508792 66.887187 39.373944
F 38.356397 66.887187 61.202519
F 38.204002 66.887187 83.031095
F 38.051608 66.887187 104.859670
F 37.899213 66.887187 126.688246
F 20.838223 5.145164 17.420939
F 20.685828 5.145164 39.249515
F 20.533434 5.145164 61.078091
F 20.381039 5.145164 82.906666
F 20.228644 5.145164 104.735241
F 20.076249 5.145164 126.563817
F 20.838223 28.298422 17.420939
F 20.685828 28.298422 39.249515
F 20.533434 28.298422 61.078091
F 20.381039 28.298422 82.906666
F 20.228644 28.298422 104.735241
F 20.076249 28.298422 126.563817
F 20.838223 51.451679 17.420939
F 20.685828 51.451679 39.249515
F 20.533434 51.451679 61.078091
F 20.381039 51.451679 82.906666
F 20.228644 51.451679 104.735241
F 20.076249 51.451679 126.563817
F 47.572675 5.145164 17.607584
F 47.420281 5.145164 39.436159
F 47.267886 5.145164 61.264735
F 47.115491 5.145164 83.093310
F 46.963097 5.145164 104.921885
F 46.810702 5.145164 126.750461
F 47.572675 28.298422 17.607584
F 47.420281 28.298422 39.436159
F 47.267886 28.298422 61.264735
F 47.115491 28.298422 83.093310
F 46.963097 28.298422 104.921885
F 46.810702 28.298422 126.750461
F 47.572675 51.451679 17.607584
F 47.420281 51.451679 39.436159
F 47.267886 51.451679 61.264735
F 47.115491 51.451679 83.093310
F 46.963097 51.451679 104.921885
F 46.810702 51.451679 126.750461
F 20.838223 12.862917 17.420940
F 20.685828 12.862917 39.249516
F 20.533434 12.862917 61.078091
F 20.381039 12.862917 82.906667
F 20.228644 12.862917 104.735242
F 20.076249 12.862917 126.563818
F 20.838223 36.016174 17.420940
F 20.685828 36.016174 39.249516
F 20.533434 36.016174 61.078091
F 20.381039 36.016174 82.906667
F 20.228644 36.016174 104.735242
F 20.076249 36.016174 126.563818
F 20.838223 59.169432 17.420940
F 20.685828 59.169432 39.249516
F 20.533434 59.169432 61.078091
F 20.381039 59.169432 82.906667
F 20.228644 59.169432 104.735242
F 20.076249 59.169432 126.563818
F 47.572675 12.862917 17.607585
F 47.420281 12.862917 39.436160
F 47.267886 12.862917 61.264735
F 47.115491 12.862917 83.093311
F 46.963097 12.862917 104.921886
F 46.810702 12.862917 126.750462
F 47.572675 36.016174 17.607585
F 47.420281 36.016174 39.436160
F 47.267886 36.016174 61.264735
F 47.115491 36.016174 83.093311
F 46.963097 36.016174 104.921886
F 46.810702 36.016174 126.750462
F 47.572675 59.169432 17.607585
F 47.420281 59.169432 39.436160
F 47.267886 59.169432 61.264735
F 47.115491 59.169432 83.093311
F 46.963097 59.169432 104.921886
F 46.810702 59.169432 126.750462
F 20.838223 20.580672 17.420939
F 20.685828 20.580672 39.249515
F 20.533434 20.580672 61.078091
F 20.381039 20.580672 82.906666
F 20.228644 20.580672 104.735242
F 20.076249 20.580672 126.563817
F 20.838223 43.733929 17.420939
F 20.685828 43.733929 39.249515
F 20.533434 43.733929 61.078091
F 20.381039 43.733929 82.906666
F 20.228644 43.733929 104.735242
F 20.076249 43.733929 126.563817
F 20.838223 66.887187 17.420939
F 20.685828 66.887187 39.249515
F 20.533434 66.887187 61.078091
F 20.381039 66.887187 82.906666
F 20.228644 66.887187 104.735242
F 20.076249 66.887187 126.563817
F 47.572675 20.580672 17.607584
F 47.420281 20.580672 39.436159
F 47.267886 20.580672 61.264735
F 47.115491 20.580672 83.093310
F 46.963097 20.580672 104.921886
F 46.810702 20.580672 126.750461
F 47.572675 43.733929 17.607584
F 47.420281 43.733929 39.436159
F 47.267886 43.733929 61.264735
F 47.115491 43.733929 83.093310
F 46.963097 43.733929 104.921886
F 46.810702 43.733929 126.750461
F 47.572675 66.887187 17.607584
F 47.420281 66.887187 39.436159
F 47.267886 66.887187 61.264735
F 47.115491 66.887187 83.093310
F 46.963097 66.887187 104.921886
F 46.810702 66.887187 126.750461
F 2.989845 7.717749 20.934605
F 2.837450 7.717749 42.763180
F 2.685056 7.717749 64.591755
F 2.532661 7.717749 86.420331
F 2.380266 7.717749 108.248906
F 2.227872 7.717749 130.077482
F 2.989845 30.871007 20.934605
F 2.837450 30.871007 42.763180
F 2.685056 30.871007 64.591755
F 2.532661 30.871007 86.420331
F 2.380266 30.871007 108.248906
F 2.227872 30.871007 130.077482
F 2.989845 54.024264 20.934605
F 2.837450 54.024264 42.763180
F 2.685056 54.024264 64.591755
F 2.532661 54.024264 86.420331
F 2.380266 54.024264 108.248906
F 2.227872 54.024264 130.077482
F 29.724297 7.717749 21.121250
F 29.571902 7.717749 42.949825
F 29.419507 7.717749 64.778400
F 29.267113 7.717749 86.606976
F 29.114718 7.717749 108.435551
F 28.962323 7.717749 130.264127
F 29.724297 30.871007 21.121250
F 29.571902 30.871007 42.949825
F 29.419507 30.871007 64.778400
F 29.267113 30.871007 86.606976
F 29.114718 30.871007 108.435551
F 28.962323 30.871007 130.264127
F 29.724297 54.024264 21.121250
F 29.571902 54.024264 42.949825
F 29.419507 54.024264 64.778400
F 29.267113 54.024264 86.606976
F 29.114718 54.024264 108.435551
F 28.962323 54.024264 130.264127
F 2.989845 15.435502 20.934606
F 2.837450 15.435502 42.763181
F 2.685056 15.435502 64.591757
F 2.532661 15.435502 86.420332
F 2.380266 15.435502 108.248907
F 2.227872 15.435502 130.077483
F 2.989845 38.588760 20.934606
F 2.837450 38.588760 42.763181
F 2.685056 38.588760 64.591757
F 2.532661 38.588760 86.420332
F 2.380266 38.588760 108.248907
F 2.227872 38.588760 130.077483
F 2.989845 61.742017 20.934606
F 2.837450 61.742017 42.763181
F 2.685056 61.742017 64.591757
F 2.532661 61.742017 86.420332
F 2.380266 61.742017 108.248907
F 2.227872 61.742017 130.077483
F 29.724297 15.435502 21.121251
F 29.571902 15.435502 42.949826
F 29.419507 15.435502 64.778402
F 29.267113 15.435502 86.606977
F 29.114718 15.435502 108.435552
F 28.962323 15.435502 130.264128
F 29.724297 38.588760 21.121251
F 29.571902 38.588760 42.949826
F 29.419507 38.588760 64.778402
F 29.267113 38.588760 86.606977
F 29.114718 38.588760 108.435552
F 28.962323 38.588760 130.264128
F 29.724297 61.742017 21.121251
F 29.571902 61.742017 42.949826
F 29.419507 61.742017 64.778402
F 29.267113 61.742017 86.606977
F 29.114718 61.742017 108.435552
F 28.962323 61.742017 130.264128
F 2.989845 0.000000 20.934605
F 2.837450 0.000000 42.763180
F 2.685056 0.000000 64.591756
F 2.532661 0.000000 86.420331
F 2.380266 0.000000 108.248906
F 2.227872 0.000000 130.077482
F 2.989845 23.153257 20.934605
F 2.837450 23.153257 42.763180
[truncated: 589,232 more chars]
