# Supplementary material for: Molecular-resolution imaging of ice crystallized from liquid water by cryogenic liquid-cell TEM
Source: Nat Commun. 2025 Sep 25;16:8342. doi: 10.1038/s41467-025-62451-0 (PMC12462463; doi:10.1038/s41467-025-62451-0)
Supplement: Supplementary file 9 — Supplementary Data 1 [file 41467_2025_62451_MOESM9_ESM.zip › supercell_4_3_6/0.4/minimized.xyz]

30951
F30951
F 0.877990 1.390594 2.769214
F 0.877989 9.106797 2.769215
F 0.877990 16.823005 2.769214
F 9.764540 1.296531 2.821048
F 9.764540 9.012735 2.821048
F 9.764540 16.728941 2.821049
F 18.674556 1.296624 2.883188
F 18.674556 9.012828 2.883188
F 18.674556 16.729035 2.883189
F 0.884190 3.778731 6.348180
F 0.884190 11.494934 6.348180
F 9.771950 3.858743 6.450258
F 9.771950 11.574946 6.450258
F 18.682015 3.858637 6.512388
F 18.682015 11.574841 6.512388
F 0.595344 3.961749 3.659785
F 0.595344 11.677953 3.659785
F 9.769449 3.867159 3.730677
F 9.769449 11.583363 3.730677
F 18.680561 3.866876 3.793051
F 18.680561 11.583080 3.793050
F 0.353750 1.318010 0.080619
F 25.288892 5.144134 17.448548
F 0.353750 9.034213 0.080619
F 16.379191 12.860338 17.386346
F 0.353750 16.750420 0.080618
F 16.379190 5.144133 17.386346
F 9.372145 1.276368 0.081450
F 9.372145 8.992570 0.081450
F 9.372144 16.708777 0.081450
F 18.282545 1.276409 0.143640
F 18.282545 8.992611 0.143640
F 18.282543 16.708818 0.143640
F 3.062511 7.732349 3.692270
F 3.062511 15.448554 3.692270
F 3.062511 0.016145 3.692270
F 11.998224 7.725003 3.746381
F 11.998224 15.441208 3.746381
F 11.998224 0.008799 3.746381
F 20.907987 7.724977 3.808601
F 20.907988 15.441183 3.808601
F 20.907987 0.008774 3.808601
F 2.627787 5.149162 0.054526
F 2.627787 12.865367 0.054526
F 11.600233 5.134478 0.096966
F 11.600232 12.850682 0.096966
F 20.509970 5.134510 0.159191
F 20.509969 12.850714 0.159191
F 2.976908 5.137313 2.806445
F 2.976908 12.853518 2.806445
F 11.992058 5.154688 2.836571
F 11.992058 12.870893 2.836572
F 20.901980 5.154726 2.898739
F 20.901981 12.870931 2.898740
F 2.994383 7.733020 6.421861
F 2.994383 15.449225 6.421861
F 2.994383 0.016816 6.421861
F 11.999526 7.716773 6.465757
F 11.999526 15.432978 6.465757
F 11.999526 0.000569 6.465757
F 20.909441 7.716738 6.527938
F 20.909441 15.432944 6.527939
F 20.909441 0.000535 6.527939
F 5.302297 1.292622 2.792846
F 5.302297 9.008825 2.792847
F 5.302298 16.725032 2.792847
F 14.219699 1.296623 2.852089
F 14.219699 9.012826 2.852089
F 14.219699 16.729033 2.852090
F 23.129406 1.296624 2.914289
F 23.129406 9.012828 2.914289
F 23.129407 16.729035 2.914290
F 5.309408 3.862548 6.422524
F 5.309408 11.578752 6.422525
F 14.227156 3.858639 6.481288
F 14.227156 11.574842 6.481288
F 23.136865 3.858636 6.543489
F 23.136865 11.574840 6.543489
F 5.285905 3.872156 3.696586
F 5.285905 11.588360 3.696586
F 14.225689 3.866880 3.761948
F 14.225689 11.583084 3.761947
F 23.135411 3.866876 3.824152
F 23.135411 11.583079 3.824152
F 4.907504 1.276991 0.052157
F 4.907504 8.993193 0.052157
F 4.907503 16.709401 0.052157
F 13.827683 1.276408 0.112540
F 13.827683 8.992611 0.112540
F 13.827682 16.708819 0.112540
F 22.737395 1.276409 0.174742
F 22.737396 8.992611 0.174742
F 22.737394 16.708818 0.174742
F 7.542015 7.725170 3.715313
F 7.542015 15.441375 3.715313
F 7.542015 0.008966 3.715313
F 16.453136 7.724977 3.777500
F 16.453136 15.441183 3.777500
F 16.453136 0.008774 3.777500
F 25.362836 7.724977 3.839702
F 25.362837 15.441183 3.839702
F 25.362837 0.008774 3.839703
F 7.141759 5.133508 0.065453
F 7.141758 12.849713 0.065453
F 16.055118 5.134509 0.128089
F 16.055117 12.850713 0.128089
F 24.964818 5.134511 0.190292
F 24.964817 12.850714 0.190292
F 7.528758 5.152266 2.807759
F 7.528759 12.868471 2.807760
F 16.447128 5.154726 2.867637
F 16.447128 12.870931 2.867638
F 25.356830 5.154726 2.929840
F 25.356830 12.870931 2.929841
F 7.536729 7.719021 6.436133
F 7.536729 15.435227 6.436133
F 7.536729 0.002818 6.436133
F 16.454589 7.716739 6.496837
F 16.454589 15.432944 6.496837
F 16.454589 0.000535 6.496837
F 25.364291 7.716738 6.559040
F 25.364291 15.432944 6.559040
F 25.364291 0.000535 6.559040
F 0.864371 1.369082 9.971074
F 0.864371 9.085285 9.971074
F 0.864372 16.801492 9.971074
F 9.747323 1.285925 10.066599
F 9.747323 9.002128 10.066599
F 9.747323 16.718335 10.066600
F 18.657392 1.286037 10.128737
F 18.657392 9.002240 10.128737
F 18.657392 16.718447 10.128737
F 0.839778 3.774742 13.609271
F 0.839779 11.490945 13.609271
F 9.721928 3.858214 13.702410
F 9.721928 11.574418 13.702410
F 18.632004 3.858102 13.764548
F 18.632004 11.574305 13.764549
F 0.575699 3.943135 10.897775
F 0.575699 11.659338 10.897775
F 9.739777 3.858436 10.974212
F 9.739777 11.574640 10.974212
F 18.651056 3.858102 11.036660
F 18.651056 11.574306 11.036660
F 0.593892 1.199156 7.260123
F 0.593892 8.915359 7.260123
F 0.593892 16.631566 7.260122
F 9.764931 1.286022 7.342740
F 9.764931 9.002225 7.342740
F 9.764931 16.718432 7.342740
F 18.676138 1.286341 7.405178
F 18.676138 9.002544 7.405178
F 18.676138 16.718751 7.405177
F 3.030798 7.720417 10.934956
F 3.030798 15.436623 10.934956
F 3.030798 0.004214 10.934957
F 11.968721 7.716227 10.989994
F 11.968721 15.432432 10.989993
F 11.968721 0.000023 10.989994
F 20.878482 7.716203 11.052211
F 20.878482 15.432409 11.052211
F 20.878482 0.000000 11.052211
F 3.055093 5.139922 7.301406
F 3.055093 12.856127 7.301406
F 11.993798 5.144420 7.358510
F 11.993798 12.860625 7.358510
F 20.903562 5.144443 7.420728
F 20.903562 12.860647 7.420728
F 2.969020 5.128842 10.038811
F 2.969020 12.845047 10.038812
F 11.974887 5.144102 10.082108
F 11.974887 12.860307 10.082108
F 20.884816 5.144139 10.144287
F 20.884816 12.860344 10.144287
F 2.944073 7.731534 13.675530
F 2.944073 15.447740 13.675530
F 2.944072 0.015331 13.675530
F 11.949487 7.716243 13.717923
F 11.949487 15.432449 13.717923
F 11.949487 0.000040 13.717923
F 20.859431 7.716203 13.780099
F 20.859431 15.432409 13.780099
F 25.263492 15.432408 21.085915
F 5.284220 1.281786 10.038626
F 5.284220 8.997989 10.038626
F 5.284221 16.714196 10.038626
F 14.202534 1.286035 10.097636
F 14.202534 9.002239 10.097636
F 14.202534 16.718446 10.097637
F 23.112242 1.286037 10.159838
F 23.112242 9.002241 10.159838
F 23.112242 16.718447 10.159838
F 5.258645 3.862374 13.674467
F 5.258645 11.578578 13.674467
F 14.177146 3.858103 13.733448
F 14.177146 11.574307 13.733448
F 23.086855 3.858101 13.795650
F 23.086855 11.574305 13.795650
F 5.254725 3.865365 10.938749
F 5.254725 11.581569 10.938749
F 14.196182 3.858106 11.005556
F 14.196182 11.574310 11.005556
F 23.105906 3.858102 11.067762
F 23.105906 11.574306 11.067762
F 5.280186 1.279170 7.307180
F 5.280186 8.995373 7.307180
F 5.280186 16.711580 7.307180
F 14.221265 1.286337 7.374074
F 14.221265 9.002541 7.374074
F 14.221265 16.718748 7.374074
F 23.130988 1.286341 7.436279
F 23.130988 9.002544 7.436279
F 23.130988 16.718751 7.436279
F 7.512500 7.716259 10.959028
F 7.512500 15.432464 10.959028
F 7.512500 0.000055 10.959028
F 16.423631 7.716204 11.021110
F 16.423631 15.432409 11.021110
F 16.423631 0.000000 11.021110
F 25.333331 7.716203 11.083312
F 25.333331 15.432409 11.083312
F 25.263492 7.716203 21.085915
F 7.537569 5.144360 7.327482
F 7.537569 12.860565 7.327482
F 16.448710 5.144443 7.389627
F 16.448710 12.860647 7.389627
F 25.358411 5.144443 7.451830
F 25.358411 12.860648 7.451829
F 7.511893 5.141824 10.052582
F 7.511893 12.858029 10.052582
F 16.429964 5.144138 10.113186
F 16.429964 12.860343 10.113186
F 25.339665 5.144139 10.175388
F 25.339665 12.860344 10.175388
F 7.486416 7.718539 13.688448
F 7.486416 15.434745 13.688448
F 7.486416 0.002335 13.688448
F 16.404578 7.716203 13.748998
F 16.404578 15.432409 13.748998
F 16.353790 15.432409 21.023713
F 25.314280 7.716203 13.811200
F 25.314280 15.432408 13.811200
F 16.353790 7.716203 21.023713
F 0.799441 1.360192 17.257984
F 0.799441 9.076395 17.257984
F 0.799444 16.792603 17.257983
F 9.696437 1.285900 17.339770
F 9.696437 9.002104 17.339770
F 9.696437 16.718310 17.339770
F 18.606619 1.286032 17.401896
F 18.606619 9.002235 17.401896
F 18.606619 16.718442 17.401897
F 0.435212 3.947235 21.046358
F 0.435224 11.663433 21.046353
F 9.670891 3.858257 20.977154
F 9.670891 11.574461 20.977155
F 18.581216 3.858102 21.039263
F 18.581216 11.574305 21.039263
F 0.536701 3.932780 18.205898
F 0.536701 11.648983 18.205897
F 9.688913 3.858464 18.248775
F 9.688913 11.574668 18.248775
F 18.600269 3.858102 18.311238
F 18.600269 11.574305 18.311238
F 0.556318 1.203500 14.542428
F 0.556318 8.919703 14.542429
F 0.556318 16.635910 14.542428
F 9.714322 1.285683 14.611414
F 9.714322 9.001886 14.611414
F 9.714322 16.718093 14.611414
F 18.625657 1.286032 14.673872
F 18.625657 9.002235 14.673872
F 18.625657 16.718442 14.673872
F 2.975281 7.721181 18.209681
F 2.975282 15.437387 18.209681
F 2.975281 0.004978 18.209681
F 11.917921 7.716229 18.264569
F 11.917921 15.432434 18.264569
F 11.917921 0.000025 18.264569
F 20.827696 7.716203 18.326788
F 20.827696 15.432409 18.326788
F 7.435959 0.002154 20.963089
F 3.005305 5.140020 14.572688
F 3.005305 12.856225 14.572687
F 11.943319 5.144110 14.627205
F 11.943319 12.860314 14.627204
F 20.853081 5.144133 14.689423
F 20.853081 12.860338 14.689422
F 2.918796 5.127703 17.315735
F 2.918796 12.843908 17.315735
F 11.924090 5.144090 17.355274
F 11.924090 12.860294 17.355274
F 20.834043 5.144134 17.417447
F 20.834043 12.860339 17.417447
F 2.893520 7.735506 20.955265
F 2.893520 15.451712 20.955265
F 2.893520 0.019303 20.955265
F 11.898683 7.716251 20.992643
F 11.898683 15.432456 20.992643
F 11.898683 0.000047 20.992643
F 20.808643 7.716203 21.054814
F 20.808643 15.432409 21.054814
F 7.435959 15.434563 20.963089
F 5.231073 1.281492 17.311945
F 5.231073 8.997696 17.311945
F 5.231073 16.713902 17.311945
F 14.151760 1.286030 17.370797
F 14.151760 9.002234 17.370797
F 14.151760 16.718440 17.370796
F 23.061469 1.286032 17.432998
F 23.061469 9.002235 17.432998
F 23.061469 16.718442 17.432998
F 5.199612 3.862100 20.948960
F 5.199612 11.578304 20.948960
F 14.126355 3.858104 21.008163
F 14.126355 11.574308 21.008164
F 23.036067 3.858101 21.070364
F 23.036067 11.574305 21.070364
F 5.204538 3.865192 18.213435
F 5.204538 11.581396 18.213434
F 14.145392 3.858106 18.280134
F 14.145392 11.574310 18.280133
F 23.055119 3.858101 18.342339
F 23.055119 11.574305 18.342339
F 5.229324 1.278785 14.575991
F 5.229324 8.994989 14.575990
F 5.229325 16.711196 14.575990
F 14.170781 1.286028 14.642768
F 14.170781 9.002231 14.642768
F 14.170781 16.718438 14.642767
F 23.080507 1.286032 14.704973
F 23.080507 9.002235 14.704973
F 23.080507 16.718442 14.704973
F 7.460994 7.716489 18.233420
F 7.460994 15.432694 18.233420
F 7.460994 0.000285 18.233420
F 16.372844 7.716203 18.295687
F 16.372844 15.432409 18.295687
F 7.435959 7.718357 20.963089
F 25.282545 7.716203 18.357890
F 25.282545 15.432408 18.357890
F 25.288892 12.860339 17.448548
F 7.487041 5.144068 14.596227
F 7.487041 12.860273 14.596226
F 16.398230 5.144133 14.658321
F 16.398230 12.860338 14.658321
F 25.307931 5.144134 14.720524
F 25.307931 12.860339 14.720524
F 7.461124 5.141860 17.325794
F 7.461124 12.858065 17.325794
F 0.478476 1.232479 24.656194
F 0.478475 8.948682 24.656194
F 0.478476 16.664890 24.656194
F 9.645347 1.285844 24.614541
F 9.645347 9.002047 24.614541
F 9.645347 16.718254 24.614541
F 18.555831 1.286032 24.676630
F 18.555831 9.002235 24.676630
F 18.555831 16.718442 24.676630
F 0.450086 3.911978 28.297805
F 0.450086 11.628181 28.297805
F 9.619779 3.858324 28.251930
F 9.619779 11.574528 28.251930
F 18.530428 3.858102 28.313997
F 18.530428 11.574305 28.313997
F 0.493778 3.896593 25.506742
F 0.493778 11.612796 25.506742
F 9.638107 3.858490 25.523495
F 9.638107 11.574694 25.523495
F 18.549481 3.858101 25.585971
F 18.549481 11.574305 25.585971
F 16.245865 5.144133 36.482519
F 7.328809 12.858344 36.418968
F 7.328809 5.142139 36.418968
F 9.663520 1.285660 21.886138
F 9.663520 9.001864 21.886138
F 9.663520 16.718070 21.886138
F 18.574869 1.286032 21.948604
F 18.574869 9.002235 21.948604
F 18.574869 16.718442 21.948604
F 2.868217 7.737558 25.473299
F 2.868218 15.453764 25.473299
F 2.868218 0.021355 25.473299
F 11.867098 7.716231 25.539300
F 11.867098 15.432437 25.539300
F 11.867098 0.000028 25.539300
F 20.776908 7.716203 25.601522
F 20.776908 15.432409 25.601522
F 25.111128 15.432408 42.910114
F 2.921951 5.129151 21.840461
F 2.921953 12.845356 21.840461
F 11.892501 5.144106 21.901935
F 11.892501 12.860311 21.901934
F 20.802293 5.144133 21.964155
F 20.802293 12.860338 21.964155
F 2.866679 5.122396 24.592872
F 2.866679 12.838600 24.592872
F 11.873291 5.144084 24.630011
F 11.873291 12.860289 24.630011
F 20.783255 5.144133 24.692181
F 20.783255 12.860338 24.692181
F 2.839817 7.738254 28.231076
F 2.839817 15.454459 28.231077
F 2.839817 0.022050 28.231076
F 11.847888 7.716253 28.267378
F 11.847888 15.432459 28.267378
F 11.847888 0.000050 28.267378
F 20.757855 7.716203 28.329547
F 20.757855 15.432409 28.329547
F 25.111128 7.716203 42.910114
F 5.167768 1.282129 24.586278
F 5.167768 8.998332 24.586278
F 5.167768 16.714539 24.586279
F 14.100968 1.286030 24.645530
F 14.100968 9.002233 24.645530
F 14.100968 16.718440 24.645530
F 23.010681 1.286032 24.707731
F 23.010681 9.002236 24.707731
F 23.010681 16.718442 24.707731
F 5.138023 3.863525 28.224679
F 5.138023 11.579729 28.224679
F 14.075563 3.858104 28.282897
F 14.075563 11.574308 28.282897
F 22.985279 3.858101 28.345098
F 22.985279 11.574305 28.345098
F 5.154948 3.865556 25.488067
F 5.154948 11.581760 25.488067
F 14.094601 3.858106 25.554867
F 14.094602 11.574310 25.554866
F 23.004332 3.858101 25.617073
F 23.004331 11.574305 25.617073
F 5.180235 1.278980 21.850866
F 5.180235 8.995183 21.850866
F 5.180235 16.711390 21.850866
F 14.119990 1.286027 21.917500
F 14.119990 9.002231 21.917500
F 14.119990 16.718438 21.917500
F 23.029719 1.286032 21.979706
F 23.029719 9.002235 21.979706
F 23.029719 16.718442 21.979705
F 7.407579 7.717335 25.507540
F 7.407579 15.433541 25.507540
F 7.407579 0.001132 25.507540
F 16.322056 7.716203 25.570421
F 16.322056 15.432409 25.570421
F 16.201426 15.432409 42.847912
F 25.231757 7.716203 25.632623
F 25.231757 15.432408 25.632623
F 16.201426 7.716203 42.847912
F 7.434381 5.143453 21.870500
F 7.434381 12.859658 21.870500
F 16.347442 5.144133 21.933054
F 16.347442 12.860338 21.933054
F 25.257142 5.144134 21.995257
F 25.257142 12.860339 21.995257
F 7.410528 5.142028 24.600421
F 7.410528 12.858233 24.600421
F 16.328402 5.144133 24.661080
F 16.328403 12.860338 24.661080
F 25.238104 5.144134 24.723282
F 25.238104 12.860339 24.723282
F 7.385152 7.718237 28.237722
F 7.385152 15.434443 28.237723
F 7.385152 0.002034 28.237722
F 16.303002 7.716203 28.298446
F 16.303002 15.432409 28.298446
F 7.284423 0.001606 42.786770
F 25.212704 7.716203 28.360648
F 25.212704 15.432408 28.360648
F 7.284423 15.434015 42.786770
F 0.429289 1.235084 31.935051
F 0.429289 8.951287 31.935051
F 0.429289 16.667494 31.935051
F 9.594238 1.285775 31.889318
F 9.594238 9.001979 31.889318
F 9.594238 16.718185 31.889319
F 18.505043 1.286032 31.951363
F 18.505043 9.002235 31.951363
F 18.505043 16.718442 31.951363
F 0.409243 3.908473 35.572058
F 0.409243 11.624677 35.572057
F 9.568700 3.858388 35.526704
F 9.568700 11.574592 35.526704
F 18.479640 3.858102 35.588729
F 18.479640 11.574305 35.588729
F 0.455410 3.885935 32.789573
F 0.455410 11.602138 32.789573
F 9.587322 3.858510 32.798217
F 9.587322 11.574714 32.798217
F 18.498693 3.858101 32.860704
F 18.498693 11.574305 32.860704
F 0.474161 1.251995 29.152932
F 0.474162 8.968198 29.152932
F 0.474162 16.684405 29.152932
F 9.612698 1.285631 29.160854
F 9.612698 9.001834 29.160854
F 9.612698 16.718041 29.160855
F 18.524081 1.286032 29.223338
F 18.524081 9.002235 29.223338
F 18.524081 16.718442 29.223337
F 2.808300 7.738108 32.746332
F 2.808300 15.454314 32.746332
F 2.808300 0.021905 32.746332
F 11.816270 7.716233 32.814031
F 11.816270 15.432439 32.814031
F 11.816270 0.000030 32.814031
F 20.726120 7.716203 32.876255
F 20.726120 15.432409 32.876255
F 7.284423 7.717809 42.786770
F 2.838993 5.122578 29.109878
F 2.838994 12.838783 29.109878
F 11.841675 5.144104 29.176666
F 11.841675 12.860309 29.176666
F 20.751505 5.144134 29.238888
F 20.751505 12.860338 29.238888
F 2.814319 5.121567 31.867102
F 2.814319 12.837771 31.867102
F 11.822503 5.144083 31.904744
F 11.822503 12.860288 31.904744
F 20.732467 5.144134 31.966913
F 20.732467 12.860339 31.966914
F 2.790989 7.737766 35.502986
F 2.790989 15.453971 35.502986
F 2.790989 0.021562 35.502986
F 11.797108 7.716254 35.542110
F 11.797108 15.432459 35.542111
F 11.797108 0.000050 35.542111
F 20.707067 7.716203 35.604280
F 20.707067 15.432409 35.604280
F 25.136528 12.860339 39.272747
F 5.109822 1.279964 31.862487
F 5.109822 8.996168 31.862487
F 5.109822 16.712375 31.862487
F 14.050176 1.286029 31.920264
F 14.050177 9.002233 31.920264
F 14.050177 16.718439 31.920264
F 22.959893 1.286032 31.982464
F 22.959893 9.002235 31.982464
F 22.959893 16.718442 31.982464
F 5.084335 3.864336 35.499955
F 5.084335 11.580540 35.499955
F 14.024771 3.858105 35.557630
F 14.024771 11.574309 35.557630
F 22.934491 3.858101 35.619830
F 22.934491 11.574305 35.619830
F 5.104695 3.866025 32.762743
F 5.104695 11.582229 32.762743
F 14.043813 3.858107 32.829599
F 14.043813 11.574310 32.829599
F 22.953543 3.858101 32.891805
F 22.953543 11.574305 32.891805
F 5.129782 1.278239 29.125372
F 5.129782 8.994443 29.125372
F 5.129782 16.710650 29.125373
F 14.069200 1.286027 29.192233
F 14.069200 9.002231 29.192233
F 14.069200 16.718437 29.192233
F 22.978931 1.286032 29.254439
F 22.978931 9.002235 29.254439
F 22.978931 16.718442 29.254439
F 7.354611 7.718050 32.781727
F 7.354611 15.434255 32.781727
F 7.354611 0.001846 32.781727
F 16.271268 7.716203 32.845153
F 16.271268 15.432409 32.845153
F 25.136528 5.144134 39.272747
F 25.180969 7.716203 32.907356
F 25.180969 15.432408 32.907356
F 16.226826 12.860338 39.210545
F 7.380882 5.142584 29.144591
F 7.380882 12.858789 29.144591
F 16.296653 5.144133 29.207787
F 16.296653 12.860338 29.207787
F 25.206354 5.144134 29.269990
F 25.206354 12.860339 29.269990
F 7.359883 5.142194 31.874994
F 7.359883 12.858398 31.874994
F 16.277614 5.144133 31.935812
F 16.277614 12.860338 31.935812
F 25.187316 5.144134 31.998015
F 25.187316 12.860339 31.998015
F 7.334678 7.718037 35.512250
F 7.334678 15.434243 35.512250
F 7.334678 0.001834 35.512250
F 16.252213 7.716203 35.573179
F 16.252213 15.432409 35.573179
F 16.226826 5.144133 39.210545
F 25.161916 7.716203 35.635381
F 25.161916 15.432408 35.635381
F 7.309541 12.858618 39.149511
F 0.391618 1.237027 39.209016
F 0.391618 8.953230 39.209016
F 0.391618 16.669437 39.209016
F 9.543215 1.285723 39.164086
F 9.543215 9.001926 39.164086
F 9.543215 16.718133 39.164086
F 18.454255 1.286032 39.226096
F 18.454255 9.002235 39.226096
F 18.454255 16.718442 39.226096
F 0.372101 3.906048 42.846683
F 0.372101 11.622252 42.846683
F 9.517749 3.858423 42.801461
F 9.517749 11.574627 42.801461
F 18.428852 3.858102 42.863463
F 18.428852 11.574305 42.863463
F 0.423953 3.888867 40.063809
F 0.423953 11.605071 40.063809
F 9.536611 3.858508 40.072954
F 9.536611 11.574712 40.072954
F 18.447905 3.858102 40.135437
F 18.447905 11.574305 40.135437
F 0.440143 1.258894 36.422770
F 0.440143 8.975097 36.422770
F 0.440143 16.691304 36.422770
F 9.561952 1.285621 36.435584
F 9.561952 9.001825 36.435584
F 9.561952 16.718032 36.435583
F 18.473292 1.286032 36.498070
F 18.473293 9.002235 36.498070
F 18.473293 16.718442 36.498070
F 2.770771 7.734446 40.023340
F 2.770771 15.450652 40.023339
F 2.770771 0.018243 40.023340
F 11.765449 7.716236 40.088762
F 11.765448 15.432442 40.088762
F 11.765448 0.000032 40.088762
F 20.675331 7.716203 40.150988
F 20.675331 15.432409 40.150987
F 7.309541 5.142413 39.149511
F 2.786970 5.123619 36.384523
F 2.786969 12.839824 36.384523
F 11.790849 5.144102 36.451397
F 11.790849 12.860307 36.451397
F 20.700717 5.144133 36.513621
F 20.700717 12.860338 36.513621
F 2.768111 5.123784 39.139961
F 2.768112 12.839989 39.139961
F 11.771729 5.144084 39.179477
F 11.771729 12.860288 39.179477
F 20.681679 5.144133 39.241646
F 20.681679 12.860339 39.241647
F 2.744927 7.736377 42.776945
F 2.744927 15.452583 42.776945
F 2.744927 0.020174 42.776945
F 11.746339 7.716252 42.816843
F 11.746339 15.432457 42.816843
F 11.746339 0.000048 42.816843
F 20.656279 7.716203 42.879013
F 20.656279 15.432409 42.879013
F 25.155566 12.860339 36.544722
F 5.060522 1.279911 39.137198
F 5.060522 8.996114 39.137198
F 5.060523 16.712321 39.137198
F 13.999385 1.286028 39.194997
F 13.999385 9.002232 39.194997
F 13.999385 16.718439 39.194997
F 22.909105 1.286032 39.257197
F 22.909105 9.002235 39.257197
F 22.909105 16.718442 39.257197
F 5.034841 3.864300 42.774584
F 5.034841 11.580504 42.774584
F 13.973980 3.858106 42.832364
F 13.973980 11.574309 42.832364
F 22.883703 3.858101 42.894564
F 22.883703 11.574305 42.894564
F 5.054710 3.865626 40.037476
F 5.054710 11.581830 40.037476
F 13.993026 3.858106 40.104332
F 13.993026 11.574310 40.104332
F 22.902755 3.858101 40.166539
F 22.902755 11.574305 40.166538
F 5.079619 1.278212 36.400151
F 5.079619 8.994415 36.400151
F 5.079619 16.710622 36.400151
F 14.018412 1.286027 36.466965
F 14.018412 9.002230 36.466965
F 14.018412 16.718437 36.466965
F 22.928143 1.286032 36.529172
F 22.928143 9.002235 36.529172
F 22.928143 16.718442 36.529172
F 7.303380 7.718246 40.056282
F 7.303380 15.434452 40.056281
F 7.303380 0.002043 40.056282
F 16.220480 7.716203 40.119886
F 16.220480 15.432409 40.119886
F 25.155566 5.144134 36.544722
F 25.130181 7.716203 40.182089
F 25.130181 15.432408 40.182089
F 16.245865 12.860338 36.482519
F 0.515318 1.227448 21.864946
F 0.515318 8.943650 21.864947
F 0.515318 16.659857 21.864947
F 0.354195 1.239234 46.483527
F 0.354195 8.955437 46.483527
F 0.354195 16.671644 46.483527
F 9.492341 1.285706 46.438831
F 9.492341 9.001910 46.438831
F 9.492341 16.718116 46.438831
F 18.403467 1.286032 46.500829
F 18.403467 9.002235 46.500829
F 18.403467 16.718442 46.500829
F 0.336995 3.903884 50.120054
F 0.336995 11.620088 50.120054
F 9.466950 3.858424 50.076196
F 9.466950 11.574628 50.076196
F 18.378064 3.858102 50.138196
F 18.378064 11.574305 50.138196
F 0.389604 3.884531 47.340694
F 0.389604 11.600734 47.340694
F 9.485957 3.858482 47.347705
F 9.485957 11.574686 47.347705
F 18.397117 3.858102 47.410171
F 18.397117 11.574305 47.410171
F 16.093500 5.144133 58.306719
F 7.177042 12.858336 58.243070
F 7.177042 5.142131 58.243070
F 9.511271 1.285636 43.710328
F 9.511271 9.001839 43.710328
F 9.511271 16.718046 43.710328
F 18.422505 1.286032 43.772804
F 18.422505 9.002235 43.772804
F 18.422505 16.718442 43.772803
F 2.723292 7.733036 47.298220
F 2.723292 15.449241 47.298220
F 2.723292 0.016832 47.298220
F 11.714639 7.716240 47.363493
F 11.714639 15.432445 47.363493
F 11.714639 0.000036 47.363493
F 20.624543 7.716203 47.425721
F 20.624543 15.432409 47.425721
F 24.958764 15.432408 64.734314
F 2.746196 5.126510 43.660720
F 2.746196 12.842715 43.660720
F 11.740032 5.144099 43.726128
F 11.740032 12.860304 43.726128
F 20.649929 5.144134 43.788355
F 20.649929 12.860338 43.788354
F 2.722616 5.124442 46.413538
F 2.722616 12.840646 46.413538
F 11.720965 5.144087 46.454208
F 11.720965 12.860291 46.454208
F 20.630891 5.144133 46.516380
F 20.630891 12.860339 46.516380
F 2.700965 7.735167 50.050045
F 2.700965 15.451373 50.050045
F 2.700965 0.018964 50.050045
F 11.695579 7.716248 50.091573
F 11.695579 15.432453 50.091573
F 11.695579 0.000044 50.091573
F 20.605490 7.716203 50.153746
F 20.605491 15.432409 50.153747
F 24.958764 7.716203 64.734313
F 5.009997 1.279986 46.411810
F 5.009997 8.996190 46.411810
F 5.009998 16.712396 46.411810
F 13.948594 1.286028 46.469731
F 13.948594 9.002231 46.469731
F 13.948594 16.718438 46.469731
F 22.858317 1.286032 46.531930
F 22.858317 9.002235 46.531930
F 22.858317 16.718442 46.531931
F 4.985744 3.863824 50.048928
F 4.985744 11.580028 50.048928
F 13.923190 3.858106 50.107097
F 13.923190 11.574310 50.107098
F 22.832915 3.858101 50.169297
F 22.832915 11.574305 50.169297
F 5.005723 3.865230 47.312418
F 5.005723 11.581434 47.312417
F 13.942240 3.858106 47.379066
F 13.942240 11.574310 47.379066
F 22.851967 3.858101 47.441272
F 22.851967 11.574305 47.441272
F 5.030078 1.278663 43.674966
F 5.030078 8.994866 43.674966
F 5.030078 16.711073 43.674966
F 13.967626 1.286027 43.741699
F 13.967626 9.002231 43.741699
F 13.967626 16.718438 43.741699
F 22.877355 1.286032 43.803905
F 22.877355 9.002235 43.803905
F 22.877355 16.718442 43.803905
F 7.252418 7.718359 47.330897
F 7.252418 15.434565 47.330897
F 7.252418 0.002156 47.330897
F 16.169691 7.716203 47.394620
F 16.169691 15.432409 47.394620
F 16.049062 15.432409 64.672112
F 25.079393 7.716203 47.456823
F 25.079393 15.432408 47.456822
F 16.049062 7.716203 64.672111
F 7.277768 5.141997 43.693562
F 7.277768 12.858202 43.693562
F 16.195077 5.144133 43.757253
F 16.195077 12.860338 43.757253
F 25.104778 5.144134 43.819456
F 25.104778 12.860339 43.819456
F 7.259351 5.142634 46.424035
F 7.259351 12.858839 46.424035
F 16.176038 5.144133 46.485279
F 16.176038 12.860338 46.485279
F 25.085740 5.144134 46.547481
F 25.085740 12.860339 46.547481
F 7.234296 7.717599 50.061309
F 7.234296 15.433804 50.061309
F 7.234296 0.001395 50.061309
F 16.150638 7.716203 50.122645
F 16.150638 15.432409 50.122646
F 7.134079 0.000991 64.610476
F 25.060340 7.716203 50.184847
F 25.060340 15.432408 50.184848
F 7.134079 15.433400 64.610477
F 0.320184 1.241478 53.756672
F 0.320184 8.957681 53.756672
F 0.320184 16.673888 53.756672
F 9.441605 1.285718 53.713557
F 9.441605 9.001921 53.713557
F 9.441605 16.718128 53.713557
F 18.352679 1.286032 53.775562
F 18.352679 9.002235 53.775562
F 18.352679 16.718442 53.775562
F 0.303064 3.901285 57.393618
F 0.303064 11.617489 57.393618
F 9.416227 3.858408 57.350920
F 9.416226 11.574612 57.350920
F 18.327276 3.858102 57.412929
F 18.327276 11.574305 57.412929
F 0.357262 3.881953 54.617219
F 0.357262 11.598156 54.617219
F 9.435345 3.858438 54.622467
F 9.435345 11.574641 54.622467
F 18.346329 3.858102 54.684903
F 18.346329 11.574305 54.684903
F 0.373451 1.261072 50.978524
F 0.373451 8.977275 50.978524
F 0.373451 16.693482 50.978524
F 9.460640 1.285672 50.985085
F 9.460640 9.001875 50.985085
F 9.460640 16.718082 50.985085
F 18.371716 1.286032 51.047537
F 18.371716 9.002235 51.047537
F 18.371717 16.718442 51.047537
F 2.680097 7.731355 54.573951
F 2.680097 15.447561 54.573951
F 2.680097 0.015152 54.573951
F 11.663843 7.716243 54.638223
F 11.663843 15.432448 54.638223
F 11.663843 0.000039 54.638223
F 20.573755 7.716203 54.700454
F 20.573755 15.432409 54.700454
F 7.134079 7.717194 64.610476
F 2.701382 5.128152 50.935990
F 2.701382 12.844357 50.935990
F 11.689230 5.144095 51.000858
F 11.689230 12.860300 51.000858
F 20.599141 5.144134 51.063088
F 20.599141 12.860338 51.063087
F 2.679463 5.125897 53.686832
F 2.679463 12.842102 53.686832
F 11.670209 5.144091 53.728938
F 11.670208 12.860296 53.728938
F 20.580103 5.144133 53.791113
F 20.580103 12.860339 53.791113
F 2.657566 7.733926 57.323968
F 2.657566 15.450132 57.323968
F 2.657566 0.017723 57.323968
F 11.644826 7.716242 57.366302
F 11.644826 15.432448 57.366302
F 11.644826 0.000038 57.366302
F 20.554702 7.716203 57.428479
F 20.554703 15.432409 57.428479
F 24.984164 12.860339 61.096947
F 4.961918 1.280734 53.685971
F 4.961918 8.996937 53.685971
F 4.961918 16.713144 53.685971
F 13.897805 1.286028 53.744464
F 13.897805 9.002231 53.744464
F 13.897805 16.718438 53.744464
F 22.807529 1.286032 53.806663
F 22.807529 9.002235 53.806663
F 22.807529 16.718442 53.806664
F 4.937553 3.863144 57.323147
F 4.937553 11.579348 57.323147
F 13.872401 3.858106 57.381830
F 13.872401 11.574310 57.381830
F 22.782126 3.858101 57.444030
F 22.782127 11.574305 57.444030
F 4.957404 3.864626 54.587456
F 4.957404 11.580830 54.587456
F 13.891456 3.858105 54.653799
F 13.891456 11.574309 54.653799
F 22.801179 3.858101 54.716005
F 22.801179 11.574305 54.716004
F 4.981511 1.279188 50.949902
F 4.981511 8.995392 50.949902
F 4.981511 16.711598 50.949901
F 13.916841 1.286028 51.016433
F 13.916841 9.002231 51.016433
F 13.916841 16.718438 51.016433
F 22.826567 1.286032 51.078638
F 22.826567 9.002235 51.078638
F 22.826567 16.718442 51.078638
F 7.202223 7.718240 54.605684
F 7.202223 15.434445 54.605684
F 7.202223 0.002036 54.605684
F 16.118903 7.716203 54.669353
F 16.118903 15.432409 54.669352
F 24.984164 5.144134 61.096947
F 25.028605 7.716203 54.731555
F 25.028605 15.432408 54.731555
F 16.074463 12.860338 61.034745
F 7.227243 5.142017 50.968275
F 7.227243 12.858222 50.968275
F 16.144289 5.144133 51.031986
F 16.144289 12.860338 51.031986
F 25.053990 5.144134 51.094189
F 25.053990 12.860339 51.094189
F 7.209282 5.142845 53.698593
F 7.209282 12.859050 53.698593
F 16.125251 5.144133 53.760012
F 16.125251 12.860338 53.760012
F 25.034952 5.144134 53.822214
F 25.034952 12.860339 53.822214
F 7.184285 7.717369 57.335876
F 7.184285 15.433574 57.335876
F 7.184285 0.001165 57.335876
F 16.099850 7.716203 57.397378
F 16.099850 15.432409 57.397378
F 16.074463 5.144133 61.034744
F 25.009552 7.716203 57.459580
F 25.009552 15.432408 57.459580
F 7.159226 12.859274 60.973168
F 0.285886 1.244414 61.030480
F 0.285886 8.960618 61.030480
F 0.285886 16.676825 61.030480
F 9.390860 1.285731 60.988284
F 9.390860 9.001935 60.988284
F 9.390860 16.718141 60.988285
F 18.301891 1.286032 61.050295
F 18.301891 9.002235 61.050295
F 18.301891 16.718442 61.050295
F 0.268817 3.898087 64.667107
F 0.268817 11.614290 64.667107
F 9.365490 3.858394 64.625647
F 9.365490 11.574598 64.625647
F 18.276488 3.858102 64.687662
F 18.276488 11.574305 64.687662
F 0.324205 3.878380 61.895276
F 0.324205 11.594584 61.895276
F 9.384732 3.858397 61.897231
F 9.384732 11.574600 61.897231
F 18.295541 3.858102 61.959637
F 18.295541 11.574305 61.959636
F 0.340722 1.263771 58.256321
F 0.340722 8.979975 58.256321
F 0.340722 16.696181 58.256321
F 9.410043 1.285720 58.259851
F 9.410043 9.001923 58.259851
F 9.410043 16.718130 58.259851
F 18.320928 1.286032 58.322270
F 18.320929 9.002235 58.322270
F 18.320929 16.718442 58.322269
F 2.635321 7.729806 61.849722
F 2.635321 15.446011 61.849722
F 2.635321 0.013602 61.849722
F 11.613055 7.716242 61.912956
F 11.613055 15.432448 61.912956
F 11.613055 0.000038 61.912956
F 20.522967 7.716203 61.975187
F 20.522967 15.432409 61.975187
F 7.159226 5.143069 60.973167
F 2.657991 5.129777 58.211884
F 2.657991 12.845982 58.211884
F 11.638439 5.144094 58.275589
F 11.638438 12.860299 58.275589
F 20.548353 5.144134 58.337821
F 20.548353 12.860338 58.337820
F 2.635251 5.126898 60.961071
F 2.635251 12.843103 60.961071
F 11.619453 5.144097 61.003666
F 11.619453 12.860302 61.003667
F 20.529315 5.144134 61.065846
F 20.529315 12.860339 61.065846
F 2.612872 7.732841 64.598024
F 2.612872 15.449047 64.598025
F 2.612872 0.016638 64.598024
F 11.594062 7.716237 64.641031
F 11.594063 15.432443 64.641032
F 11.594062 0.000034 64.641032
F 20.503914 7.716203 64.703213
F 20.503914 15.432409 64.703213
F 25.003202 12.860339 58.368922
F 4.912831 1.281133 60.960443
F 4.912831 8.997336 60.960443
F 4.912832 16.713543 60.960443
F 13.847016 1.286028 61.019197
F 13.847016 9.002231 61.019197
F 13.847016 16.718438 61.019197
F 22.756741 1.286032 61.081396
F 22.756741 9.002235 61.081396
F 22.756741 16.718442 61.081396
F 4.888235 3.862809 64.597694
F 4.888235 11.579013 64.597694
F 13.821613 3.858106 64.656564
F 13.821613 11.574310 64.656564
F 22.731339 3.858101 64.718763
F 22.731339 11.574305 64.718763
F 4.909001 3.864062 61.862596
F 4.909001 11.580266 61.862596
F 13.840672 3.858105 61.928533
F 13.840672 11.574309 61.928533
F 22.750391 3.858101 61.990738
F 22.750391 11.574305 61.990738
F 4.933303 1.279828 58.225064
F 4.933303 8.996032 58.225064
F 4.933303 16.712238 58.225064
F 13.866057 1.286028 58.291166
F 13.866057 9.002232 58.291166
F 13.866057 16.718439 58.291166
F 22.775779 1.286032 58.353371
F 22.775779 9.002235 58.353371
F 22.775779 16.718442 58.353371
F 7.151782 7.718195 61.880446
F 7.151782 15.434401 61.880446
F 7.151782 0.001992 61.880446
F 16.068115 7.716203 61.944086
F 16.068115 15.432409 61.944086
F 25.003202 5.144134 58.368922
F 24.977817 7.716203 62.006288
F 24.977817 15.432408 62.006288
F 16.093500 12.860338 58.306719
F 0.406164 1.257730 43.702449
F 0.406164 8.973933 43.702449
F 0.406164 16.690140 43.702449
F 0.251873 1.247611 68.303576
F 0.251873 8.963814 68.303576
F 0.251873 16.680021 68.303577
F 9.340153 1.285751 68.263008
F 9.340153 9.001954 68.263008
F 9.340153 16.718161 68.263008
F 18.251103 1.286032 68.325029
F 18.251103 9.002235 68.325029
F 18.251103 16.718442 68.325029
F 0.235006 3.895004 71.939949
F 0.235006 11.611208 71.939949
F 9.314807 3.858370 71.900366
F 9.314807 11.574573 71.900366
F 18.225700 3.858102 71.962395
F 18.225700 11.574305 71.962395
F 0.291602 3.874531 69.172714
F 0.291603 11.590735 69.172714
F 9.334045 3.858373 69.171980
F 9.334045 11.574577 69.171980
F 18.244753 3.858101 69.234370
F 18.244753 11.574305 69.234370
F 15.941137 5.144133 80.130918
F 7.026153 12.858681 80.067515
F 7.026153 5.142476 80.067515
F 9.359386 1.285749 65.534606
F 9.359386 9.001953 65.534606
F 9.359386 16.718159 65.534607
F 18.270140 1.286032 65.597003
F 18.270140 9.002235 65.597003
F 18.270140 16.718442 65.597003
F 2.590496 7.728430 69.125202
F 2.590496 15.444636 69.125202
F 2.590496 0.012227 69.125202
F 11.562278 7.716240 69.187692
F 11.562278 15.432445 69.187692
F 11.562278 0.000036 69.187692
F 20.472180 7.716203 69.249921
F 20.472180 15.432409 69.249920
F 24.806400 15.432408 86.558513
F 2.612806 5.131231 65.487480
F 2.612806 12.847436 65.487480
F 11.587656 5.144096 65.550324
F 11.587656 12.860301 65.550324
F 20.497565 5.144133 65.612554
F 20.497565 12.860338 65.612554
F 2.590653 5.128187 68.234881
F 2.590653 12.844391 68.234881
F 11.568683 5.144101 68.278397
F 11.568683 12.860306 68.278398
F 20.478527 5.144133 68.340579
F 20.478527 12.860339 68.340579
F 2.568541 7.731373 71.871654
F 2.568541 15.447579 71.871655
F 2.568541 0.015170 71.871654
F 11.543287 7.716235 71.915763
F 11.543287 15.432440 71.915764
F 11.543287 0.000031 71.915764
F 20.453126 7.716203 71.977946
F 20.453126 15.432409 71.977946
F 24.806400 7.716203 86.558513
F 4.863784 1.281558 68.234899
F 4.863783 8.997761 68.234899
F 4.863784 16.713968 68.234899
F 13.796229 1.286028 68.293930
F 13.796229 9.002231 68.293930
F 13.796229 16.718438 68.293930
F 22.705953 1.286032 68.356130
F 22.705953 9.002236 68.356130
F 22.705953 16.718442 68.356130
F 4.839419 3.862303 71.872072
F 4.839419 11.578506 71.872072
F 13.770827 3.858106 71.931297
F 13.770827 11.574310 71.931297
F 22.680550 3.858101 71.993496
F 22.680550 11.574305 71.993496
F 4.860100 3.863686 69.137537
F 4.860100 11.579890 69.137537
F 13.789886 3.858104 69.203267
F 13.789886 11.574308 69.203267
F 22.699603 3.858101 69.265471
F 22.699603 11.574305 69.265471
F 4.884542 1.280263 65.500071
F 4.884542 8.996467 65.500071
F 4.884542 16.712673 65.500071
F 13.815272 1.286029 65.565900
F 13.815272 9.002233 65.565900
F 13.815272 16.718440 65.565900
F 22.724991 1.286032 65.628104
F 22.724991 9.002235 65.628104
F 22.724991 16.718442 65.628104
F 7.101411 7.718105 69.155247
F 7.101411 15.434311 69.155247
F 7.101411 0.001902 69.155247
F 16.017327 7.716203 69.218819
F 16.017327 15.432409 69.218819
F 15.896698 15.432409 86.496311
F 24.927029 7.716203 69.281022
F 24.927029 15.432408 69.281022
F 15.896698 7.716203 86.496311
F 7.126562 5.142177 65.517839
F 7.126562 12.858382 65.517839
F 16.042712 5.144133 65.581453
F 16.042712 12.860338 65.581452
F 24.952414 5.144134 65.643656
F 24.952414 12.860339 65.643655
F 7.108930 5.143206 68.247796
F 7.108930 12.859411 68.247796
F 16.023675 5.144133 68.309478
F 16.023675 12.860338 68.309478
F 24.933376 5.144134 68.371680
F 24.933376 12.860339 68.371681
F 7.083743 7.717078 71.885125
F 7.083743 15.433284 71.885125
F 7.083743 0.000875 71.885125
F 15.998274 7.716203 71.946845
F 15.998274 15.432409 71.946845
F 6.983252 0.000634 86.434431
F 24.907976 7.716203 72.009047
F 24.907976 15.432408 72.009047
F 6.983252 15.433043 86.434431
F 0.218261 1.250562 75.576259
F 0.218261 8.966765 75.576259
F 0.218261 16.682972 75.576259
F 9.289492 1.285780 75.537721
F 9.289492 9.001983 75.537721
F 9.289492 16.718190 75.537721
F 18.200314 1.286032 75.599762
F 18.200314 9.002235 75.599762
F 18.200314 16.718442 75.599762
F 0.201606 3.892197 79.212517
F 0.201606 11.608400 79.212517
F 9.264167 3.858335 79.175074
F 9.264167 11.574539 79.175074
F 18.174912 3.858102 79.237128
F 18.174912 11.574305 79.237128
F 0.259325 3.870877 76.449588
F 0.259326 11.587081 76.449587
F 9.283330 3.858354 76.446724
F 9.283330 11.574558 76.446724
F 18.193965 3.858102 76.509103
F 18.193965 11.574305 76.509102
F 0.275423 1.271453 72.811220
F 0.275423 8.987657 72.811220
F 0.275422 16.703864 72.811220
F 9.308678 1.285769 72.809352
F 9.308678 9.001973 72.809352
F 9.308678 16.718179 72.809352
F 18.219352 1.286032 72.871736
F 18.219352 9.002235 72.871736
F 18.219352 16.718442 72.871736
F 2.546375 7.727098 76.400534
F 2.546375 15.443304 76.400534
F 2.546375 0.010894 76.400534
F 11.511509 7.716236 76.462427
F 11.511509 15.432441 76.462427
F 11.511509 0.000032 76.462427
F 20.421391 7.716203 76.524653
F 20.421391 15.432409 76.524653
F 6.983252 7.716837 86.434431
F 2.568335 5.132568 72.762882
F 2.568335 12.848773 72.762881
F 11.536883 5.144099 72.825060
F 11.536883 12.860304 72.825059
F 20.446777 5.144134 72.887287
F 20.446777 12.860338 72.887287
F 2.546651 5.129793 75.508348
F 2.546651 12.845998 75.508348
F 11.517905 5.144103 75.553129
F 11.517904 12.860308 75.553129
F 20.427739 5.144134 75.615312
F 20.427739 12.860339 75.615312
F 2.524934 7.729668 79.144979
F 2.524934 15.445874 79.144979
F 2.524934 0.013465 79.144979
F 11.492509 7.716233 79.190495
F 11.492509 15.432438 79.190495
F 11.492509 0.000029 79.190495
F 20.402338 7.716203 79.252679
F 20.402338 15.432409 79.252679
F 24.831800 12.860339 82.921146
F 4.815180 1.282134 75.509208
F 4.815180 8.998338 75.509208
F 4.815180 16.714545 75.509208
F 13.745443 1.286028 75.568663
F 13.745443 9.002231 75.568663
F 13.745443 16.718438 75.568663
F 22.655165 1.286032 75.630863
F 22.655165 9.002235 75.630863
F 22.655165 16.718442 75.630863
F 4.791017 3.861671 79.146325
F 4.791017 11.577874 79.146325
F 13.720041 3.858106 79.206029
F 13.720041 11.574309 79.206029
F 22.629762 3.858101 79.268229
F 22.629762 11.574305 79.268229
F 4.811258 3.863313 76.412453
F 4.811258 11.579517 76.412453
F 13.739099 3.858104 76.478000
F 13.739099 11.574308 76.478000
F 22.648815 3.858101 76.540204
F 22.648815 11.574305 76.540204
F 4.835630 1.280624 72.774990
F 4.835630 8.996828 72.774990
F 4.835630 16.713035 72.774990
F 13.764486 1.286030 72.840633
F 13.764486 9.002233 72.840633
F 13.764486 16.718440 72.840633
F 22.674203 1.286032 72.902838
F 22.674203 9.002235 72.902838
F 22.674203 16.718442 72.902837
F 7.051209 7.717953 76.430085
F 7.051209 15.434159 76.430085
F 7.051209 0.001750 76.430085
F 15.966539 7.716203 76.493552
F 15.966539 15.432409 76.493552
F 24.831800 5.144134 82.921146
F 24.876241 7.716203 76.555755
F 24.876241 15.432408 76.555754
F 15.922099 12.860338 82.858944
F 7.076281 5.142302 72.792663
F 7.076281 12.858507 72.792663
F 15.991924 5.144133 72.856186
F 15.991924 12.860338 72.856185
F 24.901626 5.144134 72.918388
F 24.901626 12.860339 72.918388
F 7.058593 5.143313 75.522454
F 7.058593 12.859518 75.522454
F 15.972887 5.144133 75.584211
F 15.972887 12.860338 75.584211
F 24.882588 5.144134 75.646413
F 24.882588 12.860339 75.646413
F 7.033453 7.716965 79.159780
F 7.033453 15.433171 79.159780
F 7.033453 0.000762 79.159780
F 15.947486 7.716203 79.221577
F 15.947486 15.432409 79.221578
F 15.922099 5.144133 82.858944
F 24.857188 7.716203 79.283779
F 24.857188 15.432408 79.283780
F 7.008349 12.859638 82.797106
F 0.185058 1.253268 82.848745
F 0.185058 8.969471 82.848745
F 0.185058 16.685678 82.848745
F 9.238869 1.285819 82.812427
F 9.238869 9.002022 82.812427
F 9.238869 16.718229 82.812427
F 18.149526 1.286032 82.874494
F 18.149527 9.002235 82.874494
F 18.149527 16.718442 82.874495
F 0.168570 3.889566 86.484945
F 0.168570 11.605770 86.484945
F 9.213559 3.858293 86.449778
F 9.213558 11.574496 86.449778
F 18.124124 3.858102 86.511861
F 18.124124 11.574305 86.511861
F 0.227297 3.867417 83.726070
F 0.227297 11.583621 83.726070
F 9.232634 3.858329 83.721472
F 9.232634 11.574532 83.721472
F 18.143177 3.858101 83.783836
F 18.143177 11.574305 83.783836
F 0.243279 1.275007 80.087864
F 0.243279 8.991210 80.087864
F 0.243279 16.707417 80.087864
F 9.257973 1.285791 80.084097
F 9.257973 9.001995 80.084097
F 9.257973 16.718202 80.084097
F 18.168564 1.286032 80.146469
F 18.168564 9.002235 80.146469
F 18.168564 16.718442 80.146469
F 2.502915 7.725715 83.675830
F 2.502915 15.441921 83.675829
F 2.502915 0.009512 83.675829
F 11.460748 7.716231 83.737164
F 11.460748 15.432436 83.737164
F 11.460748 0.000027 83.737164
F 20.370603 7.716203 83.799386
F 20.370603 15.432409 83.799386
F 7.008349 5.143434 82.797106
F 2.524566 5.133925 80.038182
F 2.524566 12.850130 80.038182
F 11.486119 5.144103 80.099796
F 11.486119 12.860308 80.099795
F 20.395989 5.144133 80.162020
F 20.395989 12.860338 80.162019
F 2.503390 5.131582 82.781575
F 2.503391 12.847787 82.781575
F 11.467128 5.144105 82.827860
F 11.467128 12.860310 82.827860
F 20.376951 5.144133 82.890045
F 20.376951 12.860339 82.890045
F 2.481971 7.727813 86.418143
F 2.481971 15.444019 86.418143
F 2.481971 0.011610 86.418143
F 11.441734 7.716230 86.465226
F 11.441734 15.432436 86.465226
F 11.441734 0.000026 86.465226
F 20.351550 7.716203 86.527412
F 20.351550 15.432409 86.527412
F 24.850838 12.860339 80.193121
F 4.766950 1.282811 82.783429
F 4.766950 8.999015 82.783429
F 4.766950 16.715222 82.783429
F 13.694658 1.286028 82.843396
F 13.694658 9.002232 82.843396
F 13.694658 16.718439 82.843396
F 22.604377 1.286032 82.905595
F 22.604377 9.002236 82.905596
F 22.604377 16.718442 82.905596
F 4.742926 3.860959 86.420523
F 4.742926 11.577163 86.420523
F 13.669257 3.858105 86.480762
F 13.669257 11.574309 86.480762
F 22.578974 3.858101 86.542962
F 22.578974 11.574305 86.542962
F 4.762735 3.862862 83.687417
F 4.762735 11.579066 83.687417
F 13.688312 3.858104 83.752733
F 13.688312 11.574308 83.752733
F 22.598027 3.858101 83.814937
F 22.598027 11.574305 83.814937
F 4.786952 1.281036 80.049928
F 4.786952 8.997239 80.049927
F 4.786952 16.713446 80.049927
F 13.713699 1.286030 80.115366
F 13.713699 9.002233 80.115366
F 13.713699 16.718440 80.115366
F 22.623415 1.286032 80.177570
F 22.623415 9.002235 80.177570
F 22.623415 16.718442 80.177570
F 7.001145 7.717760 83.704952
F 7.001145 15.433965 83.704952
F 7.001145 0.001556 83.704952
F 15.915752 7.716203 83.768285
F 15.915752 15.432409 83.768285
F 24.850838 5.144134 80.193121
F 24.825453 7.716203 83.830488
F 24.825453 15.432408 83.830488
F 15.941137 12.860338 80.130918
F 0.307844 1.267695 65.534085
F 0.307844 8.983898 65.534085
F 0.307844 16.700105 65.534085
F 0.152166 1.255848 90.121118
F 0.152166 8.972051 90.121118
F 0.152166 16.688258 90.121118
F 9.188272 1.285864 90.087129
F 9.188272 9.002068 90.087129
F 9.188272 16.718275 90.087129
F 18.098738 1.286032 90.149228
F 18.098738 9.002235 90.149228
F 18.098738 16.718442 90.149228
F 0.135804 3.886983 93.757288
F 0.135804 11.603186 93.757288
F 9.162970 3.858245 93.724479
F 9.162970 11.574449 93.724479
F 18.073336 3.858102 93.786594
F 18.073336 11.574305 93.786595
F 0.195460 3.864072 91.002343
F 0.195460 11.580275 91.002343
F 9.181957 3.858298 90.996225
F 9.181957 11.574502 90.996224
F 18.092389 3.858101 91.058569
F 18.092389 11.574305 91.058569
F 15.788773 5.144133 101.955118
F 6.876126 12.859297 101.892145
F 6.876126 5.143092 101.892146
F 9.207286 1.285819 87.358848
F 9.207286 9.002023 87.358848
F 9.207286 16.718229 87.358848
F 18.117776 1.286032 87.421202
F 18.117776 9.002235 87.421203
F 18.117776 16.718442 87.421202
F 2.459917 7.724290 90.951146
F 2.459917 15.440496 90.951146
F 2.459917 0.008087 90.951146
F 11.409992 7.716224 91.011902
F 11.409992 15.432430 91.011902
F 11.409992 0.000020 91.011902
F 20.319815 7.716203 91.074120
F 20.319815 15.432409 91.074120
F 24.654035 15.432408 108.382712
F 2.481361 5.135329 87.313477
F 2.481361 12.851534 87.313476
F 11.435360 5.144109 87.374533
F 11.435360 12.860314 87.374533
F 20.345201 5.144134 87.436753
F 20.345201 12.860338 87.436753
F 2.460679 5.133489 90.054691
F 2.460679 12.849694 90.054692
F 11.416354 5.144108 90.102592
F 11.416354 12.860313 90.102592
F 20.326163 5.144134 90.164778
F 20.326163 12.860339 90.164779
F 2.439431 7.725868 93.691271
F 2.439431 15.442074 93.691271
F 2.439431 0.009665 93.691271
F 11.390961 7.716227 93.739957
F 11.390961 15.432432 93.739958
F 11.390961 0.000023 93.739958
F 20.300762 7.716203 93.802145
F 20.300762 15.432409 93.802146
F 24.654036 7.716203 108.382712
F 4.718968 1.283549 90.057612
F 4.718968 8.999752 90.057612
F 4.718968 16.715959 90.057612
F 13.643874 1.286029 90.118129
F 13.643874 9.002233 90.118129
F 13.643874 16.718439 90.118129
F 22.553589 1.286032 90.180329
F 22.553589 9.002235 90.180329
F 22.553589 16.718442 90.180329
F 4.695017 3.860211 93.694710
F 4.695017 11.576414 93.694710
F 13.618473 3.858104 93.755495
F 13.618473 11.574308 93.755495
F 22.528186 3.858101 93.817696
F 22.528186 11.574305 93.817696
F 4.714489 3.862336 90.962443
F 4.714490 11.578539 90.962443
F 13.637526 3.858103 91.027467
F 13.637526 11.574307 91.027467
F 22.547239 3.858101 91.089671
F 22.547239 11.574305 91.089671
F 4.738575 1.281526 87.324922
F 4.738575 8.997729 87.324922
F 4.738575 16.713936 87.324922
F 13.662912 1.286030 87.390100
F 13.662912 9.002233 87.390100
F 13.662912 16.718440 87.390100
F 22.572627 1.286032 87.452304
F 22.572627 9.002235 87.452304
F 22.572627 16.718442 87.452304
F 6.951172 7.717540 90.979839
F 6.951172 15.433746 90.979839
F 6.951172 0.001337 90.979839
F 15.864964 7.716203 91.043019
F 15.864964 15.432409 91.043019
F 15.744335 15.432409 108.320510
F 24.774665 7.716203 91.105221
F 24.774665 15.432408 91.105221
F 15.744335 7.716203 108.320510
F 6.976140 5.142684 87.342394
F 6.976140 12.858889 87.342393
F 15.890349 5.144133 87.405652
F 15.890349 12.860338 87.405652
F 24.800050 5.144134 87.467855
F 24.800050 12.860339 87.467855
F 6.958190 5.143570 90.071754
F 6.958190 12.859774 90.071754
F 15.871311 5.144133 90.133677
F 15.871311 12.860338 90.133678
F 24.781012 5.144134 90.195880
F 24.781012 12.860339 90.195880
F 6.933133 7.716693 93.709076
F 6.933133 15.432899 93.709076
F 6.933133 0.000490 93.709076
F 15.845910 7.716203 93.771044
F 15.845910 15.432409 93.771044
F 6.832982 0.000127 108.258332
F 24.755612 7.716203 93.833246
F 24.755612 15.432408 93.833246
F 6.832982 15.432536 108.258332
F 0.119507 1.258659 97.393596
F 0.119507 8.974862 97.393596
F 0.119507 16.691069 97.393596
F 9.137685 1.285913 97.361829
F 9.137685 9.002116 97.361829
F 9.137685 16.718323 97.361829
F 18.047950 1.286032 97.423961
F 18.047950 9.002235 97.423961
F 18.047950 16.718442 97.423961
F 0.103280 3.883837 101.029971
F 0.103280 11.600041 101.029971
F 9.112347 3.858204 100.999185
F 9.112347 11.574408 100.999185
F 18.022548 3.858102 101.061327
F 18.022548 11.574305 101.061327
F 0.163603 3.860790 98.279131
F 0.163603 11.576993 98.279131
F 9.131298 3.858263 98.270981
F 9.131298 11.574467 98.270981
F 18.041601 3.858101 98.333302
F 18.041601 11.574305 98.333302
F 0.179579 1.281730 94.640587
F 0.179579 8.997934 94.640587
F 0.179579 16.714141 94.640587
F 9.156619 1.285853 94.633602
F 9.156619 9.002056 94.633602
F 9.156619 16.718263 94.633602
F 18.066988 1.286032 94.695936
F 18.066988 9.002235 94.695936
F 18.066988 16.718442 94.695936
F 2.417099 7.722854 98.226797
F 2.417099 15.439060 98.226797
F 2.417099 0.006650 98.226797
F 11.359239 7.716217 98.286640
F 11.359239 15.432423 98.286640
F 11.359239 0.000013 98.286640
F 20.269027 7.716203 98.348853
F 20.269027 15.432409 98.348852
F 6.832982 7.716330 108.258331
F 2.438504 5.136758 94.588938
F 2.438504 12.852963 94.588938
F 11.384606 5.144116 94.649271
F 11.384606 12.860321 94.649271
F 20.294413 5.144133 94.711486
F 20.294413 12.860338 94.711486
F 2.418063 5.135371 97.328015
F 2.418063 12.851576 97.328015
F 11.365583 5.144112 97.377323
F 11.365583 12.860317 97.377323
F 20.275375 5.144133 97.439511
F 20.275375 12.860339 97.439512
F 2.396504 7.724172 100.964837
F 2.396504 15.440378 100.964837
F 2.396504 0.007969 100.964837
F 11.340191 7.716223 101.014688
F 11.340192 15.432429 101.014688
F 11.340191 0.000019 101.014688
F 20.249974 7.716203 101.076878
F 20.249974 15.432409 101.076878
F 24.679436 12.860339 104.745345
F 4.671064 1.284282 97.331822
F 4.671064 9.000486 97.331822
F 4.671064 16.716693 97.331822
F 13.593090 1.286030 97.392861
F 13.593090 9.002233 97.392861
F 13.593090 16.718440 97.392861
F 22.502801 1.286032 97.455062
F 22.502801 9.002236 97.455062
F 22.502801 16.718442 97.455062
F 4.646816 3.859577 100.969000
F 4.646817 11.575781 100.969000
F 13.567689 3.858104 101.030227
F 13.567689 11.574307 101.030227
F 22.477398 3.858101 101.092428
F 22.477398 11.574305 101.092428
F 4.666405 3.861751 98.237564
F 4.666405 11.577954 98.237564
F 13.586740 3.858103 98.302200
F 13.586740 11.574307 98.302200
F 22.496451 3.858101 98.364403
F 22.496451 11.574305 98.364403
F 4.690442 1.282086 94.599981
F 4.690442 8.998289 94.599981
F 4.690442 16.714496 94.599981
F 13.612126 1.286030 94.664833
F 13.612126 9.002234 94.664833
F 13.612126 16.718441 94.664833
F 22.521839 1.286032 94.727037
F 22.521839 9.002235 94.727037
F 22.521839 16.718442 94.727037
F 6.901232 7.717313 98.254732
F 6.901232 15.433519 98.254732
F 6.901233 0.001110 98.254732
F 15.814176 7.716203 98.317751
F 15.814176 15.432409 98.317751
F 24.679436 5.144134 104.745345
F 24.723877 7.716203 98.379954
F 24.723876 15.432408 98.379954
F 15.769735 12.860338 104.683143
F 6.926198 5.142913 94.617288
F 6.926198 12.859118 94.617288
F 15.839561 5.144133 94.680385
F 15.839561 12.860338 94.680385
F 24.749262 5.144134 94.742588
F 24.749262 12.860339 94.742588
F 6.908097 5.143723 97.346400
F 6.908097 12.859928 97.346400
F 15.820523 5.144133 97.408410
F 15.820523 12.860338 97.408410
F 24.730224 5.144134 97.470612
F 24.730224 12.860339 97.470613
F 6.883049 7.716524 100.983721
F 6.883049 15.432729 100.983721
F 6.883049 0.000320 100.983721
F 15.795122 7.716203 101.045777
F 15.795122 15.432409 101.045777
F 15.769735 5.144133 104.683143
F 24.704824 7.716203 101.107979
F 24.704824 15.432408 101.107979
F 6.858020 12.860112 104.621028
F 0.087102 1.262007 104.666314
F 0.087102 8.978210 104.666314
F 0.087102 16.694417 104.666314
F 9.087022 1.285945 104.636542
F 9.087022 9.002148 104.636542
F 9.087022 16.718355 104.636542
F 17.997162 1.286032 104.698694
F 17.997162 9.002235 104.698694
F 17.997162 16.718442 104.698694
F 0.070923 3.880406 108.302663
F 0.070923 11.596610 108.302664
F 9.061667 3.858176 108.273901
F 9.061667 11.574380 108.273901
F 17.971760 3.858102 108.336061
F 17.971760 11.574305 108.336061
F 0.131409 3.857450 105.556315
F 0.131410 11.573654 105.556314
F 9.080651 3.858229 105.545740
F 9.080651 11.574433 105.545740
F 17.990813 3.858101 105.608035
F 17.990813 11.574305 105.608035
F 0.147506 1.285032 101.917714
F 0.147506 9.001235 101.917714
F 0.147506 16.717442 101.917714
F 9.105966 1.285887 101.908361
F 9.105966 9.002091 101.908361
F 9.105966 16.718297 101.908361
F 18.016200 1.286032 101.970668
F 18.016200 9.002235 101.970668
F 18.016200 16.718442 101.970668
F 2.373870 7.721082 105.502592
F 2.373870 15.437288 105.502592
F 2.373870 0.004879 105.502592
F 11.308473 7.716212 105.561377
F 11.308473 15.432418 105.561377
F 11.308473 0.000008 105.561377
F 20.218239 7.716203 105.623586
F 20.218239 15.432409 105.623586
F 6.858020 5.143908 104.621028
F 2.395462 5.138342 101.864693
F 2.395462 12.854547 101.864693
F 11.333847 5.144122 101.924008
F 11.333847 12.860327 101.924008
F 20.243625 5.144134 101.986219
F 20.243625 12.860338 101.986219
F 2.374922 5.136924 104.601634
F 2.374922 12.853128 104.601634
F 11.314815 5.144116 104.652054
F 11.314815 12.860320 104.652054
F 20.224587 5.144133 104.714244
F 20.224587 12.860339 104.714244
F 2.353335 7.722679 108.238420
F 2.353335 15.438885 108.238420
F 2.353335 0.006475 108.238420
F 11.289425 7.716219 108.289419
F 11.289425 15.432425 108.289419
F 11.289425 0.000015 108.289419
F 20.199186 7.716203 108.351611
F 20.199186 15.432409 108.351611
F 24.698474 12.860339 102.017320
F 4.622576 1.284820 104.606189
F 4.622576 9.001023 104.606189
F 4.622577 16.717230 104.606189
F 13.542305 1.286030 104.667593
F 13.542305 9.002234 104.667593
F 13.542305 16.718441 104.667594
F 22.452013 1.286032 104.729795
F 22.452012 9.002236 104.729795
F 22.452013 16.718442 104.729795
F 4.598289 3.859063 108.243377
F 4.598289 11.575267 108.243377
F 13.516903 3.858103 108.304960
F 13.516903 11.574307 108.304960
F 22.426610 3.858101 108.367162
F 22.426610 11.574305 108.367162
F 4.618246 3.861120 105.512726
F 4.618246 11.577324 105.512726
F 13.535954 3.858103 105.576933
F 13.535954 11.574307 105.576933
F 22.445663 3.858101 105.639136
F 22.445663 11.574305 105.639136
F 4.642320 1.282695 101.875148
F 4.642320 8.998899 101.875148
F 4.642320 16.715106 101.875148
F 13.561340 1.286031 101.939566
F 13.561340 9.002234 101.939566
F 13.561340 16.718441 101.939566
F 22.471051 1.286032 102.001770
F 22.471051 9.002235 102.001770
F 22.471051 16.718442 102.001769
F 6.851025 7.717181 105.529554
F 6.851025 15.433387 105.529554
F 6.851025 0.000978 105.529554
F 15.763388 7.716203 105.592484
F 15.763388 15.432409 105.592484
F 24.698474 5.144134 102.017320
F 24.673088 7.716203 105.654687
F 24.673088 15.432408 105.654687
F 15.788773 12.860338 101.955117
F 0.211350 1.278397 87.364220
F 0.211350 8.994601 87.364220
F 0.211350 16.710807 87.364220
F 0.054771 1.265425 111.938988
F 0.054771 8.981628 111.938988
F 0.054771 16.697835 111.938988
F 9.036330 1.285970 111.911260
F 9.036330 9.002173 111.911260
F 9.036330 16.718380 111.911260
F 17.946374 1.286032 111.973427
F 17.946374 9.002235 111.973427
F 17.946374 16.718442 111.973428
F 0.038608 3.877044 115.575285
F 0.038608 11.593247 115.575285
F 9.010977 3.858150 115.548617
F 9.010977 11.574354 115.548617
F 17.920972 3.858102 115.610793
F 17.920972 11.574305 115.610793
F 0.099274 3.854204 112.833361
F 0.099274 11.570408 112.833361
F 9.030012 3.858195 112.820499
F 9.030012 11.574399 112.820499
F 17.940025 3.858102 112.882769
F 17.940025 11.574305 112.882769
F 9.055323 1.285921 109.183120
F 9.055323 9.002124 109.183120
F 9.055323 16.718331 109.183120
F 17.965412 1.286032 109.245402
F 17.965412 9.002235 109.245402
F 17.965412 16.718442 109.245402
F 2.330809 7.719085 112.778401
F 2.330809 15.435291 112.778401
F 2.330809 0.002882 112.778401
F 11.257698 7.716209 112.836113
F 11.257698 15.432415 112.836112
F 11.257698 0.000005 112.836112
F 20.167451 7.716203 112.898319
F 20.167451 15.432409 112.898319
F 16.036656 7.725826 130.125476
F 2.352291 5.140233 109.140498
F 2.352291 12.856438 109.140498
F 11.283076 5.144126 109.198745
F 11.283076 12.860331 109.198745
F 20.192837 5.144134 109.260952
F 20.192837 12.860338 109.260952
F 2.331821 5.138396 111.875172
F 2.331822 12.854601 111.875173
F 11.264050 5.144120 111.926785
F 11.264050 12.860325 111.926785
F 20.173799 5.144133 111.988978
F 20.173799 12.860339 111.988978
F 2.310381 7.721184 115.511894
F 2.310381 15.437389 115.511894
F 2.310381 0.004980 115.511894
F 11.238662 7.716214 115.564149
F 11.238662 15.432420 115.564149
F 11.238662 0.000011 115.564149
F 20.148398 7.716203 115.626343
F 20.148398 15.432409 115.626344
F 7.120514 0.011403 130.064578
F 4.574050 1.285326 111.880558
F 4.574050 9.001529 111.880558
F 4.574050 16.717736 111.880558
F 13.491519 1.286031 111.942327
F 13.491519 9.002234 111.942327
F 13.491519 16.718441 111.942327
F 22.401225 1.286032 112.004528
F 22.401225 9.002235 112.004528
F 22.401225 16.718442 112.004529
F 4.549852 3.858539 115.517725
F 4.549852 11.574743 115.517725
F 13.466116 3.858103 115.579692
F 13.466116 11.574307 115.579692
F 22.375822 3.858101 115.641894
F 22.375822 11.574305 115.641894
F 4.570126 3.860445 112.787881
F 4.570126 11.576649 112.787881
F 13.485168 3.858102 112.851667
F 13.485169 11.574306 112.851667
F 22.394875 3.858101 112.913870
F 22.394875 11.574305 112.913870
F 4.594167 1.283346 109.150305
F 4.594167 8.999549 109.150305
F 4.594167 16.715756 109.150304
F 13.510554 1.286031 109.214300
F 13.510554 9.002235 109.214300
F 13.510554 16.718441 109.214300
F 22.420263 1.286032 109.276503
F 22.420263 9.002235 109.276503
F 22.420263 16.718442 109.276503
F 6.800759 7.717070 112.804353
F 6.800759 15.433276 112.804353
F 6.800759 0.000867 112.804353
F 15.712600 7.716203 112.867218
F 15.712600 15.432409 112.867218
F 7.120515 15.443812 130.064578
F 24.622300 7.716203 112.929421
F 24.622300 15.432408 112.929420
F 7.120514 7.727606 130.064579
F 6.825881 5.143211 109.166954
F 6.825881 12.859416 109.166954
F 15.737985 5.144134 109.229851
F 15.737985 12.860338 109.229851
F 24.647686 5.144134 109.292054
F 24.647686 12.860339 109.292054
F 6.807968 5.144110 111.895627
F 6.807968 12.860315 111.895627
F 15.718948 5.144133 111.957877
F 15.718948 12.860338 111.957877
F 24.628648 5.144134 112.020079
F 24.628648 12.860339 112.020079
F 6.782954 7.716120 115.532918
F 6.782954 15.432326 115.532918
F 24.548356 12.851564 126.538266
F 15.693547 7.716203 115.595242
F 15.693547 15.432409 115.595243
F 24.548357 5.135360 126.538266
F 24.603248 7.716203 115.657445
F 24.603248 15.432408 115.657445
F 15.638657 12.851564 126.476064
F 0.022410 1.268718 119.211503
F 0.022410 8.984921 119.211503
F 0.022410 16.701128 119.211503
F 8.985649 1.285997 119.185819
F 8.985649 9.002201 119.185819
F 8.985649 16.718407 119.185820
F 17.895588 1.286032 119.248005
F 17.895588 9.002235 119.248005
F 17.895588 16.718442 119.248005
F 0.003606 3.873496 122.846156
F 0.003606 11.589700 122.846156
F 8.960582 3.857811 122.817295
F 8.960582 11.574014 122.817295
F 17.870491 3.857793 122.879487
F 17.870491 11.573996 122.879487
F 0.067151 3.850972 120.109665
F 0.067151 11.567175 120.109665
F 8.979404 3.858151 120.093686
F 8.979404 11.574355 120.093686
F 17.889252 3.858097 120.155928
F 17.889252 11.574300 120.155928
F 0.083285 1.291522 116.471784
F 0.083285 9.007725 116.471784
F 0.083285 16.723932 116.471784
F 9.004692 1.285957 116.457860
F 9.004692 9.002161 116.457860
F 9.004693 16.718367 116.457860
F 17.914624 1.286032 116.520116
F 17.914624 9.002235 116.520116
F 17.914624 16.718442 116.520116
F 2.287802 7.716993 120.053728
F 2.287802 15.433199 120.053727
F 2.287802 0.000790 120.053728
F 11.206940 7.716201 120.109274
F 11.206939 15.432406 120.109274
F 15.638657 5.135359 126.476064
F 20.116678 7.716198 120.171479
F 20.116678 15.432404 120.171479
F 6.728499 12.851985 126.413670
F 2.309400 5.142292 116.416298
F 2.309400 12.858497 116.416298
F 11.232301 5.144129 116.473461
F 11.232302 12.860334 116.473461
F 20.142049 5.144134 116.535667
F 20.142049 12.860338 116.535667
F 2.288963 5.139941 119.148536
F 2.288963 12.856146 119.148537
F 11.213290 5.144124 119.201358
F 11.213290 12.860329 119.201359
F 20.123012 5.144133 119.263555
F 20.123012 12.860338 119.263555
F 2.264858 7.719393 122.783090
F 2.264858 15.435599 122.783090
F 2.264858 0.003190 122.783090
F 11.188209 7.715900 122.832839
F 11.188209 15.432106 122.832839
F 6.728499 5.135780 126.413671
F 20.097917 7.715894 122.895038
F 20.097917 15.432099 122.895038
F 24.546887 12.859803 123.818929
F 4.525657 1.285862 119.154822
F 4.525657 9.002066 119.154822
F 4.525657 16.718273 119.154822
F 13.440734 1.286030 119.216904
F 13.440734 9.002234 119.216904
F 13.440734 16.718441 119.216904
F 22.350438 1.286032 119.279106
F 22.350438 9.002235 119.279106
F 22.350438 16.718442 119.279106
F 4.500364 3.858390 122.787244
F 4.500364 11.574594 122.787244
F 13.415637 3.857793 122.848386
F 13.415637 11.573997 122.848387
F 22.325341 3.857792 122.910588
F 22.325341 11.573996 122.910588
F 4.522000 3.859811 120.061817
F 4.522000 11.576014 120.061817
F 13.434399 3.858097 120.124827
F 13.434399 11.574301 120.124827
F 22.344102 3.858096 120.187030
F 22.344102 11.574300 120.187030
F 4.546102 1.284041 116.425452
F 4.546102 9.000244 116.425452
F 4.546102 16.716451 116.425452
F 13.459769 1.286032 116.489015
F 13.459769 9.002235 116.489015
F 13.459769 16.718442 116.489015
F 22.369475 1.286032 116.551218
F 22.369475 9.002235 116.551218
F 22.369475 16.718442 116.551217
F 6.750566 7.716940 120.077581
F 6.750566 15.433146 120.077581
F 6.750566 0.000737 120.077581
F 15.661828 7.716198 120.140378
F 15.661828 15.432404 120.140378
F 24.546887 5.143598 123.818929
F 24.571528 7.716198 120.202580
F 24.571528 15.432403 120.202580
F 15.637187 12.859803 123.756726
F 6.775635 5.143326 116.441738
F 6.775635 12.859531 116.441738
F 15.687198 5.144133 116.504566
F 15.687198 12.860338 116.504565
F 24.596898 5.144134 116.566768
F 24.596898 12.860339 116.566768
F 6.757947 5.144315 119.170074
F 6.757947 12.860520 119.170074
F 15.668161 5.144133 119.232454
F 15.668161 12.860338 119.232454
F 24.577861 5.144133 119.294656
F 24.577861 12.860338 119.294656
F 6.733259 7.715584 122.801428
F 6.733259 15.431789 122.801429
F 15.637187 5.143598 123.756726
F 15.643066 7.715894 122.863936
F 15.643066 15.432100 122.863937
F 6.726103 12.859102 123.693967
F 24.552767 7.715894 122.926139
F 24.552767 15.432099 122.926139
F 6.726103 5.142897 123.693967
F 24.946359 0.009624 130.187677
F 24.946360 15.442032 130.187677
F 24.946358 7.725826 130.187678
F 8.956271 1.277250 126.429453
F 8.956271 8.993453 126.429454
F 8.956271 16.709660 126.429454
F 17.866084 1.277258 126.491614
F 17.866084 8.993461 126.491614
F 17.866083 16.709668 126.491614
F 0.211237 3.962989 130.185213
F 16.036657 0.009623 130.125476
F 0.211237 11.679192 130.185213
F 16.036657 15.442032 130.125476
F 9.354403 3.867666 130.078698
F 9.354404 11.583869 130.078698
F 18.264083 3.867725 130.141026
F 18.264084 11.583928 130.141026
F 0.049507 3.855077 127.425148
F 0.049507 11.571280 127.425147
F 8.962316 3.847559 127.339199
F 8.962315 11.563762 127.339198
F 17.872088 3.847509 127.401477
F 17.872088 11.563713 127.401476
F 0.049452 1.295396 123.747134
F 0.049452 9.011599 123.747134
F 0.049452 16.727806 123.747134
F 8.954849 1.285459 123.710052
F 8.954849 9.001663 123.710052
F 8.954849 16.717869 123.710052
F 17.864614 1.285497 123.772277
F 17.864614 9.001700 123.772277
F 17.864614 16.717907 123.772276
F 2.273330 7.710069 127.312112
F 2.273330 15.426275 127.312111
F 24.554364 15.421816 127.448127
F 11.189798 7.705610 127.354829
F 11.189798 15.421815 127.354828
F 24.554364 7.705611 127.448129
F 20.099515 7.705611 127.417028
F 20.099514 15.421817 127.417026
F 15.644664 15.421817 127.385925
F 2.265011 5.142810 123.680334
F 2.265011 12.859015 123.680334
F 11.182303 5.143597 123.725625
F 11.182303 12.859801 123.725624
F 20.092038 5.143598 123.787828
F 20.092038 12.859803 123.787827
F 2.251679 5.128972 126.409742
F 2.251679 12.845177 126.409742
F 11.183809 5.135356 126.444966
F 11.183808 12.851560 126.444966
F 20.093508 5.135359 126.507165
F 20.093507 12.851564 126.507165
F 2.612509 7.757336 130.050442
F 2.612510 15.473542 130.050442
F 2.612509 0.041133 130.050442
F 11.581624 7.725867 130.094413
F 11.581626 15.442074 130.094413
F 11.581625 0.009664 130.094413
F 20.491508 7.725826 130.156577
F 20.491510 15.442032 130.156577
F 20.491509 0.009623 130.156577
F 4.496613 1.276396 126.399564
F 4.496613 8.992599 126.399564
F 4.496613 16.708806 126.399564
F 13.411232 1.277257 126.460514
F 13.411232 8.993460 126.460514
F 13.411232 16.709667 126.460514
F 22.320933 1.277258 126.522715
F 22.320934 8.993461 126.522716
F 22.320933 16.709668 126.522715
F 4.874482 3.877198 130.054621
F 4.874483 11.593402 130.054621
F 13.809241 3.867721 130.109920
F 13.809242 11.583924 130.109920
F 22.718933 3.867725 130.172127
F 22.718934 11.583928 130.172127
F 4.505632 3.848894 127.307471
F 4.505632 11.565098 127.307470
F 13.417238 3.847508 127.370375
F 13.417238 11.563712 127.370374
F 22.326938 3.847509 127.432578
F 22.326938 11.563713 127.432577
F 4.498550 1.283976 123.678302
F 4.498550 9.000179 123.678302
F 4.498550 16.716386 123.678302
F 13.409762 1.285497 123.741175
F 13.409762 9.001700 123.741175
F 13.409762 16.717907 123.741175
F 22.319464 1.285497 123.803378
F 22.319464 9.001700 123.803378
F 22.319464 16.717907 123.803378
F 6.734117 7.706333 127.323692
F 6.734117 15.422538 127.323691
F 15.644664 7.705611 127.385926
F 0.115308 1.288316 109.194871
F 0.115308 9.004519 109.194871
F 0.115308 16.720726 109.194871
F 0.877989 24.539210 2.769215
F 0.877989 32.255413 2.769215
F 9.764540 24.445147 2.821048
F 9.764540 32.161351 2.821048
F 18.674556 24.445240 2.883188
F 18.674556 32.161444 2.883188
F 0.884190 26.927347 6.348180
F 0.884190 34.643550 6.348180
F 0.884190 19.211142 6.348180
F 9.771950 27.007359 6.450258
F 25.263492 23.148615 21.085915
F 9.771950 19.291154 6.450258
F 18.682015 27.007253 6.512388
F 25.263492 30.864819 21.085915
F 18.682015 19.291048 6.512388
F 0.595344 27.110365 3.659785
F 16.353790 23.148616 21.023713
F 0.595344 19.394161 3.659785
F 9.769449 27.015775 3.730677
F 16.353790 30.864819 21.023713
F 9.769450 19.299570 3.730677
F 18.680561 27.015492 3.793050
F 7.435959 23.150769 20.963089
F 18.680561 19.299287 3.793050
F 0.353750 24.466626 0.080619
F 23.080507 32.150851 14.704973
F 0.353750 32.182829 0.080619
F 23.080507 24.434648 14.704973
F 9.372145 24.424984 0.081450
F 9.372145 32.141187 0.081450
F 18.282545 24.425025 0.143640
F 18.282545 32.141227 0.143640
F 3.062511 30.880964 3.692270
F 3.062511 23.164761 3.692270
F 11.998224 30.873618 3.746381
F 11.998224 23.157415 3.746381
F 20.907987 30.873593 3.808601
F 20.907987 23.157390 3.808601
F 2.627787 28.297778 0.054526
F 2.627787 20.581575 0.054526
F 11.600233 28.283093 0.096966
F 11.600232 20.566890 0.096966
F 20.509970 28.283126 0.159191
F 20.509969 20.566923 0.159191
F 2.976908 28.285929 2.806445
F 2.976908 20.569725 2.806445
F 11.992058 28.303304 2.836571
F 11.992058 20.587100 2.836572
F 20.901980 28.303342 2.898739
F 20.901981 20.587138 2.898740
F 2.994383 30.881635 6.421861
F 2.994383 23.165432 6.421861
F 11.999526 30.865389 6.465757
F 11.999526 23.149185 6.465757
F 20.909441 30.865354 6.527938
F 20.909441 23.149151 6.527939
F 5.302297 24.441238 2.792847
F 5.302297 32.157441 2.792846
F 14.219699 24.445239 2.852088
F 14.219699 32.161442 2.852089
F 23.129406 24.445241 2.914289
F 23.129406 32.161444 2.914289
F 5.309408 27.011164 6.422524
F 7.435959 30.866973 20.963089
F 5.309408 19.294959 6.422525
F 14.227156 27.007254 6.481288
F 25.288892 20.576546 17.448548
F 14.227156 19.291050 6.481288
F 23.136865 27.007253 6.543489
F 25.288892 28.292750 17.448548
F 23.136865 19.291048 6.543489
F 5.285905 27.020772 3.696586
F 16.379191 20.576545 17.386346
F 5.285905 19.304567 3.696586
F 14.225689 27.015496 3.761947
F 16.379191 28.292749 17.386346
F 14.225689 19.299291 3.761948
F 23.135411 27.015492 3.824152
F 7.461124 20.574272 17.325794
F 23.135411 19.299287 3.824152
F 4.907504 24.425607 0.052157
F 4.907504 32.141809 0.052157
F 13.827684 24.425025 0.112540
F 13.827683 32.141227 0.112540
F 22.737395 24.425025 0.174742
F 22.737395 32.141227 0.174742
F 7.542015 30.873786 3.715313
F 7.542015 23.157582 3.715314
F 16.453136 30.873593 3.777500
F 16.453136 23.157390 3.777500
F 25.362837 30.873593 3.839702
F 25.362836 23.157390 3.839703
F 7.141759 28.282124 0.065453
F 7.141758 20.565920 0.065453
F 16.055119 28.283125 0.128089
F 16.055118 20.566922 0.128089
F 24.964818 28.283126 0.190293
F 24.964817 20.566923 0.190293
F 7.528758 28.300882 2.807759
F 7.528759 20.584678 2.807760
F 16.447128 28.303341 2.867637
F 16.447128 20.587138 2.867638
F 25.356830 28.303342 2.929840
F 25.356830 20.587138 2.929841
F 7.536729 30.867637 6.436133
F 7.536729 23.151434 6.436133
F 16.454589 30.865354 6.496837
F 16.454589 23.149151 6.496837
F 25.364291 30.865354 6.559040
F 25.364291 23.149151 6.559040
F 0.864371 24.517698 9.971074
F 0.864371 32.233901 9.971074
F 9.747323 24.434541 10.066599
F 9.747323 32.150744 10.066599
F 18.657392 24.434653 10.128737
F 18.657392 32.150856 10.128737
F 0.839778 26.923358 13.609271
F 0.839779 34.639561 13.609271
F 0.839779 19.207152 13.609271
F 9.721928 27.006830 13.702410
F 7.461124 28.290476 17.325794
F 9.721928 19.290625 13.702410
F 18.632004 27.006718 13.764548
F 18.632004 34.722921 13.764549
F 18.632004 19.290513 13.764549
F 0.575699 27.091750 10.897775
F 25.307931 20.576546 14.720524
F 0.575699 19.375546 10.897775
F 9.739776 27.007052 10.974212
F 25.307931 28.292750 14.720524
F 9.739776 19.290847 10.974212
F 18.651056 27.006718 11.036660
F 18.651056 34.722922 11.036660
F 18.651056 19.290513 11.036660
F 0.593892 24.347772 7.260123
F 0.593892 32.063975 7.260123
F 9.764931 24.434638 7.342740
F 9.764931 32.150841 7.342740
F 18.676138 24.434957 7.405178
F 18.676138 32.151160 7.405178
F 3.030798 30.869033 10.934956
F 3.030798 23.152830 10.934957
F 11.968721 30.864843 10.989994
F 11.968721 23.148639 10.989994
F 20.878482 30.864819 11.052211
F 20.878482 23.148616 11.052211
F 3.055093 28.288538 7.301406
F 3.055093 20.572334 7.301406
F 11.993798 28.293036 7.358510
F 11.993798 20.576832 7.358510
F 20.903562 28.293059 7.420728
F 20.903562 20.576855 7.420728
F 2.969020 28.277458 10.038811
F 2.969020 20.561255 10.038812
F 11.974887 28.292718 10.082108
F 11.974887 20.576514 10.082108
F 20.884816 28.292755 10.144287
F 20.884816 20.576551 10.144287
F 2.944073 30.880150 13.675530
F 2.944072 23.163947 13.675530
F 11.949487 30.864859 13.717923
F 11.949487 23.148656 13.717923
F 20.859431 30.864819 13.780099
F 20.859431 23.148616 13.780099
F 5.284220 24.430402 10.038626
F 5.284220 32.146605 10.038626
F 14.202534 24.434651 10.097636
F 14.202534 32.150855 10.097636
F 23.112242 24.434653 10.159838
F 23.112242 32.150856 10.159838
F 5.258645 27.010990 13.674466
F 16.398230 20.576546 14.658321
F 5.258645 19.294785 13.674467
F 14.177146 27.006719 13.733448
F 14.177146 34.722923 13.733448
F 14.177146 19.290514 13.733448
F 23.086855 27.006717 13.795650
F 23.086855 34.722921 13.795650
F 23.086855 19.290512 13.795650
F 5.254725 27.013982 10.938749
F 16.398230 28.292749 14.658321
F 5.254725 19.297777 10.938749
F 14.196182 27.006722 11.005556
F 7.487041 20.576481 14.596226
F 14.196182 19.290517 11.005556
F 23.105906 27.006718 11.067762
F 23.105906 34.722922 11.067762
F 23.105906 19.290513 11.067762
F 5.280186 24.427786 7.307180
F 5.280186 32.143989 7.307180
F 14.221265 24.434953 7.374074
F 14.221265 32.151157 7.374074
F 23.130988 24.434957 7.436279
F 23.130988 32.151160 7.436279
F 7.512500 30.864875 10.959028
F 7.512500 23.148672 10.959028
F 16.423631 30.864819 11.021110
F 16.423631 23.148616 11.021110
F 25.333331 30.864819 11.083312
F 25.333331 23.148616 11.083312
F 7.537569 28.292977 7.327482
F 7.537569 20.576773 7.327482
F 16.448710 28.293058 7.389627
F 16.448711 20.576855 7.389627
F 25.358411 28.293059 7.451830
F 25.358411 20.576855 7.451830
F 7.511893 28.290440 10.052582
F 7.511893 20.574237 10.052582
F 16.429964 28.292754 10.113186
F 16.429964 20.576551 10.113186
F 25.339665 28.292755 10.175388
F 25.339665 20.576551 10.175388
F 7.486416 30.867155 13.688448
F 7.486416 23.150951 13.688448
F 16.404578 30.864819 13.748998
F 16.404578 23.148616 13.748998
F 25.314280 30.864819 13.811200
F 25.314280 23.148615 13.811200
F 0.799441 24.508807 17.257984
F 0.799442 32.225011 17.257983
F 9.696437 24.434516 17.339770
F 9.696437 32.150720 17.339770
F 18.606619 24.434648 17.401896
F 18.606619 32.150851 17.401896
F 0.435216 27.095849 21.046356
F 7.487041 28.292684 14.596227
F 0.435233 19.379636 21.046349
F 9.670891 27.006873 20.977154
F 25.282545 23.148615 18.357890
F 9.670891 19.290668 20.977155
F 18.581216 27.006718 21.039263
F 18.581216 34.722921 21.039263
F 18.581216 19.290513 21.039263
F 0.536701 27.081396 18.205898
F 25.282545 30.864819 18.357890
F 0.536701 19.365192 18.205896
F 9.688913 27.007080 18.248775
F 16.372844 23.148615 18.295687
F 9.688913 19.290875 18.248775
F 18.600269 27.006717 18.311238
F 18.600269 34.722921 18.311238
F 18.600269 19.290513 18.311238
F 0.556318 24.352116 14.542429
F 0.556318 32.068319 14.542428
F 9.714322 24.434299 14.611414
F 9.714322 32.150502 14.611414
F 18.625657 24.434648 14.673872
F 18.625657 32.150851 14.673872
F 2.975282 30.869797 18.209681
F 2.975281 23.153594 18.209681
F 11.917921 30.864845 18.264569
F 11.917921 23.148641 18.264569
F 20.827696 30.864819 18.326788
F 20.827696 23.148615 18.326788
F 3.005305 28.288636 14.572688
F 3.005305 20.572432 14.572687
F 11.943319 28.292725 14.627205
F 11.943319 20.576522 14.627205
F 20.853081 28.292750 14.689423
F 20.853081 20.576546 14.689423
F 2.918796 28.276319 17.315735
F 2.918796 20.560115 17.315735
F 11.924090 28.292705 17.355274
F 11.924090 20.576501 17.355274
F 20.834043 28.292750 17.417447
F 20.834043 20.576546 17.417447
F 2.893520 30.884122 20.955265
F 2.893520 23.167919 20.955265
F 11.898683 30.864866 20.992643
F 11.898683 23.148663 20.992643
F 20.808643 30.864819 21.054814
F 20.808643 23.148616 21.054814
F 5.231073 24.430108 17.311945
F 5.231073 32.146312 17.311945
F 14.151760 24.434646 17.370796
F 14.151759 32.150849 17.370797
F 23.061469 24.434648 17.432998
F 23.061469 32.150851 17.432998
F 5.199612 27.010716 20.948960
F 16.372844 30.864819 18.295687
F 5.199612 19.294511 20.948960
F 14.126355 27.006720 21.008163
F 14.126355 34.722923 21.008164
F 14.126355 19.290515 21.008163
F 23.036067 27.006717 21.070364
F 23.036067 34.722921 21.070364
F 23.036067 19.290512 21.070364
F 5.204538 27.013808 18.213435
F 7.460994 23.148902 18.233420
F 5.204538 19.297603 18.213434
F 14.145392 27.006722 18.280134
F 7.460994 30.865105 18.233420
F 14.145392 19.290517 18.280133
F 23.055119 27.006717 18.342339
F 23.055119 34.722921 18.342339
F 23.055119 19.290512 18.342339
F 5.229324 24.427401 14.575991
F 5.229324 32.143605 14.575990
F 14.170781 24.434644 14.642768
F 14.170781 32.150847 14.642768
F 0.478475 24.381095 24.656194
F 0.478476 32.097299 24.656194
F 9.645347 24.434460 24.614541
F 9.645347 32.150663 24.614541
F 18.555831 24.434648 24.676630
F 18.555831 32.150851 24.676630
F 0.450086 27.060594 28.297805
F 25.111128 23.148615 42.910114
F 0.450086 19.344389 28.297805
F 9.619779 27.006940 28.251930
F 25.111128 30.864819 42.910114
F 9.619779 19.290735 28.251930
F 18.530428 27.006717 28.313997
F 18.530428 34.722921 28.313997
F 18.530428 19.290513 28.313997
F 0.493778 27.045208 25.506742
F 16.201426 23.148616 42.847912
F 0.493778 19.329004 25.506741
F 9.638107 27.007106 25.523495
F 16.201426 30.864819 42.847912
F 9.638107 19.290901 25.523495
F 18.549481 27.006717 25.585971
F 18.549481 34.722921 25.585971
F 18.549481 19.290513 25.585971
F 7.303380 30.866862 40.056282
F 22.928143 32.150851 36.529172
F 9.663520 24.434276 21.886138
F 9.663520 32.150480 21.886138
F 18.574869 24.434648 21.948604
F 18.574869 32.150851 21.948604
F 2.868218 30.886174 25.473299
F 2.868217 23.169971 25.473299
F 11.867098 30.864847 25.539300
F 11.867098 23.148644 25.539300
F 20.776908 30.864819 25.601522
F 20.776908 23.148616 25.601522
F 2.921952 28.277767 21.840461
F 2.921954 20.561564 21.840461
F 11.892501 28.292722 21.901935
F 11.892501 20.576518 21.901935
F 20.802293 28.292750 21.964155
F 20.802293 20.576546 21.964155
F 2.866679 28.271012 24.592872
F 2.866679 20.554808 24.592872
F 11.873291 28.292700 24.630011
F 11.873291 20.576496 24.630011
F 20.783255 28.292749 24.692181
F 20.783255 20.576546 24.692181
F 2.839817 30.886869 28.231076
F 2.839817 23.170666 28.231076
F 11.847888 30.864869 28.267378
F 11.847888 23.148666 28.267378
F 20.757855 30.864819 28.329547
F 20.757855 23.148616 28.329547
F 5.167768 24.430745 24.586278
F 5.167768 32.146948 24.586279
F 14.100968 24.434646 24.645530
F 14.100968 32.150849 24.645530
F 23.010681 24.434648 24.707731
F 23.010681 32.150851 24.707731
F 5.138023 27.012141 28.224679
F 7.284423 23.150222 42.786770
F 5.138023 19.295936 28.224679
F 14.075563 27.006720 28.282897
F 14.075563 34.722924 28.282897
F 14.075563 19.290515 28.282897
F 22.985279 27.006717 28.345098
F 22.985279 34.722921 28.345098
F 22.985279 19.290512 28.345098
F 5.154948 27.014172 25.488067
F 7.284423 30.866425 42.786770
F 5.154948 19.297967 25.488067
F 14.094602 27.006722 25.554867
F 25.136528 20.576546 39.272748
F 14.094602 19.290517 25.554866
F 23.004331 27.006717 25.617073
F 23.004332 34.722921 25.617073
F 23.004331 19.290512 25.617072
F 5.180235 24.427596 21.850866
F 5.180235 32.143799 21.850866
F 14.119990 24.434643 21.917500
F 14.119990 32.150847 21.917500
F 23.029719 24.434648 21.979706
F 23.029719 32.150851 21.979706
F 7.407579 30.865951 25.507540
F 7.407579 23.149748 25.507540
F 16.322056 30.864819 25.570421
F 16.322056 23.148616 25.570421
F 25.231757 30.864819 25.632623
F 25.231757 23.148615 25.632623
F 7.434381 28.292069 21.870500
F 7.434381 20.575865 21.870500
F 16.347442 28.292749 21.933054
F 16.347442 20.576546 21.933054
F 25.257142 28.292750 21.995257
F 25.257142 20.576546 21.995257
F 7.410528 28.290645 24.600421
F 7.410528 20.574441 24.600421
F 16.328402 28.292749 24.661080
F 16.328402 20.576545 24.661080
F 25.238104 28.292750 24.723282
F 25.238104 20.576546 24.723282
F 7.385152 30.866853 28.237722
F 7.385152 23.150650 28.237722
F 16.303002 30.864819 28.298446
F 16.303002 23.148616 28.298446
F 25.212704 30.864819 28.360648
F 25.212704 23.148615 28.360648
F 0.429289 24.383700 31.935051
F 0.429289 32.099903 31.935051
F 9.594238 24.434391 31.889318
F 9.594238 32.150595 31.889318
F 18.505043 24.434648 31.951363
F 18.505043 32.150851 31.951363
F 0.409243 27.057089 35.572057
F 25.136528 28.292750 39.272747
F 0.409243 19.340884 35.572058
F 9.568700 27.007004 35.526704
F 16.226826 20.576545 39.210545
F 9.568700 19.290799 35.526705
F 18.479640 27.006717 35.588729
F 18.479640 34.722921 35.588729
F 18.479640 19.290513 35.588729
F 0.455410 27.034551 32.789573
F 16.226826 28.292749 39.210545
F 0.455410 19.318346 32.789573
F 9.587322 27.007126 32.798217
F 7.309541 20.574825 39.149512
F 9.587322 19.290921 32.798217
F 18.498693 27.006717 32.860704
F 18.498693 34.722921 32.860704
F 18.498693 19.290513 32.860704
F 0.474162 24.400611 29.152932
F 0.474162 32.116814 29.152932
F 9.612698 24.434247 29.160854
F 9.612698 32.150450 29.160854
F 18.524081 24.434648 29.223338
F 18.524081 32.150851 29.223338
F 2.808300 30.886724 32.746332
F 2.808300 23.170521 32.746332
F 11.816270 30.864849 32.814031
F 11.816270 23.148646 32.814031
F 20.726120 30.864819 32.876255
F 20.726120 23.148615 32.876255
F 2.838993 28.271194 29.109878
F 2.838994 20.554991 29.109878
F 11.841675 28.292720 29.176666
F 11.841675 20.576516 29.176666
F 20.751505 28.292750 29.238888
F 20.751505 20.576546 29.238888
F 2.814319 28.270183 31.867102
F 2.814319 20.553979 31.867102
F 11.822503 28.292699 31.904744
F 11.822503 20.576495 31.904745
F 20.732467 28.292750 31.966913
F 20.732467 20.576546 31.966913
F 2.790989 30.886381 35.502986
F 2.790989 23.170178 35.502986
F 11.797108 30.864869 35.542110
F 11.797108 23.148666 35.542110
F 20.707067 30.864819 35.604280
F 20.707067 23.148616 35.604280
F 5.109822 24.428580 31.862487
F 5.109822 32.144784 31.862487
F 14.050177 24.434645 31.920264
F 14.050176 32.150848 31.920264
F 22.959893 24.434648 31.982464
F 22.959893 32.150851 31.982464
F 5.084335 27.012952 35.499955
F 7.309541 28.291029 39.149511
F 5.084335 19.296747 35.499955
F 14.024772 27.006721 35.557630
F 25.155566 20.576546 36.544722
F 14.024772 19.290516 35.557630
F 22.934491 27.006717 35.619830
F 22.934491 34.722921 35.619830
F 22.934491 19.290512 35.619830
F 5.104695 27.014641 32.762743
F 25.155566 28.292750 36.544722
F 5.104695 19.298437 32.762743
F 14.043813 27.006722 32.829599
F 16.245865 20.576545 36.482520
F 14.043813 19.290517 32.829599
F 22.953543 27.006717 32.891805
F 22.953543 34.722921 32.891805
F 22.953543 19.290512 32.891805
F 5.129782 24.426855 29.125372
F 5.129782 32.143059 29.125373
F 14.069200 24.434643 29.192233
F 14.069200 32.150846 29.192233
F 22.978931 24.434648 29.254439
F 22.978931 32.150851 29.254439
F 7.354611 30.866666 32.781727
F 7.354611 23.150462 32.781727
F 16.271268 30.864819 32.845153
F 16.271268 23.148616 32.845153
F 25.180969 30.864819 32.907356
F 25.180969 23.148615 32.907356
F 7.380882 28.291200 29.144591
F 7.380882 20.574996 29.144591
F 16.296653 28.292749 29.207787
F 16.296653 20.576545 29.207787
F 25.206355 28.292750 29.269990
F 25.206354 20.576546 29.269989
F 7.359883 28.290810 31.874994
F 7.359883 20.574606 31.874994
F 16.277614 28.292749 31.935812
F 16.277614 20.576545 31.935812
F 25.187316 28.292750 31.998015
F 25.187316 20.576546 31.998015
F 7.334678 30.866653 35.512250
F 7.334678 23.150449 35.512250
F 16.252213 30.864819 35.573179
F 16.252214 23.148616 35.573179
F 25.161916 30.864819 35.635381
F 25.161916 23.148615 35.635381
F 0.391618 24.385643 39.209016
F 0.391618 32.101846 39.209016
F 9.543215 24.434339 39.164086
F 9.543215 32.150542 39.164086
F 18.454255 24.434648 39.226096
F 18.454255 32.150851 39.226096
F 0.372101 27.054664 42.846683
F 16.245865 28.292749 36.482519
F 0.372101 19.338459 42.846683
F 9.517749 27.007039 42.801461
F 7.328809 20.574551 36.418968
F 9.517749 19.290834 42.801461
F 18.428852 27.006717 42.863463
F 18.428852 34.722921 42.863463
F 18.428852 19.290513 42.863463
F 0.423953 27.037483 40.063809
F 7.328809 28.290755 36.418968
F 0.423954 19.321278 40.063809
F 9.536611 27.007124 40.072954
F 25.130181 23.148615 40.182089
F 9.536611 19.290919 40.072954
F 18.447905 27.006717 40.135437
F 18.447905 34.722921 40.135437
F 18.447905 19.290513 40.135437
F 0.440143 24.407510 36.422770
F 0.440143 32.123713 36.422770
F 9.561952 24.434237 36.435584
F 9.561952 32.150441 36.435584
F 18.473293 24.434648 36.498070
F 18.473292 32.150851 36.498070
F 2.770771 30.883062 40.023340
F 2.770771 23.166859 40.023340
F 11.765448 30.864852 40.088762
F 11.765448 23.148648 40.088762
F 20.675331 30.864819 40.150988
F 20.675332 23.148616 40.150988
F 2.786969 28.272235 36.384523
F 2.786969 20.556031 36.384523
F 11.790849 28.292718 36.451397
F 11.790849 20.576514 36.451397
F 20.700717 28.292749 36.513621
F 20.700717 20.576546 36.513621
F 2.768111 28.272400 39.139960
F 2.768112 20.556196 39.139961
F 11.771729 28.292699 39.179477
F 11.771729 20.576496 39.179477
F 20.681679 28.292749 39.241646
F 20.681679 20.576546 39.241646
F 2.744927 30.884993 42.776945
F 2.744927 23.168790 42.776945
F 11.746339 30.864868 42.816843
F 11.746339 23.148664 42.816843
F 20.656279 30.864819 42.879013
F 20.656279 23.148616 42.879013
F 5.060522 24.428527 39.137198
F 5.060522 32.144730 39.137198
F 13.999385 24.434644 39.194997
F 13.999385 32.150848 39.194997
F 22.909105 24.434648 39.257197
F 22.909105 32.150851 39.257197
F 5.034841 27.012916 42.774584
F 25.130181 30.864819 40.182089
F 5.034841 19.296711 42.774585
F 13.973980 27.006721 42.832364
F 16.220480 23.148616 40.119886
F 13.973980 19.290517 42.832364
F 22.883703 27.006717 42.894564
F 22.883703 34.722921 42.894564
F 22.883703 19.290512 42.894564
F 5.054710 27.014242 40.037476
F 16.220480 30.864819 40.119886
F 5.054710 19.298037 40.037476
F 13.993026 27.006722 40.104332
F 7.303380 23.150659 40.056282
F 13.993026 19.290517 40.104333
F 22.902755 27.006717 40.166539
F 22.902755 34.722921 40.166538
F 22.902755 19.290512 40.166538
F 5.079619 24.426828 36.400151
F 5.079619 32.143031 36.400151
F 14.018412 24.434643 36.466965
F 14.018412 32.150846 36.466965
F 22.928143 24.434648 36.529172
F 0.515318 24.376063 21.864947
F 0.515318 32.092266 21.864947
F 0.354195 24.387850 46.483527
F 0.354195 32.104053 46.483527
F 9.492341 24.434322 46.438831
F 9.492341 32.150526 46.438831
F 18.403467 24.434648 46.500829
F 18.403467 32.150851 46.500829
F 0.336995 27.052500 50.120054
F 24.958764 23.148615 64.734313
F 0.336995 19.336295 50.120054
F 9.466950 27.007040 50.076196
F 24.958764 30.864819 64.734313
F 9.466950 19.290835 50.076196
F 18.378064 27.006717 50.138196
F 18.378064 34.722921 50.138196
F 18.378064 19.290513 50.138196
F 0.389604 27.033147 47.340694
F 16.049062 23.148616 64.672111
F 0.389604 19.316942 47.340693
F 9.485957 27.007098 47.347705
F 16.049062 30.864819 64.672111
F 9.485957 19.290893 47.347705
F 18.397117 27.006717 47.410171
F 18.397117 34.722921 47.410171
F 18.397117 19.290513 47.410171
F 22.775779 32.150851 58.353371
F 22.775779 24.434648 58.353371
F 9.511271 24.434252 43.710328
F 9.511271 32.150455 43.710328
F 18.422505 24.434648 43.772804
F 18.422505 32.150851 43.772804
F 2.723292 30.881652 47.298220
F 2.723292 23.165448 47.298220
F 11.714639 30.864855 47.363493
F 11.714639 23.148652 47.363493
F 20.624544 30.864819 47.425721
F 20.624544 23.148616 47.425721
F 2.746196 28.275125 43.660720
F 2.746196 20.558922 43.660720
F 11.740032 28.292715 43.726128
F 11.740032 20.576511 43.726128
F 20.649929 28.292750 43.788355
F 20.649929 20.576546 43.788354
F 2.722616 28.273057 46.413538
F 2.722616 20.556854 46.413538
F 11.720965 28.292702 46.454208
F 11.720965 20.576499 46.454208
F 20.630891 28.292750 46.516380
F 20.630891 20.576546 46.516380
F 2.700965 30.883783 50.050045
F 2.700965 23.167580 50.050045
F 11.695579 30.864864 50.091573
F 11.695579 23.148660 50.091573
F 20.605490 30.864819 50.153746
F 20.605490 23.148616 50.153746
F 5.009997 24.428602 46.411810
F 5.009997 32.144806 46.411810
F 13.948594 24.434644 46.469731
F 13.948594 32.150847 46.469731
F 22.858317 24.434648 46.531930
F 22.858317 32.150851 46.531930
F 4.985744 27.012440 50.048928
F 7.134079 23.149607 64.610476
F 4.985744 19.296235 50.048928
F 13.923190 27.006722 50.107097
F 7.134079 30.865810 64.610476
F 13.923190 19.290517 50.107098
F 22.832915 27.006717 50.169297
F 22.832915 34.722921 50.169297
F 22.832915 19.290512 50.169297
F 5.005723 27.013846 47.312418
F 24.984164 20.576546 61.096947
F 5.005723 19.297641 47.312417
F 13.942240 27.006722 47.379066
F 24.984164 28.292750 61.096947
F 13.942240 19.290517 47.379066
F 22.851967 27.006717 47.441272
F 22.851967 34.722921 47.441272
F 22.851967 19.290512 47.441272
F 5.030078 24.427279 43.674966
F 5.030078 32.143482 43.674966
F 13.967626 24.434643 43.741699
F 13.967626 32.150847 43.741699
F 22.877355 24.434648 43.803905
F 22.877355 32.150851 43.803905
F 7.252418 30.866975 47.330897
F 7.252418 23.150772 47.330897
F 16.169691 30.864819 47.394620
F 16.169691 23.148616 47.394620
F 25.079393 30.864819 47.456823
F 25.079393 23.148615 47.456822
F 7.277768 28.290613 43.693562
F 7.277768 20.574409 43.693562
F 16.195077 28.292749 43.757253
F 16.195077 20.576546 43.757253
F 25.104778 28.292750 43.819456
F 25.104778 20.576546 43.819456
F 7.259351 28.291250 46.424035
F 7.259351 20.575047 46.424036
F 16.176038 28.292749 46.485279
F 16.176038 20.576545 46.485279
F 25.085740 28.292750 46.547481
F 25.085740 20.576546 46.547481
F 7.234296 30.866215 50.061309
F 7.234296 23.150011 50.061309
F 16.150638 30.864819 50.122645
F 16.150638 23.148616 50.122646
F 25.060340 30.864819 50.184847
F 25.060340 23.148615 50.184847
F 0.320184 24.390094 53.756672
F 0.320184 32.106297 53.756672
F 9.441605 24.434334 53.713557
F 9.441605 32.150537 53.713557
F 18.352679 24.434648 53.775562
F 18.352679 32.150851 53.775562
F 0.303064 27.049901 57.393618
F 16.074463 20.576545 61.034745
F 0.303064 19.333696 57.393618
F 9.416226 27.007024 57.350920
F 16.074463 28.292749 61.034744
F 9.416227 19.290819 57.350919
F 18.327276 27.006718 57.412929
F 18.327276 34.722921 57.412929
F 18.327276 19.290513 57.412929
F 0.357262 27.030569 54.617219
F 7.159226 20.575482 60.973167
F 0.357262 19.314364 54.617219
F 9.435345 27.007054 54.622467
F 7.159226 28.291685 60.973167
F 9.435345 19.290849 54.622467
F 18.346329 27.006717 54.684903
F 18.346329 34.722921 54.684903
F 18.346329 19.290513 54.684903
F 0.373451 24.409688 50.978524
F 0.373451 32.125891 50.978524
F 9.460640 24.434288 50.985085
F 9.460640 32.150491 50.985085
F 18.371716 24.434648 51.047537
F 18.371716 32.150851 51.047537
F 2.680097 30.879971 54.573951
F 2.680097 23.163768 54.573951
F 11.663843 30.864858 54.638223
F 11.663843 23.148655 54.638223
F 20.573755 30.864819 54.700454
F 20.573756 23.148615 54.700454
F 2.701382 28.276768 50.935990
F 2.701382 20.560565 50.935990
F 11.689230 28.292711 51.000858
F 11.689230 20.576507 51.000858
F 20.599141 28.292750 51.063088
F 20.599141 20.576546 51.063087
F 2.679463 28.274513 53.686832
F 2.679463 20.558309 53.686832
F 11.670209 28.292707 53.728938
F 11.670209 20.576503 53.728938
F 20.580103 28.292750 53.791113
F 20.580103 20.576546 53.791113
F 2.657566 30.882542 57.323968
F 2.657566 23.166339 57.323968
F 11.644826 30.864858 57.366302
F 11.644826 23.148655 57.366302
F 20.554703 30.864819 57.428479
F 20.554703 23.148616 57.428479
F 4.961918 24.429350 53.685971
F 4.961918 32.145553 53.685971
F 13.897805 24.434643 53.744464
F 13.897805 32.150847 53.744464
F 22.807529 24.434648 53.806663
F 22.807529 32.150851 53.806663
F 4.937553 27.011760 57.323147
F 25.003202 20.576546 58.368921
F 4.937553 19.295555 57.323147
F 13.872401 27.006722 57.381830
F 25.003202 28.292750 58.368922
F 13.872401 19.290517 57.381830
F 22.782126 27.006717 57.444030
F 22.782127 34.722921 57.444030
F 22.782126 19.290512 57.444030
F 4.957404 27.013242 54.587456
F 16.093501 20.576545 58.306719
F 4.957404 19.297037 54.587456
F 13.891456 27.006721 54.653799
F 16.093500 28.292749 58.306719
F 13.891456 19.290516 54.653799
F 22.801179 27.006717 54.716005
F 22.801179 34.722921 54.716004
F 22.801179 19.290512 54.716005
F 4.981511 24.427804 50.949902
F 4.981511 32.144008 50.949902
F 13.916841 24.434644 51.016433
F 13.916841 32.150847 51.016433
F 22.826567 24.434648 51.078638
F 22.826567 32.150851 51.078638
F 7.202223 30.866856 54.605684
F 7.202223 23.150652 54.605684
F 16.118903 30.864819 54.669353
F 16.118903 23.148616 54.669353
F 25.028605 30.864819 54.731555
F 25.028605 23.148615 54.731555
F 7.227243 28.290633 50.968275
F 7.227243 20.574429 50.968275
F 16.144289 28.292749 51.031986
F 16.144289 20.576545 51.031986
F 25.053990 28.292750 51.094189
F 25.053990 20.576546 51.094189
F 7.209282 28.291461 53.698593
F 7.209282 20.575257 53.698593
F 16.125251 28.292749 53.760012
F 16.125250 20.576545 53.760012
F 25.034952 28.292750 53.822214
F 25.034952 20.576546 53.822214
F 7.184286 30.865985 57.335876
F 7.184285 23.149781 57.335876
F 16.099850 30.864819 57.397378
F 16.099850 23.148616 57.397378
F 25.009552 30.864819 57.459580
F 25.009552 23.148615 57.459580
F 0.285886 24.393030 61.030480
F 0.285886 32.109234 61.030480
F 9.390860 24.434347 60.988284
F 9.390860 32.150551 60.988284
F 18.301891 24.434648 61.050295
F 18.301891 32.150851 61.050295
F 0.268817 27.046703 64.667107
F 7.177042 20.574544 58.243070
F 0.268817 19.330498 64.667107
F 9.365490 27.007010 64.625647
F 7.177042 28.290747 58.243070
F 9.365490 19.290805 64.625647
F 18.276488 27.006718 64.687662
F 18.276488 34.722921 64.687662
F 18.276488 19.290513 64.687662
F 0.324205 27.026996 61.895276
F 24.977817 23.148615 62.006288
F 0.324205 19.310791 61.895276
F 9.384732 27.007013 61.897231
F 24.977817 30.864819 62.006288
F 9.384732 19.290808 61.897231
F 18.295541 27.006717 61.959637
F 18.295541 34.722921 61.959636
F 18.295541 19.290513 61.959637
F 0.340722 24.412387 58.256321
F 0.340722 32.128590 58.256321
F 9.410043 24.434336 58.259851
F 9.410043 32.150539 58.259851
F 18.320928 24.434648 58.322270
F 18.320928 32.150851 58.322270
F 2.635321 30.878422 61.849722
F 2.635321 23.162218 61.849722
F 11.613055 30.864858 61.912956
F 11.613055 23.148654 61.912956
F 20.522967 30.864819 61.975187
F 20.522967 23.148616 61.975187
F 2.657991 28.278393 58.211884
F 2.657991 20.562189 58.211884
F 11.638439 28.292710 58.275589
F 11.638438 20.576506 58.275589
F 20.548353 28.292750 58.337821
F 20.548353 20.576546 58.337820
F 2.635251 28.275514 60.961071
F 2.635251 20.559310 60.961071
F 11.619453 28.292713 61.003666
F 11.619453 20.576509 61.003667
F 20.529315 28.292750 61.065846
F 20.529315 20.576546 61.065846
F 2.612872 30.881457 64.598024
F 2.612872 23.165254 64.598024
F 11.594062 30.864853 64.641032
F 11.594062 23.148650 64.641032
F 20.503914 30.864819 64.703213
F 20.503914 23.148616 64.703212
F 4.912831 24.429749 60.960443
F 4.912831 32.145952 60.960443
F 13.847016 24.434643 61.019197
F 13.847016 32.150847 61.019197
F 22.756741 24.434648 61.081396
F 22.756741 32.150851 61.081396
F 4.888235 27.011425 64.597694
F 16.068115 23.148616 61.944086
F 4.888235 19.295220 64.597694
F 13.821613 27.006722 64.656564
F 16.068115 30.864819 61.944086
F 13.821613 19.290517 64.656564
F 22.731339 27.006717 64.718763
F 22.731339 34.722921 64.718763
F 22.731339 19.290512 64.718763
F 4.909001 27.012678 61.862596
F 7.151782 23.150608 61.880446
F 4.909001 19.296473 61.862596
F 13.840672 27.006721 61.928533
F 7.151782 30.866811 61.880446
F 13.840672 19.290516 61.928533
F 22.750391 27.006717 61.990738
F 22.750391 34.722921 61.990738
F 22.750391 19.290512 61.990738
F 4.933303 24.428444 58.225064
F 4.933303 32.144648 58.225064
F 13.866057 24.434644 58.291166
F 13.866057 32.150848 58.291166
F 0.406164 24.406346 43.702449
F 0.406164 32.122549 43.702449
F 0.251873 24.396227 68.303576
F 0.251873 32.112430 68.303576
F 9.340153 24.434367 68.263008
F 9.340153 32.150570 68.263008
F 18.251103 24.434648 68.325029
F 18.251103 32.150851 68.325029
F 0.235006 27.043620 71.939949
F 24.806400 23.148615 86.558513
F 0.235006 19.327415 71.939949
F 9.314807 27.006986 71.900366
F 24.806400 30.864819 86.558513
F 9.314807 19.290781 71.900366
F 18.225700 27.006717 71.962395
F 18.225700 34.722921 71.962395
F 18.225700 19.290513 71.962395
F 0.291602 27.023147 69.172714
F 15.896698 23.148616 86.496310
F 0.291603 19.306942 69.172714
F 9.334044 27.006989 69.171981
F 15.896698 30.864819 86.496311
F 9.334044 19.290784 69.171980
F 18.244753 27.006717 69.234370
F 18.244753 34.722921 69.234370
F 18.244753 19.290513 69.234370
F 15.915752 30.864819 83.768285
F 7.001145 23.150173 83.704952
F 9.359386 24.434365 65.534606
F 9.359386 32.150569 65.534606
F 18.270140 24.434648 65.597003
F 18.270140 32.150851 65.597003
F 2.590496 30.877046 69.125202
F 2.590496 23.160843 69.125202
F 11.562278 30.864855 69.187692
F 11.562278 23.148652 69.187692
F 20.472180 30.864819 69.249921
F 20.472180 23.148616 69.249921
F 2.612806 28.279847 65.487480
F 2.612806 20.563643 65.487479
F 11.587655 28.292711 65.550324
F 11.587656 20.576508 65.550324
F 20.497565 28.292750 65.612554
F 20.497565 20.576546 65.612554
F 2.590653 28.276803 68.234881
F 2.590653 20.560599 68.234881
F 11.568683 28.292717 68.278397
F 11.568683 20.576513 68.278397
F 20.478527 28.292750 68.340579
F 20.478527 20.576546 68.340579
F 2.568541 30.879989 71.871654
F 2.568541 23.163786 71.871654
F 11.543287 30.864851 71.915763
F 11.543287 23.148647 71.915763
F 20.453126 30.864819 71.977946
F 20.453126 23.148616 71.977946
F 4.863783 24.430174 68.234899
F 4.863783 32.146377 68.234899
F 13.796229 24.434643 68.293930
F 13.796229 32.150847 68.293930
F 22.705953 24.434648 68.356130
F 22.705953 32.150851 68.356130
F 4.839419 27.010919 71.872071
F 6.983252 23.149250 86.434431
F 4.839419 19.294714 71.872072
F 13.770827 27.006722 71.931297
F 6.983252 30.865453 86.434431
F 13.770827 19.290517 71.931297
F 22.680550 27.006717 71.993496
F 22.680550 34.722921 71.993496
F 22.680550 19.290512 71.993496
F 4.860100 27.012302 69.137537
F 24.831800 20.576546 82.921146
F 4.860100 19.296098 69.137537
F 13.789886 27.006720 69.203267
F 13.789886 34.722924 69.203267
F 13.789886 19.290515 69.203267
F 22.699603 27.006717 69.265471
F 22.699603 34.722921 69.265471
F 22.699603 19.290512 69.265471
F 4.884542 24.428879 65.500071
F 4.884542 32.145082 65.500071
F 13.815272 24.434645 65.565900
F 13.815272 32.150848 65.565900
F 22.724991 24.434648 65.628104
F 22.724991 32.150851 65.628104
F 7.101411 30.866721 69.155247
F 7.101411 23.150518 69.155247
F 16.017327 30.864819 69.218819
F 16.017327 23.148616 69.218819
F 24.927029 30.864819 69.281022
F 24.927029 23.148615 69.281022
F 7.126562 28.290793 65.517839
F 7.126562 20.574589 65.517839
F 16.042712 28.292749 65.581453
F 16.042712 20.576546 65.581452
F 24.952414 28.292750 65.643656
F 24.952414 20.576546 65.643655
F 7.108930 28.291822 68.247796
F 7.108930 20.575619 68.247796
F 16.023675 28.292749 68.309478
F 16.023675 20.576545 68.309478
F 24.933376 28.292750 68.371680
F 24.933376 20.576546 68.371680
F 7.083743 30.865694 71.885125
F 7.083743 23.149491 71.885125
F 15.998274 30.864819 71.946845
F 15.998274 23.148616 71.946845
F 24.907976 30.864819 72.009047
F 24.907976 23.148616 72.009047
F 0.218261 24.399178 75.576259
F 0.218261 32.115381 75.576259
F 9.289492 24.434396 75.537721
F 9.289492 32.150599 75.537721
F 18.200314 24.434648 75.599762
F 18.200314 32.150851 75.599762
F 0.201606 27.040812 79.212517
F 24.831800 28.292750 82.921146
F 0.201606 19.324608 79.212517
F 9.264167 27.006951 79.175074
F 15.922099 20.576545 82.858944
F 9.264167 19.290746 79.175074
F 18.174912 27.006718 79.237128
F 18.174912 34.722921 79.237128
F 18.174912 19.290513 79.237128
F 0.259325 27.019493 76.449588
F 15.922099 28.292749 82.858944
F 0.259326 19.303289 76.449587
F 9.283330 27.006970 76.446724
F 7.008349 20.575846 82.797106
F 9.283330 19.290765 76.446724
F 18.193965 27.006717 76.509103
F 18.193965 34.722921 76.509102
F 18.193965 19.290513 76.509103
F 0.275423 24.420069 72.811220
F 0.275423 32.136272 72.811221
F 9.308678 24.434385 72.809352
F 9.308678 32.150589 72.809352
F 18.219352 24.434648 72.871736
F 18.219352 32.150851 72.871736
F 2.546375 30.875714 76.400534
F 2.546375 23.159511 76.400534
F 11.511509 30.864851 76.462427
F 11.511509 23.148648 76.462427
F 20.421391 30.864819 76.524653
F 20.421391 23.148616 76.524653
F 2.568335 28.281184 72.762881
F 2.568335 20.564980 72.762881
F 11.536883 28.292715 72.825060
F 11.536883 20.576511 72.825059
F 20.446777 28.292750 72.887287
F 20.446777 20.576546 72.887287
F 2.546651 28.278409 75.508347
F 2.546651 20.562205 75.508348
F 11.517905 28.292719 75.553129
F 11.517904 20.576515 75.553129
F 20.427739 28.292750 75.615312
F 20.427739 20.576546 75.615312
F 2.524934 30.878284 79.144979
F 2.524934 23.162081 79.144979
F 11.492509 30.864848 79.190495
F 11.492509 23.148645 79.190495
F 20.402338 30.864819 79.252679
F 20.402338 23.148616 79.252678
F 4.815180 24.430750 75.509208
F 4.815180 32.146954 75.509208
F 13.745443 24.434644 75.568663
F 13.745443 32.150847 75.568663
F 22.655165 24.434648 75.630863
F 22.655165 32.150851 75.630863
F 4.791017 27.010287 79.146325
F 7.008349 28.292050 82.797106
F 4.791017 19.294082 79.146325
F 13.720041 27.006721 79.206029
F 24.850838 20.576546 80.193121
F 13.720041 19.290517 79.206029
F 22.629762 27.006717 79.268229
F 22.629762 34.722921 79.268229
F 22.629762 19.290512 79.268229
F 4.811258 27.011929 76.412453
F 24.850838 28.292750 80.193121
F 4.811258 19.295724 76.412453
F 13.739099 27.006720 76.478000
F 13.739099 34.722924 76.478000
F 13.739099 19.290515 76.478000
F 22.648815 27.006717 76.540204
F 22.648815 34.722921 76.540204
F 22.648815 19.290512 76.540204
F 4.835630 24.429240 72.774990
F 4.835630 32.145444 72.774990
F 13.764486 24.434645 72.840633
F 13.764486 32.150849 72.840633
F 22.674203 24.434648 72.902838
F 22.674203 32.150851 72.902838
F 7.051209 30.866569 76.430085
F 7.051209 23.150366 76.430085
F 15.966539 30.864819 76.493552
F 15.966539 23.148615 76.493552
F 24.876241 30.864819 76.555755
F 24.876241 23.148615 76.555755
F 7.076281 28.290918 72.792663
F 7.076281 20.574714 72.792663
F 15.991924 28.292749 72.856186
F 15.991924 20.576545 72.856185
F 24.901626 28.292750 72.918388
F 24.901626 20.576546 72.918388
F 7.058593 28.291929 75.522454
F 7.058593 20.575726 75.522454
F 15.972887 28.292749 75.584211
F 15.972887 20.576545 75.584211
F 24.882588 28.292750 75.646413
F 24.882588 20.576546 75.646413
F 7.033453 30.865581 79.159780
F 7.033453 23.149378 79.159780
F 15.947486 30.864819 79.221577
F 15.947486 23.148616 79.221577
F 24.857188 30.864819 79.283779
F 24.857188 23.148615 79.283779
F 0.185058 24.401884 82.848745
F 0.185058 32.118087 82.848745
F 9.238869 24.434435 82.812427
F 9.238869 32.150638 82.812427
F 18.149527 24.434648 82.874494
F 18.149526 32.150851 82.874494
F 0.168570 27.038182 86.484945
F 15.941137 20.576545 80.130918
F 0.168570 19.321977 86.484945
F 9.213558 27.006908 86.449778
F 15.941137 28.292749 80.130918
F 9.213558 19.290703 86.449778
F 18.124124 27.006717 86.511861
F 18.124124 34.722921 86.511861
F 18.124124 19.290513 86.511861
F 0.227297 27.016033 83.726070
F 7.026153 20.574888 80.067515
F 0.227297 19.299828 83.726070
F 9.232634 27.006945 83.721472
F 7.026153 28.291092 80.067515
F 9.232634 19.290740 83.721472
F 18.143177 27.006717 83.783836
F 18.143177 34.722921 83.783836
F 18.143177 19.290513 83.783836
F 0.243279 24.423622 80.087864
F 0.243279 32.139826 80.087864
F 9.257973 24.434407 80.084097
F 9.257973 32.150611 80.084097
F 18.168564 24.434648 80.146469
F 18.168564 32.150851 80.146469
F 2.502915 30.874331 83.675830
F 2.502915 23.158128 83.675830
F 11.460748 30.864846 83.737164
F 11.460748 23.148643 83.737164
F 20.370603 30.864819 83.799386
F 20.370603 23.148616 83.799386
F 2.524566 28.282541 80.038182
F 2.524566 20.566337 80.038182
F 11.486119 28.292719 80.099796
F 11.486119 20.576515 80.099795
F 20.395989 28.292749 80.162020
F 20.395989 20.576546 80.162020
F 2.503390 28.280198 82.781575
F 2.503391 20.563994 82.781575
F 11.467128 28.292721 82.827860
F 11.467128 20.576517 82.827861
F 20.376951 28.292750 82.890045
F 20.376951 20.576546 82.890045
F 2.481971 30.876429 86.418143
F 2.481971 23.160226 86.418143
F 11.441734 30.864846 86.465226
F 11.441734 23.148642 86.465226
F 20.351550 30.864819 86.527412
F 20.351550 23.148616 86.527412
F 4.766950 24.431427 82.783429
F 4.766950 32.147631 82.783429
F 13.694658 24.434644 82.843395
F 13.694658 32.150848 82.843396
F 22.604377 24.434648 82.905595
F 22.604377 32.150851 82.905595
F 4.742926 27.009575 86.420523
F 24.825453 23.148615 83.830488
F 4.742926 19.293370 86.420523
F 13.669257 27.006721 86.480762
F 24.825453 30.864819 83.830488
F 13.669257 19.290516 86.480762
F 22.578974 27.006717 86.542962
F 22.578974 34.722921 86.542962
F 22.578974 19.290512 86.542962
F 4.762735 27.011478 83.687417
F 15.915752 23.148616 83.768285
F 4.762735 19.295274 83.687417
F 13.688312 27.006720 83.752733
F 13.688312 34.722923 83.752733
F 13.688312 19.290515 83.752733
F 22.598027 27.006717 83.814937
F 22.598027 34.722921 83.814937
F 22.598027 19.290512 83.814937
F 4.786952 24.429652 80.049928
F 4.786952 32.145855 80.049928
F 13.713699 24.434646 80.115366
F 13.713699 32.150849 80.115366
F 22.623415 24.434648 80.177570
F 22.623415 32.150851 80.177570
F 7.001145 30.866376 83.704952
F 0.307844 24.416311 65.534085
F 0.307844 32.132514 65.534085
F 0.152166 24.404464 90.121118
F 0.152166 32.120667 90.121118
F 9.188272 24.434480 90.087129
F 9.188272 32.150684 90.087129
F 18.098738 24.434648 90.149228
F 18.098738 32.150851 90.149228
F 0.135804 27.035599 93.757288
F 24.654036 23.148615 108.382712
F 0.135804 19.319394 93.757288
F 9.162970 27.006861 93.724479
F 24.654036 30.864819 108.382712
F 9.162970 19.290656 93.724479
F 18.073336 27.006718 93.786594
F 18.073336 34.722921 93.786595
F 18.073336 19.290513 93.786595
F 0.195460 27.012688 91.002343
F 15.744335 23.148616 108.320510
F 0.195460 19.296483 91.002343
F 9.181957 27.006914 90.996225
F 15.744335 30.864819 108.320510
F 9.181957 19.290709 90.996225
F 18.092389 27.006717 91.058569
F 18.092389 34.722921 91.058569
F 18.092389 19.290513 91.058569
F 6.876126 28.291708 101.892146
F 24.673088 23.148615 105.654687
F 9.207286 24.434435 87.358848
F 9.207286 32.150639 87.358848
F 18.117776 24.434648 87.421202
F 18.117776 32.150851 87.421203
F 2.459917 30.872906 90.951146
F 2.459917 23.156703 90.951146
F 11.409992 30.864840 91.011902
F 11.409992 23.148637 91.011902
F 20.319815 30.864819 91.074120
F 20.319815 23.148616 91.074120
F 2.481361 28.283945 87.313477
F 2.481361 20.567741 87.313476
F 11.435360 28.292725 87.374533
F 11.435360 20.576521 87.374533
F 20.345201 28.292750 87.436753
F 20.345201 20.576546 87.436753
F 2.460679 28.282105 90.054691
F 2.460679 20.565901 90.054692
F 11.416354 28.292724 90.102592
F 11.416354 20.576520 90.102592
F 20.326163 28.292750 90.164779
F 20.326163 20.576546 90.164779
F 2.439431 30.874484 93.691271
F 2.439431 23.158281 93.691271
F 11.390961 30.864842 93.739957
F 11.390961 23.148639 93.739958
F 20.300762 30.864819 93.802145
F 20.300762 23.148616 93.802145
F 4.718968 24.432165 90.057612
F 4.718968 32.148368 90.057612
F 13.643874 24.434645 90.118129
F 13.643874 32.150848 90.118129
F 22.553589 24.434648 90.180329
F 22.553589 32.150851 90.180329
F 4.695017 27.008826 93.694710
F 6.832982 23.148742 108.258332
F 4.695017 19.292622 93.694710
F 13.618473 27.006720 93.755495
F 13.618473 34.722924 93.755495
F 13.618473 19.290515 93.755495
F 22.528186 27.006717 93.817696
F 22.528186 34.722921 93.817696
F 22.528186 19.290512 93.817696
F 4.714489 27.010952 90.962443
F 6.832982 30.864946 108.258331
F 4.714490 19.294747 90.962443
F 13.637526 27.006719 91.027467
F 13.637526 34.722923 91.027467
F 13.637526 19.290514 91.027466
F 22.547239 27.006717 91.089671
F 22.547239 34.722921 91.089671
F 22.547239 19.290512 91.089670
F 4.738575 24.430142 87.324922
F 4.738575 32.146345 87.324922
F 13.662912 24.434646 87.390100
F 13.662912 32.150849 87.390100
F 22.572627 24.434648 87.452304
F 22.572627 32.150851 87.452304
F 6.951172 30.866156 90.979839
F 6.951172 23.149953 90.979839
F 15.864964 30.864819 91.043019
F 15.864964 23.148616 91.043019
F 24.774665 30.864819 91.105221
F 24.774665 23.148615 91.105221
F 6.976140 28.291300 87.342394
F 6.976140 20.575096 87.342394
F 15.890349 28.292749 87.405652
F 15.890349 20.576546 87.405652
F 24.800050 28.292750 87.467855
F 24.800050 20.576546 87.467855
F 6.958190 28.292186 90.071754
F 6.958190 20.575982 90.071754
F 15.871311 28.292749 90.133677
F 15.871311 20.576546 90.133677
F 24.781012 28.292750 90.195880
F 24.781012 20.576546 90.195880
F 6.933133 30.865309 93.709076
F 6.933133 23.149105 93.709076
F 15.845910 30.864819 93.771044
F 15.845910 23.148616 93.771044
F 24.755612 30.864819 93.833246
F 24.755612 23.148615 93.833246
F 0.119507 24.407275 97.393596
F 0.119507 32.123478 97.393596
F 9.137685 24.434529 97.361829
F 9.137685 32.150732 97.361829
F 18.047950 24.434648 97.423961
F 18.047950 32.150851 97.423961
F 0.103280 27.032453 101.029971
F 24.679436 20.576546 104.745346
F 0.103280 19.316248 101.029971
F 9.112347 27.006820 100.999185
F 24.679436 28.292750 104.745345
F 9.112347 19.290615 100.999185
F 18.022548 27.006717 101.061327
F 18.022548 34.722921 101.061327
F 18.022548 19.290513 101.061327
F 0.163603 27.009406 98.279131
F 15.769735 20.576546 104.683143
F 0.163603 19.293201 98.279131
F 9.131298 27.006879 98.270981
F 15.769735 28.292749 104.683143
F 9.131298 19.290674 98.270981
F 18.041601 27.006717 98.333302
F 18.041601 34.722921 98.333302
F 18.041601 19.290513 98.333302
F 0.179579 24.430346 94.640587
F 0.179579 32.146550 94.640587
F 9.156619 24.434469 94.633602
F 9.156619 32.150672 94.633602
F 18.066988 24.434648 94.695936
F 18.066988 32.150851 94.695935
F 2.417099 30.871470 98.226797
F 2.417099 23.155267 98.226797
F 11.359239 30.864833 98.286640
F 11.359239 23.148630 98.286640
F 20.269027 30.864819 98.348853
F 20.269027 23.148616 98.348853
F 2.438504 28.285374 94.588938
F 2.438504 20.569170 94.588938
F 11.384606 28.292732 94.649271
F 11.384606 20.576528 94.649271
F 20.294413 28.292749 94.711486
F 20.294413 20.576546 94.711486
F 2.418063 28.283987 97.328015
F 2.418063 20.567784 97.328015
F 11.365583 28.292728 97.377323
F 11.365583 20.576524 97.377323
F 20.275375 28.292749 97.439511
F 20.275375 20.576546 97.439512
F 2.396504 30.872788 100.964837
F 2.396504 23.156585 100.964837
F 11.340191 30.864839 101.014688
F 11.340191 23.148635 101.014688
F 20.249974 30.864819 101.076878
F 20.249974 23.148616 101.076878
F 4.671064 24.432898 97.331822
F 4.671064 32.149102 97.331822
F 13.593090 24.434646 97.392861
F 13.593090 32.150849 97.392861
F 22.502801 24.434648 97.455062
F 22.502801 32.150851 97.455062
F 4.646817 27.008193 100.969000
F 6.858020 20.576320 104.621028
F 4.646817 19.291988 100.969000
F 13.567689 27.006719 101.030227
F 13.567689 34.722923 101.030227
F 13.567689 19.290515 101.030227
F 22.477398 27.006717 101.092428
F 22.477398 34.722921 101.092428
F 22.477398 19.290512 101.092429
F 4.666405 27.010367 98.237564
F 6.858020 28.292524 104.621028
F 4.666405 19.294162 98.237564
F 13.586740 27.006719 98.302200
F 13.586740 34.722923 98.302200
F 13.586740 19.290514 98.302200
F 22.496451 27.006717 98.364403
F 22.496451 34.722921 98.364403
F 22.496451 19.290512 98.364403
F 4.690442 24.430702 94.599981
F 4.690442 32.146905 94.599981
F 13.612126 24.434646 94.664833
F 13.612126 32.150850 94.664833
F 22.521839 24.434648 94.727037
F 22.521839 32.150851 94.727037
F 6.901233 30.865929 98.254732
F 6.901233 23.149726 98.254732
F 15.814176 30.864819 98.317751
F 15.814176 23.148615 98.317751
F 24.723877 30.864819 98.379954
F 24.723877 23.148615 98.379954
F 6.926198 28.291529 94.617288
F 6.926198 20.575325 94.617288
F 15.839561 28.292749 94.680385
F 15.839561 20.576545 94.680385
F 24.749262 28.292750 94.742588
F 24.749262 20.576546 94.742588
F 6.908097 28.292339 97.346400
F 6.908097 20.576135 97.346400
F 15.820523 28.292749 97.408410
F 15.820523 20.576545 97.408410
F 24.730224 28.292750 97.470612
F 24.730224 20.576546 97.470613
F 6.883049 30.865140 100.983721
F 6.883049 23.148936 100.983721
F 15.795122 30.864819 101.045777
F 15.795123 23.148616 101.045777
F 24.704824 30.864819 101.107979
F 24.704824 23.148615 101.107979
F 0.087102 24.410623 104.666314
F 0.087102 32.126826 104.666314
F 9.087022 24.434561 104.636542
F 9.087022 32.150764 104.636542
F 17.997162 24.434648 104.698694
F 17.997162 32.150851 104.698694
F 0.070923 27.029022 108.302663
F 24.698474 20.576546 102.017320
F 0.070923 19.312817 108.302664
F 9.061667 27.006792 108.273901
F 24.698474 28.292750 102.017320
F 9.061667 19.290587 108.273901
F 17.971760 27.006717 108.336061
F 17.971760 34.722921 108.336061
F 17.971760 19.290513 108.336061
F 0.131410 27.006066 105.556315
F 0.131410 34.722270 105.556314
F 0.131410 19.289861 105.556314
F 9.080650 27.006845 105.545740
F 15.788773 20.576546 101.955118
F 9.080650 19.290640 105.545740
F 17.990813 27.006717 105.608035
F 17.990813 34.722921 105.608035
F 17.990813 19.290513 105.608035
F 0.147506 24.433648 101.917714
F 0.147506 32.149851 101.917714
F 9.105966 24.434503 101.908361
F 9.105966 32.150707 101.908361
F 18.016200 24.434648 101.970668
F 18.016200 32.150851 101.970668
F 2.373870 30.869698 105.502592
F 2.373870 23.153495 105.502593
F 11.308473 30.864828 105.561377
F 11.308473 23.148625 105.561377
F 20.218239 30.864819 105.623586
F 20.218239 23.148616 105.623586
F 2.395462 28.286958 101.864693
F 2.395462 20.570754 101.864693
F 11.333847 28.292738 101.924008
F 11.333847 20.576534 101.924008
F 20.243625 28.292750 101.986219
F 20.243625 20.576546 101.986219
F 2.374922 28.285540 104.601634
F 2.374922 20.569336 104.601634
F 11.314815 28.292731 104.652054
F 11.314815 20.576528 104.652054
F 20.224587 28.292750 104.714244
F 20.224587 20.576546 104.714244
F 2.353335 30.871295 108.238420
F 2.353335 23.155091 108.238420
F 11.289425 30.864835 108.289419
F 11.289425 23.148631 108.289419
F 20.199186 30.864819 108.351611
F 20.199186 23.148616 108.351611
F 4.622576 24.433436 104.606189
F 4.622576 32.149639 104.606189
F 13.542305 24.434646 104.667593
F 13.542305 32.150850 104.667593
F 22.452013 24.434648 104.729795
F 22.452013 32.150851 104.729795
F 4.598289 27.007679 108.243377
F 15.788773 28.292749 101.955118
F 4.598289 19.291474 108.243377
F 13.516903 27.006719 108.304960
F 13.516903 34.722923 108.304960
F 13.516903 19.290514 108.304960
F 22.426610 27.006717 108.367162
F 22.426610 34.722921 108.367162
F 22.426610 19.290512 108.367162
F 4.618246 27.009736 105.512725
F 6.876126 20.575504 101.892145
F 4.618246 19.293531 105.512725
F 13.535954 27.006719 105.576933
F 13.535954 34.722922 105.576933
F 13.535954 19.290514 105.576933
F 22.445663 27.006717 105.639136
F 22.445663 34.722921 105.639136
F 22.445663 19.290512 105.639136
F 4.642320 24.431311 101.875148
F 4.642320 32.147515 101.875148
F 13.561340 24.434647 101.939566
F 13.561340 32.150850 101.939566
F 22.471051 24.434648 102.001770
F 22.471051 32.150851 102.001770
F 6.851025 30.865797 105.529554
F 6.851025 23.149594 105.529554
F 15.763388 30.864819 105.592484
F 15.763388 23.148615 105.592485
F 24.673088 30.864819 105.654687
F 0.211350 24.427013 87.364220
F 0.211350 32.143216 87.364220
F 0.054771 24.414041 111.938988
F 0.054771 32.130244 111.938988
F 9.036330 24.434586 111.911260
F 9.036330 32.150790 111.911260
F 17.946374 24.434648 111.973427
F 17.946374 32.150851 111.973427
F 0.038608 27.025660 115.575285
F 7.120514 30.876222 130.064579
F 0.038608 19.309455 115.575285
F 9.010977 27.006766 115.548617
F 24.548356 20.567772 126.538266
F 9.010977 19.290561 115.548617
F 17.920972 27.006717 115.610793
F 17.920972 34.722921 115.610793
F 17.920972 19.290513 115.610793
F 0.099274 27.002820 112.833361
F 0.099274 34.719024 112.833361
F 0.099274 19.286615 112.833361
F 9.030012 27.006811 112.820499
F 24.548357 28.283976 126.538266
F 9.030012 19.290606 112.820499
F 17.940025 27.006717 112.882769
F 17.940025 34.722921 112.882769
F 17.940025 19.290513 112.882769
F 9.055323 24.434537 109.183120
F 9.055323 32.150740 109.183120
F 17.965412 24.434648 109.245402
F 17.965412 32.150851 109.245402
F 2.330809 30.867701 112.778401
F 2.330809 23.151498 112.778401
F 11.257698 30.864825 112.836113
F 11.257698 23.148621 112.836112
F 20.167451 30.864819 112.898319
F 20.167451 23.148616 112.898319
F 2.352291 28.288849 109.140498
F 2.352291 20.572645 109.140498
F 11.283076 28.292742 109.198745
F 11.283076 20.576538 109.198745
F 20.192837 28.292750 109.260952
F 20.192837 20.576546 109.260952
F 2.331821 28.287012 111.875172
F 2.331822 20.570809 111.875172
F 11.264050 28.292736 111.926785
F 11.264050 20.576532 111.926785
F 20.173799 28.292750 111.988978
F 20.173799 20.576546 111.988978
F 2.310381 30.869799 115.511894
F 2.310381 23.153596 115.511894
F 11.238662 30.864830 115.564149
F 11.238662 23.148627 115.564149
F 20.148398 30.864819 115.626343
F 20.148398 23.148616 115.626344
F 4.574050 24.433942 111.880558
F 4.574050 32.150145 111.880558
F 13.491519 24.434647 111.942327
F 13.491519 32.150850 111.942327
F 22.401225 24.434648 112.004528
F 22.401225 32.150851 112.004528
F 4.549852 27.007155 115.517725
F 15.638657 20.567771 126.476064
F 4.549852 19.290950 115.517725
F 13.466116 27.006719 115.579692
F 13.466116 34.722923 115.579692
F 13.466116 19.290514 115.579693
F 22.375822 27.006717 115.641894
F 22.375822 34.722921 115.641894
F 22.375822 19.290512 115.641894
F 4.570126 27.009061 112.787881
F 15.638657 28.283975 126.476064
F 4.570126 19.292856 112.787881
F 13.485169 27.006718 112.851667
F 13.485168 34.722922 112.851667
F 13.485168 19.290513 112.851667
F 22.394875 27.006717 112.913870
F 22.394875 34.722921 112.913870
F 22.394875 19.290512 112.913870
F 4.594167 24.431961 109.150305
F 4.594167 32.148165 109.150305
F 13.510554 24.434647 109.214300
F 13.510554 32.150850 109.214300
F 22.420263 24.434648 109.276503
F 22.420263 32.150851 109.276503
F 6.800759 30.865686 112.804353
F 6.800759 23.149483 112.804353
F 15.712600 30.864819 112.867218
F 15.712600 23.148615 112.867218
F 24.622301 30.864819 112.929421
F 24.622300 23.148615 112.929421
F 6.825881 28.291827 109.166954
F 6.825881 20.575623 109.166954
F 15.737985 28.292749 109.229851
F 15.737986 20.576546 109.229851
F 24.647686 28.292750 109.292054
F 24.647686 20.576546 109.292054
F 6.807968 28.292726 111.895627
F 6.807968 20.576522 111.895627
F 15.718948 28.292749 111.957877
F 15.718948 20.576546 111.957877
F 24.628648 28.292750 112.020079
F 24.628648 20.576546 112.020079
F 6.782954 30.864736 115.532918
F 6.782954 23.148533 115.532918
F 15.693547 30.864819 115.595242
F 15.693547 23.148616 115.595242
F 24.603248 30.864819 115.657445
F 24.603248 23.148615 115.657445
F 0.022410 24.417334 119.211503
F 0.022410 32.133537 119.211503
F 8.985649 24.434613 119.185819
F 8.985649 32.150817 119.185819
F 17.895588 24.434647 119.248005
F 17.895588 32.150851 119.248005
F 0.003606 27.022112 122.846156
F 6.728499 20.568193 126.413670
F 0.003606 19.305907 122.846156
F 8.960581 27.006427 122.817295
F 8.960582 34.722630 122.817295
F 8.960582 19.290222 122.817295
F 17.870491 27.006408 122.879487
F 17.870491 34.722612 122.879487
F 17.870491 19.290204 122.879487
F 0.067151 26.999588 120.109665
F 0.067151 34.715791 120.109665
F 0.067151 19.283383 120.109665
F 8.979404 27.006767 120.093686
F 6.728499 28.284396 126.413671
F 8.979404 19.290562 120.093686
F 17.889252 27.006712 120.155928
F 17.889252 34.722916 120.155928
F 17.889252 19.290508 120.155928
F 0.083285 24.440138 116.471784
F 0.083285 32.156341 116.471784
F 9.004692 24.434573 116.457860
F 9.004692 32.150777 116.457860
F 17.914624 24.434648 116.520116
F 17.914624 32.150851 116.520116
F 2.287802 30.865609 120.053728
F 2.287802 23.149406 120.053728
F 11.206939 30.864817 120.109274
F 11.206939 23.148613 120.109274
F 20.116678 30.864814 120.171479
F 20.116679 23.148610 120.171479
F 2.309400 28.290908 116.416298
F 2.309400 20.574704 116.416298
F 11.232301 28.292745 116.473461
F 11.232301 20.576541 116.473461
F 20.142049 28.292750 116.535667
F 20.142049 20.576546 116.535667
F 2.288963 28.288557 119.148536
F 2.288963 20.572353 119.148537
F 11.213290 28.292740 119.201358
F 11.213290 20.576536 119.201359
F 20.123012 28.292749 119.263555
F 20.123012 20.576545 119.263555
F 2.264858 30.868009 122.783090
F 2.264858 23.151806 122.783090
F 11.188209 30.864516 122.832839
F 11.188209 23.148312 122.832839
F 20.097917 30.864510 122.895038
F 20.097917 23.148307 122.895038
F 4.525657 24.434479 119.154822
F 4.525657 32.150682 119.154822
F 13.440734 24.434646 119.216904
F 13.440734 32.150850 119.216904
F 22.350438 24.434648 119.279106
F 22.350438 32.150851 119.279106
F 4.500364 27.007006 122.787244
F 24.546887 20.576011 123.818929
F 4.500364 19.290801 122.787244
F 13.415637 27.006409 122.848386
F 13.415637 34.722613 122.848387
F 13.415637 19.290205 122.848387
F 22.325341 27.006408 122.910588
F 22.325341 34.722612 122.910588
F 22.325341 19.290203 122.910589
F 4.522000 27.008427 120.061817
F 24.546887 28.292214 123.818929
F 4.522000 19.292222 120.061817
F 13.434399 27.006712 120.124827
F 13.434399 34.722916 120.124827
F 13.434399 19.290508 120.124827
F 22.344102 27.006712 120.187030
F 22.344102 34.722916 120.187030
F 22.344102 19.290507 120.187030
F 4.546102 24.432657 116.425452
F 4.546102 32.148860 116.425452
F 13.459769 24.434648 116.489015
F 13.459769 32.150851 116.489015
F 22.369475 24.434648 116.551218
F 22.369475 32.150851 116.551218
F 6.750566 30.865556 120.077581
F 6.750566 23.149353 120.077581
F 15.661828 30.864814 120.140378
F 15.661828 23.148610 120.140378
F 24.571528 30.864814 120.202580
F 24.571528 23.148610 120.202580
F 6.775635 28.291942 116.441738
F 6.775635 20.575738 116.441738
F 15.687198 28.292749 116.504566
F 15.687198 20.576546 116.504566
F 24.596898 28.292750 116.566768
F 24.596898 20.576546 116.566768
F 6.757947 28.292931 119.170074
F 6.757947 20.576727 119.170074
F 15.668161 28.292749 119.232454
F 15.668161 20.576545 119.232454
F 24.577861 28.292749 119.294656
F 24.577861 20.576546 119.294656
F 6.733259 30.864200 122.801428
F 6.733259 23.147996 122.801428
F 15.643066 30.864510 122.863937
F 15.643066 23.148306 122.863937
F 24.552767 30.864510 122.926139
F 24.552767 23.148306 122.926139
F 24.946359 23.158240 130.187677
F 24.946359 30.874442 130.187678
F 8.956271 24.425866 126.429454
F 8.956271 32.142069 126.429454
F 17.866084 24.425873 126.491614
F 17.866084 32.142077 126.491614
F 0.211237 27.111605 130.185213
F 16.036656 23.158239 130.125476
F 15.637187 20.576010 123.756726
F 16.036656 30.874441 130.125476
F 0.211237 19.395400 130.185213
F 7.120515 23.160019 130.064578
F 9.354403 27.016281 130.078698
F 15.637187 28.292214 123.756726
F 9.354404 19.300077 130.078698
F 18.264082 27.016341 130.141026
F 6.726103 20.575309 123.693967
F 18.264084 19.300136 130.141026
F 0.049507 27.003693 127.425148
F 0.049507 34.719896 127.425147
F 0.049507 19.287488 127.425147
F 8.962316 26.996175 127.339200
F 8.962315 34.712379 127.339199
F 8.962315 19.279970 127.339199
F 17.872088 26.996125 127.401477
F 17.872088 34.712329 127.401476
F 17.872088 19.279920 127.401476
F 0.049452 24.444012 123.747134
F 0.049452 32.160215 123.747134
F 8.954849 24.434075 123.710052
F 8.954849 32.150279 123.710052
F 17.864614 24.434113 123.772277
F 17.864614 32.150316 123.772276
F 2.273330 30.858685 127.312112
F 2.273330 23.142481 127.312111
F 11.189798 30.854226 127.354829
F 11.189798 23.138022 127.354829
F 20.099515 30.854227 127.417027
F 20.099515 23.138024 127.417027
F 2.265011 28.291426 123.680334
F 2.265011 20.575222 123.680334
F 11.182303 28.292212 123.725625
F 11.182303 20.576009 123.725625
F 20.092038 28.292214 123.787828
F 20.092038 20.576011 123.787827
F 2.251679 28.277588 126.409742
F 2.251679 20.561384 126.409742
F 11.183809 28.283971 126.444966
F 11.183808 20.567768 126.444966
F 20.093507 28.283975 126.507165
F 20.093507 20.567772 126.507165
F 2.612509 30.905952 130.050442
F 2.612509 23.189749 130.050442
F 11.581625 30.874483 130.094413
F 11.581624 23.158281 130.094413
F 20.491509 30.874442 130.156577
F 20.491509 23.158239 130.156577
F 4.496613 24.425012 126.399564
F 4.496613 32.141215 126.399564
F 13.411232 24.425873 126.460514
F 13.411232 32.142076 126.460514
F 22.320933 24.425874 126.522715
F 22.320934 32.142077 126.522715
F 4.874482 27.025814 130.054621
F 6.726103 28.291513 123.693967
F 4.874483 19.309610 130.054621
F 13.809241 27.016336 130.109920
F 24.554364 23.138023 127.448128
F 13.809242 19.300132 130.109920
F 22.718933 27.016341 130.172127
F 24.554364 30.854227 127.448128
F 22.718934 19.300136 130.172127
F 4.505632 26.997510 127.307471
F 4.505632 34.713714 127.307470
F 4.505632 19.281305 127.307470
F 13.417238 26.996124 127.370376
F 13.417238 34.712328 127.370374
F 13.417238 19.279919 127.370374
F 22.326938 26.996125 127.432578
F 22.326938 34.712329 127.432577
F 22.326938 19.279920 127.432577
F 4.498550 24.432592 123.678302
F 4.498550 32.148795 123.678303
F 13.409762 24.434113 123.741176
F 13.409762 32.150316 123.741175
F 22.319464 24.434113 123.803378
F 22.319464 32.150316 123.803378
F 6.734117 30.854949 127.323692
F 6.734117 23.138745 127.323691
F 15.644664 30.854227 127.385926
F 15.644664 23.138023 127.385926
F 0.115308 24.436932 109.194871
F 0.115308 32.153135 109.194871
F 0.877990 47.687826 2.769214
F 0.877990 39.971621 2.769214
F 9.764540 47.593763 2.821048
F 9.764540 39.877557 2.821049
F 18.674556 47.593856 2.883188
F 18.674556 39.877650 2.883189
F 0.884190 50.075963 6.348180
F 0.884190 42.359758 6.348180
F 9.771950 50.155974 6.450258
F 9.771950 42.439770 6.450258
F 18.682015 50.155869 6.512388
F 18.682015 42.439664 6.512388
F 0.595344 50.258981 3.659785
F 0.595344 42.542776 3.659785
F 9.769449 50.164391 3.730677
F 9.769450 42.448186 3.730677
F 18.680561 50.164108 3.793051
F 18.680561 42.447903 3.793050
F 0.353750 47.615242 0.080619
F 14.145392 34.722926 18.280133
F 0.353750 39.899036 0.080618
F 5.204538 34.730012 18.213434
F 9.372145 47.573600 0.081450
F 9.372145 39.857393 0.081450
F 18.282545 47.573640 0.143640
F 18.282544 39.857434 0.143640
F 3.062511 38.597170 3.692270
F 3.062511 46.313377 3.692270
F 11.998224 38.589824 3.746381
F 11.998224 46.306031 3.746381
F 20.907987 38.589799 3.808601
F 20.907987 46.306006 3.808601
F 2.627787 51.446394 0.054526
F 2.627787 36.013983 0.054526
F 2.627787 43.730191 0.054526
F 11.600233 51.431709 0.096966
F 11.600232 35.999298 0.096966
F 11.600232 43.715505 0.096966
F 20.509970 51.431742 0.159191
F 20.509968 35.999330 0.159191
F 20.509969 43.715538 0.159191
F 2.976908 51.434545 2.806445
F 2.976908 36.002134 2.806445
F 2.976908 43.718341 2.806445
F 11.992058 51.451920 2.836571
F 11.992058 36.019509 2.836572
F 11.992058 43.735716 2.836572
F 20.901980 51.451957 2.898739
F 20.901981 36.019547 2.898740
F 20.901981 43.735754 2.898740
F 2.994383 38.597841 6.421861
F 2.994383 46.314048 6.421861
F 11.999526 38.581594 6.465757
F 11.999526 46.297801 6.465757
F 20.909441 38.581560 6.527939
F 20.909441 46.297767 6.527939
F 5.302297 47.589853 2.792846
F 5.302297 39.873648 2.792847
F 14.219699 47.593855 2.852089
F 14.219699 39.877649 2.852090
F 23.129406 47.593856 2.914289
F 23.129406 39.877650 2.914290
F 5.309408 50.159780 6.422524
F 5.309408 42.443575 6.422525
F 14.227156 50.155870 6.481288
F 14.227156 42.439665 6.481289
F 23.136865 50.155868 6.543489
F 23.136865 42.439663 6.543489
F 5.285905 50.169388 3.696586
F 5.285905 42.453183 3.696586
F 14.225689 50.164112 3.761948
F 14.225689 42.447907 3.761948
F 23.135411 50.164107 3.824152
F 23.135411 42.447902 3.824152
F 4.907504 47.574223 0.052157
F 4.907504 39.858017 0.052157
F 13.827683 47.573640 0.112540
F 13.827682 39.857434 0.112540
F 22.737395 47.573640 0.174742
F 22.737395 39.857434 0.174742
F 7.542015 38.589992 3.715313
F 7.542015 46.306198 3.715313
F 16.453136 38.589799 3.777500
F 16.453136 46.306006 3.777500
F 25.362837 38.589799 3.839702
F 25.362837 46.306006 3.839703
F 7.141759 51.430740 0.065453
F 7.141758 35.998329 0.065453
F 7.141758 43.714536 0.065453
F 16.055118 51.431741 0.128089
F 16.055117 35.999330 0.128089
F 16.055117 43.715537 0.128089
F 24.964818 51.431742 0.190293
F 24.964817 35.999331 0.190292
F 24.964817 43.715538 0.190293
F 7.528758 51.449497 2.807759
F 7.528759 36.017087 2.807760
F 7.528758 43.733294 2.807760
F 16.447128 51.451957 2.867637
F 16.447128 36.019546 2.867638
F 16.447128 43.735754 2.867638
F 25.356830 51.451958 2.929840
F 25.356830 36.019547 2.929841
F 25.356830 43.735754 2.929841
F 7.536729 38.583843 6.436133
F 7.536729 46.300049 6.436133
F 16.454589 38.581560 6.496837
F 16.454589 46.297767 6.496837
F 25.364291 38.581560 6.559040
F 25.364291 46.297766 6.559040
F 0.864371 47.666314 9.971074
F 0.864372 39.950108 9.971074
F 9.747323 47.583157 10.066599
F 9.747323 39.866951 10.066600
F 18.657392 47.583269 10.128737
F 18.657392 39.867063 10.128737
F 0.839778 50.071974 13.609271
F 0.839779 42.355768 13.609271
F 9.721928 50.155446 13.702410
F 9.721928 42.439241 13.702410
F 18.632004 50.155333 13.764548
F 18.632004 42.439128 13.764549
F 0.575699 50.240366 10.897775
F 0.575699 42.524161 10.897775
F 9.739777 50.155668 10.974212
F 9.739777 42.439463 10.974212
F 18.651056 50.155334 11.036660
F 18.651056 42.439129 11.036660
F 0.593891 47.496388 7.260123
F 0.593892 39.780182 7.260122
F 9.764931 47.583254 7.342740
F 9.764931 39.867048 7.342740
F 18.676138 47.583573 7.405178
F 18.676138 39.867367 7.405177
F 3.030798 38.585239 10.934956
F 3.030798 46.301446 10.934957
F 11.968721 38.581048 10.989993
F 11.968721 46.297255 10.989994
F 20.878482 38.581025 11.052211
F 20.878482 46.297232 11.052211
F 3.055093 51.437154 7.301406
F 3.055093 36.004743 7.301406
F 3.055093 43.720950 7.301406
F 11.993798 51.441652 7.358510
F 11.993798 36.009241 7.358510
F 11.993798 43.725448 7.358510
F 20.903562 51.441674 7.420728
F 20.903562 36.009263 7.420728
F 20.903562 43.725471 7.420728
F 2.969020 51.426074 10.038811
F 2.969020 35.993663 10.038811
F 2.969020 43.709870 10.038812
F 11.974887 51.441334 10.082108
F 11.974887 36.008923 10.082109
F 11.974887 43.725130 10.082108
F 20.884816 51.441370 10.144287
F 20.884816 36.008959 10.144287
F 20.884816 43.725167 10.144287
F 2.944073 38.596356 13.675530
F 2.944072 46.312563 13.675530
F 11.949487 38.581065 13.717924
F 11.949487 46.297272 13.717923
F 20.859431 38.581025 13.780099
F 20.859431 46.297231 13.780099
F 5.284220 47.579018 10.038626
F 5.284221 39.862812 10.038626
F 14.202534 47.583267 10.097636
F 14.202534 39.867062 10.097637
F 23.112242 47.583269 10.159838
F 23.112242 39.867063 10.159838
F 5.258645 50.159606 13.674467
F 5.258645 42.443401 13.674467
F 14.177146 50.155335 13.733448
F 14.177146 42.439130 13.733449
F 23.086855 50.155333 13.795650
F 23.086855 42.439128 13.795650
F 5.254725 50.162597 10.938749
F 5.254725 42.446392 10.938749
F 14.196182 50.155338 11.005556
F 14.196182 42.439133 11.005556
F 23.105906 50.155333 11.067762
F 23.105906 42.439129 11.067762
F 5.280186 47.576402 7.307180
F 5.280186 39.860196 7.307180
F 14.221265 47.583569 7.374074
F 14.221265 39.867364 7.374074
F 23.130988 47.583573 7.436279
F 23.130988 39.867367 7.436279
F 7.512500 38.581081 10.959028
F 7.512500 46.297287 10.959028
F 16.423631 38.581025 11.021110
F 16.423631 46.297232 11.021110
F 25.333331 38.581025 11.083312
F 25.333331 46.297232 11.083312
F 7.537569 51.441592 7.327482
F 7.537569 36.009181 7.327482
F 7.537569 43.725388 7.327482
F 16.448710 51.441674 7.389627
F 16.448710 36.009263 7.389627
F 16.448711 43.725471 7.389627
F 25.358411 51.441675 7.451830
F 25.358411 36.009264 7.451829
F 25.358411 43.725471 7.451830
F 7.511893 51.439056 10.052582
F 7.511893 36.006645 10.052582
F 7.511893 43.722852 10.052582
F 16.429964 51.441370 10.113186
F 16.429964 36.008959 10.113186
F 16.429964 43.725167 10.113186
F 25.339665 51.441371 10.175388
F 25.339665 36.008960 10.175388
F 25.339665 43.725167 10.175388
F 7.486416 38.583361 13.688448
F 7.486416 46.299567 13.688448
F 16.404578 38.581025 13.748998
F 16.404578 46.297232 13.748998
F 25.314280 38.581024 13.811200
F 25.314280 46.297231 13.811200
F 0.799441 47.657424 17.257984
F 0.799444 39.941219 17.257983
F 9.696437 47.583132 17.339770
F 9.696437 39.866926 17.339770
F 18.606619 47.583264 17.401896
F 18.606619 39.867058 17.401897
F 0.435212 50.244467 21.046358
F 0.435228 42.528254 21.046351
F 9.670891 50.155489 20.977154
F 9.670891 42.439284 20.977155
F 18.581216 50.155333 21.039263
F 18.581216 42.439128 21.039263
F 0.536701 50.230012 18.205898
F 0.536701 42.513807 18.205897
F 9.688913 50.155696 18.248775
F 9.688913 42.439491 18.248775
F 18.600269 50.155333 18.311238
F 18.600269 42.439128 18.311238
F 0.556318 47.500732 14.542428
F 0.556319 39.784526 14.542428
F 9.714322 47.582915 14.611414
F 9.714322 39.866709 14.611413
F 18.625657 47.583264 14.673872
F 18.625657 39.867058 14.673872
F 2.975282 38.586003 18.209681
F 2.975281 46.302210 18.209681
F 11.917921 38.581050 18.264569
F 11.917921 46.297257 18.264569
F 20.827696 38.581024 18.326788
F 20.827696 46.297231 18.326788
F 3.005305 51.437252 14.572688
F 3.005305 36.004841 14.572687
F 3.005305 43.721048 14.572687
F 11.943319 51.441341 14.627205
F 11.943319 36.008930 14.627204
F 11.943319 43.725138 14.627205
F 20.853081 51.441365 14.689423
F 20.853081 36.008954 14.689422
F 20.853081 43.725161 14.689423
F 2.918796 51.424934 17.315735
F 2.918796 35.992524 17.315735
F 2.918796 43.708731 17.315735
F 11.924090 51.441321 17.355274
F 11.924090 36.008910 17.355274
F 11.924090 43.725117 17.355274
F 20.834043 51.441365 17.417447
F 20.834043 36.008954 17.417447
F 20.834043 43.725161 17.417447
F 2.893520 38.600327 20.955265
F 2.893520 46.316535 20.955265
F 11.898683 38.581072 20.992643
F 11.898683 46.297279 20.992643
F 20.808643 38.581025 21.054814
F 20.808643 46.297231 21.054814
F 5.231073 47.578724 17.311945
F 5.231073 39.862518 17.311945
F 14.151760 47.583262 17.370796
F 14.151760 39.867056 17.370796
F 23.061469 47.583264 17.432998
F 23.061469 39.867058 17.432998
F 5.199612 50.159331 20.948960
F 5.199612 42.443127 20.948960
F 14.126355 50.155336 21.008163
F 14.126355 42.439131 21.008163
F 23.036067 50.155333 21.070364
F 23.036067 42.439128 21.070364
F 5.204538 50.162424 18.213435
F 5.204538 42.446219 18.213434
F 14.145392 50.155338 18.280134
F 14.145392 42.439133 18.280133
F 23.055119 50.155333 18.342339
F 23.055119 42.439128 18.342339
F 5.229325 47.576017 14.575991
F 5.229324 39.859812 14.575990
F 14.170781 47.583260 14.642768
F 14.170781 39.867054 14.642767
F 23.080507 47.583264 14.704973
F 23.080507 39.867058 14.704973
F 7.460994 38.581311 18.233420
F 7.460994 46.297517 18.233420
F 16.372844 38.581025 18.295687
F 16.372844 46.297231 18.295687
F 25.282545 38.581024 18.357890
F 25.282545 46.297231 18.357890
F 7.487041 51.441300 14.596227
F 7.487041 36.008889 14.596226
F 7.487041 43.725096 14.596226
F 16.398230 51.441365 14.658321
F 16.398230 36.008954 14.658321
F 16.398230 43.725161 14.658321
F 25.307931 51.441366 14.720524
F 25.307931 36.008955 14.720524
F 25.307931 43.725162 14.720524
F 7.461124 51.439092 17.325794
F 7.461124 36.006681 17.325794
F 7.461124 43.722888 17.325794
F 16.379191 51.441365 17.386346
F 16.379191 36.008954 17.386346
F 16.379191 43.725161 17.386346
F 25.288892 51.441366 17.448548
F 25.288892 36.008955 17.448548
F 25.288892 43.725162 17.448548
F 7.435959 38.583179 20.963089
F 7.435959 46.299385 20.963089
F 16.353790 38.581025 21.023713
F 16.353790 46.297232 21.023713
F 25.263492 38.581024 21.085915
F 25.263492 46.297231 21.085915
F 9.771950 34.723562 6.450258
F 18.682015 34.723457 6.512388
F 0.595344 34.826569 3.659785
F 9.769449 34.731979 3.730677
F 18.680561 34.731696 3.793050
F 5.309408 34.727368 6.422524
F 14.227156 34.723458 6.481288
F 23.136865 34.723456 6.543489
F 5.285905 34.736976 3.696586
F 14.225689 34.731700 3.761947
F 23.135411 34.731695 3.824152
F 9.721928 34.723034 13.702410
F 0.575699 34.807954 10.897775
F 9.739777 34.723256 10.974212
F 5.258645 34.727194 13.674467
F 5.254725 34.730185 10.938749
F 14.196182 34.722925 11.005556
F 0.435229 34.812047 21.046351
F 9.670891 34.723077 20.977155
F 0.536701 34.797600 18.205897
F 9.688913 34.723284 18.248775
F 5.199612 34.726919 20.948960
F 0.478476 47.529711 24.656194
F 0.478476 39.813506 24.656194
F 9.645347 47.583076 24.614541
F 9.645347 39.866870 24.614541
F 18.555831 47.583264 24.676630
F 18.555831 39.867058 24.676630
F 0.450086 50.209210 28.297805
F 0.450086 42.493005 28.297805
F 9.619779 50.155556 28.251930
F 9.619779 42.439351 28.251930
F 18.530428 50.155333 28.313997
F 18.530428 42.439128 28.313997
F 0.493778 50.193824 25.506742
F 0.493778 42.477620 25.506742
F 9.638107 50.155722 25.523495
F 9.638107 42.439517 25.523495
F 18.549481 50.155333 25.585971
F 18.549481 42.439128 25.585971
F 13.993026 34.722926 40.104332
F 5.054710 34.730446 40.037476
F 9.663520 47.582892 21.886138
F 9.663520 39.866686 21.886138
F 18.574869 47.583264 21.948604
F 18.574869 39.867058 21.948604
F 2.868218 38.602380 25.473299
F 2.868218 46.318587 25.473299
F 11.867098 38.581053 25.539300
F 11.867098 46.297260 25.539300
F 20.776908 38.581024 25.601522
F 20.776908 46.297231 25.601522
F 2.921951 51.426382 21.840461
F 2.921953 35.993972 21.840461
F 2.921953 43.710179 21.840461
F 11.892501 51.441338 21.901935
F 11.892501 36.008927 21.901934
F 11.892501 43.725134 21.901935
F 20.802293 51.441365 21.964155
F 20.802293 36.008954 21.964155
F 20.802293 43.725161 21.964155
F 2.866679 51.419627 24.592872
F 2.866679 35.987216 24.592872
F 2.866679 43.703424 24.592872
F 11.873291 51.441316 24.630011
F 11.873291 36.008905 24.630011
F 11.873291 43.725112 24.630011
F 20.783255 51.441365 24.692181
F 20.783255 36.008954 24.692181
F 20.783255 43.725161 24.692181
F 2.839817 38.603075 28.231077
F 2.839817 46.319282 28.231076
F 11.847888 38.581075 28.267378
F 11.847888 46.297282 28.267378
F 20.757855 38.581025 28.329547
F 20.757855 46.297231 28.329547
F 5.167768 47.579361 24.586278
F 5.167768 39.863155 24.586279
F 14.100968 47.583262 24.645530
F 14.100968 39.867056 24.645530
F 23.010681 47.583264 24.707731
F 23.010681 39.867058 24.707731
F 5.138023 50.160757 28.224679
F 5.138023 42.444552 28.224679
F 14.075563 50.155336 28.282897
F 14.075563 42.439131 28.282897
F 22.985279 50.155333 28.345098
F 22.985279 42.439128 28.345098
F 5.154948 50.162788 25.488067
F 5.154948 42.446583 25.488067
F 14.094601 50.155338 25.554867
F 14.094602 42.439133 25.554866
F 23.004332 50.155333 25.617073
F 23.004331 42.439128 25.617072
F 5.180235 47.576212 21.850866
F 5.180235 39.860006 21.850866
F 14.119990 47.583259 21.917500
F 14.119990 39.867054 21.917500
F 23.029719 47.583264 21.979706
F 23.029719 39.867058 21.979706
F 7.407579 38.582157 25.507540
F 7.407579 46.298363 25.507540
F 16.322056 38.581025 25.570420
F 16.322056 46.297232 25.570421
F 25.231757 38.581024 25.632623
F 25.231757 46.297231 25.632623
F 7.434381 51.440685 21.870500
F 7.434381 36.008274 21.870500
F 7.434381 43.724481 21.870500
F 16.347442 51.441365 21.933054
F 16.347442 36.008954 21.933054
F 16.347441 43.725161 21.933054
F 25.257142 51.441366 21.995257
F 25.257142 36.008955 21.995257
F 25.257142 43.725162 21.995257
F 7.410528 51.439260 24.600421
F 7.410528 36.006849 24.600421
F 7.410528 43.723056 24.600421
F 16.328402 51.441365 24.661080
F 16.328402 36.008954 24.661080
F 16.328402 43.725161 24.661080
F 25.238104 51.441366 24.723282
F 25.238104 36.008955 24.723282
F 25.238104 43.725162 24.723282
F 7.385152 38.583059 28.237723
F 7.385152 46.299265 28.237722
F 16.303002 38.581025 28.298446
F 16.303002 46.297232 28.298446
F 25.212704 38.581024 28.360648
F 25.212704 46.297231 28.360648
F 0.429289 47.532316 31.935051
F 0.429289 39.816110 31.935051
F 9.594238 47.583007 31.889318
F 9.594238 39.866801 31.889319
F 18.505043 47.583264 31.951363
F 18.505043 39.867058 31.951363
F 0.409243 50.205705 35.572058
F 0.409243 42.489500 35.572058
F 9.568700 50.155620 35.526704
F 9.568700 42.439415 35.526705
F 18.479640 50.155333 35.588729
F 18.479640 42.439129 35.588729
F 0.455410 50.183167 32.789573
F 0.455410 42.466962 32.789573
F 9.587322 50.155742 32.798217
F 9.587322 42.439537 32.798217
F 18.498693 50.155333 32.860704
F 18.498693 42.439128 32.860704
F 0.474161 47.549227 29.152932
F 0.474162 39.833021 29.152932
F 9.612698 47.582863 29.160854
F 9.612698 39.866657 29.160855
F 18.524081 47.583264 29.223338
F 18.524081 39.867058 29.223337
F 2.808300 38.602930 32.746332
F 2.808300 46.319137 32.746332
F 11.816270 38.581055 32.814031
F 11.816270 46.297262 32.814031
F 20.726120 38.581024 32.876255
F 20.726120 46.297231 32.876255
F 2.838993 51.419810 29.109878
F 2.838994 35.987399 29.109878
F 2.838993 43.703607 29.109878
F 11.841675 51.441336 29.176666
F 11.841675 36.008925 29.176666
F 11.841675 43.725132 29.176666
F 20.751505 51.441365 29.238888
F 20.751505 36.008954 29.238888
F 20.751505 43.725162 29.238888
F 2.814319 51.418798 31.867102
F 2.814319 35.986387 31.867102
F 2.814319 43.702595 31.867102
F 11.822503 51.441315 31.904744
F 11.822503 36.008904 31.904744
F 11.822503 43.725111 31.904745
F 20.732467 51.441365 31.966913
F 20.732467 36.008954 31.966914
F 20.732467 43.725162 31.966913
F 2.790989 38.602587 35.502986
F 2.790989 46.318794 35.502986
F 11.797108 38.581075 35.542111
F 11.797108 46.297282 35.542110
F 20.707067 38.581025 35.604280
F 20.707066 46.297231 35.604280
F 5.109822 47.577196 31.862487
F 5.109822 39.860991 31.862487
F 14.050177 47.583261 31.920264
F 14.050177 39.867055 31.920264
F 22.959893 47.583264 31.982464
F 22.959893 39.867058 31.982464
F 5.084335 50.161568 35.499955
F 5.084335 42.445363 35.499955
F 14.024771 50.155337 35.557630
F 14.024772 42.439132 35.557630
F 22.934491 50.155333 35.619830
F 22.934491 42.439128 35.619830
F 5.104695 50.163257 32.762743
F 5.104695 42.447052 32.762743
F 14.043813 50.155338 32.829599
F 14.043813 42.439133 32.829599
F 22.953543 50.155333 32.891805
F 22.953543 42.439128 32.891805
F 5.129782 47.575471 29.125372
F 5.129782 39.859266 29.125373
F 14.069200 47.583259 29.192233
F 14.069200 39.867053 29.192233
F 22.978931 47.583264 29.254439
F 22.978931 39.867058 29.254439
F 7.354611 38.582871 32.781727
F 7.354611 46.299078 32.781727
F 16.271268 38.581025 32.845153
F 16.271268 46.297232 32.845153
F 25.180969 38.581024 32.907356
F 25.180969 46.297231 32.907356
F 7.380882 51.439815 29.144591
F 7.380882 36.007405 29.144591
F 7.380882 43.723612 29.144591
F 16.296653 51.441365 29.207787
F 16.296653 36.008954 29.207787
F 16.296653 43.725161 29.207787
F 25.206354 51.441366 29.269990
F 25.206354 36.008955 29.269990
F 25.206354 43.725162 29.269990
F 7.359883 51.439425 31.874994
F 7.359883 36.007014 31.874994
F 7.359883 43.723221 31.874994
F 16.277614 51.441365 31.935812
F 16.277614 36.008954 31.935812
F 16.277614 43.725161 31.935812
F 25.187316 51.441366 31.998015
F 25.187316 36.008955 31.998015
F 25.187316 43.725162 31.998015
F 7.334678 38.582859 35.512250
F 7.334678 46.299065 35.512250
F 16.252213 38.581025 35.573179
F 16.252213 46.297232 35.573179
F 25.161916 38.581024 35.635381
F 25.161916 46.297231 35.635381
F 0.391618 47.534259 39.209016
F 0.391618 39.818053 39.209016
F 9.543215 47.582954 39.164086
F 9.543215 39.866749 39.164086
F 18.454255 47.583264 39.226096
F 18.454255 39.867058 39.226096
F 0.372101 50.203280 42.846683
F 0.372101 42.487075 42.846683
F 9.517749 50.155655 42.801461
F 9.517749 42.439450 42.801461
F 18.428852 50.155333 42.863463
F 18.428852 42.439128 42.863463
F 0.423953 50.186099 40.063809
F 0.423953 42.469894 40.063809
F 9.536611 50.155740 40.072954
F 9.536611 42.439535 40.072954
F 18.447905 50.155333 40.135437
F 18.447905 42.439128 40.135437
F 0.440143 47.556126 36.422770
F 0.440143 39.839920 36.422770
F 9.561952 47.582853 36.435584
F 9.561952 39.866648 36.435583
F 18.473293 47.583264 36.498070
F 18.473293 39.867058 36.498070
F 2.770771 38.599267 40.023339
F 2.770771 46.315474 40.023340
F 11.765448 38.581058 40.088762
F 11.765448 46.297264 40.088762
F 20.675331 38.581024 40.150987
F 20.675331 46.297231 40.150988
F 2.786970 51.420850 36.384523
F 2.786969 35.988439 36.384523
F 2.786969 43.704647 36.384523
F 11.790849 51.441334 36.451397
F 11.790849 36.008923 36.451397
F 11.790849 43.725130 36.451397
F 20.700717 51.441365 36.513621
F 20.700717 36.008954 36.513621
F 20.700717 43.725161 36.513621
F 2.768111 51.421016 39.139961
F 2.768112 35.988605 39.139961
F 2.768112 43.704812 39.139961
F 11.771729 51.441315 39.179477
F 11.771729 36.008905 39.179477
F 11.771729 43.725112 39.179477
F 20.681679 51.441365 39.241646
F 20.681679 36.008954 39.241646
F 20.681679 43.725161 39.241646
F 2.744927 38.601199 42.776945
F 2.744927 46.317406 42.776945
F 11.746339 38.581073 42.816843
F 11.746339 46.297280 42.816843
F 20.656278 38.581025 42.879013
F 20.656279 46.297231 42.879013
F 5.060522 47.577142 39.137198
F 5.060522 39.860937 39.137198
F 13.999385 47.583260 39.194997
F 13.999385 39.867055 39.194997
F 22.909105 47.583264 39.257197
F 22.909105 39.867058 39.257197
F 5.034841 50.161532 42.774584
F 5.034841 42.445327 42.774585
F 13.973980 50.155337 42.832364
F 13.973980 42.439132 42.832364
F 22.883703 50.155333 42.894564
F 22.883703 42.439128 42.894564
F 5.054710 50.162858 40.037476
F 5.054710 42.446653 40.037476
F 13.993026 50.155338 40.104332
F 13.993026 42.439133 40.104333
F 22.902755 50.155333 40.166539
F 22.902755 42.439128 40.166538
F 5.079619 47.575444 36.400151
F 5.079619 39.859238 36.400151
F 14.018412 47.583259 36.466965
F 14.018412 39.867053 36.466965
F 22.928143 47.583264 36.529172
F 22.928143 39.867058 36.529172
F 7.303380 38.583068 40.056281
F 7.303380 46.299275 40.056282
F 16.220480 38.581025 40.119886
F 16.220479 46.297232 40.119886
F 25.130181 38.581024 40.182089
F 25.130181 46.297231 40.182089
F 7.328809 51.439370 36.418968
F 7.328809 36.006960 36.418968
F 7.328809 43.723167 36.418968
F 16.245865 51.441365 36.482519
F 16.245865 36.008954 36.482519
F 16.245865 43.725161 36.482520
F 25.155566 51.441366 36.544722
F 25.155566 36.008955 36.544722
F 25.155566 43.725162 36.544722
F 7.309541 51.439645 39.149511
F 7.309541 36.007234 39.149511
F 7.309541 43.723441 39.149512
F 16.226826 51.441365 39.210545
F 16.226826 36.008954 39.210545
F 16.226826 43.725161 39.210545
F 25.136528 51.441366 39.272747
F 25.136528 36.008955 39.272747
F 25.136528 43.725162 39.272748
F 7.284423 38.582631 42.786770
F 7.284423 46.298837 42.786770
F 16.201426 38.581025 42.847912
F 16.201426 46.297232 42.847912
F 25.111128 38.581024 42.910114
F 25.111128 46.297231 42.910114
F 0.450086 34.776797 28.297805
F 9.619779 34.723144 28.251930
F 0.493778 34.761412 25.506742
F 9.638107 34.723310 25.523495
F 5.138023 34.728345 28.224679
F 5.154948 34.730376 25.488067
F 14.094601 34.722926 25.554866
F 0.409243 34.773293 35.572057
F 9.568700 34.723208 35.526704
F 0.455410 34.750755 32.789573
F 9.587322 34.723330 32.798217
F 5.084335 34.729156 35.499955
F 14.024772 34.722925 35.557630
F 5.104695 34.730845 32.762743
F 14.043813 34.722926 32.829599
F 0.372101 34.770868 42.846683
F 9.517749 34.723243 42.801461
F 0.423953 34.753687 40.063809
F 9.536611 34.723328 40.072954
F 5.034841 34.729120 42.774584
F 13.973980 34.722925 42.832364
F 0.515318 47.524680 21.864946
F 0.515318 39.808473 21.864946
F 0.354195 47.536465 46.483527
F 0.354195 39.820260 46.483527
F 9.492341 47.582938 46.438831
F 9.492341 39.866732 46.438831
F 18.403467 47.583264 46.500829
F 18.403467 39.867058 46.500829
F 0.336995 50.201116 50.120054
F 0.336995 42.484911 50.120054
F 9.466950 50.155656 50.076196
F 9.466950 42.439451 50.076196
F 18.378064 50.155333 50.138196
F 18.378064 42.439128 50.138196
F 0.389604 50.181763 47.340694
F 0.389604 42.465558 47.340693
F 9.485957 50.155714 47.347705
F 9.485957 42.439509 47.347705
F 18.397117 50.155333 47.410171
F 18.397117 42.439128 47.410171
F 13.840672 34.722924 61.928533
F 4.909001 34.728882 61.862596
F 9.511271 47.582867 43.710328
F 9.511271 39.866662 43.710328
F 18.422505 47.583264 43.772804
F 18.422505 39.867058 43.772804
F 2.723292 38.597857 47.298220
F 2.723292 46.314064 47.298220
F 11.714639 38.581061 47.363493
F 11.714639 46.297268 47.363493
F 20.624543 38.581024 47.425721
F 20.624544 46.297231 47.425721
F 2.746196 51.423741 43.660720
F 2.746196 35.991330 43.660720
F 2.746196 43.707538 43.660720
F 11.740032 51.441331 43.726128
F 11.740032 36.008920 43.726128
F 11.740032 43.725127 43.726128
F 20.649929 51.441365 43.788355
F 20.649929 36.008954 43.788354
F 20.649929 43.725161 43.788354
F 2.722616 51.421673 46.413538
F 2.722616 35.989262 46.413538
F 2.722616 43.705470 46.413538
F 11.720965 51.441318 46.454208
F 11.720965 36.008907 46.454208
F 11.720965 43.725115 46.454208
F 20.630891 51.441365 46.516380
F 20.630891 36.008954 46.516380
F 20.630891 43.725161 46.516380
F 2.700965 38.599989 50.050045
F 2.700965 46.316196 50.050045
F 11.695579 38.581069 50.091573
F 11.695579 46.297276 50.091573
F 20.605490 38.581025 50.153747
F 20.605490 46.297231 50.153746
F 5.009998 47.577218 46.411810
F 5.009998 39.861012 46.411810
F 13.948594 47.583260 46.469731
F 13.948594 39.867054 46.469731
F 22.858317 47.583264 46.531930
F 22.858317 39.867058 46.531931
F 4.985744 50.161056 50.048928
F 4.985744 42.444851 50.048928
F 13.923190 50.155338 50.107097
F 13.923190 42.439133 50.107098
F 22.832915 50.155333 50.169297
F 22.832915 42.439128 50.169297
F 5.005723 50.162462 47.312418
F 5.005723 42.446257 47.312418
F 13.942240 50.155338 47.379066
F 13.942240 42.439133 47.379066
F 22.851967 50.155333 47.441272
F 22.851967 42.439128 47.441272
F 5.030078 47.575895 43.674966
F 5.030078 39.859689 43.674966
F 13.967626 47.583259 43.741699
F 13.967626 39.867053 43.741699
F 22.877355 47.583264 43.803905
F 22.877355 39.867058 43.803905
F 7.252418 38.583181 47.330897
F 7.252418 46.299388 47.330897
F 16.169691 38.581025 47.394620
F 16.169691 46.297232 47.394620
F 25.079393 38.581024 47.456822
F 25.079393 46.297231 47.456822
F 7.277768 51.439229 43.693562
F 7.277768 36.006818 43.693562
F 7.277768 43.723025 43.693562
F 16.195077 51.441365 43.757253
F 16.195077 36.008954 43.757253
F 16.195077 43.725161 43.757253
F 25.104778 51.441366 43.819456
F 25.104778 36.008955 43.819456
F 25.104778 43.725162 43.819456
F 7.259351 51.439866 46.424035
F 7.259351 36.007455 46.424035
F 7.259351 43.723662 46.424036
F 16.176038 51.441365 46.485279
F 16.176038 36.008954 46.485279
F 16.176038 43.725161 46.485279
F 25.085740 51.441366 46.547481
F 25.085740 36.008955 46.547481
F 25.085740 43.725162 46.547481
F 7.234296 38.582420 50.061309
F 7.234296 46.298627 50.061309
F 16.150638 38.581025 50.122646
F 16.150638 46.297232 50.122646
F 25.060340 38.581024 50.184848
F 25.060340 46.297231 50.184847
F 0.320184 47.538709 53.756672
F 0.320184 39.822504 53.756672
F 9.441605 47.582950 53.713557
F 9.441605 39.866744 53.713557
F 18.352679 47.583264 53.775562
F 18.352679 39.867058 53.775562
F 0.303064 50.198517 57.393618
F 0.303064 42.482312 57.393618
F 9.416227 50.155640 57.350920
F 9.416227 42.439435 57.350919
F 18.327276 50.155333 57.412929
F 18.327276 42.439128 57.412928
F 0.357262 50.179184 54.617219
F 0.357262 42.462979 54.617219
F 9.435345 50.155669 54.622467
F 9.435345 42.439465 54.622467
F 18.346329 50.155333 54.684903
F 18.346329 42.439128 54.684903
F 0.373451 47.558303 50.978524
F 0.373451 39.842098 50.978524
F 9.460640 47.582904 50.985085
F 9.460640 39.866698 50.985085
F 18.371716 47.583264 51.047537
F 18.371716 39.867058 51.047537
F 2.680097 38.596177 54.573951
F 2.680097 46.312383 54.573951
F 11.663843 38.581064 54.638223
F 11.663843 46.297271 54.638223
F 20.573755 38.581024 54.700454
F 20.573755 46.297231 54.700454
F 2.701382 51.425384 50.935990
F 2.701382 35.992973 50.935990
F 2.701382 43.709181 50.935990
F 11.689230 51.441327 51.000858
F 11.689230 36.008916 51.000858
F 11.689230 43.725123 51.000858
F 20.599141 51.441365 51.063088
F 20.599141 36.008954 51.063087
F 20.599141 43.725161 51.063087
F 2.679463 51.423128 53.686832
F 2.679463 35.990718 53.686832
F 2.679463 43.706925 53.686832
F 11.670208 51.441323 53.728938
F 11.670209 36.008912 53.728938
F 11.670209 43.725119 53.728938
F 20.580103 51.441365 53.791113
F 20.580103 36.008954 53.791113
F 20.580103 43.725162 53.791113
F 2.657566 38.598748 57.323968
F 2.657566 46.314955 57.323968
F 11.644826 38.581064 57.366302
F 11.644826 46.297270 57.366302
F 20.554702 38.581025 57.428479
F 20.554702 46.297231 57.428479
F 4.961918 47.577966 53.685971
F 4.961918 39.861760 53.685971
F 13.897805 47.583260 53.744464
F 13.897805 39.867054 53.744464
F 22.807529 47.583264 53.806663
F 22.807529 39.867058 53.806664
F 4.937553 50.160376 57.323147
F 4.937553 42.444171 57.323148
F 13.872401 50.155338 57.381830
F 13.872401 42.439133 57.381830
F 22.782126 50.155333 57.444030
F 22.782126 42.439128 57.444030
F 4.957404 50.161858 54.587456
F 4.957404 42.445653 54.587456
F 13.891456 50.155337 54.653799
F 13.891456 42.439132 54.653799
F 22.801179 50.155333 54.716005
F 22.801179 42.439128 54.716005
F 4.981511 47.576420 50.949902
F 4.981511 39.860214 50.949901
F 13.916841 47.583260 51.016433
F 13.916841 39.867054 51.016433
F 22.826567 47.583264 51.078638
F 22.826567 39.867058 51.078638
F 7.202223 38.583061 54.605684
F 7.202223 46.299268 54.605684
F 16.118903 38.581025 54.669352
F 16.118903 46.297232 54.669353
F 25.028605 38.581024 54.731555
F 25.028605 46.297231 54.731555
F 7.227243 51.439248 50.968275
F 7.227243 36.006838 50.968275
F 7.227243 43.723045 50.968275
F 16.144289 51.441365 51.031986
F 16.144289 36.008954 51.031986
F 16.144289 43.725161 51.031986
F 25.053990 51.441366 51.094189
F 25.053990 36.008955 51.094189
F 25.053990 43.725162 51.094189
F 7.209282 51.440077 53.698593
F 7.209282 36.007666 53.698593
F 7.209282 43.723873 53.698593
F 16.125251 51.441365 53.760012
F 16.125251 36.008954 53.760012
F 16.125250 43.725161 53.760012
F 25.034952 51.441366 53.822214
F 25.034952 36.008955 53.822214
F 25.034952 43.725162 53.822214
F 7.184285 38.582190 57.335876
F 7.184285 46.298397 57.335876
F 16.099850 38.581025 57.397378
F 16.099850 46.297232 57.397378
F 25.009552 38.581024 57.459580
F 25.009552 46.297231 57.459580
F 0.285886 47.541646 61.030480
F 0.285886 39.825440 61.030480
F 9.390860 47.582963 60.988284
F 9.390860 39.866757 60.988285
F 18.301891 47.583264 61.050295
F 18.301891 39.867058 61.050295
F 0.268817 50.195318 64.667107
F 0.268817 42.479114 64.667107
F 9.365490 50.155626 64.625647
F 9.365490 42.439421 64.625647
F 18.276488 50.155333 64.687662
F 18.276488 42.439128 64.687662
F 0.324205 50.175612 61.895276
F 0.324205 42.459407 61.895276
F 9.384732 50.155628 61.897231
F 9.384732 42.439424 61.897231
F 18.295541 50.155333 61.959637
F 18.295541 42.439128 61.959636
F 0.340722 47.561003 58.256321
F 0.340722 39.844797 58.256321
F 9.410043 47.582951 58.259851
F 9.410043 39.866746 58.259851
F 18.320928 47.583264 58.322270
F 18.320928 39.867058 58.322269
F 2.635321 38.594627 61.849722
F 2.635321 46.310834 61.849722
F 11.613055 38.581064 61.912956
F 11.613055 46.297270 61.912956
F 20.522967 38.581024 61.975187
F 20.522967 46.297231 61.975187
F 2.657991 51.427009 58.211884
F 2.657991 35.994598 58.211884
F 2.657991 43.710805 58.211884
F 11.638439 51.441326 58.275589
F 11.638439 36.008915 58.275589
F 11.638438 43.725122 58.275589
F 20.548353 51.441365 58.337821
F 20.548353 36.008954 58.337820
F 20.548353 43.725161 58.337820
F 2.635251 51.424130 60.961071
F 2.635251 35.991719 60.961071
F 2.635251 43.707926 60.961071
F 11.619453 51.441329 61.003666
F 11.619453 36.008918 61.003667
F 11.619453 43.725125 61.003667
F 20.529315 51.441365 61.065846
F 20.529315 36.008954 61.065846
F 20.529315 43.725161 61.065846
F 2.612872 38.597663 64.598025
F 2.612872 46.313870 64.598024
F 11.594062 38.581059 64.641032
F 11.594062 46.297266 64.641032
F 20.503914 38.581025 64.703213
F 20.503914 46.297231 64.703212
F 4.912831 47.578364 60.960443
F 4.912832 39.862159 60.960443
F 13.847016 47.583260 61.019197
F 13.847016 39.867054 61.019197
F 22.756741 47.583264 61.081396
F 22.756741 39.867058 61.081396
F 4.888235 50.160041 64.597694
F 4.888235 42.443836 64.597694
F 13.821613 50.155338 64.656564
F 13.821613 42.439133 64.656564
F 22.731339 50.155333 64.718763
F 22.731339 42.439128 64.718763
F 4.909001 50.161294 61.862596
F 4.909001 42.445089 61.862596
F 13.840672 50.155337 61.928533
F 13.840672 42.439132 61.928533
F 22.750391 50.155333 61.990738
F 22.750391 42.439128 61.990738
F 4.933303 47.577060 58.225064
F 4.933303 39.860854 58.225064
F 13.866057 47.583260 58.291166
F 13.866057 39.867055 58.291166
F 22.775779 47.583264 58.353371
F 22.775779 39.867058 58.353371
F 7.151782 38.583017 61.880446
F 7.151782 46.299224 61.880446
F 16.068115 38.581025 61.944086
F 16.068115 46.297232 61.944086
F 24.977817 38.581024 62.006288
F 24.977817 46.297231 62.006288
F 7.177042 51.439363 58.243070
F 7.177042 36.006952 58.243070
F 7.177042 43.723159 58.243070
F 16.093500 51.441365 58.306719
F 16.093501 36.008954 58.306719
F 16.093501 43.725161 58.306719
F 25.003202 51.441366 58.368922
F 25.003202 36.008955 58.368922
F 25.003202 43.725162 58.368922
F 7.159226 51.440301 60.973167
F 7.159226 36.007890 60.973168
F 7.159226 43.724097 60.973167
F 16.074463 51.441365 61.034744
F 16.074463 36.008954 61.034745
F 16.074463 43.725161 61.034745
F 24.984164 51.441366 61.096947
F 24.984164 36.008955 61.096947
F 24.984164 43.725162 61.096947
F 7.134079 38.582016 64.610477
F 7.134079 46.298222 64.610476
F 16.049062 38.581025 64.672112
F 16.049062 46.297232 64.672111
F 24.958764 38.581024 64.734314
F 24.958764 46.297231 64.734313
F 0.336995 34.768704 50.120054
F 9.466950 34.723244 50.076196
F 0.389604 34.749351 47.340694
F 9.485957 34.723302 47.347705
F 4.985744 34.728644 50.048928
F 13.923190 34.722926 50.107098
F 5.005723 34.730050 47.312417
F 13.942240 34.722926 47.379066
F 0.303064 34.766105 57.393618
F 9.416226 34.723228 57.350920
F 0.357262 34.746772 54.617219
F 9.435345 34.723258 54.622467
F 4.937553 34.727964 57.323147
F 13.872401 34.722926 57.381830
F 4.957404 34.729446 54.587456
F 13.891456 34.722925 54.653799
F 0.268817 34.762906 64.667107
F 9.365490 34.723214 64.625647
F 0.324205 34.743200 61.895276
F 9.384732 34.723216 61.897231
F 4.888235 34.727629 64.597694
F 13.821613 34.722926 64.656564
F 0.406164 47.554962 43.702449
F 0.406164 39.838756 43.702449
F 0.251873 47.544843 68.303576
F 0.251873 39.828637 68.303577
F 9.340153 47.582982 68.263008
F 9.340153 39.866777 68.263008
F 18.251103 47.583264 68.325029
F 18.251103 39.867058 68.325029
F 0.235006 50.192236 71.939949
F 0.235006 42.476031 71.939949
F 9.314807 50.155601 71.900366
F 9.314807 42.439397 71.900366
F 18.225700 50.155333 71.962395
F 18.225700 42.439128 71.962395
F 0.291602 50.171763 69.172714
F 0.291602 42.455558 69.172714
F 9.334045 50.155605 69.171981
F 9.334045 42.439400 69.171980
F 18.244753 50.155333 69.234370
F 18.244753 42.439128 69.234370
F 4.762735 34.727682 83.687417
F 13.669257 34.722925 86.480762
F 9.359386 47.582981 65.534607
F 9.359386 39.866775 65.534606
F 18.270140 47.583264 65.597003
F 18.270140 39.867058 65.597003
F 2.590496 38.593252 69.125202
F 2.590496 46.309458 69.125202
F 11.562278 38.581061 69.187692
F 11.562278 46.297268 69.187692
F 20.472179 38.581024 69.249920
F 20.472179 46.297231 69.249921
F 2.612806 51.428463 65.487480
F 2.612806 35.996052 65.487480
F 2.612806 43.712259 65.487479
F 11.587656 51.441327 65.550324
F 11.587656 36.008916 65.550324
F 11.587656 43.725124 65.550324
F 20.497565 51.441365 65.612554
F 20.497565 36.008954 65.612554
F 20.497565 43.725161 65.612554
F 2.590653 51.425418 68.234881
F 2.590653 35.993007 68.234881
F 2.590653 43.709215 68.234881
F 11.568683 51.441333 68.278397
F 11.568683 36.008922 68.278398
F 11.568683 43.725129 68.278397
F 20.478527 51.441365 68.340579
F 20.478527 36.008954 68.340579
F 20.478527 43.725161 68.340579
F 2.568541 38.596195 71.871655
F 2.568541 46.312402 71.871654
F 11.543287 38.581056 71.915764
F 11.543287 46.297263 71.915763
F 20.453126 38.581025 71.977946
F 20.453126 46.297231 71.977946
F 4.863784 47.578790 68.234899
F 4.863784 39.862584 68.234899
F 13.796229 47.583260 68.293930
F 13.796229 39.867054 68.293930
F 22.705953 47.583264 68.356130
F 22.705953 39.867058 68.356130
F 4.839419 50.159534 71.872072
F 4.839419 42.443330 71.872072
F 13.770827 50.155338 71.931297
F 13.770827 42.439133 71.931297
F 22.680550 50.155333 71.993496
F 22.680550 42.439128 71.993496
F 4.860100 50.160918 69.137537
F 4.860100 42.444713 69.137537
F 13.789886 50.155336 69.203267
F 13.789886 42.439131 69.203267
F 22.699603 50.155333 69.265471
F 22.699603 42.439128 69.265471
F 4.884542 47.577495 65.500071
F 4.884542 39.861289 65.500071
F 13.815272 47.583261 65.565900
F 13.815272 39.867055 65.565900
F 22.724991 47.583264 65.628104
F 22.724991 39.867058 65.628104
F 7.101411 38.582927 69.155247
F 7.101411 46.299134 69.155247
F 16.017327 38.581025 69.218819
F 16.017327 46.297232 69.218819
F 24.927029 38.581024 69.281022
F 24.927029 46.297231 69.281022
F 7.126562 51.439409 65.517839
F 7.126562 36.006998 65.517839
F 7.126562 43.723205 65.517839
F 16.042712 51.441365 65.581453
F 16.042712 36.008954 65.581452
F 16.042712 43.725161 65.581452
F 24.952414 51.441366 65.643656
F 24.952414 36.008955 65.643655
F 24.952414 43.725162 65.643655
F 7.108930 51.440438 68.247796
F 7.108930 36.008027 68.247796
F 7.108930 43.724234 68.247796
F 16.023675 51.441365 68.309478
F 16.023675 36.008954 68.309478
F 16.023675 43.725161 68.309478
F 24.933376 51.441366 68.371680
F 24.933376 36.008955 68.371681
F 24.933376 43.725162 68.371680
F 7.083743 38.581900 71.885125
F 7.083743 46.298107 71.885125
F 15.998274 38.581025 71.946845
F 15.998274 46.297232 71.946845
F 24.907976 38.581024 72.009047
F 24.907976 46.297231 72.009047
F 0.218261 47.547793 75.576259
F 0.218261 39.831588 75.576259
F 9.289492 47.583012 75.537721
F 9.289492 39.866806 75.537721
F 18.200315 47.583264 75.599762
F 18.200314 39.867058 75.599762
F 0.201606 50.189428 79.212517
F 0.201606 42.473223 79.212517
F 9.264167 50.155567 79.175074
F 9.264167 42.439362 79.175074
F 18.174912 50.155333 79.237128
F 18.174912 42.439128 79.237128
F 0.259325 50.168109 76.449588
F 0.259326 42.451904 76.449587
F 9.283330 50.155586 76.446724
F 9.283330 42.439381 76.446724
F 18.193965 50.155333 76.509103
F 18.193965 42.439128 76.509103
F 0.275423 47.568685 72.811220
F 0.275423 39.852479 72.811220
F 9.308678 47.583001 72.809352
F 9.308678 39.866795 72.809352
F 18.219352 47.583264 72.871736
F 18.219352 39.867058 72.871736
F 2.546375 38.591920 76.400534
F 2.546375 46.308126 76.400534
F 11.511509 38.581057 76.462427
F 11.511509 46.297264 76.462427
F 20.421391 38.581024 76.524653
F 20.421391 46.297231 76.524653
F 2.568335 51.429799 72.762882
F 2.568335 35.997388 72.762881
F 2.568335 43.713596 72.762881
F 11.536883 51.441330 72.825060
F 11.536883 36.008919 72.825059
F 11.536883 43.725127 72.825059
F 20.446777 51.441365 72.887287
F 20.446777 36.008954 72.887287
F 20.446777 43.725161 72.887287
F 2.546651 51.427025 75.508348
F 2.546651 35.994614 75.508348
F 2.546651 43.710821 75.508348
F 11.517904 51.441335 75.553129
F 11.517905 36.008924 75.553129
F 11.517904 43.725131 75.553129
F 20.427739 51.441365 75.615312
F 20.427739 36.008954 75.615312
F 20.427739 43.725162 75.615312
F 2.524934 38.594490 79.144979
F 2.524934 46.310697 79.144979
F 11.492509 38.581054 79.190495
F 11.492509 46.297261 79.190495
F 20.402338 38.581025 79.252679
F 20.402338 46.297231 79.252678
F 4.815180 47.579366 75.509208
F 4.815180 39.863161 75.509208
F 13.745443 47.583260 75.568663
F 13.745443 39.867054 75.568663
F 22.655165 47.583264 75.630863
F 22.655165 39.867058 75.630863
F 4.791017 50.158902 79.146325
F 4.791017 42.442698 79.146325
F 13.720041 50.155337 79.206029
F 13.720041 42.439132 79.206029
F 22.629762 50.155333 79.268229
F 22.629762 42.439128 79.268229
F 4.811258 50.160545 76.412453
F 4.811258 42.444340 76.412453
F 13.739099 50.155336 76.478000
F 13.739099 42.439131 76.478000
F 22.648815 50.155333 76.540204
F 22.648815 42.439128 76.540204
F 4.835630 47.577856 72.774990
F 4.835630 39.861650 72.774990
F 13.764486 47.583261 72.840633
F 13.764486 39.867056 72.840633
F 22.674203 47.583264 72.902838
F 22.674203 39.867058 72.902838
F 7.051209 38.582775 76.430085
F 7.051209 46.298982 76.430085
F 15.966539 38.581025 76.493552
F 15.966539 46.297232 76.493552
F 24.876241 38.581024 76.555754
F 24.876241 46.297231 76.555755
F 7.076281 51.439533 72.792663
F 7.076281 36.007123 72.792663
F 7.076281 43.723330 72.792663
F 15.991924 51.441365 72.856186
F 15.991924 36.008954 72.856185
F 15.991924 43.725161 72.856185
F 24.901626 51.441366 72.918388
F 24.901626 36.008955 72.918388
F 24.901626 43.725162 72.918388
F 7.058593 51.440545 75.522454
F 7.058593 36.008134 75.522454
F 7.058593 43.724341 75.522454
F 15.972887 51.441365 75.584211
F 15.972887 36.008954 75.584211
F 15.972887 43.725161 75.584211
F 24.882588 51.441366 75.646413
F 24.882588 36.008955 75.646413
F 24.882588 43.725162 75.646413
F 7.033453 38.581787 79.159780
F 7.033453 46.297993 79.159780
F 15.947486 38.581025 79.221578
F 15.947486 46.297232 79.221577
F 24.857188 38.581024 79.283780
F 24.857188 46.297231 79.283779
F 0.185058 47.550500 82.848745
F 0.185058 39.834294 82.848745
F 9.238869 47.583051 82.812427
F 9.238869 39.866845 82.812427
F 18.149527 47.583264 82.874494
F 18.149526 39.867058 82.874495
F 0.168570 50.186798 86.484945
F 0.168570 42.470593 86.484945
F 9.213558 50.155524 86.449778
F 9.213558 42.439319 86.449778
F 18.124124 50.155333 86.511861
F 18.124124 42.439128 86.511861
F 0.227297 50.164649 83.726070
F 0.227297 42.448444 83.726070
F 9.232634 50.155561 83.721472
F 9.232634 42.439356 83.721472
F 18.143177 50.155333 83.783836
F 18.143177 42.439128 83.783836
F 0.243279 47.572238 80.087864
F 0.243279 39.856033 80.087864
F 9.257973 47.583023 80.084097
F 9.257973 39.866818 80.084097
F 18.168564 47.583264 80.146469
F 18.168564 39.867058 80.146469
F 2.502915 38.590537 83.675829
F 2.502915 46.306744 83.675829
F 11.460748 38.581052 83.737164
F 11.460748 46.297259 83.737164
F 20.370603 38.581024 83.799386
F 20.370603 46.297231 83.799386
F 2.524566 51.431157 80.038182
F 2.524566 35.998746 80.038182
F 2.524566 43.714953 80.038182
F 11.486119 51.441335 80.099796
F 11.486119 36.008924 80.099795
F 11.486119 43.725131 80.099795
F 20.395989 51.441365 80.162020
F 20.395989 36.008954 80.162019
F 20.395989 43.725161 80.162020
F 2.503390 51.428813 82.781575
F 2.503391 35.996402 82.781575
F 2.503391 43.712610 82.781575
F 11.467128 51.441337 82.827860
F 11.467128 36.008926 82.827861
F 11.467128 43.725133 82.827861
F 20.376951 51.441365 82.890045
F 20.376951 36.008954 82.890045
F 20.376951 43.725161 82.890045
F 2.481971 38.592635 86.418143
F 2.481971 46.308842 86.418143
F 11.441734 38.581051 86.465226
F 11.441734 46.297258 86.465226
F 20.351550 38.581025 86.527412
F 20.351550 46.297231 86.527412
F 4.766950 47.580043 82.783429
F 4.766950 39.863837 82.783429
F 13.694658 47.583260 82.843395
F 13.694658 39.867055 82.843396
F 22.604377 47.583264 82.905595
F 22.604377 39.867058 82.905596
F 4.742926 50.158190 86.420523
F 4.742926 42.441986 86.420523
F 13.669257 50.155337 86.480762
F 13.669257 42.439132 86.480762
F 22.578974 50.155333 86.542962
F 22.578974 42.439128 86.542962
F 4.762735 50.160094 83.687417
F 4.762735 42.443889 83.687417
F 13.688312 50.155336 83.752733
F 13.688312 42.439131 83.752733
F 22.598027 50.155333 83.814937
F 22.598027 42.439128 83.814937
F 4.786952 47.578268 80.049928
F 4.786952 39.862062 80.049927
F 13.713699 47.583261 80.115366
F 13.713699 39.867056 80.115366
F 22.623415 47.583264 80.177570
F 22.623415 39.867058 80.177570
F 7.001145 38.582582 83.704952
F 7.001145 46.298788 83.704952
F 15.915751 38.581025 83.768285
F 15.915752 46.297232 83.768285
F 24.825453 38.581024 83.830488
F 24.825453 46.297231 83.830488
F 7.026153 51.439708 80.067515
F 7.026153 36.007297 80.067515
F 7.026153 43.723504 80.067515
F 15.941137 51.441365 80.130918
F 15.941137 36.008954 80.130918
F 15.941137 43.725161 80.130918
F 24.850838 51.441366 80.193121
F 24.850838 36.008955 80.193121
F 24.850838 43.725162 80.193121
F 7.008349 51.440665 82.797106
F 7.008349 36.008255 82.797106
F 7.008349 43.724462 82.797106
F 15.922099 51.441365 82.858944
F 15.922099 36.008954 82.858944
F 15.922099 43.725161 82.858944
F 24.831800 51.441366 82.921146
F 24.831800 36.008955 82.921146
F 24.831800 43.725162 82.921146
F 6.983252 38.581659 86.434431
F 6.983252 46.297865 86.434431
F 15.896698 38.581025 86.496311
F 15.896698 46.297232 86.496310
F 24.806400 38.581024 86.558513
F 24.806400 46.297231 86.558513
F 0.235006 34.759824 71.939949
F 9.314807 34.723189 71.900366
F 0.291602 34.739351 69.172714
F 9.334045 34.723193 69.171980
F 4.839419 34.727122 71.872072
F 13.770827 34.722926 71.931297
F 4.860100 34.728506 69.137537
F 0.201606 34.757016 79.212517
F 9.264167 34.723155 79.175074
F 0.259325 34.735697 76.449587
F 9.283330 34.723174 76.446724
F 4.791017 34.726490 79.146325
F 13.720041 34.722925 79.206029
F 4.811258 34.728133 76.412453
F 0.168570 34.754386 86.484945
F 9.213558 34.723112 86.449778
F 0.227297 34.732237 83.726070
F 9.232634 34.723149 83.721472
F 4.742926 34.725778 86.420523
F 0.307844 47.564927 65.534085
F 0.307844 39.848721 65.534085
F 0.152166 47.553080 90.121118
F 0.152166 39.836874 90.121118
F 9.188272 47.583096 90.087129
F 9.188272 39.866891 90.087129
F 18.098738 47.583264 90.149228
F 18.098738 39.867058 90.149228
F 0.135804 50.184215 93.757288
F 0.135804 42.468010 93.757288
F 9.162970 50.155476 93.724479
F 9.162970 42.439272 93.724479
F 18.073336 50.155333 93.786594
F 18.073336 42.439128 93.786595
F 0.195460 50.161304 91.002343
F 0.195460 42.445099 91.002343
F 9.181957 50.155530 90.996225
F 9.181957 42.439325 90.996225
F 18.092389 50.155333 91.058569
F 18.092389 42.439128 91.058569
F 4.618246 34.725940 105.512726
F 4.598289 34.723883 108.243377
F 9.207286 47.583051 87.358848
F 9.207286 39.866845 87.358848
F 18.117776 47.583264 87.421202
F 18.117776 39.867058 87.421203
F 2.459917 38.589112 90.951146
F 2.459917 46.305319 90.951146
F 11.409992 38.581046 91.011902
F 11.409992 46.297252 91.011902
F 20.319815 38.581024 91.074120
F 20.319815 46.297231 91.074120
F 2.481361 51.432561 87.313477
F 2.481361 36.000150 87.313476
F 2.481361 43.716357 87.313476
F 11.435360 51.441341 87.374533
F 11.435360 36.008930 87.374533
F 11.435360 43.725137 87.374533
F 20.345201 51.441365 87.436753
F 20.345201 36.008954 87.436753
F 20.345201 43.725162 87.436753
F 2.460679 51.430721 90.054691
F 2.460679 35.998310 90.054691
F 2.460679 43.714517 90.054691
F 11.416354 51.441340 90.102592
F 11.416354 36.008929 90.102592
F 11.416354 43.725136 90.102592
F 20.326163 51.441365 90.164778
F 20.326163 36.008954 90.164779
F 20.326163 43.725161 90.164779
F 2.439431 38.590690 93.691271
F 2.439431 46.306897 93.691271
F 11.390961 38.581048 93.739958
F 11.390961 46.297255 93.739958
F 20.300762 38.581025 93.802146
F 20.300762 46.297231 93.802145
F 4.718968 47.580781 90.057612
F 4.718968 39.864575 90.057612
F 13.643874 47.583261 90.118129
F 13.643874 39.867055 90.118129
F 22.553589 47.583264 90.180329
F 22.553589 39.867058 90.180329
F 4.695017 50.157442 93.694710
F 4.695017 42.441238 93.694711
F 13.618473 50.155336 93.755495
F 13.618473 42.439131 93.755495
F 22.528186 50.155333 93.817696
F 22.528186 42.439128 93.817696
F 4.714489 50.159567 90.962443
F 4.714490 42.443363 90.962443
F 13.637526 50.155335 91.027467
F 13.637526 42.439130 91.027466
F 22.547239 50.155333 91.089671
F 22.547239 42.439128 91.089670
F 4.738575 47.578758 87.324922
F 4.738575 39.862552 87.324922
F 13.662912 47.583262 87.390100
F 13.662912 39.867056 87.390100
F 22.572627 47.583264 87.452304
F 22.572627 39.867058 87.452304
F 6.951172 38.582362 90.979839
F 6.951172 46.298568 90.979839
F 15.864964 38.581025 91.043019
F 15.864964 46.297232 91.043019
F 24.774665 38.581024 91.105221
F 24.774665 46.297231 91.105221
F 6.976140 51.439916 87.342394
F 6.976140 36.007505 87.342393
F 6.976140 43.723712 87.342394
F 15.890349 51.441365 87.405652
F 15.890349 36.008954 87.405652
F 15.890349 43.725161 87.405652
F 24.800050 51.441366 87.467855
F 24.800050 36.008955 87.467855
F 24.800050 43.725162 87.467855
F 6.958190 51.440801 90.071754
F 6.958190 36.008391 90.071754
F 6.958190 43.724598 90.071754
F 15.871311 51.441365 90.133677
F 15.871311 36.008954 90.133678
F 15.871311 43.725162 90.133677
F 24.781012 51.441366 90.195880
F 24.781012 36.008955 90.195880
F 24.781012 43.725162 90.195880
F 6.933133 38.581515 93.709076
F 6.933133 46.297721 93.709076
F 15.845910 38.581025 93.771044
F 15.845910 46.297232 93.771044
F 24.755612 38.581024 93.833246
F 24.755612 46.297231 93.833246
F 0.119507 47.555891 97.393596
F 0.119507 39.839685 97.393596
F 9.137685 47.583145 97.361829
F 9.137685 39.866939 97.361829
F 18.047950 47.583264 97.423961
F 18.047950 39.867058 97.423961
F 0.103280 50.181069 101.029971
F 0.103280 42.464864 101.029971
F 9.112347 50.155436 100.999185
F 9.112347 42.439231 100.999185
F 18.022548 50.155333 101.061327
F 18.022548 42.439128 101.061327
F 0.163603 50.158021 98.279131
F 0.163603 42.441817 98.279131
F 9.131298 50.155495 98.270981
F 9.131298 42.439290 98.270981
F 18.041601 50.155333 98.333302
F 18.041601 42.439128 98.333302
F 0.179579 47.578962 94.640587
F 0.179579 39.862757 94.640587
F 9.156619 47.583084 94.633602
F 9.156619 39.866879 94.633602
F 18.066988 47.583264 94.695936
F 18.066988 39.867058 94.695936
F 2.417099 38.587676 98.226797
F 2.417099 46.303882 98.226797
F 11.359239 38.581039 98.286640
F 11.359239 46.297245 98.286640
F 20.269027 38.581024 98.348852
F 20.269027 46.297231 98.348853
F 2.438504 51.433990 94.588938
F 2.438504 36.001579 94.588937
F 2.438504 43.717786 94.588938
F 11.384606 51.441348 94.649271
F 11.384606 36.008937 94.649271
F 11.384606 43.725144 94.649271
F 20.294413 51.441365 94.711486
F 20.294413 36.008954 94.711486
F 20.294413 43.725161 94.711486
F 2.418063 51.432603 97.328015
F 2.418063 36.000192 97.328015
F 2.418063 43.716399 97.328015
F 11.365583 51.441344 97.377323
F 11.365583 36.008933 97.377323
F 11.365583 43.725140 97.377323
F 20.275375 51.441365 97.439511
F 20.275375 36.008954 97.439512
F 20.275375 43.725161 97.439512
F 2.396504 38.588994 100.964837
F 2.396504 46.305201 100.964837
F 11.340191 38.581044 101.014688
F 11.340191 46.297251 101.014688
F 20.249974 38.581025 101.076878
F 20.249974 46.297231 101.076878
F 4.671064 47.581514 97.331822
F 4.671064 39.865308 97.331822
F 13.593090 47.583262 97.392861
F 13.593090 39.867056 97.392861
F 22.502801 47.583264 97.455062
F 22.502801 39.867058 97.455062
F 4.646816 50.156809 100.969000
F 4.646816 42.440604 100.969000
F 13.567689 50.155335 101.030227
F 13.567689 42.439130 101.030227
F 22.477398 50.155333 101.092428
F 22.477398 42.439128 101.092429
F 4.666405 50.158982 98.237564
F 4.666405 42.442778 98.237564
F 13.586740 50.155335 98.302200
F 13.586740 42.439130 98.302200
F 22.496451 50.155333 98.364403
F 22.496451 42.439128 98.364403
F 4.690442 47.579317 94.599981
F 4.690442 39.863112 94.599981
F 13.612126 47.583262 94.664833
F 13.612126 39.867057 94.664833
F 22.521839 47.583264 94.727037
F 22.521839 39.867058 94.727037
F 6.901233 38.582135 98.254732
F 6.901233 46.298342 98.254732
F 15.814176 38.581025 98.317751
F 15.814176 46.297231 98.317751
F 24.723876 38.581024 98.379954
F 24.723877 46.297231 98.379954
F 6.926198 51.440144 94.617288
F 6.926198 36.007733 94.617288
F 6.926198 43.723941 94.617288
F 15.839561 51.441365 94.680385
F 15.839561 36.008954 94.680385
F 15.839561 43.725161 94.680385
F 24.749262 51.441366 94.742588
F 24.749262 36.008955 94.742588
F 24.749262 43.725162 94.742588
F 6.908097 51.440955 97.346400
F 6.908097 36.008544 97.346400
F 6.908097 43.724751 97.346400
F 15.820523 51.441365 97.408410
F 15.820523 36.008954 97.408410
F 15.820523 43.725161 97.408410
F 24.730224 51.441366 97.470612
F 24.730224 36.008955 97.470613
F 24.730224 43.725162 97.470613
F 6.883049 38.581345 100.983721
F 6.883049 46.297552 100.983721
F 15.795122 38.581025 101.045777
F 15.795123 46.297231 101.045777
F 24.704824 38.581024 101.107979
F 24.704824 46.297231 101.107979
F 0.087102 47.559239 104.666314
F 0.087102 39.843033 104.666314
F 9.087022 47.583177 104.636542
F 9.087022 39.866971 104.636542
F 17.997162 47.583264 104.698694
F 17.997162 39.867058 104.698694
F 0.070923 50.177638 108.302663
F 0.070923 42.461433 108.302664
F 9.061667 50.155408 108.273901
F 9.061667 42.439203 108.273901
F 17.971760 50.155333 108.336061
F 17.971760 42.439128 108.336061
F 0.131409 50.154682 105.556315
F 0.131410 42.438477 105.556314
F 9.080651 50.155461 105.545740
F 9.080651 42.439256 105.545740
F 17.990813 50.155333 105.608035
F 17.990813 42.439128 105.608035
F 0.147506 47.582263 101.917714
F 0.147506 39.866058 101.917714
F 9.105966 47.583119 101.908361
F 9.105966 39.866913 101.908360
F 18.016200 47.583264 101.970668
F 18.016200 39.867058 101.970668
F 2.373870 38.585904 105.502592
F 2.373870 46.302111 105.502592
F 11.308473 38.581034 105.561377
F 11.308473 46.297240 105.561377
F 20.218239 38.581024 105.623586
F 20.218239 46.297231 105.623586
F 2.395462 51.435573 101.864693
F 2.395462 36.003162 101.864693
F 2.395462 43.719370 101.864693
F 11.333847 51.441354 101.924008
F 11.333847 36.008943 101.924008
F 11.333847 43.725150 101.924008
F 20.243625 51.441365 101.986219
F 20.243625 36.008954 101.986219
F 20.243625 43.725161 101.986219
F 2.374922 51.434155 104.601634
F 2.374922 36.001744 104.601634
F 2.374922 43.717952 104.601634
F 11.314815 51.441347 104.652054
F 11.314815 36.008936 104.652054
F 11.314815 43.725144 104.652054
F 20.224587 51.441365 104.714244
F 20.224587 36.008954 104.714244
F 20.224587 43.725162 104.714244
F 2.353335 38.587500 108.238420
F 2.353335 46.303707 108.238420
F 11.289425 38.581041 108.289419
F 11.289425 46.297247 108.289419
F 20.199186 38.581024 108.351611
F 20.199186 46.297231 108.351611
F 4.622576 47.582051 104.606189
F 4.622576 39.865846 104.606189
F 13.542305 47.583262 104.667593
F 13.542305 39.867057 104.667594
F 22.452013 47.583264 104.729795
F 22.452012 39.867058 104.729795
F 4.598289 50.156295 108.243377
F 4.598289 42.440090 108.243377
F 13.516903 50.155335 108.304960
F 13.516903 42.439130 108.304960
F 22.426610 50.155333 108.367162
F 22.426610 42.439128 108.367162
F 4.618246 50.158352 105.512726
F 4.618246 42.442147 105.512725
F 13.535954 50.155335 105.576933
F 13.535954 42.439130 105.576933
F 22.445663 50.155333 105.639136
F 22.445663 42.439128 105.639136
F 4.642320 47.579927 101.875148
F 4.642320 39.863722 101.875148
F 13.561340 47.583262 101.939566
F 13.561340 39.867057 101.939566
F 22.471051 47.583264 102.001770
F 22.471051 39.867058 102.001770
F 6.851025 38.582003 105.529554
F 6.851025 46.298209 105.529554
F 15.763388 38.581024 105.592484
F 15.763388 46.297231 105.592484
F 24.673089 38.581024 105.654687
F 24.673088 46.297231 105.654687
F 6.876126 51.440324 101.892146
F 6.876126 36.007913 101.892145
F 6.876126 43.724120 101.892145
F 15.788773 51.441365 101.955118
F 15.788773 36.008954 101.955117
F 15.788773 43.725161 101.955118
F 24.698474 51.441366 102.017320
F 24.698474 36.008955 102.017320
F 24.698474 43.725162 102.017320
F 6.858020 51.441139 104.621028
F 6.858020 36.008728 104.621028
F 6.858020 43.724936 104.621028
F 15.769735 51.441365 104.683143
F 15.769735 36.008954 104.683143
F 15.769735 43.725161 104.683143
F 24.679436 51.441366 104.745345
F 24.679436 36.008955 104.745345
F 24.679436 43.725162 104.745346
F 6.832982 38.581152 108.258332
F 6.832982 46.297358 108.258332
F 15.744335 38.581025 108.320510
F 15.744335 46.297232 108.320510
F 24.654036 38.581024 108.382712
F 24.654036 46.297231 108.382712
F 0.135804 34.751802 93.757288
F 9.162970 34.723065 93.724479
F 0.195460 34.728892 91.002343
F 9.181957 34.723118 90.996224
F 4.695017 34.725030 93.694710
F 4.714490 34.727155 90.962443
F 0.103280 34.748657 101.029971
F 9.112347 34.723024 100.999185
F 0.163603 34.725609 98.279131
F 9.131298 34.723083 98.270981
F 4.646817 34.724396 100.969000
F 4.666405 34.726571 98.237564
F 0.070923 34.745226 108.302664
F 9.061667 34.722996 108.273901
F 9.080651 34.723049 105.545740
F 0.211350 47.575629 87.364220
F 0.211350 39.859423 87.364220
F 0.054771 47.562657 111.938988
F 0.054771 39.846451 111.938988
F 9.036330 47.583202 111.911260
F 9.036330 39.866996 111.911260
F 17.946374 47.583264 111.973427
F 17.946374 39.867058 111.973428
F 0.038608 50.174276 115.575285
F 0.038608 42.458071 115.575285
F 9.010977 50.155382 115.548617
F 9.010977 42.439177 115.548617
F 17.920972 50.155333 115.610793
F 17.920972 42.439128 115.610793
F 0.099274 50.151436 112.833361
F 0.099274 42.435231 112.833361
F 9.030012 50.155427 112.820499
F 9.030012 42.439222 112.820499
F 17.940025 50.155333 112.882769
F 17.940025 42.439128 112.882768
F 9.055323 47.583153 109.183120
F 9.055323 39.866947 109.183120
F 17.965412 47.583264 109.245402
F 17.965412 39.867058 109.245402
F 2.330809 38.583907 112.778401
F 2.330809 46.300113 112.778401
F 11.257698 38.581031 112.836112
F 11.257698 46.297237 112.836112
F 20.167451 38.581024 112.898319
F 20.167451 46.297231 112.898319
F 2.352291 51.437465 109.140498
F 2.352291 36.005054 109.140498
F 2.352291 43.721261 109.140498
F 11.283076 51.441358 109.198745
F 11.283076 36.008947 109.198745
F 11.283076 43.725154 109.198745
F 20.192837 51.441365 109.260952
F 20.192837 36.008954 109.260952
F 20.192837 43.725161 109.260952
F 2.331821 51.435628 111.875172
F 2.331822 36.003217 111.875172
F 2.331822 43.719424 111.875172
F 11.264050 51.441352 111.926785
F 11.264050 36.008941 111.926785
F 11.264050 43.725148 111.926785
F 20.173799 51.441365 111.988978
F 20.173799 36.008954 111.988978
F 20.173799 43.725161 111.988978
F 2.310381 38.586005 115.511894
F 2.310381 46.302212 115.511894
F 11.238662 38.581036 115.564149
F 11.238662 46.297243 115.564149
F 20.148398 38.581025 115.626344
F 20.148398 46.297231 115.626344
F 4.574050 47.582558 111.880558
F 4.574050 39.866352 111.880558
F 13.491519 47.583263 111.942327
F 13.491519 39.867057 111.942327
F 22.401225 47.583264 112.004528
F 22.401225 39.867058 112.004529
F 4.549852 50.155771 115.517725
F 4.549852 42.439566 115.517725
F 13.466116 50.155335 115.579692
F 13.466116 42.439130 115.579693
F 22.375822 50.155333 115.641894
F 22.375822 42.439128 115.641894
F 4.570126 50.157677 112.787881
F 4.570126 42.441472 112.787881
F 13.485168 50.155334 112.851667
F 13.485168 42.439129 112.851667
F 22.394875 50.155333 112.913870
F 22.394875 42.439128 112.913870
F 4.594167 47.580577 109.150305
F 4.594167 39.864372 109.150304
F 13.510554 47.583263 109.214300
F 13.510554 39.867057 109.214300
F 22.420263 47.583264 109.276503
F 22.420263 39.867058 109.276503
F 6.800759 38.581892 112.804353
F 6.800759 46.298099 112.804353
F 15.712600 38.581024 112.867218
F 15.712600 46.297231 112.867218
F 24.622301 38.581024 112.929420
F 24.622301 46.297231 112.929421
F 6.825881 51.440443 109.166954
F 6.825881 36.008032 109.166954
F 6.825881 43.724239 109.166954
F 15.737985 51.441365 109.229851
F 15.737986 36.008954 109.229851
F 15.737985 43.725161 109.229851
F 24.647686 51.441366 109.292054
F 24.647686 36.008955 109.292054
F 24.647686 43.725162 109.292054
F 6.807968 51.441342 111.895627
F 6.807968 36.008931 111.895627
F 6.807968 43.725138 111.895627
F 15.718948 51.441365 111.957877
F 15.718948 36.008954 111.957877
F 15.718948 43.725162 111.957877
F 24.628648 51.441366 112.020079
F 24.628648 36.008955 112.020079
F 24.628648 43.725162 112.020079
F 6.782954 38.580942 115.532918
F 6.782954 46.297149 115.532918
F 15.693547 38.581025 115.595243
F 15.693547 46.297231 115.595242
F 24.603248 38.581024 115.657445
F 24.603248 46.297231 115.657445
F 0.022410 47.565950 119.211503
F 0.022410 39.849744 119.211503
F 8.985649 47.583229 119.185819
F 8.985649 39.867023 119.185820
F 17.895588 47.583263 119.248005
F 17.895588 39.867058 119.248005
F 0.003606 50.170728 122.846156
F 0.003606 42.454523 122.846156
F 8.960582 50.155042 122.817295
F 8.960582 42.438838 122.817295
F 17.870491 50.155024 122.879487
F 17.870491 42.438819 122.879487
F 0.067151 50.148203 120.109665
F 0.067151 42.431999 120.109665
F 8.979404 50.155383 120.093686
F 8.979404 42.439178 120.093686
F 17.889252 50.155328 120.155928
F 17.889252 42.439123 120.155928
F 0.083285 47.588754 116.471784
F 0.083285 39.872548 116.471784
F 9.004692 47.583189 116.457860
F 9.004693 39.866983 116.457860
F 17.914624 47.583264 116.520116
F 17.914624 39.867058 116.520116
F 2.287802 38.581815 120.053727
F 2.287802 46.298022 120.053728
F 11.206940 38.581022 120.109274
F 11.206939 46.297229 120.109274
F 20.116678 38.581019 120.171479
F 20.116678 46.297226 120.171479
F 2.309400 51.439523 116.416298
F 2.309400 36.007112 116.416298
F 2.309400 43.723320 116.416298
F 11.232301 51.441361 116.473461
F 11.232302 36.008950 116.473461
F 11.232301 43.725157 116.473461
F 20.142049 51.441365 116.535667
F 20.142049 36.008954 116.535667
F 20.142049 43.725161 116.535667
F 2.288963 51.437173 119.148536
F 2.288963 36.004762 119.148537
F 2.288963 43.720969 119.148537
F 11.213290 51.441356 119.201358
F 11.213290 36.008945 119.201359
F 11.213290 43.725152 119.201359
F 20.123012 51.441365 119.263555
F 20.123012 36.008954 119.263555
F 20.123012 43.725161 119.263555
F 2.264858 38.584215 122.783090
F 2.264858 46.300422 122.783090
F 11.188209 38.580722 122.832839
F 11.188209 46.296928 122.832839
F 20.097917 38.580715 122.895038
F 20.097917 46.296922 122.895038
F 4.525657 47.583094 119.154822
F 4.525657 39.866889 119.154822
F 13.440734 47.583262 119.216904
F 13.440734 39.867057 119.216904
F 22.350438 47.583263 119.279106
F 22.350438 39.867058 119.279106
F 4.500364 50.155621 122.787244
F 4.500364 42.439417 122.787244
F 13.415637 50.155025 122.848386
F 13.415637 42.438820 122.848387
F 22.325341 50.155024 122.910588
F 22.325341 42.438819 122.910589
F 4.522000 50.157042 120.061817
F 4.522000 42.440838 120.061817
F 13.434399 50.155329 120.124827
F 13.434399 42.439124 120.124827
F 22.344102 50.155328 120.187030
F 22.344102 42.439123 120.187030
F 4.546102 47.581272 116.425452
F 4.546102 39.865067 116.425452
F 13.459769 47.583263 116.489015
F 13.459769 39.867058 116.489015
F 22.369475 47.583264 116.551218
F 22.369475 39.867058 116.551218
F 6.750566 38.581762 120.077581
F 6.750566 46.297969 120.077581
F 15.661828 38.581019 120.140378
F 15.661828 46.297226 120.140378
F 24.571528 38.581019 120.202580
F 24.571528 46.297226 120.202580
F 6.775635 51.440558 116.441738
F 6.775635 36.008147 116.441738
F 6.775635 43.724354 116.441738
F 15.687198 51.441365 116.504566
F 15.687198 36.008954 116.504565
F 15.687198 43.725161 116.504566
F 24.596898 51.441366 116.566768
F 24.596898 36.008955 116.566768
F 24.596898 43.725162 116.566768
F 6.757947 51.441547 119.170074
F 6.757947 36.009136 119.170074
F 6.757947 43.725343 119.170074
F 15.668161 51.441365 119.232454
F 15.668161 36.008954 119.232454
F 15.668161 43.725161 119.232454
F 24.577861 51.441365 119.294656
F 24.577861 36.008954 119.294656
F 24.577861 43.725161 119.294656
F 6.733259 38.580405 122.801429
F 6.733259 46.296612 122.801428
F 15.643066 38.580716 122.863937
F 15.643066 46.296922 122.863937
F 24.552767 38.580715 122.926139
F 24.552767 46.296922 122.926139
F 24.946359 46.306855 130.187677
F 24.946360 38.590648 130.187677
F 8.956271 47.574482 126.429453
F 8.956271 39.858276 126.429454
F 17.866084 47.574489 126.491614
F 17.866083 39.858284 126.491614
F 0.211237 50.260221 130.185213
F 16.036657 46.306855 130.125475
F 0.211237 42.544016 130.185213
F 16.036657 38.590648 130.125476
F 9.354403 50.164897 130.078698
F 9.354404 42.448693 130.078699
F 18.264083 50.164957 130.141026
F 18.264084 42.448752 130.141026
F 0.049507 50.152308 127.425148
F 0.049507 42.436104 127.425147
F 8.962316 50.144791 127.339199
F 8.962315 42.428586 127.339199
F 17.872088 50.144741 127.401477
F 17.872088 42.428536 127.401476
F 0.049452 47.592628 123.747134
F 0.049452 39.876422 123.747134
F 8.954849 47.582691 123.710052
F 8.954849 39.866485 123.710052
F 17.864614 47.582728 123.772277
F 17.864614 39.866523 123.772276
F 2.273330 38.574890 127.312111
F 2.273330 46.291097 127.312112
F 11.189798 38.570431 127.354828
F 11.189798 46.286638 127.354828
F 20.099514 38.570432 127.417027
F 20.099515 46.286639 127.417027
F 2.265011 51.440042 123.680334
F 2.265011 36.007631 123.680334
F 2.265011 43.723838 123.680334
F 11.182303 51.440828 123.725625
F 11.182303 36.008417 123.725624
F 11.182303 43.724625 123.725625
F 20.092038 51.440830 123.787828
F 20.092038 36.008419 123.787827
F 20.092038 43.724626 123.787827
F 2.251679 51.426203 126.409742
F 2.251679 35.993793 126.409742
F 2.251679 43.710000 126.409742
F 11.183809 51.432587 126.444966
F 11.183809 36.000176 126.444966
F 11.183808 43.716384 126.444966
F 20.093508 51.432591 126.507165
F 20.093507 36.000180 126.507165
F 20.093507 43.716387 126.507165
F 2.612510 38.622158 130.050442
F 2.612509 46.338365 130.050442
F 11.581625 38.590689 130.094413
F 11.581625 46.306897 130.094413
F 20.491510 38.590648 130.156577
F 20.491509 46.306855 130.156577
F 4.496613 47.573628 126.399564
F 4.496613 39.857422 126.399565
F 13.411232 47.574489 126.460514
F 13.411232 39.858283 126.460514
F 22.320933 47.574489 126.522715
F 22.320933 39.858284 126.522715
F 4.874482 50.174430 130.054621
F 4.874482 42.458225 130.054621
F 13.809241 50.164952 130.109920
F 13.809243 42.448748 130.109920
F 22.718933 50.164956 130.172127
F 22.718934 42.448752 130.172127
F 4.505632 50.146126 127.307471
F 4.505632 42.429921 127.307471
F 13.417238 50.144740 127.370375
F 13.417238 42.428535 127.370374
F 22.326938 50.144741 127.432578
F 22.326938 42.428536 127.432577
F 4.498550 47.581207 123.678302
F 4.498550 39.865002 123.678302
F 13.409762 47.582729 123.741175
F 13.409762 39.866523 123.741175
F 22.319464 47.582728 123.803378
F 22.319464 39.866523 123.803378
F 6.734117 38.571154 127.323691
F 6.734117 46.287361 127.323691
F 15.644664 38.570432 127.385925
F 15.644664 46.286639 127.385925
F 24.554364 38.570432 127.448127
F 24.554364 46.286639 127.448128
F 6.726103 51.440129 123.693967
F 6.726103 36.007718 123.693967
F 6.726103 43.723925 123.693967
F 15.637187 51.440830 123.756726
F 15.637187 36.008419 123.756726
F 15.637187 43.724626 123.756726
F 24.546887 51.440830 123.818929
F 24.546887 36.008419 123.818929
F 24.546887 43.724626 123.818929
F 6.728499 51.433012 126.413671
F 6.728499 36.000601 126.413671
F 6.728499 43.716808 126.413671
F 15.638657 51.432591 126.476064
F 15.638657 36.000180 126.476064
F 15.638657 43.716387 126.476064
F 24.548357 51.432591 126.538266
F 24.548356 36.000180 126.538266
F 24.548356 43.716387 126.538266
F 7.120515 38.592428 130.064579
F 7.120514 46.308635 130.064578
F 0.038608 34.741863 115.575285
F 9.010977 34.722970 115.548617
F 9.030012 34.723015 112.820499
F 4.549852 34.723359 115.517725
F 4.570126 34.725265 112.787881
F 0.003606 34.738316 122.846156
F 8.979404 34.722971 120.093686
F 4.500364 34.723209 122.787244
F 4.522000 34.724631 120.061817
F 0.211237 34.827808 130.185213
F 9.354404 34.732485 130.078698
F 18.264084 34.732544 130.141026
F 4.874482 34.742018 130.054621
F 13.809242 34.732540 130.109920
F 22.718934 34.732544 130.172127
F 0.115308 47.585548 109.194871
F 0.115308 39.869342 109.194871
F 0.877989 55.404029 2.769215
F 0.877990 63.120236 2.769214
F 9.764540 55.309966 2.821048
F 9.764540 63.026173 2.821049
F 18.674556 55.310059 2.883188
F 18.674556 63.026266 2.883189
F 0.884190 57.792166 6.348180
F 0.884190 65.508374 6.348180
F 9.771950 57.872178 6.450258
F 9.771950 65.588386 6.450258
F 18.682015 57.872072 6.512388
F 18.682015 65.588280 6.512388
F 0.595344 57.975184 3.659785
F 0.595344 65.691392 3.659785
F 9.769449 57.880595 3.730677
F 9.769450 65.596802 3.730677
F 18.680561 57.880311 3.793050
F 18.680561 65.596519 3.793050
F 0.353750 55.331445 0.080619
F 25.282545 69.445847 18.357890
F 0.353750 63.047652 0.080618
F 16.372844 69.445848 18.295687
F 9.372145 55.289802 0.081450
F 9.372144 63.006010 0.081450
F 18.282545 55.289843 0.143640
F 18.282543 63.006050 0.143640
F 3.062511 54.029580 3.692270
F 3.062511 61.745786 3.692270
F 11.998224 54.022234 3.746381
F 11.998224 61.738440 3.746381
F 20.907987 54.022209 3.808601
F 20.907987 61.738415 3.808601
F 2.627787 59.162599 0.054526
F 2.627787 66.878807 0.054526
F 11.600232 59.147913 0.096966
F 11.600232 66.864121 0.096966
F 20.509968 59.147946 0.159191
F 20.509969 66.864154 0.159191
F 2.976908 59.150750 2.806445
F 2.976908 66.866957 2.806445
F 11.992058 59.168125 2.836572
F 11.992058 66.884332 2.836572
F 20.901981 59.168163 2.898740
F 20.901981 66.884370 2.898740
F 2.994383 54.030251 6.421861
F 2.994383 61.746457 6.421861
F 11.999526 54.014004 6.465757
F 11.999526 61.730210 6.465757
F 20.909441 54.013970 6.527938
F 20.909441 61.730176 6.527939
F 5.302297 55.306057 2.792847
F 5.302298 63.022264 2.792847
F 14.219699 55.310058 2.852089
F 14.219699 63.026265 2.852090
F 23.129406 55.310060 2.914289
F 23.129407 63.026267 2.914290
F 5.309408 57.875984 6.422525
F 5.309408 65.592191 6.422525
F 14.227156 57.872074 6.481288
F 14.227156 65.588281 6.481288
F 23.136865 57.872072 6.543489
F 23.136865 65.588280 6.543489
F 5.285905 57.885592 3.696586
F 5.285905 65.601799 3.696586
F 14.225689 57.880315 3.761947
F 14.225689 65.596523 3.761948
F 23.135411 57.880311 3.824152
F 23.135411 65.596519 3.824152
F 4.907504 55.290425 0.052157
F 4.907503 63.006632 0.052157
F 13.827683 55.289843 0.112540
F 13.827682 63.006050 0.112540
F 22.737395 55.289843 0.174742
F 22.737394 63.006050 0.174742
F 7.542015 54.022401 3.715313
F 7.542015 61.738607 3.715313
F 16.453136 54.022209 3.777500
F 16.453136 61.738415 3.777500
F 25.362836 54.022209 3.839702
F 25.362837 61.738415 3.839702
F 7.141758 59.146945 0.065453
F 7.141758 66.863153 0.065453
F 16.055117 59.147945 0.128089
F 16.055118 66.864153 0.128089
F 24.964817 59.147946 0.190292
F 24.964817 66.864155 0.190293
F 7.528759 59.165703 2.807760
F 7.528759 66.881910 2.807760
F 16.447128 59.168162 2.867638
F 16.447128 66.884370 2.867638
F 25.356830 59.168163 2.929841
F 25.356830 66.884370 2.929841
F 7.536729 54.016253 6.436133
F 7.536729 61.732459 6.436133
F 16.454589 54.013970 6.496837
F 16.454589 61.730176 6.496837
F 25.364291 54.013970 6.559040
F 25.364291 61.730176 6.559040
F 0.864371 55.382517 9.971074
F 0.864372 63.098724 9.971074
F 9.747323 55.299360 10.066599
F 9.747323 63.015567 10.066600
F 18.657392 55.299472 10.128737
F 18.657392 63.015679 10.128737
F 0.839779 57.788177 13.609271
F 0.839779 65.504384 13.609271
F 9.721928 57.871649 13.702410
F 9.721928 65.587857 13.702410
F 18.632004 57.871537 13.764549
F 18.632004 65.587744 13.764549
F 0.575699 57.956570 10.897775
F 0.575699 65.672777 10.897775
F 9.739776 57.871872 10.974212
F 9.739776 65.588079 10.974212
F 18.651056 57.871538 11.036660
F 18.651056 65.587745 11.036660
F 0.593892 55.212591 7.260123
F 0.593892 62.928798 7.260122
F 9.764931 55.299457 7.342740
F 9.764931 63.015664 7.342740
F 18.676138 55.299776 7.405178
F 18.676138 63.015983 7.405177
F 3.030798 54.017649 10.934956
F 3.030798 61.733855 10.934956
F 11.968721 54.013459 10.989994
F 11.968721 61.729664 10.989993
F 20.878482 54.013435 11.052211
F 20.878482 61.729641 11.052211
F 3.055093 59.153359 7.301406
F 3.055093 66.869566 7.301406
F 11.993798 59.157856 7.358510
F 11.993798 66.874064 7.358510
F 20.903562 59.157879 7.420728
F 20.903562 66.874087 7.420728
F 2.969020 59.142279 10.038812
F 2.969020 66.858486 10.038812
F 11.974887 59.157538 10.082108
F 11.974887 66.873746 10.082108
F 20.884816 59.157575 10.144287
F 20.884816 66.873783 10.144287
F 2.944073 54.028766 13.675530
F 2.944073 61.744972 13.675530
F 11.949487 54.013475 13.717923
F 11.949487 61.729681 13.717924
F 20.859431 54.013435 13.780099
F 20.859431 61.729640 13.780099
F 5.284221 55.295221 10.038626
F 5.284221 63.011428 10.038626
F 14.202534 55.299471 10.097636
F 14.202534 63.015677 10.097637
F 23.112242 55.299472 10.159838
F 23.112242 63.015679 10.159838
F 5.258645 57.875810 13.674467
F 5.258645 65.592017 13.674467
F 14.177146 57.871539 13.733448
F 14.177146 65.587746 13.733448
F 23.086855 57.871537 13.795650
F 23.086855 65.587744 13.795650
F 5.254725 57.878801 10.938749
F 5.254725 65.595008 10.938749
F 14.196182 57.871541 11.005556
F 14.196182 65.587749 11.005556
F 23.105906 57.871537 11.067762
F 23.105906 65.587745 11.067762
F 5.280186 55.292605 7.307180
F 5.280186 63.008812 7.307180
F 14.221265 55.299773 7.374074
F 14.221265 63.015980 7.374074
F 23.130988 55.299776 7.436279
F 23.130988 63.015983 7.436279
F 7.512500 54.013491 10.959028
F 7.512500 61.729696 10.959028
F 16.423631 54.013435 11.021110
F 16.423631 61.729641 11.021110
F 25.333331 54.013435 11.083312
F 25.333331 61.729641 11.083312
F 7.537569 59.157797 7.327482
F 7.537569 66.874005 7.327482
F 16.448710 59.157879 7.389627
F 16.448711 66.874087 7.389627
F 25.358411 59.157880 7.451830
F 25.358411 66.874087 7.451830
F 7.511893 59.155261 10.052582
F 7.511893 66.871469 10.052582
F 16.429964 59.157575 10.113186
F 16.429964 66.873783 10.113186
F 25.339665 59.157576 10.175388
F 25.339665 66.873783 10.175388
F 7.486416 54.015771 13.688448
F 7.486416 61.731976 13.688448
F 16.404578 54.013435 13.748998
F 16.404578 61.729641 13.748998
F 25.314280 54.013434 13.811200
F 25.314280 61.729640 13.811200
F 0.799441 55.373626 17.257984
F 0.799443 63.089835 17.257983
F 9.696437 55.299335 17.339770
F 9.696437 63.015542 17.339770
F 18.606619 55.299467 17.401896
F 18.606619 63.015674 17.401897
F 0.435224 57.960665 21.046353
F 0.435233 65.676868 21.046349
F 9.670891 57.871693 20.977155
F 9.670891 65.587900 20.977155
F 18.581216 57.871537 21.039263
F 18.581216 65.587744 21.039263
F 0.536701 57.946215 18.205897
F 0.536701 65.662423 18.205896
F 9.688913 57.871899 18.248775
F 9.688913 65.588107 18.248775
F 18.600269 57.871537 18.311238
F 18.600269 65.587744 18.311238
F 0.556318 55.216935 14.542429
F 0.556318 62.933142 14.542428
F 9.714322 55.299118 14.611414
F 9.714322 63.015325 14.611413
F 18.625657 55.299467 14.673872
F 18.625657 63.015674 14.673872
F 2.975281 54.018413 18.209681
F 2.975282 61.734619 18.209681
F 11.917921 54.013461 18.264569
F 11.917921 61.729666 18.264569
F 20.827696 54.013435 18.326788
F 20.827696 61.729640 18.326788
F 3.005305 59.153457 14.572687
F 3.005305 66.869664 14.572687
F 11.943319 59.157546 14.627204
F 11.943319 66.873754 14.627205
F 20.853081 59.157570 14.689422
F 20.853081 66.873778 14.689423
F 2.918796 59.141139 17.315735
F 2.918796 66.857347 17.315735
F 11.924090 59.157526 17.355274
F 11.924090 66.873733 17.355274
F 20.834043 59.157570 17.417447
F 20.834043 66.873778 17.417447
F 2.893520 54.032738 20.955265
F 2.893520 61.748943 20.955265
F 11.898683 54.013482 20.992643
F 11.898683 61.729688 20.992643
F 20.808643 54.013435 21.054814
F 20.808643 61.729640 21.054814
F 5.231073 55.294927 17.311945
F 5.231073 63.011134 17.311945
F 14.151760 55.299465 17.370797
F 14.151760 63.015672 17.370796
F 23.061469 55.299467 17.432998
F 23.061469 63.015674 17.432998
F 5.199612 57.875535 20.948960
F 5.199612 65.591743 20.948960
F 14.126355 57.871539 21.008164
F 14.126355 65.587747 21.008163
F 23.036067 57.871537 21.070364
F 23.036067 65.587744 21.070364
F 5.204538 57.878627 18.213434
F 5.204538 65.594835 18.213434
F 14.145392 57.871542 18.280133
F 14.145392 65.587749 18.280133
F 23.055119 57.871537 18.342339
F 23.055119 65.587744 18.342339
F 5.229324 55.292221 14.575990
F 5.229324 63.008427 14.575990
F 14.170781 55.299463 14.642768
F 14.170781 63.015670 14.642767
F 23.080507 55.299467 14.704973
F 23.080507 63.015674 14.704973
F 7.460994 54.013721 18.233420
F 7.460994 61.729926 18.233420
F 16.372844 54.013435 18.295687
F 16.372844 61.729641 18.295687
F 25.282545 54.013434 18.357890
F 25.282545 61.729640 18.357890
F 7.487041 59.157505 14.596227
F 7.487041 66.873713 14.596226
F 16.398230 59.157570 14.658321
F 16.398230 66.873777 14.658321
F 25.307931 59.157570 14.720524
F 25.307931 66.873778 14.720524
F 7.461124 59.155297 17.325794
F 7.461124 66.871504 17.325794
F 16.379191 59.157570 17.386346
F 16.379191 66.873777 17.386346
F 25.288892 59.157571 17.448548
F 25.288892 66.873778 17.448548
F 7.435959 54.015589 20.963089
F 7.435959 61.731794 20.963089
F 16.353790 54.013435 21.023713
F 16.353790 61.729640 21.023713
F 25.263492 54.013434 21.085915
F 25.263492 61.729640 21.085915
F 20.859431 69.445848 13.780099
F 25.263492 69.445847 21.085915
F 25.333331 69.445848 11.083312
F 16.404578 69.445848 13.748998
F 16.353790 69.445848 21.023713
F 25.314280 69.445847 13.811200
F 20.827696 69.445848 18.326788
F 20.808643 69.445848 21.054814
F 0.478475 55.245914 24.656194
F 0.478476 62.962121 24.656194
F 9.645347 55.299279 24.614541
F 9.645347 63.015486 24.614541
F 18.555831 55.299467 24.676630
F 18.555831 63.015674 24.676630
F 0.450086 57.925413 28.297805
F 0.450086 65.641621 28.297805
F 9.619779 57.871760 28.251930
F 9.619779 65.587967 28.251930
F 18.530428 57.871537 28.313997
F 18.530428 65.587744 28.313997
F 0.493778 57.910028 25.506742
F 0.493778 65.626236 25.506741
F 9.638107 57.871925 25.523495
F 9.638107 65.588133 25.523495
F 18.549481 57.871537 25.585971
F 18.549481 65.587744 25.585971
F 25.130181 69.445847 40.182089
F 16.220480 69.445848 40.119886
F 9.663520 55.299095 21.886138
F 9.663520 63.015302 21.886138
F 18.574869 55.299467 21.948604
F 18.574869 63.015674 21.948604
F 2.868217 54.034790 25.473299
F 2.868218 61.750996 25.473299
F 11.867098 54.013463 25.539300
F 11.867098 61.729669 25.539300
F 20.776908 54.013435 25.601522
F 20.776908 61.729640 25.601522
F 2.921953 59.142588 21.840461
F 2.921954 66.858796 21.840461
F 11.892501 59.157543 21.901934
F 11.892501 66.873750 21.901935
F 20.802293 59.157570 21.964155
F 20.802293 66.873778 21.964155
F 2.866679 59.135832 24.592872
F 2.866679 66.852040 24.592872
F 11.873291 59.157521 24.630011
F 11.873291 66.873728 24.630011
F 20.783255 59.157570 24.692181
F 20.783255 66.873778 24.692181
F 2.839817 54.035485 28.231076
F 2.839817 61.751691 28.231077
F 11.847888 54.013485 28.267378
F 11.847888 61.729691 28.267378
F 20.757855 54.013435 28.329547
F 20.757855 61.729640 28.329547
F 5.167768 55.295564 24.586279
F 5.167768 63.011771 24.586279
F 14.100968 55.299465 24.645530
F 14.100968 63.015672 24.645530
F 23.010681 55.299467 24.707731
F 23.010681 63.015674 24.707731
F 5.138023 57.876961 28.224679
F 5.138023 65.593168 28.224679
F 14.075563 57.871540 28.282897
F 14.075563 65.587747 28.282897
F 22.985279 57.871537 28.345098
F 22.985279 65.587744 28.345098
F 5.154948 57.878991 25.488067
F 5.154948 65.595199 25.488067
F 14.094602 57.871542 25.554866
F 14.094602 65.587749 25.554866
F 23.004331 57.871537 25.617073
F 23.004331 65.587744 25.617072
F 5.180235 55.292415 21.850866
F 5.180235 63.008622 21.850866
F 14.119990 55.299463 21.917500
F 14.119990 63.015670 21.917500
F 23.029719 55.299467 21.979706
F 23.029719 63.015674 21.979705
F 7.407579 54.014567 25.507540
F 7.407579 61.730773 25.507540
F 16.322056 54.013435 25.570421
F 16.322056 61.729641 25.570421
F 25.231757 54.013435 25.632623
F 25.231757 61.729640 25.632623
F 7.434381 59.156890 21.870500
F 7.434381 66.873097 21.870500
F 16.347442 59.157570 21.933054
F 16.347442 66.873777 21.933054
F 25.257142 59.157570 21.995257
F 25.257142 66.873778 21.995256
F 7.410528 59.155465 24.600421
F 7.410528 66.871673 24.600421
F 16.328403 59.157570 24.661080
F 16.328402 66.873777 24.661080
F 25.238104 59.157570 24.723282
F 25.238104 66.873778 24.723282
F 7.385152 54.015469 28.237722
F 7.385152 61.731675 28.237723
F 16.303002 54.013435 28.298446
F 16.303002 61.729641 28.298446
F 25.212704 54.013434 28.360648
F 25.212704 61.729640 28.360648
F 0.429289 55.248519 31.935051
F 0.429289 62.964726 31.935051
F 9.594238 55.299210 31.889318
F 9.594238 63.015417 31.889319
F 18.505043 55.299467 31.951363
F 18.505043 63.015674 31.951363
F 0.409243 57.921908 35.572057
F 0.409243 65.638116 35.572058
F 9.568700 57.871824 35.526704
F 9.568700 65.588031 35.526705
F 18.479640 57.871537 35.588729
F 18.479640 65.587744 35.588729
F 0.455410 57.899370 32.789573
F 0.455410 65.615578 32.789573
F 9.587322 57.871946 32.798217
F 9.587322 65.588153 32.798217
F 18.498693 57.871537 32.860704
F 18.498693 65.587744 32.860704
F 0.474162 55.265430 29.152932
F 0.474162 62.981637 29.152932
F 9.612697 55.299066 29.160854
F 9.612698 63.015273 29.160855
F 18.524081 55.299467 29.223338
F 18.524081 63.015674 29.223337
F 2.808300 54.035340 32.746332
F 2.808300 61.751546 32.746332
F 11.816270 54.013465 32.814031
F 11.816270 61.729671 32.814031
F 20.726120 54.013435 32.876255
F 20.726120 61.729640 32.876255
F 2.838994 59.136015 29.109878
F 2.838994 66.852223 29.109878
F 11.841675 59.157541 29.176666
F 11.841675 66.873748 29.176666
F 20.751505 59.157570 29.238888
F 20.751505 66.873778 29.238888
F 2.814319 59.135003 31.867102
F 2.814319 66.851211 31.867102
F 11.822503 59.157519 31.904744
F 11.822503 66.873727 31.904745
F 20.732467 59.157570 31.966914
F 20.732467 66.873778 31.966914
F 2.790989 54.034997 35.502986
F 2.790989 61.751203 35.502986
F 11.797108 54.013485 35.542110
F 11.797108 61.729691 35.542111
F 20.707067 54.013435 35.604280
F 20.707067 61.729640 35.604280
F 5.109822 55.293399 31.862487
F 5.109822 63.009607 31.862487
F 14.050177 55.299464 31.920264
F 14.050177 63.015671 31.920264
F 22.959893 55.299467 31.982464
F 22.959893 63.015674 31.982464
F 5.084335 57.877772 35.499955
F 5.084335 65.593979 35.499955
F 14.024771 57.871540 35.557630
F 14.024772 65.587748 35.557630
F 22.934491 57.871537 35.619830
F 22.934491 65.587744 35.619830
F 5.104695 57.879461 32.762743
F 5.104695 65.595668 32.762743
F 14.043813 57.871542 32.829599
F 14.043813 65.587749 32.829599
F 22.953543 57.871537 32.891805
F 22.953543 65.587744 32.891805
F 5.129782 55.291675 29.125372
F 5.129782 63.007881 29.125373
F 14.069200 55.299462 29.192233
F 14.069200 63.015669 29.192233
F 22.978931 55.299467 29.254439
F 22.978931 63.015674 29.254439
F 7.354611 54.015281 32.781727
F 7.354611 61.731487 32.781727
F 16.271268 54.013435 32.845153
F 16.271268 61.729641 32.845153
F 25.180969 54.013435 32.907356
F 25.180969 61.729640 32.907356
F 7.380882 59.156020 29.144591
F 7.380882 66.872228 29.144591
F 16.296653 59.157570 29.207787
F 16.296653 66.873777 29.207787
F 25.206354 59.157570 29.269990
F 25.206354 66.873778 29.269989
F 7.359883 59.155630 31.874994
F 7.359883 66.871838 31.874994
F 16.277614 59.157570 31.935812
F 16.277614 66.873777 31.935812
F 25.187316 59.157571 31.998015
F 25.187316 66.873778 31.998015
F 7.334678 54.015269 35.512250
F 7.334678 61.731474 35.512250
F 16.252213 54.013435 35.573179
F 16.252213 61.729641 35.573179
F 25.161916 54.013435 35.635381
F 25.161916 61.729640 35.635381
F 0.391618 55.250462 39.209016
F 0.391618 62.966669 39.209016
F 9.543215 55.299158 39.164086
F 9.543215 63.015365 39.164086
F 18.454255 55.299467 39.226096
F 18.454255 63.015674 39.226096
F 0.372101 57.919484 42.846683
F 0.372101 65.635691 42.846683
F 9.517749 57.871859 42.801461
F 9.517749 65.588066 42.801461
F 18.428852 57.871537 42.863463
F 18.428852 65.587744 42.863463
F 0.423953 57.902302 40.063809
F 0.423953 65.618510 40.063809
F 9.536611 57.871943 40.072954
F 9.536611 65.588151 40.072954
F 18.447905 57.871537 40.135437
F 18.447905 65.587744 40.135437
F 0.440143 55.272329 36.422770
F 0.440143 62.988536 36.422770
F 9.561952 55.299057 36.435584
F 9.561952 63.015263 36.435583
F 18.473293 55.299467 36.498070
F 18.473293 63.015674 36.498070
F 2.770771 54.031678 40.023340
F 2.770771 61.747883 40.023339
F 11.765448 54.013468 40.088762
F 11.765448 61.729673 40.088762
F 20.675331 54.013435 40.150988
F 20.675331 61.729640 40.150987
F 2.786969 59.137055 36.384523
F 2.786969 66.853263 36.384523
F 11.790849 59.157539 36.451397
F 11.790849 66.873746 36.451397
F 20.700717 59.157570 36.513621
F 20.700717 66.873778 36.513621
F 2.768112 59.137221 39.139961
F 2.768112 66.853428 39.139961
F 11.771729 59.157520 39.179477
F 11.771729 66.873728 39.179477
F 20.681679 59.157570 39.241647
F 20.681679 66.873778 39.241646
F 2.744927 54.033609 42.776945
F 2.744927 61.749815 42.776945
F 11.746339 54.013483 42.816843
F 11.746339 61.729689 42.816843
F 20.656279 54.013435 42.879013
F 20.656279 61.729640 42.879013
F 5.060522 55.293346 39.137198
F 5.060522 63.009553 39.137198
F 13.999385 55.299464 39.194997
F 13.999385 63.015670 39.194997
F 22.909105 55.299467 39.257197
F 22.909105 63.015674 39.257197
F 5.034841 57.877736 42.774584
F 5.034841 65.593943 42.774585
F 13.973980 57.871541 42.832364
F 13.973980 65.587748 42.832364
F 22.883703 57.871537 42.894564
F 22.883703 65.587744 42.894564
F 5.054710 57.879061 40.037476
F 5.054710 65.595269 40.037476
F 13.993026 57.871542 40.104332
F 13.993026 65.587749 40.104333
F 22.902755 57.871537 40.166538
F 22.902755 65.587744 40.166538
F 5.079619 55.291647 36.400151
F 5.079619 63.007854 36.400151
F 14.018412 55.299462 36.466965
F 14.018412 63.015669 36.466965
F 22.928143 55.299467 36.529172
F 22.928143 63.015674 36.529172
F 7.303380 54.015478 40.056282
F 7.303380 61.731684 40.056281
F 16.220480 54.013435 40.119886
F 16.220480 61.729641 40.119886
F 25.130181 54.013434 40.182089
F 25.130181 61.729640 40.182089
F 7.328809 59.155576 36.418968
F 7.328809 66.871783 36.418968
F 16.245865 59.157570 36.482519
F 16.245865 66.873777 36.482520
F 25.155566 59.157570 36.544722
F 25.155566 66.873778 36.544722
F 7.309541 59.155850 39.149512
F 7.309541 66.872057 39.149512
F 16.226826 59.157570 39.210545
F 16.226826 66.873777 39.210545
F 25.136528 59.157570 39.272747
F 25.136528 66.873778 39.272748
F 7.284423 54.015041 42.786770
F 7.284423 61.731247 42.786770
F 16.201426 54.013435 42.847912
F 16.201426 61.729641 42.847912
F 25.111128 54.013434 42.910114
F 25.111128 61.729640 42.910114
F 20.776908 69.445848 25.601522
F 25.111128 69.445847 42.910114
F 20.757855 69.445848 28.329547
F 16.322056 69.445848 25.570421
F 16.201426 69.445848 42.847912
F 25.231757 69.445847 25.632623
F 16.303002 69.445848 28.298446
F 25.212704 69.445847 28.360648
F 20.726120 69.445847 32.876255
F 20.707066 69.445848 35.604280
F 16.271268 69.445848 32.845153
F 25.180969 69.445847 32.907356
F 16.252213 69.445848 35.573179
F 25.161916 69.445847 35.635381
F 20.675331 69.445848 40.150988
F 20.656278 69.445848 42.879013
F 0.515318 55.240882 21.864947
F 0.515318 62.957089 21.864947
F 0.354195 55.252668 46.483527
F 0.354195 62.968876 46.483527
F 9.492341 55.299141 46.438831
F 9.492341 63.015348 46.438831
F 18.403467 55.299467 46.500829
F 18.403467 63.015674 46.500829
F 0.336995 57.917320 50.120054
F 0.336995 65.633527 50.120054
F 9.466950 57.871860 50.076196
F 9.466950 65.588067 50.076196
F 18.378064 57.871537 50.138196
F 18.378064 65.587744 50.138196
F 0.389604 57.897966 47.340694
F 0.389604 65.614174 47.340693
F 9.485957 57.871918 47.347705
F 9.485957 65.588125 47.347705
F 18.397117 57.871537 47.410171
F 18.397117 65.587744 47.410171
F 24.977817 69.445847 62.006288
F 16.068115 69.445848 61.944086
F 9.511271 55.299071 43.710328
F 9.511271 63.015278 43.710328
F 18.422505 55.299467 43.772804
F 18.422505 63.015674 43.772803
F 2.723292 54.030267 47.298220
F 2.723292 61.746473 47.298220
F 11.714639 54.013471 47.363493
F 11.714639 61.729677 47.363493
F 20.624544 54.013435 47.425721
F 20.624543 61.729640 47.425721
F 2.746196 59.139946 43.660720
F 2.746196 66.856154 43.660720
F 11.740032 59.157536 43.726128
F 11.740032 66.873743 43.726128
F 20.649929 59.157570 43.788354
F 20.649929 66.873778 43.788354
F 2.722616 59.137878 46.413538
F 2.722616 66.854086 46.413538
F 11.720965 59.157523 46.454208
F 11.720965 66.873731 46.454208
F 20.630891 59.157570 46.516380
F 20.630891 66.873778 46.516380
F 2.700965 54.032399 50.050045
F 2.700965 61.748605 50.050045
F 11.695579 54.013480 50.091573
F 11.695579 61.729685 50.091573
F 20.605490 54.013435 50.153746
F 20.605491 61.729640 50.153747
F 5.009997 55.293421 46.411810
F 5.009998 63.009628 46.411810
F 13.948594 55.299463 46.469731
F 13.948594 63.015670 46.469731
F 22.858317 55.299467 46.531930
F 22.858317 63.015674 46.531931
F 4.985744 57.877260 50.048928
F 4.985744 65.593467 50.048928
F 13.923190 57.871541 50.107098
F 13.923190 65.587749 50.107098
F 22.832915 57.871537 50.169297
F 22.832915 65.587744 50.169297
F 5.005723 57.878666 47.312417
F 5.005723 65.594873 47.312417
F 13.942240 57.871542 47.379066
F 13.942240 65.587749 47.379066
F 22.851967 57.871537 47.441272
F 22.851967 65.587744 47.441272
F 5.030078 55.292098 43.674966
F 5.030078 63.008305 43.674966
F 13.967626 55.299462 43.741699
F 13.967626 63.015669 43.741699
F 22.877355 55.299467 43.803905
F 22.877355 63.015674 43.803905
F 7.252418 54.015591 47.330897
F 7.252418 61.731797 47.330897
F 16.169691 54.013435 47.394620
F 16.169691 61.729641 47.394620
F 25.079393 54.013434 47.456823
F 25.079393 61.729640 47.456822
F 7.277768 59.155434 43.693562
F 7.277768 66.871641 43.693562
F 16.195077 59.157570 43.757253
F 16.195077 66.873777 43.757253
F 25.104778 59.157570 43.819456
F 25.104778 66.873778 43.819456
F 7.259351 59.156071 46.424036
F 7.259351 66.872279 46.424036
F 16.176038 59.157570 46.485279
F 16.176038 66.873777 46.485279
F 25.085740 59.157570 46.547481
F 25.085740 66.873778 46.547481
F 7.234296 54.014830 50.061309
F 7.234296 61.731036 50.061309
F 16.150638 54.013435 50.122645
F 16.150638 61.729641 50.122646
F 25.060340 54.013434 50.184847
F 25.060340 61.729640 50.184848
F 0.320184 55.254913 53.756672
F 0.320184 62.971120 53.756672
F 9.441605 55.299153 53.713557
F 9.441605 63.015360 53.713557
F 18.352679 55.299467 53.775562
F 18.352679 63.015674 53.775562
F 0.303064 57.914720 57.393618
F 0.303064 65.630928 57.393618
F 9.416226 57.871844 57.350920
F 9.416226 65.588051 57.350919
F 18.327276 57.871537 57.412929
F 18.327276 65.587744 57.412929
F 0.357262 57.895388 54.617219
F 0.357262 65.611596 54.617219
F 9.435345 57.871873 54.622467
F 9.435345 65.588080 54.622467
F 18.346329 57.871537 54.684903
F 18.346329 65.587744 54.684903
F 0.373451 55.274507 50.978524
F 0.373451 62.990714 50.978524
F 9.460640 55.299107 50.985085
F 9.460640 63.015314 50.985085
F 18.371716 55.299467 51.047537
F 18.371716 63.015674 51.047537
F 2.680097 54.028587 54.573951
F 2.680097 61.744792 54.573951
F 11.663843 54.013474 54.638223
F 11.663843 61.729680 54.638223
F 20.573755 54.013434 54.700454
F 20.573755 61.729640 54.700454
F 2.701382 59.141589 50.935990
F 2.701382 66.857796 50.935990
F 11.689230 59.157532 51.000858
F 11.689230 66.873739 51.000858
F 20.599141 59.157570 51.063087
F 20.599141 66.873778 51.063087
F 2.679463 59.139333 53.686832
F 2.679463 66.855541 53.686832
F 11.670208 59.157528 53.728938
F 11.670209 66.873735 53.728938
F 20.580103 59.157570 53.791113
F 20.580103 66.873778 53.791113
F 2.657566 54.031158 57.323968
F 2.657566 61.747364 57.323968
F 11.644826 54.013474 57.366302
F 11.644826 61.729680 57.366302
F 20.554703 54.013435 57.428479
F 20.554703 61.729640 57.428479
F 4.961918 55.294169 53.685971
F 4.961918 63.010376 53.685971
F 13.897805 55.299463 53.744464
F 13.897805 63.015670 53.744464
F 22.807529 55.299467 53.806663
F 22.807529 63.015674 53.806664
F 4.937553 57.876580 57.323147
F 4.937553 65.592787 57.323147
F 13.872401 57.871542 57.381830
F 13.872401 65.587749 57.381830
F 22.782127 57.871537 57.444030
F 22.782126 65.587744 57.444030
F 4.957404 57.878062 54.587456
F 4.957404 65.594269 54.587456
F 13.891456 57.871541 54.653799
F 13.891456 65.587748 54.653799
F 22.801179 57.871537 54.716004
F 22.801179 65.587744 54.716004
F 4.981511 55.292623 50.949902
F 4.981511 63.008830 50.949901
F 13.916841 55.299463 51.016433
F 13.916841 63.015670 51.016433
F 22.826567 55.299467 51.078638
F 22.826567 63.015674 51.078638
F 7.202223 54.015471 54.605684
F 7.202223 61.731677 54.605684
F 16.118903 54.013435 54.669353
F 16.118903 61.729641 54.669352
F 25.028605 54.013435 54.731555
F 25.028605 61.729640 54.731555
F 7.227243 59.155454 50.968275
F 7.227243 66.871661 50.968275
F 16.144289 59.157570 51.031986
F 16.144289 66.873777 51.031986
F 25.053990 59.157570 51.094189
F 25.053990 66.873778 51.094189
F 7.209282 59.156282 53.698593
F 7.209282 66.872489 53.698593
F 16.125251 59.157570 53.760012
F 16.125250 66.873777 53.760012
F 25.034952 59.157571 53.822214
F 25.034952 66.873778 53.822214
F 7.184285 54.014600 57.335876
F 7.184285 61.730806 57.335876
F 16.099850 54.013435 57.397378
F 16.099850 61.729641 57.397378
F 25.009552 54.013434 57.459580
F 25.009552 61.729640 57.459580
F 0.285886 55.257849 61.030480
F 0.285886 62.974056 61.030480
F 9.390860 55.299166 60.988284
F 9.390860 63.015373 60.988285
F 18.301891 55.299467 61.050295
F 18.301891 63.015674 61.050295
F 0.268817 57.911522 64.667107
F 0.268817 65.627729 64.667107
F 9.365490 57.871830 64.625647
F 9.365490 65.588037 64.625647
F 18.276488 57.871537 64.687662
F 18.276488 65.587744 64.687662
F 0.324205 57.891816 61.895276
F 0.324205 65.608023 61.895276
F 9.384732 57.871832 61.897231
F 9.384732 65.588040 61.897231
F 18.295541 57.871537 61.959636
F 18.295541 65.587744 61.959637
F 0.340722 55.277206 58.256321
F 0.340722 62.993413 58.256321
F 9.410043 55.299155 58.259851
F 9.410043 63.015362 58.259851
F 18.320929 55.299467 58.322270
F 18.320929 63.015674 58.322269
F 2.635321 54.027037 61.849722
F 2.635321 61.743243 61.849722
F 11.613055 54.013474 61.912956
F 11.613055 61.729679 61.912956
F 20.522967 54.013435 61.975187
F 20.522967 61.729640 61.975187
F 2.657991 59.143214 58.211884
F 2.657991 66.859421 58.211884
F 11.638438 59.157530 58.275589
F 11.638438 66.873738 58.275589
F 20.548353 59.157570 58.337820
F 20.548353 66.873778 58.337820
F 2.635251 59.140335 60.961071
F 2.635251 66.856542 60.961071
F 11.619453 59.157534 61.003667
F 11.619453 66.873741 61.003667
F 20.529315 59.157570 61.065846
F 20.529315 66.873778 61.065846
F 2.612872 54.030073 64.598024
F 2.612872 61.746279 64.598025
F 11.594062 54.013469 64.641031
F 11.594062 61.729675 64.641032
F 20.503914 54.013435 64.703213
F 20.503914 61.729640 64.703213
F 4.912831 55.294568 60.960443
F 4.912832 63.010775 60.960443
F 13.847016 55.299463 61.019197
F 13.847016 63.015669 61.019197
F 22.756741 55.299467 61.081396
F 22.756741 63.015674 61.081396
F 4.888235 57.876245 64.597694
F 4.888235 65.592452 64.597694
F 13.821613 57.871542 64.656564
F 13.821613 65.587749 64.656564
F 22.731339 57.871537 64.718763
F 22.731339 65.587744 64.718763
F 4.909001 57.877497 61.862596
F 4.909001 65.593705 61.862596
F 13.840672 57.871540 61.928533
F 13.840672 65.587748 61.928533
F 22.750391 57.871537 61.990738
F 22.750391 65.587744 61.990738
F 4.933303 55.293263 58.225064
F 4.933303 63.009470 58.225064
F 13.866057 55.299464 58.291166
F 13.866057 63.015671 58.291166
F 22.775779 55.299467 58.353371
F 22.775779 63.015674 58.353371
F 7.151782 54.015427 61.880446
F 7.151782 61.731633 61.880446
F 16.068115 54.013435 61.944086
F 16.068115 61.729641 61.944086
F 24.977817 54.013434 62.006288
F 24.977817 61.729640 62.006288
F 7.177042 59.155568 58.243070
F 7.177042 66.871776 58.243070
F 16.093500 59.157570 58.306719
F 16.093501 66.873777 58.306719
F 25.003202 59.157570 58.368922
F 25.003202 66.873778 58.368921
F 7.159226 59.156506 60.973168
F 7.159226 66.872714 60.973167
F 16.074463 59.157570 61.034745
F 16.074463 66.873777 61.034745
F 24.984164 59.157570 61.096947
F 24.984164 66.873778 61.096947
F 7.134079 54.014426 64.610476
F 7.134079 61.730632 64.610477
F 16.049062 54.013435 64.672111
F 16.049062 61.729640 64.672112
F 24.958764 54.013434 64.734313
F 24.958764 61.729640 64.734314
F 20.624543 69.445848 47.425721
F 24.958764 69.445847 64.734313
F 20.605490 69.445848 50.153746
F 16.169691 69.445848 47.394620
F 16.049062 69.445848 64.672111
F 25.079393 69.445847 47.456822
F 16.150638 69.445848 50.122646
F 25.060340 69.445847 50.184847
F 20.573755 69.445847 54.700454
F 20.554702 69.445848 57.428479
F 16.118903 69.445848 54.669353
F 25.028605 69.445847 54.731555
F 16.099850 69.445848 57.397378
F 25.009552 69.445847 57.459580
F 20.522967 69.445848 61.975187
F 20.503914 69.445848 64.703212
F 0.406164 55.271165 43.702449
F 0.406164 62.987372 43.702449
F 0.251873 55.261046 68.303576
F 0.251873 62.977253 68.303577
F 9.340153 55.299186 68.263008
F 9.340153 63.015393 68.263008
F 18.251103 55.299467 68.325029
F 18.251103 63.015674 68.325029
F 0.235006 57.908440 71.939949
F 0.235006 65.624647 71.939949
F 9.314807 57.871805 71.900366
F 9.314807 65.588013 71.900366
F 18.225700 57.871537 71.962395
F 18.225700 65.587744 71.962395
F 0.291602 57.887966 69.172714
F 0.291602 65.604174 69.172714
F 9.334045 57.871809 69.171980
F 9.334044 65.588016 69.171980
F 18.244753 57.871537 69.234370
F 18.244753 65.587744 69.234370
F 24.825453 69.445847 83.830488
F 15.915752 69.445848 83.768285
F 9.359386 55.299184 65.534606
F 9.359386 63.015391 65.534606
F 18.270140 55.299467 65.597003
F 18.270140 63.015674 65.597003
F 2.590496 54.025662 69.125202
F 2.590496 61.741867 69.125202
F 11.562278 54.013471 69.187692
F 11.562278 61.729677 69.187692
F 20.472180 54.013435 69.249921
F 20.472180 61.729640 69.249920
F 2.612806 59.144668 65.487480
F 2.612806 66.860875 65.487479
F 11.587656 59.157532 65.550324
F 11.587656 66.873740 65.550324
F 20.497565 59.157570 65.612554
F 20.497565 66.873778 65.612554
F 2.590653 59.141623 68.234881
F 2.590653 66.857831 68.234881
F 11.568683 59.157538 68.278398
F 11.568683 66.873745 68.278398
F 20.478527 59.157570 68.340579
F 20.478527 66.873778 68.340579
F 2.568541 54.028605 71.871654
F 2.568541 61.744811 71.871655
F 11.543287 54.013466 71.915763
F 11.543287 61.729672 71.915764
F 20.453126 54.013435 71.977946
F 20.453126 61.729640 71.977946
F 4.863783 55.294993 68.234899
F 4.863784 63.011200 68.234899
F 13.796229 55.299463 68.293930
F 13.796229 63.015670 68.293930
F 22.705953 55.299467 68.356130
F 22.705953 63.015674 68.356130
F 4.839419 57.875738 71.872072
F 4.839419 65.591945 71.872072
F 13.770827 57.871541 71.931297
F 13.770827 65.587749 71.931297
F 22.680550 57.871537 71.993496
F 22.680550 65.587744 71.993496
F 4.860100 57.877122 69.137537
F 4.860100 65.593329 69.137537
F 13.789886 57.871540 69.203267
F 13.789886 65.587747 69.203267
F 22.699603 57.871537 69.265471
F 22.699603 65.587744 69.265471
F 4.884542 55.293698 65.500071
F 4.884542 63.009905 65.500071
F 13.815272 55.299464 65.565900
F 13.815272 63.015671 65.565900
F 22.724991 55.299467 65.628104
F 22.724991 63.015674 65.628104
F 7.101411 54.015337 69.155247
F 7.101411 61.731543 69.155247
F 16.017327 54.013435 69.218819
F 16.017327 61.729641 69.218819
F 24.927029 54.013435 69.281022
F 24.927029 61.729640 69.281022
F 7.126562 59.155614 65.517839
F 7.126562 66.871821 65.517839
F 16.042712 59.157570 65.581452
F 16.042712 66.873777 65.581452
F 24.952414 59.157570 65.643655
F 24.952414 66.873778 65.643655
F 7.108930 59.156643 68.247796
F 7.108930 66.872851 68.247796
F 16.023675 59.157570 68.309478
F 16.023675 66.873777 68.309478
F 24.933376 59.157570 68.371681
F 24.933376 66.873778 68.371680
F 7.083743 54.014310 71.885125
F 7.083743 61.730516 71.885125
F 15.998274 54.013435 71.946845
F 15.998274 61.729641 71.946845
F 24.907976 54.013435 72.009047
F 24.907976 61.729640 72.009047
F 0.218261 55.263997 75.576259
F 0.218261 62.980204 75.576259
F 9.289492 55.299215 75.537721
F 9.289492 63.015422 75.537721
F 18.200315 55.299467 75.599762
F 18.200314 63.015674 75.599762
F 0.201606 57.905632 79.212517
F 0.201606 65.621839 79.212517
F 9.264167 57.871771 79.175074
F 9.264167 65.587978 79.175074
F 18.174912 57.871537 79.237128
F 18.174912 65.587744 79.237128
F 0.259325 57.884313 76.449587
F 0.259326 65.600520 76.449587
F 9.283330 57.871789 76.446724
F 9.283330 65.587997 76.446724
F 18.193965 57.871537 76.509102
F 18.193965 65.587744 76.509103
F 0.275423 55.284888 72.811220
F 0.275423 63.001095 72.811220
F 9.308678 55.299204 72.809352
F 9.308678 63.015411 72.809352
F 18.219352 55.299467 72.871736
F 18.219352 63.015674 72.871736
F 2.546375 54.024330 76.400534
F 2.546375 61.740535 76.400534
F 11.511509 54.013467 76.462427
F 11.511509 61.729673 76.462427
F 20.421391 54.013435 76.524653
F 20.421391 61.729640 76.524653
F 2.568335 59.146004 72.762881
F 2.568335 66.862212 72.762881
F 11.536883 59.157535 72.825059
F 11.536883 66.873743 72.825059
F 20.446777 59.157570 72.887287
F 20.446777 66.873778 72.887287
F 2.546651 59.143230 75.508348
F 2.546651 66.859437 75.508347
F 11.517904 59.157539 75.553129
F 11.517904 66.873747 75.553129
F 20.427739 59.157570 75.615312
F 20.427739 66.873778 75.615312
F 2.524934 54.026900 79.144979
F 2.524934 61.743106 79.144979
F 11.492509 54.013464 79.190495
F 11.492509 61.729670 79.190495
F 20.402338 54.013435 79.252679
F 20.402338 61.729640 79.252679
F 4.815180 55.295569 75.509208
F 4.815180 63.011776 75.509208
F 13.745443 55.299463 75.568663
F 13.745443 63.015670 75.568663
F 22.655165 55.299467 75.630863
F 22.655165 63.015674 75.630863
F 4.791018 57.875106 79.146325
F 4.791017 65.591313 79.146325
F 13.720041 57.871541 79.206029
F 13.720041 65.587748 79.206029
F 22.629762 57.871537 79.268229
F 22.629762 65.587744 79.268229
F 4.811258 57.876749 76.412453
F 4.811258 65.592956 76.412453
F 13.739099 57.871540 76.478000
F 13.739099 65.587747 76.478000
F 22.648815 57.871537 76.540204
F 22.648815 65.587744 76.540204
F 4.835630 55.294059 72.774990
F 4.835630 63.010266 72.774990
F 13.764486 55.299465 72.840633
F 13.764486 63.015672 72.840633
F 22.674203 55.299467 72.902838
F 22.674203 63.015674 72.902837
F 7.051209 54.015185 76.430085
F 7.051209 61.731391 76.430085
F 15.966539 54.013435 76.493552
F 15.966539 61.729641 76.493552
F 24.876241 54.013434 76.555755
F 24.876241 61.729640 76.555754
F 7.076281 59.155738 72.792663
F 7.076281 66.871946 72.792663
F 15.991924 59.157570 72.856185
F 15.991924 66.873777 72.856185
F 24.901626 59.157570 72.918388
F 24.901626 66.873778 72.918388
F 7.058593 59.156750 75.522454
F 7.058593 66.872957 75.522454
F 15.972887 59.157570 75.584211
F 15.972887 66.873777 75.584211
F 24.882588 59.157571 75.646413
F 24.882588 66.873778 75.646413
F 7.033453 54.014197 79.159780
F 7.033453 61.730403 79.159780
F 15.947486 54.013435 79.221577
F 15.947486 61.729640 79.221578
F 24.857188 54.013434 79.283779
F 24.857188 61.729640 79.283780
F 0.185058 55.266703 82.848745
F 0.185058 62.982910 82.848745
F 9.238869 55.299254 82.812427
F 9.238869 63.015461 82.812427
F 18.149527 55.299467 82.874494
F 18.149527 63.015674 82.874495
F 0.168570 57.903002 86.484945
F 0.168570 65.619209 86.484945
F 9.213558 57.871728 86.449778
F 9.213558 65.587935 86.449778
F 18.124124 57.871537 86.511861
F 18.124124 65.587744 86.511861
F 0.227297 57.880852 83.726070
F 0.227297 65.597060 83.726070
F 9.232634 57.871764 83.721472
F 9.232634 65.587972 83.721472
F 18.143177 57.871537 83.783836
F 18.143177 65.587744 83.783836
F 0.243279 55.288441 80.087864
F 0.243279 63.004648 80.087864
F 9.257973 55.299227 80.084097
F 9.257973 63.015433 80.084097
F 18.168564 55.299467 80.146469
F 18.168564 63.015674 80.146469
F 2.502915 54.022947 83.675830
F 2.502915 61.739153 83.675829
F 11.460748 54.013462 83.737164
F 11.460748 61.729668 83.737164
F 20.370603 54.013435 83.799386
F 20.370603 61.729640 83.799386
F 2.524566 59.147361 80.038182
F 2.524566 66.863569 80.038182
F 11.486119 59.157540 80.099795
F 11.486119 66.873747 80.099795
F 20.395989 59.157570 80.162019
F 20.395989 66.873778 80.162020
F 2.503391 59.145018 82.781575
F 2.503391 66.861226 82.781575
F 11.467128 59.157542 82.827860
F 11.467128 66.873749 82.827861
F 20.376951 59.157570 82.890045
F 20.376951 66.873778 82.890045
F 2.481971 54.025045 86.418143
F 2.481971 61.741251 86.418143
F 11.441734 54.013462 86.465226
F 11.441734 61.729667 86.465226
F 20.351550 54.013435 86.527412
F 20.351550 61.729640 86.527412
F 4.766950 55.296246 82.783429
F 4.766950 63.012453 82.783429
F 13.694658 55.299464 82.843396
F 13.694658 63.015670 82.843396
F 22.604377 55.299467 82.905596
F 22.604377 63.015674 82.905596
F 4.742926 57.874394 86.420523
F 4.742926 65.590602 86.420523
F 13.669257 57.871540 86.480762
F 13.669257 65.587748 86.480762
F 22.578974 57.871537 86.542962
F 22.578974 65.587744 86.542962
F 4.762735 57.876298 83.687417
F 4.762735 65.592505 83.687417
F 13.688312 57.871539 83.752733
F 13.688312 65.587747 83.752733
F 22.598027 57.871537 83.814937
F 22.598027 65.587744 83.814937
F 4.786952 55.294471 80.049927
F 4.786952 63.010678 80.049927
F 13.713699 55.299465 80.115366
F 13.713699 63.015672 80.115366
F 22.623415 55.299467 80.177570
F 22.623415 63.015674 80.177570
F 7.001145 54.014992 83.704952
F 7.001145 61.731197 83.704952
F 15.915752 54.013435 83.768285
F 15.915752 61.729641 83.768285
F 24.825453 54.013434 83.830488
F 24.825453 61.729640 83.830488
F 7.026153 59.155913 80.067515
F 7.026153 66.872120 80.067515
F 15.941137 59.157570 80.130918
F 15.941137 66.873777 80.130918
F 24.850838 59.157570 80.193121
F 24.850838 66.873778 80.193121
F 7.008349 59.156870 82.797106
F 7.008349 66.873078 82.797106
F 15.922099 59.157570 82.858944
F 15.922099 66.873777 82.858944
F 24.831800 59.157570 82.921146
F 24.831800 66.873778 82.921146
F 6.983252 54.014069 86.434431
F 6.983252 61.730275 86.434431
F 15.896698 54.013435 86.496311
F 15.896698 61.729641 86.496311
F 24.806400 54.013434 86.558513
F 24.806400 61.729640 86.558513
F 20.472179 69.445848 69.249921
F 24.806400 69.445847 86.558513
F 20.453126 69.445848 71.977946
F 16.017327 69.445848 69.218819
F 15.896698 69.445848 86.496311
F 24.927029 69.445847 69.281022
F 15.998274 69.445848 71.946845
F 24.907976 69.445847 72.009047
F 20.421391 69.445848 76.524653
F 20.402338 69.445848 79.252678
F 15.966539 69.445848 76.493552
F 24.876241 69.445847 76.555755
F 15.947486 69.445848 79.221577
F 24.857188 69.445847 79.283779
F 20.370603 69.445848 83.799386
F 20.351550 69.445848 86.527412
F 0.307844 55.281130 65.534085
F 0.307844 62.997337 65.534085
F 0.152166 55.269283 90.121118
F 0.152166 62.985490 90.121118
F 9.188272 55.299299 90.087129
F 9.188272 63.015506 90.087129
F 18.098738 55.299467 90.149228
F 18.098738 63.015674 90.149228
F 0.135804 57.900418 93.757288
F 0.135804 65.616626 93.757288
F 9.162970 57.871680 93.724479
F 9.162970 65.587888 93.724479
F 18.073336 57.871537 93.786595
F 18.073336 65.587744 93.786595
F 0.195460 57.877507 91.002343
F 0.195460 65.593715 91.002342
F 9.181957 57.871734 90.996224
F 9.181957 65.587941 90.996225
F 18.092389 57.871537 91.058569
F 18.092389 65.587744 91.058569
F 24.673089 69.445847 105.654687
F 15.763388 69.445848 105.592485
F 9.207286 55.299254 87.358848
F 9.207286 63.015461 87.358848
F 18.117776 55.299467 87.421203
F 18.117776 63.015674 87.421202
F 2.459917 54.021522 90.951146
F 2.459917 61.737728 90.951146
F 11.409992 54.013456 91.011902
F 11.409992 61.729661 91.011902
F 20.319815 54.013435 91.074120
F 20.319815 61.729640 91.074120
F 2.481361 59.148766 87.313476
F 2.481361 66.864973 87.313476
F 11.435360 59.157546 87.374533
F 11.435360 66.873753 87.374533
F 20.345201 59.157570 87.436753
F 20.345201 66.873778 87.436753
F 2.460679 59.146926 90.054692
F 2.460679 66.863133 90.054691
F 11.416354 59.157545 90.102592
F 11.416354 66.873752 90.102592
F 20.326163 59.157570 90.164779
F 20.326163 66.873778 90.164779
F 2.439431 54.023100 93.691271
F 2.439431 61.739306 93.691271
F 11.390961 54.013458 93.739957
F 11.390961 61.729664 93.739958
F 20.300762 54.013435 93.802145
F 20.300762 61.729640 93.802146
F 4.718968 55.296984 90.057612
F 4.718968 63.013191 90.057612
F 13.643874 55.299464 90.118129
F 13.643874 63.015671 90.118129
F 22.553589 55.299467 90.180329
F 22.553589 63.015674 90.180329
F 4.695017 57.873646 93.694710
F 4.695017 65.589853 93.694710
F 13.618473 57.871540 93.755495
F 13.618473 65.587747 93.755495
F 22.528186 57.871537 93.817696
F 22.528186 65.587744 93.817696
F 4.714490 57.875771 90.962443
F 4.714490 65.591979 90.962443
F 13.637526 57.871539 91.027467
F 13.637526 65.587746 91.027466
F 22.547239 57.871537 91.089671
F 22.547239 65.587744 91.089670
F 4.738575 55.294961 87.324922
F 4.738575 63.011168 87.324922
F 13.662912 55.299465 87.390100
F 13.662912 63.015672 87.390099
F 22.572627 55.299467 87.452304
F 22.572627 63.015674 87.452304
F 6.951172 54.014772 90.979839
F 6.951172 61.730978 90.979839
F 15.864964 54.013435 91.043019
F 15.864964 61.729641 91.043019
F 24.774665 54.013435 91.105221
F 24.774665 61.729640 91.105221
F 6.976140 59.156121 87.342393
F 6.976140 66.872328 87.342394
F 15.890349 59.157570 87.405652
F 15.890349 66.873777 87.405652
F 24.800050 59.157570 87.467855
F 24.800050 66.873778 87.467855
F 6.958190 59.157006 90.071754
F 6.958190 66.873214 90.071754
F 15.871311 59.157570 90.133678
F 15.871311 66.873778 90.133677
F 24.781012 59.157571 90.195880
F 24.781012 66.873778 90.195880
F 6.933133 54.013925 93.709076
F 6.933133 61.730130 93.709076
F 15.845910 54.013435 93.771044
F 15.845910 61.729640 93.771044
F 24.755612 54.013435 93.833246
F 24.755612 61.729640 93.833246
F 0.119507 55.272094 97.393596
F 0.119507 62.988301 97.393596
F 9.137685 55.299348 97.361829
F 9.137685 63.015555 97.361829
F 18.047950 55.299467 97.423961
F 18.047950 63.015674 97.423961
F 0.103280 57.897273 101.029971
F 0.103280 65.613480 101.029971
F 9.112347 57.871640 100.999185
F 9.112347 65.587847 100.999185
F 18.022548 57.871537 101.061327
F 18.022548 65.587744 101.061327
F 0.163603 57.874225 98.279131
F 0.163603 65.590433 98.279131
F 9.131298 57.871699 98.270981
F 9.131298 65.587906 98.270981
F 18.041601 57.871537 98.333302
F 18.041601 65.587744 98.333302
F 0.179579 55.295165 94.640587
F 0.179579 63.011372 94.640587
F 9.156619 55.299288 94.633602
F 9.156619 63.015495 94.633602
F 18.066988 55.299467 94.695936
F 18.066988 63.015674 94.695936
F 2.417099 54.020086 98.226797
F 2.417099 61.736291 98.226797
F 11.359239 54.013449 98.286640
F 11.359239 61.729654 98.286640
F 20.269027 54.013435 98.348853
F 20.269027 61.729640 98.348852
F 2.438504 59.150195 94.588938
F 2.438504 66.866402 94.588937
F 11.384606 59.157553 94.649271
F 11.384606 66.873760 94.649271
F 20.294413 59.157570 94.711486
F 20.294413 66.873778 94.711486
F 2.418063 59.148808 97.328015
F 2.418063 66.865015 97.328015
F 11.365583 59.157548 97.377323
F 11.365583 66.873756 97.377323
F 20.275375 59.157570 97.439512
F 20.275375 66.873778 97.439512
F 2.396504 54.021404 100.964837
F 2.396504 61.737610 100.964837
F 11.340191 54.013455 101.014688
F 11.340191 61.729660 101.014688
F 20.249974 54.013435 101.076878
F 20.249974 61.729640 101.076878
F 4.671064 55.297717 97.331822
F 4.671064 63.013924 97.331822
F 13.593090 55.299465 97.392861
F 13.593090 63.015672 97.392861
F 22.502801 55.299467 97.455062
F 22.502801 63.015674 97.455062
F 4.646817 57.873012 100.969000
F 4.646817 65.589220 100.969000
F 13.567689 57.871539 101.030227
F 13.567689 65.587746 101.030227
F 22.477398 57.871537 101.092428
F 22.477398 65.587744 101.092429
F 4.666405 57.875186 98.237564
F 4.666405 65.591394 98.237564
F 13.586740 57.871539 98.302200
F 13.586740 65.587746 98.302200
F 22.496451 57.871537 98.364403
F 22.496451 65.587744 98.364403
F 4.690442 55.295521 94.599981
F 4.690442 63.011728 94.599981
F 13.612126 55.299465 94.664833
F 13.612126 63.015672 94.664833
F 22.521839 55.299467 94.727037
F 22.521839 63.015674 94.727037
F 6.901232 54.014545 98.254732
F 6.901233 61.730751 98.254732
F 15.814176 54.013435 98.317751
F 15.814176 61.729640 98.317751
F 24.723877 54.013434 98.379954
F 24.723876 61.729640 98.379954
F 6.926198 59.156349 94.617288
F 6.926197 66.872557 94.617288
F 15.839561 59.157570 94.680385
F 15.839561 66.873777 94.680385
F 24.749262 59.157570 94.742588
F 24.749262 66.873778 94.742588
F 6.908097 59.157160 97.346400
F 6.908097 66.873367 97.346400
F 15.820523 59.157570 97.408410
F 15.820523 66.873777 97.408410
F 24.730224 59.157570 97.470613
F 24.730224 66.873778 97.470613
F 6.883049 54.013755 100.983721
F 6.883049 61.729961 100.983721
F 15.795122 54.013435 101.045777
F 15.795122 61.729640 101.045777
F 24.704824 54.013435 101.107979
F 24.704824 61.729640 101.107979
F 0.087102 55.275442 104.666314
F 0.087102 62.991649 104.666314
F 9.087022 55.299380 104.636542
F 9.087022 63.015587 104.636542
F 17.997162 55.299467 104.698694
F 17.997162 63.015674 104.698694
F 0.070923 57.893842 108.302664
F 0.070923 65.610049 108.302664
F 9.061667 57.871611 108.273901
F 9.061667 65.587819 108.273901
F 17.971760 57.871537 108.336061
F 17.971760 65.587744 108.336061
F 0.131409 57.870886 105.556314
F 0.131410 65.587093 105.556314
F 9.080650 57.871665 105.545740
F 9.080650 65.587872 105.545740
F 17.990813 57.871537 105.608035
F 17.990813 65.587744 105.608035
F 0.147506 55.298467 101.917714
F 0.147506 63.014674 101.917714
F 9.105966 55.299322 101.908361
F 9.105966 63.015529 101.908360
F 18.016200 55.299467 101.970668
F 18.016200 63.015674 101.970668
F 2.373870 54.018314 105.502592
F 2.373870 61.734520 105.502592
F 11.308473 54.013444 105.561377
F 11.308473 61.729649 105.561377
F 20.218239 54.013435 105.623586
F 20.218239 61.729640 105.623586
F 2.395462 59.151778 101.864693
F 2.395462 66.867986 101.864693
F 11.333847 59.157559 101.924008
F 11.333847 66.873766 101.924008
F 20.243625 59.157570 101.986219
F 20.243625 66.873778 101.986219
F 2.374922 59.150360 104.601634
F 2.374922 66.866568 104.601634
F 11.314815 59.157552 104.652054
F 11.314815 66.873759 104.652054
F 20.224587 59.157570 104.714244
F 20.224587 66.873778 104.714245
F 2.353335 54.019911 108.238420
F 2.353335 61.736116 108.238420
F 11.289425 54.013451 108.289419
F 11.289425 61.729656 108.289419
F 20.199186 54.013435 108.351611
F 20.199186 61.729640 108.351611
F 4.622576 55.298255 104.606189
F 4.622576 63.014462 104.606189
F 13.542305 55.299466 104.667593
F 13.542305 63.015672 104.667594
F 22.452012 55.299467 104.729795
F 22.452012 63.015674 104.729795
F 4.598289 57.872499 108.243377
F 4.598289 65.588706 108.243377
F 13.516903 57.871538 108.304960
F 13.516903 65.587746 108.304960
F 22.426610 57.871537 108.367162
F 22.426610 65.587744 108.367162
F 4.618246 57.874556 105.512726
F 4.618246 65.590763 105.512725
F 13.535954 57.871538 105.576933
F 13.535954 65.587745 105.576933
F 22.445663 57.871537 105.639136
F 22.445663 65.587744 105.639136
F 4.642320 55.296131 101.875148
F 4.642320 63.012338 101.875148
F 13.561340 55.299466 101.939566
F 13.561340 63.015673 101.939566
F 22.471051 55.299467 102.001770
F 22.471051 63.015674 102.001769
F 6.851025 54.014413 105.529554
F 6.851025 61.730618 105.529554
F 15.763388 54.013435 105.592484
F 15.763388 61.729640 105.592484
F 24.673088 54.013434 105.654687
F 24.673088 61.729640 105.654687
F 6.876126 59.156529 101.892145
F 6.876126 66.872736 101.892145
F 15.788773 59.157570 101.955117
F 15.788773 66.873777 101.955118
F 24.698474 59.157570 102.017320
F 24.698474 66.873778 102.017320
F 6.858020 59.157344 104.621029
F 6.858020 66.873552 104.621028
F 15.769735 59.157570 104.683143
F 15.769735 66.873778 104.683143
F 24.679436 59.157570 104.745345
F 24.679436 66.873778 104.745346
F 6.832982 54.013562 108.258331
F 6.832982 61.729767 108.258332
F 15.744335 54.013435 108.320510
F 15.744335 61.729641 108.320510
F 24.654036 54.013434 108.382712
F 24.654035 61.729640 108.382712
F 20.319815 69.445848 91.074120
F 24.654036 69.445847 108.382712
F 20.300762 69.445848 93.802145
F 15.864964 69.445848 91.043019
F 15.744335 69.445848 108.320510
F 24.774665 69.445847 91.105221
F 15.845910 69.445848 93.771044
F 24.755612 69.445847 93.833246
F 20.269027 69.445848 98.348853
F 20.249974 69.445848 101.076878
F 15.814176 69.445848 98.317751
F 24.723877 69.445847 98.379954
F 15.795123 69.445848 101.045777
F 24.704824 69.445847 101.107979
F 20.218239 69.445848 105.623586
F 20.199186 69.445848 108.351611
F 0.211350 55.291832 87.364220
F 0.211350 63.008039 87.364220
F 0.054771 55.278860 111.938988
F 0.054771 62.995067 111.938988
F 9.036330 55.299405 111.911260
F 9.036330 63.015612 111.911260
F 17.946374 55.299467 111.973427
F 17.946374 63.015674 111.973428
F 0.038608 57.890479 115.575285
F 0.038608 65.606687 115.575285
F 9.010977 57.871586 115.548617
F 9.010977 65.587793 115.548617
F 17.920972 57.871537 115.610793
F 17.920972 65.587744 115.610793
F 0.099273 57.867639 112.833361
F 0.099274 65.583847 112.833361
F 9.030012 57.871630 112.820499
F 9.030012 65.587838 112.820499
F 17.940025 57.871537 112.882769
F 17.940025 65.587744 112.882769
F 9.055323 55.299356 109.183120
F 9.055323 63.015563 109.183120
F 17.965412 55.299467 109.245402
F 17.965412 63.015674 109.245402
F 2.330809 54.016317 112.778401
F 2.330809 61.732522 112.778401
F 11.257698 54.013441 112.836113
F 11.257698 61.729646 112.836112
F 20.167451 54.013435 112.898319
F 20.167451 61.729640 112.898319
F 2.352291 59.153670 109.140498
F 2.352291 66.869877 109.140498
F 11.283076 59.157563 109.198745
F 11.283076 66.873770 109.198745
F 20.192837 59.157570 109.260952
F 20.192837 66.873778 109.260952
F 2.331822 59.151833 111.875173
F 2.331822 66.868041 111.875172
F 11.264050 59.157556 111.926785
F 11.264050 66.873764 111.926785
F 20.173799 59.157570 111.988978
F 20.173799 66.873778 111.988978
F 2.310381 54.018415 115.511894
F 2.310381 61.734621 115.511894
F 11.238662 54.013446 115.564149
F 11.238662 61.729652 115.564149
F 20.148398 54.013435 115.626344
F 20.148398 61.729640 115.626344
F 4.574050 55.298761 111.880558
F 4.574050 63.014968 111.880558
F 13.491519 55.299466 111.942327
F 13.491519 63.015673 111.942327
F 22.401225 55.299467 112.004528
F 22.401225 63.015674 112.004529
F 4.549852 57.871975 115.517725
F 4.549852 65.588182 115.517725
F 13.466116 57.871538 115.579692
F 13.466116 65.587746 115.579693
F 22.375822 57.871537 115.641894
F 22.375822 65.587744 115.641894
F 4.570126 57.873881 112.787881
F 4.570126 65.590088 112.787881
F 13.485169 57.871538 112.851667
F 13.485169 65.587745 112.851667
F 22.394875 57.871537 112.913870
F 22.394875 65.587744 112.913870
F 4.594167 55.296781 109.150305
F 4.594167 63.012988 109.150304
F 13.510554 55.299466 109.214300
F 13.510554 63.015673 109.214300
F 22.420263 55.299467 109.276503
F 22.420263 63.015674 109.276503
F 6.800759 54.014302 112.804353
F 6.800759 61.730508 112.804353
F 15.712600 54.013435 112.867218
F 15.712600 61.729640 112.867218
F 24.622300 54.013434 112.929421
F 24.622300 61.729640 112.929420
F 6.825881 59.156648 109.166954
F 6.825881 66.872855 109.166954
F 15.737985 59.157570 109.229851
F 15.737986 66.873778 109.229851
F 24.647686 59.157570 109.292054
F 24.647686 66.873778 109.292054
F 6.807968 59.157547 111.895627
F 6.807968 66.873754 111.895627
F 15.718948 59.157570 111.957877
F 15.718948 66.873778 111.957877
F 24.628648 59.157571 112.020079
F 24.628648 66.873778 112.020079
F 6.782954 54.013352 115.532918
F 6.782954 61.729558 115.532918
F 15.693547 54.013435 115.595242
F 15.693547 61.729640 115.595243
F 24.603248 54.013435 115.657445
F 24.603248 61.729640 115.657445
F 0.022410 55.282153 119.211503
F 0.022410 62.998360 119.211503
F 8.985649 55.299432 119.185819
F 8.985649 63.015639 119.185820
F 17.895588 55.299467 119.248005
F 17.895588 63.015674 119.248005
F 0.003606 57.886931 122.846156
F 0.003606 65.603139 122.846156
F 8.960582 57.871246 122.817295
F 8.960582 65.587453 122.817295
F 17.870491 57.871228 122.879487
F 17.870491 65.587435 122.879487
F 0.067151 57.864407 120.109665
F 0.067151 65.580615 120.109665
F 8.979404 57.871587 120.093686
F 8.979404 65.587794 120.093686
F 17.889252 57.871532 120.155928
F 17.889252 65.587739 120.155928
F 0.083285 55.304957 116.471784
F 0.083285 63.021164 116.471784
F 9.004692 55.299392 116.457860
F 9.004693 63.015599 116.457860
F 17.914624 55.299467 116.520116
F 17.914624 63.015674 116.520116
F 2.287802 54.014225 120.053728
F 2.287802 61.730431 120.053727
F 11.206940 54.013433 120.109274
F 11.206939 61.729638 120.109274
F 20.116678 54.013429 120.171479
F 20.116678 61.729635 120.171479
F 2.309400 59.155728 116.416298
F 2.309400 66.871936 116.416298
F 11.232301 59.157566 116.473461
F 11.232301 66.873773 116.473461
F 20.142049 59.157570 116.535667
F 20.142049 66.873778 116.535667
F 2.288963 59.153377 119.148537
F 2.288963 66.869585 119.148537
F 11.213290 59.157561 119.201359
F 11.213290 66.873768 119.201359
F 20.123012 59.157570 119.263555
F 20.123012 66.873777 119.263555
F 2.264858 54.016625 122.783090
F 2.264858 61.732831 122.783090
F 11.188209 54.013132 122.832839
F 11.188209 61.729338 122.832839
F 20.097917 54.013126 122.895038
F 20.097917 61.729331 122.895038
F 4.525657 55.299298 119.154822
F 4.525657 63.015504 119.154822
F 13.440734 55.299466 119.216904
F 13.440734 63.015672 119.216904
F 22.350438 55.299467 119.279106
F 22.350438 63.015674 119.279106
F 4.500364 57.871825 122.787244
F 4.500364 65.588033 122.787244
F 13.415637 57.871229 122.848387
F 13.415637 65.587436 122.848387
F 22.325341 57.871228 122.910588
F 22.325341 65.587435 122.910589
F 4.522000 57.873246 120.061817
F 4.522000 65.589454 120.061817
F 13.434399 57.871532 120.124827
F 13.434399 65.587740 120.124827
F 22.344102 57.871532 120.187030
F 22.344102 65.587739 120.187030
F 4.546102 55.297476 116.425452
F 4.546102 63.013683 116.425452
F 13.459769 55.299467 116.489015
F 13.459769 63.015674 116.489015
F 22.369475 55.299467 116.551218
F 22.369475 63.015674 116.551217
F 6.750566 54.014172 120.077581
F 6.750566 61.730378 120.077581
F 15.661828 54.013430 120.140378
F 15.661828 61.729635 120.140378
F 24.571528 54.013429 120.202580
F 24.571528 61.729635 120.202580
F 6.775635 59.156763 116.441738
F 6.775635 66.872970 116.441738
F 15.687198 59.157570 116.504565
F 15.687198 66.873777 116.504566
F 24.596898 59.157570 116.566768
F 24.596898 66.873778 116.566768
F 6.757947 59.157752 119.170074
F 6.757947 66.873959 119.170074
F 15.668161 59.157570 119.232454
F 15.668161 66.873777 119.232454
F 24.577861 59.157570 119.294656
F 24.577861 66.873777 119.294656
F 6.733259 54.012815 122.801428
F 6.733259 61.729021 122.801429
F 15.643066 54.013126 122.863936
F 15.643066 61.729331 122.863937
F 24.552767 54.013125 122.926139
F 24.552767 61.729331 122.926139
F 24.946360 61.739264 130.187677
F 24.946358 54.023058 130.187678
F 8.956271 55.290685 126.429454
F 8.956271 63.006892 126.429454
F 17.866084 55.290693 126.491614
F 17.866083 63.006900 126.491614
F 0.211237 57.976424 130.185213
F 16.036657 61.739264 130.125476
F 0.211237 65.692632 130.185213
F 16.036656 54.023058 130.125476
F 9.354404 57.881101 130.078698
F 9.354404 65.597308 130.078698
F 18.264084 57.881160 130.141026
F 18.264084 65.597368 130.141026
F 0.049507 57.868512 127.425147
F 0.049507 65.584720 127.425147
F 8.962315 57.860994 127.339198
F 8.962315 65.577202 127.339199
F 17.872088 57.860945 127.401476
F 17.872088 65.577152 127.401476
F 0.049452 55.308831 123.747134
F 0.049452 63.025038 123.747134
F 8.954849 55.298894 123.710052
F 8.954849 63.015101 123.710052
F 17.864614 55.298932 123.772277
F 17.864614 63.015138 123.772276
F 2.273330 54.007301 127.312112
F 2.273330 61.723506 127.312111
F 11.189798 54.002842 127.354829
F 11.189798 61.719047 127.354828
F 20.099515 54.002843 127.417028
F 20.099514 61.719048 127.417026
F 2.265011 59.156247 123.680334
F 2.265011 66.872454 123.680334
F 11.182303 59.157033 123.725624
F 11.182303 66.873241 123.725625
F 20.092038 59.157035 123.787827
F 20.092038 66.873242 123.787827
F 2.251679 59.142408 126.409742
F 2.251679 66.858616 126.409742
F 11.183808 59.148792 126.444966
F 11.183808 66.864999 126.444966
F 20.093507 59.148796 126.507165
F 20.093507 66.865004 126.507165
F 2.612509 54.054568 130.050442
F 2.612510 61.770774 130.050442
F 11.581624 54.023099 130.094413
F 11.581626 61.739306 130.094413
F 20.491509 54.023058 130.156577
F 20.491510 61.739264 130.156577
F 4.496613 55.289831 126.399564
F 4.496613 63.006038 126.399564
F 13.411232 55.290692 126.460514
F 13.411232 63.006899 126.460514
F 22.320934 55.290693 126.522715
F 22.320933 63.006900 126.522715
F 4.874483 57.890634 130.054621
F 4.874483 65.606842 130.054621
F 13.809242 57.881155 130.109920
F 13.809242 65.597364 130.109920
F 22.718934 57.881160 130.172127
F 22.718934 65.597368 130.172127
F 4.505632 57.862330 127.307470
F 4.505632 65.578537 127.307470
F 13.417238 57.860944 127.370374
F 13.417238 65.577151 127.370374
F 22.326938 57.860945 127.432577
F 22.326938 65.577152 127.432577
F 4.498550 55.297411 123.678302
F 4.498550 63.013618 123.678302
F 13.409762 55.298932 123.741175
F 13.409762 63.015139 123.741175
F 22.319464 55.298932 123.803378
F 22.319464 63.015139 123.803378
F 6.734117 54.003564 127.323692
F 6.734117 61.719770 127.323691
F 15.644664 54.002843 127.385926
F 15.644664 61.719048 127.385925
F 24.554364 54.002843 127.448129
F 24.554364 61.719048 127.448127
F 6.726103 59.156334 123.693967
F 6.726103 66.872541 123.693967
F 15.637187 59.157035 123.756726
F 15.637187 66.873242 123.756726
F 24.546887 59.157035 123.818929
F 24.546887 66.873243 123.818929
F 6.728499 59.149217 126.413671
F 6.728499 66.865424 126.413671
F 15.638657 59.148796 126.476064
F 15.638657 66.865003 126.476064
F 24.548356 59.148796 126.538266
F 24.548356 66.865004 126.538266
F 7.120514 54.024837 130.064579
F 7.120515 61.741044 130.064578
F 20.167451 69.445848 112.898319
F 20.148398 69.445848 115.626344
F 15.712600 69.445848 112.867218
F 24.622301 69.445847 112.929421
F 6.782954 69.445765 115.532918
F 15.693547 69.445847 115.595243
F 24.603248 69.445847 115.657445
F 11.206939 69.445845 120.109274
F 20.116678 69.445842 120.171479
F 11.188209 69.445544 122.832839
F 20.097917 69.445538 122.895038
F 15.661828 69.445843 120.140378
F 24.571528 69.445842 120.202580
F 6.733259 69.445228 122.801428
F 15.643066 69.445538 122.863937
F 24.552767 69.445538 122.926139
F 2.273330 69.439713 127.312112
F 24.554364 69.435255 127.448128
F 11.189798 69.435254 127.354828
F 20.099515 69.435256 127.417027
F 15.644664 69.435255 127.385925
F 6.734117 69.435977 127.323691
F 0.115308 55.301751 109.194871
F 0.115308 63.017958 109.194870
F 27.584255 1.296625 2.945391
F 27.584255 9.012828 2.945391
F 27.584255 16.729035 2.945392
F 36.493957 1.296623 3.007594
F 36.493957 9.012826 3.007594
F 36.493957 16.729033 3.007595
F 45.408076 1.294621 3.071627
F 45.408076 9.010825 3.071626
F 45.408076 16.727032 3.071627
F 27.591713 3.858637 6.574590
F 27.591713 11.574840 6.574590
F 36.501415 3.858638 6.636794
F 36.501415 11.574842 6.636794
F 45.417112 3.861065 6.700601
F 45.417112 11.577269 6.700601
F 27.590259 3.866876 3.855253
F 27.590259 11.583079 3.855253
F 36.499963 3.866878 3.917454
F 36.499963 11.583082 3.917454
F 45.416395 3.869134 3.978212
F 45.416395 11.585337 3.978212
F 27.192243 1.276409 0.205843
F 27.192243 8.992612 0.205843
F 27.192242 16.708818 0.205843
F 36.101946 1.276406 0.268043
F 36.101946 8.992608 0.268043
F 36.101945 16.708815 0.268043
F 45.014106 1.276044 0.330876
F 45.014107 8.992247 0.330876
F 45.014106 16.708454 0.330876
F 29.817684 7.724977 3.870804
F 29.817684 15.441183 3.870804
F 29.817684 0.008774 3.870804
F 38.727440 7.724998 3.932993
F 38.727440 15.441203 3.932993
F 38.727440 0.008794 3.932993
F 47.648986 7.722480 3.996529
F 47.648987 15.438686 3.996529
F 47.648987 0.006277 3.996529
F 29.419665 5.134510 0.221394
F 29.419664 12.850714 0.221394
F 38.329319 5.134520 0.283612
F 38.329318 12.850724 0.283612
F 47.216324 5.156568 0.360072
F 47.216324 12.872772 0.360072
F 29.811677 5.154726 2.960941
F 29.811677 12.870931 2.960942
F 38.721447 5.154708 3.023160
F 38.721447 12.870912 3.023161
F 47.643039 5.159687 3.081896
F 47.643039 12.875893 3.081897
F 29.819138 7.716738 6.590141
F 29.819138 15.432944 6.590141
F 29.819138 0.000534 6.590141
F 38.728901 7.716758 6.652357
F 38.728901 15.432964 6.652358
F 38.728901 0.000554 6.652357
F 47.648322 7.712047 6.711019
F 47.648322 15.428253 6.711019
F 43.084232 0.000382 21.210574
F 32.039102 1.296625 2.976492
F 32.039102 9.012828 2.976492
F 32.039102 16.729035 2.976493
F 40.949073 1.296574 3.038694
F 40.949073 9.012777 3.038694
F 40.949073 16.728984 3.038695
F 49.836668 1.314543 3.059236
F 49.836668 9.030746 3.059236
F 49.836668 16.746954 3.059237
F 32.046560 3.858636 6.605691
F 32.046560 11.574840 6.605692
F 40.956600 3.858690 6.667930
F 40.956600 11.574894 6.667930
F 49.851428 3.845244 6.704293
F 49.851427 11.561447 6.704293
F 32.045106 3.866876 3.886355
F 32.045106 11.583080 3.886355
F 40.955179 3.866932 3.948520
F 40.955179 11.583136 3.948520
F 49.874186 3.861776 3.995457
F 49.874186 11.577980 3.995457
F 31.647090 1.276409 0.236944
F 31.647090 8.992611 0.236944
F 31.647089 16.708818 0.236944
F 40.557167 1.276292 0.299029
F 40.557167 8.992495 0.299029
F 40.557166 16.708703 0.299029
F 49.420511 1.246482 0.373363
F 49.420511 8.962685 0.373363
F 49.420511 16.678892 0.373362
F 34.272532 7.724977 3.901905
F 34.272532 15.441183 3.901905
F 34.272532 0.008774 3.901905
F 43.183194 7.725188 3.963999
F 43.183194 15.441394 3.963999
F 43.183194 0.008985 3.963999
F 33.874511 5.134510 0.252495
F 33.874510 12.850715 0.252495
F 42.782672 5.135079 0.315410
F 42.782671 12.851283 0.315410
F 34.266525 5.154726 2.992042
F 34.266525 12.870931 2.992043
F 43.177742 5.154282 3.054693
F 43.177742 12.870487 3.054694
F 34.273985 7.716738 6.621242
F 34.273985 15.432944 6.621242
F 34.273985 0.000535 6.621242
F 43.185041 7.717126 6.683740
F 43.185041 15.433332 6.683740
F 43.185041 0.000922 6.683740
F 27.567090 1.286037 10.190939
F 27.567090 9.002241 10.190939
F 27.567090 16.718448 10.190939
F 36.476792 1.286036 10.253142
F 36.476792 9.002239 10.253142
F 36.476792 16.718446 10.253142
F 45.392336 1.283622 10.317052
F 45.392336 8.999825 10.317052
F 45.392336 16.716032 10.317052
F 27.541703 3.858101 13.826750
F 27.541703 11.574305 13.826751
F 36.451404 3.858103 13.888954
F 36.451404 11.574306 13.888954
F 45.366953 3.860523 13.952851
F 45.366953 11.576727 13.952851
F 27.560754 3.858102 11.098863
F 27.560754 11.574305 11.098863
F 36.470456 3.858103 11.161065
F 36.470456 11.574307 11.161064
F 45.386046 3.860531 11.221635
F 45.386046 11.576735 11.221635
F 27.585836 1.286342 7.467380
F 27.585836 9.002545 7.467380
F 27.585836 16.718752 7.467380
F 36.495538 1.286340 7.529582
F 36.495538 9.002543 7.529582
F 36.495538 16.718750 7.529582
F 45.411081 1.283982 7.590230
F 45.411081 9.000186 7.590230
F 45.411081 16.716392 7.590230
F 29.788179 7.716203 11.114414
F 29.788179 15.432409 11.114413
F 43.084232 15.432791 21.210575
F 38.697941 7.716223 11.176603
F 38.697941 15.432428 11.176603
F 38.697941 0.000019 11.176603
F 47.617226 7.711045 11.242149
F 47.617226 15.427251 11.242149
F 43.084232 7.716585 21.210574
F 29.813259 5.144443 7.482931
F 29.813258 12.860648 7.482931
F 38.723021 5.144423 7.545120
F 38.723021 12.860628 7.545120
F 47.643624 5.148715 7.609418
F 47.643624 12.864919 7.609418
F 29.794512 5.144139 10.206489
F 29.794512 12.860344 10.206489
F 38.704274 5.144119 10.268706
F 38.704274 12.860324 10.268706
F 47.623675 5.149211 10.327311
F 47.623675 12.865416 10.327311
F 29.769127 7.716203 13.842301
F 29.769127 15.432408 13.842301
F 34.173187 15.432408 21.148117
F 38.678889 7.716222 13.904518
F 38.678889 15.432428 13.904518
F 38.678889 0.000019 13.904518
F 47.598163 7.711033 13.963418
F 47.598163 15.427238 13.963418
F 34.173187 7.716203 21.148117
F 32.021937 1.286037 10.222040
F 32.021937 9.002241 10.222040
F 32.021937 16.718448 10.222040
F 40.931971 1.285985 10.284280
F 40.931971 9.002189 10.284280
F 40.931971 16.718395 10.284280
F 49.823079 1.301463 10.331987
F 49.823079 9.017666 10.331987
F 49.823078 16.733874 10.331987
F 31.996549 3.858101 13.857852
F 31.996549 11.574305 13.857852
F 40.906583 3.858154 13.920092
F 40.906583 11.574357 13.920092
F 49.797354 3.842658 13.968682
F 49.797354 11.558861 13.968682
F 32.015601 3.858102 11.129964
F 32.015601 11.574305 11.129964
F 40.925636 3.858154 11.192134
F 40.925636 11.574358 11.192134
F 49.816275 3.842649 11.267606
F 49.816274 11.558852 11.267606
F 32.040683 1.286342 7.498482
F 32.040683 9.002545 7.498482
F 32.040683 16.718752 7.498481
F 40.950719 1.286288 7.560654
F 40.950719 9.002492 7.560654
F 40.950719 16.718699 7.560654
F 49.844069 1.301986 7.632435
F 49.844069 9.018189 7.632435
F 49.844068 16.734397 7.632434
F 34.243027 7.716203 11.145515
F 34.243027 15.432409 11.145515
F 43.109634 12.859956 17.573209
F 43.154076 7.716586 11.207480
F 43.154076 15.432791 11.207480
F 43.154076 0.000382 11.207480
F 34.268106 5.144443 7.514033
F 34.268106 12.860648 7.514032
F 43.179218 5.144042 7.575971
F 43.179218 12.860247 7.575970
F 34.249360 5.144139 10.237591
F 34.249360 12.860344 10.237591
F 43.160410 5.143754 10.300044
F 43.160411 12.859960 10.300044
F 34.223975 7.716203 13.873403
F 34.223975 15.432408 13.873403
F 43.109634 5.143751 17.573209
F 43.135021 7.716586 13.935861
F 43.135021 15.432791 13.935861
F 43.135021 0.000382 13.935861
F 27.516318 1.286033 17.464099
F 27.516318 9.002236 17.464099
F 27.516317 16.718443 17.464099
F 36.426019 1.286031 17.526302
F 36.426019 9.002234 17.526302
F 36.426019 16.718441 17.526303
F 45.341567 1.283612 17.590201
F 45.341567 8.999815 17.590201
F 45.341567 16.716022 17.590201
F 27.490915 3.858101 21.101465
F 27.490915 11.574305 21.101465
F 36.400616 3.858103 21.163669
F 36.400616 11.574307 21.163669
F 45.316163 3.860522 21.227565
F 45.316163 11.576726 21.227565
F 27.509968 3.858101 18.373441
F 27.509968 11.574305 18.373440
F 36.419670 3.858103 18.435642
F 36.419670 11.574306 18.435642
F 45.335241 3.860522 18.496229
F 45.335241 11.576726 18.496229
F 27.535355 1.286033 14.736075
F 27.535356 9.002236 14.736075
F 27.535355 16.718443 14.736075
F 36.445057 1.286031 14.798276
F 36.445057 9.002234 14.798276
F 36.445057 16.718441 14.798276
F 45.360628 1.283612 14.858863
F 45.360628 8.999815 14.858863
F 45.360628 16.716022 14.858863
F 29.737393 7.716203 18.388991
F 29.737393 15.432408 18.388991
F 34.198587 12.860339 17.510751
F 38.647155 7.716222 18.451181
F 38.647155 15.432428 18.451180
F 38.647155 0.000019 18.451181
F 47.566378 7.711032 18.516810
F 47.566378 15.427238 18.516810
F 34.198587 5.144134 17.510751
F 29.762778 5.144134 14.751625
F 29.762778 12.860339 14.751625
F 38.672539 5.144115 14.813815
F 38.672539 12.860319 14.813814
F 47.591763 5.149305 14.879444
F 47.591763 12.865509 14.879444
F 29.743740 5.144134 17.479649
F 29.743740 12.860339 17.479649
F 38.653502 5.144115 17.541865
F 38.653502 12.860319 17.541865
F 47.572772 5.149304 17.600774
F 47.572772 12.865510 17.600774
F 29.718340 7.716203 21.117016
F 29.718339 15.432408 21.117016
F 43.128675 12.859956 14.844691
F 38.628101 7.716222 21.179232
F 38.628101 15.432428 21.179232
F 38.628101 0.000019 21.179232
F 47.547374 7.711034 21.238142
F 47.547374 15.427239 21.238142
F 43.128675 5.143751 14.844692
F 31.971165 1.286033 17.495200
F 31.971165 9.002236 17.495200
F 31.971165 16.718443 17.495200
F 40.881198 1.285980 17.557440
F 40.881198 9.002184 17.557440
F 40.881198 16.718390 17.557439
F 49.771966 1.301474 17.606038
F 49.771966 9.017677 17.606038
F 49.771965 16.733885 17.606038
F 31.945761 3.858101 21.132566
F 31.945761 11.574305 21.132566
F 40.855795 3.858154 21.194806
F 40.855795 11.574357 21.194806
F 49.746564 3.842656 21.243403
F 49.746563 11.558859 21.243404
F 31.964815 3.858101 18.404542
F 31.964815 11.574305 18.404541
F 40.874849 3.858154 18.466712
F 40.874849 11.574357 18.466712
F 49.765429 3.842659 18.542252
F 49.765428 11.558862 18.542253
F 31.990202 1.286033 14.767176
F 31.990202 9.002236 14.767176
F 31.990202 16.718443 14.767176
F 40.900236 1.285980 14.829346
F 40.900236 9.002183 14.829346
F 40.900236 16.718390 14.829345
F 49.790815 1.301474 14.904887
F 49.790815 9.017677 14.904887
F 49.790814 16.733885 14.904886
F 34.192240 7.716203 18.420093
F 34.192240 15.432408 18.420092
F 34.217625 12.860339 14.782726
F 43.103290 7.716586 18.482057
F 43.103290 15.432791 18.482057
F 43.103290 0.000382 18.482057
F 34.217625 5.144134 14.782727
F 27.465529 1.286033 24.738832
F 27.465529 9.002236 24.738832
F 27.465529 16.718443 24.738832
F 36.375231 1.286031 24.801036
F 36.375231 9.002234 24.801036
F 36.375231 16.718441 24.801036
F 45.290738 1.283625 24.864834
F 45.290738 8.999828 24.864835
F 45.290738 16.716035 24.864835
F 27.440127 3.858101 28.376199
F 27.440127 11.574305 28.376199
F 36.349828 3.858103 28.438402
F 36.349827 11.574307 28.438402
F 45.264730 3.860416 28.501210
F 45.264730 11.576620 28.501210
F 27.459180 3.858101 25.648174
F 27.459180 11.574305 25.648174
F 36.368881 3.858103 25.710375
F 36.368881 11.574307 25.710375
F 45.284462 3.860547 25.770656
F 45.284462 11.576751 25.770655
F 27.484567 1.286033 22.010807
F 27.484568 9.002236 22.010807
F 27.484567 16.718443 22.010807
F 36.394269 1.286031 22.073009
F 36.394269 9.002234 22.073009
F 36.394269 16.718441 22.073009
F 45.309835 1.283613 22.133573
F 45.309835 8.999816 22.133573
F 45.309835 16.716023 22.133573
F 29.686605 7.716203 25.663725
F 29.686605 15.432408 25.663724
F 51.605763 15.392982 43.072370
F 38.596367 7.716222 25.725914
F 38.596367 15.432428 25.725913
F 38.596367 0.000019 25.725914
F 47.515446 7.710927 25.790659
F 47.515446 15.427133 25.790659
F 51.605763 7.676777 43.072370
F 29.711990 5.144134 22.026358
F 29.711989 12.860339 22.026358
F 38.621751 5.144114 22.088547
F 38.621751 12.860319 22.088547
F 47.540980 5.149297 22.154149
F 47.540980 12.865502 22.154149
F 29.692952 5.144134 24.754383
F 29.692951 12.860339 24.754383
F 38.602714 5.144114 24.816599
F 38.602714 12.860319 24.816599
F 47.522015 5.149246 24.875388
F 47.522015 12.865451 24.875388
F 29.667551 7.716203 28.391749
F 29.667551 15.432408 28.391749
F 42.927780 15.431707 43.034042
F 38.577302 7.716222 28.453961
F 38.577302 15.432427 28.453961
F 38.577302 0.000018 28.453961
F 47.491147 7.709079 28.509744
F 47.491147 15.425285 28.509744
F 42.927780 7.715501 43.034042
F 31.920377 1.286033 24.769933
F 31.920377 9.002236 24.769933
F 31.920377 16.718443 24.769934
F 40.830405 1.285982 24.832166
F 40.830406 9.002186 24.832167
F 40.830405 16.718392 24.832166
F 49.721218 1.301510 24.880885
F 49.721218 9.017713 24.880885
F 49.721217 16.733921 24.880885
F 31.894973 3.858101 28.407300
F 31.894973 11.574305 28.407300
F 40.804988 3.858143 28.469508
F 40.804988 11.574347 28.469508
F 49.694674 3.847517 28.518115
F 49.694674 11.563720 28.518115
F 31.914026 3.858101 25.679275
F 31.914026 11.574305 25.679275
F 40.824062 3.858153 25.741441
F 40.824062 11.574357 25.741441
F 49.714544 3.842775 25.817137
F 49.714543 11.558978 25.817137
F 31.939414 1.286033 22.041909
F 31.939414 9.002236 22.041909
F 31.939414 16.718443 22.041908
F 40.849448 1.285980 22.104078
F 40.849448 9.002184 22.104078
F 40.849448 16.718391 22.104077
F 49.740032 1.301483 22.179650
F 49.740032 9.017685 22.179650
F 49.740031 16.733893 22.179650
F 34.141452 7.716203 25.694826
F 34.141452 15.432408 25.694826
F 34.020821 15.432408 42.972316
F 43.052476 7.716573 25.756697
F 43.052476 15.432778 25.756697
F 43.052476 0.000369 25.756697
F 34.166837 5.144134 22.057459
F 34.166837 12.860339 22.057459
F 43.077885 5.143752 22.119420
F 43.077885 12.859957 22.119420
F 34.147799 5.144134 24.785484
F 34.147799 12.860339 24.785484
F 43.058835 5.143754 24.847919
F 43.058835 12.859959 24.847919
F 34.122399 7.716203 28.422850
F 34.122399 15.432408 28.422851
F 34.020821 7.716202 42.972316
F 43.032903 7.716368 28.484905
F 43.032903 15.432574 28.484905
F 43.032903 0.000165 28.484905
F 27.414741 1.286032 32.013565
F 27.414741 9.002236 32.013565
F 27.414741 16.718443 32.013565
F 36.324431 1.286033 32.075767
F 36.324431 9.002236 32.075767
F 36.324431 16.718443 32.075767
F 45.221977 1.289035 32.133374
F 45.221977 9.005238 32.133375
F 45.221977 16.721445 32.133375
F 27.389339 3.858101 35.650931
F 27.389339 11.574305 35.650931
F 36.299027 3.858101 35.713133
F 36.299027 11.574304 35.713133
F 45.195813 3.854830 35.772948
F 45.195813 11.571034 35.772948
F 27.408392 3.858101 32.922907
F 27.408392 11.574305 32.922906
F 36.318080 3.858101 32.985109
F 36.318080 11.574304 32.985109
F 45.215377 3.854636 33.048543
F 45.215377 11.570840 33.048543
F 27.433779 1.286033 29.285540
F 27.433779 9.002236 29.285540
F 27.433779 16.718443 29.285540
F 36.343480 1.286031 29.347742
F 36.343480 9.002234 29.347742
F 36.343480 16.718441 29.347742
F 45.257315 1.284005 29.406142
F 45.257315 9.000208 29.406142
F 45.257315 16.716415 29.406142
F 29.635816 7.716203 32.938457
F 29.635816 15.432408 32.938457
F 51.621309 12.901942 39.432340
F 38.545452 7.716190 33.000664
F 38.545452 15.432395 33.000664
F 51.621309 5.185737 39.432340
F 47.413110 7.706930 33.067969
F 47.413111 15.423136 33.067969
F 42.953065 12.861071 39.396651
F 29.661202 5.144134 29.301091
F 29.661202 12.860339 29.301091
F 38.570962 5.144115 29.363277
F 38.570962 12.860320 29.363277
F 47.486628 5.150217 29.428238
F 47.486628 12.866422 29.428238
F 29.642164 5.144134 32.029116
F 29.642164 12.860339 32.029116
F 38.551788 5.144148 32.091305
F 38.551788 12.860352 32.091305
F 47.419287 5.155038 32.144832
F 47.419287 12.871243 32.144832
F 29.616763 7.716203 35.666482
F 29.616763 15.432408 35.666482
F 42.953065 5.144866 39.396651
F 38.526391 7.716189 35.728674
F 38.526391 15.432395 35.728675
F 34.046222 12.860339 39.334950
F 47.391594 7.705238 35.782880
F 47.391595 15.421444 35.782880
F 34.046222 5.144134 39.334950
F 31.869588 1.286032 32.044666
F 31.869588 9.002236 32.044666
F 31.869588 16.718443 32.044667
F 40.778831 1.286134 32.106789
F 40.778831 9.002337 32.106789
F 40.778831 16.718544 32.106789
F 49.577938 1.308327 32.145120
F 49.577938 9.024531 32.145120
F 49.577938 16.740738 32.145120
F 31.844185 3.858101 35.682032
F 31.844185 11.574305 35.682032
F 40.753392 3.857997 35.744160
F 40.753392 11.574201 35.744160
F 49.544001 3.831963 35.774147
F 49.544001 11.548167 35.774148
F 31.863238 3.858101 32.954008
F 31.863238 11.574305 32.954008
F 40.772420 3.857992 33.016257
F 40.772420 11.574196 33.016257
F 49.577118 3.835352 33.072986
F 49.577118 11.551556 33.072986
F 31.888626 1.286033 29.316641
F 31.888626 9.002236 29.316641
F 31.888626 16.718443 29.316642
F 40.798597 1.285989 29.378808
F 40.798597 9.002192 29.378808
F 40.798597 16.718399 29.378808
F 49.668125 1.310377 29.451724
F 49.668125 9.026580 29.451724
F 49.668124 16.742788 29.451724
F 34.090663 7.716203 32.969558
F 34.090663 15.432408 32.969558
F 51.632463 12.902896 36.764419
F 42.997761 7.715607 33.031883
F 42.997761 15.431813 33.031882
F 51.632463 5.186691 36.764420
F 51.656539 7.645899 33.107018
F 51.656539 15.362105 33.107018
F 42.972028 12.861099 36.669607
F 34.116049 5.144134 29.332192
F 34.116049 12.860339 29.332192
F 43.026996 5.143734 29.393962
F 43.026996 12.859939 29.393962
F 34.097010 5.144134 32.060217
F 34.097010 12.860339 32.060217
F 43.003798 5.144873 32.121718
F 43.003798 12.861078 32.121718
F 51.657021 5.187593 32.045604
F 51.657021 12.903798 32.045606
F 34.071610 7.716203 35.697583
F 34.071610 15.432408 35.697583
F 42.972028 5.144894 36.669607
F 42.978363 7.715456 35.759173
F 42.978363 15.431662 35.759173
F 34.065260 12.860339 36.606925
F 51.639107 7.668025 35.781286
F 51.639107 15.384231 35.781286
F 34.065260 5.144134 36.606925
F 27.363953 1.286033 39.288298
F 27.363953 9.002236 39.288298
F 27.363953 16.718443 39.288298
F 36.273642 1.286033 39.350500
F 36.273642 9.002236 39.350500
F 36.273642 16.718443 39.350500
F 45.170782 1.289161 39.410581
F 45.170782 9.005364 39.410581
F 45.170782 16.721571 39.410581
F 27.338551 3.858101 42.925664
F 27.338551 11.574305 42.925665
F 36.248239 3.858101 42.987867
F 36.248239 11.574304 42.987867
F 45.145895 3.855103 43.048052
F 45.145895 11.571307 43.048052
F 27.357604 3.858101 40.197640
F 27.357604 11.574305 40.197640
F 36.267292 3.858101 40.259843
F 36.267292 11.574304 40.259843
F 45.164384 3.854979 40.324076
F 45.164384 11.571182 40.324076
F 27.382991 1.286032 36.560273
F 27.382991 9.002236 36.560273
F 27.382991 16.718443 36.560273
F 36.292679 1.286033 36.622476
F 36.292679 9.002236 36.622476
F 36.292679 16.718443 36.622476
F 45.189295 1.289275 36.686789
F 45.189295 9.005478 36.686789
F 45.189295 16.721685 36.686789
F 29.585028 7.716203 40.213190
F 29.585028 15.432408 40.213190
F 51.614433 15.391628 40.402965
F 38.494660 7.716190 40.275401
F 38.494660 15.432396 40.275401
F 51.614433 7.675422 40.402965
F 47.360870 7.705193 40.344853
F 47.360871 15.421399 40.344853
F 42.946716 15.431683 40.306972
F 29.610413 5.144134 36.575824
F 29.610413 12.860339 36.575823
F 38.520041 5.144147 36.638035
F 38.520041 12.860352 36.638035
F 47.386994 5.154361 36.705843
F 47.386994 12.870566 36.705843
F 29.591376 5.144134 39.303848
F 29.591376 12.860339 39.303848
F 38.501007 5.144147 39.366042
F 38.501007 12.860351 39.366042
F 47.367729 5.154766 39.420547
F 47.367729 12.870971 39.420548
F 29.565975 7.716203 42.941215
F 29.565975 15.432408 42.941215
F 42.946716 7.715477 40.306972
F 38.475609 7.716191 43.003409
F 38.475609 15.432396 43.003410
F 34.039875 15.432408 40.244291
F 47.343806 7.705878 43.058827
F 47.343806 15.422084 43.058827
F 34.039875 7.716203 40.244292
F 31.818800 1.286032 39.319399
F 31.818800 9.002236 39.319399
F 31.818800 16.718443 39.319399
F 40.728025 1.286134 39.381530
F 40.728025 9.002338 39.381530
F 40.728025 16.718545 39.381531
F 49.519807 1.312818 39.425850
F 49.519807 9.029021 39.425851
F 49.519807 16.745228 39.425851
F 31.793397 3.858101 42.956766
F 31.793397 11.574305 42.956766
F 40.702641 3.858003 43.018901
F 40.702641 11.574207 43.018901
F 49.499082 3.832672 43.065601
F 49.499082 11.548876 43.065601
F 31.812450 3.858101 40.228741
F 31.812450 11.574305 40.228741
F 40.721673 3.857999 40.291009
F 40.721673 11.574203 40.291009
F 49.511975 3.830890 40.373137
F 49.511975 11.547094 40.373136
F 31.837838 1.286032 36.591374
F 31.837838 9.002236 36.591374
F 31.837838 16.718443 36.591374
F 40.747046 1.286136 36.653639
F 40.747046 9.002340 36.653639
F 40.747046 16.718547 36.653639
F 49.536316 1.315026 36.732008
F 49.536316 9.031230 36.732009
F 49.536316 16.747437 36.732008
F 27.313165 1.286033 46.563031
F 27.313165 9.002236 46.563031
F 27.313165 16.718443 46.563032
F 36.222855 1.286033 46.625234
F 36.222855 9.002236 46.625234
F 36.222855 16.718443 46.625234
F 45.121029 1.288899 46.685519
F 45.121029 9.005102 46.685519
F 45.121029 16.721309 46.685519
F 27.287763 3.858101 50.200398
F 27.287763 11.574305 50.200398
F 36.197452 3.858101 50.262600
F 36.197452 11.574304 50.262600
F 45.096153 3.855368 50.322979
F 45.096153 11.571572 50.322979
F 27.306815 3.858101 47.472373
F 27.306815 11.574305 47.472373
F 36.216505 3.858101 47.534576
F 36.216505 11.574304 47.534576
F 45.114595 3.855224 47.598687
F 45.114595 11.571428 47.598687
F 27.332203 1.286033 43.835007
F 27.332203 9.002236 43.835006
F 27.332203 16.718443 43.835006
F 36.241892 1.286033 43.897210
F 36.241892 9.002236 43.897209
F 36.241892 16.718443 43.897209
F 45.139457 1.289043 43.961403
F 45.139457 9.005246 43.961403
F 45.139457 16.721453 43.961403
F 29.534240 7.716203 47.487924
F 29.534240 15.432408 47.487924
F 51.513285 15.404375 64.905573
F 38.443878 7.716191 47.550134
F 38.443878 15.432397 47.550134
F 51.513285 7.688169 64.905573
F 47.313456 7.706085 47.619166
F 47.313456 15.422291 47.619166
F 42.776161 15.431898 64.858375
F 29.559626 5.144134 43.850557
F 29.559625 12.860339 43.850557
F 38.469259 5.144146 43.912768
F 38.469259 12.860351 43.912767
F 47.337090 5.154705 43.982085
F 47.337090 12.870910 43.982085
F 29.540587 5.144134 46.578582
F 29.540587 12.860339 46.578582
F 38.450225 5.144145 46.640777
F 38.450225 12.860350 46.640777
F 47.320157 5.154009 46.696530
F 47.320157 12.870214 46.696531
F 29.515187 7.716203 50.215948
F 29.515187 15.432408 50.215949
F 42.776161 7.715692 64.858375
F 38.424827 7.716192 50.278144
F 38.424827 15.432398 50.278144
F 33.868458 15.432408 64.796516
F 47.296520 7.706783 50.334216
F 47.296520 15.422989 50.334216
F 33.868458 7.716202 64.796516
F 31.768012 1.286033 46.594133
F 31.768012 9.002236 46.594133
F 31.768012 16.718443 46.594133
F 40.677277 1.286126 46.656271
F 40.677277 9.002329 46.656271
F 40.677277 16.718536 46.656271
F 49.478662 1.310238 46.703862
F 49.478662 9.026442 46.703862
F 49.478662 16.742649 46.703862
F 31.742609 3.858101 50.231499
F 31.742609 11.574305 50.231499
F 40.651894 3.858012 50.293641
F 40.651894 11.574216 50.293641
F 49.458207 3.835090 50.342064
F 49.458208 11.551294 50.342064
F 31.761662 3.858101 47.503475
F 31.761662 11.574305 47.503474
F 40.670925 3.858008 47.565738
F 40.670925 11.574212 47.565738
F 49.471165 3.833394 47.646205
F 49.471165 11.549598 47.646205
F 31.787050 1.286033 43.866108
F 31.787050 9.002236 43.866108
F 31.787050 16.718443 43.866108
F 40.696292 1.286130 43.928374
F 40.696292 9.002334 43.928374
F 40.696292 16.718540 43.928374
F 49.491500 1.311985 44.009720
F 49.491500 9.028189 44.009720
F 49.491500 16.744396 44.009720
F 33.989087 7.716203 47.519025
F 33.989087 15.432408 47.519025
F 51.528788 12.890084 61.266975
F 42.896167 7.715538 47.581667
F 42.896167 15.431743 47.581667
F 51.528788 5.173879 61.266974
F 51.583964 7.679822 47.673833
F 51.583964 15.396028 47.673833
F 42.801436 12.860882 61.220986
F 34.014472 5.144134 43.881659
F 34.014472 12.860339 43.881658
F 42.921431 5.144830 43.944320
F 42.921431 12.861034 43.944320
F 51.599178 5.182614 44.038432
F 51.599178 12.898819 44.038432
F 33.995434 5.144134 46.609683
F 33.995434 12.860339 46.609683
F 42.902515 5.144804 46.671430
F 42.902515 12.861009 46.671431
F 51.590450 5.181425 46.711586
F 51.590450 12.897630 46.711586
F 33.970034 7.716203 50.247050
F 33.970034 15.432408 50.247050
F 42.801436 5.144677 61.220986
F 42.877238 7.715564 50.308819
F 42.877238 15.431770 50.308820
F 33.893858 12.860339 61.159149
F 51.575084 7.680928 50.350611
F 51.575084 15.397134 50.350611
F 33.893858 5.144134 61.159149
F 27.262377 1.286032 53.837764
F 27.262377 9.002236 53.837764
F 27.262377 16.718443 53.837764
F 36.172067 1.286033 53.899967
F 36.172067 9.002236 53.899967
F 36.172067 16.718443 53.899967
F 45.071297 1.288632 53.960439
F 45.071297 9.004836 53.960439
F 45.071297 16.721042 53.960439
F 27.236975 3.858101 57.475130
F 27.236975 11.574305 57.475131
F 36.146664 3.858101 57.537333
F 36.146664 11.574305 57.537333
F 45.046427 3.855635 57.597900
F 45.046427 11.571839 57.597900
F 27.256027 3.858101 54.747106
F 27.256027 11.574305 54.747106
F 36.165717 3.858101 54.809309
F 36.165717 11.574304 54.809309
F 45.064870 3.855491 54.873251
F 45.064870 11.571695 54.873250
F 27.281415 1.286033 51.109740
F 27.281415 9.002236 51.109740
F 27.281415 16.718443 51.109739
F 36.191105 1.286033 51.171942
F 36.191104 9.002236 51.171942
F 36.191104 16.718443 51.171942
F 45.089725 1.288776 51.235969
F 45.089725 9.004980 51.235969
F 45.089725 16.721186 51.235968
F 29.483452 7.716203 54.762657
F 29.483452 15.432408 54.762656
F 51.538013 12.891017 58.580824
F 38.393096 7.716193 54.824866
F 38.393096 15.432398 54.824866
F 51.538013 5.174812 58.580824
F 47.266228 7.707005 54.893313
F 47.266228 15.423211 54.893312
F 42.820345 12.860910 58.493706
F 29.508837 5.144134 51.125290
F 29.508837 12.860339 51.125290
F 38.418477 5.144145 51.187500
F 38.418477 12.860350 51.187500
F 47.289826 5.153793 51.256241
F 47.289826 12.869998 51.256241
F 29.489799 5.144134 53.853315
F 29.489799 12.860339 53.853315
F 38.399443 5.144144 53.915510
F 38.399443 12.860349 53.915511
F 47.272912 5.153095 53.971902
F 47.272912 12.869300 53.971902
F 29.464399 7.716203 57.490681
F 29.464399 15.432408 57.490681
F 42.820345 5.144705 58.493706
F 38.374045 7.716193 57.552877
F 38.374045 15.432399 57.552877
F 33.912896 12.860339 58.431124
F 47.249304 7.707702 57.609589
F 47.249304 15.423908 57.609590
F 33.912896 5.144134 58.431124
F 31.717224 1.286033 53.868866
F 31.717224 9.002236 53.868866
F 31.717224 16.718443 53.868866
F 40.626530 1.286117 53.931010
F 40.626530 9.002320 53.931010
F 40.626530 16.718527 53.931010
F 49.437747 1.307870 53.980243
F 49.437747 9.024074 53.980243
F 49.437747 16.740281 53.980243
F 31.691821 3.858101 57.506232
F 31.691821 11.574305 57.506232
F 40.601147 3.858021 57.568379
F 40.601147 11.574225 57.568379
F 49.417250 3.837415 57.618401
F 49.417250 11.553619 57.618401
F 31.710874 3.858101 54.778207
F 31.710874 11.574305 54.778207
F 40.620178 3.858017 54.840465
F 40.620179 11.574221 54.840464
F 49.430397 3.835800 54.919238
F 49.430397 11.552004 54.919238
F 31.736262 1.286033 51.140841
F 31.736262 9.002236 51.140841
F 31.736262 16.718443 51.140841
F 40.645545 1.286121 51.203101
F 40.645545 9.002325 51.203101
F 40.645545 16.718532 51.203101
F 49.450788 1.309523 51.282711
F 49.450788 9.025727 51.282711
F 49.450788 16.741934 51.282711
F 33.938299 7.716203 54.793758
F 33.938299 15.432408 54.793758
F 51.522628 15.403477 62.216698
F 42.845624 7.715600 54.856360
F 42.845625 15.431806 54.856359
F 51.522628 7.687272 62.216698
F 51.553378 7.683709 54.945045
F 51.553378 15.399915 54.945045
F 42.795085 15.431869 62.131052
F 33.963684 5.144134 51.156392
F 33.963684 12.860339 51.156391
F 42.870886 5.144768 51.219014
F 42.870886 12.860973 51.219014
F 51.568684 5.178524 51.309376
F 51.568684 12.894728 51.309376
F 33.944646 5.144134 53.884416
F 33.944646 12.860339 53.884416
F 42.851974 5.144741 53.946208
F 42.851974 12.860946 53.946208
F 51.559691 5.177488 53.989508
F 51.559691 12.893692 53.989508
F 33.919245 7.716202 57.521782
F 33.919245 15.432408 57.521782
F 42.795085 7.715664 62.131052
F 42.826698 7.715628 57.583597
F 42.826698 15.431834 57.583597
F 33.887511 15.432408 62.068491
F 51.544250 7.684688 57.628290
F 51.544250 15.400893 57.628291
F 33.887511 7.716203 62.068491
F 27.211589 1.286033 61.112497
F 27.211589 9.002236 61.112497
F 27.211589 16.718443 61.112498
F 36.121280 1.286033 61.174699
F 36.121280 9.002236 61.174699
F 36.121280 16.718443 61.174700
F 45.021575 1.288365 61.235360
F 45.021575 9.004568 61.235360
F 45.021575 16.720775 61.235360
F 27.186187 3.858101 64.749864
F 27.186187 11.574305 64.749864
F 36.095877 3.858101 64.812066
F 36.095876 11.574305 64.812066
F 44.996707 3.855902 64.872820
F 44.996707 11.572106 64.872820
F 27.205239 3.858101 62.021839
F 27.205239 11.574305 62.021839
F 36.114930 3.858101 62.084042
F 36.114930 11.574305 62.084042
F 45.015155 3.855759 62.147814
F 45.015155 11.571963 62.147813
F 27.230627 1.286033 58.384472
F 27.230627 9.002236 58.384472
F 27.230627 16.718443 58.384472
F 36.140317 1.286033 58.446675
F 36.140317 9.002236 58.446675
F 36.140317 16.718443 58.446675
F 45.040005 1.288509 58.510532
F 45.040005 9.004712 58.510532
F 45.040005 16.720919 58.510532
F 29.432664 7.716203 62.037390
F 29.432664 15.432408 62.037390
F 49.409971 16.739575 58.555783
F 38.342314 7.716194 62.099598
F 38.342313 15.432400 62.099598
F 49.409971 9.023368 58.555783
F 47.219054 7.707936 62.167452
F 47.219054 15.424142 62.167451
F 49.409971 1.307165 58.555783
F 29.458049 5.144134 58.400023
F 29.458049 12.860339 58.400023
F 38.367695 5.144143 58.462232
F 38.367695 12.860348 58.462231
F 47.242627 5.152866 58.530383
F 47.242627 12.869071 58.530382
F 29.439011 5.144134 61.128048
F 29.439011 12.860339 61.128048
F 38.348661 5.144143 61.190244
F 38.348661 12.860348 61.190244
F 47.225719 5.152173 61.247277
F 47.225719 12.868378 61.247277
F 29.413611 7.716203 64.765414
F 29.413611 15.432408 64.765415
F 40.594799 16.718522 58.477828
F 38.323263 7.716195 64.827611
F 38.323263 15.432400 64.827611
F 40.594799 9.002315 58.477828
F 47.202129 7.708626 64.884965
F 47.202129 15.424832 64.884965
F 40.594799 1.286112 58.477828
F 31.666436 1.286033 61.143598
F 31.666436 9.002236 61.143598
F 31.666436 16.718443 61.143599
F 40.575783 1.286108 61.205749
F 40.575783 9.002311 61.205749
F 40.575783 16.718518 61.205749
F 49.396755 1.305583 61.256541
F 49.396755 9.021786 61.256541
F 49.396755 16.737993 61.256541
F 31.641033 3.858101 64.780965
F 31.641033 11.574305 64.780965
F 40.550401 3.858030 64.843119
F 40.550401 11.574234 64.843119
F 49.376230 3.839671 64.894666
F 49.376230 11.555875 64.894666
F 31.660086 3.858101 62.052940
F 31.660086 11.574305 62.052940
F 40.569433 3.858026 62.115192
F 40.569433 11.574230 62.115192
F 49.389538 3.838118 62.192345
F 49.389538 11.554322 62.192345
F 31.685474 1.286033 58.415574
F 31.685474 9.002236 58.415573
F 31.685474 16.718443 58.415574
F 27.160801 1.286032 68.387231
F 27.160801 9.002236 68.387231
F 27.160801 16.718443 68.387231
F 36.070492 1.286033 68.449433
F 36.070492 9.002236 68.449433
F 36.070492 16.718443 68.449433
F 44.971857 1.288098 68.510279
F 44.971857 9.004301 68.510279
F 44.971857 16.720508 68.510280
F 27.135398 3.858101 72.024597
F 27.135399 11.574305 72.024598
F 36.045089 3.858101 72.086800
F 36.045089 11.574305 72.086800
F 44.946989 3.856169 72.147738
F 44.946989 11.572372 72.147738
F 27.154451 3.858101 69.296573
F 27.154451 11.574305 69.296573
F 36.064142 3.858101 69.358775
F 36.064142 11.574305 69.358775
F 44.965444 3.856026 69.422377
F 44.965444 11.572230 69.422377
F 27.179839 1.286033 65.659206
F 27.179839 9.002236 65.659206
F 27.179839 16.718443 65.659206
F 36.089530 1.286033 65.721409
F 36.089529 9.002236 65.721408
F 36.089530 16.718443 65.721409
F 44.990293 1.288241 65.785095
F 44.990293 9.004444 65.785095
F 44.990293 16.720651 65.785095
F 29.381876 7.716203 69.312123
F 29.381876 15.432408 69.312123
F 51.419873 15.413931 86.736042
F 38.291531 7.716195 69.374331
F 38.291531 15.432401 69.374331
F 51.419873 7.697725 86.736042
F 47.171911 7.708868 69.441587
F 47.171911 15.425073 69.441587
F 42.624539 15.432089 86.682707
F 29.407261 5.144134 65.674757
F 29.407261 12.860339 65.674757
F 38.316913 5.144142 65.736964
F 38.316913 12.860347 65.736964
F 47.195471 5.151934 65.804519
F 47.195472 12.868139 65.804519
F 29.388223 5.144134 68.402781
F 29.388223 12.860339 68.402782
F 38.297879 5.144142 68.464978
F 38.297879 12.860346 68.464979
F 47.178557 5.151249 68.522651
F 47.178557 12.867454 68.522651
F 29.362823 7.716203 72.040148
F 29.362823 15.432408 72.040148
F 42.624539 7.715884 86.682707
F 38.272481 7.716196 72.102345
F 38.272481 15.432401 72.102346
F 33.716093 15.432408 86.620715
F 47.154975 7.709548 72.160335
F 47.154975 15.425754 72.160335
F 33.716093 7.716203 86.620715
F 31.615648 1.286033 68.418332
F 31.615648 9.002236 68.418332
F 31.615648 16.718443 68.418332
F 40.525037 1.286098 68.480489
F 40.525037 9.002302 68.480489
F 40.525037 16.718509 68.480489
F 49.355711 1.303354 68.532776
F 49.355710 9.019558 68.532776
F 49.355711 16.735765 68.532776
F 31.590245 3.858101 72.055699
F 31.590245 11.574305 72.055699
F 40.499655 3.858040 72.117859
F 40.499655 11.574243 72.117859
F 49.335164 3.841876 72.170874
F 49.335164 11.558079 72.170874
F 31.609298 3.858101 69.327674
F 31.609298 11.574305 69.327674
F 40.518687 3.858035 69.389919
F 40.518687 11.574239 69.389919
F 49.348615 3.840371 69.465507
F 49.348615 11.556575 69.465507
F 31.634686 1.286033 65.690307
F 31.634686 9.002236 65.690307
F 31.634686 16.718443 65.690307
F 40.544053 1.286103 65.752556
F 40.544053 9.002306 65.752556
F 40.544053 16.718513 65.752556
F 49.369077 1.304882 65.828920
F 49.369077 9.021085 65.828920
F 49.369077 16.737292 65.828920
F 33.836723 7.716203 69.343224
F 33.836723 15.432408 69.343224
F 51.435486 12.880359 83.097714
F 42.744546 7.715727 69.405745
F 42.744546 15.431933 69.405744
F 51.435486 5.164155 83.097714
F 51.491742 7.690605 69.488679
F 51.491742 15.406811 69.488679
F 42.649818 12.860689 83.045319
F 33.862108 5.144134 65.705858
F 33.862108 12.860339 65.705858
F 42.769807 5.144641 65.768398
F 42.769807 12.860846 65.768398
F 51.507191 5.171375 65.852654
F 51.507191 12.887580 65.852654
F 33.843070 5.144134 68.433883
F 33.843070 12.860339 68.433883
F 42.750899 5.144612 68.495764
F 42.750899 12.860817 68.495764
F 51.497769 5.170503 68.544100
F 51.497770 12.886708 68.544100
F 33.817669 7.716202 72.071249
F 33.817669 15.432408 72.071249
F 42.649818 5.144484 83.045318
F 42.725623 7.715757 72.133153
F 42.725623 15.431963 72.133154
F 33.741494 12.860339 82.983348
F 51.482219 7.691459 72.182566
F 51.482219 15.407665 72.182567
F 33.741494 5.144134 82.983348
F 27.110013 1.286032 75.661964
F 27.110013 9.002236 75.661964
F 27.110013 16.718443 75.661964
F 36.019705 1.286033 75.724166
F 36.019705 9.002236 75.724166
F 36.019705 16.718443 75.724166
F 44.922138 1.287833 75.785196
F 44.922138 9.004036 75.785197
F 44.922138 16.720243 75.785197
F 27.084610 3.858101 79.299330
F 27.084610 11.574305 79.299330
F 35.994301 3.858101 79.361532
F 35.994301 11.574305 79.361532
F 44.897267 3.856433 79.422654
F 44.897267 11.572636 79.422654
F 27.103663 3.858101 76.571305
F 27.103663 11.574305 76.571305
F 36.013355 3.858101 76.633508
F 36.013355 11.574305 76.633508
F 44.915732 3.856291 76.696940
F 44.915732 11.572495 76.696940
F 27.129051 1.286033 72.933939
F 27.129051 9.002236 72.933939
F 27.129051 16.718443 72.933939
F 36.038742 1.286033 72.996142
F 36.038742 9.002236 72.996141
F 36.038742 16.718443 72.996141
F 44.940582 1.287975 73.059658
F 44.940582 9.004178 73.059658
F 44.940582 16.720385 73.059658
F 29.331088 7.716203 76.586856
F 29.331088 15.432408 76.586856
F 51.445214 12.881200 80.397055
F 38.240749 7.716196 76.649063
F 38.240749 15.432402 76.649063
F 51.445214 5.164995 80.397055
F 47.124780 7.709795 76.715723
F 47.124780 15.426000 76.715723
F 42.668727 12.860719 80.317782
F 29.356473 5.144134 72.949490
F 29.356473 12.860339 72.949490
F 38.266131 5.144141 73.011697
F 38.266131 12.860346 73.011697
F 47.148337 5.151004 73.078655
F 47.148337 12.867209 73.078655
F 29.337435 5.144134 75.677514
F 29.337435 12.860339 75.677515
F 38.247097 5.144140 75.739712
F 38.247097 12.860345 75.739713
F 47.131406 5.150330 75.798017
F 47.131406 12.866535 75.798017
F 29.312035 7.716203 79.314881
F 29.312035 15.432408 79.314881
F 42.668727 5.144514 80.317782
F 38.221699 7.716197 79.377079
F 38.221699 15.432403 79.377079
F 33.760531 12.860339 80.255323
F 47.107821 7.710462 79.435696
F 47.107821 15.426668 79.435696
F 33.760531 5.144134 80.255324
F 31.564860 1.286032 75.693065
F 31.564860 9.002236 75.693065
F 31.564860 16.718443 75.693065
F 40.474291 1.286089 75.755228
F 40.474291 9.002293 75.755228
F 40.474291 16.718500 75.755229
F 49.314625 1.301170 75.808960
F 49.314625 9.017374 75.808960
F 49.314625 16.733581 75.808961
F 31.539457 3.858101 79.330431
F 31.539457 11.574305 79.330431
F 40.448908 3.858049 79.392598
F 40.448908 11.574253 79.392598
F 49.294058 3.844041 79.447037
F 49.294058 11.560245 79.447037
F 31.558510 3.858101 76.602407
F 31.558510 11.574305 76.602406
F 40.467941 3.858045 76.664646
F 40.467941 11.574249 76.664646
F 49.307639 3.842575 76.738709
F 49.307639 11.558779 76.738709
F 31.583898 1.286033 72.965040
F 31.583898 9.002236 72.965040
F 31.583898 16.718443 72.965040
F 40.493307 1.286094 73.027283
F 40.493307 9.002297 73.027283
F 40.493307 16.718504 73.027283
F 49.328127 1.302655 73.102103
F 49.328127 9.018858 73.102103
F 49.328127 16.735065 73.102103
F 33.785935 7.716203 76.617957
F 33.785935 15.432408 76.617957
F 51.429676 15.413085 84.033251
F 42.694006 7.715791 76.680436
F 42.694006 15.431997 76.680436
F 51.429676 7.696880 84.033251
F 51.460750 7.693788 76.760888
F 51.460751 15.409993 76.760888
F 42.643464 15.432059 83.955128
F 33.811320 5.144134 72.980591
F 33.811320 12.860339 72.980591
F 42.719267 5.144577 73.043090
F 42.719268 12.860782 73.043090
F 51.476249 5.168125 73.124760
F 51.476249 12.884330 73.124760
F 33.792282 5.144134 75.708616
F 33.792282 12.860339 75.708616
F 42.700360 5.144548 75.770542
F 42.700360 12.860753 75.770542
F 51.466661 5.167282 75.820984
F 51.466661 12.883487 75.820985
F 33.766882 7.716203 79.345982
F 33.766882 15.432408 79.345982
F 42.643464 7.715854 83.955129
F 42.675083 7.715821 79.407930
F 42.675083 15.432027 79.407930
F 33.735147 15.432408 83.892690
F 51.451075 7.694627 79.459364
F 51.451075 15.410833 79.459364
F 33.735147 7.716203 83.892690
F 27.059225 1.286033 82.936697
F 27.059225 9.002236 82.936697
F 27.059225 16.718443 82.936697
F 35.968917 1.286033 82.998899
F 35.968917 9.002236 82.998899
F 35.968917 16.718443 82.998899
F 44.872410 1.287570 83.060111
F 44.872410 9.003773 83.060111
F 44.872410 16.719980 83.060111
F 27.033822 3.858101 86.574063
F 27.033822 11.574305 86.574063
F 35.943514 3.858101 86.636266
F 35.943514 11.574305 86.636266
F 44.847533 3.856694 86.697567
F 44.847533 11.572897 86.697567
F 27.052875 3.858101 83.846039
F 27.052875 11.574305 83.846038
F 35.962567 3.858101 83.908241
F 35.962567 11.574305 83.908241
F 44.866012 3.856554 83.971504
F 44.866012 11.572758 83.971504
F 27.078263 1.286033 80.208672
F 27.078263 9.002236 80.208672
F 27.078263 16.718443 80.208672
F 35.987954 1.286033 80.270874
F 35.987954 9.002236 80.270874
F 35.987954 16.718443 80.270874
F 44.890867 1.287710 80.334222
F 44.890867 9.003914 80.334222
F 44.890867 16.720120 80.334222
F 29.280300 7.716203 83.861589
F 29.280300 15.432408 83.861589
F 49.287126 16.732882 80.375322
F 38.189967 7.716198 83.923795
F 38.189967 15.432403 83.923795
F 49.287126 9.016675 80.375322
F 47.077638 7.710711 83.989864
F 47.077638 15.426917 83.989864
F 49.287126 1.300471 80.375322
F 29.305685 5.144134 80.224222
F 29.305685 12.860339 80.224222
F 38.215349 5.144140 80.286429
F 38.215349 12.860345 80.286428
F 47.101203 5.150082 80.352792
F 47.101203 12.866287 80.352792
F 29.286647 5.144134 82.952247
F 29.286647 12.860339 82.952247
F 38.196314 5.144139 83.014446
F 38.196314 12.860344 83.014446
F 47.084244 5.149422 83.073373
F 47.084244 12.865627 83.073373
F 29.261247 7.716203 86.589614
F 29.261247 15.432408 86.589614
F 40.442561 16.718495 80.302010
F 38.170916 7.716198 86.651813
F 38.170916 15.432404 86.651813
F 40.442561 9.002288 80.302010
F 47.060647 7.711364 86.711046
F 47.060647 15.427569 86.711046
F 40.442561 1.286084 80.302010
F 31.514072 1.286033 82.967798
F 31.514072 9.002236 82.967798
F 31.514072 16.718443 82.967798
F 40.423544 1.286080 83.029968
F 40.423544 9.002284 83.029968
F 40.423544 16.718491 83.029968
F 49.273497 1.299022 83.085104
F 49.273497 9.015225 83.085104
F 49.273497 16.731432 83.085104
F 31.488669 3.858101 86.605164
F 31.488669 11.574305 86.605164
F 40.398161 3.858058 86.667337
F 40.398161 11.574262 86.667338
F 49.252905 3.846174 86.723163
F 49.252905 11.562378 86.723164
F 31.507722 3.858101 83.877140
F 31.507722 11.574305 83.877140
F 40.417194 3.858054 83.939373
F 40.417195 11.574258 83.939373
F 49.266611 3.844740 84.011943
F 49.266611 11.560944 84.011943
F 31.533110 1.286033 80.239773
F 31.533110 9.002236 80.239773
F 31.533110 16.718443 80.239773
F 27.008437 1.286032 90.211430
F 27.008437 9.002236 90.211430
F 27.008437 16.718443 90.211430
F 35.918130 1.286033 90.273632
F 35.918130 9.002236 90.273632
F 35.918130 16.718443 90.273633
F 44.822668 1.287311 90.335023
F 44.822668 9.003515 90.335023
F 44.822668 16.719722 90.335023
F 26.983034 3.858101 93.848797
F 26.983034 11.574305 93.848797
F 35.892726 3.858101 93.910999
F 35.892726 11.574305 93.910999
F 44.797781 3.856950 93.972477
F 44.797781 11.573154 93.972477
F 27.002087 3.858101 91.120772
F 27.002087 11.574305 91.120772
F 35.911780 3.858101 91.182974
F 35.911780 11.574305 91.182974
F 44.816278 3.856813 91.246071
F 44.816278 11.573017 91.246071
F 27.027475 1.286033 87.483405
F 27.027475 9.002236 87.483405
F 27.027475 16.718443 87.483405
F 35.937167 1.286033 87.545608
F 35.937167 9.002236 87.545608
F 35.937167 16.718443 87.545608
F 44.841140 1.287449 87.608787
F 44.841140 9.003652 87.608787
F 44.841141 16.719859 87.608787
F 29.229512 7.716203 91.136322
F 29.229512 15.432408 91.136322
F 51.325992 15.423121 108.565843
F 38.139184 7.716199 91.198528
F 38.139184 15.432404 91.198527
F 51.325992 7.706915 108.565842
F 47.030466 7.711613 91.264013
F 47.030467 15.427819 91.264012
F 42.472862 15.432265 108.507027
F 29.254897 5.144134 87.498956
F 29.254897 12.860339 87.498956
F 38.164566 5.144139 87.561161
F 38.164566 12.860344 87.561161
F 47.054049 5.149172 87.626937
F 47.054049 12.865377 87.626937
F 29.235859 5.144134 90.226981
F 29.235859 12.860339 90.226981
F 38.145532 5.144138 90.289180
F 38.145532 12.860343 90.289180
F 47.037053 5.148528 90.348716
F 47.037053 12.864733 90.348716
F 29.210459 7.716203 93.864347
F 29.210459 15.432408 93.864347
F 42.472862 7.716060 108.507027
F 38.120133 7.716199 93.926547
F 38.120133 15.432405 93.926547
F 33.563729 15.432408 108.444915
F 47.013434 7.712249 93.986381
F 47.013434 15.428454 93.986382
F 33.563729 7.716203 108.444914
F 31.463284 1.286033 90.242531
F 31.463284 9.002236 90.242531
F 31.463284 16.718443 90.242531
F 40.372796 1.286071 90.304707
F 40.372796 9.002275 90.304707
F 40.372796 16.718482 90.304708
F 49.232315 1.296903 90.361215
F 49.232315 9.013107 90.361216
F 49.232315 16.729313 90.361216
F 31.437881 3.858101 93.879898
F 31.437881 11.574305 93.879898
F 40.347413 3.858066 93.942077
F 40.347413 11.574270 93.942077
F 49.211691 3.848279 93.999260
F 49.211691 11.564482 93.999260
F 31.456934 3.858101 91.151873
F 31.456934 11.574305 91.151873
F 40.366447 3.858063 91.214101
F 40.366447 11.574267 91.214101
F 49.225520 3.846872 91.285204
F 49.225520 11.563076 91.285204
F 31.482322 1.286033 87.514506
F 31.482322 9.002236 87.514506
F 31.482322 16.718443 87.514506
F 40.391814 1.286075 87.576737
F 40.391814 9.002279 87.576737
F 40.391814 16.718486 87.576737
F 49.246068 1.298324 87.648571
F 49.246068 9.014527 87.648571
F 49.246068 16.730734 87.648571
F 33.684359 7.716203 91.167424
F 33.684359 15.432408 91.167424
F 51.341675 12.871159 104.927544
F 42.592916 7.715915 91.229822
F 42.592916 15.432121 91.229822
F 51.341675 5.154954 104.927544
F 51.398537 7.699927 91.305708
F 51.398537 15.416132 91.305708
F 42.498154 12.860509 104.869641
F 33.709744 5.144134 87.530057
F 33.709744 12.860339 87.530057
F 42.618182 5.144452 87.592475
F 42.618182 12.860657 87.592475
F 51.414105 5.161930 87.669471
F 51.414105 12.878135 87.669471
F 33.690706 5.144134 90.258082
F 33.690706 12.860339 90.258082
F 42.599272 5.144422 90.320095
F 42.599272 12.860627 90.320095
F 51.404260 5.161076 90.374355
F 51.404260 12.877281 90.374355
F 33.665305 7.716203 93.895449
F 33.665305 15.432408 93.895449
F 42.498154 5.144304 104.869641
F 42.573989 7.715945 93.957482
F 42.573989 15.432151 93.957483
F 33.589130 12.860339 104.807548
F 51.388624 7.700792 94.012657
F 51.388624 15.416997 94.012657
F 33.589130 5.144134 104.807548
F 26.957649 1.286032 97.486163
F 26.957649 9.002236 97.486163
F 26.957649 16.718443 97.486163
F 35.867342 1.286033 97.548365
F 35.867342 9.002236 97.548365
F 35.867342 16.718443 97.548366
F 44.772906 1.287058 97.609929
F 44.772906 9.003261 97.609929
F 44.772906 16.719468 97.609930
F 26.932246 3.858101 101.123529
F 26.932246 11.574305 101.123529
F 35.841939 3.858101 101.185732
F 35.841939 11.574305 101.185732
F 44.748006 3.857201 101.247381
F 44.748006 11.573404 101.247381
F 26.951299 3.858101 98.395505
F 26.951299 11.574305 98.395505
F 35.860992 3.858101 98.457707
F 35.860992 11.574305 98.457707
F 44.766522 3.857067 98.520640
F 44.766522 11.573271 98.520639
F 26.976687 1.286033 94.758138
F 26.976687 9.002236 94.758138
F 26.976687 16.718443 94.758138
F 35.886379 1.286033 94.820341
F 35.886379 9.002236 94.820341
F 35.886379 16.718443 94.820341
F 44.791397 1.287192 94.883355
F 44.791397 9.003396 94.883355
F 44.791397 16.719603 94.883355
F 29.178724 7.716203 98.411055
F 29.178724 15.432408 98.411055
F 51.351716 12.872066 102.214483
F 38.088401 7.716200 98.473260
F 38.088401 15.432405 98.473260
F 51.351716 5.155861 102.214483
F 46.983246 7.712496 98.538170
F 46.983246 15.428702 98.538170
F 42.517072 12.860538 102.141863
F 29.204109 5.144134 94.773689
F 29.204109 12.860339 94.773689
F 38.113783 5.144138 94.835894
F 38.113783 12.860343 94.835894
F 47.006855 5.148279 94.901090
F 47.006855 12.864484 94.901090
F 29.185071 5.144134 97.501714
F 29.185071 12.860339 97.501714
F 38.094749 5.144137 97.563914
F 38.094749 12.860342 97.563914
F 46.989814 5.147652 97.624043
F 46.989814 12.863857 97.624043
F 29.159671 7.716203 101.139080
F 29.159671 15.432408 101.139080
F 42.517072 5.144333 102.141863
F 38.069350 7.716200 101.201281
F 38.069350 15.432406 101.201281
F 33.608168 12.860339 102.079523
F 46.966164 7.713114 101.261699
F 46.966164 15.429320 101.261700
F 33.608168 5.144134 102.079523
F 31.412496 1.286032 97.517264
F 31.412496 9.002236 97.517264
F 31.412496 16.718443 97.517265
F 40.322047 1.286063 97.579446
F 40.322047 9.002267 97.579446
F 40.322047 16.718473 97.579446
F 49.191063 1.294813 97.637297
F 49.191063 9.011016 97.637297
F 49.191063 16.727223 97.637297
F 31.387093 3.858101 101.154630
F 31.387093 11.574305 101.154631
F 40.296662 3.858075 101.216815
F 40.296662 11.574278 101.216815
F 49.170395 3.850355 101.275328
F 49.170395 11.566559 101.275328
F 31.406146 3.858101 98.426606
F 31.406146 11.574305 98.426606
F 40.315698 3.858071 98.488829
F 40.315698 11.574275 98.488828
F 49.184351 3.848974 98.558487
F 49.184351 11.565178 98.558487
F 31.431534 1.286032 94.789240
F 31.431534 9.002236 94.789240
F 31.431534 16.718443 94.789240
F 40.341066 1.286067 94.851465
F 40.341066 9.002270 94.851465
F 40.341066 16.718477 94.851465
F 49.204940 1.296207 94.921843
F 49.204940 9.012410 94.921843
F 49.204940 16.728617 94.921843
F 33.633571 7.716203 98.442157
F 33.633571 15.432408 98.442156
F 51.336093 15.422201 105.850753
F 42.542361 7.715975 98.504516
F 42.542361 15.432180 98.504516
F 51.336093 7.705995 105.850753
F 51.367342 7.702959 98.578217
F 51.367343 15.419164 98.578217
F 42.491797 15.432237 105.779211
F 33.658956 5.144134 94.804790
F 33.658956 12.860339 94.804790
F 42.567631 5.144392 94.867169
F 42.567631 12.860596 94.867169
F 51.382938 5.158893 94.941958
F 51.382938 12.875098 94.941958
F 33.639918 5.144134 97.532815
F 33.639918 12.860339 97.532815
F 42.548717 5.144362 97.594869
F 42.548717 12.860567 97.594869
F 51.372990 5.158015 97.650954
F 51.372990 12.874220 97.650954
F 33.614518 7.716203 101.170181
F 33.614518 15.432408 101.170181
F 42.491797 7.716031 105.779212
F 42.523430 7.716004 101.232255
F 42.523430 15.432210 101.232255
F 33.582783 15.432408 105.716889
F 51.357332 7.703851 101.289248
F 51.357332 15.420056 101.289248
F 33.582783 7.716203 105.716890
F 26.906861 1.286033 104.760896
F 26.906861 9.002236 104.760896
F 26.906861 16.718443 104.760896
F 35.816554 1.286033 104.823099
F 35.816554 9.002236 104.823098
F 35.816554 16.718443 104.823099
F 44.723116 1.286810 104.884831
F 44.723116 9.003014 104.884831
F 44.723116 16.719220 104.884831
F 26.881458 3.858101 108.398262
F 26.881458 11.574305 108.398263
F 35.791151 3.858101 108.460465
F 35.791151 11.574305 108.460465
F 44.698200 3.857444 108.522279
F 44.698200 11.573648 108.522279
F 26.900511 3.858101 105.670238
F 26.900511 11.574305 105.670238
F 35.810204 3.858101 105.732440
F 35.810204 11.574305 105.732440
F 44.716740 3.857315 105.795212
F 44.716740 11.573519 105.795211
F 26.925899 1.286033 102.032871
F 26.925899 9.002236 102.032871
F 26.925899 16.718443 102.032871
F 35.835592 1.286033 102.095074
F 35.835591 9.002236 102.095074
F 35.835592 16.718443 102.095073
F 44.741628 1.286941 102.157925
F 44.741628 9.003145 102.157925
F 44.741628 16.719352 102.157925
F 29.127936 7.716203 105.685788
F 29.127936 15.432408 105.685788
F 49.163724 16.726530 102.195136
F 38.037618 7.716200 105.747993
F 38.037618 15.432406 105.747992
F 49.163724 9.010323 102.195137
F 46.935958 7.713358 105.812340
F 46.935958 15.429563 105.812340
F 49.163724 1.294119 102.195137
F 29.153321 5.144134 102.048422
F 29.153321 12.860339 102.048422
F 38.063000 5.144137 102.110626
F 38.063000 12.860342 102.110626
F 46.959603 5.147407 102.175253
F 46.959603 12.863612 102.175253
F 29.134283 5.144134 104.776446
F 29.134283 12.860339 104.776447
F 38.043965 5.144136 104.838647
F 38.043965 12.860341 104.838648
F 46.942509 5.146798 104.899351
F 46.942509 12.863003 104.899352
F 29.108883 7.716203 108.413813
F 29.108883 15.432408 108.413813
F 40.290316 16.718469 102.126192
F 38.018567 7.716201 108.476014
F 38.018567 15.432407 108.476015
F 40.290316 9.002262 102.126192
F 46.918820 7.713957 108.536999
F 46.918820 15.430163 108.537000
F 40.290316 1.286058 102.126192
F 31.361708 1.286032 104.791997
F 31.361708 9.002236 104.791997
F 31.361708 16.718443 104.791997
F 40.271296 1.286055 104.854184
F 40.271296 9.002259 104.854185
F 40.271296 16.718465 104.854185
F 49.149718 1.292751 104.913353
F 49.149718 9.008954 104.913353
F 49.149718 16.725161 104.913353
F 31.336305 3.858101 108.429363
F 31.336305 11.574305 108.429364
F 40.245910 3.858082 108.491554
F 40.245910 11.574286 108.491554
F 49.128994 3.852403 108.551372
F 49.128994 11.568606 108.551372
F 31.355358 3.858101 105.701339
F 31.355358 11.574305 105.701339
F 40.264947 3.858079 105.763556
F 40.264947 11.574283 105.763556
F 49.143082 3.851047 105.831791
F 49.143082 11.567250 105.831791
F 31.380746 1.286033 102.063972
F 31.380746 9.002236 102.063972
F 31.380746 16.718443 102.063972
F 26.856073 1.286033 112.035630
F 26.856073 9.002236 112.035630
F 26.856073 16.718443 112.035630
F 35.765767 1.286033 112.097832
F 35.765767 9.002236 112.097832
F 35.765767 16.718443 112.097832
F 44.673293 1.286571 112.159727
F 44.673293 9.002774 112.159727
F 44.673293 16.718981 112.159727
F 26.830670 3.858101 115.672995
F 26.830670 11.574305 115.672995
F 35.740363 3.858101 115.735198
F 35.740363 11.574305 115.735198
F 44.648358 3.857679 115.797171
F 44.648358 11.573883 115.797171
F 26.849723 3.858101 112.944971
F 26.849723 11.574305 112.944971
F 35.759417 3.858101 113.007174
F 35.759417 11.574305 113.007174
F 44.666924 3.857555 113.069789
F 44.666924 11.573758 113.069789
F 26.875111 1.286033 109.307605
F 26.875111 9.002236 109.307605
F 26.875111 16.718443 109.307604
F 35.784804 1.286032 109.369807
F 35.784804 9.002236 109.369807
F 35.784804 16.718443 109.369807
F 44.691830 1.286698 109.432500
F 44.691830 9.002901 109.432500
F 44.691830 16.719108 109.432499
F 29.077148 7.716203 112.960522
F 29.077148 15.432408 112.960522
F 27.173782 11.583928 130.203228
F 37.986834 7.716201 113.022725
F 37.986834 15.432407 113.022725
F 27.173781 3.867725 130.203228
F 46.888586 7.714195 113.086523
F 46.888586 15.430401 113.086523
F 51.454565 15.266545 130.291113
F 29.102533 5.144134 109.323155
F 29.102533 12.860339 109.323155
F 38.012217 5.144136 109.385359
F 38.012217 12.860341 109.385359
F 46.912275 5.146557 109.449429
F 46.912275 12.862761 109.449429
F 29.083495 5.144134 112.051180
F 29.083495 12.860339 112.051180
F 37.993182 5.144135 112.113382
F 37.993181 12.860340 112.113382
F 46.895121 5.145967 112.174642
F 46.895121 12.862172 112.174642
F 29.058095 7.716203 115.688545
F 29.058095 15.432408 115.688546
F 51.454565 7.550339 130.291113
F 37.967783 7.716202 115.750747
F 37.967783 15.432407 115.750748
F 42.765823 0.009291 130.311926
F 46.871384 7.714776 115.812279
F 46.871384 15.430981 115.812279
F 42.765823 15.441700 130.311926
F 31.310920 1.286033 112.066731
F 31.310920 9.002236 112.066731
F 31.310920 16.718443 112.066731
F 40.220542 1.286048 112.128923
F 40.220542 9.002251 112.128923
F 40.220542 16.718458 112.128923
F 49.108255 1.290717 112.189386
F 49.108255 9.006921 112.189385
F 49.108255 16.723128 112.189386
F 31.285517 3.858101 115.704096
F 31.285517 11.574305 115.704096
F 40.195155 3.858089 115.766291
F 40.195155 11.574293 115.766291
F 49.087462 3.854421 115.827392
F 49.087462 11.570625 115.827392
F 31.304570 3.858101 112.976072
F 31.304570 11.574305 112.976072
F 40.214194 3.858086 113.038285
F 40.214194 11.574290 113.038285
F 49.101690 3.853090 113.105116
F 49.101690 11.569294 113.105116
F 31.329958 1.286033 109.338706
F 31.329958 9.002236 109.338706
F 31.329958 16.718443 109.338706
F 40.239564 1.286051 109.400921
F 40.239564 9.002254 109.400921
F 40.239564 16.718461 109.400921
F 49.122397 1.292061 109.468451
F 49.122397 9.008264 109.468451
F 49.122397 16.724471 109.468451
F 33.531995 7.716203 112.991623
F 33.531995 15.432408 112.991623
F 42.765822 7.725493 130.311926
F 42.441223 7.716086 113.053910
F 42.441223 15.432291 113.053909
F 33.856053 0.009623 130.249880
F 51.304780 7.709042 113.123302
F 51.304780 15.425247 113.123302
F 33.856054 15.442032 130.249880
F 33.557379 5.144134 109.354256
F 33.557379 12.860339 109.354256
F 42.466502 5.144278 109.416560
F 42.466503 12.860482 109.416560
F 51.320437 5.152819 109.487026
F 51.320437 12.869024 109.487026
F 33.538342 5.144134 112.082281
F 33.538342 12.860339 112.082282
F 42.447580 5.144250 112.144412
F 42.447580 12.860455 112.144412
F 51.310305 5.151886 112.204145
F 51.310305 12.868091 112.204145
F 33.512941 7.716203 115.719647
F 33.512941 15.432408 115.719647
F 33.856053 7.725825 130.249880
F 42.422281 7.716113 115.781795
F 42.422281 15.432318 115.781795
F 51.265202 12.852599 126.713675
F 51.294586 7.709987 115.842451
F 51.294586 15.426193 115.842451
F 51.265202 5.136394 126.713675
F 26.805286 1.286032 119.310207
F 26.805286 9.002235 119.310207
F 26.805286 16.718442 119.310207
F 35.714981 1.286032 119.372409
F 35.714980 9.002235 119.372409
F 35.714980 16.718442 119.372409
F 44.623432 1.286340 119.434459
F 44.623432 9.002543 119.434459
F 44.623432 16.718750 119.434459
F 26.780189 3.857792 122.941689
F 26.780189 11.573996 122.941689
F 35.689883 3.857792 123.003891
F 35.689882 11.573996 123.003892
F 44.598727 3.857542 123.065986
F 44.598727 11.573746 123.065987
F 26.798950 3.858096 120.218131
F 26.798950 11.574300 120.218131
F 35.708644 3.858096 120.280333
F 35.708644 11.574300 120.280333
F 44.617078 3.857775 120.342796
F 44.617078 11.573979 120.342796
F 26.824323 1.286033 116.582319
F 26.824323 9.002236 116.582319
F 26.824323 16.718443 116.582319
F 35.734016 1.286032 116.644521
F 35.734016 9.002236 116.644521
F 35.734016 16.718443 116.644521
F 44.641995 1.286462 116.707060
F 44.641995 9.002666 116.707060
F 44.641995 16.718873 116.707060
F 29.026375 7.716198 120.233682
F 29.026375 15.432403 120.233681
F 42.367519 12.851662 126.662545
F 37.936065 7.716197 120.295885
F 37.936065 15.432403 120.295885
F 42.367520 5.135457 126.662545
F 46.841128 7.715007 120.359138
F 46.841128 15.431213 120.359138
F 33.458051 12.851564 126.600468
F 29.051745 5.144134 116.597869
F 29.051745 12.860339 116.597869
F 37.961433 5.144135 116.660073
F 37.961433 12.860340 116.660073
F 46.864855 5.145732 116.723600
F 46.864855 12.861937 116.723600
F 29.032709 5.144134 119.325757
F 29.032709 12.860338 119.325757
F 37.942399 5.144134 119.387959
F 37.942399 12.860339 119.387960
F 46.847627 5.145165 119.449756
F 46.847627 12.861370 119.449756
F 29.007614 7.715894 122.957240
F 29.007614 15.432099 122.957240
F 33.458051 5.135360 126.600468
F 37.917306 7.715893 123.019442
F 37.917306 15.432099 123.019443
F 51.260756 12.861947 124.008127
F 46.824166 7.715334 123.081348
F 46.824166 15.431540 123.081348
F 51.260756 5.145742 124.008127
F 31.260134 1.286032 119.341308
F 31.260134 9.002235 119.341308
F 31.260134 16.718442 119.341308
F 40.169788 1.286040 119.403505
F 40.169788 9.002244 119.403505
F 40.169788 16.718451 119.403505
F 49.066669 1.288695 119.465262
F 49.066669 9.004898 119.465262
F 49.066669 16.721105 119.465262
F 31.235036 3.857792 122.972790
F 31.235036 11.573996 122.972790
F 40.144703 3.857786 123.034988
F 40.144703 11.573989 123.034989
F 49.046672 3.856187 123.097748
F 49.046672 11.572391 123.097748
F 31.253797 3.858096 120.249232
F 31.253797 11.574300 120.249232
F 40.163453 3.858088 120.311440
F 40.163453 11.574292 120.311440
F 49.060173 3.855096 120.376910
F 49.060173 11.571300 120.376910
F 31.279170 1.286033 116.613420
F 31.279170 9.002236 116.613420
F 31.279170 16.718443 116.613420
F 40.188809 1.286044 116.675630
F 40.188809 9.002247 116.675630
F 40.188809 16.718454 116.675630
F 49.080934 1.290031 116.741767
F 49.080934 9.006234 116.741767
F 49.080934 16.722441 116.741767
F 33.481222 7.716198 120.264783
F 33.481222 15.432403 120.264783
F 42.366083 12.859859 123.943341
F 42.390653 7.716132 120.327038
F 42.390653 15.432338 120.327037
F 42.366083 5.143654 123.943341
F 51.273618 7.712219 120.394716
F 51.273618 15.428425 120.394715
F 33.456581 12.859804 123.881131
F 33.506592 5.144134 116.628971
F 33.506592 12.860339 116.628971
F 42.415922 5.144225 116.691240
F 42.415922 12.860430 116.691240
F 51.289086 5.149769 116.759567
F 51.289086 12.865974 116.759567
F 33.487556 5.144133 119.356858
F 33.487556 12.860338 119.356859
F 42.396994 5.144198 119.419024
F 42.396994 12.860403 119.419024
F 51.278915 5.148815 119.480681
F 51.278915 12.865020 119.480681
F 33.462460 7.715893 122.988341
F 33.462460 15.432099 122.988341
F 33.456581 5.143599 123.881131
F 42.372022 7.715867 123.050545
F 42.372022 15.432073 123.050546
F 51.263286 15.411748 127.596345
F 51.265964 7.713772 123.114725
F 51.265964 15.429978 123.114725
F 51.263286 7.695543 127.596345
F 26.775782 1.277258 126.553816
F 26.775782 8.993461 126.553816
F 26.775782 16.709668 126.553816
F 35.685476 1.277258 126.616019
F 35.685476 8.993461 126.616019
F 35.685476 16.709668 126.616019
F 44.596072 1.276565 126.679171
F 44.596072 8.992768 126.679171
F 44.596072 16.708975 126.679171
F 36.083473 3.867725 130.265431
F 36.083474 11.583929 130.265431
F 44.991458 3.870840 130.330210
F 44.991459 11.587043 130.330210
F 26.781786 3.847509 127.463679
F 26.781786 11.563713 127.463678
F 35.691481 3.847509 127.525881
F 35.691481 11.563713 127.525880
F 44.600859 3.847512 127.587819
F 44.600859 11.563715 127.587818
F 26.774312 1.285497 123.834479
F 26.774312 9.001701 123.834479
F 26.774312 16.717907 123.834479
F 35.684006 1.285497 123.896682
F 35.684006 9.001700 123.896682
F 35.684006 16.717907 123.896682
F 44.593051 1.285600 123.959432
F 44.593051 9.001804 123.959432
F 44.593051 16.718010 123.959432
F 29.009211 7.705611 127.479229
F 29.009211 15.421816 127.479228
F 42.373705 15.421782 127.572686
F 37.918902 7.705610 127.541432
F 37.918901 15.421815 127.541431
F 42.373705 7.705576 127.572687
F 46.828239 7.705150 127.607569
F 46.828239 15.421356 127.607568
F 33.464058 15.421816 127.510330
F 29.001734 5.143599 123.850030
F 29.001734 12.859804 123.850030
F 37.911425 5.143599 123.912232
F 37.911425 12.859804 123.912232
F 46.817382 5.145045 123.973865
F 46.817382 12.861250 123.973865
F 29.003204 5.135360 126.569367
F 29.003204 12.851564 126.569367
F 37.912897 5.135360 126.631567
F 37.912897 12.851565 126.631567
F 46.814056 5.140618 126.687272
F 46.814056 12.856822 126.687272
F 29.401206 7.725826 130.218779
F 29.401208 15.442032 130.218779
F 29.401207 0.009623 130.218778
F 38.310924 7.725818 130.280975
F 38.310925 15.442025 130.280975
F 38.310924 0.009615 130.280975
F 47.192915 7.714639 130.336292
F 47.192917 15.430845 130.336292
F 33.464058 7.705611 127.510331
F 31.230629 1.277258 126.584917
F 31.230629 8.993461 126.584917
F 31.230629 16.709668 126.584918
F 40.140346 1.277253 126.647152
F 40.140347 8.993456 126.647152
F 40.140346 16.709663 126.647151
F 49.041805 1.269427 126.698554
F 49.041805 8.985631 126.698554
F 49.041805 16.701838 126.698554
F 31.628627 3.867724 130.234329
F 31.628628 11.583928 130.234329
F 40.538259 3.867767 130.296577
F 40.538260 11.583971 130.296578
F 49.257744 3.746660 130.258672
F 49.257743 11.462863 130.258672
F 31.236633 3.847509 127.494781
F 31.236633 11.563713 127.494779
F 40.146325 3.847515 127.556981
F 40.146324 11.563719 127.556981
F 49.043123 3.841578 127.557287
F 49.043123 11.557782 127.557287
F 31.229159 1.285497 123.865581
F 31.229159 9.001701 123.865581
F 31.229159 16.717907 123.865580
F 40.138834 1.285500 123.927795
F 40.138834 9.001703 123.927795
F 40.138834 16.717910 123.927795
F 49.039932 1.286344 123.990476
F 49.039932 9.002547 123.990476
F 49.039932 16.718754 123.990475
F 27.584255 24.445241 2.945391
F 27.584255 32.161444 2.945391
F 36.493957 24.445239 3.007594
F 36.493957 32.161443 3.007594
F 45.408076 24.443237 3.071626
F 45.408076 32.159441 3.071626
F 27.591713 27.007252 6.574590
F 43.084232 23.148998 21.210574
F 27.591713 19.291048 6.574590
F 36.501415 27.007254 6.636794
F 43.084232 30.865201 21.210574
F 36.501415 19.291049 6.636794
F 45.417112 27.009681 6.700601
F 34.173187 23.148615 21.148117
F 45.417112 19.293476 6.700601
F 27.590259 27.015492 3.855253
F 34.173187 30.864819 21.148117
F 27.590260 19.299287 3.855253
F 36.499963 27.015494 3.917455
F 43.109634 20.576163 17.573209
F 36.499963 19.299289 3.917454
F 45.416395 27.017749 3.978212
F 43.109634 28.292367 17.573209
F 45.416395 19.301545 3.978212
F 27.192243 24.425025 0.205843
F 27.192243 32.141227 0.205843
F 36.101946 24.425022 0.268043
F 36.101946 32.141225 0.268043
F 45.014107 24.424660 0.330876
F 45.014106 32.140862 0.330876
F 29.817684 30.873593 3.870804
F 29.817684 23.157390 3.870804
F 38.727440 30.873613 3.932993
F 38.727440 23.157410 3.932993
F 47.648986 30.871096 3.996529
F 47.648987 23.154893 3.996529
F 29.419665 28.283126 0.221394
F 29.419664 20.566922 0.221394
F 38.329320 28.283135 0.283612
F 38.329318 20.566932 0.283612
F 47.216324 28.305184 0.360072
F 47.216324 20.588981 0.360072
F 29.811677 28.303342 2.960941
F 29.811677 20.587139 2.960942
F 38.721447 28.303323 3.023160
F 38.721447 20.587120 3.023161
F 47.643039 28.308304 3.081896
F 47.643039 20.592100 3.081897
F 29.819138 30.865354 6.590141
F 29.819138 23.149150 6.590141
F 38.728901 30.865374 6.652357
F 38.728901 23.149171 6.652357
F 47.648323 30.860663 6.711019
F 47.648323 23.144460 6.711019
F 32.039102 24.445241 2.976492
F 32.039102 32.161444 2.976492
F 40.949073 24.445190 3.038694
F 40.949073 32.161393 3.038694
F 49.836668 24.463160 3.059236
F 49.836668 32.179362 3.059236
F 32.046560 27.007252 6.605691
F 34.198587 20.576546 17.510751
F 32.046560 19.291048 6.605692
F 40.956600 27.007306 6.667930
F 34.198587 28.292750 17.510751
F 40.956600 19.291101 6.667930
F 49.851428 26.993860 6.704293
F 49.851427 34.710063 6.704293
F 49.851427 19.277655 6.704293
F 32.045106 27.015492 3.886355
F 43.128675 20.576163 14.844691
F 32.045107 19.299287 3.886355
F 40.955179 27.015548 3.948520
F 43.128675 28.292367 14.844692
F 40.955179 19.299343 3.948520
F 49.874186 27.010393 3.995457
F 34.217625 20.576546 14.782726
F 49.874186 19.294188 3.995457
F 31.647090 24.425025 0.236944
F 31.647090 32.141227 0.236944
F 40.557167 24.424909 0.299029
F 40.557167 32.141111 0.299029
F 49.420511 24.395099 0.373363
F 49.420511 32.111301 0.373363
F 34.272532 30.873593 3.901905
F 34.272532 23.157390 3.901905
F 43.183194 30.873804 3.963999
F 43.183194 23.157600 3.963999
F 33.874511 28.283126 0.252495
F 33.874510 20.566922 0.252495
F 42.782672 28.283694 0.315410
F 42.782671 20.567491 0.315410
F 34.266525 28.303342 2.992042
F 34.266525 20.587139 2.992043
F 43.177742 28.302897 3.054693
F 43.177742 20.586694 3.054694
F 34.273985 30.865354 6.621242
F 34.273985 23.149150 6.621242
F 43.185041 30.865742 6.683740
F 43.185041 23.149538 6.683740
F 27.567090 24.434653 10.190939
F 27.567090 32.150857 10.190939
F 36.476792 24.434652 10.253142
F 36.476792 32.150855 10.253142
F 45.392336 24.432237 10.317052
F 45.392336 32.148441 10.317052
F 27.541703 27.006717 13.826750
F 27.541703 34.722921 13.826751
F 27.541703 19.290512 13.826751
F 36.451404 27.006719 13.888954
F 36.451404 34.722922 13.888954
F 36.451404 19.290514 13.888954
F 45.366954 27.009139 13.952851
F 34.217625 28.292750 14.782727
F 45.366954 19.292934 13.952851
F 27.560754 27.006718 11.098863
F 27.560754 34.722921 11.098863
F 27.560754 19.290513 11.098863
F 36.470456 27.006719 11.161065
F 36.470456 34.722923 11.161064
F 36.470456 19.290514 11.161064
F 45.386046 27.009147 11.221635
F 43.103290 23.148998 18.482057
F 45.386046 19.292942 11.221635
F 27.585837 24.434958 7.467380
F 27.585836 32.151161 7.467380
F 36.495538 24.434956 7.529582
F 36.495538 32.151159 7.529582
F 45.411081 24.432598 7.590230
F 45.411081 32.148801 7.590230
F 29.788179 30.864819 11.114414
F 29.788179 23.148616 11.114414
F 38.697941 30.864839 11.176603
F 38.697941 23.148635 11.176603
F 47.617226 30.859661 11.242149
F 47.617226 23.143458 11.242149
F 29.813259 28.293059 7.482931
F 29.813259 20.576855 7.482931
F 38.723021 28.293039 7.545120
F 38.723021 20.576835 7.545120
F 47.643624 28.297331 7.609418
F 47.643624 20.581127 7.609418
F 29.794512 28.292755 10.206489
F 29.794512 20.576551 10.206489
F 38.704274 28.292735 10.268706
F 38.704274 20.576531 10.268706
F 47.623675 28.297827 10.327311
F 47.623675 20.581623 10.327311
F 29.769127 30.864818 13.842301
F 29.769127 23.148615 13.842301
F 38.678889 30.864838 13.904518
F 38.678889 23.148635 13.904518
F 47.598163 30.859649 13.963418
F 47.598163 23.143446 13.963418
F 32.021937 24.434654 10.222040
F 32.021937 32.150857 10.222040
F 40.931971 24.434601 10.284280
F 40.931971 32.150804 10.284280
F 49.823079 24.450079 10.331987
F 49.823079 32.166282 10.331987
F 31.996549 27.006717 13.857852
F 31.996549 34.722921 13.857852
F 31.996549 19.290512 13.857852
F 40.906583 27.006769 13.920092
F 43.103290 30.865201 18.482057
F 40.906583 19.290565 13.920092
F 49.797354 26.991275 13.968682
F 49.797354 34.707478 13.968682
F 49.797354 19.275069 13.968682
F 32.015601 27.006718 11.129964
F 32.015601 34.722921 11.129964
F 32.015601 19.290513 11.129964
F 40.925636 27.006770 11.192134
F 34.192240 23.148615 18.420092
F 40.925636 19.290565 11.192134
F 49.816275 26.991265 11.267606
F 49.816274 34.707468 11.267606
F 49.816274 19.275060 11.267606
F 32.040683 24.434958 7.498482
F 32.040683 32.151161 7.498482
F 40.950719 24.434904 7.560654
F 40.950719 32.151108 7.560654
F 49.844069 24.450602 7.632435
F 49.844069 32.166805 7.632435
F 34.243027 30.864819 11.145515
F 34.243027 23.148616 11.145515
F 43.154076 30.865202 11.207481
F 43.154076 23.148998 11.207480
F 34.268106 28.293059 7.514032
F 34.268106 20.576855 7.514032
F 43.179218 28.292658 7.575971
F 43.179218 20.576455 7.575971
F 34.249360 28.292755 10.237591
F 34.249360 20.576551 10.237591
F 43.160411 28.292370 10.300044
F 43.160410 20.576167 10.300044
F 34.223975 30.864819 13.873403
F 34.223975 23.148615 13.873403
F 43.135021 30.865201 13.935861
F 43.135021 23.148998 13.935861
F 27.516317 24.434649 17.464099
F 27.516318 32.150852 17.464099
F 36.426019 24.434647 17.526302
F 36.426019 32.150850 17.526302
F 45.341567 24.432227 17.590201
F 45.341567 32.148431 17.590201
F 27.490915 27.006717 21.101465
F 27.490915 34.722921 21.101465
F 27.490915 19.290512 21.101465
F 36.400616 27.006719 21.163669
F 36.400616 34.722923 21.163669
F 36.400616 19.290514 21.163669
F 45.316163 27.009138 21.227565
F 34.192240 30.864819 18.420093
F 45.316163 19.292933 21.227565
F 27.509968 27.006717 18.373441
F 27.509968 34.722921 18.373440
F 27.509968 19.290512 18.373440
F 36.419669 27.006719 18.435642
F 36.419670 34.722923 18.435642
F 36.419669 19.290514 18.435642
F 45.335241 27.009138 18.496229
F 49.790815 32.166294 14.904887
F 45.335241 19.292933 18.496229
F 27.535355 24.434649 14.736075
F 27.535355 32.150852 14.736075
F 36.445057 24.434647 14.798276
F 36.445057 32.150850 14.798276
F 45.360628 24.432228 14.858863
F 45.360628 32.148431 14.858863
F 29.737393 30.864819 18.388991
F 29.737393 23.148615 18.388991
F 38.647155 30.864838 18.451181
F 38.647155 23.148635 18.451181
F 47.566378 30.859648 18.516810
F 47.566378 23.143445 18.516810
F 29.762778 28.292750 14.751625
F 29.762778 20.576546 14.751625
F 38.672539 28.292730 14.813815
F 38.672539 20.576526 14.813815
F 47.591763 28.297921 14.879444
F 47.591763 20.581717 14.879444
F 29.743740 28.292750 17.479649
F 29.743740 20.576546 17.479649
F 38.653502 28.292730 17.541865
F 38.653502 20.576526 17.541866
F 47.572772 28.297921 17.600774
F 47.572772 20.581717 17.600774
F 29.718339 30.864819 21.117016
F 29.718339 23.148615 21.117016
F 38.628101 30.864838 21.179232
F 38.628101 23.148635 21.179232
F 47.547374 30.859650 21.238142
F 47.547374 23.143446 21.238142
F 31.971165 24.434649 17.495200
F 31.971165 32.150852 17.495200
F 40.881198 24.434596 17.557439
F 40.881198 32.150799 17.557440
F 49.771966 24.450090 17.606038
F 49.771966 32.166293 17.606038
F 31.945761 27.006717 21.132566
F 31.945761 34.722921 21.132566
F 31.945761 19.290512 21.132566
F 40.855795 27.006769 21.194806
F 49.790815 24.450091 14.904887
F 40.855795 19.290565 21.194806
F 49.746564 26.991273 21.243403
F 49.746563 34.707476 21.243404
F 49.746563 19.275067 21.243403
F 31.964815 27.006717 18.404542
F 31.964815 34.722921 18.404541
F 31.964815 19.290512 18.404541
F 40.874849 27.006769 18.466712
F 40.900236 32.150799 14.829346
F 40.874849 19.290565 18.466711
F 49.765428 26.991275 18.542252
F 49.765428 34.707478 18.542253
F 49.765428 19.275070 18.542253
F 31.990202 24.434648 14.767176
F 31.990202 32.150852 14.767176
F 40.900236 24.434596 14.829346
F 27.465529 24.434648 24.738832
F 27.465529 32.150852 24.738832
F 36.375231 24.434647 24.801036
F 36.375231 32.150850 24.801036
F 45.290738 24.432240 24.864834
F 45.290738 32.148444 24.864834
F 27.440127 27.006717 28.376199
F 27.440127 34.722921 28.376199
F 27.440127 19.290512 28.376199
F 36.349827 27.006719 28.438401
F 36.349827 34.722923 28.438402
F 36.349828 19.290514 28.438402
F 45.264730 27.009032 28.501210
F 51.605763 23.109189 43.072370
F 45.264730 19.292827 28.501210
F 27.459180 27.006717 25.648174
F 27.459180 34.722921 25.648174
F 27.459180 19.290512 25.648174
F 36.368881 27.006719 25.710375
F 36.368881 34.722923 25.710375
F 36.368881 19.290514 25.710375
F 45.284462 27.009163 25.770656
F 51.605763 30.825393 43.072370
F 45.284462 19.292958 25.770656
F 27.484568 24.434648 22.010807
F 27.484567 32.150852 22.010807
F 36.394269 24.434647 22.073009
F 36.394269 32.150850 22.073009
F 45.309835 24.432229 22.133573
F 45.309835 32.148432 22.133573
F 29.686605 30.864819 25.663725
F 29.686605 23.148615 25.663724
F 38.596367 30.864838 25.725914
F 38.596367 23.148635 25.725914
F 47.515446 30.859543 25.790659
F 47.515446 23.143339 25.790659
F 29.711990 28.292750 22.026358
F 29.711990 20.576546 22.026358
F 38.621751 28.292730 22.088547
F 38.621751 20.576526 22.088547
F 47.540980 28.297913 22.154149
F 47.540980 20.581710 22.154149
F 29.692952 28.292750 24.754383
F 29.692952 20.576546 24.754383
F 38.602714 28.292730 24.816599
F 38.602714 20.576526 24.816599
F 47.522015 28.297862 24.875388
F 47.522014 20.581658 24.875388
F 29.667551 30.864818 28.391749
F 29.667551 23.148615 28.391749
F 38.577302 30.864837 28.453961
F 38.577302 23.148634 28.453961
F 47.491147 30.857695 28.509744
F 47.491147 23.141492 28.509744
F 31.920377 24.434649 24.769933
F 31.920377 32.150852 24.769933
F 40.830405 24.434598 24.832166
F 40.830405 32.150801 24.832166
F 49.721218 24.450126 24.880885
F 49.721218 32.166329 24.880885
F 31.894973 27.006717 28.407300
F 31.894973 34.722921 28.407300
F 31.894973 19.290512 28.407300
F 40.804988 27.006759 28.469508
F 42.927781 23.147914 43.034042
F 40.804988 19.290554 28.469508
F 49.694674 26.996134 28.518115
F 49.694674 34.712337 28.518115
F 49.694674 19.279928 28.518114
F 31.914026 27.006717 25.679275
F 31.914026 34.722921 25.679275
F 31.914026 19.290512 25.679275
F 40.824062 27.006769 25.741441
F 42.927780 30.864117 43.034042
F 40.824062 19.290564 25.741441
F 49.714544 26.991391 25.817137
F 49.714543 34.707594 25.817137
F 49.714543 19.275186 25.817137
F 31.939414 24.434648 22.041909
F 31.939414 32.150852 22.041909
F 40.849448 24.434596 22.104078
F 40.849448 32.150799 22.104078
F 49.740032 24.450099 22.179650
F 49.740032 32.166302 22.179651
F 34.141452 30.864819 25.694826
F 34.141452 23.148615 25.694826
F 43.052476 30.865188 25.756697
F 43.052476 23.148985 25.756697
F 34.166837 28.292750 22.057459
F 34.166837 20.576546 22.057459
F 43.077885 28.292367 22.119421
F 43.077885 20.576164 22.119420
F 34.147799 28.292750 24.785484
F 34.147799 20.576546 24.785484
F 43.058835 28.292370 24.847919
F 43.058835 20.576166 24.847919
F 34.122399 30.864819 28.422850
F 34.122399 23.148615 28.422850
F 43.032903 30.864984 28.484905
F 43.032903 23.148781 28.484905
F 27.414741 24.434648 32.013565
F 27.414741 32.150852 32.013565
F 36.324431 24.434649 32.075767
F 36.324431 32.150852 32.075767
F 45.221977 24.437651 32.133374
F 45.221977 32.153854 32.133374
F 27.389339 27.006717 35.650931
F 27.389339 34.722921 35.650931
F 27.389339 19.290512 35.650931
F 36.299026 27.006716 35.713133
F 36.299027 34.722920 35.713133
F 36.299026 19.290511 35.713134
F 45.195813 27.003446 35.772948
F 45.195813 34.719650 35.772949
F 45.195813 19.287241 35.772949
F 27.408392 27.006717 32.922907
F 27.408392 34.722921 32.922906
F 27.408392 19.290512 32.922906
F 36.318080 27.006716 32.985109
F 36.318080 34.722920 32.985109
F 36.318080 19.290512 32.985109
F 45.215377 27.003251 33.048543
F 45.215377 34.719455 33.048543
F 45.215377 19.287047 33.048543
F 27.433779 24.434649 29.285540
F 27.433779 32.150852 29.285540
F 36.343480 24.434647 29.347742
F 36.343480 32.150850 29.347742
F 45.257315 24.432621 29.406142
F 45.257315 32.148824 29.406142
F 29.635816 30.864819 32.938457
F 29.635816 23.148615 32.938457
F 38.545452 30.864805 33.000664
F 38.545452 23.148602 33.000664
F 47.413110 30.855546 33.067969
F 47.413111 23.139343 33.067969
F 29.661202 28.292750 29.301091
F 29.661202 20.576546 29.301091
F 38.570962 28.292731 29.363277
F 38.570962 20.576527 29.363277
F 47.486628 28.298833 29.428238
F 47.486628 20.582629 29.428238
F 29.642164 28.292750 32.029116
F 29.642164 20.576546 32.029116
F 38.551788 28.292763 32.091305
F 38.551788 20.576560 32.091305
F 47.419287 28.303654 32.144832
F 47.419287 20.587450 32.144832
F 29.616763 30.864819 35.666482
F 29.616763 23.148615 35.666482
F 38.526391 30.864805 35.728674
F 38.526391 23.148602 35.728674
F 47.391594 30.853854 35.782880
F 47.391594 23.137651 35.782880
F 31.869588 24.434648 32.044666
F 31.869588 32.150852 32.044666
F 40.778831 24.434750 32.106789
F 40.778831 32.150953 32.106789
F 49.577938 24.456943 32.145120
F 49.577938 32.173147 32.145120
F 31.844185 27.006717 35.682032
F 31.844185 34.722921 35.682032
F 31.844185 19.290512 35.682033
F 40.753392 27.006613 35.744160
F 40.753392 34.722817 35.744160
F 40.753392 19.290408 35.744160
F 49.544001 26.980579 35.774147
F 49.544001 34.696783 35.774148
F 49.544001 19.264374 35.774148
F 31.863238 27.006717 32.954008
F 31.863238 34.722921 32.954008
F 31.863238 19.290512 32.954008
F 40.772420 27.006608 33.016257
F 40.772420 34.722812 33.016257
F 40.772420 19.290403 33.016257
F 49.577118 26.983968 33.072986
F 49.577118 34.700172 33.072986
F 49.577118 19.267763 33.072986
F 31.888626 24.434648 29.316641
F 31.888626 32.150852 29.316641
F 40.798597 24.434605 29.378808
F 40.798597 32.150808 29.378808
F 49.668125 24.458994 29.451724
F 49.668125 32.175197 29.451724
F 34.090663 30.864819 32.969558
F 34.090663 23.148615 32.969558
F 42.997761 30.864223 33.031883
F 42.997761 23.148020 33.031883
F 51.656539 30.794515 33.107018
F 51.656539 23.078312 33.107018
F 34.116049 28.292750 29.332192
F 34.116049 20.576546 29.332192
F 43.026996 28.292350 29.393962
F 43.026996 20.576147 29.393962
F 34.097010 28.292750 32.060217
F 34.097010 20.576546 32.060217
F 43.003798 28.293489 32.121718
F 43.003798 20.577285 32.121718
F 51.657021 28.336209 32.045604
F 51.657021 20.620005 32.045605
F 34.071610 30.864819 35.697583
F 34.071610 23.148615 35.697583
F 42.978363 30.864072 35.759173
F 42.978363 23.147869 35.759173
F 51.639106 30.816641 35.781286
F 51.639107 23.100438 35.781286
F 27.363953 24.434649 39.288298
F 27.363953 32.150852 39.288298
F 36.273642 24.434649 39.350500
F 36.273642 32.150853 39.350500
F 45.170782 24.437777 39.410581
F 45.170782 32.153980 39.410581
F 27.338551 27.006717 42.925664
F 27.338551 34.722921 42.925665
F 27.338551 19.290512 42.925665
F 36.248239 27.006717 42.987867
F 36.248239 34.722920 42.987867
F 36.248239 19.290512 42.987867
F 45.145895 27.003719 43.048052
F 45.145895 34.719923 43.048052
F 45.145895 19.287514 43.048052
F 27.357604 27.006717 40.197640
F 27.357604 34.722921 40.197640
F 27.357604 19.290512 40.197640
F 36.267292 27.006717 40.259843
F 36.267292 34.722921 40.259843
F 36.267292 19.290512 40.259842
F 45.164384 27.003594 40.324076
F 45.164384 34.719798 40.324076
F 45.164384 19.287390 40.324076
F 27.382991 24.434648 36.560273
F 27.382991 32.150852 36.560273
F 36.292679 24.434649 36.622476
F 36.292679 32.150853 36.622476
F 45.189295 24.437891 36.686789
F 45.189295 32.154094 36.686789
F 29.585028 30.864819 40.213190
F 29.585028 23.148615 40.213190
F 38.494660 30.864806 40.275401
F 38.494660 23.148603 40.275401
F 47.360870 30.853810 40.344853
F 47.360870 23.137606 40.344853
F 29.610413 28.292750 36.575824
F 29.610413 20.576546 36.575824
F 38.520041 28.292763 36.638035
F 38.520041 20.576559 36.638035
F 47.386994 28.302977 36.705844
F 47.386994 20.586774 36.705843
F 29.591376 28.292750 39.303848
F 29.591376 20.576546 39.303849
F 38.501007 28.292762 39.366042
F 38.501007 20.576559 39.366042
F 47.367729 28.303382 39.420547
F 47.367729 20.587178 39.420548
F 29.565975 30.864819 42.941215
F 29.565975 23.148615 42.941215
F 38.475609 30.864807 43.003409
F 38.475609 23.148603 43.003409
F 47.343806 30.854494 43.058827
F 47.343806 23.138291 43.058827
F 31.818800 24.434648 39.319399
F 31.818800 32.150852 39.319399
F 40.728025 24.434750 39.381530
F 40.728025 32.150953 39.381530
F 49.519807 24.461434 39.425850
F 49.519807 32.177637 39.425851
F 31.793397 27.006717 42.956765
F 31.793397 34.722921 42.956766
F 31.793397 19.290512 42.956766
F 40.702641 27.006619 43.018901
F 40.702641 34.722823 43.018901
F 40.702641 19.290415 43.018901
F 49.499082 26.981288 43.065601
F 49.499082 34.697492 43.065601
F 49.499082 19.265083 43.065601
F 31.812450 27.006717 40.228741
F 31.812450 34.722921 40.228741
F 31.812450 19.290512 40.228741
F 40.721673 27.006615 40.291009
F 40.721673 34.722819 40.291009
F 40.721673 19.290410 40.291009
F 49.511975 26.979506 40.373137
F 49.511975 34.695710 40.373136
F 49.511975 19.263301 40.373136
F 31.837838 24.434648 36.591374
F 31.837838 32.150852 36.591374
F 40.747046 24.434752 36.653639
F 40.747046 32.150956 36.653639
F 49.536316 24.463643 36.732008
F 49.536316 32.179846 36.732009
F 34.039875 30.864819 40.244292
F 34.039875 23.148615 40.244292
F 42.946716 30.864093 40.306972
F 42.946716 23.147890 40.306972
F 51.614433 30.824038 40.402966
F 51.614433 23.107835 40.402965
F 34.065260 28.292750 36.606925
F 34.065260 20.576546 36.606925
F 42.972028 28.293510 36.669607
F 42.972028 20.577306 36.669607
F 51.632463 28.335307 36.764420
F 51.632463 20.619103 36.764419
F 34.046222 28.292750 39.334949
F 34.046222 20.576546 39.334950
F 42.953065 28.293482 39.396651
F 42.953064 20.577278 39.396651
F 51.621309 28.334353 39.432340
F 51.621309 20.618149 39.432340
F 34.020822 30.864819 42.972316
F 34.020822 23.148615 42.972317
F 27.313165 24.434649 46.563031
F 27.313165 32.150852 46.563031
F 36.222855 24.434649 46.625234
F 36.222855 32.150852 46.625234
F 45.121029 24.437515 46.685519
F 45.121029 32.153718 46.685519
F 27.287763 27.006717 50.200398
F 27.287763 34.722921 50.200398
F 27.287762 19.290512 50.200398
F 36.197452 27.006717 50.262600
F 36.197452 34.722921 50.262600
F 36.197452 19.290512 50.262600
F 45.096153 27.003984 50.322979
F 45.096153 34.720188 50.322979
F 45.096153 19.287779 50.322979
F 27.306815 27.006717 47.472373
F 27.306815 34.722921 47.472373
F 27.306815 19.290512 47.472373
F 36.216505 27.006717 47.534576
F 36.216505 34.722921 47.534576
F 36.216505 19.290512 47.534576
F 45.114595 27.003840 47.598687
F 45.114595 34.720043 47.598687
F 45.114595 19.287635 47.598687
F 27.332203 24.434649 43.835007
F 27.332203 32.150852 43.835007
F 36.241892 24.434649 43.897210
F 36.241892 32.150852 43.897209
F 45.139457 24.437659 43.961403
F 45.139457 32.153862 43.961403
F 29.534240 30.864819 47.487924
F 29.534240 23.148615 47.487924
F 38.443878 30.864807 47.550134
F 38.443878 23.148604 47.550134
F 47.313456 30.854701 47.619166
F 47.313456 23.138497 47.619166
F 29.559626 28.292750 43.850557
F 29.559626 20.576546 43.850557
F 38.469259 28.292762 43.912768
F 38.469259 20.576558 43.912768
F 47.337090 28.303322 43.982085
F 47.337090 20.587118 43.982085
F 29.540587 28.292750 46.578582
F 29.540587 20.576546 46.578582
F 38.450225 28.292761 46.640777
F 38.450225 20.576557 46.640777
F 47.320157 28.302625 46.696531
F 47.320157 20.586421 46.696531
F 29.515187 30.864819 50.215948
F 29.515187 23.148615 50.215949
F 38.424827 30.864808 50.278144
F 38.424827 23.148604 50.278144
F 47.296520 30.855399 50.334216
F 47.296520 23.139196 50.334216
F 31.768012 24.434649 46.594133
F 31.768012 32.150852 46.594133
F 40.677277 24.434742 46.656271
F 40.677277 32.150945 46.656271
F 49.478662 24.458855 46.703862
F 49.478662 32.175058 46.703862
F 31.742609 27.006717 50.231499
F 31.742609 34.722921 50.231499
F 31.742609 19.290512 50.231499
F 40.651894 27.006628 50.293641
F 40.651894 34.722832 50.293641
F 40.651894 19.290423 50.293641
F 49.458207 26.983707 50.342064
F 49.458208 34.699910 50.342064
F 49.458208 19.267502 50.342064
F 31.761662 27.006717 47.503475
F 31.761662 34.722921 47.503474
F 31.761662 19.290512 47.503474
F 40.670925 27.006624 47.565738
F 40.670925 34.722828 47.565738
F 40.670925 19.290419 47.565738
F 49.471165 26.982010 47.646205
F 49.471166 34.698214 47.646205
F 49.471166 19.265805 47.646205
F 31.787050 24.434649 43.866108
F 31.787050 32.150852 43.866108
F 40.696292 24.434746 43.928374
F 40.696292 32.150949 43.928374
F 49.491500 24.460601 44.009720
F 49.491500 32.176805 44.009720
F 33.989087 30.864819 47.519025
F 33.989087 23.148615 47.519025
F 42.896167 30.864154 47.581667
F 42.896167 23.147950 47.581667
F 51.583964 30.828438 47.673833
F 51.583964 23.112235 47.673833
F 34.014472 28.292750 43.881659
F 34.014472 20.576546 43.881659
F 42.921431 28.293445 43.944320
F 42.921431 20.577242 43.944320
F 51.599178 28.331230 44.038432
F 51.599178 20.615027 44.038432
F 33.995434 28.292750 46.609683
F 33.995434 20.576546 46.609684
F 42.902515 28.293420 46.671430
F 42.902515 20.577216 46.671431
F 51.590450 28.330041 46.711586
F 51.590450 20.613837 46.711586
F 33.970034 30.864819 50.247050
F 33.970034 23.148615 50.247050
F 42.877238 30.864180 50.308819
F 42.877238 23.147976 50.308820
F 51.575084 30.829544 50.350611
F 51.575084 23.113341 50.350611
F 27.262377 24.434648 53.837764
F 27.262377 32.150852 53.837764
F 36.172067 24.434649 53.899967
F 36.172067 32.150852 53.899967
F 45.071297 24.437248 53.960439
F 45.071297 32.153451 53.960439
F 27.236975 27.006717 57.475130
F 27.236975 34.722921 57.475131
F 27.236974 19.290512 57.475131
F 36.146664 27.006717 57.537333
F 36.146664 34.722921 57.537333
F 36.146664 19.290512 57.537333
F 45.046427 27.004251 57.597900
F 45.046427 34.720455 57.597900
F 45.046427 19.288046 57.597900
F 27.256027 27.006717 54.747106
F 27.256027 34.722921 54.747106
F 27.256027 19.290512 54.747106
F 36.165717 27.006717 54.809309
F 36.165717 34.722921 54.809309
F 36.165717 19.290512 54.809309
F 45.064870 27.004107 54.873251
F 45.064870 34.720311 54.873250
F 45.064870 19.287902 54.873250
F 27.281415 24.434648 51.109740
F 27.281415 32.150852 51.109740
F 36.191104 24.434649 51.171942
F 36.191105 32.150852 51.171942
F 45.089725 24.437392 51.235969
F 45.089724 32.153596 51.235969
F 29.483452 30.864819 54.762657
F 29.483452 23.148615 54.762657
F 38.393096 30.864808 54.824866
F 38.393096 23.148605 54.824866
F 47.266228 30.855622 54.893313
F 47.266228 23.139418 54.893313
F 29.508837 28.292750 51.125290
F 29.508837 20.576546 51.125290
F 38.418477 28.292760 51.187500
F 38.418477 20.576557 51.187500
F 47.289826 28.302409 51.256241
F 47.289826 20.586205 51.256241
F 29.489799 28.292750 53.853315
F 29.489800 20.576546 53.853315
F 38.399443 28.292760 53.915510
F 38.399443 20.576556 53.915510
F 47.272912 28.301711 53.971902
F 47.272912 20.585507 53.971902
F 29.464399 30.864818 57.490681
F 29.464399 23.148615 57.490681
F 38.374045 30.864809 57.552877
F 38.374045 23.148606 57.552877
F 47.249304 30.856318 57.609589
F 47.249304 23.140115 57.609590
F 31.717224 24.434649 53.868866
F 31.717224 32.150852 53.868866
F 40.626530 24.434733 53.931010
F 40.626530 32.150936 53.931010
F 49.437747 24.456486 53.980243
F 49.437747 32.172690 53.980243
F 31.691821 27.006717 57.506232
F 31.691821 34.722921 57.506232
F 31.691821 19.290512 57.506232
F 40.601147 27.006637 57.568379
F 40.601147 34.722841 57.568379
F 40.601147 19.290432 57.568380
F 49.417250 26.986031 57.618401
F 49.417250 34.702235 57.618401
F 49.417250 19.269826 57.618401
F 31.710874 27.006717 54.778207
F 31.710874 34.722921 54.778207
F 31.710874 19.290512 54.778207
F 40.620179 27.006633 54.840465
F 40.620178 34.722837 54.840464
F 40.620178 19.290428 54.840465
F 49.430397 26.984416 54.919238
F 49.430397 34.700620 54.919238
F 49.430397 19.268211 54.919238
F 31.736262 24.434648 51.140841
F 31.736262 32.150852 51.140841
F 40.645545 24.434737 51.203101
F 40.645545 32.150940 51.203101
F 49.450788 24.458140 51.282711
F 49.450788 32.174343 51.282711
F 33.938299 30.864819 54.793758
F 33.938299 23.148615 54.793758
F 42.845624 30.864216 54.856360
F 42.845624 23.148013 54.856360
F 51.553378 30.832325 54.945045
F 51.553378 23.116122 54.945045
F 33.963684 28.292750 51.156392
F 33.963684 20.576546 51.156392
F 42.870886 28.293384 51.219014
F 42.870886 20.577180 51.219014
F 51.568684 28.327140 51.309376
F 51.568684 20.610936 51.309376
F 33.944646 28.292750 53.884416
F 33.944646 20.576546 53.884416
F 42.851974 28.293357 53.946208
F 42.851974 20.577153 53.946208
F 51.559691 28.326104 53.989508
F 51.559691 20.609900 53.989508
F 33.919246 30.864819 57.521782
F 33.919245 23.148615 57.521782
F 42.826698 30.864244 57.583597
F 42.826698 23.148040 57.583597
F 51.544250 30.833304 57.628290
F 51.544250 23.117101 57.628290
F 27.211589 24.434648 61.112497
F 27.211589 32.150852 61.112497
F 36.121280 24.434649 61.174699
F 36.121280 32.150852 61.174699
F 45.021575 24.436981 61.235360
F 45.021575 32.153184 61.235360
F 27.186187 27.006717 64.749864
F 27.186186 34.722921 64.749864
F 27.186186 19.290512 64.749864
F 36.095876 27.006717 64.812066
F 36.095876 34.722921 64.812066
F 36.095876 19.290512 64.812066
F 44.996707 27.004518 64.872820
F 44.996707 34.720722 64.872820
F 44.996708 19.288313 64.872820
F 27.205239 27.006717 62.021839
F 27.205239 34.722921 62.021839
F 27.205239 19.290512 62.021839
F 36.114930 27.006717 62.084042
F 36.114930 34.722921 62.084042
F 36.114930 19.290512 62.084042
F 45.015155 27.004375 62.147814
F 45.015155 34.720578 62.147813
F 45.015155 19.288170 62.147814
F 27.230627 24.434649 58.384472
F 27.230627 32.150852 58.384472
F 36.140317 24.434649 58.446675
F 36.140317 32.150852 58.446675
F 45.040005 24.437125 58.510532
F 45.040005 32.153328 58.510532
F 29.432664 30.864819 62.037390
F 29.432664 23.148615 62.037390
F 38.342313 30.864810 62.099598
F 38.342313 23.148606 62.099598
F 47.219054 30.856552 62.167452
F 47.219054 23.140348 62.167451
F 29.458049 28.292750 58.400023
F 29.458049 20.576546 58.400023
F 38.367695 28.292759 58.462232
F 38.367695 20.576555 58.462232
F 47.242627 28.301482 58.530383
F 47.242627 20.585279 58.530382
F 29.439011 28.292750 61.128048
F 29.439011 20.576546 61.128048
F 38.348661 28.292759 61.190244
F 38.348661 20.576555 61.190244
F 47.225719 28.300789 61.247277
F 47.225719 20.584585 61.247277
F 29.413611 30.864818 64.765414
F 29.413611 23.148615 64.765414
F 38.323263 30.864810 64.827611
F 38.323263 23.148607 64.827611
F 47.202129 30.857242 64.884965
F 47.202129 23.141039 64.884964
F 31.666436 24.434649 61.143598
F 31.666436 32.150852 61.143598
F 40.575783 24.434724 61.205749
F 40.575783 32.150927 61.205749
F 49.396755 24.454199 61.256541
F 49.396755 32.170402 61.256541
F 31.641033 27.006717 64.780965
F 31.641033 34.722921 64.780965
F 31.641033 19.290512 64.780965
F 40.550401 27.006646 64.843119
F 40.550401 34.722850 64.843119
F 40.550401 19.290442 64.843119
F 49.376230 26.988287 64.894666
F 49.376230 34.704491 64.894666
F 49.376230 19.272082 64.894666
F 31.660086 27.006717 62.052940
F 31.660086 34.722921 62.052940
F 31.660086 19.290512 62.052940
F 40.569433 27.006642 62.115192
F 40.569433 34.722846 62.115192
F 40.569433 19.290437 62.115192
F 49.389538 26.986734 62.192345
F 49.389538 34.702938 62.192345
F 49.389538 19.270529 62.192344
F 31.685474 24.434648 58.415574
F 31.685474 32.150852 58.415574
F 40.594799 24.434728 58.477828
F 40.594799 32.150931 58.477828
F 49.409971 24.455781 58.555783
F 49.409971 32.171984 58.555783
F 33.887511 30.864819 62.068491
F 33.887511 23.148615 62.068491
F 42.795085 30.864279 62.131052
F 42.795085 23.148076 62.131052
F 51.522628 30.835888 62.216698
F 51.522628 23.119684 62.216698
F 33.912896 28.292750 58.431124
F 33.912896 20.576546 58.431124
F 42.820345 28.293321 58.493706
F 42.820346 20.577117 58.493706
F 51.538013 28.323428 58.580824
F 51.538013 20.607224 58.580824
F 33.893858 28.292750 61.159149
F 33.893858 20.576546 61.159149
F 42.801436 28.293292 61.220986
F 42.801436 20.577089 61.220986
F 51.528788 28.322495 61.266974
F 51.528788 20.606291 61.266974
F 33.868458 30.864819 64.796516
F 33.868458 23.148615 64.796516
F 42.776161 30.864308 64.858375
F 42.776161 23.148105 64.858375
F 51.513285 30.836785 64.905573
F 51.513285 23.120582 64.905573
F 27.160801 24.434648 68.387231
F 27.160801 32.150852 68.387231
F 36.070492 24.434649 68.449433
F 36.070492 32.150852 68.449433
F 44.971857 24.436714 68.510279
F 44.971857 32.152917 68.510279
F 27.135398 27.006717 72.024597
F 27.135398 34.722921 72.024598
F 27.135398 19.290512 72.024597
F 36.045089 27.006717 72.086800
F 36.045089 34.722921 72.086800
F 36.045089 19.290512 72.086800
F 44.946989 27.004785 72.147738
F 44.946989 34.720988 72.147738
F 44.946989 19.288580 72.147738
F 27.154451 27.006717 69.296573
F 27.154451 34.722921 69.296573
F 27.154451 19.290512 69.296572
F 36.064142 27.006717 69.358775
F 36.064142 34.722921 69.358775
F 36.064142 19.290512 69.358775
F 44.965444 27.004642 69.422377
F 44.965444 34.720845 69.422377
F 44.965444 19.288437 69.422377
F 27.179839 24.434648 65.659206
F 27.179839 32.150852 65.659206
F 36.089529 24.434649 65.721409
F 36.089530 32.150852 65.721408
F 44.990293 24.436857 65.785095
F 44.990293 32.153060 65.785095
F 29.381876 30.864819 69.312123
F 29.381876 23.148615 69.312123
F 38.291531 30.864811 69.374331
F 38.291531 23.148608 69.374331
F 47.171911 30.857484 69.441587
F 47.171911 23.141280 69.441587
F 29.407261 28.292750 65.674757
F 29.407261 20.576546 65.674756
F 38.316913 28.292758 65.736964
F 38.316913 20.576554 65.736964
F 47.195471 28.300550 65.804520
F 47.195472 20.584347 65.804519
F 29.388223 28.292750 68.402781
F 29.388223 20.576546 68.402781
F 38.297879 28.292757 68.464978
F 38.297879 20.576554 68.464979
F 47.178557 28.299865 68.522651
F 47.178557 20.583661 68.522651
F 29.362823 30.864818 72.040148
F 29.362823 23.148615 72.040148
F 38.272481 30.864812 72.102346
F 38.272481 23.148608 72.102346
F 47.154975 30.858164 72.160335
F 47.154975 23.141961 72.160335
F 31.615648 24.434649 68.418332
F 31.615648 32.150852 68.418332
F 40.525037 24.434714 68.480489
F 40.525037 32.150918 68.480489
F 49.355711 24.451971 68.532776
F 49.355711 32.168174 68.532776
F 31.590245 27.006717 72.055698
F 31.590245 34.722921 72.055699
F 31.590245 19.290512 72.055699
F 40.499655 27.006656 72.117859
F 40.499655 34.722859 72.117859
F 40.499655 19.290451 72.117859
F 49.335164 26.990492 72.170874
F 49.335164 34.706695 72.170874
F 49.335164 19.274287 72.170874
F 31.609298 27.006717 69.327674
F 31.609298 34.722921 69.327674
F 31.609298 19.290512 69.327674
F 40.518687 27.006651 69.389919
F 40.518687 34.722855 69.389919
F 40.518687 19.290446 69.389919
F 49.348615 26.988987 69.465507
F 49.348615 34.705191 69.465507
F 49.348615 19.272782 69.465507
F 31.634686 24.434649 65.690307
F 31.634686 32.150852 65.690307
F 40.544053 24.434719 65.752556
F 40.544053 32.150922 65.752556
F 49.369077 24.453498 65.828920
F 49.369077 32.169701 65.828920
F 33.836723 30.864819 69.343224
F 33.836723 23.148615 69.343224
F 42.744546 30.864343 69.405745
F 42.744546 23.148140 69.405745
F 51.491742 30.839221 69.488679
F 51.491742 23.123018 69.488679
F 33.862108 28.292750 65.705858
F 33.862108 20.576546 65.705858
F 42.769807 28.293257 65.768398
F 42.769807 20.577053 65.768398
F 51.507191 28.319991 65.852654
F 51.507191 20.603787 65.852654
F 33.843070 28.292750 68.433883
F 33.843070 20.576546 68.433883
F 42.750899 28.293228 68.495764
F 42.750899 20.577024 68.495764
F 51.497769 28.319119 68.544100
F 51.497769 20.602915 68.544100
F 33.817669 30.864819 72.071249
F 33.817669 23.148615 72.071249
F 42.725623 30.864373 72.133153
F 42.725623 23.148169 72.133153
F 51.482219 30.840075 72.182566
F 51.482219 23.123872 72.182566
F 27.110013 24.434648 75.661964
F 27.110013 32.150852 75.661964
F 36.019705 24.434649 75.724166
F 36.019705 32.150852 75.724166
F 44.922138 24.436449 75.785196
F 44.922138 32.152652 75.785197
F 27.084610 27.006717 79.299330
F 27.084610 34.722921 79.299330
F 27.084610 19.290512 79.299330
F 35.994301 27.006717 79.361532
F 35.994301 34.722921 79.361532
F 35.994301 19.290512 79.361533
F 44.897267 27.005049 79.422654
F 44.897267 34.721252 79.422654
F 44.897267 19.288844 79.422654
F 27.103663 27.006717 76.571305
F 27.103663 34.722921 76.571305
F 27.103663 19.290512 76.571305
F 36.013355 27.006717 76.633508
F 36.013355 34.722921 76.633508
F 36.013355 19.290512 76.633508
F 44.915732 27.004907 76.696940
F 44.915732 34.721111 76.696940
F 44.915732 19.288702 76.696940
F 27.129051 24.434649 72.933939
F 27.129051 32.150852 72.933939
F 36.038742 24.434649 72.996142
F 36.038742 32.150852 72.996141
F 44.940582 24.436591 73.059658
F 44.940582 32.152794 73.059658
F 29.331088 30.864819 76.586856
F 29.331088 23.148615 76.586856
F 38.240749 30.864812 76.649063
F 38.240749 23.148609 76.649063
F 47.124780 30.858411 76.715723
F 47.124780 23.142207 76.715723
F 29.356473 28.292750 72.949490
F 29.356473 20.576546 72.949489
F 38.266131 28.292757 73.011697
F 38.266131 20.576553 73.011697
F 47.148337 28.299620 73.078655
F 47.148337 20.583417 73.078655
F 29.337435 28.292750 75.677514
F 29.337435 20.576546 75.677514
F 38.247097 28.292756 75.739712
F 38.247097 20.576552 75.739713
F 47.131405 28.298946 75.798017
F 47.131406 20.582742 75.798017
F 29.312035 30.864819 79.314881
F 29.312035 23.148615 79.314881
F 38.221699 30.864813 79.377079
F 38.221699 23.148609 79.377079
F 47.107821 30.859078 79.435696
F 47.107821 23.142875 79.435696
F 31.564860 24.434648 75.693065
F 31.564860 32.150852 75.693065
F 40.474291 24.434705 75.755228
F 40.474291 32.150909 75.755228
F 49.314625 24.449787 75.808960
F 49.314625 32.165990 75.808960
F 31.539457 27.006717 79.330431
F 31.539457 34.722921 79.330431
F 31.539457 19.290512 79.330431
F 40.448908 27.006665 79.392598
F 40.448909 34.722869 79.392598
F 40.448908 19.290460 79.392598
F 49.294058 26.992657 79.447037
F 49.294058 34.708861 79.447037
F 49.294058 19.276452 79.447037
F 31.558510 27.006717 76.602407
F 31.558510 34.722921 76.602406
F 31.558510 19.290512 76.602406
F 40.467941 27.006661 76.664646
F 40.467941 34.722864 76.664646
F 40.467941 19.290456 76.664646
F 49.307639 26.991191 76.738709
F 49.307639 34.707395 76.738709
F 49.307639 19.274986 76.738709
F 31.583898 24.434649 72.965040
F 31.583898 32.150852 72.965040
F 40.493307 24.434709 73.027283
F 40.493307 32.150913 73.027283
F 49.328127 24.451271 73.102103
F 49.328127 32.167474 73.102103
F 33.785935 30.864819 76.617957
F 33.785935 23.148615 76.617957
F 42.694006 30.864407 76.680436
F 42.694006 23.148203 76.680436
F 51.460751 30.842404 76.760889
F 51.460751 23.126200 76.760888
F 33.811320 28.292750 72.980591
F 33.811320 20.576546 72.980591
F 42.719268 28.293193 73.043090
F 42.719268 20.576990 73.043090
F 51.476249 28.316741 73.124760
F 51.476249 20.600538 73.124760
F 33.792282 28.292750 75.708616
F 33.792282 20.576546 75.708616
F 42.700360 28.293164 75.770542
F 42.700360 20.576960 75.770542
F 51.466661 28.315898 75.820984
F 51.466661 20.599694 75.820985
F 33.766882 30.864819 79.345982
F 33.766882 23.148615 79.345982
F 42.675083 30.864437 79.407930
F 42.675083 23.148233 79.407930
F 51.451075 30.843243 79.459364
F 51.451075 23.127040 79.459364
F 27.059225 24.434648 82.936697
F 27.059225 32.150852 82.936697
F 35.968917 24.434649 82.998899
F 35.968917 32.150852 82.998899
F 44.872410 24.436186 83.060111
F 44.872410 32.152389 83.060111
F 27.033822 27.006717 86.574063
F 27.033822 34.722921 86.574063
F 27.033822 19.290512 86.574063
F 35.943514 27.006717 86.636266
F 35.943514 34.722921 86.636265
F 35.943514 19.290512 86.636266
F 44.847533 27.005309 86.697567
F 44.847533 34.721513 86.697568
F 44.847533 19.289105 86.697567
F 27.052875 27.006717 83.846039
F 27.052875 34.722921 83.846038
F 27.052875 19.290512 83.846038
F 35.962567 27.006717 83.908241
F 35.962567 34.722921 83.908241
F 35.962567 19.290512 83.908241
F 44.866012 27.005170 83.971504
F 44.866012 34.721374 83.971504
F 44.866012 19.288965 83.971504
F 27.078263 24.434649 80.208672
F 27.078263 32.150852 80.208672
F 35.987954 24.434649 80.270874
F 35.987954 32.150852 80.270874
F 44.890867 24.436326 80.334222
F 44.890867 32.152530 80.334222
F 29.280300 30.864819 83.861589
F 29.280300 23.148615 83.861589
F 38.189967 30.864813 83.923795
F 38.189967 23.148610 83.923795
F 47.077638 30.859327 83.989864
F 47.077638 23.143124 83.989864
F 29.305685 28.292750 80.224222
F 29.305685 20.576546 80.224222
F 38.215349 28.292756 80.286429
F 38.215349 20.576552 80.286428
F 47.101203 28.298698 80.352793
F 47.101203 20.582494 80.352792
F 29.286647 28.292750 82.952247
F 29.286647 20.576546 82.952247
F 38.196314 28.292755 83.014446
F 38.196314 20.576551 83.014446
F 47.084244 28.298038 83.073373
F 47.084244 20.581834 83.073373
F 29.261247 30.864818 86.589614
F 29.261247 23.148615 86.589614
F 38.170916 30.864814 86.651813
F 38.170916 23.148610 86.651813
F 47.060647 30.859980 86.711046
F 47.060647 23.143777 86.711046
F 31.514072 24.434649 82.967798
F 31.514072 32.150852 82.967798
F 40.423544 24.434696 83.029968
F 40.423544 32.150899 83.029968
F 49.273497 24.447638 83.085104
F 49.273497 32.163841 83.085104
F 31.488669 27.006717 86.605164
F 31.488669 34.722921 86.605164
F 31.488669 19.290512 86.605164
F 40.398161 27.006674 86.667337
F 40.398161 34.722877 86.667337
F 40.398161 19.290469 86.667337
F 49.252905 26.994791 86.723163
F 49.252905 34.710994 86.723164
F 49.252905 19.278586 86.723164
F 31.507722 27.006717 83.877140
F 31.507722 34.722921 83.877140
F 31.507722 19.290512 83.877139
F 40.417194 27.006670 83.939373
F 40.417194 34.722873 83.939373
F 40.417194 19.290465 83.939373
F 49.266611 26.993356 84.011943
F 49.266611 34.709559 84.011943
F 49.266611 19.277151 84.011943
F 31.533110 24.434648 80.239773
F 31.533110 32.150852 80.239773
F 40.442561 24.434700 80.302010
F 40.442561 32.150904 80.302010
F 49.287126 24.449088 80.375322
F 49.287126 32.165291 80.375322
F 33.735147 30.864819 83.892690
F 33.735147 23.148615 83.892690
F 42.643464 30.864469 83.955129
F 42.643464 23.148266 83.955128
F 51.429676 30.845496 84.033251
F 51.429676 23.129292 84.033251
F 33.760531 28.292750 80.255324
F 33.760531 20.576546 80.255323
F 42.668727 28.293130 80.317782
F 42.668727 20.576926 80.317782
F 51.445214 28.313611 80.397055
F 51.445214 20.597407 80.397055
F 33.741494 28.292750 82.983348
F 33.741494 20.576546 82.983348
F 42.649818 28.293100 83.045319
F 42.649818 20.576896 83.045318
F 51.435486 28.312770 83.097714
F 51.435486 20.596567 83.097714
F 33.716094 30.864819 86.620715
F 33.716093 23.148615 86.620715
F 42.624539 30.864500 86.682707
F 42.624539 23.148296 86.682707
F 51.419873 30.846341 86.736042
F 51.419873 23.130138 86.736042
F 27.008437 24.434648 90.211430
F 27.008437 32.150852 90.211430
F 35.918130 24.434649 90.273632
F 35.918130 32.150852 90.273632
F 44.822668 24.435927 90.335023
F 44.822668 32.152130 90.335023
F 26.983034 27.006717 93.848797
F 26.983034 34.722921 93.848797
F 26.983034 19.290512 93.848797
F 35.892726 27.006717 93.910999
F 35.892726 34.722921 93.910999
F 35.892726 19.290512 93.910999
F 44.797782 27.005566 93.972477
F 44.797781 34.721770 93.972477
F 44.797782 19.289361 93.972477
F 27.002087 27.006717 91.120772
F 27.002087 34.722921 91.120772
F 27.002087 19.290512 91.120772
F 35.911780 27.006717 91.182974
F 35.911780 34.722921 91.182974
F 35.911780 19.290512 91.182974
F 44.816278 27.005429 91.246071
F 44.816278 34.721633 91.246071
F 44.816278 19.289224 91.246071
F 27.027475 24.434648 87.483405
F 27.027475 32.150852 87.483405
F 35.937167 24.434649 87.545608
F 35.937167 32.150852 87.545608
F 44.841140 24.436065 87.608787
F 44.841140 32.152268 87.608787
F 29.229512 30.864819 91.136323
F 29.229512 23.148615 91.136322
F 38.139184 30.864814 91.198528
F 38.139184 23.148611 91.198528
F 47.030466 30.860229 91.264013
F 47.030466 23.144025 91.264013
F 29.254897 28.292750 87.498956
F 29.254897 20.576546 87.498956
F 38.164566 28.292754 87.561161
F 38.164566 20.576551 87.561161
F 47.054049 28.297788 87.626937
F 47.054049 20.581584 87.626937
F 29.235859 28.292750 90.226981
F 29.235859 20.576546 90.226981
F 38.145532 28.292754 90.289180
F 38.145531 20.576550 90.289180
F 47.037053 28.297144 90.348716
F 47.037053 20.580940 90.348716
F 29.210459 30.864819 93.864347
F 29.210459 23.148615 93.864347
F 38.120133 30.864815 93.926547
F 38.120133 23.148611 93.926547
F 47.013434 30.860865 93.986381
F 47.013434 23.144662 93.986381
F 31.463284 24.434649 90.242531
F 31.463284 32.150852 90.242531
F 40.372796 24.434687 90.304707
F 40.372796 32.150891 90.304707
F 49.232315 24.445519 90.361215
F 49.232315 32.161723 90.361215
F 31.437881 27.006717 93.879898
F 31.437881 34.722921 93.879898
F 31.437881 19.290512 93.879898
F 40.347413 27.006682 93.942077
F 40.347413 34.722886 93.942077
F 40.347413 19.290478 93.942077
F 49.211691 26.996895 93.999260
F 49.211691 34.713099 93.999260
F 49.211691 19.280690 93.999260
F 31.456934 27.006717 91.151873
F 31.456934 34.722921 91.151873
F 31.456934 19.290512 91.151873
F 40.366447 27.006678 91.214102
F 40.366447 34.722882 91.214101
F 40.366447 19.290474 91.214101
F 49.225520 26.995488 91.285204
F 49.225520 34.711692 91.285204
F 49.225520 19.279283 91.285204
F 31.482322 24.434649 87.514506
F 31.482322 32.150852 87.514507
F 40.391814 24.434691 87.576737
F 40.391814 32.150895 87.576737
F 49.246068 24.446940 87.648571
F 49.246068 32.163143 87.648571
F 33.684359 30.864819 91.167424
F 33.684359 23.148615 91.167424
F 42.592916 30.864531 91.229822
F 42.592916 23.148327 91.229822
F 51.398537 30.848543 91.305708
F 51.398537 23.132339 91.305708
F 33.709744 28.292750 87.530057
F 33.709744 20.576546 87.530057
F 42.618182 28.293068 87.592475
F 42.618182 20.576864 87.592475
F 51.414105 28.310546 87.669471
F 51.414105 20.594342 87.669471
F 33.690706 28.292750 90.258082
F 33.690706 20.576546 90.258082
F 42.599272 28.293038 90.320095
F 42.599272 20.576834 90.320095
F 51.404260 28.309692 90.374355
F 51.404260 20.593488 90.374355
F 33.665306 30.864819 93.895449
F 33.665305 23.148615 93.895448
F 42.573989 30.864561 93.957482
F 42.573989 23.148357 93.957482
F 51.388624 30.849408 94.012657
F 51.388624 23.133204 94.012657
F 26.957649 24.434648 97.486163
F 26.957649 32.150852 97.486163
F 35.867342 24.434648 97.548365
F 35.867342 32.150852 97.548365
F 44.772906 24.435673 97.609929
F 44.772906 32.151877 97.609929
F 26.932246 27.006717 101.123529
F 26.932246 34.722921 101.123529
F 26.932246 19.290512 101.123529
F 35.841939 27.006717 101.185732
F 35.841939 34.722921 101.185732
F 35.841939 19.290512 101.185732
F 44.748006 27.005816 101.247381
F 44.748006 34.722020 101.247381
F 44.748006 19.289612 101.247381
F 26.951299 27.006717 98.395505
F 26.951299 34.722921 98.395505
F 26.951299 19.290512 98.395504
F 35.860992 27.006717 98.457707
F 35.860992 34.722921 98.457707
F 35.860992 19.290512 98.457707
F 44.766522 27.005683 98.520640
F 44.766522 34.721887 98.520639
F 44.766522 19.289478 98.520639
F 26.976687 24.434649 94.758138
F 26.976687 32.150852 94.758138
F 35.886379 24.434648 94.820341
F 35.886379 32.150852 94.820341
F 44.791397 24.435808 94.883355
F 44.791397 32.152012 94.883355
F 29.178724 30.864819 98.411055
F 29.178724 23.148615 98.411055
F 38.088401 30.864815 98.473260
F 38.088401 23.148612 98.473260
F 46.983246 30.861112 98.538170
F 46.983246 23.144909 98.538170
F 29.204109 28.292750 94.773689
F 29.204109 20.576546 94.773689
F 38.113783 28.292753 94.835894
F 38.113783 20.576550 94.835894
F 47.006855 28.296895 94.901090
F 47.006855 20.580692 94.901090
F 29.185071 28.292750 97.501714
F 29.185071 20.576546 97.501714
F 38.094749 28.292753 97.563914
F 38.094749 20.576549 97.563914
F 46.989814 28.296268 97.624043
F 46.989814 20.580065 97.624043
F 29.159671 30.864818 101.139080
F 29.159671 23.148615 101.139080
F 38.069350 30.864816 101.201281
F 38.069350 23.148612 101.201281
F 46.966164 30.861730 101.261699
F 46.966164 23.145527 101.261699
F 31.412496 24.434648 97.517264
F 31.412496 32.150852 97.517264
F 40.322047 24.434679 97.579446
F 40.322047 32.150882 97.579446
F 49.191063 24.443429 97.637297
F 49.191063 32.159632 97.637297
F 31.387093 27.006717 101.154630
F 31.387093 34.722921 101.154631
F 31.387093 19.290512 101.154631
F 40.296662 27.006691 101.216815
F 40.296662 34.722894 101.216815
F 40.296662 19.290486 101.216815
F 49.170395 26.998971 101.275328
F 49.170395 34.715175 101.275328
F 49.170395 19.282766 101.275328
F 31.406146 27.006717 98.426606
F 31.406146 34.722921 98.426606
F 31.406146 19.290512 98.426606
F 40.315698 27.006687 98.488829
F 40.315698 34.722891 98.488828
F 40.315698 19.290482 98.488828
F 49.184351 26.997590 98.558487
F 49.184351 34.713793 98.558487
F 49.184351 19.281385 98.558487
F 31.431534 24.434648 94.789240
F 31.431534 32.150852 94.789240
F 40.341066 24.434682 94.851465
F 40.341066 32.150886 94.851465
F 49.204940 24.444823 94.921843
F 49.204940 32.161026 94.921843
F 33.633571 30.864819 98.442157
F 33.633571 23.148615 98.442157
F 42.542361 30.864590 98.504516
F 42.542361 23.148387 98.504516
F 51.367343 30.851575 98.578217
F 51.367342 23.135371 98.578217
F 33.658955 28.292750 94.804790
F 33.658955 20.576546 94.804790
F 42.567631 28.293007 94.867169
F 42.567631 20.576804 94.867168
F 51.382938 28.307509 94.941958
F 51.382938 20.591306 94.941958
F 33.639918 28.292750 97.532815
F 33.639918 20.576546 97.532815
F 42.548717 28.292978 97.594869
F 42.548717 20.576774 97.594869
F 51.372990 28.306631 97.650954
F 51.372990 20.590428 97.650954
F 33.614518 30.864819 101.170181
F 33.614518 23.148615 101.170181
F 42.523430 30.864620 101.232255
F 42.523430 23.148416 101.232255
F 51.357332 30.852467 101.289248
F 51.357332 23.136264 101.289248
F 26.906861 24.434648 104.760896
F 26.906861 32.150852 104.760896
F 35.816554 24.434649 104.823098
F 35.816554 32.150852 104.823098
F 44.723116 24.435426 104.884831
F 44.723116 32.151630 104.884831
F 26.881458 27.006717 108.398262
F 26.881458 34.722921 108.398263
F 26.881458 19.290512 108.398263
F 35.791151 27.006717 108.460465
F 35.791151 34.722921 108.460465
F 35.791151 19.290512 108.460465
F 44.698200 27.006060 108.522279
F 44.698200 34.722264 108.522279
F 44.698200 19.289855 108.522279
F 26.900511 27.006717 105.670238
F 26.900511 34.722921 105.670238
F 26.900511 19.290512 105.670238
F 35.810204 27.006717 105.732440
F 35.810204 34.722921 105.732440
F 35.810204 19.290512 105.732440
F 44.716740 27.005931 105.795212
F 44.716740 34.722135 105.795211
F 44.716740 19.289726 105.795211
F 26.925899 24.434649 102.032871
F 26.925899 32.150852 102.032871
F 35.835591 24.434649 102.095074
F 35.835592 32.150852 102.095074
F 44.741628 24.435557 102.157925
F 44.741628 32.151761 102.157925
F 29.127936 30.864819 105.685788
F 29.127936 23.148615 105.685788
F 38.037618 30.864816 105.747993
F 38.037618 23.148613 105.747992
F 46.935958 30.861974 105.812340
F 46.935958 23.145770 105.812340
F 29.153321 28.292750 102.048422
F 29.153321 20.576546 102.048422
F 38.063000 28.292752 102.110626
F 38.063000 20.576549 102.110626
F 46.959603 28.296023 102.175253
F 46.959603 20.579819 102.175253
F 29.134283 28.292750 104.776446
F 29.134283 20.576546 104.776447
F 38.043965 28.292752 104.838647
F 38.043965 20.576548 104.838648
F 46.942509 28.295414 104.899351
F 46.942509 20.579210 104.899352
F 29.108883 30.864819 108.413813
F 29.108883 23.148615 108.413813
F 38.018567 30.864817 108.476015
F 38.018567 23.148613 108.476014
F 46.918820 30.862573 108.536999
F 46.918820 23.146370 108.537000
F 31.361708 24.434648 104.791997
F 31.361708 32.150852 104.791997
F 40.271296 24.434671 104.854184
F 40.271296 32.150874 104.854184
F 49.149718 24.441367 104.913353
F 49.149718 32.157570 104.913353
F 31.336305 27.006717 108.429363
F 31.336305 34.722921 108.429364
F 31.336305 19.290512 108.429364
F 40.245910 27.006698 108.491554
F 40.245910 34.722902 108.491554
F 40.245910 19.290494 108.491554
F 49.128994 27.001019 108.551372
F 49.128994 34.717223 108.551372
F 49.128994 19.284814 108.551372
F 31.355358 27.006717 105.701339
F 31.355358 34.722921 105.701339
F 31.355358 19.290512 105.701339
F 40.264947 27.006695 105.763556
F 40.264947 34.722899 105.763556
F 40.264947 19.290490 105.763556
F 49.143082 26.999663 105.831791
F 49.143082 34.715866 105.831791
F 49.143082 19.283458 105.831791
F 31.380746 24.434648 102.063972
F 31.380746 32.150852 102.063972
F 40.290316 24.434674 102.126192
F 40.290316 32.150878 102.126192
F 49.163724 24.442736 102.195137
F 49.163724 32.158939 102.195137
F 33.582783 30.864819 105.716890
F 33.582783 23.148615 105.716890
F 42.491797 30.864647 105.779212
F 42.491797 23.148444 105.779212
F 51.336093 30.854611 105.850753
F 51.336093 23.138408 105.850753
F 33.608168 28.292750 102.079523
F 33.608168 20.576546 102.079523
F 42.517072 28.292949 102.141863
F 42.517072 20.576745 102.141863
F 51.351716 28.304477 102.214483
F 51.351716 20.588273 102.214483
F 33.589130 28.292750 104.807548
F 33.589130 20.576546 104.807548
F 42.498154 28.292920 104.869641
F 42.498154 20.576717 104.869641
F 51.341675 28.303570 104.927544
F 51.341675 20.587367 104.927544
F 33.563729 30.864819 108.444914
F 33.563729 23.148615 108.444915
F 42.472862 30.864676 108.507027
F 42.472862 23.148472 108.507027
F 51.325992 30.855531 108.565842
F 51.325992 23.139328 108.565843
F 26.856073 24.434649 112.035630
F 26.856073 32.150852 112.035630
F 35.765767 24.434648 112.097832
F 35.765767 32.150852 112.097832
F 44.673293 24.435187 112.159727
F 44.673293 32.151390 112.159727
F 26.830670 27.006717 115.672995
F 26.830670 34.722921 115.672995
F 26.830670 19.290512 115.672995
F 35.740363 27.006717 115.735198
F 35.740363 34.722921 115.735198
F 35.740363 19.290512 115.735198
F 44.648358 27.006295 115.797171
F 44.648358 34.722499 115.797171
F 44.648358 19.290090 115.797171
F 26.849723 27.006717 112.944971
F 26.849723 34.722921 112.944971
F 26.849723 19.290512 112.944971
F 35.759417 27.006717 113.007174
F 35.759417 34.722921 113.007174
F 35.759417 19.290512 113.007174
F 44.666924 27.006170 113.069789
F 44.666924 34.722374 113.069789
F 44.666924 19.289966 113.069789
F 26.875111 24.434648 109.307605
F 26.875111 32.150852 109.307605
F 35.784804 24.434648 109.369807
F 35.784804 32.150852 109.369807
F 44.691830 24.435314 109.432500
F 44.691830 32.151517 109.432499
F 29.077148 30.864819 112.960522
F 29.077148 23.148615 112.960522
F 37.986834 30.864817 113.022725
F 37.986834 23.148614 113.022725
F 46.888586 30.862811 113.086523
F 46.888586 23.146608 113.086523
F 29.102533 28.292750 109.323155
F 29.102533 20.576546 109.323155
F 38.012217 28.292752 109.385359
F 38.012216 20.576548 109.385359
F 46.912275 28.295173 109.449429
F 46.912275 20.578969 109.449429
F 29.083495 28.292750 112.051180
F 29.083495 20.576546 112.051180
F 37.993182 28.292751 112.113382
F 37.993181 20.576547 112.113382
F 46.895121 28.294583 112.174642
F 46.895121 20.578379 112.174642
F 29.058095 30.864819 115.688545
F 29.058095 23.148615 115.688546
F 37.967783 30.864817 115.750747
F 37.967782 23.148614 115.750747
F 46.871384 30.863392 115.812279
F 46.871384 23.147188 115.812279
F 31.310920 24.434649 112.066731
F 31.310920 32.150852 112.066731
F 40.220542 24.434664 112.128923
F 40.220542 32.150867 112.128923
F 49.108255 24.439334 112.189386
F 49.108255 32.155537 112.189385
F 31.285517 27.006717 115.704096
F 31.285517 34.722921 115.704096
F 31.285517 19.290512 115.704096
F 40.195155 27.006705 115.766291
F 40.195155 34.722909 115.766291
F 40.195155 19.290501 115.766291
F 49.087462 27.003038 115.827392
F 49.087462 34.719241 115.827392
F 49.087462 19.286833 115.827392
F 31.304570 27.006717 112.976072
F 31.304570 34.722921 112.976072
F 31.304570 19.290512 112.976072
F 40.214194 27.006702 113.038285
F 40.214194 34.722906 113.038285
F 40.214194 19.290497 113.038285
F 49.101690 27.001706 113.105116
F 49.101690 34.717910 113.105116
F 49.101690 19.285501 113.105116
F 31.329958 24.434649 109.338706
F 31.329958 32.150852 109.338706
F 40.239564 24.434667 109.400921
F 40.239564 32.150870 109.400921
F 49.122397 24.440677 109.468451
F 49.122397 32.156881 109.468451
F 33.531995 30.864819 112.991623
F 33.531995 23.148615 112.991623
F 42.441223 30.864701 113.053910
F 42.441223 23.148498 113.053910
F 51.304780 30.857658 113.123302
F 51.304780 23.141454 113.123302
F 33.557379 28.292750 109.354256
F 33.557379 20.576546 109.354256
F 42.466502 28.292893 109.416560
F 42.466503 20.576690 109.416560
F 51.320437 28.301435 109.487026
F 51.320437 20.585232 109.487026
F 33.538342 28.292750 112.082281
F 33.538342 20.576546 112.082281
F 42.447580 28.292866 112.144412
F 42.447580 20.576662 112.144412
F 51.310305 28.300502 112.204145
F 51.310305 20.584298 112.204145
F 33.512941 30.864819 115.719647
F 33.512941 23.148615 115.719647
F 42.422281 30.864728 115.781795
F 42.422281 23.148525 115.781795
F 51.294586 30.858603 115.842451
F 51.294586 23.142400 115.842451
F 26.805286 24.434648 119.310207
F 26.805286 32.150851 119.310207
F 35.714981 24.434648 119.372409
F 35.714981 32.150851 119.372409
F 44.623432 24.434956 119.434459
F 44.623432 32.151159 119.434459
F 26.780189 27.006408 122.941689
F 26.780189 34.722612 122.941689
F 26.780189 19.290203 122.941689
F 35.689882 27.006408 123.003891
F 35.689882 34.722612 123.003892
F 35.689882 19.290203 123.003892
F 44.598727 27.006158 123.065986
F 44.598727 34.722362 123.065987
F 44.598727 19.289953 123.065987
F 26.798950 27.006712 120.218131
F 26.798950 34.722916 120.218131
F 26.798950 19.290507 120.218131
F 35.708644 27.006712 120.280333
F 35.708644 34.722916 120.280333
F 35.708644 19.290507 120.280333
F 44.617078 27.006391 120.342796
F 44.617078 34.722595 120.342796
F 44.617078 19.290186 120.342796
F 26.824323 24.434649 116.582319
F 26.824323 32.150852 116.582319
F 35.734016 24.434648 116.644521
F 35.734016 32.150852 116.644521
F 44.641995 24.435078 116.707060
F 44.641995 32.151282 116.707060
F 29.026375 30.864814 120.233682
F 29.026375 23.148610 120.233682
F 37.936065 30.864813 120.295885
F 37.936065 23.148609 120.295885
F 46.841128 30.863623 120.359138
F 46.841128 23.147420 120.359138
F 29.051745 28.292750 116.597869
F 29.051745 20.576546 116.597869
F 37.961433 28.292751 116.660073
F 37.961433 20.576547 116.660073
F 46.864855 28.294348 116.723600
F 46.864855 20.578144 116.723600
F 29.032709 28.292750 119.325757
F 29.032709 20.576546 119.325757
F 37.942399 28.292750 119.387959
F 37.942399 20.576546 119.387959
F 46.847627 28.293781 119.449756
F 46.847627 20.577577 119.449756
F 29.007614 30.864509 122.957240
F 29.007614 23.148306 122.957240
F 37.917306 30.864509 123.019442
F 37.917306 23.148306 123.019442
F 46.824166 30.863950 123.081348
F 46.824166 23.147747 123.081348
F 31.260134 24.434648 119.341308
F 31.260134 32.150851 119.341308
F 40.169788 24.434656 119.403505
F 40.169788 32.150860 119.403505
F 49.066669 24.437311 119.465262
F 49.066669 32.153514 119.465262
F 31.235036 27.006408 122.972790
F 31.235036 34.722612 122.972790
F 31.235036 19.290203 122.972790
F 40.144703 27.006401 123.034988
F 40.144703 34.722605 123.034989
F 40.144703 19.290197 123.034989
F 49.046672 27.004803 123.097747
F 49.046672 34.721007 123.097748
F 49.046672 19.288598 123.097748
F 31.253797 27.006712 120.249232
F 31.253797 34.722916 120.249232
F 31.253797 19.290507 120.249232
F 40.163453 27.006704 120.311440
F 40.163453 34.722908 120.311440
F 40.163453 19.290499 120.311440
F 49.060173 27.003712 120.376910
F 49.060173 34.719916 120.376910
F 49.060173 19.287507 120.376910
F 31.279170 24.434648 116.613420
F 31.279170 32.150852 116.613420
F 40.188809 24.434659 116.675630
F 40.188809 32.150863 116.675630
F 49.080934 24.438647 116.741767
F 49.080934 32.154850 116.741767
F 33.481222 30.864814 120.264783
F 33.481222 23.148610 120.264783
F 42.390653 30.864748 120.327038
F 42.390653 23.148545 120.327038
F 51.273618 30.860835 120.394716
F 51.273618 23.144632 120.394715
F 33.506592 28.292750 116.628971
F 33.506592 20.576546 116.628971
F 42.415922 28.292841 116.691240
F 42.415922 20.576637 116.691240
F 51.289086 28.298385 116.759567
F 51.289086 20.582181 116.759567
F 33.487556 28.292750 119.356858
F 33.487556 20.576546 119.356859
F 42.396994 28.292814 119.419024
F 42.396994 20.576611 119.419024
F 51.278915 28.297431 119.480681
F 51.278915 20.581227 119.480681
F 33.462460 30.864509 122.988341
F 33.462460 23.148306 122.988341
F 42.372022 30.864483 123.050545
F 42.372022 23.148280 123.050545
F 51.265964 30.862388 123.114725
F 51.265964 23.146185 123.114725
F 26.775782 24.425874 126.553816
F 26.775782 32.142077 126.553816
F 35.685476 24.425874 126.616019
F 35.685476 32.142078 126.616019
F 44.596072 24.425181 126.679171
F 44.596072 32.141384 126.679171
F 36.083472 27.016341 130.265431
F 27.173782 19.300136 130.203228
F 36.083474 19.300136 130.265431
F 44.991458 27.019455 130.330210
F 27.173781 27.016341 130.203228
F 44.991459 19.303251 130.330210
F 26.781786 26.996125 127.463679
F 26.781786 34.712329 127.463678
F 26.781786 19.279920 127.463677
F 35.691481 26.996125 127.525882
F 35.691481 34.712329 127.525881
F 35.691481 19.279920 127.525881
F 44.600859 26.996127 127.587819
F 44.600859 34.712331 127.587818
F 44.600859 19.279922 127.587818
F 26.774312 24.434113 123.834479
F 26.774312 32.150316 123.834479
F 35.684006 24.434113 123.896682
F 35.684006 32.150316 123.896682
F 44.593051 24.434216 123.959432
F 44.593051 32.150419 123.959432
F 29.009211 30.854227 127.479229
F 29.009211 23.138023 127.479229
F 37.918901 30.854225 127.541432
F 37.918902 23.138022 127.541432
F 46.828239 30.853766 127.607569
F 46.828239 23.137563 127.607569
F 29.001734 28.292215 123.850030
F 29.001734 20.576011 123.850030
F 37.911425 28.292215 123.912232
F 37.911425 20.576011 123.912232
F 46.817382 28.293661 123.973865
F 46.817382 20.577457 123.973865
F 29.003204 28.283976 126.569367
F 29.003204 20.567772 126.569367
F 37.912897 28.283976 126.631567
F 37.912897 20.567772 126.631568
F 46.814056 28.289234 126.687272
F 46.814056 20.573030 126.687272
F 29.401206 30.874442 130.218779
F 29.401207 23.158239 130.218778
F 38.310924 30.874434 130.280975
F 38.310924 23.158232 130.280975
F 47.192915 30.863255 130.336292
F 47.192916 23.147052 130.336292
F 31.230629 24.425874 126.584917
F 31.230629 32.142078 126.584917
F 40.140347 24.425869 126.647152
F 40.140346 32.142072 126.647152
F 49.041805 24.418043 126.698554
F 49.041805 32.134247 126.698554
F 31.628627 27.016340 130.234329
F 51.454565 22.982752 130.291113
F 31.628629 19.300136 130.234329
F 40.538258 27.016383 130.296578
F 51.454565 30.698955 130.291113
F 40.538260 19.300179 130.296577
F 49.257744 26.895276 130.258672
F 49.257743 34.611479 130.258672
F 49.257743 19.179071 130.258672
F 31.236633 26.996125 127.494780
F 31.236633 34.712329 127.494780
F 31.236633 19.279920 127.494779
F 40.146325 26.996131 127.556982
F 40.146324 34.712335 127.556981
F 40.146324 19.279926 127.556981
F 49.043123 26.990194 127.557287
F 49.043123 34.706398 127.557287
F 49.043123 19.273989 127.557286
F 31.229159 24.434113 123.865580
F 31.229159 32.150316 123.865581
F 40.138834 24.434116 123.927795
F 40.138834 32.150319 123.927795
F 49.039932 24.434960 123.990476
F 49.039932 32.151164 123.990476
F 33.464058 30.854227 127.510331
F 33.464058 23.138023 127.510330
F 42.373705 30.854192 127.572687
F 42.373705 23.137988 127.572687
F 51.263286 30.844159 127.596345
F 51.263286 23.127955 127.596345
F 33.456581 28.292215 123.881131
F 33.456581 20.576011 123.881131
F 42.366083 28.292270 123.943341
F 42.366083 20.576066 123.943341
F 51.260756 28.294358 124.008127
F 51.260756 20.578154 124.008127
F 33.458051 28.283976 126.600468
F 33.458051 20.567772 126.600468
F 42.367520 28.284073 126.662545
F 42.367520 20.567869 126.662545
F 51.265202 28.285010 126.713675
F 51.265202 20.568806 126.713675
F 33.856053 30.874441 130.249880
F 33.856054 23.158239 130.249879
F 42.765822 30.874109 130.311926
F 42.765822 23.157907 130.311926
F 27.584255 47.593857 2.945391
F 27.584255 39.877651 2.945391
F 36.493957 47.593855 3.007594
F 36.493957 39.877649 3.007595
F 45.408076 47.591853 3.071627
F 45.408076 39.875647 3.071627
F 27.591713 50.155868 6.574590
F 27.591713 42.439663 6.574590
F 36.501415 50.155870 6.636794
F 36.501415 42.439665 6.636794
F 45.417112 50.158297 6.700601
F 45.417112 42.442092 6.700601
F 27.590259 50.164108 3.855253
F 27.590259 42.447903 3.855253
F 36.499963 50.164110 3.917455
F 36.499963 42.447905 3.917454
F 45.416395 50.166365 3.978212
F 45.416395 42.450160 3.978212
F 27.192243 47.573641 0.205843
F 27.192243 39.857434 0.205843
F 36.101946 47.573637 0.268043
F 36.101945 39.857431 0.268043
F 45.014106 47.573276 0.330876
F 45.014106 39.857069 0.330876
F 29.817684 38.589799 3.870804
F 29.817684 46.306006 3.870804
F 38.727440 38.589819 3.932993
F 38.727440 46.306026 3.932993
F 47.648987 38.587302 3.996529
F 47.648987 46.303509 3.996529
F 29.419665 51.431741 0.221394
F 29.419664 35.999330 0.221393
F 29.419664 43.715538 0.221393
F 38.329319 51.431751 0.283612
F 38.329318 35.999340 0.283612
F 38.329318 43.715548 0.283612
F 47.216324 51.453800 0.360072
F 47.216324 36.021389 0.360072
F 47.216324 43.737596 0.360072
F 29.811677 51.451958 2.960941
F 29.811677 36.019547 2.960942
F 29.811677 43.735754 2.960942
F 38.721447 51.451939 3.023160
F 38.721447 36.019528 3.023161
F 38.721447 43.735736 3.023161
F 47.643039 51.456919 3.081896
F 47.643039 36.024508 3.081897
F 47.643039 43.740716 3.081897
F 29.819138 38.581560 6.590141
F 29.819138 46.297766 6.590141
F 38.728901 38.581580 6.652358
F 38.728901 46.297786 6.652357
F 47.648322 38.576868 6.711019
F 47.648323 46.293075 6.711019
F 32.039102 47.593857 2.976492
F 32.039102 39.877651 2.976493
F 40.949073 47.593806 3.038694
F 40.949073 39.877600 3.038695
F 49.836668 47.611775 3.059236
F 49.836667 39.895569 3.059237
F 32.046560 50.155868 6.605691
F 32.046560 42.439663 6.605692
F 40.956600 50.155922 6.667930
F 40.956600 42.439717 6.667931
F 49.851428 50.142476 6.704293
F 49.851427 42.426271 6.704293
F 32.045106 50.164107 3.886355
F 32.045106 42.447903 3.886355
F 40.955179 50.164164 3.948520
F 40.955179 42.447959 3.948520
F 49.874186 50.159008 3.995457
F 49.874186 42.442803 3.995457
F 31.647090 47.573641 0.236944
F 31.647089 39.857435 0.236944
F 40.557167 47.573524 0.299029
F 40.557166 39.857318 0.299029
F 49.420511 47.543714 0.373363
F 49.420511 39.827508 0.373362
F 34.272532 38.589799 3.901905
F 34.272532 46.306005 3.901905
F 43.183194 38.590010 3.963999
F 43.183194 46.306217 3.963999
F 33.874511 51.431742 0.252495
F 33.874510 35.999331 0.252495
F 33.874510 43.715538 0.252495
F 42.782672 51.432310 0.315410
F 42.782671 35.999899 0.315410
F 42.782671 43.716106 0.315410
F 34.266525 51.451958 2.992042
F 34.266525 36.019547 2.992043
F 34.266525 43.735754 2.992043
F 43.177742 51.451513 3.054693
F 43.177742 36.019102 3.054694
F 43.177742 43.735310 3.054694
F 34.273985 38.581560 6.621242
F 34.273985 46.297766 6.621242
F 43.185041 38.581948 6.683740
F 43.185041 46.298154 6.683740
F 27.567090 47.583269 10.190939
F 27.567090 39.867064 10.190939
F 36.476792 47.583268 10.253142
F 36.476792 39.867062 10.253142
F 45.392336 47.580853 10.317052
F 45.392336 39.864648 10.317052
F 27.541703 50.155333 13.826750
F 27.541703 42.439128 13.826751
F 36.451404 50.155334 13.888954
F 36.451404 42.439130 13.888954
F 45.366954 50.157755 13.952851
F 45.366954 42.441550 13.952851
F 27.560754 50.155333 11.098863
F 27.560754 42.439128 11.098863
F 36.470456 50.155335 11.161065
F 36.470456 42.439130 11.161064
F 45.386046 50.157763 11.221635
F 45.386045 42.441558 11.221635
F 27.585836 47.583573 7.467380
F 27.585836 39.867368 7.467380
F 36.495538 47.583572 7.529582
F 36.495538 39.867366 7.529582
F 45.411081 47.581214 7.590230
F 45.411081 39.865008 7.590230
F 29.788179 38.581025 11.114413
F 29.788179 46.297232 11.114414
F 38.697941 38.581044 11.176603
F 38.697941 46.297251 11.176603
F 47.617226 38.575866 11.242149
F 47.617226 46.292073 11.242149
F 29.813259 51.441675 7.482931
F 29.813259 36.009264 7.482931
F 29.813259 43.725471 7.482931
F 38.723021 51.441655 7.545120
F 38.723021 36.009244 7.545120
F 38.723021 43.725451 7.545120
F 47.643624 51.445946 7.609418
F 47.643624 36.013535 7.609418
F 47.643624 43.729743 7.609418
F 29.794512 51.441371 10.206489
F 29.794512 36.008960 10.206489
F 29.794512 43.725167 10.206489
F 38.704274 51.441351 10.268706
F 38.704274 36.008940 10.268706
F 38.704274 43.725147 10.268706
F 47.623675 51.446442 10.327311
F 47.623675 36.014032 10.327311
F 47.623675 43.730239 10.327311
F 29.769127 38.581024 13.842301
F 29.769127 46.297231 13.842301
F 38.678889 38.581044 13.904518
F 38.678889 46.297251 13.904518
F 47.598162 38.575854 13.963418
F 47.598163 46.292061 13.963418
F 32.021937 47.583269 10.222040
F 32.021937 39.867064 10.222040
F 40.931971 47.583217 10.284280
F 40.931971 39.867011 10.284280
F 49.823079 47.598695 10.331987
F 49.823078 39.882489 10.331987
F 31.996549 50.155333 13.857852
F 31.996549 42.439128 13.857852
F 40.906583 50.155385 13.920092
F 40.906583 42.439181 13.920092
F 49.797354 50.139890 13.968682
F 49.797354 42.423685 13.968682
F 32.015601 50.155333 11.129964
F 32.015601 42.439128 11.129964
F 40.925636 50.155386 11.192134
F 40.925636 42.439181 11.192134
F 49.816275 50.139880 11.267606
F 49.816274 42.423675 11.267606
F 32.040683 47.583573 7.498482
F 32.040683 39.867368 7.498481
F 40.950719 47.583520 7.560654
F 40.950719 39.867315 7.560654
F 49.844069 47.599217 7.632435
F 49.844068 39.883012 7.632435
F 34.243027 38.581025 11.145515
F 34.243027 46.297232 11.145515
F 43.154076 38.581407 11.207480
F 43.154076 46.297614 11.207480
F 34.268106 51.441675 7.514033
F 34.268106 36.009264 7.514032
F 34.268106 43.725471 7.514032
F 43.179218 51.441274 7.575971
F 43.179218 36.008863 7.575970
F 43.179218 43.725070 7.575971
F 34.249360 51.441371 10.237591
F 34.249360 36.008960 10.237591
F 34.249360 43.725167 10.237591
F 43.160410 51.440986 10.300044
F 43.160410 36.008575 10.300044
F 43.160411 43.724783 10.300044
F 34.223975 38.581024 13.873403
F 34.223975 46.297231 13.873403
F 43.135021 38.581407 13.935861
F 43.135021 46.297614 13.935861
F 27.516317 47.583264 17.464099
F 27.516318 39.867059 17.464099
F 36.426019 47.583263 17.526302
F 36.426019 39.867057 17.526302
F 45.341567 47.580843 17.590201
F 45.341567 39.864638 17.590201
F 27.490915 50.155333 21.101465
F 27.490915 42.439128 21.101465
F 36.400616 50.155334 21.163669
F 36.400616 42.439130 21.163669
F 45.316163 50.157754 21.227565
F 45.316163 42.441549 21.227565
F 27.509968 50.155333 18.373441
F 27.509968 42.439128 18.373440
F 36.419670 50.155335 18.435642
F 36.419669 42.439130 18.435642
F 45.335241 50.157754 18.496229
F 45.335240 42.441549 18.496229
F 27.535355 47.583264 14.736075
F 27.535356 39.867059 14.736075
F 36.445057 47.583263 14.798276
F 36.445057 39.867057 14.798276
F 45.360628 47.580843 14.858863
F 45.360628 39.864638 14.858863
F 29.737393 38.581024 18.388991
F 29.737393 46.297231 18.388991
F 38.647155 38.581044 18.451180
F 38.647155 46.297251 18.451181
F 47.566378 38.575854 18.516810
F 47.566378 46.292061 18.516810
F 29.762778 51.441366 14.751625
F 29.762778 36.008955 14.751625
F 29.762778 43.725162 14.751625
F 38.672539 51.441346 14.813815
F 38.672539 36.008935 14.813815
F 38.672539 43.725142 14.813815
F 47.591763 51.446536 14.879444
F 47.591763 36.014125 14.879444
F 47.591763 43.730333 14.879444
F 29.743740 51.441366 17.479649
F 29.743740 36.008955 17.479649
F 29.743740 43.725162 17.479649
F 38.653502 51.441346 17.541865
F 38.653502 36.008935 17.541866
F 38.653502 43.725142 17.541866
F 47.572772 51.446536 17.600774
F 47.572772 36.014125 17.600774
F 47.572772 43.730333 17.600774
F 29.718339 38.581024 21.117016
F 29.718339 46.297231 21.117016
F 38.628101 38.581044 21.179232
F 38.628101 46.297251 21.179232
F 47.547374 38.575855 21.238142
F 47.547374 46.292062 21.238142
F 31.971165 47.583264 17.495200
F 31.971165 39.867059 17.495200
F 40.881198 47.583212 17.557439
F 40.881198 39.867006 17.557439
F 49.771966 47.598706 17.606038
F 49.771965 39.882500 17.606038
F 31.945761 50.155333 21.132566
F 31.945761 42.439128 21.132566
F 40.855795 50.155385 21.194806
F 40.855795 42.439180 21.194806
F 49.746564 50.139888 21.243403
F 49.746563 42.423683 21.243404
F 31.964815 50.155333 18.404542
F 31.964815 42.439128 18.404541
F 40.874849 50.155385 18.466712
F 40.874849 42.439181 18.466711
F 49.765429 50.139891 18.542252
F 49.765428 42.423685 18.542253
F 31.990202 47.583264 14.767176
F 31.990202 39.867059 14.767176
F 40.900236 47.583212 14.829346
F 40.900236 39.867006 14.829346
F 49.790815 47.598706 14.904887
F 49.790814 39.882501 14.904886
F 34.192240 38.581024 18.420092
F 34.192240 46.297231 18.420092
F 43.103290 38.581407 18.482057
F 43.103290 46.297614 18.482057
F 34.217625 51.441366 14.782727
F 34.217625 36.008955 14.782726
F 34.217625 43.725162 14.782726
F 43.128675 51.440983 14.844692
F 43.128675 36.008572 14.844691
F 43.128675 43.724779 14.844691
F 34.198587 51.441366 17.510751
F 34.198587 36.008955 17.510751
F 34.198587 43.725162 17.510751
F 43.109634 51.440983 17.573209
F 43.109634 36.008572 17.573209
F 43.109634 43.724779 17.573209
F 34.173187 38.581024 21.148117
F 34.173187 46.297231 21.148117
F 43.084232 38.581407 21.210575
F 43.084232 46.297614 21.210574
F 27.591713 34.723456 6.574590
F 36.501415 34.723458 6.636794
F 45.417112 34.725885 6.700601
F 27.590259 34.731696 3.855253
F 36.499963 34.731698 3.917454
F 45.416395 34.733953 3.978212
F 32.046560 34.723456 6.605692
F 40.956600 34.723510 6.667930
F 32.045106 34.731695 3.886355
F 40.955179 34.731752 3.948520
F 49.874186 34.726596 3.995457
F 45.366953 34.725342 13.952851
F 45.386045 34.725351 11.221635
F 40.906583 34.722973 13.920092
F 40.925636 34.722974 11.192134
F 45.316163 34.725342 21.227565
F 45.335240 34.725341 18.496229
F 40.855795 34.722973 21.194806
F 40.874849 34.722973 18.466712
F 27.465529 47.583264 24.738832
F 27.465529 39.867059 24.738832
F 36.375231 47.583263 24.801036
F 36.375231 39.867057 24.801036
F 45.290738 47.580856 24.864834
F 45.290738 39.864651 24.864835
F 27.440127 50.155333 28.376199
F 27.440127 42.439128 28.376199
F 36.349828 50.155335 28.438401
F 36.349828 42.439130 28.438402
F 45.264730 50.157648 28.501210
F 45.264730 42.441443 28.501210
F 27.459180 50.155333 25.648174
F 27.459180 42.439128 25.648174
F 36.368881 50.155335 25.710375
F 36.368881 42.439130 25.710375
F 45.284462 50.157779 25.770656
F 45.284462 42.441574 25.770656
F 27.484567 47.583264 22.010807
F 27.484567 39.867059 22.010807
F 36.394269 47.583263 22.073009
F 36.394269 39.867057 22.073009
F 45.309835 47.580845 22.133573
F 45.309835 39.864639 22.133573
F 29.686605 38.581024 25.663724
F 29.686605 46.297231 25.663724
F 38.596367 38.581044 25.725913
F 38.596367 46.297251 25.725914
F 47.515446 38.575748 25.790659
F 47.515446 46.291955 25.790659
F 29.711990 51.441366 22.026358
F 29.711990 36.008955 22.026358
F 29.711990 43.725162 22.026358
F 38.621751 51.441346 22.088547
F 38.621751 36.008935 22.088547
F 38.621751 43.725142 22.088547
F 47.540980 51.446529 22.154149
F 47.540980 36.014118 22.154149
F 47.540980 43.730325 22.154149
F 29.692952 51.441366 24.754383
F 29.692952 36.008955 24.754383
F 29.692952 43.725162 24.754383
F 38.602714 51.441346 24.816599
F 38.602714 36.008935 24.816599
F 38.602714 43.725142 24.816599
F 47.522015 51.446477 24.875388
F 47.522015 36.014066 24.875388
F 47.522015 43.730274 24.875388
F 29.667551 38.581024 28.391749
F 29.667551 46.297231 28.391749
F 38.577302 38.581043 28.453961
F 38.577302 46.297250 28.453961
F 47.491147 38.573901 28.509744
F 47.491147 46.290108 28.509744
F 31.920377 47.583264 24.769933
F 31.920377 39.867059 24.769934
F 40.830405 47.583214 24.832166
F 40.830405 39.867008 24.832166
F 49.721218 47.598742 24.880885
F 49.721217 39.882536 24.880885
F 31.894973 50.155333 28.407300
F 31.894973 42.439128 28.407300
F 40.804988 50.155375 28.469508
F 40.804988 42.439170 28.469508
F 49.694674 50.144749 28.518115
F 49.694674 42.428544 28.518114
F 31.914026 50.155333 25.679275
F 31.914026 42.439128 25.679275
F 40.824062 50.155385 25.741441
F 40.824062 42.439180 25.741441
F 49.714544 50.140007 25.817137
F 49.714543 42.423802 25.817137
F 31.939414 47.583264 22.041909
F 31.939414 39.867059 22.041908
F 40.849448 47.583212 22.104078
F 40.849448 39.867006 22.104077
F 49.740032 47.598714 22.179650
F 49.740031 39.882509 22.179650
F 34.141452 38.581024 25.694826
F 34.141452 46.297231 25.694826
F 43.052476 38.581394 25.756697
F 43.052476 46.297601 25.756697
F 34.166837 51.441366 22.057459
F 34.166837 36.008955 22.057459
F 34.166837 43.725162 22.057459
F 43.077885 51.440983 22.119420
F 43.077885 36.008572 22.119420
F 43.077885 43.724780 22.119420
F 34.147799 51.441366 24.785484
F 34.147799 36.008955 24.785484
F 34.147799 43.725162 24.785484
F 43.058835 51.440986 24.847919
F 43.058835 36.008575 24.847919
F 43.058835 43.724782 24.847919
F 34.122399 38.581024 28.422851
F 34.122399 46.297231 28.422850
F 43.032903 38.581190 28.484905
F 43.032903 46.297396 28.484905
F 27.414741 47.583264 32.013565
F 27.414741 39.867059 32.013565
F 36.324431 47.583265 32.075767
F 36.324431 39.867059 32.075767
F 45.221977 47.586267 32.133374
F 45.221977 39.870061 32.133375
F 27.389339 50.155333 35.650931
F 27.389339 42.439128 35.650931
F 36.299027 50.155332 35.713133
F 36.299027 42.439127 35.713134
F 45.195813 50.152062 35.772948
F 45.195813 42.435857 35.772948
F 27.408392 50.155333 32.922907
F 27.408392 42.439128 32.922907
F 36.318080 50.155332 32.985109
F 36.318080 42.439127 32.985109
F 45.215377 50.151867 33.048543
F 45.215377 42.435663 33.048543
F 27.433779 47.583264 29.285540
F 27.433779 39.867059 29.285540
F 36.343480 47.583263 29.347742
F 36.343480 39.867057 29.347742
F 45.257315 47.581236 29.406142
F 45.257315 39.865031 29.406142
F 29.635816 38.581024 32.938457
F 29.635816 46.297231 32.938457
F 38.545452 38.581011 33.000664
F 38.545452 46.297218 33.000664
F 47.413111 38.571751 33.067969
F 47.413110 46.287958 33.067969
F 29.661202 51.441366 29.301091
F 29.661202 36.008955 29.301091
F 29.661202 43.725162 29.301091
F 38.570962 51.441347 29.363277
F 38.570962 36.008936 29.363277
F 38.570962 43.725143 29.363277
F 47.486628 51.447449 29.428238
F 47.486628 36.015038 29.428238
F 47.486628 43.731245 29.428238
F 29.642164 51.441366 32.029116
F 29.642164 36.008955 32.029116
F 29.642164 43.725162 32.029116
F 38.551788 51.441379 32.091305
F 38.551788 36.008969 32.091305
F 38.551788 43.725176 32.091305
F 47.419287 51.452269 32.144832
F 47.419287 36.019858 32.144832
F 47.419287 43.736065 32.144832
F 29.616763 38.581024 35.666482
F 29.616763 46.297231 35.666482
F 38.526391 38.581011 35.728675
F 38.526391 46.297218 35.728674
F 47.391594 38.570059 35.782880
F 47.391594 46.286266 35.782880
F 31.869588 47.583264 32.044666
F 31.869588 39.867059 32.044667
F 40.778831 47.583366 32.106789
F 40.778831 39.867160 32.106789
F 49.577938 47.605559 32.145120
F 49.577938 39.889353 32.145120
F 31.844185 50.155333 35.682032
F 31.844185 42.439128 35.682033
F 40.753392 50.155229 35.744160
F 40.753392 42.439024 35.744160
F 49.544001 50.129195 35.774147
F 49.544001 42.412990 35.774148
F 31.863238 50.155333 32.954008
F 31.863238 42.439128 32.954008
F 40.772420 50.155224 33.016257
F 40.772420 42.439019 33.016257
F 49.577118 50.132584 33.072986
F 49.577118 42.416379 33.072986
F 31.888626 47.583264 29.316641
F 31.888626 39.867059 29.316642
F 40.798597 47.583220 29.378808
F 40.798597 39.867015 29.378808
F 49.668125 47.607609 29.451724
F 49.668124 39.891404 29.451724
F 34.090663 38.581024 32.969558
F 34.090663 46.297231 32.969558
F 42.997761 38.580429 33.031882
F 42.997761 46.296636 33.031883
F 51.656539 38.510721 33.107018
F 51.656540 46.226928 33.107018
F 34.116049 51.441366 29.332192
F 34.116049 36.008955 29.332192
F 34.116049 43.725162 29.332192
F 43.026996 51.440966 29.393962
F 43.026996 36.008555 29.393962
F 43.026996 43.724762 29.393962
F 34.097010 51.441366 32.060217
F 34.097010 36.008955 32.060217
F 34.097010 43.725162 32.060217
F 43.003798 51.442105 32.121718
F 43.003798 36.009694 32.121718
F 43.003798 43.725901 32.121718
F 51.657021 51.484825 32.045605
F 51.657021 36.052414 32.045606
F 51.657021 43.768621 32.045605
F 34.071610 38.581024 35.697583
F 34.071610 46.297231 35.697583
F 42.978363 38.580278 35.759173
F 42.978363 46.296485 35.759173
F 51.639107 38.532847 35.781286
F 51.639107 46.249053 35.781286
F 27.363953 47.583264 39.288298
F 27.363953 39.867059 39.288298
F 36.273642 47.583265 39.350500
F 36.273642 39.867059 39.350500
F 45.170782 47.586393 39.410581
F 45.170782 39.870187 39.410581
F 27.338551 50.155333 42.925664
F 27.338551 42.439128 42.925665
F 36.248239 50.155332 42.987867
F 36.248239 42.439128 42.987867
F 45.145895 50.152335 43.048052
F 45.145895 42.436130 43.048052
F 27.357604 50.155333 40.197640
F 27.357604 42.439128 40.197640
F 36.267292 50.155332 40.259843
F 36.267292 42.439128 40.259842
F 45.164384 50.152210 40.324076
F 45.164384 42.436005 40.324076
F 27.382991 47.583264 36.560273
F 27.382991 39.867059 36.560273
F 36.292679 47.583265 36.622476
F 36.292679 39.867059 36.622476
F 45.189295 47.586507 36.686789
F 45.189295 39.870301 36.686789
F 29.585028 38.581024 40.213190
F 29.585028 46.297231 40.213190
F 38.494660 38.581012 40.275401
F 38.494660 46.297219 40.275401
F 47.360870 38.570015 40.344853
F 47.360870 46.286222 40.344853
F 29.610413 51.441366 36.575824
F 29.610413 36.008955 36.575823
F 29.610413 43.725162 36.575824
F 38.520041 51.441379 36.638035
F 38.520041 36.008968 36.638035
F 38.520041 43.725175 36.638035
F 47.386994 51.451593 36.705843
F 47.386994 36.019182 36.705843
F 47.386994 43.735389 36.705843
F 29.591376 51.441366 39.303848
F 29.591376 36.008955 39.303848
F 29.591376 43.725162 39.303849
F 38.501007 51.441379 39.366042
F 38.501007 36.008968 39.366042
F 38.501007 43.725175 39.366042
F 47.367729 51.451998 39.420547
F 47.367729 36.019587 39.420548
F 47.367729 43.735794 39.420548
F 29.565975 38.581024 42.941215
F 29.565975 46.297231 42.941215
F 38.475609 38.581012 43.003410
F 38.475609 46.297219 43.003409
F 47.343806 38.570700 43.058827
F 47.343806 46.286906 43.058827
F 31.818800 47.583264 39.319399
F 31.818800 39.867059 39.319399
F 40.728025 47.583366 39.381530
F 40.728025 39.867161 39.381531
F 49.519807 47.610049 39.425850
F 49.519807 39.893844 39.425851
F 31.793397 50.155333 42.956766
F 31.793397 42.439128 42.956766
F 40.702641 50.155235 43.018901
F 40.702641 42.439030 43.018901
F 49.499082 50.129903 43.065601
F 49.499082 42.413699 43.065601
F 31.812450 50.155333 40.228741
F 31.812450 42.439128 40.228741
F 40.721673 50.155231 40.291009
F 40.721673 42.439026 40.291009
F 49.511975 50.128122 40.373137
F 49.511975 42.411917 40.373136
F 31.837838 47.583264 36.591374
F 31.837838 39.867059 36.591374
F 40.747046 47.583368 36.653639
F 40.747046 39.867163 36.653639
F 49.536316 47.612258 36.732008
F 49.536316 39.896053 36.732008
F 34.039875 38.581024 40.244291
F 34.039875 46.297231 40.244292
F 42.946716 38.580299 40.306972
F 42.946715 46.296506 40.306972
F 51.614433 38.540244 40.402965
F 51.614433 46.256450 40.402965
F 34.065260 51.441366 36.606925
F 34.065260 36.008955 36.606925
F 34.065260 43.725162 36.606925
F 42.972028 51.442125 36.669607
F 42.972028 36.009715 36.669607
F 42.972028 43.725922 36.669607
F 51.632463 51.483923 36.764420
F 51.632463 36.051512 36.764419
F 51.632463 43.767719 36.764419
F 34.046222 51.441366 39.334950
F 34.046222 36.008955 39.334950
F 34.046222 43.725162 39.334950
F 42.953065 51.442098 39.396651
F 42.953065 36.009687 39.396651
F 42.953065 43.725894 39.396651
F 51.621309 51.482969 39.432340
F 51.621309 36.050558 39.432340
F 51.621309 43.766765 39.432340
F 34.020822 38.581024 42.972316
F 34.020822 46.297231 42.972317
F 42.927780 38.580323 43.034042
F 42.927780 46.296530 43.034042
F 51.605763 38.541598 43.072370
F 51.605763 46.257805 43.072370
F 45.264730 34.725236 28.501210
F 45.284462 34.725366 25.770656
F 40.804988 34.722963 28.469508
F 40.824062 34.722972 25.741441
F 27.313165 47.583264 46.563031
F 27.313165 39.867059 46.563032
F 36.222855 47.583265 46.625234
F 36.222855 39.867059 46.625234
F 45.121029 47.586131 46.685519
F 45.121029 39.869925 46.685519
F 27.287762 50.155333 50.200398
F 27.287763 42.439128 50.200398
F 36.197452 50.155332 50.262600
F 36.197452 42.439128 50.262600
F 45.096153 50.152600 50.322979
F 45.096153 42.436395 50.322979
F 27.306815 50.155333 47.472373
F 27.306815 42.439128 47.472373
F 36.216505 50.155332 47.534576
F 36.216505 42.439128 47.534576
F 45.114595 50.152456 47.598687
F 45.114595 42.436251 47.598687
F 27.332203 47.583264 43.835007
F 27.332203 39.867059 43.835006
F 36.241892 47.583265 43.897210
F 36.241892 39.867059 43.897209
F 45.139457 47.586275 43.961403
F 45.139457 39.870069 43.961403
F 29.534240 38.581024 47.487924
F 29.534240 46.297231 47.487924
F 38.443878 38.581013 47.550134
F 38.443878 46.297220 47.550134
F 47.313456 38.570906 47.619166
F 47.313456 46.287113 47.619166
F 29.559626 51.441366 43.850557
F 29.559625 36.008955 43.850557
F 29.559626 43.725162 43.850557
F 38.469259 51.441378 43.912768
F 38.469259 36.008967 43.912767
F 38.469259 43.725174 43.912768
F 47.337090 51.451937 43.982085
F 47.337090 36.019526 43.982085
F 47.337090 43.735733 43.982085
F 29.540587 51.441366 46.578582
F 29.540587 36.008955 46.578582
F 29.540587 43.725162 46.578582
F 38.450225 51.441377 46.640777
F 38.450225 36.008966 46.640777
F 38.450225 43.725173 46.640777
F 47.320157 51.451240 46.696530
F 47.320157 36.018829 46.696531
F 47.320157 43.735036 46.696531
F 29.515187 38.581024 50.215949
F 29.515187 46.297231 50.215948
F 38.424827 38.581013 50.278144
F 38.424827 46.297220 50.278144
F 47.296520 38.571605 50.334216
F 47.296520 46.287811 50.334216
F 31.768012 47.583264 46.594133
F 31.768012 39.867059 46.594133
F 40.677277 47.583358 46.656271
F 40.677277 39.867152 46.656271
F 49.478662 47.607470 46.703862
F 49.478662 39.891265 46.703862
F 31.742609 50.155333 50.231499
F 31.742609 42.439128 50.231499
F 40.651894 50.155244 50.293641
F 40.651894 42.439039 50.293641
F 49.458207 50.132322 50.342064
F 49.458208 42.416117 50.342064
F 31.761662 50.155333 47.503475
F 31.761662 42.439128 47.503474
F 40.670925 50.155240 47.565738
F 40.670925 42.439035 47.565738
F 49.471165 50.130626 47.646205
F 49.471165 42.414421 47.646205
F 31.787050 47.583264 43.866108
F 31.787050 39.867059 43.866108
F 40.696292 47.583362 43.928374
F 40.696292 39.867156 43.928374
F 49.491500 47.609217 44.009720
F 49.491500 39.893011 44.009720
F 33.989087 38.581024 47.519025
F 33.989087 46.297231 47.519025
F 42.896167 38.580359 47.581667
F 42.896167 46.296566 47.581667
F 51.583964 38.544644 47.673833
F 51.583964 46.260851 47.673833
F 34.014472 51.441366 43.881659
F 34.014472 36.008955 43.881658
F 34.014472 43.725162 43.881659
F 42.921431 51.442061 43.944320
F 42.921431 36.009650 43.944320
F 42.921431 43.725857 43.944320
F 51.599178 51.479846 44.038432
F 51.599178 36.047435 44.038432
F 51.599178 43.763642 44.038432
F 33.995434 51.441366 46.609683
F 33.995434 36.008955 46.609683
F 33.995434 43.725162 46.609684
F 42.902515 51.442036 46.671430
F 42.902515 36.009625 46.671431
F 42.902515 43.725832 46.671431
F 51.590450 51.478657 46.711586
F 51.590450 36.046246 46.711586
F 51.590450 43.762453 46.711586
F 33.970034 38.581024 50.247050
F 33.970034 46.297231 50.247050
F 42.877238 38.580386 50.308820
F 42.877238 46.296592 50.308819
F 51.575084 38.545750 50.350611
F 51.575084 46.261956 50.350611
F 27.262377 47.583264 53.837764
F 27.262377 39.867059 53.837764
F 36.172067 47.583265 53.899967
F 36.172067 39.867059 53.899967
F 45.071297 47.585864 53.960439
F 45.071297 39.869658 53.960439
F 27.236974 50.155333 57.475130
F 27.236975 42.439128 57.475131
F 36.146664 50.155333 57.537333
F 36.146664 42.439128 57.537333
F 45.046427 50.152867 57.597900
F 45.046427 42.436662 57.597900
F 27.256027 50.155333 54.747106
F 27.256027 42.439128 54.747106
F 36.165717 50.155333 54.809309
F 36.165717 42.439128 54.809309
F 45.064870 50.152723 54.873251
F 45.064870 42.436518 54.873250
F 27.281415 47.583264 51.109740
F 27.281415 39.867059 51.109739
F 36.191105 47.583265 51.171942
F 36.191105 39.867059 51.171942
F 45.089725 47.586008 51.235969
F 45.089725 39.869802 51.235968
F 29.483452 38.581024 54.762656
F 29.483452 46.297231 54.762657
F 38.393096 38.581014 54.824866
F 38.393096 46.297221 54.824866
F 47.266228 38.571827 54.893312
F 47.266228 46.288034 54.893313
F 29.508837 51.441366 51.125290
F 29.508837 36.008955 51.125290
F 29.508837 43.725162 51.125290
F 38.418477 51.441376 51.187500
F 38.418477 36.008965 51.187500
F 38.418477 43.725173 51.187500
F 47.289826 51.451025 51.256241
F 47.289826 36.018614 51.256241
F 47.289826 43.734821 51.256241
F 29.489799 51.441366 53.853315
F 29.489799 36.008955 53.853315
F 29.489800 43.725162 53.853315
F 38.399443 51.441376 53.915510
F 38.399443 36.008965 53.915511
F 38.399443 43.725172 53.915510
F 47.272912 51.450326 53.971902
F 47.272912 36.017916 53.971902
F 47.272912 43.734123 53.971902
F 29.464399 38.581024 57.490681
F 29.464399 46.297231 57.490681
F 38.374045 38.581015 57.552877
F 38.374045 46.297222 57.552877
F 47.249304 38.572524 57.609590
F 47.249304 46.288730 57.609590
F 31.717224 47.583264 53.868866
F 31.717224 39.867059 53.868866
F 40.626530 47.583349 53.931010
F 40.626530 39.867143 53.931010
F 49.437747 47.605102 53.980243
F 49.437747 39.888896 53.980243
F 31.691821 50.155333 57.506232
F 31.691821 42.439128 57.506232
F 40.601147 50.155253 57.568379
F 40.601147 42.439048 57.568380
F 49.417250 50.134647 57.618401
F 49.417250 42.418442 57.618401
F 31.710874 50.155333 54.778207
F 31.710874 42.439128 54.778207
F 40.620178 50.155249 54.840465
F 40.620178 42.439044 54.840465
F 49.430397 50.133032 54.919238
F 49.430397 42.416827 54.919238
F 31.736262 47.583264 51.140841
F 31.736262 39.867059 51.140841
F 40.645545 47.583353 51.203101
F 40.645545 39.867147 51.203101
F 49.450788 47.606755 51.282711
F 49.450788 39.890550 51.282711
F 33.938299 38.581024 54.793758
F 33.938299 46.297231 54.793758
F 42.845624 38.580422 54.856359
F 42.845624 46.296629 54.856360
F 51.553378 38.548531 54.945045
F 51.553378 46.264737 54.945045
F 33.963684 51.441366 51.156392
F 33.963684 36.008955 51.156391
F 33.963684 43.725162 51.156392
F 42.870886 51.441999 51.219014
F 42.870886 36.009589 51.219014
F 42.870886 43.725796 51.219014
F 51.568684 51.475755 51.309376
F 51.568684 36.043344 51.309376
F 51.568684 43.759551 51.309376
F 33.944646 51.441366 53.884416
F 33.944646 36.008955 53.884416
F 33.944646 43.725162 53.884416
F 42.851974 51.441972 53.946208
F 42.851974 36.009561 53.946208
F 42.851974 43.725769 53.946208
F 51.559691 51.474719 53.989508
F 51.559691 36.042309 53.989508
F 51.559691 43.758515 53.989508
F 33.919246 38.581024 57.521783
F 33.919246 46.297231 57.521782
F 42.826698 38.580450 57.583597
F 42.826698 46.296656 57.583597
F 51.544250 38.549509 57.628291
F 51.544250 46.265716 57.628290
F 27.211589 47.583264 61.112497
F 27.211589 39.867059 61.112498
F 36.121280 47.583265 61.174699
F 36.121280 39.867059 61.174700
F 45.021575 47.585597 61.235360
F 45.021575 39.869391 61.235360
F 27.186186 50.155333 64.749864
F 27.186187 42.439128 64.749864
F 36.095877 50.155333 64.812066
F 36.095877 42.439128 64.812066
F 44.996707 50.153134 64.872820
F 44.996707 42.436929 64.872820
F 27.205239 50.155333 62.021839
F 27.205239 42.439128 62.021839
F 36.114930 50.155333 62.084042
F 36.114930 42.439128 62.084042
F 45.015155 50.152990 62.147814
F 45.015155 42.436786 62.147813
F 27.230627 47.583264 58.384472
F 27.230627 39.867059 58.384472
F 36.140317 47.583265 58.446675
F 36.140317 39.867059 58.446675
F 45.040005 47.585740 58.510532
F 45.040005 39.869535 58.510532
F 29.432664 38.581024 62.037390
F 29.432664 46.297231 62.037390
F 38.342314 38.581016 62.099598
F 38.342313 46.297222 62.099598
F 47.219054 38.572757 62.167451
F 47.219054 46.288964 62.167451
F 29.458049 51.441366 58.400023
F 29.458049 36.008955 58.400023
F 29.458049 43.725162 58.400023
F 38.367695 51.441375 58.462232
F 38.367695 36.008964 58.462231
F 38.367695 43.725171 58.462232
F 47.242627 51.450098 58.530383
F 47.242627 36.017687 58.530382
F 47.242627 43.733894 58.530382
F 29.439011 51.441366 61.128048
F 29.439011 36.008955 61.128048
F 29.439011 43.725162 61.128048
F 38.348661 51.441375 61.190244
F 38.348661 36.008964 61.190244
F 38.348661 43.725171 61.190244
F 47.225719 51.449404 61.247277
F 47.225719 36.016993 61.247277
F 47.225719 43.733200 61.247277
F 29.413611 38.581024 64.765415
F 29.413611 46.297231 64.765414
F 38.323263 38.581016 64.827611
F 38.323263 46.297223 64.827611
F 47.202129 38.573448 64.884965
F 47.202129 46.289654 64.884964
F 31.666436 47.583264 61.143598
F 31.666436 39.867059 61.143599
F 40.575783 47.583340 61.205749
F 40.575783 39.867134 61.205749
F 49.396755 47.602814 61.256541
F 49.396755 39.886609 61.256541
F 31.641033 50.155333 64.780965
F 31.641033 42.439128 64.780965
F 40.550401 50.155262 64.843119
F 40.550401 42.439057 64.843119
F 49.376230 50.136903 64.894666
F 49.376230 42.420698 64.894666
F 31.660086 50.155333 62.052940
F 31.660086 42.439128 62.052940
F 40.569433 50.155258 62.115192
F 40.569433 42.439053 62.115192
F 49.389538 50.135350 62.192345
F 49.389538 42.419145 62.192344
F 31.685474 47.583264 58.415574
F 31.685474 39.867059 58.415574
F 40.594799 47.583344 58.477828
F 40.594799 39.867138 58.477828
F 49.409971 47.604396 58.555783
F 49.409971 39.888191 58.555783
F 33.887511 38.581024 62.068491
F 33.887511 46.297231 62.068491
F 42.795085 38.580485 62.131052
F 42.795085 46.296692 62.131052
F 51.522628 38.552093 62.216698
F 51.522628 46.268300 62.216698
F 33.912896 51.441366 58.431124
F 33.912896 36.008955 58.431124
F 33.912896 43.725162 58.431124
F 42.820345 51.441937 58.493706
F 42.820346 36.009526 58.493706
F 42.820346 43.725733 58.493706
F 51.538013 51.472044 58.580824
F 51.538013 36.039633 58.580824
F 51.538013 43.755840 58.580824
F 33.893858 51.441366 61.159149
F 33.893858 36.008955 61.159149
F 33.893858 43.725162 61.159149
F 42.801436 51.441908 61.220986
F 42.801436 36.009497 61.220986
F 42.801436 43.725705 61.220986
F 51.528788 51.471111 61.266974
F 51.528788 36.038700 61.266975
F 51.528788 43.754907 61.266974
F 33.868458 38.581024 64.796516
F 33.868458 46.297231 64.796516
F 42.776161 38.580514 64.858375
F 42.776161 46.296721 64.858375
F 51.513286 38.552991 64.905573
F 51.513285 46.269198 64.905573
F 27.160801 47.583264 68.387231
F 27.160801 39.867059 68.387231
F 36.070492 47.583265 68.449433
F 36.070492 39.867059 68.449433
F 44.971857 47.585330 68.510279
F 44.971857 39.869124 68.510280
F 27.135398 50.155333 72.024597
F 27.135398 42.439128 72.024597
F 36.045089 50.155333 72.086800
F 36.045089 42.439128 72.086800
F 44.946989 50.153400 72.147738
F 44.946989 42.437195 72.147738
F 27.154451 50.155333 69.296573
F 27.154451 42.439128 69.296572
F 36.064142 50.155333 69.358775
F 36.064142 42.439128 69.358775
F 44.965444 50.153258 69.422377
F 44.965444 42.437053 69.422377
F 27.179839 47.583264 65.659206
F 27.179839 39.867059 65.659206
F 36.089530 47.583265 65.721409
F 36.089530 39.867059 65.721409
F 44.990293 47.585473 65.785095
F 44.990293 39.869267 65.785095
F 29.381876 38.581024 69.312123
F 29.381876 46.297231 69.312123
F 38.291532 38.581017 69.374331
F 38.291531 46.297224 69.374331
F 47.171911 38.573689 69.441587
F 47.171911 46.289896 69.441587
F 29.407261 51.441366 65.674757
F 29.407261 36.008955 65.674757
F 29.407261 43.725162 65.674756
F 38.316913 51.441374 65.736964
F 38.316913 36.008963 65.736964
F 38.316913 43.725170 65.736964
F 47.195472 51.449166 65.804519
F 47.195472 36.016755 65.804519
F 47.195472 43.732962 65.804519
F 29.388223 51.441366 68.402781
F 29.388223 36.008955 68.402782
F 29.388223 43.725162 68.402781
F 38.297879 51.441373 68.464978
F 38.297879 36.008962 68.464979
F 38.297879 43.725170 68.464979
F 47.178557 51.448480 68.522651
F 47.178557 36.016069 68.522651
F 47.178557 43.732277 68.522651
F 29.362823 38.581024 72.040148
F 29.362823 46.297231 72.040148
F 38.272481 38.581017 72.102346
F 38.272481 46.297224 72.102346
F 47.154975 38.574370 72.160335
F 47.154975 46.290576 72.160335
F 31.615648 47.583264 68.418332
F 31.615648 39.867059 68.418332
F 40.525037 47.583330 68.480489
F 40.525037 39.867125 68.480489
F 49.355711 47.600586 68.532776
F 49.355711 39.884380 68.532776
F 31.590245 50.155333 72.055699
F 31.590245 42.439128 72.055699
F 40.499655 50.155272 72.117859
F 40.499655 42.439067 72.117859
F 49.335164 50.139107 72.170874
F 49.335164 42.422902 72.170874
F 31.609298 50.155333 69.327674
F 31.609298 42.439128 69.327674
F 40.518687 50.155267 69.389919
F 40.518687 42.439062 69.389919
F 49.348615 50.137603 69.465507
F 49.348615 42.421398 69.465507
F 31.634686 47.583264 65.690307
F 31.634686 39.867059 65.690307
F 40.544053 47.583335 65.752556
F 40.544053 39.867129 65.752556
F 49.369077 47.602113 65.828920
F 49.369077 39.885908 65.828920
F 33.836723 38.581024 69.343224
[truncated: 589,800 more chars]
