# Supplementary material for: Molecular-resolution imaging of ice crystallized from liquid water by cryogenic liquid-cell TEM
Source: Nat Commun. 2025 Sep 25;16:8342. doi: 10.1038/s41467-025-62451-0 (PMC12462463; doi:10.1038/s41467-025-62451-0)
Supplement: Supplementary file 9 — Supplementary Data 1 [file 41467_2025_62451_MOESM9_ESM.zip › supercell_4_3_6/0.6/93K_relaxed.xyz]

30789
F30789
F 1.327770 1.327102 2.863230
F 1.327770 9.048492 2.863230
F 1.327770 16.769882 2.863230
F 10.237550 1.315212 2.984760
F 10.237550 9.036602 2.984760
F 10.237550 16.757982 2.984760
F 16.857650 4.973552 2.613070
F 26.602750 6.913242 4.195680
F 26.036250 12.365082 10.403590
F 1.316220 3.849192 6.392160
F 1.316220 11.570582 6.392160
F 10.217350 3.861682 6.500030
F 10.217350 11.583082 6.500030
F 19.448250 3.286702 6.635790
F 19.504350 11.114282 6.470340
F 1.317990 3.876592 3.711650
F 1.317990 11.597982 3.711650
F 10.233150 3.883412 3.803000
F 10.233150 11.604782 3.803000
F 23.830350 16.398682 14.806090
F 25.934150 12.785482 17.694790
F 1.056770 1.658212 0.234185
F 16.824450 7.557552 18.366290
F 1.056770 9.379602 0.234185
F 25.807950 15.251782 21.288790
F 1.056770 17.100982 0.234184
F 7.864680 15.443082 18.268290
F 10.049250 1.552432 0.338519
F 10.049250 9.273822 0.338519
F 10.049250 16.995182 0.338519
F 22.313550 9.536682 0.189381
F 25.978950 4.673452 10.401290
F 7.940910 0.000331 10.989190
F 3.535090 7.741042 3.727250
F 3.535090 15.462482 3.727250
F 25.767250 4.772912 14.856590
F 12.462350 7.744072 3.826360
F 12.462350 15.465482 3.826360
F 5.669760 16.727382 14.603890
F 16.819050 7.619632 21.195990
F 19.701350 13.789382 2.636220
F 7.864680 7.721722 18.268290
F 3.350840 5.439572 0.257764
F 3.350840 13.160982 0.257764
F 12.278050 5.413122 0.361867
F 12.278050 13.134482 0.361867
F 16.591450 14.901682 3.948240
F 24.164650 3.218042 3.975080
F 3.540920 5.178892 2.903320
F 3.540920 12.900282 2.903320
F 12.466650 5.175942 3.008080
F 12.466650 12.897382 3.008080
F 21.322550 15.219182 21.110190
F 19.155250 16.648082 10.333290
F 3.522090 7.717662 6.423010
F 3.522090 15.439082 6.423010
F 26.500150 9.528022 3.134180
F 12.446450 7.722352 6.523360
F 12.446450 15.443782 6.523360
F 24.072950 0.714438 7.522130
F 21.814950 7.032092 6.614400
F 21.652150 15.147182 6.624980
F 12.399750 0.000019 11.036090
F 5.775660 1.313402 2.940240
F 5.775660 9.034792 2.940240
F 5.775660 16.756182 2.940240
F 14.695550 1.315262 3.031410
F 14.695550 9.036662 3.031410
F 14.695550 16.758082 3.031410
F 23.692750 1.033132 17.567990
F 19.536050 11.109082 3.796580
F 26.287850 4.501382 7.659310
F 5.754370 3.863962 6.454640
F 5.754370 11.585382 6.454640
F 14.675450 3.861642 6.546690
F 14.675450 11.582982 6.546690
F 23.900750 3.289882 6.789120
F 24.001750 11.025882 6.593290
F 5.769960 3.885722 3.754420
F 5.769960 11.607082 3.754420
F 14.691250 3.883362 3.849710
F 14.691250 11.604782 3.849710
F 26.444250 1.874912 2.901750
F 24.180950 10.943582 3.844800
F 5.590100 1.555462 0.292069
F 5.590100 9.276852 0.292069
F 5.590110 16.998282 0.292069
F 14.506950 1.552422 0.385205
F 14.506950 9.273812 0.385205
F 14.506950 16.995182 0.385205
F 25.865050 12.474982 14.999990
F 12.294950 0.000017 21.044990
F 12.323550 0.000017 18.315190
F 8.003700 7.744192 3.779660
F 8.003700 15.465582 3.779660
F 26.755150 9.496922 0.293159
F 19.322750 11.476382 21.021290
F 21.776250 7.238632 3.954990
F 16.947650 15.494082 18.404790
F 16.507850 7.359822 3.982110
F 26.181050 14.762182 6.858740
F 7.836080 15.443082 20.998490
F 7.820360 5.413262 0.315220
F 7.820360 13.134682 0.315219
F 12.462350 0.022684 3.826360
F 7.912310 0.000328 13.719190
F 12.371150 0.000017 13.765690
F 3.535090 0.019654 3.727250
F 8.007670 5.175542 2.961730
F 8.007670 12.896982 2.961730
F 19.500150 5.860322 2.900710
F 17.000850 12.549082 2.756940
F 24.072550 5.906782 3.061080
F 24.333150 13.598282 3.058400
F 7.987640 7.722672 6.476920
F 7.987640 15.444082 6.476920
F 7.836080 7.721722 20.998490
F 16.957050 7.569152 6.699800
F 16.930350 15.313082 6.699480
F 7.836080 0.000327 20.998490
F 19.526450 0.734741 7.737970
F 26.391850 12.149282 7.724520
F 23.712950 0.911155 14.912590
F 1.285030 1.302602 9.997480
F 1.285030 9.023992 9.997480
F 1.285030 16.745382 9.997480
F 10.180150 1.286862 10.105190
F 10.180150 9.008252 10.105190
F 10.180150 16.729682 10.105190
F 19.234750 0.966772 10.389590
F 19.300550 8.719292 10.138090
F 14.590550 1.286892 14.698890
F 1.247400 3.844652 13.635290
F 1.247400 11.566082 13.635290
F 10.142050 3.860742 13.742290
F 10.142050 11.582182 13.742290
F 19.076850 3.474302 13.888490
F 19.036350 11.181082 13.710290
F 1.275630 3.844622 10.933290
F 1.275630 11.565982 10.933290
F 10.170650 3.860742 11.012790
F 10.170650 11.582182 11.012790
F 18.982650 3.568342 11.113390
F 19.209950 11.432582 10.862190
F 1.310020 1.301762 7.298850
F 1.310020 9.023152 7.298850
F 1.310020 16.744582 7.298850
F 10.208450 1.287312 7.381730
F 10.208450 9.008702 7.381730
F 10.208450 16.730082 7.381730
F 21.410750 7.463992 21.156890
F 19.662350 8.538762 7.380970
F 23.976850 16.262182 7.364870
F 3.475320 7.716282 10.945990
F 3.475320 15.437682 10.945990
F 16.845650 15.385882 21.122890
F 12.399750 7.721412 11.036090
F 12.399750 15.442782 11.036090
F 16.827950 12.782082 17.645790
F 21.491950 7.337872 11.042190
F 21.410850 15.183982 11.069990
F 7.987640 0.001279 6.476920
F 3.512630 5.152962 7.314250
F 3.512630 12.874382 7.314250
F 12.437550 5.148032 7.405090
F 12.437550 12.869382 7.405090
F 21.642450 4.547532 7.450110
F 21.727650 12.482682 7.533920
F 3.484970 5.152762 10.031690
F 3.484970 12.874182 10.031690
F 12.409250 5.147582 10.128490
F 12.409250 12.868982 10.128490
F 21.374250 4.656252 10.232890
F 21.656350 12.581282 10.231890
F 3.446840 7.716242 13.668890
F 3.446840 15.437682 13.668890
F 16.978250 4.915272 17.532190
F 12.371150 7.721412 13.765690
F 12.371150 15.442782 13.765690
F 7.874200 12.868682 17.358790
F 21.141450 7.428252 13.720190
F 21.348150 15.329282 13.847190
F 23.561350 8.628412 14.700190
F 5.717320 1.284582 10.059990
F 5.717320 9.005972 10.059990
F 5.717320 16.727382 10.059990
F 14.638150 1.286902 10.151890
F 14.638150 9.008292 10.151890
F 14.638150 16.729682 10.151890
F 19.947450 3.393072 4.032320
F 23.745950 8.624182 10.313190
F 26.105750 4.951092 17.520090
F 5.679250 3.863002 13.697190
F 5.679260 11.584382 13.697190
F 14.600050 3.860692 13.788990
F 14.600050 11.582082 13.788990
F 23.547150 3.536362 13.927390
F 23.656550 11.400582 13.907590
F 5.707890 3.863002 10.964490
F 5.707890 11.584382 10.964490
F 14.628650 3.860702 11.059490
F 14.628650 11.582082 11.059490
F 23.734850 3.248752 11.212890
F 23.754650 11.271882 11.152190
F 5.745410 1.284982 7.333230
F 5.745410 9.006372 7.333230
F 5.745410 16.727782 7.333230
F 14.666450 1.287352 7.428440
F 14.666450 9.008742 7.428440
F 14.666450 16.730182 7.428440
F 26.044050 15.065582 13.947990
F 23.990950 8.354232 7.614370
F 19.144850 3.669432 21.159290
F 7.940910 7.721722 10.989190
F 7.940910 15.443082 10.989190
F 7.874200 5.147262 17.358790
F 16.836750 7.585992 10.888690
F 16.858450 15.326882 10.975790
F 12.446450 0.000959 6.523360
F 26.613750 14.557482 3.995640
F 18.095050 2.319102 2.632820
F 19.326150 16.336582 7.657220
F 7.978620 5.147692 7.358170
F 7.978620 12.869082 7.358170
F 16.993450 4.924612 7.377560
F 17.269950 12.529082 7.316410
F 19.190550 16.635282 17.505490
F 25.926050 7.515672 18.662390
F 7.950400 5.147272 10.081990
F 7.950400 12.868682 10.081990
F 16.886950 5.011722 10.055490
F 16.897250 12.658382 10.062990
F 22.100450 14.775482 3.906710
F 23.906950 16.337282 10.156990
F 7.912310 7.721722 13.719190
F 7.912310 15.443082 13.719190
F 25.992950 7.275392 11.275490
F 16.811150 7.470992 13.606990
F 16.835250 15.422482 13.735790
F 21.968350 9.808472 2.758820
F 25.988250 7.442052 14.001790
F 26.201150 14.955582 11.246390
F 16.902550 12.821482 14.780190
F 1.209310 1.302942 17.274990
F 1.209310 9.024332 17.274990
F 1.209310 16.745682 17.274990
F 10.103950 1.286852 17.381990
F 10.103950 9.008242 17.381990
F 10.103950 16.729682 17.381990
F 19.223950 0.987345 17.582690
F 19.230750 8.793992 17.395990
F 25.803450 15.325282 18.523390
F 1.171180 3.844652 20.914690
F 1.171190 11.566082 20.914690
F 10.065850 3.860742 21.021690
F 10.065850 11.582182 21.021690
F 8.003700 0.022798 3.779660
F 26.354650 7.067492 6.904580
F 1.199490 3.844642 18.212590
F 1.199490 11.566082 18.212590
F 10.094450 3.860742 18.291790
F 10.094450 11.582182 18.291790
F 19.260350 3.633942 18.445490
F 19.146150 11.456582 18.188690
F 1.237600 1.302942 14.572890
F 1.237600 9.024332 14.572890
F 1.237600 16.745682 14.572890
F 10.132550 1.286852 14.652090
F 10.132550 9.008242 14.652090
F 10.132550 16.729682 14.652090
F 19.163650 0.864705 14.846390
F 18.939650 8.747632 14.631790
F 26.063450 7.408602 21.418290
F 3.399140 7.716242 18.225090
F 3.399140 15.437682 18.225090
F 16.951850 4.913002 14.678990
F 12.323550 7.721412 18.315190
F 12.323550 15.442782 18.315190
F 7.902790 12.868682 14.628590
F 21.375750 7.691472 18.490190
F 21.440250 15.227682 18.385990
F 14.590550 16.729682 14.698890
F 3.437250 5.152742 14.585390
F 3.437250 12.874182 14.585390
F 12.361650 5.147572 14.675490
F 12.361650 12.868982 14.675490
F 21.321550 4.895942 14.795490
F 21.230350 12.558482 14.733990
F 3.408740 5.152742 17.308490
F 3.408740 12.874182 17.308490
F 12.333050 5.147572 17.405290
F 12.333050 12.868982 17.405290
F 21.396850 5.040942 17.609390
F 21.373350 12.644682 17.537790
F 3.370610 7.716242 20.948190
F 3.370610 15.437682 20.948190
F 7.902790 5.147262 14.628590
F 12.294950 7.721412 21.044990
F 12.294950 15.442782 21.044990
F 19.012950 16.664082 14.715690
F 22.041950 1.797682 2.813760
F 26.658250 1.770342 0.201015
F 14.590550 9.008282 14.698890
F 5.641150 1.284582 17.336790
F 5.641150 9.005972 17.336790
F 5.641150 16.727382 17.336790
F 14.561950 1.286892 17.428590
F 14.561950 9.008282 17.428590
F 14.561950 16.729682 17.428590
F 23.838650 0.803014 10.217490
F 23.780350 8.782522 17.470390
F 7.864680 0.000328 18.268290
F 5.603020 3.863002 20.976490
F 5.603020 11.584382 20.976490
F 14.523850 3.860702 21.068290
F 14.523850 11.582082 21.068290
F 23.619250 16.641082 17.564490
F 23.790750 11.270082 21.100390
F 5.631650 3.863002 18.243590
F 5.631650 11.584382 18.243590
F 14.552450 3.860702 18.338590
F 14.552450 11.582082 18.338590
F 23.695050 3.654922 18.400690
F 23.617550 11.364082 18.447790
F 5.669760 1.284582 14.603890
F 5.669760 9.005972 14.603890
F 18.715750 8.635442 2.593600
F 23.615750 3.633622 21.159290
F 24.458450 5.556502 0.283351
F 26.693050 17.234082 0.531135
F 22.375250 1.665452 0.135648
F 18.625550 16.227082 2.726150
F 22.391650 17.162982 0.157352
F 24.373450 13.264882 0.350314
F 22.363050 17.388082 2.841200
F 16.695250 -0.100720 21.149690
F 15.865950 12.685782 0.235948
F 18.074550 9.163392 0.099993
F 20.014850 5.418792 0.156007
F 1.133080 1.302942 24.554390
F 1.133080 9.024332 24.554390
F 1.133080 16.745682 24.554390
F 10.027720 1.286852 24.661390
F 10.027720 9.008242 24.661390
F 10.027720 16.729682 24.661390
F 19.129150 0.968223 24.755890
F 18.926550 8.948652 24.770190
F 25.846650 12.809982 32.295090
F 1.095020 3.844582 28.193790
F 1.095020 11.565982 28.193790
F 9.989590 3.860742 28.301090
F 9.989590 11.582182 28.301090
F 18.994550 3.707372 28.274090
F 18.982150 11.622682 28.273090
F 1.123270 3.844642 25.491890
F 1.123270 11.566082 25.491890
F 10.018190 3.860742 25.571290
F 10.018190 11.582182 25.571290
F 19.039350 3.565402 25.659290
F 19.055150 11.590682 25.586990
F 0.649362 1.199672 43.675490
F 0.649362 8.921062 43.675490
F 0.649362 16.642482 43.675490
F 10.056250 1.286852 21.931490
F 10.056250 9.008242 21.931490
F 10.056250 16.729682 21.931490
F 7.680690 0.001075 35.557890
F 23.574850 1.340972 29.441790
F 16.804350 5.013412 22.093890
F 3.322900 7.716232 25.504590
F 3.322900 15.437582 25.504590
F 23.517550 16.624982 29.345590
F 12.247250 7.721412 25.594590
F 12.247250 15.442782 25.594590
F 23.463650 16.656782 36.797490
F 21.240850 7.561792 25.640390
F 21.303450 15.127082 25.803490
F 1.161370 16.745682 21.852290
F 3.361020 5.152742 21.864790
F 3.361020 12.874182 21.864790
F 12.285350 5.147572 21.954890
F 12.285350 12.868982 21.954890
F 23.583950 3.664502 43.041290
F 7.712140 0.000312 32.827190
F 3.332510 5.152742 24.587890
F 3.332510 12.874182 24.587890
F 12.256850 5.147572 24.684690
F 12.256850 12.868982 24.684690
F 21.282550 4.883472 24.649390
F 21.503950 12.614182 24.721690
F 3.294310 7.716112 28.227990
F 3.294310 15.437482 28.227990
F 1.161370 9.024332 21.852290
F 12.218650 7.721412 28.324390
F 12.218650 15.442782 28.324390
F 20.992050 7.346702 43.220690
F 21.095050 7.682972 28.583390
F 21.188850 15.218382 28.604190
F 1.161370 1.302942 21.852290
F 5.564910 1.284582 24.616190
F 5.564910 9.005982 24.616190
F 5.564910 16.727382 24.616190
F 14.485750 1.286892 24.707990
F 14.485750 9.008282 24.707990
F 14.485750 16.729682 24.707990
F 23.636450 1.229852 24.751490
F 23.562350 8.834692 24.776490
F 23.601250 16.179982 24.851090
F 5.526630 3.863082 28.256190
F 5.526630 11.584482 28.256190
F 14.447550 3.860692 28.347690
F 14.447550 11.582082 28.347690
F 23.500650 3.867342 28.469690
F 23.548050 11.478082 28.630190
F 5.555400 3.863012 25.522990
F 5.555400 11.584382 25.522990
F 14.476150 3.860692 25.617990
F 14.476150 11.582082 25.617990
F 23.459650 3.621952 25.664090
F 23.639050 11.298682 25.723690
F 5.593530 1.284582 21.883290
F 5.593530 9.005972 21.883290
F 5.593530 16.727382 21.883290
F 14.514350 1.286892 21.978290
F 14.514350 9.008282 21.978290
F 14.514350 16.729682 21.978290
F 21.393550 4.771082 21.926690
F 20.867250 15.355982 42.917890
F 23.561850 16.417982 21.983590
F 7.788450 7.721722 25.547690
F 7.788450 15.443082 25.547690
F 23.499650 16.571282 32.004890
F 16.673350 7.671482 25.517690
F 16.708050 15.307782 25.710290
F 16.678050 15.594882 40.061690
F 18.770250 16.419982 36.485090
F 23.474250 16.257582 39.463090
F 7.601450 15.444682 42.837790
F 7.826560 5.147262 21.907990
F 7.826560 12.868682 21.907990
F 25.731750 7.654192 35.883790
F 19.125450 16.679182 39.139190
F 3.146680 0.013939 35.527490
F 12.142450 0.000023 35.603790
F 7.797970 5.147262 24.638190
F 7.797970 12.868682 24.638190
F 16.789750 5.016652 24.703690
F 16.730850 12.741282 24.546790
F 16.553650 15.552282 42.862590
F 25.733650 4.748302 24.863390
F 7.759840 7.721722 28.277890
F 7.759840 15.443082 28.277890
F 7.601450 7.723282 42.837790
F 16.685950 7.604022 28.329290
F 16.573350 15.387382 28.352290
F 16.588450 7.697382 40.109390
F 25.638150 7.555142 28.623790
F 26.012050 12.487382 24.851590
F 25.766150 12.476282 39.634090
F 1.056050 1.315542 31.836290
F 1.056050 9.036932 31.836290
F 1.056050 16.758282 31.836290
F 9.951470 1.286842 31.940790
F 9.951470 9.008232 31.940790
F 9.951470 16.729582 31.940790
F 19.113550 16.684882 32.014290
F 19.055550 8.722642 32.077690
F 18.986650 16.549582 24.868990
F 1.012246 3.791932 35.480190
F 1.012246 11.513282 35.480190
F 9.913320 3.860762 35.580490
F 9.913320 11.582182 35.580490
F 18.702050 3.770802 35.559390
F 18.908050 11.594382 35.637390
F 0.924615 3.894772 32.756190
F 0.924626 11.616182 32.756190
F 9.941820 3.860772 32.850590
F 9.941820 11.582182 32.850590
F 18.836650 3.925992 32.827090
F 19.120250 11.448482 32.816690
F 1.085150 1.303072 29.132590
F 1.085150 9.024462 29.132590
F 1.085150 16.745882 29.132590
F 9.980060 1.286852 29.210990
F 9.980060 9.008242 29.210990
F 9.980060 16.729682 29.210990
F 25.326950 15.223582 43.309090
F 18.923150 8.907292 29.450190
F 25.871250 15.354382 28.567490
F 3.243250 7.718222 32.789690
F 3.243250 15.439582 32.789690
F 25.714250 4.886002 39.437890
F 12.171050 7.721412 32.873990
F 12.171050 15.442782 32.873990
F 16.710550 12.933282 39.255290
F 21.273850 7.512662 33.058790
F 21.318650 15.308882 32.901890
F 25.643150 7.624422 40.389390
F 3.284330 5.152622 29.146090
F 3.284330 12.873982 29.146090
F 12.209150 5.147572 29.234290
F 12.209150 12.868982 29.234290
F 21.208650 4.972502 29.252690
F 21.286150 12.738582 29.354890
F 3.238300 5.147092 31.873990
F 3.238300 12.868482 31.873990
F 12.180550 5.147572 31.964090
F 12.180550 12.868982 31.964090
F 21.203750 4.901642 32.042290
F 21.266450 12.716782 32.063290
F 3.146680 7.735332 35.527490
F 3.146680 15.456682 35.527490
F 16.708450 5.189902 39.375890
F 12.142450 7.721412 35.603790
F 12.142450 15.442782 35.603790
F 7.640800 12.867382 39.197890
F 21.169750 7.592212 36.013990
F 21.128050 15.430082 35.670590
F 7.635800 15.442982 40.106790
F 5.488050 1.284112 31.896490
F 5.488050 9.005502 31.896490
F 5.488050 16.726882 31.896490
F 14.409450 1.286892 31.987390
F 14.409450 9.008282 31.987390
F 14.409450 16.729682 31.987390
F 23.631550 1.052542 32.215690
F 23.532650 8.939812 32.237790
F 16.437750 7.636222 42.828890
F 5.449450 3.864172 35.536590
F 5.449450 11.585582 35.536590
F 14.371350 3.860702 35.627090
F 14.371350 11.582082 35.627090
F 23.458150 3.705432 35.773890
F 23.421750 11.474282 35.783690
F 5.475410 3.863292 32.802490
F 5.475410 11.584682 32.802490
F 14.399950 3.860702 32.897390
F 14.399950 11.582082 32.897390
F 23.368350 3.668712 33.007890
F 23.530950 11.536282 32.956090
F 5.517260 1.284552 29.162790
F 5.517260 9.005942 29.162790
F 5.517260 16.727382 29.162790
F 14.438050 1.286892 29.257690
F 14.438050 9.008282 29.257690
F 14.438050 16.729682 29.257690
F 23.315150 11.441682 42.921590
F 23.371850 8.889382 29.386590
F 25.743950 7.435892 25.793190
F 7.712140 7.721702 32.827190
F 7.712140 15.443082 32.827190
F 7.640800 5.146042 39.197890
F 16.845750 7.714812 33.040890
F 16.771250 15.616082 32.891290
F 7.635800 7.721592 40.106790
F 25.644850 7.648432 33.215690
F 25.815350 15.453682 33.040590
F 25.825550 12.633082 36.741390
F 7.750310 5.147262 29.187490
F 7.750310 12.868682 29.187490
F 16.684950 4.992932 29.199990
F 16.803150 12.841782 29.331890
F 25.764750 5.086822 29.575390
F 25.798350 12.774582 29.548390
F 7.720880 5.147042 31.917790
F 7.720880 12.868482 31.917790
F 16.683350 5.268802 31.963090
F 16.774750 12.884182 32.134090
F 25.622650 5.111832 32.340490
F 16.812450 12.836482 21.922790
F 7.680690 7.722462 35.557890
F 7.680690 15.443882 35.557890
F 25.721950 5.007972 36.571690
F 16.615950 7.835962 35.666990
F 16.552050 15.250982 35.562190
F 18.643550 3.513122 43.053690
F 19.108250 1.230992 29.344790
F 25.710650 15.340282 35.800590
F 16.684450 12.656182 36.540690
F 0.981385 1.363452 39.103490
F 0.981385 9.084842 39.103490
F 0.981385 16.806282 39.103490
F 9.875200 1.286812 39.220190
F 9.875200 9.008202 39.220190
F 9.875200 16.729582 39.220190
F 18.853650 11.427882 42.893190
F 19.004350 8.718382 39.386490
F 12.171050 0.000018 32.873990
F 0.946251 3.775172 42.746290
F 0.946252 11.496582 42.746290
F 9.837070 3.860792 42.859890
F 9.837070 11.582182 42.859890
F 25.735650 7.449802 43.030390
F 18.953850 1.078852 39.206390
F 0.688466 3.948122 40.031790
F 0.688467 11.669482 40.031790
F 9.865010 3.860902 40.129890
F 9.865010 11.582282 40.129890
F 18.903350 3.643862 40.190090
F 18.865550 11.387982 40.127590
F 0.677115 1.180502 36.383990
F 0.677114 8.901892 36.383990
F 0.677115 16.623282 36.383990
F 9.903430 1.286762 36.490290
F 9.903430 9.008152 36.490290
F 9.903430 16.729582 36.490290
F 18.873250 1.091172 36.594490
F 18.917850 9.198682 36.710590
F 18.985550 1.322042 32.015490
F 3.157060 7.724602 40.069190
F 3.157060 15.445982 40.069190
F 16.746050 5.293762 36.674790
F 12.094850 7.721412 40.153390
F 12.094850 15.442782 40.153390
F 7.673940 12.868682 36.466990
F 21.228250 7.393322 40.451690
F 21.166150 15.172182 40.275990
F 23.383750 8.867012 36.832990
F 3.199830 5.145232 36.432090
F 3.199830 12.866582 36.432090
F 12.132950 5.147572 36.513690
F 12.132950 12.868982 36.513690
F 21.204650 4.831602 36.745490
F 21.090650 12.839782 36.591490
F 3.100270 5.132592 39.170390
F 3.100270 12.853982 39.170390
F 12.104250 5.147562 39.243490
F 12.104250 12.868982 39.243490
F 21.210550 4.879482 39.393890
F 21.139250 12.719182 39.317390
F 3.053090 7.737572 42.811790
F 3.053090 15.458982 42.811790
F 7.673940 5.147332 36.466990
F 12.066050 7.721422 42.883190
F 12.066050 15.442782 42.883190
F 25.584050 15.016082 40.503090
F 7.759840 0.000330 28.277890
F 3.157060 0.003212 40.069190
F 3.053090 0.016177 42.811790
F 5.410920 1.283132 39.176690
F 5.410920 9.004522 39.176690
F 5.410920 16.725882 39.176690
F 14.333250 1.286892 39.266790
F 14.333250 9.008282 39.266790
F 14.333250 16.729682 39.266790
F 23.535850 1.152122 39.408090
F 23.365250 8.711672 39.500590
F 12.094850 0.000020 40.153390
F 5.372390 3.864582 42.816390
F 5.372390 11.585982 42.816390
F 14.295150 3.860702 42.906490
F 14.295150 11.582082 42.906490
F 18.981350 16.876682 29.282790
F 25.776850 15.040982 25.840590
F 5.383100 3.865942 40.080190
F 5.383100 11.587282 40.080190
F 14.323750 3.860702 40.176790
F 14.323750 11.582082 40.176790
F 23.569150 3.682712 40.256390
F 23.395350 11.269382 40.239490
F 5.427080 1.283672 36.441890
F 5.427080 9.005062 36.441890
F 5.427080 16.726482 36.441890
F 14.361850 1.286892 36.537090
F 14.361850 9.008282 36.537090
F 14.361850 16.729682 36.537090
F 12.247250 0.000017 25.594590
F 12.218650 0.000017 28.324390
F 7.788450 0.000328 25.547690
F 7.635800 0.000196 40.106790
F 7.601450 0.001889 42.837790
F 12.066050 0.000034 42.883190
F 23.412350 1.180152 36.554390
F 19.016750 1.088562 22.072690
F 26.096550 12.569682 22.155990
F 21.535650 12.655882 21.883890
F 23.705550 8.766102 22.050790
F 25.996550 4.702112 22.208690
F 19.130550 8.811592 22.051990
F 19.097150 16.564382 22.060090
F 23.531150 1.076572 22.108190
F 16.665150 0.019570 28.341290
F 21.215050 -0.124188 35.657590
F 16.660650 12.898582 43.806290
F 18.662950 8.766682 44.058990
F 0.911229 1.370072 46.384290
F 0.911229 9.091462 46.384290
F 0.911229 16.812882 46.384290
F 9.798960 1.286802 46.499590
F 9.798960 9.008192 46.499590
F 9.798960 16.729582 46.499590
F 18.875850 1.243092 46.690990
F 18.672150 8.521002 46.723690
F 18.450550 3.826602 64.686290
F 0.876154 3.778972 50.026790
F 0.876155 11.500382 50.026790
F 9.760830 3.860792 50.139290
F 9.760830 11.582182 50.139290
F 18.700050 3.892782 50.326290
F 18.821450 11.374682 50.133390
F 0.623100 3.944222 47.316990
F 0.623100 11.665582 47.316990
F 9.788360 3.861002 47.409290
F 9.788360 11.582382 47.409290
F 18.918550 3.895432 47.569290
F 18.770850 11.327482 47.425690
F 7.372950 0.001770 64.675990
F 7.524730 0.002044 50.117290
F 7.559530 0.000113 47.386190
F 9.826620 1.286632 43.769590
F 9.826620 9.008022 43.769590
F 9.826620 16.729382 43.769590
F 20.619550 7.663432 64.682190
F 16.290950 -0.264545 65.013790
F 21.057450 -0.243877 47.529190
F 3.078180 7.725222 47.347290
F 3.078180 15.446582 47.347290
F 20.595050 15.208182 64.879490
F 12.018550 7.721412 47.432790
F 12.018550 15.442782 47.432790
F 18.633350 16.549782 53.897090
F 21.147850 7.484862 47.521590
F 21.080050 15.356982 47.547690
F 16.345650 15.375182 61.990090
F 3.115910 5.142862 43.708290
F 3.115910 12.864282 43.708290
F 12.056650 5.147572 43.793090
F 12.056650 12.868982 43.793090
F 25.729450 12.714982 46.835990
F 25.608150 5.065342 54.095490
F 3.019350 5.132682 46.450190
F 3.019350 12.854082 46.450190
F 12.027950 5.147552 46.522890
F 12.027950 12.868982 46.522890
F 21.236650 4.943522 46.648190
F 21.078950 12.712282 46.526190
F 2.984380 7.735132 50.088690
F 2.984380 15.456482 50.088690
F 16.246550 7.664402 61.904090
F 11.989850 7.721432 50.162590
F 11.989850 15.442782 50.162590
F 25.348650 7.604822 64.820090
F 21.019350 7.393742 50.215490
F 21.139850 15.383182 50.249690
F 25.547250 7.533632 62.057990
F 5.333920 1.283062 46.456090
F 5.333920 9.004452 46.456090
F 5.333920 16.725882 46.456090
F 14.257050 1.286892 46.546190
F 14.257050 9.008282 46.546190
F 14.257050 16.729682 46.546190
F 23.454050 0.965442 46.773990
F 23.531650 8.875172 46.703090
F 11.942350 0.000022 54.712190
F 5.295620 3.864522 50.095690
F 5.295620 11.585882 50.095690
F 14.218850 3.860702 50.185990
F 14.218850 11.582082 50.185990
F 23.329750 3.782702 50.535890
F 23.498350 11.400482 50.242590
F 5.302990 3.867182 47.358790
F 5.302990 11.588582 47.358790
F 14.247450 3.860702 47.456190
F 14.247450 11.582082 47.456190
F 23.442650 3.519072 47.609390
F 23.330850 11.351682 47.494690
F 5.341020 1.280572 43.719190
F 5.341020 9.001962 43.719190
F 5.341020 16.723382 43.719190
F 14.285550 1.286892 43.816490
F 14.285550 9.008282 43.816490
F 14.285550 16.729682 43.816490
F 2.913850 0.012420 57.367190
F 23.255050 16.866482 46.699890
F 16.371050 15.467782 64.688790
F 7.559530 7.721502 47.386190
F 7.559530 15.442882 47.386190
F 25.871950 4.800572 43.890590
F 16.327850 7.443672 47.449890
F 16.757550 15.255282 47.438690
F 7.407090 15.442882 61.944990
F 18.783050 16.525282 51.188790
F 25.344050 15.234182 47.646690
F 7.372950 15.444582 64.675990
F 7.597660 5.147452 43.746490
F 7.597660 12.868882 43.746490
F 25.935050 7.416822 47.655490
F 7.448760 0.001974 57.396690
F 3.004480 0.002358 54.627890
F 25.643650 4.924252 51.249190
F 7.563000 5.145602 46.477590
F 7.563000 12.866982 46.477590
F 16.527750 4.937902 46.602390
F 16.558650 12.674982 46.478090
F 25.816350 4.980362 46.687990
F 18.886950 16.727082 46.501690
F 7.524730 7.723432 50.117290
F 7.524730 15.444782 50.117290
F 7.372950 7.723162 64.675990
F 16.387750 7.728172 50.200190
F 16.476350 15.441982 50.184390
F 7.407090 7.721532 61.944990
F 25.706550 7.517332 50.422490
F 25.459350 15.128682 50.284190
F 25.442850 12.752582 61.284890
F 0.840078 1.367912 53.669090
F 0.840078 9.089302 53.669090
F 0.840079 16.810682 53.669090
F 9.722730 1.286802 53.778990
F 9.722730 9.008192 53.778990
F 9.722730 16.729582 53.778990
F 18.849950 1.006101 53.964690
F 18.928450 8.789982 53.826090
F 18.386650 11.383782 64.697590
F 0.803989 3.781522 57.310490
F 0.803990 11.502882 57.310490
F 9.684610 3.860782 57.418690
F 9.684610 11.582182 57.418690
F 18.753550 3.817122 57.513890
F 18.682550 11.625082 57.349490
F 0.568830 3.938402 54.601990
F 0.568830 11.659782 54.601990
F 9.712000 3.861032 54.688590
F 9.712000 11.582382 54.688590
F 18.769350 3.723562 54.896290
F 18.891650 11.339682 54.666790
F 0.596303 1.206222 50.959590
F 0.596303 8.927612 50.959590
F 0.596303 16.648982 50.959590
F 9.750140 1.286572 51.048890
F 9.750140 9.007962 51.048890
F 9.750140 16.729382 51.048890
F 18.662250 1.201442 51.156390
F 18.836950 8.791832 51.140090
F 23.150750 16.580282 58.453190
F 3.004480 7.723752 54.627890
F 3.004480 15.445182 54.627890
F 25.461350 4.972722 61.205790
F 11.942350 7.721412 54.712190
F 11.942350 15.442782 54.712190
F 16.230750 12.741682 61.016790
F 21.286550 7.396672 54.747590
F 20.974550 15.346582 54.587990
F 7.483290 0.000109 54.665590
F 3.041450 5.144662 50.987890
F 3.041450 12.866082 50.987890
F 11.980450 5.147572 51.072490
F 11.980450 12.868982 51.072490
F 21.007850 4.897472 51.337390
F 21.255050 12.751582 50.938590
F 2.948380 5.134472 53.728090
F 2.948380 12.855882 53.728090
F 11.951650 5.147542 53.802290
F 11.951650 12.868982 53.802290
F 21.290550 4.925952 54.040690
F 21.083250 12.743682 53.695890
F 2.913850 7.733812 57.367190
F 2.913850 15.455182 57.367190
F 16.397150 5.042302 61.021990
F 11.913550 7.721442 57.441990
F 11.913550 15.442882 57.441990
F 7.410910 12.867082 61.036390
F 20.948450 7.490512 57.586490
F 20.864250 15.295282 57.547690
F 23.202850 8.889162 58.444890
F 5.257580 1.283112 53.735190
F 5.257580 9.004512 53.735190
F 5.257580 16.725882 53.735190
F 14.180750 1.286892 53.825690
F 14.180750 9.008282 53.825690
F 14.180750 16.729682 53.825690
F 23.282750 1.127052 54.045490
F 23.380350 8.845152 54.004090
F 11.913550 0.000050 57.441990
F 5.219640 3.864412 57.374890
F 5.219640 11.585782 57.374890
F 14.142650 3.860702 57.465390
F 14.142650 11.582082 57.465390
F 23.312650 3.923992 57.551090
F 23.151650 11.291582 57.583690
F 5.227310 3.867192 54.638090
F 5.227310 11.588582 54.638090
F 14.171250 3.860702 54.735590
F 14.171250 11.582082 54.735590
F 23.568350 3.684942 54.948190
F 23.348050 11.416082 54.887090
F 5.265070 1.280352 50.998390
F 5.265070 9.001742 50.998390
F 5.265070 16.723182 50.998390
F 14.209350 1.286892 51.095890
F 14.209350 9.008282 51.095890
F 14.209350 16.729682 51.095890
F 23.372350 1.070692 51.248990
F 23.179650 8.611002 51.247890
F 23.131750 3.923212 64.806690
F 7.483290 7.721502 54.665590
F 7.483290 15.442882 54.665590
F 7.410910 5.145702 61.036390
F 16.439750 7.712372 54.721190
F 16.390050 15.365782 54.595690
F 23.223750 1.285982 58.496490
F 25.587550 7.656882 54.839990
F 25.440950 15.277282 54.795690
F 25.313850 12.650082 58.516490
F 7.521390 5.147482 51.025890
F 7.521390 12.868882 51.025890
F 16.503450 5.184662 51.017990
F 16.513650 12.702282 51.032090
F 23.218250 16.546882 53.795590
F 25.633750 12.609282 51.408590
F 7.486630 5.145552 53.756990
F 7.486630 12.866982 53.756990
F 16.558650 5.039892 53.821190
F 16.484050 12.707082 53.725890
F 25.392050 12.541782 44.127290
F 25.534950 12.703282 54.005690
F 7.448760 7.723362 57.396690
F 7.448760 15.444782 57.396690
F 25.610750 5.115372 58.477490
F 16.239150 7.646052 57.539090
F 16.261350 15.363282 57.293790
F 14.133150 16.729682 58.375290
F 25.671750 7.749852 57.507790
F 25.354450 15.314682 57.437690
F 16.490250 12.754682 58.366690
F 0.767195 1.365282 60.954690
F 0.767195 9.086672 60.954690
F 0.767195 16.808082 60.954690
F 9.646500 1.286812 61.058390
F 9.646500 9.008202 61.058390
F 9.646500 16.729582 61.058390
F 18.732650 1.115212 61.295390
F 18.570850 8.904282 61.030990
F 11.989850 0.000045 50.162590
F 0.605319 3.844992 64.661990
F 0.605331 11.566382 64.661990
F 9.608230 3.860812 64.698090
F 9.608230 11.582182 64.698090
F 18.607150 16.579582 58.375990
F 25.206550 15.361882 64.748790
F 0.515258 3.929972 61.904690
F 0.515258 11.651382 61.904690
F 9.635840 3.861022 61.967990
F 9.635840 11.582382 61.967990
F 18.560150 3.680152 62.004590
F 18.440450 11.348282 62.014790
F 0.542596 1.213052 58.244890
F 0.542596 8.934442 58.244890
F 0.542596 16.655882 58.244890
F 9.673910 1.286562 58.328290
F 9.673910 9.007952 58.328290
F 9.673910 16.729382 58.328290
F 18.780050 1.316472 58.604690
F 18.655650 8.991432 58.162690
F 18.582950 16.599782 61.069790
F 2.930600 7.722562 61.910290
F 2.930600 15.443982 61.910290
F 16.471250 4.983552 58.373490
F 11.866150 7.721412 61.991590
F 11.866150 15.442782 61.991590
F 7.445190 12.868882 58.305290
F 20.567450 7.505862 62.008390
F 20.848250 15.314682 62.016290
F 14.133150 9.008282 58.375290
F 2.967740 5.145912 58.268590
F 2.967740 12.867282 58.268590
F 11.904250 5.147572 58.351890
F 11.904250 12.868982 58.351890
F 21.067250 4.849912 58.490190
F 21.010150 12.684982 58.563590
F 2.877960 5.135002 61.008690
F 2.877960 12.856382 61.008690
F 11.875450 5.147542 61.081690
F 11.875450 12.868982 61.081690
F 20.878350 5.019772 61.156890
F 20.816450 12.545282 61.244890
F 2.838690 7.736442 64.653790
F 2.838690 15.457882 64.653790
F 7.445190 5.147472 58.305290
F 11.837350 7.721442 64.721390
F 11.837350 15.442882 64.721390
F 25.269150 15.474682 62.008990
F 16.274450 7.976752 64.513290
F 23.272450 16.576882 51.087990
F 14.133150 1.286892 58.375290
F 5.181610 1.283172 61.014590
F 5.181610 9.004562 61.014590
F 5.181610 16.725982 61.014590
F 14.104550 1.286892 61.105090
F 14.104550 9.008282 61.105090
F 14.104550 16.729682 61.105090
F 23.107150 1.175232 61.303090
F 23.144850 8.760672 61.181690
F 2.984380 0.013744 50.088690
F 5.139410 3.864482 64.654290
F 5.139410 11.585882 64.654290
F 14.066450 3.860702 64.744790
F 14.066450 11.582082 64.744790
F 23.012550 11.404682 64.792790
F 2.930600 0.001173 61.910290
F 5.153230 3.866672 61.917890
F 5.153230 11.588082 61.917890
F 14.095050 3.860702 62.014990
F 14.095050 11.582082 62.014990
F 23.146050 3.687962 62.132290
F 23.133450 11.353482 62.020690
F 5.190270 1.280642 58.277990
F 5.190270 9.002032 58.277990
F 5.190270 16.723382 58.277990
F 3.078180 0.003832 47.347290
F 7.407090 0.000139 61.944990
F 12.018550 0.000022 47.432790
F 11.837350 0.000050 64.721390
F 2.838690 0.015055 64.653790
F 11.866150 0.000022 61.991590
F 23.097350 16.771582 61.205090
F 21.145050 4.552012 44.003990
F 21.052450 12.776982 43.878190
F 23.544650 1.011725 44.030690
F 16.538250 0.013028 54.961590
F 18.701850 16.683982 43.854690
F 23.106250 16.591982 43.877290
F 25.162750 -0.093731 64.918290
F 18.704550 1.015862 43.971590
F 16.356650 -0.219929 62.172590
F 23.263550 8.739602 44.038990
F 20.960750 -0.199396 62.249990
F 25.546650 -0.167025 62.207590
F 16.492650 -0.051876 47.421590
F 16.420350 -0.084231 57.753390
F 25.445350 -0.139160 57.669090
F 21.068550 -0.234648 54.843990
F 16.426850 5.199372 43.808590
F 0.371891 1.211422 68.404490
F 0.371892 8.932812 68.404490
F 0.371891 16.654182 68.404490
F 9.569910 1.286742 68.337890
F 9.569910 9.008132 68.337890
F 9.569910 16.729482 68.337890
F 18.344650 1.297572 68.349890
F 18.605950 8.895372 68.487890
F 25.306250 12.767582 65.560690
F 0.381606 3.915992 72.025990
F 0.381607 11.637382 72.025990
F 9.531560 3.860892 71.977590
F 9.531560 11.582282 71.977590
F 18.336150 3.889642 71.946890
F 18.470250 11.594582 72.191090
F 0.452929 3.889562 69.230490
F 0.452929 11.610982 69.230490
F 9.559690 3.861022 69.247490
F 9.559690 11.582382 69.247490
F 18.408450 3.914952 69.166090
F 18.483450 11.642882 69.352790
F 7.146460 0.000786 86.513390
F 7.297350 0.001386 71.955090
F 7.328010 0.001115 69.223590
F 9.597750 1.286572 65.607790
F 9.597750 9.007962 65.607790
F 9.597750 16.729382 65.607790
F 24.851450 0.211208 86.716990
F 22.938250 8.834672 65.436190
F 20.619550 12.607182 65.585890
F 2.801670 7.738012 69.179190
F 2.801670 15.459382 69.179190
F 20.600350 7.789192 86.581890
F 11.789850 7.721422 69.270990
F 11.789850 15.442782 69.270990
F 23.004850 1.368472 65.694790
F 20.837250 7.632322 69.447790
F 20.669550 15.619082 69.290390
F 15.960050 15.367082 83.920990
F 2.878650 5.141922 65.547490
F 2.878650 12.863282 65.547490
F 11.827950 5.147562 65.631290
F 11.827950 12.868982 65.631290
F 0.482818 8.951602 65.588790
F 2.722590 0.015673 76.457490
F 2.800150 5.128822 68.293590
F 2.800150 12.850182 68.293590
F 11.799250 5.147542 68.361090
F 11.799250 12.868982 68.361090
F 20.805850 5.239832 68.339290
F 20.794850 13.018682 68.403390
F 2.763120 7.740052 71.933590
F 2.763120 15.461482 71.933590
F 16.149350 7.910852 83.749590
F 11.761150 7.721442 72.000790
F 11.761150 15.442782 72.000790
F 22.929950 16.558982 65.676590
F 20.579850 7.670262 72.070190
F 20.822950 15.631382 72.039390
F 25.088150 7.984402 84.017990
F 5.092830 1.283882 68.293490
F 5.092830 9.005272 68.293490
F 5.092830 16.726682 68.293490
F 14.028350 1.286892 68.384490
F 14.028350 9.008282 68.384490
F 14.028350 16.729682 68.384490
F 22.835550 1.209462 68.597990
F 22.856050 8.982392 68.194990
F 2.694210 0.017391 79.209490
F 5.051030 3.864912 71.933990
F 5.051030 11.586282 71.933990
F 13.990150 3.860702 72.024190
F 13.990150 11.582082 72.024190
F 22.972950 3.956352 72.190290
F 22.963550 11.672882 71.931090
F 5.078680 3.867032 69.197390
F 5.078680 11.588382 69.197390
F 14.018750 3.860702 69.294390
F 14.018750 11.582082 69.294390
F 22.950750 3.895462 69.154290
F 23.008950 11.600082 69.104990
F 5.115830 1.280952 65.557490
F 5.115830 9.002342 65.557490
F 5.115830 16.723782 65.557490
F 14.056850 1.286892 65.654690
F 14.056850 9.008282 65.654690
F 14.056850 16.729682 65.654690
F 22.684450 4.224672 86.608490
F 11.713550 0.000030 76.550390
F 25.181050 7.815592 86.910690
F 7.328010 7.722502 69.223590
F 7.328010 15.443882 69.223590
F 15.948650 15.346282 86.677290
F 16.204650 7.838392 69.547790
F 16.127550 15.433982 69.396590
F 7.173670 15.444682 83.781790
F 25.365850 7.775692 69.290090
F 25.301050 15.387182 69.320790
F 7.146460 15.443582 86.513390
F 7.367990 5.147112 65.584390
F 7.367990 12.868482 65.584390
F 18.396250 16.645182 75.810990
F 0.482818 1.230202 65.588790
F 18.344050 3.974452 86.629890
F 0.482818 16.672982 65.588790
F 7.335110 5.146002 68.315590
F 7.335110 12.867382 68.315590
F 16.146450 5.292662 68.272990
F 16.311250 12.955782 68.522190
F 25.117750 5.154512 68.490590
F 25.305550 12.888682 68.281490
F 7.297350 7.722782 71.955090
F 7.297350 15.444182 71.955090
F 7.146460 7.722182 86.513390
F 16.194750 7.669652 72.286590
F 16.264050 15.491982 72.122190
F 7.173670 7.723302 83.781790
F 25.141550 7.765512 71.985490
F 25.373550 15.372782 72.131790
F 25.053950 13.126982 82.969590
F 0.347385 1.231612 75.668490
F 0.347385 8.953002 75.668490
F 0.347385 16.674382 75.668490
F 9.493300 1.286662 75.617290
F 9.493300 9.008052 75.617290
F 9.493300 16.729482 75.617290
F 18.275250 1.328252 75.629190
F 18.323350 9.035712 75.765490
F 18.168050 11.361482 86.755190
F 0.322804 3.913332 79.305690
F 0.322804 11.634682 79.305690
F 9.455110 3.860942 79.256990
F 9.455110 11.582382 79.256990
F 18.381150 3.881982 79.226490
F 18.369050 11.761282 79.431890
F 0.400593 3.879412 76.518590
F 0.400593 11.600782 76.518590
F 9.483630 3.861012 76.526890
F 9.483630 11.582382 76.526890
F 18.265350 3.915432 76.625990
F 18.694850 11.492082 76.655290
F 0.426979 1.261952 72.880090
F 0.426979 8.983342 72.880090
F 0.426979 16.704782 72.880090
F 9.521640 1.286572 72.887190
F 9.521640 9.007962 72.887190
F 9.521640 16.729382 72.887190
F 18.338050 1.350282 72.890490
F 18.450250 9.022792 73.054490
F 18.592550 16.767682 72.944590
F 2.722590 7.737062 76.457490
F 2.722590 15.458482 76.457490
F 25.037550 5.351582 82.998090
F 11.713550 7.721422 76.550390
F 11.713550 15.442782 76.550390
F 15.979350 12.830082 82.972990
F 20.563450 7.654892 76.506890
F 20.727750 15.621282 76.615590
F 24.759850 0.385614 84.031090
F 2.763000 5.131402 72.818190
F 2.763000 12.852782 72.818190
F 11.751650 5.147562 72.910690
F 11.751650 12.868982 72.910690
F 20.641050 5.109062 72.896390
F 20.802050 12.964482 72.822790
F 2.727610 5.128892 75.571190
F 2.727610 12.850282 75.571190
F 11.723050 5.147552 75.640490
F 11.723050 12.868982 75.640490
F 20.429650 5.097622 75.648190
F 20.659350 13.003182 75.668790
F 2.694210 7.738782 79.209490
F 2.694210 15.460182 79.209490
F 15.944550 5.260912 83.016890
F 11.684950 7.721432 79.280190
F 11.684950 15.442782 79.280190
F 7.184300 12.868082 82.873790
F 20.644450 7.948222 79.327590
F 20.473150 15.636882 79.418490
F 22.786350 9.328372 80.234290
F 5.010970 1.282322 75.573890
F 5.010970 9.003712 75.573890
F 5.010970 16.725082 75.573890
F 13.952050 1.286892 75.663890
F 13.952050 9.008282 75.663890
F 13.952050 16.729682 75.663890
F 22.769650 1.455542 75.506190
F 22.668850 9.069492 75.632190
F 18.194650 16.786782 82.930190
F 4.974320 3.865022 79.213390
F 4.974320 11.586382 79.213390
F 13.913950 3.860702 79.303590
F 13.913950 11.582082 79.303590
F 22.635250 3.994992 79.223690
F 22.625450 11.795782 79.354490
F 5.004790 3.866992 76.476790
F 5.004790 11.588382 76.476790
F 13.942550 3.860702 76.573790
F 13.942550 11.582082 76.573790
F 22.716450 3.956372 76.489590
F 22.794050 11.634182 76.526490
F 5.041670 1.280502 72.836990
F 5.041670 9.001892 72.836990
F 5.041670 16.723282 72.836990
F 13.980650 1.286892 72.934090
F 13.980650 9.008282 72.934090
F 13.980650 16.729682 72.934090
F 22.822350 1.204312 72.777690
F 22.813750 9.038222 72.920890
F 20.331350 15.497682 86.731490
F 7.249730 7.723252 76.502390
F 7.249730 15.444682 76.502390
F 7.184300 5.146712 82.873790
F 16.067850 7.649712 76.661590
F 16.161550 15.413482 76.688290
F 22.457650 1.382222 80.357690
F 24.872650 7.948592 76.818890
F 25.307250 15.465482 76.563290
F 24.819150 13.089882 80.184890
F 7.288580 5.146012 72.862990
F 7.288580 12.867382 72.862990
F 16.198750 5.028872 73.057890
F 16.255150 12.846482 72.937890
F 25.248650 5.264532 73.074090
F 25.312550 12.833582 72.982790
F 7.259680 5.146402 75.594590
F 7.259680 12.867782 75.594590
F 16.044450 5.038892 75.590690
F 16.443150 12.876582 75.682990
F 24.929850 5.448922 75.740990
F 25.051650 12.925082 75.594790
F 7.222040 7.722402 79.234190
F 7.222040 15.443782 79.234190
F 24.874250 5.292842 80.079590
F 16.129150 7.629072 79.272390
F 16.181150 15.579782 79.427890
F 13.904450 16.729682 80.213490
F 25.102150 7.981792 79.617890
F 24.797650 15.585482 79.192990
F 16.056450 12.889682 80.215490
F 0.297362 1.237092 82.943890
F 0.297362 8.958482 82.943890
F 0.297362 16.679882 82.943890
F 9.416980 1.286642 82.896690
F 9.416980 9.008032 82.896690
F 9.416980 16.729382 82.896690
F 18.173150 1.475802 82.866790
F 18.360250 9.135232 82.850190
F 24.803450 15.506082 86.644290
F 0.269974 3.908652 86.582890
F 0.269974 11.630082 86.582890
F 9.378870 3.860942 86.536390
F 9.378870 11.582382 86.536390
F 16.014050 7.693282 86.594890
F 18.366450 16.802282 68.473490
F 0.351872 3.877512 83.801490
F 0.351872 11.598882 83.801490
F 9.407590 3.860972 83.806290
F 9.407590 11.582382 83.806290
F 18.217250 4.054792 83.963590
F 18.349150 11.581582 83.924090
F 0.376872 1.268722 80.159090
F 0.376872 8.990112 80.159090
F 0.376872 16.711482 80.159090
F 9.445610 1.286602 80.166590
F 9.445610 9.007992 80.166590
F 9.445610 16.729382 80.166590
F 18.223550 1.345782 80.183590
F 18.345550 9.132592 80.120990
F 22.708250 16.831082 82.922090
F 2.659060 7.733722 83.738690
F 2.659060 15.455082 83.738690
F 16.033250 5.031362 80.364090
F 11.637250 7.721422 83.829790
F 11.637250 15.442782 83.829790
F 7.211650 12.867082 80.142090
F 20.515650 7.842862 83.708290
F 20.479750 15.522282 83.854990
F 13.904450 9.008282 80.213490
F 2.691590 5.133762 80.098190
F 2.691590 12.855182 80.098190
F 11.675450 5.147562 80.190090
F 11.675450 12.868982 80.190090
F 20.545950 5.410972 80.221590
F 20.537150 13.161382 80.483290
F 2.660250 5.131192 82.848490
F 2.660250 12.852582 82.848490
F 11.646850 5.147552 82.919890
F 11.646850 12.868982 82.919890
F 20.403650 5.223272 82.854790
F 20.518550 12.907282 83.223290
F 2.626220 7.736872 86.487490
F 2.626220 15.458282 86.487490
F 7.211650 5.145692 80.142090
F 11.608750 7.721422 86.559590
F 11.608750 15.442782 86.559590
F 24.988250 15.731482 83.884190
F 11.684950 0.000040 79.280190
F 22.619650 11.687182 86.612490
F 13.904450 1.286892 80.213490
F 4.937460 1.282802 82.852990
F 4.937460 9.004202 82.852990
F 4.937460 16.725582 82.852990
F 13.875850 1.286892 82.943290
F 13.875850 9.008282 82.943290
F 13.875850 16.729682 82.943290
F 22.490050 1.477652 83.012390
F 22.805850 9.202242 82.937190
F 23.161550 16.636882 68.447290
F 4.900240 3.864532 86.492490
F 4.900240 11.585882 86.492490
F 13.837750 3.860702 86.582990
F 13.837750 11.582082 86.582990
F 23.011350 16.749882 75.755590
F 18.605350 16.838582 65.769490
F 4.931100 3.866352 83.756390
F 4.931100 11.587782 83.756390
F 13.866350 3.860702 83.853190
F 13.866350 11.582082 83.853190
F 22.841150 4.099952 83.861990
F 22.891850 11.743782 83.946390
F 4.968050 1.280962 80.116590
F 4.968050 9.002362 80.116590
F 4.968050 16.723782 80.116590
F 2.801670 0.016622 69.179190
F 7.173670 0.001907 83.781790
F 11.789850 0.000027 69.270990
F 11.608750 0.000035 86.559590
F 2.626220 0.015485 86.487490
F 11.637250 0.000035 83.829790
F 2.659060 0.012328 83.738690
F 2.763120 0.018666 71.933590
F 7.222040 0.001009 79.234190
F 11.761150 0.000047 72.000790
F 7.249730 0.001865 76.502390
F 23.118850 16.647882 73.014290
F 18.331050 16.939682 80.196990
F 22.778350 16.939382 80.263090
F 16.209950 12.804782 65.627390
F 25.412650 5.018272 65.736990
F 18.405750 8.944512 65.692890
F 16.254650 5.449232 65.503790
F 18.547050 1.327742 65.744190
F 16.142750 -0.046488 71.977790
F 20.673150 5.073052 65.684490
F 20.443250 0.020390 79.379190
F 16.123250 -0.075217 69.262390
F 20.678050 0.276149 86.856190
F 16.109750 0.046858 79.310790
F 16.037350 0.099785 86.461690
F 16.117950 0.011795 76.614890
F 16.061750 -0.013232 83.822390
F 20.649450 -0.058080 69.406090
F 24.740150 0.079753 79.288090
F 18.292350 8.827692 87.709090
F 0.243795 1.240952 90.220990
F 0.243795 8.962342 90.220990
F 0.243795 16.683782 90.220990
F 9.340820 1.286662 90.176090
F 9.340820 9.008052 90.176090
F 9.340820 16.729482 90.176090
F 18.484050 1.227392 90.226490
F 18.300750 9.040482 90.301990
F 15.848050 0.071355 108.580890
F 0.218088 3.904342 93.859090
F 0.218088 11.625782 93.859090
F 9.302780 3.860912 93.815790
F 9.302780 11.582282 93.815790
F 18.216050 4.124532 93.672590
F 18.162450 11.687182 93.946290
F 0.302437 3.871712 91.083490
F 0.302437 11.593082 91.083490
F 9.331450 3.860952 91.085690
F 9.331450 11.582382 91.085690
F 18.386750 3.930012 90.921890
F 18.342450 11.618782 91.218090
F 6.920080 0.000196 108.350890
F 7.070830 0.000634 93.792590
F 7.097950 0.001799 91.061190
F 9.369510 1.286622 87.445990
F 9.369510 9.008022 87.445990
F 9.369510 16.729382 87.445990
F 20.424550 0.241370 94.236390
F 22.618350 16.978882 104.639890
F 18.143950 16.794282 87.426890
F 2.591100 7.731762 91.018990
F 2.591100 15.453182 91.018990
F 24.811150 13.051482 87.599090
F 11.561050 7.721422 91.109190
F 11.561050 15.442782 91.109190
F 18.252150 16.955382 97.687290
F 20.568450 7.904092 91.227190
F 20.654350 15.525282 91.218290
F 15.939850 15.323082 105.785890
F 2.624560 5.136232 87.378790
F 2.624560 12.857582 87.378790
F 11.599150 5.147552 87.469490
F 11.599150 12.868982 87.469490
F 0.326838 1.273152 87.442590
F 20.497150 15.667382 108.419890
F 2.592820 5.133302 90.126090
F 2.592820 12.854682 90.126090
F 11.570650 5.147562 90.199290
F 11.570650 12.868982 90.199290
F 20.551850 5.283872 90.235790
F 20.537550 12.966182 90.323490
F 2.559580 7.734492 93.764890
F 2.559580 15.455882 93.764890
F 15.857350 7.719482 105.722890
F 11.532550 7.721422 93.838990
F 11.532550 15.442782 93.838990
F 22.612750 16.983582 101.935890
F 20.383050 7.945862 94.001990
F 20.471850 15.326082 93.989290
F 24.846450 7.907662 105.737890
F 4.863600 1.283462 90.131890
F 4.863600 9.004852 90.131890
F 4.863600 16.726282 90.131890
F 13.799650 1.286892 90.222690
F 13.799650 9.008282 90.222690
F 13.799650 16.729682 90.222690
F 22.968850 1.419572 90.178790
F 22.821750 9.332102 90.331190
F 22.644950 16.809182 87.575890
F 4.827260 3.863652 93.771190
F 4.827260 11.585082 93.771190
F 13.761450 3.860702 93.862390
F 13.761450 11.582082 93.862390
F 22.613150 4.114052 93.883990
F 22.749150 11.942482 93.946890
F 4.857200 3.865932 91.035990
F 4.857200 11.587282 91.035990
F 13.790050 3.860702 91.132590
F 13.790050 11.582082 91.132590
F 22.711950 3.932002 91.143690
F 22.779450 11.879482 91.175690
F 4.894080 1.281432 87.396190
F 4.894080 9.002822 87.396190
F 4.894080 16.724182 87.396190
F 13.828150 1.286892 87.492890
F 13.828150 9.008282 87.492890
F 13.828150 16.729682 87.492890
F 20.431250 5.258782 87.513790
F 18.117550 16.908982 104.996890
F 0.326838 16.715982 87.442590
F 7.097950 7.723192 91.061190
F 7.097950 15.444582 91.061190
F 24.867350 7.869462 108.522890
F 16.072750 7.745162 91.039090
F 16.077950 15.394082 91.054490
F 6.947070 15.444182 105.619890
F 24.942850 7.856642 91.258990
F 25.084750 15.815282 91.208690
F 6.920080 15.442982 108.350890
F 7.135700 5.145702 87.421490
F 7.135700 12.867082 87.421490
F 15.841650 15.600082 108.506890
F 16.029850 5.150902 87.312390
F 18.364050 16.666582 95.015490
F 20.458250 7.925502 108.401890
F 7.108630 5.146882 90.152990
F 7.108630 12.868282 90.152990
F 16.054350 5.044322 90.031190
F 16.063550 12.809382 90.362790
F 24.950050 5.339982 90.306890
F 24.893550 13.234782 90.343790
F 7.070830 7.722022 93.792590
F 7.070830 15.443382 93.792590
F 6.920080 7.721592 108.350890
F 15.945150 7.761812 93.918990
F 16.069450 15.556882 93.816590
F 6.947070 7.722812 105.619890
F 24.885450 8.023642 94.056190
F 25.015850 15.806582 93.876890
F 24.589850 12.913182 105.098890
F 0.191857 1.245252 97.497590
F 0.191857 8.966642 97.497590
F 0.191857 16.688082 97.497590
F 9.264740 1.286702 97.455490
F 9.264740 9.008092 97.455490
F 9.264740 16.729482 97.455490
F 18.162850 1.471992 97.557990
F 18.081250 8.981332 97.568490
F 24.746450 0.232574 108.647890
F 0.165901 3.900352 101.135890
F 0.165901 11.621782 101.135890
F 9.226700 3.860872 101.094890
F 9.226700 11.582282 101.094890
F 18.153150 4.055972 101.012890
F 18.209850 11.659082 101.214890
F 0.253485 3.866322 98.366990
F 0.253486 11.587682 98.366990
F 9.255340 3.860922 98.365090
F 9.255340 11.582282 98.365090
F 18.138650 4.114572 98.433290
F 18.427350 11.622682 98.471290
F 0.278028 1.278312 94.725390
F 0.278028 8.999702 94.725390
F 0.278027 16.721082 94.725390
F 9.293380 1.286652 94.725390
F 9.293380 9.008042 94.725390
F 9.293380 16.729482 94.725390
F 18.119450 1.745502 94.893390
F 18.180950 9.078562 94.954790
F 20.302250 0.107800 105.891890
F 2.524550 7.729742 98.299390
F 2.524550 15.451182 98.299390
F 24.992550 5.357762 104.933890
F 11.484850 7.721422 98.388590
F 11.484850 15.442782 98.388590
F 15.835450 12.862582 104.878890
F 20.463150 7.874562 98.309090
F 20.691650 15.714282 98.493390
F 18.087350 4.128842 108.571890
F 2.558150 5.138202 94.659290
F 2.558150 12.859582 94.659290
F 11.522950 5.147562 94.748890
F 11.522950 12.868982 94.748890
F 20.297950 5.358192 94.734590
F 20.390450 12.841882 94.936390
F 2.526290 5.135522 97.403790
F 2.526290 12.856882 97.403790
F 11.494450 5.147562 97.478690
F 11.494450 12.868982 97.478690
F 20.341750 5.157222 97.449990
F 20.653150 13.090182 97.628890
F 2.493260 7.732382 101.042890
F 2.493260 15.453782 101.042890
F 15.977550 5.221692 104.874890
F 11.456350 7.721422 101.118890
F 11.456350 15.442782 101.118890
F 6.957710 12.868682 104.711890
F 20.323550 7.856342 101.114890
F 20.605250 15.571682 101.206890
F 22.584650 9.177672 102.173890
F 4.790500 1.284292 97.410590
F 4.790500 9.005682 97.410590
F 4.790500 16.727082 97.410590
F 13.723350 1.286892 97.502090
F 13.723350 9.008282 97.502090
F 13.723350 16.729682 97.502090
F 22.626050 1.330472 97.505990
F 22.729850 9.157662 97.722890
F 17.952350 11.650482 108.724890
F 4.753820 3.862932 101.049890
F 4.753820 11.584282 101.049890
F 13.685250 3.860702 101.141890
F 13.685250 11.582082 101.141890
F 22.371550 4.178422 101.228890
F 22.839250 11.757482 101.209890
F 4.783770 3.865372 98.315690
F 4.783770 11.586782 98.315690
F 13.713850 3.860702 98.411990
F 13.713850 11.582082 98.411990
F 22.565450 3.886912 98.462690
F 22.838150 11.942382 98.640490
F 4.820430 1.281922 94.675790
F 4.820430 9.003312 94.675790
F 4.820430 16.724682 94.675790
F 13.751950 1.286892 94.772290
F 13.751950 9.008282 94.772290
F 13.751950 16.729682 94.772290
F 22.685150 1.636202 94.860490
F 22.666950 9.338162 95.003890
F 18.404050 16.681582 90.115490
F 7.022510 7.723002 98.340790
F 7.022510 15.444382 98.340790
F 6.957710 5.147272 104.711890
F 15.878650 7.694442 98.583490
F 15.959550 15.421882 98.516290
F 22.516450 1.594852 102.256890
F 24.931150 7.770972 98.649890
F 25.227250 15.920282 98.332390
F 24.869050 13.293982 102.284890
F 7.060290 5.145912 94.700990
F 7.060290 12.867282 94.700990
F 16.001250 5.243092 94.765590
F 15.957150 12.845182 94.832390
F 24.821050 5.295212 94.922690
F 24.778950 13.339382 94.965390
F 7.033080 5.147052 97.432290
F 7.033080 12.868482 97.432290
F 15.908250 5.211942 97.468790
F 16.203050 12.845082 97.550990
F 24.881750 5.099642 97.805690
F 24.884450 13.303982 97.687490
F 6.995370 7.721822 101.071890
F 6.995370 15.443182 101.071890
F 24.585250 5.453892 102.189890
F 15.855150 7.765222 101.330890
F 15.909450 15.536482 101.254890
F 13.675750 16.729682 102.051890
F 25.076550 8.006862 101.328890
F 24.915050 15.862682 101.090890
F 15.923650 13.002182 102.143890
F 0.140311 1.249212 104.773890
F 0.140311 8.970612 104.773890
F 0.140311 16.691982 104.773890
F 9.188690 1.286742 104.734890
F 9.188690 9.008132 104.734890
F 9.188690 16.729482 104.734890
F 18.103850 1.342272 104.948890
F 18.015350 9.211002 104.966890
F 0.326839 8.994542 87.442590
F 0.114961 3.896412 108.411890
F 0.114961 11.617782 108.411890
F 9.150670 3.860822 108.374890
F 9.150670 11.582182 108.374890
F 22.583550 4.224642 108.690890
F 20.547750 -0.050602 98.433290
F 0.204945 3.860562 105.648890
F 0.204945 11.581982 105.648890
F 9.179270 3.860882 105.644890
F 9.179270 11.582282 105.644890
F 18.208550 3.968802 105.829890
F 18.028150 11.745382 105.930890
F 0.229113 1.284212 102.007890
F 0.229113 9.005602 102.007890
F 0.229113 16.726982 102.007890
F 9.217290 1.286682 102.004890
F 9.217290 9.008082 102.004890
F 9.217290 16.729482 102.004890
F 18.297350 1.379042 102.172890
F 18.048150 9.181942 102.205890
F 2.524550 0.008355 98.299390
F 2.458150 7.727512 105.579890
F 2.458150 15.448882 105.579890
F 15.920750 5.211982 102.179890
F 11.408650 7.721412 105.667890
F 11.408650 15.442782 105.667890
F 6.984750 12.867482 101.980890
F 20.237950 7.960022 105.791890
F 20.408850 15.666682 105.621890
F 13.675750 9.008282 102.051890
F 2.491160 5.140332 101.939890
F 2.491160 12.861682 101.939890
F 11.446750 5.147562 102.027890
F 11.446750 12.868982 102.027890
F 20.104250 5.358922 102.232890
F 20.584950 13.072482 102.077890
F 2.460580 5.137772 104.680890
F 2.460580 12.859182 104.680890
F 11.418250 5.147562 104.757890
F 11.418250 12.868982 104.757890
F 20.250850 5.421202 104.884890
F 20.232650 13.123182 104.860890
F 2.428170 7.729972 108.319890
F 2.428170 15.451382 108.319890
F 6.984750 5.146062 101.980890
F 11.380150 7.721412 108.397890
F 11.380150 15.442782 108.397890
F 24.688750 15.578782 105.825890
F 25.111050 5.325142 87.660190
F 15.712850 7.676662 108.413890
F 13.675750 1.286892 102.051890
F 4.717350 1.285072 104.688890
F 4.717350 9.006462 104.688890
F 4.717350 16.727882 104.688890
F 13.647150 1.286892 104.781890
F 13.647150 9.008282 104.781890
F 13.647150 16.729682 104.781890
F 22.493050 1.507412 105.028890
F 22.548150 9.042142 104.868890
F 24.920250 0.075179 98.630290
F 4.681020 3.862062 108.328890
F 4.681020 11.583482 108.328890
F 13.609050 3.860702 108.420890
F 13.609050 11.582082 108.420890
F 11.484850 0.000031 98.388590
F 22.448450 11.640582 108.479890
F 4.710850 3.864682 105.594890
F 4.710850 11.586082 105.594890
F 13.637650 3.860702 105.690890
F 13.637650 11.582082 105.690890
F 22.644650 4.185472 105.813890
F 22.343950 11.628482 105.736890
F 4.747230 1.282542 101.955890
F 4.747230 9.003932 101.955890
F 4.747230 16.725282 101.955890
F 2.591100 0.010374 91.018990
F 6.947070 0.001425 105.619890
F 11.561050 0.000035 91.109190
F 11.380150 0.000022 108.397890
F 2.428170 0.008577 108.319890
F 11.408650 0.000024 105.667890
F 2.458150 0.006117 105.579890
F 2.559580 0.013100 93.764890
F 6.995370 0.000431 101.071890
F 11.532550 0.000032 93.838990
F 7.022510 0.001607 98.340790
F 11.456350 0.000028 101.118890
F 2.493260 0.010990 101.042890
F 24.795850 15.658682 108.689890
F 22.734650 16.957282 94.802590
F 16.073550 0.075363 93.890390
F 22.780550 16.795682 90.283290
F 24.756650 0.186267 101.408890
F 22.930950 16.938882 97.610790
F 18.157150 16.787882 102.075890
F 22.817950 9.087722 87.553090
F 24.961850 0.168286 94.075490
F 15.888250 -0.024249 105.587890
F 16.005750 12.785482 87.576990
F 24.771850 0.224176 105.929890
F 18.370850 1.381472 87.608690
F 20.335750 12.786082 87.558390
F 22.745050 1.631812 87.591190
F 16.071050 0.148193 91.178190
F 20.261750 0.157964 108.519890
F 24.982050 0.172981 91.438090
F 20.843050 0.011434 91.415690
F 18.260850 16.859882 109.340890
F 20.207650 5.351372 109.460890
F 0.089811 1.253132 112.049890
F 0.089811 8.974522 112.049890
F 0.089811 16.695882 112.049890
F 9.112680 1.286792 112.013890
F 9.112680 9.008182 112.013890
F 9.112680 16.729582 112.013890
F 18.163050 1.376832 112.035890
F 17.998550 8.930782 112.150890
F 15.733450 0.091867 122.816890
F 0.064772 3.892472 115.686890
F 0.064772 11.613882 115.686890
F 9.074690 3.860762 115.653890
F 9.074690 11.582182 115.653890
F 17.794750 3.916112 115.722890
F 18.039650 11.506782 115.567890
F 0.157076 3.855112 112.930890
F 0.157076 11.576482 112.930890
F 9.103250 3.860832 112.923890
F 9.103250 11.582182 112.923890
F 18.129750 3.919762 112.975890
F 17.981050 11.674682 112.799890
F 9.141250 1.286732 109.283890
F 9.141250 9.008122 109.283890
F 9.141250 16.729482 109.283890
F 20.321450 0.122295 122.851890
F 15.647650 -0.072742 120.117890
F 22.274950 4.098642 127.524890
F 2.392930 7.725142 112.859890
F 2.392930 15.446582 112.859890
F 22.485950 16.856782 119.281890
F 11.332450 7.721402 112.947890
F 11.332450 15.442782 112.947890
F 16.235250 7.437522 130.121890
F 20.347450 7.728102 113.118890
F 20.284750 15.617482 112.908890
F 6.739890 15.415382 127.297890
F 2.425430 5.142642 109.219890
F 2.425430 12.864082 109.219890
F 11.370550 5.147572 109.307890
F 11.370550 12.868982 109.307890
F 22.348250 11.879282 130.145890
F 17.916050 16.935182 116.492890
F 2.396020 5.140322 111.957890
F 2.396020 12.861682 111.957890
F 11.342050 5.147572 112.037890
F 11.342050 12.868982 112.037890
F 20.443950 5.170682 112.267890
F 20.182150 13.068682 112.129890
F 2.364000 7.727322 115.595890
F 2.364000 15.448682 115.595890
F 24.628350 15.936182 130.426890
F 11.303950 7.721402 115.676890
F 11.303950 15.442782 115.676890
F 15.812450 5.026652 131.208890
F 20.430650 7.832512 115.876890
F 20.044750 15.500582 115.651890
F 6.739890 7.694032 127.297890
F 4.644820 1.286002 111.967890
F 4.644820 9.007392 111.967890
F 4.644820 16.728782 111.967890
F 13.570950 1.286892 112.060890
F 13.570950 9.008282 112.060890
F 13.570950 16.729682 112.060890
F 22.647550 1.250942 112.083890
F 22.475450 9.008802 112.195890
F 24.839950 5.331022 109.572890
F 4.608680 3.861112 115.606890
F 4.608680 11.582482 115.606890
F 13.532850 3.860702 115.700890
F 13.532850 11.582082 115.700890
F 22.434650 4.064772 115.708890
F 22.428750 11.756982 115.776890
F 4.638420 3.863852 112.874890
F 4.638420 11.585282 112.874890
F 13.561450 3.860692 112.970890
F 13.561450 11.582082 112.970890
F 22.563850 3.911452 113.044890
F 22.417250 11.656782 113.166890
F 4.674580 1.283302 109.234890
F 4.674580 9.004702 109.234890
F 4.674580 16.726082 109.234890
F 13.599550 1.286892 109.330890
F 13.599550 9.008282 109.330890
F 13.599550 16.729682 109.330890
F 20.397750 -0.006352 112.857890
F 18.343850 16.829382 131.046890
F 24.787050 0.308337 120.156890
F 6.871840 7.722572 112.899890
F 6.871840 15.443982 112.899890
F 6.929120 15.178282 129.944890
F 15.867950 7.627142 112.994890
F 15.842350 15.586082 112.815890
F 15.763750 5.134422 109.413890
F 24.737750 7.906202 113.059890
F 24.767450 15.670182 112.952890
F 6.929120 7.456842 129.944890
F 6.909430 5.146282 109.259890
F 6.909430 12.867682 109.259890
F 20.284050 0.132205 130.108890
F 20.335050 -0.074888 120.069890
F 24.597650 8.205312 130.327890
F 18.109750 3.826942 130.046890
F 6.882510 5.147522 111.990890
F 6.882510 12.868882 111.990890
F 15.832150 4.978172 112.066890
F 15.691150 12.986682 112.046890
F 24.710150 5.207542 112.188890
F 24.520450 13.000482 112.296890
F 6.844950 7.721322 115.629890
F 6.844950 15.442682 115.629890
F 24.529650 13.110582 126.847890
F 15.772750 7.726802 115.741890
F 15.767550 15.510982 115.705890
F 22.390550 9.353652 123.919890
F 24.881550 8.050702 115.704890
F 24.709150 15.612482 115.656890
F 24.717450 5.454852 126.814890
F 0.039701 1.257322 119.324890
F 0.039701 8.978712 119.324890
F 0.039701 16.700082 119.324890
F 9.036710 1.286852 119.292890
F 9.036710 9.008242 119.292890
F 9.036710 16.729682 119.292890
F 17.959250 1.302612 119.415890
F 18.079750 9.015312 119.429890
F 18.091150 16.909582 112.048890
F 0.010699 3.887322 122.959890
F 0.010699 11.608682 122.959890
F 8.998960 3.860252 122.923890
F 8.998960 11.581682 122.923890
F 18.118550 4.004682 122.942890
F 17.886750 11.796582 123.011890
F 0.109145 3.849612 120.211890
F 0.109145 11.570982 120.211890
F 9.027280 3.860762 120.200890
F 9.027280 11.582182 120.200890
F 17.903750 3.954422 120.234890
F 18.004250 11.608982 120.322890
F 0.133295 1.295192 116.571890
F 0.133295 9.016582 116.571890
F 0.133295 16.737982 116.571890
F 9.065240 1.286792 116.563890
F 9.065240 9.008182 116.563890
F 9.065240 16.729582 116.563890
F 17.944750 1.293842 116.768890
F 18.202850 8.983452 116.731890
F 20.154750 13.079682 131.031890
F 2.327740 7.722772 120.138890
F 2.327740 15.444182 120.138890
F 15.557650 12.863282 126.557890
F 11.256350 7.721392 120.223890
F 11.256350 15.442782 120.223890
F 15.614950 5.239652 126.606890
F 20.320250 7.689012 120.240890
F 20.080450 15.610282 120.150890
F 22.595650 1.460002 123.837890
F 2.360530 5.145032 116.499890
F 2.360530 12.866382 116.499890
F 11.294350 5.147582 116.586890
F 11.294350 12.868982 116.586890
F 20.174750 5.264532 116.511890
F 20.187650 12.893582 116.576890
F 2.331740 5.142952 119.234890
F 2.331740 12.864382 119.234890
F 11.265850 5.147582 119.316890
F 11.265850 12.868982 119.316890
F 20.182650 5.068312 119.353890
F 20.149850 12.992682 119.438890
F 2.295360 7.724752 122.869890
F 2.295360 15.446182 122.869890
F 6.745160 12.847082 126.478890
F 11.228050 7.720942 122.947890
F 11.228050 15.442382 122.947890
F 6.745160 5.125682 126.478890
F 20.238050 7.786732 122.976890
F 20.036850 15.612982 122.936890
F 13.447950 16.728782 123.852890
F 4.572430 1.286922 119.246890
F 4.572430 9.008312 119.246890
F 4.572430 16.729682 119.246890
F 13.494750 1.286892 119.339890
F 13.494750 9.008282 119.339890
F 13.494750 16.729682 119.339890
F 22.464150 1.460202 119.261890
F 22.464550 9.187902 119.637890
F 22.356350 16.752382 126.635890
F 4.534330 3.860732 122.878890
F 4.534330 11.582082 122.878890
F 13.456950 3.860242 122.970890
F 13.456950 11.581582 122.970890
F 22.433950 3.970052 123.014890
F 22.507750 11.887182 122.973890
F 4.566130 3.863032 120.152890
F 4.566130 11.584382 120.152890
F 13.485250 3.860682 120.247890
F 13.485250 11.582082 120.247890
F 22.391750 3.989702 120.253890
F 22.648550 11.799582 120.268890
F 4.602340 1.284192 116.514890
F 4.602340 9.005582 116.514890
F 4.602340 16.726982 116.514890
F 13.523250 1.286892 116.610890
F 13.523250 9.008282 116.610890
F 13.523250 16.729682 116.610890
F 22.337550 1.613252 116.565890
F 22.517050 9.196672 116.777890
F 22.408850 1.471432 109.264890
F 6.796740 7.722292 120.176890
F 6.796740 15.443682 120.176890
F 24.555650 13.051482 124.154890
F 15.708250 7.827252 120.216890
F 15.852550 15.416682 119.975890
F 13.447950 9.007342 123.852890
F 24.740450 7.654672 120.480890
F 24.548350 15.757282 120.422890
F 24.559150 5.516692 124.069890
F 6.834270 5.146552 116.539890
F 6.834270 12.867982 116.539890
F 15.686950 5.204632 116.718890
F 15.797050 12.912282 116.509890
F 24.720650 5.430842 116.548890
F 24.622350 13.113582 116.650890
F 6.807390 5.147772 119.269890
F 6.807390 12.869182 119.269890
F 15.740450 5.200242 119.416890
F 15.806550 12.863082 119.231890
F 24.646750 5.202842 119.246890
F 24.785850 13.199682 119.362890
F 6.770160 7.720572 122.900890
F 6.770160 15.441982 122.900890
F 15.679350 12.952382 123.889890
F 15.649150 7.862562 123.041890
F 15.701850 15.424982 122.948890
F 13.447950 1.285952 123.852890
F 24.806650 8.208322 123.132890
F 24.628950 15.560882 123.244890
F 15.723250 5.243212 123.773890
F 6.796740 0.000901 120.176890
F 6.871840 0.001180 112.899890
F 4.530570 16.726682 123.757890
F 8.974280 1.264252 126.502890
F 8.974280 8.985642 126.502890
F 8.974280 16.707082 126.502890
F 17.796150 1.217932 126.278890
F 17.754650 9.064842 126.629890
F 22.384450 4.154682 130.320890
F 15.800650 15.480182 127.480890
F 24.623850 15.831182 127.648890
F 15.517250 7.746292 127.549890
F 24.738150 8.179292 127.642890
F 9.158680 3.595192 129.967890
F 9.158670 11.316582 129.967890
F 20.476250 15.540882 130.072890
F 22.319150 16.687282 116.595890
F 0.062263 3.849732 127.482890
F 0.062263 11.571082 127.482890
F 8.969960 3.832442 127.320890
F 8.969960 11.553882 127.320890
F 18.044550 3.903662 127.337890
F 17.672550 11.619982 127.505890
F 0.082111 1.302492 123.848890
F 0.082111 9.023892 123.848890
F 0.082111 16.745282 123.848890
F 8.990130 1.285902 123.805890
F 8.990130 9.007292 123.805890
F 8.990130 16.728682 123.805890
F 17.973350 1.365832 123.706890
F 17.958250 8.987912 123.947890
F 0.180932 16.732582 109.289890
F 2.275700 7.694792 127.265890
F 2.275700 15.416182 127.265890
F 4.530570 9.005272 123.757890
F 11.198950 7.693022 127.344890
F 11.198950 15.414382 127.344890
F 4.530570 1.283882 123.757890
F 20.271050 7.788022 127.498890
F 20.020450 15.553282 127.278890
F 22.303550 11.787682 127.432890
F 2.291730 5.144502 123.756890
F 2.291730 12.865882 123.756890
F 11.219050 5.146642 123.828890
F 11.219050 12.868082 123.828890
F 20.227950 5.196112 123.778890
F 20.148950 13.022682 123.827890
F 2.256380 5.113942 126.468890
F 2.256380 12.835382 126.468890
F 11.203350 5.124922 126.525890
F 11.203350 12.846282 126.525890
F 20.198750 5.329582 126.520890
F 19.916050 12.843382 126.749890
F 2.421130 7.533342 129.927890
F 2.421130 15.254782 129.927890
F 6.759680 12.867182 123.781890
F 11.387550 7.455862 129.990890
F 11.387550 15.177282 129.990890
F 6.759680 5.145792 123.781890
F 0.180932 9.011162 109.289890
F 24.589750 0.225839 127.696890
F 22.453950 1.609832 126.567890
F 4.510600 1.263722 126.456890
F 4.510600 8.985112 126.456890
F 4.510600 16.706482 126.456890
F 13.432150 1.264232 126.549890
F 13.432150 8.985622 126.549890
F 13.432150 16.706982 126.549890
F 16.306650 15.354782 130.143890
F 22.458050 9.180942 126.650890
F 24.559450 0.541522 130.313890
F 4.693340 3.606692 129.923890
F 4.693340 11.328082 129.923890
F 13.616450 3.595162 130.013890
F 13.616450 11.316582 130.013890
F 20.416550 13.086382 109.403890
F 20.378950 7.864152 130.245890
F 4.510030 3.834282 127.273890
F 4.510030 11.555682 127.273890
F 13.427850 3.832322 127.367890
F 13.427850 11.553682 127.367890
F 2.392930 0.003754 112.859890
F 2.295360 0.003363 122.869890
F 11.332450 0.000015 112.947890
F 2.327740 0.001380 120.138890
F 2.364000 0.005931 115.595890
F 11.303950 0.000015 115.676890
F 0.180932 1.289772 109.289890
F 17.908150 16.932182 126.471890
F 22.522650 16.870282 112.002890
F 17.963650 16.744482 119.242890
F 26.729850 17.172082 126.816890
F 24.890550 0.168195 113.221890
F 17.745350 16.983282 123.698890
F 18.090050 11.610082 130.136890
F 26.665650 4.360982 130.372890
F 20.076850 0.165108 127.292890
F 22.512050 9.093682 109.489890
F 22.263450 16.658282 123.849890
F 18.087750 1.498902 131.003890
F 24.685250 0.124780 122.861890
F 26.932950 12.067482 127.695890
F 15.764350 13.072082 109.379890
F 24.587750 13.024882 109.627890
F 26.571450 1.607902 126.706890
F 24.690550 0.217273 115.873890
F 18.007550 8.997422 109.492890
F 15.758950 0.036664 115.774890
F 26.865150 4.088602 127.678890
F 15.905750 0.139685 112.986890
F 20.038650 0.043643 115.601890
F 26.874550 9.654362 126.753890
F 26.920850 4.407072 120.337890
F 15.625350 -0.009232 127.306890
F 18.109950 1.476182 109.385890
F 22.610950 16.977082 109.334890
F 1.327770 24.491282 2.863230
F 1.327770 32.212682 2.863230
F 10.237550 24.479382 2.984760
F 10.237550 32.200782 2.984760
F 26.010950 20.007182 7.567850
F 24.364750 34.320882 3.981510
F 1.316220 27.013382 6.392160
F 1.316220 34.734782 6.392160
F 1.316220 19.291982 6.392160
F 10.217350 27.025882 6.500030
F 25.998350 28.020182 17.723690
F 10.217350 19.304482 6.500030
F 19.178050 26.866782 6.603850
F 16.871150 20.399582 17.420290
F 19.379850 18.930882 6.685690
F 1.317990 27.040782 3.711650
F 16.797950 28.332682 17.500090
F 1.317990 19.319382 3.711650
F 10.233150 27.047582 3.803000
F 7.874200 20.590082 17.358790
F 10.233150 19.326182 3.803000
F 18.811750 24.866282 2.650390
F 7.874200 28.311482 17.358790
F 19.939550 34.034782 4.111950
F 1.056770 24.822382 0.234185
F 7.836080 30.885882 20.998490
F 1.056770 32.543782 0.234185
F 23.623250 34.381982 11.391190
F 10.049250 24.716582 0.338519
F 10.049250 32.437982 0.338519
F 7.836080 23.164482 20.998490
F 5.631650 27.027182 18.243590
F 3.535090 30.905182 3.727250
F 3.535090 23.183882 3.727250
F 12.462350 30.908282 3.826360
F 12.462350 23.186882 3.826360
F 22.282450 30.472882 3.857820
F 21.730350 22.220982 3.785460
F 3.350840 28.603782 0.257764
F 3.350840 20.882382 0.257764
F 12.278050 28.577282 0.361867
F 12.278050 20.855882 0.361867
F 26.536050 32.525382 0.371535
F 23.634350 19.233582 18.422890
F 3.540920 28.343082 2.903320
F 3.540920 20.621682 2.903320
F 12.466650 28.340082 3.008080
F 12.466650 20.618682 3.008080
F 19.060150 27.251382 3.848260
F 21.637950 24.807082 2.873480
F 3.522090 30.881882 6.423010
F 3.522090 23.160482 6.423010
F 12.446450 30.886482 6.523360
F 12.446450 23.165182 6.523360
F 21.513550 30.597982 6.786910
F 21.542950 22.964482 6.519350
F 5.775660 24.477582 2.940240
F 5.775660 32.198982 2.940240
F 14.695550 24.479482 3.031410
F 14.695550 32.200882 3.031410
F 26.380050 25.128582 3.024940
F 22.306250 32.901982 2.969460
F 5.754370 27.028182 6.454640
F 18.309150 24.506182 -0.010810
F 5.754370 19.306782 6.454640
F 14.675450 27.025782 6.546690
F 25.885150 23.028882 18.248290
F 14.675450 19.304382 6.546690
F 23.736850 26.578782 6.603790
F 26.047050 22.589982 6.607140
F 23.972950 18.842182 6.460710
F 5.769960 27.049882 3.754420
F 16.796550 20.604082 14.615990
F 5.769960 19.328482 3.754420
F 14.691250 27.047582 3.849710
F 17.033350 28.148182 14.700490
F 14.691250 19.326182 3.849710
F 23.866850 26.210782 3.937490
F 7.902790 20.590082 14.628590
F 23.729150 34.652282 18.578890
F 5.590100 24.719682 0.292069
F 5.590100 32.441082 0.292069
F 14.506950 24.716582 0.385205
F 14.506950 32.437982 0.385205
F 14.552450 19.303482 18.338590
F 14.552450 34.746282 18.338590
F 8.003700 30.908382 3.779660
F 8.003700 23.186982 3.779660
F 16.708050 30.837282 3.857920
F 16.871250 23.158882 3.615750
F 26.134250 22.765182 21.154590
F 25.949850 22.662782 11.081190
F 7.820360 28.577482 0.315220
F 7.820360 20.856082 0.315219
F 5.631650 19.305782 18.243590
F 14.590550 24.451082 14.698890
F 26.036450 28.089882 14.999290
F 23.628350 26.868982 18.384690
F 8.007670 28.339682 2.961730
F 8.007670 20.618382 2.961730
F 16.687450 28.345182 2.647700
F 16.745650 20.625182 2.529090
F 24.145950 28.730182 2.938880
F 24.322350 21.335982 2.914820
F 7.987640 30.886882 6.476920
F 7.987640 23.165482 6.476920
F 17.054650 30.818082 6.632930
F 17.081250 23.034082 6.442390
F 24.499750 18.780882 3.855040
F 23.578550 18.960282 21.078490
F 1.285030 24.466782 9.997480
F 1.285030 32.188182 9.997480
F 10.180150 24.451082 10.105190
F 10.180150 32.172382 10.105190
F 19.384650 24.410282 10.125890
F 19.309450 32.012982 10.184890
F 1.247400 27.008782 13.635290
F 1.247400 34.730182 13.635290
F 1.247400 19.287482 13.635290
F 10.142050 27.024882 13.742290
F 7.902790 28.311482 14.628590
F 10.142050 19.303482 13.742290
F 19.265450 26.688382 13.797590
F 7.864680 23.164482 18.268290
F 18.946450 19.318282 13.725190
F 1.275630 27.008782 10.933290
F 1.275630 34.730182 10.933290
F 1.275630 19.287382 10.933290
F 10.170650 27.024882 11.012790
F 26.123050 20.221982 14.982590
F 10.170650 19.303482 11.012790
F 19.132850 26.989882 11.163790
F 7.864680 30.885882 18.268290
F 19.131850 19.246582 10.984090
F 1.310020 24.465982 7.298850
F 1.310020 32.187282 7.298850
F 10.208450 24.451482 7.381730
F 10.208450 32.172882 7.381730
F 19.203550 24.270482 7.407210
F 19.299750 31.991182 7.593350
F 3.475320 30.880482 10.945990
F 3.475320 23.159082 10.945990
F 12.399750 30.885582 11.036090
F 12.399750 23.164182 11.036090
F 21.420450 30.668982 11.212490
F 21.467350 22.989282 11.034290
F 3.512630 28.317182 7.314250
F 3.512630 20.595782 7.314250
F 12.437550 28.312182 7.405090
F 12.437550 20.590782 7.405090
F 21.556450 27.878682 7.322550
F 21.680550 20.225882 7.233220
F 3.484970 28.316982 10.031690
F 3.484970 20.595582 10.031690
F 12.409250 28.311782 10.128490
F 12.409250 20.590382 10.128490
F 21.499050 28.034482 10.125790
F 21.555350 20.400782 10.090890
F 3.446840 30.880382 13.668890
F 3.446840 23.159082 13.668890
F 12.371150 30.885582 13.765690
F 12.371150 23.164182 13.765690
F 21.438050 30.697882 13.940090
F 21.573850 22.882782 13.926990
F 5.717320 24.448782 10.059990
F 5.717320 32.170182 10.059990
F 14.638150 24.451082 10.151890
F 14.638150 32.172482 10.151890
F 23.672250 24.165482 10.185490
F 23.794650 31.720282 10.666990
F 5.679260 27.027182 13.697190
F 18.795350 31.962682 2.774870
F 5.679260 19.305782 13.697190
F 14.600050 27.024882 13.788990
F 14.600050 34.746282 13.788990
F 14.600050 19.303482 13.788990
F 23.615350 26.805282 13.874490
F 5.669760 24.448782 14.603890
F 23.852850 19.073082 13.829390
F 5.707890 27.027182 10.964490
F 25.930850 27.721482 10.250090
F 5.707890 19.305782 10.964490
F 14.628650 27.024882 11.059490
F 26.016350 30.681882 18.537190
F 14.628650 19.303482 11.059490
F 23.671550 26.636482 11.166190
F 23.630150 31.973782 14.768690
F 23.797250 18.935982 11.083790
F 5.745410 24.449182 7.333230
F 5.745410 32.170582 7.333230
F 14.666450 24.451482 7.428440
F 14.666450 32.172882 7.428440
F 23.739850 24.050982 7.362840
F 23.893350 31.765282 7.775680
F 7.940910 30.885882 10.989190
F 7.940910 23.164482 10.989190
F 16.957850 31.032782 11.159690
F 17.036350 23.208782 11.081290
F 25.956650 30.220682 11.204990
F 19.168050 26.917682 21.096990
F 7.978620 28.311882 7.358170
F 7.978620 20.590482 7.358170
F 17.081350 28.216082 7.530280
F 16.957350 20.354882 7.306960
F 17.039250 30.887482 21.058990
F 25.752550 30.664282 21.259090
F 7.950400 28.311482 10.081990
F 7.950400 20.590082 10.081990
F 17.048250 28.439582 10.290590
F 16.847150 20.603682 10.066590
F 26.010350 20.158582 10.239890
F 24.063650 34.400582 6.838130
F 7.912310 30.885882 13.719190
F 7.912310 23.164482 13.719190
F 16.861350 30.901682 13.827890
F 16.956950 23.133882 13.847890
F 19.538950 20.752782 2.832920
F 20.144050 29.442782 2.625470
F 1.209310 24.467082 17.274990
F 1.209310 32.188482 17.274990
F 10.103950 24.450982 17.381990
F 10.103950 32.172382 17.381990
F 19.096450 24.373882 17.537990
F 19.082150 32.084482 17.625890
F 1.171180 27.008782 20.914690
F 1.171190 34.730182 20.914690
F 1.171190 19.287482 20.914690
F 10.065850 27.024882 21.021690
F 16.806050 23.027382 18.399990
F 10.065850 19.303482 21.021690
F 21.462150 30.531282 21.286290
F 5.669760 32.170182 14.603890
F 26.565950 22.537082 3.975960
F 1.199490 27.008782 18.212590
F 1.199490 34.730182 18.212590
F 1.199490 19.287482 18.212590
F 10.094450 27.024882 18.291790
F 16.740550 30.844082 18.328190
F 10.094450 19.303482 18.291790
F 19.054850 26.989482 18.347990
F 23.671250 24.229282 14.839590
F 18.984150 19.265182 18.356290
F 1.237600 24.467082 14.572890
F 1.237600 32.188482 14.572890
F 10.132550 24.450982 14.652090
F 10.132550 32.172382 14.652090
F 19.360850 24.267882 14.820590
F 19.235350 31.991082 14.824090
F 3.399140 30.880382 18.225090
F 3.399140 23.158982 18.225090
F 12.323550 30.885582 18.315190
F 12.323550 23.164182 18.315190
F 21.386350 30.772882 18.449490
F 21.342550 22.949482 18.348090
F 3.437250 28.316882 14.585390
F 3.437250 20.595482 14.585390
F 12.361650 28.311782 14.675490
F 12.361650 20.590382 14.675490
F 21.424050 28.108082 14.719390
F 21.253750 20.297282 14.745390
F 3.408740 28.316882 17.308490
F 3.408740 20.595482 17.308490
F 12.333050 28.311782 17.405290
F 12.333050 20.590382 17.405290
F 21.376450 28.189182 17.512690
F 21.338050 20.437082 17.519190
F 3.370610 30.880382 20.948190
F 3.370610 23.158982 20.948190
F 12.294950 30.885582 21.044990
F 12.294950 23.164182 21.044990
F 26.435250 32.684182 3.165240
F 19.957750 18.453682 4.019660
F 5.641150 24.448782 17.336790
F 5.641150 32.170182 17.336790
F 14.561950 24.451082 17.428590
F 14.561950 32.172482 17.428590
F 23.668550 24.293582 17.535190
F 23.730150 31.787482 17.628790
F 5.603020 27.027182 20.976490
F 16.932850 23.328682 21.127290
F 5.603020 19.305782 20.976490
F 14.523850 27.024882 21.068290
F 14.523850 34.746282 21.068290
F 14.523850 19.303482 21.068290
F 26.042850 27.649682 7.604000
F 14.590550 32.172482 14.698890
F 14.552450 27.024882 18.338590
F 26.248550 30.396482 7.039990
F 25.874850 22.881882 14.006590
F 18.992550 19.260082 21.086090
F 23.742950 34.567182 14.038190
F 19.399750 34.641282 6.720810
F 25.981750 20.321082 17.538290
F 25.660650 30.518882 13.953490
F 21.419350 23.099282 21.099290
F 26.174250 30.221782 4.072730
F 22.311850 32.592282 0.243140
F 23.666050 26.776482 21.014590
F 15.796850 28.210082 -0.011199
F 24.510950 21.058682 0.279698
F 19.135750 34.575382 11.377590
F 19.060650 34.698282 14.050490
F 26.514950 17.173282 3.059370
F 23.587450 34.485682 21.250090
F 19.239250 34.651982 21.105690
F 20.093750 20.670182 0.147087
F 24.621150 28.756982 0.197281
F 1.133080 24.467082 24.554390
F 1.133080 32.188482 24.554390
F 10.027720 24.450982 24.661390
F 10.027720 32.172382 24.661390
F 19.060550 24.332182 24.931490
F 19.087150 32.140082 24.700390
F 1.095020 27.008782 28.193790
F 1.095020 34.730182 28.193790
F 1.095020 19.287382 28.193790
F 9.989590 27.024882 28.301090
F 1.161370 32.188482 21.852290
F 9.989590 19.303482 28.301090
F 18.981650 27.130282 28.546590
F 25.674850 28.022582 36.680090
F 19.062350 19.454682 28.302090
F 1.123270 27.008782 25.491890
F 1.123270 34.730182 25.491890
F 1.123270 19.287382 25.491890
F 10.018190 27.024882 25.571290
F 1.161370 24.467082 21.852290
F 10.018190 19.303482 25.571290
F 18.936950 26.918182 25.777390
F 16.705550 20.476682 36.648090
F 19.003950 19.173982 25.645090
F 0.649362 24.363882 43.675490
F 0.649362 32.085282 43.675490
F 10.056250 24.450982 21.931490
F 10.056250 32.172382 21.931490
F 21.457750 27.880382 22.156390
F 25.830450 22.988082 25.770490
F 3.322900 30.880382 25.504590
F 3.322900 23.158982 25.504590
F 12.247250 30.885582 25.594590
F 12.247250 23.164182 25.594590
F 21.311650 30.601482 25.701390
F 21.265850 23.011082 25.562790
F 3.361020 28.316882 21.864790
F 3.361020 20.595482 21.864790
F 12.285350 28.311782 21.954890
F 12.285350 20.590382 21.954890
F 23.784750 24.228782 21.992190
F 25.486350 30.726082 40.342890
F 3.332510 28.316882 24.587890
F 3.332510 20.595482 24.587890
F 12.256850 28.311782 24.684690
F 12.256850 20.590382 24.684690
F 21.227150 27.993982 24.833090
F 21.353850 20.366982 24.782090
F 3.294310 30.880282 28.227990
F 3.294310 23.158882 28.227990
F 12.218650 30.885582 28.324390
F 12.218650 23.164182 28.324390
F 21.193350 30.691082 28.401490
F 21.386550 23.249082 28.351190
F 5.564910 24.448782 24.616190
F 5.564910 32.170182 24.616190
F 14.485750 24.451082 24.707990
F 14.485750 32.172482 24.707990
F 23.641750 24.323482 24.733190
F 23.543550 32.154382 25.042490
F 5.526630 27.027282 28.256190
F 18.988150 27.100182 43.016790
F 5.526630 19.305882 28.256190
F 14.447550 27.024882 28.347690
F 14.447550 34.746282 28.347690
F 14.447550 19.303482 28.347690
F 23.465550 26.874282 28.620990
F 23.341850 26.837682 43.218990
F 23.300150 19.231382 28.592290
F 5.555400 27.027182 25.522990
F 21.008950 30.804582 43.178390
F 5.555400 19.305782 25.522990
F 14.476150 27.024882 25.617990
F 14.476150 34.746282 25.617990
F 14.476150 19.303482 25.617990
F 23.380450 26.895082 25.804090
F 16.626850 23.073282 40.324790
F 23.555950 18.826782 25.726990
F 5.593530 24.448782 21.883290
F 5.593530 32.170182 21.883290
F 14.514350 24.451082 21.978290
F 14.514350 32.172482 21.978290
F 16.648050 30.976582 43.118690
F 14.361850 32.172482 36.537090
F 7.788450 30.885882 25.547690
F 7.788450 23.164482 25.547690
F 16.823550 30.822082 25.573290
F 16.657050 22.954982 25.564090
F 25.651850 30.535882 25.868790
F 23.725350 34.727982 25.696390
F 7.826560 28.311482 21.907990
F 7.826560 20.590082 21.907990
F 25.802150 20.270682 22.182690
F 7.635800 30.885782 40.106790
F 5.427080 32.169282 36.441890
F 14.361850 24.451082 36.537090
F 7.797970 28.311482 24.638190
F 7.797970 20.590082 24.638190
F 16.869550 28.232182 24.625890
F 16.704850 20.366382 24.854290
F 25.845250 27.933682 24.928290
F 25.822350 20.292882 24.944490
F 7.759840 30.885882 28.277890
F 7.759840 23.164482 28.277890
F 16.745150 30.852482 28.303890
F 16.846550 23.164382 28.303590
F 25.728150 30.628282 28.666290
F 25.895850 23.054582 28.438490
F 1.056050 24.479682 31.836290
F 1.056050 32.201082 31.836290
F 9.951470 24.450982 31.940790
F 9.951470 32.172382 31.940790
F 18.863350 24.370382 32.113090
F 19.096450 32.136182 32.066590
F 1.012246 26.956082 35.480190
F 1.012247 34.677482 35.480190
F 1.012247 19.234682 35.480190
F 9.913320 27.024982 35.580490
F 25.729050 28.242482 39.435690
F 9.913320 19.303582 35.580490
F 18.781650 26.916882 36.083290
F 16.443050 30.985582 40.323090
F 18.899850 19.032182 35.760890
F 0.924615 27.058982 32.756190
F 16.691050 20.491782 39.404790
F 0.924625 19.337582 32.756190
F 9.941820 27.024982 32.850590
F 16.674750 28.378782 39.458090
F 9.941820 19.303582 32.850590
F 18.807350 26.961782 33.254590
F 23.376350 31.892382 36.827090
F 18.821850 19.195282 33.026490
F 1.085150 24.467282 29.132590
F 1.085150 32.188682 29.132590
F 9.980060 24.450982 29.210990
F 9.980060 32.172382 29.210990
F 19.055150 24.375182 29.292190
F 19.055350 32.116682 29.278990
F 3.243250 30.882382 32.789690
F 3.243250 23.160982 32.789690
F 12.171050 30.885582 32.873990
F 12.171050 23.164182 32.873990
F 21.192450 30.815382 33.086890
F 21.009250 22.959982 33.050290
F 3.284330 28.316782 29.146090
F 3.284330 20.595382 29.146090
F 12.209150 28.311782 29.234290
F 12.209150 20.590382 29.234290
F 21.133650 28.216882 29.521390
F 21.022050 20.774582 29.454090
F 3.238300 28.311282 31.873990
F 3.238300 20.589882 31.873990
F 12.180550 28.311782 31.964090
F 12.180550 20.590382 31.964090
F 21.191950 28.156982 32.303790
F 21.051750 20.446582 32.213190
F 3.146680 30.899482 35.527490
F 3.146680 23.178082 35.527490
F 12.142450 30.885582 35.603790
F 12.142450 23.164182 35.603790
F 21.244350 30.813682 35.761090
F 21.092250 23.060182 35.754490
F 5.488050 24.448282 31.896490
F 5.488050 32.169682 31.896490
F 14.409450 24.451082 31.987390
F 14.409450 32.172482 31.987390
F 23.335150 24.412682 32.156590
F 23.380350 31.840682 32.032090
F 5.449450 27.028382 35.536590
F 18.874450 34.692982 25.601790
F 5.449450 19.306982 35.536590
F 14.371350 27.024882 35.627090
F 14.371350 34.746282 35.627090
F 14.371350 19.303482 35.627090
F 23.262250 26.765382 35.869790
F 16.376850 28.296582 36.770090
F 23.477550 19.252882 35.542890
F 5.475410 27.027482 32.802490
F 25.726950 28.100282 32.162590
F 5.475410 19.306082 32.802490
F 14.399950 27.024882 32.897390
F 14.399950 34.746282 32.897390
F 14.399950 19.303482 32.897390
F 23.486650 26.840782 33.051990
F 23.311250 24.090582 36.763690
F 23.334750 19.044782 32.853790
F 5.517260 24.448682 29.162790
F 5.517260 32.170082 29.162790
F 14.438050 24.451082 29.257690
F 14.438050 32.172482 29.257690
F 23.665050 24.278782 29.321990
F 23.385550 32.062582 29.280790
F 7.712140 30.885882 32.827190
F 7.712140 23.164482 32.827190
F 16.737650 31.015382 32.958390
F 16.541150 23.226082 33.027390
F 25.723650 30.671482 33.135690
F 25.601850 22.939782 32.928090
F 7.750310 28.311482 29.187490
F 7.750310 20.590082 29.187490
F 16.663350 28.311582 29.345490
F 16.665450 20.581382 29.249390
F 25.746250 28.153282 29.473090
F 25.694550 20.353482 29.336690
F 7.720880 28.311182 31.917790
F 7.720880 20.589782 31.917790
F 16.723750 28.285782 32.013690
F 16.659450 20.554282 32.076990
F 16.595850 23.207882 42.971290
F 25.570050 20.360482 31.985890
F 7.680690 30.886682 35.557890
F 7.680690 23.165282 35.557890
F 16.643450 30.938482 35.597890
F 16.508350 23.156882 35.814590
F 25.527550 30.603682 35.787590
F 25.644150 23.032182 35.795590
F 0.981385 24.527682 39.103490
F 0.981385 32.248982 39.103490
F 9.875200 24.450982 39.220190
F 9.875200 32.172382 39.220190
F 18.943550 24.284482 39.619690
F 18.730550 31.967282 39.453590
F 0.946251 26.939382 42.746290
F 0.946252 34.660782 42.746290
F 0.946252 19.217982 42.746290
F 9.837070 27.024982 42.859890
F 7.640800 20.588782 39.197890
F 9.837070 19.303582 42.859890
F 21.071650 22.905682 42.905690
F 7.635800 23.164382 40.106790
F 23.374250 18.972482 40.238390
F 0.688466 27.112282 40.031790
F 7.601450 23.166082 42.837790
F 0.688467 19.390882 40.031790
F 9.865010 27.025082 40.129890
F 7.640800 28.310182 39.197890
F 9.865010 19.303682 40.129890
F 18.837450 27.010082 40.236390
F 7.673940 20.590082 36.466990
F 19.017150 19.195882 39.999490
F 0.677115 24.344682 36.383990
F 0.677115 32.066082 36.383990
F 9.903430 24.450982 36.490290
F 9.903430 32.172282 36.490290
F 18.894050 24.336382 36.938890
F 18.890950 32.070082 36.625190
F 3.157060 30.888782 40.069190
F 3.157060 23.167382 40.069190
F 12.094850 30.885582 40.153390
F 12.094850 23.164182 40.153390
F 21.004050 30.745382 40.500090
F 21.196950 22.850882 40.219790
F 3.199830 28.309382 36.432090
F 3.199830 20.587982 36.432090
F 12.132950 28.311782 36.513690
F 12.132950 20.590382 36.513690
F 21.142050 28.251982 36.805390
F 21.183150 20.304982 36.353290
F 3.100270 28.296782 39.170390
F 3.100270 20.575382 39.170390
F 12.104250 28.311782 39.243490
F 12.104250 20.590382 39.243490
F 21.221550 28.222082 39.443190
F 21.306050 20.388082 39.093590
F 3.053090 30.901782 42.811790
F 3.053090 23.180382 42.811790
F 12.066050 30.885582 42.883190
F 12.066050 23.164182 42.883190
F 5.427080 24.447882 36.441890
F 23.438850 34.382982 35.659290
F 5.410920 24.447282 39.176690
F 5.410920 32.168682 39.176690
F 14.333250 24.451082 39.266790
F 14.333250 32.172482 39.266790
F 23.462850 24.190182 39.552190
F 23.290150 32.108782 39.558790
F 5.372390 27.028782 42.816390
F 7.601450 30.887482 42.837790
F 5.372390 19.307382 42.816390
F 14.295150 27.024882 42.906490
F 14.295150 34.746282 42.906490
F 14.295150 19.303482 42.906490
F 25.602750 22.970282 43.290890
F 7.673940 28.311482 36.466990
F 23.623850 34.703782 28.473890
F 5.383100 27.030082 40.080190
F 25.647050 20.289482 39.460390
F 5.383100 19.308682 40.080190
F 14.323750 27.024882 40.176790
F 25.593050 20.393182 36.746090
F 14.323750 19.303482 40.176790
F 23.327750 26.735282 40.426190
F 25.588150 22.793882 40.505390
F 25.514850 30.493082 43.062190
F 23.158650 19.191682 43.059990
F 19.033250 19.079382 42.770190
F 16.919550 20.637882 22.038490
F 21.362050 20.328582 22.008990
F 19.157550 24.496582 22.200490
F 23.665150 34.520182 32.986990
F 25.893950 27.945882 22.034990
F 23.581850 31.866982 22.353790
F 18.807850 34.568882 40.328290
F 19.375850 32.082882 21.970790
F 23.429150 34.518382 43.189190
F 23.260650 34.682182 40.460590
F 18.773950 34.763582 43.006890
F 18.954150 34.827882 32.816590
F 18.999950 34.629982 35.546690
F 18.985250 34.646082 28.411590
F 16.702250 28.320082 43.898190
F 16.783450 28.312882 21.989090
F 0.911229 24.534282 46.384290
F 0.911229 32.255682 46.384290
F 9.798960 24.450982 46.499590
F 9.798960 32.172382 46.499590
F 18.745750 24.441182 46.439890
F 18.794750 32.173482 46.870990
F 0.876154 26.943182 50.026790
F 0.876155 34.664582 50.026790
F 0.876155 19.221782 50.026790
F 9.760830 27.024982 50.139290
F 25.324450 20.355682 61.140990
F 9.760830 19.303582 50.139290
F 18.640550 26.889782 50.099490
F 16.240750 23.013882 62.104390
F 18.701750 19.039482 50.382490
F 0.623100 27.108382 47.316990
F 18.441850 27.226482 64.697290
F 0.623100 19.386982 47.316990
F 9.788360 27.025182 47.409290
F 25.513250 28.154482 61.277590
F 9.788360 19.303782 47.409290
F 18.872650 27.029482 47.392290
F 23.158950 27.060582 64.701590
F 18.905550 19.447982 47.615290
F 25.424050 23.007882 62.044890
F 25.484650 30.900482 61.997490
F 9.826620 24.450782 43.769590
F 9.826620 32.172182 43.769590
F 18.472950 19.320382 64.771990
F 25.432850 20.279582 43.956590
F 3.078180 30.889382 47.347290
F 3.078180 23.167982 47.347290
F 12.018550 30.885582 47.432790
F 12.018550 23.164182 47.432790
F 21.000950 30.776282 47.519190
F 20.928950 23.280982 47.604090
F 3.115910 28.307082 43.708290
F 3.115910 20.585682 43.708290
F 12.056650 28.311782 43.793090
F 12.056650 20.590382 43.793090
F 5.190270 24.444782 58.277990
F 7.445190 20.590282 58.305290
F 3.019350 28.296882 46.450190
F 3.019350 20.575482 46.450190
F 12.027950 28.311682 46.522890
F 12.027950 20.590382 46.522890
F 21.179050 28.123982 46.691390
F 21.110750 20.740782 46.755990
F 2.984380 30.899282 50.088690
F 2.984380 23.177882 50.088690
F 11.989850 30.885582 50.162590
F 11.989850 23.164182 50.162590
F 21.014350 30.812582 50.174490
F 20.892650 23.047982 50.404590
F 5.333920 24.447282 46.456090
F 5.333920 32.168582 46.456090
F 14.257050 24.451082 46.546190
F 14.257050 32.172482 46.546190
F 23.336550 24.385782 46.661090
F 23.431850 31.904082 46.643590
F 5.295620 27.028682 50.095690
F 5.153230 19.309482 61.917890
F 5.295620 19.307282 50.095690
F 14.218850 27.024882 50.185990
F 14.218850 34.746282 50.185990
F 14.218850 19.303482 50.185990
F 23.197350 26.755282 50.229890
F 16.566050 30.817182 61.827990
F 23.096750 19.225882 50.376790
F 5.302990 27.031382 47.358790
F 16.389850 20.495382 61.114090
F 5.302990 19.309982 47.358790
F 14.247450 27.024882 47.456190
F 16.286050 28.143682 60.963390
F 14.247450 19.303482 47.456190
F 23.422150 26.954282 47.587690
F 14.133150 32.172482 58.375290
F 23.216350 19.341282 47.751490
F 5.341020 24.444782 43.719190
F 5.341020 32.166182 43.719190
F 14.285550 24.451082 43.816490
F 14.285550 32.172482 43.816490
F 7.445190 28.311682 58.305290
F 18.848250 32.233182 43.849990
F 7.559530 30.885682 47.386190
F 7.559530 23.164282 47.386190
F 16.362850 30.916882 47.559490
F 16.561450 23.188582 47.471890
F 25.729550 30.634182 47.545190
F 25.608750 23.006782 47.707890
F 7.597660 28.311682 43.746490
F 7.597660 20.590282 43.746490
F 16.286750 23.070882 64.841690
F 14.095050 19.303482 62.014990
F 14.095050 27.024882 62.014990
F 5.190270 32.166182 58.277990
F 7.563000 28.309782 46.477590
F 7.563000 20.588382 46.477590
F 16.540250 28.316382 46.593790
F 16.460650 20.560882 46.531290
F 25.742850 27.980682 46.779090
F 25.570050 20.415582 46.860890
F 7.524730 30.887582 50.117290
F 7.524730 23.166182 50.117290
F 16.490150 30.968082 50.340790
F 16.497550 23.240682 50.289490
F 25.720350 30.640182 50.370590
F 25.654650 22.975082 50.490890
F 0.840078 24.532082 53.669090
F 0.840078 32.253482 53.669090
F 9.722730 24.450982 53.778990
F 9.722730 32.172382 53.778990
F 18.774850 24.479382 54.126290
F 18.926650 32.181882 53.791490
F 0.803989 26.945682 57.310490
F 0.803990 34.667082 57.310490
F 0.803989 19.224282 57.310490
F 9.684610 27.024982 57.418690
F 7.410910 20.588482 61.036390
F 9.684610 19.303582 57.418690
F 18.707950 27.115882 57.548590
F 7.407090 23.164282 61.944990
F 18.504450 19.180382 57.565190
F 0.568830 27.102582 54.601990
F 5.153230 27.030882 61.917890
F 0.568830 19.381182 54.601990
F 9.712000 27.025182 54.688590
F 7.410910 28.309882 61.036390
F 9.712000 19.303782 54.688590
F 18.714750 27.092782 54.675690
F 7.407090 30.885682 61.944990
F 18.497250 19.135682 54.843490
F 0.596303 24.370382 50.959590
F 0.596303 32.091782 50.959590
F 9.750140 24.450782 51.048890
F 9.750140 32.172182 51.048890
F 18.819750 24.527182 51.314790
F 18.787050 31.944882 51.185590
F 3.004480 30.887882 54.627890
F 3.004480 23.166582 54.627890
F 11.942350 30.885582 54.712190
F 11.942350 23.164182 54.712190
F 20.907950 30.802582 54.937190
F 20.906350 23.148782 54.936590
F 3.041450 28.308882 50.987890
F 3.041450 20.587482 50.987890
F 11.980450 28.311782 51.072490
F 11.980450 20.590382 51.072490
F 20.985050 28.249182 51.040490
F 20.773350 20.508282 51.209090
F 2.948380 28.298682 53.728090
F 2.948380 20.577282 53.728090
F 11.951650 28.311682 53.802290
F 11.951650 20.590282 53.802290
F 21.084750 28.271982 53.774690
F 20.692350 20.457082 53.913690
F 2.913850 30.897982 57.367190
F 2.913850 23.176582 57.367190
F 11.913550 30.885582 57.441990
F 11.913550 23.164182 57.441990
F 21.038650 30.753882 57.635290
F 20.711750 23.054782 57.712690
F 5.257580 24.447282 53.735190
F 5.257580 32.168682 53.735190
F 14.180750 24.451082 53.825690
F 14.180750 32.172482 53.825690
F 23.201050 24.387782 53.974190
F 23.244450 31.829482 53.796090
F 5.219640 27.028582 57.374890
F 25.483850 23.141382 64.688490
F 5.219640 19.307182 57.374890
F 14.142650 27.024882 57.465390
F 14.142650 34.746282 57.465390
F 14.142650 19.303482 57.465390
F 23.211950 27.023782 57.511490
F 23.150050 26.916582 61.903590
F 23.266950 19.215082 57.641890
F 5.227310 27.031382 54.638090
F 25.608750 20.476382 58.379490
F 5.227310 19.309982 54.638090
F 14.171250 27.024882 54.735590
F 25.444550 28.114082 58.559490
F 14.171250 19.303482 54.735590
F 23.164450 26.966182 54.833390
F 23.119050 32.126082 58.564490
F 23.150450 19.078682 54.784390
F 5.265070 24.444582 50.998390
F 5.265070 32.165882 50.998390
F 14.209350 24.451082 51.095890
F 14.209350 32.172482 51.095890
F 23.453450 24.296282 51.219290
F 23.529750 31.862082 50.999390
F 7.483290 30.885682 54.665590
F 7.483290 23.164282 54.665590
F 16.610150 30.898582 54.588790
F 16.445950 23.177882 54.884190
F 25.520250 30.635982 54.720690
F 25.307350 23.195982 54.976190
F 7.521390 28.311682 51.025890
F 7.521390 20.590282 51.025890
F 16.497750 28.358882 51.011590
F 16.427550 20.635682 51.179990
F 25.474050 28.021982 51.252190
F 25.563450 20.385182 51.253690
F 7.486630 28.309682 53.756990
F 7.486630 20.588382 53.756990
F 16.422150 28.316682 53.829390
F 16.367950 20.516782 53.821290
F 25.493250 28.066482 54.002290
F 25.361050 20.494282 54.135490
F 7.448760 30.887582 57.396690
F 7.448760 23.166182 57.396690
F 16.329950 31.007582 57.414490
F 16.380850 23.253782 57.576990
F 25.508850 30.613782 57.426790
F 25.403750 23.087182 57.551190
F 0.767195 24.529482 60.954690
F 0.767195 32.250882 60.954690
F 9.646500 24.450982 61.058390
F 9.646500 32.172382 61.058390
F 18.513350 24.474182 61.283190
F 18.817850 32.116082 61.325190
F 0.605324 27.009182 64.661990
F 0.605337 34.730582 64.661990
F 0.605335 19.287782 64.661990
F 9.608230 27.024982 64.698090
F 16.381950 20.492582 58.546690
F 9.608230 19.303582 64.698090
F 23.412850 34.585282 50.513490
F 23.184250 24.284782 58.492590
F 20.818550 30.721682 64.935590
F 0.515258 27.094182 61.904690
F 7.372950 23.165982 64.675990
F 0.515258 19.372782 61.904690
F 9.635840 27.025182 61.967990
F 16.466150 28.450182 58.189590
F 9.635840 19.303782 61.967990
F 18.456150 27.002382 62.011690
F 14.133150 24.451082 58.375290
F 18.552050 19.151882 62.044090
F 0.542596 24.377182 58.244890
F 0.542596 32.098582 58.244890
F 9.673910 24.450782 58.328290
F 9.673910 32.172182 58.328290
F 18.648450 24.561082 58.597090
F 18.619750 32.104282 58.536190
F 2.930600 30.886782 61.910290
F 2.930600 23.165382 61.910290
F 11.866150 30.885582 61.991590
F 11.866150 23.164182 61.991590
F 21.040650 30.705482 62.192390
F 20.888950 23.155282 61.970690
F 2.967740 28.310082 58.268590
F 2.967740 20.588682 58.268590
F 11.904250 28.311782 58.351890
F 11.904250 20.590382 58.351890
F 21.047150 28.168282 58.377090
F 20.991550 20.540782 58.536890
F 2.877960 28.299182 61.008690
F 2.877960 20.577782 61.008690
F 11.875450 28.311682 61.081690
F 11.875450 20.590282 61.081690
F 20.839250 28.110782 61.085590
F 20.632850 20.556882 61.197290
F 2.838690 30.900582 64.653790
F 2.838690 23.179282 64.653790
F 11.837350 30.885582 64.721390
F 11.837350 23.164182 64.721390
F 20.821650 23.255482 64.730890
F 22.990250 19.269782 64.911790
F 5.181610 24.447382 61.014590
F 5.181610 32.168782 61.014590
F 14.104550 24.451082 61.105090
F 14.104550 32.172482 61.105090
F 23.187750 24.372982 61.126190
F 23.224450 32.095582 61.281490
F 5.139410 27.028682 64.654290
F 7.372950 30.887382 64.675990
F 5.139410 19.307282 64.654290
F 14.066450 27.024882 64.744790
F 14.066450 34.746282 64.744790
F 14.066450 19.303482 64.744790
F 25.538050 30.874682 64.834890
F 22.985150 19.254582 62.150590
F 16.293950 30.843882 64.637890
F 23.397750 31.888282 44.006590
F 25.650450 27.988182 44.004690
F 20.835050 20.611782 44.057990
F 18.689050 34.699382 54.893890
F 18.950050 24.411782 43.824290
F 23.272350 24.091882 44.038390
F 21.331650 28.328682 44.082890
F 16.585850 20.348782 43.628190
F 18.477750 34.890182 64.728190
F 23.085150 34.623382 57.705590
F 23.256150 34.442082 47.653390
F 23.044450 34.729882 62.075490
F 18.774050 34.651482 47.728090
F 23.267950 34.421682 54.903290
F 23.199850 24.530882 65.617090
F 16.134750 28.437182 65.667690
F 0.371891 24.375582 68.404490
F 0.371891 32.096982 68.404490
F 9.569910 24.450882 68.337890
F 9.569910 32.172282 68.337890
F 18.728350 24.545682 68.138090
F 18.436650 32.233382 68.212490
F 0.381606 27.080182 72.025990
F 16.093750 30.915882 86.467090
F 0.381607 19.358782 72.025990
F 9.531560 27.025082 71.977590
F 24.795150 20.769082 82.960490
F 9.531560 19.303682 71.977590
F 18.508650 27.063982 72.058290
F 0.482818 32.115782 65.588790
F 18.563150 19.377882 71.938490
F 0.452929 27.053782 69.230490
F 18.846850 34.663582 71.811190
F 0.452929 19.332382 69.230490
F 9.559690 27.025182 69.247490
F 24.981750 28.600682 82.968890
F 9.559690 19.303782 69.247490
F 18.507850 27.039082 69.344390
F 0.482818 24.394382 65.588790
F 18.508550 19.307482 69.351990
F 22.654550 32.363882 80.390290
F 22.763850 24.569082 80.228490
F 9.597750 24.450782 65.607790
F 9.597750 32.172182 65.607790
F 24.816650 23.249482 86.676090
F 20.516450 31.094382 86.623690
F 2.801670 30.902182 69.179190
F 2.801670 23.180782 69.179190
F 11.789850 30.885582 69.270990
F 11.789850 23.164182 69.270990
F 20.747750 30.984782 69.285290
F 20.900350 23.190282 69.149390
F 2.878650 28.306082 65.547490
F 2.878650 20.584682 65.547490
F 11.827950 28.311782 65.631290
F 11.827950 20.590382 65.631290
F 4.931100 27.030482 83.756390
F 20.515850 23.271882 86.658190
F 2.800150 28.292982 68.293590
F 2.800150 20.571582 68.293590
F 11.799250 28.311682 68.361090
F 11.799250 20.590282 68.361090
F 20.812050 28.425782 68.519590
F 20.592450 20.566282 68.568190
F 2.763120 30.904282 71.933590
F 2.763120 23.182882 71.933590
F 11.761150 30.885582 72.000790
F 11.761150 23.164182 72.000790
F 20.925850 30.862582 72.053290
F 20.800750 23.429182 71.929990
F 5.092830 24.448082 68.293490
F 5.092830 32.169482 68.293490
F 14.028350 24.451082 68.384490
F 14.028350 32.172482 68.384490
F 23.246950 24.588882 68.333790
F 23.082250 32.183582 68.514890
F 5.051030 27.029082 71.933990
F 16.022750 20.644682 82.754890
F 5.051030 19.307682 71.933990
F 13.990150 27.024882 72.024190
F 16.083050 28.306582 82.913690
F 13.990150 19.303482 72.024190
F 23.004250 26.815582 72.023790
F 13.904450 32.172482 80.213490
F 23.168450 19.227182 72.356290
F 5.078680 27.031182 69.197390
F 7.184300 20.589482 82.873790
F 5.078680 19.309782 69.197390
F 14.018750 27.024882 69.294390
F 7.184300 28.310882 82.873790
F 14.018750 19.303482 69.294390
F 23.044750 27.044282 69.315390
F 13.837750 19.303482 86.582990
F 23.066150 19.297982 69.578690
F 5.115830 24.445082 65.557490
F 5.115830 32.166482 65.557490
F 14.056850 24.451082 65.654690
F 14.056850 32.172482 65.654690
F 4.931100 19.309182 83.756390
F 16.085550 30.824682 83.719890
F 7.328010 30.886682 69.223590
F 7.328010 23.165282 69.223590
F 16.255350 30.875282 69.150590
F 16.475650 23.289382 69.347490
F 25.537850 30.940382 69.140390
F 25.367150 22.994782 69.336190
F 7.367990 28.311282 65.584390
F 7.367990 20.589882 65.584390
F 7.173670 23.166082 83.781790
F 22.776050 27.179682 83.713190
F 13.866350 27.024882 83.853190
F 7.173670 30.887482 83.781790
F 7.335110 28.310182 68.315590
F 7.335110 20.588782 68.315590
F 16.295750 28.203282 68.366290
F 16.230550 20.601982 68.406290
F 25.257150 28.420082 68.392290
F 25.175450 20.495682 68.364990
F 7.297350 30.886982 71.955090
F 7.297350 23.165582 71.955090
F 16.294650 30.959982 72.000690
F 16.157050 23.173582 72.140690
F 25.197850 30.930282 71.915890
F 25.361250 23.036382 72.185290
F 0.347385 24.395782 75.668490
F 0.347385 32.117182 75.668490
F 9.493300 24.450882 75.617290
F 9.493300 32.172282 75.617290
F 18.656150 24.539782 75.594990
F 18.401350 32.222482 75.694690
F 0.322804 27.077482 79.305690
F 24.910850 31.171382 86.652390
F 0.322804 19.356082 79.305690
F 9.455110 27.025082 79.256990
F 24.971750 20.914082 80.265890
F 9.455110 19.303682 79.256990
F 18.501950 27.235082 79.189190
F 13.904450 24.451082 80.213490
F 18.339250 19.379982 79.204090
F 0.400593 27.043582 76.518590
F 18.281250 26.978682 86.605790
F 0.400593 19.322182 76.518590
F 9.483630 27.025182 76.526890
F 24.853450 28.520882 80.310790
F 9.483630 19.303782 76.526890
F 18.590250 27.060782 76.506690
F 16.081650 23.189082 86.647190
F 18.432750 19.331582 76.563090
F 0.426979 24.426082 72.880090
F 0.426979 32.147482 72.880090
F 9.521640 24.450782 72.887190
F 9.521640 32.172182 72.887190
F 18.478950 24.472182 72.811890
F 18.595750 32.143982 72.715690
F 2.722590 30.901282 76.457490
F 2.722590 23.179882 76.457490
F 11.713550 30.885582 76.550390
F 11.713550 23.164182 76.550390
F 20.854850 30.891782 76.316190
F 20.756450 23.310882 76.767590
F 2.763000 28.295582 72.818190
F 2.763000 20.574182 72.818190
F 11.751650 28.311782 72.910690
F 11.751650 20.590382 72.910690
F 20.797250 28.232082 72.815290
F 20.904550 20.736082 72.829390
F 2.727610 28.293082 75.571190
F 2.727610 20.571682 75.571190
F 11.723050 28.311682 75.640490
F 11.723050 20.590382 75.640490
F 20.762650 28.251682 75.547290
F 20.923650 20.868182 75.795490
F 2.694210 30.902982 79.209490
F 2.694210 23.181582 79.209490
F 11.684950 30.885582 79.280190
F 11.684950 23.164182 79.280190
F 20.611850 31.114482 79.021890
F 20.475750 23.367482 79.525890
F 5.010970 24.446482 75.573890
F 5.010970 32.167882 75.573890
F 13.952050 24.451082 75.663890
F 13.952050 32.172482 75.663890
F 22.947650 24.632282 75.706390
F 23.032250 32.399482 75.719290
F 4.974320 27.029182 79.213390
F 16.065950 20.649582 79.969590
F 4.974320 19.307782 79.213390
F 13.913950 27.024882 79.303590
F 16.225450 28.455982 80.047390
F 13.913950 19.303482 79.303590
F 22.727650 27.134682 79.422890
F 4.968050 32.166582 80.116590
F 22.941050 19.438582 79.383090
F 5.004790 27.031182 76.476790
F 7.211650 20.588482 80.142090
F 5.004790 19.309782 76.476790
F 13.942550 27.024882 76.573790
F 7.211650 28.309882 80.142090
F 13.942550 19.303482 76.573790
F 23.006450 27.170882 76.742190
F 4.968050 24.445182 80.116590
F 23.119150 19.439982 76.571790
F 5.041670 24.444682 72.836990
F 5.041670 32.166082 72.836990
F 13.980650 24.451082 72.934090
F 13.980650 32.172482 72.934090
F 23.193950 24.235782 73.016790
F 22.954550 32.165082 72.987790
F 7.249730 30.887482 76.502390
F 7.249730 23.166082 76.502390
F 16.305250 30.829682 76.514890
F 16.234050 23.418482 76.524390
F 25.180050 31.155782 76.676990
F 25.173550 23.403582 76.723190
F 7.288580 28.310182 72.862990
F 7.288580 20.588782 72.862990
F 16.352450 28.441182 73.039390
F 16.165550 20.620682 73.039590
F 25.198050 28.250882 72.810990
F 25.331750 20.539682 73.171390
F 7.259680 28.310582 75.594590
F 7.259680 20.589182 75.594590
F 16.298050 28.308782 75.771190
F 16.251550 20.755382 75.734990
F 25.196350 28.568782 75.707090
F 25.180650 20.909282 75.730690
F 7.222040 30.886582 79.234190
F 7.222040 23.165182 79.234190
F 16.146050 30.966682 79.150490
F 16.123250 23.346082 79.191990
F 24.976050 31.128682 79.368990
F 25.076550 23.453482 79.385590
F 0.297362 24.401282 82.943890
F 0.297362 32.122682 82.943890
F 9.416980 24.450782 82.896690
F 9.416980 32.172182 82.896690
F 18.456950 24.624282 83.016090
F 18.342350 32.378182 82.941690
F 0.269974 27.072782 86.582890
F 7.146460 23.164982 86.513390
F 0.269974 19.351482 86.582890
F 9.378870 27.025082 86.536390
F 24.880150 23.297382 83.901790
F 9.378870 19.303682 86.536390
F 18.293150 19.408282 86.391990
F 22.567050 19.368882 83.945090
F 22.670250 27.202382 86.483390
F 0.351872 27.041682 83.801490
F 7.146460 30.886382 86.513390
F 0.351872 19.320282 83.801490
F 9.407580 27.025182 83.806290
F 24.949450 31.114282 84.061990
F 9.407590 19.303782 83.806290
F 18.338950 27.146382 83.813490
F 13.866350 19.303482 83.853190
F 18.245850 19.345382 83.689990
F 0.376872 24.432882 80.159090
F 0.376872 32.154282 80.159090
F 9.445610 24.450782 80.166590
F 9.445610 32.172182 80.166590
F 18.340750 24.779882 80.312090
F 18.353750 32.338282 80.203490
F 2.659060 30.897882 83.738690
F 2.659060 23.176482 83.738690
F 11.637250 30.885582 83.829790
F 11.637250 23.164182 83.829790
F 20.514650 31.115282 83.919290
F 20.451350 23.022782 83.907790
F 2.691590 28.297982 80.098190
F 2.691590 20.576582 80.098190
F 11.675450 28.311782 80.190090
F 11.675450 20.590382 80.190090
F 20.675250 28.647282 80.268790
F 20.517550 20.598882 80.100890
F 2.660250 28.295382 82.848490
F 2.660250 20.573982 82.848490
F 11.646850 28.311782 82.919890
F 11.646850 20.590382 82.919890
F 20.473150 28.591582 82.941090
F 20.389750 20.594082 82.765290
F 2.626220 30.901082 86.487490
F 2.626220 23.179682 86.487490
F 11.608750 30.885582 86.559590
F 11.608750 23.164182 86.559590
F 22.680650 19.431282 86.574090
F 13.837750 27.024882 86.582990
F 4.937460 24.446982 82.852990
F 4.937460 32.168382 82.852990
F 13.875850 24.451082 82.943290
F 13.875850 32.172482 82.943290
F 22.608950 24.612382 83.055790
F 22.796350 32.303282 83.142690
F 4.900240 27.028682 86.492490
F 16.207650 23.229682 83.860990
F 4.900240 19.307282 86.492490
F 23.045350 34.922382 76.661790
F 16.244850 20.530582 65.660390
F 20.833050 20.694482 65.697190
F 18.566150 24.509282 65.591490
F 20.746150 28.271682 65.758990
F 25.424950 28.346082 65.546090
F 25.296450 20.713282 65.556190
F 23.153850 32.046682 65.765190
F 18.520950 32.301482 65.447990
F 0.243795 24.405082 90.220990
F 0.243795 32.126482 90.220990
F 9.340820 24.450882 90.176090
F 9.340820 32.172182 90.176090
F 18.293850 24.465182 90.249590
F 18.226850 32.093582 90.300590
F 0.218088 27.068482 93.859090
F 18.246650 24.527282 87.517190
F 0.218088 19.347182 93.859090
F 9.302780 27.025082 93.815790
F 24.804550 20.861182 104.861890
F 9.302780 19.303682 93.815790
F 18.379950 26.986882 93.913490
F 4.747230 32.168082 101.955890
F 18.446750 19.228582 94.081890
F 0.302437 27.035882 91.083490
F 13.637650 27.024882 105.690890
F 0.302437 19.314482 91.083490
F 9.331450 27.025182 91.085690
F 24.752450 28.717182 105.009890
F 9.331450 19.303782 91.085690
F 18.165250 27.367882 91.167390
F 0.326838 32.158682 87.442590
F 18.428250 19.150382 91.216690
F 0.204945 34.746082 105.648890
F 6.947070 23.165582 105.619890
F 9.369510 24.450782 87.445990
F 9.369510 32.172182 87.445990
F 18.220750 27.157082 108.526890
F 4.710850 19.307482 105.594890
F 2.591100 30.895982 91.018990
F 2.591100 23.174582 91.018990
F 11.561050 30.885582 91.109190
F 11.561050 23.164182 91.109190
F 20.556550 30.948482 91.155690
F 20.562650 23.189982 91.199390
F 2.624560 28.300382 87.378790
F 2.624560 20.578982 87.378790
F 11.599150 28.311782 87.469490
F 11.599150 20.590382 87.469490
F 20.419650 23.394982 108.392890
F 22.618350 19.585382 108.521890
F 2.592820 28.297482 90.126090
F 2.592820 20.576082 90.126090
F 11.570650 28.311782 90.199290
F 11.570650 20.590382 90.199290
F 20.408950 28.489682 90.215090
F 20.596050 20.599282 90.371190
F 2.559580 30.898682 93.764890
F 2.559580 23.177282 93.764890
F 11.532550 30.885582 93.838990
F 11.532550 23.164182 93.838990
F 20.476150 31.005582 93.924490
F 20.524650 23.317482 93.846590
F 4.863600 24.447682 90.131890
F 4.863600 32.169082 90.131890
F 13.799650 24.451082 90.222690
F 13.799650 32.172482 90.222690
F 22.596350 24.791882 90.221590
F 22.796450 32.330282 90.372390
F 4.827260 27.027882 93.771190
F 15.835650 20.534482 104.828890
F 4.827260 19.306482 93.771190
F 13.761450 27.024882 93.862390
F 15.844150 28.186382 104.725890
F 13.761450 19.303482 93.862390
F 22.743450 27.116282 93.864890
F 0.326839 24.437282 87.442590
F 22.865250 19.539482 93.971790
F 4.857200 27.030082 91.035990
F 6.957710 20.590082 104.711890
F 4.857200 19.308682 91.035990
F 13.790050 27.024882 91.132590
F 6.957710 28.311482 104.711890
F 13.790050 19.303482 91.132590
F 22.618050 27.203682 91.213290
F 6.947070 30.886982 105.619890
F 22.856550 19.322382 91.228490
F 4.894080 24.445582 87.396190
F 4.894080 32.166982 87.396190
F 13.828150 24.451082 87.492890
F 13.828150 32.172482 87.492890
F 16.117650 20.608382 87.527590
F 24.900050 23.350882 108.571890
F 7.097950 30.887382 91.061190
F 7.097950 23.165982 91.061190
F 16.024750 30.915382 91.231690
F 16.089250 23.047382 91.098490
F 24.914150 31.048182 91.196890
F 24.990550 23.473782 91.090590
F 7.135700 28.309882 87.421490
F 7.135700 20.588482 87.421490
F 15.930750 30.820082 108.276890
F 13.675750 24.451082 102.051890
F 22.619550 27.373282 105.827890
F 13.637650 19.303482 105.690890
F 7.108630 28.311082 90.152990
F 7.108630 20.589682 90.152990
F 16.004350 28.521482 90.078490
F 16.123850 20.480582 90.392990
F 24.951250 28.602082 90.206390
F 24.959350 20.690482 90.200390
F 7.070830 30.886182 93.792590
F 7.070830 23.164782 93.792590
F 15.988450 30.743182 93.959690
F 15.962150 23.047782 93.808890
F 25.050050 31.097682 93.869290
F 24.881750 23.411882 93.889790
F 0.191857 24.409482 97.497590
F 0.191857 32.130782 97.497590
F 9.264740 24.450882 97.455490
F 9.264740 32.172282 97.455490
F 18.284050 24.571482 97.636990
F 18.145050 32.333882 97.581390
F 0.165901 27.064482 101.135890
F 4.710850 27.028882 105.594890
F 0.165901 19.343182 101.135890
F 9.226700 27.025082 101.094890
F 24.961550 20.729782 102.203890
F 9.226700 19.303682 101.094890
F 18.203950 27.159382 101.267890
F 22.747250 32.233082 101.917890
F 18.134850 19.465182 101.141890
F 0.253485 27.030482 98.366990
F 15.882450 23.102282 108.495890
F 0.253486 19.309082 98.366990
F 9.255340 27.025082 98.365090
F 24.904350 28.553582 102.287890
F 9.255340 19.303682 98.365090
F 18.287750 27.056482 98.455290
F 22.684050 24.678682 102.123890
F 18.200450 19.459982 98.407390
F 0.278028 24.442482 94.725390
F 0.278028 32.163882 94.725390
F 9.293380 24.450782 94.725390
F 9.293380 32.172182 94.725390
F 18.218150 24.384282 94.815490
F 18.305450 32.166382 94.831890
F 2.524550 30.893882 98.299390
F 2.524550 23.172582 98.299390
F 11.484850 30.885582 98.388590
F 11.484850 23.164182 98.388590
F 20.315250 30.944082 98.429790
F 20.685550 23.348482 98.522090
F 2.558150 28.302382 94.659290
F 2.558150 20.580982 94.659290
F 11.522950 28.311782 94.748890
F 11.522950 20.590382 94.748890
F 20.516650 28.502582 94.729390
F 20.611550 20.714282 94.764790
F 2.526290 28.299682 97.403790
F 2.526290 20.578282 97.403790
F 11.494450 28.311782 97.478690
F 11.494450 20.590382 97.478690
F 20.513950 28.275982 97.556990
F 20.389350 20.814182 97.428190
F 2.493260 30.896582 101.042890
F 2.493260 23.175182 101.042890
F 11.456350 30.885582 101.118890
F 11.456350 23.164182 101.118890
F 20.658750 30.939182 101.170890
F 20.490750 23.286482 101.309890
F 4.790500 24.448482 97.410590
F 4.790500 32.169882 97.410590
F 13.723350 24.451082 97.502090
F 13.723350 32.172482 97.502090
F 22.769550 24.733582 97.636290
F 22.768650 32.116682 97.485990
F 4.753820 27.027082 101.049890
F 15.930850 20.640082 102.086890
F 4.753820 19.305682 101.049890
F 13.685250 27.024882 101.141890
F 15.841050 28.365882 101.951890
F 13.685250 19.303482 101.141890
F 22.815050 27.186382 101.254890
F 13.675750 32.172482 102.051890
F 22.754950 19.635582 101.099890
F 4.783770 27.029582 98.315690
F 6.984750 20.588882 101.980890
F 4.783770 19.308182 98.315690
F 13.713850 27.024882 98.411990
F 13.713850 34.746282 98.411990
F 13.713850 19.303482 98.411990
F 22.893750 27.315082 98.373790
F 4.747230 24.446682 101.955890
F 22.662650 19.575982 98.400790
F 4.820430 24.446082 94.675790
F 4.820430 32.167482 94.675790
F 13.751950 24.451082 94.772290
F 13.751950 32.172482 94.772290
F 22.685450 24.663982 94.763290
F 22.761750 32.259982 94.812090
F 7.022510 30.887182 98.340790
F 7.022510 23.165782 98.340790
F 15.852150 30.932782 98.379490
F 16.051050 23.149082 98.477490
F 25.020650 31.028682 98.458090
F 24.969750 23.403982 98.541590
F 7.060290 28.310082 94.700990
F 7.060290 20.588682 94.700990
F 16.034550 28.131382 94.861390
F 16.081250 20.506582 94.709090
F 24.914250 28.641482 94.726990
F 25.029250 20.840782 94.861290
F 7.033080 28.311282 97.432290
F 7.033080 20.589882 97.432290
F 15.981050 28.316182 97.516190
F 15.939450 20.518282 97.427590
F 25.038750 28.436182 97.447690
F 24.994950 20.765582 97.557690
F 6.995370 30.885982 101.071890
F 6.995370 23.164582 101.071890
F 16.111950 30.902682 101.186890
F 16.096750 23.253182 101.237890
F 25.101050 31.047382 101.095890
F 24.948050 23.290482 101.250890
F 0.140311 24.413382 104.773890
F 0.140311 32.134782 104.773890
F 9.188690 24.450882 104.734890
F 9.188690 32.172282 104.734890
F 18.141450 24.532182 104.901890
F 17.976650 32.314782 104.648890
F 0.114961 27.060582 108.411890
F 6.920080 23.164382 108.350890
F 0.114961 19.339182 108.411890
F 9.150670 27.024982 108.374890
F 6.984750 28.310282 101.980890
F 9.150670 19.303582 108.374890
F 15.887950 30.777682 105.641890
F 13.637650 34.746282 105.690890
F 24.836250 31.366582 108.567890
F 0.204945 27.024782 105.648890
F 6.920080 30.885782 108.350890
F 0.204945 19.303382 105.648890
F 9.179270 27.025082 105.644890
F 24.871750 23.469582 105.751890
F 9.179270 19.303682 105.644890
F 18.086750 27.123082 105.757890
F 22.660450 27.166582 108.567890
F 17.988650 19.413882 105.800890
F 0.229113 24.448382 102.007890
F 0.229113 32.169782 102.007890
F 9.217290 24.450882 102.004890
F 9.217290 32.172282 102.004890
F 18.208350 24.543782 102.289890
F 18.296450 32.304082 101.996890
F 2.458150 30.891682 105.579890
F 2.458150 23.170282 105.579890
F 11.408650 30.885582 105.667890
F 11.408650 23.164182 105.667890
F 20.311950 31.281082 105.514890
F 20.441750 23.367482 105.585890
F 2.491160 28.304482 101.939890
F 2.491160 20.583082 101.939890
F 11.446750 28.311782 102.027890
F 11.446750 20.590382 102.027890
F 20.561050 28.414782 101.974890
F 20.475550 20.822382 101.985890
F 2.460580 28.301982 104.680890
F 2.460580 20.580582 104.680890
F 11.418250 28.311782 104.757890
F 11.418250 20.590382 104.757890
F 20.286050 28.675782 104.651890
F 20.311050 20.654882 104.801890
F 2.428170 30.894182 108.319890
F 2.428170 23.172782 108.319890
F 11.380150 30.885582 108.397890
F 11.380150 23.164182 108.397890
F 22.585250 19.565882 105.667890
F 18.223450 19.469382 108.572890
F 4.717350 24.449282 104.688890
F 4.717350 32.170682 104.688890
F 13.647150 24.451082 104.781890
F 13.647150 32.172482 104.781890
F 22.715150 24.757382 104.867890
F 22.753950 32.538382 104.726890
F 4.681020 27.026282 108.328890
F 24.850950 31.273782 105.963890
F 4.681020 19.304882 108.328890
F 13.609050 27.024882 108.420890
F 15.884050 23.202382 105.759890
F 13.609050 19.303482 108.420890
F 20.204950 31.131882 108.330890
F 24.766250 20.711082 87.548790
F 20.311450 28.396482 87.611290
F 22.791850 24.662782 87.500890
F 16.066450 28.389882 87.449390
F 20.489950 20.654982 87.409490
F 24.871650 28.657082 87.489290
F 18.278950 32.230482 87.539490
F 18.113650 34.987482 98.357290
F 18.097850 34.852582 105.546890
F 18.190050 34.857382 108.309890
F 18.173450 34.680982 93.828890
F 22.659750 24.507082 109.299890
F 20.414050 28.609282 109.395890
F 22.763450 32.383382 87.561790
F 0.089811 24.417282 112.049890
F 0.089811 32.138682 112.049890
F 9.112680 24.450982 112.013890
F 9.112680 32.172382 112.013890
F 18.142850 24.465182 112.070890
F 18.031550 32.214182 112.205890
F 0.064772 27.056682 115.686890
F 16.078650 30.754882 129.994890
F 0.064772 19.335282 115.686890
F 9.074690 27.024982 115.653890
F 24.584450 23.602582 127.553890
F 9.074690 19.303582 115.653890
F 17.957350 26.998882 115.804890
F 0.180932 32.175382 109.289890
F 18.001450 19.517482 115.698890
F 0.157076 27.019282 112.930890
F 6.929120 22.899582 129.944890
F 0.157076 19.297882 112.930890
F 9.103250 27.024982 112.923890
F 24.646650 31.403182 127.641890
F 9.103250 19.303582 112.923890
F 17.869050 27.053582 113.037890
F 0.180932 24.453982 109.289890
F 18.074550 19.484482 113.075890
F 9.141250 24.450882 109.283890
F 9.141250 32.172282 109.283890
F 0.157075 34.740682 112.930890
F 13.427850 34.717882 127.367890
F 2.392930 30.889282 112.859890
F 2.392930 23.167982 112.859890
F 11.332450 30.885582 112.947890
F 11.332450 23.164182 112.947890
F 20.277750 31.047082 113.007890
F 20.407750 23.561182 113.134890
F 2.425430 28.306782 109.219890
F 2.425430 20.585482 109.219890
F 11.370550 28.311782 109.307890
F 11.370550 20.590382 109.307890
F 15.914250 20.546282 109.349890
F 22.643750 27.155382 130.205890
F 2.396020 28.304482 111.957890
F 2.396020 20.583082 111.957890
F 11.342050 28.311782 112.037890
F 11.342050 20.590382 112.037890
F 20.085650 28.468682 112.182890
F 20.250250 20.956582 112.107890
F 2.364000 30.891482 115.595890
F 2.364000 23.170082 115.595890
F 11.303950 30.885582 115.676890
F 11.303950 23.164182 115.676890
F 20.338850 31.120582 115.738890
F 20.383050 23.273382 115.901890
F 4.644820 24.450182 111.967890
F 4.644820 32.171582 111.967890
F 13.570950 24.451082 112.060890
F 13.570950 32.172482 112.060890
F 22.694550 24.757282 112.047890
F 22.549550 32.307082 112.192890
F 4.608680 27.025282 115.606890
F 15.749950 23.259982 127.529890
F 4.608680 19.303882 115.606890
F 13.532850 27.024882 115.700890
F 13.532850 34.746282 115.700890
F 13.532850 19.303482 115.700890
F 22.547550 27.651082 115.473890
F 15.893250 28.329682 109.191890
F 22.528350 19.335682 115.659890
F 4.638420 27.028082 112.874890
F 6.929120 30.620982 129.944890
F 4.638420 19.306682 112.874890
F 13.561450 27.024882 112.970890
F 13.561450 34.746282 112.970890
F 13.561450 19.303482 112.970890
F 22.466050 27.388182 112.759890
F 22.331550 32.400682 124.074890
F 22.458950 19.525182 112.921890
F 4.674580 24.447482 109.234890
F 4.674580 32.168882 109.234890
F 13.599550 24.451082 109.330890
F 13.599550 32.172482 109.330890
F 24.361850 20.960982 124.092890
F 22.251550 19.483682 127.633890
F 6.871840 30.886782 112.899890
F 6.871840 23.165382 112.899890
F 15.745850 31.037982 113.176890
F 15.882750 23.061182 112.931890
F 24.748950 31.229482 113.078890
F 24.941950 23.443282 113.157890
F 6.909430 28.310482 109.259890
F 6.909430 20.589082 109.259890
F 22.069750 24.872382 123.757890
F 20.329250 20.830982 109.394890
F 18.048050 32.315482 109.402890
F 4.530570 32.169482 123.757890
F 6.882510 28.311682 111.990890
F 6.882510 20.590282 111.990890
F 15.747350 28.520182 112.054890
F 15.773050 20.576282 112.220890
F 24.652250 28.748482 112.095890
F 24.857250 20.800882 112.324890
F 6.844950 30.885482 115.629890
F 6.844950 23.164082 115.629890
F 15.767050 30.936582 115.803890
F 15.671150 23.265882 115.614890
F 24.791350 31.281182 115.847890
F 24.729850 23.479082 115.806890
F 0.039701 24.421482 119.324890
F 0.039701 32.142882 119.324890
F 9.036710 24.451082 119.292890
F 9.036710 32.172382 119.292890
F 18.012550 24.620182 119.428890
F 17.868750 32.350882 119.232890
F 0.010699 27.051482 122.959890
F 24.459950 20.836382 126.855890
F 0.010699 19.330082 122.959890
F 8.998960 27.024482 122.923890
F 8.998960 34.745782 122.923890
F 8.998960 19.303082 122.923890
F 18.024650 27.116182 123.219890
F 13.447950 32.171482 123.852890
F 17.945650 19.472682 122.846890
F 0.109145 27.013782 120.211890
F 0.109145 34.735182 120.211890
F 0.109145 19.292382 120.211890
F 9.027280 27.024982 120.200890
F 15.789250 31.013882 127.228890
F 9.027280 19.303582 120.200890
F 17.795650 27.204582 120.437890
F 8.969960 34.717982 127.320890
F 17.922550 19.194882 120.145890
F 0.133295 24.459382 116.571890
F 0.133295 32.180782 116.571890
F 9.065240 24.450982 116.563890
F 9.065240 32.172382 116.563890
F 18.039250 24.336282 116.619890
F 18.013550 32.362482 116.522890
F 2.327740 30.886982 120.138890
F 2.327740 23.165582 120.138890
F 11.256350 30.885582 120.223890
F 11.256350 23.164182 120.223890
F 20.243250 31.148582 120.168890
F 20.150350 23.342682 120.225890
F 2.360530 28.309182 116.499890
F 2.360530 20.587782 116.499890
F 11.294350 28.311782 116.586890
F 11.294350 20.590382 116.586890
F 20.222150 28.422882 116.607890
F 20.265750 20.692482 116.700890
F 2.331740 28.307182 119.234890
F 2.331740 20.585782 119.234890
F 11.265850 28.311782 119.316890
F 11.265850 20.590382 119.316890
F 20.134050 28.465582 119.392890
F 19.997250 20.604682 119.422890
F 2.295360 30.888982 122.869890
F 2.295360 23.167582 122.869890
F 11.228050 30.885082 122.947890
F 11.228050 23.163682 122.947890
F 20.146150 31.216882 122.958890
F 20.139350 23.196582 122.872890
F 4.572430 24.451082 119.246890
F 4.572430 32.172482 119.246890
F 13.494750 24.451082 119.339890
F 13.494750 32.172482 119.339890
F 22.239150 24.881982 119.196890
F 22.384050 32.331782 119.253890
F 4.534330 27.024882 122.878890
F 6.739890 23.136782 127.297890
F 4.534330 19.303482 122.878890
F 13.456950 27.024382 122.970890
F 13.456950 34.745782 122.970890
F 13.456950 19.302982 122.970890
F 22.373650 27.404382 123.087890
F 6.739890 30.858182 127.297890
F 22.351250 19.387982 123.064890
F 4.566130 27.027182 120.152890
F 24.906750 28.892782 126.645890
F 4.566130 19.305782 120.152890
F 13.485250 27.024882 120.247890
F 13.485250 34.746282 120.247890
F 13.485250 19.303482 120.247890
F 22.308250 27.328082 120.316890
F 13.447950 24.450182 123.852890
F 22.149950 19.271582 120.253890
F 4.602340 24.448382 116.514890
F 4.602340 32.169782 116.514890
F 13.523250 24.451082 116.610890
F 13.523250 32.172482 116.610890
F 22.540850 24.881682 116.390890
F 22.530550 32.544082 116.622890
F 6.796740 30.886482 120.176890
F 6.796740 23.165082 120.176890
F 15.780250 31.096482 120.182890
F 15.736950 23.261582 120.208890
F 24.697850 31.425082 120.322890
F 24.408950 23.412882 120.249890
F 6.834270 28.310682 116.539890
F 6.834270 20.589382 116.539890
F 15.751050 28.341582 116.550890
F 15.684550 20.777782 116.481890
F 24.630950 28.721582 116.636890
F 24.576050 20.776382 116.659890
F 6.807390 28.311982 119.269890
F 6.807390 20.590582 119.269890
F 15.580050 28.446382 119.326890
F 15.826650 20.782682 119.186890
F 24.635050 28.894882 119.573890
F 24.146850 20.857182 119.384890
F 6.770160 30.884782 122.900890
F 6.770160 23.163382 122.900890
F 15.801350 31.034582 122.925890
F 15.735750 23.342082 122.954890
F 24.559450 31.450582 122.915890
F 24.424450 23.542982 122.983890
F 24.633150 28.924482 124.004890
F 15.637350 20.745682 123.866890
F 8.974280 24.428382 126.502890
F 8.974280 32.149782 126.502890
F 17.799350 24.527882 126.544890
F 18.090850 32.505482 126.599890
F 15.662550 28.388582 123.854890
F 18.196550 27.157782 130.073890
F 6.759680 20.588582 123.781890
F 24.858450 20.669282 109.446890
F 6.759680 28.309982 123.781890
F 16.248250 23.147082 130.215890
F 9.158680 26.759382 129.967890
F 9.158680 34.480782 129.967890
F 9.158670 19.037982 129.967890
F 24.399750 31.267182 130.379890
F 4.510030 34.719882 127.273890
F 24.859450 28.771882 109.345890
F 0.062263 27.013882 127.482890
F 0.062263 34.735282 127.482890
F 0.062263 19.292482 127.482890
F 8.969960 26.996582 127.320890
F 15.636550 20.587182 126.616890
F 8.969960 19.275282 127.320890
F 18.165250 27.179682 127.283890
F 15.739250 28.456482 126.556890
F 17.953250 19.451482 127.514890
F 0.082111 24.466682 123.848890
F 0.082111 32.188082 123.848890
F 8.990130 24.450082 123.805890
F 8.990130 32.171482 123.805890
F 17.972550 24.516882 123.939890
F 17.984850 32.413382 123.905890
F 2.275700 30.858982 127.265890
F 2.275700 23.137582 127.265890
F 11.198950 30.857182 127.344890
F 11.198950 23.135782 127.344890
F 20.199650 31.136982 127.463890
F 20.144050 23.491182 127.423890
F 2.291730 28.308682 123.756890
F 2.291730 20.587282 123.756890
F 11.219050 28.310782 123.828890
F 11.219050 20.589482 123.828890
F 20.112950 28.662282 123.830890
F 20.204050 20.667682 123.862890
F 2.256380 28.278082 126.468890
F 2.256380 20.556682 126.468890
F 11.203350 28.289082 126.525890
F 11.203350 20.567682 126.525890
F 20.418550 28.557382 126.567890
F 20.179950 20.870782 126.621890
F 2.421130 30.697482 129.927890
F 2.421130 22.976182 129.927890
F 11.387550 30.620082 129.990890
F 11.387550 22.898682 129.990890
F 20.422450 23.190682 130.049890
F 22.629950 27.270182 127.432890
F 4.510600 24.427882 126.456890
F 4.510600 32.149282 126.456890
F 13.432150 24.428382 126.549890
F 13.432150 32.149782 126.549890
F 22.288450 24.777382 126.542890
F 22.446750 32.541282 126.764890
F 4.693340 26.770882 129.923890
F 4.693340 34.492282 129.923890
F 4.693340 19.049482 129.923890
F 13.616450 26.759382 130.013890
F 13.616450 34.480782 130.013890
F 13.616450 19.037982 130.013890
F 22.376750 19.644782 130.316890
F 4.530570 24.448082 123.757890
F 18.182850 24.551382 109.378890
F 4.510030 26.998482 127.273890
F 6.745160 20.568482 126.478890
F 4.510030 19.277082 127.273890
F 13.427850 26.996482 127.367890
F 6.745160 28.289882 126.478890
F 13.427850 19.275082 127.367890
F 22.489150 32.278682 109.436890
F 18.151450 19.266782 130.176890
F 20.368350 31.183682 130.170890
F 24.713350 23.510682 130.177890
F 18.078450 34.890382 112.852890
F 27.219550 32.561382 109.502890
F 26.942850 19.808382 130.567890
F 26.929550 27.609882 120.351890
F 20.432250 28.638782 131.157890
F 26.827850 32.830282 126.762890
F 18.041350 32.311582 131.037890
F 15.955150 20.607482 130.879890
F 26.811350 27.586482 130.295890
F 26.761450 32.778382 124.006890
F 26.621550 24.990282 126.693890
F 22.422050 24.526382 131.192890
F 1.327770 47.655482 2.863230
F 1.327770 39.934082 2.863230
F 10.237550 47.643582 2.984760
F 10.237550 39.922182 2.984760
F 26.288250 35.612382 7.650880
F 22.065450 40.749082 3.083900
F 1.316220 50.177582 6.392160
F 1.316220 42.456182 6.392160
F 10.217350 50.190082 6.500030
F 10.217350 42.468682 6.500030
F 19.260350 49.998182 6.580340
F 19.359450 42.290482 6.598110
F 1.317990 50.204982 3.711650
F 1.317990 42.483582 3.711650
F 10.233150 50.211782 3.803000
F 10.233150 42.490382 3.803000
F 24.248350 51.974182 0.462662
F 16.888450 51.284982 10.119790
F 1.056770 47.986582 0.234185
F 5.631650 34.748582 18.243590
F 1.056770 40.265182 0.234184
F 5.603020 34.748582 20.976490
F 10.049250 47.880782 0.338519
F 10.049250 40.159382 0.338519
F 25.959250 38.428682 14.036190
F 26.148350 45.872082 13.963990
F 3.535090 38.626582 3.727250
F 3.535090 46.347982 3.727250
F 12.462350 38.629682 3.826360
F 12.462350 46.351082 3.826360
F 16.740650 36.252282 2.750890
F 21.598650 48.339182 2.898460
F 3.350840 51.767882 0.257764
F 3.350840 36.325182 0.257764
F 3.350840 44.046582 0.257764
F 12.278050 51.741482 0.361867
F 12.278050 36.298682 0.361867
F 12.278050 44.020082 0.361867
F 10.233150 34.768982 3.803000
F 14.675450 34.747182 6.546690
F 10.142050 34.746282 13.742290
F 3.540920 51.507282 2.903320
F 3.540920 36.064482 2.903320
F 3.540920 43.785882 2.903320
F 12.466650 51.504282 3.008080
F 12.466650 36.061482 3.008080
F 12.466650 43.782882 3.008080
F 26.182150 50.991782 10.237390
F 26.536050 38.109182 4.030140
F 19.267250 44.779382 2.978870
F 3.522090 38.603282 6.423010
F 3.522090 46.324682 6.423010
F 12.446450 38.607882 6.523360
F 12.446450 46.329282 6.523360
F 21.454750 38.464682 6.684400
F 21.790850 46.022982 6.780200
F 5.775660 47.641782 2.940240
F 5.775660 39.920382 2.940240
F 14.695550 47.643582 3.031410
F 14.695550 39.922182 3.031410
F 24.265750 44.357282 0.338923
F 16.731150 51.368082 14.619490
F 5.754370 50.192282 6.454640
F 5.754370 42.470882 6.454640
F 14.675450 50.189982 6.546690
F 14.675450 42.468582 6.546690
F 24.109250 49.646982 6.698400
F 23.972050 42.315882 6.716650
F 5.769960 50.214082 3.754420
F 5.769960 42.492682 3.754420
F 14.691250 50.211682 3.849710
F 14.691250 42.490282 3.849710
F 19.926850 42.214782 3.874900
F 24.134050 42.089282 4.009200
F 5.590100 47.883782 0.292069
F 5.590100 40.162382 0.292069
F 14.506950 47.880782 0.385205
F 14.506950 40.159382 0.385205
F 26.231850 38.128682 6.750860
F 26.311850 48.099882 0.175740
F 8.003700 38.629782 3.779660
F 8.003700 46.351182 3.779660
F 17.001550 38.738782 3.836880
F 26.236450 48.153082 2.960200
F 22.284350 40.262082 0.321023
F 25.995650 35.733882 14.951390
F 7.820360 51.741582 0.315220
F 7.820360 36.298882 0.315219
F 7.820360 44.020182 0.315219
F 14.628650 34.746282 11.059490
F 25.833550 46.020082 21.338590
F 10.065850 34.746282 21.021690
F 10.170650 34.746282 11.012790
F 14.691250 34.768982 3.849710
F 5.769960 34.771282 3.754420
F 8.007670 51.503882 2.961730
F 8.007670 36.061082 2.961730
F 8.007670 43.782482 2.961730
F 25.946550 38.365982 18.477790
F 21.492750 50.970482 7.382190
F 18.865750 42.491782 21.162590
F 10.094450 34.746282 18.291790
F 24.130650 37.000282 3.120130
F 19.099750 50.133182 21.078490
F 7.987640 38.608282 6.476920
F 7.987640 46.329682 6.476920
F 16.982750 38.647682 6.502780
F 17.050950 46.413482 6.476070
F 23.871750 49.462382 4.053090
F 26.312050 51.301382 17.715290
F 1.285030 47.630982 9.997480
F 1.285030 39.909582 9.997480
F 10.180150 47.615182 10.105190
F 10.180150 39.893782 10.105190
F 19.158250 47.572482 10.141090
F 19.206250 39.672282 10.258990
F 1.247400 50.172982 13.635290
F 1.247400 42.451582 13.635290
F 10.142050 50.189082 13.742290
F 10.142050 42.467682 13.742290
F 19.069750 50.150782 13.880190
F 19.006250 42.347882 13.924390
F 1.275630 50.172982 10.933290
F 1.275630 42.451582 10.933290
F 10.170650 50.189082 11.012790
F 10.170650 42.467682 11.012790
F 19.236650 50.083882 11.099890
F 18.929950 42.187582 11.206790
F 1.310020 47.630082 7.298850
F 1.310020 39.908682 7.298850
F 10.208450 47.615682 7.381730
F 10.208450 39.894282 7.381730
F 19.419050 47.344582 7.468020
F 19.151750 39.728482 7.575170
F 3.475320 38.601882 10.945990
F 3.475320 46.323282 10.945990
F 12.399750 38.606982 11.036090
F 12.399750 46.328382 11.036090
F 21.429850 38.329282 11.196090
F 21.455350 46.233582 10.934490
F 3.512630 51.481282 7.314250
F 3.512630 36.038482 7.314250
F 3.512630 43.759882 7.314250
F 12.437550 51.476382 7.405090
F 12.437550 36.033582 7.405090
F 12.437550 43.754982 7.405090
F 21.543650 51.175082 10.058390
F 21.773150 35.835982 7.569640
F 21.808450 43.443582 7.722680
F 3.484970 51.481082 10.031690
F 3.484970 36.038382 10.031690
F 3.484970 43.759682 10.031690
F 12.409250 51.475982 10.128490
F 12.409250 36.033182 10.128490
F 12.409250 43.754582 10.128490
F 16.835150 51.477182 17.382190
F 21.543150 35.848782 10.369690
F 21.534750 43.474882 10.569190
F 3.446840 38.601782 13.668890
F 3.446840 46.323182 13.668890
F 12.371150 38.606982 13.765690
F 12.371150 46.328382 13.765690
F 21.469050 38.535882 13.914390
F 21.122150 46.135782 13.656790
F 5.717320 47.612982 10.059990
F 5.717320 39.891582 10.059990
F 14.638150 47.615282 10.151890
F 14.638150 39.893882 10.151890
F 24.083950 47.193382 10.495790
F 23.725550 39.618282 10.461190
F 5.679250 50.191382 13.697190
F 5.679260 42.469982 13.697190
F 14.600050 50.189082 13.788990
F 14.600050 42.467682 13.788990
F 23.591250 49.893082 13.814590
F 23.787450 42.338482 14.208790
F 5.707890 50.191382 10.964490
F 5.707890 42.469982 10.964490
F 14.628650 50.189082 11.059490
F 14.628650 42.467682 11.059490
F 23.745150 49.896182 10.945690
F 23.821950 42.151482 11.515090
F 5.745410 47.613382 7.333230
F 5.745410 39.891982 7.333230
F 14.666450 47.615682 7.428440
F 14.666450 39.894282 7.428440
F 23.993650 47.229182 7.747100
F 23.839550 39.602282 7.607440
F 7.940910 38.607282 10.989190
F 7.940910 46.328682 10.989190
F 16.855150 38.473282 11.102790
F 16.879850 46.227082 10.853890
F 26.359150 50.868782 7.362810
F 21.676250 51.256782 17.370690
F 7.978620 51.476082 7.358170
F 7.978620 36.033282 7.358170
F 7.978620 43.754682 7.358170
F 25.915550 38.284182 11.269490
F 17.005950 36.033182 7.325160
F 17.082750 43.718082 7.298480
F 26.148150 51.086582 14.884990
F 25.707350 38.349782 21.179190
F 23.552750 49.879282 21.249090
F 7.950400 51.475582 10.081990
F 7.950400 36.032882 10.081990
F 7.950400 43.754282 10.081990
F 23.443650 42.337082 21.270290
F 17.095450 35.881282 10.005120
F 16.990050 43.623582 10.079890
F 26.087850 35.574682 10.487390
F 19.612050 36.427982 2.799010
F 26.054150 43.342782 10.460890
F 7.912310 38.607282 13.719190
F 7.912310 46.328682 13.719190
F 16.852350 38.320582 13.924290
F 16.793050 46.212982 13.684590
F 17.465350 46.945082 3.782200
F 17.962350 40.820082 2.435630
F 1.209310 47.631282 17.274990
F 1.209310 39.909882 17.274990
F 10.103950 47.615182 17.381990
F 10.103950 39.893782 17.381990
F 19.130850 47.480282 17.435090
F 19.211850 39.758382 17.541690
F 1.171180 50.172982 20.914690
F 1.171190 42.451582 20.914690
F 10.065850 50.189082 21.021690
F 10.065850 42.467682 21.021690
F 26.304650 45.890682 6.672100
F 19.169750 49.091482 3.876830
F 1.199490 50.172982 18.212590
F 1.199490 42.451582 18.212590
F 10.094450 50.189082 18.291790
F 10.094450 42.467682 18.291790
F 19.082650 50.282282 18.185290
F 19.164950 42.395882 18.481890
F 1.237600 47.631282 14.572890
F 1.237600 39.909882 14.572890
F 10.132550 47.615182 14.652090
F 10.132550 39.893782 14.652090
F 19.104650 47.556682 14.737890
F 19.108650 39.723782 14.886590
F 3.399140 38.601782 18.225090
F 3.399140 46.323182 18.225090
F 12.323550 38.606982 18.315190
F 12.323550 46.328382 18.315190
F 21.414650 38.429582 18.584890
F 21.520150 46.197282 18.184090
F 3.437250 51.481082 14.585390
F 3.437250 36.038282 14.585390
F 3.437250 43.759682 14.585390
F 12.361650 51.475882 14.675490
F 12.361650 36.033182 14.675490
F 12.361650 43.754582 14.675490
F 21.190050 46.126582 21.145390
F 21.410950 35.852382 14.748990
F 21.363450 43.581182 14.671190
F 3.408740 51.481082 17.308490
F 3.408740 36.038282 17.308490
F 3.408740 43.759682 17.308490
F 12.333050 51.475982 17.405290
F 12.333050 36.033182 17.405290
F 12.333050 43.754582 17.405290
F 5.707890 34.748582 10.964490
F 21.497850 35.751182 17.513790
F 21.500450 43.631482 17.363090
F 3.370610 38.601782 20.948190
F 3.370610 46.323182 20.948190
F 12.294950 38.606982 21.044990
F 12.294950 46.328382 21.044990
F 24.018550 44.483582 2.946700
F 16.738550 38.546782 21.136790
F 5.641150 47.612982 17.336790
F 5.641150 39.891582 17.336790
F 14.561950 47.615282 17.428590
F 14.561950 39.893882 17.428590
F 23.736250 47.204682 17.379690
F 23.661650 39.646682 17.709890
F 5.603020 50.191382 20.976490
F 5.603020 42.469982 20.976490
F 14.523850 50.189082 21.068290
F 14.523850 42.467682 21.068290
F 21.251850 51.361782 14.594990
F 1.317990 34.762182 3.711650
F 5.631650 50.191382 18.243590
F 5.631650 42.469982 18.243590
F 14.552450 50.189082 18.338590
F 14.552450 42.467682 18.338590
F 23.788650 49.754482 18.365290
F 23.654750 42.222782 18.612790
F 5.669760 47.612982 14.603890
F 5.669760 39.891582 14.603890
F 14.590550 47.615282 14.698890
F 14.590550 39.893882 14.698890
F 23.646950 47.267582 14.564390
F 23.682950 39.725782 14.989690
F 7.864680 38.607282 18.268290
F 7.864680 46.328682 18.268290
F 16.876750 38.670382 18.429990
F 16.794950 46.413682 18.431290
F 21.269050 38.555082 21.313190
F 26.028250 46.032582 18.462690
F 7.902790 51.475582 14.628590
F 7.902790 36.032882 14.628590
F 7.902790 43.754182 14.628590
F 16.806450 46.243382 21.124190
F 16.932750 35.873182 15.013490
F 16.806850 43.754982 14.952590
F 26.314650 43.376382 7.748220
F 26.147650 43.413782 14.800490
F 21.690850 38.085182 3.988220
F 7.874200 51.475582 17.358790
F 7.874200 36.032882 17.358790
F 7.874200 43.754182 17.358790
F 16.786850 43.399382 2.491890
F 16.823350 36.030082 17.876190
F 16.908050 43.631582 17.585390
F 10.217350 34.747282 6.500030
F 26.040550 43.404282 17.735990
F 17.091450 51.239782 7.460100
F 7.836080 38.607282 20.998490
F 7.836080 46.328682 20.998490
F 26.437250 40.795382 3.185940
F 21.990050 45.714282 4.065080
F 26.156650 35.655582 17.670590
F 26.137250 45.805082 11.307490
F 5.754370 34.749482 6.454640
F 5.679260 34.748582 13.697190
F 26.330750 45.709082 3.955700
F 20.094150 44.514582 0.246059
F 16.484750 51.961782 2.597410
F 26.547150 40.439182 0.435295
F 19.196250 51.683182 2.661980
F 19.114850 34.649782 18.408390
F 21.741750 48.156382 0.139222
F 20.167850 36.255682 0.171743
F 1.133080 47.631282 24.554390
F 1.133080 39.909882 24.554390
F 10.027720 47.615182 24.661390
F 10.027720 39.893782 24.661390
F 18.936650 47.300782 24.814290
F 19.131050 39.970082 24.812490
F 1.095020 50.172982 28.193790
F 1.095020 42.451582 28.193790
F 9.989590 50.189082 28.301090
F 9.989590 42.467682 28.301090
F 18.805150 50.028182 28.453390
F 18.959150 42.397582 28.489790
F 1.123270 50.172982 25.491890
F 1.123270 42.451582 25.491890
F 10.018190 50.189082 25.571290
F 10.018190 42.467682 25.571290
F 18.983250 49.844182 25.650790
F 18.943650 42.552182 25.795590
F 0.649362 47.527982 43.675490
F 0.649362 39.806682 43.675490
F 10.056250 47.615182 21.931490
F 10.056250 39.893782 21.931490
F 25.651450 46.107382 42.787190
F 25.854950 35.862782 29.447690
F 3.322900 38.601782 25.504590
F 3.322900 46.323182 25.504590
F 12.247250 38.606982 25.594590
F 12.247250 46.328382 25.594590
F 21.244450 38.600682 25.749690
F 21.275450 46.272482 25.590290
F 3.361020 51.481082 21.864790
F 3.361020 36.038282 21.864790
F 3.361020 43.759682 21.864790
F 12.285350 51.475882 21.954890
F 12.285350 36.033182 21.954890
F 12.285350 43.754582 21.954890
F 16.549150 43.722282 22.009890
F 21.184450 51.525182 39.320290
F 25.817450 43.475582 32.004690
F 3.332510 51.481082 24.587890
F 3.332510 36.038282 24.587890
F 3.332510 43.759682 24.587890
F 12.256850 51.475882 24.684690
F 12.256850 36.033182 24.684690
F 12.256850 43.754582 24.684690
F 16.942650 51.286482 21.966990
F 21.302450 35.924582 24.885790
F 21.279650 43.687082 24.798390
F 3.294310 38.601682 28.227990
F 3.294310 46.323082 28.227990
F 12.218650 38.606982 28.324390
F 12.218650 46.328382 28.324390
F 21.298150 38.515382 28.405390
F 21.365550 46.260682 28.448690
F 5.564910 47.612982 24.616190
F 5.564910 39.891582 24.616190
F 14.485750 47.615282 24.707990
F 14.485750 39.893882 24.707990
F 23.641150 47.370782 24.851990
F 23.687650 39.681782 24.709490
F 5.526630 50.191482 28.256190
F 5.526630 42.470082 28.256190
F 14.447550 50.189082 28.347690
F 14.447550 42.467682 28.347690
F 23.421250 50.107182 28.515890
F 23.442450 42.351682 28.375390
F 5.555400 50.191382 25.522990
F 5.555400 42.469982 25.522990
F 14.476150 50.189082 25.617990
F 14.476150 42.467682 25.617990
F 23.506850 50.047782 25.641290
F 23.474550 42.384182 25.642890
F 5.593530 47.612982 21.883290
F 5.593530 39.891582 21.883290
F 14.514350 47.615282 21.978290
F 14.514350 39.893882 21.978290
F 14.323750 34.746282 40.176790
F 25.996050 51.145082 24.711490
F 7.788450 38.607282 25.547690
F 7.788450 46.328682 25.547690
F 16.671550 38.652882 25.691090
F 16.634350 46.136582 25.623090
F 25.942050 38.660682 25.742690
F 25.790850 46.030782 25.526190
F 7.826560 51.475582 21.907990
F 7.826560 36.032882 21.907990
F 7.826560 43.754182 21.907990
F 0.924626 34.780382 32.756190
F 23.345250 47.194282 22.245590
F 9.865010 34.746482 40.129890
F 9.837070 34.746382 42.859890
F 9.913320 34.746382 35.580490
F 10.018190 34.746282 25.571290
F 7.797970 51.475582 24.638190
F 7.797970 36.032882 24.638190
F 7.797970 43.754182 24.638190
F 26.017250 38.491682 28.513190
F 16.768150 36.040182 24.673290
F 16.729250 43.617782 24.711890
F 21.287750 51.327382 24.505590
F 25.566750 35.720182 36.906290
F 25.506050 51.242782 39.274690
F 7.759840 38.607282 28.277890
F 7.759840 46.328682 28.277890
F 16.871650 38.556282 28.447890
F 16.783950 46.251582 28.382790
F 23.495050 49.860882 42.885990
F 25.834150 46.049982 28.313290
F 1.056050 47.643882 31.836290
F 1.056050 39.922482 31.836290
F 9.951470 47.615182 31.940790
F 9.951470 39.893782 31.940790
F 18.980850 47.539682 32.150390
F 19.038650 39.681582 31.982390
F 1.012246 50.120282 35.480190
F 1.012247 42.398882 35.480190
F 9.913320 50.189082 35.580490
F 9.913320 42.467682 35.580490
F 18.968350 49.995682 35.663290
F 18.976950 42.043782 35.750790
F 0.924615 50.223082 32.756190
F 0.924628 42.501682 32.756190
F 9.941820 50.189082 32.850590
F 9.941820 42.467782 32.850590
F 18.998750 50.021282 33.109090
F 19.251850 42.207982 32.837290
F 1.085150 47.631382 29.132590
F 1.085150 39.910082 29.132590
F 9.980060 47.615182 29.210990
F 9.980060 39.893782 29.210990
F 18.928550 47.357382 29.383490
F 19.091750 39.788482 29.217290
F 3.243250 38.603782 32.789690
F 3.243250 46.325182 32.789690
F 12.171050 38.606982 32.873990
F 12.171050 46.328382 32.873990
F 21.212950 38.397782 33.052690
F 21.155650 46.130782 32.978590
F 3.284330 51.480982 29.146090
F 3.284330 36.038182 29.146090
F 3.284330 43.759582 29.146090
F 12.209150 51.475882 29.234290
F 12.209150 36.033182 29.234290
F 12.209150 43.754582 29.234290
F 9.941820 34.746382 32.850590
F 21.259550 35.909382 29.131890
F 21.175150 43.688782 29.352790
F 3.238300 51.475482 31.873990
F 3.238300 36.032682 31.873990
F 3.238300 43.754082 31.873990
F 12.180550 51.475882 31.964090
F 12.180550 36.033182 31.964090
F 12.180550 43.754582 31.964090
F 25.534450 35.800482 39.627590
F 21.343250 35.896682 31.942590
F 21.414950 43.483282 32.051390
F 3.146680 38.620882 35.527490
F 3.146680 46.342282 35.527490
F 12.142450 38.606982 35.603790
F 12.142450 46.328382 35.603790
F 21.314850 38.247782 35.833790
F 21.163850 46.019282 35.786690
F 5.488050 47.612482 31.896490
F 5.488050 39.891082 31.896490
F 14.409450 47.615282 31.987390
F 14.409450 39.893882 31.987390
F 23.432950 47.644682 31.958390
F 23.619550 39.572282 32.095290
F 5.449450 50.192482 35.536590
F 5.449450 42.471182 35.536590
F 14.371350 50.189082 35.627090
F 14.371350 42.467682 35.627090
F 23.485650 50.026982 35.734890
F 23.453750 42.223882 35.677790
F 5.475410 50.191682 32.802490
F 5.475410 42.470282 32.802490
F 14.399950 50.189082 32.897390
F 14.399950 42.467682 32.897390
F 23.541850 50.081482 32.983390
F 23.648550 42.169582 32.872690
F 5.517260 47.612882 29.162790
F 5.517260 39.891482 29.162790
F 14.438050 47.615282 29.257690
F 14.438050 39.893882 29.257690
F 23.643350 47.507782 29.149690
F 23.637150 39.683682 29.338590
F 7.712140 38.607282 32.827190
F 7.712140 46.328682 32.827190
F 16.759450 38.539982 33.021390
F 16.624150 46.320982 33.013990
F 25.806150 38.129882 32.891990
F 25.735750 46.126782 32.947590
F 7.750310 51.475582 29.187490
F 7.750310 36.032882 29.187490
F 7.750310 43.754182 29.187490
F 25.910850 43.379482 22.097790
F 16.780850 36.031982 29.362690
F 16.738350 43.715482 29.418190
F 25.863050 51.223382 32.044590
F 25.521950 38.416082 43.256090
F 25.786450 43.538682 29.298290
F 7.720880 51.475382 31.917790
F 7.720880 36.032582 31.917790
F 7.720880 43.753982 31.917790
F 16.601850 51.344782 39.363790
F 16.689150 36.009082 32.010090
F 16.866350 43.776482 32.170990
F 9.989590 34.746282 28.301090
F 23.198650 42.345582 43.062890
F 16.707850 51.582182 36.562390
F 7.680690 38.608082 35.557890
F 7.680690 46.329482 35.557890
F 16.607150 38.434182 35.648090
F 16.671850 46.256882 35.933090
F 25.666950 38.060982 35.597390
F 25.686750 46.223482 35.590290
F 0.981385 47.691782 39.103490
F 0.981385 39.970382 39.103490
F 9.875200 47.615182 39.220190
F 9.875200 39.893782 39.220190
F 19.180050 47.536882 39.281290
F 18.644050 39.639882 39.451890
F 0.946251 50.103482 42.746290
F 0.946252 42.382182 42.746290
F 9.837070 50.189182 42.859890
F 9.837070 42.467782 42.859890
F 16.509750 38.497482 43.017990
F 25.866650 43.389982 24.757190
F 0.688466 50.276482 40.031790
F 0.688467 42.555082 40.031790
F 9.865010 50.189282 40.129890
F 9.865010 42.467882 40.129890
F 19.027350 50.174582 40.132490
F 18.732150 42.112082 40.273190
F 0.677115 47.508882 36.383990
F 0.677115 39.787482 36.383990
F 9.903430 47.615082 36.490290
F 9.903430 39.893682 36.490290
F 19.004350 47.544882 36.589590
F 18.964750 39.465282 36.644090
F 3.157060 38.610182 40.069190
F 3.157060 46.331582 40.069190
F 12.094850 38.606982 40.153390
F 12.094850 46.328382 40.153390
F 20.934650 38.432882 40.252490
F 21.165450 45.999182 40.105990
F 3.199830 51.473582 36.432090
F 3.199830 36.030782 36.432090
F 3.199830 43.752182 36.432090
F 12.132950 51.475882 36.513690
F 12.132950 36.033182 36.513690
F 12.132950 43.754582 36.513690
F 21.134650 51.248682 29.152590
F 21.287750 35.547182 36.663790
F 21.221650 43.423582 36.647890
F 3.100270 51.460982 39.170390
F 3.100270 36.018182 39.170390
F 3.100270 43.739582 39.170390
F 12.104250 51.475882 39.243490
F 12.104250 36.033182 39.243490
F 12.104250 43.754482 39.243490
F 25.808750 35.619582 32.092990
F 21.104550 35.729582 39.329890
F 21.090050 43.290682 39.338290
F 3.053090 38.623182 42.811790
F 3.053090 46.344582 42.811790
F 12.066050 38.606982 42.883190
F 12.066050 46.328382 42.883190
F 1.161370 39.909882 21.852290
F 18.584450 42.414782 42.970490
F 5.410920 47.611482 39.176690
F 5.410920 39.890082 39.176690
F 14.333250 47.615282 39.266790
F 14.333250 39.893882 39.266790
F 23.295150 47.336082 39.331990
F 23.369550 39.515482 39.249590
F 5.372390 50.192982 42.816390
F 5.372390 42.471582 42.816390
F 14.295150 50.189082 42.906490
F 14.295150 42.467682 42.906490
F 1.161370 47.631282 21.852290
F 21.052750 46.176082 42.915290
F 5.383100 50.194282 40.080190
F 5.383100 42.472882 40.080190
F 14.323750 50.189082 40.176790
F 14.323750 42.467682 40.176790
F 23.304950 49.855582 40.105890
F 23.196650 42.096182 40.313890
F 5.427080 47.611982 36.441890
F 5.427080 39.890682 36.441890
F 14.361850 47.615282 36.537090
F 14.361850 39.893882 36.537090
F 23.415750 47.337482 36.659790
F 23.646250 39.567082 36.468490
F 7.635800 38.607182 40.106790
F 7.635800 46.328582 40.106790
F 16.407050 38.552782 40.281590
F 16.663750 46.456382 40.208490
F 25.752350 38.355382 40.483590
F 25.522150 46.069082 40.111890
F 7.673940 51.475682 36.466990
F 7.673940 36.032882 36.466990
F 7.673940 43.754282 36.466990
F 21.170850 51.274682 36.607490
F 16.641150 35.858182 36.562590
F 16.851550 43.479082 36.589590
F 25.696050 51.255082 36.615590
F 21.147750 51.308982 31.927290
F 25.670550 43.553182 36.582490
F 7.640800 51.474382 39.197890
F 7.640800 36.031582 39.197890
F 7.640800 43.752982 39.197890
F 25.807050 51.233182 29.300290
F 16.558650 35.949882 39.323690
F 16.572050 43.732782 39.232190
F 20.891750 38.471482 43.058790
F 16.755750 51.380682 24.679590
F 25.340950 43.445582 39.377190
F 7.601450 38.608882 42.837790
F 7.601450 46.330282 42.837790
F 18.899450 50.138782 42.975690
F 16.492350 46.209182 42.999990
F 16.720450 51.299482 32.085390
F 26.129750 35.891882 24.827490
F 5.526630 34.748682 28.256190
F 5.555400 34.748582 25.522990
F 5.449450 34.749782 35.536590
F 5.475410 34.748882 32.802490
F 0.688467 34.833682 40.031790
F 5.372390 34.750182 42.816390
F 5.383100 34.751482 40.080190
F 16.646050 51.533382 29.380990
F 25.828550 51.155082 21.964790
F 16.965050 35.831682 21.968690
F 25.903150 35.773982 22.085290
F 23.545750 39.805282 21.975290
F 21.373750 35.945682 22.041790
F 21.299750 51.518982 21.861190
F 21.202650 43.635082 22.096290
F 18.681650 39.904682 44.073690
F 16.558150 51.373282 43.754790
F 19.101950 39.746682 22.020090
F 19.037350 47.411082 22.168590
F 0.911229 47.698482 46.384290
F 0.911229 39.977082 46.384290
F 9.798960 47.615182 46.499590
F 9.798960 39.893782 46.499590
F 18.897750 47.380282 46.397590
F 18.752250 39.736182 46.669790
F 0.876154 50.107282 50.026790
F 0.876155 42.385982 50.026790
F 9.760830 50.189182 50.139290
F 9.760830 42.467782 50.139290
F 18.897550 49.936282 50.023690
F 18.864550 42.243582 50.086390
F 0.623100 50.272582 47.316990
F 0.623100 42.551182 47.316990
F 9.788360 50.189382 47.409290
F 9.788360 42.467982 47.409290
F 18.822750 50.031782 47.272790
F 18.784150 42.341582 47.335590
F 14.095050 34.746282 62.014990
F 5.153230 34.752282 61.917890
F 9.826620 47.614982 43.769590
F 9.826620 39.893582 43.769590
F 16.496650 51.420882 58.397190
F 5.227310 34.752782 54.638090
F 3.078180 38.610782 47.347290
F 3.078180 46.332182 47.347290
F 12.018550 38.606982 47.432790
F 12.018550 46.328382 47.432790
F 20.834350 38.341082 47.544890
F 21.203150 46.293782 47.318290
F 3.115910 51.471182 43.708290
F 3.115910 36.028382 43.708290
F 3.115910 43.749782 43.708290
F 12.056650 51.475882 43.793090
F 12.056650 36.033182 43.793090
F 12.056650 43.754582 43.793090
F 23.121850 39.635082 43.967090
F 9.712000 34.746582 54.688590
F 25.193050 38.602282 64.662790
F 3.019350 51.461082 46.450190
F 3.019350 36.018282 46.450190
F 3.019350 43.739682 46.450190
F 12.027950 51.475882 46.522890
F 12.027950 36.033082 46.522890
F 12.027950 43.754482 46.522890
F 23.010750 42.550482 64.768990
F 20.950550 35.795782 46.609990
F 21.118450 43.676082 46.536590
F 2.984380 38.620682 50.088690
F 2.984380 46.342082 50.088690
F 11.989850 38.606982 50.162590
F 11.989850 46.328382 50.162590
F 21.053850 38.295882 50.377090
F 20.806750 46.101782 50.098190
F 5.333920 47.611382 46.456090
F 5.333920 39.889982 46.456090
F 14.257050 47.615282 46.546190
F 14.257050 39.893882 46.546190
F 23.504550 47.415682 46.524690
F 23.254150 39.491682 46.764990
F 5.295620 50.192882 50.095690
F 5.295620 42.471482 50.095690
F 14.218850 50.189082 50.185990
F 14.218850 42.467682 50.185990
F 23.107850 49.778782 50.274690
F 23.401250 42.252482 50.119590
F 5.302990 50.195582 47.358790
F 5.302990 42.474182 47.358790
F 14.247450 50.189082 47.456190
F 14.247450 42.467682 47.456190
F 23.333750 50.009782 47.414990
F 23.208050 42.391882 47.513090
F 5.341020 47.608882 43.719190
F 5.341020 39.887582 43.719190
F 14.285550 47.615282 43.816490
F 14.285550 39.893882 43.816490
F 18.619450 50.270982 64.730190
F 14.171250 34.746282 54.735590
F 7.559530 38.607082 47.386190
F 7.559530 46.328482 47.386190
F 16.428550 38.647682 47.274290
F 16.545050 46.411482 47.413690
F 25.534750 38.241182 47.654490
F 25.665350 45.959882 47.479190
F 7.597660 51.475782 43.746490
F 7.597660 36.032982 43.746490
F 7.597660 43.754382 43.746490
F 21.113950 51.451282 58.470790
F 18.512350 42.535782 64.684990
F 20.918750 51.137182 61.298890
F 9.684610 34.746382 57.418690
F 9.635840 34.746582 61.967990
F 9.608230 34.746382 64.698090
F 7.563000 51.473982 46.477590
F 7.563000 36.031182 46.477590
F 7.563000 43.752582 46.477590
F 16.404050 51.520582 53.859990
F 16.708750 35.858782 46.820290
F 16.485250 43.716182 46.577190
F 16.481350 51.483582 46.462090
F 25.441650 35.805282 46.816990
F 25.653650 43.478982 46.521490
F 7.524730 38.608982 50.117290
F 7.524730 46.330382 50.117290
F 16.398150 38.381982 50.031490
F 16.420150 46.181382 50.191090
F 20.988350 51.498782 51.085890
F 25.376250 46.116882 50.258990
F 0.840078 47.696282 53.669090
F 0.840079 39.974882 53.669090
F 9.722730 47.615182 53.778990
F 9.722730 39.893782 53.778990
F 18.701850 47.643382 53.754490
F 18.700250 39.768482 53.748390
F 0.803989 50.109882 57.310490
F 0.803989 42.388482 57.310490
F 9.684610 50.189182 57.418690
F 9.684610 42.467782 57.418690
F 18.808650 50.148182 57.373190
F 18.603150 42.492982 57.382690
F 0.568830 50.266782 54.601990
F 0.568830 42.545382 54.601990
F 9.712000 50.189382 54.688590
F 9.712000 42.467982 54.688590
F 18.776550 50.147082 54.636390
F 18.817350 42.405382 54.638190
F 0.596303 47.534582 50.959590
F 0.596303 39.813182 50.959590
F 9.750140 47.614882 51.048890
F 9.750140 39.893582 51.048890
F 18.674750 47.343582 51.065190
F 18.721550 39.536282 51.016890
F 3.004480 38.609282 54.627890
F 3.004480 46.330682 54.627890
F 11.942350 38.606982 54.712190
F 11.942350 46.328382 54.712190
F 20.952350 38.572982 54.740090
F 20.871750 46.166882 54.540290
F 3.041450 51.472982 50.987890
F 3.041450 36.030282 50.987890
F 3.041450 43.751582 50.987890
F 11.980450 51.475882 51.072490
F 11.980450 36.033182 51.072490
F 11.980450 43.754582 51.072490
F 9.788360 34.746582 47.409290
F 21.026850 35.661382 51.337190
F 21.086050 43.509282 50.813890
F 2.948380 51.462882 53.728090
F 2.948380 36.020082 53.728090
F 2.948380 43.741482 53.728090
F 11.951650 51.475882 53.802290
F 11.951650 36.033082 53.802290
F 11.951650 43.754482 53.802290
F 16.564050 51.376182 51.009090
F 21.036750 35.841882 54.057990
F 21.167250 43.550882 53.559790
F 2.913850 38.619382 57.367190
F 2.913850 46.340782 57.367190
F 11.913550 38.606982 57.441990
F 11.913550 46.328382 57.441990
F 20.707150 38.713382 57.406990
F 20.642550 46.345882 57.286290
F 5.257580 47.611482 53.735190
F 5.257580 39.890082 53.735190
F 14.180750 47.615282 53.825690
F 14.180750 39.893882 53.825690
F 23.101350 47.543282 53.883790
F 23.255350 39.753882 53.749290
F 5.219640 50.192782 57.374890
F 5.219640 42.471382 57.374890
F 14.142650 50.189082 57.465390
F 14.142650 42.467682 57.465390
F 23.130050 50.049182 57.597690
F 23.007050 42.479982 57.217290
F 5.227310 50.195582 54.638090
F 5.227310 42.474182 54.638090
F 14.171250 50.189082 54.735590
F 14.171250 42.467682 54.735590
F 23.212850 50.007382 54.815190
F 23.322750 42.244982 54.491590
F 5.265070 47.608682 50.998390
F 5.265070 39.887282 50.998390
F 14.209350 47.615282 51.095890
F 14.209350 39.893882 51.095890
F 22.970850 47.255682 51.100390
F 23.322950 39.644782 50.980990
F 7.483290 38.607082 54.665590
F 7.483290 46.328482 54.665590
F 16.507950 38.578982 54.798690
F 16.468150 46.373682 54.693290
F 25.218250 38.405882 54.994090
F 25.320750 46.123482 54.584590
F 7.521390 51.475882 51.025890
F 7.521390 36.033082 51.025890
F 7.521390 43.754482 51.025890
F 9.760830 34.746382 50.139290
F 16.506950 35.939282 51.262390
F 16.612050 43.563582 50.997090
F 5.139410 34.750082 64.654290
F 25.738950 35.839282 51.425290
F 25.677850 43.564382 51.154590
F 7.486630 51.473882 53.756990
F 7.486630 36.031082 53.756990
F 7.486630 43.752482 53.756990
F 25.535250 51.269782 53.655990
F 16.631150 35.939982 53.975490
F 16.544450 43.696782 53.727990
F 25.372450 51.050982 51.001190
F 25.663150 35.799282 54.126290
F 25.576550 43.494082 53.846790
F 7.448760 38.608982 57.396690
F 7.448760 46.330282 57.396690
F 16.389350 38.685582 57.485990
F 16.354550 46.322982 57.521190
F 25.413350 38.353582 57.688290
F 25.200750 46.353582 57.388890
F 0.767195 47.693682 60.954690
F 0.767195 39.972282 60.954690
F 9.646500 47.615182 61.058390
F 9.646500 39.893782 61.058390
F 18.535850 47.560082 61.141790
F 18.644450 39.916082 61.067590
F 0.605319 50.173382 64.661990
F 0.605330 42.451982 64.661990
F 9.608230 50.189182 64.698090
F 9.608230 42.467782 64.698090
F 23.161150 50.140682 64.817790
F 16.292750 38.609682 65.039390
F 0.515258 50.258382 61.904690
F 0.515258 42.536982 61.904690
F 9.635840 50.189382 61.967990
F 9.635840 42.467982 61.967990
F 18.501550 50.163382 62.064090
F 18.772150 42.445482 62.006790
F 0.542596 47.541382 58.244890
F 0.542596 39.819982 58.244890
F 9.673910 47.614882 58.328290
F 9.673910 39.893482 58.328290
F 18.565850 47.684682 58.284990
F 18.549550 39.976682 58.352790
F 2.930600 38.608182 61.910290
F 2.930600 46.329482 61.910290
F 11.866150 38.606982 61.991590
F 11.866150 46.328382 61.991590
F 20.906250 38.731682 62.001890
F 20.810550 46.338382 61.996790
F 2.967740 51.474282 58.268590
F 2.967740 36.031482 58.268590
F 2.967740 43.752882 58.268590
F 11.904250 51.475882 58.351890
F 11.904250 36.033182 58.351890
F 11.904250 43.754582 58.351890
F 14.247450 34.746282 47.456190
F 20.743850 36.123582 58.457590
F 20.724650 43.705782 58.136990
F 2.877960 51.463382 61.008690
F 2.877960 36.020582 61.008690
F 2.877960 43.741982 61.008690
F 11.875450 51.475882 61.081690
F 11.875450 36.033082 61.081690
F 11.875450 43.754482 61.081690
F 21.035650 51.288882 46.496490
F 20.919850 36.039582 61.090090
F 20.847150 43.811182 60.875290
F 2.838690 38.621982 64.653790
F 2.838690 46.343382 64.653790
F 11.837350 38.606982 64.721390
F 11.837350 46.328382 64.721390
F 16.427550 43.807982 43.919690
F 25.258150 46.108182 64.440490
F 5.181610 47.611482 61.014590
F 5.181610 39.890182 61.014590
F 14.104550 47.615282 61.105090
F 14.104550 39.893882 61.105090
F 23.047550 47.574082 61.048990
F 23.123050 39.920882 61.073990
F 5.139410 50.192882 64.654290
F 5.139410 42.471482 64.654290
F 14.066450 50.189082 64.744790
F 14.066450 42.467682 64.744790
F 5.302990 34.752782 47.358790
F 21.004550 51.353682 53.820190
F 5.153230 50.194982 61.917890
F 5.153230 42.473682 61.917890
F 14.095050 50.189082 62.014990
F 14.095050 42.467682 62.014990
F 23.205550 50.144082 62.142890
F 23.065650 42.491082 61.998490
F 5.190270 47.608982 58.277990
F 5.190270 39.887582 58.277990
F 14.133150 47.615282 58.375290
F 14.133150 39.893882 58.375290
F 22.863250 47.521582 58.276290
F 23.029950 39.956882 58.258590
F 7.407090 38.607082 61.944990
F 7.407090 46.328482 61.944990
F 16.343450 38.699982 62.247190
F 16.258650 46.335782 62.039890
F 25.413150 38.677582 61.855990
F 25.343650 46.144182 61.737890
F 7.445190 51.475782 58.305290
F 7.445190 36.033082 58.305290
F 7.445190 43.754482 58.305290
F 25.618250 38.329682 50.352490
F 16.387850 35.926782 58.225890
F 16.357850 43.842382 58.325690
F 21.088450 35.818882 43.912190
F 25.485850 35.752582 58.502890
F 25.214950 43.706982 58.264590
F 7.410910 51.474082 61.036390
F 7.410910 36.031282 61.036390
F 7.410910 43.752682 61.036390
F 16.354450 51.456082 61.219290
F 16.300050 36.170282 61.119690
F 16.522250 43.773982 61.075590
F 20.790050 38.556282 64.708290
F 25.343450 35.996382 61.292690
F 25.289050 43.563682 60.980590
F 7.372950 38.608782 64.675990
F 7.372950 46.330082 64.675990
F 25.491450 51.299282 46.480390
F 25.401850 51.257882 58.353090
F 20.795850 46.194882 64.621390
F 25.322350 51.443682 61.015090
F 0.623100 34.829782 47.316990
F 5.295620 34.750082 50.095690
F 0.568830 34.823982 54.601990
F 5.219640 34.749982 57.374890
F 0.515258 34.815582 61.904690
F 16.114650 46.238682 64.785790
F 25.535150 51.277482 43.800790
F 18.754550 47.520082 43.726590
F 18.813950 34.553082 50.337490
F 20.828350 43.611282 43.820890
F 16.646750 35.846482 43.941590
F 18.722450 34.664082 57.613690
F 25.691650 35.813182 44.127990
F 25.723250 43.517882 43.800290
F 18.606050 34.771982 61.962890
F 21.339950 51.234082 43.744390
F 23.217550 34.654082 64.734190
F 16.333250 51.262082 65.514890
F 16.247950 35.983482 65.700890
F 20.843350 51.425682 65.647690
F 23.430750 47.273082 43.756790
F 0.371891 47.539782 68.404490
F 0.371891 39.818382 68.404490
F 9.569910 47.615082 68.337890
F 9.569910 39.893682 68.337890
F 18.445850 47.591282 68.068190
F 18.540250 40.153182 68.336290
F 0.381606 50.244382 72.025990
F 0.381607 42.522982 72.025990
F 9.531560 50.189282 71.977590
F 9.531560 42.467882 71.977590
F 18.432550 50.160382 71.961190
F 18.405850 42.490582 72.188990
F 0.452929 50.217882 69.230490
F 0.452929 42.496482 69.230490
F 9.559690 50.189382 69.247490
F 9.559690 42.467982 69.247490
F 18.386450 50.200782 69.222290
F 18.442950 42.652682 69.410890
F 13.866350 34.746282 83.853190
F 4.931100 34.751882 83.756390
F 9.597750 47.614882 65.607790
F 9.597750 39.893582 65.607790
F 9.407590 34.746582 83.806290
F 23.023550 40.025782 65.578090
F 2.801670 38.623582 69.179190
F 2.801670 46.344982 69.179190
F 11.789850 38.606982 69.270990
F 11.789850 46.328382 69.270990
F 20.756250 38.730782 69.268590
F 20.579750 46.244282 69.160590
F 2.878650 51.470282 65.547490
F 2.878650 36.027482 65.547490
F 2.878650 43.748882 65.547490
F 11.827950 51.475882 65.631290
F 11.827950 36.033182 65.631290
F 11.827950 43.754582 65.631290
F 16.037150 51.437882 80.345790
F 9.378870 34.746482 86.536390
F 20.405450 38.707982 86.675390
F 2.800150 51.457182 68.293590
F 2.800150 36.014382 68.293590
F 2.800150 43.735782 68.293590
F 11.799250 51.475882 68.361090
F 11.799250 36.033082 68.361090
F 11.799250 43.754482 68.361090
F 20.694550 43.735882 65.738390
F 20.864550 36.179282 68.281890
F 20.761750 43.616282 68.437590
F 2.763120 38.625582 71.933590
F 2.763120 46.346982 71.933590
F 11.761150 38.606982 72.000790
F 11.761150 46.328382 72.000790
F 20.757750 38.454982 71.815790
F 20.752650 46.308282 71.881390
F 5.092830 47.612282 68.293490
F 5.092830 39.890882 68.293490
F 14.028350 47.615282 68.384490
F 14.028350 39.893882 68.384490
F 22.956050 47.692582 68.268290
F 23.043150 39.900882 68.323690
F 5.051030 50.193282 71.933990
F 5.051030 42.471882 71.933990
F 13.990150 50.189082 72.024190
F 13.990150 42.467682 72.024190
F 22.867650 50.067982 72.207290
F 22.845350 42.438882 71.928290
F 5.078680 50.195382 69.197390
F 5.078680 42.473982 69.197390
F 14.018750 50.189082 69.294390
F 14.018750 42.467682 69.294390
F 23.074950 50.069082 69.397490
F 22.990250 42.474682 69.209690
F 5.115830 47.609282 65.557490
F 5.115830 39.887882 65.557490
F 14.056850 47.615282 65.654690
F 14.056850 39.893882 65.654690
F 18.635850 39.857982 65.759790
F 0.482818 39.837182 65.588790
F 7.328010 38.608082 69.223590
F 7.328010 46.329482 69.223590
F 16.347550 38.760582 69.183590
F 16.302850 46.461282 69.304490
F 25.278550 38.625582 69.125990
F 24.953250 46.238082 69.264590
F 7.367990 51.475482 65.584390
F 7.367990 36.032682 65.584390
F 7.367990 43.754082 65.584390
F 16.196450 46.293182 86.767490
F 4.974320 34.750582 79.213390
F 24.996250 51.539782 80.356090
F 13.837750 34.746282 86.582990
F 4.900240 34.750082 86.492490
F 0.482818 47.558582 65.588790
F 7.335110 51.474382 68.315590
F 7.335110 36.031582 68.315590
F 7.335110 43.752982 68.315590
F 22.784050 34.932282 79.462490
F 16.204150 36.123582 68.441490
F 16.205850 43.854582 68.395090
F 5.004790 34.752582 76.476790
F 25.401750 36.034582 68.299490
F 25.311950 43.717982 68.166190
F 7.297350 38.608382 71.955090
F 7.297350 46.329782 71.955090
F 16.309250 38.696882 72.019590
F 16.294550 46.502082 72.013090
F 24.991050 38.842882 71.921590
F 25.087750 46.367382 72.011890
F 0.347385 47.559982 75.668490
F 0.347385 39.838582 75.668490
F 9.493300 47.614982 75.617290
F 9.493300 39.893582 75.617290
F 18.446950 47.686282 75.684190
F 18.379350 39.694382 75.596590
F 0.322804 50.241682 79.305690
F 0.322804 42.520282 79.305690
F 9.455110 50.189282 79.256990
F 9.455110 42.467882 79.256990
F 18.323950 50.100982 79.324490
F 18.386650 42.636082 79.223790
F 0.400593 50.207782 76.518590
F 0.400593 42.486382 76.518590
F 9.483630 50.189382 76.526890
F 9.483630 42.467982 76.526890
F 18.381150 50.235382 76.643490
F 18.298950 42.477682 76.538190
F 0.426979 47.590282 72.880090
F 0.426979 39.868882 72.880090
F 9.521640 47.614882 72.887190
F 9.521640 39.893582 72.887190
F 18.553750 47.626882 72.923690
F 18.619250 39.755682 72.765790
F 2.722590 38.622682 76.457490
F 2.722590 46.343982 76.457490
F 11.713550 38.606982 76.550390
F 11.713550 46.328382 76.550390
F 20.506150 38.784282 76.731390
F 20.643850 46.301082 76.651790
F 2.763000 51.459782 72.818190
F 2.763000 36.016982 72.818190
F 2.763000 43.738382 72.818190
F 11.751650 51.475882 72.910690
F 11.751650 36.033182 72.910690
F 11.751650 43.754482 72.910690
F 16.126250 51.562082 68.247390
F 20.861250 35.973682 72.852090
F 20.616350 43.854282 72.836890
F 2.727610 51.457282 75.571190
F 2.727610 36.014482 75.571190
F 2.727610 43.735882 75.571190
F 11.723050 51.475882 75.640490
F 11.723050 36.033082 75.640490
F 11.723050 43.754482 75.640490
F 25.316250 43.554582 65.435990
F 20.725250 36.213082 75.630290
F 20.539750 43.772182 75.636390
F 2.694210 38.624382 79.209490
F 2.694210 46.345782 79.209490
F 11.684950 38.606982 79.280190
F 11.684950 46.328382 79.280190
F 20.604350 38.678782 79.394390
F 20.728450 46.367582 79.376590
F 5.010970 47.610682 75.573890
F 5.010970 39.889282 75.573890
F 13.952050 47.615282 75.663890
F 13.952050 39.893882 75.663890
F 22.953550 47.652882 75.845090
F 22.674350 40.056782 75.708190
F 4.974320 50.193382 79.213390
F 4.974320 42.471982 79.213390
F 13.913950 50.189082 79.303590
F 13.913950 42.467682 79.303590
F 22.883650 50.283882 79.375190
F 22.852250 42.588082 79.302590
F 5.004790 50.195382 76.476790
F 5.004790 42.473982 76.476790
F 13.942550 50.189082 76.573790
F 13.942550 42.467682 76.573790
F 22.993550 50.257782 76.602990
F 22.764350 42.665582 76.672290
F 5.041670 47.608882 72.836990
F 5.041670 39.887482 72.836990
F 13.980650 47.615282 72.934090
F 13.980650 39.893882 72.934090
F 22.823250 47.409682 73.053390
F 22.644150 40.039782 72.993790
F 7.249730 38.608782 76.502390
F 7.249730 46.330182 76.502390
F 16.113750 38.603282 76.610290
F 16.294250 46.269982 76.575490
F 24.963150 38.826582 76.737790
F 25.153050 46.239282 76.545490
F 7.288580 51.474382 72.862990
F 7.288580 36.031582 72.862990
F 7.288580 43.752982 72.862990
F 20.605750 51.400282 80.498990
F 16.369050 36.001282 72.998490
F 16.156550 43.878682 72.994990
F 22.844050 42.434182 86.865190
F 25.163250 36.168282 72.876390
F 24.982650 43.800382 72.781790
F 7.259680 51.474782 75.594590
F 7.259680 36.031982 75.594590
F 7.259680 43.753382 75.594590
F 24.933650 51.567382 82.994590
F 16.092750 36.038682 75.705990
F 16.163350 43.663382 75.642090
F 20.853150 51.356382 68.435090
F 25.101150 36.375582 75.654490
F 25.079350 43.763082 75.507190
F 7.222040 38.607982 79.234190
F 7.222040 46.329382 79.234190
F 16.132550 38.603482 79.274190
F 16.097950 46.370582 79.186490
F 25.046750 38.921682 79.376590
F 25.251350 46.566182 79.252590
F 0.297362 47.565482 82.943890
F 0.297362 39.844082 82.943890
F 9.416980 47.614982 82.896690
F 9.416980 39.893582 82.896690
F 18.366150 47.764582 83.039190
F 18.214850 39.975882 82.937190
F 0.269974 50.236982 86.582890
F 0.269974 42.515582 86.582890
F 9.378870 50.189282 86.536390
F 9.378870 42.467882 86.536390
F 25.147150 51.473282 72.991490
F 20.444650 46.368482 86.679890
F 0.351872 50.205882 83.801490
F 0.351872 42.484482 83.801490
F 9.407590 50.189382 83.806290
F 9.407590 42.467982 83.806290
F 18.400850 50.352982 84.016690
F 18.411350 42.373282 84.054990
F 0.376872 47.597082 80.159090
F 0.376872 39.875682 80.159090
F 9.445610 47.614982 80.166590
F 9.445610 39.893582 80.166590
F 18.336150 47.576282 80.212590
F 18.434250 40.012982 80.163190
F 2.659060 38.619282 83.738690
F 2.659060 46.340682 83.738690
F 11.637250 38.606982 83.829790
F 11.637250 46.328382 83.829790
F 20.491750 38.802782 83.870290
F 20.535650 46.235082 83.969690
F 2.691590 51.462082 80.098190
F 2.691590 36.019282 80.098190
F 2.691590 43.740682 80.098190
F 11.675450 51.475882 80.190090
F 11.675450 36.033082 80.190090
F 11.675450 43.754482 80.190090
F 16.310850 51.381082 75.521290
F 20.453850 36.163982 80.260290
F 20.589750 43.843082 80.389390
F 2.660250 51.459582 82.848490
F 2.660250 36.016782 82.848490
F 2.660250 43.738182 82.848490
F 11.646850 51.475882 82.919890
F 11.646850 36.033082 82.919890
F 11.646850 43.754482 82.919890
F 25.268650 51.450682 75.716190
F 20.462950 36.283482 82.973690
F 20.579350 43.710982 82.994690
F 2.626220 38.622482 86.487490
F 2.626220 46.343882 86.487490
F 11.608750 38.606982 86.559590
F 11.608750 46.328382 86.559590
F 25.092750 38.741682 86.720090
F 20.639150 51.392982 83.214490
F 4.937460 47.611182 82.852990
F 4.937460 39.889782 82.852990
F 13.875850 47.615282 82.943290
F 13.875850 39.893882 82.943290
F 22.772250 47.534082 83.140690
F 22.715050 39.989282 83.099390
F 4.900240 50.192882 86.492490
F 4.900240 42.471482 86.492490
F 13.837750 50.189082 86.582990
F 13.837750 42.467682 86.582990
F 20.754550 51.309082 73.096790
F 16.310550 51.510282 72.863490
F 4.931100 50.194682 83.756390
F 4.931100 42.473282 83.756390
F 13.866350 50.189082 83.853190
F 13.866350 42.467682 83.853190
F 22.976950 50.159182 83.931290
F 22.778850 42.632882 84.096390
F 4.968050 47.609282 80.116590
F 4.968050 39.887882 80.116590
F 13.904450 47.615282 80.213490
F 13.904450 39.893882 80.213490
F 22.867750 47.712682 80.143890
F 22.748850 40.031582 80.411290
F 7.173670 38.608882 83.781790
F 7.173670 46.330282 83.781790
F 16.054350 38.628282 83.969590
F 16.082250 46.183582 83.974090
F 25.118150 38.768382 84.001690
F 25.138350 46.428882 84.076590
F 7.211650 51.474082 80.142090
F 7.211650 36.031282 80.142090
F 7.211650 43.752682 80.142090
F 25.172250 51.273182 68.457790
F 16.082050 36.048882 80.145190
F 16.144050 43.780282 80.242690
F 13.942550 34.746282 76.573790
F 25.077550 36.353382 80.240490
F 24.974050 44.002682 80.249690
F 7.184300 51.475082 82.873790
F 7.184300 36.032282 82.873790
F 7.184300 43.753682 82.873790
F 24.845950 46.420982 86.710890
F 15.994150 36.166282 82.771690
F 16.178250 43.573282 82.940790
F 13.913950 34.746282 79.303590
F 25.126550 36.232282 83.025490
F 24.721950 44.149382 82.907490
F 7.146460 38.607782 86.513390
F 7.146460 46.329182 86.513390
F 22.525150 50.094982 86.564290
F 20.715250 51.436082 75.874690
F 18.396350 42.552282 86.827390
F 23.205650 47.534982 65.495790
F 0.381607 34.801582 72.025990
F 0.452929 34.775082 69.230490
F 0.322804 34.798882 79.305690
F 0.400593 34.764982 76.518590
F 0.269974 34.794182 86.582890
F 0.351872 34.763082 83.801490
F 9.531560 34.746482 71.977590
F 9.559690 34.746582 69.247490
F 5.051030 34.750482 71.933990
F 13.990150 34.746282 72.024190
F 5.078680 34.752582 69.197390
F 14.018750 34.746282 69.294390
F 9.455110 34.746482 79.256990
F 9.483630 34.746582 76.526890
F 16.146750 51.376182 83.006490
F 16.018250 38.492882 86.655490
F 18.209550 50.171982 86.655290
F 25.397550 51.517482 65.637990
F 22.839450 34.970382 83.882090
F 16.301250 43.689282 65.663490
F 18.572550 47.502182 65.447190
F 25.482550 35.962882 65.475490
F 18.453150 34.841182 86.743290
F 18.392350 34.857382 79.303290
F 18.404550 34.766182 76.571090
F 23.097850 34.750982 71.870990
F 18.474650 34.870882 69.072090
F 20.854050 36.018782 65.576990
F 18.261150 34.855782 83.866890
F 23.145850 34.892182 69.103190
F 22.907250 34.974682 86.671090
F 0.243795 47.569282 90.220990
F 0.243795 39.847882 90.220990
F 9.340820 47.614982 90.176090
F 9.340820 39.893582 90.176090
F 18.324750 47.579182 90.511190
F 18.185450 40.051682 90.347190
F 0.218088 50.232682 93.859090
F 0.218088 42.511282 93.859090
F 9.302780 50.189282 93.815790
F 9.302780 42.467882 93.815790
F 18.053350 50.393082 94.011290
F 18.230250 42.860782 94.040590
F 0.302437 50.200082 91.083490
F 0.302437 42.478682 91.083490
F 9.331450 50.189282 91.085690
F 9.331450 42.467882 91.085690
F 18.177150 50.234982 91.341690
F 18.191950 42.480982 91.338290
F 4.710850 34.750282 105.594890
F 13.609050 34.746282 108.420890
F 9.369510 47.614982 87.445990
F 9.369510 39.893582 87.445990
F 16.054250 51.623082 87.439190
F 24.984750 43.882282 87.628890
F 2.591100 38.617382 91.018990
F 2.591100 46.338782 91.018990
F 11.561050 38.606982 91.109190
F 11.561050 46.328382 91.109190
F 20.500050 38.660282 91.199490
F 20.714550 46.337782 91.477990
F 2.624560 51.464582 87.378790
F 2.624560 36.021782 87.378790
F 2.624560 43.743182 87.378790
F 11.599150 51.475882 87.469490
F 11.599150 36.033082 87.469490
F 11.599150 43.754482 87.469490
F 22.534550 34.788082 101.038890
F 17.995150 42.545482 108.445890
F 18.115650 50.229182 108.592890
F 2.592820 51.461682 90.126090
F 2.592820 36.018882 90.126090
F 2.592820 43.740282 90.126090
F 11.570650 51.475882 90.199290
F 11.570650 36.033082 90.199290
F 11.570650 43.754482 90.199290
F 0.326838 47.601482 87.442590
F 20.410550 36.214782 90.151890
F 20.532050 43.578682 90.385890
F 2.559580 38.620082 93.764890
F 2.559580 46.341482 93.764890
F 11.532550 38.606982 93.838990
F 11.532550 46.328382 93.838990
F 20.451050 38.668482 93.959690
F 20.421650 46.563882 94.197690
F 4.863600 47.611782 90.131890
F 4.863600 39.890382 90.131890
F 13.799650 47.615282 90.222690
F 13.799650 39.893882 90.222690
F 22.780650 47.880282 90.283590
F 22.653950 40.062682 90.550190
F 4.827260 50.191982 93.771190
F 4.827260 42.470582 93.771190
F 13.761450 50.189082 93.862390
F 13.761450 42.467682 93.862390
F 22.799950 50.370582 94.011190
F 22.783650 42.648382 94.222090
F 4.857200 50.194282 91.035990
F 4.857200 42.472882 91.035990
F 13.790050 50.189082 91.132590
F 13.790050 42.467682 91.132590
F 22.714350 50.366282 91.352290
F 22.780550 42.700482 91.577290
F 4.894080 47.609782 87.396190
F 4.894080 39.888382 87.396190
F 13.828150 47.615282 87.492890
F 13.828150 39.893882 87.492890
F 4.681020 34.747682 108.328890
F 22.677250 50.466082 108.551890
F 7.097950 38.608782 91.061190
F 7.097950 46.330182 91.061190
F 16.031450 38.772582 91.241990
F 16.085950 46.363782 91.217590
F 24.888750 38.832682 91.474990
F 24.835950 46.493882 91.396490
F 7.135700 51.474082 87.421490
F 7.135700 36.031282 87.421490
F 7.135700 43.752682 87.421490
F 9.179270 34.746482 105.644890
F 20.712050 36.196882 87.478390
F 24.945050 51.688882 90.224990
F 0.326839 39.880082 87.442590
F 22.719850 35.125282 105.628890
F 22.738750 39.787082 87.824390
F 7.108630 51.475282 90.152990
F 7.108630 36.032482 90.152990
F 7.108630 43.753882 90.152990
F 24.979750 51.400882 87.546690
F 15.970450 36.277082 90.423490
F 15.982350 43.859382 90.380190
F 24.635150 51.617682 97.695990
F 24.870350 36.257682 90.470490
F 24.956350 43.760682 90.343190
F 7.070830 38.607582 93.792590
F 7.070830 46.328982 93.792590
F 16.022050 38.781182 93.994490
F 15.953650 46.492882 93.876690
F 24.904750 38.888782 94.083390
F 24.883650 46.471882 94.084690
F 0.191857 47.573582 97.497590
F 0.191857 39.852182 97.497590
F 9.264740 47.615082 97.455490
F 9.264740 39.893682 97.455490
F 18.046450 47.759382 97.648590
F 18.448050 40.028682 97.553390
F 0.165901 50.228682 101.135890
F 0.165901 42.507282 101.135890
F 9.226700 50.189282 101.094890
F 9.226700 42.467882 101.094890
F 18.240750 50.237682 101.442890
F 18.097050 42.497982 101.342890
F 0.253485 50.194682 98.366990
F 0.253486 42.473282 98.366990
F 9.255340 50.189282 98.365090
F 9.255340 42.467882 98.365090
F 18.291650 50.261582 98.739990
F 18.176050 42.569682 98.609290
F 0.278027 47.606682 94.725390
F 0.278028 39.885282 94.725390
F 9.293380 47.614982 94.725390
F 9.293380 39.893582 94.725390
F 18.088050 47.798782 94.948690
F 18.455250 40.217982 94.805990
F 2.524550 38.615282 98.299390
F 2.524550 46.336682 98.299390
F 11.484850 38.606982 98.388590
F 11.484850 46.328382 98.388590
F 20.648950 38.874682 98.701490
F 20.279250 46.469982 98.755290
F 2.558150 51.466582 94.659290
F 2.558150 36.023782 94.659290
F 2.558150 43.745182 94.659290
F 11.522950 51.475882 94.748890
F 11.522950 36.033082 94.748890
F 11.522950 43.754482 94.748890
F 16.082850 51.486482 90.263490
F 20.349550 36.173982 94.802990
F 20.467350 43.797182 95.027690
F 2.526290 51.463882 97.403790
F 2.526290 36.021082 97.403790
F 2.526290 43.742482 97.403790
F 11.494450 51.475882 97.478690
F 11.494450 36.033182 97.478690
F 11.494450 43.754482 97.478690
F 15.845750 51.556382 94.818090
F 20.408850 36.213582 97.654890
F 20.419950 43.964382 97.845190
F 2.493260 38.617982 101.042890
F 2.493260 46.339382 101.042890
F 11.456350 38.606982 101.118890
F 11.456350 46.328382 101.118890
F 20.317050 38.771182 101.349890
F 20.469650 46.345782 101.608890
F 4.790500 47.612682 97.410590
F 4.790500 39.891282 97.410590
F 13.723350 47.615282 97.502090
F 13.723350 39.893882 97.502090
F 22.455050 47.739382 97.705990
F 22.741350 40.094782 97.727090
F 4.753820 50.191282 101.049890
F 4.753820 42.469882 101.049890
F 13.685250 50.189082 101.141890
F 13.685250 42.467682 101.141890
F 22.491050 50.319782 101.368890
F 22.476250 42.799382 101.418890
F 4.783770 50.193782 98.315690
F 4.783770 42.472382 98.315690
F 13.713850 50.189082 98.411990
F 13.713850 42.467682 98.411990
F 22.535950 50.179382 98.723490
F 22.698550 42.688582 98.601290
F 4.820430 47.610282 94.675790
F 4.820430 39.888882 94.675790
F 13.751950 47.615282 94.772290
F 13.751950 39.893882 94.772290
F 22.662250 47.756182 94.976390
F 22.539150 40.072082 94.941490
F 7.022510 38.608582 98.340790
F 7.022510 46.329982 98.340790
F 16.127650 38.833682 98.210390
F 15.910850 46.378182 98.506290
F 24.951450 38.669582 98.560790
F 24.970950 46.853382 98.639290
F 7.060290 51.474282 94.700990
F 7.060290 36.031482 94.700990
F 7.060290 43.752882 94.700990
F 20.426250 51.490182 95.034290
F 15.943150 36.110682 94.727790
F 15.952050 43.990482 94.911790
F 9.150670 34.746382 108.374890
F 24.841050 36.260282 94.859790
F 24.838150 44.019182 95.156990
F 7.033080 51.475382 97.432290
F 7.033080 36.032582 97.432290
F 7.033080 43.753982 97.432290
F 20.393150 51.662682 102.266890
F 15.809750 36.249082 97.512690
F 15.867250 43.759782 97.605990
F 22.675050 47.550382 87.663990
F 24.812850 36.221282 97.491290
F 24.939750 44.139182 97.871590
F 6.995370 38.607382 101.071890
F 6.995370 46.328782 101.071890
F 15.952850 38.703682 100.994890
F 15.929950 46.355882 101.291890
F 24.512450 38.821582 101.311890
F 24.880250 46.741982 101.423890
F 0.140311 47.577582 104.773890
F 0.140311 39.856182 104.773890
F 9.188690 47.615082 104.734890
F 9.188690 39.893682 104.734890
F 17.954850 47.619682 105.007890
F 18.121450 40.019682 105.084890
F 0.114961 50.224782 108.411890
F 0.114961 42.503382 108.411890
F 9.150670 50.189182 108.374890
F 9.150670 42.467782 108.374890
F 20.487250 51.621082 97.749190
F 16.062650 43.812482 87.673390
F 0.204945 50.188882 105.648890
F 0.204945 42.467482 105.648890
F 9.179270 50.189282 105.644890
F 9.179270 42.467882 105.644890
F 18.054450 50.240382 105.816890
F 18.059650 42.658482 105.788890
F 0.229113 47.612582 102.007890
F 0.229113 39.891182 102.007890
F 9.217290 47.615082 102.004890
F 9.217290 39.893682 102.004890
F 18.145950 47.459482 102.287890
F 18.038550 39.917582 102.167890
F 2.458150 38.613082 105.579890
F 2.458150 46.334482 105.579890
F 11.408650 38.606982 105.667890
F 11.408650 46.328382 105.667890
F 20.352350 38.744682 105.722890
F 20.279850 46.518282 105.903890
F 2.491160 51.468682 101.939890
F 2.491160 36.025882 101.939890
F 2.491160 43.747282 101.939890
F 11.446750 51.475882 102.027890
F 11.446750 36.033182 102.027890
F 11.446750 43.754482 102.027890
F 24.940050 51.806282 105.054890
F 20.602250 36.217282 102.250890
F 20.187350 43.760582 102.323890
F 2.460580 51.466082 104.680890
F 2.460580 36.023382 104.680890
F 2.460580 43.744782 104.680890
F 11.418250 51.475882 104.757890
F 11.418250 36.033182 104.757890
F 11.418250 43.754582 104.757890
F 20.478650 38.754982 108.261890
F 20.291750 36.198782 104.774890
F 20.430150 43.835782 104.987890
F 2.428170 38.615582 108.319890
F 2.428170 46.336982 108.319890
F 11.380150 38.606982 108.397890
F 11.380150 46.328382 108.397890
F 15.996550 51.508482 97.593090
F 22.662050 42.771082 108.481890
F 4.717350 47.613482 104.688890
F 4.717350 39.892082 104.688890
F 13.647150 47.615282 104.781890
F 13.647150 39.893882 104.781890
F 22.542550 47.866982 105.056890
F 22.466850 40.194782 105.047890
F 4.681020 50.190382 108.328890
F 4.681020 42.469082 108.328890
F 13.609050 50.189082 108.420890
F 13.609050 42.467682 108.420890
F 20.316550 51.593682 105.063890
F 15.985450 51.465182 102.194890
F 4.710850 50.193082 105.594890
F 4.710850 42.471682 105.594890
F 13.637650 50.189082 105.690890
F 13.637650 42.467682 105.690890
F 22.665150 50.464382 105.879890
F 22.699350 42.796382 105.860890
F 4.747230 47.610882 101.955890
F 4.747230 39.889482 101.955890
F 13.675750 47.615282 102.051890
F 13.675750 39.893882 102.051890
F 22.529350 47.757582 102.339890
F 22.410550 40.131382 102.342890
F 6.947070 38.608382 105.619890
F 6.947070 46.329782 105.619890
F 15.848850 38.605382 105.629890
F 15.812650 46.323782 105.875890
F 24.717250 38.900382 105.840890
F 24.757250 46.527982 105.723890
F 6.984750 51.474382 101.980890
F 6.984750 36.031682 101.980890
F 6.984750 43.753082 101.980890
F 18.256050 34.919682 101.153890
F 15.813550 36.127682 102.073890
F 15.846250 43.780682 102.053890
F 24.826250 38.874382 108.428890
F 24.669950 36.197782 101.936890
F 24.746050 44.150682 102.172890
F 6.957710 51.475682 104.711890
F 6.957710 36.032882 104.711890
F 6.957710 43.754282 104.711890
F 20.353550 46.540482 108.728890
F 15.888750 36.082682 104.702890
F 15.832350 43.786082 104.841890
F 22.590950 34.849282 91.231490
F 24.911550 36.479482 104.686890
F 24.754550 44.147082 104.805890
F 6.920080 38.607182 108.350890
F 6.920080 46.328582 108.350890
F 20.485250 51.603182 90.439790
F 24.833750 46.688582 108.518890
F 15.815150 38.660382 108.247890
F 4.783770 34.750982 98.315690
F 0.218088 34.789882 93.859090
F 0.302437 34.757282 91.083490
F 0.165901 34.785882 101.135890
F 0.253486 34.751882 98.366990
F 0.114961 34.781982 108.411890
F 9.302780 34.746482 93.815790
F 9.331450 34.746482 91.085690
F 4.827260 34.749182 93.771190
F 13.761450 34.746282 93.862390
F 4.857200 34.751482 91.035990
F 13.790050 34.746282 91.132590
F 9.226700 34.746482 101.094890
F 9.255340 34.746482 98.365090
F 4.753820 34.748482 101.049890
F 13.685250 34.746282 101.141890
F 15.874250 51.430682 104.939890
F 15.854150 46.198782 108.493890
F 18.208750 39.912682 87.536890
F 18.147250 47.606082 87.685290
F 24.970950 36.333982 87.779990
F 24.890850 51.861082 94.963590
F 22.454950 34.751182 108.291890
F 22.675650 34.956282 93.949990
F 24.728050 51.668282 102.288890
F 20.401350 51.509682 87.723190
F 20.602750 43.720682 87.709990
F 16.108450 36.039282 87.714090
F 22.626550 34.687882 98.353690
F 18.201150 34.703582 91.118190
F 0.089811 47.581482 112.049890
F 0.089811 39.860082 112.049890
F 9.112680 47.615182 112.013890
F 9.112680 39.893782 112.013890
F 17.978550 47.752182 112.197890
F 17.996750 40.022082 111.887890
F 0.064772 50.220882 115.686890
F 0.064772 42.499482 115.686890
F 9.074690 50.189082 115.653890
F 9.074690 42.467682 115.653890
F 18.174950 50.414782 115.829890
F 18.092750 42.702582 115.613890
F 0.157076 50.183482 112.930890
F 0.157076 42.462082 112.930890
F 9.103250 50.189182 112.923890
F 9.103250 42.467782 112.923890
F 17.994150 50.618182 113.151890
F 18.119150 42.639882 112.902890
F 9.141250 47.615082 109.283890
F 9.141250 39.893682 109.283890
F 26.777350 50.740182 127.786890
F 15.655250 51.317682 123.954890
F 2.392930 38.610682 112.859890
F 2.392930 46.332082 112.859890
F 11.332450 38.606982 112.947890
F 11.332450 46.328382 112.947890
F 20.193750 38.722082 112.842890
F 20.315450 46.514382 113.064890
F 2.425430 51.470982 109.219890
F 2.425430 36.028182 109.219890
F 2.425430 43.749582 109.219890
F 11.370550 51.475882 109.307890
F 11.370550 36.033182 109.307890
F 11.370550 43.754582 109.307890
F 22.549950 40.178482 109.304890
F 18.120850 34.975182 127.309890
F 20.144250 51.665882 119.520890
F 2.396020 51.468682 111.957890
F 2.396020 36.025882 111.957890
F 2.396020 43.747282 111.957890
F 11.342050 51.475882 112.037890
F 11.342050 36.033182 112.037890
F 11.342050 43.754582 112.037890
F 15.721050 51.630782 126.672890
F 20.224950 36.215882 111.999890
F 20.202550 43.920782 112.055890
F 2.364000 38.612882 115.595890
F 2.364000 46.334282 115.595890
F 11.303950 38.606982 115.676890
F 11.303950 46.328382 115.676890
F 20.082950 38.806782 115.588890
F 20.272150 46.385882 115.762890
F 4.644820 47.614382 111.967890
F 4.644820 39.892982 111.967890
F 13.570950 47.615282 112.060890
F 13.570950 39.893882 112.060890
F 22.458250 47.806682 112.156890
F 22.489550 40.233982 112.048890
F 4.608680 50.189482 115.606890
F 4.608680 42.468082 115.606890
F 13.532850 50.189082 115.700890
F 13.532850 42.467682 115.700890
F 22.627550 50.528982 115.829890
F 22.369050 42.531382 115.736890
F 4.638420 50.192182 112.874890
F 4.638420 42.470782 112.874890
F 13.561450 50.189082 112.970890
F 13.561450 42.467682 112.970890
F 22.476350 50.299382 113.211890
F 22.487450 42.770382 113.101890
F 4.674580 47.611682 109.234890
F 4.674580 39.890282 109.234890
F 13.599550 47.615282 109.330890
F 13.599550 39.893882 109.330890
F 15.827750 43.586482 109.471890
F 22.550850 47.908982 109.453890
F 6.871840 38.608182 112.899890
F 6.871840 46.329582 112.899890
F 15.833250 38.602882 112.925890
F 15.717550 46.449182 113.075890
F 24.602250 38.970782 113.151890
F 24.609850 46.727782 113.122890
F 6.909430 51.474682 109.259890
F 6.909430 36.031882 109.259890
F 6.909430 43.753282 109.259890
F 18.128350 39.891482 109.246890
F 22.459550 35.079782 115.794890
F 17.999050 47.708882 109.538890
F 0.180932 39.896782 109.289890
F 0.180932 47.618082 109.289890
F 26.668250 50.967182 130.530890
F 6.882510 51.475882 111.990890
F 6.882510 36.033082 111.990890
F 6.882510 43.754482 111.990890
F 24.849850 44.178782 109.429890
F 15.752850 36.022382 111.988890
F 15.833550 43.827682 112.207890
F 17.976750 49.858782 130.279890
F 24.589650 36.390182 111.965890
F 24.547350 44.097482 112.104890
F 6.844950 38.606882 115.629890
F 6.844950 46.328282 115.629890
F 15.773050 38.768682 115.598890
F 15.851850 46.374382 115.808890
F 24.773550 39.086282 115.889890
F 24.598950 46.616982 115.838890
F 0.039701 47.585682 119.324890
F 0.039701 39.864282 119.324890
F 9.036710 47.615182 119.292890
F 9.036710 39.893782 119.292890
F 18.043950 47.420082 119.390890
F 18.029450 40.113082 119.275890
F 0.010699 50.215682 122.959890
F 0.010699 42.494282 122.959890
F 8.998960 50.188582 122.923890
F 8.998960 42.467182 122.923890
F 18.033350 50.248482 123.005890
F 18.051550 42.736082 122.934890
F 0.109145 50.177982 120.211890
F 0.109145 42.456582 120.211890
F 9.027280 50.189082 120.200890
F 9.027280 42.467682 120.200890
F 17.921650 50.231082 120.289890
F 17.967350 42.626882 120.255890
F 0.133295 47.623582 116.571890
F 0.133295 39.902182 116.571890
F 9.065240 47.615182 116.563890
F 9.065240 39.893782 116.563890
F 18.109050 47.719382 116.646890
F 17.789950 40.111082 116.631890
F 2.327740 38.608382 120.138890
F 2.327740 46.329782 120.138890
F 11.256350 38.606982 120.223890
F 11.256350 46.328382 120.223890
F 20.227250 38.717982 120.271890
F 20.224250 46.352882 120.218890
F 2.360530 51.473382 116.499890
F 2.360530 36.030582 116.499890
F 2.360530 43.751982 116.499890
F 11.294350 51.475982 116.586890
F 11.294350 36.033182 116.586890
F 11.294350 43.754582 116.586890
F 4.534330 34.746282 122.878890
F 20.037850 36.255882 116.492890
F 20.210050 43.858182 116.636890
F 2.331740 51.471282 119.234890
F 2.331740 36.028482 119.234890
F 2.331740 43.749882 119.234890
F 11.265850 51.475982 119.316890
F 11.265850 36.033182 119.316890
F 11.265850 43.754582 119.316890
F 16.591150 46.228882 130.000890
F 20.247450 36.156782 119.320890
F 20.143350 43.836882 119.273890
F 2.295360 38.610282 122.869890
F 2.295360 46.331682 122.869890
F 11.228050 38.606482 122.947890
F 11.228050 46.327882 122.947890
F 20.302650 38.793382 122.988890
F 20.111450 46.424482 122.929890
F 4.572430 47.615282 119.246890
F 4.572430 39.893882 119.246890
F 13.494750 47.615282 119.339890
F 13.494750 39.893882 119.339890
F 22.247850 47.861782 119.445890
F 22.383650 40.079782 119.352890
F 4.534330 50.189082 122.878890
F 4.534330 42.467682 122.878890
F 13.456950 50.188582 122.970890
F 13.456950 42.467182 122.970890
F 22.142950 50.426382 123.139890
F 22.438850 42.615282 123.053890
F 4.566130 50.191382 120.152890
F 4.566130 42.469982 120.152890
F 13.485250 50.189082 120.247890
F 13.485250 42.467682 120.247890
F 22.328650 50.458582 120.369890
F 22.416650 42.574882 120.366890
F 4.602340 47.612582 116.514890
F 4.602340 39.891182 116.514890
F 13.523250 47.615282 116.610890
F 13.523250 39.893882 116.610890
F 22.413050 47.859082 116.729890
F 22.454350 39.881082 116.691890
F 6.796740 38.607882 120.176890
F 6.796740 46.329282 120.176890
F 15.710450 38.704282 120.106890
F 15.617050 46.268882 120.259890
F 24.682550 38.973182 120.180890
F 24.607650 46.732182 120.338890
F 6.834270 51.474882 116.539890
F 6.834270 36.032082 116.539890
F 6.834270 43.753482 116.539890
F 24.351150 51.781182 124.139890
F 15.628250 36.320882 116.615890
F 15.710050 43.732982 116.509890
F 18.162150 34.825082 130.057890
F 24.684750 36.384582 116.707890
F 24.466750 43.978582 116.717890
F 6.807390 51.476182 119.269890
F 6.807390 36.033382 119.269890
F 6.807390 43.754782 119.269890
F 15.799350 51.455982 116.664890
F 15.711150 36.191082 119.334890
F 15.691650 43.746182 119.191890
F 24.508950 52.004782 126.977890
F 24.723750 36.461982 119.356890
F 24.590650 44.076482 119.317890
F 6.770160 38.606182 122.900890
F 6.770160 46.327582 122.900890
F 15.610350 38.809182 122.824890
F 15.557150 46.210382 122.878890
F 24.533850 38.914782 123.214890
F 24.480450 46.704482 123.221890
F 4.566130 34.748582 120.152890
F 0.010699 34.772882 122.959890
F 8.974280 47.592582 126.502890
F 8.974280 39.871182 126.502890
F 17.871750 47.695282 126.450890
F 17.928650 39.982782 126.699890
F 4.638420 34.749382 112.874890
F 26.752550 42.768582 127.707890
F 0.064772 34.778082 115.686890
F 20.243350 43.814382 109.405890
F 9.158680 49.923582 129.967890
F 9.158680 42.202182 129.967890
F 15.880150 51.587582 109.329890
F 26.528750 48.234782 126.725890
F 0.062263 50.178082 127.482890
F 0.062263 42.456682 127.482890
F 8.969960 50.160782 127.320890
F 8.969960 42.439382 127.320890
F 17.941950 50.267182 127.500890
F 17.866950 42.601082 127.496890
F 0.082111 47.630882 123.848890
F 0.082111 39.909482 123.848890
F 8.990130 47.614282 123.805890
F 8.990130 39.892882 123.805890
F 17.755850 47.542582 123.799890
F 18.000750 40.083282 123.878890
F 2.275700 38.580382 127.265890
F 2.275700 46.301782 127.265890
F 11.198950 38.578582 127.344890
F 11.198950 46.299982 127.344890
F 20.324950 38.909982 127.603890
F 19.992350 46.474982 127.621890
F 2.291730 51.472882 123.756890
F 2.291730 36.030082 123.756890
F 2.291730 43.751482 123.756890
F 11.219050 51.474982 123.828890
F 11.219050 36.032182 123.828890
F 11.219050 43.753582 123.828890
F 22.583550 35.259882 130.474890
F 20.327450 36.334982 123.836890
F 20.260950 43.818782 123.960890
F 2.256380 51.442282 126.468890
F 2.256380 35.999482 126.468890
F 2.256380 43.720882 126.468890
F 11.203350 51.453282 126.525890
F 11.203350 36.010482 126.525890
F 11.203350 43.731882 126.525890
F 9.027280 34.746282 120.200890
F 20.384550 36.295282 126.577890
F 20.123150 43.792382 126.648890
F 2.421130 38.418882 129.927890
F 2.421130 46.140282 129.927890
F 11.387550 38.341382 129.990890
F 11.387550 46.062782 129.990890
F 15.929950 36.050082 109.221890
F 27.095950 40.438582 116.676890
F 4.510600 47.592082 126.456890
F 4.510600 39.870682 126.456890
F 13.432150 47.592582 126.549890
F 13.432150 39.871182 126.549890
F 22.189450 48.022282 126.706890
F 22.443150 40.452382 126.690890
F 4.693340 49.935082 129.923890
F 4.693340 42.213682 129.923890
F 13.616450 49.923482 130.013890
F 13.616450 42.202082 130.013890
F 22.479050 34.894882 120.152890
F 20.359250 51.730082 116.790890
F 4.510030 50.162682 127.273890
F 4.510030 42.441282 127.273890
F 13.427850 50.160682 127.367890
F 13.427850 42.439282 127.367890
F 22.230650 50.799282 127.646890
F 22.422550 42.948382 127.717890
F 4.530570 47.612282 123.757890
F 4.530570 39.890882 123.757890
F 13.447950 47.614282 123.852890
F 13.447950 39.892882 123.852890
F 22.061450 47.831382 124.074890
F 22.286250 40.155282 124.049890
F 6.739890 38.579582 127.297890
F 6.739890 46.300982 127.297890
F 15.659150 38.539682 127.503890
F 15.656950 46.455882 127.437890
F 24.547050 38.927082 127.515890
F 24.373250 46.829382 127.551890
F 6.759680 51.474182 123.781890
F 6.759680 36.031382 123.781890
F 6.759680 43.752782 123.781890
F 18.079950 34.959682 123.026890
F 15.688150 36.357682 123.751890
F 15.697650 43.707582 123.832890
F 24.424050 39.172582 130.214890
F 24.564550 36.338382 124.049890
F 24.728050 44.022482 123.997890
F 6.745160 51.454082 126.478890
F 6.745160 36.011282 126.478890
F 6.745160 43.732682 126.478890
F 23.964150 46.976082 130.384890
F 15.600350 36.061682 126.469890
F 15.612950 43.902882 126.465890
F 19.768850 51.912082 130.908890
F 24.677550 36.211082 126.742890
F 24.739250 44.188682 126.654890
F 6.929120 38.342382 129.944890
F 6.929120 46.063782 129.944890
F 20.318750 51.690582 112.201890
F 22.118550 50.785582 130.338890
F 9.074690 34.746382 115.653890
F 9.103250 34.746382 112.923890
F 4.608680 34.746682 115.606890
F 19.331550 47.101782 130.230890
F 22.428850 34.992282 122.888890
F 16.106350 38.455082 130.157890
F 15.723250 51.521982 112.019890
F 15.631850 51.565882 119.471890
F 18.288750 42.753282 130.156890
F 26.468850 42.980982 130.561890
F 15.862750 43.721482 130.897890
F 20.287350 36.209482 109.358890
F 20.292050 38.771582 130.231890
F 20.325650 51.570682 109.461890
F 22.518650 35.096182 127.678890
F 22.130750 43.006982 130.418890
F 24.570950 36.379482 109.195890
F 24.709850 51.670782 112.214890
F 19.998350 51.878482 123.977890
F 24.621150 51.793782 116.853890
F 24.511550 51.736082 119.553890
F 20.022450 51.759482 126.651890
F 18.212450 40.134182 130.967890
F 22.546250 34.893982 112.951890
F 26.786450 35.236782 130.550890
F 26.974950 40.092282 123.945890
F 26.951450 40.290482 126.613890
F 26.841950 35.383082 123.198890
F 17.986450 34.849382 120.239890
F 17.885750 34.995182 115.675890
F 24.568550 36.816782 131.570890
F 15.981250 35.763082 131.211890
F 15.825050 51.393482 130.997890
F 24.929750 51.699782 109.500890
F 1.327770 55.376882 2.863230
F 1.327770 63.098282 2.863230
F 10.237550 55.364982 2.984760
F 10.237550 63.086382 2.984760
F 21.507650 63.479182 3.003290
F 21.731850 63.444082 0.230603
F 1.316220 57.898982 6.392160
F 1.316220 65.620382 6.392160
F 10.217350 57.911482 6.500030
F 10.217350 65.632782 6.500030
F 19.579450 67.164082 2.741240
F 19.239750 65.283282 6.422340
F 1.317990 57.926382 3.711650
F 1.317990 65.647782 3.711650
F 10.233150 57.933182 3.803000
F 10.233150 65.654582 3.803000
F 23.676450 65.417882 21.190590
F 25.916950 58.657582 7.537900
F 1.056770 55.707982 0.234185
F 26.021850 66.592682 10.362490
F 1.056770 63.429382 0.234184
F 3.370610 69.487382 20.948190
F 10.049250 55.602182 0.338519
F 10.049250 63.323582 0.338519
F 26.010650 53.648782 11.165190
F 19.827350 67.049682 0.021236
F 3.535090 54.069382 3.727250
F 3.535090 61.790782 3.727250
F 12.462350 54.072482 3.826360
F 12.462350 61.793782 3.826360
F 26.289150 53.531982 4.160770
F 26.115550 60.931582 4.101990
F 3.350840 59.489282 0.257764
F 3.350840 67.210682 0.257764
F 12.278050 59.462882 0.361867
F 12.278050 67.184282 0.361867
F 21.283550 53.917582 21.062390
F 3.446840 69.487382 13.668890
F 3.540920 59.228682 2.903320
F 3.540920 66.950082 2.903320
F 12.466650 59.225682 3.008080
F 12.466650 66.947082 3.008080
F 21.482350 53.162882 3.610570
F 19.011350 60.631682 2.731450
F 3.522090 54.045982 6.423010
F 3.522090 61.767382 6.423010
F 12.446450 54.050682 6.523360
F 12.446450 61.772082 6.523360
F 21.611850 53.486882 6.365760
F 21.325250 61.376482 6.714470
F 5.775660 55.363182 2.940240
F 5.775660 63.084582 2.940240
F 14.695550 55.364982 3.031410
F 14.695550 63.086382 3.031410
F 26.019350 66.474482 14.921490
F 23.782250 64.800782 3.848220
F 5.754370 57.913682 6.454640
F 5.754370 65.635082 6.454640
F 14.675450 57.911382 6.546690
F 14.675450 65.632782 6.546690
F 23.732650 57.249482 6.502450
F 23.895350 65.176982 6.609350
F 5.769960 57.935482 3.754420
F 5.769960 65.656882 3.754420
F 14.691250 57.933082 3.849710
F 14.691250 65.654482 3.849710
F 23.672250 57.053882 3.794910
F 25.952350 61.402382 11.257690
F 5.590100 55.605182 0.292069
F 5.590110 63.326582 0.292069
F 14.506950 55.602182 0.385205
F 14.506950 63.323582 0.385205
F 21.516250 61.727682 21.085890
F 3.475320 69.487482 10.945990
F 8.003700 54.072582 3.779660
F 8.003700 61.793982 3.779660
F 17.077450 54.426582 3.894380
F 16.812850 69.398582 11.004590
F 23.851750 59.706882 0.409683
F 24.150050 67.486782 0.257199
F 7.820360 59.462982 0.315219
F 7.820360 67.184382 0.315219
F 21.738750 68.961282 6.592680
F 3.522090 69.488782 6.423010
F 25.757650 61.478082 21.240290
F 3.399140 69.487382 18.225090
F 8.007670 59.225282 2.961730
F 8.007670 66.946682 2.961730
F 21.394250 60.822382 3.963760
F 16.648350 67.015682 2.530980
F 25.802150 61.452682 13.978490
F 25.940650 53.591382 21.162790
F 7.987640 54.050982 6.476920
F 7.987640 61.772382 6.476920
F 16.991050 54.158582 6.667330
F 16.905350 61.760082 6.568750
F 26.189950 63.536682 3.192020
F 26.334550 53.443982 6.817010
F 1.285030 55.352382 9.997480
F 1.285030 63.073782 9.997480
F 10.180150 55.336582 10.105190
F 10.180150 63.057982 10.105190
F 19.322150 54.899282 10.332890
F 19.188750 63.031082 10.128490
F 1.247400 57.894382 13.635290
F 1.247400 65.615782 13.635290
F 10.142050 57.910482 13.742290
F 10.142050 65.631882 13.742290
F 19.071750 57.743282 13.692990
F 19.097850 65.540982 13.877290
F 1.275630 57.894382 10.933290
F 1.275630 65.615782 10.933290
F 10.170650 57.910482 11.012790
F 10.170650 65.631882 11.012790
F 19.202950 57.436382 11.016290
F 19.194550 65.543682 11.127790
F 1.310020 55.351482 7.298850
F 1.310020 63.072882 7.298850
F 10.208450 55.337082 7.381730
F 10.208450 63.058482 7.381730
F 19.520250 55.092582 7.519420
F 19.239950 62.825282 7.432670
F 3.475320 54.044682 10.945990
F 3.475320 61.766082 10.945990
F 12.399750 54.049782 11.036090
F 12.399750 61.771182 11.036090
F 21.654850 53.529682 11.112890
F 21.253650 61.429382 11.071190
F 3.512630 59.202682 7.314250
F 3.512630 66.924082 7.314250
F 12.437550 59.197782 7.405090
F 12.437550 66.919182 7.405090
F 21.497750 58.670582 7.384240
F 21.387050 66.426282 7.539820
F 3.484970 59.202482 10.031690
F 3.484970 66.923882 10.031690
F 12.409250 59.197382 10.128490
F 12.409250 66.918682 10.128490
F 21.346950 58.881482 10.033790
F 21.594850 66.492682 10.245690
F 3.446840 54.044582 13.668890
F 3.446840 61.765982 13.668890
F 12.371150 54.049782 13.765690
F 12.371150 61.771182 13.765690
F 21.539450 53.883982 13.816090
F 21.294150 61.643182 13.818590
F 5.717320 55.334382 10.059990
F 5.717320 63.055682 10.059990
F 14.638150 55.336682 10.151890
F 14.638150 63.058082 10.151890
F 23.735350 54.999282 10.277190
F 23.730450 62.781482 10.248690
F 5.679260 57.912782 13.697190
F 5.679260 65.634182 13.697190
F 14.600050 57.910482 13.788990
F 14.600050 65.631882 13.788990
F 23.613550 57.571782 13.856290
F 23.753850 65.277082 13.823290
F 5.707890 57.912782 10.964490
F 5.707890 65.634182 10.964490
F 14.628650 57.910482 11.059490
F 14.628650 65.631882 11.059490
F 23.648450 57.694182 11.157790
F 23.892450 65.364382 11.148290
F 5.745410 55.334682 7.333230
F 5.745410 63.056082 7.333230
F 14.666450 55.337082 7.428440
F 14.666450 63.058482 7.428440
F 23.889850 54.524682 7.465280
F 23.601250 62.680882 7.449900
F 7.940910 54.050082 10.989190
F 7.940910 61.771482 10.989190
F 16.925850 53.922882 11.097490
F 17.034950 61.547482 11.019490
F 26.196750 55.992182 3.027800
F 26.402850 69.072982 6.623530
F 7.978620 59.197482 7.358170
F 7.978620 66.918882 7.358170
F 17.059250 59.080282 7.388520
F 17.084650 66.920682 7.416500
F 18.874150 56.594382 3.505750
F 17.084450 58.609582 2.641540
F 7.950400 59.196982 10.081990
F 7.950400 66.918382 10.081990
F 17.004950 58.957982 10.152090
F 16.963450 66.815782 10.075590
F 25.867350 61.292682 6.809880
F 26.328350 66.570782 7.400770
F 7.912310 54.050082 13.719190
F 7.912310 61.771482 13.719190
F 16.854550 54.147582 13.804990
F 16.770050 61.803982 13.861690
F 16.814350 61.875282 20.916790
F 26.147850 69.145782 11.451890
F 1.209310 55.352682 17.274990
F 1.209310 63.074082 17.274990
F 10.103950 55.336582 17.381990
F 10.103950 63.057982 17.381990
F 19.100550 55.298982 17.484190
F 19.118050 63.050182 17.481390
F 1.171190 57.894382 20.914690
F 1.171190 65.615782 20.914690
F 10.065850 57.910482 21.021690
F 10.065850 65.631882 21.021690
F 25.885450 58.702582 14.880090
F 16.690750 54.045882 21.128790
F 1.199490 57.894382 18.212590
F 1.199490 65.615782 18.212590
F 10.094450 57.910482 18.291790
F 10.094450 65.631882 18.291790
F 19.211650 57.922982 18.305390
F 19.231950 65.544882 18.288090
F 1.237600 55.352682 14.572890
F 1.237600 63.074082 14.572890
F 10.132550 55.336582 14.652090
F 10.132550 63.057982 14.652090
F 19.274150 55.270882 14.754190
F 19.093950 62.975282 14.675190
F 3.399140 54.044582 18.225090
F 3.399140 61.765982 18.225090
F 12.323550 54.049782 18.315190
F 12.323550 61.771182 18.315190
F 21.174950 53.919682 18.375790
F 21.515850 61.643882 18.399590
F 3.437250 59.202482 14.585390
F 3.437250 66.923882 14.585390
F 12.361650 59.197282 14.675490
F 12.361650 66.918682 14.675490
F 21.370550 58.864282 14.640090
F 21.515950 66.329282 14.783790
F 3.408740 59.202482 17.308490
F 3.408740 66.923882 17.308490
F 12.333050 59.197282 17.405290
F 12.333050 66.918682 17.405290
F 21.514450 59.039982 17.409990
F 21.561350 66.816782 17.387190
F 3.370610 54.044582 20.948190
F 3.370610 61.765982 20.948190
F 12.294950 54.049782 21.044990
F 12.294950 61.771182 21.044990
F 21.419950 55.754682 2.799910
F 21.322250 69.185882 21.209790
F 5.641150 55.334382 17.336790
F 5.641150 63.055682 17.336790
F 14.561950 55.336682 17.428590
F 14.561950 63.058082 17.428590
F 23.684750 55.009782 17.406290
F 23.803450 62.800182 17.543190
F 5.603020 57.912782 20.976490
F 5.603020 65.634182 20.976490
F 14.523850 57.910482 21.068290
F 14.523850 65.631882 21.068290
F 19.157650 57.552382 6.338880
F 26.032750 58.884582 10.267090
F 5.631650 57.912782 18.243590
F 5.631650 65.634182 18.243590
F 14.552450 57.910482 18.338590
F 14.552450 65.631882 18.338590
F 23.568150 57.557982 18.463990
F 23.713050 65.506082 18.220490
F 5.669760 55.334382 14.603890
F 5.669760 63.055682 14.603890
F 14.590550 55.336682 14.698890
F 14.590550 63.058082 14.698890
F 23.782150 54.946182 14.645390
F 23.641850 62.754782 14.761990
F 7.864680 54.050082 18.268290
F 7.864680 61.771482 18.268290
F 16.873550 54.064582 18.327490
F 16.832750 61.847082 18.072190
F 26.027150 53.874582 18.470090
F 25.866050 61.246382 18.503190
F 7.902790 59.196982 14.628590
F 7.902790 66.918382 14.628590
F 16.910550 59.120282 14.713490
F 16.889450 66.801582 14.688990
F 25.807150 58.728182 17.566390
F 25.984950 69.170182 21.315890
F 7.874200 59.196982 17.358790
F 7.874200 66.918382 17.358790
F 16.781350 59.029482 17.302790
F 16.877950 66.857682 17.606790
F 26.096350 66.546682 17.613390
F 19.221650 65.499682 21.093990
F 7.836080 54.050082 20.998490
F 7.836080 61.771482 20.998490
F 26.055450 53.538782 13.834690
F 19.152550 64.640482 3.844430
F 23.923650 67.352782 3.095980
F 19.247850 57.821882 21.079890
F 17.435150 62.531282 3.940270
F 25.966850 69.121182 14.201390
F 23.676350 59.694982 3.133740
F 23.560350 57.602682 21.181890
F 26.351950 56.065082 0.214030
F 26.230550 68.878182 3.938990
F 21.549650 68.731882 3.906820
F 26.438150 63.697582 0.387822
F 21.539050 69.119482 11.234890
F 25.853750 69.234782 18.616290
F 19.539650 59.672282 0.250364
F 21.565650 69.338982 18.494590
F 21.771550 55.520782 0.089442
F 16.765550 69.465382 18.527890
F 24.117750 52.016982 3.170200
F 21.420550 68.982382 13.948090
F 16.905450 69.556182 6.428710
F 17.023950 69.490382 3.847090
F 16.826150 69.358582 13.788090
F 1.133080 55.352682 24.554390
F 1.133080 63.074082 24.554390
F 10.027720 55.336582 24.661390
F 10.027720 63.057982 24.661390
F 18.981350 55.439682 24.863290
F 18.969050 62.919782 24.590690
F 1.095020 57.894282 28.193790
F 1.095020 65.615682 28.193790
F 9.989590 57.910482 28.301090
F 9.989590 65.631882 28.301090
F 18.972450 57.847282 28.404590
F 19.101550 65.399282 28.283190
F 1.123270 57.894382 25.491890
F 1.123270 65.615782 25.491890
F 10.018190 57.910482 25.571290
F 10.018190 65.631882 25.571290
F 18.896450 58.015882 25.704790
F 19.081550 65.397582 25.514090
F 0.649362 55.249382 43.675490
F 0.649362 62.970782 43.675490
F 10.056250 55.336582 21.931490
F 10.056250 63.057982 21.931490
F 25.599850 69.253282 35.703790
F 26.035150 66.508282 22.096190
F 3.322900 54.044582 25.504590
F 3.322900 61.765982 25.504590
F 12.247250 54.049782 25.594590
F 12.247250 61.771182 25.594590
F 21.247850 53.885982 25.632490
F 21.108250 61.597482 25.700890
F 3.361020 59.202482 21.864790
F 3.361020 66.923882 21.864790
F 12.285350 59.197282 21.954890
F 12.285350 66.918682 21.954890
F 19.067650 55.279782 22.147190
F 25.820650 53.755382 28.334690
F 3.332510 59.202482 24.587890
F 3.332510 66.923882 24.587890
F 12.256850 59.197282 24.684690
F 12.256850 66.918682 24.684690
F 21.229250 58.955882 24.588490
F 21.420850 66.772582 24.807090
F 3.294310 54.044482 28.227990
F 3.294310 61.765882 28.227990
F 12.218650 54.049782 28.324390
F 12.218650 61.771182 28.324390
F 21.209750 53.869982 28.465590
F 21.248850 61.645282 28.435190
F 5.564910 55.334382 24.616190
F 5.564910 63.055682 24.616190
F 14.485750 55.336682 24.707990
F 14.485750 63.058082 24.707990
F 23.643650 55.093182 24.674490
F 23.615750 62.804782 25.007490
F 5.526630 57.912782 28.256190
F 5.526630 65.634182 28.256190
F 14.447550 57.910482 28.347690
F 14.447550 65.631882 28.347690
F 23.529150 57.803982 28.321690
F 23.492450 65.667782 28.469890
F 5.555400 57.912782 25.522990
F 5.555400 65.634182 25.522990
F 14.476150 57.910482 25.617990
F 14.476150 65.631882 25.617990
F 23.580750 57.696482 25.615590
F 23.644050 65.406282 25.825090
F 5.593530 55.334382 21.883290
F 5.593530 63.055682 21.883290
F 14.514350 55.336682 21.978290
F 14.514350 63.058082 21.978290
F 3.243250 69.489382 32.789690
F 25.499750 61.480282 32.656690
F 7.788450 54.050082 25.547690
F 7.788450 61.771482 25.547690
F 16.725050 54.004282 25.569190
F 16.754050 61.845082 25.610590
F 21.147650 54.001282 42.824290
F 23.422650 65.685782 42.891690
F 7.826560 59.196982 21.907990
F 7.826560 66.918382 21.907990
F 1.161370 55.352682 21.852290
F 3.294310 69.487282 28.227990
F 16.525850 53.947882 42.763790
F 3.322900 69.487382 25.504590
F 7.797970 59.196982 24.638190
F 7.797970 66.918382 24.638190
F 16.611850 59.189082 24.631890
F 16.890850 66.696082 24.691590
F 25.853050 59.049882 24.858390
F 25.857750 61.546982 25.864290
F 7.759840 54.050082 28.277890
F 7.759840 61.771482 28.277890
F 16.793550 54.173682 28.333990
F 16.650450 61.780982 28.398790
F 25.550750 61.712782 43.149790
F 25.862650 61.870282 28.542690
F 1.056050 55.365282 31.836290
F 1.056050 63.086682 31.836290
F 9.951470 55.336582 31.940790
F 9.951470 63.057982 31.940790
F 18.866850 55.360482 32.168690
F 18.955550 62.985482 31.915290
F 1.012246 57.841682 35.480190
F 1.012247 65.563082 35.480190
F 9.913320 57.910482 35.580490
F 9.913320 65.631882 35.580490
F 18.773750 57.806982 35.495790
F 19.097850 65.615982 35.416890
F 0.924627 57.944482 32.756190
F 0.924629 65.665882 32.756190
F 9.941820 57.910482 32.850590
F 9.941820 65.631882 32.850590
F 18.966350 57.848182 32.847790
F 18.924950 65.828182 32.681290
F 1.085150 55.352782 29.132590
F 1.085150 63.074182 29.132590
F 9.980060 55.336582 29.210990
F 9.980060 63.057982 29.210990
F 18.987350 55.272382 29.384290
F 18.997450 62.900582 29.167490
F 3.243250 54.046582 32.789690
F 3.243250 61.767982 32.789690
F 12.171050 54.049782 32.873990
F 12.171050 61.771182 32.873990
F 21.060850 53.919082 33.026290
F 21.226250 61.670682 32.749190
F 3.284330 59.202382 29.146090
F 3.284330 66.923782 29.146090
F 12.209150 59.197282 29.234290
F 12.209150 66.918682 29.234290
F 21.327750 58.959482 29.162090
F 21.255450 66.869082 29.327990
F 3.238300 59.196882 31.873990
F 3.238300 66.918282 31.873990
F 12.180550 59.197282 31.964090
F 12.180550 66.918682 31.964090
F 21.432250 59.005482 32.022490
F 21.377550 66.917182 31.931890
F 3.146680 54.063682 35.527490
F 3.146680 61.785082 35.527490
F 12.142450 54.049782 35.603790
F 12.142450 61.771182 35.603790
F 21.223050 53.835682 35.690190
F 21.205550 61.696782 35.415690
F 5.488050 55.333882 31.896490
F 5.488050 63.055282 31.896490
F 14.409450 55.336682 31.987390
F 14.409450 63.058082 31.987390
F 23.564450 55.091282 31.852190
F 23.490150 63.108382 32.036390
F 5.449450 57.913882 35.536590
F 5.449450 65.635282 35.536590
F 14.371350 57.910482 35.627090
F 14.371350 65.631882 35.627090
F 23.623450 57.875782 35.531890
F 23.430950 65.688882 35.531490
F 5.475410 57.913082 32.802490
F 5.475410 65.634482 32.802490
F 14.399950 57.910482 32.897390
F 14.399950 65.631882 32.897390
F 23.541750 57.655782 32.817290
F 23.682250 65.720482 32.839590
F 5.517260 55.334282 29.162790
F 5.517260 63.055682 29.162790
F 14.438050 55.336682 29.257690
F 14.438050 63.058082 29.257690
F 23.629650 55.097882 29.187790
F 23.461850 63.058482 29.325090
F 7.712140 54.050082 32.827190
F 7.712140 61.771482 32.827190
F 16.666750 53.915882 32.783690
F 16.648750 61.797782 32.925690
F 25.761150 53.738382 32.992790
F 25.774150 66.838582 24.874790
F 7.750310 59.196982 29.187490
F 7.750310 66.918382 29.187490
F 16.710750 59.177682 29.303090
F 16.814250 66.857882 29.115090
F 25.682950 59.027582 29.369490
F 25.834850 66.595482 29.396390
F 7.720880 59.196782 31.917790
F 7.720880 66.918182 31.917790
F 16.556850 59.226282 32.011390
F 16.603150 66.886782 31.832090
F 25.926650 58.776482 32.073690
F 25.732550 69.209382 43.013290
F 7.680690 54.050782 35.557890
F 7.680690 61.772182 35.557890
F 16.689950 54.201082 35.492190
F 16.505950 61.815282 35.581490
F 25.713050 53.810482 35.749790
F 19.206450 57.817982 42.784590
F 0.981385 55.413182 39.103490
F 0.981385 63.134582 39.103490
F 9.875200 55.336582 39.220190
F 9.875200 63.057982 39.220190
F 18.860350 55.152582 39.270390
F 18.866850 63.004782 39.310290
F 0.946252 57.824882 42.746290
F 0.946252 65.546282 42.746290
F 9.837070 57.910582 42.859890
F 9.837070 65.631982 42.859890
F 23.819350 54.945182 21.894090
F 25.690950 53.934582 40.031290
F 0.688467 57.997882 40.031790
F 0.688467 65.719282 40.031790
F 9.865010 57.910682 40.129890
F 9.865010 65.632082 40.129890
F 18.931250 57.865582 40.065190
F 18.727750 65.597482 40.172090
F 0.677114 55.230282 36.383990
F 0.677115 62.951682 36.383990
F 9.903430 55.336482 36.490290
F 9.903430 63.057882 36.490290
F 18.981650 55.285182 36.448390
F 18.817750 62.942382 36.464690
F 3.157060 54.052982 40.069190
F 3.157060 61.774382 40.069190
F 12.094850 54.049782 40.153390
F 12.094850 61.771182 40.153390
F 21.316150 54.071382 40.275990
F 21.190250 61.716582 40.030490
F 3.199830 59.194982 36.432090
F 3.199830 66.916382 36.432090
F 12.132950 59.197282 36.513690
F 12.132950 66.918682 36.513690
F 21.239850 59.107882 36.391490
F 21.160550 66.846582 36.677590
F 3.100270 59.182382 39.170390
F 3.100270 66.903782 39.170390
F 12.104250 59.197282 39.243490
F 12.104250 66.918682 39.243490
F 21.094450 59.108182 39.103290
F 21.137750 66.846682 39.338590
F 3.053090 54.065882 42.811790
F 3.053090 61.787282 42.811790
F 12.066050 54.049782 42.883190
F 12.066050 61.771182 42.883190
F 1.161370 63.074082 21.852290
F 25.724850 61.652682 35.427990
F 5.410920 55.332882 39.176690
F 5.410920 63.054282 39.176690
F 14.333250 55.336682 39.266790
F 14.333250 63.058082 39.266790
F 23.597050 55.434582 39.281990
F 23.398350 63.038882 39.266490
F 5.372390 57.914282 42.816390
F 5.372390 65.635682 42.816390
F 14.295150 57.910482 42.906490
F 14.295150 65.631882 42.906490
F 25.679550 53.811282 42.719590
F 16.814350 59.331782 21.875590
F 5.383100 57.915682 40.080190
F 5.383100 65.637082 40.080190
F 14.323750 57.910482 40.176790
F 14.323750 65.631882 40.176790
F 23.337950 58.027882 40.257790
F 23.485250 65.525582 40.191490
F 5.427080 55.333382 36.441890
F 5.427080 63.054782 36.441890
F 14.361850 55.336682 36.537090
F 14.361850 63.058082 36.537090
F 23.634750 55.205582 36.525690
F 23.373050 63.036082 36.339490
F 7.635800 54.049982 40.106790
F 7.635800 61.771382 40.106790
F 16.554850 53.961782 40.025990
F 16.473850 61.709182 40.059490
F 26.030850 53.792982 25.523390
F 25.616550 61.775382 40.377290
F 7.673940 59.197082 36.466990
F 7.673940 66.918482 36.466990
F 16.593050 59.229282 36.314990
F 16.776350 66.872582 36.566990
F 25.675250 59.148482 36.673390
F 25.738150 66.725682 36.634390
F 7.640800 59.195782 39.197890
F 7.640800 66.917182 39.197890
F 16.567150 59.109382 39.121190
F 16.442550 66.988982 39.278790
F 25.612150 59.305482 39.394990
F 25.667850 66.927282 39.335390
F 7.601450 54.051682 42.837790
F 7.601450 61.772982 42.837790
F 26.015250 66.861082 32.010690
F 21.249350 69.562482 33.013490
F 23.562550 57.699682 42.963690
F 21.073150 61.806282 42.973490
F 25.920250 69.381982 40.389890
F 16.654850 61.617782 42.869290
F 18.812950 65.432482 42.944990
F 25.866750 58.845282 22.052090
F 21.379550 58.982382 21.978490
F 16.693350 69.486482 32.885590
F 19.148350 62.843382 21.928590
F 21.023950 69.387482 43.029090
F 25.690550 69.290282 28.476190
F 23.747850 62.837182 22.240990
F 25.877050 69.394282 25.661890
F 21.438250 66.592182 21.980090
F 16.918150 66.705482 21.988290
F 26.027450 69.497282 32.888490
F 21.213750 69.341182 40.325390
F 21.416350 69.347582 25.682490
F 21.386850 69.384282 28.473090
F 16.581650 69.564482 40.146690
F 16.605850 69.279982 42.867890
F 16.615050 69.441182 35.585190
F 16.716750 69.298282 25.535290
F 18.845350 62.972182 43.924690
F 0.911229 55.419782 46.384290
F 0.911229 63.141182 46.384290
F 9.798960 55.336582 46.499590
F 9.798960 63.057982 46.499590
F 18.870150 55.185482 46.417390
F 18.738550 63.099182 46.589790
F 0.876155 57.828682 50.026790
F 0.876155 65.550082 50.026790
F 9.760830 57.910582 50.139290
F 9.760830 65.631982 50.139290
F 18.855850 57.841882 50.220390
F 18.641450 65.686682 50.162090
F 0.623100 57.993982 47.316990
F 0.623100 65.715382 47.316990
F 9.788360 57.910782 47.409290
F 9.788360 65.632182 47.409290
F 18.862650 57.765282 47.447990
F 18.886950 65.602182 47.467090
F 21.066750 66.821982 43.670390
F 20.840150 61.741282 64.950990
F 9.826620 55.336382 43.769590
F 9.826620 63.057782 43.769590
F 25.596650 66.715782 61.014290
F 16.734450 58.957682 43.692490
F 3.078180 54.053582 47.347290
F 3.078180 61.774982 47.347290
F 12.018550 54.049782 47.432790
F 12.018550 61.771182 47.432790
F 21.196250 53.872382 47.193990
F 20.888350 61.771382 47.477590
F 3.115910 59.192582 43.708290
F 3.115910 66.913982 43.708290
F 12.056650 59.197282 43.793090
F 12.056650 66.918682 43.793090
F 22.964750 65.558182 64.724290
F 20.774950 69.455882 65.000290
F 3.019350 59.182382 46.450190
F 3.019350 66.903782 46.450190
F 12.027950 59.197282 46.522890
F 12.027950 66.918682 46.522890
F 21.030850 59.202782 46.588990
F 21.161250 66.786282 46.465190
F 2.984380 54.063482 50.088690
F 2.984380 61.784882 50.088690
F 11.989850 54.049782 50.162590
F 11.989850 61.771182 50.162590
F 20.974850 53.894182 50.037390
F 20.979150 61.514782 50.261390
F 5.333920 55.332782 46.456090
F 5.333920 63.054182 46.456090
F 14.257050 55.336682 46.546190
F 14.257050 63.058082 46.546190
F 23.475650 55.355882 46.493390
F 23.193550 62.894782 46.522590
F 5.295620 57.914282 50.095690
F 5.295620 65.635682 50.095690
F 14.218850 57.910482 50.185990
F 14.218850 65.631882 50.185990
F 23.320150 57.701482 50.275590
F 23.395150 65.552382 50.259190
F 5.302990 57.916982 47.358790
F 5.302990 65.638282 47.358790
F 14.247450 57.910482 47.456190
F 14.247450 65.631882 47.456190
F 23.149750 57.841582 47.564190
F 23.381950 65.408282 47.413990
F 5.341020 55.330282 43.719190
F 5.341020 63.051682 43.719190
F 14.285550 55.336682 43.816490
F 14.285550 63.058082 43.816490
F 18.576950 65.456782 65.084890
F 25.733150 69.213182 50.302090
F 7.559530 54.049882 47.386190
F 7.559530 61.771282 47.386190
F 16.484850 54.059982 47.429890
F 16.533650 61.785282 47.538390
F 25.623550 53.790482 47.321790
F 25.484650 61.690282 47.370290
F 7.597660 59.197182 43.746490
F 7.597660 66.918582 43.746490
F 7.372950 54.051482 64.675990
F 16.208950 61.859982 64.710290
F 25.680950 66.713282 46.485290
F 7.372950 61.772882 64.675990
F 7.563000 59.195382 46.477590
F 7.563000 66.916782 46.477590
F 16.671150 59.114582 46.404290
F 16.672350 66.958482 46.586090
F 25.412650 58.831882 46.623190
F 25.727050 66.608382 43.799790
F 7.524730 54.051782 50.117290
F 7.524730 61.773182 50.117290
F 16.438650 53.977982 50.147590
F 16.436550 61.748782 50.180390
F 25.489850 53.752382 50.066490
F 25.479750 61.679782 50.019490
F 0.840078 55.417682 53.669090
F 0.840079 63.139082 53.669090
F 9.722730 55.336582 53.778990
F 9.722730 63.057982 53.778990
F 18.791550 55.407582 53.641590
F 18.547950 62.975882 53.836790
F 0.803990 57.831282 57.310490
F 0.803989 65.552682 57.310490
F 9.684610 57.910582 57.418690
F 9.684610 65.631882 57.418690
F 18.637050 57.844082 57.463890
F 18.800250 65.530782 57.538490
F 0.568830 57.988182 54.601990
F 0.568830 65.709582 54.601990
F 9.712000 57.910782 54.688590
F 9.712000 65.632182 54.688590
F 18.596550 57.925082 54.770690
F 18.843450 65.559282 54.818790
F 0.596303 55.255982 50.959590
F 0.596303 62.977382 50.959590
F 9.750140 55.336282 51.048890
F 9.750140 63.057682 51.048890
F 18.724350 55.167982 50.933390
F 18.763650 62.974782 51.030390
F 3.004480 54.052082 54.627890
F 3.004480 61.773482 54.627890
F 11.942350 54.049782 54.712190
F 11.942350 61.771182 54.712190
F 20.846750 53.997582 54.845290
F 20.945550 61.720282 54.693390
F 3.041450 59.194382 50.987890
F 3.041450 66.915782 50.987890
F 11.980450 59.197282 51.072490
F 11.980450 66.918682 51.072490
F 21.121350 58.939582 51.152490
F 21.011050 66.639882 51.105090
F 2.948380 59.184182 53.728090
F 2.948380 66.905582 53.728090
F 11.951650 59.197282 53.802290
F 11.951650 66.918682 53.802290
F 20.989650 59.030082 53.977190
F 21.107350 66.725882 53.795390
F 2.913850 54.062182 57.367190
F 2.913850 61.783582 57.367190
F 11.913550 54.049782 57.441990
F 11.913550 61.771182 57.441990
F 20.881950 53.971382 57.528590
F 20.922350 61.775182 57.521190
F 5.257580 55.332882 53.735190
F 5.257580 63.054282 53.735190
F 14.180750 55.336682 53.825690
F 14.180750 63.058082 53.825690
F 23.130150 55.242782 53.999390
F 23.278250 62.838782 53.950090
F 5.219640 57.914182 57.374890
F 5.219640 65.635582 57.374890
F 14.142650 57.910482 57.465390
F 14.142650 65.631882 57.465390
F 23.130550 57.781882 57.591490
F 23.329250 65.479182 57.633390
F 5.227310 57.916982 54.638090
F 5.227310 65.638382 54.638090
F 14.171250 57.910482 54.735590
F 14.171250 65.631882 54.735590
F 23.179750 57.775982 54.911690
F 23.328950 65.309082 54.934290
F 5.265070 55.330082 50.998390
F 5.265070 63.051482 50.998390
F 14.209350 55.336682 51.095890
F 14.209350 63.058082 51.095890
F 23.339450 55.117582 51.181590
F 23.245450 62.962382 51.058590
F 7.483290 54.049882 54.665590
F 7.483290 61.771282 54.665590
F 16.594650 54.083882 54.606090
F 16.385550 61.704682 54.775290
F 25.422350 53.663482 54.821390
F 25.466450 61.509682 54.694890
F 7.521390 59.197282 51.025890
F 7.521390 66.918582 51.025890
F 16.587550 59.150582 51.147590
F 16.357450 67.030782 51.062990
F 25.633050 58.953682 51.003890
F 16.391650 54.001582 64.839490
F 7.486630 59.195282 53.756990
F 7.486630 66.916682 53.756990
F 16.447850 59.095982 53.806990
F 16.553950 66.954082 53.897990
F 25.420550 58.993282 53.789690
F 25.313150 66.706682 53.954490
F 7.448760 54.051682 57.396690
F 7.448760 61.773082 57.396690
F 16.384450 53.872882 57.397890
F 16.420950 61.805582 57.448390
F 25.239150 61.639182 64.874790
F 25.200050 61.609382 57.574990
F 0.767195 55.415082 60.954690
F 0.767195 63.136382 60.954690
F 9.646500 55.336582 61.058390
F 9.646500 63.057982 61.058390
F 18.711350 55.356882 61.252090
F 18.590750 62.989982 61.343990
F 0.605331 57.894782 64.661990
F 0.605335 65.616182 64.661990
F 9.608230 57.910582 64.698090
F 9.608230 65.631982 64.698090
F 20.896950 53.947282 64.795190
F 25.390450 53.892182 57.498290
F 0.515258 57.979682 61.904690
F 0.515258 65.701082 61.904690
F 9.635840 57.910782 61.967990
F 9.635840 65.632182 61.967990
F 18.665250 57.979182 62.320590
F 18.736250 65.443782 62.302990
F 0.542596 55.262782 58.244890
F 0.542596 62.984182 58.244890
F 9.673910 55.336282 58.328290
F 9.673910 63.057682 58.328290
F 18.563550 55.198482 58.602590
F 18.671650 62.963982 58.605790
F 2.930600 54.050882 61.910290
F 2.930600 61.772282 61.910290
F 11.866150 54.049782 61.991590
F 11.866150 61.771182 61.991590
F 20.947950 53.860582 62.003190
F 20.854450 61.779182 62.254790
F 2.967740 59.195682 58.268590
F 2.967740 66.917082 58.268590
F 11.904250 59.197282 58.351890
F 11.904250 66.918682 58.351890
F 20.970250 59.329582 58.372490
F 21.084050 66.851282 58.626290
F 2.877960 59.184782 61.008690
F 2.877960 66.906182 61.008690
F 11.875450 59.197282 61.081690
F 11.875450 66.918682 61.081690
F 20.733750 59.311782 61.105890
F 20.907050 66.831182 61.507290
F 2.838690 54.064782 64.653790
F 2.838690 61.786182 64.653790
F 11.837350 54.049782 64.721390
F 11.837350 61.771182 64.721390
F 25.206650 59.204082 61.209090
F 25.284650 54.012182 64.824090
F 5.181610 55.332882 61.014590
F 5.181610 63.054282 61.014590
F 14.104550 55.336682 61.105090
F 14.104550 63.058082 61.105090
F 23.078950 55.216582 61.148090
F 23.114450 62.887482 61.197090
F 5.139410 57.914182 64.654290
F 5.139410 65.635582 64.654290
F 14.066450 57.910482 64.744790
F 14.066450 65.631882 64.744790
F 22.974650 57.795582 64.842690
F 25.485550 66.653382 51.287690
F 5.153230 57.916382 61.917890
F 5.153230 65.637782 61.917890
F 14.095050 57.910482 62.014990
F 14.095050 65.631882 62.014990
F 22.803950 57.871682 61.913290
F 23.261150 65.424382 62.025790
F 5.190270 55.330382 58.277990
F 5.190270 63.051782 58.277990
F 14.133150 55.336682 58.375290
F 14.133150 63.058082 58.375290
F 23.196450 55.110582 58.412490
F 23.115650 63.036982 58.544290
F 7.407090 54.049882 61.944990
F 7.407090 61.771282 61.944990
F 16.293850 54.015182 62.127090
F 16.285450 61.694582 62.027290
F 25.407650 53.987382 62.116590
F 25.368550 61.783182 61.942490
F 7.445190 59.197182 58.305290
F 7.445190 66.918582 58.305290
F 16.452650 59.235982 58.428090
F 16.459450 66.627282 58.544690
F 25.246750 59.035382 58.509290
F 25.545250 66.891282 58.392390
F 7.410910 59.195482 61.036390
F 7.410910 66.916882 61.036390
F 16.477450 59.139882 61.172190
F 16.586950 66.624982 61.282290
F 16.560050 66.701082 43.843290
F 18.625450 57.920282 65.112690
F 25.855150 59.011882 43.843490
F 25.549450 69.226582 54.924990
F 23.400250 55.066782 43.700690
F 20.973150 69.409182 57.545590
F 21.455050 58.990682 43.854790
F 23.223350 63.061482 43.810890
F 18.737250 55.167882 43.613690
F 25.725950 69.315782 47.533490
F 20.995050 69.371882 50.378490
F 16.550950 69.584182 50.183290
F 0.371892 55.261182 68.404490
F 0.371891 62.982582 68.404490
F 9.569910 55.336482 68.337890
F 9.569910 63.057882 68.337890
F 18.563150 55.200882 68.482090
F 18.604650 62.850982 68.396790
F 0.381607 57.965782 72.025990
F 0.381607 65.687182 72.025990
F 9.531560 57.910682 71.977590
F 9.531560 65.632082 71.977590
F 18.485250 57.913682 72.172890
F 18.396950 65.633282 72.079590
F 0.452929 57.939282 69.230490
F 0.452929 65.660682 69.230490
F 9.559690 57.910782 69.247490
F 9.559690 65.632182 69.247490
F 18.494750 57.764782 69.479090
F 18.575050 65.541782 69.356490
F 0.482818 63.001382 65.588790
F 0.482818 55.279982 65.588790
F 9.597750 55.336282 65.607790
F 9.597750 63.057682 65.607790
F 25.193850 69.396682 69.117390
F 22.777350 65.688882 86.902390
F 2.801670 54.066382 69.179190
F 2.801670 61.787782 69.179190
F 11.789850 54.049782 69.270990
F 11.789850 61.771182 69.270990
F 20.769750 53.916182 69.550690
F 20.807750 61.586882 69.324890
F 2.878650 59.191682 65.547490
F 2.878650 66.913082 65.547490
F 11.827950 59.197282 65.631290
F 11.827950 66.918682 65.631290
F 18.267550 65.830282 86.759290
F 25.081150 53.898282 86.634990
F 2.800150 59.178582 68.293590
F 2.800150 66.899982 68.293590
F 11.799250 59.197282 68.361090
F 11.799250 66.918682 68.361090
F 20.790150 58.969282 68.556890
F 20.850850 66.839682 68.502190
F 2.763120 54.068382 71.933590
F 2.763120 61.789782 71.933590
F 11.761150 54.049782 72.000790
F 11.761150 61.771182 72.000790
F 20.644550 53.815082 72.159590
F 20.683850 61.817682 72.032190
F 5.092830 55.333582 68.293490
F 5.092830 63.054982 68.293490
F 14.028350 55.336682 68.384490
F 14.028350 63.058082 68.384490
F 22.958450 55.203682 68.654490
F 22.873450 62.916682 68.534190
F 5.051030 57.914682 71.933990
F 5.051030 65.636082 71.933990
F 13.990150 57.910482 72.024190
F 13.990150 65.631882 72.024190
F 22.777850 57.922182 72.194790
F 22.917350 65.824582 71.938590
F 5.078680 57.916782 69.197390
F 5.078680 65.638182 69.197390
F 14.018750 57.910482 69.294390
F 14.018750 65.631882 69.294390
F 22.838050 57.764182 69.471190
F 23.068850 65.526482 69.307390
F 5.115830 55.330682 65.557490
F 5.115830 63.052082 65.557490
F 14.056850 55.336682 65.654690
F 14.056850 63.058082 65.654690
F 25.268650 66.666682 65.681890
F 7.146460 61.771882 86.513390
F 7.328010 54.050882 69.223590
F 7.328010 61.772282 69.223590
F 16.288550 53.999182 69.257890
F 16.271850 61.865782 69.394890
F 25.210250 53.845582 69.417290
F 25.107750 61.804182 69.539290
F 7.367990 59.196882 65.584390
F 7.367990 66.918282 65.584390
F 20.434350 61.795782 86.632890
F 16.060150 54.078182 86.579890
F 7.146460 54.050582 86.513390
F 22.913350 57.905582 86.827690
F 7.335110 59.195782 68.315590
F 7.335110 66.917182 68.315590
F 16.372850 59.027282 68.393390
F 16.396750 66.766282 68.510290
F 25.047650 59.280582 68.539790
F 25.156750 66.809782 68.382890
F 7.297350 54.051182 71.955090
F 7.297350 61.772482 71.955090
F 16.296650 54.127782 72.020090
F 16.373150 61.889682 72.142990
F 25.163750 54.142682 72.170690
F 25.006350 61.823982 72.254390
F 0.347385 55.281382 75.668490
F 0.347385 63.002782 75.668490
F 9.493300 55.336382 75.617290
F 9.493300 63.057782 75.617290
F 18.427750 55.059682 75.836990
F 18.632950 63.229482 75.756690
F 0.322804 57.963082 79.305690
F 0.322804 65.684482 79.305690
F 9.455110 57.910682 79.256990
F 9.455110 65.632082 79.256990
F 18.485250 57.793882 79.269990
F 18.379050 65.707082 79.464390
F 0.400593 57.929182 76.518590
F 0.400593 65.650582 76.518590
F 9.483630 57.910782 76.526890
F 9.483630 65.632182 76.526890
F 18.445950 57.714482 76.507890
F 18.365650 65.905482 76.659990
F 0.426979 55.311682 72.880090
F 0.426979 63.033082 72.880090
F 9.521640 55.336282 72.887190
F 9.521640 63.057682 72.887190
F 18.493150 55.276282 73.130290
F 18.509050 63.073982 73.017990
F 2.722590 54.065382 76.457490
F 2.722590 61.786782 76.457490
F 11.713550 54.049782 76.550390
F 11.713550 61.771182 76.550390
F 20.703550 54.040482 76.857290
F 20.638250 61.702482 76.670290
F 2.763000 59.181182 72.818190
F 2.763000 66.902582 72.818190
F 11.751650 59.197282 72.910690
F 11.751650 66.918682 72.910690
F 20.624850 59.226782 73.098090
F 20.652150 66.910882 72.943290
F 2.727610 59.178682 75.571190
F 2.727610 66.900082 75.571190
F 11.723050 59.197282 75.640490
F 11.723050 66.918682 75.640490
F 20.709450 59.263382 75.710590
F 20.637150 67.175382 75.707990
F 2.694210 54.067182 79.209490
F 2.694210 61.788582 79.209490
F 11.684950 54.049782 79.280190
F 11.684950 61.771182 79.280190
F 20.500750 53.920382 79.600390
F 20.789350 61.731482 79.397690
F 5.010970 55.332082 75.573890
F 5.010970 63.053482 75.573890
F 13.952050 55.336682 75.663890
F 13.952050 63.058082 75.663890
F 22.995650 55.407482 75.928490
F 22.699050 63.083382 75.603090
F 4.974320 57.914782 79.213390
F 4.974320 65.636182 79.213390
F 13.913950 57.910482 79.303590
F 13.913950 65.631882 79.303590
F 22.952050 58.060582 79.670690
F 22.742650 65.602882 79.392690
F 5.004790 57.916782 76.476790
F 5.004790 65.638182 76.476790
F 13.942550 57.910482 76.573790
F 13.942550 65.631882 76.573790
F 22.877250 57.946482 76.875690
F 22.815450 65.567982 76.551290
F 5.041670 55.330282 72.836990
F 5.041670 63.051682 72.836990
F 13.980650 55.336682 72.934090
F 13.980650 63.058082 72.934090
F 22.849750 55.299082 73.153590
F 22.844650 63.160582 72.863590
F 7.249730 54.051582 76.502390
F 7.249730 61.772982 76.502390
F 16.032850 53.988782 76.523190
F 16.265450 61.823782 76.498390
F 25.230450 53.963782 76.673190
F 25.062550 62.000482 76.524690
F 7.288580 59.195782 72.862990
F 7.288580 66.917182 72.862990
F 16.132750 59.269182 72.922790
F 16.262350 66.942482 72.909190
F 25.080750 59.301882 73.126190
F 25.147950 67.053382 72.812990
F 7.259680 59.196182 75.594590
F 7.259680 66.917582 75.594590
F 16.320950 59.253182 75.626690
F 16.080250 67.033182 75.612990
F 25.057250 59.262882 75.821090
F 25.069350 66.860482 75.642690
F 7.222040 54.050782 79.234190
F 7.222040 61.772182 79.234190
F 16.035550 53.903782 79.184190
F 16.202850 61.934782 79.354690
F 24.877450 54.131682 79.431090
F 25.150950 61.890082 79.253590
F 0.297362 55.286882 82.943890
F 0.297362 63.008182 82.943890
F 9.416980 55.336382 82.896690
F 9.416980 63.057782 82.896690
F 18.274450 55.308682 83.089890
F 18.248350 63.085782 83.104590
F 0.269974 57.958382 86.582890
F 0.269974 65.679782 86.582890
F 9.378870 57.910682 86.536390
F 9.378870 65.632082 86.536390
F 20.562550 54.057582 86.823690
F 25.184550 59.306682 83.274690
F 0.351872 57.927282 83.801490
F 0.351872 65.648682 83.801490
F 9.407590 57.910682 83.806290
F 9.407590 65.632082 83.806290
F 18.440350 57.971082 83.715990
F 18.488250 65.607182 84.011190
F 0.376872 55.318482 80.159090
F 0.376872 63.039882 80.159090
F 9.445610 55.336382 80.166590
F 9.445610 63.057782 80.166590
F 18.267450 55.339582 80.309390
F 18.455450 63.057882 80.358890
F 2.659060 54.062082 83.738690
F 2.659060 61.783482 83.738690
F 11.637250 54.049782 83.829790
F 11.637250 61.771182 83.829790
F 20.539850 53.975882 84.167390
F 20.417750 61.838482 84.050490
F 2.691590 59.183482 80.098190
F 2.691590 66.904882 80.098190
F 11.675450 59.197282 80.190090
F 11.675450 66.918682 80.190090
F 20.472050 59.252282 80.479890
F 20.447950 66.845382 80.403990
F 2.660250 59.180982 82.848490
F 2.660250 66.902382 82.848490
F 11.646850 59.197282 82.919890
F 11.646850 66.918682 82.919890
F 20.768950 59.360382 83.160090
F 20.626550 67.070982 83.130690
F 2.626220 54.065282 86.487490
F 2.626220 61.786582 86.487490
F 11.608750 54.049782 86.559590
F 11.608750 61.771182 86.559590
F 16.005050 61.768282 86.568190
F 25.007050 61.964282 86.741690
F 4.937460 55.332582 82.852990
F 4.937460 63.053982 82.852990
F 13.875850 55.336682 82.943290
F 13.875850 63.058082 82.943290
F 22.557650 55.379582 83.142790
F 22.537550 63.332082 83.036090
F 4.900240 57.914282 86.492490
F 4.900240 65.635682 86.492490
F 13.837750 57.910482 86.582990
F 13.837750 65.631882 86.582990
F 16.309350 66.955182 82.910790
F 24.925950 67.114682 83.246390
F 4.931100 57.916082 83.756390
F 4.931100 65.637482 83.756390
F 13.866350 57.910482 83.853190
F 13.866350 65.631882 83.853190
F 22.911850 57.996482 84.073390
F 22.646650 65.745082 84.070390
F 4.968050 55.330682 80.116590
F 4.968050 63.052082 80.116590
F 13.904450 55.336682 80.213490
F 13.904450 63.058082 80.213490
F 22.724750 55.441482 80.444090
F 22.991450 63.122382 80.263790
F 7.173670 54.051682 83.781790
F 7.173670 61.773082 83.781790
F 16.068750 53.933482 83.979590
F 16.144750 61.684482 83.734890
F 24.897350 54.235682 83.824890
F 24.867150 62.035182 84.014190
F 7.211650 59.195482 80.142090
F 7.211650 66.916882 80.142090
F 16.232950 59.274282 80.012990
F 16.073850 66.971482 80.220590
F 25.102850 59.656482 80.513890
F 24.952950 67.064582 80.462090
F 7.184300 59.196482 82.873790
F 7.184300 66.917882 82.873790
F 16.140850 59.191282 82.711590
F 18.343650 58.105782 86.497390
F 20.577950 69.844082 76.625390
F 20.909250 59.219982 65.843990
F 23.110350 63.013382 65.730890
F 16.324650 59.262582 65.575090
F 16.289450 66.741982 65.766790
F 18.454050 62.869382 65.738690
F 25.322750 59.105682 65.767090
F 20.465550 69.520182 72.154990
F 18.589050 55.299982 65.677790
F 25.082750 69.603682 71.865590
F 24.988850 69.713082 76.501690
F 20.441150 69.760082 84.087190
F 20.699350 66.834982 65.785690
F 23.016850 55.285182 65.794990
F 0.243795 55.290682 90.220990
F 0.243795 63.012082 90.220990
F 9.340820 55.336382 90.176090
F 9.340820 63.057782 90.176090
F 18.339050 55.530082 90.373990
F 18.214850 63.382082 90.265590
F 0.218088 57.954082 93.859090
F 0.218088 65.675482 93.859090
F 9.302780 57.910682 93.815790
F 9.302780 65.632082 93.815790
F 17.999350 57.858982 93.763690
F 18.094650 65.762382 93.898190
F 0.302437 57.921482 91.083490
F 0.302437 65.642882 91.083490
F 9.331450 57.910682 91.085690
F 9.331450 65.632082 91.085690
F 18.211650 58.101582 91.182790
F 18.312850 65.775482 91.308990
F 15.889950 61.960882 108.452890
F 22.515350 58.070082 108.492890
F 9.369510 55.336382 87.445990
F 9.369510 63.057782 87.445990
F 25.249350 59.400382 87.763890
F 22.592850 65.761582 108.553890
F 2.591100 54.060082 91.018990
F 2.591100 61.781482 91.018990
F 11.561050 54.049782 91.109190
F 11.561050 61.771182 91.109190
F 20.601350 54.094682 91.387290
F 20.263050 61.899982 91.208390
F 2.624560 59.185982 87.378790
F 2.624560 66.907382 87.378790
F 11.599150 59.197282 87.469490
F 11.599150 66.918682 87.469490
F 24.807050 61.876282 108.636890
F 0.326839 63.044282 87.442590
F 2.592820 59.183082 90.126090
F 2.592820 66.904482 90.126090
F 11.570650 59.197282 90.199290
F 11.570650 66.918682 90.199290
F 20.559250 59.393682 90.286490
F 20.542350 67.060882 90.326990
F 2.559580 54.062882 93.764890
F 2.559580 61.784282 93.764890
F 11.532550 54.049782 93.838990
F 11.532550 61.771182 93.838990
F 20.428650 54.224982 94.077190
F 20.387150 61.959082 93.844490
F 4.863600 55.333182 90.131890
F 4.863600 63.054582 90.131890
F 13.799650 55.336682 90.222690
F 13.799650 63.058082 90.222690
F 22.612850 55.482682 90.322690
F 22.524150 63.175782 90.319190
F 4.827260 57.913382 93.771190
F 4.827260 65.634782 93.771190
F 13.761450 57.910482 93.862390
F 13.761450 65.631882 93.862390
F 22.220150 58.107782 94.098190
F 22.541750 65.855682 93.974990
F 4.857200 57.915682 91.035990
F 4.857200 65.637082 91.035990
F 13.790050 57.910482 91.132590
F 13.790050 65.631882 91.132590
F 22.716750 58.112882 91.445590
F 22.700750 65.802682 91.230690
F 4.894080 55.331182 87.396190
F 4.894080 63.052582 87.396190
F 13.828150 55.336682 87.492890
F 13.828150 63.058082 87.492890
F 20.290050 54.177282 108.603890
F 24.728150 59.288782 105.107890
F 7.097950 54.051582 91.061190
F 7.097950 61.772982 91.061190
F 15.988850 54.123182 91.215090
F 16.038250 62.010882 91.065090
F 24.853450 54.334682 91.171490
F 24.904850 62.034182 91.283390
F 7.135700 59.195482 87.421490
F 7.135700 66.916882 87.421490
F 15.901050 54.082082 108.440890
F 25.064550 67.051782 87.640890
F 0.326838 55.322882 87.442590
F 18.024250 65.772782 108.434890
F 7.108630 59.196582 90.152990
F 7.108630 66.917982 90.152990
F 15.994750 59.340582 90.287090
F 16.095050 67.085382 90.358490
F 24.993950 59.376682 90.649090
F 24.941150 67.074582 90.384490
F 7.070830 54.050382 93.792590
F 7.070830 61.771782 93.792590
F 15.764950 54.045182 93.952190
F 16.014050 61.880082 93.827490
F 24.711550 54.354882 93.954990
F 24.742650 61.994282 94.034290
F 0.191857 55.294982 97.497590
F 0.191857 63.016382 97.497590
F 9.264740 55.336482 97.455490
F 9.264740 63.057882 97.455490
F 18.001350 55.265082 97.461090
F 18.271350 63.046982 97.544290
F 0.165901 57.950082 101.135890
F 0.165901 65.671482 101.135890
F 9.226700 57.910582 101.094890
F 9.226700 65.631982 101.094890
F 18.151450 57.935082 101.252890
F 18.232450 65.711382 101.301890
F 0.253486 57.916082 98.366990
F 0.253486 65.637482 98.366990
F 9.255340 57.910682 98.365090
F 9.255340 65.632082 98.365090
F 17.910150 57.931182 98.526790
F 18.000550 65.653082 98.535590
F 0.278028 55.328082 94.725390
F 0.278027 63.049482 94.725390
F 9.293380 55.336382 94.725390
F 9.293380 63.057782 94.725390
F 18.082950 55.386782 94.760490
F 18.223450 63.194082 94.720890
F 2.524550 54.058082 98.299390
F 2.524550 61.779482 98.299390
F 11.484850 54.049782 98.388590
F 11.484850 61.771182 98.388590
F 20.314050 54.157782 98.477990
F 20.397850 61.791382 98.480390
F 2.558150 59.187982 94.659290
F 2.558150 66.909382 94.659290
F 11.522950 59.197282 94.748890
F 11.522950 66.918682 94.748890
F 19.926450 59.441982 94.723790
F 20.322650 67.036182 94.982790
F 2.526290 59.185282 97.403790
F 2.526290 66.906682 97.403790
F 11.494450 59.197282 97.478690
F 11.494450 66.918682 97.478690
F 20.257250 59.315582 97.527590
F 20.248550 66.835982 97.669190
F 2.493260 54.060782 101.042890
F 2.493260 61.782082 101.042890
F 11.456350 54.049782 101.118890
F 11.456350 61.771182 101.118890
F 20.220650 54.113782 101.265890
F 20.372550 62.107282 101.268890
F 4.790500 55.334082 97.410590
F 4.790500 63.055482 97.410590
F 13.723350 55.336682 97.502090
F 13.723350 63.058082 97.502090
F 22.389750 55.567182 97.676290
F 22.564150 63.257982 97.575590
F 4.753820 57.912682 101.049890
F 4.753820 65.634082 101.049890
F 13.685250 57.910482 101.141890
F 13.685250 65.631882 101.141890
F 22.482750 58.088682 101.460890
F 22.707150 65.660282 101.338890
F 4.783770 57.915082 98.315690
F 4.783770 65.636482 98.315690
F 13.713850 57.910482 98.411990
F 13.713850 65.631882 98.411990
F 22.341550 58.070682 98.700790
F 22.649450 65.880382 98.619190
F 4.820430 55.331682 94.675790
F 4.820430 63.053082 94.675790
F 13.751950 55.336682 94.772290
F 13.751950 63.058082 94.772290
F 22.472050 55.618182 94.922290
F 22.529550 63.284382 94.905690
F 7.022510 54.051382 98.340790
F 7.022510 61.772782 98.340790
F 15.755850 54.054682 98.509390
F 15.959350 61.963382 98.496490
F 24.536950 54.191582 98.623190
F 24.748450 61.928182 98.550190
F 7.060290 59.195682 94.700990
F 7.060290 66.917082 94.700990
F 15.963150 59.300282 94.748090
F 15.781250 66.977682 94.811090
F 24.643650 59.482482 94.947790
F 24.826450 67.076082 95.039490
F 7.033080 59.196782 97.432290
F 7.033080 66.918182 97.432290
F 15.804950 59.344082 97.569990
F 15.897950 67.075082 97.490190
F 24.551150 59.203482 97.622790
F 24.891950 67.055482 97.742890
F 6.995370 54.050182 101.071890
F 6.995370 61.771582 101.071890
F 15.734350 54.046182 101.221890
F 15.916150 61.786982 101.242890
F 24.753050 54.215082 101.529890
F 24.972650 62.056282 101.226890
F 0.140311 55.298982 104.773890
F 0.140311 63.020382 104.773890
F 9.188690 55.336482 104.734890
F 9.188690 63.057882 104.734890
F 18.006250 55.374782 104.926890
F 18.299450 63.099882 104.836890
F 0.114961 57.946182 108.411890
F 0.114961 65.667582 108.411890
F 9.150670 57.910582 108.374890
F 9.150670 65.631982 108.374890
F 17.973950 57.986082 108.530890
F 20.188750 61.811782 108.581890
F 0.204945 57.910282 105.648890
F 0.204945 65.631682 105.648890
F 9.179270 57.910682 105.644890
F 9.179270 65.631982 105.644890
F 18.193950 57.947182 105.800890
F 18.207050 65.793282 105.702890
F 0.229113 55.333982 102.007890
F 0.229113 63.055382 102.007890
F 9.217290 55.336482 102.004890
F 9.217290 63.057782 102.004890
F 17.981250 55.365482 102.134890
F 18.148650 63.277882 102.195890
F 2.458150 54.055882 105.579890
F 2.458150 61.777282 105.579890
F 11.408650 54.049782 105.667890
F 11.408650 61.771182 105.667890
F 20.215250 54.224782 105.827890
F 20.253150 61.850282 105.878890
F 2.491160 59.190082 101.939890
F 2.491160 66.911482 101.939890
F 11.446750 59.197282 102.027890
F 11.446750 66.918682 102.027890
F 20.193450 59.580182 102.044890
F 20.344950 66.998082 102.285890
F 2.460580 59.187482 104.680890
F 2.460580 66.908882 104.680890
F 11.418250 59.197282 104.757890
F 11.418250 66.918682 104.757890
F 20.101650 59.461782 104.791890
F 20.427550 67.136682 104.932890
F 2.428170 54.058282 108.319890
F 2.428170 61.779682 108.319890
F 11.380150 54.049782 108.397890
F 11.380150 61.771182 108.397890
F 6.920080 54.049982 108.350890
F 24.822050 67.202582 105.048890
F 4.717350 55.334782 104.688890
F 4.717350 63.056182 104.688890
F 13.647150 55.336682 104.781890
F 13.647150 63.058082 104.781890
F 22.553350 55.695882 104.930890
F 22.445450 63.087482 105.052890
F 4.681020 57.911782 108.328890
F 4.681020 65.633182 108.328890
F 13.609050 57.910482 108.420890
F 13.609050 65.631882 108.420890
F 6.920080 61.771382 108.350890
F 24.880250 54.287682 108.653890
F 4.710850 57.914482 105.594890
F 4.710850 65.635782 105.594890
F 13.637650 57.910482 105.690890
F 13.637650 65.631882 105.690890
F 22.380850 58.116782 105.742890
F 22.591450 65.765982 105.849890
F 4.747230 55.332282 101.955890
F 4.747230 63.053682 101.955890
F 13.675750 55.336682 102.051890
F 13.675750 63.058082 102.051890
F 22.472050 55.548482 102.185890
F 22.755150 63.112082 102.318890
F 6.947070 54.051182 105.619890
F 6.947070 61.772582 105.619890
F 15.973150 54.067082 105.747890
F 15.893650 61.960482 105.752890
F 24.822450 54.406682 105.811890
F 24.754450 61.914282 105.874890
F 6.984750 59.195782 101.980890
F 6.984750 66.917182 101.980890
F 16.030850 59.208182 102.070890
F 15.882150 67.000282 102.114890
F 24.753450 59.452982 102.226890
F 24.883050 67.043382 102.235890
F 6.957710 59.196982 104.711890
F 6.957710 66.918382 104.711890
F 15.931050 59.278682 104.846890
F 15.865850 66.831982 104.794890
F 18.297750 55.410882 87.661190
F 22.882550 55.224882 87.480590
F 16.069050 59.218982 87.480490
F 20.523350 59.243582 87.632190
F 22.694350 63.079182 87.666290
F 18.212350 63.123282 87.660390
F 20.424850 67.176282 87.678590
F 20.595050 69.674382 101.164890
F 15.873850 69.701982 98.323090
F 15.837450 69.558682 101.186890
F 16.024150 67.133682 87.480290
F 0.089811 55.302882 112.049890
F 0.089811 63.024282 112.049890
F 9.112680 55.336582 112.013890
F 9.112680 63.057982 112.013890
F 18.052650 55.280282 112.243890
F 17.957850 63.021582 112.206890
F 0.064772 57.942182 115.686890
F 0.064772 65.663582 115.686890
F 9.074690 57.910482 115.653890
F 9.074690 65.631882 115.653890
F 18.151150 57.945282 115.855890
F 18.032450 65.738782 115.771890
F 0.157075 57.904882 112.930890
F 0.157076 65.626282 112.930890
F 9.103250 57.910582 112.923890
F 9.103250 65.631982 112.923890
F 18.106050 57.897682 113.086890
F 18.017850 65.674982 113.022890
F 9.141250 55.336482 109.283890
F 9.141250 63.057882 109.283890
F 22.487850 55.611982 109.562890
F 24.808350 59.188082 109.497890
F 2.392930 54.053482 112.859890
F 2.392930 61.774882 112.859890
F 11.332450 54.049782 112.947890
F 11.332450 61.771182 112.947890
F 20.352950 54.119382 113.233890
F 20.225250 61.837182 113.040890
F 2.425430 59.192382 109.219890
F 2.425430 66.913782 109.219890
F 11.370550 59.197282 109.307890
F 11.370550 66.918682 109.307890
F 24.746550 67.059682 109.594890
F 15.752850 66.982382 109.290890
F 2.396020 59.190082 111.957890
F 2.396020 66.911482 111.957890
F 11.342050 59.197282 112.037890
F 11.342050 66.918682 112.037890
F 20.211750 59.216082 112.142890
F 20.177950 66.887482 112.015890
F 2.364000 54.055682 115.595890
F 2.364000 61.777082 115.595890
F 11.303950 54.049782 115.676890
F 11.303950 61.771182 115.676890
F 20.356650 54.264782 115.870890
F 20.456950 61.844782 115.826890
F 4.644820 55.335782 111.967890
F 4.644820 63.057182 111.967890
F 13.570950 55.336682 112.060890
F 13.570950 63.058082 112.060890
F 22.579850 55.271982 112.343890
F 22.604850 63.097982 112.054890
F 4.608680 57.910882 115.606890
F 4.608680 65.632282 115.606890
F 13.532850 57.910482 115.700890
F 13.532850 65.631882 115.700890
F 22.648350 58.245782 115.845890
F 22.734650 65.866382 115.807890
F 4.638420 57.913582 112.874890
F 4.638420 65.634982 112.874890
F 13.561450 57.910482 112.970890
F 13.561450 65.631882 112.970890
F 22.598950 57.852382 113.048890
F 22.525050 65.562282 112.923890
F 4.674580 55.333082 109.234890
F 4.674580 63.054482 109.234890
F 13.599550 55.336682 109.330890
F 13.599550 63.058082 109.330890
F 0.180932 55.339482 109.289890
F 6.739890 69.465182 127.297890
F 6.871840 54.050882 112.899890
F 6.871840 61.772282 112.899890
F 15.701250 53.999782 113.156890
F 15.644150 61.734882 113.145890
F 24.904650 54.203782 113.201890
F 24.832050 61.856382 113.008890
F 6.909430 59.196082 109.259890
F 6.909430 66.917382 109.259890
F 2.275700 69.465982 127.265890
F 16.251650 53.999382 130.149890
F 2.421130 69.304482 129.927890
F 6.929120 69.227982 129.944890
F 6.882510 59.197282 111.990890
F 6.882510 66.918682 111.990890
F 15.949850 59.263082 112.208890
F 15.828450 66.793782 112.034890
F 24.834250 59.201582 112.201890
F 24.713450 67.063982 112.249890
F 6.844950 54.049682 115.629890
F 6.844950 61.771082 115.629890
F 15.906550 54.017582 115.856890
F 15.760350 61.752282 115.862890
F 24.858050 54.406182 115.819890
F 24.850550 62.026382 115.715890
F 0.039701 55.307082 119.324890
F 0.039701 63.028482 119.324890
F 9.036710 55.336582 119.292890
F 9.036710 63.057982 119.292890
F 17.862050 55.521782 119.394890
F 17.956550 63.229082 119.450890
F 0.010699 57.937082 122.959890
F 0.010699 65.658482 122.959890
F 8.998960 57.909982 122.923890
F 8.998960 65.631382 122.923890
F 18.067450 58.051182 122.977890
F 18.056650 65.738282 122.826890
F 0.109145 57.899382 120.211890
F 0.109145 65.620782 120.211890
F 9.027280 57.910482 120.200890
F 9.027280 65.631882 120.200890
F 18.071650 58.134982 120.298890
F 18.133250 65.840382 120.071890
F 0.133295 55.344982 116.571890
F 0.133295 63.066282 116.571890
F 9.065240 55.336582 116.563890
F 9.065240 63.057982 116.563890
F 18.087950 55.519782 116.690890
F 18.024250 62.994582 116.596890
F 2.327740 54.051082 120.138890
F 2.327740 61.772482 120.138890
F 11.256350 54.049782 120.223890
F 11.256350 61.771182 120.223890
F 20.304650 54.324082 120.217890
F 20.282050 61.877782 120.299890
F 2.360530 59.194782 116.499890
F 2.360530 66.916182 116.499890
F 11.294350 59.197282 116.586890
F 11.294350 66.918682 116.586890
F 20.389450 59.361682 116.798890
F 20.382750 67.027782 116.539890
F 2.331740 59.192682 119.234890
F 2.331740 66.914082 119.234890
F 11.265850 59.197282 119.316890
F 11.265850 66.918682 119.316890
F 20.265050 59.330982 119.524890
F 20.248250 67.030882 119.183890
F 2.295360 54.053082 122.869890
F 2.295360 61.774482 122.869890
F 11.228050 54.049282 122.947890
F 11.228050 61.770682 122.947890
F 20.120650 54.284382 122.941890
F 20.230450 62.019882 123.057890
F 4.572430 55.336682 119.246890
F 4.572430 63.058082 119.246890
F 13.494750 55.336682 119.339890
F 13.494750 63.058082 119.339890
F 22.475850 55.847082 119.540890
F 22.529150 63.292782 119.351890
F 4.534330 57.910482 122.878890
F 4.534330 65.631882 122.878890
F 13.456950 57.909982 122.970890
F 13.456950 65.631382 122.970890
F 22.396250 58.231082 123.162890
F 22.547550 65.874382 122.850890
F 4.566130 57.912782 120.152890
F 4.566130 65.634182 120.152890
F 13.485250 57.910482 120.247890
F 13.485250 65.631782 120.247890
F 22.508150 58.412082 120.542890
F 22.391250 65.878182 120.230890
F 4.602340 55.333982 116.514890
F 4.602340 63.055382 116.514890
F 13.523250 55.336682 116.610890
F 13.523250 63.058082 116.610890
F 22.552250 55.642882 116.842890
F 22.613650 63.265382 116.654890
F 6.796740 54.050682 120.176890
F 6.796740 61.772082 120.176890
F 15.724250 54.194682 120.116890
F 15.675750 61.727882 120.234890
F 24.560050 54.472582 120.488890
F 24.736650 62.070782 120.215890
F 6.834270 59.196282 116.539890
F 6.834270 66.917682 116.539890
F 15.767850 59.237682 116.774890
F 15.707950 66.902182 116.697890
F 24.853150 59.453582 116.775890
F 24.930950 67.267182 116.725890
F 6.807390 59.197482 119.269890
F 6.807390 66.918882 119.269890
F 15.764250 59.173882 119.445890
F 15.736150 66.685482 119.356890
F 24.617150 59.497682 119.458890
F 24.641250 67.197382 119.275890
F 6.770160 54.048882 122.900890
F 6.770160 61.770282 122.900890
F 15.718050 53.870782 122.923890
F 15.543050 61.815182 122.881890
F 24.387550 54.310582 123.177890
F 24.638450 62.013982 122.996890
F 6.770160 69.491682 122.900890
F 26.751350 65.878982 127.638890
F 8.974280 55.313982 126.502890
F 8.974280 63.035382 126.502890
F 20.034850 54.233782 127.743890
F 17.911250 63.170582 126.545890
F 11.198950 69.464182 127.344890
F 0.180932 63.060882 109.289890
F 11.228050 69.492082 122.947890
F 11.387550 69.226982 129.990890
F 9.158670 57.644982 129.967890
F 9.158680 65.366382 129.967890
F 18.226950 65.235282 129.880890
F 24.098350 62.365482 130.485890
F 0.062263 57.899482 127.482890
F 0.062263 65.620882 127.482890
F 8.969960 57.882182 127.320890
F 8.969960 65.603582 127.320890
F 17.893650 58.123082 127.563890
F 18.007450 65.831982 127.243890
F 0.082111 55.352282 123.848890
F 0.082111 63.073682 123.848890
F 8.990130 55.335682 123.805890
F 8.990130 63.057082 123.805890
F 17.908250 55.453982 123.924890
F 17.795350 63.111582 123.791890
F 2.275700 54.023182 127.265890
F 2.275700 61.744582 127.265890
F 11.198950 54.021382 127.344890
F 11.198950 61.742782 127.344890
F 20.315850 59.315482 109.445890
F 20.101650 59.342382 126.685890
F 2.291730 59.194282 123.756890
F 2.291730 66.915682 123.756890
F 11.219050 59.196382 123.828890
F 11.219050 66.917782 123.828890
F 20.181350 59.441382 124.105890
F 20.249950 67.128082 123.831890
F 2.256380 59.163682 126.468890
F 2.256380 66.885082 126.468890
F 11.203350 59.174682 126.525890
F 11.203350 66.896082 126.525890
F 22.318250 58.344682 127.785890
F 20.262850 67.145882 126.543890
F 2.421130 53.861682 129.927890
F 2.421130 61.583082 129.927890
F 11.387550 53.784182 129.990890
F 11.387550 61.505582 129.990890
F 15.982750 66.718582 130.878890
F 22.156850 65.890282 130.243890
F 4.510600 55.313482 126.456890
F 4.510600 63.034882 126.456890
F 13.432150 55.313982 126.549890
F 13.432150 63.035382 126.549890
F 22.069750 55.645382 126.848890
F 22.232150 63.018082 126.743890
F 4.693340 57.656482 129.923890
F 4.693340 65.377882 129.923890
F 13.616450 57.644882 130.013890
F 13.616450 65.366282 130.013890
F 26.610750 63.243582 126.725890
F 6.844950 69.492482 115.629890
F 4.510030 57.884082 127.273890
F 4.510030 65.605382 127.273890
F 13.427850 57.882082 127.367890
F 13.427850 65.603482 127.367890
F 21.931150 58.189782 130.549890
F 22.449950 65.665982 127.555890
F 4.530570 55.333682 123.757890
F 4.530570 63.054982 123.757890
F 13.447950 55.335682 123.852890
F 13.447950 63.057082 123.852890
F 22.271250 55.591382 124.143890
F 22.579350 63.347382 123.946890
F 6.739890 54.022382 127.297890
F 6.739890 61.743782 127.297890
F 18.039150 55.629182 126.561890
F 15.687350 61.745982 127.546890
F 24.434350 54.585282 127.665890
F 24.344850 61.878982 127.772890
F 6.759680 59.195582 123.781890
F 6.759680 66.916982 123.781890
F 15.643050 59.108182 123.905890
F 15.789150 66.957082 123.754890
F 24.640250 59.547182 124.142890
F 24.628950 67.137482 123.968890
F 6.745160 59.175382 126.478890
F 6.745160 66.896782 126.478890
F 15.710150 59.258682 126.666890
F 15.646550 66.972582 126.447890
F 24.535450 59.412382 126.794890
F 24.557350 67.125282 126.730890
F 6.929120 53.785182 129.944890
F 6.929120 61.506582 129.944890
F 15.866950 54.231882 127.377890
F 20.117050 61.900482 127.745890
F 26.446850 66.226582 130.300890
F 22.395850 63.026682 109.460890
F 11.256350 69.492582 120.223890
F 16.264850 61.583082 130.291890
F 18.247350 57.473682 130.128890
F 16.135350 69.383282 130.172890
F 19.168150 54.609782 130.195890
F 24.194550 54.411482 130.376890
F 19.197850 62.528882 130.336890
F 18.023750 63.075082 109.441890
F 20.355150 67.007982 109.259890
F 26.228950 58.622682 130.696890
F 17.929550 55.375582 109.464890
F 27.208450 58.086182 113.226890
F 26.672750 55.781982 126.917890
F 15.887250 59.384382 109.531890
F 26.842150 58.387782 127.923890
F 15.950350 58.959782 131.016890
F 26.726550 58.120782 123.136890
F 26.810150 63.489282 123.913890
F 42.080950 13.712282 3.420980
F 53.297850 11.872582 8.048320
F 48.565550 14.719782 11.638990
F 28.096250 0.984867 17.830390
F 37.625250 3.107672 4.090990
F 48.706850 4.261272 10.723790
F 51.059450 10.818782 19.078090
F 46.461650 10.861582 7.268520
F 46.600750 5.755672 3.676980
F 28.506650 3.219302 6.710620
F 42.218650 13.615682 0.718558
F 37.392250 3.293762 6.761570
F 37.633850 10.979182 7.068540
F 50.782150 3.035822 21.617890
F 48.812950 7.067322 7.480390
F 37.294850 0.821277 7.734920
F 28.663450 11.029582 4.022600
F 32.726550 0.761307 10.520090
F 53.287150 4.092462 17.937990
F 33.155950 3.138662 4.071440
F 48.808750 9.625872 3.580390
F 50.853550 3.051512 18.789190
F 48.813750 6.923252 11.694190
F 49.187650 9.727512 0.849149
F 35.442350 1.713572 2.978230
F 37.604450 10.923382 4.212190
F 52.985950 14.642982 14.526690
F 28.640950 5.558482 2.970260
F 53.452150 2.160302 0.939583
F 33.207750 13.483482 3.203690
F 30.790650 6.996242 3.888780
F 31.079050 14.716682 4.180070
F 50.965450 10.877582 14.484190
F 53.266750 14.650482 19.011790
F 33.506650 13.618782 0.504733
F 51.117250 10.867582 4.448720
F 46.591750 10.884482 4.581800
F 41.857250 15.986382 10.673090
F 50.928250 0.578976 8.178320
F 32.829250 16.190082 17.700490
F 37.354650 0.554001 10.618990
F 46.603250 0.434952 8.056730
F 53.376150 7.255262 7.053370
F 46.298450 2.985772 11.657690
F 53.374550 6.735262 14.514790
F 35.648350 9.475292 0.314274
F 28.937650 13.413782 3.055250
F 42.161950 0.477519 7.942970
F 39.964450 9.735962 3.309840
F 32.615950 0.875470 17.726390
F 37.270750 0.878908 17.680290
F 30.638950 7.150292 6.584680
F 30.659850 14.821382 6.859650
F 46.591850 3.102732 7.368680
F 39.697250 7.164912 7.040020
F 39.771250 14.817282 6.927880
F 37.630650 5.604512 0.678609
F 46.563450 8.216972 8.153560
F 30.962650 17.369582 0.440008
F 51.117950 5.791062 3.523530
F 39.949450 9.574012 0.542978
F 30.895950 9.658372 3.135200
F 28.173850 16.446882 17.765290
F 46.410150 0.269619 10.777690
F 42.011250 5.739002 3.517030
F 50.909550 2.864682 11.555590
F 51.135350 8.399552 8.326350
F 28.627050 11.145482 6.705860
F 46.446850 0.397680 15.275090
F 32.777850 3.217612 6.817710
F 33.044250 11.088682 6.634780
F 42.106350 3.254672 7.252760
F 41.817150 10.969882 6.938850
F 44.060450 14.561082 21.381990
F 46.480050 8.055912 10.876390
F 35.471850 7.181472 4.097900
F 33.204950 10.830982 3.843330
F 42.108350 3.155532 4.419510
F 41.981550 11.146382 4.331370
F 46.202550 0.528798 17.992990
F 51.031250 10.843582 7.202660
F 28.580550 3.082952 4.085620
F 46.431850 15.929682 10.679490
F 28.427250 0.789929 7.848590
F 50.972950 8.183492 15.538390
F 50.597050 0.436346 17.892590
F 32.901050 16.342882 10.353290
F 37.393850 16.182982 17.747090
F 43.984050 12.241182 17.788890
F 48.452150 14.840882 14.365690
F 41.757350 10.844082 21.627390
F 35.245650 14.929782 4.054700
F 33.040950 16.003582 7.641960
F 44.226950 7.097482 4.345190
F 44.577050 14.795682 4.319380
F 46.689350 13.678082 0.719630
F 53.439750 12.010782 18.191190
F 50.855350 10.887382 21.713490
F 50.940750 0.325926 15.199290
F 48.580850 7.157732 21.559190
F 39.653550 14.932982 21.702690
F 35.472850 9.632022 3.015670
F 44.275650 1.959292 3.520130
F 44.308450 9.604822 3.450510
F 35.034450 7.162672 6.669930
F 35.341750 14.726682 6.815480
F 28.841850 13.332882 0.361467
F 44.245150 7.075022 7.131140
F 44.288450 14.579282 7.032080
F 39.928450 1.967552 0.474559
F 53.267950 9.818462 0.704507
F 28.241050 8.427092 10.302790
F 31.065850 1.843082 0.440517
F 32.872050 11.138382 21.415190
F 37.348350 8.370922 10.497990
F 53.331350 6.728282 11.759790
F 28.133150 0.922811 15.073490
F 48.839650 12.098382 10.935890
F 41.731750 16.355382 18.036590
F 28.209250 3.380492 14.065590
F 28.127250 11.167982 14.203590
F 37.427450 3.190672 14.248490
F 37.372950 11.074082 14.142590
F 46.404050 2.889572 14.396790
F 48.841950 6.920122 14.391890
F 28.271650 3.651002 11.243590
F 28.391450 10.906582 11.353890
F 37.426350 3.136432 11.428090
F 37.455050 11.014282 11.319490
F 37.611450 5.850912 3.339570
F 46.516650 10.807782 11.712990
F 35.051150 14.895782 21.318590
F 28.436250 8.478872 7.567510
F 46.015250 15.913482 15.157490
F 41.636750 2.987612 21.465790
F 37.509350 8.279622 7.698250
F 32.849850 0.574823 14.900390
F 44.108550 7.039882 18.779190
F 48.844150 12.176282 8.184310
F 48.562750 14.694482 18.882090
F 30.549250 7.326492 11.335790
F 30.658850 15.068082 11.425790
F 39.878350 1.887992 3.355620
F 39.561850 7.038122 11.361890
F 39.435450 14.808682 11.531290
F 51.270350 13.594982 3.460850
F 39.859350 7.183942 4.347180
F 51.141850 10.920482 11.879990
F 53.135450 14.580382 21.963990
F 30.639950 4.516612 7.802680
F 30.740050 12.265682 7.745320
F 39.753050 4.426012 7.845650
F 39.729650 12.360182 8.086980
F 48.803250 4.400182 8.071490
F 50.977850 15.809582 18.112590
F 30.778850 4.702832 10.505690
F 30.652650 12.432882 10.472890
F 39.551250 4.488462 10.488790
F 39.783250 12.228382 10.732190
F 48.995450 14.827782 4.473970
F 28.271850 16.318682 14.849790
F 30.542650 7.151422 13.947990
F 30.552150 14.895182 14.096890
F 30.980750 2.034572 3.091230
F 39.520750 7.250012 14.133490
F 39.536450 14.716682 14.395290
F 51.219150 5.931592 0.814514
F 51.011350 8.215162 18.403090
F 46.530050 10.683282 14.383190
F 53.270450 4.223712 10.824890
F 41.725350 0.575524 15.248090
F 32.979250 8.473902 10.362890
F 41.966750 0.428202 10.702090
F 53.267350 3.999042 15.177090
F 41.949350 8.073672 10.592390
F 50.954650 15.897882 10.976390
F 51.013350 15.778982 8.321530
F 28.370850 11.113782 21.373690
F 37.451150 16.002982 7.779500
F 32.984650 3.206742 14.221790
F 32.726150 11.096882 14.189390
F 41.863750 3.182022 14.265890
F 41.942950 10.915882 14.149990
F 51.022550 8.283002 11.078490
F 28.409150 1.036352 10.474790
F 32.788750 3.299002 11.495690
F 32.961850 10.938482 11.316290
F 41.729250 3.124332 11.426090
F 42.069350 10.690582 11.414690
F 48.735250 14.591182 7.143080
F 28.940150 5.669022 0.208109
F 43.913650 6.801282 21.648190
F 32.929350 8.570092 7.576850
F 39.730750 15.006582 4.105630
F 46.604450 3.214062 4.639520
F 42.085750 8.420002 7.869700
F 41.787950 15.980782 15.333490
F 46.304850 3.027992 21.627690
F 46.699350 13.536182 3.388510
F 44.256250 12.030182 15.041790
F 35.105750 7.065742 11.409790
F 35.173550 14.968382 11.444590
F 28.436450 16.608682 10.525990
F 44.176250 6.889912 11.687990
F 44.147150 14.702882 11.673090
F 41.827350 0.738093 18.040190
F 35.157150 4.593362 7.488290
F 35.171850 12.199982 7.689810
F 44.433650 4.564062 8.088450
F 44.074150 11.999282 7.819920
F 35.193550 4.386952 10.407390
F 35.085650 12.365182 10.373790
F 44.215450 4.229542 10.678090
F 44.317050 12.083382 10.723690
F 35.045750 7.242602 14.127690
F 35.094350 14.865082 14.222190
F 35.124850 15.024482 18.707090
F 44.077450 7.024382 14.407490
F 43.928650 14.575682 14.314190
F 50.874950 2.831212 14.240390
F 35.006850 7.003772 21.311290
F 28.148750 8.641482 17.744590
F 44.124450 4.453992 15.243590
F 53.375250 1.975772 3.699200
F 37.344150 8.596612 17.818890
F 33.393650 5.645462 0.573194
F 41.810850 8.359362 15.004590
F 46.426150 8.327912 17.971090
F 46.339050 16.076082 18.006490
F 28.361050 16.181882 7.734950
F 37.253350 16.191882 10.458290
F 51.025650 3.173202 4.534140
F 35.257150 4.799202 17.733190
F 44.123250 4.382522 17.954490
F 32.897950 16.154182 15.026590
F 28.178150 3.555902 18.710790
F 28.183950 11.209582 18.617290
F 37.371850 3.482912 18.683690
F 37.353450 11.149982 18.734590
F 46.350550 3.155822 18.943790
F 46.241350 10.867582 18.741090
F 31.102750 9.667762 0.469844
F 28.333650 8.577152 14.972590
F 35.094950 12.436282 17.910190
F 53.476250 9.718102 3.410400
F 37.270250 8.557342 15.050590
F 50.860650 15.963082 15.439290
F 48.811750 7.079162 4.604850
F 46.594450 8.206122 15.206290
F 35.251650 4.535732 15.070590
F 30.447450 7.420002 18.553990
F 30.496450 15.099282 18.472690
F 41.795750 10.971182 18.874090
F 39.526350 7.273182 18.691390
F 39.473850 15.038482 18.840490
F 46.517650 15.960582 8.024960
F 48.669850 7.026532 18.975890
F 41.759250 3.365982 18.838990
F 35.225850 7.304742 18.604690
F 30.593250 4.518942 14.860790
F 30.383850 12.533982 15.041590
F 39.567350 4.614022 15.075390
F 39.721950 12.154082 15.404490
F 32.780850 11.144682 18.730090
F 48.650450 12.176282 15.217190
F 30.488950 4.774732 17.709790
F 30.448350 12.526182 17.803790
F 39.544750 4.651282 17.787990
F 39.678950 12.310482 18.022390
F 32.767250 3.487912 18.517790
F 48.534550 12.067982 17.983590
F 43.971150 14.805982 18.700390
F 48.848950 1.920992 3.561500
F 32.806350 0.783423 7.878180
F 35.124250 12.225482 15.228290
F 42.239950 5.813652 0.791960
F 48.791650 4.280582 15.302190
F 37.311550 16.064582 15.006290
F 32.676250 3.422362 21.144190
F 51.101050 3.155382 7.263430
F 33.241550 5.770852 3.185390
F 32.875350 8.524602 17.674490
F 41.980450 15.989982 7.979390
F 37.569550 13.600682 3.217720
F 41.785250 8.507172 17.819690
F 48.670950 4.500432 18.075690
F 32.822950 8.549892 14.920590
F 37.344350 3.358772 21.404190
F 44.477250 1.936542 0.747981
F 39.447050 7.098672 21.480390
F 53.426650 11.822382 10.666190
F 46.790350 5.751212 0.917299
F 48.981450 2.051522 0.857025
F 28.382350 3.625362 21.410890
F 30.468350 14.938682 21.178190
F 53.229950 14.505082 11.656890
F 53.231550 12.087682 15.419990
F 30.586150 7.463152 21.236990
F 35.524250 1.916282 0.232113
F 51.146650 13.609682 0.788230
F 37.325150 0.618944 15.115590
F 44.548850 9.672862 0.687454
F 37.757050 13.669182 0.483260
F 53.167250 14.642782 7.111220
F 46.157050 10.849482 21.690990
F 53.403750 6.724102 18.991990
F 50.919550 0.283830 10.793690
F 37.382350 10.897382 21.488590
F 53.460350 4.585982 8.011160
F 53.206150 7.168742 4.387290
F 51.207850 16.232482 -0.061535
F 28.293550 0.940944 22.325690
F 28.099750 8.617522 25.108290
F 32.495550 0.896792 36.667090
F 53.116550 11.814982 32.633990
F 37.122450 8.404022 25.196490
F 32.864150 16.174782 22.301490
F 53.348350 4.072602 25.205490
F 46.326850 8.134182 25.183490
F 46.313550 0.390577 36.753990
F 28.068050 3.790922 28.528090
F 28.034850 11.397282 28.665190
F 37.126650 3.264732 28.645890
F 37.119750 11.238182 28.834990
F 46.066350 2.920802 28.674890
F 48.580250 11.888582 29.762990
F 28.037350 3.674152 25.750190
F 28.176550 11.340582 26.018890
F 37.117550 3.407212 26.057990
F 37.171750 11.029982 26.071890
F 46.302550 2.948192 25.983490
F 46.263650 10.678782 26.047990
F 32.815150 0.899472 32.099190
F 53.235650 14.535382 26.251890
F 52.953750 6.675652 28.811390
F 50.736750 2.927892 28.864090
F 28.208650 16.352482 22.106590
F 50.800450 10.667382 33.366190
F 53.048450 14.687182 29.098490
F 50.846450 3.503382 26.214390
F 41.793250 0.504622 36.786190
F 30.465050 7.307612 25.910390
F 30.391150 15.026382 25.868790
F 52.878350 14.316982 40.659690
F 41.649250 8.411422 25.176490
F 39.448950 14.797982 26.079890
F 28.179550 3.557542 43.103090
F 50.787250 2.793472 33.187290
F 39.168550 14.846682 43.152690
F 41.695350 3.114962 43.366090
F 46.240650 0.427597 22.504690
F 37.026150 10.986382 43.310790
F 46.124050 8.129152 22.493690
F 50.735350 10.640982 28.902290
F 48.567950 4.178542 32.462790
F 50.871250 10.822082 26.034090
F 30.431050 4.816332 24.789190
F 30.470550 12.525582 24.848490
F 39.409450 4.538862 25.195990
F 39.394950 12.240682 25.178790
F 27.770650 11.492682 43.268490
F 48.449450 11.999982 25.244990
F 30.348050 7.527442 28.570790
F 30.457950 15.033082 28.601190
F 53.249250 6.702922 33.313890
F 39.466650 7.067872 25.983190
F 39.479850 14.847482 28.694590
F 50.690750 15.915782 36.950590
F 37.153850 0.677481 39.588590
F 48.617450 14.687682 28.943690
F 28.148350 8.817332 39.641890
F 48.517350 14.429282 43.478890
F 32.667350 8.314792 24.993290
F 28.115650 16.363182 24.941890
F 28.202750 0.979890 24.933490
F 41.705750 11.075782 26.008190
F 50.780350 8.147002 39.891190
F 34.668350 7.012502 43.269090
F 48.651650 4.176032 36.902790
F 30.033650 15.296782 43.124590
F 32.493550 3.523182 28.555990
F 32.569950 11.024282 28.714390
F 41.588250 3.255092 28.808890
F 41.664150 8.489292 29.615390
F 37.328350 0.675892 29.566390
F 48.598650 4.569112 25.015790
F 32.322650 3.381412 25.966390
F 32.693550 10.989982 26.031590
F 41.641650 3.179682 26.057590
F 41.735750 10.992982 28.709990
F 37.089450 0.698444 25.070590
F 50.816350 8.013532 29.682790
F 46.370850 10.663782 28.774690
F 43.864150 7.003562 43.288690
F 34.702850 7.182552 40.628490
F 50.628650 7.719122 37.157690
F 43.920550 12.140482 22.467290
F 50.868450 15.826382 22.659390
F 27.847650 16.322382 39.605690
F 50.780950 15.907682 29.955890
F 27.926150 1.132762 29.431290
F 34.866450 7.042322 25.879890
F 34.777950 14.928282 25.892190
F 53.106750 11.911182 29.925490
F 44.044450 7.066602 25.921590
F 44.019950 14.625982 26.341890
F 46.534450 16.087582 29.857490
F 28.254450 8.562982 22.309390
F 41.674850 0.349736 22.482790
F 39.196950 6.958672 43.131590
F 41.697450 15.903882 39.710490
F 34.745350 4.479412 25.110790
F 34.932050 12.408182 24.998990
F 44.125550 4.303592 25.075390
F 44.143350 12.094582 25.218990
F 34.779050 7.088092 28.552090
F 34.857250 14.963582 28.650690
F 53.066850 14.421482 36.319290
F 43.914750 7.051062 28.647290
F 44.129350 14.739882 29.065290
F 48.538450 12.009382 40.010490
F 53.226650 12.013082 22.662190
F 28.017150 8.818252 32.057990
F 50.805050 2.785192 36.044090
F 52.990250 6.680732 40.763590
F 37.224750 8.414862 32.433090
F 53.210650 4.124122 29.894990
F 46.229250 0.478391 39.553290
F 46.114050 8.068002 32.521890
F 41.766650 0.563245 29.556390
F 27.905750 3.576122 35.728290
F 28.053850 11.381782 35.920090
F 37.002850 3.256092 35.960690
F 37.030250 11.014682 35.953690
F 46.276650 3.076292 40.656690
F 46.336650 8.080982 39.612990
F 27.856850 3.605122 33.004390
F 28.028050 11.331682 33.075490
F 37.175650 3.138812 33.289590
F 37.339050 10.999682 33.203690
F 46.254250 3.122322 36.148090
F 46.065150 10.824682 33.282690
F 28.335050 1.082662 32.121090
F 27.958850 8.639602 29.472490
F 53.143550 4.083332 22.538890
F 28.201750 1.088482 39.253690
F 37.026550 8.464562 29.543190
F 50.806150 15.875382 25.340990
F 52.935850 11.757782 39.823690
F 46.241350 8.110672 29.862090
F 41.788550 8.419532 37.182290
F 30.183350 7.458142 33.009590
F 30.237550 15.160682 33.119290
F 43.931350 4.198322 39.685890
F 39.547650 7.065402 33.374490
F 39.365550 14.741782 33.256590
F 30.761350 4.952292 21.998590
F 37.197450 0.694564 22.443490
F 32.262850 11.238482 43.070190
F 43.987450 4.272552 36.848890
F 30.399250 4.966032 29.564090
F 30.342450 12.450982 29.438090
F 39.471450 7.167852 28.632290
F 39.520350 12.346182 29.639990
F 50.825550 10.360782 36.293090
F 48.427350 6.577832 28.900790
F 30.213250 4.775402 32.242990
F 30.202250 12.559982 32.195890
F 39.444250 4.627382 29.553090
F 39.643150 12.171082 32.479990
F 48.496450 4.417812 22.242190
F 48.506250 11.979582 32.637990
F 30.330450 7.467562 35.787390
F 30.205650 15.245182 35.931590
F 28.301750 16.429682 29.456490
F 39.613950 7.168652 36.196790
F 39.543350 14.863082 35.989490
F 50.765650 8.027342 32.434990
F 50.727650 15.843882 32.616590
F 46.319050 10.614082 40.697390
F 37.270050 16.015082 32.359290
F 46.302750 0.447901 32.416790
F 32.510850 8.846722 32.240090
F 41.722150 0.552697 32.294790
F 46.184650 16.052482 39.902090
F 41.846850 10.857582 33.306190
F 48.439750 6.770582 33.304090
F 43.935750 4.237542 22.339090
F 32.498250 16.389182 39.286590
F 37.204550 8.237612 22.446690
F 32.523050 3.429812 35.794590
F 32.431050 11.354782 35.769790
F 41.582450 3.177652 33.175590
F 46.409050 7.902462 36.947190
F 41.618950 0.498344 25.217390
F 37.320950 0.625723 36.834290
F 32.510750 3.554372 33.009790
F 32.621250 11.365882 33.100890
F 39.266950 4.469372 32.316990
F 41.517750 10.908682 36.025890
F 48.372750 14.502682 36.297290
F 48.237650 4.026852 29.786090
F 48.456650 6.664752 43.566290
F 32.481650 8.436982 29.581990
F 46.229550 15.952982 22.577490
F 53.162550 4.045222 32.452790
F 41.719150 8.193102 32.270890
F 48.458850 6.926642 26.170690
F 46.271550 15.974582 32.657790
F 32.506750 0.829737 39.527990
F 50.838950 8.151362 25.542490
F 34.676950 7.463162 33.175290
F 34.925350 14.967382 33.237390
F 28.033850 16.469382 32.074990
F 43.849050 6.788432 33.386290
F 43.931850 14.902082 33.457590
F 34.755350 12.455382 39.571590
F 34.904350 4.446482 29.426890
F 34.678550 12.493082 29.631990
F 43.977450 4.443752 29.525390
F 44.176550 12.125782 29.634090
F 34.852550 4.729132 32.430990
F 34.982250 12.420582 32.323290
F 43.964450 4.371202 32.239390
F 43.954850 12.333982 32.417890
F 34.793750 7.213562 35.981890
F 34.907350 15.000982 35.963890
F 32.506950 16.308782 32.407090
F 43.888450 7.003702 36.114990
F 46.292750 16.030482 37.261390
F 46.246050 2.946472 33.380290
F 50.782650 0.167629 32.359690
F 53.173650 4.036122 37.269890
F 37.107750 16.184082 25.139590
F 37.188650 16.150282 22.410290
F 36.990350 8.564292 39.672290
F 41.818250 16.189182 22.383990
F 46.223050 15.829782 25.183390
F 48.549750 6.711952 40.661890
F 50.581950 10.534682 40.706990
F 52.946550 4.127702 39.927090
F 44.046350 14.881482 36.128490
F 37.259450 16.155482 36.723590
F 41.762250 11.208482 40.619190
F 34.623050 15.013682 40.393390
F 48.485250 14.635682 33.576390
F 28.029050 3.667812 40.381690
F 28.092850 11.433382 40.539990
F 36.970350 3.366562 40.419690
F 36.980650 11.145882 40.520790
F 48.567450 4.219062 39.569690
F 32.882350 8.455772 22.257990
F 27.894650 1.021802 36.423690
F 28.145650 8.704832 36.907290
F 41.691550 3.067522 40.523890
F 39.637950 12.267982 22.376390
F 37.216150 8.490232 36.872790
F 32.871050 0.958909 29.454690
F 43.876450 15.037382 40.912490
F 44.132850 6.821162 40.536990
F 41.640550 2.961132 35.877390
F 30.179450 7.372312 40.354390
F 30.307350 15.238182 40.319990
F 37.070050 15.966082 29.630890
F 39.218350 6.947352 40.335890
F 39.151550 15.024882 40.445090
F 41.809850 0.565138 39.524990
F 41.831150 8.344042 22.433790
F 46.302950 0.361536 25.220790
F 50.862250 2.860752 40.664790
F 30.279350 4.686972 36.712690
F 30.334350 12.696582 36.729790
F 39.439950 4.560242 36.753090
F 39.415950 12.305682 36.988290
F 41.802850 15.893482 25.196990
F 48.997550 12.113282 37.328290
F 30.276450 4.805702 39.302390
F 30.184050 12.771882 39.502390
F 39.279850 4.339682 39.557890
F 39.239650 12.432682 39.688490
F 32.615650 16.354482 29.579290
F 52.912750 6.543762 36.002890
F 30.611850 12.404182 22.165590
F 41.879650 15.886282 29.839090
F 35.188950 12.317782 22.345290
F 48.617850 6.624352 35.943290
F 36.819350 16.353982 39.669590
F 48.607950 14.519982 26.172490
F 41.606850 16.032982 32.513490
F 41.777650 16.033782 36.941990
F 32.588350 16.282882 24.992790
F 32.414450 10.993582 40.367690
F 32.551350 8.467062 39.476290
F 32.575050 16.409782 36.614490
F 50.790250 0.316852 39.780590
F 41.671050 8.377672 39.916790
F 37.191850 0.653605 32.359590
F 50.617050 2.728592 43.439090
F 32.418650 8.649382 36.707790
F 34.919750 12.457182 36.829790
F 48.313250 14.603582 40.830490
F 28.029550 16.619382 36.662090
F 39.639350 4.486612 22.474990
F 34.826250 4.799942 39.569890
F 34.814150 4.667662 36.821990
F 37.056050 3.303282 43.075290
F 32.466150 3.537302 40.409690
F 46.312450 10.646482 43.440990
F 32.528550 0.799571 25.003090
F 53.155650 11.657682 37.100190
F 34.905850 4.392692 22.362590
F 50.781650 15.862682 39.774590
F 48.446150 12.038582 22.505290
F 50.771050 0.029834 36.983090
F 30.027850 7.567852 43.157990
F 32.421650 3.274792 43.150290
F 50.793350 8.306812 22.734290
F 41.619550 10.968782 43.268490
F 34.558550 14.896682 43.054590
F 43.756250 14.715182 43.517290
F 52.954150 14.475582 33.636390
F 46.503150 0.475460 29.604890
F 53.329750 11.958082 25.277090
F 53.076250 6.671082 26.149790
F 32.773150 0.963454 22.223590
F 50.973150 0.416345 22.218090
F 50.866850 0.234505 29.600390
F 50.777350 10.526382 43.486590
F 53.130650 6.787242 21.709590
F 48.605950 14.841882 21.665790
F 49.745750 1.041412 61.241890
F 28.128750 9.011222 46.911790
F 52.727950 6.503362 55.345690
F 41.465750 0.620228 54.232890
F 37.217950 8.665252 46.827890
F 43.368250 12.534682 61.495190
F 50.654050 7.787882 59.170290
F 46.172350 8.173682 47.119290
F 43.033050 0.058823 64.942090
F 41.547650 0.559099 51.471190
F 39.329150 4.429832 44.052190
F 36.887350 3.218952 50.331790
F 37.136250 11.086382 50.411190
F 46.008050 3.093132 50.537290
F 45.994350 10.809682 50.813990
F 28.018150 3.602142 47.805490
F 28.080650 11.668482 47.892090
F 37.013950 3.362122 47.618790
F 37.052150 11.164182 47.570490
F 46.084850 2.981352 47.774290
F 46.070950 10.753582 47.923090
F 27.690650 1.232702 58.411390
F 46.136750 15.763882 47.046690
F 27.898450 3.878622 57.475490
F 36.906150 8.242192 44.138790
F 29.681150 15.494082 64.856990
F 27.890850 11.202082 50.690390
F 47.566750 15.709082 65.098390
F 36.392950 11.642482 64.763090
F 27.789450 11.488182 54.973390
F 30.189450 7.463592 47.684990
F 30.175050 15.089782 47.577890
F 31.987150 0.978116 58.492490
F 39.220650 7.160762 47.721890
F 39.069550 14.925782 47.641990
F 37.140450 0.667312 46.714390
F 48.327550 6.663482 47.975490
F 48.385750 14.423682 47.990490
F 41.570050 0.616075 46.730090
F 27.863050 1.120912 54.086990
F 52.922450 11.752282 54.531690
F 27.898950 3.828992 54.770090
F 53.003350 14.320882 55.273190
F 52.861750 6.759532 47.995590
F 41.026150 1.133142 61.104490
F 30.357550 4.859692 46.905190
F 30.352850 12.636182 46.542690
F 39.329050 4.491632 46.881590
F 39.339350 12.454982 46.789190
F 48.465450 3.979372 47.006190
F 32.514450 0.884730 51.375290
F 30.252150 7.491742 50.474490
F 30.032350 15.139582 50.292790
F 50.555750 7.847512 54.442790
F 39.234650 7.308842 50.476190
F 39.113850 15.071482 50.353490
F 27.664750 3.781902 62.077890
F 48.231650 6.791382 50.684690
F 48.248950 14.609982 50.615790
F 27.579650 16.468082 58.413290
F 36.894850 16.166982 43.993290
F 32.526550 8.708322 46.723890
F 27.913850 3.496762 50.590290
F 48.414450 3.410862 61.271490
F 41.644950 8.346212 46.913690
F 45.796050 3.261012 57.474190
F 50.742550 10.392582 55.456590
F 45.953550 15.915782 54.260590
F 50.427350 8.183322 51.720690
F 32.488150 3.415172 50.390390
F 32.352250 11.245982 50.672890
F 41.385050 3.192522 50.666290
F 41.564350 11.032982 50.540190
F 52.773050 14.286382 50.823990
F 45.420350 0.941863 61.280390
F 32.579950 3.441552 47.744190
F 32.706750 11.130282 47.690190
F 41.566950 3.106532 47.849890
F 41.711950 11.001182 47.664190
F 52.864750 11.669282 51.780490
F 52.899850 12.059482 47.191890
F 53.094750 4.206522 47.171190
F 50.708350 10.714082 48.013290
F 36.956250 0.594587 51.157890
F 52.028750 8.734812 65.498590
F 50.484850 15.546982 51.619590
F 50.796550 15.586882 44.348890
F 45.380150 11.788682 65.051390
F 36.730950 16.502882 61.154690
F 50.886850 0.119754 44.470090
F 34.968850 7.391472 47.735290
F 34.692250 14.880182 47.599990
F 47.563250 8.128462 65.108190
F 43.772750 6.945192 47.835090
F 43.826050 14.580182 47.783790
F 50.608250 15.816982 54.362790
F 45.708350 3.370362 62.324290
F 47.543850 0.443345 65.007590
F 51.568850 6.897692 61.742890
F 41.586950 15.973282 54.003490
F 34.888150 4.714942 46.766890
F 34.762650 12.368182 46.540790
F 43.860150 4.410982 46.869590
F 44.008350 12.034882 46.765090
F 34.686550 7.361062 50.515690
F 34.716250 14.883682 50.269590
F 34.120050 7.768692 64.951890
F 43.691450 6.945802 50.539890
F 43.802550 14.863482 50.512890
F 50.197650 0.314063 58.759190
F 44.070950 12.017882 44.047590
F 41.339550 16.185082 58.629890
F 50.480450 10.913182 50.771990
F 27.983850 1.140482 46.745190
F 36.964450 8.750502 54.213590
F 45.880450 8.299542 58.813190
F 46.049250 15.971282 51.551690
F 46.011450 8.175042 54.277390
F 27.696450 16.334982 46.905890
F 43.512750 7.520492 62.147290
F 40.889050 11.703482 65.107390
F 36.759550 3.825052 57.693590
F 36.709650 11.343782 57.744790
F 48.311950 7.122012 58.136590
F 48.225850 6.870152 55.356490
F 32.559850 0.992935 54.037290
F 32.182350 16.600782 61.158690
F 36.819350 3.322132 55.064490
F 36.781650 11.284482 55.022690
F 43.680350 4.789432 58.610390
F 46.009250 10.819382 55.061590
F 28.099650 0.888633 51.323590
F 27.965850 8.692842 51.529790
F 50.535750 8.065672 47.146690
F 32.480250 16.307282 43.907890
F 36.891950 8.638942 51.446990
F 49.334250 9.584362 60.975090
F 52.095550 1.102532 62.729190
F 46.017650 8.171202 51.536890
F 36.938550 16.409782 53.959490
F 30.078750 7.341942 54.646790
F 30.038650 15.013682 54.744390
F 27.954050 8.942552 44.126390
F 39.290750 7.351392 54.818290
F 38.979450 15.022082 54.893290
F 34.529550 13.017582 61.151390
F 45.990450 0.479673 47.019390
F 32.195250 16.381082 53.996090
F 34.515150 5.117892 61.474690
F 30.133050 4.825892 51.201690
F 30.259350 12.589982 51.455190
F 39.042450 4.549042 51.368490
F 39.403250 12.608982 51.373390
F 48.375850 4.224002 51.486590
F 48.202050 12.139082 51.657390
F 30.421950 4.665872 53.915190
F 30.176450 12.252282 54.050390
F 38.865550 4.740402 54.073390
F 39.268850 12.237782 54.174990
F 48.389350 4.294292 54.178590
F 48.425650 11.948582 54.485090
F 30.121850 7.618842 57.487590
F 29.910850 15.322282 57.546990
F 32.529650 0.875073 46.755390
F 39.130350 7.622372 57.616490
F 38.929850 15.165882 57.548290
F 43.526050 7.488722 57.770090
F 27.748250 1.226032 61.256590
F 48.454950 4.049902 44.372790
F 34.402250 12.595082 58.596490
F 50.587950 3.036372 50.759190
F 32.452750 8.614312 54.074090
F 48.175950 4.306172 58.648690
F 36.454350 3.895642 64.932890
F 41.498650 8.384842 53.848090
F 50.816250 2.874802 47.979590
F 41.562750 8.310462 44.189590
F 27.687550 11.337382 61.902590
F 27.775250 16.518182 51.060790
F 32.317550 3.616102 57.763490
F 32.108250 11.404382 57.717590
F 41.328850 3.470042 57.701590
F 41.117450 11.484182 57.660290
F 48.042150 12.146782 58.790290
F 50.747150 7.911402 44.507490
F 32.561050 3.504542 55.087990
F 32.400350 11.101482 55.101690
F 41.298450 3.266482 54.945590
F 41.422650 10.987882 55.050290
F 47.995350 7.687962 62.502690
F 37.175950 0.820545 43.917690
F 52.893250 11.592482 58.833590
F 32.445250 8.715792 51.417190
F 45.586050 0.756390 58.559190
F 50.739450 0.223623 47.220790
F 41.593450 8.405262 51.147490
F 45.324150 3.995752 65.101490
F 50.641350 0.373119 51.408490
F 45.875650 10.888482 57.724290
F 41.566350 16.099582 51.389690
F 34.732750 7.387912 54.951690
F 34.607950 15.276182 54.859690
F 34.423450 5.006532 58.683890
F 43.545650 7.191102 55.114190
F 43.568250 14.652282 55.139390
F 34.105850 15.616882 64.978590
F 34.604050 4.714462 51.415990
F 34.846050 12.296282 51.330490
F 43.786550 4.417742 51.408290
F 43.820350 12.253782 51.582590
F 34.846150 4.868582 54.168190
F 34.523850 12.651082 54.265090
F 43.629150 4.521472 54.067490
F 43.754150 12.032082 54.189890
F 34.720750 7.534692 57.745390
F 34.412750 15.189682 57.641390
F 32.431650 16.220382 46.645790
F 46.025350 0.601487 53.951990
F 27.599550 11.402582 57.658990
F 50.643250 2.911792 55.414290
F 43.994250 4.379022 44.077790
F 40.803650 4.168132 64.751990
F 49.541050 4.557042 65.401790
F 36.508850 1.153162 61.365790
F 36.754250 8.760802 61.317190
F 48.412250 11.836282 47.021690
F 27.870650 8.907972 58.438390
F 43.546250 12.135682 58.707590
F 41.111350 16.431782 61.493890
F 27.639550 16.589582 61.092590
F 53.011450 14.427982 58.191990
F 32.380550 0.781161 44.030290
F 45.901850 16.143782 58.676290
F 41.573550 15.941682 46.907690
F 53.091550 14.655282 48.151590
F 27.845250 16.436682 53.793590
F 36.694450 1.091192 58.464390
F 36.771450 3.773522 62.274690
F 36.585350 11.479982 62.090190
F 45.569550 11.271382 62.381190
F 41.310050 8.832732 61.435190
F 46.243550 15.985382 44.157190
F 36.943250 16.349682 51.328090
F 48.134350 14.628282 57.730990
F 37.095050 0.820821 53.996290
F 36.862450 8.807882 58.603590
F 27.746950 8.613952 61.095890
F 45.793150 8.802942 61.427990
F 43.612150 4.875882 61.402990
F 27.890950 8.848902 54.128790
F 29.946350 7.656482 62.043090
F 29.927350 15.589082 62.180490
F 32.422750 16.165082 51.205290
F 38.946750 7.608892 62.217590
F 38.837950 15.335482 62.374190
F 50.413550 12.313482 62.982590
F 46.189950 8.046042 44.316690
F 49.936850 16.194282 61.506390
F 34.326350 15.528782 62.121290
F 30.320550 5.095612 58.510390
F 29.764150 12.799782 58.611290
F 39.221350 4.926812 58.286290
F 38.885550 12.791782 58.640490
F 45.993150 3.226542 54.773890
F 47.929850 12.225782 61.458490
F 30.037850 5.018942 61.144990
F 29.818950 12.807682 61.268690
F 38.982150 5.058082 61.170390
F 38.801250 12.843282 61.345390
F 50.744050 0.325695 54.278790
F 47.604250 14.938682 62.394990
F 50.773950 15.484982 47.057190
F 27.725050 16.605782 44.022290
F 34.342950 7.727412 62.225190
F 50.665850 3.098412 58.148590
F 43.651150 14.771882 57.855190
F 41.692650 0.597803 44.046490
F 52.831750 4.096532 54.247190
F 52.986150 4.011852 51.524090
F 50.499650 10.508782 58.242990
F 32.039950 1.393102 61.194590
F 32.065350 8.874022 61.048290
F 48.329250 14.646482 54.951690
F 32.036850 3.666632 64.927390
F 52.917050 6.392272 57.975990
F 36.737350 16.126782 46.716390
F 50.498750 15.629982 58.783790
F 52.901250 4.086682 44.473890
F 36.651450 16.326182 58.468390
F 27.687650 11.550782 64.684790
F 29.701250 7.762302 64.658290
F 48.489150 11.847382 44.407490
F 43.292550 15.110882 62.302590
F 43.132750 15.508582 65.062290
F 45.991450 0.470765 51.248390
F 32.227950 3.824482 62.293190
F 32.179550 11.709582 61.959590
F 41.197450 3.765982 62.032590
F 41.023650 11.497982 62.261090
F 51.774550 14.958082 63.120790
F 27.563850 3.736562 64.836790
F 52.887050 6.884112 50.766790
F 32.356250 8.887002 58.423090
F 51.608350 9.674502 62.769990
F 38.553550 7.939272 64.820790
F 41.278050 8.894652 58.696990
F 32.489350 8.704362 44.016490
F 27.932550 1.036892 44.005590
F 32.231150 16.656782 58.400790
F 38.639650 15.616882 64.949190
F 49.621550 5.276392 62.708390
F 51.701550 16.132382 65.532090
F 41.004850 0.906526 58.468490
F 32.103350 11.799982 64.798790
F 52.854350 11.894782 44.479490
F 45.571650 16.368282 61.423290
F 30.325550 4.873242 44.147990
F 53.172250 3.937132 58.904490
F 41.438650 15.981082 44.010090
F 39.371850 12.273882 43.988890
F 34.669650 12.240582 43.854590
F 46.230050 0.464735 44.136990
F 43.269950 7.750102 64.955090
F 34.764850 4.465252 44.062490
F 30.112350 12.593582 43.822190
F 49.714150 12.143882 65.670790
F 46.265750 3.152562 43.251590
F 53.019150 6.598052 43.364190
F 52.877550 14.334982 43.351690
F 47.455850 0.806243 72.543790
F 32.088450 1.152312 65.786190
F 33.948450 0.458545 86.757690
F 36.429750 1.382942 68.488490
F 36.229250 9.201592 68.690790
F 42.706550 0.713436 84.307190
F 45.194450 1.681782 68.804590
F 45.183850 9.344032 68.684990
F 51.743650 16.425882 70.134190
F 42.784150 0.616929 79.848290
F 44.946050 17.377582 73.466590
F 36.217850 4.115632 72.227090
F 36.320250 11.961182 72.316790
F 45.120650 4.465662 72.448490
F 45.101550 12.380482 72.425290
F 47.388950 15.997182 70.031590
F 52.058450 16.269082 72.999990
F 36.292350 3.943682 69.460290
F 36.484550 11.772682 69.618490
F 45.068750 4.198282 69.781490
F 45.263650 11.925582 69.817390
F 27.264550 11.869982 76.730190
F 27.080950 1.530802 82.998490
F 36.441350 16.843982 65.837290
F 27.392050 11.381682 72.139090
F 44.949450 12.108882 87.095090
F 47.029750 5.668572 66.281690
F 47.063150 15.900382 77.152290
F 38.236350 15.870182 86.844990
F 27.370250 16.776182 65.803690
F 29.788150 8.058812 69.323690
F 29.722550 15.596082 69.323790
F 40.829850 8.945562 65.984390
F 38.365650 7.864622 69.620890
F 38.526550 15.684782 69.585490
F 49.552050 9.524842 66.398590
F 47.252750 8.284892 69.831990
F 27.375050 1.316292 68.220990
F 43.045050 16.123582 84.353190
F 31.739450 3.999982 86.729390
F 51.850850 8.587122 87.376990
F 27.447150 16.983082 75.686990
F 47.316550 13.254582 66.129690
F 36.097050 17.153682 83.404590
F 47.583650 0.782429 77.012190
F 29.595250 5.384522 68.378890
F 29.591050 12.900082 68.596190
F 38.341750 5.284452 68.507990
F 38.633350 13.008682 68.583090
F 47.241950 5.676602 69.050590
F 27.056350 16.901482 80.099390
F 29.519050 7.755812 71.947490
F 29.663950 15.662582 72.147890
F 42.923350 8.110062 84.218090
F 38.708050 7.997262 72.504190
F 38.666850 15.760082 72.307690
F 40.691650 17.170282 83.390290
F 47.187150 8.227722 72.530190
F 43.035250 0.447049 77.139290
F 51.778350 8.651402 84.462390
F 31.897350 1.125312 68.376890
F 31.956650 9.328262 68.327390
F 29.870550 12.956582 65.885690
F 40.646750 1.530132 68.403090
F 40.523450 9.130992 68.738190
F 51.662250 16.323382 84.465090
F 49.478450 1.986012 69.058090
F 49.501050 9.756542 69.006690
F 45.317050 9.278912 66.056490
F 31.958050 4.004432 71.875490
F 31.984450 11.725282 72.168990
F 40.638450 4.273112 72.235790
F 40.772350 11.737082 72.356490
F 49.504250 4.562042 72.681390
F 49.530350 12.256382 72.549690
F 31.667050 3.720132 69.034890
F 31.896050 11.725082 69.453090
F 40.667950 3.984622 69.319490
F 40.888550 11.622582 69.635890
F 49.397350 4.528092 69.950890
F 47.347750 13.551482 68.907990
F 51.689250 16.257882 77.089190
F 47.372050 0.822149 79.629790
F 31.903850 16.937482 68.501590
F 43.053850 5.235102 65.842290
F 51.637050 13.745982 66.679190
F 33.920450 0.400284 76.800790
F 44.940450 4.524052 87.203890
F 27.096650 1.623422 75.608990
F 47.183050 16.160982 79.752890
F 33.898250 7.848512 69.376890
F 34.039550 15.523182 69.511290
F 51.649150 6.189222 66.369190
F 42.935450 7.947972 69.414990
F 43.038750 15.765482 69.692290
F 33.815050 15.729082 84.041390
F 51.826750 8.669042 69.815690
F 27.102650 9.466402 80.707490
F 36.176950 4.379902 86.749590
F 27.061550 3.951742 79.455290
F 47.360550 16.245382 87.067590
F 31.669550 17.126482 83.228590
F 40.666950 4.327012 86.933490
F 31.739250 9.440792 80.423190
F 51.795550 0.763358 72.405990
F 33.899450 5.155162 68.469290
F 34.169550 12.920882 68.540690
F 42.843850 5.366412 68.687990
F 43.127150 13.182682 68.884090
F 51.567650 5.967422 69.074190
F 49.566650 12.340682 69.864290
F 34.112150 7.931262 72.172490
F 34.053850 15.669182 72.200090
F 49.362250 12.277982 87.458890
F 42.928850 8.270992 72.315990
F 42.976450 15.864182 72.532890
F 33.859950 8.126762 84.311790
F 51.859650 8.503222 72.557490
F 27.308550 11.927882 84.096690
F 51.433850 13.753682 83.515290
F 36.118850 1.307252 65.773090
F 51.769250 0.873580 86.984790
F 29.330650 15.875982 86.596290
F 36.223950 1.694572 75.897890
F 36.250650 9.268452 75.990890
F 40.533150 12.282082 86.930590
F 45.228750 1.887222 76.334590
F 45.235650 9.554452 76.018190
F 27.391450 11.572982 69.417190
F 47.425350 0.562137 69.834290
F 27.107550 17.043682 82.935990
F 36.144950 4.437062 79.703790
F 36.267750 11.869082 79.792090
F 45.350350 4.449782 79.761590
F 44.963950 12.163682 79.849590
F 36.335950 9.280532 65.921890
F 51.752850 0.817219 84.318890
F 36.163950 4.241222 76.977290
F 36.469350 11.925082 77.106990
F 45.027650 4.690682 77.042790
F 44.947850 12.017582 77.207490
F 49.453050 1.938552 66.461690
F 40.681850 1.495052 65.677490
F 51.901650 0.746383 69.677190
F 36.398350 1.613422 73.205190
F 36.347850 9.182862 73.269390
F 27.303850 1.446862 72.737790
F 45.175250 1.915542 73.492290
F 45.038950 9.616812 73.387890
F 36.216950 12.115782 86.911890
F 29.413950 8.090262 76.564290
F 29.462150 15.709482 76.677290
F 51.778650 6.210042 83.545690
F 38.444150 7.822252 76.907890
F 38.468950 15.827282 77.081290
F 42.984850 13.549382 83.384890
F 47.442050 8.205542 76.933590
F 27.403250 16.727882 68.511090
F 36.215550 16.966482 68.566990
F 29.704650 5.365622 72.855290
F 29.704150 13.030182 72.865890
F 38.373250 5.530712 73.184790
F 38.573750 13.211082 73.422190
F 47.237850 5.730032 73.388490
F 47.232250 13.482882 73.560090
F 29.340450 5.559682 75.591290
F 29.491050 13.073782 75.694390
F 38.396050 5.272232 75.941590
F 38.501950 13.185982 76.116490
F 47.350250 5.700062 76.104990
F 47.130950 13.406182 76.219390
F 29.362850 8.240822 79.488890
F 29.415650 15.721782 79.492990
F 42.894650 5.640432 83.299990
F 38.556750 8.216952 79.793190
F 38.406050 15.954582 79.725290
F 33.889150 13.197782 83.151090
F 47.248650 8.445602 79.695290
F 31.786150 16.886482 65.854690
F 49.374950 9.770272 80.551590
F 31.548650 1.501682 75.628890
F 31.730550 9.421412 75.643590
F 27.376450 3.951962 69.345290
F 40.712250 1.505432 75.938790
F 40.577750 9.322042 76.109190
F 27.175550 9.266632 75.728190
F 49.751250 2.286172 76.256690
F 49.550850 9.523782 76.158390
F 49.474850 12.126882 84.694390
F 31.479750 4.388912 79.458290
F 31.685450 12.050582 79.528390
F 40.794150 4.310452 79.604090
F 40.697650 12.004682 79.667790
F 49.581050 4.774922 79.925590
F 49.295250 12.382482 79.614990
F 31.447450 4.078462 76.640090
F 31.839850 12.032482 76.819690
F 40.655150 4.108912 76.848390
F 40.753050 11.929882 77.035390
F 49.660550 4.800012 77.258190
F 49.354750 11.947782 76.909190
F 31.860050 1.601102 72.850090
F 31.763950 9.131252 72.977090
F 33.973650 7.940552 87.180390
F 40.711150 1.713742 73.081390
F 40.775650 9.325622 73.470690
F 36.290050 17.030282 73.104290
F 49.737050 1.958532 73.455990
F 49.482350 9.594522 73.330790
F 27.217350 12.004882 86.708590
F 33.909450 8.134152 76.742190
F 33.984250 15.876782 76.915790
F 33.782750 5.544472 83.202790
F 43.008550 8.331002 77.017990
F 42.715150 15.913482 76.861990
F 49.558150 2.083712 80.696490
F 51.865450 8.412212 77.081290
F 38.467250 0.552042 76.893890
F 51.442750 13.487882 80.762690
F 33.839050 5.491292 73.144690
F 34.048650 13.130782 73.317090
F 42.876350 5.540402 73.130490
F 42.750050 13.385982 73.297290
F 51.792650 5.834482 73.315290
F 51.616150 13.611982 73.481290
F 33.791350 5.436062 75.911890
F 34.125750 13.231882 76.077890
F 42.779350 5.715912 76.074890
F 42.923250 13.462982 75.948690
F 51.897550 5.854482 76.254190
F 51.686750 13.701382 76.230490
F 33.934650 7.931852 79.667390
F 34.082350 15.903682 79.642290
F 51.822550 6.058702 80.708990
F 42.983050 8.178832 79.698890
F 42.827850 15.742182 79.576390
F 47.061350 0.628645 84.397690
F 51.725350 8.721752 79.722590
F 27.228950 3.914272 86.687190
F 42.763250 13.387982 80.714390
F 27.555850 9.118422 68.255790
F 51.709750 16.181382 79.746690
F 27.425150 16.920982 72.895990
F 36.027150 1.480012 83.140890
F 36.080450 9.398632 83.345990
F 31.714250 11.945982 84.007790
F 44.942150 1.882302 83.351390
F 45.152950 9.548532 83.325090
F 38.618850 0.129489 69.443290
F 31.695850 16.996882 75.865590
F 49.529650 4.620912 84.347290
F 38.496850 0.561929 79.552690
F 47.429450 16.152682 84.476990
F 38.621050 12.944782 65.793090
F 51.672750 13.847182 69.396890
F 51.943350 0.807884 77.135990
F 31.434550 4.068782 84.130390
F 35.946250 4.124592 84.032690
F 36.173950 12.172382 84.185390
F 45.091850 4.419522 84.437090
F 45.170050 12.122182 84.269690
F 33.883150 0.384275 79.659990
F 31.892750 16.992382 72.931590
F 31.188250 1.609822 80.274690
F 36.204650 1.700722 80.406590
F 36.217250 9.247082 80.678890
F 40.518350 4.473632 84.153590
F 45.130350 1.915982 80.644490
F 45.048550 9.580862 80.611590
F 40.725750 12.158582 84.276390
F 29.417750 7.889832 84.167690
F 29.363250 15.798782 83.938590
F 42.959350 5.523012 80.560390
F 38.323950 8.149432 84.228590
F 38.439550 15.855982 84.099690
F 34.028050 13.266982 80.596090
F 47.394350 8.426262 84.426590
F 34.011150 0.103276 72.161390
F 40.718850 9.471302 80.713590
F 29.186550 5.597542 80.486790
F 29.298850 13.197082 80.441990
F 38.478050 5.523492 80.453590
F 38.411950 13.294482 80.529090
F 47.386850 5.916242 80.867890
F 47.183750 13.639882 80.677690
F 29.324050 5.375072 83.116290
F 29.468950 13.260582 83.124890
F 38.290750 5.609702 83.330690
F 38.492150 13.214582 83.210890
F 47.263150 5.975012 83.494390
F 47.337250 13.609782 83.491390
F 31.639250 11.893182 86.674790
F 40.569450 17.236682 75.831490
F 33.770350 5.296652 80.531690
F 29.317750 0.247030 76.621990
F 43.179150 13.008182 66.086690
F 27.476450 4.005042 71.955890
F 38.249850 0.538391 84.344090
F 38.108850 0.401568 86.954290
F 40.550250 1.896552 80.620590
F 31.531650 1.627242 83.096890
F 31.714050 9.346712 83.082990
F 47.366050 16.018382 72.712990
F 40.524450 1.929732 83.253590
F 40.595050 9.503222 83.430290
F 38.614350 0.437270 72.195590
F 49.444950 2.083862 83.532790
F 49.472050 9.747002 83.408490
F 27.089950 12.003982 79.483690
F 27.453950 8.946152 73.018290
F 26.919250 1.399992 80.301490
F 40.788250 17.157282 73.129190
F 40.844150 16.759282 65.953090
F 29.601150 -0.001723 69.146290
F 43.112050 0.513500 72.194490
F 27.486150 8.986022 65.618490
F 27.263350 9.202592 83.227990
F 33.812850 15.827182 86.772390
F 36.383450 17.147882 76.013090
F 51.863350 0.873902 79.885590
F 42.701650 0.689630 87.030290
F 42.776450 8.400732 86.942990
F 29.549750 7.772162 87.008790
F 29.767250 5.108232 65.622290
F 42.739950 15.951782 86.976590
F 27.167750 4.200162 76.692890
F 42.919550 0.330950 69.364490
F 34.287250 12.932882 65.767590
F 47.128050 0.682998 87.056890
F 38.453150 8.155372 87.023090
F 45.232250 16.884482 66.066090
F 29.498850 0.224860 86.533590
F 47.169750 8.423682 87.114790
F 38.527350 5.465972 65.562390
F 27.177950 4.091172 83.926390
F 33.776550 0.222728 83.976690
F 45.220250 1.429832 65.965890
F 27.464650 1.184032 65.561190
F 31.569650 16.981182 80.402790
F 29.584050 0.066395 72.009690
F 36.233650 17.301182 80.630190
F 31.912950 9.164352 65.480390
F 45.060450 17.034982 68.772690
F 40.766250 17.077982 68.742590
F 49.507050 4.629812 87.126390
F 49.499950 17.421682 80.643190
F 34.117950 5.100782 65.719190
F 29.371750 0.209580 83.824490
F 40.707050 17.185182 80.550890
F 29.191750 0.209070 79.359590
F 51.711950 16.190882 87.196390
F 44.956650 17.238282 76.277890
F 44.738350 17.268682 80.599190
F 49.223650 17.523882 76.311890
F 49.605350 17.471282 73.509990
F 49.597850 17.545082 83.332490
F 51.744550 0.881993 65.579890
F 49.481650 1.933742 88.059890
F 27.294750 17.017782 90.214390
F 31.550150 11.994282 108.600890
F 35.759050 1.829432 90.685790
F 36.013750 9.553712 90.699390
F 44.803050 17.387382 95.362790
F 45.044250 1.873572 90.665190
F 44.969750 9.693392 90.827190
F 27.124250 4.273662 108.561890
F 47.203150 16.331582 91.808690
F 29.484950 13.366882 87.644790
F 36.036850 4.428092 94.083090
F 36.384050 11.833582 94.204990
F 45.076850 4.463922 94.525590
F 45.116850 12.366482 94.347090
F 42.760850 0.568142 101.560890
F 51.531150 0.826301 101.501890
F 35.978150 4.426362 91.456890
F 35.986650 12.224982 91.377390
F 45.057650 4.413032 91.846190
F 44.925850 12.323682 91.702990
F 33.802450 8.093032 108.921890
F 27.298850 17.085182 94.789490
F 27.122050 17.117682 87.568290
F 27.163150 4.100142 94.039790
F 47.156450 16.268182 101.932890
F 51.719850 16.162082 91.835590
F 47.045150 0.725106 101.494890
F 31.649650 1.403012 87.615490
F 27.259950 11.997382 94.079690
F 29.347050 7.952682 91.489190
F 29.418250 15.674782 91.160090
F 29.262950 0.178431 108.595890
F 38.381750 8.167992 91.345190
F 38.141650 15.875982 91.414290
F 47.124450 0.746001 98.777990
F 47.290750 8.567212 91.855690
F 27.095150 1.398842 87.475490
F 42.742650 16.050082 106.006890
F 27.057950 1.471002 104.848890
F 49.265150 4.476002 106.033890
F 40.364250 11.880882 106.057890
F 44.777850 12.338582 108.938890
F 26.787950 4.041872 101.282890
F 38.107950 0.322485 105.959890
F 29.479950 5.401642 90.508790
F 29.300950 13.114882 90.373690
F 38.252450 5.584702 90.590090
F 38.255950 13.353782 90.629790
F 47.016650 5.853612 90.670390
F 47.065350 13.802382 90.801290
F 29.271150 8.090062 94.071890
F 29.590450 15.854582 93.857890
F 42.537950 8.389232 106.303890
F 38.331550 8.213442 94.145190
F 38.055150 15.756782 94.101390
F 44.973350 9.643532 88.112090
F 47.353950 8.401252 94.607090
F 33.744150 0.378246 94.266790
F 51.442950 8.528012 106.220890
F 31.594050 1.573962 90.326090
F 31.672150 9.356352 90.543190
F 27.088950 9.369422 90.473290
F 40.503850 1.878912 90.626790
F 40.608850 9.437492 90.532290
F 40.352450 4.325732 106.148890
F 49.501750 1.993962 90.747790
F 49.521750 9.840532 91.036090
F 33.693750 0.436220 91.676690
F 31.615050 4.258682 94.259590
F 31.732250 11.917982 94.039890
F 40.636150 4.604322 94.292090
F 40.620550 12.067982 94.104690
F 49.481350 4.703172 94.576990
F 49.361350 12.547382 94.498890
F 31.606650 4.074212 91.469590
F 31.556650 11.846782 91.232890
F 40.453350 4.346932 91.616790
F 40.553850 12.050782 91.448290
F 49.518950 4.631992 91.720590
F 49.308750 12.521482 91.744190
F 27.008750 9.410392 97.841790
F 29.356450 5.149432 87.787090
F 38.289150 8.172922 109.002890
F 42.576750 0.721457 94.319990
F 27.071350 9.385582 94.989290
F 36.272750 9.459722 87.787990
F 27.096150 1.385172 97.576590
F 33.784650 13.258382 87.668490
F 51.443050 8.403942 108.981890
F 33.824450 8.234872 91.575090
F 33.861750 15.811382 91.299390
F 31.456150 11.742382 105.718890
F 42.703550 8.286892 91.741890
F 42.958950 15.954882 91.539790
F 33.828750 15.913482 106.082890
F 51.797250 8.541512 91.985290
F 27.142750 9.310502 102.242890
F 29.409550 15.679982 108.435890
F 26.968350 1.551042 102.285890
F 31.344150 4.160132 106.017890
F 38.304050 0.688093 98.835490
F 35.757850 17.346382 102.385890
F 29.392550 0.267173 98.643290
F 49.272850 12.249682 109.247890
F 33.728050 5.690632 90.686890
F 33.693450 13.334482 90.493290
F 42.708650 5.730742 90.750890
F 42.758650 13.430082 90.567190
F 51.630950 6.149802 90.869790
F 51.725450 13.554682 90.974590
F 33.864450 8.211672 94.295890
F 33.750250 15.777882 94.034090
F 42.766050 0.752574 91.533590
F 42.843950 8.393082 94.574290
F 42.683250 16.053082 94.147890
F 33.919450 7.865262 106.058890
F 51.670350 8.577302 94.583990
F 49.406150 9.658382 88.311090
F 51.600550 13.583182 105.451890
F 42.546750 0.594792 98.693090
F 51.755050 0.816570 98.771490
F 29.446950 0.187348 94.105690
F 36.068250 1.776392 97.827490
F 35.973150 9.478032 97.948390
F 51.539150 13.604982 88.256090
F 44.882550 2.033182 98.057690
F 45.144250 9.820312 97.998390
F 27.162150 1.534512 90.155990
F 29.317750 0.335021 105.910890
F 33.848350 5.321102 87.829290
F 35.868650 4.329492 101.513890
F 35.859550 12.002082 101.622890
F 44.734750 4.448652 101.876890
F 44.927350 12.264882 101.716890
F 49.362050 2.013652 105.050890
F 51.808250 16.501382 98.892790
F 36.001650 4.327052 98.780490
F 36.038450 12.176382 98.864390
F 45.011150 4.552782 99.049790
F 45.078650 12.501082 98.780490
F 27.190350 1.577152 94.803290
F 42.528150 0.345991 106.063890
F 38.200550 15.973782 108.837890
F 36.020350 1.770182 95.045290
F 36.008950 9.272472 95.268890
F 35.967650 11.959982 108.712890
F 44.902650 1.894242 95.307090
F 44.992450 9.847282 95.216990
F 38.247550 0.583654 94.135690
F 29.194650 7.867982 98.865390
F 29.718150 15.885782 98.469590
F 51.515750 5.828062 105.420890
F 38.169750 8.215152 98.715590
F 38.199450 16.030782 98.838790
F 42.403350 13.455882 105.321890
F 47.367850 8.192932 98.798290
F 31.634650 17.143282 94.948090
F 27.176150 4.149052 91.253890
F 29.322550 5.607992 95.024690
F 29.566250 13.290182 94.987690
F 38.338050 5.656392 95.016990
F 38.534050 13.255982 95.246690
F 47.273050 5.906622 95.345490
F 47.108550 13.790182 95.476390
F 29.339750 5.445772 97.701990
F 29.588150 13.262682 97.706390
F 38.294250 5.517922 97.768490
F 38.244750 13.405382 98.058490
F 47.041050 5.762712 97.866590
F 47.411050 13.699282 98.184390
F 29.386250 8.083862 101.605890
F 29.367550 15.730182 101.306890
F 42.595650 5.777322 105.435890
F 38.177450 8.041362 101.386890
F 37.991750 15.957082 101.509890
F 33.506550 13.291982 105.182890
F 47.102150 8.203412 101.511890
F 38.518150 5.642042 87.807790
F 49.234150 9.743112 102.717890
F 31.626050 1.564612 97.903490
F 31.472850 9.254842 97.760090
F 36.062950 17.142882 87.701690
F 40.512050 1.942302 97.851990
F 40.453050 9.667752 97.951390
F 38.272050 13.415282 87.864590
F 49.494950 1.837372 98.029690
F 49.533050 9.813392 97.974590
F 26.957550 11.939882 108.805890
F 31.412850 4.041122 101.389890
F 31.629050 11.906082 101.280890
F 40.304750 4.411332 101.750890
F 40.448950 12.081882 101.787890
F 49.229850 4.569032 101.604890
F 49.341550 12.249282 101.820890
F 31.567650 4.230852 98.644390
F 31.726450 11.933082 98.652590
F 40.565550 4.545262 99.002290
F 40.518750 12.234482 99.074190
F 49.387350 4.326792 98.897990
F 49.453350 12.301982 99.136890
F 31.550150 1.572752 95.192690
F 31.510450 9.238352 95.015790
F 49.241250 12.493482 106.415890
F 40.347250 2.037962 95.158590
F 40.545450 9.646482 95.301790
F 31.558050 16.996282 102.364890
F 49.505850 2.008232 95.302890
F 49.403750 9.923302 95.368390
F 49.139850 9.872562 105.439890
F 33.778050 8.115642 98.834990
F 33.956750 15.656582 98.755990
F 33.750350 5.355362 105.389890
F 42.718050 8.547432 98.676190
F 51.630650 16.204482 106.081890
F 49.262050 1.915902 102.311890
F 51.674450 8.553512 99.072990
F 42.715750 5.769542 88.018190
F 51.478650 13.521382 102.849890
F 33.806750 5.552392 95.168790
F 34.018850 13.134782 94.887090
F 42.848950 5.857542 95.406090
F 42.630350 13.476582 95.238790
F 51.774050 6.015862 95.377690
F 51.573750 13.785982 95.326190
F 33.600350 5.554792 97.780690
F 33.833150 13.132082 97.728090
F 42.701350 5.878712 98.049390
F 42.653950 13.527782 97.928390
F 51.569050 5.721602 98.117990
F 51.560950 13.878482 98.152390
F 33.766650 7.970942 101.459890
F 33.774750 15.770482 101.456890
F 51.624750 5.802102 102.646890
F 42.721250 8.323142 101.451890
F 42.690750 16.191782 101.543890
F 47.277650 0.720222 94.288590
F 51.541850 8.398502 101.783890
F 38.238050 0.395385 101.567890
F 42.558350 13.513282 102.674890
F 36.070450 17.046082 105.091890
F 51.712650 16.342182 94.559090
F 42.722750 13.482382 87.834590
F 35.935250 1.527832 105.080890
F 35.954450 9.365022 105.033890
F 47.236650 5.887292 87.852190
F 44.730850 1.720442 105.181890
F 44.740750 9.657902 105.221890
F 42.664050 8.393662 108.933890
F 27.055650 3.928762 105.823890
F 51.797750 0.920203 94.212890
F 40.437150 12.145782 108.783890
F 33.745650 0.267599 106.055890
F 46.953450 16.361782 94.473090
F 27.201450 11.898682 91.387690
F 51.435550 0.873236 106.249890
F 31.558850 9.428462 102.273890
F 35.946450 4.063162 106.144890
F 35.819250 11.884582 106.053890
F 44.741650 4.359152 106.153890
F 44.751850 12.244082 106.112890
F 47.344150 16.113082 106.153890
F 51.425050 16.224982 108.900890
F 31.361150 1.427152 102.229890
F 35.931950 1.777652 102.411890
F 35.905050 9.438342 102.335890
F 27.224750 3.988402 98.630790
F 44.896550 1.842272 102.449890
F 44.850150 9.554992 102.484890
F 27.200050 12.074582 98.445190
F 29.408750 7.884082 105.920890
F 29.172850 15.735582 105.718890
F 42.547350 5.810042 102.693890
F 38.056150 8.123732 106.226890
F 42.679350 16.172882 98.856390
F 33.557050 13.353182 102.352890
F 46.947050 8.444572 106.353890
F 31.779050 9.312912 87.880590
F 40.307250 9.324732 102.547890
F 29.004250 5.419372 102.182890
F 29.200250 13.009882 102.035890
F 38.029450 5.510632 102.791890
F 38.136450 13.411982 102.567890
F 47.032250 5.719952 102.695890
F 47.107150 13.599882 102.708890
F 29.266450 5.172072 104.874890
F 29.130650 13.158882 104.731890
F 38.085250 5.647062 105.440890
F 38.049550 13.313382 105.197890
F 46.999850 5.799282 105.419890
F 47.086750 13.555182 105.472890
F 47.254150 13.675182 88.103890
F 27.101050 17.020982 102.229890
F 33.528550 5.435042 102.522890
F 33.910550 0.499523 98.724490
F 33.720750 15.837182 108.751890
F 46.936250 0.677558 108.996890
F 51.772450 16.049382 101.634890
F 47.181550 0.884480 106.321890
F 40.524750 1.727102 102.396890
F 31.713050 1.592822 105.072890
F 31.762550 9.223482 104.885890
F 51.781550 5.871982 88.035690
F 40.410950 1.702212 105.133890
F 40.293550 9.372932 105.362890
F 40.511650 1.775612 87.965090
F 40.381450 17.117682 105.150890
F 42.945850 16.031382 108.736890
F 38.244050 0.436844 108.829890
F 38.167250 15.916382 106.036890
F 40.645950 9.696522 87.817690
F 31.882150 17.047282 97.595690
F 51.879850 0.744162 91.606290
F 47.211850 16.256082 99.201390
F 31.520950 16.870382 90.254490
F 29.245750 7.993182 108.799890
F 27.446350 17.250682 97.563290
F 29.357850 0.422380 91.306590
F 38.218350 0.455692 91.370990
F 47.274050 0.742254 91.648090
F 35.965750 4.075682 108.875890
F 35.915950 17.246982 95.023090
F 44.947450 1.879082 87.971890
F 27.384150 9.292282 87.717390
F 33.775450 0.231910 108.781890
F 31.581450 4.235372 108.839890
F 36.043750 1.775892 87.904190
F 33.808850 0.474632 101.356890
F 27.167150 9.363642 105.019890
F 49.289050 4.408562 108.942890
F 35.997350 17.273782 90.471990
F 54.011950 2.134292 87.981290
F 29.213950 0.184684 101.432890
F 26.863250 11.755382 101.179890
F 47.256550 15.891582 108.749890
F 31.595850 16.881482 105.073890
F 31.549650 16.906582 87.641690
F 40.481950 4.339872 108.896890
F 26.931550 16.979982 104.897890
F 44.838150 4.396002 108.848890
F 35.970950 17.066582 97.702490
F 47.169050 8.154302 109.093890
F 26.946650 11.919982 105.990890
F 40.304050 17.373182 102.497890
F 53.746050 2.303402 105.455890
F 45.057450 17.300582 88.074990
F 40.207950 17.189682 95.027990
F 53.996950 9.798042 91.118690
F 45.064150 17.455482 90.669190
F 42.539050 0.432824 108.832890
F 44.864450 17.505382 102.537890
F 44.955450 17.374882 98.066290
F 40.537450 17.250182 87.926590
F 36.079050 1.604422 109.640890
F 33.810150 0.487397 116.133890
F 29.128250 0.551106 123.089890
F 35.922350 1.646092 112.500890
F 35.912150 9.446462 112.535890
F 51.258250 16.254682 123.674890
F 44.830250 1.719252 112.625890
F 44.654650 9.789412 112.637890
F 26.932950 9.358312 116.866890
F 47.058150 16.160082 116.229890
F 37.810350 8.124262 130.527890
F 35.907350 4.476412 116.098890
F 35.863050 12.121582 115.927890
F 44.895150 4.460222 116.244890
F 44.790350 12.444682 116.186890
F 51.407350 0.632977 123.680890
F 26.944750 4.191142 123.176890
F 35.873150 4.014352 113.434890
F 36.009550 11.946482 113.307890
F 44.671250 4.303942 113.464890
F 44.522550 12.387782 113.451890
F 28.813350 0.362191 127.565890
F 26.712350 17.008482 116.581890
F 37.762150 0.605836 130.741890
F 29.333150 5.572202 109.556890
F 42.613450 16.465582 115.975890
F 33.678250 0.494826 113.296890
F 31.147550 4.472302 130.521890
F 28.904850 15.823582 130.582890
F 29.071950 0.525693 130.216890
F 29.243650 8.237222 112.996890
F 29.076550 15.534382 113.032890
F 51.435250 0.931101 116.268890
F 38.031750 8.019002 113.284890
F 38.118050 16.124082 113.212890
F 44.668450 1.836802 109.939890
F 46.871750 8.374512 113.422890
F 26.837150 1.916382 119.302890
F 51.153350 5.890072 127.303890
F 42.331550 0.695813 120.755890
F 51.072550 0.844166 130.997890
F 38.026650 16.150182 120.644890
F 31.476050 9.281022 109.608890
F 35.664350 12.057682 130.501890
F 40.552550 17.119582 109.621890
F 29.264250 5.674522 112.322890
F 29.256550 13.044782 112.047890
F 38.028550 5.428252 112.407890
F 38.013650 13.432182 112.237890
F 46.757550 5.843532 112.568890
F 46.976250 13.499882 112.747890
F 29.110450 8.101262 115.846890
F 29.011950 15.794282 115.820890
F 42.201250 13.696282 126.995890
F 37.975650 8.344132 116.079890
F 37.901650 16.153982 115.986890
F 42.293450 5.738562 127.234890
F 46.959950 8.693352 116.322890
F 42.157450 1.050362 130.549890
F 38.095150 5.452532 109.753890
F 31.347250 1.731522 112.362890
F 31.591350 9.434352 112.208890
F 47.040450 0.629643 120.805890
F 40.577950 1.865982 112.471890
F 40.230250 9.505542 112.653890
F 51.216850 8.357672 130.892890
F 49.139750 2.021382 112.502890
F 49.210350 9.623242 112.806890
F 31.386150 16.972882 112.312890
F 31.473450 4.239462 116.033890
F 31.408250 12.024382 115.737890
F 40.349750 4.582262 116.166890
F 40.520950 12.241282 116.061890
F 49.034750 4.661872 116.342890
F 49.206950 12.498282 116.367890
F 31.467550 4.337912 113.308890
F 31.574350 12.006582 113.021890
F 40.324150 4.455222 113.389890
F 40.175750 12.184882 113.449890
F 49.049650 4.494482 113.555890
F 49.174750 12.230382 113.585890
F 51.411850 16.141082 128.201890
F 35.527350 4.512732 130.448890
F 38.122750 0.491097 116.015890
F 42.547650 5.764742 109.800890
F 37.987450 16.250282 123.379890
F 29.164450 0.266817 113.234890
F 49.030750 12.240282 130.913890
F 46.971050 8.379162 131.042890
F 46.986750 0.705266 116.472890
F 33.570750 8.154122 113.261890
F 33.821850 16.046182 113.192890
F 33.438350 13.501882 126.997890
F 42.583650 8.340282 113.591890
F 49.177950 1.982182 109.875890
F 51.416150 8.548932 128.097890
F 51.466550 8.540762 113.751890
F 27.122550 4.226012 113.203890
F 33.406850 5.881472 126.793890
F 37.972250 0.486144 120.588890
F 26.674350 1.598552 123.873890
F 46.800050 0.667860 123.536890
F 33.257850 0.772553 127.788890
F 42.449650 0.717311 116.232890
F 46.900950 13.491582 110.038890
F 33.719950 5.456442 112.622890
F 33.831650 13.288682 112.270890
F 42.573850 5.701862 112.626890
F 42.319150 13.604382 112.495890
F 51.351850 6.015212 112.587890
F 51.544750 13.480282 112.741890
F 33.759350 8.232722 115.975890
F 33.585850 15.899482 115.823890
F 51.478550 13.790382 124.738890
F 42.496050 8.215542 116.384890
F 44.928450 9.743542 109.949890
F 26.969150 9.325402 109.532890
F 51.299950 8.514502 116.511890
F 51.422850 0.989325 113.444890
F 51.272850 5.980872 124.555890
F 38.295250 0.634904 113.292890
F 46.918350 16.006482 123.678890
F 40.212850 9.852012 124.309890
F 35.957250 1.913532 119.705890
F 35.927150 9.752632 119.722890
F 51.559150 16.079882 113.622890
F 44.732550 1.926272 120.070890
F 44.807550 9.803362 119.974890
F 42.370150 0.703979 123.534890
F 35.972850 9.465752 109.870890
F 51.388550 16.238382 120.960890
F 35.748350 4.616742 123.410890
F 35.902050 12.258982 123.267890
F 44.717950 4.598862 123.480890
F 44.565150 12.355782 123.422890
F 26.656050 17.182282 119.263890
F 35.537150 4.415512 127.667890
F 36.014350 4.458022 120.618890
F 35.713350 12.456982 120.530890
F 44.573050 4.693362 120.756890
F 44.645250 12.526282 120.673890
F 31.137050 9.663662 124.134890
F 33.616150 0.470822 123.168890
F 28.991050 8.277352 130.603890
F 36.074950 1.909552 116.856890
F 35.876150 9.619792 117.089890
F 41.900450 16.080982 130.740890
F 44.618750 1.909022 117.391890
F 44.651550 9.788232 117.095890
F 33.575150 0.674753 120.514890
F 29.187550 8.328452 120.603890
F 28.770150 15.797282 120.355890
F 42.305650 13.684982 124.328890
F 38.014550 8.464362 120.742890
F 47.030150 0.702769 113.676890
F 42.462950 5.857652 124.578890
F 46.988750 8.431342 120.973890
F 33.379350 8.272032 130.783890
F 42.240350 8.327862 127.921890
F 29.167650 5.566992 116.936890
F 29.059650 13.231382 116.741890
F 38.097350 5.781282 117.143890
F 38.221950 13.509782 116.889890
F 46.954650 6.040112 117.262890
F 47.114350 13.694182 117.278890
F 29.260550 5.680482 119.676890
F 29.078250 13.071782 119.459890
F 38.000150 5.893472 119.895890
F 37.919250 13.671182 119.609890
F 46.880350 5.979092 120.087890
F 47.127050 13.655582 119.936890
F 29.107850 8.096912 123.281890
F 28.891750 15.972382 123.042890
F 35.490250 17.394382 126.873890
F 38.067650 8.633312 123.464890
F 51.249750 0.827732 128.245890
F 49.053450 4.544872 131.063890
F 46.765650 8.453382 123.775890
F 33.387150 16.069082 127.936890
F 46.698250 0.559650 128.308890
F 31.154850 1.788382 119.619890
F 31.448450 9.508992 119.506890
F 29.340050 13.165682 109.358890
F 40.117350 1.970302 119.742890
F 40.192650 9.743542 119.736890
F 39.949650 4.645872 127.932890
F 49.244050 2.179932 119.894890
F 49.124750 9.887312 120.172890
F 47.057850 16.088282 113.540890
F 31.356950 4.446062 123.211890
F 31.346350 12.218182 123.167890
F 40.346250 4.584462 123.405890
F 40.214950 12.307382 123.357890
F 49.214350 4.702852 123.509890
F 49.287050 12.215482 123.943890
F 31.485450 4.295492 120.583890
F 31.435850 12.106182 120.481890
F 40.036150 4.504602 120.721890
F 40.271750 12.427782 120.645890
F 49.199750 4.665982 120.745890
F 49.263250 12.416382 121.046890
F 31.422450 1.638162 116.818890
F 31.450850 9.587982 116.768890
F 42.354950 8.254242 130.705890
F 40.284850 1.966132 117.072890
F 40.379250 9.641022 117.101890
F 37.933250 0.604457 123.413890
F 49.188850 2.085862 117.229890
F 49.137450 9.977172 117.328890
F 26.889050 9.582722 124.160890
F 33.698650 8.318742 120.309890
F 33.417350 16.005182 120.399890
F 47.063250 5.554212 109.830890
F 42.301150 8.390552 120.689890
F 51.473750 5.900562 109.855890
F 42.499650 16.359782 120.784890
F 51.396350 8.458132 121.226890
F 33.276350 16.290482 130.570890
F 28.928950 0.330921 120.436890
F 33.675750 5.667002 117.006890
F 33.585750 13.300382 116.680890
F 42.599850 5.587002 117.095890
F 42.578550 13.864282 117.039890
F 51.307450 5.877542 117.159890
F 51.412150 13.528382 117.413890
F 33.787650 5.644782 119.670890
F 33.427350 13.455782 119.412890
F 42.440150 5.853722 119.765890
F 42.487850 13.741082 119.664890
F 51.377950 5.870462 119.843890
F 51.460250 13.736882 120.147890
F 33.351050 8.581932 123.151890
F 33.373050 16.129282 123.292890
F 51.373650 0.856246 120.935890
F 42.530350 8.335022 123.441890
F 49.287950 9.654182 110.032890
F 31.102750 1.849192 126.665890
F 51.334750 8.523082 123.998890
F 29.092450 0.250911 115.892890
F 33.531750 13.694382 124.227890
F 37.941550 0.729278 128.133890
F 27.057450 4.257952 115.972890
F 31.126350 12.262682 127.978890
F 35.722950 1.818932 127.147890
F 33.394350 8.360542 127.910890
F 44.435650 12.295282 130.925890
F 44.693050 1.893422 127.020890
F 44.446850 9.774972 127.299890
F 42.529850 13.618482 109.801890
F 40.464650 9.660552 109.861890
F 26.914750 9.396362 112.228890
F 37.785950 16.314782 127.662890
F 33.489050 13.374382 109.687890
F 31.382050 1.793162 123.935890
F 31.353350 4.404132 127.692890
F 37.706450 5.669142 126.871890
F 35.662950 12.248882 127.872890
F 44.626250 4.320712 128.112890
F 44.340750 12.364982 128.107890
F 48.893650 12.338082 128.173890
F 49.068650 4.570542 128.374890
F 51.516450 13.658282 109.959890
F 35.742350 2.042692 124.323890
F 35.725750 9.696522 124.157890
F 51.528950 16.051682 116.387890
F 44.587450 1.980862 124.374890
F 44.514050 9.893212 124.552890
F 42.206850 16.234582 123.456890
F 29.007950 8.157572 127.842890
F 29.000550 16.013282 127.852890
F 49.000150 9.694802 124.647890
F 35.551350 9.586802 126.823890
F 44.440450 4.569812 130.940890
F 49.159150 1.985332 124.330890
F 46.599550 8.213762 128.240890
F 39.931250 4.627802 130.739890
F 42.398850 0.724460 127.877890
F 29.031350 5.638492 124.149890
F 29.212350 13.546482 124.191890
F 38.028650 5.998082 124.149890
F 38.087350 13.665082 124.269890
F 46.892150 5.820652 124.467890
F 46.792450 13.402382 124.476890
F 29.030350 5.544572 126.852890
F 29.155450 13.513882 126.987890
F 37.717550 8.261582 127.786890
F 37.759150 13.702082 126.946890
F 46.761550 5.711462 127.349890
F 46.704850 13.567082 127.204890
F 40.082950 2.070692 124.313890
F 46.684850 16.195282 127.993890
F 33.517450 5.945252 124.235890
F 31.435450 1.618362 109.620890
F 26.876550 12.255182 123.299890
F 33.291250 0.874131 130.372890
F 48.884150 9.690412 127.414890
F 33.879350 5.411982 109.845890
F 51.239450 13.499482 127.412890
F 42.690150 16.145382 113.303890
F 31.099250 9.720722 127.015890
F 40.114650 12.302682 128.100890
F 40.110950 2.045792 127.068890
F 39.995550 9.693852 127.053890
F 42.258550 16.266482 127.975890
F 48.878750 2.018362 127.282890
F 47.084450 16.172482 120.863890
F 42.606450 0.502437 113.616890
F 35.738250 17.396882 119.735890
F 26.910250 11.932482 115.791890
F 40.304850 1.712862 109.657890
F 36.057650 17.281582 109.593890
F 27.098050 1.561042 109.498890
F 38.206050 13.391582 109.487890
F 53.643350 12.621882 128.263890
F 40.179850 17.408482 116.913890
F 26.926550 17.113882 112.101890
F 31.586350 17.098882 109.683890
F 46.709450 0.703924 131.056890
F 26.843450 11.875882 120.496890
F 31.267350 16.932082 116.748890
F 53.402750 2.001982 127.215890
F 31.224650 12.387482 130.639890
F 46.475150 16.212882 130.818890
F 39.925950 12.183482 130.847890
F 26.747150 12.075282 130.361890
F 35.958250 17.510882 112.367890
F 53.490950 12.512982 130.987890
F 31.097450 17.223782 124.299890
F 27.037850 1.581252 112.243890
F 53.612250 4.685592 130.897890
F 26.804550 9.221782 119.512890
F 53.551250 9.959642 124.699890
F 31.049450 17.143282 119.467890
F 27.086150 16.919182 109.425890
F 26.860750 11.923682 113.067890
F 53.673750 9.744432 112.670890
F 53.506650 4.535292 128.180890
F 53.544650 9.864492 120.198890
F 53.751250 10.087482 127.374890
F 26.735750 17.204982 124.154890
F 26.956850 1.660532 116.595890
F 49.271950 17.530582 109.748890
F 35.588050 17.316682 124.069890
F 35.637850 17.199582 116.952890
F 44.510550 17.624782 126.932890
F 44.809550 17.424782 117.049890
F 37.611350 16.199182 130.443890
F 51.473850 0.623633 109.037890
F 53.180550 19.650982 8.173480
F 49.038250 22.397782 4.371010
F 53.133850 29.882882 18.970390
F 37.264650 18.685682 21.552390
F 46.618650 21.263682 3.474740
F 28.494750 26.392282 4.033920
F 28.285350 26.449082 6.670210
F 48.827750 25.070982 3.608850
F 28.395450 18.779482 6.786210
F 37.413550 26.275082 7.022930
F 48.612650 30.057082 7.231170
F 37.608350 28.880182 3.227430
F 44.343650 17.257382 3.403730
F 41.767250 26.401982 21.613890
F 41.910750 34.047082 6.969980
F 46.594950 34.020782 11.664090
F 51.120150 33.782082 14.355990
F 46.623850 18.447182 7.168370
F 37.580750 21.384882 3.305310
F 46.571650 26.456782 4.246340
F 51.044350 18.389682 6.987360
F 44.129050 30.118682 4.416790
F 48.728150 30.036582 4.489400
F 31.123350 33.000082 0.299794
F 32.656450 26.709682 21.401690
F 39.854250 22.542382 4.213260
F 35.273450 22.475182 4.245670
F 50.727450 18.510082 14.554590
F 41.831650 18.558982 14.211290
F 46.507550 34.132582 4.439450
F 30.847650 30.297082 4.213240
F 30.979950 22.626782 3.909510
F 39.820450 25.168982 3.278010
F 51.080050 34.227682 4.388000
F 46.375050 29.001582 0.731287
F 42.066550 18.484882 4.224700
F 52.909750 27.575982 15.183590
F 51.141950 21.282882 0.668587
F 53.128650 27.605982 8.019300
F 51.093050 23.735782 15.261390
F 48.748050 22.400882 11.711790
F 48.904850 22.193882 7.171260
F 28.539450 29.120882 3.141730
F 28.924550 21.160782 3.132820
F 37.585550 26.368382 4.140850
F 53.313350 25.042282 3.618370
F 53.313550 22.293782 7.238080
F 46.228750 18.523282 14.358690
F 30.472150 30.295582 6.920830
F 30.628050 22.509682 6.610830
F 39.590250 30.115982 7.184430
F 39.437850 22.565582 6.850740
F 42.004950 29.028182 3.336430
F 44.155250 32.847182 3.508770
F 30.772150 25.124782 3.061780
F 30.861050 32.828082 3.266050
F 42.266850 21.240382 3.553910
F 41.903850 18.562782 11.428990
F 33.123350 28.836282 3.360970
F 48.681450 22.479682 14.507590
F 32.919650 26.474282 7.092420
F 51.007550 31.155282 15.460590
F 33.102850 18.653582 6.943120
F 41.971050 26.171482 7.079140
F 35.226950 32.873382 3.455740
F 53.112350 29.896882 21.683790
F 37.443050 34.143682 4.336530
F 32.669650 18.752082 21.072390
F 48.934650 32.820982 3.530160
F 33.140150 26.238082 4.222350
F 35.212150 20.068982 17.714590
F 33.120750 18.722382 4.142470
F 44.311650 25.299782 3.489870
F 28.138350 34.333282 21.348490
F 53.167450 22.316882 14.463090
F 44.372250 25.105982 0.634533
F 28.519550 34.239282 4.154190
F 48.880850 32.899282 0.667951
F 39.702450 17.490782 3.257600
F 50.965350 28.844782 0.656783
F 37.197350 26.599682 21.320990
F 37.554050 34.028482 11.594590
F 48.528950 27.286382 17.950890
F 41.710350 31.475082 15.121790
F 41.991850 29.057582 0.634497
F 41.887250 18.934682 18.699590
F 28.724550 18.549782 3.981830
F 30.262750 30.396182 21.493590
F 44.397550 22.711782 4.368900
F 50.940850 26.241882 7.086790
F 41.802150 23.794982 15.173990
F 37.689850 28.889082 0.542737
F 35.324050 30.204482 4.047480
F 33.143550 21.233682 3.201210
F 42.064950 26.533982 4.415570
F 37.090550 18.599882 11.379390
F 35.014650 30.201582 6.863160
F 35.206250 22.483182 6.915040
F 44.239150 30.038482 7.048490
F 44.246350 22.361382 7.062570
F 28.153150 24.066682 10.329190
F 28.297350 31.686282 10.685090
F 37.340150 23.604482 10.603990
F 37.450450 31.571482 10.547890
F 48.671750 27.524982 10.683490
F 46.632950 31.413582 10.877690
F 28.155150 26.792982 14.082890
F 50.889450 31.132382 18.216890
F 28.276850 18.885582 13.979990
F 37.393750 26.486682 14.198090
F 34.915950 27.813682 17.678290
F 28.267350 34.186582 11.358890
F 46.068550 26.275282 14.183890
F 51.325950 21.449682 3.381770
F 46.528250 18.437682 4.489540
F 28.202350 26.578282 11.332390
F 51.113850 23.614482 7.937260
F 28.265250 19.097482 11.290690
F 37.323750 26.378482 11.520790
F 48.675350 25.020382 0.830689
F 48.421050 22.333582 21.598390
F 46.202650 26.246482 11.393690
F 31.078650 25.092482 0.458209
F 48.628550 19.822482 10.817590
F 28.261850 23.604082 7.603750
F 28.349250 31.577682 7.967130
F 37.302450 23.835782 7.990310
F 37.351250 31.491682 7.880480
F 46.626850 23.645182 7.920300
F 44.069250 27.674982 10.744290
F 30.553550 30.293682 11.683590
F 30.354750 22.784482 11.423990
F 39.683950 30.135182 11.474790
F 39.727250 22.339982 11.386790
F 39.974850 32.945582 0.601923
F 39.678150 32.961882 3.373250
F 30.542350 27.635982 7.726210
F 30.617350 19.994882 7.614900
F 39.711950 27.359482 7.812990
F 39.775750 19.823682 7.577620
F 50.962950 26.146082 11.629190
F 46.512750 26.315782 7.053030
F 30.582050 27.815382 10.406890
F 30.600750 20.159882 10.307990
F 39.759450 27.527982 10.544290
F 39.621450 19.882082 10.367190
F 51.066550 26.455482 4.359960
F 35.066350 30.454182 21.339590
F 30.356150 30.499482 14.388690
F 30.563750 22.693582 14.259090
F 39.469550 30.110782 14.224490
F 39.464750 22.420582 14.175490
F 46.496850 20.998382 0.742174
F 53.259950 19.601582 10.830790
F 32.640750 24.032182 10.562890
F 32.780550 31.511782 10.533990
F 48.757150 27.502482 7.989400
F 41.929550 31.618282 10.577090
F 48.817550 19.676882 8.179890
F 48.422350 19.810582 15.326890
F 32.796750 26.534882 14.207490
F 44.059950 19.896382 15.183890
F 32.772350 18.797482 14.233590
F 41.826850 26.421782 14.280390
F 46.354550 18.481682 11.607690
F 53.449450 22.534482 4.589380
F 53.086950 22.235682 21.754790
F 41.734950 18.778782 21.439890
F 46.247150 26.369882 21.868890
F 32.801950 26.561982 11.485690
F 28.855950 28.838282 0.396932
F 32.789850 18.801382 11.505490
F 41.963050 23.685482 10.744290
F 51.058150 23.588682 10.881790
F 35.485450 32.610682 0.646991
F 41.986850 33.966882 14.083090
F 33.063850 34.184382 4.434560
F 44.317950 32.861482 0.727022
F 32.804750 23.777182 7.722360
F 32.814550 31.477882 7.816180
F 41.839550 23.558382 7.920120
F 41.936450 31.360182 7.805400
F 50.939750 18.477882 11.779890
F 33.319350 21.351182 0.343154
F 35.178250 30.417182 11.480990
F 34.917050 22.730182 11.599990
F 44.338950 30.333982 11.661390
F 44.309350 22.351082 11.678290
F 35.153750 27.744282 7.996000
F 35.234650 19.991182 7.822490
F 44.194650 27.410182 8.156590
F 44.227150 19.855182 7.889770
F 35.121050 27.687982 10.714390
F 34.954550 20.170582 10.707390
F 41.956850 26.348082 11.619690
F 44.271050 19.886082 10.573190
F 34.963150 30.497382 14.129990
F 35.145650 22.582282 14.309590
F 44.067850 30.298082 14.345190
F 44.080650 22.376582 14.302290
F 28.352750 24.193482 17.638990
F 28.386650 31.692282 17.735590
F 37.263850 24.118782 18.080290
F 37.287250 31.828882 17.930690
F 46.244450 23.794282 17.938090
F 46.432350 31.263282 17.997090
F 53.277050 30.021082 11.419590
F 43.976250 27.669582 15.286090
F 37.465850 18.816082 4.206510
F 51.253950 18.770782 4.312220
F 35.110850 27.868582 14.807190
F 42.037350 21.363182 0.764133
F 50.680050 26.008382 19.018990
F 32.656550 31.834982 14.964790
F 28.103850 26.545982 21.332490
F 28.144250 26.717282 18.669890
F 35.113650 20.016782 14.993290
F 28.176850 18.969082 18.699190
F 37.344750 26.660082 18.606190
F 48.544550 19.994182 18.000790
F 37.419150 18.649582 18.819090
F 46.159150 26.414982 19.044590
F 37.266150 18.723182 14.176390
F 46.168950 18.758182 18.849190
F 28.200150 24.194382 14.840890
F 28.104050 31.616482 14.987990
F 37.222450 23.795682 15.330690
F 37.315750 31.712282 15.126990
F 46.277550 23.730182 15.099090
F 46.415350 31.341082 15.280790
F 30.549850 30.634382 18.818990
F 30.469350 22.719282 18.546590
F 39.493550 30.350782 18.758790
F 39.572750 22.520382 18.690190
F 48.554750 29.822382 18.934390
F 32.875050 34.332182 18.699090
F 30.517750 27.855182 15.172990
F 30.479650 20.005482 14.861790
F 39.620950 27.622682 15.219890
F 39.629550 19.791282 15.169990
F 48.444550 27.409082 15.277690
F 46.560250 23.550682 10.711190
F 30.548350 28.083782 17.914490
F 30.236850 20.193782 17.620890
F 39.705750 27.801882 17.816990
F 39.452750 19.924782 17.834390
F 48.698550 30.118482 14.478790
F 48.645150 22.635182 18.801090
F 46.547650 33.875182 18.966290
F 42.001650 18.571382 6.943550
F 50.914250 31.423782 10.536290
F 50.719850 26.317682 14.322590
F 35.082750 22.696382 18.598190
F 42.048350 34.115382 11.365790
F 32.830650 23.966582 17.954890
F 32.813750 31.772782 17.748890
F 41.747150 23.957182 17.940690
F 41.800150 31.602782 17.848690
F 51.014750 31.458882 7.812180
F 29.007950 21.387982 0.432667
F 46.468150 34.015482 21.733690
F 34.988950 30.352182 18.541090
F 28.455050 34.077382 6.971070
F 46.636750 33.887282 14.279790
F 46.453150 31.347882 8.124460
F 51.064250 28.917282 3.435620
F 43.939650 22.548982 18.833190
F 43.988050 20.140782 17.760590
F 39.724850 30.390882 4.317340
F 32.642150 26.712782 18.595290
F 32.829450 23.975082 15.129990
F 32.764950 18.877882 18.296090
F 41.721450 26.535482 18.894390
F 43.993250 27.674882 17.970790
F 39.841150 24.993482 0.480071
F 48.880450 30.077782 11.662890
F 44.037250 30.262682 18.816790
F 32.778150 34.115882 11.302190
F 37.401350 18.600182 6.881610
F 37.544450 33.982982 6.954210
F 37.537750 21.403882 0.509624
F 30.536250 22.770082 21.227990
F 51.155750 34.061682 7.213740
F 51.040050 23.553882 17.928090
F 28.246650 34.355582 13.945590
F 46.362950 28.987682 3.400270
F 53.157750 22.189882 19.039590
F 46.327050 18.547182 21.534690
F 50.677850 18.333382 19.023590
F 46.543450 34.132782 7.225840
F 28.242750 34.240982 18.601090
F 37.130850 34.247782 18.850090
F 50.983450 33.729182 19.203990
F 41.899350 34.185982 4.294790
F 43.922350 30.127182 21.627190
F 35.077550 22.607382 21.252990
F 51.125550 33.891782 11.696490
F 53.591250 17.501382 0.743084
F 53.259850 22.201882 11.692990
F 41.957750 34.229382 18.818990
F 33.017750 34.056582 7.164090
F 37.549150 34.295682 14.269890
F 53.082350 30.086582 14.215890
F 39.430750 22.494182 21.514790
F 32.847350 34.394082 13.996590
F 33.179750 28.850982 0.570698
F 35.363350 25.008982 3.192100
F 53.136650 19.804082 15.429290
F 28.174450 19.216682 21.340090
F 52.839750 27.398682 17.953090
F 52.893850 19.684282 18.080290
F 35.368850 25.185782 0.491275
F 53.188550 30.142382 7.007110
F 53.196450 30.284682 4.317260
F 39.367850 30.287582 21.377590
F 41.763750 34.128682 21.468890
F 37.133550 34.426582 21.636390
F 53.280650 27.367382 10.762890
F 48.990150 17.376882 3.506260
F 51.037750 33.780482 21.848290
F 53.134650 25.139282 0.897379
F 32.520150 34.530182 21.365090
F 44.087150 22.497682 21.588490
F 50.696350 25.960082 21.733790
F 53.409250 32.886382 0.733720
F 53.324450 32.816982 3.502610
F 31.037850 17.324182 3.143140
F 35.423450 17.534382 3.161410
F 53.502250 17.441482 3.490780
F 50.723750 18.317382 21.666290
F 48.419350 29.963482 21.816490
F 44.154850 17.257082 0.735697
F 35.471050 17.456682 0.463027
F 39.722650 17.493982 0.560044
F 26.500450 25.115782 0.340492
F 48.868050 17.340282 0.794088
F 28.156450 23.980782 24.880990
F 28.054750 31.799782 24.946290
F 37.497250 23.963682 25.099590
F 37.186050 31.645582 25.240290
F 46.239550 23.540882 25.242390
F 48.693250 27.419382 22.897490
F 27.944250 26.830782 28.524090
F 46.285250 31.305082 25.276390
F 28.162250 19.100482 28.506190
F 37.225950 26.639982 28.684090
F 53.007050 29.893982 26.362890
F 37.279750 18.726882 28.715490
F 46.312050 26.223582 28.787490
F 37.017650 34.330782 35.891590
F 46.457250 18.569382 28.899190
F 28.148350 26.652382 25.830590
F 37.380150 24.166382 22.261890
F 27.979850 19.018182 25.818090
F 37.192350 26.443582 26.005590
F 46.003450 33.889882 40.737890
F 37.143550 18.806282 25.911390
F 45.930550 26.082782 26.135190
F 50.681750 33.780082 33.573890
F 46.197850 31.479182 22.524690
F 43.992750 27.723582 22.510690
F 48.488450 27.618282 40.034290
F 28.044050 31.868382 22.349990
F 32.381450 34.268782 35.891290
F 53.257150 27.060882 30.033890
F 50.686750 31.301182 37.324890
F 30.323050 30.470382 25.806490
F 30.379050 22.914582 25.820790
F 39.429750 30.269082 26.068890
F 39.506650 22.563882 26.048390
F 50.583350 18.566882 40.722990
F 48.347750 22.109082 26.262690
F 35.149050 27.949882 22.224390
F 39.518050 27.741582 22.290890
F 50.545650 23.505182 37.077190
F 53.023350 19.630682 29.831090
F 50.672150 18.485082 35.995090
F 41.526850 18.540782 43.327390
F 30.470750 27.726882 24.877090
F 30.269350 20.225382 25.086490
F 39.417250 27.616382 25.084290
F 39.531450 19.910182 25.082590
F 48.398750 29.868382 26.269190
F 48.425250 19.681482 25.099390
F 30.443350 30.543982 28.578690
F 30.262750 22.892182 28.564390
F 39.547150 29.948582 28.815490
F 39.569150 22.421882 28.847090
F 48.509850 19.649082 37.074190
F 48.568350 22.337682 28.965890
F 32.666950 23.836582 24.854190
F 32.591050 31.630882 24.953090
F 41.698950 23.659382 24.992390
F 41.661250 31.439682 25.263690
F 41.676650 18.451582 40.650890
F 50.719550 31.096382 25.302590
F 32.685150 26.455682 28.512490
F 41.533150 33.874582 36.001590
F 32.699750 18.836682 28.727890
F 41.609450 26.115882 28.777590
F 32.574150 34.221482 33.138590
F 41.951450 18.412782 28.644190
F 53.003650 22.057682 33.554690
F 50.828150 18.535082 26.051990
F 50.716350 33.677982 26.165490
F 32.657650 26.471482 25.860190
F 52.987150 29.855282 40.898990
F 32.547050 18.838482 25.917690
F 41.619750 26.200682 26.008290
F 37.161050 33.999782 28.837590
F 41.740750 18.492982 25.816090
F 52.961250 27.150982 39.991390
F 27.845150 34.427182 42.986290
F 43.808550 22.354782 43.303290
F 52.906350 27.183682 32.682490
F 52.815950 27.437482 37.329290
F 32.783550 24.077482 22.162790
F 50.918450 31.209182 29.920690
F 48.341350 27.164182 25.628890
F 53.114650 27.344582 22.815690
F 34.825450 30.420182 25.801390
F 34.980650 22.748682 25.776190
F 43.974650 30.119482 25.897490
F 43.974350 22.333782 25.926890
F 27.919350 26.644382 43.010890
F 50.662750 18.410282 33.371790
F 48.488850 22.377182 33.489490
F 50.700750 25.969782 40.975790
F 34.998450 27.759182 24.891390
F 34.969850 19.958982 24.950090
F 43.881550 27.471382 25.180790
F 44.075750 19.647182 25.100390
F 35.019150 30.378982 28.478990
F 34.922550 22.548282 28.593990
F 44.070150 29.975182 28.642390
F 44.090050 22.279582 28.721890
F 27.982650 24.135182 32.291290
F 28.005750 31.801182 32.191390
F 37.190450 23.848382 32.174590
F 37.137350 31.293382 32.486190
F 46.405850 23.700382 32.537290
F 46.095650 31.213382 32.539990
F 27.835750 26.657282 35.722890
F 50.723150 26.082782 26.290890
F 27.808550 19.182482 35.604590
F 36.990650 26.319782 36.063190
F 39.273250 22.419882 43.264790
F 37.127950 18.728482 35.873390
F 46.145050 26.336182 36.202290
F 34.857450 22.819482 40.354190
F 48.250450 22.208682 36.200290
F 27.878050 26.793582 32.953790
F 34.845550 20.069582 36.640790
F 28.140150 19.181482 32.793390
F 36.911150 26.562682 33.114190
F 46.042950 33.891082 36.333690
F 36.996950 18.728682 33.096790
F 46.082750 26.223682 33.441990
F 44.035650 19.847882 22.456090
F 27.818650 19.169782 42.950390
F 28.141650 24.274282 29.445690
F 27.933350 31.916782 29.409090
F 37.241650 24.021682 29.372590
F 37.265850 31.421882 29.642390
F 46.274150 23.720082 29.895790
F 32.390150 34.302582 40.389490
F 30.266350 30.429182 33.066390
F 30.224950 22.884582 33.101990
F 39.450350 30.239882 33.393990
F 39.344450 22.340582 33.203890
F 48.332050 27.463182 37.287990
F 50.871150 33.817782 28.955690
F 30.378750 27.947582 29.210290
F 30.402250 20.321582 29.407090
F 39.628250 27.465482 29.810490
F 39.695250 19.773782 29.577590
F 50.741750 31.255882 40.156990
F 48.571250 19.915682 29.876290
F 30.250350 27.893682 32.032890
F 30.455250 20.315382 32.042990
F 39.408850 27.587682 32.600890
F 39.529850 19.768782 32.168290
F 53.277750 19.843282 25.387990
F 48.462550 19.801882 32.528990
F 30.184850 30.384682 35.743390
F 30.138050 22.704582 35.842790
F 39.146250 30.349082 35.980090
F 39.551750 22.562782 36.002990
F 46.280450 23.670482 22.371390
F 46.228850 18.507982 36.395390
F 32.494950 23.910682 32.192090
F 32.601550 31.703082 32.162990
F 41.903650 23.608382 32.519890
F 41.738450 31.258382 32.392290
F 48.355850 27.454082 32.552190
F 50.549050 25.816282 33.493090
F 32.402150 26.479682 35.847190
F 50.854950 23.340782 29.839290
F 32.532750 18.955482 35.684390
F 41.478750 26.587482 36.135490
F 50.870450 23.275982 32.547590
F 41.664150 18.709282 36.008290
F 41.614850 33.958382 28.830690
F 36.754850 34.168382 40.347590
F 45.971250 33.702182 33.425190
F 32.342450 26.515282 32.981490
F 52.897550 30.005382 33.642090
F 32.494850 18.974782 32.951290
F 41.675550 26.280382 33.344490
F 36.917050 33.980282 33.117590
F 41.725350 18.604782 33.222890
F 53.001750 19.570682 39.983190
F 53.152950 22.141582 29.045690
F 32.495450 18.947182 42.917390
F 32.632850 23.909182 29.508990
F 32.820650 31.691782 29.363390
F 41.918750 23.521382 29.759290
F 41.762450 31.188982 29.546890
F 48.525650 30.108282 33.565290
F 50.920650 26.039882 29.110390
F 34.779450 30.374982 33.290690
F 34.777250 22.765882 32.972890
F 43.914350 29.956582 33.331490
F 44.101650 22.359582 33.420490
F 34.931450 27.837782 29.391190
F 35.016350 19.953882 29.440690
F 43.938150 27.312882 29.690290
F 44.000850 19.811382 29.608990
F 34.561250 27.848982 32.214690
F 34.872450 20.197882 32.160990
F 43.886550 27.471982 32.449290
F 44.135750 19.905482 32.536490
F 34.695050 30.501782 35.907790
F 34.580350 22.814582 35.799190
F 44.016450 30.099882 36.012090
F 46.123550 23.661482 37.276190
F 27.870050 23.971482 39.426690
F 28.016950 31.790682 39.432790
F 37.022150 24.014582 39.500990
F 36.912450 31.538982 39.559090
F 46.149850 23.629182 39.955790
F 46.182750 31.192082 39.937590
F 39.429550 30.325482 43.304490
F 48.532050 19.702682 22.464390
F 41.695850 31.456482 22.388390
F 30.120150 22.897582 43.258890
F 43.832050 27.506982 39.903090
F 43.823550 22.422182 40.600290
F 53.073750 27.396982 25.605390
F 34.676950 27.668282 36.715290
F 32.667350 31.683282 22.229690
F 27.939450 26.603282 40.326290
F 53.141050 29.791582 29.077390
F 27.840050 18.959882 40.276590
F 37.029250 26.573282 40.511690
F 34.696350 20.279382 39.371390
F 36.941250 18.882082 40.477590
F 46.127350 26.183882 40.939190
F 48.390250 30.070182 36.298890
F 41.399450 34.281882 40.678890
F 27.930850 24.144582 36.720490
F 27.929350 31.695882 36.661890
F 37.030750 23.745982 36.784490
F 36.898250 31.733082 36.844290
F 43.713250 22.549782 36.211490
F 46.223550 31.331682 37.197890
F 30.172450 30.566482 40.395190
F 30.075350 22.681982 40.526790
F 39.079550 30.191082 40.618990
F 39.250350 22.686282 40.421990
F 48.450750 30.055682 40.977890
F 50.709150 23.388682 22.838190
F 30.170250 27.848082 36.747290
F 30.124150 20.130182 36.648690
F 39.011850 27.739282 36.914790
F 39.312350 19.890482 36.932390
F 50.754450 31.187082 32.591790
F 46.186950 18.645282 40.924990
F 30.372150 27.885582 39.552690
F 30.201950 20.084582 39.393190
F 39.309450 27.718482 39.676890
F 39.336850 20.052182 39.636690
F 50.665450 26.119282 36.231990
F 37.345450 31.894882 22.423590
F 50.697150 33.841682 36.242790
F 46.306050 31.106182 29.857590
F 52.989950 30.006982 36.340590
F 52.934850 22.218482 43.569890
F 43.868350 30.141982 40.811290
F 41.865050 34.035282 26.190290
F 32.440650 23.947082 39.570790
F 32.372650 31.802082 39.439590
F 41.631450 23.813082 39.938490
F 41.518750 31.459482 39.934790
F 50.739550 26.039482 43.652990
F 34.572150 30.320582 43.060990
F 50.674450 23.479782 25.440290
F 34.697850 27.703282 39.317290
F 52.815450 29.770482 43.666090
F 53.134150 19.497282 32.647690
F 50.709350 31.074082 22.532990
F 43.978650 19.890582 37.097890
F 41.655050 31.303782 36.973590
F 52.893450 22.154282 36.204590
F 43.840250 27.660382 37.104390
F 32.467150 26.502182 40.447090
F 48.362050 22.270382 40.629490
F 32.504650 18.905382 40.258390
F 41.477750 26.419582 40.725490
F 46.219950 18.583382 33.644990
F 32.407950 26.682582 43.220390
F 34.450850 30.278182 40.276090
F 34.784150 20.008282 22.201290
F 53.004150 22.103682 40.855190
F 32.431050 23.983482 36.807590
F 32.438450 31.581182 36.692390
F 41.545250 23.963882 37.097490
F 27.769450 34.382782 36.032790
F 36.996150 18.731882 43.392090
F 48.773350 29.876282 28.965190
F 46.041550 33.809882 43.537890
F 48.534850 27.377082 29.786590
F 32.731650 34.209882 28.479990
F 50.565550 23.522282 39.667690
F 53.068650 19.512082 22.586090
F 50.717450 18.462482 28.841890
F 28.191850 34.545782 25.899290
F 50.846150 33.857382 40.825990
F 39.486750 19.967782 22.445190
F 30.083950 30.764882 43.031890
F 43.839450 19.762382 39.973990
F 48.415650 19.853182 39.704590
F 53.060150 22.350882 26.343690
F 30.652450 20.271282 22.232190
F 30.310950 27.888782 22.184490
F 46.274050 33.704082 28.843690
F 46.269350 18.326382 26.131890
F 46.301350 33.780482 26.242090
F 41.796150 23.782582 22.233990
F 41.619150 26.155182 43.548190
F 52.878250 19.533182 37.236290
F 32.625150 34.299482 25.835790
F 50.487150 33.684582 43.565590
F 46.060350 26.145782 43.680090
F 41.422050 33.763482 33.362090
F 43.861950 30.049582 43.461890
F 32.298250 34.488882 43.226190
F 28.329950 23.988682 22.152090
F 37.047850 26.531882 43.223290
F 37.138550 34.128682 26.063090
F 34.673450 22.769182 43.140790
F 36.834750 34.208282 43.135590
F 28.115050 34.425582 28.633490
F 28.008550 34.346682 33.167790
F 48.296650 29.951582 43.733790
F 27.913750 34.573682 40.288390
F 41.410850 34.143382 43.449090
F 46.200550 18.571582 43.531690
F 48.419250 22.084282 43.461190
F 50.940450 18.320882 43.530390
F 53.161850 34.992182 29.854490
F 27.888350 24.016582 46.723090
F 28.175850 31.750782 46.708490
F 36.900650 23.797382 46.538590
F 36.954150 31.471282 46.817790
F 43.485150 20.239482 58.517090
F 46.068850 31.386182 47.291190
F 30.124050 20.265882 43.999690
F 27.764150 26.729382 61.888390
F 52.879150 27.432782 51.810090
F 36.894250 26.255782 50.356890
F 50.362550 34.004682 58.067790
F 36.673250 18.824282 50.342690
F 46.098950 26.361782 50.637190
F 47.799350 20.150382 61.460690
F 36.719150 34.177182 47.708290
F 32.403350 34.427082 50.475890
F 50.340550 33.886382 55.498690
F 27.843750 19.125082 47.721690
F 36.920750 26.302882 47.554890
F 50.628250 31.028982 44.561290
F 36.767650 18.836682 47.647990
F 46.111750 23.281282 47.118990
F 27.643150 24.161382 61.122490
F 48.536850 22.145482 47.937590
F 50.680850 26.080982 50.896490
F 27.596650 24.296082 53.992090
F 32.214750 27.025782 64.949890
F 43.514350 28.022282 58.713490
F 45.698450 18.673582 57.667390
F 47.953750 30.672382 62.501290
F 30.177950 30.413482 47.630390
F 30.220350 22.958582 47.551890
F 39.115250 30.177082 47.779790
F 39.137950 22.643682 47.681490
F 46.148250 23.339982 44.404390
F 49.707650 19.861082 65.369590
F 27.818450 26.770182 54.910190
F 52.992450 22.059682 48.253190
F 27.745050 31.948382 58.436690
F 41.139750 27.124282 65.078590
F 43.928350 27.542182 44.552090
F 52.910450 19.472382 47.326290
F 30.217850 27.761382 46.751290
F 29.904950 20.481982 46.680790
F 39.029650 27.689682 46.728890
F 39.245150 19.916782 47.011790
F 46.062650 25.899982 48.069890
F 50.655150 18.208282 48.030690
F 30.179550 30.706582 50.400690
F 29.982550 22.958482 50.165690
F 39.102450 30.292282 50.473490
F 39.174550 22.770282 50.315190
F 48.458150 30.011182 50.933290
F 50.787250 23.425282 47.294490
F 32.399850 24.159382 46.831090
F 32.467950 31.742982 46.816290
F 41.707750 23.708082 47.066490
F 41.479550 31.461682 47.008290
F 27.922850 32.041682 61.143890
F 50.664250 31.127582 47.231990
F 32.262650 26.886882 50.524490
F 46.024150 33.922182 48.249390
F 32.238350 18.746382 50.365290
F 41.378750 26.532482 50.625390
F 27.809250 19.103782 57.587890
F 41.342250 18.738382 50.595190
F 52.000250 20.268782 61.499190
F 46.041350 18.355682 47.991290
F 53.084450 27.234482 44.370890
F 32.481450 26.581582 47.838190
F 52.879950 22.148682 57.939190
F 32.124850 18.992682 47.531090
F 41.433150 26.326782 47.922090
F 46.052150 18.534582 54.970690
F 41.330650 18.606782 47.864390
F 50.429650 18.247482 57.983890
F 52.889150 27.013482 47.094490
F 46.008950 18.601182 50.703890
F 27.685250 24.234382 58.456090
F 52.699550 29.959982 58.169190
F 50.560050 23.478882 44.432190
F 43.538750 22.957982 62.095290
F 52.937750 27.187582 59.039090
F 41.222950 31.685882 58.760890
F 34.529350 30.366982 47.647390
F 34.542950 22.755482 47.502190
F 43.789350 30.110282 48.096990
F 43.843850 22.240982 47.923290
F 48.093950 19.722382 58.733590
F 48.401250 22.324982 50.736790
F 47.624450 31.285682 65.223690
F 43.328550 23.119282 64.840990
F 34.698150 27.764382 46.888090
F 34.640950 20.152682 46.581290
F 43.910950 27.448882 47.261190
F 52.978950 19.422082 51.645290
F 34.633650 30.246382 50.461290
F 34.608250 22.873682 50.267990
F 43.803550 30.394282 50.840290
F 43.716350 22.525082 50.678790
F 50.560850 28.180982 62.737790
F 32.517050 24.157582 43.975490
F 36.843550 23.902782 54.145490
F 36.864650 31.649082 54.116090
F 46.092550 23.657182 54.021490
F 46.240550 31.341082 54.415490
F 41.310250 32.031582 61.442690
F 27.868950 26.518282 47.611290
F 52.603750 26.584282 61.690190
F 36.876250 26.662582 57.761290
F 41.141050 19.247582 62.167690
F 36.691950 18.917582 57.482090
F 41.280750 24.344082 61.155990
F 50.577650 18.468682 55.200790
F 48.238750 27.498382 54.572390
F 45.866150 24.297882 61.257790
F 50.683050 23.381082 51.816190
F 27.738450 19.051182 54.845490
F 36.729650 26.606382 54.955390
F 50.556450 33.851782 50.900090
F 36.849650 19.131382 54.835690
F 45.825050 26.091982 55.068590
F 37.087750 23.901782 43.808490
F 32.291750 31.958682 58.526790
F 27.879350 24.261282 51.308490
F 48.423750 19.665282 51.558490
F 36.969550 23.825382 51.470190
F 36.952450 31.488382 51.383090
F 46.159650 23.681082 51.360990
F 46.280250 31.419882 51.663390
F 30.214550 30.584882 54.835190
F 29.786250 22.844482 54.865190
F 39.231150 30.597982 55.098090
F 39.192750 22.737382 55.018590
F 48.248950 30.098182 55.556090
F 27.981050 34.475882 54.927790
F 30.027650 28.109582 51.156690
F 30.263150 20.373982 51.226890
F 39.067150 27.692882 51.438590
F 39.120150 20.023082 51.176790
F 48.452150 27.354282 51.849790
F 52.807350 29.628782 48.118090
F 30.039650 28.162282 53.944090
F 30.032950 20.359582 53.953890
F 39.054450 27.916582 54.092190
F 39.068150 20.164382 53.902790
F 30.119350 28.018282 43.984990
F 48.267850 30.011382 48.280390
F 30.134450 30.660782 57.586390
F 30.047450 23.231482 57.598190
F 39.036950 30.320582 57.761190
F 41.346250 24.106282 58.411590
F 27.570850 34.642382 62.098390
F 41.438050 33.994582 47.918190
F 32.087750 24.232182 54.083390
F 32.475850 31.990082 54.014290
F 41.497150 23.833182 54.070990
F 41.593250 31.608382 54.124490
F 41.224150 18.829982 57.626290
F 50.636250 31.282782 54.454290
F 32.307350 26.743182 57.878990
F 45.847450 31.636382 58.902890
F 32.164550 19.268882 57.578590
F 41.352850 26.681282 57.809490
F 34.453650 20.309582 61.287990
F 39.015450 20.211682 58.607090
F 50.746150 26.320282 55.293990
F 41.476250 34.065282 54.992990
F 46.014650 33.893182 50.883590
F 32.064750 26.736282 55.036690
F 48.652050 19.604582 44.473790
F 32.261950 18.966382 54.641890
F 41.332450 26.382282 55.091090
F 34.550950 28.306282 61.269790
F 41.243150 18.695582 54.849290
F 27.461450 19.276982 64.728390
F 52.953850 22.023782 50.976090
F 50.221350 32.185282 61.822790
F 32.241350 24.282482 51.313290
F 32.520850 31.832882 51.249990
F 41.492750 23.954182 51.236090
F 41.206650 31.586282 51.587790
F 45.883750 23.776982 58.570590
F 27.754650 31.829882 43.975190
F 34.605850 30.531782 54.843990
F 34.340750 22.802982 54.869990
F 43.688350 30.150982 55.032390
F 43.718650 22.465582 54.746190
F 34.639050 27.774382 51.358390
F 34.418650 20.275182 51.205090
F 43.777150 27.684082 51.398590
F 43.764350 19.969882 51.183090
F 34.425750 27.786182 54.047690
F 34.558850 20.239982 53.809890
F 43.602550 27.571482 54.145790
F 43.733150 19.892382 53.999590
F 34.417650 30.641382 57.660190
F 34.641250 22.659482 57.635490
F 43.495350 30.557582 57.870190
F 34.280850 23.231882 64.925090
F 52.819150 29.833482 55.383790
F 27.955350 31.893082 54.014390
F 36.681250 24.347882 61.186790
F 36.881250 32.025982 61.261990
F 27.855550 26.772482 57.600490
F 53.109650 27.301682 54.536090
F 47.988750 27.651982 58.876990
F 45.736550 34.251182 57.823290
F 39.008750 23.116682 64.681190
F 49.902350 18.844382 62.669390
F 30.254650 30.897882 64.823890
F 52.579050 24.121482 62.885590
F 32.361150 31.749982 44.059190
F 34.572250 20.156882 58.600290
F 48.104550 22.351782 57.793090
F 45.504550 19.077482 62.311590
F 34.503250 28.048482 58.647190
F 38.972850 30.908382 65.097190
F 36.615950 26.911182 62.358590
F 34.766250 27.764082 44.135190
F 36.715750 19.073682 62.099090
F 41.568750 23.625082 44.278390
F 50.495050 33.772382 48.152190
F 27.609950 19.042582 61.966190
F 38.973650 28.089982 61.534990
F 46.047250 31.291882 44.566690
F 36.809350 24.028682 58.458890
F 36.948950 31.740582 58.533190
F 39.399750 27.709582 44.133790
F 45.572850 26.795982 62.215290
F 30.110050 30.828682 62.007590
F 29.823950 22.946182 62.007390
F 38.986950 30.653082 62.454690
F 38.908250 23.089382 61.992390
F 27.882850 31.986582 51.218690
F 47.998950 28.109982 61.613290
F 30.087050 28.037082 58.453590
F 29.907650 20.658782 58.249990
F 39.125950 27.908482 58.773490
F 39.094650 22.838382 57.720890
F 36.524550 27.012182 65.137490
F 48.252350 22.346882 55.175890
F 30.038650 28.256882 61.055690
F 29.796550 20.491082 60.992090
F 27.817350 26.667182 50.388490
F 38.860150 20.505082 61.357890
F 52.699150 19.527282 58.951990
F 53.148150 29.897882 50.810190
F 50.780150 31.262682 51.832290
F 48.000050 22.901982 62.245390
F 41.220950 34.217082 57.741590
F 45.344250 27.278082 64.929390
F 29.914150 23.187782 64.774190
F 27.766750 27.019582 64.697890
F 32.130750 24.194882 61.266190
F 32.399750 32.248482 61.230890
F 50.456250 23.304682 58.648490
F 43.553650 30.826082 62.412290
F 32.398350 34.526582 57.382090
F 45.830450 26.420982 57.942590
F 50.612350 22.746882 61.378290
F 48.056350 30.331582 58.312390
F 47.489350 23.481982 64.936290
F 48.329650 27.361182 47.197790
F 41.573950 34.171282 50.900290
F 41.101450 19.255882 64.887490
F 43.527650 28.282082 61.511490
F 27.959450 19.178082 50.373490
F 50.723650 23.632082 54.572390
F 32.196750 26.857382 62.017990
F 34.380650 22.875382 62.224990
F 32.142050 19.203382 62.048190
F 45.384750 19.425182 65.078790
F 43.512250 22.799782 57.607090
F 53.087250 19.715682 44.626590
F 50.648050 18.162182 50.775890
F 34.607650 30.924082 62.203190
F 36.424950 19.412282 64.755390
F 32.382450 24.197082 58.418090
F 53.034250 22.003282 55.264290
F 48.390950 19.759082 54.327090
F 43.761350 19.685182 47.071990
F 34.573350 30.986482 64.990390
F 43.353350 20.281782 61.288890
F 50.507350 26.065282 48.135690
F 41.301250 26.927582 62.443290
F 50.409750 26.097282 58.198590
F 50.419250 31.506482 59.178790
F 41.568850 31.550982 44.267190
F 31.871650 19.502382 64.834890
F 45.766350 32.143482 61.620990
F 48.366550 19.571182 47.117790
F 39.221550 19.882782 44.146390
F 48.424550 27.290382 44.569590
F 53.026450 19.606582 54.249190
F 52.206850 30.501682 62.802690
F 43.750550 19.757582 44.296190
F 34.684050 20.270982 43.852190
F 36.983650 34.185282 50.377190
F 27.657450 34.433482 47.621390
F 45.946750 34.015482 55.220890
F 43.410650 31.335282 65.007590
F 36.958950 34.368882 54.898690
F 51.709850 23.926682 65.510290
F 27.888250 24.206682 43.976090
F 36.741350 34.678082 62.212890
F 37.064350 31.588282 44.017590
F 27.808250 34.524382 50.291890
F 32.319750 34.386882 47.729990
F 27.731350 34.475982 57.696090
F 49.642450 27.730082 65.403890
F 32.441850 34.546682 54.793990
F 52.257350 31.396882 65.453390
F 32.192850 34.831782 62.017490
F 32.189650 35.065482 64.750390
F 36.925450 34.304982 57.740190
F 36.729750 34.907282 64.945790
F 27.889950 34.723382 64.838690
F 32.022150 24.428882 65.819890
F 43.310450 28.773782 65.948790
F 47.374450 21.115682 65.941290
F 36.662650 24.623582 68.524590
F 36.741450 32.301482 68.550090
F 45.240350 24.972882 68.531290
F 45.446350 32.583782 68.834990
F 41.156650 24.486082 65.815290
F 51.749750 21.305782 66.411790
F 27.369550 32.398982 80.322090
F 36.122450 27.105582 72.242890
F 29.939650 28.414582 65.727390
F 36.251150 19.453682 72.222790
F 45.250050 27.432182 69.738290
F 27.176850 19.568082 79.534690
F 45.091550 19.749682 72.405190
F 33.874050 23.541582 86.900690
F 33.883950 28.543582 80.162090
F 27.386250 19.420482 69.199590
F 36.566050 27.136582 69.484990
F 51.836350 23.968482 84.588190
F 36.176750 19.614582 69.514690
F 43.089050 28.765782 68.632590
F 51.664550 31.780082 84.626290
F 45.117450 19.623182 69.759590
F 29.566050 20.606982 65.841190
F 27.184950 27.304882 86.761490
F 47.170950 31.611882 87.135890
F 49.450050 27.821082 87.172890
F 34.447150 28.387482 66.017190
F 45.073050 27.711382 87.001390
F 29.831050 30.978982 69.287290
F 29.818550 23.359882 69.471590
F 38.890650 31.028782 69.634590
F 38.905050 23.216382 69.250890
F 47.565650 31.448482 69.775890
F 47.477050 23.690582 69.702890
F 51.496850 31.795482 87.328290
F 42.932750 23.647682 86.976490
F 45.321950 24.700482 65.871290
F 27.583350 24.384782 73.023290
F 27.569950 26.983782 69.430890
F 27.569850 24.351682 68.295990
F 29.906650 28.219082 68.467590
F 29.685550 20.809982 68.649890
F 38.867050 28.306382 68.756190
F 38.505850 20.656782 68.564490
F 47.513550 28.849582 68.929790
F 47.050150 21.297282 68.633690
F 29.712150 30.906382 72.064390
F 29.892850 23.108482 72.224090
F 38.530950 31.263782 72.482290
F 38.745550 23.499682 72.138990
F 47.399650 31.355982 72.429690
F 47.238750 23.694782 72.571090
F 32.115750 24.537582 68.527090
F 32.098150 32.384182 68.512290
F 40.891750 24.618382 68.407090
F 40.892950 32.681282 68.877090
F 49.703550 27.737682 70.156890
F 49.737250 32.766382 68.952390
F 32.028750 27.172882 72.164990
F 42.808550 23.804682 84.324190
F 31.932250 19.626682 72.279890
F 40.654850 27.325782 72.362390
F 51.735350 21.396182 83.398290
F 40.745050 19.628382 72.166590
F 47.188850 28.807482 73.503990
F 32.311350 32.517182 65.668690
F 49.342450 20.169982 72.646590
F 32.112150 27.162982 69.606390
F 51.788550 29.260182 83.722790
F 31.993750 19.602682 69.540590
F 41.107550 27.107982 69.699290
F 42.815750 31.617382 84.187190
F 40.698250 19.650082 69.466490
F 49.538950 27.646682 72.981990
F 27.904050 32.116582 65.715790
F 49.301750 20.238982 69.716090
F 49.451650 17.555782 69.130190
F 27.198450 27.322482 79.212990
F 49.624250 19.986682 84.272390
F 27.758550 32.448782 68.470890
F 27.258950 27.235982 84.065190
F 27.538650 26.984682 72.100690
F 34.448250 31.209982 69.522090
F 34.377950 23.453882 69.373090
F 43.191950 31.365582 69.612890
F 43.117950 23.491782 69.593290
F 52.040250 31.701582 70.115390
F 51.770250 24.069782 69.966190
F 27.522750 27.366982 76.603990
F 38.348350 23.650982 86.947790
F 29.400450 31.235182 86.732790
F 27.373350 32.446982 83.116390
F 27.505950 32.171082 72.839690
F 45.236550 17.271882 83.393990
F 34.491750 28.540882 68.682090
F 34.123550 20.929182 68.424690
F 27.092950 24.631982 83.166690
F 42.911350 21.053182 68.584390
F 51.855650 29.036282 69.261490
F 51.720350 21.504482 69.047690
F 33.883650 31.191782 72.166790
F 34.223250 23.243782 72.186190
F 43.004250 31.418882 72.254490
F 43.037050 23.608582 72.383590
F 51.922950 31.778282 72.834790
F 51.603150 24.091182 72.654090
F 38.227850 31.271782 86.842490
F 27.234350 19.791482 84.047590
F 36.383350 24.596482 76.143290
F 36.194250 32.581382 75.932690
F 44.985250 24.972982 76.163690
F 45.073850 32.869482 76.006490
F 49.288150 25.129782 66.216590
F 42.848350 21.203682 83.477990
F 33.723850 31.423982 86.761790
F 36.126750 27.255382 79.590290
F 34.016850 23.418482 84.173990
F 36.171450 19.843682 79.560090
F 44.906750 27.471582 79.756890
F 31.834550 19.578982 86.957390
F 45.126950 19.858982 79.811690
F 27.338850 32.341082 75.595590
F 42.715650 29.077182 83.161690
F 43.049250 20.682382 65.876090
F 36.219150 27.514182 76.796390
F 33.819250 20.840182 83.261590
F 36.284650 19.635282 76.957190
F 44.831350 27.426082 77.071790
F 33.942650 28.656482 82.995690
F 45.021250 19.902082 76.934790
F 36.768950 32.298082 65.857190
F 27.337350 24.734982 75.762990
F 36.381250 24.578182 73.330790
F 36.266650 32.571182 73.040990
F 45.043350 24.964682 73.423990
F 45.190050 32.765882 73.132790
F 29.631250 31.228082 76.727390
F 29.525650 23.513182 76.887490
F 38.471650 31.356082 76.673590
F 38.592750 23.284782 76.950390
F 47.258050 31.528882 77.140690
F 47.280850 23.935782 77.273990
F 29.740150 28.383082 73.104690
F 29.680050 20.676382 73.145890
F 38.346250 28.645882 73.035090
F 38.458850 20.932182 73.188790
F 45.017950 27.535582 72.432390
F 47.120450 21.113782 73.619990
F 29.838450 28.694682 75.737190
F 29.366150 20.914282 75.801690
F 38.532850 28.727582 75.875290
F 38.529850 20.886682 75.902090
F 47.057350 28.949382 76.337290
F 47.192250 21.344382 76.312890
F 29.682750 31.352382 79.417790
F 29.556850 23.442182 79.491690
F 38.404750 31.247082 79.324090
F 38.497150 23.436982 79.655290
F 47.348550 31.422982 79.830590
F 47.275450 24.035982 80.075290
F 31.922550 24.507782 75.871590
F 31.762850 32.640382 75.698390
F 40.682050 24.866982 76.069790
F 40.693450 32.641282 75.932590
F 49.498450 25.206982 76.547690
F 49.592550 32.749882 76.137290
F 31.571350 27.396482 79.407490
F 51.688350 21.504582 80.664790
F 31.609750 19.576682 79.568290
F 40.865650 27.432182 79.631590
F 33.852350 31.203982 83.947490
F 40.648350 19.840482 79.868690
F 49.375450 27.766082 79.788890
F 49.599750 25.468982 83.724690
F 49.526350 20.012682 80.041690
F 31.822450 27.277682 76.608090
F 51.475850 29.131082 80.979390
F 31.800850 19.519682 76.831590
F 40.812750 27.514082 76.803490
F 49.280450 32.914082 80.858390
F 40.638550 19.694482 77.068790
F 49.437150 27.800382 77.206390
F 40.685050 27.661582 84.086290
F 49.318750 20.135482 77.274990
F 31.986550 24.593682 73.245290
F 31.729850 32.527682 72.961990
F 40.818650 24.767082 73.310090
F 40.694950 32.633682 73.293690
F 49.328950 24.927582 73.659390
F 49.505850 32.920782 73.443390
F 33.972550 31.276882 76.663390
F 34.145450 23.333982 76.865290
F 42.910350 31.332382 76.627890
F 42.800950 23.581682 76.979490
F 51.800650 31.610682 77.308690
F 51.702550 24.063882 77.355890
F 34.028650 28.714882 73.233290
F 34.069950 20.817382 73.243290
F 42.813750 28.768282 73.121790
F 42.811650 21.046582 73.293590
F 51.827150 29.243882 73.607290
F 51.540950 21.545982 73.586390
F 33.990650 28.595782 75.883490
F 34.028550 20.848982 75.967390
F 42.878250 28.823982 75.806290
F 42.774250 21.083682 76.074090
F 51.550350 29.087082 76.284690
F 51.555150 21.400982 76.341790
F 33.875050 31.195282 79.386890
F 34.039050 23.343582 79.516390
F 42.790650 31.432482 79.403590
F 42.966750 23.845682 79.946990
F 51.568650 31.699482 80.025590
F 51.663350 24.121382 80.048390
F 49.469250 32.887582 83.654590
F 31.538450 27.331482 86.638490
F 36.197150 24.920482 83.318390
F 36.024350 32.781582 83.122190
F 45.092650 25.209782 83.685190
F 44.966250 32.988682 83.464890
F 27.539150 19.453882 71.941090
F 49.416150 25.279882 80.927590
F 51.901750 28.805982 66.526990
F 27.318850 19.468982 76.834690
F 40.429850 32.632882 80.447290
F 31.767250 19.572982 84.205490
F 31.758050 24.863182 80.305590
F 42.926750 21.172082 80.732790
F 33.845050 20.934782 80.571990
F 40.760850 19.694082 84.233890
F 42.800150 28.890582 80.550490
F 31.753450 27.214182 83.894090
F 35.958450 27.448382 84.086190
F 40.665650 24.910682 80.709990
F 36.230850 19.738382 84.172390
F 44.944550 27.941382 84.228390
F 31.776950 32.643582 80.441090
F 45.231650 19.748182 84.245690
F 49.461950 25.301282 68.947590
F 49.439550 28.132182 84.488890
F 36.201050 24.746582 80.470190
F 36.318350 32.609982 80.306690
F 45.072950 25.055082 81.026590
F 45.088050 32.634582 80.625490
F 29.470850 31.071882 84.051190
F 29.504950 23.366882 84.070690
F 38.239650 31.447882 84.057790
F 38.519550 23.734582 84.189890
F 47.165050 31.635482 84.158290
F 47.525650 23.936482 84.467790
F 29.371450 28.632782 80.242090
F 29.404250 20.855582 80.399390
F 38.407350 28.722582 80.470490
F 38.404850 20.967382 80.691890
F 47.033750 28.919082 80.684390
F 47.190050 21.483682 80.735590
F 29.504050 28.452882 82.980590
F 29.526850 20.930482 83.108590
F 38.327750 28.862182 83.309390
F 38.583050 21.145382 83.335990
F 47.275850 29.006582 83.450990
F 47.407350 21.395182 83.430890
F 40.637950 27.362882 86.900690
F 49.797750 32.651382 66.226390
F 47.322550 28.782282 66.151090
F 41.041950 32.403482 66.091890
F 27.364950 24.714182 80.279290
F 45.504250 32.655782 66.117690
F 31.754750 24.611382 83.109890
F 31.638250 32.527082 83.110890
F 40.735550 25.142782 83.391890
F 40.427250 32.843582 83.161490
F 47.259150 23.987282 87.200590
F 45.388950 19.848482 87.081490
F 40.831050 19.830982 86.885890
F 38.788350 28.344082 66.015990
F 36.171250 19.670382 86.934490
F 42.773750 31.355882 87.092190
F 36.654050 24.221882 65.830590
F 29.366850 23.545982 86.717890
F 49.420150 17.299982 66.401990
F 36.012450 27.467082 86.998890
F 27.154850 19.613682 86.667590
F 38.791450 20.601082 65.849090
F 27.607450 24.442882 65.522290
F 34.151950 20.723682 65.641090
F 51.816850 23.738882 87.415690
F 49.676750 20.120582 87.038190
F 27.579550 34.921882 72.069090
F 49.377550 25.346682 102.777890
F 47.210450 29.145582 88.107190
F 36.200150 24.895882 90.376890
F 35.966050 32.654482 90.447290
F 45.005550 24.968882 90.669990
F 44.756850 32.868982 90.879690
F 26.993450 27.121582 98.723090
F 33.679950 20.942082 102.266890
F 38.115350 23.696282 108.824890
F 36.032550 27.337782 94.106890
F 49.500750 25.163482 88.113490
F 36.015050 19.684082 94.029290
F 44.835850 27.615582 94.351490
F 27.173650 19.504482 101.227890
F 45.018350 19.856382 94.339090
F 36.073250 24.775182 87.675390
F 44.869150 27.603982 108.684890
F 29.506950 31.269082 108.576890
F 36.075450 27.355082 91.428290
F 33.821550 28.798782 102.141890
F 36.197850 19.756482 91.406790
F 44.776750 27.685282 91.659090
F 51.453550 24.168982 106.597890
F 45.036350 20.043682 91.543990
F 44.974250 25.169682 87.982090
F 49.567650 17.467682 90.885090
F 35.935750 32.590782 87.726690
F 27.321650 19.541082 93.843590
F 29.536950 20.871182 87.495990
F 27.127850 27.092382 101.494890
F 29.459250 31.084782 91.467390
F 29.330650 23.397782 91.317890
F 38.231650 31.301782 91.404490
F 38.253850 23.620482 91.443090
F 47.052650 31.738782 91.813290
F 47.147050 23.706482 91.861490
F 26.987350 32.563582 97.588890
F 31.425150 32.635682 87.631390
F 27.049050 24.600982 102.539890
F 27.012450 19.651582 105.841890
F 45.236350 19.933882 108.928890
F 31.624850 27.487282 105.862890
F 29.440550 28.616382 90.270690
F 29.554150 20.920982 90.163290
F 38.312050 28.779882 90.588490
F 38.361850 20.985782 90.584290
F 46.973950 29.265782 90.764890
F 47.406850 21.220982 90.707390
F 29.441150 31.320382 94.257390
F 29.472450 23.536582 93.996290
F 38.277550 31.422082 94.132590
F 38.230850 23.667382 94.102090
F 47.079550 31.822182 94.611590
F 47.040050 23.786482 94.520190
F 31.543450 24.822982 90.670990
F 31.564950 32.342082 90.416190
F 40.518150 24.766582 90.598490
F 40.330550 32.736282 90.518290
F 49.314150 25.153682 90.828290
F 49.341650 32.876682 90.954490
F 31.575150 27.261082 94.091290
F 49.486250 17.624582 105.232890
F 31.560050 19.721782 94.132290
F 40.407450 27.617782 94.723990
F 33.948050 23.484582 108.655890
F 40.445050 19.838782 94.121290
F 49.098650 27.623882 94.456290
F 27.080250 27.391582 108.578890
F 49.496050 20.174982 94.252290
F 31.680750 27.466782 91.387690
F 47.218450 23.893682 109.033890
F 31.700350 19.446982 91.272590
F 40.348850 27.378182 91.851590
F 51.596150 29.243882 88.055490
F 40.639050 19.677982 91.379090
F 49.339950 27.843582 91.713390
F 42.527050 31.282682 108.816890
F 49.712350 20.187682 91.463190
F 49.225050 17.515082 97.925290
F 29.320350 28.678882 87.653090
F 40.343450 32.896982 102.424890
F 40.341550 32.568382 87.828190
F 31.603650 27.199582 108.603890
F 49.216550 32.983382 88.188690
F 33.805250 31.102482 91.329990
F 33.895550 23.587582 91.441990
F 42.522450 31.355482 91.590390
F 42.878850 23.599182 91.647490
F 51.627250 31.836382 91.762490
F 51.609650 24.146382 91.777190
F 40.583550 27.595382 108.800890
F 49.344050 20.266882 106.093890
F 40.347250 25.144782 102.459890
F 27.178750 32.360082 90.516790
F 27.149150 32.454282 94.916690
F 27.291650 19.556782 108.680890
F 33.853450 28.643482 90.355690
F 34.019050 21.040582 90.482290
F 42.446050 28.797182 90.781290
F 42.810350 21.137682 90.603790
F 51.474050 29.215982 90.691490
F 51.812050 21.578882 90.687590
F 33.977550 31.276582 94.032790
F 33.845750 23.627582 94.107890
F 42.461950 31.501182 94.359790
F 42.777450 23.685382 94.241390
F 51.504150 31.713582 94.446290
F 51.721650 23.919382 94.477690
F 27.252350 19.653682 98.520690
F 36.057750 19.763182 108.561890
F 35.991350 24.943082 97.782390
F 35.922050 32.706382 97.905890
F 44.830550 25.234582 98.077590
F 44.864050 32.879082 97.883190
F 40.698650 24.866082 87.818990
F 47.399650 21.376282 88.004490
F 40.473250 19.763182 105.895890
F 36.115850 27.382682 101.438890
F 51.719350 31.853782 106.247890
F 35.929950 19.781082 101.304890
F 44.883950 27.805782 101.701890
F 27.050050 24.711082 87.558190
F 44.901450 19.961082 101.468890
F 27.199050 27.254182 93.880590
F 42.856950 23.878482 106.133890
F 33.947750 20.913282 87.837290
F 35.961250 27.382982 98.719090
F 51.511450 21.720282 105.377890
F 35.979250 19.713282 98.547090
F 44.827550 27.863282 99.023290
F 51.595650 29.293982 105.301890
F 45.027150 20.096682 98.719490
F 42.544150 29.087182 102.264890
F 40.439850 27.298982 106.113890
F 36.105150 24.771082 95.062290
F 36.065650 32.524882 95.210090
F 44.765950 25.205482 95.385490
F 44.705250 32.789582 95.210190
F 29.028250 31.123982 98.607490
F 29.340750 23.522182 98.513990
F 37.968750 31.376882 98.915790
F 38.344150 23.576282 98.594790
F 47.042650 31.777382 98.903590
F 47.158150 23.885982 98.836390
F 29.272850 28.604882 94.818790
F 29.247150 20.961482 94.969290
F 38.009050 28.876382 95.003590
F 38.242450 21.123482 95.013190
F 47.010750 29.091782 95.308090
F 47.202050 21.206382 95.166390
F 29.099950 28.464282 97.539390
F 29.356450 21.013982 97.682890
F 37.966650 28.838682 97.839290
F 38.212150 21.074482 97.711390
F 47.108750 29.122482 97.996790
F 47.380450 21.372482 97.906190
F 29.253750 31.233282 101.333890
F 29.164850 23.448582 101.245890
F 37.863750 31.385782 101.660890
F 38.216550 23.702882 101.349890
F 47.137250 31.603082 101.756890
F 47.254050 23.942682 101.532890
F 31.674250 24.915182 97.740190
F 31.183250 32.731682 97.773690
F 40.497850 24.869682 97.931990
F 40.159350 32.777282 98.075190
F 49.316250 25.226182 98.037590
F 49.288450 33.048382 97.999290
F 31.531850 27.315982 101.383890
F 42.674350 31.437482 106.101890
F 31.538050 19.438482 101.330890
F 40.294750 27.562682 101.427890
F 31.351350 32.863482 102.268890
F 40.502850 19.851382 101.256890
F 49.415150 27.856782 101.686890
F 27.022850 32.427882 104.809890
F 49.537750 20.093982 101.643890
F 31.478350 27.397282 98.505790
F 42.619650 21.298582 105.211890
F 31.551350 19.581582 98.581090
F 40.194650 27.548882 98.553590
F 42.512850 28.875882 104.929890
F 40.418750 19.897982 98.464490
F 49.282050 27.763782 98.947990
F 33.748350 31.212882 105.753890
F 49.695750 20.291082 98.921190
F 31.605750 24.820082 95.093690
F 31.723150 32.450982 95.054490
F 40.487150 24.881782 95.117790
F 40.429650 32.796782 95.233790
F 49.306150 25.155082 95.300190
F 49.227650 33.149782 95.336090
F 33.590550 31.400082 98.656690
F 33.944350 23.590882 98.662790
F 42.483250 31.685482 98.734090
F 42.654550 23.807182 98.954490
F 51.609150 31.765782 98.863290
F 51.639650 24.114382 98.711390
F 33.762950 28.682982 94.983690
F 33.864750 21.143182 94.974690
F 42.670750 28.975082 95.326090
F 42.713950 21.146082 95.076790
F 51.225250 29.153182 95.243090
F 51.800150 21.361282 95.370790
F 33.820550 28.829482 97.772690
F 33.760050 20.996782 97.553590
F 42.472250 29.084082 98.089490
F 42.753950 21.318882 97.827390
F 51.504150 29.213282 98.101290
F 51.874050 21.539982 98.011990
F 33.545550 31.357482 101.457890
F 33.729550 23.487882 101.388890
F 42.648850 31.655682 101.438890
F 42.688850 23.877282 101.811890
F 51.841550 31.736982 101.618890
F 51.635150 24.209582 101.662890
F 33.809050 23.436082 105.970890
F 31.662950 19.570682 105.924890
F 36.119950 24.852982 104.967890
F 35.818450 32.643282 105.126890
F 45.087350 25.123982 105.252890
F 44.963650 32.837382 105.187890
F 49.460750 27.964382 106.362890
F 36.162050 27.278182 108.622890
F 27.181750 24.744582 94.844190
F 49.292850 27.805682 109.157890
F 33.738950 20.929482 104.906890
F 42.710250 28.564682 88.007390
F 29.361250 23.471782 108.778890
F 44.876450 32.776982 88.150690
F 27.167650 24.695082 97.665290
F 31.314950 24.709882 102.397890
F 34.037950 28.604582 104.945890
F 40.647350 19.948882 108.795890
F 36.296650 27.348282 105.878890
F 51.691550 21.589882 102.570890
F 36.074350 19.711082 105.724890
F 44.831450 27.840682 106.020890
F 51.779050 29.044082 102.426890
F 45.020350 20.037582 106.181890
F 49.279450 33.025082 102.328890
F 31.578550 25.007482 87.882290
F 35.943550 24.872682 102.297890
F 35.601850 32.689882 102.493890
F 44.896550 25.133582 102.575890
F 44.850750 33.021382 102.507890
F 29.208850 31.269282 105.702890
F 29.407950 23.600682 106.113890
F 38.235550 31.343282 106.143890
F 38.200150 23.619482 105.909890
F 47.249750 31.699382 106.180890
F 47.143050 23.869282 106.280890
F 29.340250 28.526782 102.182890
F 29.373450 20.816282 102.249890
F 38.119950 28.868382 102.455890
F 38.243250 21.041682 102.231890
F 47.151150 29.079082 102.465890
F 47.044550 21.339382 102.429890
F 29.311750 28.648482 104.894890
F 29.386950 20.940982 105.033890
F 38.464950 28.856582 105.010890
F 38.200450 21.098582 104.897890
F 47.147650 29.118782 105.330890
F 47.091350 21.353082 105.186890
F 42.707950 21.244882 102.424890
F 51.589450 31.729082 109.038890
F 49.322650 25.326982 105.432890
F 49.433550 17.472782 102.488890
F 38.104650 31.262782 108.842890
F 49.297250 33.034982 105.065890
F 31.666350 24.812782 105.110890
F 31.498650 32.460882 104.937890
F 40.405850 24.880082 105.004890
F 40.485150 32.630682 105.143890
F 38.227750 28.619082 87.610490
F 31.553450 19.703582 108.689890
F 27.169150 32.362182 87.766690
F 43.100950 21.062382 87.774090
F 51.906650 21.212982 88.027290
F 33.913850 31.285082 108.549890
F 42.904750 23.893682 108.828890
F 27.177750 24.672082 90.193890
F 38.394350 20.939382 87.816190
F 27.315450 27.302982 91.136690
F 49.543050 17.625582 88.243590
F 51.649150 23.840682 109.286890
F 27.187750 32.593882 102.114890
F 33.656250 28.661082 87.616590
F 27.344250 19.612982 91.075790
F 47.251350 31.543882 109.029890
F 49.392650 20.004582 108.945890
F 49.358250 17.626782 95.196290
F 27.264450 24.784782 105.184890
F 53.805950 25.457082 105.604890
F 27.012950 27.378482 105.855890
F 40.468850 17.067082 90.625690
F 44.932350 17.432982 105.338890
F 40.368750 17.278682 97.677790
F 45.101750 25.298982 109.967890
F 26.467550 25.096082 123.948890
F 35.854750 24.833882 112.580890
F 35.851850 32.651782 112.375890
F 44.915650 25.036882 112.671890
F 44.726750 32.800682 112.652890
F 47.258050 21.369082 109.862890
F 38.166150 21.208682 109.699890
F 33.680650 20.949382 109.617890
F 35.936050 27.569582 116.035890
F 33.760850 28.644282 109.487890
F 35.877450 19.736782 116.097890
F 44.868350 27.565882 116.257890
F 31.677750 24.688282 109.685890
F 44.892550 20.070882 116.293890
F 42.930150 21.245382 109.651890
F 35.919050 24.894082 109.893890
F 51.145650 31.629282 131.007890
F 35.740150 27.448182 113.347890
F 42.302850 23.817382 127.958890
F 35.877350 19.892782 113.497890
F 44.734550 27.514682 113.577890
F 49.017950 27.758582 128.243890
F 45.064650 19.893282 113.540890
F 29.346150 28.645682 109.515890
F 42.104650 31.634382 128.017890
F 26.980150 32.681782 116.634890
F 31.670150 32.464682 109.356890
F 31.074250 27.573082 130.624890
F 48.546050 27.612982 130.905890
F 29.243750 31.367582 113.086890
F 29.287550 23.617382 113.267890
F 38.229550 31.336582 113.448890
F 38.152650 23.685982 113.529890
F 47.000150 31.600382 113.537890
F 47.329550 23.885482 113.582890
F 26.966450 27.568382 127.623890
F 46.566850 31.556982 130.871890
F 44.304250 27.674482 130.729890
F 29.327250 20.916082 109.673890
F 44.696250 32.770482 109.840890
F 33.263150 23.838182 127.650890
F 29.212250 28.750782 112.273890
F 29.252050 20.836182 112.227890
F 37.965450 28.785982 112.531890
F 38.074650 21.076082 112.485890
F 47.015550 29.072682 112.710890
F 47.249450 21.240582 112.536890
F 29.231450 31.354182 115.729890
F 29.109950 23.582782 116.034890
F 38.362550 31.166182 116.134890
F 38.113050 23.627182 116.292890
F 46.840750 31.548382 116.333890
F 47.106550 23.913482 116.377890
F 31.441050 25.004182 112.341890
F 31.528750 32.739882 112.099890
F 40.384350 24.884182 112.435890
F 40.443650 32.703382 112.465890
F 49.266950 25.426882 112.697890
F 49.311650 33.005382 112.602890
F 31.463850 27.365182 116.010890
F 53.595150 20.064182 131.016890
F 31.331250 19.597882 115.798890
F 40.423550 27.709982 116.008890
F 33.388550 31.563982 127.928890
F 40.371350 19.964982 115.963890
F 49.320950 27.865382 116.412890
F 51.427850 21.167982 110.028890
F 49.029950 20.052382 116.254890
F 31.392750 27.421882 113.337890
F 49.048750 33.069682 124.706890
F 31.412750 19.579482 113.044890
F 40.190650 27.584882 113.292890
F 42.323950 28.995182 127.256890
F 40.442250 19.840682 113.358890
F 49.398850 27.950082 113.677890
F 42.378250 29.119982 124.617890
F 49.465950 20.028882 113.473890
F 39.890650 20.090782 130.803890
F 48.961650 25.030882 124.494890
F 39.940250 20.096782 128.107890
F 40.006550 27.568582 130.661890
F 46.952250 29.003882 109.946890
F 40.074650 27.674082 128.039890
F 33.673450 31.401982 113.136890
F 33.610450 23.524082 113.312890
F 42.517150 31.365782 113.514890
F 42.709150 23.724782 113.269890
F 51.654950 31.889082 113.648890
F 51.476650 23.958482 113.773890
F 33.302550 31.365682 130.613890
F 33.138550 23.845882 130.276890
F 48.884750 19.842682 130.857890
F 28.801050 23.921382 130.385890
F 33.330050 21.192482 124.200890
F 35.490650 19.998282 130.584890
F 33.602450 28.770882 112.250890
F 33.750950 20.868782 112.336890
F 42.602550 28.774882 112.714890
F 42.833650 21.151982 112.429890
F 51.495950 29.249782 112.664890
F 51.606450 21.415782 112.687890
F 33.702950 31.419982 115.891890
F 33.622550 23.567082 115.914890
F 42.414950 31.569982 116.104890
F 42.500450 23.974382 116.002890
F 51.427350 31.635982 116.306890
F 51.375350 23.902282 116.488890
F 26.772350 19.680482 127.826890
F 53.403650 27.640382 130.916890
F 35.764150 25.017082 119.504890
F 35.953950 32.618882 119.599890
F 44.597950 25.306282 119.904890
F 44.589650 32.875682 119.860890
F 42.055150 31.590282 130.716890
F 38.158450 28.759882 109.818890
F 42.189050 23.815982 130.636890
F 35.736850 27.799282 123.133890
F 40.469950 24.940882 109.579890
F 35.536950 20.051182 123.409890
F 44.680450 27.937182 123.650890
F 33.315550 28.926982 124.268890
F 44.555650 20.006882 123.441890
F 51.295850 21.312182 124.577890
F 51.148950 29.388082 124.515890
F 51.220750 29.170982 127.202890
F 35.707450 27.587182 120.466890
F 39.979150 32.901782 124.478890
F 35.647850 20.033182 120.554890
F 44.625750 27.847482 120.839890
F 39.894950 25.345282 124.369890
F 44.618350 20.095182 120.808890
F 42.317550 21.333182 124.209890
F 33.326950 21.292482 126.932890
F 35.872450 24.940882 116.907890
F 36.009450 32.783682 116.728890
F 44.647750 25.086482 117.260890
F 44.573850 32.836782 117.175890
F 28.957550 31.536482 120.314890
F 28.888950 23.717382 120.378890
F 37.982650 31.384582 120.826890
F 37.907850 23.715982 120.557890
F 46.871050 31.598682 120.782890
F 46.904550 24.077382 120.787890
F 29.240150 28.808082 116.768890
F 29.071750 20.852782 116.631890
F 38.105050 28.610182 117.195890
F 38.178050 21.034082 117.022890
F 47.037450 29.012282 117.132890
F 46.998050 21.335882 117.270890
F 29.136850 28.930682 119.419890
F 28.907950 21.039382 119.338890
F 37.881750 28.780282 119.907890
F 37.795750 21.298782 119.742890
F 46.916250 28.948882 119.878890
F 47.008450 21.376482 119.903890
F 29.018150 31.470182 123.063890
F 28.680750 23.546782 123.037890
F 37.918150 31.565782 123.491890
F 37.839450 23.865482 123.261890
F 46.976550 31.532782 123.547890
F 46.754350 23.868182 123.411890
F 31.076050 25.030882 119.660890
F 31.425950 32.514082 119.437890
F 40.071750 25.083582 119.755890
F 40.259550 32.767482 120.051890
F 49.302250 25.262482 120.158890
F 49.083150 33.013282 119.844890
F 31.273950 27.519582 123.190890
F 37.864050 31.540582 130.685890
F 31.150650 19.738182 123.317890
F 40.217250 27.830182 123.368890
F 40.420950 32.536782 109.742890
F 40.134950 20.087682 123.077890
F 49.167350 27.711782 123.857890
F 42.271250 21.238582 126.994890
F 49.145650 19.919882 123.818890
F 31.296050 27.580182 120.555890
F 33.446150 29.035982 126.911890
F 31.054250 19.768482 120.443890
F 40.203650 27.623282 120.629890
F 49.289350 25.261882 110.034890
F 40.178350 20.159582 120.363890
F 49.140750 27.842782 121.157890
F 42.700150 28.815082 109.940890
F 49.213550 20.006082 120.886890
F 31.333950 24.747682 116.880890
F 31.557850 32.728482 116.755890
F 40.270250 25.185082 116.989890
F 40.219050 32.779982 117.215890
F 49.156050 25.287082 117.434890
F 49.192450 32.913482 117.005890
F 33.799650 31.310982 120.441890
F 33.471350 23.687182 120.465890
F 42.456150 31.610282 120.975890
F 42.293550 23.938382 120.620890
F 51.214550 31.774082 120.882890
F 51.701350 23.947682 120.864890
F 33.576750 28.750282 116.719890
F 33.607250 20.933782 116.923890
F 42.595350 29.083482 117.150890
F 42.542550 21.327182 116.919890
F 51.394150 29.280182 117.480890
F 51.348850 21.367982 117.186890
F 33.513650 28.771682 119.541890
F 33.333350 21.081182 119.700890
F 42.360350 29.113782 119.824890
F 42.464550 21.354382 119.633890
F 51.218250 29.143082 120.133890
F 51.541650 21.371982 119.946890
F 33.456750 31.494382 123.257890
F 33.318550 23.667882 123.190890
F 42.234850 31.722282 123.769890
F 42.160750 23.929082 123.537890
F 51.139950 31.938682 123.571890
F 51.211650 23.802782 123.603890
F 49.388750 33.011382 109.873890
F 31.109350 19.879782 127.786890
F 35.454350 25.174182 126.870890
F 35.586350 32.878182 127.098890
F 44.483050 25.184882 127.075890
F 44.488750 32.927482 127.104890
F 26.810250 27.537982 122.923890
F 51.003550 23.900282 130.943890
F 26.640950 19.835482 120.322890
F 51.482950 29.199282 109.875890
F 51.184050 24.192882 128.205890
F 27.031150 24.874282 112.333890
F 31.342450 27.641082 127.909890
F 44.229650 19.907282 130.617890
F 36.070450 32.705182 109.680890
F 35.667150 27.840482 127.841890
F 53.443450 33.203882 124.560890
F 35.624550 19.939682 127.806890
F 44.686750 27.737082 128.052890
F 51.152250 31.694882 128.278890
F 44.554350 20.052882 128.048890
F 51.471150 21.551182 127.291890
F 53.614750 20.336882 128.291890
F 35.608050 25.079682 124.135890
F 35.602650 32.716282 124.382890
F 44.478350 25.170282 124.400890
F 44.749750 32.731382 124.400890
F 29.118550 31.448482 127.622890
F 28.889850 23.726882 127.652890
F 37.766150 31.644482 128.088890
F 37.574350 23.774082 127.708890
F 46.634050 31.710282 128.179890
F 46.767350 23.991782 128.150890
F 28.974750 28.710182 124.030890
F 28.800450 20.996682 124.205890
F 37.856850 29.024282 124.183890
F 37.802250 21.211482 124.165890
F 46.890450 29.050282 124.684890
F 46.762250 21.244282 124.500890
F 29.192050 28.851782 126.816890
F 28.804050 21.068082 126.970890
F 37.859550 29.090282 126.932890
F 37.836950 21.137082 126.773890
F 46.807350 29.097382 127.383890
F 46.773650 21.387382 127.296890
F 28.908050 31.312082 130.451890
F 49.239850 17.443882 117.101890
F 49.147450 20.111682 128.145890
F 31.132950 32.699882 124.121890
F 31.073050 24.918482 124.052890
F 31.081950 20.006182 130.507890
F 31.043850 25.039782 126.752890
F 31.249050 32.832082 126.935890
F 40.064550 25.113582 127.074890
F 39.857850 32.834782 127.059890
F 48.938950 25.301182 127.283890
F 48.807850 32.950282 127.312890
F 26.873550 27.537882 115.728890
F 26.574750 24.858082 119.493890
F 26.591450 19.662682 123.123890
F 27.036150 27.469582 113.065890
F 49.346450 17.467382 112.610890
F 26.983350 19.563582 113.164890
F 45.050750 17.243282 109.615890
F 35.564250 27.730382 130.636890
F 26.905950 25.036582 116.699890
F 53.497050 25.481982 127.394890
F 45.020150 17.419782 112.285890
F 26.712950 19.558782 115.892890
F 37.562450 23.873982 130.522890
F 26.944450 32.845682 119.422890
F 49.220650 17.377582 119.831890
F 53.396650 28.003482 123.533890
F 49.157850 17.578182 127.306890
F 44.605550 17.356082 124.305890
F 27.181250 24.836982 109.625890
F 27.050650 32.565982 112.186890
F 53.637250 28.123582 120.863890
F 53.582750 17.592482 117.156890
F 53.459050 28.013882 128.130890
F 49.030950 17.448682 124.726890
F 53.472050 17.720882 127.368890
F 40.436950 17.230582 112.392890
F 53.821250 25.475982 119.916890
F 44.765250 17.469282 119.831890
F 53.390550 32.999682 127.326890
F 53.613650 17.534482 109.883890
F 53.783050 25.427882 117.131890
F 53.526150 33.103282 120.042890
F 53.714550 20.107682 123.733890
F 31.193450 17.337882 126.966890
F 40.164050 17.342982 119.578890
F 40.066550 17.605782 127.106890
F 40.141550 17.456882 124.379890
F 46.585650 23.500682 130.960890
F 53.322450 40.665582 0.723042
F 28.685650 36.727882 3.158470
F 35.281050 45.757882 4.243160
F 33.043850 41.950182 4.227900
F 48.777450 35.342382 8.053100
F 53.178950 37.904482 7.315200
F 28.545850 49.565582 6.540770
F 28.479050 42.043882 6.855110
F 37.405150 49.591082 6.941070
F 37.739250 41.870782 7.061930
F 30.714950 35.334982 7.900290
F 46.516850 41.736082 7.110340
F 39.722050 35.397982 10.727690
F 53.150950 42.717682 15.267290
F 37.616250 49.627282 4.120230
F 42.145250 44.339082 3.313460
F 46.558850 49.473582 4.111230
F 28.653250 49.455782 3.902390
F 53.132250 37.404582 18.851590
F 48.734150 37.924782 7.111660
F 35.182750 35.436982 15.148790
F 51.185550 36.765082 0.849601
F 51.038050 49.436382 11.722290
F 35.263550 35.348982 7.786510
F 30.631950 38.016182 6.894720
F 28.640250 44.522482 3.018170
F 39.686750 37.861582 7.132460
F 39.869050 45.772082 4.276830
F 48.833350 42.886682 7.840460
F 53.369350 37.553582 11.646090
F 50.784450 49.212682 19.022890
F 53.368450 34.919082 18.149190
F 48.840450 45.485282 7.040900
F 51.272950 41.744382 4.366300
F 33.502350 36.586582 0.824017
F 48.888050 35.114082 15.217990
F 42.086350 44.243382 0.635172
F 35.250250 50.841082 18.081390
F 50.922450 46.831582 15.456890
F 33.127350 36.583182 3.488800
F 30.522950 35.672282 17.709290
F 30.838750 45.679982 4.079600
F 50.872650 41.559082 18.817690
F 53.157650 50.383682 18.074090
F 30.431350 35.593082 14.990590
F 35.670950 40.388082 0.682102
F 48.755850 35.006282 18.056490
F 48.835450 48.002082 0.665246
F 30.771550 37.938782 4.220440
F 30.923450 45.817182 6.811000
F 41.980950 41.618682 21.521690
F 39.670750 45.824582 7.104010
F 30.428650 38.371282 21.247390
F 50.999550 41.647582 7.064690
F 32.866050 41.915482 21.566990
F 30.848450 40.539082 3.447560
F 28.677250 42.048582 4.047800
F 39.708350 35.242682 7.933490
F 39.676350 51.057582 15.310790
F 34.972850 50.895482 10.615090
F 32.886350 49.565882 6.896410
F 33.105650 42.071682 6.974040
F 42.120550 49.595282 6.963500
F 42.058250 41.903282 7.185780
F 50.830350 41.637882 14.330690
F 51.033050 46.764282 10.585590
F 48.976750 35.099582 10.700790
F 32.994750 44.502382 3.161470
F 42.165750 49.454282 4.162670
F 42.033750 36.737482 3.441510
F 39.602650 38.145982 4.332980
F 39.910750 35.611482 15.276990
F 44.214950 34.984182 15.074190
F 46.158450 49.326882 21.622190
F 44.216650 43.042882 18.039090
F 48.681950 45.461782 19.031190
F 53.085050 50.644982 7.887490
F 53.343550 34.950282 15.389890
F 48.660750 37.747182 21.666190
F 37.602450 44.488182 3.420160
F 42.220650 41.950482 4.503050
F 50.723450 49.070882 21.711190
F 35.239450 50.781282 15.254890
F 39.576350 38.011382 21.465990
F 39.687150 50.952382 18.013990
F 37.560350 36.776882 3.358620
F 34.929150 45.690182 21.601490
F 46.610450 41.739882 4.385030
F 48.653150 50.775582 8.044930
F 30.575450 50.815482 15.076790
F 35.455350 40.668082 3.470010
F 39.590950 35.394682 17.948490
F 50.890250 49.437382 7.066980
F 42.202750 36.642982 0.733284
F 35.229550 38.010582 6.982420
F 35.438850 45.719182 7.036110
F 31.117150 40.622682 0.684036
F 46.544150 46.801082 8.063290
F 28.521850 46.909882 10.483890
F 28.261950 39.320282 10.427690
F 37.426350 46.877882 10.761690
F 37.399850 39.344382 10.807490
F 46.468250 46.860482 10.814990
F 46.598850 39.192682 10.637190
F 28.367550 49.708482 13.969090
F 28.257650 42.133782 13.922190
F 37.340550 49.648982 14.363090
F 37.294750 41.893682 14.533490
F 46.222050 49.459882 14.294790
F 46.412550 41.749182 14.275390
F 28.531450 49.618382 11.196090
F 28.405550 41.913082 11.081490
F 37.160050 49.441182 11.578290
F 37.449550 41.780082 11.890390
F 46.334650 49.455282 11.559090
F 46.622050 41.811082 11.473790
F 28.433150 47.041882 7.699240
F 28.504650 39.465182 7.738420
F 37.450050 46.993482 7.956300
F 37.470250 39.107182 8.072820
F 44.341050 45.529882 4.230650
F 46.510650 39.138482 7.866090
F 30.600250 38.191682 11.419890
F 30.698050 45.549582 11.470990
F 39.569950 38.025182 11.692390
F 39.690050 45.825382 11.749090
F 48.596650 37.609482 11.561590
F 48.825650 45.665282 11.485890
F 51.091050 36.723482 3.500960
F 28.738750 44.340682 0.383105
F 30.708150 43.178082 7.799520
F 35.383750 37.986382 4.218370
F 44.349950 37.954082 4.405150
F 39.913450 43.243382 7.981460
F 48.613850 50.619482 15.222090
F 46.813950 36.582982 0.806974
F 46.675450 44.286082 3.518960
F 35.347950 48.050182 0.433969
F 37.402150 49.544482 21.589490
F 30.767850 43.038782 10.529190
F 51.150550 46.734582 7.929980
F 53.512950 50.572182 15.239790
F 39.620450 43.137282 10.875590
F 30.717850 50.881182 7.641630
F 44.357650 40.465882 3.532600
F 48.899550 43.051382 10.526890
F 30.346650 38.147682 14.097390
F 30.455550 45.664282 14.232590
F 39.644650 38.225182 14.283490
F 39.713450 45.758882 14.472990
F 48.726550 37.663082 14.314490
F 48.618450 45.654982 14.372790
F 32.938950 46.920582 10.502690
F 32.834050 39.348582 10.532890
F 41.880850 46.956682 10.684790
F 41.956650 39.380382 10.746290
F 48.798350 40.692582 0.671545
F 51.049650 41.556782 11.624890
F 32.913450 49.682582 14.262990
F 32.761250 41.898582 14.192890
F 41.932950 49.706582 14.395490
F 42.128250 41.826982 14.414490
F 50.940650 38.854182 10.990790
F 48.656150 43.067182 15.296990
F 32.771450 49.505282 11.616690
F 32.934550 41.832282 11.538890
F 41.942650 49.628482 11.517590
F 42.056850 42.073182 11.487590
F 39.705350 50.807082 7.962240
F 44.162750 37.753682 21.380590
F 33.176850 47.016582 7.801410
F 32.873550 39.382682 7.734160
F 42.030650 47.082382 7.896130
F 41.983850 39.232982 8.081690
F 39.513150 50.729582 10.773590
F 50.900850 39.170582 8.166210
F 35.092650 38.024182 11.477690
F 35.083350 45.552482 11.541690
F 44.180750 37.999082 11.541090
F 44.235650 45.783982 11.676190
F 52.933050 45.334282 14.380090
F 44.403050 40.403882 0.766849
F 35.571450 43.053782 7.931240
F 35.462550 48.275782 3.161780
F 48.881850 48.252482 3.283190
F 44.243650 43.042782 7.961920
F 53.170950 45.361182 18.894390
F 53.309250 45.812982 4.319680
F 35.231250 42.996082 10.727390
F 37.673750 44.350582 0.795344
F 39.747650 48.190782 3.286530
F 44.378450 43.144282 10.703390
F 34.703650 37.916582 14.204790
F 35.170150 45.904182 14.251890
F 44.212850 37.677082 14.286690
F 44.210350 45.659582 14.371690
F 28.310350 47.449982 17.744290
F 28.175850 39.616082 17.602390
F 37.336150 47.116482 17.873090
F 37.240550 39.313982 17.772490
F 46.452850 46.752082 18.120190
F 46.501550 39.120282 17.791090
F 35.211550 35.305882 10.732790
F 28.190450 42.195182 21.321790
F 44.087750 37.909682 7.028380
F 35.086550 50.729982 7.863780
F 53.262450 38.007282 4.604320
F 44.058750 51.053082 18.076790
F 28.426250 49.855482 18.799890
F 28.311950 42.166182 18.618690
F 37.401850 49.610382 18.900190
F 37.301350 41.939582 18.570190
F 46.162750 49.539482 18.847590
F 48.583950 42.901682 18.072690
F 28.304550 47.219982 15.014690
F 28.253450 39.624382 14.920290
F 37.435650 47.118282 15.183590
F 37.230050 39.216482 15.129990
F 46.412550 46.930382 15.447390
F 46.565150 39.189082 15.031790
F 30.390850 38.322382 18.430390
F 30.423050 46.023782 18.610290
F 39.596450 37.946382 18.805990
F 39.596950 45.666682 18.777790
F 48.663850 37.573182 18.808190
F 44.179950 45.571382 7.087380
F 46.782450 44.484082 0.823502
F 44.278350 48.275682 0.609650
F 30.597750 43.141882 15.109690
F 53.453250 48.342382 3.362510
F 53.255950 42.595082 18.004190
F 39.792950 43.024482 15.161290
F 30.984250 48.207182 3.238790
F 48.786350 50.632182 10.726690
F 48.792750 37.943482 4.209330
F 44.359250 35.390082 10.824190
F 44.091750 45.544682 21.767890
F 30.679350 43.319482 17.846390
F 39.882150 48.293382 0.648580
F 46.411150 49.404082 6.897390
F 39.779450 43.138382 17.826990
F 51.056650 49.447782 14.729590
F 48.557650 50.636782 18.051790
F 51.175150 44.473382 0.609422
F 53.362950 37.489782 14.530290
F 53.406450 34.989482 10.733290
F 35.285950 38.148982 21.315290
F 44.257450 48.182082 3.255070
F 37.464150 41.932282 21.390290
F 44.390350 50.790882 7.881860
F 33.009150 46.961482 17.723890
F 32.844550 39.640582 17.832690
F 41.881450 46.939682 17.921090
F 42.009550 38.989582 17.939690
F 37.749350 41.831482 4.301220
F 46.387950 41.496582 18.815590
F 33.160750 49.469882 4.163470
F 49.048550 45.715582 4.351850
F 53.439850 42.872782 7.889450
F 44.118550 50.975482 15.333890
F 51.257050 44.401982 3.307320
F 51.083850 49.494382 4.368600
F 32.882850 49.696882 18.622890
F 32.845350 42.110882 18.830790
F 41.857350 49.648782 18.897990
F 41.971750 41.560282 18.729390
F 30.572650 51.075082 17.800490
F 40.089750 40.733882 3.426240
F 32.754550 46.927982 15.025690
F 32.627550 39.289982 15.141490
F 42.081950 47.123582 15.357390
F 42.033150 39.179982 15.151990
F 50.929250 46.661582 18.119190
F 50.936650 38.973982 17.995190
F 34.987050 38.176482 18.590790
F 35.078950 45.762382 18.804290
F 44.175450 37.627882 18.633490
F 44.158350 45.564782 18.811690
F 30.630850 51.034182 10.373490
F 48.808450 40.602782 3.514040
F 34.921250 43.228082 15.065790
F 51.049350 38.877482 15.190890
F 46.576950 36.627982 3.445630
F 44.324750 43.187182 15.317090
F 53.329550 48.258382 0.461044
F 53.526250 35.157582 8.041660
F 35.006450 43.218782 17.770590
F 44.223750 50.811382 10.528690
F 44.359650 35.056682 17.821790
F 30.579850 45.892582 21.323190
F 28.938050 36.614182 0.413244
F 53.424850 42.750182 10.701090
F 53.126650 45.247282 11.553490
F 30.567750 35.464882 10.578790
F 28.386050 49.782082 21.427990
F 40.080250 40.397982 0.798330
F 32.745450 49.709682 21.343890
F 35.029450 35.528482 17.843890
F 39.531650 45.509182 21.369990
F 37.820450 36.513082 0.453428
F 44.080050 35.312182 8.126490
F 30.763150 48.162482 0.281881
F 33.308450 44.601482 0.450210
F 53.249650 50.637882 10.622090
F 53.384350 40.439882 3.407780
F 53.345150 45.480882 6.968990
F 53.115350 37.506882 21.717890
F 46.432350 41.530682 21.533090
F 53.176450 45.378782 21.537090
F 48.610050 45.544082 21.714790
F 41.846250 49.548682 21.549590
F 50.814250 41.483682 21.564590
F 28.952050 52.406482 0.522022
F 46.577650 52.160182 3.269750
F 33.069550 52.044282 3.230460
F 28.126450 47.307882 24.814090
F 28.221950 39.775382 24.745790
F 37.258650 47.140182 25.027490
F 37.361850 39.316182 25.090890
F 46.309950 46.865982 25.345090
F 46.328950 39.069982 25.386490
F 28.073750 49.767282 28.427890
F 28.068250 42.195482 28.479090
F 37.152150 49.884582 28.615590
F 37.199050 41.716182 28.723590
F 46.264750 49.337982 28.836890
F 46.246650 41.616982 28.965290
F 28.204050 49.874382 25.666390
F 28.149750 42.373582 25.877490
F 37.324150 49.712982 25.914490
F 37.251850 41.855682 25.936490
F 46.094250 49.365682 26.134590
F 46.301150 41.574182 26.296190
F 43.762350 35.195482 39.730290
F 48.456450 45.482882 36.021190
F 50.791150 46.301982 39.771690
F 37.457550 39.370282 22.378190
F 28.407650 39.627982 29.469790
F 53.293650 42.704182 22.473790
F 30.370450 38.330782 25.803290
F 30.443250 46.003682 25.778090
F 39.672950 37.935882 26.077190
F 39.465750 45.825182 25.868390
F 53.190850 50.320982 29.935790
F 30.189550 46.008882 42.683390
F 52.838250 45.170082 43.396190
F 36.887050 49.878482 43.129090
F 53.161050 42.639682 32.793390
F 48.491750 42.928782 37.078990
F 50.719050 46.661682 29.882190
F 34.548450 45.992682 43.042190
F 34.895450 35.424382 32.207690
F 50.812050 49.116182 26.265090
F 30.598350 43.140282 22.302890
F 30.580750 51.189982 22.236490
F 28.024350 49.901382 43.028490
F 30.496050 43.420482 25.059290
F 53.125550 37.357982 26.187390
F 37.303150 46.834182 22.345890
F 39.595850 43.211982 25.085690
F 30.335950 35.546682 32.360590
F 50.767750 49.175582 36.172790
F 39.582750 35.348982 25.294090
F 30.522850 38.175682 28.493590
F 30.493950 46.087382 28.622990
F 39.305450 37.954482 28.772190
F 39.553850 45.685282 28.614790
F 48.516550 50.346982 22.575390
F 50.659050 38.851282 39.893090
F 32.902150 47.172782 25.176090
F 32.785550 39.327282 24.982790
F 41.743750 46.927082 25.139090
F 42.022650 39.062882 25.328290
F 50.888450 41.384782 28.916490
F 52.928550 37.586382 36.181390
F 32.669750 49.804382 28.569190
F 32.686150 41.854282 28.616590
F 41.842250 49.553782 28.871390
F 41.733150 41.748782 28.909790
F 32.558050 41.888782 43.141690
F 44.129250 50.857482 29.363790
F 32.617150 49.775582 25.929390
F 32.686850 41.895482 25.986590
F 41.761850 49.500882 26.226390
F 41.725050 41.665082 26.080390
F 43.820850 35.136282 37.006690
F 50.850650 38.752282 25.635190
F 48.699350 42.603082 25.409690
F 48.433150 37.671482 40.728590
F 46.227950 41.649582 40.891890
F 39.445350 50.831982 32.091790
F 44.044450 35.131382 29.910590
F 50.781850 49.150582 43.356990
F 35.013150 37.938882 25.838590
F 35.110750 45.890982 26.291990
F 44.096450 37.607682 26.298590
F 44.027950 45.393682 26.209790
F 50.753550 41.427282 33.527490
F 48.521150 50.563982 36.863590
F 50.772550 46.616182 37.040690
F 48.491350 37.524382 26.319790
F 30.281750 35.673682 39.511690
F 35.101650 50.929282 24.898890
F 52.967050 34.872682 39.691990
F 48.559350 34.966782 40.201990
F 35.054350 43.227982 25.442790
F 35.147050 43.006182 22.513090
F 34.695650 35.575182 36.595890
F 44.096550 42.767482 25.191190
F 34.781350 37.775982 28.620190
F 35.054550 45.840782 28.959290
F 43.944250 37.699682 28.944490
F 43.885950 45.315482 29.020890
F 28.054350 47.286182 32.218990
F 28.167250 39.787182 32.227090
F 37.142650 47.197882 32.199390
F 36.957650 39.195582 32.198290
F 46.030250 46.691982 32.534390
F 46.252050 38.967982 32.444090
F 28.061450 50.078082 35.732590
F 27.865150 42.209582 35.754890
F 37.125150 49.589782 35.988290
F 37.202550 41.821782 35.876690
F 46.174150 49.428382 35.981090
F 46.199350 41.690382 36.188390
F 28.191750 49.951682 32.922290
F 27.998850 42.282182 33.100490
F 37.087750 49.792782 33.118590
F 37.153050 41.959582 33.129590
F 46.342950 49.428182 33.149190
F 46.392650 41.570382 33.377790
F 28.051050 47.352282 29.458490
F 32.644450 47.070382 22.424290
F 37.334650 47.233582 29.497790
F 36.942750 39.120882 29.503190
F 46.128550 46.713282 29.686890
F 46.147350 39.033182 29.784890
F 30.336050 38.285982 33.199490
F 30.325250 46.148582 33.012990
F 39.278450 37.839982 33.209790
F 39.199150 45.746982 33.351990
F 48.688650 42.909082 22.565090
F 41.856150 39.033182 22.663690
F 27.929950 42.228382 39.876590
F 28.071850 39.647182 22.019690
F 30.286650 43.417882 29.344690
F 28.234250 47.206382 22.095690
F 32.858550 39.245482 22.195790
F 39.345350 42.975582 29.584290
F 48.727250 50.636282 32.589190
F 34.882050 35.360482 29.535990
F 48.544750 42.803782 29.918490
F 53.086050 37.488182 33.529090
F 27.847150 49.761182 40.304990
F 30.355950 43.384682 32.109590
F 34.950150 50.927082 36.759090
F 50.729050 46.215982 25.337490
F 39.427750 43.284182 32.386890
F 39.685350 35.526282 22.422790
F 53.377250 34.809482 22.641790
F 48.471750 45.429582 33.323990
F 30.344350 38.176782 36.053590
F 30.488850 46.148382 35.832090
F 39.451750 38.086982 35.936290
F 39.273950 45.749082 36.161990
F 50.855450 48.983782 40.673390
F 34.857150 51.099482 39.494890
F 32.717950 47.198782 32.347590
F 32.556550 39.333382 32.206390
F 41.560450 47.000882 32.563390
F 41.708050 39.053382 32.289790
F 48.551950 35.135582 37.473790
F 30.341350 51.400682 36.844490
F 32.503350 49.874982 36.016490
F 32.606750 41.911782 35.700790
F 41.775650 49.613982 35.875690
F 41.791550 41.753982 36.097390
F 43.984050 50.692782 39.524290
F 48.302750 45.500182 43.300790
F 32.495250 49.968482 33.177990
F 32.528950 41.896982 32.937290
F 41.751950 49.707182 33.231090
F 41.496250 41.601182 33.307490
F 53.080250 45.224682 36.292290
F 53.037250 42.751382 25.274690
F 32.751250 47.304382 29.488290
F 32.676750 39.307882 29.492490
F 41.780250 46.824982 29.823090
F 41.722750 39.051182 29.573290
F 48.514250 45.356382 28.749190
F 37.042950 41.875782 43.314090
F 34.660150 37.977382 33.070790
F 35.018550 45.766782 33.215690
F 43.877250 37.687082 33.399590
F 43.937550 45.451682 33.533390
F 34.855950 51.093082 32.138690
F 39.648250 50.958082 22.268590
F 34.978450 43.120882 29.729790
F 44.096050 35.142582 22.568590
F 44.083450 50.870682 36.737690
F 44.039150 42.823882 29.924690
F 50.820950 49.287082 28.964490
F 34.841950 35.632382 22.272490
F 35.015950 43.236682 32.520290
F 29.958350 38.247682 42.994690
F 50.860650 41.352882 26.280990
F 43.826250 42.801782 32.819190
F 34.825950 38.148382 35.784190
F 34.866450 45.788582 35.968190
F 43.970250 37.814282 36.078390
F 43.906750 45.668082 36.175190
F 27.953550 47.243982 39.250890
F 27.850750 39.616582 39.365190
F 37.244550 47.064782 39.699490
F 36.962550 39.195282 39.383290
F 46.050450 46.787582 39.617490
F 50.678850 41.420982 40.836090
F 52.940850 42.209382 39.738990
F 28.059050 42.329782 42.689090
F 53.082150 45.287882 26.372390
F 30.263650 35.528982 36.763290
F 48.546050 50.459082 29.707690
F 48.528050 34.966582 25.411690
F 52.825850 37.443282 40.765490
F 46.349950 46.624582 22.666990
F 37.094450 49.773982 40.291490
F 37.049250 41.812382 40.661090
F 46.068950 49.368682 40.471690
F 30.352950 35.810882 24.790390
F 28.160650 47.331582 36.559190
F 27.975150 39.385682 36.520790
F 37.072750 46.948582 36.987590
F 37.147350 39.244682 36.673990
F 46.286150 46.910682 36.936690
F 46.158150 39.074082 37.114590
F 30.060750 38.335282 40.234290
F 30.377650 46.073582 40.046590
F 39.129450 38.081482 40.346290
F 39.385550 45.760682 40.635590
F 46.121850 38.998882 39.918090
F 48.555950 50.362482 25.315890
F 39.291550 50.957982 39.425390
F 39.092050 35.459382 39.607090
F 30.414450 43.423082 36.592890
F 53.042750 44.932582 40.728490
F 35.170750 50.933482 22.175390
F 39.463550 43.051882 37.000290
F 41.790150 46.920982 22.435490
F 30.190350 51.121382 39.611490
F 50.804950 38.789782 29.791490
F 39.673050 50.987582 29.568890
F 50.955150 38.930382 22.683090
F 30.377550 43.397082 39.292190
F 30.431750 51.286182 32.009590
F 50.937350 46.501782 22.645790
F 39.322150 43.191782 39.661590
F 48.550950 42.946482 32.560690
F 48.463450 50.343682 39.693090
F 50.567450 38.930582 37.106090
F 43.900050 37.706782 43.390190
F 39.392250 35.374282 29.670590
F 39.516850 50.867282 24.986090
F 50.719550 41.554782 36.258590
F 48.392350 45.136382 26.117890
F 30.513250 51.198982 25.040790
F 32.731050 47.121082 39.514190
F 32.394450 39.413582 39.461990
F 41.507250 47.108782 39.580090
F 41.724350 39.193082 39.774190
F 50.730150 46.721382 32.637690
F 53.223650 50.179582 25.441690
F 48.270550 37.595282 36.368490
F 53.241550 50.311382 37.224890
F 52.943250 45.285882 33.552390
F 34.910450 51.096582 29.534990
F 50.745050 49.287082 33.426390
F 41.565850 49.456182 43.083890
F 32.557650 49.740782 40.104990
F 32.448450 42.054382 40.292390
F 41.678750 49.708882 40.388790
F 41.679250 41.832782 40.446490
F 53.022550 45.394882 29.055290
F 39.177750 38.027782 42.969990
F 32.653450 47.258782 36.849790
F 32.700150 39.384082 36.806690
F 41.731050 47.014982 36.778590
F 41.778050 39.185382 36.960490
F 48.515550 42.811282 39.839990
F 50.925650 38.858082 32.668990
F 34.827950 38.005082 40.408890
F 34.888850 45.705282 40.331890
F 43.773250 37.813982 40.706090
F 43.843050 45.680582 40.668590
F 48.444350 37.548882 29.170290
F 32.366150 49.685582 42.872090
F 35.017750 43.223482 36.789890
F 39.465850 50.704482 36.661990
F 50.593750 41.548582 43.448190
F 43.931650 42.937982 37.254490
F 44.223050 50.801582 32.059690
F 53.106850 34.997682 32.572390
F 34.913050 43.144182 39.634590
F 43.876550 45.555882 43.487790
F 41.553650 41.672082 43.129490
F 43.991650 43.059182 39.915290
F 48.555350 37.633682 33.552590
F 30.168350 51.178082 29.294490
F 43.951250 50.820182 25.223890
F 48.325750 45.342882 40.677490
F 44.087850 50.831282 22.398990
F 46.523350 38.963282 22.652490
F 48.503550 35.040782 32.696390
F 39.206750 45.692982 43.286490
F 30.521050 35.511482 29.434890
F 48.623850 34.833782 30.072390
F 53.113250 42.534982 37.108690
F 39.252750 35.233082 32.365990
F 39.764250 43.012782 22.381790
F 53.190650 50.141582 40.035690
F 34.571950 35.583682 39.281290
F 52.927350 37.430382 43.588290
F 34.696650 38.132082 43.055290
F 44.190650 42.808882 22.589490
F 39.422750 35.502782 36.817290
F 34.876250 35.375682 25.096590
F 53.065450 42.889682 30.145190
F 53.044250 50.486382 32.716590
F 53.132150 37.583182 28.938090
F 43.754750 35.076482 32.610690
F 53.038250 50.185982 22.761790
F 44.146750 34.968082 25.159790
F 30.214750 35.884082 22.175290
F 48.493950 37.660982 43.534690
F 45.988950 49.379982 43.094190
F 48.809150 35.085082 22.650690
F 53.119650 34.802582 25.378190
F 46.182050 41.631982 43.631790
F 53.054150 34.954082 37.127590
F 27.920350 47.337582 43.631090
F 27.930150 47.215182 46.404890
F 27.835450 39.426082 46.674090
F 36.936650 47.046982 46.560490
F 36.957550 39.231382 46.910890
F 46.079750 46.794082 47.064990
F 45.925250 38.957082 47.052390
F 27.748250 42.310882 54.924990
F 27.789750 42.045182 50.211490
F 36.817750 50.051982 50.254490
F 36.859250 41.913282 50.572890
F 46.036950 49.169882 50.584690
F 45.884950 41.806082 50.490390
F 27.872150 49.843582 47.394190
F 51.813250 45.961982 62.589890
F 36.853350 49.581082 47.547590
F 37.020450 41.924382 47.736890
F 27.538050 47.585582 60.905290
F 45.966750 41.701582 47.746890
F 27.797050 42.124982 47.606890
F 52.875150 34.857882 54.562790
F 50.679250 46.658682 51.637290
F 27.634850 42.555782 61.835890
F 34.744550 43.328582 43.961190
F 52.967450 37.456282 48.102290
F 30.001850 38.158482 47.632490
F 30.064650 45.823382 47.537690
F 39.236750 37.924282 47.722690
F 39.133050 45.812782 47.444390
F 48.255050 37.825182 50.901790
F 43.182150 46.565682 65.052190
F 50.582650 41.552282 47.929390
F 52.871550 42.553482 58.922490
F 41.277650 39.713682 61.444690
F 27.561850 42.412482 64.604890
F 27.690150 49.915982 50.047890
F 50.762750 49.046382 47.935590
F 48.146450 45.578382 57.823290
F 39.143750 35.356982 46.891690
F 50.557450 46.621482 58.814590
F 47.550350 46.722882 65.036490
F 53.011950 45.146082 48.134590
F 30.238250 43.304382 46.739590
F 27.673950 39.758182 54.127090
F 36.985050 47.184582 43.861390
F 39.214150 43.045982 46.866190
F 27.976550 39.589582 58.338890
F 50.791350 38.759682 47.189490
F 39.213450 50.862682 43.950690
F 30.102850 38.453482 50.459790
F 30.069650 46.007482 50.139090
F 39.076850 38.028182 50.376190
F 39.072750 45.934382 50.199390
F 50.663150 38.934682 51.670690
F 48.520250 45.353582 50.750090
F 32.298650 47.114682 46.661290
F 32.368650 39.320282 46.839790
F 41.577350 47.065482 46.693790
F 41.458650 39.286182 46.762090
F 48.285850 45.466882 48.003290
F 53.040950 50.289382 58.889990
F 32.205250 49.755682 50.045790
F 32.215050 42.140282 50.428790
F 41.292050 49.660682 50.576090
F 41.370850 41.986282 50.428390
F 51.973550 51.297582 61.263090
F 34.140850 51.269082 61.086190
F 32.330750 49.833482 47.401490
F 32.432250 41.978282 47.646290
F 41.317550 49.456882 47.760790
F 41.479050 41.720882 47.699990
F 52.547550 39.960682 62.559690
F 48.235650 37.613882 48.064490
F 43.765250 35.379782 54.180690
F 27.411350 49.956382 64.531690
F 27.617150 47.348282 53.796290
F 39.343650 43.095182 44.090390
F 27.648750 42.342982 57.486790
F 50.679050 46.586082 44.113490
F 34.604850 38.073582 47.677190
F 34.703850 45.783382 47.479190
F 43.569650 37.590582 47.788890
F 43.740750 45.630082 47.572590
F 27.738250 49.996682 57.484590
F 50.669150 46.374882 46.969590
F 39.063350 35.417182 44.185790
F 52.906650 37.459982 54.948690
F 38.965950 51.213982 54.059790
F 53.102750 50.259482 44.391390
F 47.783550 38.825082 65.170290
F 52.850550 45.064082 57.915290
F 34.849350 43.189482 46.795790
F 52.282850 35.762882 61.599490
F 38.905050 46.055382 57.667590
F 43.709350 42.989082 46.862390
F 34.812850 38.078182 50.439190
F 34.575550 46.087082 50.222890
F 43.584450 37.989682 50.641990
F 43.754150 45.682182 50.416890
F 52.266250 39.333882 65.376090
F 32.220950 47.095882 43.989990
F 36.704550 47.368782 53.825790
F 36.998550 39.460782 54.020590
F 46.065150 46.944882 54.224690
F 45.958950 39.116982 54.073190
F 43.460350 38.566682 62.261290
F 48.341750 50.591782 44.150290
F 36.674950 49.894582 57.441590
F 36.805150 42.301282 57.514990
F 48.238350 45.452282 55.129990
F 45.738550 41.861682 57.708490
F 27.885750 50.095882 54.704690
F 27.595450 50.201982 61.786490
F 36.792850 49.928182 54.709090
F 36.899450 42.059182 54.662490
F 45.761250 49.578682 55.194590
F 45.774450 41.713682 55.009290
F 47.643650 35.986682 61.436590
F 27.891450 39.580782 51.332890
F 36.777950 47.437282 51.026090
F 36.865250 39.284882 51.384990
F 46.188650 46.608582 51.490290
F 45.911150 39.217882 51.346690
F 30.021850 38.329582 54.761890
F 29.944850 46.176882 54.687190
F 39.295750 38.245182 54.912490
F 39.064550 45.872582 54.982790
F 50.554650 38.889882 54.435490
F 50.568450 41.400982 50.689890
F 34.748950 35.560282 44.048490
F 53.032250 45.265682 50.926790
F 29.989850 43.578082 51.202490
F 32.108850 42.452482 64.917590
F 41.547450 46.971182 43.973190
F 39.235450 43.465082 51.158290
F 29.949750 35.561682 46.723390
F 48.235550 35.011082 47.177290
F 48.210350 37.781682 54.982290
F 27.820450 39.778482 61.076090
F 30.183150 35.694382 53.926390
F 29.959750 43.487782 53.889190
F 52.883550 37.527182 50.970190
F 29.908750 51.054982 58.520590
F 39.157850 43.228782 53.836590
F 38.840450 38.846182 64.821390
F 50.586450 49.243482 50.596690
F 48.189850 42.640382 54.321490
F 30.200750 38.270282 57.441190
F 29.770050 46.050982 57.221090
F 39.248950 38.359982 57.548490
F 40.880950 42.359382 62.368790
F 50.675650 38.960882 58.574590
F 30.237250 51.061482 43.721990
F 32.300550 47.200582 53.875090
F 32.547050 39.520282 54.061690
F 41.416550 47.237882 54.236290
F 41.600150 39.596782 54.087890
F 50.631050 46.572382 54.518190
F 49.993650 35.179682 65.215290
F 32.117850 49.990982 57.388990
F 32.042150 42.268082 57.521190
F 41.124350 49.983882 57.734390
F 41.284450 42.081282 57.515190
F 52.913350 50.373982 54.523090
F 48.031450 50.551082 58.788890
F 32.342550 49.809482 54.737690
F 32.221650 42.201982 54.806090
F 41.048050 49.846082 54.950990
F 41.624850 42.150982 54.775190
F 39.241050 35.527982 51.354990
F 50.466050 41.506682 55.390390
F 32.300950 47.275882 51.053390
F 32.482350 39.488382 51.387690
F 41.552950 47.141182 51.436890
F 41.398150 39.513582 51.374590
F 48.109850 38.517182 62.286990
F 48.167650 42.633582 51.577990
F 34.627950 38.267482 55.031790
F 34.463350 45.933982 54.942390
F 43.784350 38.045382 55.098690
F 43.629450 46.104082 55.015390
F 38.984850 35.942782 61.225590
F 52.886650 45.226482 55.183790
F 34.655550 43.459382 51.259590
F 45.702150 46.990682 58.385090
F 43.217850 46.148782 62.282690
F 43.579050 43.189782 51.302090
F 43.872350 50.726582 44.179390
F 34.409150 50.994382 44.044590
F 34.490150 43.484682 53.955990
F 30.229750 43.467682 43.917390
F 49.977450 47.385482 61.450290
F 43.822650 43.544282 53.970690
F 34.777150 38.460782 57.741190
F 34.486050 46.194482 57.709390
F 43.687650 38.346082 57.791990
F 43.156550 45.955582 57.739290
F 39.153450 51.170182 51.205390
F 49.627350 50.544982 65.094890
F 36.654350 47.527382 61.342190
F 36.797850 40.047182 61.172690
F 50.341850 43.731982 62.808690
F 29.997850 51.487782 61.207290
F 43.741550 35.089382 44.195890
F 41.488750 39.040282 44.067090
F 39.227250 35.473582 54.180290
F 43.809550 35.102382 47.138090
F 30.186250 51.197882 46.665890
F 39.110250 35.715982 58.561490
F 30.075250 35.816082 51.167690
F 46.230050 39.058082 44.499590
F 36.372050 50.192682 62.341390
F 36.664950 42.648182 62.078090
F 45.408250 47.330682 61.157890
F 34.321450 46.387982 64.826590
F 34.751650 35.743982 53.996590
F 34.697050 35.573982 51.256390
F 36.716250 47.473282 58.635890
F 37.061650 39.652282 58.339190
F 50.529450 49.404282 58.027490
F 47.944950 43.589382 61.475590
F 30.036850 38.516682 61.983090
F 29.688050 46.422882 61.986890
F 38.922650 38.625682 61.978390
F 38.718050 46.036082 62.409190
F 34.543850 51.129082 53.903390
F 48.267450 35.099782 44.318890
F 53.104550 50.219082 47.103190
F 30.087650 35.707482 58.247090
F 29.850550 43.661282 58.425890
F 43.475450 51.016582 58.752590
F 43.427050 35.634782 58.592190
F 39.238650 43.429782 58.388790
F 40.962350 47.508682 61.310990
F 34.672250 51.013682 46.746190
F 45.352250 42.314782 62.483890
F 27.862550 39.826482 43.957290
F 29.959650 35.880182 61.064390
F 29.998550 43.796282 61.017790
F 43.593750 50.902582 54.133290
F 48.133750 43.064582 58.768690
F 39.064050 43.590182 61.041190
F 43.270550 38.974682 64.997290
F 39.184350 50.781582 46.714390
F 45.780450 39.759882 61.486390
F 43.324750 36.004882 61.289190
F 48.488750 50.592482 46.839590
F 52.880050 42.687082 44.389990
F 29.975250 38.799082 64.741790
F 40.720150 50.029482 62.222990
F 48.262850 42.821582 47.042690
F 32.133250 47.353882 60.972890
F 32.244450 40.023082 61.159290
F 32.275150 39.373482 44.091790
F 46.127750 46.808882 44.314190
F 40.757650 42.523382 65.015190
F 50.821250 38.959582 44.505290
F 31.897050 50.270282 64.789790
F 34.502950 38.697982 64.758090
F 52.752250 42.673182 54.186790
F 52.911150 50.268982 51.799690
F 43.128250 43.550982 61.350590
F 53.072050 37.416782 57.790790
F 32.212550 49.875782 62.081790
F 32.357450 42.497582 62.127890
F 29.645450 46.285182 64.690790
F 40.690650 50.307682 65.010090
F 48.180350 50.496782 54.363090
F 29.937850 51.236482 50.953890
F 32.065950 47.381182 58.291790
F 32.338850 39.581382 58.338190
F 41.169450 47.495582 58.674290
F 41.390050 39.570082 58.635790
F 49.662750 43.141782 65.427390
F 50.362950 41.652482 58.042890
F 34.503450 38.686282 62.151890
[truncated: 584,777 more chars]
