# Supplementary material for: Molecular-resolution imaging of ice crystallized from liquid water by cryogenic liquid-cell TEM
Source: Nat Commun. 2025 Sep 25;16:8342. doi: 10.1038/s41467-025-62451-0 (PMC12462463; doi:10.1038/s41467-025-62451-0)
Supplement: Supplementary file 9 — Supplementary Data 1 [file 41467_2025_62451_MOESM9_ESM.zip › supercell_4_3_6/0.6/input.xyz]

30789
F30789
F 1.333454 1.286291 2.728490
F 1.104864 1.286291 24.556400
F 0.876275 1.286291 46.384310
F 0.647685 1.286291 68.212221
F 0.419095 1.286291 90.040131
F 0.190505 1.286291 111.868042
F 1.333454 24.439548 2.728490
F 1.104864 24.439548 24.556400
F 0.876275 24.439548 46.384310
F 0.647685 24.439548 68.212221
F 0.419095 24.439548 90.040131
F 0.190505 24.439548 111.868042
F 1.333454 47.592806 2.728490
F 1.104864 47.592806 24.556400
F 0.876275 47.592806 46.384310
F 0.647685 47.592806 68.212221
F 0.419095 47.592806 90.040131
F 0.190505 47.592806 111.868042
F 28.067091 1.286291 3.008454
F 27.838501 1.286291 24.836364
F 27.609912 1.286291 46.664274
F 27.381322 1.286291 68.492185
F 27.152732 1.286291 90.320095
F 26.924143 1.286291 112.148006
F 28.067091 24.439548 3.008454
F 27.838501 24.439548 24.836364
F 27.609912 24.439548 46.664274
F 27.381322 24.439548 68.492185
F 27.152732 24.439548 90.320095
F 26.924143 24.439548 112.148006
F 28.067091 47.592806 3.008454
F 27.838501 47.592806 24.836364
F 27.609912 47.592806 46.664274
F 27.381322 47.592806 68.492185
F 27.152732 47.592806 90.320095
F 26.924143 47.592806 112.148006
F 1.333454 9.004040 2.728490
F 1.104864 9.004040 24.556400
F 0.876275 9.004040 46.384310
F 0.647685 9.004040 68.212221
F 0.419095 9.004040 90.040131
F 0.190505 9.004040 111.868042
F 1.333454 32.157298 2.728490
F 1.104864 32.157298 24.556400
F 0.876275 32.157298 46.384310
F 0.647685 32.157298 68.212221
F 0.419095 32.157298 90.040131
F 0.190505 32.157298 111.868042
F 1.333454 55.310555 2.728490
F 1.104864 55.310555 24.556400
F 0.876275 55.310555 46.384310
F 0.647685 55.310555 68.212221
F 0.419095 55.310555 90.040131
F 0.190505 55.310555 111.868042
F 28.067091 9.004040 3.008454
F 27.838501 9.004040 24.836364
F 27.609912 9.004040 46.664274
F 27.381322 9.004040 68.492185
F 27.152732 9.004040 90.320095
F 26.924143 9.004040 112.148006
F 28.067091 32.157298 3.008454
F 27.838501 32.157298 24.836364
F 27.609912 32.157298 46.664274
F 27.381322 32.157298 68.492185
F 27.152732 32.157298 90.320095
F 26.924143 32.157298 112.148006
F 28.067091 55.310555 3.008454
F 27.838501 55.310555 24.836364
F 27.609912 55.310555 46.664274
F 27.381322 55.310555 68.492185
F 27.152732 55.310555 90.320095
F 26.924143 55.310555 112.148006
F 1.333454 16.721795 2.728490
F 1.104864 16.721795 24.556401
F 0.876275 16.721795 46.384311
F 0.647685 16.721795 68.212222
F 0.419095 16.721795 90.040132
F 0.190505 16.721795 111.868042
F 1.333454 39.875053 2.728490
F 1.104864 39.875053 24.556401
F 0.876275 39.875053 46.384311
F 0.647685 39.875053 68.212222
F 0.419095 39.875053 90.040132
F 0.190505 39.875053 111.868042
F 1.333454 63.028310 2.728490
F 1.104864 63.028310 24.556401
F 0.876275 63.028310 46.384311
F 0.647685 63.028310 68.212222
F 0.419095 63.028310 90.040132
F 0.190505 63.028310 111.868042
F 28.067091 16.721795 3.008454
F 27.838501 16.721795 24.836365
F 27.609912 16.721795 46.664275
F 27.381322 16.721795 68.492186
F 27.152732 16.721795 90.320096
F 26.924143 16.721795 112.148006
F 28.067091 39.875053 3.008454
F 27.838501 39.875053 24.836365
F 27.609912 39.875053 46.664275
F 27.381322 39.875053 68.492186
F 27.152732 39.875053 90.320096
F 26.924143 39.875053 112.148006
F 28.067091 63.028310 3.008454
F 27.838501 63.028310 24.836365
F 27.609912 63.028310 46.664275
F 27.381322 63.028310 68.492186
F 27.152732 63.028310 90.320096
F 26.924143 63.028310 112.148006
F 10.244662 1.286291 2.821811
F 10.016073 1.286291 24.649721
F 9.787483 1.286291 46.477632
F 9.558893 1.286291 68.305542
F 9.330303 1.286291 90.133452
F 9.101714 1.286291 111.961363
F 10.244662 24.439548 2.821811
F 10.016073 24.439548 24.649721
F 9.787483 24.439548 46.477632
F 9.558893 24.439548 68.305542
F 9.330303 24.439548 90.133452
F 9.101714 24.439548 111.961363
F 10.244662 47.592806 2.821811
F 10.016073 47.592806 24.649721
F 9.787483 47.592806 46.477632
F 9.558893 47.592806 68.305542
F 9.330303 47.592806 90.133452
F 9.101714 47.592806 111.961363
F 36.978299 1.286291 3.101775
F 36.749710 1.286291 24.929685
F 36.521120 1.286291 46.757596
F 36.292530 1.286291 68.585506
F 36.063941 1.286291 90.413416
F 35.835351 1.286291 112.241328
F 36.978299 24.439548 3.101775
F 36.749710 24.439548 24.929685
F 36.521120 24.439548 46.757596
F 36.292530 24.439548 68.585506
F 36.063941 24.439548 90.413416
F 35.835351 24.439548 112.241328
F 36.978299 47.592806 3.101775
F 36.749710 47.592806 24.929685
F 36.521120 47.592806 46.757596
F 36.292530 47.592806 68.585506
F 36.063941 47.592806 90.413416
F 35.835351 47.592806 112.241328
F 10.244662 9.004040 2.821811
F 10.016073 9.004040 24.649721
F 9.787483 9.004040 46.477632
F 9.558893 9.004040 68.305542
F 9.330303 9.004040 90.133452
F 9.101714 9.004040 111.961363
F 10.244662 32.157298 2.821811
F 10.016073 32.157298 24.649721
F 9.787483 32.157298 46.477632
F 9.558893 32.157298 68.305542
F 9.330303 32.157298 90.133452
F 9.101714 32.157298 111.961363
F 10.244662 55.310555 2.821811
F 10.016073 55.310555 24.649721
F 9.787483 55.310555 46.477632
F 9.558893 55.310555 68.305542
F 9.330303 55.310555 90.133452
F 9.101714 55.310555 111.961363
F 36.978299 9.004040 3.101775
F 36.749710 9.004040 24.929685
F 36.521120 9.004040 46.757596
F 36.292530 9.004040 68.585506
F 36.063941 9.004040 90.413416
F 35.835351 9.004040 112.241328
F 36.978299 32.157298 3.101775
F 36.749710 32.157298 24.929685
F 36.521120 32.157298 46.757596
F 36.292530 32.157298 68.585506
F 36.063941 32.157298 90.413416
F 35.835351 32.157298 112.241328
F 36.978299 55.310555 3.101775
F 36.749710 55.310555 24.929685
F 36.521120 55.310555 46.757596
F 36.292530 55.310555 68.585506
F 36.063941 55.310555 90.413416
F 35.835351 55.310555 112.241328
F 10.244662 16.721795 2.821812
F 10.016073 16.721795 24.649722
F 9.787483 16.721795 46.477632
F 9.558893 16.721795 68.305543
F 9.330303 16.721795 90.133453
F 9.101714 16.721795 111.961364
F 10.244662 39.875053 2.821812
F 10.016073 39.875053 24.649722
F 9.787483 39.875053 46.477632
F 9.558893 39.875053 68.305543
F 9.330303 39.875053 90.133453
F 9.101714 39.875053 111.961364
F 10.244662 63.028310 2.821812
F 10.016073 63.028310 24.649722
F 9.787483 63.028310 46.477632
F 9.558893 63.028310 68.305543
F 9.330303 63.028310 90.133453
F 9.101714 63.028310 111.961364
F 36.978299 16.721795 3.101776
F 36.749710 16.721795 24.929686
F 36.521120 16.721795 46.757596
F 36.292530 16.721795 68.585507
F 36.063941 16.721795 90.413417
F 35.835351 16.721795 112.241329
F 36.978299 39.875053 3.101776
F 36.749710 39.875053 24.929686
F 36.521120 39.875053 46.757596
F 36.292530 39.875053 68.585507
F 36.063941 39.875053 90.413417
F 35.835351 39.875053 112.241329
F 36.978299 63.028310 3.101776
F 36.749710 63.028310 24.929686
F 36.521120 63.028310 46.757596
F 36.292530 63.028310 68.585507
F 36.063941 63.028310 90.413417
F 35.835351 63.028310 112.241329
F 19.155877 1.286290 2.915133
F 18.927287 1.286290 24.743043
F 18.698697 1.286290 46.570955
F 18.470108 1.286290 68.398865
F 18.241518 1.286290 90.226775
F 18.012928 1.286290 112.054686
F 19.155877 24.439547 2.915133
F 18.927287 24.439547 24.743043
F 18.698697 24.439547 46.570955
F 18.470108 24.439547 68.398865
F 18.241518 24.439547 90.226775
F 18.012928 24.439547 112.054686
F 19.155877 47.592805 2.915133
F 18.927287 47.592805 24.743043
F 18.698697 47.592805 46.570955
F 18.470108 47.592805 68.398865
F 18.241518 47.592805 90.226775
F 18.012928 47.592805 112.054686
F 45.889515 1.286290 3.195098
F 45.660925 1.286290 25.023008
F 45.432335 1.286290 46.850919
F 45.203746 1.286290 68.678829
F 44.975156 1.286290 90.506739
F 44.746566 1.286290 112.334650
F 45.889515 24.439547 3.195098
F 45.660925 24.439547 25.023008
F 45.432335 24.439547 46.850919
F 45.203746 24.439547 68.678829
F 44.975156 24.439547 90.506739
F 44.746566 24.439547 112.334650
F 45.889515 47.592805 3.195098
F 45.660925 47.592805 25.023008
F 45.432335 47.592805 46.850919
F 45.203746 47.592805 68.678829
F 44.975156 47.592805 90.506739
F 44.746566 47.592805 112.334650
F 19.155877 9.004039 2.915133
F 18.927287 9.004039 24.743043
F 18.698697 9.004039 46.570955
F 18.470108 9.004039 68.398865
F 18.241518 9.004039 90.226775
F 18.012928 9.004039 112.054686
F 19.155877 32.157297 2.915133
F 18.927287 32.157297 24.743043
F 18.698697 32.157297 46.570955
F 18.470108 32.157297 68.398865
F 18.241518 32.157297 90.226775
F 18.012928 32.157297 112.054686
F 19.155877 55.310554 2.915133
F 18.927287 55.310554 24.743043
F 18.698697 55.310554 46.570955
F 18.470108 55.310554 68.398865
F 18.241518 55.310554 90.226775
F 18.012928 55.310554 112.054686
F 45.889515 9.004039 3.195098
F 45.660925 9.004039 25.023008
F 45.432335 9.004039 46.850919
F 45.203746 9.004039 68.678829
F 44.975156 9.004039 90.506739
F 44.746566 9.004039 112.334650
F 45.889515 32.157297 3.195098
F 45.660925 32.157297 25.023008
F 45.432335 32.157297 46.850919
F 45.203746 32.157297 68.678829
F 44.975156 32.157297 90.506739
F 44.746566 32.157297 112.334650
F 45.889515 55.310554 3.195098
F 45.660925 55.310554 25.023008
F 45.432335 55.310554 46.850919
F 45.203746 55.310554 68.678829
F 44.975156 55.310554 90.506739
F 44.746566 55.310554 112.334650
F 19.155877 16.721795 2.915134
F 18.927287 16.721795 24.743044
F 18.698697 16.721795 46.570955
F 18.470108 16.721795 68.398866
F 18.241518 16.721795 90.226776
F 18.012928 16.721795 112.054687
F 19.155877 39.875052 2.915134
F 18.927287 39.875052 24.743044
F 18.698697 39.875052 46.570955
F 18.470108 39.875052 68.398866
F 18.241518 39.875052 90.226776
F 18.012928 39.875052 112.054687
F 19.155877 63.028310 2.915134
F 18.927287 63.028310 24.743044
F 18.698697 63.028310 46.570955
F 18.470108 63.028310 68.398866
F 18.241518 63.028310 90.226776
F 18.012928 63.028310 112.054687
F 45.889515 16.721795 3.195099
F 45.660925 16.721795 25.023009
F 45.432335 16.721795 46.850919
F 45.203746 16.721795 68.678830
F 44.975156 16.721795 90.506740
F 44.746566 16.721795 112.334651
F 45.889515 39.875052 3.195099
F 45.660925 39.875052 25.023009
F 45.432335 39.875052 46.850919
F 45.203746 39.875052 68.678830
F 44.975156 39.875052 90.506740
F 44.746566 39.875052 112.334651
F 45.889515 63.028310 3.195099
F 45.660925 63.028310 25.023009
F 45.432335 63.028310 46.850919
F 45.203746 63.028310 68.678830
F 44.975156 63.028310 90.506740
F 44.746566 63.028310 112.334651
F 1.295342 3.858875 6.366474
F 1.066752 3.858875 28.194385
F 0.838162 3.858875 50.022295
F 0.609573 3.858875 71.850205
F 0.380983 3.858875 93.678116
F 0.152393 3.858875 115.506026
F 1.295342 27.012132 6.366474
F 1.066752 27.012132 28.194385
F 0.838162 27.012132 50.022295
F 0.609573 27.012132 71.850205
F 0.380983 27.012132 93.678116
F 0.152393 27.012132 115.506026
F 1.295342 50.165390 6.366474
F 1.066752 50.165390 28.194385
F 0.838162 50.165390 50.022295
F 0.609573 50.165390 71.850205
F 0.380983 50.165390 93.678116
F 0.152393 50.165390 115.506026
F 28.028979 3.858875 6.646438
F 27.800389 3.858875 28.474349
F 27.571799 3.858875 50.302259
F 27.343210 3.858875 72.130169
F 27.114620 3.858875 93.958080
F 26.886030 3.858875 115.785991
F 28.028979 27.012132 6.646438
F 27.800389 27.012132 28.474349
F 27.571799 27.012132 50.302259
F 27.343210 27.012132 72.130169
F 27.114620 27.012132 93.958080
F 26.886030 27.012132 115.785991
F 28.028979 50.165390 6.646438
F 27.800389 50.165390 28.474349
F 27.571799 50.165390 50.302259
F 27.343210 50.165390 72.130169
F 27.114620 50.165390 93.958080
F 26.886030 50.165390 115.785991
F 1.295342 11.576625 6.366474
F 1.066752 11.576625 28.194385
F 0.838162 11.576625 50.022295
F 0.609573 11.576625 71.850206
F 0.380983 11.576625 93.678116
F 0.152393 11.576625 115.506026
F 1.295342 34.729882 6.366474
F 1.066752 34.729882 28.194385
F 0.838162 34.729882 50.022295
F 0.609573 34.729882 71.850206
F 0.380983 34.729882 93.678116
F 0.152393 34.729882 115.506026
F 1.295342 57.883140 6.366474
F 1.066752 57.883140 28.194385
F 0.838162 57.883140 50.022295
F 0.609573 57.883140 71.850206
F 0.380983 57.883140 93.678116
F 0.152393 57.883140 115.506026
F 28.028979 11.576625 6.646438
F 27.800389 11.576625 28.474349
F 27.571799 11.576625 50.302259
F 27.343210 11.576625 72.130170
F 27.114620 11.576625 93.958080
F 26.886030 11.576625 115.785991
F 28.028979 34.729882 6.646438
F 27.800389 34.729882 28.474349
F 27.571799 34.729882 50.302259
F 27.343210 34.729882 72.130170
F 27.114620 34.729882 93.958080
F 26.886030 34.729882 115.785991
F 28.028979 57.883140 6.646438
F 27.800389 57.883140 28.474349
F 27.571799 57.883140 50.302259
F 27.343210 57.883140 72.130170
F 27.114620 57.883140 93.958080
F 26.886030 57.883140 115.785991
F 1.295342 19.294380 6.366475
F 1.066752 19.294380 28.194385
F 0.838162 19.294380 50.022296
F 0.609573 19.294380 71.850206
F 0.380983 19.294380 93.678116
F 0.152393 19.294380 115.506027
F 1.295342 42.447638 6.366475
F 1.066752 42.447638 28.194385
F 0.838162 42.447638 50.022296
F 0.609573 42.447638 71.850206
F 0.380983 42.447638 93.678116
F 0.152393 42.447638 115.506027
F 1.295342 65.600895 6.366475
F 1.066752 65.600895 28.194385
F 0.838162 65.600895 50.022296
F 0.609573 65.600895 71.850206
F 0.380983 65.600895 93.678116
F 0.152393 65.600895 115.506027
F 28.028979 19.294380 6.646439
F 27.800389 19.294380 28.474349
F 27.571799 19.294380 50.302260
F 27.343210 19.294380 72.130170
F 27.114620 19.294380 93.958080
F 26.886030 19.294380 115.785992
F 28.028979 42.447638 6.646439
F 27.800389 42.447638 28.474349
F 27.571799 42.447638 50.302260
F 27.343210 42.447638 72.130170
F 27.114620 42.447638 93.958080
F 26.886030 42.447638 115.785992
F 28.028979 65.600895 6.646439
F 27.800389 65.600895 28.474349
F 27.571799 65.600895 50.302260
F 27.343210 65.600895 72.130170
F 27.114620 65.600895 93.958080
F 26.886030 65.600895 115.785992
F 10.206548 3.858875 6.459796
F 9.977958 3.858875 28.287706
F 9.749369 3.858875 50.115616
F 9.520779 3.858875 71.943528
F 9.292189 3.858875 93.771438
F 9.063599 3.858875 115.599349
F 10.206548 27.012133 6.459796
F 9.977958 27.012133 28.287706
F 9.749369 27.012133 50.115616
F 9.520779 27.012133 71.943528
F 9.292189 27.012133 93.771438
F 9.063599 27.012133 115.599349
F 10.206548 50.165390 6.459796
F 9.977958 50.165390 28.287706
F 9.749369 50.165390 50.115616
F 9.520779 50.165390 71.943528
F 9.292189 50.165390 93.771438
F 9.063599 50.165390 115.599349
F 36.940186 3.858875 6.739760
F 36.711596 3.858875 28.567671
F 36.483007 3.858875 50.395581
F 36.254417 3.858875 72.223492
F 36.025827 3.858875 94.051402
F 35.797238 3.858875 115.879313
F 36.940186 27.012133 6.739760
F 36.711596 27.012133 28.567671
F 36.483007 27.012133 50.395581
F 36.254417 27.012133 72.223492
F 36.025827 27.012133 94.051402
F 35.797238 27.012133 115.879313
F 36.940186 50.165390 6.739760
F 36.711596 50.165390 28.567671
F 36.483007 50.165390 50.395581
F 36.254417 50.165390 72.223492
F 36.025827 50.165390 94.051402
F 35.797238 50.165390 115.879313
F 10.206548 11.576625 6.459796
F 9.977958 11.576625 28.287706
F 9.749369 11.576625 50.115617
F 9.520779 11.576625 71.943528
F 9.292189 11.576625 93.771438
F 9.063599 11.576625 115.599349
F 10.206548 34.729883 6.459796
F 9.977958 34.729883 28.287706
F 9.749369 34.729883 50.115617
F 9.520779 34.729883 71.943528
F 9.292189 34.729883 93.771438
F 9.063599 34.729883 115.599349
F 10.206548 57.883140 6.459796
F 9.977958 57.883140 28.287706
F 9.749369 57.883140 50.115617
F 9.520779 57.883140 71.943528
F 9.292189 57.883140 93.771438
F 9.063599 57.883140 115.599349
F 36.940186 11.576625 6.739760
F 36.711596 11.576625 28.567671
F 36.483007 11.576625 50.395582
F 36.254417 11.576625 72.223492
F 36.025827 11.576625 94.051402
F 35.797238 11.576625 115.879313
F 36.940186 34.729883 6.739760
F 36.711596 34.729883 28.567671
F 36.483007 34.729883 50.395582
F 36.254417 34.729883 72.223492
F 36.025827 34.729883 94.051402
F 35.797238 34.729883 115.879313
F 36.940186 57.883140 6.739760
F 36.711596 57.883140 28.567671
F 36.483007 57.883140 50.395582
F 36.254417 57.883140 72.223492
F 36.025827 57.883140 94.051402
F 35.797238 57.883140 115.879313
F 10.206548 19.294380 6.459796
F 9.977958 19.294380 28.287707
F 9.749369 19.294380 50.115617
F 9.520779 19.294380 71.943528
F 9.292189 19.294380 93.771439
F 9.063599 19.294380 115.599349
F 10.206548 42.447638 6.459796
F 9.977958 42.447638 28.287707
F 9.749369 42.447638 50.115617
F 9.520779 42.447638 71.943528
F 9.292189 42.447638 93.771439
F 9.063599 42.447638 115.599349
F 10.206548 65.600896 6.459796
F 9.977958 65.600896 28.287707
F 9.749369 65.600896 50.115617
F 9.520779 65.600896 71.943528
F 9.292189 65.600896 93.771439
F 9.063599 65.600896 115.599349
F 36.940186 19.294380 6.739760
F 36.711596 19.294380 28.567672
F 36.483007 19.294380 50.395582
F 36.254417 19.294380 72.223492
F 36.025827 19.294380 94.051403
F 35.797238 19.294380 115.879313
F 36.940186 42.447638 6.739760
F 36.711596 42.447638 28.567672
F 36.483007 42.447638 50.395582
F 36.254417 42.447638 72.223492
F 36.025827 42.447638 94.051403
F 35.797238 42.447638 115.879313
F 36.940186 65.600896 6.739760
F 36.711596 65.600896 28.567672
F 36.483007 65.600896 50.395582
F 36.254417 65.600896 72.223492
F 36.025827 65.600896 94.051403
F 35.797238 65.600896 115.879313
F 19.117765 3.858876 6.553119
F 18.889176 3.858876 28.381029
F 18.660586 3.858876 50.208939
F 18.431996 3.858876 72.036850
F 18.203407 3.858876 93.864760
F 17.974817 3.858876 115.692671
F 19.117765 27.012134 6.553119
F 18.889176 27.012134 28.381029
F 18.660586 27.012134 50.208939
F 18.431996 27.012134 72.036850
F 18.203407 27.012134 93.864760
F 17.974817 27.012134 115.692671
F 19.117765 50.165391 6.553119
F 18.889176 50.165391 28.381029
F 18.660586 50.165391 50.208939
F 18.431996 50.165391 72.036850
F 18.203407 50.165391 93.864760
F 17.974817 50.165391 115.692671
F 45.851402 3.858876 6.833083
F 45.622813 3.858876 28.660993
F 45.394223 3.858876 50.488903
F 45.165633 3.858876 72.316814
F 44.937044 3.858876 94.144724
F 44.708454 3.858876 115.972635
F 45.851402 27.012134 6.833083
F 45.622813 27.012134 28.660993
F 45.394223 27.012134 50.488903
F 45.165633 27.012134 72.316814
F 44.937044 27.012134 94.144724
F 44.708454 27.012134 115.972635
F 45.851402 50.165391 6.833083
F 45.622813 50.165391 28.660993
F 45.394223 50.165391 50.488903
F 45.165633 50.165391 72.316814
F 44.937044 50.165391 94.144724
F 44.708454 50.165391 115.972635
F 19.117765 11.576626 6.553119
F 18.889176 11.576626 28.381029
F 18.660586 11.576626 50.208940
F 18.431996 11.576626 72.036850
F 18.203407 11.576626 93.864760
F 17.974817 11.576626 115.692671
F 19.117765 34.729884 6.553119
F 18.889176 34.729884 28.381029
F 18.660586 34.729884 50.208940
F 18.431996 34.729884 72.036850
F 18.203407 34.729884 93.864760
F 17.974817 34.729884 115.692671
F 19.117765 57.883141 6.553119
F 18.889176 57.883141 28.381029
F 18.660586 57.883141 50.208940
F 18.431996 57.883141 72.036850
F 18.203407 57.883141 93.864760
F 17.974817 57.883141 115.692671
F 45.851402 11.576626 6.833083
F 45.622813 11.576626 28.660993
F 45.394223 11.576626 50.488904
F 45.165633 11.576626 72.316814
F 44.937044 11.576626 94.144724
F 44.708454 11.576626 115.972635
F 45.851402 34.729884 6.833083
F 45.622813 34.729884 28.660993
F 45.394223 34.729884 50.488904
F 45.165633 34.729884 72.316814
F 44.937044 34.729884 94.144724
F 44.708454 34.729884 115.972635
F 45.851402 57.883141 6.833083
F 45.622813 57.883141 28.660993
F 45.394223 57.883141 50.488904
F 45.165633 57.883141 72.316814
F 44.937044 57.883141 94.144724
F 44.708454 57.883141 115.972635
F 19.117765 19.294382 6.553119
F 18.889176 19.294382 28.381030
F 18.660586 19.294382 50.208940
F 18.431996 19.294382 72.036851
F 18.203407 19.294382 93.864761
F 17.974817 19.294382 115.692671
F 19.117765 42.447639 6.553119
F 18.889176 42.447639 28.381030
F 18.660586 42.447639 50.208940
F 18.431996 42.447639 72.036851
F 18.203407 42.447639 93.864761
F 17.974817 42.447639 115.692671
F 19.117765 65.600897 6.553119
F 18.889176 65.600897 28.381030
F 18.660586 65.600897 50.208940
F 18.431996 65.600897 72.036851
F 18.203407 65.600897 93.864761
F 17.974817 65.600897 115.692671
F 45.851402 19.294382 6.833083
F 45.622813 19.294382 28.660994
F 45.394223 19.294382 50.488904
F 45.165633 19.294382 72.316815
F 44.937044 19.294382 94.144725
F 44.708454 19.294382 115.972635
F 45.851402 42.447639 6.833083
F 45.622813 42.447639 28.660994
F 45.394223 42.447639 50.488904
F 45.165633 42.447639 72.316815
F 44.937044 42.447639 94.144725
F 44.708454 42.447639 115.972635
F 45.851402 65.600897 6.833083
F 45.622813 65.600897 28.660994
F 45.394223 65.600897 50.488904
F 45.165633 65.600897 72.316815
F 44.937044 65.600897 94.144725
F 44.708454 65.600897 115.972635
F 1.323927 3.858875 3.637987
F 1.095338 3.858875 25.465897
F 0.866748 3.858875 47.293808
F 0.638158 3.858875 69.121718
F 0.409569 3.858875 90.949628
F 0.180979 3.858875 112.777539
F 1.323927 27.012133 3.637987
F 1.095338 27.012133 25.465897
F 0.866748 27.012133 47.293808
F 0.638158 27.012133 69.121718
F 0.409569 27.012133 90.949628
F 0.180979 27.012133 112.777539
F 1.323927 50.165390 3.637987
F 1.095338 50.165390 25.465897
F 0.866748 50.165390 47.293808
F 0.638158 50.165390 69.121718
F 0.409569 50.165390 90.949628
F 0.180979 50.165390 112.777539
F 28.057564 3.858875 3.917951
F 27.828975 3.858875 25.745861
F 27.600385 3.858875 47.573772
F 27.371795 3.858875 69.401682
F 27.143206 3.858875 91.229592
F 26.914616 3.858875 113.057503
F 28.057564 27.012133 3.917951
F 27.828975 27.012133 25.745861
F 27.600385 27.012133 47.573772
F 27.371795 27.012133 69.401682
F 27.143206 27.012133 91.229592
F 26.914616 27.012133 113.057503
F 28.057564 50.165390 3.917951
F 27.828975 50.165390 25.745861
F 27.600385 50.165390 47.573772
F 27.371795 50.165390 69.401682
F 27.143206 50.165390 91.229592
F 26.914616 50.165390 113.057503
F 1.323927 11.576625 3.637987
F 1.095338 11.576625 25.465897
F 0.866748 11.576625 47.293808
F 0.638158 11.576625 69.121718
F 0.409569 11.576625 90.949628
F 0.180979 11.576625 112.777539
F 1.323927 34.729883 3.637987
F 1.095338 34.729883 25.465897
F 0.866748 34.729883 47.293808
F 0.638158 34.729883 69.121718
F 0.409569 34.729883 90.949628
F 0.180979 34.729883 112.777539
F 1.323927 57.883140 3.637987
F 1.095338 57.883140 25.465897
F 0.866748 57.883140 47.293808
F 0.638158 57.883140 69.121718
F 0.409569 57.883140 90.949628
F 0.180979 57.883140 112.777539
F 28.057564 11.576625 3.917951
F 27.828975 11.576625 25.745861
F 27.600385 11.576625 47.573772
F 27.371795 11.576625 69.401682
F 27.143206 11.576625 91.229592
F 26.914616 11.576625 113.057503
F 28.057564 34.729883 3.917951
F 27.828975 34.729883 25.745861
F 27.600385 34.729883 47.573772
F 27.371795 34.729883 69.401682
F 27.143206 34.729883 91.229592
F 26.914616 34.729883 113.057503
F 28.057564 57.883140 3.917951
F 27.828975 57.883140 25.745861
F 27.600385 57.883140 47.573772
F 27.371795 57.883140 69.401682
F 27.143206 57.883140 91.229592
F 26.914616 57.883140 113.057503
F 1.323927 19.294381 3.637986
F 1.095338 19.294381 25.465897
F 0.866748 19.294381 47.293807
F 0.638158 19.294381 69.121717
F 0.409569 19.294381 90.949628
F 0.180979 19.294381 112.777538
F 1.323927 42.447638 3.637986
F 1.095338 42.447638 25.465897
F 0.866748 42.447638 47.293807
F 0.638158 42.447638 69.121717
F 0.409569 42.447638 90.949628
F 0.180979 42.447638 112.777538
F 1.323927 65.600896 3.637986
F 1.095338 65.600896 25.465897
F 0.866748 65.600896 47.293807
F 0.638158 65.600896 69.121717
F 0.409569 65.600896 90.949628
F 0.180979 65.600896 112.777538
F 28.057564 19.294381 3.917950
F 27.828975 19.294381 25.745861
F 27.600385 19.294381 47.573771
F 27.371795 19.294381 69.401681
F 27.143206 19.294381 91.229592
F 26.914616 19.294381 113.057502
F 28.057564 42.447638 3.917950
F 27.828975 42.447638 25.745861
F 27.600385 42.447638 47.573771
F 27.371795 42.447638 69.401681
F 27.143206 42.447638 91.229592
F 26.914616 42.447638 113.057502
F 28.057564 65.600896 3.917950
F 27.828975 65.600896 25.745861
F 27.600385 65.600896 47.573771
F 27.371795 65.600896 69.401681
F 27.143206 65.600896 91.229592
F 26.914616 65.600896 113.057502
F 10.235135 3.858875 3.731308
F 10.006545 3.858875 25.559218
F 9.777955 3.858875 47.387129
F 9.549366 3.858875 69.215039
F 9.320776 3.858875 91.042949
F 9.092186 3.858875 112.870860
F 10.235135 27.012133 3.731308
F 10.006545 27.012133 25.559218
F 9.777955 27.012133 47.387129
F 9.549366 27.012133 69.215039
F 9.320776 27.012133 91.042949
F 9.092186 27.012133 112.870860
F 10.235135 50.165390 3.731308
F 10.006545 50.165390 25.559218
F 9.777955 50.165390 47.387129
F 9.549366 50.165390 69.215039
F 9.320776 50.165390 91.042949
F 9.092186 50.165390 112.870860
F 36.968773 3.858875 4.011272
F 36.740183 3.858875 25.839182
F 36.511593 3.858875 47.667093
F 36.283004 3.858875 69.495004
F 36.054414 3.858875 91.322914
F 35.825824 3.858875 113.150825
F 36.968773 27.012133 4.011272
F 36.740183 27.012133 25.839182
F 36.511593 27.012133 47.667093
F 36.283004 27.012133 69.495004
F 36.054414 27.012133 91.322914
F 35.825824 27.012133 113.150825
F 36.968773 50.165390 4.011272
F 36.740183 50.165390 25.839182
F 36.511593 50.165390 47.667093
F 36.283004 50.165390 69.495004
F 36.054414 50.165390 91.322914
F 35.825824 50.165390 113.150825
F 10.235135 11.576625 3.731308
F 10.006545 11.576625 25.559218
F 9.777955 11.576625 47.387128
F 9.549366 11.576625 69.215039
F 9.320776 11.576625 91.042949
F 9.092186 11.576625 112.870860
F 10.235135 34.729883 3.731308
F 10.006545 34.729883 25.559218
F 9.777955 34.729883 47.387128
F 9.549366 34.729883 69.215039
F 9.320776 34.729883 91.042949
F 9.092186 34.729883 112.870860
F 10.235135 57.883140 3.731308
F 10.006545 57.883140 25.559218
F 9.777955 57.883140 47.387128
F 9.549366 57.883140 69.215039
F 9.320776 57.883140 91.042949
F 9.092186 57.883140 112.870860
F 36.968773 11.576625 4.011272
F 36.740183 11.576625 25.839182
F 36.511593 11.576625 47.667092
F 36.283004 11.576625 69.495004
F 36.054414 11.576625 91.322914
F 35.825824 11.576625 113.150825
F 36.968773 34.729883 4.011272
F 36.740183 34.729883 25.839182
F 36.511593 34.729883 47.667092
F 36.283004 34.729883 69.495004
F 36.054414 34.729883 91.322914
F 35.825824 34.729883 113.150825
F 36.968773 57.883140 4.011272
F 36.740183 57.883140 25.839182
F 36.511593 57.883140 47.667092
F 36.283004 57.883140 69.495004
F 36.054414 57.883140 91.322914
F 35.825824 57.883140 113.150825
F 10.235135 19.294381 3.731307
F 10.006545 19.294381 25.559218
F 9.777955 19.294381 47.387128
F 9.549366 19.294381 69.215038
F 9.320776 19.294381 91.042949
F 9.092186 19.294381 112.870859
F 10.235135 42.447638 3.731307
F 10.006545 42.447638 25.559218
F 9.777955 42.447638 47.387128
F 9.549366 42.447638 69.215038
F 9.320776 42.447638 91.042949
F 9.092186 42.447638 112.870859
F 10.235135 65.600896 3.731307
F 10.006545 65.600896 25.559218
F 9.777955 65.600896 47.387128
F 9.549366 65.600896 69.215038
F 9.320776 65.600896 91.042949
F 9.092186 65.600896 112.870859
F 36.968773 19.294381 4.011271
F 36.740183 19.294381 25.839182
F 36.511593 19.294381 47.667092
F 36.283004 19.294381 69.495003
F 36.054414 19.294381 91.322914
F 35.825824 19.294381 113.150824
F 36.968773 42.447638 4.011271
F 36.740183 42.447638 25.839182
F 36.511593 42.447638 47.667092
F 36.283004 42.447638 69.495003
F 36.054414 42.447638 91.322914
F 35.825824 42.447638 113.150824
F 36.968773 65.600896 4.011271
F 36.740183 65.600896 25.839182
F 36.511593 65.600896 47.667092
F 36.283004 65.600896 69.495003
F 36.054414 65.600896 91.322914
F 35.825824 65.600896 113.150824
F 19.146351 3.858876 3.824628
F 18.917761 3.858876 25.652539
F 18.689172 3.858876 47.480450
F 18.460582 3.858876 69.308360
F 18.231992 3.858876 91.136270
F 18.003403 3.858876 112.964181
F 19.146351 27.012133 3.824628
F 18.917761 27.012133 25.652539
F 18.689172 27.012133 47.480450
F 18.460582 27.012133 69.308360
F 18.231992 27.012133 91.136270
F 18.003403 27.012133 112.964181
F 19.146351 50.165391 3.824628
F 18.917761 50.165391 25.652539
F 18.689172 50.165391 47.480450
F 18.460582 50.165391 69.308360
F 18.231992 50.165391 91.136270
F 18.003403 50.165391 112.964181
F 45.879988 3.858876 4.104593
F 45.651398 3.858876 25.932503
F 45.422809 3.858876 47.760414
F 45.194219 3.858876 69.588324
F 44.965629 3.858876 91.416234
F 44.737040 3.858876 113.244145
F 45.879988 27.012133 4.104593
F 45.651398 27.012133 25.932503
F 45.422809 27.012133 47.760414
F 45.194219 27.012133 69.588324
F 44.965629 27.012133 91.416234
F 44.737040 27.012133 113.244145
F 45.879988 50.165391 4.104593
F 45.651398 50.165391 25.932503
F 45.422809 50.165391 47.760414
F 45.194219 50.165391 69.588324
F 44.965629 50.165391 91.416234
F 44.737040 50.165391 113.244145
F 19.146351 11.576626 3.824628
F 18.917761 11.576626 25.652539
F 18.689172 11.576626 47.480449
F 18.460582 11.576626 69.308360
F 18.231992 11.576626 91.136270
F 18.003403 11.576626 112.964181
F 19.146351 34.729883 3.824628
F 18.917761 34.729883 25.652539
F 18.689172 34.729883 47.480449
F 18.460582 34.729883 69.308360
F 18.231992 34.729883 91.136270
F 18.003403 34.729883 112.964181
F 19.146351 57.883141 3.824628
F 18.917761 57.883141 25.652539
F 18.689172 57.883141 47.480449
F 18.460582 57.883141 69.308360
F 18.231992 57.883141 91.136270
F 18.003403 57.883141 112.964181
F 45.879988 11.576626 4.104593
F 45.651398 11.576626 25.932503
F 45.422809 11.576626 47.760413
F 45.194219 11.576626 69.588324
F 44.965629 11.576626 91.416234
F 44.737040 11.576626 113.244145
F 45.879988 34.729883 4.104593
F 45.651398 34.729883 25.932503
F 45.422809 34.729883 47.760413
F 45.194219 34.729883 69.588324
F 44.965629 34.729883 91.416234
F 44.737040 34.729883 113.244145
F 45.879988 57.883141 4.104593
F 45.651398 57.883141 25.932503
F 45.422809 57.883141 47.760413
F 45.194219 57.883141 69.588324
F 44.965629 57.883141 91.416234
F 44.737040 57.883141 113.244145
F 19.146351 19.294381 3.824627
F 18.917761 19.294381 25.652539
F 18.689172 19.294381 47.480449
F 18.460582 19.294381 69.308359
F 18.231992 19.294381 91.136270
F 18.003403 19.294381 112.964180
F 19.146351 42.447639 3.824627
F 18.917761 42.447639 25.652539
F 18.689172 42.447639 47.480449
F 18.460582 42.447639 69.308359
F 18.231992 42.447639 91.136270
F 18.003403 42.447639 112.964180
F 19.146351 65.600896 3.824627
F 18.917761 65.600896 25.652539
F 18.689172 65.600896 47.480449
F 18.460582 65.600896 69.308359
F 18.231992 65.600896 91.136270
F 18.003403 65.600896 112.964180
F 45.879988 19.294381 4.104592
F 45.651398 19.294381 25.932503
F 45.422809 19.294381 47.760413
F 45.194219 19.294381 69.588323
F 44.965629 19.294381 91.416234
F 44.737040 19.294381 113.244144
F 45.879988 42.447639 4.104592
F 45.651398 42.447639 25.932503
F 45.422809 42.447639 47.760413
F 45.194219 42.447639 69.588323
F 44.965629 42.447639 91.416234
F 44.737040 42.447639 113.244144
F 45.879988 65.600896 4.104592
F 45.651398 65.600896 25.932503
F 45.422809 65.600896 47.760413
F 45.194219 65.600896 69.588323
F 44.965629 65.600896 91.416234
F 44.737040 65.600896 113.244144
F 1.362016 1.286291 0.000001
F 1.133426 1.286291 21.827912
F 0.904836 1.286291 43.655822
F 0.676247 1.286291 65.483732
F 0.447657 1.286291 87.311643
F 0.219067 1.286291 109.139553
F 1.362016 24.439549 0.000001
F 1.133426 24.439549 21.827912
F 0.904836 24.439549 43.655822
F 0.676247 24.439549 65.483732
F 0.447657 24.439549 87.311643
F 0.219067 24.439549 109.139553
F 1.362016 47.592806 0.000001
F 1.133426 47.592806 21.827912
F 0.904836 47.592806 43.655822
F 0.676247 47.592806 65.483732
F 0.447657 47.592806 87.311643
F 0.219067 47.592806 109.139553
F 28.095653 1.286291 0.279965
F 27.867063 1.286291 22.107876
F 27.638473 1.286291 43.935786
F 27.409884 1.286291 65.763697
F 27.181294 1.286291 87.591608
F 26.952704 1.286291 109.419518
F 28.095653 24.439549 0.279965
F 27.867063 24.439549 22.107876
F 27.638473 24.439549 43.935786
F 27.409884 24.439549 65.763697
F 27.181294 24.439549 87.591608
F 26.952704 24.439549 109.419518
F 28.095653 47.592806 0.279965
F 27.867063 47.592806 22.107876
F 27.638473 47.592806 43.935786
F 27.409884 47.592806 65.763697
F 27.181294 47.592806 87.591608
F 26.952704 47.592806 109.419518
F 1.362016 9.004040 0.000001
F 1.133426 9.004040 21.827912
F 0.904836 9.004040 43.655822
F 0.676247 9.004040 65.483732
F 0.447657 9.004040 87.311643
F 0.219067 9.004040 109.139553
F 1.362016 32.157298 0.000001
F 1.133426 32.157298 21.827912
F 0.904836 32.157298 43.655822
F 0.676247 32.157298 65.483732
F 0.447657 32.157298 87.311643
F 0.219067 32.157298 109.139553
F 1.362016 55.310555 0.000001
F 1.133426 55.310555 21.827912
F 0.904836 55.310555 43.655822
F 0.676247 55.310555 65.483732
F 0.447657 55.310555 87.311643
F 0.219067 55.310555 109.139553
F 28.095653 9.004040 0.279965
F 27.867063 9.004040 22.107876
F 27.638473 9.004040 43.935786
F 27.409884 9.004040 65.763697
F 27.181294 9.004040 87.591608
F 26.952704 9.004040 109.419518
F 28.095653 32.157298 0.279965
F 27.867063 32.157298 22.107876
F 27.638473 32.157298 43.935786
F 27.409884 32.157298 65.763697
F 27.181294 32.157298 87.591608
F 26.952704 32.157298 109.419518
F 28.095653 55.310555 0.279965
F 27.867063 55.310555 22.107876
F 27.638473 55.310555 43.935786
F 27.409884 55.310555 65.763697
F 27.181294 55.310555 87.591608
F 26.952704 55.310555 109.419518
F 1.362016 16.721796 0.000000
F 1.133426 16.721796 21.827911
F 0.904836 16.721796 43.655821
F 0.676247 16.721796 65.483732
F 0.447657 16.721796 87.311642
F 0.219067 16.721796 109.139552
F 1.362016 39.875053 0.000000
F 1.133426 39.875053 21.827911
F 0.904836 39.875053 43.655821
F 0.676247 39.875053 65.483732
F 0.447657 39.875053 87.311642
F 0.219067 39.875053 109.139552
F 1.362016 63.028311 0.000000
F 1.133426 63.028311 21.827911
F 0.904836 63.028311 43.655821
F 0.676247 63.028311 65.483732
F 0.447657 63.028311 87.311642
F 0.219067 63.028311 109.139552
F 28.095653 16.721796 0.279964
F 27.867063 16.721796 22.107875
F 27.638473 16.721796 43.935785
F 27.409884 16.721796 65.763697
F 27.181294 16.721796 87.591607
F 26.952704 16.721796 109.419517
F 28.095653 39.875053 0.279964
F 27.867063 39.875053 22.107875
F 27.638473 39.875053 43.935785
F 27.409884 39.875053 65.763697
F 27.181294 39.875053 87.591607
F 26.952704 39.875053 109.419517
F 28.095653 63.028311 0.279964
F 27.867063 63.028311 22.107875
F 27.638473 63.028311 43.935785
F 27.409884 63.028311 65.763697
F 27.181294 63.028311 87.591607
F 26.952704 63.028311 109.419517
F 10.273223 1.286291 0.093322
F 10.044633 1.286291 21.921233
F 9.816044 1.286291 43.749144
F 9.587454 1.286291 65.577054
F 9.358864 1.286291 87.404965
F 9.130274 1.286291 109.232875
F 10.273223 24.439548 0.093322
F 10.044633 24.439548 21.921233
F 9.816044 24.439548 43.749144
F 9.587454 24.439548 65.577054
F 9.358864 24.439548 87.404965
F 9.130274 24.439548 109.232875
F 10.273223 47.592806 0.093322
F 10.044633 47.592806 21.921233
F 9.816044 47.592806 43.749144
F 9.587454 47.592806 65.577054
F 9.358864 47.592806 87.404965
F 9.130274 47.592806 109.232875
F 37.006860 1.286291 0.373287
F 36.778270 1.286291 22.201198
F 36.549681 1.286291 44.029108
F 36.321091 1.286291 65.857018
F 36.092501 1.286291 87.684929
F 35.863912 1.286291 109.512839
F 37.006860 24.439548 0.373287
F 36.778270 24.439548 22.201198
F 36.549681 24.439548 44.029108
F 36.321091 24.439548 65.857018
F 36.092501 24.439548 87.684929
F 35.863912 24.439548 109.512839
F 37.006860 47.592806 0.373287
F 36.778270 47.592806 22.201198
F 36.549681 47.592806 44.029108
F 36.321091 47.592806 65.857018
F 36.092501 47.592806 87.684929
F 35.863912 47.592806 109.512839
F 10.273223 9.004040 0.093322
F 10.044633 9.004040 21.921233
F 9.816044 9.004040 43.749144
F 9.587454 9.004040 65.577054
F 9.358864 9.004040 87.404965
F 9.130274 9.004040 109.232875
F 10.273223 32.157298 0.093322
F 10.044633 32.157298 21.921233
F 9.816044 32.157298 43.749144
F 9.587454 32.157298 65.577054
F 9.358864 32.157298 87.404965
F 9.130274 32.157298 109.232875
F 10.273223 55.310555 0.093322
F 10.044633 55.310555 21.921233
F 9.816044 55.310555 43.749144
F 9.587454 55.310555 65.577054
F 9.358864 55.310555 87.404965
F 9.130274 55.310555 109.232875
F 37.006860 9.004040 0.373287
F 36.778270 9.004040 22.201198
F 36.549681 9.004040 44.029108
F 36.321091 9.004040 65.857018
F 36.092501 9.004040 87.684929
F 35.863912 9.004040 109.512839
F 37.006860 32.157298 0.373287
F 36.778270 32.157298 22.201198
F 36.549681 32.157298 44.029108
F 36.321091 32.157298 65.857018
F 36.092501 32.157298 87.684929
F 35.863912 32.157298 109.512839
F 37.006860 55.310555 0.373287
F 36.778270 55.310555 22.201198
F 36.549681 55.310555 44.029108
F 36.321091 55.310555 65.857018
F 36.092501 55.310555 87.684929
F 35.863912 55.310555 109.512839
F 10.273223 16.721795 0.093321
F 10.044633 16.721795 21.921232
F 9.816044 16.721795 43.749143
F 9.587454 16.721795 65.577054
F 9.358864 16.721795 87.404964
F 9.130274 16.721795 109.232874
F 10.273223 39.875053 0.093321
F 10.044633 39.875053 21.921232
F 9.816044 39.875053 43.749143
F 9.587454 39.875053 65.577054
F 9.358864 39.875053 87.404964
F 9.130274 39.875053 109.232874
F 10.273223 63.028310 0.093321
F 10.044633 63.028310 21.921232
F 9.816044 63.028310 43.749143
F 9.587454 63.028310 65.577054
F 9.358864 63.028310 87.404964
F 9.130274 63.028310 109.232874
F 37.006860 16.721795 0.373286
F 36.778270 16.721795 22.201197
F 36.549681 16.721795 44.029107
F 36.321091 16.721795 65.857018
F 36.092501 16.721795 87.684928
F 35.863912 16.721795 109.512838
F 37.006860 39.875053 0.373286
F 36.778270 39.875053 22.201197
F 36.549681 39.875053 44.029107
F 36.321091 39.875053 65.857018
F 36.092501 39.875053 87.684928
F 35.863912 39.875053 109.512838
F 37.006860 63.028310 0.373286
F 36.778270 63.028310 22.201197
F 36.549681 63.028310 44.029107
F 36.321091 63.028310 65.857018
F 36.092501 63.028310 87.684928
F 35.863912 63.028310 109.512838
F 19.184438 1.286290 0.186643
F 18.955849 1.286290 22.014553
F 18.727259 1.286290 43.842464
F 18.498669 1.286290 65.670374
F 18.270080 1.286290 87.498284
F 18.041490 1.286290 109.326195
F 19.184438 24.439547 0.186643
F 18.955849 24.439547 22.014553
F 18.727259 24.439547 43.842464
F 18.498669 24.439547 65.670374
F 18.270080 24.439547 87.498284
F 18.041490 24.439547 109.326195
F 19.184438 47.592805 0.186643
F 18.955849 47.592805 22.014553
F 18.727259 47.592805 43.842464
F 18.498669 47.592805 65.670374
F 18.270080 47.592805 87.498284
F 18.041490 47.592805 109.326195
F 45.918076 1.286290 0.466607
F 45.689487 1.286290 22.294517
F 45.460897 1.286290 44.122428
F 45.232307 1.286290 65.950338
F 45.003718 1.286290 87.778248
F 44.775128 1.286290 109.606160
F 45.918076 24.439547 0.466607
F 45.689487 24.439547 22.294517
F 45.460897 24.439547 44.122428
F 45.232307 24.439547 65.950338
F 45.003718 24.439547 87.778248
F 44.775128 24.439547 109.606160
F 45.918076 47.592805 0.466607
F 45.689487 47.592805 22.294517
F 45.460897 47.592805 44.122428
F 45.232307 47.592805 65.950338
F 45.003718 47.592805 87.778248
F 44.775128 47.592805 109.606160
F 19.184438 9.004039 0.186643
F 18.955849 9.004039 22.014553
F 18.727259 9.004039 43.842464
F 18.498669 9.004039 65.670374
F 18.270080 9.004039 87.498285
F 18.041490 9.004039 109.326195
F 19.184438 32.157296 0.186643
F 18.955849 32.157296 22.014553
F 18.727259 32.157296 43.842464
F 18.498669 32.157296 65.670374
F 18.270080 32.157296 87.498285
F 18.041490 32.157296 109.326195
F 19.184438 55.310554 0.186643
F 18.955849 55.310554 22.014553
F 18.727259 55.310554 43.842464
F 18.498669 55.310554 65.670374
F 18.270080 55.310554 87.498285
F 18.041490 55.310554 109.326195
F 45.918076 9.004039 0.466607
F 45.689487 9.004039 22.294517
F 45.460897 9.004039 44.122428
F 45.232307 9.004039 65.950338
F 45.003718 9.004039 87.778249
F 44.775128 9.004039 109.606160
F 45.918076 32.157296 0.466607
F 45.689487 32.157296 22.294517
F 45.460897 32.157296 44.122428
F 45.232307 32.157296 65.950338
F 45.003718 32.157296 87.778249
F 44.775128 32.157296 109.606160
F 45.918076 55.310554 0.466607
F 45.689487 55.310554 22.294517
F 45.460897 55.310554 44.122428
F 45.232307 55.310554 65.950338
F 45.003718 55.310554 87.778249
F 44.775128 55.310554 109.606160
F 19.184438 16.721794 0.186642
F 18.955849 16.721794 22.014553
F 18.727259 16.721794 43.842463
F 18.498669 16.721794 65.670373
F 18.270080 16.721794 87.498284
F 18.041490 16.721794 109.326194
F 19.184438 39.875052 0.186642
F 18.955849 39.875052 22.014553
F 18.727259 39.875052 43.842463
F 18.498669 39.875052 65.670373
F 18.270080 39.875052 87.498284
F 18.041490 39.875052 109.326194
F 19.184438 63.028309 0.186642
F 18.955849 63.028309 22.014553
F 18.727259 63.028309 43.842463
F 18.498669 63.028309 65.670373
F 18.270080 63.028309 87.498284
F 18.041490 63.028309 109.326194
F 45.918076 16.721794 0.466606
F 45.689487 16.721794 22.294517
F 45.460897 16.721794 44.122427
F 45.232307 16.721794 65.950337
F 45.003718 16.721794 87.778248
F 44.775128 16.721794 109.606159
F 45.918076 39.875052 0.466606
F 45.689487 39.875052 22.294517
F 45.460897 39.875052 44.122427
F 45.232307 39.875052 65.950337
F 45.003718 39.875052 87.778248
F 44.775128 39.875052 109.606159
F 45.918076 63.028309 0.466606
F 45.689487 63.028309 22.294517
F 45.460897 63.028309 44.122427
F 45.232307 63.028309 65.950337
F 45.003718 63.028309 87.778248
F 44.775128 63.028309 109.606159
F 3.551731 7.717750 3.661317
F 3.323141 7.717750 25.489227
F 3.094552 7.717750 47.317138
F 2.865962 7.717750 69.145048
F 2.637372 7.717750 90.972958
F 2.408783 7.717750 112.800869
F 3.551731 30.871007 3.661317
F 3.323141 30.871007 25.489227
F 3.094552 30.871007 47.317138
F 2.865962 30.871007 69.145048
F 2.637372 30.871007 90.972958
F 2.408783 30.871007 112.800869
F 3.551731 54.024265 3.661317
F 3.323141 54.024265 25.489227
F 3.094552 54.024265 47.317138
F 2.865962 54.024265 69.145048
F 2.637372 54.024265 90.972958
F 2.408783 54.024265 112.800869
F 30.285368 7.717750 3.941281
F 30.056779 7.717750 25.769191
F 29.828189 7.717750 47.597102
F 29.599599 7.717750 69.425012
F 29.371009 7.717750 91.252923
F 29.142420 7.717750 113.080834
F 30.285368 30.871007 3.941281
F 30.056779 30.871007 25.769191
F 29.828189 30.871007 47.597102
F 29.599599 30.871007 69.425012
F 29.371009 30.871007 91.252923
F 29.142420 30.871007 113.080834
F 30.285368 54.024265 3.941281
F 30.056779 54.024265 25.769191
F 29.828189 54.024265 47.597102
F 29.599599 54.024265 69.425012
F 29.371009 54.024265 91.252923
F 29.142420 54.024265 113.080834
F 3.551731 15.435503 3.661316
F 3.323141 15.435503 25.489226
F 3.094552 15.435503 47.317137
F 2.865962 15.435503 69.145047
F 2.637372 15.435503 90.972957
F 2.408783 15.435503 112.800868
F 3.551731 38.588760 3.661316
F 3.323141 38.588760 25.489226
F 3.094552 38.588760 47.317137
F 2.865962 38.588760 69.145047
F 2.637372 38.588760 90.972957
F 2.408783 38.588760 112.800868
F 3.551731 61.742018 3.661316
F 3.323141 61.742018 25.489226
F 3.094552 61.742018 47.317137
F 2.865962 61.742018 69.145047
F 2.637372 61.742018 90.972957
F 2.408783 61.742018 112.800868
F 30.285368 15.435503 3.941280
F 30.056779 15.435503 25.769190
F 29.828189 15.435503 47.597101
F 29.599599 15.435503 69.425011
F 29.371009 15.435503 91.252922
F 29.142420 15.435503 113.080833
F 30.285368 38.588760 3.941280
F 30.056779 38.588760 25.769190
F 29.828189 38.588760 47.597101
F 29.599599 38.588760 69.425011
F 29.371009 38.588760 91.252922
F 29.142420 38.588760 113.080833
F 30.285368 61.742018 3.941280
F 30.056779 61.742018 25.769190
F 29.828189 61.742018 47.597101
F 29.599599 61.742018 69.425011
F 29.371009 61.742018 91.252922
F 29.142420 61.742018 113.080833
F 3.551731 0.000000 3.661317
F 3.323141 0.000000 25.489227
F 3.094552 0.000000 47.317138
F 2.865962 0.000000 69.145048
F 2.637372 0.000000 90.972958
F 2.408783 0.000000 112.800869
F 3.551731 23.153258 3.661317
F 3.323141 23.153258 25.489227
F 3.094552 23.153258 47.317138
F 2.865962 23.153258 69.145048
F 2.637372 23.153258 90.972958
F 2.408783 23.153258 112.800869
F 3.551731 46.306515 3.661317
F 3.323141 46.306515 25.489227
F 3.094552 46.306515 47.317138
F 2.865962 46.306515 69.145048
F 2.637372 46.306515 90.972958
F 2.408783 46.306515 112.800869
F 30.285368 0.000000 3.941281
F 30.056779 0.000000 25.769191
F 29.828189 0.000000 47.597102
F 29.599599 0.000000 69.425012
F 29.371009 0.000000 91.252923
F 29.142420 0.000000 113.080834
F 30.285368 23.153258 3.941281
F 30.056779 23.153258 25.769191
F 29.828189 23.153258 47.597102
F 29.599599 23.153258 69.425012
F 29.371009 23.153258 91.252923
F 29.142420 23.153258 113.080834
F 30.285368 46.306515 3.941281
F 30.056779 46.306515 25.769191
F 29.828189 46.306515 47.597102
F 29.599599 46.306515 69.425012
F 29.371009 46.306515 91.252923
F 29.142420 46.306515 113.080834
F 12.462941 7.717750 3.754638
F 12.234351 7.717750 25.582548
F 12.005761 7.717750 47.410460
F 11.777171 7.717750 69.238370
F 11.548582 7.717750 91.066280
F 11.319992 7.717750 112.894191
F 12.462941 30.871007 3.754638
F 12.234351 30.871007 25.582548
F 12.005761 30.871007 47.410460
F 11.777171 30.871007 69.238370
F 11.548582 30.871007 91.066280
F 11.319992 30.871007 112.894191
F 12.462941 54.024265 3.754638
F 12.234351 54.024265 25.582548
F 12.005761 54.024265 47.410460
F 11.777171 54.024265 69.238370
F 11.548582 54.024265 91.066280
F 11.319992 54.024265 112.894191
F 39.196578 7.717750 4.034603
F 38.967988 7.717750 25.862513
F 38.739398 7.717750 47.690424
F 38.510809 7.717750 69.518334
F 38.282219 7.717750 91.346244
F 38.053629 7.717750 113.174155
F 39.196578 30.871007 4.034603
F 38.967988 30.871007 25.862513
F 38.739398 30.871007 47.690424
F 38.510809 30.871007 69.518334
F 38.282219 30.871007 91.346244
F 38.053629 30.871007 113.174155
F 39.196578 54.024265 4.034603
F 38.967988 54.024265 25.862513
F 38.739398 54.024265 47.690424
F 38.510809 54.024265 69.518334
F 38.282219 54.024265 91.346244
F 38.053629 54.024265 113.174155
F 12.462941 15.435502 3.754637
F 12.234351 15.435502 25.582547
F 12.005761 15.435502 47.410459
F 11.777171 15.435502 69.238369
F 11.548582 15.435502 91.066279
F 11.319992 15.435502 112.894190
F 12.462941 38.588760 3.754637
F 12.234351 38.588760 25.582547
F 12.005761 38.588760 47.410459
F 11.777171 38.588760 69.238369
F 11.548582 38.588760 91.066279
F 11.319992 38.588760 112.894190
F 12.462941 61.742017 3.754637
F 12.234351 61.742017 25.582547
F 12.005761 61.742017 47.410459
F 11.777171 61.742017 69.238369
F 11.548582 61.742017 91.066279
F 11.319992 61.742017 112.894190
F 39.196578 15.435502 4.034602
F 38.967988 15.435502 25.862512
F 38.739398 15.435502 47.690423
F 38.510809 15.435502 69.518333
F 38.282219 15.435502 91.346243
F 38.053629 15.435502 113.174154
F 39.196578 38.588760 4.034602
F 38.967988 38.588760 25.862512
F 38.739398 38.588760 47.690423
F 38.510809 38.588760 69.518333
F 38.282219 38.588760 91.346243
F 38.053629 38.588760 113.174154
F 39.196578 61.742017 4.034602
F 38.967988 61.742017 25.862512
F 38.739398 61.742017 47.690423
F 38.510809 61.742017 69.518333
F 38.282219 61.742017 91.346243
F 38.053629 61.742017 113.174154
F 12.462941 0.000000 3.754638
F 12.234351 0.000000 25.582548
F 12.005761 0.000000 47.410460
F 11.777171 0.000000 69.238370
F 11.548582 0.000000 91.066280
F 11.319992 0.000000 112.894191
F 12.462941 23.153258 3.754638
F 12.234351 23.153258 25.582548
F 12.005761 23.153258 47.410460
F 11.777171 23.153258 69.238370
F 11.548582 23.153258 91.066280
F 11.319992 23.153258 112.894191
F 12.462941 46.306515 3.754638
F 12.234351 46.306515 25.582548
F 12.005761 46.306515 47.410460
F 11.777171 46.306515 69.238370
F 11.548582 46.306515 91.066280
F 11.319992 46.306515 112.894191
F 39.196578 0.000000 4.034603
F 38.967988 0.000000 25.862513
F 38.739398 0.000000 47.690424
F 38.510809 0.000000 69.518334
F 38.282219 0.000000 91.346244
F 38.053629 0.000000 113.174155
F 39.196578 23.153258 4.034603
F 38.967988 23.153258 25.862513
F 38.739398 23.153258 47.690424
F 38.510809 23.153258 69.518334
F 38.282219 23.153258 91.346244
F 38.053629 23.153258 113.174155
F 39.196578 46.306515 4.034603
F 38.967988 46.306515 25.862513
F 38.739398 46.306515 47.690424
F 38.510809 46.306515 69.518334
F 38.282219 46.306515 91.346244
F 38.053629 46.306515 113.174155
F 21.374157 7.717750 3.847959
F 21.145567 7.717750 25.675869
F 20.916978 7.717750 47.503780
F 20.688388 7.717750 69.331690
F 20.459798 7.717750 91.159601
F 20.231208 7.717750 112.987511
F 21.374157 30.871008 3.847959
F 21.145567 30.871008 25.675869
F 20.916978 30.871008 47.503780
F 20.688388 30.871008 69.331690
F 20.459798 30.871008 91.159601
F 20.231208 30.871008 112.987511
F 21.374157 54.024265 3.847959
F 21.145567 54.024265 25.675869
F 20.916978 54.024265 47.503780
F 20.688388 54.024265 69.331690
F 20.459798 54.024265 91.159601
F 20.231208 54.024265 112.987511
F 48.107794 7.717750 4.127923
F 47.879204 7.717750 25.955833
F 47.650615 7.717750 47.783744
F 47.422025 7.717750 69.611654
F 47.193435 7.717750 91.439565
F 46.964846 7.717750 113.267476
F 48.107794 30.871008 4.127923
F 47.879204 30.871008 25.955833
F 47.650615 30.871008 47.783744
F 47.422025 30.871008 69.611654
F 47.193435 30.871008 91.439565
F 46.964846 30.871008 113.267476
F 48.107794 54.024265 4.127923
F 47.879204 54.024265 25.955833
F 47.650615 54.024265 47.783744
F 47.422025 54.024265 69.611654
F 47.193435 54.024265 91.439565
F 46.964846 54.024265 113.267476
F 21.374157 15.435503 3.847958
F 21.145567 15.435503 25.675868
F 20.916978 15.435503 47.503779
F 20.688388 15.435503 69.331689
F 20.459798 15.435503 91.159600
F 20.231208 15.435503 112.987510
F 21.374157 38.588760 3.847958
F 21.145567 38.588760 25.675868
F 20.916978 38.588760 47.503779
F 20.688388 38.588760 69.331689
F 20.459798 38.588760 91.159600
F 20.231208 38.588760 112.987510
F 21.374157 61.742018 3.847958
F 21.145567 61.742018 25.675868
F 20.916978 61.742018 47.503779
F 20.688388 61.742018 69.331689
F 20.459798 61.742018 91.159600
F 20.231208 61.742018 112.987510
F 48.107794 15.435503 4.127922
F 47.879204 15.435503 25.955832
F 47.650615 15.435503 47.783743
F 47.422025 15.435503 69.611653
F 47.193435 15.435503 91.439564
F 46.964846 15.435503 113.267475
F 48.107794 38.588760 4.127922
F 47.879204 38.588760 25.955832
F 47.650615 38.588760 47.783743
F 47.422025 38.588760 69.611653
F 47.193435 38.588760 91.439564
F 46.964846 38.588760 113.267475
F 48.107794 61.742018 4.127922
F 47.879204 61.742018 25.955832
F 47.650615 61.742018 47.783743
F 47.422025 61.742018 69.611653
F 47.193435 61.742018 91.439564
F 46.964846 61.742018 113.267475
F 21.374157 0.000001 3.847959
F 21.145567 0.000001 25.675869
F 20.916978 0.000001 47.503780
F 20.688388 0.000001 69.331690
F 20.459798 0.000001 91.159601
F 20.231208 0.000001 112.987511
F 21.374157 23.153258 3.847959
F 21.145567 23.153258 25.675869
F 20.916978 23.153258 47.503780
F 20.688388 23.153258 69.331690
F 20.459798 23.153258 91.159601
F 20.231208 23.153258 112.987511
F 21.374157 46.306516 3.847959
F 21.145567 46.306516 25.675869
F 20.916978 46.306516 47.503780
F 20.688388 46.306516 69.331690
F 20.459798 46.306516 91.159601
F 20.231208 46.306516 112.987511
F 48.107794 0.000001 4.127923
F 47.879204 0.000001 25.955833
F 47.650615 0.000001 47.783744
F 47.422025 0.000001 69.611654
F 47.193435 0.000001 91.439565
F 46.964846 0.000001 113.267476
F 48.107794 23.153258 4.127923
F 47.879204 23.153258 25.955833
F 47.650615 23.153258 47.783744
F 47.422025 23.153258 69.611654
F 47.193435 23.153258 91.439565
F 46.964846 23.153258 113.267476
F 48.107794 46.306516 4.127923
F 47.879204 46.306516 25.955833
F 47.650615 46.306516 47.783744
F 47.422025 46.306516 69.611654
F 47.193435 46.306516 91.439565
F 46.964846 46.306516 113.267476
F 3.589815 5.145166 0.023332
F 3.361226 5.145166 21.851242
F 3.132636 5.145166 43.679153
F 2.904046 5.145166 65.507064
F 2.675457 5.145166 87.334974
F 2.446867 5.145166 109.162884
F 3.589815 28.298423 0.023332
F 3.361226 28.298423 21.851242
F 3.132636 28.298423 43.679153
F 2.904046 28.298423 65.507064
F 2.675457 28.298423 87.334974
F 2.446867 28.298423 109.162884
F 3.589815 51.451681 0.023332
F 3.361226 51.451681 21.851242
F 3.132636 51.451681 43.679153
F 2.904046 51.451681 65.507064
F 2.675457 51.451681 87.334974
F 2.446867 51.451681 109.162884
F 30.323453 5.145166 0.303297
F 30.094863 5.145166 22.131207
F 29.866273 5.145166 43.959117
F 29.637683 5.145166 65.787028
F 29.409094 5.145166 87.614938
F 29.180504 5.145166 109.442848
F 30.323453 28.298423 0.303297
F 30.094863 28.298423 22.131207
F 29.866273 28.298423 43.959117
F 29.637683 28.298423 65.787028
F 29.409094 28.298423 87.614938
F 29.180504 28.298423 109.442848
F 30.323453 51.451681 0.303297
F 30.094863 51.451681 22.131207
F 29.866273 51.451681 43.959117
F 29.637683 51.451681 65.787028
F 29.409094 51.451681 87.614938
F 29.180504 51.451681 109.442848
F 3.589815 12.862918 0.023331
F 3.361226 12.862918 21.851241
F 3.132636 12.862918 43.679152
F 2.904046 12.862918 65.507063
F 2.675457 12.862918 87.334973
F 2.446867 12.862918 109.162884
F 3.589815 36.016175 0.023331
F 3.361226 36.016175 21.851241
F 3.132636 36.016175 43.679152
F 2.904046 36.016175 65.507063
F 2.675457 36.016175 87.334973
F 2.446867 36.016175 109.162884
F 3.589815 59.169433 0.023331
F 3.361226 59.169433 21.851241
F 3.132636 59.169433 43.679152
F 2.904046 59.169433 65.507063
F 2.675457 59.169433 87.334973
F 2.446867 59.169433 109.162884
F 30.323453 12.862918 0.303296
F 30.094863 12.862918 22.131206
F 29.866273 12.862918 43.959116
F 29.637683 12.862918 65.787027
F 29.409094 12.862918 87.614937
F 29.180504 12.862918 109.442848
F 30.323453 36.016175 0.303296
F 30.094863 36.016175 22.131206
F 29.866273 36.016175 43.959116
F 29.637683 36.016175 65.787027
F 29.409094 36.016175 87.614937
F 29.180504 36.016175 109.442848
F 30.323453 59.169433 0.303296
F 30.094863 59.169433 22.131206
F 29.866273 59.169433 43.959116
F 29.637683 59.169433 65.787027
F 29.409094 59.169433 87.614937
F 29.180504 59.169433 109.442848
F 3.589815 20.580673 0.023331
F 3.361226 20.580673 21.851242
F 3.132636 20.580673 43.679153
F 2.904046 20.580673 65.507063
F 2.675457 20.580673 87.334974
F 2.446867 20.580673 109.162884
F 3.589815 43.733931 0.023331
F 3.361226 43.733931 21.851242
F 3.132636 43.733931 43.679153
F 2.904046 43.733931 65.507063
F 2.675457 43.733931 87.334974
F 2.446867 43.733931 109.162884
F 3.589815 66.887188 0.023331
F 3.361226 66.887188 21.851242
F 3.132636 66.887188 43.679153
F 2.904046 66.887188 65.507063
F 2.675457 66.887188 87.334974
F 2.446867 66.887188 109.162884
F 30.323453 20.580673 0.303296
F 30.094863 20.580673 22.131207
F 29.866273 20.580673 43.959117
F 29.637683 20.580673 65.787027
F 29.409094 20.580673 87.614938
F 29.180504 20.580673 109.442848
F 30.323453 43.733931 0.303296
F 30.094863 43.733931 22.131207
F 29.866273 43.733931 43.959117
F 29.637683 43.733931 65.787027
F 29.409094 43.733931 87.614938
F 29.180504 43.733931 109.442848
F 30.323453 66.887188 0.303296
F 30.094863 66.887188 22.131207
F 29.866273 66.887188 43.959117
F 29.637683 66.887188 65.787027
F 29.409094 66.887188 87.614938
F 29.180504 66.887188 109.442848
F 12.501024 5.145165 0.116653
F 12.272434 5.145165 21.944563
F 12.043844 5.145165 43.772474
F 11.815255 5.145165 65.600384
F 11.586665 5.145165 87.428295
F 11.358075 5.145165 109.256205
F 12.501024 28.298422 0.116653
F 12.272434 28.298422 21.944563
F 12.043844 28.298422 43.772474
F 11.815255 28.298422 65.600384
F 11.586665 28.298422 87.428295
F 11.358075 28.298422 109.256205
F 12.501024 51.451680 0.116653
F 12.272434 51.451680 21.944563
F 12.043844 51.451680 43.772474
F 11.815255 51.451680 65.600384
F 11.586665 51.451680 87.428295
F 11.358075 51.451680 109.256205
F 39.234661 5.145165 0.396617
F 39.006071 5.145165 22.224527
F 38.777482 5.145165 44.052438
F 38.548892 5.145165 65.880348
F 38.320302 5.145165 87.708259
F 38.091712 5.145165 109.536169
F 39.234661 28.298422 0.396617
F 39.006071 28.298422 22.224527
F 38.777482 28.298422 44.052438
F 38.548892 28.298422 65.880348
F 38.320302 28.298422 87.708259
F 38.091712 28.298422 109.536169
F 39.234661 51.451680 0.396617
F 39.006071 51.451680 22.224527
F 38.777482 51.451680 44.052438
F 38.548892 51.451680 65.880348
F 38.320302 51.451680 87.708259
F 38.091712 51.451680 109.536169
F 12.501024 12.862917 0.116652
F 12.272434 12.862917 21.944562
F 12.043844 12.862917 43.772473
F 11.815255 12.862917 65.600383
F 11.586665 12.862917 87.428294
F 11.358075 12.862917 109.256204
F 12.501024 36.016174 0.116652
F 12.272434 36.016174 21.944562
F 12.043844 36.016174 43.772473
F 11.815255 36.016174 65.600383
F 11.586665 36.016174 87.428294
F 11.358075 36.016174 109.256204
F 12.501024 59.169432 0.116652
F 12.272434 59.169432 21.944562
F 12.043844 59.169432 43.772473
F 11.815255 59.169432 65.600383
F 11.586665 59.169432 87.428294
F 11.358075 59.169432 109.256204
F 39.234661 12.862917 0.396616
F 39.006071 12.862917 22.224526
F 38.777482 12.862917 44.052437
F 38.548892 12.862917 65.880347
F 38.320302 12.862917 87.708258
F 38.091712 12.862917 109.536168
F 39.234661 36.016174 0.396616
F 39.006071 36.016174 22.224526
F 38.777482 36.016174 44.052437
F 38.548892 36.016174 65.880347
F 38.320302 36.016174 87.708258
F 38.091712 36.016174 109.536168
F 39.234661 59.169432 0.396616
F 39.006071 59.169432 22.224526
F 38.777482 59.169432 44.052437
F 38.548892 59.169432 65.880347
F 38.320302 59.169432 87.708258
F 38.091712 59.169432 109.536168
F 12.501024 20.580672 0.116653
F 12.272434 20.580672 21.944563
F 12.043844 20.580672 43.772474
F 11.815255 20.580672 65.600384
F 11.586665 20.580672 87.428294
F 11.358075 20.580672 109.256205
F 12.501024 43.733930 0.116653
F 12.272434 43.733930 21.944563
F 12.043844 43.733930 43.772474
F 11.815255 43.733930 65.600384
F 11.586665 43.733930 87.428294
F 11.358075 43.733930 109.256205
F 12.501024 66.887187 0.116653
F 12.272434 66.887187 21.944563
F 12.043844 66.887187 43.772474
F 11.815255 66.887187 65.600384
F 11.586665 66.887187 87.428294
F 11.358075 66.887187 109.256205
F 39.234661 20.580672 0.396617
F 39.006071 20.580672 22.224527
F 38.777482 20.580672 44.052438
F 38.548892 20.580672 65.880348
F 38.320302 20.580672 87.708258
F 38.091712 20.580672 109.536169
F 39.234661 43.733930 0.396617
F 39.006071 43.733930 22.224527
F 38.777482 43.733930 44.052438
F 38.548892 43.733930 65.880348
F 38.320302 43.733930 87.708258
F 38.091712 43.733930 109.536169
F 39.234661 66.887187 0.396617
F 39.006071 66.887187 22.224527
F 38.777482 66.887187 44.052438
F 38.548892 66.887187 65.880348
F 38.320302 66.887187 87.708258
F 38.091712 66.887187 109.536169
F 21.412242 5.145164 0.209973
F 21.183652 5.145164 22.037884
F 20.955063 5.145164 43.865794
F 20.726473 5.145164 65.693705
F 20.497883 5.145164 87.521616
F 20.269294 5.145164 109.349526
F 21.412242 28.298422 0.209973
F 21.183652 28.298422 22.037884
F 20.955063 28.298422 43.865794
F 20.726473 28.298422 65.693705
F 20.497883 28.298422 87.521616
F 20.269294 28.298422 109.349526
F 21.412242 51.451679 0.209973
F 21.183652 51.451679 22.037884
F 20.955063 51.451679 43.865794
F 20.726473 51.451679 65.693705
F 20.497883 51.451679 87.521616
F 20.269294 51.451679 109.349526
F 48.145879 5.145164 0.489937
F 47.917290 5.145164 22.317848
F 47.688700 5.145164 44.145759
F 47.460110 5.145164 65.973670
F 47.231520 5.145164 87.801580
F 47.002931 5.145164 109.629490
F 48.145879 28.298422 0.489937
F 47.917290 28.298422 22.317848
F 47.688700 28.298422 44.145759
F 47.460110 28.298422 65.973670
F 47.231520 28.298422 87.801580
F 47.002931 28.298422 109.629490
F 48.145879 51.451679 0.489937
F 47.917290 51.451679 22.317848
F 47.688700 51.451679 44.145759
F 47.460110 51.451679 65.973670
F 47.231520 51.451679 87.801580
F 47.002931 51.451679 109.629490
F 21.412242 12.862916 0.209973
F 21.183653 12.862916 22.037883
F 20.955063 12.862916 43.865793
F 20.726473 12.862916 65.693704
F 20.497883 12.862916 87.521615
F 20.269294 12.862916 109.349526
F 21.412242 36.016174 0.209973
F 21.183653 36.016174 22.037883
F 20.955063 36.016174 43.865793
F 20.726473 36.016174 65.693704
F 20.497883 36.016174 87.521615
F 20.269294 36.016174 109.349526
F 21.412242 59.169431 0.209973
F 21.183653 59.169431 22.037883
F 20.955063 59.169431 43.865793
F 20.726473 59.169431 65.693704
F 20.497883 59.169431 87.521615
F 20.269294 59.169431 109.349526
F 48.145879 12.862916 0.489937
F 47.917290 12.862916 22.317847
F 47.688700 12.862916 44.145758
F 47.460110 12.862916 65.973669
F 47.231521 12.862916 87.801579
F 47.002931 12.862916 109.629490
F 48.145879 36.016174 0.489937
F 47.917290 36.016174 22.317847
F 47.688700 36.016174 44.145758
F 47.460110 36.016174 65.973669
F 47.231521 36.016174 87.801579
F 47.002931 36.016174 109.629490
F 48.145879 59.169431 0.489937
F 47.917290 59.169431 22.317847
F 47.688700 59.169431 44.145758
F 47.460110 59.169431 65.973669
F 47.231521 59.169431 87.801579
F 47.002931 59.169431 109.629490
F 21.412242 20.580672 0.209973
F 21.183652 20.580672 22.037884
F 20.955063 20.580672 43.865794
F 20.726473 20.580672 65.693704
F 20.497883 20.580672 87.521616
F 20.269294 20.580672 109.349526
F 21.412242 43.733929 0.209973
F 21.183652 43.733929 22.037884
F 20.955063 43.733929 43.865794
F 20.726473 43.733929 65.693704
F 20.497883 43.733929 87.521616
F 20.269294 43.733929 109.349526
F 21.412242 66.887187 0.209973
F 21.183652 66.887187 22.037884
F 20.955063 66.887187 43.865794
F 20.726473 66.887187 65.693704
F 20.497883 66.887187 87.521616
F 20.269294 66.887187 109.349526
F 48.145879 20.580672 0.489937
F 47.917290 20.580672 22.317848
F 47.688700 20.580672 44.145759
F 47.460110 20.580672 65.973669
F 47.231520 20.580672 87.801580
F 47.002931 20.580672 109.629490
F 48.145879 43.733929 0.489937
F 47.917290 43.733929 22.317848
F 47.688700 43.733929 44.145759
F 47.460110 43.733929 65.973669
F 47.231520 43.733929 87.801580
F 47.002931 43.733929 109.629490
F 48.145879 66.887187 0.489937
F 47.917290 66.887187 22.317848
F 47.688700 66.887187 44.145759
F 47.460110 66.887187 65.973669
F 47.231520 66.887187 87.801580
F 47.002931 66.887187 109.629490
F 3.561254 5.145165 2.751819
F 3.332664 5.145165 24.579730
F 3.104074 5.145165 46.407640
F 2.875485 5.145165 68.235551
F 2.646895 5.145165 90.063461
F 2.418305 5.145165 111.891371
F 3.561254 28.298423 2.751819
F 3.332664 28.298423 24.579730
F 3.104074 28.298423 46.407640
F 2.875485 28.298423 68.235551
F 2.646895 28.298423 90.063461
F 2.418305 28.298423 111.891371
F 3.561254 51.451680 2.751819
F 3.332664 51.451680 24.579730
F 3.104074 51.451680 46.407640
F 2.875485 51.451680 68.235551
F 2.646895 51.451680 90.063461
F 2.418305 51.451680 111.891371
F 30.294891 5.145165 3.031783
F 30.066301 5.145165 24.859694
F 29.837711 5.145165 46.687604
F 29.609122 5.145165 68.515515
F 29.380532 5.145165 90.343425
F 29.151942 5.145165 112.171336
F 30.294891 28.298423 3.031783
F 30.066301 28.298423 24.859694
F 29.837711 28.298423 46.687604
F 29.609122 28.298423 68.515515
F 29.380532 28.298423 90.343425
F 29.151942 28.298423 112.171336
F 30.294891 51.451680 3.031783
F 30.066301 51.451680 24.859694
F 29.837711 51.451680 46.687604
F 29.609122 51.451680 68.515515
F 29.380532 51.451680 90.343425
F 29.151942 51.451680 112.171336
F 3.561254 12.862917 2.751820
F 3.332664 12.862917 24.579731
F 3.104074 12.862917 46.407641
F 2.875485 12.862917 68.235552
F 2.646895 12.862917 90.063462
F 2.418305 12.862917 111.891372
F 3.561254 36.016175 2.751820
F 3.332664 36.016175 24.579731
F 3.104074 36.016175 46.407641
F 2.875485 36.016175 68.235552
F 2.646895 36.016175 90.063462
F 2.418305 36.016175 111.891372
F 3.561254 59.169432 2.751820
F 3.332664 59.169432 24.579731
F 3.104074 59.169432 46.407641
F 2.875485 59.169432 68.235552
F 2.646895 59.169432 90.063462
F 2.418305 59.169432 111.891372
F 30.294891 12.862917 3.031784
F 30.066301 12.862917 24.859695
F 29.837711 12.862917 46.687605
F 29.609122 12.862917 68.515516
F 29.380532 12.862917 90.343426
F 29.151942 12.862917 112.171337
F 30.294891 36.016175 3.031784
F 30.066301 36.016175 24.859695
F 29.837711 36.016175 46.687605
F 29.609122 36.016175 68.515516
F 29.380532 36.016175 90.343426
F 29.151942 36.016175 112.171337
F 30.294891 59.169432 3.031784
F 30.066301 59.169432 24.859695
F 29.837711 59.169432 46.687605
F 29.609122 59.169432 68.515516
F 29.380532 59.169432 90.343426
F 29.151942 59.169432 112.171337
F 3.561254 20.580673 2.751820
F 3.332664 20.580673 24.579730
F 3.104074 20.580673 46.407640
F 2.875485 20.580673 68.235551
F 2.646895 20.580673 90.063461
F 2.418305 20.580673 111.891372
F 3.561254 43.733930 2.751820
F 3.332664 43.733930 24.579730
F 3.104074 43.733930 46.407640
F 2.875485 43.733930 68.235551
F 2.646895 43.733930 90.063461
F 2.418305 43.733930 111.891372
F 3.561254 66.887188 2.751820
F 3.332664 66.887188 24.579730
F 3.104074 66.887188 46.407640
F 2.875485 66.887188 68.235551
F 2.646895 66.887188 90.063461
F 2.418305 66.887188 111.891372
F 30.294891 20.580673 3.031784
F 30.066301 20.580673 24.859694
F 29.837711 20.580673 46.687604
F 29.609122 20.580673 68.515515
F 29.380532 20.580673 90.343425
F 29.151942 20.580673 112.171337
F 30.294891 43.733930 3.031784
F 30.066301 43.733930 24.859694
F 29.837711 43.733930 46.687604
F 29.609122 43.733930 68.515515
F 29.380532 43.733930 90.343425
F 29.151942 43.733930 112.171337
F 30.294891 66.887188 3.031784
F 30.066301 66.887188 24.859694
F 29.837711 66.887188 46.687604
F 29.609122 66.887188 68.515515
F 29.380532 66.887188 90.343425
F 29.151942 66.887188 112.171337
F 12.472463 5.145165 2.845141
F 12.243873 5.145165 24.673051
F 12.015284 5.145165 46.500962
F 11.786694 5.145165 68.328872
F 11.558104 5.145165 90.156783
F 11.329515 5.145165 111.984694
F 12.472463 28.298422 2.845141
F 12.243873 28.298422 24.673051
F 12.015284 28.298422 46.500962
F 11.786694 28.298422 68.328872
F 11.558104 28.298422 90.156783
F 11.329515 28.298422 111.984694
F 12.472463 51.451680 2.845141
F 12.243873 51.451680 24.673051
F 12.015284 51.451680 46.500962
F 11.786694 51.451680 68.328872
F 11.558104 51.451680 90.156783
F 11.329515 51.451680 111.984694
F 39.206100 5.145165 3.125105
F 38.977511 5.145165 24.953016
F 38.748921 5.145165 46.780927
F 38.520331 5.145165 68.608837
F 38.291741 5.145165 90.436747
F 38.063152 5.145165 112.264658
F 39.206100 28.298422 3.125105
F 38.977511 28.298422 24.953016
F 38.748921 28.298422 46.780927
F 38.520331 28.298422 68.608837
F 38.291741 28.298422 90.436747
F 38.063152 28.298422 112.264658
F 39.206100 51.451680 3.125105
F 38.977511 51.451680 24.953016
F 38.748921 51.451680 46.780927
F 38.520331 51.451680 68.608837
F 38.291741 51.451680 90.436747
F 38.063152 51.451680 112.264658
F 12.472463 12.862917 2.845142
F 12.243873 12.862917 24.673052
F 12.015284 12.862917 46.500963
F 11.786694 12.862917 68.328873
F 11.558104 12.862917 90.156784
F 11.329515 12.862917 111.984695
F 12.472463 36.016175 2.845142
F 12.243873 36.016175 24.673052
F 12.015284 36.016175 46.500963
F 11.786694 36.016175 68.328873
F 11.558104 36.016175 90.156784
F 11.329515 36.016175 111.984695
F 12.472463 59.169432 2.845142
F 12.243873 59.169432 24.673052
F 12.015284 59.169432 46.500963
F 11.786694 59.169432 68.328873
F 11.558104 59.169432 90.156784
F 11.329515 59.169432 111.984695
F 39.206100 12.862917 3.125106
F 38.977511 12.862917 24.953017
F 38.748921 12.862917 46.780928
F 38.520331 12.862917 68.608838
F 38.291741 12.862917 90.436748
F 38.063152 12.862917 112.264659
F 39.206100 36.016175 3.125106
F 38.977511 36.016175 24.953017
F 38.748921 36.016175 46.780928
F 38.520331 36.016175 68.608838
F 38.291741 36.016175 90.436748
F 38.063152 36.016175 112.264659
F 39.206100 59.169432 3.125106
F 38.977511 59.169432 24.953017
F 38.748921 59.169432 46.780928
F 38.520331 59.169432 68.608838
F 38.291741 59.169432 90.436748
F 38.063152 59.169432 112.264659
F 12.472463 20.580672 2.845141
F 12.243873 20.580672 24.673052
F 12.015284 20.580672 46.500962
F 11.786694 20.580672 68.328872
F 11.558104 20.580672 90.156784
F 11.329515 20.580672 111.984694
F 12.472463 43.733930 2.845141
F 12.243873 43.733930 24.673052
F 12.015284 43.733930 46.500962
F 11.786694 43.733930 68.328872
F 11.558104 43.733930 90.156784
F 11.329515 43.733930 111.984694
F 12.472463 66.887187 2.845141
F 12.243873 66.887187 24.673052
F 12.015284 66.887187 46.500962
F 11.786694 66.887187 68.328872
F 11.558104 66.887187 90.156784
F 11.329515 66.887187 111.984694
F 39.206100 20.580672 3.125105
F 38.977511 20.580672 24.953017
F 38.748921 20.580672 46.780927
F 38.520331 20.580672 68.608837
F 38.291741 20.580672 90.436748
F 38.063152 20.580672 112.264658
F 39.206100 43.733930 3.125105
F 38.977511 43.733930 24.953017
F 38.748921 43.733930 46.780927
F 38.520331 43.733930 68.608837
F 38.291741 43.733930 90.436748
F 38.063152 43.733930 112.264658
F 39.206100 66.887187 3.125105
F 38.977511 66.887187 24.953017
F 38.748921 66.887187 46.780927
F 38.520331 66.887187 68.608837
F 38.291741 66.887187 90.436748
F 38.063152 66.887187 112.264658
F 21.383679 5.145164 2.938463
F 21.155090 5.145164 24.766374
F 20.926500 5.145164 46.594284
F 20.697910 5.145164 68.422195
F 20.469321 5.145164 90.250105
F 20.240731 5.145164 112.078015
F 21.383679 28.298422 2.938463
F 21.155090 28.298422 24.766374
F 20.926500 28.298422 46.594284
F 20.697910 28.298422 68.422195
F 20.469321 28.298422 90.250105
F 20.240731 28.298422 112.078015
F 21.383679 51.451679 2.938463
F 21.155090 51.451679 24.766374
F 20.926500 51.451679 46.594284
F 20.697910 51.451679 68.422195
F 20.469321 51.451679 90.250105
F 20.240731 51.451679 112.078015
F 48.117318 5.145164 3.218427
F 47.888728 5.145164 25.046338
F 47.660138 5.145164 46.874248
F 47.431548 5.145164 68.702159
F 47.202959 5.145164 90.530069
F 46.974369 5.145164 112.357979
F 48.117318 28.298422 3.218427
F 47.888728 28.298422 25.046338
F 47.660138 28.298422 46.874248
F 47.431548 28.298422 68.702159
F 47.202959 28.298422 90.530069
F 46.974369 28.298422 112.357979
F 48.117318 51.451679 3.218427
F 47.888728 51.451679 25.046338
F 47.660138 51.451679 46.874248
F 47.431548 51.451679 68.702159
F 47.202959 51.451679 90.530069
F 46.974369 51.451679 112.357979
F 21.383679 12.862917 2.938464
F 21.155090 12.862917 24.766375
F 20.926500 12.862917 46.594285
F 20.697910 12.862917 68.422195
F 20.469321 12.862917 90.250106
F 20.240731 12.862917 112.078016
F 21.383679 36.016174 2.938464
F 21.155090 36.016174 24.766375
F 20.926500 36.016174 46.594285
F 20.697910 36.016174 68.422195
F 20.469321 36.016174 90.250106
F 20.240731 36.016174 112.078016
F 21.383679 59.169432 2.938464
F 21.155090 59.169432 24.766375
F 20.926500 59.169432 46.594285
F 20.697910 59.169432 68.422195
F 20.469321 59.169432 90.250106
F 20.240731 59.169432 112.078016
F 48.117318 12.862917 3.218428
F 47.888728 12.862917 25.046339
F 47.660138 12.862917 46.874249
F 47.431548 12.862917 68.702159
F 47.202959 12.862917 90.530070
F 46.974369 12.862917 112.357980
F 48.117318 36.016174 3.218428
F 47.888728 36.016174 25.046339
F 47.660138 36.016174 46.874249
F 47.431548 36.016174 68.702159
F 47.202959 36.016174 90.530070
F 46.974369 36.016174 112.357980
F 48.117318 59.169432 3.218428
F 47.888728 59.169432 25.046339
F 47.660138 59.169432 46.874249
F 47.431548 59.169432 68.702159
F 47.202959 59.169432 90.530070
F 46.974369 59.169432 112.357980
F 21.383679 20.580672 2.938464
F 21.155090 20.580672 24.766374
F 20.926500 20.580672 46.594284
F 20.697910 20.580672 68.422195
F 20.469321 20.580672 90.250105
F 20.240731 20.580672 112.078016
F 21.383679 43.733929 2.938464
F 21.155090 43.733929 24.766374
F 20.926500 43.733929 46.594284
F 20.697910 43.733929 68.422195
F 20.469321 43.733929 90.250105
F 20.240731 43.733929 112.078016
F 21.383679 66.887187 2.938464
F 21.155090 66.887187 24.766374
F 20.926500 66.887187 46.594284
F 20.697910 66.887187 68.422195
F 20.469321 66.887187 90.250105
F 20.240731 66.887187 112.078016
F 48.117318 20.580672 3.218428
F 47.888728 20.580672 25.046338
F 47.660138 20.580672 46.874248
F 47.431548 20.580672 68.702159
F 47.202959 20.580672 90.530069
F 46.974369 20.580672 112.357980
F 48.117318 43.733929 3.218428
F 47.888728 43.733929 25.046338
F 47.660138 43.733929 46.874248
F 47.431548 43.733929 68.702159
F 47.202959 43.733929 90.530069
F 46.974369 43.733929 112.357980
F 48.117318 66.887187 3.218428
F 47.888728 66.887187 25.046338
F 47.660138 66.887187 46.874248
F 47.431548 66.887187 68.702159
F 47.202959 66.887187 90.530069
F 46.974369 66.887187 112.357980
F 3.523145 7.717749 6.389804
F 3.294556 7.717749 28.217715
F 3.065966 7.717749 50.045625
F 2.837376 7.717749 71.873536
F 2.608787 7.717749 93.701447
F 2.380197 7.717749 115.529357
F 3.523145 30.871007 6.389804
F 3.294556 30.871007 28.217715
F 3.065966 30.871007 50.045625
F 2.837376 30.871007 71.873536
F 2.608787 30.871007 93.701447
F 2.380197 30.871007 115.529357
F 3.523145 54.024264 6.389804
F 3.294556 54.024264 28.217715
F 3.065966 54.024264 50.045625
F 2.837376 54.024264 71.873536
F 2.608787 54.024264 93.701447
F 2.380197 54.024264 115.529357
F 30.256783 7.717749 6.669768
F 30.028193 7.717749 28.497680
F 29.799603 7.717749 50.325590
F 29.571013 7.717749 72.153500
F 29.342424 7.717749 93.981411
F 29.113834 7.717749 115.809321
F 30.256783 30.871007 6.669768
F 30.028193 30.871007 28.497680
F 29.799603 30.871007 50.325590
F 29.571013 30.871007 72.153500
F 29.342424 30.871007 93.981411
F 29.113834 30.871007 115.809321
F 30.256783 54.024264 6.669768
F 30.028193 54.024264 28.497680
F 29.799603 54.024264 50.325590
F 29.571013 54.024264 72.153500
F 29.342424 54.024264 93.981411
F 29.113834 54.024264 115.809321
F 3.523145 15.435502 6.389805
F 3.294556 15.435502 28.217716
F 3.065966 15.435502 50.045626
F 2.837376 15.435502 71.873537
F 2.608787 15.435502 93.701448
F 2.380197 15.435502 115.529358
F 3.523145 38.588760 6.389805
F 3.294556 38.588760 28.217716
F 3.065966 38.588760 50.045626
F 2.837376 38.588760 71.873537
F 2.608787 38.588760 93.701448
F 2.380197 38.588760 115.529358
F 3.523145 61.742017 6.389805
F 3.294556 61.742017 28.217716
F 3.065966 61.742017 50.045626
F 2.837376 61.742017 71.873537
F 2.608787 61.742017 93.701448
F 2.380197 61.742017 115.529358
F 30.256783 15.435502 6.669769
F 30.028193 15.435502 28.497681
F 29.799603 15.435502 50.325591
F 29.571013 15.435502 72.153501
F 29.342424 15.435502 93.981412
F 29.113834 15.435502 115.809322
F 30.256783 38.588760 6.669769
F 30.028193 38.588760 28.497681
F 29.799603 38.588760 50.325591
F 29.571013 38.588760 72.153501
F 29.342424 38.588760 93.981412
F 29.113834 38.588760 115.809322
F 30.256783 61.742017 6.669769
F 30.028193 61.742017 28.497681
F 29.799603 61.742017 50.325591
F 29.571013 61.742017 72.153501
F 29.342424 61.742017 93.981412
F 29.113834 61.742017 115.809322
F 3.523145 0.000000 6.389804
F 3.294556 0.000000 28.217715
F 3.065966 0.000000 50.045625
F 2.837376 0.000000 71.873536
F 2.608787 0.000000 93.701447
F 2.380197 0.000000 115.529357
F 3.523145 23.153257 6.389804
F 3.294556 23.153257 28.217715
F 3.065966 23.153257 50.045625
F 2.837376 23.153257 71.873536
F 2.608787 23.153257 93.701447
F 2.380197 23.153257 115.529357
F 3.523145 46.306515 6.389804
F 3.294556 46.306515 28.217715
F 3.065966 46.306515 50.045625
F 2.837376 46.306515 71.873536
F 2.608787 46.306515 93.701447
F 2.380197 46.306515 115.529357
F 30.256783 0.000000 6.669768
F 30.028193 0.000000 28.497680
F 29.799603 0.000000 50.325590
F 29.571013 0.000000 72.153500
F 29.342424 0.000000 93.981411
F 29.113834 0.000000 115.809321
F 30.256783 23.153257 6.669768
F 30.028193 23.153257 28.497680
F 29.799603 23.153257 50.325590
F 29.571013 23.153257 72.153500
F 29.342424 23.153257 93.981411
F 29.113834 23.153257 115.809321
F 30.256783 46.306515 6.669768
F 30.028193 46.306515 28.497680
F 29.799603 46.306515 50.325590
F 29.571013 46.306515 72.153500
F 29.342424 46.306515 93.981411
F 29.113834 46.306515 115.809321
F 12.434354 7.717750 6.483127
F 12.205764 7.717750 28.311037
F 11.977174 7.717750 50.138947
F 11.748585 7.717750 71.966858
F 11.519995 7.717750 93.794768
F 11.291405 7.717750 115.622679
F 12.434354 30.871007 6.483127
F 12.205764 30.871007 28.311037
F 11.977174 30.871007 50.138947
F 11.748585 30.871007 71.966858
F 11.519995 30.871007 93.794768
F 11.291405 30.871007 115.622679
F 12.434354 54.024265 6.483127
F 12.205764 54.024265 28.311037
F 11.977174 54.024265 50.138947
F 11.748585 54.024265 71.966858
F 11.519995 54.024265 93.794768
F 11.291405 54.024265 115.622679
F 39.167991 7.717750 6.763091
F 38.939401 7.717750 28.591001
F 38.710812 7.717750 50.418911
F 38.482222 7.717750 72.246822
F 38.253632 7.717750 94.074732
F 38.025042 7.717750 115.902643
F 39.167991 30.871007 6.763091
F 38.939401 30.871007 28.591001
F 38.710812 30.871007 50.418911
F 38.482222 30.871007 72.246822
F 38.253632 30.871007 94.074732
F 38.025042 30.871007 115.902643
F 39.167991 54.024265 6.763091
F 38.939401 54.024265 28.591001
F 38.710812 54.024265 50.418911
F 38.482222 54.024265 72.246822
F 38.253632 54.024265 94.074732
F 38.025042 54.024265 115.902643
F 12.434354 15.435503 6.483128
F 12.205764 15.435503 28.311038
F 11.977174 15.435503 50.138948
F 11.748585 15.435503 71.966859
F 11.519995 15.435503 93.794769
F 11.291405 15.435503 115.622680
F 12.434354 38.588760 6.483128
F 12.205764 38.588760 28.311038
F 11.977174 38.588760 50.138948
F 11.748585 38.588760 71.966859
F 11.519995 38.588760 93.794769
F 11.291405 38.588760 115.622680
F 12.434354 61.742018 6.483128
F 12.205764 61.742018 28.311038
F 11.977174 61.742018 50.138948
F 11.748585 61.742018 71.966859
F 11.519995 61.742018 93.794769
F 11.291405 61.742018 115.622680
F 39.167991 15.435503 6.763092
F 38.939401 15.435503 28.591002
F 38.710812 15.435503 50.418912
F 38.482222 15.435503 72.246823
F 38.253632 15.435503 94.074733
F 38.025042 15.435503 115.902644
F 39.167991 38.588760 6.763092
F 38.939401 38.588760 28.591002
F 38.710812 38.588760 50.418912
F 38.482222 38.588760 72.246823
F 38.253632 38.588760 94.074733
F 38.025042 38.588760 115.902644
F 39.167991 61.742018 6.763092
F 38.939401 61.742018 28.591002
F 38.710812 61.742018 50.418912
F 38.482222 61.742018 72.246823
F 38.253632 61.742018 94.074733
F 38.025042 61.742018 115.902644
F 12.434354 0.000000 6.483127
F 12.205764 0.000000 28.311037
F 11.977174 0.000000 50.138947
F 11.748585 0.000000 71.966858
F 11.519995 0.000000 93.794768
F 11.291405 0.000000 115.622679
F 12.434354 23.153258 6.483127
F 12.205764 23.153258 28.311037
F 11.977174 23.153258 50.138947
F 11.748585 23.153258 71.966858
F 11.519995 23.153258 93.794768
F 11.291405 23.153258 115.622679
F 12.434354 46.306515 6.483127
F 12.205764 46.306515 28.311037
F 11.977174 46.306515 50.138947
F 11.748585 46.306515 71.966858
F 11.519995 46.306515 93.794768
F 11.291405 46.306515 115.622679
F 39.167991 0.000000 6.763091
F 38.939401 0.000000 28.591001
F 38.710812 0.000000 50.418911
F 38.482222 0.000000 72.246822
F 38.253632 0.000000 94.074732
F 38.025042 0.000000 115.902643
F 39.167991 23.153258 6.763091
F 38.939401 23.153258 28.591001
F 38.710812 23.153258 50.418911
F 38.482222 23.153258 72.246822
F 38.253632 23.153258 94.074732
F 38.025042 23.153258 115.902643
F 39.167991 46.306515 6.763091
F 38.939401 46.306515 28.591001
F 38.710812 46.306515 50.418911
F 38.482222 46.306515 72.246822
F 38.253632 46.306515 94.074732
F 38.025042 46.306515 115.902643
F 21.345571 7.717751 6.576448
F 21.116981 7.717751 28.404359
F 20.888392 7.717751 50.232269
F 20.659802 7.717751 72.060180
F 20.431212 7.717751 93.888090
F 20.202623 7.717751 115.716001
F 21.345571 30.871008 6.576448
F 21.116981 30.871008 28.404359
F 20.888392 30.871008 50.232269
F 20.659802 30.871008 72.060180
F 20.431212 30.871008 93.888090
F 20.202623 30.871008 115.716001
F 21.345571 54.024266 6.576448
F 21.116981 54.024266 28.404359
F 20.888392 54.024266 50.232269
F 20.659802 54.024266 72.060180
F 20.431212 54.024266 93.888090
F 20.202623 54.024266 115.716001
F 48.079208 7.717751 6.856412
F 47.850619 7.717751 28.684323
F 47.622029 7.717751 50.512233
F 47.393439 7.717751 72.340145
F 47.164849 7.717751 94.168055
F 46.936260 7.717751 115.995965
F 48.079208 30.871008 6.856412
F 47.850619 30.871008 28.684323
F 47.622029 30.871008 50.512233
F 47.393439 30.871008 72.340145
F 47.164849 30.871008 94.168055
F 46.936260 30.871008 115.995965
F 48.079208 54.024266 6.856412
F 47.850619 54.024266 28.684323
F 47.622029 54.024266 50.512233
F 47.393439 54.024266 72.340145
F 47.164849 54.024266 94.168055
F 46.936260 54.024266 115.995965
F 21.345571 15.435503 6.576449
F 21.116981 15.435503 28.404360
F 20.888392 15.435503 50.232270
F 20.659802 15.435503 72.060181
F 20.431212 15.435503 93.888091
F 20.202623 15.435503 115.716002
F 21.345571 38.588761 6.576449
F 21.116981 38.588761 28.404360
F 20.888392 38.588761 50.232270
F 20.659802 38.588761 72.060181
F 20.431212 38.588761 93.888091
F 20.202623 38.588761 115.716002
F 21.345571 61.742018 6.576449
F 21.116981 61.742018 28.404360
F 20.888392 61.742018 50.232270
F 20.659802 61.742018 72.060181
F 20.431212 61.742018 93.888091
F 20.202623 61.742018 115.716002
F 48.079208 15.435503 6.856413
F 47.850619 15.435503 28.684324
F 47.622029 15.435503 50.512234
F 47.393439 15.435503 72.340146
F 47.164849 15.435503 94.168056
F 46.936260 15.435503 115.995966
F 48.079208 38.588761 6.856413
F 47.850619 38.588761 28.684324
F 47.622029 38.588761 50.512234
F 47.393439 38.588761 72.340146
F 47.164849 38.588761 94.168056
F 46.936260 38.588761 115.995966
F 48.079208 61.742018 6.856413
F 47.850619 61.742018 28.684324
F 47.622029 61.742018 50.512234
F 47.393439 61.742018 72.340146
F 47.164849 61.742018 94.168056
F 46.936260 61.742018 115.995966
F 21.345571 0.000001 6.576448
F 21.116981 0.000001 28.404359
F 20.888392 0.000001 50.232269
F 20.659802 0.000001 72.060180
F 20.431212 0.000001 93.888090
F 20.202623 0.000001 115.716001
F 21.345571 23.153259 6.576448
F 21.116981 23.153259 28.404359
F 20.888392 23.153259 50.232269
F 20.659802 23.153259 72.060180
F 20.431212 23.153259 93.888090
F 20.202623 23.153259 115.716001
F 21.345571 46.306516 6.576448
F 21.116981 46.306516 28.404359
F 20.888392 46.306516 50.232269
F 20.659802 46.306516 72.060180
F 20.431212 46.306516 93.888090
F 20.202623 46.306516 115.716001
F 48.079208 0.000001 6.856412
F 47.850619 0.000001 28.684323
F 47.622029 0.000001 50.512233
F 47.393439 0.000001 72.340145
F 47.164849 0.000001 94.168055
F 46.936260 0.000001 115.995965
F 48.079208 23.153259 6.856412
F 47.850619 23.153259 28.684323
F 47.622029 23.153259 50.512233
F 47.393439 23.153259 72.340145
F 47.164849 23.153259 94.168055
F 46.936260 23.153259 115.995965
F 48.079208 46.306516 6.856412
F 47.850619 46.306516 28.684323
F 47.622029 46.306516 50.512233
F 47.393439 46.306516 72.340145
F 47.164849 46.306516 94.168055
F 46.936260 46.306516 115.995965
F 5.789058 1.286291 2.775150
F 5.560468 1.286291 24.603060
F 5.331878 1.286291 46.430971
F 5.103288 1.286291 68.258881
F 4.874699 1.286291 90.086792
F 4.646109 1.286291 111.914703
F 5.789058 24.439548 2.775150
F 5.560468 24.439548 24.603060
F 5.331878 24.439548 46.430971
F 5.103288 24.439548 68.258881
F 4.874699 24.439548 90.086792
F 4.646109 24.439548 111.914703
F 5.789058 47.592806 2.775150
F 5.560468 47.592806 24.603060
F 5.331878 47.592806 46.430971
F 5.103288 47.592806 68.258881
F 4.874699 47.592806 90.086792
F 4.646109 47.592806 111.914703
F 32.522696 1.286291 3.055114
F 32.294106 1.286291 24.883025
F 32.065516 1.286291 46.710936
F 31.836927 1.286291 68.538846
F 31.608337 1.286291 90.366756
F 31.379747 1.286291 112.194667
F 32.522696 24.439548 3.055114
F 32.294106 24.439548 24.883025
F 32.065516 24.439548 46.710936
F 31.836927 24.439548 68.538846
F 31.608337 24.439548 90.366756
F 31.379747 24.439548 112.194667
F 32.522696 47.592806 3.055114
F 32.294106 47.592806 24.883025
F 32.065516 47.592806 46.710936
F 31.836927 47.592806 68.538846
F 31.608337 47.592806 90.366756
F 31.379747 47.592806 112.194667
F 5.789058 9.004040 2.775150
F 5.560468 9.004040 24.603060
F 5.331878 9.004040 46.430971
F 5.103288 9.004040 68.258881
F 4.874699 9.004040 90.086792
F 4.646109 9.004040 111.914703
F 5.789058 32.157298 2.775150
F 5.560468 32.157298 24.603060
F 5.331878 32.157298 46.430971
F 5.103288 32.157298 68.258881
F 4.874699 32.157298 90.086792
F 4.646109 32.157298 111.914703
F 5.789058 55.310555 2.775150
F 5.560468 55.310555 24.603060
F 5.331878 55.310555 46.430971
F 5.103288 55.310555 68.258881
F 4.874699 55.310555 90.086792
F 4.646109 55.310555 111.914703
F 32.522696 9.004040 3.055114
F 32.294106 9.004040 24.883025
F 32.065516 9.004040 46.710936
F 31.836927 9.004040 68.538846
F 31.608337 9.004040 90.366756
F 31.379747 9.004040 112.194667
F 32.522696 32.157298 3.055114
F 32.294106 32.157298 24.883025
F 32.065516 32.157298 46.710936
F 31.836927 32.157298 68.538846
F 31.608337 32.157298 90.366756
F 31.379747 32.157298 112.194667
F 32.522696 55.310555 3.055114
F 32.294106 55.310555 24.883025
F 32.065516 55.310555 46.710936
F 31.836927 55.310555 68.538846
F 31.608337 55.310555 90.366756
F 31.379747 55.310555 112.194667
F 5.789058 16.721795 2.775151
F 5.560468 16.721795 24.603061
F 5.331878 16.721795 46.430971
F 5.103288 16.721795 68.258882
F 4.874699 16.721795 90.086793
F 4.646109 16.721795 111.914704
F 5.789058 39.875053 2.775151
F 5.560468 39.875053 24.603061
F 5.331878 39.875053 46.430971
F 5.103288 39.875053 68.258882
F 4.874699 39.875053 90.086793
F 4.646109 39.875053 111.914704
F 5.789058 63.028310 2.775151
F 5.560468 63.028310 24.603061
F 5.331878 63.028310 46.430971
F 5.103288 63.028310 68.258882
F 4.874699 63.028310 90.086793
F 4.646109 63.028310 111.914704
F 32.522696 16.721795 3.055115
F 32.294106 16.721795 24.883026
F 32.065516 16.721795 46.710936
F 31.836927 16.721795 68.538847
F 31.608337 16.721795 90.366757
F 31.379747 16.721795 112.194668
F 32.522696 39.875053 3.055115
F 32.294106 39.875053 24.883026
F 32.065516 39.875053 46.710936
F 31.836927 39.875053 68.538847
F 31.608337 39.875053 90.366757
F 31.379747 39.875053 112.194668
F 32.522696 63.028310 3.055115
F 32.294106 63.028310 24.883026
F 32.065516 63.028310 46.710936
F 31.836927 63.028310 68.538847
F 31.608337 63.028310 90.366757
F 31.379747 63.028310 112.194668
F 14.700269 1.286290 2.868472
F 14.471679 1.286290 24.696383
F 14.243090 1.286290 46.524293
F 14.014500 1.286290 68.352203
F 13.785910 1.286290 90.180114
F 13.557320 1.286290 112.008024
F 14.700269 24.439548 2.868472
F 14.471679 24.439548 24.696383
F 14.243090 24.439548 46.524293
F 14.014500 24.439548 68.352203
F 13.785910 24.439548 90.180114
F 13.557320 24.439548 112.008024
F 14.700269 47.592806 2.868472
F 14.471679 47.592806 24.696383
F 14.243090 47.592806 46.524293
F 14.014500 47.592806 68.352203
F 13.785910 47.592806 90.180114
F 13.557320 47.592806 112.008024
F 41.433906 1.286290 3.148436
F 41.205316 1.286290 24.976347
F 40.976727 1.286290 46.804257
F 40.748137 1.286290 68.632167
F 40.519547 1.286290 90.460078
F 40.290958 1.286290 112.287988
F 41.433906 24.439548 3.148436
F 41.205316 24.439548 24.976347
F 40.976727 24.439548 46.804257
F 40.748137 24.439548 68.632167
F 40.519547 24.439548 90.460078
F 40.290958 24.439548 112.287988
F 41.433906 47.592806 3.148436
F 41.205316 47.592806 24.976347
F 40.976727 47.592806 46.804257
F 40.748137 47.592806 68.632167
F 40.519547 47.592806 90.460078
F 40.290958 47.592806 112.287988
F 14.700269 9.004040 2.868472
F 14.471679 9.004040 24.696383
F 14.243090 9.004040 46.524293
F 14.014500 9.004040 68.352203
F 13.785910 9.004040 90.180114
F 13.557320 9.004040 112.008024
F 14.700269 32.157297 2.868472
F 14.471679 32.157297 24.696383
F 14.243090 32.157297 46.524293
F 14.014500 32.157297 68.352203
F 13.785910 32.157297 90.180114
F 13.557320 32.157297 112.008024
F 14.700269 55.310555 2.868472
F 14.471679 55.310555 24.696383
F 14.243090 55.310555 46.524293
F 14.014500 55.310555 68.352203
F 13.785910 55.310555 90.180114
F 13.557320 55.310555 112.008024
F 41.433906 9.004040 3.148436
F 41.205316 9.004040 24.976347
F 40.976727 9.004040 46.804257
F 40.748137 9.004040 68.632167
F 40.519547 9.004040 90.460078
F 40.290958 9.004040 112.287988
F 41.433906 32.157297 3.148436
F 41.205316 32.157297 24.976347
F 40.976727 32.157297 46.804257
F 40.748137 32.157297 68.632167
F 40.519547 32.157297 90.460078
F 40.290958 32.157297 112.287988
F 41.433906 55.310555 3.148436
F 41.205316 55.310555 24.976347
F 40.976727 55.310555 46.804257
F 40.748137 55.310555 68.632167
F 40.519547 55.310555 90.460078
F 40.290958 55.310555 112.287988
F 14.700269 16.721795 2.868473
F 14.471679 16.721795 24.696383
F 14.243090 16.721795 46.524294
F 14.014500 16.721795 68.352204
F 13.785910 16.721795 90.180115
F 13.557320 16.721795 112.008025
F 14.700269 39.875053 2.868473
F 14.471679 39.875053 24.696383
F 14.243090 39.875053 46.524294
F 14.014500 39.875053 68.352204
F 13.785910 39.875053 90.180115
F 13.557320 39.875053 112.008025
F 14.700269 63.028310 2.868473
F 14.471679 63.028310 24.696383
F 14.243090 63.028310 46.524294
F 14.014500 63.028310 68.352204
F 13.785910 63.028310 90.180115
F 13.557320 63.028310 112.008025
F 41.433906 16.721795 3.148437
F 41.205316 16.721795 24.976347
F 40.976727 16.721795 46.804258
F 40.748137 16.721795 68.632168
F 40.519547 16.721795 90.460079
F 40.290958 16.721795 112.287989
F 41.433906 39.875053 3.148437
F 41.205316 39.875053 24.976347
F 40.976727 39.875053 46.804258
F 40.748137 39.875053 68.632168
F 40.519547 39.875053 90.460079
F 40.290958 39.875053 112.287989
F 41.433906 63.028310 3.148437
F 41.205316 63.028310 24.976347
F 40.976727 63.028310 46.804258
F 40.748137 63.028310 68.632168
F 40.519547 63.028310 90.460079
F 40.290958 63.028310 112.287989
F 23.611485 1.286290 2.961793
F 23.382896 1.286290 24.789704
F 23.154306 1.286290 46.617614
F 22.925716 1.286290 68.445524
F 22.697127 1.286290 90.273435
F 22.468537 1.286290 112.101346
F 23.611485 24.439548 2.961793
F 23.382896 24.439548 24.789704
F 23.154306 24.439548 46.617614
F 22.925716 24.439548 68.445524
F 22.697127 24.439548 90.273435
F 22.468537 24.439548 112.101346
F 23.611485 47.592805 2.961793
F 23.382896 47.592805 24.789704
F 23.154306 47.592805 46.617614
F 22.925716 47.592805 68.445524
F 22.697127 47.592805 90.273435
F 22.468537 47.592805 112.101346
F 50.345122 1.286290 3.241757
F 50.116533 1.286290 25.069668
F 49.887943 1.286290 46.897578
F 49.659353 1.286290 68.725489
F 49.430764 1.286290 90.553400
F 49.202174 1.286290 112.381310
F 50.345122 24.439548 3.241757
F 50.116533 24.439548 25.069668
F 49.887943 24.439548 46.897578
F 49.659353 24.439548 68.725489
F 49.430764 24.439548 90.553400
F 49.202174 24.439548 112.381310
F 50.345122 47.592805 3.241757
F 50.116533 47.592805 25.069668
F 49.887943 47.592805 46.897578
F 49.659353 47.592805 68.725489
F 49.430764 47.592805 90.553400
F 49.202174 47.592805 112.381310
F 23.611485 9.004040 2.961793
F 23.382896 9.004040 24.789704
F 23.154306 9.004040 46.617614
F 22.925716 9.004040 68.445524
F 22.697127 9.004040 90.273435
F 22.468537 9.004040 112.101346
F 23.611485 32.157297 2.961793
F 23.382896 32.157297 24.789704
F 23.154306 32.157297 46.617614
F 22.925716 32.157297 68.445524
F 22.697127 32.157297 90.273435
F 22.468537 32.157297 112.101346
F 23.611485 55.310555 2.961793
F 23.382896 55.310555 24.789704
F 23.154306 55.310555 46.617614
F 22.925716 55.310555 68.445524
F 22.697127 55.310555 90.273435
F 22.468537 55.310555 112.101346
F 50.345122 9.004040 3.241757
F 50.116533 9.004040 25.069668
F 49.887943 9.004040 46.897578
F 49.659353 9.004040 68.725489
F 49.430764 9.004040 90.553400
F 49.202174 9.004040 112.381310
F 50.345122 32.157297 3.241757
F 50.116533 32.157297 25.069668
F 49.887943 32.157297 46.897578
F 49.659353 32.157297 68.725489
F 49.430764 32.157297 90.553400
F 49.202174 32.157297 112.381310
F 50.345122 55.310555 3.241757
F 50.116533 55.310555 25.069668
F 49.887943 55.310555 46.897578
F 49.659353 55.310555 68.725489
F 49.430764 55.310555 90.553400
F 49.202174 55.310555 112.381310
F 23.611485 16.721795 2.961794
F 23.382896 16.721795 24.789704
F 23.154306 16.721795 46.617615
F 22.925716 16.721795 68.445525
F 22.697127 16.721795 90.273436
F 22.468537 16.721795 112.101347
F 23.611485 39.875052 2.961794
F 23.382896 39.875052 24.789704
F 23.154306 39.875052 46.617615
F 22.925716 39.875052 68.445525
F 22.697127 39.875052 90.273436
F 22.468537 39.875052 112.101347
F 23.611485 63.028310 2.961794
F 23.382896 63.028310 24.789704
F 23.154306 63.028310 46.617615
F 22.925716 63.028310 68.445525
F 22.697127 63.028310 90.273436
F 22.468537 63.028310 112.101347
F 50.345122 16.721795 3.241758
F 50.116533 16.721795 25.069668
F 49.887943 16.721795 46.897579
F 49.659353 16.721795 68.725490
F 49.430764 16.721795 90.553401
F 49.202174 16.721795 112.381311
F 50.345122 39.875052 3.241758
F 50.116533 39.875052 25.069668
F 49.887943 39.875052 46.897579
F 49.659353 39.875052 68.725490
F 49.430764 39.875052 90.553401
F 49.202174 39.875052 112.381311
F 50.345122 63.028310 3.241758
F 50.116533 63.028310 25.069668
F 49.887943 63.028310 46.897579
F 49.659353 63.028310 68.725490
F 49.430764 63.028310 90.553401
F 49.202174 63.028310 112.381311
F 5.750944 3.858875 6.413135
F 5.522355 3.858875 28.241046
F 5.293765 3.858875 50.068956
F 5.065175 3.858875 71.896866
F 4.836586 3.858875 93.724777
F 4.607996 3.858875 115.552687
F 5.750944 27.012132 6.413135
F 5.522355 27.012132 28.241046
F 5.293765 27.012132 50.068956
F 5.065175 27.012132 71.896866
F 4.836586 27.012132 93.724777
F 4.607996 27.012132 115.552687
F 5.750944 50.165390 6.413135
F 5.522355 50.165390 28.241046
F 5.293765 50.165390 50.068956
F 5.065175 50.165390 71.896866
F 4.836586 50.165390 93.724777
F 4.607996 50.165390 115.552687
F 32.484582 3.858875 6.693099
F 32.255993 3.858875 28.521010
F 32.027403 3.858875 50.348920
F 31.798813 3.858875 72.176830
F 31.570224 3.858875 94.004741
F 31.341634 3.858875 115.832651
F 32.484582 27.012132 6.693099
F 32.255993 27.012132 28.521010
F 32.027403 27.012132 50.348920
F 31.798813 27.012132 72.176830
F 31.570224 27.012132 94.004741
F 31.341634 27.012132 115.832651
F 32.484582 50.165390 6.693099
F 32.255993 50.165390 28.521010
F 32.027403 50.165390 50.348920
F 31.798813 50.165390 72.176830
F 31.570224 50.165390 94.004741
F 31.341634 50.165390 115.832651
F 5.750944 11.576625 6.413135
F 5.522355 11.576625 28.241046
F 5.293765 11.576625 50.068956
F 5.065175 11.576625 71.896867
F 4.836586 11.576625 93.724777
F 4.607996 11.576625 115.552687
F 5.750944 34.729882 6.413135
F 5.522355 34.729882 28.241046
F 5.293765 34.729882 50.068956
F 5.065175 34.729882 71.896867
F 4.836586 34.729882 93.724777
F 4.607996 34.729882 115.552687
F 5.750944 57.883140 6.413135
F 5.522355 57.883140 28.241046
F 5.293765 57.883140 50.068956
F 5.065175 57.883140 71.896867
F 4.836586 57.883140 93.724777
F 4.607996 57.883140 115.552687
F 32.484582 11.576625 6.693099
F 32.255993 11.576625 28.521010
F 32.027403 11.576625 50.348920
F 31.798813 11.576625 72.176831
F 31.570224 11.576625 94.004741
F 31.341634 11.576625 115.832651
F 32.484582 34.729882 6.693099
F 32.255993 34.729882 28.521010
F 32.027403 34.729882 50.348920
F 31.798813 34.729882 72.176831
F 31.570224 34.729882 94.004741
F 31.341634 34.729882 115.832651
F 32.484582 57.883140 6.693099
F 32.255993 57.883140 28.521010
F 32.027403 57.883140 50.348920
F 31.798813 57.883140 72.176831
F 31.570224 57.883140 94.004741
F 31.341634 57.883140 115.832651
F 5.750944 19.294380 6.413136
F 5.522355 19.294380 28.241046
F 5.293765 19.294380 50.068957
F 5.065175 19.294380 71.896867
F 4.836586 19.294380 93.724777
F 4.607996 19.294380 115.552688
F 5.750944 42.447638 6.413136
F 5.522355 42.447638 28.241046
F 5.293765 42.447638 50.068957
F 5.065175 42.447638 71.896867
F 4.836586 42.447638 93.724777
F 4.607996 42.447638 115.552688
F 5.750944 65.600895 6.413136
F 5.522355 65.600895 28.241046
F 5.293765 65.600895 50.068957
F 5.065175 65.600895 71.896867
F 4.836586 65.600895 93.724777
F 4.607996 65.600895 115.552688
F 32.484582 19.294380 6.693100
F 32.255993 19.294380 28.521010
F 32.027403 19.294380 50.348921
F 31.798813 19.294380 72.176831
F 31.570224 19.294380 94.004741
F 31.341634 19.294380 115.832652
F 32.484582 42.447638 6.693100
F 32.255993 42.447638 28.521010
F 32.027403 42.447638 50.348921
F 31.798813 42.447638 72.176831
F 31.570224 42.447638 94.004741
F 31.341634 42.447638 115.832652
F 32.484582 65.600895 6.693100
F 32.255993 65.600895 28.521010
F 32.027403 65.600895 50.348921
F 31.798813 65.600895 72.176831
F 31.570224 65.600895 94.004741
F 31.341634 65.600895 115.832652
F 14.662156 3.858876 6.506457
F 14.433566 3.858876 28.334368
F 14.204976 3.858876 50.162278
F 13.976387 3.858876 71.990188
F 13.747797 3.858876 93.818099
F 13.519207 3.858876 115.646009
F 14.662156 27.012134 6.506457
F 14.433566 27.012134 28.334368
F 14.204976 27.012134 50.162278
F 13.976387 27.012134 71.990188
F 13.747797 27.012134 93.818099
F 13.519207 27.012134 115.646009
F 14.662156 50.165391 6.506457
F 14.433566 50.165391 28.334368
F 14.204976 50.165391 50.162278
F 13.976387 50.165391 71.990188
F 13.747797 50.165391 93.818099
F 13.519207 50.165391 115.646009
F 41.395793 3.858876 6.786421
F 41.167203 3.858876 28.614332
F 40.938613 3.858876 50.442242
F 40.710024 3.858876 72.270152
F 40.481434 3.858876 94.098064
F 40.252844 3.858876 115.925974
F 41.395793 27.012134 6.786421
F 41.167203 27.012134 28.614332
F 40.938613 27.012134 50.442242
F 40.710024 27.012134 72.270152
F 40.481434 27.012134 94.098064
F 40.252844 27.012134 115.925974
F 41.395793 50.165391 6.786421
F 41.167203 50.165391 28.614332
F 40.938613 50.165391 50.442242
F 40.710024 50.165391 72.270152
F 40.481434 50.165391 94.098064
F 40.252844 50.165391 115.925974
F 14.662156 11.576626 6.506457
F 14.433566 11.576626 28.334368
F 14.204976 11.576626 50.162278
F 13.976387 11.576626 71.990189
F 13.747797 11.576626 93.818099
F 13.519207 11.576626 115.646009
F 14.662156 34.729884 6.506457
F 14.433566 34.729884 28.334368
F 14.204976 34.729884 50.162278
F 13.976387 34.729884 71.990189
F 13.747797 34.729884 93.818099
F 13.519207 34.729884 115.646009
F 14.662156 57.883141 6.506457
F 14.433566 57.883141 28.334368
F 14.204976 57.883141 50.162278
F 13.976387 57.883141 71.990189
F 13.747797 57.883141 93.818099
F 13.519207 57.883141 115.646009
F 41.395793 11.576626 6.786421
F 41.167203 11.576626 28.614332
F 40.938613 11.576626 50.442242
F 40.710024 11.576626 72.270153
F 40.481434 11.576626 94.098064
F 40.252844 11.576626 115.925974
F 41.395793 34.729884 6.786421
F 41.167203 34.729884 28.614332
F 40.938613 34.729884 50.442242
F 40.710024 34.729884 72.270153
F 40.481434 34.729884 94.098064
F 40.252844 34.729884 115.925974
F 41.395793 57.883141 6.786421
F 41.167203 57.883141 28.614332
F 40.938613 57.883141 50.442242
F 40.710024 57.883141 72.270153
F 40.481434 57.883141 94.098064
F 40.252844 57.883141 115.925974
F 14.662156 19.294382 6.506458
F 14.433566 19.294382 28.334368
F 14.204976 19.294382 50.162279
F 13.976387 19.294382 71.990189
F 13.747797 19.294382 93.818099
F 13.519207 19.294382 115.646010
F 14.662156 42.447639 6.506458
F 14.433566 42.447639 28.334368
F 14.204976 42.447639 50.162279
F 13.976387 42.447639 71.990189
F 13.747797 42.447639 93.818099
F 13.519207 42.447639 115.646010
F 14.662156 65.600897 6.506458
F 14.433566 65.600897 28.334368
F 14.204976 65.600897 50.162279
F 13.976387 65.600897 71.990189
F 13.747797 65.600897 93.818099
F 13.519207 65.600897 115.646010
F 41.395793 19.294382 6.786422
F 41.167203 19.294382 28.614332
F 40.938613 19.294382 50.442243
F 40.710024 19.294382 72.270153
F 40.481434 19.294382 94.098064
F 40.252844 19.294382 115.925975
F 41.395793 42.447639 6.786422
F 41.167203 42.447639 28.614332
F 40.938613 42.447639 50.442243
F 40.710024 42.447639 72.270153
F 40.481434 42.447639 94.098064
F 40.252844 42.447639 115.925975
F 41.395793 65.600897 6.786422
F 41.167203 65.600897 28.614332
F 40.938613 65.600897 50.442243
F 40.710024 65.600897 72.270153
F 40.481434 65.600897 94.098064
F 40.252844 65.600897 115.925975
F 23.573374 3.858875 6.599778
F 23.344784 3.858875 28.427689
F 23.116195 3.858875 50.255600
F 22.887605 3.858875 72.083510
F 22.659015 3.858875 93.911420
F 22.430426 3.858875 115.739331
F 23.573374 27.012133 6.599778
F 23.344784 27.012133 28.427689
F 23.116195 27.012133 50.255600
F 22.887605 27.012133 72.083510
F 22.659015 27.012133 93.911420
F 22.430426 27.012133 115.739331
F 23.573374 50.165390 6.599778
F 23.344784 50.165390 28.427689
F 23.116195 50.165390 50.255600
F 22.887605 50.165390 72.083510
F 22.659015 50.165390 93.911420
F 22.430426 50.165390 115.739331
F 50.307011 3.858875 6.879743
F 50.078421 3.858875 28.707653
F 49.849832 3.858875 50.535564
F 49.621242 3.858875 72.363474
F 49.392652 3.858875 94.191384
F 49.164063 3.858875 116.019295
F 50.307011 27.012133 6.879743
F 50.078421 27.012133 28.707653
F 49.849832 27.012133 50.535564
F 49.621242 27.012133 72.363474
F 49.392652 27.012133 94.191384
F 49.164063 27.012133 116.019295
F 50.307011 50.165390 6.879743
F 50.078421 50.165390 28.707653
F 49.849832 50.165390 50.535564
F 49.621242 50.165390 72.363474
F 49.392652 50.165390 94.191384
F 49.164063 50.165390 116.019295
F 23.573374 11.576625 6.599778
F 23.344784 11.576625 28.427689
F 23.116195 11.576625 50.255600
F 22.887605 11.576625 72.083510
F 22.659015 11.576625 93.911421
F 22.430426 11.576625 115.739331
F 23.573374 34.729883 6.599778
F 23.344784 34.729883 28.427689
F 23.116195 34.729883 50.255600
F 22.887605 34.729883 72.083510
F 22.659015 34.729883 93.911421
F 22.430426 34.729883 115.739331
F 23.573374 57.883140 6.599778
F 23.344784 57.883140 28.427689
F 23.116195 57.883140 50.255600
F 22.887605 57.883140 72.083510
F 22.659015 57.883140 93.911421
F 22.430426 57.883140 115.739331
F 50.307011 11.576625 6.879743
F 50.078421 11.576625 28.707653
F 49.849832 11.576625 50.535564
F 49.621242 11.576625 72.363474
F 49.392652 11.576625 94.191385
F 49.164063 11.576625 116.019295
F 50.307011 34.729883 6.879743
F 50.078421 34.729883 28.707653
F 49.849832 34.729883 50.535564
F 49.621242 34.729883 72.363474
F 49.392652 34.729883 94.191385
F 49.164063 34.729883 116.019295
F 50.307011 57.883140 6.879743
F 50.078421 57.883140 28.707653
F 49.849832 57.883140 50.535564
F 49.621242 57.883140 72.363474
F 49.392652 57.883140 94.191385
F 49.164063 57.883140 116.019295
F 23.573374 19.294381 6.599778
F 23.344784 19.294381 28.427690
F 23.116195 19.294381 50.255600
F 22.887605 19.294381 72.083511
F 22.659015 19.294381 93.911421
F 22.430426 19.294381 115.739331
F 23.573374 42.447638 6.599778
F 23.344784 42.447638 28.427690
F 23.116195 42.447638 50.255600
F 22.887605 42.447638 72.083511
F 22.659015 42.447638 93.911421
F 22.430426 42.447638 115.739331
F 23.573374 65.600896 6.599778
F 23.344784 65.600896 28.427690
F 23.116195 65.600896 50.255600
F 22.887605 65.600896 72.083511
F 22.659015 65.600896 93.911421
F 22.430426 65.600896 115.739331
F 50.307011 19.294381 6.879743
F 50.078421 19.294381 28.707654
F 49.849832 19.294381 50.535564
F 49.621242 19.294381 72.363475
F 49.392652 19.294381 94.191385
F 49.164063 19.294381 116.019295
F 50.307011 42.447638 6.879743
F 50.078421 42.447638 28.707654
F 49.849832 42.447638 50.535564
F 49.621242 42.447638 72.363475
F 49.392652 42.447638 94.191385
F 49.164063 42.447638 116.019295
F 50.307011 65.600896 6.879743
F 50.078421 65.600896 28.707654
F 49.849832 65.600896 50.535564
F 49.621242 65.600896 72.363475
F 49.392652 65.600896 94.191385
F 49.164063 65.600896 116.019295
F 5.779531 3.858875 3.684647
F 5.550941 3.858875 25.512557
F 5.322352 3.858875 47.340468
F 5.093762 3.858875 69.168379
F 4.865172 3.858875 90.996289
F 4.636583 3.858875 112.824200
F 5.779531 27.012133 3.684647
F 5.550941 27.012133 25.512557
F 5.322352 27.012133 47.340468
F 5.093762 27.012133 69.168379
F 4.865172 27.012133 90.996289
F 4.636583 27.012133 112.824200
F 5.779531 50.165390 3.684647
F 5.550941 50.165390 25.512557
F 5.322352 50.165390 47.340468
F 5.093762 50.165390 69.168379
F 4.865172 50.165390 90.996289
F 4.636583 50.165390 112.824200
F 32.513168 3.858875 3.964612
F 32.284578 3.858875 25.792522
F 32.055989 3.858875 47.620433
F 31.827399 3.858875 69.448343
F 31.598809 3.858875 91.276253
F 31.370220 3.858875 113.104164
F 32.513168 27.012133 3.964612
F 32.284578 27.012133 25.792522
F 32.055989 27.012133 47.620433
F 31.827399 27.012133 69.448343
F 31.598809 27.012133 91.276253
F 31.370220 27.012133 113.104164
F 32.513168 50.165390 3.964612
F 32.284578 50.165390 25.792522
F 32.055989 50.165390 47.620433
F 31.827399 50.165390 69.448343
F 31.598809 50.165390 91.276253
F 31.370220 50.165390 113.104164
F 5.779531 11.576625 3.684647
F 5.550941 11.576625 25.512557
F 5.322352 11.576625 47.340467
F 5.093762 11.576625 69.168379
F 4.865172 11.576625 90.996289
F 4.636583 11.576625 112.824200
F 5.779531 34.729883 3.684647
F 5.550941 34.729883 25.512557
F 5.322352 34.729883 47.340467
F 5.093762 34.729883 69.168379
F 4.865172 34.729883 90.996289
F 4.636583 34.729883 112.824200
F 5.779531 57.883140 3.684647
F 5.550941 57.883140 25.512557
F 5.322352 57.883140 47.340467
F 5.093762 57.883140 69.168379
F 4.865172 57.883140 90.996289
F 4.636583 57.883140 112.824200
F 32.513168 11.576625 3.964612
F 32.284578 11.576625 25.792522
F 32.055989 11.576625 47.620432
F 31.827399 11.576625 69.448343
F 31.598809 11.576625 91.276253
F 31.370220 11.576625 113.104164
F 32.513168 34.729883 3.964612
F 32.284578 34.729883 25.792522
F 32.055989 34.729883 47.620432
F 31.827399 34.729883 69.448343
F 31.598809 34.729883 91.276253
F 31.370220 34.729883 113.104164
F 32.513168 57.883140 3.964612
F 32.284578 57.883140 25.792522
F 32.055989 57.883140 47.620432
F 31.827399 57.883140 69.448343
F 31.598809 57.883140 91.276253
F 31.370220 57.883140 113.104164
F 5.779531 19.294381 3.684646
F 5.550941 19.294381 25.512557
F 5.322352 19.294381 47.340467
F 5.093762 19.294381 69.168378
F 4.865172 19.294381 90.996289
F 4.636583 19.294381 112.824199
F 5.779531 42.447638 3.684646
F 5.550941 42.447638 25.512557
F 5.322352 42.447638 47.340467
F 5.093762 42.447638 69.168378
F 4.865172 42.447638 90.996289
F 4.636583 42.447638 112.824199
F 5.779531 65.600896 3.684646
F 5.550941 65.600896 25.512557
F 5.322352 65.600896 47.340467
F 5.093762 65.600896 69.168378
F 4.865172 65.600896 90.996289
F 4.636583 65.600896 112.824199
F 32.513168 19.294381 3.964611
F 32.284578 19.294381 25.792522
F 32.055989 19.294381 47.620432
F 31.827399 19.294381 69.448342
F 31.598809 19.294381 91.276253
F 31.370220 19.294381 113.104163
F 32.513168 42.447638 3.964611
F 32.284578 42.447638 25.792522
F 32.055989 42.447638 47.620432
F 31.827399 42.447638 69.448342
F 31.598809 42.447638 91.276253
F 31.370220 42.447638 113.104163
F 32.513168 65.600896 3.964611
F 32.284578 65.600896 25.792522
F 32.055989 65.600896 47.620432
F 31.827399 65.600896 69.448342
F 31.598809 65.600896 91.276253
F 31.370220 65.600896 113.104163
F 14.690742 3.858876 3.777968
F 14.462153 3.858876 25.605879
F 14.233563 3.858876 47.433789
F 14.004973 3.858876 69.261699
F 13.776384 3.858876 91.089610
F 13.547794 3.858876 112.917520
F 14.690742 27.012133 3.777968
F 14.462153 27.012133 25.605879
F 14.233563 27.012133 47.433789
F 14.004973 27.012133 69.261699
F 13.776384 27.012133 91.089610
F 13.547794 27.012133 112.917520
F 14.690742 50.165391 3.777968
F 14.462153 50.165391 25.605879
F 14.233563 50.165391 47.433789
F 14.004973 50.165391 69.261699
F 13.776384 50.165391 91.089610
F 13.547794 50.165391 112.917520
F 41.424379 3.858876 4.057932
F 41.195790 3.858876 25.885843
F 40.967200 3.858876 47.713753
F 40.738610 3.858876 69.541663
F 40.510021 3.858876 91.369574
F 40.281431 3.858876 113.197484
F 41.424379 27.012133 4.057932
F 41.195790 27.012133 25.885843
F 40.967200 27.012133 47.713753
F 40.738610 27.012133 69.541663
F 40.510021 27.012133 91.369574
F 40.281431 27.012133 113.197484
F 41.424379 50.165391 4.057932
F 41.195790 50.165391 25.885843
F 40.967200 50.165391 47.713753
F 40.738610 50.165391 69.541663
F 40.510021 50.165391 91.369574
F 40.281431 50.165391 113.197484
F 14.690742 11.576626 3.777968
F 14.462153 11.576626 25.605878
F 14.233563 11.576626 47.433789
F 14.004973 11.576626 69.261699
F 13.776384 11.576626 91.089610
F 13.547794 11.576626 112.917520
F 14.690742 34.729883 3.777968
F 14.462153 34.729883 25.605878
F 14.233563 34.729883 47.433789
F 14.004973 34.729883 69.261699
F 13.776384 34.729883 91.089610
F 13.547794 34.729883 112.917520
F 14.690742 57.883141 3.777968
F 14.462153 57.883141 25.605878
F 14.233563 57.883141 47.433789
F 14.004973 57.883141 69.261699
F 13.776384 57.883141 91.089610
F 13.547794 57.883141 112.917520
F 41.424379 11.576626 4.057932
F 41.195790 11.576626 25.885842
F 40.967200 11.576626 47.713753
F 40.738610 11.576626 69.541663
F 40.510021 11.576626 91.369574
F 40.281431 11.576626 113.197484
F 41.424379 34.729883 4.057932
F 41.195790 34.729883 25.885842
F 40.967200 34.729883 47.713753
F 40.738610 34.729883 69.541663
F 40.510021 34.729883 91.369574
F 40.281431 34.729883 113.197484
F 41.424379 57.883141 4.057932
F 41.195790 57.883141 25.885842
F 40.967200 57.883141 47.713753
F 40.738610 57.883141 69.541663
F 40.510021 57.883141 91.369574
F 40.281431 57.883141 113.197484
F 14.690742 19.294381 3.777968
F 14.462153 19.294381 25.605878
F 14.233563 19.294381 47.433788
F 14.004973 19.294381 69.261699
F 13.776384 19.294381 91.089609
F 13.547794 19.294381 112.917519
F 14.690742 42.447639 3.777968
F 14.462153 42.447639 25.605878
F 14.233563 42.447639 47.433788
F 14.004973 42.447639 69.261699
F 13.776384 42.447639 91.089609
F 13.547794 42.447639 112.917519
F 14.690742 65.600896 3.777968
F 14.462153 65.600896 25.605878
F 14.233563 65.600896 47.433788
F 14.004973 65.600896 69.261699
F 13.776384 65.600896 91.089609
F 13.547794 65.600896 112.917519
F 41.424379 19.294381 4.057932
F 41.195790 19.294381 25.885842
F 40.967200 19.294381 47.713752
F 40.738610 19.294381 69.541663
F 40.510021 19.294381 91.369573
F 40.281431 19.294381 113.197483
F 41.424379 42.447639 4.057932
F 41.195790 42.447639 25.885842
F 40.967200 42.447639 47.713752
F 40.738610 42.447639 69.541663
F 40.510021 42.447639 91.369573
F 40.281431 42.447639 113.197483
F 41.424379 65.600896 4.057932
F 41.195790 65.600896 25.885842
F 40.967200 65.600896 47.713752
F 40.738610 65.600896 69.541663
F 40.510021 65.600896 91.369573
F 40.281431 65.600896 113.197483
F 23.601959 3.858875 3.871290
F 23.373369 3.858875 25.699200
F 23.144779 3.858875 47.527110
F 22.916190 3.858875 69.355021
F 22.687600 3.858875 91.182932
F 22.459010 3.858875 113.010843
F 23.601959 27.012133 3.871290
F 23.373369 27.012133 25.699200
F 23.144779 27.012133 47.527110
F 22.916190 27.012133 69.355021
F 22.687600 27.012133 91.182932
F 22.459010 27.012133 113.010843
F 23.601959 50.165390 3.871290
F 23.373369 50.165390 25.699200
F 23.144779 50.165390 47.527110
F 22.916190 50.165390 69.355021
F 22.687600 50.165390 91.182932
F 22.459010 50.165390 113.010843
F 50.335596 3.858875 4.151254
F 50.107006 3.858875 25.979164
F 49.878416 3.858875 47.807075
F 49.649827 3.858875 69.634986
F 49.421237 3.858875 91.462896
F 49.192647 3.858875 113.290807
F 50.335596 27.012133 4.151254
F 50.107006 27.012133 25.979164
F 49.878416 27.012133 47.807075
F 49.649827 27.012133 69.634986
F 49.421237 27.012133 91.462896
F 49.192647 27.012133 113.290807
F 50.335596 50.165390 4.151254
F 50.107006 50.165390 25.979164
F 49.878416 50.165390 47.807075
F 49.649827 50.165390 69.634986
F 49.421237 50.165390 91.462896
F 49.192647 50.165390 113.290807
F 23.601959 11.576625 3.871289
F 23.373369 11.576625 25.699200
F 23.144779 11.576625 47.527110
F 22.916190 11.576625 69.355021
F 22.687600 11.576625 91.182932
F 22.459010 11.576625 113.010842
F 23.601959 34.729883 3.871289
F 23.373369 34.729883 25.699200
F 23.144779 34.729883 47.527110
F 22.916190 34.729883 69.355021
F 22.687600 34.729883 91.182932
F 22.459010 34.729883 113.010842
F 23.601959 57.883140 3.871289
F 23.373369 57.883140 25.699200
F 23.144779 57.883140 47.527110
F 22.916190 57.883140 69.355021
F 22.687600 57.883140 91.182932
F 22.459010 57.883140 113.010842
F 50.335596 11.576625 4.151253
F 50.107006 11.576625 25.979164
F 49.878416 11.576625 47.807075
F 49.649827 11.576625 69.634986
F 49.421237 11.576625 91.462896
F 49.192647 11.576625 113.290806
F 50.335596 34.729883 4.151253
F 50.107006 34.729883 25.979164
F 49.878416 34.729883 47.807075
F 49.649827 34.729883 69.634986
F 49.421237 34.729883 91.462896
F 49.192647 34.729883 113.290806
F 50.335596 57.883140 4.151253
F 50.107006 57.883140 25.979164
F 49.878416 57.883140 47.807075
F 49.649827 57.883140 69.634986
F 49.421237 57.883140 91.462896
F 49.192647 57.883140 113.290806
F 23.601959 19.294381 3.871289
F 23.373369 19.294381 25.699199
F 23.144779 19.294381 47.527110
F 22.916190 19.294381 69.355020
F 22.687600 19.294381 91.182931
F 22.459010 19.294381 113.010842
F 23.601959 42.447638 3.871289
F 23.373369 42.447638 25.699199
F 23.144779 42.447638 47.527110
F 22.916190 42.447638 69.355020
F 22.687600 42.447638 91.182931
F 22.459010 42.447638 113.010842
F 23.601959 65.600896 3.871289
F 23.373369 65.600896 25.699199
F 23.144779 65.600896 47.527110
F 22.916190 65.600896 69.355020
F 22.687600 65.600896 91.182931
F 22.459010 65.600896 113.010842
F 50.335596 19.294381 4.151253
F 50.107006 19.294381 25.979163
F 49.878416 19.294381 47.807075
F 49.649827 19.294381 69.634985
F 49.421237 19.294381 91.462895
F 49.192647 19.294381 113.290806
F 50.335596 42.447638 4.151253
F 50.107006 42.447638 25.979163
F 49.878416 42.447638 47.807075
F 49.649827 42.447638 69.634985
F 49.421237 42.447638 91.462895
F 49.192647 42.447638 113.290806
F 50.335596 65.600896 4.151253
F 50.107006 65.600896 25.979163
F 49.878416 65.600896 47.807075
F 49.649827 65.600896 69.634985
F 49.421237 65.600896 91.462895
F 49.192647 65.600896 113.290806
F 5.817618 1.286291 0.046662
F 5.589029 1.286291 21.874573
F 5.360439 1.286291 43.702483
F 5.131849 1.286291 65.530393
F 4.903259 1.286291 87.358304
F 4.674670 1.286291 109.186214
F 5.817618 24.439549 0.046662
F 5.589029 24.439549 21.874573
F 5.360439 24.439549 43.702483
F 5.131849 24.439549 65.530393
F 4.903259 24.439549 87.358304
F 4.674670 24.439549 109.186214
F 5.817618 47.592806 0.046662
F 5.589029 47.592806 21.874573
F 5.360439 47.592806 43.702483
F 5.131849 47.592806 65.530393
F 4.903259 47.592806 87.358304
F 4.674670 47.592806 109.186214
F 32.551256 1.286291 0.326626
F 32.322667 1.286291 22.154537
F 32.094077 1.286291 43.982447
F 31.865487 1.286291 65.810357
F 31.636898 1.286291 87.638268
F 31.408308 1.286291 109.466178
F 32.551256 24.439549 0.326626
F 32.322667 24.439549 22.154537
F 32.094077 24.439549 43.982447
F 31.865487 24.439549 65.810357
F 31.636898 24.439549 87.638268
F 31.408308 24.439549 109.466178
F 32.551256 47.592806 0.326626
F 32.322667 47.592806 22.154537
F 32.094077 47.592806 43.982447
F 31.865487 47.592806 65.810357
F 31.636898 47.592806 87.638268
F 31.408308 47.592806 109.466178
F 5.817618 9.004041 0.046662
F 5.589029 9.004041 21.874573
F 5.360439 9.004041 43.702483
F 5.131849 9.004041 65.530393
F 4.903259 9.004041 87.358304
F 4.674670 9.004041 109.186214
F 5.817618 32.157298 0.046662
F 5.589029 32.157298 21.874573
F 5.360439 32.157298 43.702483
F 5.131849 32.157298 65.530393
F 4.903259 32.157298 87.358304
F 4.674670 32.157298 109.186214
F 5.817618 55.310556 0.046662
F 5.589029 55.310556 21.874573
F 5.360439 55.310556 43.702483
F 5.131849 55.310556 65.530393
F 4.903259 55.310556 87.358304
F 4.674670 55.310556 109.186214
F 32.551256 9.004041 0.326626
F 32.322667 9.004041 22.154537
F 32.094077 9.004041 43.982447
F 31.865487 9.004041 65.810357
F 31.636898 9.004041 87.638268
F 31.408308 9.004041 109.466178
F 32.551256 32.157298 0.326626
F 32.322667 32.157298 22.154537
F 32.094077 32.157298 43.982447
F 31.865487 32.157298 65.810357
F 31.636898 32.157298 87.638268
F 31.408308 32.157298 109.466178
F 32.551256 55.310556 0.326626
F 32.322667 55.310556 22.154537
F 32.094077 55.310556 43.982447
F 31.865487 55.310556 65.810357
F 31.636898 55.310556 87.638268
F 31.408308 55.310556 109.466178
F 5.817618 16.721796 0.046661
F 5.589029 16.721796 21.874572
F 5.360439 16.721796 43.702482
F 5.131849 16.721796 65.530393
F 4.903260 16.721796 87.358303
F 4.674670 16.721796 109.186213
F 5.817618 39.875053 0.046661
F 5.589029 39.875053 21.874572
F 5.360439 39.875053 43.702482
F 5.131849 39.875053 65.530393
F 4.903260 39.875053 87.358303
F 4.674670 39.875053 109.186213
F 5.817618 63.028311 0.046661
F 5.589029 63.028311 21.874572
F 5.360439 63.028311 43.702482
F 5.131849 63.028311 65.530393
F 4.903260 63.028311 87.358303
F 4.674670 63.028311 109.186213
F 32.551256 16.721796 0.326625
F 32.322667 16.721796 22.154536
F 32.094077 16.721796 43.982446
F 31.865487 16.721796 65.810357
F 31.636898 16.721796 87.638267
F 31.408308 16.721796 109.466177
F 32.551256 39.875053 0.326625
F 32.322667 39.875053 22.154536
F 32.094077 39.875053 43.982446
F 31.865487 39.875053 65.810357
F 31.636898 39.875053 87.638267
F 31.408308 39.875053 109.466177
F 32.551256 63.028311 0.326625
F 32.322667 63.028311 22.154536
F 32.094077 63.028311 43.982446
F 31.865487 63.028311 65.810357
F 31.636898 63.028311 87.638267
F 31.408308 63.028311 109.466177
F 14.728830 1.286290 0.139983
F 14.500240 1.286290 21.967893
F 14.271650 1.286290 43.795803
F 14.043061 1.286290 65.623714
F 13.814471 1.286290 87.451624
F 13.585881 1.286290 109.279535
F 14.728830 24.439547 0.139983
F 14.500240 24.439547 21.967893
F 14.271650 24.439547 43.795803
F 14.043061 24.439547 65.623714
F 13.814471 24.439547 87.451624
F 13.585881 24.439547 109.279535
F 14.728830 47.592805 0.139983
F 14.500240 47.592805 21.967893
F 14.271650 47.592805 43.795803
F 14.043061 47.592805 65.623714
F 13.814471 47.592805 87.451624
F 13.585881 47.592805 109.279535
F 41.462467 1.286290 0.419947
F 41.233877 1.286290 22.247857
F 41.005287 1.286290 44.075767
F 40.776698 1.286290 65.903679
F 40.548108 1.286290 87.731589
F 40.319518 1.286290 109.559499
F 41.462467 24.439547 0.419947
F 41.233877 24.439547 22.247857
F 41.005287 24.439547 44.075767
F 40.776698 24.439547 65.903679
F 40.548108 24.439547 87.731589
F 40.319518 24.439547 109.559499
F 41.462467 47.592805 0.419947
F 41.233877 47.592805 22.247857
F 41.005287 47.592805 44.075767
F 40.776698 47.592805 65.903679
F 40.548108 47.592805 87.731589
F 40.319518 47.592805 109.559499
F 14.728830 9.004039 0.139983
F 14.500240 9.004039 21.967893
F 14.271650 9.004039 43.795803
F 14.043061 9.004039 65.623714
F 13.814471 9.004039 87.451624
F 13.585881 9.004039 109.279536
F 14.728830 32.157297 0.139983
F 14.500240 32.157297 21.967893
F 14.271650 32.157297 43.795803
F 14.043061 32.157297 65.623714
F 13.814471 32.157297 87.451624
F 13.585881 32.157297 109.279536
F 14.728830 55.310554 0.139983
F 14.500240 55.310554 21.967893
F 14.271650 55.310554 43.795803
F 14.043061 55.310554 65.623714
F 13.814471 55.310554 87.451624
F 13.585881 55.310554 109.279536
F 41.462467 9.004039 0.419947
F 41.233877 9.004039 22.247857
F 41.005287 9.004039 44.075767
F 40.776698 9.004039 65.903679
F 40.548108 9.004039 87.731589
F 40.319518 9.004039 109.559500
F 41.462467 32.157297 0.419947
F 41.233877 32.157297 22.247857
F 41.005287 32.157297 44.075767
F 40.776698 32.157297 65.903679
F 40.548108 32.157297 87.731589
F 40.319518 32.157297 109.559500
F 41.462467 55.310554 0.419947
F 41.233877 55.310554 22.247857
F 41.005287 55.310554 44.075767
F 40.776698 55.310554 65.903679
F 40.548108 55.310554 87.731589
F 40.319518 55.310554 109.559500
F 14.728830 16.721795 0.139982
F 14.500240 16.721795 21.967892
F 14.271650 16.721795 43.795803
F 14.043061 16.721795 65.623713
F 13.814471 16.721795 87.451623
F 13.585881 16.721795 109.279535
F 14.728830 39.875052 0.139982
F 14.500240 39.875052 21.967892
F 14.271650 39.875052 43.795803
F 14.043061 39.875052 65.623713
F 13.814471 39.875052 87.451623
F 13.585881 39.875052 109.279535
F 14.728830 63.028310 0.139982
F 14.500240 63.028310 21.967892
F 14.271650 63.028310 43.795803
F 14.043061 63.028310 65.623713
F 13.814471 63.028310 87.451623
F 13.585881 63.028310 109.279535
F 41.462467 16.721795 0.419946
F 41.233877 16.721795 22.247856
F 41.005287 16.721795 44.075767
F 40.776698 16.721795 65.903678
F 40.548108 16.721795 87.731588
F 40.319518 16.721795 109.559499
F 41.462467 39.875052 0.419946
F 41.233877 39.875052 22.247856
F 41.005287 39.875052 44.075767
F 40.776698 39.875052 65.903678
F 40.548108 39.875052 87.731588
F 40.319518 39.875052 109.559499
F 41.462467 63.028310 0.419946
F 41.233877 63.028310 22.247856
F 41.005287 63.028310 44.075767
F 40.776698 63.028310 65.903678
F 40.548108 63.028310 87.731588
F 40.319518 63.028310 109.559499
F 23.640047 1.286290 0.233305
F 23.411457 1.286290 22.061215
F 23.182868 1.286290 43.889125
F 22.954278 1.286290 65.717036
F 22.725688 1.286290 87.544946
F 22.497099 1.286290 109.372857
F 23.640047 24.439548 0.233305
F 23.411457 24.439548 22.061215
F 23.182868 24.439548 43.889125
F 22.954278 24.439548 65.717036
F 22.725688 24.439548 87.544946
F 22.497099 24.439548 109.372857
F 23.640047 47.592805 0.233305
F 23.411457 47.592805 22.061215
F 23.182868 47.592805 43.889125
F 22.954278 47.592805 65.717036
F 22.725688 47.592805 87.544946
F 22.497099 47.592805 109.372857
F 50.373685 1.286290 0.513269
F 50.145095 1.286290 22.341179
F 49.916506 1.286290 44.169089
F 49.687916 1.286290 65.997000
F 49.459326 1.286290 87.824910
F 49.230737 1.286290 109.652821
F 50.373685 24.439548 0.513269
F 50.145095 24.439548 22.341179
F 49.916506 24.439548 44.169089
F 49.687916 24.439548 65.997000
F 49.459326 24.439548 87.824910
F 49.230737 24.439548 109.652821
F 50.373685 47.592805 0.513269
F 50.145095 47.592805 22.341179
F 49.916506 47.592805 44.169089
F 49.687916 47.592805 65.997000
F 49.459326 47.592805 87.824910
F 49.230737 47.592805 109.652821
F 23.640047 9.004039 0.233305
F 23.411457 9.004039 22.061215
F 23.182868 9.004039 43.889126
F 22.954278 9.004039 65.717036
F 22.725688 9.004039 87.544946
F 22.497099 9.004039 109.372857
F 23.640047 32.157297 0.233305
F 23.411457 32.157297 22.061215
F 23.182868 32.157297 43.889126
F 22.954278 32.157297 65.717036
F 22.725688 32.157297 87.544946
F 22.497099 32.157297 109.372857
F 23.640047 55.310555 0.233305
F 23.411457 55.310555 22.061215
F 23.182868 55.310555 43.889126
F 22.954278 55.310555 65.717036
F 22.725688 55.310555 87.544946
F 22.497099 55.310555 109.372857
F 50.373685 9.004039 0.513269
F 50.145095 9.004039 22.341179
F 49.916506 9.004039 44.169090
F 49.687916 9.004039 65.997000
F 49.459326 9.004039 87.824910
F 49.230737 9.004039 109.652821
F 50.373685 32.157297 0.513269
F 50.145095 32.157297 22.341179
F 49.916506 32.157297 44.169090
F 49.687916 32.157297 65.997000
F 49.459326 32.157297 87.824910
F 49.230737 32.157297 109.652821
F 50.373685 55.310555 0.513269
F 50.145095 55.310555 22.341179
F 49.916506 55.310555 44.169090
F 49.687916 55.310555 65.997000
F 49.459326 55.310555 87.824910
F 49.230737 55.310555 109.652821
F 23.640047 16.721795 0.233304
F 23.411457 16.721795 22.061214
F 23.182868 16.721795 43.889125
F 22.954278 16.721795 65.717035
F 22.725688 16.721795 87.544945
F 22.497099 16.721795 109.372856
F 23.640047 39.875052 0.233304
F 23.411457 39.875052 22.061214
F 23.182868 39.875052 43.889125
F 22.954278 39.875052 65.717035
F 22.725688 39.875052 87.544945
F 22.497099 39.875052 109.372856
F 23.640047 63.028310 0.233304
F 23.411457 63.028310 22.061214
F 23.182868 63.028310 43.889125
F 22.954278 63.028310 65.717035
F 22.725688 63.028310 87.544945
F 22.497099 63.028310 109.372856
F 50.373685 16.721795 0.513268
F 50.145095 16.721795 22.341178
F 49.916506 16.721795 44.169089
F 49.687916 16.721795 65.996999
F 49.459326 16.721795 87.824909
F 49.230737 16.721795 109.652820
F 50.373685 39.875052 0.513268
F 50.145095 39.875052 22.341178
F 49.916506 39.875052 44.169089
F 49.687916 39.875052 65.996999
F 49.459326 39.875052 87.824909
F 49.230737 39.875052 109.652820
F 50.373685 63.028310 0.513268
F 50.145095 63.028310 22.341178
F 49.916506 63.028310 44.169089
F 49.687916 63.028310 65.996999
F 49.459326 63.028310 87.824909
F 49.230737 63.028310 109.652820
F 8.007335 7.717750 3.707978
F 7.778745 7.717750 25.535888
F 7.550155 7.717750 47.363799
F 7.321566 7.717750 69.191709
F 7.092976 7.717750 91.019620
F 6.864386 7.717750 112.847530
F 8.007335 30.871007 3.707978
F 7.778745 30.871007 25.535888
F 7.550155 30.871007 47.363799
F 7.321566 30.871007 69.191709
F 7.092976 30.871007 91.019620
F 6.864386 30.871007 112.847530
F 8.007335 54.024265 3.707978
F 7.778745 54.024265 25.535888
F 7.550155 54.024265 47.363799
F 7.321566 54.024265 69.191709
F 7.092976 54.024265 91.019620
F 6.864386 54.024265 112.847530
F 34.740973 7.717750 3.987942
F 34.512383 7.717750 25.815852
F 34.283794 7.717750 47.643763
F 34.055204 7.717750 69.471673
F 33.826614 7.717750 91.299584
F 33.598024 7.717750 113.127494
F 34.740973 30.871007 3.987942
F 34.512383 30.871007 25.815852
F 34.283794 30.871007 47.643763
F 34.055204 30.871007 69.471673
F 33.826614 30.871007 91.299584
F 33.598024 30.871007 113.127494
F 34.740973 54.024265 3.987942
F 34.512383 54.024265 25.815852
F 34.283794 54.024265 47.643763
F 34.055204 54.024265 69.471673
F 33.826614 54.024265 91.299584
F 33.598024 54.024265 113.127494
F 8.007335 15.435502 3.707977
F 7.778745 15.435502 25.535887
F 7.550155 15.435502 47.363798
F 7.321566 15.435502 69.191708
F 7.092976 15.435502 91.019618
F 6.864386 15.435502 112.847529
F 8.007335 38.588760 3.707977
F 7.778745 38.588760 25.535887
F 7.550155 38.588760 47.363798
F 7.321566 38.588760 69.191708
F 7.092976 38.588760 91.019618
F 6.864386 38.588760 112.847529
F 8.007335 61.742018 3.707977
F 7.778745 61.742018 25.535887
F 7.550155 61.742018 47.363798
F 7.321566 61.742018 69.191708
F 7.092976 61.742018 91.019618
F 6.864386 61.742018 112.847529
F 34.740973 15.435502 3.987941
F 34.512383 15.435502 25.815851
F 34.283794 15.435502 47.643762
F 34.055204 15.435502 69.471672
F 33.826614 15.435502 91.299582
F 33.598024 15.435502 113.127493
F 34.740973 38.588760 3.987941
F 34.512383 38.588760 25.815851
F 34.283794 38.588760 47.643762
F 34.055204 38.588760 69.471672
F 33.826614 38.588760 91.299582
F 33.598024 38.588760 113.127493
F 34.740973 61.742018 3.987941
F 34.512383 61.742018 25.815851
F 34.283794 61.742018 47.643762
F 34.055204 61.742018 69.471672
F 33.826614 61.742018 91.299582
F 33.598024 61.742018 113.127493
F 8.007335 0.000000 3.707978
F 7.778745 0.000000 25.535888
F 7.550155 0.000000 47.363799
F 7.321566 0.000000 69.191709
F 7.092976 0.000000 91.019619
F 6.864386 0.000000 112.847530
F 8.007335 23.153258 3.707978
F 7.778745 23.153258 25.535888
F 7.550155 23.153258 47.363799
F 7.321566 23.153258 69.191709
F 7.092976 23.153258 91.019619
F 6.864386 23.153258 112.847530
F 8.007335 46.306515 3.707978
F 7.778745 46.306515 25.535888
F 7.550155 46.306515 47.363799
F 7.321566 46.306515 69.191709
F 7.092976 46.306515 91.019619
F 6.864386 46.306515 112.847530
F 34.740973 0.000000 3.987942
F 34.512383 0.000000 25.815852
F 34.283794 0.000000 47.643763
F 34.055204 0.000000 69.471673
F 33.826614 0.000000 91.299583
F 33.598024 0.000000 113.127494
F 34.740973 23.153258 3.987942
F 34.512383 23.153258 25.815852
F 34.283794 23.153258 47.643763
F 34.055204 23.153258 69.471673
F 33.826614 23.153258 91.299583
F 33.598024 23.153258 113.127494
F 34.740973 46.306515 3.987942
F 34.512383 46.306515 25.815852
F 34.283794 46.306515 47.643763
F 34.055204 46.306515 69.471673
F 33.826614 46.306515 91.299583
F 33.598024 46.306515 113.127494
F 16.918548 7.717750 3.801298
F 16.689959 7.717750 25.629209
F 16.461369 7.717750 47.457119
F 16.232779 7.717750 69.285029
F 16.004189 7.717750 91.112940
F 15.775600 7.717750 112.940851
F 16.918548 30.871008 3.801298
F 16.689959 30.871008 25.629209
F 16.461369 30.871008 47.457119
F 16.232779 30.871008 69.285029
F 16.004189 30.871008 91.112940
F 15.775600 30.871008 112.940851
F 16.918548 54.024265 3.801298
F 16.689959 54.024265 25.629209
F 16.461369 54.024265 47.457119
F 16.232779 54.024265 69.285029
F 16.004189 54.024265 91.112940
F 15.775600 54.024265 112.940851
F 43.652185 7.717750 4.081262
F 43.423596 7.717750 25.909173
F 43.195006 7.717750 47.737083
F 42.966416 7.717750 69.564994
F 42.737827 7.717750 91.392905
F 42.509237 7.717750 113.220815
F 43.652185 30.871008 4.081262
F 43.423596 30.871008 25.909173
F 43.195006 30.871008 47.737083
F 42.966416 30.871008 69.564994
F 42.737827 30.871008 91.392905
F 42.509237 30.871008 113.220815
F 43.652185 54.024265 4.081262
F 43.423596 54.024265 25.909173
F 43.195006 54.024265 47.737083
F 42.966416 54.024265 69.564994
F 42.737827 54.024265 91.392905
F 42.509237 54.024265 113.220815
F 16.918548 15.435503 3.801297
F 16.689959 15.435503 25.629207
F 16.461369 15.435503 47.457118
F 16.232779 15.435503 69.285028
F 16.004189 15.435503 91.112939
F 15.775600 15.435503 112.940850
F 16.918548 38.588760 3.801297
F 16.689959 38.588760 25.629207
F 16.461369 38.588760 47.457118
F 16.232779 38.588760 69.285028
F 16.004189 38.588760 91.112939
F 15.775600 38.588760 112.940850
F 16.918548 61.742018 3.801297
F 16.689959 61.742018 25.629207
F 16.461369 61.742018 47.457118
F 16.232779 61.742018 69.285028
F 16.004189 61.742018 91.112939
F 15.775600 61.742018 112.940850
F 43.652185 15.435503 4.081261
F 43.423596 15.435503 25.909171
F 43.195006 15.435503 47.737082
F 42.966416 15.435503 69.564993
F 42.737827 15.435503 91.392904
F 42.509237 15.435503 113.220814
F 43.652185 38.588760 4.081261
F 43.423596 38.588760 25.909171
F 43.195006 38.588760 47.737082
F 42.966416 38.588760 69.564993
F 42.737827 38.588760 91.392904
F 42.509237 38.588760 113.220814
F 43.652185 61.742018 4.081261
F 43.423596 61.742018 25.909171
F 43.195006 61.742018 47.737082
F 42.966416 61.742018 69.564993
F 42.737827 61.742018 91.392904
F 42.509237 61.742018 113.220814
F 16.918548 0.000001 3.801298
F 16.689959 0.000001 25.629208
F 16.461369 0.000001 47.457119
F 16.232779 0.000001 69.285029
F 16.004189 0.000001 91.112940
F 15.775600 0.000001 112.940851
F 16.918548 23.153258 3.801298
F 16.689959 23.153258 25.629208
F 16.461369 23.153258 47.457119
F 16.232779 23.153258 69.285029
F 16.004189 23.153258 91.112940
F 15.775600 23.153258 112.940851
F 16.918548 46.306516 3.801298
F 16.689959 46.306516 25.629208
F 16.461369 46.306516 47.457119
F 16.232779 46.306516 69.285029
F 16.004189 46.306516 91.112940
F 15.775600 46.306516 112.940851
F 43.652185 0.000001 4.081262
F 43.423596 0.000001 25.909172
F 43.195006 0.000001 47.737083
F 42.966416 0.000001 69.564994
F 42.737827 0.000001 91.392905
F 42.509237 0.000001 113.220815
F 43.652185 23.153258 4.081262
F 43.423596 23.153258 25.909172
F 43.195006 23.153258 47.737083
F 42.966416 23.153258 69.564994
F 42.737827 23.153258 91.392905
F 42.509237 23.153258 113.220815
F 43.652185 46.306516 4.081262
F 43.423596 46.306516 25.909172
F 43.195006 46.306516 47.737083
F 42.966416 46.306516 69.564994
F 42.737827 46.306516 91.392905
F 42.509237 46.306516 113.220815
F 25.829764 7.717750 3.894621
F 25.601174 7.717750 25.722531
F 25.372584 7.717750 47.550442
F 25.143994 7.717750 69.378352
F 24.915405 7.717750 91.206262
F 24.686815 7.717750 113.034173
F 25.829764 30.871007 3.894621
F 25.601174 30.871007 25.722531
F 25.372584 30.871007 47.550442
F 25.143994 30.871007 69.378352
F 24.915405 30.871007 91.206262
F 24.686815 30.871007 113.034173
F 25.829764 54.024265 3.894621
F 25.601174 54.024265 25.722531
F 25.372584 54.024265 47.550442
F 25.143994 54.024265 69.378352
F 24.915405 54.024265 91.206262
F 24.686815 54.024265 113.034173
F 51.877633 7.717750 69.658316
F 51.649043 7.717750 91.486226
F 51.420453 7.717750 113.314137
F 51.877633 30.871007 69.658316
F 51.649043 30.871007 91.486226
F 51.420453 30.871007 113.314137
F 51.877633 54.024265 69.658316
F 51.649043 54.024265 91.486226
F 51.420453 54.024265 113.314137
F 25.829764 15.435502 3.894620
F 25.601174 15.435502 25.722530
F 25.372584 15.435502 47.550441
F 25.143994 15.435502 69.378351
F 24.915405 15.435502 91.206261
F 24.686815 15.435502 113.034172
F 25.829764 38.588760 3.894620
F 25.601174 38.588760 25.722530
F 25.372584 38.588760 47.550441
F 25.143994 38.588760 69.378351
F 24.915405 38.588760 91.206261
F 24.686815 38.588760 113.034172
F 25.829764 61.742018 3.894620
F 25.601174 61.742018 25.722530
F 25.372584 61.742018 47.550441
F 25.143994 61.742018 69.378351
F 24.915405 61.742018 91.206261
F 24.686815 61.742018 113.034172
F 51.877633 15.435502 69.658315
F 51.649043 15.435502 91.486225
F 51.420453 15.435502 113.314136
F 51.877633 38.588760 69.658315
F 51.649043 38.588760 91.486225
F 51.420453 38.588760 113.314136
F 51.877633 61.742018 69.658315
F 51.649043 61.742018 91.486225
F 51.420453 61.742018 113.314136
F 25.829764 0.000000 3.894621
F 25.601174 0.000000 25.722531
F 25.372584 0.000000 47.550442
F 25.143994 0.000000 69.378352
F 24.915405 0.000000 91.206262
F 24.686815 0.000000 113.034173
F 25.829764 23.153258 3.894621
F 25.601174 23.153258 25.722531
F 25.372584 23.153258 47.550442
F 25.143994 23.153258 69.378352
F 24.915405 23.153258 91.206262
F 24.686815 23.153258 113.034173
F 25.829764 46.306515 3.894621
F 25.601174 46.306515 25.722531
F 25.372584 46.306515 47.550442
F 25.143994 46.306515 69.378352
F 24.915405 46.306515 91.206262
F 24.686815 46.306515 113.034173
F 51.877633 0.000000 69.658316
F 51.649043 0.000000 91.486226
F 51.420453 0.000000 113.314137
F 51.877633 23.153258 69.658316
F 51.649043 23.153258 91.486226
F 51.420453 23.153258 113.314137
F 51.877633 46.306515 69.658316
F 51.649043 46.306515 91.486226
F 51.420453 46.306515 113.314137
F 8.045418 5.145165 0.069993
F 7.816828 5.145165 21.897903
F 7.588239 5.145165 43.725813
F 7.359649 5.145165 65.553724
F 7.131059 5.145165 87.381634
F 6.902470 5.145165 109.209544
F 8.045418 28.298423 0.069993
F 7.816828 28.298423 21.897903
F 7.588239 28.298423 43.725813
F 7.359649 28.298423 65.553724
F 7.131059 28.298423 87.381634
F 6.902470 28.298423 109.209544
F 8.045418 51.451680 0.069993
F 7.816828 51.451680 21.897903
F 7.588239 51.451680 43.725813
F 7.359649 51.451680 65.553724
F 7.131059 51.451680 87.381634
F 6.902470 51.451680 109.209544
F 34.779055 5.145165 0.349957
F 34.550466 5.145165 22.177867
F 34.321876 5.145165 44.005777
F 34.093286 5.145165 65.833689
F 33.864696 5.145165 87.661599
F 33.636107 5.145165 109.489509
F 34.779055 28.298423 0.349957
F 34.550466 28.298423 22.177867
F 34.321876 28.298423 44.005777
F 34.093286 28.298423 65.833689
F 33.864696 28.298423 87.661599
F 33.636107 28.298423 109.489509
F 34.779055 51.451680 0.349957
F 34.550466 51.451680 22.177867
F 34.321876 51.451680 44.005777
F 34.093286 51.451680 65.833689
F 33.864696 51.451680 87.661599
F 33.636107 51.451680 109.489509
F 8.045418 12.862918 0.069992
F 7.816828 12.862918 21.897902
F 7.588239 12.862918 43.725812
F 7.359649 12.862918 65.553723
F 7.131059 12.862918 87.381633
F 6.902470 12.862918 109.209544
F 8.045418 36.016175 0.069992
F 7.816828 36.016175 21.897902
F 7.588239 36.016175 43.725812
F 7.359649 36.016175 65.553723
F 7.131059 36.016175 87.381633
F 6.902470 36.016175 109.209544
F 8.045418 59.169433 0.069992
F 7.816828 59.169433 21.897902
F 7.588239 59.169433 43.725812
F 7.359649 59.169433 65.553723
F 7.131059 59.169433 87.381633
F 6.902470 59.169433 109.209544
F 34.779055 12.862918 0.349956
F 34.550466 12.862918 22.177866
F 34.321876 12.862918 44.005776
F 34.093286 12.862918 65.833688
F 33.864696 12.862918 87.661598
F 33.636107 12.862918 109.489509
F 34.779055 36.016175 0.349956
F 34.550466 36.016175 22.177866
F 34.321876 36.016175 44.005776
F 34.093286 36.016175 65.833688
F 33.864696 36.016175 87.661598
F 33.636107 36.016175 109.489509
F 34.779055 59.169433 0.349956
F 34.550466 59.169433 22.177866
F 34.321876 59.169433 44.005776
F 34.093286 59.169433 65.833688
F 33.864696 59.169433 87.661598
F 33.636107 59.169433 109.489509
F 8.045418 20.580673 0.069992
F 7.816828 20.580673 21.897903
F 7.588239 20.580673 43.725813
F 7.359649 20.580673 65.553723
F 7.131059 20.580673 87.381634
F 6.902470 20.580673 109.209544
F 8.045418 43.733930 0.069992
F 7.816828 43.733930 21.897903
F 7.588239 43.733930 43.725813
F 7.359649 43.733930 65.553723
F 7.131059 43.733930 87.381634
F 6.902470 43.733930 109.209544
F 8.045418 66.887188 0.069992
F 7.816828 66.887188 21.897903
F 7.588239 66.887188 43.725813
F 7.359649 66.887188 65.553723
F 7.131059 66.887188 87.381634
F 6.902470 66.887188 109.209544
F 34.779055 20.580673 0.349956
F 34.550466 20.580673 22.177867
F 34.321876 20.580673 44.005777
F 34.093286 20.580673 65.833688
F 33.864696 20.580673 87.661599
F 33.636107 20.580673 109.489509
F 34.779055 43.733930 0.349956
F 34.550466 43.733930 22.177867
F 34.321876 43.733930 44.005777
F 34.093286 43.733930 65.833688
F 33.864696 43.733930 87.661599
F 33.636107 43.733930 109.489509
F 34.779055 66.887188 0.349956
F 34.550466 66.887188 22.177867
F 34.321876 66.887188 44.005777
F 34.093286 66.887188 65.833688
F 33.864696 66.887188 87.661599
F 33.636107 66.887188 109.489509
F 16.956633 5.145164 0.163312
F 16.728043 5.145164 21.991224
F 16.499453 5.145164 43.819134
F 16.270863 5.145164 65.647044
F 16.042274 5.145164 87.474955
F 15.813684 5.145164 109.302865
F 16.956633 28.298421 0.163312
F 16.728043 28.298421 21.991224
F 16.499453 28.298421 43.819134
F 16.270863 28.298421 65.647044
F 16.042274 28.298421 87.474955
F 15.813684 28.298421 109.302865
F 16.956633 51.451679 0.163312
F 16.728043 51.451679 21.991224
F 16.499453 51.451679 43.819134
F 16.270863 51.451679 65.647044
F 16.042274 51.451679 87.474955
F 15.813684 51.451679 109.302865
F 43.690270 5.145164 0.443277
F 43.461680 5.145164 22.271188
F 43.233090 5.145164 44.099098
F 43.004501 5.145164 65.927008
F 42.775911 5.145164 87.754919
F 42.547321 5.145164 109.582829
F 43.690270 28.298421 0.443277
F 43.461680 28.298421 22.271188
F 43.233090 28.298421 44.099098
F 43.004501 28.298421 65.927008
F 42.775911 28.298421 87.754919
F 42.547321 28.298421 109.582829
F 43.690270 51.451679 0.443277
F 43.461680 51.451679 22.271188
F 43.233090 51.451679 44.099098
F 43.004501 51.451679 65.927008
F 42.775911 51.451679 87.754919
F 42.547321 51.451679 109.582829
F 16.956633 12.862916 0.163311
F 16.728043 12.862916 21.991223
F 16.499453 12.862916 43.819133
F 16.270863 12.862916 65.647043
F 16.042274 12.862916 87.474954
F 15.813684 12.862916 109.302864
F 16.956633 36.016174 0.163311
F 16.728043 36.016174 21.991223
F 16.499453 36.016174 43.819133
F 16.270863 36.016174 65.647043
F 16.042274 36.016174 87.474954
F 15.813684 36.016174 109.302864
F 16.956633 59.169431 0.163311
F 16.728043 59.169431 21.991223
F 16.499453 59.169431 43.819133
F 16.270863 59.169431 65.647043
F 16.042274 59.169431 87.474954
F 15.813684 59.169431 109.302864
F 43.690270 12.862916 0.443276
F 43.461680 12.862916 22.271187
F 43.233090 12.862916 44.099097
F 43.004501 12.862916 65.927007
F 42.775911 12.862916 87.754918
F 42.547321 12.862916 109.582828
F 43.690270 36.016174 0.443276
F 43.461680 36.016174 22.271187
F 43.233090 36.016174 44.099097
F 43.004501 36.016174 65.927007
F 42.775911 36.016174 87.754918
F 42.547321 36.016174 109.582828
F 43.690270 59.169431 0.443276
F 43.461680 59.169431 22.271187
F 43.233090 59.169431 44.099097
F 43.004501 59.169431 65.927007
F 42.775911 59.169431 87.754918
F 42.547321 59.169431 109.582828
F 16.956633 20.580671 0.163312
F 16.728043 20.580671 21.991223
F 16.499453 20.580671 43.819134
F 16.270863 20.580671 65.647044
F 16.042274 20.580671 87.474954
F 15.813684 20.580671 109.302865
F 16.956633 43.733929 0.163312
F 16.728043 43.733929 21.991223
F 16.499453 43.733929 43.819134
F 16.270863 43.733929 65.647044
F 16.042274 43.733929 87.474954
F 15.813684 43.733929 109.302865
F 16.956633 66.887186 0.163312
F 16.728043 66.887186 21.991223
F 16.499453 66.887186 43.819134
F 16.270863 66.887186 65.647044
F 16.042274 66.887186 87.474954
F 15.813684 66.887186 109.302865
F 43.690270 20.580671 0.443277
F 43.461680 20.580671 22.271187
F 43.233090 20.580671 44.099098
F 43.004501 20.580671 65.927008
F 42.775911 20.580671 87.754918
F 42.547321 20.580671 109.582829
F 43.690270 43.733929 0.443277
F 43.461680 43.733929 22.271187
F 43.233090 43.733929 44.099098
F 43.004501 43.733929 65.927008
F 42.775911 43.733929 87.754918
F 42.547321 43.733929 109.582829
F 43.690270 66.887186 0.443277
F 43.461680 66.887186 22.271187
F 43.233090 66.887186 44.099098
F 43.004501 66.887186 65.927008
F 42.775911 66.887186 87.754918
F 42.547321 66.887186 109.582829
F 25.867849 5.145165 0.256635
F 25.639259 5.145165 22.084546
F 25.410669 5.145165 43.912456
F 25.182080 5.145165 65.740367
F 24.953490 5.145165 87.568277
F 24.724900 5.145165 109.396187
F 25.867849 28.298423 0.256635
F 25.639259 28.298423 22.084546
F 25.410669 28.298423 43.912456
F 25.182080 28.298423 65.740367
F 24.953490 28.298423 87.568277
F 24.724900 28.298423 109.396187
F 25.867849 51.451680 0.256635
F 25.639259 51.451680 22.084546
F 25.410669 51.451680 43.912456
F 25.182080 51.451680 65.740367
F 24.953490 51.451680 87.568277
F 24.724900 51.451680 109.396187
F 51.915717 5.145165 66.020331
F 51.687127 5.145165 87.848241
F 51.458537 5.145165 109.676152
F 51.915717 28.298423 66.020331
F 51.687127 28.298423 87.848241
F 51.458537 28.298423 109.676152
F 51.915717 51.451680 66.020331
F 51.687127 51.451680 87.848241
F 51.458537 51.451680 109.676152
F 25.867849 12.862917 0.256634
F 25.639259 12.862917 22.084545
F 25.410669 12.862917 43.912455
F 25.182080 12.862917 65.740366
F 24.953490 12.862917 87.568276
F 24.724900 12.862917 109.396186
F 25.867849 36.016175 0.256634
F 25.639259 36.016175 22.084545
F 25.410669 36.016175 43.912455
F 25.182080 36.016175 65.740366
F 24.953490 36.016175 87.568276
F 24.724900 36.016175 109.396186
F 25.867849 59.169432 0.256634
F 25.639259 59.169432 22.084545
F 25.410669 59.169432 43.912455
F 25.182080 59.169432 65.740366
F 24.953490 59.169432 87.568276
F 24.724900 59.169432 109.396186
F 51.915717 12.862917 66.020330
F 51.687127 12.862917 87.848240
F 51.458537 12.862917 109.676151
F 51.915717 36.016175 66.020330
F 51.687127 36.016175 87.848240
F 51.458537 36.016175 109.676151
F 51.915717 59.169432 66.020330
F 51.687127 59.169432 87.848240
F 51.458537 59.169432 109.676151
F 25.867849 20.580673 0.256635
F 25.639259 20.580673 22.084546
F 25.410669 20.580673 43.912456
F 25.182080 20.580673 65.740366
F 24.953490 20.580673 87.568277
F 24.724900 20.580673 109.396187
F 25.867849 43.733930 0.256635
F 25.639259 43.733930 22.084546
F 25.410669 43.733930 43.912456
F 25.182080 43.733930 65.740366
F 24.953490 43.733930 87.568277
F 24.724900 43.733930 109.396187
F 25.867849 66.887188 0.256635
F 25.639259 66.887188 22.084546
F 25.410669 66.887188 43.912456
F 25.182080 66.887188 65.740366
F 24.953490 66.887188 87.568277
F 24.724900 66.887188 109.396187
F 51.915717 20.580673 66.020330
F 51.687127 20.580673 87.848241
F 51.458537 20.580673 109.676152
F 51.915717 43.733930 66.020330
F 51.687127 43.733930 87.848241
F 51.458537 43.733930 109.676152
F 51.915717 66.887188 66.020330
F 51.687127 66.887188 87.848241
F 51.458537 66.887188 109.676152
F 8.016857 5.145165 2.798481
F 7.788268 5.145165 24.626391
F 7.559678 5.145165 46.454301
F 7.331088 5.145165 68.282212
F 7.102499 5.145165 90.110122
F 6.873909 5.145165 111.938032
F 8.016857 28.298423 2.798481
F 7.788268 28.298423 24.626391
F 7.559678 28.298423 46.454301
F 7.331088 28.298423 68.282212
F 7.102499 28.298423 90.110122
F 6.873909 28.298423 111.938032
F 8.016857 51.451680 2.798481
F 7.788268 51.451680 24.626391
F 7.559678 51.451680 46.454301
F 7.331088 51.451680 68.282212
F 7.102499 51.451680 90.110122
F 6.873909 51.451680 111.938032
F 34.750495 5.145165 3.078445
F 34.521905 5.145165 24.906355
F 34.293315 5.145165 46.734265
F 34.064725 5.145165 68.562176
F 33.836136 5.145165 90.390086
F 33.607546 5.145165 112.217996
F 34.750495 28.298423 3.078445
F 34.521905 28.298423 24.906355
F 34.293315 28.298423 46.734265
F 34.064725 28.298423 68.562176
F 33.836136 28.298423 90.390086
F 33.607546 28.298423 112.217996
F 34.750495 51.451680 3.078445
F 34.521905 51.451680 24.906355
F 34.293315 51.451680 46.734265
F 34.064725 51.451680 68.562176
F 33.836136 51.451680 90.390086
F 33.607546 51.451680 112.217996
F 8.016857 12.862917 2.798481
F 7.788268 12.862917 24.626392
F 7.559678 12.862917 46.454302
F 7.331088 12.862917 68.282213
F 7.102499 12.862917 90.110123
F 6.873909 12.862917 111.938033
F 8.016857 36.016175 2.798481
F 7.788268 36.016175 24.626392
F 7.559678 36.016175 46.454302
F 7.331088 36.016175 68.282213
F 7.102499 36.016175 90.110123
F 6.873909 36.016175 111.938033
F 8.016857 59.169432 2.798481
F 7.788268 59.169432 24.626392
F 7.559678 59.169432 46.454302
F 7.331088 59.169432 68.282213
F 7.102499 59.169432 90.110123
F 6.873909 59.169432 111.938033
F 34.750495 12.862917 3.078445
F 34.521905 12.862917 24.906356
F 34.293315 12.862917 46.734266
F 34.064725 12.862917 68.562177
F 33.836136 12.862917 90.390087
F 33.607546 12.862917 112.217997
F 34.750495 36.016175 3.078445
F 34.521905 36.016175 24.906356
F 34.293315 36.016175 46.734266
F 34.064725 36.016175 68.562177
F 33.836136 36.016175 90.390087
F 33.607546 36.016175 112.217997
F 34.750495 59.169432 3.078445
F 34.521905 59.169432 24.906356
F 34.293315 59.169432 46.734266
F 34.064725 59.169432 68.562177
F 33.836136 59.169432 90.390087
F 33.607546 59.169432 112.217997
F 8.016857 20.580673 2.798481
F 7.788268 20.580673 24.626391
F 7.559678 20.580673 46.454302
F 7.331088 20.580673 68.282212
F 7.102499 20.580673 90.110122
F 6.873909 20.580673 111.938033
F 8.016857 43.733930 2.798481
F 7.788268 43.733930 24.626391
F 7.559678 43.733930 46.454302
F 7.331088 43.733930 68.282212
F 7.102499 43.733930 90.110122
F 6.873909 43.733930 111.938033
F 8.016857 66.887188 2.798481
F 7.788268 66.887188 24.626391
F 7.559678 66.887188 46.454302
F 7.331088 66.887188 68.282212
F 7.102499 66.887188 90.110122
F 6.873909 66.887188 111.938033
F 34.750495 20.580673 3.078445
F 34.521905 20.580673 24.906355
F 34.293315 20.580673 46.734266
F 34.064725 20.580673 68.562176
F 33.836136 20.580673 90.390086
F 33.607546 20.580673 112.217997
F 34.750495 43.733930 3.078445
F 34.521905 43.733930 24.906355
F 34.293315 43.733930 46.734266
F 34.064725 43.733930 68.562176
F 33.836136 43.733930 90.390086
F 33.607546 43.733930 112.217997
F 34.750495 66.887188 3.078445
F 34.521905 66.887188 24.906355
F 34.293315 66.887188 46.734266
F 34.064725 66.887188 68.562176
F 33.836136 66.887188 90.390086
F 33.607546 66.887188 112.217997
F 16.928071 5.145164 2.891803
F 16.699481 5.145164 24.719713
F 16.470891 5.145164 46.547623
F 16.242302 5.145164 68.375534
F 16.013712 5.145164 90.203444
F 15.785122 5.145164 112.031355
F 16.928071 28.298422 2.891803
F 16.699481 28.298422 24.719713
F 16.470891 28.298422 46.547623
F 16.242302 28.298422 68.375534
F 16.013712 28.298422 90.203444
F 15.785122 28.298422 112.031355
F 16.928071 51.451679 2.891803
F 16.699481 51.451679 24.719713
F 16.470891 51.451679 46.547623
F 16.242302 51.451679 68.375534
F 16.013712 51.451679 90.203444
F 15.785122 51.451679 112.031355
F 43.661708 5.145164 3.171767
F 43.433118 5.145164 24.999677
F 43.204528 5.145164 46.827587
F 42.975939 5.145164 68.655498
F 42.747349 5.145164 90.483409
F 42.518759 5.145164 112.311320
F 43.661708 28.298422 3.171767
F 43.433118 28.298422 24.999677
F 43.204528 28.298422 46.827587
F 42.975939 28.298422 68.655498
F 42.747349 28.298422 90.483409
F 42.518759 28.298422 112.311320
F 43.661708 51.451679 3.171767
F 43.433118 51.451679 24.999677
F 43.204528 51.451679 46.827587
F 42.975939 51.451679 68.655498
F 42.747349 51.451679 90.483409
F 42.518759 51.451679 112.311320
F 16.928071 12.862917 2.891803
F 16.699481 12.862917 24.719714
F 16.470891 12.862917 46.547624
F 16.242302 12.862917 68.375535
F 16.013712 12.862917 90.203445
F 15.785122 12.862917 112.031355
F 16.928071 36.016174 2.891803
F 16.699481 36.016174 24.719714
F 16.470891 36.016174 46.547624
F 16.242302 36.016174 68.375535
F 16.013712 36.016174 90.203445
F 15.785122 36.016174 112.031355
F 16.928071 59.169432 2.891803
F 16.699481 59.169432 24.719714
F 16.470891 59.169432 46.547624
F 16.242302 59.169432 68.375535
F 16.013712 59.169432 90.203445
F 15.785122 59.169432 112.031355
F 43.661708 12.862917 3.171767
F 43.433118 12.862917 24.999678
F 43.204528 12.862917 46.827588
F 42.975939 12.862917 68.655499
F 42.747349 12.862917 90.483410
F 42.518759 12.862917 112.311320
F 43.661708 36.016174 3.171767
F 43.433118 36.016174 24.999678
F 43.204528 36.016174 46.827588
F 42.975939 36.016174 68.655499
F 42.747349 36.016174 90.483410
F 42.518759 36.016174 112.311320
F 43.661708 59.169432 3.171767
F 43.433118 59.169432 24.999678
F 43.204528 59.169432 46.827588
F 42.975939 59.169432 68.655499
F 42.747349 59.169432 90.483410
F 42.518759 59.169432 112.311320
F 16.928071 20.580672 2.891803
F 16.699481 20.580672 24.719713
F 16.470891 20.580672 46.547624
F 16.242302 20.580672 68.375534
F 16.013712 20.580672 90.203444
F 15.785122 20.580672 112.031355
F 16.928071 43.733929 2.891803
F 16.699481 43.733929 24.719713
F 16.470891 43.733929 46.547624
F 16.242302 43.733929 68.375534
F 16.013712 43.733929 90.203444
F 15.785122 43.733929 112.031355
F 16.928071 66.887187 2.891803
F 16.699481 66.887187 24.719713
F 16.470891 66.887187 46.547624
F 16.242302 66.887187 68.375534
F 16.013712 66.887187 90.203444
F 15.785122 66.887187 112.031355
F 43.661708 20.580672 3.171767
F 43.433118 20.580672 24.999677
F 43.204528 20.580672 46.827588
F 42.975939 20.580672 68.655498
F 42.747349 20.580672 90.483409
F 42.518759 20.580672 112.311320
F 43.661708 43.733929 3.171767
F 43.433118 43.733929 24.999677
F 43.204528 43.733929 46.827588
F 42.975939 43.733929 68.655498
F 42.747349 43.733929 90.483409
F 42.518759 43.733929 112.311320
F 43.661708 66.887187 3.171767
F 43.433118 66.887187 24.999677
F 43.204528 66.887187 46.827588
F 42.975939 66.887187 68.655498
F 42.747349 66.887187 90.483409
F 42.518759 66.887187 112.311320
F 25.839286 5.145165 2.985122
F 25.610696 5.145165 24.813033
F 25.382107 5.145165 46.640944
F 25.153517 5.145165 68.468855
F 24.924927 5.145165 90.296765
F 24.696338 5.145165 112.124675
F 25.839286 28.298423 2.985122
F 25.610696 28.298423 24.813033
F 25.382107 28.298423 46.640944
F 25.153517 28.298423 68.468855
F 24.924927 28.298423 90.296765
F 24.696338 28.298423 112.124675
F 25.839286 51.451680 2.985122
F 25.610696 51.451680 24.813033
F 25.382107 51.451680 46.640944
F 25.153517 51.451680 68.468855
F 24.924927 51.451680 90.296765
F 24.696338 51.451680 112.124675
F 51.887155 5.145165 68.748819
F 51.658565 5.145165 90.576729
F 51.429976 5.145165 112.404639
F 51.887155 28.298423 68.748819
F 51.658565 28.298423 90.576729
F 51.429976 28.298423 112.404639
F 51.887155 51.451680 68.748819
F 51.658565 51.451680 90.576729
F 51.429976 51.451680 112.404639
F 25.839286 12.862917 2.985123
F 25.610696 12.862917 24.813034
F 25.382107 12.862917 46.640945
F 25.153517 12.862917 68.468856
F 24.924927 12.862917 90.296766
F 24.696338 12.862917 112.124676
F 25.839286 36.016175 2.985123
F 25.610696 36.016175 24.813034
F 25.382107 36.016175 46.640945
F 25.153517 36.016175 68.468856
F 24.924927 36.016175 90.296766
F 24.696338 36.016175 112.124676
F 25.839286 59.169432 2.985123
F 25.610696 59.169432 24.813034
F 25.382107 59.169432 46.640945
F 25.153517 59.169432 68.468856
F 24.924927 59.169432 90.296766
F 24.696338 59.169432 112.124676
F 51.887155 12.862917 68.748820
F 51.658565 12.862917 90.576730
F 51.429976 12.862917 112.404640
F 51.887155 36.016175 68.748820
F 51.658565 36.016175 90.576730
F 51.429976 36.016175 112.404640
F 51.887155 59.169432 68.748820
F 51.658565 59.169432 90.576730
F 51.429976 59.169432 112.404640
F 25.839286 20.580672 2.985123
F 25.610696 20.580672 24.813033
F 25.382107 20.580672 46.640944
F 25.153517 20.580672 68.468855
F 24.924927 20.580672 90.296765
F 24.696338 20.580672 112.124676
F 25.839286 43.733930 2.985123
F 25.610696 43.733930 24.813033
F 25.382107 43.733930 46.640944
F 25.153517 43.733930 68.468855
F 24.924927 43.733930 90.296765
F 24.696338 43.733930 112.124676
F 25.839286 66.887188 2.985123
F 25.610696 66.887188 24.813033
F 25.382107 66.887188 46.640944
F 25.153517 66.887188 68.468855
F 24.924927 66.887188 90.296765
F 24.696338 66.887188 112.124676
F 51.887155 20.580672 68.748819
F 51.658565 20.580672 90.576729
F 51.429976 20.580672 112.404640
F 51.887155 43.733930 68.748819
F 51.658565 43.733930 90.576729
F 51.429976 43.733930 112.404640
F 51.887155 66.887188 68.748819
F 51.658565 66.887188 90.576729
F 51.429976 66.887188 112.404640
F 7.978748 7.717749 6.436465
F 7.750158 7.717749 28.264376
F 7.521569 7.717749 50.092286
F 7.292979 7.717749 71.920196
F 7.064389 7.717749 93.748107
F 6.835800 7.717749 115.576017
F 7.978748 30.871007 6.436465
F 7.750158 30.871007 28.264376
F 7.521569 30.871007 50.092286
F 7.292979 30.871007 71.920196
F 7.064389 30.871007 93.748107
F 6.835800 30.871007 115.576017
F 7.978748 54.024264 6.436465
F 7.750158 54.024264 28.264376
F 7.521569 54.024264 50.092286
F 7.292979 54.024264 71.920196
F 7.064389 54.024264 93.748107
F 6.835800 54.024264 115.576017
F 34.712386 7.717749 6.716429
F 34.483797 7.717749 28.544340
F 34.255207 7.717749 50.372250
F 34.026617 7.717749 72.200160
F 33.798027 7.717749 94.028072
F 33.569438 7.717749 115.855982
F 34.712386 30.871007 6.716429
F 34.483797 30.871007 28.544340
F 34.255207 30.871007 50.372250
F 34.026617 30.871007 72.200160
F 33.798027 30.871007 94.028072
F 33.569438 30.871007 115.855982
F 34.712386 54.024264 6.716429
F 34.483797 54.024264 28.544340
F 34.255207 54.024264 50.372250
F 34.026617 54.024264 72.200160
F 33.798027 54.024264 94.028072
F 33.569438 54.024264 115.855982
F 7.978748 15.435502 6.436466
F 7.750158 15.435502 28.264377
F 7.521569 15.435502 50.092287
F 7.292979 15.435502 71.920197
F 7.064389 15.435502 93.748108
F 6.835800 15.435502 115.576018
F 7.978748 38.588760 6.436466
F 7.750158 38.588760 28.264377
F 7.521569 38.588760 50.092287
F 7.292979 38.588760 71.920197
F 7.064389 38.588760 93.748108
F 6.835800 38.588760 115.576018
F 7.978748 61.742017 6.436466
F 7.750158 61.742017 28.264377
F 7.521569 61.742017 50.092287
F 7.292979 61.742017 71.920197
F 7.064389 61.742017 93.748108
F 6.835800 61.742017 115.576018
F 34.712386 15.435502 6.716430
F 34.483797 15.435502 28.544341
F 34.255207 15.435502 50.372251
F 34.026617 15.435502 72.200161
F 33.798027 15.435502 94.028073
F 33.569438 15.435502 115.855983
F 34.712386 38.588760 6.716430
F 34.483797 38.588760 28.544341
F 34.255207 38.588760 50.372251
F 34.026617 38.588760 72.200161
F 33.798027 38.588760 94.028073
F 33.569438 38.588760 115.855983
F 34.712386 61.742017 6.716430
F 34.483797 61.742017 28.544341
F 34.255207 61.742017 50.372251
F 34.026617 61.742017 72.200161
F 33.798027 61.742017 94.028073
F 33.569438 61.742017 115.855983
F 7.978748 0.000000 6.436465
F 7.750158 0.000000 28.264376
F 7.521569 0.000000 50.092286
F 7.292979 0.000000 71.920197
F 7.064389 0.000000 93.748107
F 6.835800 0.000000 115.576017
F 7.978748 23.153257 6.436465
F 7.750158 23.153257 28.264376
F 7.521569 23.153257 50.092286
F 7.292979 23.153257 71.920197
F 7.064389 23.153257 93.748107
F 6.835800 23.153257 115.576017
F 7.978748 46.306515 6.436465
F 7.750158 46.306515 28.264376
F 7.521569 46.306515 50.092286
F 7.292979 46.306515 71.920197
F 7.064389 46.306515 93.748107
F 6.835800 46.306515 115.576017
F 34.712386 0.000000 6.716429
F 34.483797 0.000000 28.544340
F 34.255207 0.000000 50.372250
F 34.026617 0.000000 72.200161
F 33.798027 0.000000 94.028072
F 33.569438 0.000000 115.855982
F 34.712386 23.153257 6.716429
F 34.483797 23.153257 28.544340
F 34.255207 23.153257 50.372250
F 34.026617 23.153257 72.200161
F 33.798027 23.153257 94.028072
F 33.569438 23.153257 115.855982
F 34.712386 46.306515 6.716429
F 34.483797 46.306515 28.544340
F 34.255207 46.306515 50.372250
F 34.026617 46.306515 72.200161
F 33.798027 46.306515 94.028072
F 33.569438 46.306515 115.855982
F 16.889962 7.717751 6.529787
F 16.661372 7.717751 28.357698
F 16.432782 7.717751 50.185609
F 16.204192 7.717751 72.013520
F 15.975603 7.717751 93.841430
F 15.747013 7.717751 115.669340
F 16.889962 30.871008 6.529787
F 16.661372 30.871008 28.357698
F 16.432782 30.871008 50.185609
F 16.204192 30.871008 72.013520
F 15.975603 30.871008 93.841430
F 15.747013 30.871008 115.669340
F 16.889962 54.024266 6.529787
F 16.661372 54.024266 28.357698
F 16.432782 54.024266 50.185609
F 16.204192 54.024266 72.013520
F 15.975603 54.024266 93.841430
F 15.747013 54.024266 115.669340
F 43.623599 7.717751 6.809752
F 43.395009 7.717751 28.637663
F 43.166419 7.717751 50.465573
F 42.937829 7.717751 72.293484
F 42.709240 7.717751 94.121394
F 42.480650 7.717751 115.949304
F 43.623599 30.871008 6.809752
F 43.395009 30.871008 28.637663
F 43.166419 30.871008 50.465573
F 42.937829 30.871008 72.293484
F 42.709240 30.871008 94.121394
F 42.480650 30.871008 115.949304
F 43.623599 54.024266 6.809752
F 43.395009 54.024266 28.637663
F 43.166419 54.024266 50.465573
F 42.937829 54.024266 72.293484
F 42.709240 54.024266 94.121394
F 42.480650 54.024266 115.949304
F 16.889962 15.435503 6.529788
F 16.661372 15.435503 28.357699
F 16.432782 15.435503 50.185610
F 16.204192 15.435503 72.013521
F 15.975603 15.435503 93.841431
F 15.747013 15.435503 115.669341
F 16.889962 38.588761 6.529788
F 16.661372 38.588761 28.357699
F 16.432782 38.588761 50.185610
F 16.204192 38.588761 72.013521
F 15.975603 38.588761 93.841431
F 15.747013 38.588761 115.669341
F 16.889962 61.742018 6.529788
F 16.661372 61.742018 28.357699
F 16.432782 61.742018 50.185610
F 16.204192 61.742018 72.013521
F 15.975603 61.742018 93.841431
F 15.747013 61.742018 115.669341
F 43.623599 15.435503 6.809753
F 43.395009 15.435503 28.637664
F 43.166419 15.435503 50.465574
F 42.937829 15.435503 72.293485
F 42.709240 15.435503 94.121395
F 42.480650 15.435503 115.949305
F 43.623599 38.588761 6.809753
F 43.395009 38.588761 28.637664
F 43.166419 38.588761 50.465574
F 42.937829 38.588761 72.293485
F 42.709240 38.588761 94.121395
F 42.480650 38.588761 115.949305
F 43.623599 61.742018 6.809753
F 43.395009 61.742018 28.637664
F 43.166419 61.742018 50.465574
F 42.937829 61.742018 72.293485
F 42.709240 61.742018 94.121395
F 42.480650 61.742018 115.949305
F 16.889962 0.000001 6.529787
F 16.661372 0.000001 28.357698
F 16.432782 0.000001 50.185609
F 16.204192 0.000001 72.013520
F 15.975603 0.000001 93.841430
F 15.747013 0.000001 115.669340
F 16.889962 23.153259 6.529787
F 16.661372 23.153259 28.357698
F 16.432782 23.153259 50.185609
F 16.204192 23.153259 72.013520
F 15.975603 23.153259 93.841430
F 15.747013 23.153259 115.669340
F 16.889962 46.306516 6.529787
F 16.661372 46.306516 28.357698
F 16.432782 46.306516 50.185609
F 16.204192 46.306516 72.013520
F 15.975603 46.306516 93.841430
F 15.747013 46.306516 115.669340
F 43.623599 0.000001 6.809752
F 43.395009 0.000001 28.637663
F 43.166419 0.000001 50.465573
F 42.937829 0.000001 72.293484
F 42.709240 0.000001 94.121394
F 42.480650 0.000001 115.949304
F 43.623599 23.153259 6.809752
F 43.395009 23.153259 28.637663
F 43.166419 23.153259 50.465573
F 42.937829 23.153259 72.293484
F 42.709240 23.153259 94.121394
F 42.480650 23.153259 115.949304
F 43.623599 46.306516 6.809752
F 43.395009 46.306516 28.637663
F 43.166419 46.306516 50.465573
F 42.937829 46.306516 72.293484
F 42.709240 46.306516 94.121394
F 42.480650 46.306516 115.949304
F 25.801179 7.717750 6.623108
F 25.572589 7.717750 28.451019
F 25.343999 7.717750 50.278929
F 25.115410 7.717750 72.106839
F 24.886820 7.717750 93.934750
F 24.658230 7.717750 115.762660
F 25.801179 30.871007 6.623108
F 25.572589 30.871007 28.451019
F 25.343999 30.871007 50.278929
F 25.115410 30.871007 72.106839
F 24.886820 30.871007 93.934750
F 24.658230 30.871007 115.762660
F 25.801179 54.024265 6.623108
F 25.572589 54.024265 28.451019
F 25.343999 54.024265 50.278929
F 25.115410 54.024265 72.106839
F 24.886820 54.024265 93.934750
F 24.658230 54.024265 115.762660
F 51.849047 7.717750 72.386803
F 51.620457 7.717750 94.214714
F 51.391867 7.717750 116.042624
F 51.849047 30.871007 72.386803
F 51.620457 30.871007 94.214714
F 51.391867 30.871007 116.042624
F 51.849047 54.024265 72.386803
F 51.620457 54.024265 94.214714
F 51.391867 54.024265 116.042624
F 25.801179 15.435502 6.623109
F 25.572589 15.435502 28.451020
F 25.343999 15.435502 50.278930
F 25.115410 15.435502 72.106841
F 24.886820 15.435502 93.934751
F 24.658230 15.435502 115.762661
F 25.801179 38.588760 6.623109
F 25.572589 38.588760 28.451020
F 25.343999 38.588760 50.278930
F 25.115410 38.588760 72.106841
F 24.886820 38.588760 93.934751
F 24.658230 38.588760 115.762661
F 25.801179 61.742017 6.623109
F 25.572589 61.742017 28.451020
F 25.343999 61.742017 50.278930
F 25.115410 61.742017 72.106841
F 24.886820 61.742017 93.934751
F 24.658230 61.742017 115.762661
F 51.849047 15.435502 72.386805
F 51.620457 15.435502 94.214715
F 51.391867 15.435502 116.042625
F 51.849047 38.588760 72.386805
F 51.620457 38.588760 94.214715
F 51.391867 38.588760 116.042625
F 51.849047 61.742017 72.386805
F 51.620457 61.742017 94.214715
F 51.391867 61.742017 116.042625
F 25.801179 0.000000 6.623108
F 25.572589 0.000000 28.451019
F 25.343999 0.000000 50.278929
F 25.115410 0.000000 72.106840
F 24.886820 0.000000 93.934750
F 24.658230 0.000000 115.762660
F 25.801179 23.153258 6.623108
F 25.572589 23.153258 28.451019
F 25.343999 23.153258 50.278929
F 25.115410 23.153258 72.106840
F 24.886820 23.153258 93.934750
F 24.658230 23.153258 115.762660
F 25.801179 46.306515 6.623108
F 25.572589 46.306515 28.451019
F 25.343999 46.306515 50.278929
F 25.115410 46.306515 72.106840
F 24.886820 46.306515 93.934750
F 24.658230 46.306515 115.762660
F 51.849047 0.000000 72.386804
F 51.620457 0.000000 94.214714
F 51.391867 0.000000 116.042624
F 51.849047 23.153258 72.386804
F 51.620457 23.153258 94.214714
F 51.391867 23.153258 116.042624
F 51.849047 46.306515 72.386804
F 51.620457 46.306515 94.214714
F 51.391867 46.306515 116.042624
F 1.257257 1.286291 10.004460
F 1.028668 1.286291 31.832370
F 0.800078 1.286291 53.660280
F 0.571488 1.286291 75.488191
F 0.342899 1.286291 97.316101
F 0.114309 1.286291 119.144012
F 1.257257 24.439548 10.004460
F 1.028668 24.439548 31.832370
F 0.800078 24.439548 53.660280
F 0.571488 24.439548 75.488191
F 0.342899 24.439548 97.316101
F 0.114309 24.439548 119.144012
F 1.257257 47.592806 10.004460
F 1.028668 47.592806 31.832370
F 0.800078 47.592806 53.660280
F 0.571488 47.592806 75.488191
F 0.342899 47.592806 97.316101
F 0.114309 47.592806 119.144012
F 27.990894 1.286291 10.284424
F 27.762305 1.286291 32.112334
F 27.533715 1.286291 53.940244
F 27.305125 1.286291 75.768155
F 27.076536 1.286291 97.596065
F 26.847946 1.286291 119.423976
F 27.990894 24.439548 10.284424
F 27.762305 24.439548 32.112334
F 27.533715 24.439548 53.940244
F 27.305125 24.439548 75.768155
F 27.076536 24.439548 97.596065
F 26.847946 24.439548 119.423976
F 27.990894 47.592806 10.284424
F 27.762305 47.592806 32.112334
F 27.533715 47.592806 53.940244
F 27.305125 47.592806 75.768155
F 27.076536 47.592806 97.596065
F 26.847946 47.592806 119.423976
F 1.257257 9.004040 10.004460
F 1.028668 9.004040 31.832370
F 0.800078 9.004040 53.660280
F 0.571488 9.004040 75.488191
F 0.342899 9.004040 97.316101
F 0.114309 9.004040 119.144012
F 1.257257 32.157298 10.004460
F 1.028668 32.157298 31.832370
F 0.800078 32.157298 53.660280
F 0.571488 32.157298 75.488191
F 0.342899 32.157298 97.316101
F 0.114309 32.157298 119.144012
F 1.257257 55.310555 10.004460
F 1.028668 55.310555 31.832370
F 0.800078 55.310555 53.660280
F 0.571488 55.310555 75.488191
F 0.342899 55.310555 97.316101
F 0.114309 55.310555 119.144012
F 27.990894 9.004040 10.284424
F 27.762305 9.004040 32.112334
F 27.533715 9.004040 53.940244
F 27.305125 9.004040 75.768155
F 27.076536 9.004040 97.596065
F 26.847946 9.004040 119.423976
F 27.990894 32.157298 10.284424
F 27.762305 32.157298 32.112334
F 27.533715 32.157298 53.940244
F 27.305125 32.157298 75.768155
F 27.076536 32.157298 97.596065
F 26.847946 32.157298 119.423976
F 27.990894 55.310555 10.284424
F 27.762305 55.310555 32.112334
F 27.533715 55.310555 53.940244
F 27.305125 55.310555 75.768155
F 27.076536 55.310555 97.596065
F 26.847946 55.310555 119.423976
F 1.257257 16.721795 10.004460
F 1.028668 16.721795 31.832371
F 0.800078 16.721795 53.660281
F 0.571488 16.721795 75.488192
F 0.342899 16.721795 97.316102
F 0.114309 16.721795 119.144012
F 1.257257 39.875053 10.004460
F 1.028668 39.875053 31.832371
F 0.800078 39.875053 53.660281
F 0.571488 39.875053 75.488192
F 0.342899 39.875053 97.316102
F 0.114309 39.875053 119.144012
F 1.257257 63.028310 10.004460
F 1.028668 63.028310 31.832371
F 0.800078 63.028310 53.660281
F 0.571488 63.028310 75.488192
F 0.342899 63.028310 97.316102
F 0.114309 63.028310 119.144012
F 27.990894 16.721795 10.284424
F 27.762305 16.721795 32.112335
F 27.533715 16.721795 53.940245
F 27.305125 16.721795 75.768156
F 27.076536 16.721795 97.596066
F 26.847946 16.721795 119.423976
F 27.990894 39.875053 10.284424
F 27.762305 39.875053 32.112335
F 27.533715 39.875053 53.940245
F 27.305125 39.875053 75.768156
F 27.076536 39.875053 97.596066
F 26.847946 39.875053 119.423976
F 27.990894 63.028310 10.284424
F 27.762305 63.028310 32.112335
F 27.533715 63.028310 53.940245
F 27.305125 63.028310 75.768156
F 27.076536 63.028310 97.596066
F 26.847946 63.028310 119.423976
F 10.168466 1.286291 10.097781
F 9.939876 1.286291 31.925691
F 9.711286 1.286291 53.753602
F 9.482697 1.286291 75.581512
F 9.254107 1.286291 97.409422
F 9.025517 1.286291 119.237333
F 10.168466 24.439548 10.097781
F 9.939876 24.439548 31.925691
F 9.711286 24.439548 53.753602
F 9.482697 24.439548 75.581512
F 9.254107 24.439548 97.409422
F 9.025517 24.439548 119.237333
F 10.168466 47.592806 10.097781
F 9.939876 47.592806 31.925691
F 9.711286 47.592806 53.753602
F 9.482697 47.592806 75.581512
F 9.254107 47.592806 97.409422
F 9.025517 47.592806 119.237333
F 36.902103 1.286291 10.377745
F 36.673513 1.286291 32.205655
F 36.444923 1.286291 54.033566
F 36.216334 1.286291 75.861476
F 35.987744 1.286291 97.689387
F 35.759154 1.286291 119.517298
F 36.902103 24.439548 10.377745
F 36.673513 24.439548 32.205655
F 36.444923 24.439548 54.033566
F 36.216334 24.439548 75.861476
F 35.987744 24.439548 97.689387
F 35.759154 24.439548 119.517298
F 36.902103 47.592806 10.377745
F 36.673513 47.592806 32.205655
F 36.444923 47.592806 54.033566
F 36.216334 47.592806 75.861476
F 35.987744 47.592806 97.689387
F 35.759154 47.592806 119.517298
F 10.168466 9.004040 10.097781
F 9.939876 9.004040 31.925691
F 9.711286 9.004040 53.753602
F 9.482697 9.004040 75.581512
F 9.254107 9.004040 97.409422
F 9.025517 9.004040 119.237333
F 10.168466 32.157298 10.097781
F 9.939876 32.157298 31.925691
F 9.711286 32.157298 53.753602
F 9.482697 32.157298 75.581512
F 9.254107 32.157298 97.409422
F 9.025517 32.157298 119.237333
F 10.168466 55.310555 10.097781
F 9.939876 55.310555 31.925691
F 9.711286 55.310555 53.753602
F 9.482697 55.310555 75.581512
F 9.254107 55.310555 97.409422
F 9.025517 55.310555 119.237333
F 36.902103 9.004040 10.377745
F 36.673513 9.004040 32.205655
F 36.444923 9.004040 54.033566
F 36.216334 9.004040 75.861476
F 35.987744 9.004040 97.689387
F 35.759154 9.004040 119.517298
F 36.902103 32.157298 10.377745
F 36.673513 32.157298 32.205655
F 36.444923 32.157298 54.033566
F 36.216334 32.157298 75.861476
F 35.987744 32.157298 97.689387
F 35.759154 32.157298 119.517298
F 36.902103 55.310555 10.377745
F 36.673513 55.310555 32.205655
F 36.444923 55.310555 54.033566
F 36.216334 55.310555 75.861476
F 35.987744 55.310555 97.689387
F 35.759154 55.310555 119.517298
F 10.168466 16.721795 10.097782
F 9.939876 16.721795 31.925692
F 9.711286 16.721795 53.753602
F 9.482697 16.721795 75.581513
F 9.254107 16.721795 97.409423
F 9.025517 16.721795 119.237334
F 10.168466 39.875053 10.097782
F 9.939876 39.875053 31.925692
F 9.711286 39.875053 53.753602
F 9.482697 39.875053 75.581513
F 9.254107 39.875053 97.409423
F 9.025517 39.875053 119.237334
F 10.168466 63.028310 10.097782
F 9.939876 63.028310 31.925692
F 9.711286 63.028310 53.753602
F 9.482697 63.028310 75.581513
F 9.254107 63.028310 97.409423
F 9.025517 63.028310 119.237334
F 36.902103 16.721795 10.377746
F 36.673513 16.721795 32.205656
F 36.444923 16.721795 54.033566
F 36.216334 16.721795 75.861477
F 35.987744 16.721795 97.689388
F 35.759154 16.721795 119.517299
F 36.902103 39.875053 10.377746
F 36.673513 39.875053 32.205656
F 36.444923 39.875053 54.033566
F 36.216334 39.875053 75.861477
F 35.987744 39.875053 97.689388
F 35.759154 39.875053 119.517299
F 36.902103 63.028310 10.377746
F 36.673513 63.028310 32.205656
F 36.444923 63.028310 54.033566
F 36.216334 63.028310 75.861477
F 35.987744 63.028310 97.689388
F 35.759154 63.028310 119.517299
F 19.079680 1.286290 10.191103
F 18.851090 1.286290 32.019013
F 18.622501 1.286290 53.846925
F 18.393911 1.286290 75.674835
F 18.165321 1.286290 97.502745
F 17.936732 1.286290 119.330656
F 19.079680 24.439547 10.191103
F 18.851090 24.439547 32.019013
F 18.622501 24.439547 53.846925
F 18.393911 24.439547 75.674835
F 18.165321 24.439547 97.502745
F 17.936732 24.439547 119.330656
F 19.079680 47.592805 10.191103
F 18.851090 47.592805 32.019013
F 18.622501 47.592805 53.846925
F 18.393911 47.592805 75.674835
F 18.165321 47.592805 97.502745
F 17.936732 47.592805 119.330656
F 45.813318 1.286290 10.471068
F 45.584728 1.286290 32.298978
F 45.356139 1.286290 54.126889
F 45.127549 1.286290 75.954799
F 44.898959 1.286290 97.782709
F 44.670370 1.286290 119.610620
F 45.813318 24.439547 10.471068
F 45.584728 24.439547 32.298978
F 45.356139 24.439547 54.126889
F 45.127549 24.439547 75.954799
F 44.898959 24.439547 97.782709
F 44.670370 24.439547 119.610620
F 45.813318 47.592805 10.471068
F 45.584728 47.592805 32.298978
F 45.356139 47.592805 54.126889
F 45.127549 47.592805 75.954799
F 44.898959 47.592805 97.782709
F 44.670370 47.592805 119.610620
F 19.079680 9.004039 10.191103
F 18.851090 9.004039 32.019013
F 18.622501 9.004039 53.846925
F 18.393911 9.004039 75.674835
F 18.165321 9.004039 97.502745
F 17.936732 9.004039 119.330656
F 19.079680 32.157297 10.191103
F 18.851090 32.157297 32.019013
F 18.622501 32.157297 53.846925
F 18.393911 32.157297 75.674835
F 18.165321 32.157297 97.502745
F 17.936732 32.157297 119.330656
F 19.079680 55.310554 10.191103
F 18.851090 55.310554 32.019013
F 18.622501 55.310554 53.846925
F 18.393911 55.310554 75.674835
F 18.165321 55.310554 97.502745
F 17.936732 55.310554 119.330656
F 45.813318 9.004039 10.471068
F 45.584728 9.004039 32.298978
F 45.356139 9.004039 54.126889
F 45.127549 9.004039 75.954799
F 44.898959 9.004039 97.782709
F 44.670370 9.004039 119.610620
F 45.813318 32.157297 10.471068
F 45.584728 32.157297 32.298978
F 45.356139 32.157297 54.126889
F 45.127549 32.157297 75.954799
F 44.898959 32.157297 97.782709
F 44.670370 32.157297 119.610620
F 45.813318 55.310554 10.471068
F 45.584728 55.310554 32.298978
F 45.356139 55.310554 54.126889
F 45.127549 55.310554 75.954799
F 44.898959 55.310554 97.782709
F 44.670370 55.310554 119.610620
F 19.079680 16.721795 10.191104
F 18.851090 16.721795 32.019014
F 18.622501 16.721795 53.846925
F 18.393911 16.721795 75.674836
F 18.165321 16.721795 97.502746
F 17.936732 16.721795 119.330657
F 19.079680 39.875052 10.191104
F 18.851090 39.875052 32.019014
F 18.622501 39.875052 53.846925
F 18.393911 39.875052 75.674836
F 18.165321 39.875052 97.502746
F 17.936732 39.875052 119.330657
F 19.079680 63.028310 10.191104
F 18.851090 63.028310 32.019014
F 18.622501 63.028310 53.846925
F 18.393911 63.028310 75.674836
F 18.165321 63.028310 97.502746
F 17.936732 63.028310 119.330657
F 45.813318 16.721795 10.471069
F 45.584728 16.721795 32.298979
F 45.356139 16.721795 54.126889
F 45.127549 16.721795 75.954800
F 44.898959 16.721795 97.782710
F 44.670370 16.721795 119.610621
F 45.813318 39.875052 10.471069
F 45.584728 39.875052 32.298979
F 45.356139 39.875052 54.126889
F 45.127549 39.875052 75.954800
F 44.898959 39.875052 97.782710
F 44.670370 39.875052 119.610621
F 45.813318 63.028310 10.471069
F 45.584728 63.028310 32.298979
F 45.356139 63.028310 54.126889
F 45.127549 63.028310 75.954800
F 44.898959 63.028310 97.782710
F 44.670370 63.028310 119.610621
F 1.219145 3.858875 13.642443
F 0.990555 3.858875 35.470354
F 0.761966 3.858875 57.298264
F 0.533376 3.858875 79.126175
F 0.304786 3.858875 100.954085
F 0.076197 3.858875 122.781995
F 1.219145 27.012132 13.642443
F 0.990555 27.012132 35.470354
F 0.761966 27.012132 57.298264
F 0.533376 27.012132 79.126175
F 0.304786 27.012132 100.954085
F 0.076197 27.012132 122.781995
F 1.219145 50.165390 13.642443
F 0.990555 50.165390 35.470354
F 0.761966 50.165390 57.298264
F 0.533376 50.165390 79.126175
F 0.304786 50.165390 100.954085
F 0.076197 50.165390 122.781995
F 27.952782 3.858875 13.922407
F 27.724192 3.858875 35.750318
F 27.495603 3.858875 57.578228
F 27.267013 3.858875 79.406139
F 27.038423 3.858875 101.234050
F 26.809834 3.858875 123.061960
F 27.952782 27.012132 13.922407
F 27.724192 27.012132 35.750318
F 27.495603 27.012132 57.578228
F 27.267013 27.012132 79.406139
F 27.038423 27.012132 101.234050
F 26.809834 27.012132 123.061960
F 27.952782 50.165390 13.922407
F 27.724192 50.165390 35.750318
F 27.495603 50.165390 57.578228
F 27.267013 50.165390 79.406139
F 27.038423 50.165390 101.234050
F 26.809834 50.165390 123.061960
F 1.219145 11.576625 13.642444
F 0.990555 11.576625 35.470354
F 0.761966 11.576625 57.298264
F 0.533376 11.576625 79.126175
F 0.304786 11.576625 100.954085
F 0.076197 11.576625 122.781996
F 1.219145 34.729882 13.642444
F 0.990555 34.729882 35.470354
F 0.761966 34.729882 57.298264
F 0.533376 34.729882 79.126175
F 0.304786 34.729882 100.954085
F 0.076197 34.729882 122.781996
F 1.219145 57.883140 13.642444
F 0.990555 57.883140 35.470354
F 0.761966 57.883140 57.298264
F 0.533376 57.883140 79.126175
F 0.304786 57.883140 100.954085
F 0.076197 57.883140 122.781996
F 27.952782 11.576625 13.922408
F 27.724192 11.576625 35.750318
F 27.495603 11.576625 57.578228
F 27.267013 11.576625 79.406139
F 27.038423 11.576625 101.234050
F 26.809834 11.576625 123.061961
F 27.952782 34.729882 13.922408
F 27.724192 34.729882 35.750318
F 27.495603 34.729882 57.578228
F 27.267013 34.729882 79.406139
F 27.038423 34.729882 101.234050
F 26.809834 34.729882 123.061961
F 27.952782 57.883140 13.922408
F 27.724192 57.883140 35.750318
F 27.495603 57.883140 57.578228
F 27.267013 57.883140 79.406139
F 27.038423 57.883140 101.234050
F 26.809834 57.883140 123.061961
F 1.219145 19.294380 13.642444
F 0.990555 19.294380 35.470355
F 0.761966 19.294380 57.298265
F 0.533376 19.294380 79.126175
F 0.304786 19.294380 100.954086
F 0.076197 19.294380 122.781996
F 1.219145 42.447638 13.642444
F 0.990555 42.447638 35.470355
F 0.761966 42.447638 57.298265
F 0.533376 42.447638 79.126175
F 0.304786 42.447638 100.954086
F 0.076197 42.447638 122.781996
F 1.219145 65.600895 13.642444
F 0.990555 65.600895 35.470355
F 0.761966 65.600895 57.298265
F 0.533376 65.600895 79.126175
F 0.304786 65.600895 100.954086
F 0.076197 65.600895 122.781996
F 27.952782 19.294380 13.922408
F 27.724192 19.294380 35.750319
F 27.495603 19.294380 57.578229
F 27.267013 19.294380 79.406139
F 27.038423 19.294380 101.234051
F 26.809834 19.294380 123.061961
F 27.952782 42.447638 13.922408
F 27.724192 42.447638 35.750319
F 27.495603 42.447638 57.578229
F 27.267013 42.447638 79.406139
F 27.038423 42.447638 101.234051
F 26.809834 42.447638 123.061961
F 27.952782 65.600895 13.922408
F 27.724192 65.600895 35.750319
F 27.495603 65.600895 57.578229
F 27.267013 65.600895 79.406139
F 27.038423 65.600895 101.234051
F 26.809834 65.600895 123.061961
F 10.130351 3.858875 13.735765
F 9.901762 3.858875 35.563675
F 9.673172 3.858875 57.391586
F 9.444582 3.858875 79.219497
F 9.215993 3.858875 101.047407
F 8.987403 3.858875 122.875318
F 10.130351 27.012133 13.735765
F 9.901762 27.012133 35.563675
F 9.673172 27.012133 57.391586
F 9.444582 27.012133 79.219497
F 9.215993 27.012133 101.047407
F 8.987403 27.012133 122.875318
F 10.130351 50.165390 13.735765
F 9.901762 50.165390 35.563675
F 9.673172 50.165390 57.391586
F 9.444582 50.165390 79.219497
F 9.215993 50.165390 101.047407
F 8.987403 50.165390 122.875318
F 36.863990 3.858875 14.015729
F 36.635400 3.858875 35.843640
F 36.406810 3.858875 57.671551
F 36.178220 3.858875 79.499461
F 35.949631 3.858875 101.327371
F 35.721041 3.858875 123.155282
F 36.863990 27.012133 14.015729
F 36.635400 27.012133 35.843640
F 36.406810 27.012133 57.671551
F 36.178220 27.012133 79.499461
F 35.949631 27.012133 101.327371
F 35.721041 27.012133 123.155282
F 36.863990 50.165390 14.015729
F 36.635400 50.165390 35.843640
F 36.406810 50.165390 57.671551
F 36.178220 50.165390 79.499461
F 35.949631 50.165390 101.327371
F 35.721041 50.165390 123.155282
F 10.130351 11.576625 13.735765
F 9.901762 11.576625 35.563675
F 9.673172 11.576625 57.391586
F 9.444582 11.576625 79.219497
F 9.215993 11.576625 101.047408
F 8.987403 11.576625 122.875318
F 10.130351 34.729883 13.735765
F 9.901762 34.729883 35.563675
F 9.673172 34.729883 57.391586
F 9.444582 34.729883 79.219497
F 9.215993 34.729883 101.047408
F 8.987403 34.729883 122.875318
F 10.130351 57.883140 13.735765
F 9.901762 57.883140 35.563675
F 9.673172 57.883140 57.391586
F 9.444582 57.883140 79.219497
F 9.215993 57.883140 101.047408
F 8.987403 57.883140 122.875318
F 36.863990 11.576625 14.015729
F 36.635400 11.576625 35.843640
F 36.406810 11.576625 57.671551
F 36.178220 11.576625 79.499461
F 35.949631 11.576625 101.327372
F 35.721041 11.576625 123.155282
F 36.863990 34.729883 14.015729
F 36.635400 34.729883 35.843640
F 36.406810 34.729883 57.671551
F 36.178220 34.729883 79.499461
F 35.949631 34.729883 101.327372
F 35.721041 34.729883 123.155282
F 36.863990 57.883140 14.015729
F 36.635400 57.883140 35.843640
F 36.406810 57.883140 57.671551
F 36.178220 57.883140 79.499461
F 35.949631 57.883140 101.327372
F 35.721041 57.883140 123.155282
F 10.130351 19.294380 13.735765
F 9.901762 19.294380 35.563676
F 9.673172 19.294380 57.391586
F 9.444582 19.294380 79.219498
F 9.215993 19.294380 101.047408
F 8.987403 19.294380 122.875318
F 10.130351 42.447638 13.735765
F 9.901762 42.447638 35.563676
F 9.673172 42.447638 57.391586
F 9.444582 42.447638 79.219498
F 9.215993 42.447638 101.047408
F 8.987403 42.447638 122.875318
F 10.130351 65.600896 13.735765
F 9.901762 65.600896 35.563676
F 9.673172 65.600896 57.391586
F 9.444582 65.600896 79.219498
F 9.215993 65.600896 101.047408
F 8.987403 65.600896 122.875318
F 36.863990 19.294380 14.015729
F 36.635400 19.294380 35.843641
F 36.406810 19.294380 57.671551
F 36.178220 19.294380 79.499462
F 35.949631 19.294380 101.327372
F 35.721041 19.294380 123.155282
F 36.863990 42.447638 14.015729
F 36.635400 42.447638 35.843641
F 36.406810 42.447638 57.671551
F 36.178220 42.447638 79.499462
F 35.949631 42.447638 101.327372
F 35.721041 42.447638 123.155282
F 36.863990 65.600896 14.015729
F 36.635400 65.600896 35.843641
F 36.406810 65.600896 57.671551
F 36.178220 65.600896 79.499462
F 35.949631 65.600896 101.327372
F 35.721041 65.600896 123.155282
F 19.041569 3.858876 13.829088
F 18.812979 3.858876 35.656998
F 18.584389 3.858876 57.484909
F 18.355800 3.858876 79.312819
F 18.127210 3.858876 101.140730
F 17.898620 3.858876 122.968640
F 19.041569 27.012134 13.829088
F 18.812979 27.012134 35.656998
F 18.584389 27.012134 57.484909
F 18.355800 27.012134 79.312819
F 18.127210 27.012134 101.140730
F 17.898620 27.012134 122.968640
F 19.041569 50.165391 13.829088
F 18.812979 50.165391 35.656998
F 18.584389 50.165391 57.484909
F 18.355800 50.165391 79.312819
F 18.127210 50.165391 101.140730
F 17.898620 50.165391 122.968640
F 45.775206 3.858876 14.109052
F 45.546616 3.858876 35.936962
F 45.318026 3.858876 57.764873
F 45.089437 3.858876 79.592783
F 44.860847 3.858876 101.420694
F 44.632257 3.858876 123.248604
F 45.775206 27.012134 14.109052
F 45.546616 27.012134 35.936962
F 45.318026 27.012134 57.764873
F 45.089437 27.012134 79.592783
F 44.860847 27.012134 101.420694
F 44.632257 27.012134 123.248604
F 45.775206 50.165391 14.109052
F 45.546616 50.165391 35.936962
F 45.318026 50.165391 57.764873
F 45.089437 50.165391 79.592783
F 44.860847 50.165391 101.420694
F 44.632257 50.165391 123.248604
F 19.041569 11.576626 13.829088
F 18.812979 11.576626 35.656999
F 18.584389 11.576626 57.484909
F 18.355800 11.576626 79.312819
F 18.127210 11.576626 101.140730
F 17.898620 11.576626 122.968640
F 19.041569 34.729884 13.829088
F 18.812979 34.729884 35.656999
F 18.584389 34.729884 57.484909
F 18.355800 34.729884 79.312819
F 18.127210 34.729884 101.140730
F 17.898620 34.729884 122.968640
F 19.041569 57.883141 13.829088
F 18.812979 57.883141 35.656999
F 18.584389 57.883141 57.484909
F 18.355800 57.883141 79.312819
F 18.127210 57.883141 101.140730
F 17.898620 57.883141 122.968640
F 45.775206 11.576626 14.109052
F 45.546616 11.576626 35.936963
F 45.318026 11.576626 57.764873
F 45.089437 11.576626 79.592783
F 44.860847 11.576626 101.420694
F 44.632257 11.576626 123.248604
F 45.775206 34.729884 14.109052
F 45.546616 34.729884 35.936963
F 45.318026 34.729884 57.764873
F 45.089437 34.729884 79.592783
F 44.860847 34.729884 101.420694
F 44.632257 34.729884 123.248604
F 45.775206 57.883141 14.109052
F 45.546616 57.883141 35.936963
F 45.318026 57.883141 57.764873
F 45.089437 57.883141 79.592783
F 44.860847 57.883141 101.420694
F 44.632257 57.883141 123.248604
F 19.041569 19.294382 13.829089
F 18.812979 19.294382 35.656999
F 18.584389 19.294382 57.484909
F 18.355800 19.294382 79.312820
F 18.127210 19.294382 101.140730
F 17.898620 19.294382 122.968641
F 19.041569 42.447639 13.829089
F 18.812979 42.447639 35.656999
F 18.584389 42.447639 57.484909
F 18.355800 42.447639 79.312820
F 18.127210 42.447639 101.140730
F 17.898620 42.447639 122.968641
F 19.041569 65.600897 13.829089
F 18.812979 65.600897 35.656999
F 18.584389 65.600897 57.484909
F 18.355800 65.600897 79.312820
F 18.127210 65.600897 101.140730
F 17.898620 65.600897 122.968641
F 45.775206 19.294382 14.109053
F 45.546616 19.294382 35.936963
F 45.318026 19.294382 57.764873
F 45.089437 19.294382 79.592784
F 44.860847 19.294382 101.420694
F 44.632257 19.294382 123.248605
F 45.775206 42.447639 14.109053
F 45.546616 42.447639 35.936963
F 45.318026 42.447639 57.764873
F 45.089437 42.447639 79.592784
F 44.860847 42.447639 101.420694
F 44.632257 42.447639 123.248605
F 45.775206 65.600897 14.109053
F 45.546616 65.600897 35.936963
F 45.318026 65.600897 57.764873
F 45.089437 65.600897 79.592784
F 44.860847 65.600897 101.420694
F 44.632257 65.600897 123.248605
F 1.247731 3.858875 10.913956
F 1.019141 3.858875 32.741867
F 0.790551 3.858875 54.569777
F 0.561962 3.858875 76.397687
F 0.333372 3.858875 98.225598
F 0.104782 3.858875 120.053508
F 1.247731 27.012133 10.913956
F 1.019141 27.012133 32.741867
F 0.790551 27.012133 54.569777
F 0.561962 27.012133 76.397687
F 0.333372 27.012133 98.225598
F 0.104782 27.012133 120.053508
F 1.247731 50.165390 10.913956
F 1.019141 50.165390 32.741867
F 0.790551 50.165390 54.569777
F 0.561962 50.165390 76.397687
F 0.333372 50.165390 98.225598
F 0.104782 50.165390 120.053508
F 27.981368 3.858875 11.193920
F 27.752778 3.858875 33.021831
F 27.524188 3.858875 54.849741
F 27.295599 3.858875 76.677651
F 27.067009 3.858875 98.505562
F 26.838419 3.858875 120.333472
F 27.981368 27.012133 11.193920
F 27.752778 27.012133 33.021831
F 27.524188 27.012133 54.849741
F 27.295599 27.012133 76.677651
F 27.067009 27.012133 98.505562
F 26.838419 27.012133 120.333472
F 27.981368 50.165390 11.193920
F 27.752778 50.165390 33.021831
F 27.524188 50.165390 54.849741
F 27.295599 50.165390 76.677651
F 27.067009 50.165390 98.505562
F 26.838419 50.165390 120.333472
F 1.247731 11.576625 10.913956
F 1.019141 11.576625 32.741866
F 0.790551 11.576625 54.569777
F 0.561962 11.576625 76.397687
F 0.333372 11.576625 98.225598
F 0.104782 11.576625 120.053508
F 1.247731 34.729883 10.913956
F 1.019141 34.729883 32.741866
F 0.790551 34.729883 54.569777
F 0.561962 34.729883 76.397687
F 0.333372 34.729883 98.225598
F 0.104782 34.729883 120.053508
F 1.247731 57.883140 10.913956
F 1.019141 57.883140 32.741866
F 0.790551 57.883140 54.569777
F 0.561962 57.883140 76.397687
F 0.333372 57.883140 98.225598
F 0.104782 57.883140 120.053508
F 27.981368 11.576625 11.193920
F 27.752778 11.576625 33.021830
F 27.524188 11.576625 54.849741
F 27.295599 11.576625 76.677651
F 27.067009 11.576625 98.505562
F 26.838419 11.576625 120.333472
F 27.981368 34.729883 11.193920
F 27.752778 34.729883 33.021830
F 27.524188 34.729883 54.849741
F 27.295599 34.729883 76.677651
F 27.067009 34.729883 98.505562
F 26.838419 34.729883 120.333472
F 27.981368 57.883140 11.193920
F 27.752778 57.883140 33.021830
F 27.524188 57.883140 54.849741
F 27.295599 57.883140 76.677651
F 27.067009 57.883140 98.505562
F 26.838419 57.883140 120.333472
F 1.247731 19.294381 10.913955
F 1.019141 19.294381 32.741866
F 0.790551 19.294381 54.569776
F 0.561962 19.294381 76.397687
F 0.333372 19.294381 98.225597
F 0.104782 19.294381 120.053507
F 1.247731 42.447638 10.913955
F 1.019141 42.447638 32.741866
F 0.790551 42.447638 54.569776
F 0.561962 42.447638 76.397687
F 0.333372 42.447638 98.225597
F 0.104782 42.447638 120.053507
F 1.247731 65.600896 10.913955
F 1.019141 65.600896 32.741866
F 0.790551 65.600896 54.569776
F 0.561962 65.600896 76.397687
F 0.333372 65.600896 98.225597
F 0.104782 65.600896 120.053507
F 27.981368 19.294381 11.193919
F 27.752778 19.294381 33.021830
F 27.524188 19.294381 54.849740
F 27.295599 19.294381 76.677651
F 27.067009 19.294381 98.505561
F 26.838419 19.294381 120.333471
F 27.981368 42.447638 11.193919
F 27.752778 42.447638 33.021830
F 27.524188 42.447638 54.849740
F 27.295599 42.447638 76.677651
F 27.067009 42.447638 98.505561
F 26.838419 42.447638 120.333471
F 27.981368 65.600896 11.193919
F 27.752778 65.600896 33.021830
F 27.524188 65.600896 54.849740
F 27.295599 65.600896 76.677651
F 27.067009 65.600896 98.505561
F 26.838419 65.600896 120.333471
F 10.158938 3.858875 11.007277
F 9.930348 3.858875 32.835187
F 9.701759 3.858875 54.663098
F 9.473169 3.858875 76.491008
F 9.244579 3.858875 98.318919
F 9.015990 3.858875 120.146829
F 10.158938 27.012133 11.007277
F 9.930348 27.012133 32.835187
F 9.701759 27.012133 54.663098
F 9.473169 27.012133 76.491008
F 9.244579 27.012133 98.318919
F 9.015990 27.012133 120.146829
F 10.158938 50.165390 11.007277
F 9.930348 50.165390 32.835187
F 9.701759 50.165390 54.663098
F 9.473169 50.165390 76.491008
F 9.244579 50.165390 98.318919
F 9.015990 50.165390 120.146829
F 36.892576 3.858875 11.287241
F 36.663987 3.858875 33.115151
F 36.435397 3.858875 54.943062
F 36.206807 3.858875 76.770973
F 35.978217 3.858875 98.598884
F 35.749628 3.858875 120.426794
F 36.892576 27.012133 11.287241
F 36.663987 27.012133 33.115151
F 36.435397 27.012133 54.943062
F 36.206807 27.012133 76.770973
F 35.978217 27.012133 98.598884
F 35.749628 27.012133 120.426794
F 36.892576 50.165390 11.287241
F 36.663987 50.165390 33.115151
F 36.435397 50.165390 54.943062
F 36.206807 50.165390 76.770973
F 35.978217 50.165390 98.598884
F 35.749628 50.165390 120.426794
F 10.158938 11.576625 11.007277
F 9.930348 11.576625 32.835187
F 9.701759 11.576625 54.663098
F 9.473169 11.576625 76.491008
F 9.244579 11.576625 98.318918
F 9.015990 11.576625 120.146829
F 10.158938 34.729883 11.007277
F 9.930348 34.729883 32.835187
F 9.701759 34.729883 54.663098
F 9.473169 34.729883 76.491008
F 9.244579 34.729883 98.318918
F 9.015990 34.729883 120.146829
F 10.158938 57.883140 11.007277
F 9.930348 57.883140 32.835187
F 9.701759 57.883140 54.663098
F 9.473169 57.883140 76.491008
F 9.244579 57.883140 98.318918
F 9.015990 57.883140 120.146829
F 36.892576 11.576625 11.287241
F 36.663987 11.576625 33.115151
F 36.435397 11.576625 54.943062
F 36.206807 11.576625 76.770973
F 35.978217 11.576625 98.598883
F 35.749628 11.576625 120.426794
F 36.892576 34.729883 11.287241
F 36.663987 34.729883 33.115151
F 36.435397 34.729883 54.943062
F 36.206807 34.729883 76.770973
F 35.978217 34.729883 98.598883
F 35.749628 34.729883 120.426794
F 36.892576 57.883140 11.287241
F 36.663987 57.883140 33.115151
F 36.435397 57.883140 54.943062
F 36.206807 57.883140 76.770973
F 35.978217 57.883140 98.598883
F 35.749628 57.883140 120.426794
F 10.158938 19.294381 11.007276
F 9.930348 19.294381 32.835187
F 9.701759 19.294381 54.663097
F 9.473169 19.294381 76.491008
F 9.244579 19.294381 98.318918
F 9.015990 19.294381 120.146828
F 10.158938 42.447638 11.007276
F 9.930348 42.447638 32.835187
F 9.701759 42.447638 54.663097
F 9.473169 42.447638 76.491008
F 9.244579 42.447638 98.318918
F 9.015990 42.447638 120.146828
F 10.158938 65.600896 11.007276
F 9.930348 65.600896 32.835187
F 9.701759 65.600896 54.663097
F 9.473169 65.600896 76.491008
F 9.244579 65.600896 98.318918
F 9.015990 65.600896 120.146828
F 36.892576 19.294381 11.287240
F 36.663987 19.294381 33.115151
F 36.435397 19.294381 54.943061
F 36.206807 19.294381 76.770973
F 35.978217 19.294381 98.598883
F 35.749628 19.294381 120.426793
F 36.892576 42.447638 11.287240
F 36.663987 42.447638 33.115151
F 36.435397 42.447638 54.943061
F 36.206807 42.447638 76.770973
F 35.978217 42.447638 98.598883
F 35.749628 42.447638 120.426793
F 36.892576 65.600896 11.287240
F 36.663987 65.600896 33.115151
F 36.435397 65.600896 54.943061
F 36.206807 65.600896 76.770973
F 35.978217 65.600896 98.598883
F 35.749628 65.600896 120.426793
F 19.070155 3.858876 11.100597
F 18.841565 3.858876 32.928508
F 18.612975 3.858876 54.756419
F 18.384385 3.858876 76.584329
F 18.155796 3.858876 98.412240
F 17.927206 3.858876 120.240150
F 19.070155 27.012133 11.100597
F 18.841565 27.012133 32.928508
F 18.612975 27.012133 54.756419
F 18.384385 27.012133 76.584329
F 18.155796 27.012133 98.412240
F 17.927206 27.012133 120.240150
F 19.070155 50.165391 11.100597
F 18.841565 50.165391 32.928508
F 18.612975 50.165391 54.756419
F 18.384385 50.165391 76.584329
F 18.155796 50.165391 98.412240
F 17.927206 50.165391 120.240150
F 45.803792 3.858876 11.380562
F 45.575202 3.858876 33.208472
F 45.346612 3.858876 55.036383
F 45.118023 3.858876 76.864293
F 44.889433 3.858876 98.692204
F 44.660843 3.858876 120.520114
F 45.803792 27.012133 11.380562
F 45.575202 27.012133 33.208472
F 45.346612 27.012133 55.036383
F 45.118023 27.012133 76.864293
F 44.889433 27.012133 98.692204
F 44.660843 27.012133 120.520114
F 45.803792 50.165391 11.380562
F 45.575202 50.165391 33.208472
F 45.346612 50.165391 55.036383
F 45.118023 50.165391 76.864293
F 44.889433 50.165391 98.692204
F 44.660843 50.165391 120.520114
F 19.070155 11.576626 11.100597
F 18.841565 11.576626 32.928508
F 18.612975 11.576626 54.756419
F 18.384385 11.576626 76.584329
F 18.155796 11.576626 98.412239
F 17.927206 11.576626 120.240150
F 19.070155 34.729883 11.100597
F 18.841565 34.729883 32.928508
F 18.612975 34.729883 54.756419
F 18.384385 34.729883 76.584329
F 18.155796 34.729883 98.412239
F 17.927206 34.729883 120.240150
F 19.070155 57.883141 11.100597
F 18.841565 57.883141 32.928508
F 18.612975 57.883141 54.756419
F 18.384385 57.883141 76.584329
F 18.155796 57.883141 98.412239
F 17.927206 57.883141 120.240150
F 45.803792 11.576626 11.380562
F 45.575202 11.576626 33.208472
F 45.346612 11.576626 55.036383
F 45.118023 11.576626 76.864293
F 44.889433 11.576626 98.692203
F 44.660843 11.576626 120.520114
F 45.803792 34.729883 11.380562
F 45.575202 34.729883 33.208472
F 45.346612 34.729883 55.036383
F 45.118023 34.729883 76.864293
F 44.889433 34.729883 98.692203
F 44.660843 34.729883 120.520114
F 45.803792 57.883141 11.380562
F 45.575202 57.883141 33.208472
F 45.346612 57.883141 55.036383
F 45.118023 57.883141 76.864293
F 44.889433 57.883141 98.692203
F 44.660843 57.883141 120.520114
F 19.070155 19.294381 11.100596
F 18.841565 19.294381 32.928508
F 18.612975 19.294381 54.756418
F 18.384385 19.294381 76.584329
F 18.155796 19.294381 98.412239
F 17.927206 19.294381 120.240149
F 19.070155 42.447639 11.100596
F 18.841565 42.447639 32.928508
F 18.612975 42.447639 54.756418
F 18.384385 42.447639 76.584329
F 18.155796 42.447639 98.412239
F 17.927206 42.447639 120.240149
F 19.070155 65.600896 11.100596
F 18.841565 65.600896 32.928508
F 18.612975 65.600896 54.756418
F 18.384385 65.600896 76.584329
F 18.155796 65.600896 98.412239
F 17.927206 65.600896 120.240149
F 45.803792 19.294381 11.380561
F 45.575202 19.294381 33.208472
F 45.346612 19.294381 55.036382
F 45.118023 19.294381 76.864293
F 44.889433 19.294381 98.692203
F 44.660843 19.294381 120.520113
F 45.803792 42.447639 11.380561
F 45.575202 42.447639 33.208472
F 45.346612 42.447639 55.036382
F 45.118023 42.447639 76.864293
F 44.889433 42.447639 98.692203
F 44.660843 42.447639 120.520113
F 45.803792 65.600896 11.380561
F 45.575202 65.600896 33.208472
F 45.346612 65.600896 55.036382
F 45.118023 65.600896 76.864293
F 44.889433 65.600896 98.692203
F 44.660843 65.600896 120.520113
F 1.285819 1.286291 7.275971
F 1.057229 1.286291 29.103881
F 0.828640 1.286291 50.931792
F 0.600050 1.286291 72.759702
F 0.371460 1.286291 94.587613
F 0.142871 1.286291 116.415524
F 1.285819 24.439549 7.275971
F 1.057229 24.439549 29.103881
F 0.828640 24.439549 50.931792
F 0.600050 24.439549 72.759702
F 0.371460 24.439549 94.587613
F 0.142871 24.439549 116.415524
F 1.285819 47.592806 7.275971
F 1.057229 47.592806 29.103881
F 0.828640 47.592806 50.931792
F 0.600050 47.592806 72.759702
F 0.371460 47.592806 94.587613
F 0.142871 47.592806 116.415524
F 28.019456 1.286291 7.555935
F 27.790866 1.286291 29.383845
F 27.562277 1.286291 51.211756
F 27.333687 1.286291 73.039667
F 27.105097 1.286291 94.867578
F 26.876508 1.286291 116.695488
F 28.019456 24.439549 7.555935
F 27.790866 24.439549 29.383845
F 27.562277 24.439549 51.211756
F 27.333687 24.439549 73.039667
F 27.105097 24.439549 94.867578
F 26.876508 24.439549 116.695488
F 28.019456 47.592806 7.555935
F 27.790866 47.592806 29.383845
F 27.562277 47.592806 51.211756
F 27.333687 47.592806 73.039667
F 27.105097 47.592806 94.867578
F 26.876508 47.592806 116.695488
F 1.285819 9.004040 7.275971
F 1.057229 9.004040 29.103882
F 0.828640 9.004040 50.931792
F 0.600050 9.004040 72.759702
F 0.371460 9.004040 94.587613
F 0.142871 9.004040 116.415524
F 1.285819 32.157298 7.275971
F 1.057229 32.157298 29.103882
F 0.828640 32.157298 50.931792
F 0.600050 32.157298 72.759702
F 0.371460 32.157298 94.587613
F 0.142871 32.157298 116.415524
F 1.285819 55.310555 7.275971
F 1.057229 55.310555 29.103882
F 0.828640 55.310555 50.931792
F 0.600050 55.310555 72.759702
F 0.371460 55.310555 94.587613
F 0.142871 55.310555 116.415524
F 28.019456 9.004040 7.555935
F 27.790866 9.004040 29.383846
F 27.562277 9.004040 51.211756
F 27.333687 9.004040 73.039667
F 27.105097 9.004040 94.867578
F 26.876508 9.004040 116.695488
F 28.019456 32.157298 7.555935
F 27.790866 32.157298 29.383846
F 27.562277 32.157298 51.211756
F 27.333687 32.157298 73.039667
F 27.105097 32.157298 94.867578
F 26.876508 32.157298 116.695488
F 28.019456 55.310555 7.555935
F 27.790866 55.310555 29.383846
F 27.562277 55.310555 51.211756
F 27.333687 55.310555 73.039667
F 27.105097 55.310555 94.867578
F 26.876508 55.310555 116.695488
F 1.285819 16.721796 7.275970
F 1.057229 16.721796 29.103881
F 0.828640 16.721796 50.931791
F 0.600050 16.721796 72.759701
F 0.371460 16.721796 94.587612
F 0.142871 16.721796 116.415523
F 1.285819 39.875053 7.275970
F 1.057229 39.875053 29.103881
F 0.828640 39.875053 50.931791
F 0.600050 39.875053 72.759701
F 0.371460 39.875053 94.587612
F 0.142871 39.875053 116.415523
F 1.285819 63.028311 7.275970
F 1.057229 63.028311 29.103881
F 0.828640 63.028311 50.931791
F 0.600050 63.028311 72.759701
F 0.371460 63.028311 94.587612
F 0.142871 63.028311 116.415523
F 28.019456 16.721796 7.555934
F 27.790866 16.721796 29.383845
F 27.562277 16.721796 51.211755
F 27.333687 16.721796 73.039666
F 27.105097 16.721796 94.867577
F 26.876508 16.721796 116.695487
F 28.019456 39.875053 7.555934
F 27.790866 39.875053 29.383845
F 27.562277 39.875053 51.211755
F 27.333687 39.875053 73.039666
F 27.105097 39.875053 94.867577
F 26.876508 39.875053 116.695487
F 28.019456 63.028311 7.555934
F 27.790866 63.028311 29.383845
F 27.562277 63.028311 51.211755
F 27.333687 63.028311 73.039666
F 27.105097 63.028311 94.867577
F 26.876508 63.028311 116.695487
F 10.197026 1.286291 7.369292
F 9.968437 1.286291 29.197202
F 9.739847 1.286291 51.025114
F 9.511257 1.286291 72.853024
F 9.282668 1.286291 94.680935
F 9.054078 1.286291 116.508845
F 10.197026 24.439548 7.369292
F 9.968437 24.439548 29.197202
F 9.739847 24.439548 51.025114
F 9.511257 24.439548 72.853024
F 9.282668 24.439548 94.680935
F 9.054078 24.439548 116.508845
F 10.197026 47.592806 7.369292
F 9.968437 47.592806 29.197202
F 9.739847 47.592806 51.025114
F 9.511257 47.592806 72.853024
F 9.282668 47.592806 94.680935
F 9.054078 47.592806 116.508845
F 36.930664 1.286291 7.649257
F 36.702074 1.286291 29.477167
F 36.473484 1.286291 51.305078
F 36.244894 1.286291 73.132988
F 36.016305 1.286291 94.960899
F 35.787715 1.286291 116.788809
F 36.930664 24.439548 7.649257
F 36.702074 24.439548 29.477167
F 36.473484 24.439548 51.305078
F 36.244894 24.439548 73.132988
F 36.016305 24.439548 94.960899
F 35.787715 24.439548 116.788809
F 36.930664 47.592806 7.649257
F 36.702074 47.592806 29.477167
F 36.473484 47.592806 51.305078
F 36.244894 47.592806 73.132988
F 36.016305 47.592806 94.960899
F 35.787715 47.592806 116.788809
F 10.197026 9.004040 7.369292
F 9.968437 9.004040 29.197202
F 9.739847 9.004040 51.025114
F 9.511257 9.004040 72.853024
F 9.282668 9.004040 94.680935
F 9.054078 9.004040 116.508845
F 10.197026 32.157298 7.369292
F 9.968437 32.157298 29.197202
F 9.739847 32.157298 51.025114
F 9.511257 32.157298 72.853024
F 9.282668 32.157298 94.680935
F 9.054078 32.157298 116.508845
F 10.197026 55.310555 7.369292
F 9.968437 55.310555 29.197202
F 9.739847 55.310555 51.025114
F 9.511257 55.310555 72.853024
F 9.282668 55.310555 94.680935
F 9.054078 55.310555 116.508845
F 36.930664 9.004040 7.649257
F 36.702074 9.004040 29.477167
F 36.473484 9.004040 51.305078
F 36.244894 9.004040 73.132988
F 36.016305 9.004040 94.960899
F 35.787715 9.004040 116.788809
F 36.930664 32.157298 7.649257
F 36.702074 32.157298 29.477167
F 36.473484 32.157298 51.305078
F 36.244894 32.157298 73.132988
F 36.016305 32.157298 94.960899
F 35.787715 32.157298 116.788809
F 36.930664 55.310555 7.649257
F 36.702074 55.310555 29.477167
F 36.473484 55.310555 51.305078
F 36.244894 55.310555 73.132988
F 36.016305 55.310555 94.960899
F 35.787715 55.310555 116.788809
F 10.197026 16.721795 7.369291
F 9.968437 16.721795 29.197202
F 9.739847 16.721795 51.025113
F 9.511257 16.721795 72.853023
F 9.282668 16.721795 94.680934
F 9.054078 16.721795 116.508844
F 10.197026 39.875053 7.369291
F 9.968437 39.875053 29.197202
F 9.739847 39.875053 51.025113
F 9.511257 39.875053 72.853023
F 9.282668 39.875053 94.680934
F 9.054078 39.875053 116.508844
F 10.197026 63.028310 7.369291
F 9.968437 63.028310 29.197202
F 9.739847 63.028310 51.025113
F 9.511257 63.028310 72.853023
F 9.282668 63.028310 94.680934
F 9.054078 63.028310 116.508844
F 36.930664 16.721795 7.649256
F 36.702074 16.721795 29.477167
F 36.473484 16.721795 51.305077
F 36.244894 16.721795 73.132987
F 36.016305 16.721795 94.960898
F 35.787715 16.721795 116.788808
F 36.930664 39.875053 7.649256
F 36.702074 39.875053 29.477167
F 36.473484 39.875053 51.305077
F 36.244894 39.875053 73.132987
F 36.016305 39.875053 94.960898
F 35.787715 39.875053 116.788808
F 36.930664 63.028310 7.649256
F 36.702074 63.028310 29.477167
F 36.473484 63.028310 51.305077
F 36.244894 63.028310 73.132987
F 36.016305 63.028310 94.960898
F 35.787715 63.028310 116.788808
F 19.108242 1.286290 7.462613
F 18.879652 1.286290 29.290523
F 18.651062 1.286290 51.118434
F 18.422473 1.286290 72.946344
F 18.193883 1.286290 94.774254
F 17.965293 1.286290 116.602165
F 19.108242 24.439547 7.462613
F 18.879652 24.439547 29.290523
F 18.651062 24.439547 51.118434
F 18.422473 24.439547 72.946344
F 18.193883 24.439547 94.774254
F 17.965293 24.439547 116.602165
F 19.108242 47.592805 7.462613
F 18.879652 47.592805 29.290523
F 18.651062 47.592805 51.118434
F 18.422473 47.592805 72.946344
F 18.193883 47.592805 94.774254
F 17.965293 47.592805 116.602165
F 45.841880 1.286290 7.742577
F 45.613290 1.286290 29.570487
F 45.384700 1.286290 51.398398
F 45.156111 1.286290 73.226308
F 44.927521 1.286290 95.054218
F 44.698931 1.286290 116.882130
F 45.841880 24.439547 7.742577
F 45.613290 24.439547 29.570487
F 45.384700 24.439547 51.398398
F 45.156111 24.439547 73.226308
F 44.927521 24.439547 95.054218
F 44.698931 24.439547 116.882130
F 45.841880 47.592805 7.742577
F 45.613290 47.592805 29.570487
F 45.384700 47.592805 51.398398
F 45.156111 47.592805 73.226308
F 44.927521 47.592805 95.054218
F 44.698931 47.592805 116.882130
F 19.108242 9.004039 7.462613
F 18.879652 9.004039 29.290523
F 18.651062 9.004039 51.118434
F 18.422473 9.004039 72.946344
F 18.193883 9.004039 94.774254
F 17.965293 9.004039 116.602165
F 19.108242 32.157296 7.462613
F 18.879652 32.157296 29.290523
F 18.651062 32.157296 51.118434
F 18.422473 32.157296 72.946344
F 18.193883 32.157296 94.774254
F 17.965293 32.157296 116.602165
F 19.108242 55.310554 7.462613
F 18.879652 55.310554 29.290523
F 18.651062 55.310554 51.118434
F 18.422473 55.310554 72.946344
F 18.193883 55.310554 94.774254
F 17.965293 55.310554 116.602165
F 45.841880 9.004039 7.742577
F 45.613290 9.004039 29.570487
F 45.384700 9.004039 51.398398
F 45.156111 9.004039 73.226308
F 44.927521 9.004039 95.054218
F 44.698931 9.004039 116.882130
F 45.841880 32.157296 7.742577
F 45.613290 32.157296 29.570487
F 45.384700 32.157296 51.398398
F 45.156111 32.157296 73.226308
F 44.927521 32.157296 95.054218
F 44.698931 32.157296 116.882130
F 45.841880 55.310554 7.742577
F 45.613290 55.310554 29.570487
F 45.384700 55.310554 51.398398
F 45.156111 55.310554 73.226308
F 44.927521 55.310554 95.054218
F 44.698931 55.310554 116.882130
F 19.108242 16.721794 7.462612
F 18.879652 16.721794 29.290522
F 18.651062 16.721794 51.118433
F 18.422473 16.721794 72.946343
F 18.193883 16.721794 94.774254
F 17.965293 16.721794 116.602164
F 19.108242 39.875052 7.462612
F 18.879652 39.875052 29.290522
F 18.651062 39.875052 51.118433
F 18.422473 39.875052 72.946343
F 18.193883 39.875052 94.774254
F 17.965293 39.875052 116.602164
F 19.108242 63.028309 7.462612
F 18.879652 63.028309 29.290522
F 18.651062 63.028309 51.118433
F 18.422473 63.028309 72.946343
F 18.193883 63.028309 94.774254
F 17.965293 63.028309 116.602164
F 45.841880 16.721794 7.742576
F 45.613290 16.721794 29.570486
F 45.384700 16.721794 51.398397
F 45.156111 16.721794 73.226307
F 44.927521 16.721794 95.054218
F 44.698931 16.721794 116.882129
F 45.841880 39.875052 7.742576
F 45.613290 39.875052 29.570486
F 45.384700 39.875052 51.398397
F 45.156111 39.875052 73.226307
F 44.927521 39.875052 95.054218
F 44.698931 39.875052 116.882129
F 45.841880 63.028309 7.742576
F 45.613290 63.028309 29.570486
F 45.384700 63.028309 51.398397
F 45.156111 63.028309 73.226307
F 44.927521 63.028309 95.054218
F 44.698931 63.028309 116.882129
F 3.475535 7.717750 10.937286
F 3.246945 7.717750 32.765197
F 3.018355 7.717750 54.593107
F 2.789766 7.717750 76.421017
F 2.561176 7.717750 98.248928
F 2.332586 7.717750 120.076838
F 3.475535 30.871007 10.937286
F 3.246945 30.871007 32.765197
F 3.018355 30.871007 54.593107
F 2.789766 30.871007 76.421017
F 2.561176 30.871007 98.248928
F 2.332586 30.871007 120.076838
F 3.475535 54.024265 10.937286
F 3.246945 54.024265 32.765197
F 3.018355 54.024265 54.593107
F 2.789766 54.024265 76.421017
F 2.561176 54.024265 98.248928
F 2.332586 54.024265 120.076838
F 30.209172 7.717750 11.217250
F 29.980582 7.717750 33.045161
F 29.751992 7.717750 54.873071
F 29.523403 7.717750 76.700982
F 29.294813 7.717750 98.528893
F 29.066223 7.717750 120.356803
F 30.209172 30.871007 11.217250
F 29.980582 30.871007 33.045161
F 29.751992 30.871007 54.873071
F 29.523403 30.871007 76.700982
F 29.294813 30.871007 98.528893
F 29.066223 30.871007 120.356803
F 30.209172 54.024265 11.217250
F 29.980582 54.024265 33.045161
F 29.751992 54.024265 54.873071
F 29.523403 54.024265 76.700982
F 29.294813 54.024265 98.528893
F 29.066223 54.024265 120.356803
F 3.475535 15.435503 10.937285
F 3.246945 15.435503 32.765196
F 3.018355 15.435503 54.593106
F 2.789766 15.435503 76.421016
F 2.561176 15.435503 98.248927
F 2.332586 15.435503 120.076837
F 3.475535 38.588760 10.937285
F 3.246945 38.588760 32.765196
F 3.018355 38.588760 54.593106
F 2.789766 38.588760 76.421016
F 2.561176 38.588760 98.248927
F 2.332586 38.588760 120.076837
F 3.475535 61.742018 10.937285
F 3.246945 61.742018 32.765196
F 3.018355 61.742018 54.593106
F 2.789766 61.742018 76.421016
F 2.561176 61.742018 98.248927
F 2.332586 61.742018 120.076837
F 30.209172 15.435503 11.217249
F 29.980582 15.435503 33.045160
F 29.751992 15.435503 54.873070
F 29.523403 15.435503 76.700981
F 29.294813 15.435503 98.528892
F 29.066223 15.435503 120.356802
F 30.209172 38.588760 11.217249
F 29.980582 38.588760 33.045160
F 29.751992 38.588760 54.873070
F 29.523403 38.588760 76.700981
F 29.294813 38.588760 98.528892
F 29.066223 38.588760 120.356802
F 30.209172 61.742018 11.217249
F 29.980582 61.742018 33.045160
F 29.751992 61.742018 54.873070
F 29.523403 61.742018 76.700981
F 29.294813 61.742018 98.528892
F 29.066223 61.742018 120.356802
F 3.475535 0.000000 10.937286
F 3.246945 0.000000 32.765196
F 3.018355 0.000000 54.593107
F 2.789766 0.000000 76.421017
F 2.561176 0.000000 98.248928
F 2.332586 0.000000 120.076838
F 3.475535 23.153258 10.937286
F 3.246945 23.153258 32.765196
F 3.018355 23.153258 54.593107
F 2.789766 23.153258 76.421017
F 2.561176 23.153258 98.248928
F 2.332586 23.153258 120.076838
F 3.475535 46.306515 10.937286
F 3.246945 46.306515 32.765196
F 3.018355 46.306515 54.593107
F 2.789766 46.306515 76.421017
F 2.561176 46.306515 98.248928
F 2.332586 46.306515 120.076838
F 30.209172 0.000000 11.217250
F 29.980582 0.000000 33.045160
F 29.751992 0.000000 54.873071
F 29.523403 0.000000 76.700982
F 29.294813 0.000000 98.528893
F 29.066223 0.000000 120.356803
F 30.209172 23.153258 11.217250
F 29.980582 23.153258 33.045160
F 29.751992 23.153258 54.873071
F 29.523403 23.153258 76.700982
F 29.294813 23.153258 98.528893
F 29.066223 23.153258 120.356803
F 30.209172 46.306515 11.217250
F 29.980582 46.306515 33.045160
F 29.751992 46.306515 54.873071
F 29.523403 46.306515 76.700982
F 29.294813 46.306515 98.528893
F 29.066223 46.306515 120.356803
F 12.386744 7.717750 11.030607
F 12.158154 7.717750 32.858517
F 11.929565 7.717750 54.686429
F 11.700975 7.717750 76.514339
F 11.472385 7.717750 98.342250
F 11.243795 7.717750 120.170160
F 12.386744 30.871007 11.030607
F 12.158154 30.871007 32.858517
F 11.929565 30.871007 54.686429
F 11.700975 30.871007 76.514339
F 11.472385 30.871007 98.342250
F 11.243795 30.871007 120.170160
F 12.386744 54.024265 11.030607
F 12.158154 54.024265 32.858517
F 11.929565 54.024265 54.686429
F 11.700975 54.024265 76.514339
F 11.472385 54.024265 98.342250
F 11.243795 54.024265 120.170160
F 39.120381 7.717750 11.310572
F 38.891791 7.717750 33.138482
F 38.663202 7.717750 54.966393
F 38.434612 7.717750 76.794303
F 38.206022 7.717750 98.622214
F 37.977433 7.717750 120.450124
F 39.120381 30.871007 11.310572
F 38.891791 30.871007 33.138482
F 38.663202 30.871007 54.966393
F 38.434612 30.871007 76.794303
F 38.206022 30.871007 98.622214
F 37.977433 30.871007 120.450124
F 39.120381 54.024265 11.310572
F 38.891791 54.024265 33.138482
F 38.663202 54.024265 54.966393
F 38.434612 54.024265 76.794303
F 38.206022 54.024265 98.622214
F 37.977433 54.024265 120.450124
F 12.386744 15.435502 11.030606
F 12.158154 15.435502 32.858516
F 11.929565 15.435502 54.686428
F 11.700975 15.435502 76.514338
F 11.472385 15.435502 98.342249
F 11.243795 15.435502 120.170159
F 12.386744 38.588760 11.030606
F 12.158154 38.588760 32.858516
F 11.929565 38.588760 54.686428
F 11.700975 38.588760 76.514338
F 11.472385 38.588760 98.342249
F 11.243795 38.588760 120.170159
F 12.386744 61.742017 11.030606
F 12.158154 61.742017 32.858516
F 11.929565 61.742017 54.686428
F 11.700975 61.742017 76.514338
F 11.472385 61.742017 98.342249
F 11.243795 61.742017 120.170159
F 39.120381 15.435502 11.310571
F 38.891791 15.435502 33.138481
F 38.663202 15.435502 54.966392
F 38.434612 15.435502 76.794302
F 38.206022 15.435502 98.622213
F 37.977433 15.435502 120.450123
F 39.120381 38.588760 11.310571
F 38.891791 38.588760 33.138481
F 38.663202 38.588760 54.966392
F 38.434612 38.588760 76.794302
F 38.206022 38.588760 98.622213
F 37.977433 38.588760 120.450123
F 39.120381 61.742017 11.310571
F 38.891791 61.742017 33.138481
F 38.663202 61.742017 54.966392
F 38.434612 61.742017 76.794302
F 38.206022 61.742017 98.622213
F 37.977433 61.742017 120.450123
F 12.386744 0.000000 11.030607
F 12.158154 0.000000 32.858517
F 11.929565 0.000000 54.686429
F 11.700975 0.000000 76.514339
F 11.472385 0.000000 98.342250
F 11.243795 0.000000 120.170160
F 12.386744 23.153258 11.030607
F 12.158154 23.153258 32.858517
F 11.929565 23.153258 54.686429
F 11.700975 23.153258 76.514339
F 11.472385 23.153258 98.342250
F 11.243795 23.153258 120.170160
F 12.386744 46.306515 11.030607
F 12.158154 46.306515 32.858517
F 11.929565 46.306515 54.686429
F 11.700975 46.306515 76.514339
F 11.472385 46.306515 98.342250
F 11.243795 46.306515 120.170160
F 39.120381 0.000000 11.310572
F 38.891791 0.000000 33.138482
F 38.663202 0.000000 54.966393
F 38.434612 0.000000 76.794303
F 38.206022 0.000000 98.622214
F 37.977433 0.000000 120.450124
F 39.120381 23.153258 11.310572
F 38.891791 23.153258 33.138482
F 38.663202 23.153258 54.966393
F 38.434612 23.153258 76.794303
F 38.206022 23.153258 98.622214
F 37.977433 23.153258 120.450124
F 39.120381 46.306515 11.310572
F 38.891791 46.306515 33.138482
F 38.663202 46.306515 54.966393
F 38.434612 46.306515 76.794303
F 38.206022 46.306515 98.622214
F 37.977433 46.306515 120.450124
F 21.297960 7.717750 11.123928
F 21.069371 7.717750 32.951839
F 20.840781 7.717750 54.779749
F 20.612191 7.717750 76.607660
F 20.383602 7.717750 98.435570
F 20.155012 7.717750 120.263480
F 21.297960 30.871008 11.123928
F 21.069371 30.871008 32.951839
F 20.840781 30.871008 54.779749
F 20.612191 30.871008 76.607660
F 20.383602 30.871008 98.435570
F 20.155012 30.871008 120.263480
F 21.297960 54.024265 11.123928
F 21.069371 54.024265 32.951839
F 20.840781 54.024265 54.779749
F 20.612191 54.024265 76.607660
F 20.383602 54.024265 98.435570
F 20.155012 54.024265 120.263480
F 48.031597 7.717750 11.403892
F 47.803008 7.717750 33.231803
F 47.574418 7.717750 55.059713
F 47.345828 7.717750 76.887624
F 47.117239 7.717750 98.715534
F 46.888649 7.717750 120.543445
F 48.031597 30.871008 11.403892
F 47.803008 30.871008 33.231803
F 47.574418 30.871008 55.059713
F 47.345828 30.871008 76.887624
F 47.117239 30.871008 98.715534
F 46.888649 30.871008 120.543445
F 48.031597 54.024265 11.403892
F 47.803008 54.024265 33.231803
F 47.574418 54.024265 55.059713
F 47.345828 54.024265 76.887624
F 47.117239 54.024265 98.715534
F 46.888649 54.024265 120.543445
F 21.297960 15.435503 11.123927
F 21.069371 15.435503 32.951838
F 20.840781 15.435503 54.779748
F 20.612191 15.435503 76.607658
F 20.383602 15.435503 98.435569
F 20.155012 15.435503 120.263479
F 21.297960 38.588760 11.123927
F 21.069371 38.588760 32.951838
F 20.840781 38.588760 54.779748
F 20.612191 38.588760 76.607658
F 20.383602 38.588760 98.435569
F 20.155012 38.588760 120.263479
F 21.297960 61.742018 11.123927
F 21.069371 61.742018 32.951838
F 20.840781 61.742018 54.779748
F 20.612191 61.742018 76.607658
F 20.383602 61.742018 98.435569
F 20.155012 61.742018 120.263479
F 48.031597 15.435503 11.403891
F 47.803008 15.435503 33.231802
F 47.574418 15.435503 55.059712
F 47.345828 15.435503 76.887622
F 47.117239 15.435503 98.715533
F 46.888649 15.435503 120.543444
F 48.031597 38.588760 11.403891
F 47.803008 38.588760 33.231802
F 47.574418 38.588760 55.059712
F 47.345828 38.588760 76.887622
F 47.117239 38.588760 98.715533
F 46.888649 38.588760 120.543444
F 48.031597 61.742018 11.403891
F 47.803008 61.742018 33.231802
F 47.574418 61.742018 55.059712
F 47.345828 61.742018 76.887622
F 47.117239 61.742018 98.715533
F 46.888649 61.742018 120.543444
F 21.297960 0.000001 11.123928
F 21.069371 0.000001 32.951839
F 20.840781 0.000001 54.779749
F 20.612191 0.000001 76.607659
F 20.383602 0.000001 98.435570
F 20.155012 0.000001 120.263480
F 21.297960 23.153258 11.123928
F 21.069371 23.153258 32.951839
F 20.840781 23.153258 54.779749
F 20.612191 23.153258 76.607659
F 20.383602 23.153258 98.435570
F 20.155012 23.153258 120.263480
F 21.297960 46.306516 11.123928
F 21.069371 46.306516 32.951839
F 20.840781 46.306516 54.779749
F 20.612191 46.306516 76.607659
F 20.383602 46.306516 98.435570
F 20.155012 46.306516 120.263480
F 48.031597 0.000001 11.403892
F 47.803008 0.000001 33.231803
F 47.574418 0.000001 55.059713
F 47.345828 0.000001 76.887623
F 47.117239 0.000001 98.715534
F 46.888649 0.000001 120.543445
F 48.031597 23.153258 11.403892
F 47.803008 23.153258 33.231803
F 47.574418 23.153258 55.059713
F 47.345828 23.153258 76.887623
F 47.117239 23.153258 98.715534
F 46.888649 23.153258 120.543445
F 48.031597 46.306516 11.403892
F 47.803008 46.306516 33.231803
F 47.574418 46.306516 55.059713
F 47.345828 46.306516 76.887623
F 47.117239 46.306516 98.715534
F 46.888649 46.306516 120.543445
F 3.513619 5.145166 7.299301
F 3.285029 5.145166 29.127212
F 3.056439 5.145166 50.955123
F 2.827850 5.145166 72.783034
F 2.599260 5.145166 94.610944
F 2.370670 5.145166 116.438854
F 3.513619 28.298423 7.299301
F 3.285029 28.298423 29.127212
F 3.056439 28.298423 50.955123
F 2.827850 28.298423 72.783034
F 2.599260 28.298423 94.610944
F 2.370670 28.298423 116.438854
F 3.513619 51.451681 7.299301
F 3.285029 51.451681 29.127212
F 3.056439 51.451681 50.955123
F 2.827850 51.451681 72.783034
F 2.599260 51.451681 94.610944
F 2.370670 51.451681 116.438854
F 30.247256 5.145166 7.579266
F 30.018666 5.145166 29.407177
F 29.790077 5.145166 51.235087
F 29.561487 5.145166 73.062998
F 29.332897 5.145166 94.890908
F 29.104307 5.145166 116.718818
F 30.247256 28.298423 7.579266
F 30.018666 28.298423 29.407177
F 29.790077 28.298423 51.235087
F 29.561487 28.298423 73.062998
F 29.332897 28.298423 94.890908
F 29.104307 28.298423 116.718818
F 30.247256 51.451681 7.579266
F 30.018666 51.451681 29.407177
F 29.790077 51.451681 51.235087
F 29.561487 51.451681 73.062998
F 29.332897 51.451681 94.890908
F 29.104307 51.451681 116.718818
F 3.513619 12.862918 7.299300
F 3.285029 12.862918 29.127211
F 3.056440 12.862918 50.955122
F 2.827850 12.862918 72.783033
F 2.599260 12.862918 94.610943
F 2.370670 12.862918 116.438853
F 3.513619 36.016175 7.299300
F 3.285029 36.016175 29.127211
F 3.056440 36.016175 50.955122
F 2.827850 36.016175 72.783033
F 2.599260 36.016175 94.610943
F 2.370670 36.016175 116.438853
F 3.513619 59.169433 7.299300
F 3.285029 59.169433 29.127211
F 3.056440 59.169433 50.955122
F 2.827850 59.169433 72.783033
F 2.599260 59.169433 94.610943
F 2.370670 59.169433 116.438853
F 30.247256 12.862918 7.579265
F 30.018666 12.862918 29.407176
F 29.790077 12.862918 51.235086
F 29.561487 12.862918 73.062997
F 29.332897 12.862918 94.890907
F 29.104308 12.862918 116.718817
F 30.247256 36.016175 7.579265
F 30.018666 36.016175 29.407176
F 29.790077 36.016175 51.235086
F 29.561487 36.016175 73.062997
F 29.332897 36.016175 94.890907
F 29.104308 36.016175 116.718817
F 30.247256 59.169433 7.579265
F 30.018666 59.169433 29.407176
F 29.790077 59.169433 51.235086
F 29.561487 59.169433 73.062997
F 29.332897 59.169433 94.890907
F 29.104308 59.169433 116.718817
F 3.513619 20.580673 7.299301
F 3.285029 20.580673 29.127211
F 3.056439 20.580673 50.955123
F 2.827850 20.580673 72.783033
F 2.599260 20.580673 94.610944
F 2.370670 20.580673 116.438854
F 3.513619 43.733931 7.299301
F 3.285029 43.733931 29.127211
F 3.056439 43.733931 50.955123
F 2.827850 43.733931 72.783033
F 2.599260 43.733931 94.610944
F 2.370670 43.733931 116.438854
F 3.513619 66.887188 7.299301
F 3.285029 66.887188 29.127211
F 3.056439 66.887188 50.955123
F 2.827850 66.887188 72.783033
F 2.599260 66.887188 94.610944
F 2.370670 66.887188 116.438854
F 30.247256 20.580673 7.579266
F 30.018666 20.580673 29.407176
F 29.790077 20.580673 51.235087
F 29.561487 20.580673 73.062997
F 29.332897 20.580673 94.890908
F 29.104307 20.580673 116.718818
F 30.247256 43.733931 7.579266
F 30.018666 43.733931 29.407176
F 29.790077 43.733931 51.235087
F 29.561487 43.733931 73.062997
F 29.332897 43.733931 94.890908
F 29.104307 43.733931 116.718818
F 30.247256 66.887188 7.579266
F 30.018666 66.887188 29.407176
F 29.790077 66.887188 51.235087
F 29.561487 66.887188 73.062997
F 29.332897 66.887188 94.890908
F 29.104307 66.887188 116.718818
F 12.424827 5.145165 7.392623
F 12.196238 5.145165 29.220533
F 11.967648 5.145165 51.048444
F 11.739058 5.145165 72.876354
F 11.510468 5.145165 94.704264
F 11.281879 5.145165 116.532175
F 12.424827 28.298422 7.392623
F 12.196238 28.298422 29.220533
F 11.967648 28.298422 51.048444
F 11.739058 28.298422 72.876354
F 11.510468 28.298422 94.704264
F 11.281879 28.298422 116.532175
F 12.424827 51.451680 7.392623
F 12.196238 51.451680 29.220533
F 11.967648 51.451680 51.048444
F 11.739058 51.451680 72.876354
F 11.510468 51.451680 94.704264
F 11.281879 51.451680 116.532175
F 39.158464 5.145165 7.672587
F 38.929875 5.145165 29.500497
F 38.701285 5.145165 51.328408
F 38.472695 5.145165 73.156318
F 38.244106 5.145165 94.984228
F 38.015516 5.145165 116.812139
F 39.158464 28.298422 7.672587
F 38.929875 28.298422 29.500497
F 38.701285 28.298422 51.328408
F 38.472695 28.298422 73.156318
F 38.244106 28.298422 94.984228
F 38.015516 28.298422 116.812139
F 39.158464 51.451680 7.672587
F 38.929875 51.451680 29.500497
F 38.701285 51.451680 51.328408
F 38.472695 51.451680 73.156318
F 38.244106 51.451680 94.984228
F 38.015516 51.451680 116.812139
F 12.424827 12.862917 7.392622
F 12.196238 12.862917 29.220532
F 11.967648 12.862917 51.048443
F 11.739058 12.862917 72.876353
F 11.510468 12.862917 94.704263
F 11.281879 12.862917 116.532174
F 12.424827 36.016174 7.392622
F 12.196238 36.016174 29.220532
F 11.967648 36.016174 51.048443
F 11.739058 36.016174 72.876353
F 11.510468 36.016174 94.704263
F 11.281879 36.016174 116.532174
F 12.424827 59.169432 7.392622
F 12.196238 59.169432 29.220532
F 11.967648 59.169432 51.048443
F 11.739058 59.169432 72.876353
F 11.510468 59.169432 94.704263
F 11.281879 59.169432 116.532174
F 39.158464 12.862917 7.672586
F 38.929875 12.862917 29.500496
F 38.701285 12.862917 51.328407
F 38.472695 12.862917 73.156317
F 38.244106 12.862917 94.984227
F 38.015516 12.862917 116.812138
F 39.158464 36.016174 7.672586
F 38.929875 36.016174 29.500496
F 38.701285 36.016174 51.328407
F 38.472695 36.016174 73.156317
F 38.244106 36.016174 94.984227
F 38.015516 36.016174 116.812138
F 39.158464 59.169432 7.672586
F 38.929875 59.169432 29.500496
F 38.701285 59.169432 51.328407
F 38.472695 59.169432 73.156317
F 38.244106 59.169432 94.984227
F 38.015516 59.169432 116.812138
F 12.424827 20.580672 7.392623
F 12.196238 20.580672 29.220533
F 11.967648 20.580672 51.048443
F 11.739058 20.580672 72.876354
F 11.510468 20.580672 94.704264
F 11.281879 20.580672 116.532175
F 12.424827 43.733930 7.392623
F 12.196238 43.733930 29.220533
F 11.967648 43.733930 51.048443
F 11.739058 43.733930 72.876354
F 11.510468 43.733930 94.704264
F 11.281879 43.733930 116.532175
F 12.424827 66.887187 7.392623
F 12.196238 66.887187 29.220533
F 11.967648 66.887187 51.048443
F 11.739058 66.887187 72.876354
F 11.510468 66.887187 94.704264
F 11.281879 66.887187 116.532175
F 39.158464 20.580672 7.672587
F 38.929875 20.580672 29.500497
F 38.701285 20.580672 51.328407
F 38.472695 20.580672 73.156318
F 38.244106 20.580672 94.984228
F 38.015516 20.580672 116.812139
F 39.158464 43.733930 7.672587
F 38.929875 43.733930 29.500497
F 38.701285 43.733930 51.328407
F 38.472695 43.733930 73.156318
F 38.244106 43.733930 94.984228
F 38.015516 43.733930 116.812139
F 39.158464 66.887187 7.672587
F 38.929875 66.887187 29.500497
F 38.701285 66.887187 51.328407
F 38.472695 66.887187 73.156318
F 38.244106 66.887187 94.984228
F 38.015516 66.887187 116.812139
F 21.336046 5.145164 7.485943
F 21.107456 5.145164 29.313854
F 20.878866 5.145164 51.141764
F 20.650277 5.145164 72.969674
F 20.421687 5.145164 94.797586
F 20.193097 5.145164 116.625496
F 21.336046 28.298422 7.485943
F 21.107456 28.298422 29.313854
F 20.878866 28.298422 51.141764
F 20.650277 28.298422 72.969674
F 20.421687 28.298422 94.797586
F 20.193097 28.298422 116.625496
F 21.336046 51.451679 7.485943
F 21.107456 51.451679 29.313854
F 20.878866 51.451679 51.141764
F 20.650277 51.451679 72.969674
F 20.421687 51.451679 94.797586
F 20.193097 51.451679 116.625496
F 48.069683 5.145164 7.765907
F 47.841093 5.145164 29.593819
F 47.612503 5.145164 51.421729
F 47.383914 5.145164 73.249639
F 47.155324 5.145164 95.077550
F 46.926734 5.145164 116.905460
F 48.069683 28.298422 7.765907
F 47.841093 28.298422 29.593819
F 47.612503 28.298422 51.421729
F 47.383914 28.298422 73.249639
F 47.155324 28.298422 95.077550
F 46.926734 28.298422 116.905460
F 48.069683 51.451679 7.765907
F 47.841093 51.451679 29.593819
F 47.612503 51.451679 51.421729
F 47.383914 51.451679 73.249639
F 47.155324 51.451679 95.077550
F 46.926734 51.451679 116.905460
F 21.336046 12.862916 7.485942
F 21.107456 12.862916 29.313853
F 20.878866 12.862916 51.141763
F 20.650277 12.862916 72.969674
F 20.421687 12.862916 94.797585
F 20.193097 12.862916 116.625495
F 21.336046 36.016174 7.485942
F 21.107456 36.016174 29.313853
F 20.878866 36.016174 51.141763
F 20.650277 36.016174 72.969674
F 20.421687 36.016174 94.797585
F 20.193097 36.016174 116.625495
F 21.336046 59.169431 7.485942
F 21.107456 59.169431 29.313853
F 20.878866 59.169431 51.141763
F 20.650277 59.169431 72.969674
F 20.421687 59.169431 94.797585
F 20.193097 59.169431 116.625495
F 48.069683 12.862916 7.765906
F 47.841093 12.862916 29.593818
F 47.612503 12.862916 51.421728
F 47.383914 12.862916 73.249639
F 47.155324 12.862916 95.077549
F 46.926734 12.862916 116.905459
F 48.069683 36.016174 7.765906
F 47.841093 36.016174 29.593818
F 47.612503 36.016174 51.421728
F 47.383914 36.016174 73.249639
F 47.155324 36.016174 95.077549
F 46.926734 36.016174 116.905459
F 48.069683 59.169431 7.765906
F 47.841093 59.169431 29.593818
F 47.612503 59.169431 51.421728
F 47.383914 59.169431 73.249639
F 47.155324 59.169431 95.077549
F 46.926734 59.169431 116.905459
F 21.336046 20.580672 7.485943
F 21.107456 20.580672 29.313853
F 20.878866 20.580672 51.141764
F 20.650277 20.580672 72.969674
F 20.421687 20.580672 94.797586
F 20.193097 20.580672 116.625496
F 21.336046 43.733929 7.485943
F 21.107456 43.733929 29.313853
F 20.878866 43.733929 51.141764
F 20.650277 43.733929 72.969674
F 20.421687 43.733929 94.797586
F 20.193097 43.733929 116.625496
F 21.336046 66.887187 7.485943
F 21.107456 66.887187 29.313853
F 20.878866 66.887187 51.141764
F 20.650277 66.887187 72.969674
F 20.421687 66.887187 94.797586
F 20.193097 66.887187 116.625496
F 48.069683 20.580672 7.765907
F 47.841093 20.580672 29.593818
F 47.612503 20.580672 51.421729
F 47.383914 20.580672 73.249639
F 47.155324 20.580672 95.077550
F 46.926734 20.580672 116.905460
F 48.069683 43.733929 7.765907
F 47.841093 43.733929 29.593818
F 47.612503 43.733929 51.421729
F 47.383914 43.733929 73.249639
F 47.155324 43.733929 95.077550
F 46.926734 43.733929 116.905460
F 48.069683 66.887187 7.765907
F 47.841093 66.887187 29.593818
F 47.612503 66.887187 51.421729
F 47.383914 66.887187 73.249639
F 47.155324 66.887187 95.077550
F 46.926734 66.887187 116.905460
F 3.485057 5.145165 10.027789
F 3.256467 5.145165 31.855700
F 3.027878 5.145165 53.683610
F 2.799288 5.145165 75.511521
F 2.570698 5.145165 97.339431
F 2.342109 5.145165 119.167341
F 3.485057 28.298423 10.027789
F 3.256467 28.298423 31.855700
F 3.027878 28.298423 53.683610
F 2.799288 28.298423 75.511521
F 2.570698 28.298423 97.339431
F 2.342109 28.298423 119.167341
F 3.485057 51.451680 10.027789
F 3.256467 51.451680 31.855700
F 3.027878 51.451680 53.683610
F 2.799288 51.451680 75.511521
F 2.570698 51.451680 97.339431
F 2.342109 51.451680 119.167341
F 30.218694 5.145165 10.307753
F 29.990105 5.145165 32.135664
F 29.761515 5.145165 53.963574
F 29.532925 5.145165 75.791485
F 29.304335 5.145165 97.619395
F 29.075746 5.145165 119.447306
F 30.218694 28.298423 10.307753
F 29.990105 28.298423 32.135664
F 29.761515 28.298423 53.963574
F 29.532925 28.298423 75.791485
F 29.304335 28.298423 97.619395
F 29.075746 28.298423 119.447306
F 30.218694 51.451680 10.307753
F 29.990105 51.451680 32.135664
F 29.761515 51.451680 53.963574
F 29.532925 51.451680 75.791485
F 29.304335 51.451680 97.619395
F 29.075746 51.451680 119.447306
F 3.485057 12.862917 10.027790
F 3.256467 12.862917 31.855701
F 3.027878 12.862917 53.683611
F 2.799288 12.862917 75.511522
F 2.570698 12.862917 97.339432
F 2.342109 12.862917 119.167342
F 3.485057 36.016175 10.027790
F 3.256467 36.016175 31.855701
F 3.027878 36.016175 53.683611
F 2.799288 36.016175 75.511522
F 2.570698 36.016175 97.339432
F 2.342109 36.016175 119.167342
F 3.485057 59.169432 10.027790
F 3.256467 59.169432 31.855701
F 3.027878 59.169432 53.683611
F 2.799288 59.169432 75.511522
F 2.570698 59.169432 97.339432
F 2.342109 59.169432 119.167342
F 30.218694 12.862917 10.307754
F 29.990105 12.862917 32.135665
F 29.761515 12.862917 53.963575
F 29.532925 12.862917 75.791486
F 29.304335 12.862917 97.619396
F 29.075746 12.862917 119.447307
F 30.218694 36.016175 10.307754
F 29.990105 36.016175 32.135665
F 29.761515 36.016175 53.963575
F 29.532925 36.016175 75.791486
F 29.304335 36.016175 97.619396
F 29.075746 36.016175 119.447307
F 30.218694 59.169432 10.307754
F 29.990105 59.169432 32.135665
F 29.761515 59.169432 53.963575
F 29.532925 59.169432 75.791486
F 29.304335 59.169432 97.619396
F 29.075746 59.169432 119.447307
F 3.485057 20.580673 10.027790
F 3.256467 20.580673 31.855700
F 3.027878 20.580673 53.683610
F 2.799288 20.580673 75.511521
F 2.570698 20.580673 97.339431
F 2.342109 20.580673 119.167342
F 3.485057 43.733930 10.027790
F 3.256467 43.733930 31.855700
F 3.027878 43.733930 53.683610
F 2.799288 43.733930 75.511521
F 2.570698 43.733930 97.339431
F 2.342109 43.733930 119.167342
F 3.485057 66.887188 10.027790
F 3.256467 66.887188 31.855700
F 3.027878 66.887188 53.683610
F 2.799288 66.887188 75.511521
F 2.570698 66.887188 97.339431
F 2.342109 66.887188 119.167342
F 30.218694 20.580673 10.307754
F 29.990105 20.580673 32.135664
F 29.761515 20.580673 53.963574
F 29.532925 20.580673 75.791485
F 29.304335 20.580673 97.619395
F 29.075746 20.580673 119.447307
F 30.218694 43.733930 10.307754
F 29.990105 43.733930 32.135664
F 29.761515 43.733930 53.963574
F 29.532925 43.733930 75.791485
F 29.304335 43.733930 97.619395
F 29.075746 43.733930 119.447307
F 30.218694 66.887188 10.307754
F 29.990105 66.887188 32.135664
F 29.761515 66.887188 53.963574
F 29.532925 66.887188 75.791485
F 29.304335 66.887188 97.619395
F 29.075746 66.887188 119.447307
F 12.396267 5.145165 10.121111
F 12.167677 5.145165 31.949021
F 11.939087 5.145165 53.776932
F 11.710497 5.145165 75.604843
F 11.481908 5.145165 97.432753
F 11.253318 5.145165 119.260664
F 12.396267 28.298422 10.121111
F 12.167677 28.298422 31.949021
F 11.939087 28.298422 53.776932
F 11.710497 28.298422 75.604843
F 11.481908 28.298422 97.432753
F 11.253318 28.298422 119.260664
F 12.396267 51.451680 10.121111
F 12.167677 51.451680 31.949021
F 11.939087 51.451680 53.776932
F 11.710497 51.451680 75.604843
F 11.481908 51.451680 97.432753
F 11.253318 51.451680 119.260664
F 39.129904 5.145165 10.401075
F 38.901314 5.145165 32.228986
F 38.672724 5.145165 54.056897
F 38.444135 5.145165 75.884807
F 38.215545 5.145165 97.712717
F 37.986955 5.145165 119.540628
F 39.129904 28.298422 10.401075
F 38.901314 28.298422 32.228986
F 38.672724 28.298422 54.056897
F 38.444135 28.298422 75.884807
F 38.215545 28.298422 97.712717
F 37.986955 28.298422 119.540628
F 39.129904 51.451680 10.401075
F 38.901314 51.451680 32.228986
F 38.672724 51.451680 54.056897
F 38.444135 51.451680 75.884807
F 38.215545 51.451680 97.712717
F 37.986955 51.451680 119.540628
F 12.396267 12.862917 10.121112
F 12.167677 12.862917 31.949022
F 11.939087 12.862917 53.776933
F 11.710497 12.862917 75.604844
F 11.481908 12.862917 97.432754
F 11.253318 12.862917 119.260665
F 12.396267 36.016175 10.121112
F 12.167677 36.016175 31.949022
F 11.939087 36.016175 53.776933
F 11.710497 36.016175 75.604844
F 11.481908 36.016175 97.432754
F 11.253318 36.016175 119.260665
F 12.396267 59.169432 10.121112
F 12.167677 59.169432 31.949022
F 11.939087 59.169432 53.776933
F 11.710497 59.169432 75.604844
F 11.481908 59.169432 97.432754
F 11.253318 59.169432 119.260665
F 39.129904 12.862917 10.401076
F 38.901314 12.862917 32.228987
F 38.672724 12.862917 54.056898
F 38.444135 12.862917 75.884808
F 38.215545 12.862917 97.712718
F 37.986955 12.862917 119.540629
F 39.129904 36.016175 10.401076
F 38.901314 36.016175 32.228987
F 38.672724 36.016175 54.056898
F 38.444135 36.016175 75.884808
F 38.215545 36.016175 97.712718
F 37.986955 36.016175 119.540629
F 39.129904 59.169432 10.401076
F 38.901314 59.169432 32.228987
F 38.672724 59.169432 54.056898
F 38.444135 59.169432 75.884808
F 38.215545 59.169432 97.712718
F 37.986955 59.169432 119.540629
F 12.396267 20.580672 10.121111
F 12.167677 20.580672 31.949022
F 11.939087 20.580672 53.776932
F 11.710497 20.580672 75.604843
F 11.481908 20.580672 97.432754
F 11.253318 20.580672 119.260664
F 12.396267 43.733930 10.121111
F 12.167677 43.733930 31.949022
F 11.939087 43.733930 53.776932
F 11.710497 43.733930 75.604843
F 11.481908 43.733930 97.432754
F 11.253318 43.733930 119.260664
F 12.396267 66.887187 10.121111
F 12.167677 66.887187 31.949022
F 11.939087 66.887187 53.776932
F 11.710497 66.887187 75.604843
F 11.481908 66.887187 97.432754
F 11.253318 66.887187 119.260664
F 39.129904 20.580672 10.401075
F 38.901314 20.580672 32.228987
F 38.672724 20.580672 54.056897
F 38.444135 20.580672 75.884807
F 38.215545 20.580672 97.712718
F 37.986955 20.580672 119.540628
F 39.129904 43.733930 10.401075
F 38.901314 43.733930 32.228987
F 38.672724 43.733930 54.056897
F 38.444135 43.733930 75.884807
F 38.215545 43.733930 97.712718
F 37.986955 43.733930 119.540628
F 39.129904 66.887187 10.401075
F 38.901314 66.887187 32.228987
F 38.672724 66.887187 54.056897
F 38.444135 66.887187 75.884807
F 38.215545 66.887187 97.712718
F 37.986955 66.887187 119.540628
F 21.307483 5.145164 10.214433
F 21.078893 5.145164 32.042344
F 20.850304 5.145164 53.870254
F 20.621714 5.145164 75.698165
F 20.393124 5.145164 97.526075
F 20.164534 5.145164 119.353985
F 21.307483 28.298422 10.214433
F 21.078893 28.298422 32.042344
F 20.850304 28.298422 53.870254
F 20.621714 28.298422 75.698165
F 20.393124 28.298422 97.526075
F 20.164534 28.298422 119.353985
F 21.307483 51.451679 10.214433
F 21.078893 51.451679 32.042344
F 20.850304 51.451679 53.870254
F 20.621714 51.451679 75.698165
F 20.393124 51.451679 97.526075
F 20.164534 51.451679 119.353985
F 48.041121 5.145164 10.494397
F 47.812531 5.145164 32.322308
F 47.583942 5.145164 54.150218
F 47.355352 5.145164 75.978129
F 47.126762 5.145164 97.806039
F 46.898173 5.145164 119.633949
F 48.041121 28.298422 10.494397
F 47.812531 28.298422 32.322308
F 47.583942 28.298422 54.150218
F 47.355352 28.298422 75.978129
F 47.126762 28.298422 97.806039
F 46.898173 28.298422 119.633949
F 48.041121 51.451679 10.494397
F 47.812531 51.451679 32.322308
F 47.583942 51.451679 54.150218
F 47.355352 51.451679 75.978129
F 47.126762 51.451679 97.806039
F 46.898173 51.451679 119.633949
F 21.307483 12.862917 10.214434
F 21.078893 12.862917 32.042345
F 20.850304 12.862917 53.870255
F 20.621714 12.862917 75.698165
F 20.393124 12.862917 97.526076
F 20.164534 12.862917 119.353986
F 21.307483 36.016174 10.214434
F 21.078893 36.016174 32.042345
F 20.850304 36.016174 53.870255
F 20.621714 36.016174 75.698165
F 20.393124 36.016174 97.526076
F 20.164534 36.016174 119.353986
F 21.307483 59.169432 10.214434
F 21.078893 59.169432 32.042345
F 20.850304 59.169432 53.870255
F 20.621714 59.169432 75.698165
F 20.393124 59.169432 97.526076
F 20.164534 59.169432 119.353986
F 48.041121 12.862917 10.494398
F 47.812531 12.862917 32.322309
F 47.583942 12.862917 54.150219
F 47.355352 12.862917 75.978129
F 47.126762 12.862917 97.806040
F 46.898173 12.862917 119.633950
F 48.041121 36.016174 10.494398
F 47.812531 36.016174 32.322309
F 47.583942 36.016174 54.150219
F 47.355352 36.016174 75.978129
F 47.126762 36.016174 97.806040
F 46.898173 36.016174 119.633950
F 48.041121 59.169432 10.494398
F 47.812531 59.169432 32.322309
F 47.583942 59.169432 54.150219
F 47.355352 59.169432 75.978129
F 47.126762 59.169432 97.806040
F 46.898173 59.169432 119.633950
F 21.307483 20.580672 10.214434
F 21.078893 20.580672 32.042344
F 20.850304 20.580672 53.870254
F 20.621714 20.580672 75.698165
F 20.393124 20.580672 97.526075
F 20.164534 20.580672 119.353986
F 21.307483 43.733929 10.214434
F 21.078893 43.733929 32.042344
F 20.850304 43.733929 53.870254
F 20.621714 43.733929 75.698165
F 20.393124 43.733929 97.526075
F 20.164534 43.733929 119.353986
F 21.307483 66.887187 10.214434
F 21.078893 66.887187 32.042344
F 20.850304 66.887187 53.870254
F 20.621714 66.887187 75.698165
F 20.393124 66.887187 97.526075
F 20.164534 66.887187 119.353986
F 48.041121 20.580672 10.494398
F 47.812531 20.580672 32.322308
F 47.583942 20.580672 54.150218
F 47.355352 20.580672 75.978129
F 47.126762 20.580672 97.806039
F 46.898173 20.580672 119.633950
F 48.041121 43.733929 10.494398
F 47.812531 43.733929 32.322308
F 47.583942 43.733929 54.150218
F 47.355352 43.733929 75.978129
F 47.126762 43.733929 97.806039
F 46.898173 43.733929 119.633950
F 48.041121 66.887187 10.494398
F 47.812531 66.887187 32.322308
F 47.583942 66.887187 54.150218
F 47.355352 66.887187 75.978129
F 47.126762 66.887187 97.806039
F 46.898173 66.887187 119.633950
F 3.446949 7.717749 13.665773
F 3.218359 7.717749 35.493684
F 2.989770 7.717749 57.321594
F 2.761180 7.717749 79.149506
F 2.532590 7.717749 100.977416
F 2.304000 7.717749 122.805326
F 3.446949 30.871007 13.665773
F 3.218359 30.871007 35.493684
F 2.989770 30.871007 57.321594
F 2.761180 30.871007 79.149506
F 2.532590 30.871007 100.977416
F 2.304000 30.871007 122.805326
F 3.446949 54.024264 13.665773
F 3.218359 54.024264 35.493684
F 2.989770 54.024264 57.321594
F 2.761180 54.024264 79.149506
F 2.532590 54.024264 100.977416
F 2.304000 54.024264 122.805326
F 30.180586 7.717749 13.945738
F 29.951996 7.717749 35.773649
F 29.723407 7.717749 57.601559
F 29.494817 7.717749 79.429470
F 29.266227 7.717749 101.257380
F 29.037638 7.717749 123.085290
F 30.180586 30.871007 13.945738
F 29.951996 30.871007 35.773649
F 29.723407 30.871007 57.601559
F 29.494817 30.871007 79.429470
F 29.266227 30.871007 101.257380
F 29.037638 30.871007 123.085290
F 30.180586 54.024264 13.945738
F 29.951996 54.024264 35.773649
F 29.723407 54.024264 57.601559
F 29.494817 54.024264 79.429470
F 29.266227 54.024264 101.257380
F 29.037638 54.024264 123.085290
F 3.446949 15.435502 13.665774
F 3.218359 15.435502 35.493685
F 2.989770 15.435502 57.321595
F 2.761180 15.435502 79.149507
F 2.532590 15.435502 100.977417
F 2.304000 15.435502 122.805327
F 3.446949 38.588760 13.665774
F 3.218359 38.588760 35.493685
F 2.989770 38.588760 57.321595
F 2.761180 38.588760 79.149507
F 2.532590 38.588760 100.977417
F 2.304000 38.588760 122.805327
F 3.446949 61.742017 13.665774
F 3.218359 61.742017 35.493685
F 2.989770 61.742017 57.321595
F 2.761180 61.742017 79.149507
F 2.532590 61.742017 100.977417
F 2.304000 61.742017 122.805327
F 30.180586 15.435502 13.945739
F 29.951996 15.435502 35.773650
F 29.723407 15.435502 57.601560
F 29.494817 15.435502 79.429471
F 29.266227 15.435502 101.257381
F 29.037638 15.435502 123.085291
F 30.180586 38.588760 13.945739
F 29.951996 38.588760 35.773650
F 29.723407 38.588760 57.601560
F 29.494817 38.588760 79.429471
F 29.266227 38.588760 101.257381
F 29.037638 38.588760 123.085291
F 30.180586 61.742017 13.945739
F 29.951996 61.742017 35.773650
F 29.723407 61.742017 57.601560
F 29.494817 61.742017 79.429471
F 29.266227 61.742017 101.257381
F 29.037638 61.742017 123.085291
F 3.446949 0.000000 13.665774
F 3.218359 0.000000 35.493684
F 2.989770 0.000000 57.321594
F 2.761180 0.000000 79.149506
F 2.532590 0.000000 100.977416
F 2.304000 0.000000 122.805326
F 3.446949 23.153257 13.665774
F 3.218359 23.153257 35.493684
F 2.989770 23.153257 57.321594
F 2.761180 23.153257 79.149506
F 2.532590 23.153257 100.977416
F 2.304000 23.153257 122.805326
F 3.446949 46.306515 13.665774
F 3.218359 46.306515 35.493684
F 2.989770 46.306515 57.321594
F 2.761180 46.306515 79.149506
F 2.532590 46.306515 100.977416
F 2.304000 46.306515 122.805326
F 30.180586 0.000000 13.945739
F 29.951996 0.000000 35.773649
F 29.723407 0.000000 57.601559
F 29.494817 0.000000 79.429470
F 29.266227 0.000000 101.257380
F 29.037638 0.000000 123.085290
F 30.180586 23.153257 13.945739
F 29.951996 23.153257 35.773649
F 29.723407 23.153257 57.601559
F 29.494817 23.153257 79.429470
F 29.266227 23.153257 101.257380
F 29.037638 23.153257 123.085290
F 30.180586 46.306515 13.945739
F 29.951996 46.306515 35.773649
F 29.723407 46.306515 57.601559
F 29.494817 46.306515 79.429470
F 29.266227 46.306515 101.257380
F 29.037638 46.306515 123.085290
F 12.358157 7.717750 13.759096
F 12.129568 7.717750 35.587006
F 11.900978 7.717750 57.414917
F 11.672388 7.717750 79.242827
F 11.443798 7.717750 101.070737
F 11.215209 7.717750 122.898648
F 12.358157 30.871007 13.759096
F 12.129568 30.871007 35.587006
F 11.900978 30.871007 57.414917
F 11.672388 30.871007 79.242827
F 11.443798 30.871007 101.070737
F 11.215209 30.871007 122.898648
F 12.358157 54.024265 13.759096
F 12.129568 54.024265 35.587006
F 11.900978 54.024265 57.414917
F 11.672388 54.024265 79.242827
F 11.443798 54.024265 101.070737
F 11.215209 54.024265 122.898648
F 39.091794 7.717750 14.039060
F 38.863205 7.717750 35.866970
F 38.634615 7.717750 57.694881
F 38.406025 7.717750 79.522791
F 38.177436 7.717750 101.350701
F 37.948846 7.717750 123.178612
F 39.091794 30.871007 14.039060
F 38.863205 30.871007 35.866970
F 38.634615 30.871007 57.694881
F 38.406025 30.871007 79.522791
F 38.177436 30.871007 101.350701
F 37.948846 30.871007 123.178612
F 39.091794 54.024265 14.039060
F 38.863205 54.024265 35.866970
F 38.634615 54.024265 57.694881
F 38.406025 54.024265 79.522791
F 38.177436 54.024265 101.350701
F 37.948846 54.024265 123.178612
F 12.358157 15.435503 13.759097
F 12.129568 15.435503 35.587007
F 11.900978 15.435503 57.414918
F 11.672388 15.435503 79.242828
F 11.443798 15.435503 101.070738
F 11.215209 15.435503 122.898649
F 12.358157 38.588760 13.759097
F 12.129568 38.588760 35.587007
F 11.900978 38.588760 57.414918
F 11.672388 38.588760 79.242828
F 11.443798 38.588760 101.070738
F 11.215209 38.588760 122.898649
F 12.358157 61.742018 13.759097
F 12.129568 61.742018 35.587007
F 11.900978 61.742018 57.414918
F 11.672388 61.742018 79.242828
F 11.443798 61.742018 101.070738
F 11.215209 61.742018 122.898649
F 39.091794 15.435503 14.039061
F 38.863205 15.435503 35.866971
F 38.634615 15.435503 57.694882
F 38.406025 15.435503 79.522792
F 38.177436 15.435503 101.350702
F 37.948846 15.435503 123.178613
F 39.091794 38.588760 14.039061
F 38.863205 38.588760 35.866971
F 38.634615 38.588760 57.694882
F 38.406025 38.588760 79.522792
F 38.177436 38.588760 101.350702
F 37.948846 38.588760 123.178613
F 39.091794 61.742018 14.039061
F 38.863205 61.742018 35.866971
F 38.634615 61.742018 57.694882
F 38.406025 61.742018 79.522792
F 38.177436 61.742018 101.350702
F 37.948846 61.742018 123.178613
F 12.358157 0.000000 13.759096
F 12.129568 0.000000 35.587006
F 11.900978 0.000000 57.414917
F 11.672388 0.000000 79.242827
F 11.443798 0.000000 101.070738
F 11.215209 0.000000 122.898648
F 12.358157 23.153258 13.759096
F 12.129568 23.153258 35.587006
F 11.900978 23.153258 57.414917
F 11.672388 23.153258 79.242827
F 11.443798 23.153258 101.070738
F 11.215209 23.153258 122.898648
F 12.358157 46.306515 13.759096
F 12.129568 46.306515 35.587006
F 11.900978 46.306515 57.414917
F 11.672388 46.306515 79.242827
F 11.443798 46.306515 101.070738
F 11.215209 46.306515 122.898648
F 39.091794 0.000000 14.039060
F 38.863205 0.000000 35.866970
F 38.634615 0.000000 57.694881
F 38.406025 0.000000 79.522791
F 38.177436 0.000000 101.350702
F 37.948846 0.000000 123.178612
F 39.091794 23.153258 14.039060
F 38.863205 23.153258 35.866970
F 38.634615 23.153258 57.694881
F 38.406025 23.153258 79.522791
F 38.177436 23.153258 101.350702
F 37.948846 23.153258 123.178612
F 39.091794 46.306515 14.039060
F 38.863205 46.306515 35.866970
F 38.634615 46.306515 57.694881
F 38.406025 46.306515 79.522791
F 38.177436 46.306515 101.350702
F 37.948846 46.306515 123.178612
F 21.269375 7.717751 13.852418
F 21.040785 7.717751 35.680328
F 20.812195 7.717751 57.508238
F 20.583606 7.717751 79.336149
F 20.355016 7.717751 101.164059
F 20.126426 7.717751 122.991971
F 21.269375 30.871008 13.852418
F 21.040785 30.871008 35.680328
F 20.812195 30.871008 57.508238
F 20.583606 30.871008 79.336149
F 20.355016 30.871008 101.164059
F 20.126426 30.871008 122.991971
F 21.269375 54.024266 13.852418
F 21.040785 54.024266 35.680328
F 20.812195 54.024266 57.508238
F 20.583606 54.024266 79.336149
F 20.355016 54.024266 101.164059
F 20.126426 54.024266 122.991971
F 48.003012 7.717751 14.132382
F 47.774422 7.717751 35.960292
F 47.545832 7.717751 57.788203
F 47.317243 7.717751 79.616114
F 47.088653 7.717751 101.444024
F 46.860063 7.717751 123.271935
F 48.003012 30.871008 14.132382
F 47.774422 30.871008 35.960292
F 47.545832 30.871008 57.788203
F 47.317243 30.871008 79.616114
F 47.088653 30.871008 101.444024
F 46.860063 30.871008 123.271935
F 48.003012 54.024266 14.132382
F 47.774422 54.024266 35.960292
F 47.545832 54.024266 57.788203
F 47.317243 54.024266 79.616114
F 47.088653 54.024266 101.444024
F 46.860063 54.024266 123.271935
F 21.269375 15.435503 13.852419
F 21.040785 15.435503 35.680329
F 20.812195 15.435503 57.508239
F 20.583606 15.435503 79.336150
F 20.355016 15.435503 101.164060
F 20.126426 15.435503 122.991972
F 21.269375 38.588761 13.852419
F 21.040785 38.588761 35.680329
F 20.812195 38.588761 57.508239
F 20.583606 38.588761 79.336150
F 20.355016 38.588761 101.164060
F 20.126426 38.588761 122.991972
F 21.269375 61.742018 13.852419
F 21.040785 61.742018 35.680329
F 20.812195 61.742018 57.508239
F 20.583606 61.742018 79.336150
F 20.355016 61.742018 101.164060
F 20.126426 61.742018 122.991972
F 48.003012 15.435503 14.132383
F 47.774422 15.435503 35.960293
F 47.545832 15.435503 57.788204
F 47.317243 15.435503 79.616115
F 47.088653 15.435503 101.444025
F 46.860063 15.435503 123.271936
F 48.003012 38.588761 14.132383
F 47.774422 38.588761 35.960293
F 47.545832 38.588761 57.788204
F 47.317243 38.588761 79.616115
F 47.088653 38.588761 101.444025
F 46.860063 38.588761 123.271936
F 48.003012 61.742018 14.132383
F 47.774422 61.742018 35.960293
F 47.545832 61.742018 57.788204
F 47.317243 61.742018 79.616115
F 47.088653 61.742018 101.444025
F 46.860063 61.742018 123.271936
F 21.269375 0.000001 13.852418
F 21.040785 0.000001 35.680328
F 20.812195 0.000001 57.508239
F 20.583606 0.000001 79.336149
F 20.355016 0.000001 101.164059
F 20.126426 0.000001 122.991971
F 21.269375 23.153259 13.852418
F 21.040785 23.153259 35.680328
F 20.812195 23.153259 57.508239
F 20.583606 23.153259 79.336149
F 20.355016 23.153259 101.164059
F 20.126426 23.153259 122.991971
F 21.269375 46.306516 13.852418
F 21.040785 46.306516 35.680328
F 20.812195 46.306516 57.508239
F 20.583606 46.306516 79.336149
F 20.355016 46.306516 101.164059
F 20.126426 46.306516 122.991971
F 48.003012 0.000001 14.132382
F 47.774422 0.000001 35.960292
F 47.545832 0.000001 57.788204
F 47.317243 0.000001 79.616114
F 47.088653 0.000001 101.444024
F 46.860063 0.000001 123.271935
F 48.003012 23.153259 14.132382
F 47.774422 23.153259 35.960292
F 47.545832 23.153259 57.788204
F 47.317243 23.153259 79.616114
F 47.088653 23.153259 101.444024
F 46.860063 23.153259 123.271935
F 48.003012 46.306516 14.132382
F 47.774422 46.306516 35.960292
F 47.545832 46.306516 57.788204
F 47.317243 46.306516 79.616114
F 47.088653 46.306516 101.444024
F 46.860063 46.306516 123.271935
F 5.712861 1.286291 10.051120
F 5.484271 1.286291 31.879030
F 5.255682 1.286291 53.706941
F 5.027092 1.286291 75.534852
F 4.798502 1.286291 97.362762
F 4.569913 1.286291 119.190673
F 5.712861 24.439548 10.051120
F 5.484271 24.439548 31.879030
F 5.255682 24.439548 53.706941
F 5.027092 24.439548 75.534852
F 4.798502 24.439548 97.362762
F 4.569913 24.439548 119.190673
F 5.712861 47.592806 10.051120
F 5.484271 47.592806 31.879030
F 5.255682 47.592806 53.706941
F 5.027092 47.592806 75.534852
F 4.798502 47.592806 97.362762
F 4.569913 47.592806 119.190673
F 32.446499 1.286291 10.331084
F 32.217909 1.286291 32.158995
F 31.989320 1.286291 53.986906
F 31.760730 1.286291 75.814816
F 31.532140 1.286291 97.642726
F 31.303551 1.286291 119.470637
F 32.446499 24.439548 10.331084
F 32.217909 24.439548 32.158995
F 31.989320 24.439548 53.986906
F 31.760730 24.439548 75.814816
F 31.532140 24.439548 97.642726
F 31.303551 24.439548 119.470637
F 32.446499 47.592806 10.331084
F 32.217909 47.592806 32.158995
F 31.989320 47.592806 53.986906
F 31.760730 47.592806 75.814816
F 31.532140 47.592806 97.642726
F 31.303551 47.592806 119.470637
F 5.712861 9.004040 10.051120
F 5.484271 9.004040 31.879030
F 5.255682 9.004040 53.706941
F 5.027092 9.004040 75.534852
F 4.798502 9.004040 97.362762
F 4.569913 9.004040 119.190673
F 5.712861 32.157298 10.051120
F 5.484271 32.157298 31.879030
F 5.255682 32.157298 53.706941
F 5.027092 32.157298 75.534852
F 4.798502 32.157298 97.362762
F 4.569913 32.157298 119.190673
F 5.712861 55.310555 10.051120
F 5.484271 55.310555 31.879030
F 5.255682 55.310555 53.706941
F 5.027092 55.310555 75.534852
F 4.798502 55.310555 97.362762
F 4.569913 55.310555 119.190673
F 32.446499 9.004040 10.331084
F 32.217909 9.004040 32.158995
F 31.989320 9.004040 53.986906
F 31.760730 9.004040 75.814816
F 31.532140 9.004040 97.642726
F 31.303551 9.004040 119.470637
F 32.446499 32.157298 10.331084
F 32.217909 32.157298 32.158995
F 31.989320 32.157298 53.986906
F 31.760730 32.157298 75.814816
F 31.532140 32.157298 97.642726
F 31.303551 32.157298 119.470637
F 32.446499 55.310555 10.331084
F 32.217909 55.310555 32.158995
F 31.989320 55.310555 53.986906
F 31.760730 55.310555 75.814816
F 31.532140 55.310555 97.642726
F 31.303551 55.310555 119.470637
F 5.712861 16.721795 10.051121
F 5.484271 16.721795 31.879031
F 5.255682 16.721795 53.706941
F 5.027092 16.721795 75.534853
F 4.798502 16.721795 97.362763
F 4.569913 16.721795 119.190674
F 5.712861 39.875053 10.051121
F 5.484271 39.875053 31.879031
F 5.255682 39.875053 53.706941
F 5.027092 39.875053 75.534853
F 4.798502 39.875053 97.362763
F 4.569913 39.875053 119.190674
F 5.712861 63.028310 10.051121
F 5.484271 63.028310 31.879031
F 5.255682 63.028310 53.706941
F 5.027092 63.028310 75.534853
F 4.798502 63.028310 97.362763
F 4.569913 63.028310 119.190674
F 32.446499 16.721795 10.331085
F 32.217909 16.721795 32.158996
F 31.989320 16.721795 53.986906
F 31.760730 16.721795 75.814817
F 31.532140 16.721795 97.642727
F 31.303551 16.721795 119.470638
F 32.446499 39.875053 10.331085
F 32.217909 39.875053 32.158996
F 31.989320 39.875053 53.986906
F 31.760730 39.875053 75.814817
F 31.532140 39.875053 97.642727
F 31.303551 39.875053 119.470638
F 32.446499 63.028310 10.331085
F 32.217909 63.028310 32.158996
F 31.989320 63.028310 53.986906
F 31.760730 63.028310 75.814817
F 31.532140 63.028310 97.642727
F 31.303551 63.028310 119.470638
F 14.624072 1.286290 10.144442
F 14.395483 1.286290 31.972353
F 14.166893 1.286290 53.800263
F 13.938303 1.286290 75.628173
F 13.709714 1.286290 97.456084
F 13.481124 1.286290 119.283994
F 14.624072 24.439548 10.144442
F 14.395483 24.439548 31.972353
F 14.166893 24.439548 53.800263
F 13.938303 24.439548 75.628173
F 13.709714 24.439548 97.456084
F 13.481124 24.439548 119.283994
F 14.624072 47.592806 10.144442
F 14.395483 47.592806 31.972353
F 14.166893 47.592806 53.800263
F 13.938303 47.592806 75.628173
F 13.709714 47.592806 97.456084
F 13.481124 47.592806 119.283994
F 41.357709 1.286290 10.424406
F 41.129120 1.286290 32.252317
F 40.900530 1.286290 54.080227
F 40.671940 1.286290 75.908137
F 40.443351 1.286290 97.736048
F 40.214761 1.286290 119.563958
F 41.357709 24.439548 10.424406
F 41.129120 24.439548 32.252317
F 40.900530 24.439548 54.080227
F 40.671940 24.439548 75.908137
F 40.443351 24.439548 97.736048
F 40.214761 24.439548 119.563958
F 41.357709 47.592806 10.424406
F 41.129120 47.592806 32.252317
F 40.900530 47.592806 54.080227
F 40.671940 47.592806 75.908137
F 40.443351 47.592806 97.736048
F 40.214761 47.592806 119.563958
F 14.624072 9.004040 10.144442
F 14.395483 9.004040 31.972353
F 14.166893 9.004040 53.800263
F 13.938303 9.004040 75.628173
F 13.709714 9.004040 97.456084
F 13.481124 9.004040 119.283994
F 14.624072 32.157297 10.144442
F 14.395483 32.157297 31.972353
F 14.166893 32.157297 53.800263
F 13.938303 32.157297 75.628173
F 13.709714 32.157297 97.456084
F 13.481124 32.157297 119.283994
F 14.624072 55.310555 10.144442
F 14.395483 55.310555 31.972353
F 14.166893 55.310555 53.800263
F 13.938303 55.310555 75.628173
F 13.709714 55.310555 97.456084
F 13.481124 55.310555 119.283994
F 41.357709 9.004040 10.424406
F 41.129120 9.004040 32.252317
F 40.900530 9.004040 54.080227
F 40.671940 9.004040 75.908137
F 40.443351 9.004040 97.736048
F 40.214761 9.004040 119.563958
F 41.357709 32.157297 10.424406
F 41.129120 32.157297 32.252317
F 40.900530 32.157297 54.080227
F 40.671940 32.157297 75.908137
F 40.443351 32.157297 97.736048
F 40.214761 32.157297 119.563958
F 41.357709 55.310555 10.424406
F 41.129120 55.310555 32.252317
F 40.900530 55.310555 54.080227
F 40.671940 55.310555 75.908137
F 40.443351 55.310555 97.736048
F 40.214761 55.310555 119.563958
F 14.624072 16.721795 10.144443
F 14.395483 16.721795 31.972353
F 14.166893 16.721795 53.800264
F 13.938303 16.721795 75.628174
F 13.709714 16.721795 97.456085
F 13.481124 16.721795 119.283995
F 14.624072 39.875053 10.144443
F 14.395483 39.875053 31.972353
F 14.166893 39.875053 53.800264
F 13.938303 39.875053 75.628174
F 13.709714 39.875053 97.456085
F 13.481124 39.875053 119.283995
F 14.624072 63.028310 10.144443
F 14.395483 63.028310 31.972353
F 14.166893 63.028310 53.800264
F 13.938303 63.028310 75.628174
F 13.709714 63.028310 97.456085
F 13.481124 63.028310 119.283995
F 41.357709 16.721795 10.424407
F 41.129120 16.721795 32.252317
F 40.900530 16.721795 54.080228
F 40.671940 16.721795 75.908138
F 40.443351 16.721795 97.736049
F 40.214761 16.721795 119.563959
F 41.357709 39.875053 10.424407
F 41.129120 39.875053 32.252317
F 40.900530 39.875053 54.080228
F 40.671940 39.875053 75.908138
F 40.443351 39.875053 97.736049
F 40.214761 39.875053 119.563959
F 41.357709 63.028310 10.424407
F 41.129120 63.028310 32.252317
F 40.900530 63.028310 54.080228
F 40.671940 63.028310 75.908138
F 40.443351 63.028310 97.736049
F 40.214761 63.028310 119.563959
F 23.535289 1.286290 10.237763
F 23.306699 1.286290 32.065674
F 23.078109 1.286290 53.893584
F 22.849520 1.286290 75.721494
F 22.620930 1.286290 97.549405
F 22.392340 1.286290 119.377316
F 23.535289 24.439548 10.237763
F 23.306699 24.439548 32.065674
F 23.078109 24.439548 53.893584
F 22.849520 24.439548 75.721494
F 22.620930 24.439548 97.549405
F 22.392340 24.439548 119.377316
F 23.535289 47.592805 10.237763
F 23.306699 47.592805 32.065674
F 23.078109 47.592805 53.893584
F 22.849520 47.592805 75.721494
F 22.620930 47.592805 97.549405
F 22.392340 47.592805 119.377316
F 50.268926 1.286290 10.517727
F 50.040336 1.286290 32.345638
F 49.811746 1.286290 54.173548
F 49.583157 1.286290 76.001459
F 49.354567 1.286290 97.829370
F 49.125977 1.286290 119.657280
F 50.268926 24.439548 10.517727
F 50.040336 24.439548 32.345638
F 49.811746 24.439548 54.173548
F 49.583157 24.439548 76.001459
F 49.354567 24.439548 97.829370
F 49.125977 24.439548 119.657280
F 50.268926 47.592805 10.517727
F 50.040336 47.592805 32.345638
F 49.811746 47.592805 54.173548
F 49.583157 47.592805 76.001459
F 49.354567 47.592805 97.829370
F 49.125977 47.592805 119.657280
F 23.535289 9.004040 10.237763
F 23.306699 9.004040 32.065674
F 23.078109 9.004040 53.893584
F 22.849520 9.004040 75.721494
F 22.620930 9.004040 97.549405
F 22.392340 9.004040 119.377316
F 23.535289 32.157297 10.237763
F 23.306699 32.157297 32.065674
F 23.078109 32.157297 53.893584
F 22.849520 32.157297 75.721494
F 22.620930 32.157297 97.549405
F 22.392340 32.157297 119.377316
F 23.535289 55.310555 10.237763
F 23.306699 55.310555 32.065674
F 23.078109 55.310555 53.893584
F 22.849520 55.310555 75.721494
F 22.620930 55.310555 97.549405
F 22.392340 55.310555 119.377316
F 50.268926 9.004040 10.517727
F 50.040336 9.004040 32.345638
F 49.811746 9.004040 54.173548
F 49.583157 9.004040 76.001459
F 49.354567 9.004040 97.829370
F 49.125977 9.004040 119.657280
F 50.268926 32.157297 10.517727
F 50.040336 32.157297 32.345638
F 49.811746 32.157297 54.173548
F 49.583157 32.157297 76.001459
F 49.354567 32.157297 97.829370
F 49.125977 32.157297 119.657280
F 50.268926 55.310555 10.517727
F 50.040336 55.310555 32.345638
F 49.811746 55.310555 54.173548
F 49.583157 55.310555 76.001459
F 49.354567 55.310555 97.829370
F 49.125977 55.310555 119.657280
F 23.535289 16.721795 10.237764
F 23.306699 16.721795 32.065674
F 23.078109 16.721795 53.893585
F 22.849520 16.721795 75.721495
F 22.620930 16.721795 97.549406
F 22.392340 16.721795 119.377317
F 23.535289 39.875052 10.237764
F 23.306699 39.875052 32.065674
F 23.078109 39.875052 53.893585
F 22.849520 39.875052 75.721495
F 22.620930 39.875052 97.549406
F 22.392340 39.875052 119.377317
F 23.535289 63.028310 10.237764
F 23.306699 63.028310 32.065674
F 23.078109 63.028310 53.893585
F 22.849520 63.028310 75.721495
F 22.620930 63.028310 97.549406
F 22.392340 63.028310 119.377317
F 50.268926 16.721795 10.517728
F 50.040336 16.721795 32.345638
F 49.811746 16.721795 54.173549
F 49.583157 16.721795 76.001460
F 49.354567 16.721795 97.829371
F 49.125977 16.721795 119.657281
F 50.268926 39.875052 10.517728
F 50.040336 39.875052 32.345638
F 49.811746 39.875052 54.173549
F 49.583157 39.875052 76.001460
F 49.354567 39.875052 97.829371
F 49.125977 39.875052 119.657281
F 50.268926 63.028310 10.517728
F 50.040336 63.028310 32.345638
F 49.811746 63.028310 54.173549
F 49.583157 63.028310 76.001460
F 49.354567 63.028310 97.829371
F 49.125977 63.028310 119.657281
F 5.674748 3.858875 13.689105
F 5.446158 3.858875 35.517015
F 5.217568 3.858875 57.344925
F 4.988979 3.858875 79.172836
F 4.760389 3.858875 101.000746
F 4.531799 3.858875 122.828656
F 5.674748 27.012132 13.689105
F 5.446158 27.012132 35.517015
F 5.217568 27.012132 57.344925
F 4.988979 27.012132 79.172836
F 4.760389 27.012132 101.000746
F 4.531799 27.012132 122.828656
F 5.674748 50.165390 13.689105
F 5.446158 50.165390 35.517015
F 5.217568 50.165390 57.344925
F 4.988979 50.165390 79.172836
F 4.760389 50.165390 101.000746
F 4.531799 50.165390 122.828656
F 32.408386 3.858875 13.969069
F 32.179796 3.858875 35.796979
F 31.951206 3.858875 57.624889
F 31.722617 3.858875 79.452800
F 31.494027 3.858875 101.280710
F 31.265437 3.858875 123.108620
F 32.408386 27.012132 13.969069
F 32.179796 27.012132 35.796979
F 31.951206 27.012132 57.624889
F 31.722617 27.012132 79.452800
F 31.494027 27.012132 101.280710
F 31.265437 27.012132 123.108620
F 32.408386 50.165390 13.969069
F 32.179796 50.165390 35.796979
F 31.951206 50.165390 57.624889
F 31.722617 50.165390 79.452800
F 31.494027 50.165390 101.280710
F 31.265437 50.165390 123.108620
F 5.674748 11.576625 13.689105
F 5.446158 11.576625 35.517015
F 5.217568 11.576625 57.344925
F 4.988979 11.576625 79.172836
F 4.760389 11.576625 101.000746
F 4.531799 11.576625 122.828657
F 5.674748 34.729882 13.689105
F 5.446158 34.729882 35.517015
F 5.217568 34.729882 57.344925
F 4.988979 34.729882 79.172836
F 4.760389 34.729882 101.000746
F 4.531799 34.729882 122.828657
F 5.674748 57.883140 13.689105
F 5.446158 57.883140 35.517015
F 5.217568 57.883140 57.344925
F 4.988979 57.883140 79.172836
F 4.760389 57.883140 101.000746
F 4.531799 57.883140 122.828657
F 32.408386 11.576625 13.969069
F 32.179796 11.576625 35.796979
F 31.951206 11.576625 57.624889
F 31.722617 11.576625 79.452800
F 31.494027 11.576625 101.280710
F 31.265437 11.576625 123.108621
F 32.408386 34.729882 13.969069
F 32.179796 34.729882 35.796979
F 31.951206 34.729882 57.624889
F 31.722617 34.729882 79.452800
F 31.494027 34.729882 101.280710
F 31.265437 34.729882 123.108621
F 32.408386 57.883140 13.969069
F 32.179796 57.883140 35.796979
F 31.951206 57.883140 57.624889
F 31.722617 57.883140 79.452800
F 31.494027 57.883140 101.280710
F 31.265437 57.883140 123.108621
F 5.674748 19.294380 13.689105
F 5.446158 19.294380 35.517016
F 5.217568 19.294380 57.344926
F 4.988979 19.294380 79.172836
F 4.760389 19.294380 101.000747
F 4.531799 19.294380 122.828657
F 5.674748 42.447638 13.689105
F 5.446158 42.447638 35.517016
F 5.217568 42.447638 57.344926
F 4.988979 42.447638 79.172836
F 4.760389 42.447638 101.000747
F 4.531799 42.447638 122.828657
F 5.674748 65.600895 13.689105
F 5.446158 65.600895 35.517016
F 5.217568 65.600895 57.344926
F 4.988979 65.600895 79.172836
F 4.760389 65.600895 101.000747
F 4.531799 65.600895 122.828657
F 32.408386 19.294380 13.969069
F 32.179796 19.294380 35.796980
F 31.951206 19.294380 57.624890
F 31.722617 19.294380 79.452800
F 31.494027 19.294380 101.280711
F 31.265437 19.294380 123.108621
F 32.408386 42.447638 13.969069
F 32.179796 42.447638 35.796980
F 31.951206 42.447638 57.624890
F 31.722617 42.447638 79.452800
F 31.494027 42.447638 101.280711
F 31.265437 42.447638 123.108621
F 32.408386 65.600895 13.969069
F 32.179796 65.600895 35.796980
F 31.951206 65.600895 57.624890
F 31.722617 65.600895 79.452800
F 31.494027 65.600895 101.280711
F 31.265437 65.600895 123.108621
F 14.585959 3.858876 13.782427
F 14.357369 3.858876 35.610337
F 14.128780 3.858876 57.438247
F 13.900190 3.858876 79.266158
F 13.671600 3.858876 101.094068
F 13.443011 3.858876 122.921978
F 14.585959 27.012134 13.782427
F 14.357369 27.012134 35.610337
F 14.128780 27.012134 57.438247
F 13.900190 27.012134 79.266158
F 13.671600 27.012134 101.094068
F 13.443011 27.012134 122.921978
F 14.585959 50.165391 13.782427
F 14.357369 50.165391 35.610337
F 14.128780 50.165391 57.438247
F 13.900190 50.165391 79.266158
F 13.671600 50.165391 101.094068
F 13.443011 50.165391 122.921978
F 41.319596 3.858876 14.062391
F 41.091007 3.858876 35.890301
F 40.862417 3.858876 57.718211
F 40.633827 3.858876 79.546122
F 40.405237 3.858876 101.374033
F 40.176648 3.858876 123.201943
F 41.319596 27.012134 14.062391
F 41.091007 27.012134 35.890301
F 40.862417 27.012134 57.718211
F 40.633827 27.012134 79.546122
F 40.405237 27.012134 101.374033
F 40.176648 27.012134 123.201943
F 41.319596 50.165391 14.062391
F 41.091007 50.165391 35.890301
F 40.862417 50.165391 57.718211
F 40.633827 50.165391 79.546122
F 40.405237 50.165391 101.374033
F 40.176648 50.165391 123.201943
F 14.585959 11.576626 13.782427
F 14.357369 11.576626 35.610337
F 14.128780 11.576626 57.438247
F 13.900190 11.576626 79.266158
F 13.671600 11.576626 101.094068
F 13.443011 11.576626 122.921979
F 14.585959 34.729884 13.782427
F 14.357369 34.729884 35.610337
F 14.128780 34.729884 57.438247
F 13.900190 34.729884 79.266158
F 13.671600 34.729884 101.094068
F 13.443011 34.729884 122.921979
F 14.585959 57.883141 13.782427
F 14.357369 57.883141 35.610337
F 14.128780 57.883141 57.438247
F 13.900190 57.883141 79.266158
F 13.671600 57.883141 101.094068
F 13.443011 57.883141 122.921979
F 41.319596 11.576626 14.062391
F 41.091007 11.576626 35.890301
F 40.862417 11.576626 57.718211
F 40.633827 11.576626 79.546122
F 40.405237 11.576626 101.374033
F 40.176648 11.576626 123.201944
F 41.319596 34.729884 14.062391
F 41.091007 34.729884 35.890301
F 40.862417 34.729884 57.718211
F 40.633827 34.729884 79.546122
F 40.405237 34.729884 101.374033
F 40.176648 34.729884 123.201944
F 41.319596 57.883141 14.062391
F 41.091007 57.883141 35.890301
F 40.862417 57.883141 57.718211
F 40.633827 57.883141 79.546122
F 40.405237 57.883141 101.374033
F 40.176648 57.883141 123.201944
F 14.585959 19.294382 13.782427
F 14.357369 19.294382 35.610338
F 14.128780 19.294382 57.438248
F 13.900190 19.294382 79.266158
F 13.671600 19.294382 101.094069
F 13.443011 19.294382 122.921979
F 14.585959 42.447639 13.782427
F 14.357369 42.447639 35.610338
F 14.128780 42.447639 57.438248
F 13.900190 42.447639 79.266158
F 13.671600 42.447639 101.094069
F 13.443011 42.447639 122.921979
F 14.585959 65.600897 13.782427
F 14.357369 65.600897 35.610338
F 14.128780 65.600897 57.438248
F 13.900190 65.600897 79.266158
F 13.671600 65.600897 101.094069
F 13.443011 65.600897 122.921979
F 41.319596 19.294382 14.062391
F 41.091006 19.294382 35.890302
F 40.862417 19.294382 57.718212
F 40.633827 19.294382 79.546122
F 40.405237 19.294382 101.374034
F 40.176648 19.294382 123.201944
F 41.319596 42.447639 14.062391
F 41.091006 42.447639 35.890302
F 40.862417 42.447639 57.718212
F 40.633827 42.447639 79.546122
F 40.405237 42.447639 101.374034
F 40.176648 42.447639 123.201944
F 41.319596 65.600897 14.062391
F 41.091006 65.600897 35.890302
F 40.862417 65.600897 57.718212
F 40.633827 65.600897 79.546122
F 40.405237 65.600897 101.374034
F 40.176648 65.600897 123.201944
F 23.497177 3.858875 13.875747
F 23.268588 3.858875 35.703658
F 23.039998 3.858875 57.531569
F 22.811408 3.858875 79.359479
F 22.582819 3.858875 101.187390
F 22.354229 3.858875 123.015300
F 23.497177 27.012133 13.875747
F 23.268588 27.012133 35.703658
F 23.039998 27.012133 57.531569
F 22.811408 27.012133 79.359479
F 22.582819 27.012133 101.187390
F 22.354229 27.012133 123.015300
F 23.497177 50.165390 13.875747
F 23.268588 50.165390 35.703658
F 23.039998 50.165390 57.531569
F 22.811408 50.165390 79.359479
F 22.582819 50.165390 101.187390
F 22.354229 50.165390 123.015300
F 50.230815 3.858875 14.155712
F 50.002225 3.858875 35.983622
F 49.773635 3.858875 57.811533
F 49.545045 3.858875 79.639443
F 49.316456 3.858875 101.467354
F 49.087866 3.858875 123.295264
F 50.230815 27.012133 14.155712
F 50.002225 27.012133 35.983622
F 49.773635 27.012133 57.811533
F 49.545045 27.012133 79.639443
F 49.316456 27.012133 101.467354
F 49.087866 27.012133 123.295264
F 50.230815 50.165390 14.155712
F 50.002225 50.165390 35.983622
F 49.773635 50.165390 57.811533
F 49.545045 50.165390 79.639443
F 49.316456 50.165390 101.467354
F 49.087866 50.165390 123.295264
F 23.497177 11.576625 13.875747
F 23.268588 11.576625 35.703659
F 23.039998 11.576625 57.531569
F 22.811408 11.576625 79.359479
F 22.582819 11.576625 101.187390
F 22.354229 11.576625 123.015300
F 23.497177 34.729883 13.875747
F 23.268588 34.729883 35.703659
F 23.039998 34.729883 57.531569
F 22.811408 34.729883 79.359479
F 22.582819 34.729883 101.187390
F 22.354229 34.729883 123.015300
F 23.497177 57.883140 13.875747
F 23.268588 57.883140 35.703659
F 23.039998 57.883140 57.531569
F 22.811408 57.883140 79.359479
F 22.582819 57.883140 101.187390
F 22.354229 57.883140 123.015300
F 50.230815 11.576625 14.155712
F 50.002225 11.576625 35.983623
F 49.773635 11.576625 57.811533
F 49.545045 11.576625 79.639443
F 49.316456 11.576625 101.467354
F 49.087866 11.576625 123.295264
F 50.230815 34.729883 14.155712
F 50.002225 34.729883 35.983623
F 49.773635 34.729883 57.811533
F 49.545045 34.729883 79.639443
F 49.316456 34.729883 101.467354
F 49.087866 34.729883 123.295264
F 50.230815 57.883140 14.155712
F 50.002225 57.883140 35.983623
F 49.773635 57.883140 57.811533
F 49.545045 57.883140 79.639443
F 49.316456 57.883140 101.467354
F 49.087866 57.883140 123.295264
F 23.497177 19.294381 13.875748
F 23.268588 19.294381 35.703659
F 23.039998 19.294381 57.531570
F 22.811408 19.294381 79.359480
F 22.582819 19.294381 101.187390
F 22.354229 19.294381 123.015301
F 23.497177 42.447638 13.875748
F 23.268588 42.447638 35.703659
F 23.039998 42.447638 57.531570
F 22.811408 42.447638 79.359480
F 22.582819 42.447638 101.187390
F 22.354229 42.447638 123.015301
F 23.497177 65.600896 13.875748
F 23.268588 65.600896 35.703659
F 23.039998 65.600896 57.531570
F 22.811408 65.600896 79.359480
F 22.582819 65.600896 101.187390
F 22.354229 65.600896 123.015301
F 50.230815 19.294381 14.155713
F 50.002225 19.294381 35.983623
F 49.773635 19.294381 57.811534
F 49.545045 19.294381 79.639444
F 49.316456 19.294381 101.467354
F 49.087866 19.294381 123.295265
F 50.230815 42.447638 14.155713
F 50.002225 42.447638 35.983623
F 49.773635 42.447638 57.811534
F 49.545045 42.447638 79.639444
F 49.316456 42.447638 101.467354
F 49.087866 42.447638 123.295265
F 50.230815 65.600896 14.155713
F 50.002225 65.600896 35.983623
F 49.773635 65.600896 57.811534
F 49.545045 65.600896 79.639444
F 49.316456 65.600896 101.467354
F 49.087866 65.600896 123.295265
F 5.703334 3.858875 10.960616
F 5.474745 3.858875 32.788526
F 5.246155 3.858875 54.616438
F 5.017565 3.858875 76.444348
F 4.788976 3.858875 98.272259
F 4.560386 3.858875 120.100169
F 5.703334 27.012133 10.960616
F 5.474745 27.012133 32.788526
F 5.246155 27.012133 54.616438
F 5.017565 27.012133 76.444348
F 4.788976 27.012133 98.272259
F 4.560386 27.012133 120.100169
F 5.703334 50.165390 10.960616
F 5.474745 50.165390 32.788526
F 5.246155 50.165390 54.616438
F 5.017565 50.165390 76.444348
F 4.788976 50.165390 98.272259
F 4.560386 50.165390 120.100169
F 32.436972 3.858875 11.240581
F 32.208382 3.858875 33.068491
F 31.979792 3.858875 54.896402
F 31.751202 3.858875 76.724312
F 31.522613 3.858875 98.552223
F 31.294023 3.858875 120.380133
F 32.436972 27.012133 11.240581
F 32.208382 27.012133 33.068491
F 31.979792 27.012133 54.896402
F 31.751202 27.012133 76.724312
F 31.522613 27.012133 98.552223
F 31.294023 27.012133 120.380133
F 32.436972 50.165390 11.240581
F 32.208382 50.165390 33.068491
F 31.979792 50.165390 54.896402
F 31.751202 50.165390 76.724312
F 31.522613 50.165390 98.552223
F 31.294023 50.165390 120.380133
F 5.703334 11.576625 10.960616
F 5.474745 11.576625 32.788526
F 5.246155 11.576625 54.616438
F 5.017565 11.576625 76.444348
F 4.788976 11.576625 98.272259
F 4.560386 11.576625 120.100169
F 5.703334 34.729883 10.960616
F 5.474745 34.729883 32.788526
F 5.246155 34.729883 54.616438
F 5.017565 34.729883 76.444348
F 4.788976 34.729883 98.272259
F 4.560386 34.729883 120.100169
F 5.703334 57.883140 10.960616
F 5.474745 57.883140 32.788526
F 5.246155 57.883140 54.616438
F 5.017565 57.883140 76.444348
F 4.788976 57.883140 98.272259
F 4.560386 57.883140 120.100169
F 32.436972 11.576625 11.240581
F 32.208382 11.576625 33.068491
F 31.979792 11.576625 54.896402
F 31.751202 11.576625 76.724312
F 31.522613 11.576625 98.552223
F 31.294023 11.576625 120.380133
F 32.436972 34.729883 11.240581
F 32.208382 34.729883 33.068491
F 31.979792 34.729883 54.896402
F 31.751202 34.729883 76.724312
F 31.522613 34.729883 98.552223
F 31.294023 34.729883 120.380133
F 32.436972 57.883140 11.240581
F 32.208382 57.883140 33.068491
F 31.979792 57.883140 54.896402
F 31.751202 57.883140 76.724312
F 31.522613 57.883140 98.552223
F 31.294023 57.883140 120.380133
F 5.703334 19.294381 10.960615
F 5.474745 19.294381 32.788526
F 5.246155 19.294381 54.616437
F 5.017565 19.294381 76.444348
F 4.788976 19.294381 98.272258
F 4.560386 19.294381 120.100168
F 5.703334 42.447638 10.960615
F 5.474745 42.447638 32.788526
F 5.246155 42.447638 54.616437
F 5.017565 42.447638 76.444348
F 4.788976 42.447638 98.272258
F 4.560386 42.447638 120.100168
F 5.703334 65.600896 10.960615
F 5.474745 65.600896 32.788526
F 5.246155 65.600896 54.616437
F 5.017565 65.600896 76.444348
F 4.788976 65.600896 98.272258
F 4.560386 65.600896 120.100168
F 32.436972 19.294381 11.240580
F 32.208382 19.294381 33.068491
F 31.979792 19.294381 54.896401
F 31.751202 19.294381 76.724312
F 31.522613 19.294381 98.552222
F 31.294023 19.294381 120.380132
F 32.436972 42.447638 11.240580
F 32.208382 42.447638 33.068491
F 31.979792 42.447638 54.896401
F 31.751202 42.447638 76.724312
F 31.522613 42.447638 98.552222
F 31.294023 42.447638 120.380132
F 32.436972 65.600896 11.240580
F 32.208382 65.600896 33.068491
F 31.979792 65.600896 54.896401
F 31.751202 65.600896 76.724312
F 31.522613 65.600896 98.552222
F 31.294023 65.600896 120.380132
F 14.614546 3.858876 11.053937
F 14.385956 3.858876 32.881848
F 14.157366 3.858876 54.709758
F 13.928777 3.858876 76.537669
F 13.700187 3.858876 98.365579
F 13.471597 3.858876 120.193489
F 14.614546 27.012133 11.053937
F 14.385956 27.012133 32.881848
F 14.157366 27.012133 54.709758
F 13.928777 27.012133 76.537669
F 13.700187 27.012133 98.365579
F 13.471597 27.012133 120.193489
F 14.614546 50.165391 11.053937
F 14.385956 50.165391 32.881848
F 14.157366 50.165391 54.709758
F 13.928777 50.165391 76.537669
F 13.700187 50.165391 98.365579
F 13.471597 50.165391 120.193489
F 41.348183 3.858876 11.333901
F 41.119593 3.858876 33.161812
F 40.891004 3.858876 54.989722
F 40.662414 3.858876 76.817633
F 40.433824 3.858876 98.645543
F 40.205234 3.858876 120.473453
F 41.348183 27.012133 11.333901
F 41.119593 27.012133 33.161812
F 40.891004 27.012133 54.989722
F 40.662414 27.012133 76.817633
F 40.433824 27.012133 98.645543
F 40.205234 27.012133 120.473453
F 41.348183 50.165391 11.333901
F 41.119593 50.165391 33.161812
F 40.891004 50.165391 54.989722
F 40.662414 50.165391 76.817633
F 40.433824 50.165391 98.645543
F 40.205234 50.165391 120.473453
F 14.614546 11.576626 11.053937
F 14.385956 11.576626 32.881848
F 14.157366 11.576626 54.709758
F 13.928777 11.576626 76.537668
F 13.700187 11.576626 98.365579
F 13.471597 11.576626 120.193489
F 14.614546 34.729883 11.053937
F 14.385956 34.729883 32.881848
F 14.157366 34.729883 54.709758
F 13.928777 34.729883 76.537668
F 13.700187 34.729883 98.365579
F 13.471597 34.729883 120.193489
F 14.614546 57.883141 11.053937
F 14.385956 57.883141 32.881848
F 14.157366 57.883141 54.709758
F 13.928777 57.883141 76.537668
F 13.700187 57.883141 98.365579
F 13.471597 57.883141 120.193489
F 41.348183 11.576626 11.333901
F 41.119593 11.576626 33.161812
F 40.891004 11.576626 54.989722
F 40.662414 11.576626 76.817632
F 40.433824 11.576626 98.645543
F 40.205234 11.576626 120.473453
F 41.348183 34.729883 11.333901
F 41.119593 34.729883 33.161812
F 40.891004 34.729883 54.989722
F 40.662414 34.729883 76.817632
F 40.433824 34.729883 98.645543
F 40.205234 34.729883 120.473453
F 41.348183 57.883141 11.333901
F 41.119593 57.883141 33.161812
F 40.891004 57.883141 54.989722
F 40.662414 57.883141 76.817632
F 40.433824 57.883141 98.645543
F 40.205234 57.883141 120.473453
F 14.614546 19.294381 11.053937
F 14.385956 19.294381 32.881847
F 14.157366 19.294381 54.709758
F 13.928777 19.294381 76.537668
F 13.700187 19.294381 98.365578
F 13.471597 19.294381 120.193489
F 14.614546 42.447639 11.053937
F 14.385956 42.447639 32.881847
F 14.157366 42.447639 54.709758
F 13.928777 42.447639 76.537668
F 13.700187 42.447639 98.365578
F 13.471597 42.447639 120.193489
F 14.614546 65.600896 11.053937
F 14.385956 65.600896 32.881847
F 14.157366 65.600896 54.709758
F 13.928777 65.600896 76.537668
F 13.700187 65.600896 98.365578
F 13.471597 65.600896 120.193489
F 41.348183 19.294381 11.333901
F 41.119593 19.294381 33.161811
F 40.891004 19.294381 54.989722
F 40.662414 19.294381 76.817632
F 40.433824 19.294381 98.645542
F 40.205234 19.294381 120.473453
F 41.348183 42.447639 11.333901
F 41.119593 42.447639 33.161811
F 40.891004 42.447639 54.989722
F 40.662414 42.447639 76.817632
F 40.433824 42.447639 98.645542
F 40.205234 42.447639 120.473453
F 41.348183 65.600896 11.333901
F 41.119593 65.600896 33.161811
F 40.891004 65.600896 54.989722
F 40.662414 65.600896 76.817632
F 40.433824 65.600896 98.645542
F 40.205234 65.600896 120.473453
F 23.525762 3.858875 11.147259
F 23.297172 3.858875 32.975169
F 23.068583 3.858875 54.803080
F 22.839993 3.858875 76.630990
F 22.611403 3.858875 98.458901
F 22.382814 3.858875 120.286812
F 23.525762 27.012133 11.147259
F 23.297172 27.012133 32.975169
F 23.068583 27.012133 54.803080
F 22.839993 27.012133 76.630990
F 22.611403 27.012133 98.458901
F 22.382814 27.012133 120.286812
F 23.525762 50.165390 11.147259
F 23.297172 50.165390 32.975169
F 23.068583 50.165390 54.803080
F 22.839993 50.165390 76.630990
F 22.611403 50.165390 98.458901
F 22.382814 50.165390 120.286812
F 50.259399 3.858875 11.427223
F 50.030810 3.858875 33.255134
F 49.802220 3.858875 55.083045
F 49.573630 3.858875 76.910955
F 49.345040 3.858875 98.738865
F 49.116451 3.858875 120.566776
F 50.259399 27.012133 11.427223
F 50.030810 27.012133 33.255134
F 49.802220 27.012133 55.083045
F 49.573630 27.012133 76.910955
F 49.345040 27.012133 98.738865
F 49.116451 27.012133 120.566776
F 50.259399 50.165390 11.427223
F 50.030810 50.165390 33.255134
F 49.802220 50.165390 55.083045
F 49.573630 50.165390 76.910955
F 49.345040 50.165390 98.738865
F 49.116451 50.165390 120.566776
F 23.525762 11.576625 11.147259
F 23.297172 11.576625 32.975169
F 23.068583 11.576625 54.803079
F 22.839993 11.576625 76.630990
F 22.611403 11.576625 98.458901
F 22.382814 11.576625 120.286812
F 23.525762 34.729883 11.147259
F 23.297172 34.729883 32.975169
F 23.068583 34.729883 54.803079
F 22.839993 34.729883 76.630990
F 22.611403 34.729883 98.458901
F 22.382814 34.729883 120.286812
F 23.525762 57.883140 11.147259
F 23.297172 57.883140 32.975169
F 23.068583 57.883140 54.803079
F 22.839993 57.883140 76.630990
F 22.611403 57.883140 98.458901
F 22.382814 57.883140 120.286812
F 50.259399 11.576625 11.427223
F 50.030810 11.576625 33.255134
F 49.802220 11.576625 55.083044
F 49.573630 11.576625 76.910955
F 49.345040 11.576625 98.738865
F 49.116451 11.576625 120.566776
F 50.259399 34.729883 11.427223
F 50.030810 34.729883 33.255134
F 49.802220 34.729883 55.083044
F 49.573630 34.729883 76.910955
F 49.345040 34.729883 98.738865
F 49.116451 34.729883 120.566776
F 50.259399 57.883140 11.427223
F 50.030810 57.883140 33.255134
F 49.802220 57.883140 55.083044
F 49.573630 57.883140 76.910955
F 49.345040 57.883140 98.738865
F 49.116451 57.883140 120.566776
F 23.525762 19.294381 11.147258
F 23.297172 19.294381 32.975169
F 23.068583 19.294381 54.803079
F 22.839993 19.294381 76.630989
F 22.611403 19.294381 98.458901
F 22.382814 19.294381 120.286811
F 23.525762 42.447638 11.147258
F 23.297172 42.447638 32.975169
F 23.068583 42.447638 54.803079
F 22.839993 42.447638 76.630989
F 22.611403 42.447638 98.458901
F 22.382814 42.447638 120.286811
F 23.525762 65.600896 11.147258
F 23.297172 65.600896 32.975169
F 23.068583 65.600896 54.803079
F 22.839993 65.600896 76.630989
F 22.611403 65.600896 98.458901
F 22.382814 65.600896 120.286811
F 50.259399 19.294381 11.427222
F 50.030810 19.294381 33.255134
F 49.802220 19.294381 55.083044
F 49.573630 19.294381 76.910954
F 49.345040 19.294381 98.738865
F 49.116451 19.294381 120.566775
F 50.259399 42.447638 11.427222
F 50.030810 42.447638 33.255134
F 49.802220 42.447638 55.083044
F 49.573630 42.447638 76.910954
F 49.345040 42.447638 98.738865
F 49.116451 42.447638 120.566775
F 50.259399 65.600896 11.427222
F 50.030810 65.600896 33.255134
F 49.802220 65.600896 55.083044
F 49.573630 65.600896 76.910954
F 49.345040 65.600896 98.738865
F 49.116451 65.600896 120.566775
F 5.741422 1.286291 7.322632
F 5.512832 1.286291 29.150542
F 5.284242 1.286291 50.978453
F 5.055653 1.286291 72.806363
F 4.827063 1.286291 94.634274
F 4.598473 1.286291 116.462184
F 5.741422 24.439549 7.322632
F 5.512832 24.439549 29.150542
F 5.284242 24.439549 50.978453
F 5.055653 24.439549 72.806363
F 4.827063 24.439549 94.634274
F 4.598473 24.439549 116.462184
F 5.741422 47.592806 7.322632
F 5.512832 47.592806 29.150542
F 5.284242 47.592806 50.978453
F 5.055653 47.592806 72.806363
F 4.827063 47.592806 94.634274
F 4.598473 47.592806 116.462184
F 32.475060 1.286291 7.602596
F 32.246470 1.286291 29.430506
F 32.017880 1.286291 51.258417
F 31.789291 1.286291 73.086327
F 31.560701 1.286291 94.914238
F 31.332111 1.286291 116.742148
F 32.475060 24.439549 7.602596
F 32.246470 24.439549 29.430506
F 32.017880 24.439549 51.258417
F 31.789291 24.439549 73.086327
F 31.560701 24.439549 94.914238
F 31.332111 24.439549 116.742148
F 32.475060 47.592806 7.602596
F 32.246470 47.592806 29.430506
F 32.017880 47.592806 51.258417
F 31.789291 47.592806 73.086327
F 31.560701 47.592806 94.914238
F 31.332111 47.592806 116.742148
F 5.741422 9.004041 7.322632
F 5.512832 9.004041 29.150542
F 5.284242 9.004041 50.978453
F 5.055653 9.004041 72.806363
F 4.827063 9.004041 94.634274
F 4.598473 9.004041 116.462184
F 5.741422 32.157298 7.322632
F 5.512832 32.157298 29.150542
F 5.284242 32.157298 50.978453
F 5.055653 32.157298 72.806363
F 4.827063 32.157298 94.634274
F 4.598473 32.157298 116.462184
F 5.741422 55.310556 7.322632
F 5.512832 55.310556 29.150542
F 5.284242 55.310556 50.978453
F 5.055653 55.310556 72.806363
F 4.827063 55.310556 94.634274
F 4.598473 55.310556 116.462184
F 32.475060 9.004041 7.602596
F 32.246470 9.004041 29.430506
F 32.017880 9.004041 51.258417
F 31.789291 9.004041 73.086327
F 31.560701 9.004041 94.914238
F 31.332111 9.004041 116.742148
F 32.475060 32.157298 7.602596
F 32.246470 32.157298 29.430506
F 32.017880 32.157298 51.258417
F 31.789291 32.157298 73.086327
F 31.560701 32.157298 94.914238
F 31.332111 32.157298 116.742148
F 32.475060 55.310556 7.602596
F 32.246470 55.310556 29.430506
F 32.017880 55.310556 51.258417
F 31.789291 55.310556 73.086327
F 31.560701 55.310556 94.914238
F 31.332111 55.310556 116.742148
F 5.741422 16.721796 7.322631
F 5.512832 16.721796 29.150542
F 5.284242 16.721796 50.978452
F 5.055653 16.721796 72.806362
F 4.827063 16.721796 94.634273
F 4.598473 16.721796 116.462183
F 5.741422 39.875053 7.322631
F 5.512832 39.875053 29.150542
F 5.284242 39.875053 50.978452
F 5.055653 39.875053 72.806362
F 4.827063 39.875053 94.634273
F 4.598473 39.875053 116.462183
F 5.741422 63.028311 7.322631
F 5.512832 63.028311 29.150542
F 5.284242 63.028311 50.978452
F 5.055653 63.028311 72.806362
F 4.827063 63.028311 94.634273
F 4.598473 63.028311 116.462183
F 32.475060 16.721796 7.602595
F 32.246470 16.721796 29.430506
F 32.017880 16.721796 51.258416
F 31.789291 16.721796 73.086326
F 31.560701 16.721796 94.914237
F 31.332111 16.721796 116.742147
F 32.475060 39.875053 7.602595
F 32.246470 39.875053 29.430506
F 32.017880 39.875053 51.258416
F 31.789291 39.875053 73.086326
F 31.560701 39.875053 94.914237
F 31.332111 39.875053 116.742147
F 32.475060 63.028311 7.602595
F 32.246470 63.028311 29.430506
F 32.017880 63.028311 51.258416
F 31.789291 63.028311 73.086326
F 31.560701 63.028311 94.914237
F 31.332111 63.028311 116.742147
F 14.652633 1.286290 7.415952
F 14.424043 1.286290 29.243863
F 14.195454 1.286290 51.071773
F 13.966864 1.286290 72.899684
F 13.738274 1.286290 94.727594
F 13.509685 1.286290 116.555505
F 14.652633 24.439547 7.415952
F 14.424043 24.439547 29.243863
F 14.195454 24.439547 51.071773
F 13.966864 24.439547 72.899684
F 13.738274 24.439547 94.727594
F 13.509685 24.439547 116.555505
F 14.652633 47.592805 7.415952
F 14.424043 47.592805 29.243863
F 14.195454 47.592805 51.071773
F 13.966864 47.592805 72.899684
F 13.738274 47.592805 94.727594
F 13.509685 47.592805 116.555505
F 41.386270 1.286290 7.695916
F 41.157681 1.286290 29.523827
F 40.929091 1.286290 51.351738
F 40.700501 1.286290 73.179649
F 40.471911 1.286290 95.007559
F 40.243322 1.286290 116.835469
F 41.386270 24.439547 7.695916
F 41.157681 24.439547 29.523827
F 40.929091 24.439547 51.351738
F 40.700501 24.439547 73.179649
F 40.471911 24.439547 95.007559
F 40.243322 24.439547 116.835469
F 41.386270 47.592805 7.695916
F 41.157681 47.592805 29.523827
F 40.929091 47.592805 51.351738
F 40.700501 47.592805 73.179649
F 40.471911 47.592805 95.007559
F 40.243322 47.592805 116.835469
F 14.652633 9.004039 7.415952
F 14.424043 9.004039 29.243863
F 14.195454 9.004039 51.071773
F 13.966864 9.004039 72.899684
F 13.738274 9.004039 94.727594
F 13.509685 9.004039 116.555505
F 14.652633 32.157297 7.415952
F 14.424043 32.157297 29.243863
F 14.195454 32.157297 51.071773
F 13.966864 32.157297 72.899684
F 13.738274 32.157297 94.727594
F 13.509685 32.157297 116.555505
F 14.652633 55.310554 7.415952
F 14.424043 55.310554 29.243863
F 14.195454 55.310554 51.071773
F 13.966864 55.310554 72.899684
F 13.738274 55.310554 94.727594
F 13.509685 55.310554 116.555505
F 41.386270 9.004039 7.695916
F 41.157681 9.004039 29.523827
F 40.929091 9.004039 51.351738
F 40.700501 9.004039 73.179649
F 40.471911 9.004039 95.007559
F 40.243322 9.004039 116.835469
F 41.386270 32.157297 7.695916
F 41.157681 32.157297 29.523827
F 40.929091 32.157297 51.351738
F 40.700501 32.157297 73.179649
F 40.471911 32.157297 95.007559
F 40.243322 32.157297 116.835469
F 41.386270 55.310554 7.695916
F 41.157681 55.310554 29.523827
F 40.929091 55.310554 51.351738
F 40.700501 55.310554 73.179649
F 40.471911 55.310554 95.007559
F 40.243322 55.310554 116.835469
F 14.652633 16.721795 7.415952
F 14.424043 16.721795 29.243862
F 14.195454 16.721795 51.071772
F 13.966864 16.721795 72.899683
F 13.738274 16.721795 94.727593
F 13.509685 16.721795 116.555505
F 14.652633 39.875052 7.415952
F 14.424043 39.875052 29.243862
F 14.195454 39.875052 51.071772
F 13.966864 39.875052 72.899683
F 13.738274 39.875052 94.727593
F 13.509685 39.875052 116.555505
F 14.652633 63.028310 7.415952
F 14.424043 63.028310 29.243862
F 14.195454 63.028310 51.071772
F 13.966864 63.028310 72.899683
F 13.738274 63.028310 94.727593
F 13.509685 63.028310 116.555505
F 41.386270 16.721795 7.695916
F 41.157681 16.721795 29.523826
F 40.929091 16.721795 51.351737
F 40.700501 16.721795 73.179648
F 40.471911 16.721795 95.007558
F 40.243322 16.721795 116.835469
F 41.386270 39.875052 7.695916
F 41.157681 39.875052 29.523826
F 40.929091 39.875052 51.351737
F 40.700501 39.875052 73.179648
F 40.471911 39.875052 95.007558
F 40.243322 39.875052 116.835469
F 41.386270 63.028310 7.695916
F 41.157681 63.028310 29.523826
F 40.929091 63.028310 51.351737
F 40.700501 63.028310 73.179648
F 40.471911 63.028310 95.007558
F 40.243322 63.028310 116.835469
F 23.563850 1.286290 7.509275
F 23.335261 1.286290 29.337185
F 23.106671 1.286290 51.165095
F 22.878081 1.286290 72.993006
F 22.649492 1.286290 94.820916
F 22.420902 1.286290 116.648826
F 23.563850 24.439548 7.509275
F 23.335261 24.439548 29.337185
F 23.106671 24.439548 51.165095
F 22.878081 24.439548 72.993006
F 22.649492 24.439548 94.820916
F 22.420902 24.439548 116.648826
F 23.563850 47.592805 7.509275
F 23.335261 47.592805 29.337185
F 23.106671 47.592805 51.165095
F 22.878081 47.592805 72.993006
F 22.649492 47.592805 94.820916
F 22.420902 47.592805 116.648826
F 50.297489 1.286290 7.789239
F 50.068899 1.286290 29.617149
F 49.840309 1.286290 51.445059
F 49.611719 1.286290 73.272970
F 49.383130 1.286290 95.100880
F 49.154540 1.286290 116.928790
F 50.297489 24.439548 7.789239
F 50.068899 24.439548 29.617149
F 49.840309 24.439548 51.445059
F 49.611719 24.439548 73.272970
F 49.383130 24.439548 95.100880
F 49.154540 24.439548 116.928790
F 50.297489 47.592805 7.789239
F 50.068899 47.592805 29.617149
F 49.840309 47.592805 51.445059
F 49.611719 47.592805 73.272970
F 49.383130 47.592805 95.100880
F 49.154540 47.592805 116.928790
F 23.563850 9.004039 7.509275
F 23.335261 9.004039 29.337185
F 23.106671 9.004039 51.165095
F 22.878081 9.004039 72.993006
F 22.649492 9.004039 94.820916
F 22.420902 9.004039 116.648827
F 23.563850 32.157297 7.509275
F 23.335261 32.157297 29.337185
F 23.106671 32.157297 51.165095
F 22.878081 32.157297 72.993006
F 22.649492 32.157297 94.820916
F 22.420902 32.157297 116.648827
F 23.563850 55.310555 7.509275
F 23.335261 55.310555 29.337185
F 23.106671 55.310555 51.165095
F 22.878081 55.310555 72.993006
F 22.649492 55.310555 94.820916
F 22.420902 55.310555 116.648827
F 50.297489 9.004039 7.789239
F 50.068899 9.004039 29.617149
F 49.840309 9.004039 51.445059
F 49.611719 9.004039 73.272970
F 49.383130 9.004039 95.100880
F 49.154540 9.004039 116.928791
F 50.297489 32.157297 7.789239
F 50.068899 32.157297 29.617149
F 49.840309 32.157297 51.445059
F 49.611719 32.157297 73.272970
F 49.383130 32.157297 95.100880
F 49.154540 32.157297 116.928791
F 50.297489 55.310555 7.789239
F 50.068899 55.310555 29.617149
F 49.840309 55.310555 51.445059
F 49.611719 55.310555 73.272970
F 49.383130 55.310555 95.100880
F 49.154540 55.310555 116.928791
F 23.563850 16.721795 7.509274
F 23.335261 16.721795 29.337184
F 23.106671 16.721795 51.165095
F 22.878081 16.721795 72.993005
F 22.649492 16.721795 94.820915
F 22.420902 16.721795 116.648826
F 23.563850 39.875052 7.509274
F 23.335261 39.875052 29.337184
F 23.106671 39.875052 51.165095
F 22.878081 39.875052 72.993005
F 22.649492 39.875052 94.820915
F 22.420902 39.875052 116.648826
F 23.563850 63.028310 7.509274
F 23.335261 63.028310 29.337184
F 23.106671 63.028310 51.165095
F 22.878081 63.028310 72.993005
F 22.649492 63.028310 94.820915
F 22.420902 63.028310 116.648826
F 50.297489 16.721795 7.789238
F 50.068899 16.721795 29.617148
F 49.840309 16.721795 51.445059
F 49.611719 16.721795 73.272969
F 49.383130 16.721795 95.100879
F 49.154540 16.721795 116.928790
F 50.297489 39.875052 7.789238
F 50.068899 39.875052 29.617148
F 49.840309 39.875052 51.445059
F 49.611719 39.875052 73.272969
F 49.383130 39.875052 95.100879
F 49.154540 39.875052 116.928790
F 50.297489 63.028310 7.789238
F 50.068899 63.028310 29.617148
F 49.840309 63.028310 51.445059
F 49.611719 63.028310 73.272969
F 49.383130 63.028310 95.100879
F 49.154540 63.028310 116.928790
F 7.931138 7.717750 10.983947
F 7.702549 7.717750 32.811858
F 7.473959 7.717750 54.639768
F 7.245369 7.717750 76.467678
F 7.016779 7.717750 98.295589
F 6.788190 7.717750 120.123499
F 7.931138 30.871007 10.983947
F 7.702549 30.871007 32.811858
F 7.473959 30.871007 54.639768
F 7.245369 30.871007 76.467678
F 7.016779 30.871007 98.295589
F 6.788190 30.871007 120.123499
F 7.931138 54.024265 10.983947
F 7.702549 54.024265 32.811858
F 7.473959 54.024265 54.639768
F 7.245369 54.024265 76.467678
F 7.016779 54.024265 98.295589
F 6.788190 54.024265 120.123499
F 34.664776 7.717750 11.263911
F 34.436187 7.717750 33.091822
F 34.207597 7.717750 54.919732
F 33.979007 7.717750 76.747642
F 33.750418 7.717750 98.575553
F 33.521828 7.717750 120.403463
F 34.664776 30.871007 11.263911
F 34.436187 30.871007 33.091822
F 34.207597 30.871007 54.919732
F 33.979007 30.871007 76.747642
F 33.750418 30.871007 98.575553
F 33.521828 30.871007 120.403463
F 34.664776 54.024265 11.263911
F 34.436187 54.024265 33.091822
F 34.207597 54.024265 54.919732
F 33.979007 54.024265 76.747642
F 33.750418 54.024265 98.575553
F 33.521828 54.024265 120.403463
F 7.931138 15.435502 10.983946
F 7.702549 15.435502 32.811857
F 7.473959 15.435502 54.639767
F 7.245369 15.435502 76.467677
F 7.016780 15.435502 98.295588
F 6.788190 15.435502 120.123498
F 7.931138 38.588760 10.983946
F 7.702549 38.588760 32.811857
F 7.473959 38.588760 54.639767
F 7.245369 38.588760 76.467677
F 7.016780 38.588760 98.295588
F 6.788190 38.588760 120.123498
F 7.931138 61.742018 10.983946
F 7.702549 61.742018 32.811857
F 7.473959 61.742018 54.639767
F 7.245369 61.742018 76.467677
F 7.016780 61.742018 98.295588
F 6.788190 61.742018 120.123498
F 34.664776 15.435502 11.263910
F 34.436187 15.435502 33.091821
F 34.207597 15.435502 54.919731
F 33.979007 15.435502 76.747641
F 33.750418 15.435502 98.575552
F 33.521828 15.435502 120.403462
F 34.664776 38.588760 11.263910
F 34.436187 38.588760 33.091821
F 34.207597 38.588760 54.919731
F 33.979007 38.588760 76.747641
F 33.750418 38.588760 98.575552
F 33.521828 38.588760 120.403462
F 34.664776 61.742018 11.263910
F 34.436187 61.742018 33.091821
F 34.207597 61.742018 54.919731
F 33.979007 61.742018 76.747641
F 33.750418 61.742018 98.575552
F 33.521828 61.742018 120.403462
F 7.931138 0.000000 10.983947
F 7.702549 0.000000 32.811857
F 7.473959 0.000000 54.639768
F 7.245369 0.000000 76.467678
F 7.016779 0.000000 98.295589
F 6.788190 0.000000 120.123499
F 7.931138 23.153258 10.983947
F 7.702549 23.153258 32.811857
F 7.473959 23.153258 54.639768
F 7.245369 23.153258 76.467678
F 7.016779 23.153258 98.295589
F 6.788190 23.153258 120.123499
F 7.931138 46.306515 10.983947
F 7.702549 46.306515 32.811857
F 7.473959 46.306515 54.639768
F 7.245369 46.306515 76.467678
F 7.016779 46.306515 98.295589
F 6.788190 46.306515 120.123499
F 34.664776 0.000000 11.263911
F 34.436187 0.000000 33.091821
F 34.207597 0.000000 54.919732
F 33.979007 0.000000 76.747642
F 33.750418 0.000000 98.575553
F 33.521828 0.000000 120.403463
F 34.664776 23.153258 11.263911
F 34.436187 23.153258 33.091821
F 34.207597 23.153258 54.919732
F 33.979007 23.153258 76.747642
F 33.750418 23.153258 98.575553
F 33.521828 23.153258 120.403463
F 34.664776 46.306515 11.263911
F 34.436187 46.306515 33.091821
F 34.207597 46.306515 54.919732
F 33.979007 46.306515 76.747642
F 33.750418 46.306515 98.575553
F 33.521828 46.306515 120.403463
F 16.842352 7.717750 11.077267
F 16.613762 7.717750 32.905178
F 16.385172 7.717750 54.733088
F 16.156583 7.717750 76.560999
F 15.927993 7.717750 98.388909
F 15.699403 7.717750 120.216820
F 16.842352 30.871008 11.077267
F 16.613762 30.871008 32.905178
F 16.385172 30.871008 54.733088
F 16.156583 30.871008 76.560999
F 15.927993 30.871008 98.388909
F 15.699403 30.871008 120.216820
F 16.842352 54.024265 11.077267
F 16.613762 54.024265 32.905178
F 16.385172 54.024265 54.733088
F 16.156583 54.024265 76.560999
F 15.927993 54.024265 98.388909
F 15.699403 54.024265 120.216820
F 43.575989 7.717750 11.357231
F 43.347399 7.717750 33.185142
F 43.118809 7.717750 55.013053
F 42.890220 7.717750 76.840964
F 42.661630 7.717750 98.668874
F 42.433040 7.717750 120.496784
F 43.575989 30.871008 11.357231
F 43.347399 30.871008 33.185142
F 43.118809 30.871008 55.013053
F 42.890220 30.871008 76.840964
F 42.661630 30.871008 98.668874
F 42.433040 30.871008 120.496784
F 43.575989 54.024265 11.357231
F 43.347399 54.024265 33.185142
F 43.118809 54.024265 55.013053
F 42.890220 54.024265 76.840964
F 42.661630 54.024265 98.668874
F 42.433040 54.024265 120.496784
F 16.842352 15.435503 11.077266
F 16.613762 15.435503 32.905177
F 16.385172 15.435503 54.733087
F 16.156583 15.435503 76.560998
F 15.927993 15.435503 98.388908
F 15.699403 15.435503 120.216819
F 16.842352 38.588760 11.077266
F 16.613762 38.588760 32.905177
F 16.385172 38.588760 54.733087
F 16.156583 38.588760 76.560998
F 15.927993 38.588760 98.388908
F 15.699403 38.588760 120.216819
F 16.842352 61.742018 11.077266
F 16.613762 61.742018 32.905177
F 16.385172 61.742018 54.733087
F 16.156583 61.742018 76.560998
F 15.927993 61.742018 98.388908
F 15.699403 61.742018 120.216819
F 43.575989 15.435503 11.357230
F 43.347399 15.435503 33.185141
F 43.118809 15.435503 55.013052
F 42.890220 15.435503 76.840963
F 42.661630 15.435503 98.668873
F 42.433040 15.435503 120.496783
F 43.575989 38.588760 11.357230
F 43.347399 38.588760 33.185141
F 43.118809 38.588760 55.013052
F 42.890220 38.588760 76.840963
F 42.661630 38.588760 98.668873
F 42.433040 38.588760 120.496783
F 43.575989 61.742018 11.357230
F 43.347399 61.742018 33.185141
F 43.118809 61.742018 55.013052
F 42.890220 61.742018 76.840963
F 42.661630 61.742018 98.668873
F 42.433040 61.742018 120.496783
F 16.842352 0.000001 11.077267
F 16.613762 0.000001 32.905178
F 16.385172 0.000001 54.733088
F 16.156583 0.000001 76.560998
F 15.927993 0.000001 98.388909
F 15.699403 0.000001 120.216820
F 16.842352 23.153258 11.077267
F 16.613762 23.153258 32.905178
F 16.385172 23.153258 54.733088
F 16.156583 23.153258 76.560998
F 15.927993 23.153258 98.388909
F 15.699403 23.153258 120.216820
F 16.842352 46.306516 11.077267
F 16.613762 46.306516 32.905178
F 16.385172 46.306516 54.733088
F 16.156583 46.306516 76.560998
F 15.927993 46.306516 98.388909
F 15.699403 46.306516 120.216820
F 43.575989 0.000001 11.357231
F 43.347399 0.000001 33.185142
F 43.118809 0.000001 55.013053
F 42.890220 0.000001 76.840963
F 42.661630 0.000001 98.668874
F 42.433040 0.000001 120.496784
F 43.575989 23.153258 11.357231
F 43.347399 23.153258 33.185142
F 43.118809 23.153258 55.013053
F 42.890220 23.153258 76.840963
F 42.661630 23.153258 98.668874
F 42.433040 23.153258 120.496784
F 43.575989 46.306516 11.357231
F 43.347399 46.306516 33.185142
F 43.118809 46.306516 55.013053
F 42.890220 46.306516 76.840963
F 42.661630 46.306516 98.668874
F 42.433040 46.306516 120.496784
F 25.753567 7.717750 11.170590
F 25.524977 7.717750 32.998501
F 25.296388 7.717750 54.826411
F 25.067798 7.717750 76.654321
F 24.839208 7.717750 98.482232
F 24.610619 7.717750 120.310142
F 25.753567 30.871007 11.170590
F 25.524977 30.871007 32.998501
F 25.296388 30.871007 54.826411
F 25.067798 30.871007 76.654321
F 24.839208 30.871007 98.482232
F 24.610619 30.871007 120.310142
F 25.753567 54.024265 11.170590
F 25.524977 54.024265 32.998501
F 25.296388 54.024265 54.826411
F 25.067798 54.024265 76.654321
F 24.839208 54.024265 98.482232
F 24.610619 54.024265 120.310142
F 51.801436 7.717750 76.934285
F 51.572846 7.717750 98.762196
F 51.344257 7.717750 120.590106
F 51.801436 30.871007 76.934285
F 51.572846 30.871007 98.762196
F 51.344257 30.871007 120.590106
F 51.801436 54.024265 76.934285
F 51.572846 54.024265 98.762196
F 51.344257 54.024265 120.590106
F 25.753567 15.435502 11.170589
F 25.524977 15.435502 32.998499
F 25.296388 15.435502 54.826410
F 25.067798 15.435502 76.654320
F 24.839208 15.435502 98.482231
F 24.610619 15.435502 120.310141
F 25.753567 38.588760 11.170589
F 25.524977 38.588760 32.998499
F 25.296388 38.588760 54.826410
F 25.067798 38.588760 76.654320
F 24.839208 38.588760 98.482231
F 24.610619 38.588760 120.310141
F 25.753567 61.742018 11.170589
F 25.524977 61.742018 32.998499
F 25.296388 61.742018 54.826410
F 25.067798 61.742018 76.654320
F 24.839208 61.742018 98.482231
F 24.610619 61.742018 120.310141
F 51.801436 15.435502 76.934284
F 51.572846 15.435502 98.762195
F 51.344257 15.435502 120.590105
F 51.801436 38.588760 76.934284
F 51.572846 38.588760 98.762195
F 51.344257 38.588760 120.590105
F 51.801436 61.742018 76.934284
F 51.572846 61.742018 98.762195
F 51.344257 61.742018 120.590105
F 25.753567 0.000000 11.170590
F 25.524977 0.000000 32.998500
F 25.296388 0.000000 54.826411
F 25.067798 0.000000 76.654321
F 24.839208 0.000000 98.482232
F 24.610619 0.000000 120.310142
F 25.753567 23.153258 11.170590
F 25.524977 23.153258 32.998500
F 25.296388 23.153258 54.826411
F 25.067798 23.153258 76.654321
F 24.839208 23.153258 98.482232
F 24.610619 23.153258 120.310142
F 25.753567 46.306515 11.170590
F 25.524977 46.306515 32.998500
F 25.296388 46.306515 54.826411
F 25.067798 46.306515 76.654321
F 24.839208 46.306515 98.482232
F 24.610619 46.306515 120.310142
F 51.801436 0.000000 76.934285
F 51.572846 0.000000 98.762196
F 51.344257 0.000000 120.590106
F 51.801436 23.153258 76.934285
F 51.572846 23.153258 98.762196
F 51.344257 23.153258 120.590106
F 51.801436 46.306515 76.934285
F 51.572846 46.306515 98.762196
F 51.344257 46.306515 120.590106
F 7.969222 5.145165 7.345962
F 7.740632 5.145165 29.173873
F 7.512042 5.145165 51.001783
F 7.283452 5.145165 72.829694
F 7.054863 5.145165 94.657604
F 6.826273 5.145165 116.485514
F 7.969222 28.298423 7.345962
F 7.740632 28.298423 29.173873
F 7.512042 28.298423 51.001783
F 7.283452 28.298423 72.829694
F 7.054863 28.298423 94.657604
F 6.826273 28.298423 116.485514
F 7.969222 51.451680 7.345962
F 7.740632 51.451680 29.173873
F 7.512042 51.451680 51.001783
F 7.283452 51.451680 72.829694
F 7.054863 51.451680 94.657604
F 6.826273 51.451680 116.485514
F 34.702859 5.145165 7.625926
F 34.474269 5.145165 29.453837
F 34.245679 5.145165 51.281747
F 34.017090 5.145165 73.109659
F 33.788500 5.145165 94.937569
F 33.559910 5.145165 116.765479
F 34.702859 28.298423 7.625926
F 34.474269 28.298423 29.453837
F 34.245679 28.298423 51.281747
F 34.017090 28.298423 73.109659
F 33.788500 28.298423 94.937569
F 33.559910 28.298423 116.765479
F 34.702859 51.451680 7.625926
F 34.474269 51.451680 29.453837
F 34.245679 51.451680 51.281747
F 34.017090 51.451680 73.109659
F 33.788500 51.451680 94.937569
F 33.559910 51.451680 116.765479
F 7.969222 12.862918 7.345961
F 7.740632 12.862918 29.173872
F 7.512042 12.862918 51.001782
F 7.283452 12.862918 72.829693
F 7.054863 12.862918 94.657603
F 6.826273 12.862918 116.485513
F 7.969222 36.016175 7.345961
F 7.740632 36.016175 29.173872
F 7.512042 36.016175 51.001782
F 7.283452 36.016175 72.829693
F 7.054863 36.016175 94.657603
F 6.826273 36.016175 116.485513
F 7.969222 59.169433 7.345961
F 7.740632 59.169433 29.173872
F 7.512042 59.169433 51.001782
F 7.283452 59.169433 72.829693
F 7.054863 59.169433 94.657603
F 6.826273 59.169433 116.485513
F 34.702859 12.862918 7.625925
F 34.474269 12.862918 29.453836
F 34.245679 12.862918 51.281746
F 34.017090 12.862918 73.109658
F 33.788500 12.862918 94.937568
F 33.559910 12.862918 116.765478
F 34.702859 36.016175 7.625925
F 34.474269 36.016175 29.453836
F 34.245679 36.016175 51.281746
F 34.017090 36.016175 73.109658
F 33.788500 36.016175 94.937568
F 33.559910 36.016175 116.765478
F 34.702859 59.169433 7.625925
F 34.474269 59.169433 29.453836
F 34.245679 59.169433 51.281746
F 34.017090 59.169433 73.109658
F 33.788500 59.169433 94.937568
F 33.559910 59.169433 116.765478
F 7.969222 20.580673 7.345962
F 7.740632 20.580673 29.173872
F 7.512042 20.580673 51.001783
F 7.283452 20.580673 72.829693
F 7.054863 20.580673 94.657604
F 6.826273 20.580673 116.485514
F 7.969222 43.733930 7.345962
F 7.740632 43.733930 29.173872
F 7.512042 43.733930 51.001783
F 7.283452 43.733930 72.829693
F 7.054863 43.733930 94.657604
F 6.826273 43.733930 116.485514
F 7.969222 66.887188 7.345962
F 7.740632 66.887188 29.173872
F 7.512042 66.887188 51.001783
F 7.283452 66.887188 72.829693
F 7.054863 66.887188 94.657604
F 6.826273 66.887188 116.485514
F 34.702859 20.580673 7.625926
F 34.474269 20.580673 29.453836
F 34.245679 20.580673 51.281747
F 34.017090 20.580673 73.109658
F 33.788500 20.580673 94.937569
F 33.559910 20.580673 116.765479
F 34.702859 43.733930 7.625926
F 34.474269 43.733930 29.453836
F 34.245679 43.733930 51.281747
F 34.017090 43.733930 73.109658
F 33.788500 43.733930 94.937569
F 33.559910 43.733930 116.765479
F 34.702859 66.887188 7.625926
F 34.474269 66.887188 29.453836
F 34.245679 66.887188 51.281747
F 34.017090 66.887188 73.109658
F 33.788500 66.887188 94.937569
F 33.559910 66.887188 116.765479
F 16.880436 5.145164 7.439282
F 16.651846 5.145164 29.267193
F 16.423257 5.145164 51.095104
F 16.194667 5.145164 72.923014
F 15.966077 5.145164 94.750925
F 15.737487 5.145164 116.578835
F 16.880436 28.298421 7.439282
F 16.651846 28.298421 29.267193
F 16.423257 28.298421 51.095104
F 16.194667 28.298421 72.923014
F 15.966077 28.298421 94.750925
F 15.737487 28.298421 116.578835
F 16.880436 51.451679 7.439282
F 16.651846 51.451679 29.267193
F 16.423257 51.451679 51.095104
F 16.194667 51.451679 72.923014
F 15.966077 51.451679 94.750925
F 15.737487 51.451679 116.578835
F 43.614073 5.145164 7.719247
F 43.385483 5.145164 29.547157
F 43.156894 5.145164 51.375068
F 42.928304 5.145164 73.202978
F 42.699714 5.145164 95.030889
F 42.471125 5.145164 116.858799
F 43.614073 28.298421 7.719247
F 43.385483 28.298421 29.547157
F 43.156894 28.298421 51.375068
F 42.928304 28.298421 73.202978
F 42.699714 28.298421 95.030889
F 42.471125 28.298421 116.858799
F 43.614073 51.451679 7.719247
F 43.385483 51.451679 29.547157
F 43.156894 51.451679 51.375068
F 42.928304 51.451679 73.202978
F 42.699714 51.451679 95.030889
F 42.471125 51.451679 116.858799
F 16.880436 12.862916 7.439281
F 16.651846 12.862916 29.267192
F 16.423257 12.862916 51.095103
F 16.194667 12.862916 72.923013
F 15.966077 12.862916 94.750924
F 15.737487 12.862916 116.578834
F 16.880436 36.016174 7.439281
F 16.651846 36.016174 29.267192
F 16.423257 36.016174 51.095103
F 16.194667 36.016174 72.923013
F 15.966077 36.016174 94.750924
F 15.737487 36.016174 116.578834
F 16.880436 59.169431 7.439281
F 16.651846 59.169431 29.267192
F 16.423257 59.169431 51.095103
F 16.194667 59.169431 72.923013
F 15.966077 59.169431 94.750924
F 15.737487 59.169431 116.578834
F 43.614073 12.862916 7.719246
F 43.385483 12.862916 29.547156
F 43.156894 12.862916 51.375067
F 42.928304 12.862916 73.202977
F 42.699714 12.862916 95.030888
F 42.471125 12.862916 116.858798
F 43.614073 36.016174 7.719246
F 43.385483 36.016174 29.547156
F 43.156894 36.016174 51.375067
F 42.928304 36.016174 73.202977
F 42.699714 36.016174 95.030888
F 42.471125 36.016174 116.858798
F 43.614073 59.169431 7.719246
F 43.385483 59.169431 29.547156
F 43.156894 59.169431 51.375067
F 42.928304 59.169431 73.202977
F 42.699714 59.169431 95.030888
F 42.471125 59.169431 116.858798
F 16.880436 20.580671 7.439282
F 16.651846 20.580671 29.267193
F 16.423257 20.580671 51.095104
F 16.194667 20.580671 72.923014
F 15.966077 20.580671 94.750924
F 15.737487 20.580671 116.578835
F 16.880436 43.733929 7.439282
F 16.651846 43.733929 29.267193
F 16.423257 43.733929 51.095104
F 16.194667 43.733929 72.923014
F 15.966077 43.733929 94.750924
F 15.737487 43.733929 116.578835
F 16.880436 66.887186 7.439282
F 16.651846 66.887186 29.267193
F 16.423257 66.887186 51.095104
F 16.194667 66.887186 72.923014
F 15.966077 66.887186 94.750924
F 15.737487 66.887186 116.578835
F 43.614073 20.580671 7.719247
F 43.385483 20.580671 29.547157
F 43.156894 20.580671 51.375068
F 42.928304 20.580671 73.202978
F 42.699714 20.580671 95.030888
F 42.471125 20.580671 116.858799
F 43.614073 43.733929 7.719247
F 43.385483 43.733929 29.547157
F 43.156894 43.733929 51.375068
F 42.928304 43.733929 73.202978
F 42.699714 43.733929 95.030888
F 42.471125 43.733929 116.858799
F 43.614073 66.887186 7.719247
F 43.385483 66.887186 29.547157
F 43.156894 66.887186 51.375068
F 42.928304 66.887186 73.202978
F 42.699714 66.887186 95.030888
F 42.471125 66.887186 116.858799
F 25.791652 5.145165 7.532605
F 25.563063 5.145165 29.360516
F 25.334473 5.145165 51.188426
F 25.105883 5.145165 73.016336
F 24.877294 5.145165 94.844247
F 24.648704 5.145165 116.672157
F 25.791652 28.298423 7.532605
F 25.563063 28.298423 29.360516
F 25.334473 28.298423 51.188426
F 25.105883 28.298423 73.016336
F 24.877294 28.298423 94.844247
F 24.648704 28.298423 116.672157
F 25.791652 51.451680 7.532605
F 25.563063 51.451680 29.360516
F 25.334473 51.451680 51.188426
F 25.105883 51.451680 73.016336
F 24.877294 51.451680 94.844247
F 24.648704 51.451680 116.672157
F 51.839520 5.145165 73.296300
F 51.610931 5.145165 95.124212
F 51.382341 5.145165 116.952122
F 51.839520 28.298423 73.296300
F 51.610931 28.298423 95.124212
F 51.382341 28.298423 116.952122
F 51.839520 51.451680 73.296300
F 51.610931 51.451680 95.124212
F 51.382341 51.451680 116.952122
F 25.791652 12.862917 7.532604
F 25.563063 12.862917 29.360515
F 25.334473 12.862917 51.188425
F 25.105883 12.862917 73.016335
F 24.877294 12.862917 94.844246
F 24.648704 12.862917 116.672156
F 25.791652 36.016175 7.532604
F 25.563063 36.016175 29.360515
F 25.334473 36.016175 51.188425
F 25.105883 36.016175 73.016335
F 24.877294 36.016175 94.844246
F 24.648704 36.016175 116.672156
F 25.791652 59.169432 7.532604
F 25.563063 59.169432 29.360515
F 25.334473 59.169432 51.188425
F 25.105883 59.169432 73.016335
F 24.877294 59.169432 94.844246
F 24.648704 59.169432 116.672156
F 51.839520 12.862917 73.296299
F 51.610931 12.862917 95.124211
F 51.382341 12.862917 116.952121
F 51.839520 36.016175 73.296299
F 51.610931 36.016175 95.124211
F 51.382341 36.016175 116.952121
F 51.839520 59.169432 73.296299
F 51.610931 59.169432 95.124211
F 51.382341 59.169432 116.952121
F 25.791652 20.580673 7.532605
F 25.563063 20.580673 29.360515
F 25.334473 20.580673 51.188426
F 25.105883 20.580673 73.016336
F 24.877294 20.580673 94.844247
F 24.648704 20.580673 116.672157
F 25.791652 43.733930 7.532605
F 25.563063 43.733930 29.360515
F 25.334473 43.733930 51.188426
F 25.105883 43.733930 73.016336
F 24.877294 43.733930 94.844247
F 24.648704 43.733930 116.672157
F 25.791652 66.887188 7.532605
F 25.563063 66.887188 29.360515
F 25.334473 66.887188 51.188426
F 25.105883 66.887188 73.016336
F 24.877294 66.887188 94.844247
F 24.648704 66.887188 116.672157
F 51.839520 20.580673 73.296300
F 51.610931 20.580673 95.124212
F 51.382341 20.580673 116.952122
F 51.839520 43.733930 73.296300
F 51.610931 43.733930 95.124212
F 51.382341 43.733930 116.952122
F 51.839520 66.887188 73.296300
F 51.610931 66.887188 95.124212
F 51.382341 66.887188 116.952122
F 7.940661 5.145165 10.074451
F 7.712071 5.145165 31.902361
F 7.483481 5.145165 53.730271
F 7.254892 5.145165 75.558182
F 7.026302 5.145165 97.386092
F 6.797712 5.145165 119.214002
F 7.940661 28.298423 10.074451
F 7.712071 28.298423 31.902361
F 7.483481 28.298423 53.730271
F 7.254892 28.298423 75.558182
F 7.026302 28.298423 97.386092
F 6.797712 28.298423 119.214002
F 7.940661 51.451680 10.074451
F 7.712071 51.451680 31.902361
F 7.483481 51.451680 53.730271
F 7.254892 51.451680 75.558182
F 7.026302 51.451680 97.386092
F 6.797712 51.451680 119.214002
F 34.674298 5.145165 10.354415
F 34.445708 5.145165 32.182325
F 34.217119 5.145165 54.010235
F 33.988529 5.145165 75.838146
F 33.759939 5.145165 97.666056
F 33.531349 5.145165 119.493966
F 34.674298 28.298423 10.354415
F 34.445708 28.298423 32.182325
F 34.217119 28.298423 54.010235
F 33.988529 28.298423 75.838146
F 33.759939 28.298423 97.666056
F 33.531349 28.298423 119.493966
F 34.674298 51.451680 10.354415
F 34.445708 51.451680 32.182325
F 34.217119 51.451680 54.010235
F 33.988529 51.451680 75.838146
F 33.759939 51.451680 97.666056
F 33.531349 51.451680 119.493966
F 7.940661 12.862917 10.074451
F 7.712071 12.862917 31.902362
F 7.483481 12.862917 53.730272
F 7.254892 12.862917 75.558183
F 7.026302 12.862917 97.386093
F 6.797712 12.862917 119.214003
F 7.940661 36.016175 10.074451
F 7.712071 36.016175 31.902362
F 7.483481 36.016175 53.730272
F 7.254892 36.016175 75.558183
F 7.026302 36.016175 97.386093
F 6.797712 36.016175 119.214003
F 7.940661 59.169432 10.074451
F 7.712071 59.169432 31.902362
F 7.483481 59.169432 53.730272
F 7.254892 59.169432 75.558183
F 7.026302 59.169432 97.386093
F 6.797712 59.169432 119.214003
F 34.674298 12.862917 10.354415
F 34.445708 12.862917 32.182326
F 34.217119 12.862917 54.010236
F 33.988529 12.862917 75.838147
F 33.759939 12.862917 97.666057
F 33.531349 12.862917 119.493967
F 34.674298 36.016175 10.354415
F 34.445708 36.016175 32.182326
F 34.217119 36.016175 54.010236
F 33.988529 36.016175 75.838147
F 33.759939 36.016175 97.666057
F 33.531349 36.016175 119.493967
F 34.674298 59.169432 10.354415
F 34.445708 59.169432 32.182326
F 34.217119 59.169432 54.010236
F 33.988529 59.169432 75.838147
F 33.759939 59.169432 97.666057
F 33.531349 59.169432 119.493967
F 7.940661 20.580673 10.074451
F 7.712071 20.580673 31.902361
F 7.483481 20.580673 53.730272
F 7.254892 20.580673 75.558182
F 7.026302 20.580673 97.386092
F 6.797712 20.580673 119.214003
F 7.940661 43.733930 10.074451
F 7.712071 43.733930 31.902361
F 7.483481 43.733930 53.730272
F 7.254892 43.733930 75.558182
F 7.026302 43.733930 97.386092
F 6.797712 43.733930 119.214003
F 7.940661 66.887188 10.074451
F 7.712071 66.887188 31.902361
F 7.483481 66.887188 53.730272
F 7.254892 66.887188 75.558182
F 7.026302 66.887188 97.386092
F 6.797712 66.887188 119.214003
F 34.674298 20.580673 10.354415
F 34.445708 20.580673 32.182325
F 34.217119 20.580673 54.010236
F 33.988529 20.580673 75.838146
F 33.759939 20.580673 97.666056
F 33.531349 20.580673 119.493967
F 34.674298 43.733930 10.354415
F 34.445708 43.733930 32.182325
F 34.217119 43.733930 54.010236
F 33.988529 43.733930 75.838146
F 33.759939 43.733930 97.666056
F 33.531349 43.733930 119.493967
F 34.674298 66.887188 10.354415
F 34.445708 66.887188 32.182325
F 34.217119 66.887188 54.010236
F 33.988529 66.887188 75.838146
F 33.759939 66.887188 97.666056
F 33.531349 66.887188 119.493967
F 16.851874 5.145164 10.167773
F 16.623285 5.145164 31.995683
F 16.394695 5.145164 53.823593
F 16.166105 5.145164 75.651504
F 15.937515 5.145164 97.479414
F 15.708926 5.145164 119.307325
F 16.851874 28.298422 10.167773
F 16.623285 28.298422 31.995683
F 16.394695 28.298422 53.823593
F 16.166105 28.298422 75.651504
F 15.937515 28.298422 97.479414
F 15.708926 28.298422 119.307325
F 16.851874 51.451679 10.167773
F 16.623285 51.451679 31.995683
F 16.394695 51.451679 53.823593
F 16.166105 51.451679 75.651504
F 15.937515 51.451679 97.479414
F 15.708926 51.451679 119.307325
F 43.585511 5.145164 10.447737
F 43.356922 5.145164 32.275647
F 43.128332 5.145164 54.103557
F 42.899742 5.145164 75.931468
F 42.671153 5.145164 97.759379
F 42.442563 5.145164 119.587290
F 43.585511 28.298422 10.447737
F 43.356922 28.298422 32.275647
F 43.128332 28.298422 54.103557
F 42.899742 28.298422 75.931468
F 42.671153 28.298422 97.759379
F 42.442563 28.298422 119.587290
F 43.585511 51.451679 10.447737
F 43.356922 51.451679 32.275647
F 43.128332 51.451679 54.103557
F 42.899742 51.451679 75.931468
F 42.671153 51.451679 97.759379
F 42.442563 51.451679 119.587290
F 16.851874 12.862917 10.167773
F 16.623285 12.862917 31.995684
F 16.394695 12.862917 53.823594
F 16.166105 12.862917 75.651505
F 15.937515 12.862917 97.479415
F 15.708926 12.862917 119.307325
F 16.851874 36.016174 10.167773
F 16.623285 36.016174 31.995684
F 16.394695 36.016174 53.823594
F 16.166105 36.016174 75.651505
F 15.937515 36.016174 97.479415
F 15.708926 36.016174 119.307325
F 16.851874 59.169432 10.167773
F 16.623285 59.169432 31.995684
F 16.394695 59.169432 53.823594
F 16.166105 59.169432 75.651505
F 15.937515 59.169432 97.479415
F 15.708926 59.169432 119.307325
F 43.585511 12.862917 10.447737
F 43.356922 12.862917 32.275648
F 43.128332 12.862917 54.103558
F 42.899742 12.862917 75.931469
F 42.671153 12.862917 97.759380
F 42.442563 12.862917 119.587290
F 43.585511 36.016174 10.447737
F 43.356922 36.016174 32.275648
F 43.128332 36.016174 54.103558
F 42.899742 36.016174 75.931469
F 42.671153 36.016174 97.759380
F 42.442563 36.016174 119.587290
F 43.585511 59.169432 10.447737
F 43.356922 59.169432 32.275648
F 43.128332 59.169432 54.103558
F 42.899742 59.169432 75.931469
F 42.671153 59.169432 97.759380
F 42.442563 59.169432 119.587290
F 16.851874 20.580672 10.167773
F 16.623285 20.580672 31.995683
F 16.394695 20.580672 53.823594
F 16.166105 20.580672 75.651504
F 15.937515 20.580672 97.479414
F 15.708926 20.580672 119.307325
F 16.851874 43.733929 10.167773
F 16.623285 43.733929 31.995683
F 16.394695 43.733929 53.823594
F 16.166105 43.733929 75.651504
F 15.937515 43.733929 97.479414
F 15.708926 43.733929 119.307325
F 16.851874 66.887187 10.167773
F 16.623285 66.887187 31.995683
F 16.394695 66.887187 53.823594
F 16.166105 66.887187 75.651504
F 15.937515 66.887187 97.479414
F 15.708926 66.887187 119.307325
F 43.585511 20.580672 10.447737
F 43.356922 20.580672 32.275647
F 43.128332 20.580672 54.103558
F 42.899742 20.580672 75.931468
F 42.671153 20.580672 97.759379
F 42.442563 20.580672 119.587290
F 43.585511 43.733929 10.447737
F 43.356922 43.733929 32.275647
F 43.128332 43.733929 54.103558
F 42.899742 43.733929 75.931468
F 42.671153 43.733929 97.759379
F 42.442563 43.733929 119.587290
F 43.585511 66.887187 10.447737
F 43.356922 66.887187 32.275647
F 43.128332 66.887187 54.103558
F 42.899742 66.887187 75.931468
F 42.671153 66.887187 97.759379
F 42.442563 66.887187 119.587290
F 25.763090 5.145165 10.261092
F 25.534500 5.145165 32.089003
F 25.305910 5.145165 53.916914
F 25.077321 5.145165 75.744825
F 24.848731 5.145165 97.572735
F 24.620141 5.145165 119.400645
F 25.763090 28.298423 10.261092
F 25.534500 28.298423 32.089003
F 25.305910 28.298423 53.916914
F 25.077321 28.298423 75.744825
F 24.848731 28.298423 97.572735
F 24.620141 28.298423 119.400645
F 25.763090 51.451680 10.261092
F 25.534500 51.451680 32.089003
F 25.305910 51.451680 53.916914
F 25.077321 51.451680 75.744825
F 24.848731 51.451680 97.572735
F 24.620141 51.451680 119.400645
F 51.810959 5.145165 76.024789
F 51.582369 5.145165 97.852699
F 51.353779 5.145165 119.680609
F 51.810959 28.298423 76.024789
F 51.582369 28.298423 97.852699
F 51.353779 28.298423 119.680609
F 51.810959 51.451680 76.024789
F 51.582369 51.451680 97.852699
F 51.353779 51.451680 119.680609
F 25.763090 12.862917 10.261093
F 25.534500 12.862917 32.089004
F 25.305910 12.862917 53.916915
F 25.077320 12.862917 75.744826
F 24.848731 12.862917 97.572736
F 24.620141 12.862917 119.400646
F 25.763090 36.016175 10.261093
F 25.534500 36.016175 32.089004
F 25.305910 36.016175 53.916915
F 25.077320 36.016175 75.744826
F 24.848731 36.016175 97.572736
F 24.620141 36.016175 119.400646
F 25.763090 59.169432 10.261093
F 25.534500 59.169432 32.089004
F 25.305910 59.169432 53.916915
F 25.077320 59.169432 75.744826
F 24.848731 59.169432 97.572736
F 24.620141 59.169432 119.400646
F 51.810959 12.862917 76.024790
F 51.582369 12.862917 97.852700
F 51.353779 12.862917 119.680610
F 51.810959 36.016175 76.024790
F 51.582369 36.016175 97.852700
F 51.353779 36.016175 119.680610
F 51.810959 59.169432 76.024790
F 51.582369 59.169432 97.852700
F 51.353779 59.169432 119.680610
F 25.763090 20.580672 10.261093
F 25.534500 20.580672 32.089003
F 25.305910 20.580672 53.916914
F 25.077321 20.580672 75.744825
F 24.848731 20.580672 97.572735
F 24.620141 20.580672 119.400646
F 25.763090 43.733930 10.261093
F 25.534500 43.733930 32.089003
F 25.305910 43.733930 53.916914
F 25.077321 43.733930 75.744825
F 24.848731 43.733930 97.572735
F 24.620141 43.733930 119.400646
F 25.763090 66.887188 10.261093
F 25.534500 66.887188 32.089003
F 25.305910 66.887188 53.916914
F 25.077321 66.887188 75.744825
F 24.848731 66.887188 97.572735
F 24.620141 66.887188 119.400646
F 51.810959 20.580672 76.024789
F 51.582369 20.580672 97.852699
F 51.353779 20.580672 119.680610
F 51.810959 43.733930 76.024789
F 51.582369 43.733930 97.852699
F 51.353779 43.733930 119.680610
F 51.810959 66.887188 76.024789
F 51.582369 66.887188 97.852699
F 51.353779 66.887188 119.680610
F 7.902552 7.717749 13.712435
F 7.673962 7.717749 35.540345
F 7.445372 7.717749 57.368255
F 7.216782 7.717749 79.196166
F 6.988193 7.717749 101.024076
F 6.759603 7.717749 122.851987
F 7.902552 30.871007 13.712435
F 7.673962 30.871007 35.540345
F 7.445372 30.871007 57.368255
F 7.216782 30.871007 79.196166
F 6.988193 30.871007 101.024076
F 6.759603 30.871007 122.851987
F 7.902552 54.024264 13.712435
F 7.673962 54.024264 35.540345
F 7.445372 54.024264 57.368255
F 7.216782 54.024264 79.196166
F 6.988193 54.024264 101.024076
F 6.759603 54.024264 122.851987
F 34.636190 7.717749 13.992399
F 34.407600 7.717749 35.820309
F 34.179010 7.717749 57.648219
F 33.950421 7.717749 79.476130
F 33.721831 7.717749 101.304041
F 33.493241 7.717749 123.131952
F 34.636190 30.871007 13.992399
F 34.407600 30.871007 35.820309
F 34.179010 30.871007 57.648219
F 33.950421 30.871007 79.476130
F 33.721831 30.871007 101.304041
F 33.493241 30.871007 123.131952
F 34.636190 54.024264 13.992399
F 34.407600 54.024264 35.820309
F 34.179010 54.024264 57.648219
F 33.950421 54.024264 79.476130
F 33.721831 54.024264 101.304041
F 33.493241 54.024264 123.131952
F 7.902552 15.435502 13.712436
F 7.673962 15.435502 35.540346
F 7.445372 15.435502 57.368256
F 7.216782 15.435502 79.196167
F 6.988193 15.435502 101.024077
F 6.759603 15.435502 122.851988
F 7.902552 38.588760 13.712436
F 7.673962 38.588760 35.540346
F 7.445372 38.588760 57.368256
F 7.216782 38.588760 79.196167
F 6.988193 38.588760 101.024077
F 6.759603 38.588760 122.851988
F 7.902552 61.742017 13.712436
F 7.673962 61.742017 35.540346
F 7.445372 61.742017 57.368256
F 7.216782 61.742017 79.196167
F 6.988193 61.742017 101.024077
F 6.759603 61.742017 122.851988
F 34.636190 15.435502 13.992400
F 34.407600 15.435502 35.820310
F 34.179010 15.435502 57.648220
F 33.950421 15.435502 79.476131
F 33.721831 15.435502 101.304042
F 33.493241 15.435502 123.131953
F 34.636190 38.588760 13.992400
F 34.407600 38.588760 35.820310
F 34.179010 38.588760 57.648220
F 33.950421 38.588760 79.476131
F 33.721831 38.588760 101.304042
F 33.493241 38.588760 123.131953
F 34.636190 61.742017 13.992400
F 34.407600 61.742017 35.820310
F 34.179010 61.742017 57.648220
F 33.950421 61.742017 79.476131
F 33.721831 61.742017 101.304042
F 33.493241 61.742017 123.131953
F 7.902552 0.000000 13.712435
F 7.673962 0.000000 35.540345
F 7.445372 0.000000 57.368255
F 7.216782 0.000000 79.196166
F 6.988193 0.000000 101.024076
F 6.759603 0.000000 122.851987
F 7.902552 23.153257 13.712435
F 7.673962 23.153257 35.540345
F 7.445372 23.153257 57.368255
F 7.216782 23.153257 79.196166
F 6.988193 23.153257 101.024076
F 6.759603 23.153257 122.851987
F 7.902552 46.306515 13.712435
F 7.673962 46.306515 35.540345
F 7.445372 46.306515 57.368255
F 7.216782 46.306515 79.196166
F 6.988193 46.306515 101.024076
F 6.759603 46.306515 122.851987
F 34.636190 0.000000 13.992399
F 34.407600 0.000000 35.820309
F 34.179010 0.000000 57.648219
F 33.950421 0.000000 79.476130
F 33.721831 0.000000 101.304041
F 33.493241 0.000000 123.131952
F 34.636190 23.153257 13.992399
F 34.407600 23.153257 35.820309
F 34.179010 23.153257 57.648219
F 33.950421 23.153257 79.476130
F 33.721831 23.153257 101.304041
F 33.493241 23.153257 123.131952
F 34.636190 46.306515 13.992399
F 34.407600 46.306515 35.820309
F 34.179010 46.306515 57.648219
F 33.950421 46.306515 79.476130
F 33.721831 46.306515 101.304041
F 33.493241 46.306515 123.131952
F 16.813765 7.717751 13.805757
F 16.585175 7.717751 35.633667
F 16.356586 7.717751 57.461578
F 16.127996 7.717751 79.289489
F 15.899406 7.717751 101.117399
F 15.670816 7.717751 122.945310
F 16.813765 30.871008 13.805757
F 16.585175 30.871008 35.633667
F 16.356586 30.871008 57.461578
F 16.127996 30.871008 79.289489
F 15.899406 30.871008 101.117399
F 15.670816 30.871008 122.945310
F 16.813765 54.024266 13.805757
F 16.585175 54.024266 35.633667
F 16.356586 54.024266 57.461578
F 16.127996 54.024266 79.289489
F 15.899406 54.024266 101.117399
F 15.670816 54.024266 122.945310
F 43.547402 7.717751 14.085722
F 43.318812 7.717751 35.913632
F 43.090223 7.717751 57.741542
F 42.861633 7.717751 79.569453
F 42.633043 7.717751 101.397363
F 42.404454 7.717751 123.225274
F 43.547402 30.871008 14.085722
F 43.318812 30.871008 35.913632
F 43.090223 30.871008 57.741542
F 42.861633 30.871008 79.569453
F 42.633043 30.871008 101.397363
F 42.404454 30.871008 123.225274
F 43.547402 54.024266 14.085722
F 43.318812 54.024266 35.913632
F 43.090223 54.024266 57.741542
F 42.861633 54.024266 79.569453
F 42.633043 54.024266 101.397363
F 42.404454 54.024266 123.225274
F 16.813765 15.435503 13.805758
F 16.585175 15.435503 35.633668
F 16.356586 15.435503 57.461579
F 16.127996 15.435503 79.289490
F 15.899406 15.435503 101.117400
F 15.670816 15.435503 122.945311
F 16.813765 38.588761 13.805758
F 16.585175 38.588761 35.633668
F 16.356586 38.588761 57.461579
F 16.127996 38.588761 79.289490
F 15.899406 38.588761 101.117400
F 15.670816 38.588761 122.945311
F 16.813765 61.742018 13.805758
F 16.585175 61.742018 35.633668
F 16.356586 61.742018 57.461579
F 16.127996 61.742018 79.289490
F 15.899406 61.742018 101.117400
F 15.670816 61.742018 122.945311
F 43.547402 15.435503 14.085723
F 43.318812 15.435503 35.913633
F 43.090223 15.435503 57.741543
F 42.861633 15.435503 79.569454
F 42.633043 15.435503 101.397364
F 42.404454 15.435503 123.225275
F 43.547402 38.588761 14.085723
F 43.318812 38.588761 35.913633
F 43.090223 38.588761 57.741543
F 42.861633 38.588761 79.569454
F 42.633043 38.588761 101.397364
F 42.404454 38.588761 123.225275
F 43.547402 61.742018 14.085723
F 43.318812 61.742018 35.913633
F 43.090223 61.742018 57.741543
F 42.861633 61.742018 79.569454
F 42.633043 61.742018 101.397364
F 42.404454 61.742018 123.225275
F 16.813765 0.000001 13.805757
F 16.585175 0.000001 35.633667
F 16.356586 0.000001 57.461578
F 16.127996 0.000001 79.289489
F 15.899406 0.000001 101.117399
F 15.670816 0.000001 122.945310
F 16.813765 23.153259 13.805757
F 16.585175 23.153259 35.633667
F 16.356586 23.153259 57.461578
F 16.127996 23.153259 79.289489
F 15.899406 23.153259 101.117399
F 15.670816 23.153259 122.945310
F 16.813765 46.306516 13.805757
F 16.585175 46.306516 35.633667
F 16.356586 46.306516 57.461578
F 16.127996 46.306516 79.289489
F 15.899406 46.306516 101.117399
F 15.670816 46.306516 122.945310
F 43.547402 0.000001 14.085722
F 43.318812 0.000001 35.913632
F 43.090223 0.000001 57.741542
F 42.861633 0.000001 79.569453
F 42.633043 0.000001 101.397363
F 42.404454 0.000001 123.225274
F 43.547402 23.153259 14.085722
F 43.318812 23.153259 35.913632
F 43.090223 23.153259 57.741542
F 42.861633 23.153259 79.569453
F 42.633043 23.153259 101.397363
F 42.404454 23.153259 123.225274
F 43.547402 46.306516 14.085722
F 43.318812 46.306516 35.913632
F 43.090223 46.306516 57.741542
F 42.861633 46.306516 79.569453
F 42.633043 46.306516 101.397363
F 42.404454 46.306516 123.225274
F 25.724982 7.717750 13.899078
F 25.496393 7.717750 35.726988
F 25.267803 7.717750 57.554898
F 25.039213 7.717750 79.382809
F 24.810624 7.717750 101.210719
F 24.582034 7.717750 123.038630
F 25.724982 30.871007 13.899078
F 25.496393 30.871007 35.726988
F 25.267803 30.871007 57.554898
F 25.039213 30.871007 79.382809
F 24.810624 30.871007 101.210719
F 24.582034 30.871007 123.038630
F 25.724982 54.024265 13.899078
F 25.496393 54.024265 35.726988
F 25.267803 54.024265 57.554898
F 25.039213 54.024265 79.382809
F 24.810624 54.024265 101.210719
F 24.582034 54.024265 123.038630
F 51.772850 7.717750 79.662773
F 51.544261 7.717750 101.490683
F 51.315671 7.717750 123.318595
F 51.772850 30.871007 79.662773
F 51.544261 30.871007 101.490683
F 51.315671 30.871007 123.318595
F 51.772850 54.024265 79.662773
F 51.544261 54.024265 101.490683
F 51.315671 54.024265 123.318595
F 25.724982 15.435502 13.899079
F 25.496393 15.435502 35.726989
F 25.267803 15.435502 57.554899
F 25.039213 15.435502 79.382810
F 24.810624 15.435502 101.210720
F 24.582034 15.435502 123.038631
F 25.724982 38.588760 13.899079
F 25.496393 38.588760 35.726989
F 25.267803 38.588760 57.554899
F 25.039213 38.588760 79.382810
F 24.810624 38.588760 101.210720
F 24.582034 38.588760 123.038631
F 25.724982 61.742017 13.899079
F 25.496393 61.742017 35.726989
F 25.267803 61.742017 57.554899
F 25.039213 61.742017 79.382810
F 24.810624 61.742017 101.210720
F 24.582034 61.742017 123.038631
F 51.772850 15.435502 79.662774
F 51.544261 15.435502 101.490684
F 51.315671 15.435502 123.318596
F 51.772850 38.588760 79.662774
F 51.544261 38.588760 101.490684
F 51.315671 38.588760 123.318596
F 51.772850 61.742017 79.662774
F 51.544261 61.742017 101.490684
F 51.315671 61.742017 123.318596
F 25.724982 0.000000 13.899078
F 25.496393 0.000000 35.726988
F 25.267803 0.000000 57.554898
F 25.039213 0.000000 79.382809
F 24.810624 0.000000 101.210719
F 24.582034 0.000000 123.038630
F 25.724982 23.153258 13.899078
F 25.496393 23.153258 35.726988
F 25.267803 23.153258 57.554898
F 25.039213 23.153258 79.382809
F 24.810624 23.153258 101.210719
F 24.582034 23.153258 123.038630
F 25.724982 46.306515 13.899078
F 25.496393 46.306515 35.726988
F 25.267803 46.306515 57.554898
F 25.039213 46.306515 79.382809
F 24.810624 46.306515 101.210719
F 24.582034 46.306515 123.038630
F 51.772850 0.000000 79.662773
F 51.544261 0.000000 101.490683
F 51.315671 0.000000 123.318595
F 51.772850 23.153258 79.662773
F 51.544261 23.153258 101.490683
F 51.315671 23.153258 123.318595
F 51.772850 46.306515 79.662773
F 51.544261 46.306515 101.490683
F 51.315671 46.306515 123.318595
F 1.181061 1.286291 17.280429
F 0.952471 1.286291 39.108340
F 0.723881 1.286291 60.936250
F 0.495292 1.286291 82.764160
F 0.266702 1.286291 104.592071
F 0.038112 1.286291 126.419981
F 1.181061 24.439548 17.280429
F 0.952471 24.439548 39.108340
F 0.723881 24.439548 60.936250
F 0.495292 24.439548 82.764160
F 0.266702 24.439548 104.592071
F 0.038112 24.439548 126.419981
F 1.181061 47.592806 17.280429
F 0.952471 47.592806 39.108340
F 0.723881 47.592806 60.936250
F 0.495292 47.592806 82.764160
F 0.266702 47.592806 104.592071
F 0.038112 47.592806 126.419981
F 27.914698 1.286291 17.560393
F 27.686108 1.286291 39.388304
F 27.457518 1.286291 61.216214
F 27.228929 1.286291 83.044124
F 27.000339 1.286291 104.872035
F 26.771749 1.286291 126.699945
F 27.914698 24.439548 17.560393
F 27.686108 24.439548 39.388304
F 27.457518 24.439548 61.216214
F 27.228929 24.439548 83.044124
F 27.000339 24.439548 104.872035
F 26.771749 24.439548 126.699945
F 27.914698 47.592806 17.560393
F 27.686108 47.592806 39.388304
F 27.457518 47.592806 61.216214
F 27.228929 47.592806 83.044124
F 27.000339 47.592806 104.872035
F 26.771749 47.592806 126.699945
F 1.181061 9.004040 17.280429
F 0.952471 9.004040 39.108339
F 0.723881 9.004040 60.936250
F 0.495292 9.004040 82.764160
F 0.266702 9.004040 104.592071
F 0.038112 9.004040 126.419981
F 1.181061 32.157298 17.280429
F 0.952471 32.157298 39.108339
F 0.723881 32.157298 60.936250
F 0.495292 32.157298 82.764160
F 0.266702 32.157298 104.592071
F 0.038112 32.157298 126.419981
F 1.181061 55.310555 17.280429
F 0.952471 55.310555 39.108339
F 0.723881 55.310555 60.936250
F 0.495292 55.310555 82.764160
F 0.266702 55.310555 104.592071
F 0.038112 55.310555 126.419981
F 27.914698 9.004040 17.560393
F 27.686108 9.004040 39.388303
F 27.457518 9.004040 61.216214
F 27.228929 9.004040 83.044124
F 27.000339 9.004040 104.872035
F 26.771749 9.004040 126.699945
F 27.914698 32.157298 17.560393
F 27.686108 32.157298 39.388303
F 27.457518 32.157298 61.216214
F 27.228929 32.157298 83.044124
F 27.000339 32.157298 104.872035
F 26.771749 32.157298 126.699945
F 27.914698 55.310555 17.560393
F 27.686108 55.310555 39.388303
F 27.457518 55.310555 61.216214
F 27.228929 55.310555 83.044124
F 27.000339 55.310555 104.872035
F 26.771749 55.310555 126.699945
F 1.181061 16.721795 17.280430
F 0.952471 16.721795 39.108340
F 0.723881 16.721795 60.936251
F 0.495292 16.721795 82.764161
F 0.266702 16.721795 104.592071
F 0.038112 16.721795 126.419982
F 1.181061 39.875053 17.280430
F 0.952471 39.875053 39.108340
F 0.723881 39.875053 60.936251
F 0.495292 39.875053 82.764161
F 0.266702 39.875053 104.592071
F 0.038112 39.875053 126.419982
F 1.181061 63.028310 17.280430
F 0.952471 63.028310 39.108340
F 0.723881 63.028310 60.936251
F 0.495292 63.028310 82.764161
F 0.266702 63.028310 104.592071
F 0.038112 63.028310 126.419982
F 27.914698 16.721795 17.560394
F 27.686108 16.721795 39.388304
F 27.457518 16.721795 61.216215
F 27.228929 16.721795 83.044125
F 27.000339 16.721795 104.872035
F 26.771749 16.721795 126.699946
F 27.914698 39.875053 17.560394
F 27.686108 39.875053 39.388304
F 27.457518 39.875053 61.216215
F 27.228929 39.875053 83.044125
F 27.000339 39.875053 104.872035
F 26.771749 39.875053 126.699946
F 27.914698 63.028310 17.560394
F 27.686108 63.028310 39.388304
F 27.457518 63.028310 61.216215
F 27.228929 63.028310 83.044125
F 27.000339 63.028310 104.872035
F 26.771749 63.028310 126.699946
F 10.092269 1.286291 17.373750
F 9.863679 1.286291 39.201661
F 9.635090 1.286291 61.029571
F 9.406500 1.286291 82.857481
F 9.177910 1.286291 104.685392
F 8.949321 1.286291 126.513302
F 10.092269 24.439548 17.373750
F 9.863679 24.439548 39.201661
F 9.635090 24.439548 61.029571
F 9.406500 24.439548 82.857481
F 9.177910 24.439548 104.685392
F 8.949321 24.439548 126.513302
F 10.092269 47.592806 17.373750
F 9.863679 47.592806 39.201661
F 9.635090 47.592806 61.029571
F 9.406500 47.592806 82.857481
F 9.177910 47.592806 104.685392
F 8.949321 47.592806 126.513302
F 36.825906 1.286291 17.653714
F 36.597317 1.286291 39.481625
F 36.368727 1.286291 61.309535
F 36.140137 1.286291 83.137445
F 35.911547 1.286291 104.965357
F 35.682958 1.286291 126.793267
F 36.825906 24.439548 17.653714
F 36.597317 24.439548 39.481625
F 36.368727 24.439548 61.309535
F 36.140137 24.439548 83.137445
F 35.911547 24.439548 104.965357
F 35.682958 24.439548 126.793267
F 36.825906 47.592806 17.653714
F 36.597317 47.592806 39.481625
F 36.368727 47.592806 61.309535
F 36.140137 47.592806 83.137445
F 35.911547 47.592806 104.965357
F 35.682958 47.592806 126.793267
F 10.092269 9.004040 17.373750
F 9.863679 9.004040 39.201661
F 9.635090 9.004040 61.029571
F 9.406500 9.004040 82.857481
F 9.177910 9.004040 104.685392
F 8.949321 9.004040 126.513302
F 10.092269 32.157298 17.373750
F 9.863679 32.157298 39.201661
F 9.635090 32.157298 61.029571
F 9.406500 32.157298 82.857481
F 9.177910 32.157298 104.685392
F 8.949321 32.157298 126.513302
F 10.092269 55.310555 17.373750
F 9.863679 55.310555 39.201661
F 9.635090 55.310555 61.029571
F 9.406500 55.310555 82.857481
F 9.177910 55.310555 104.685392
F 8.949321 55.310555 126.513302
F 36.825906 9.004040 17.653714
F 36.597317 9.004040 39.481625
F 36.368727 9.004040 61.309535
F 36.140137 9.004040 83.137445
F 35.911547 9.004040 104.965357
F 35.682958 9.004040 126.793267
F 36.825906 32.157298 17.653714
F 36.597317 32.157298 39.481625
F 36.368727 32.157298 61.309535
F 36.140137 32.157298 83.137445
F 35.911547 32.157298 104.965357
F 35.682958 32.157298 126.793267
F 36.825906 55.310555 17.653714
F 36.597317 55.310555 39.481625
F 36.368727 55.310555 61.309535
F 36.140137 55.310555 83.137445
F 35.911547 55.310555 104.965357
F 35.682958 55.310555 126.793267
F 10.092269 16.721795 17.373751
F 9.863679 16.721795 39.201661
F 9.635090 16.721795 61.029572
F 9.406500 16.721795 82.857482
F 9.177910 16.721795 104.685393
F 8.949321 16.721795 126.513303
F 10.092269 39.875053 17.373751
F 9.863679 39.875053 39.201661
F 9.635090 39.875053 61.029572
F 9.406500 39.875053 82.857482
F 9.177910 39.875053 104.685393
F 8.949321 39.875053 126.513303
F 10.092269 63.028310 17.373751
F 9.863679 63.028310 39.201661
F 9.635090 63.028310 61.029572
F 9.406500 63.028310 82.857482
F 9.177910 63.028310 104.685393
F 8.949321 63.028310 126.513303
F 36.825906 16.721795 17.653715
F 36.597317 16.721795 39.481625
F 36.368727 16.721795 61.309536
F 36.140137 16.721795 83.137446
F 35.911547 16.721795 104.965358
F 35.682958 16.721795 126.793268
F 36.825906 39.875053 17.653715
F 36.597317 39.875053 39.481625
F 36.368727 39.875053 61.309536
F 36.140137 39.875053 83.137446
F 35.911547 39.875053 104.965358
F 35.682958 39.875053 126.793268
F 36.825906 63.028310 17.653715
F 36.597317 63.028310 39.481625
F 36.368727 63.028310 61.309536
F 36.140137 63.028310 83.137446
F 35.911547 63.028310 104.965358
F 35.682958 63.028310 126.793268
F 19.003484 1.286290 17.467072
F 18.774894 1.286290 39.294983
F 18.546304 1.286290 61.122894
F 18.317714 1.286290 82.950804
F 18.089125 1.286290 104.778715
F 17.860535 1.286290 126.606625
F 19.003484 24.439547 17.467072
F 18.774894 24.439547 39.294983
F 18.546304 24.439547 61.122894
F 18.317714 24.439547 82.950804
F 18.089125 24.439547 104.778715
F 17.860535 24.439547 126.606625
F 19.003484 47.592805 17.467072
F 18.774894 47.592805 39.294983
F 18.546304 47.592805 61.122894
F 18.317714 47.592805 82.950804
F 18.089125 47.592805 104.778715
F 17.860535 47.592805 126.606625
F 45.737122 1.286290 17.747037
F 45.508532 1.286290 39.574948
F 45.279942 1.286290 61.402858
F 45.051353 1.286290 83.230768
F 44.822763 1.286290 105.058679
F 44.594173 1.286290 126.886589
F 45.737122 24.439547 17.747037
F 45.508532 24.439547 39.574948
F 45.279942 24.439547 61.402858
F 45.051353 24.439547 83.230768
F 44.822763 24.439547 105.058679
F 44.594173 24.439547 126.886589
F 45.737122 47.592805 17.747037
F 45.508532 47.592805 39.574948
F 45.279942 47.592805 61.402858
F 45.051353 47.592805 83.230768
F 44.822763 47.592805 105.058679
F 44.594173 47.592805 126.886589
F 19.003484 9.004039 17.467072
F 18.774894 9.004039 39.294983
F 18.546304 9.004039 61.122894
F 18.317714 9.004039 82.950804
F 18.089125 9.004039 104.778715
F 17.860535 9.004039 126.606625
F 19.003484 32.157297 17.467072
F 18.774894 32.157297 39.294983
F 18.546304 32.157297 61.122894
F 18.317714 32.157297 82.950804
F 18.089125 32.157297 104.778715
F 17.860535 32.157297 126.606625
F 19.003484 55.310554 17.467072
F 18.774894 55.310554 39.294983
F 18.546304 55.310554 61.122894
F 18.317714 55.310554 82.950804
F 18.089125 55.310554 104.778715
F 17.860535 55.310554 126.606625
F 45.737122 9.004039 17.747037
F 45.508532 9.004039 39.574948
F 45.279942 9.004039 61.402858
F 45.051353 9.004039 83.230768
F 44.822763 9.004039 105.058679
F 44.594173 9.004039 126.886589
F 45.737122 32.157297 17.747037
F 45.508532 32.157297 39.574948
F 45.279942 32.157297 61.402858
F 45.051353 32.157297 83.230768
F 44.822763 32.157297 105.058679
F 44.594173 32.157297 126.886589
F 45.737122 55.310554 17.747037
F 45.508532 55.310554 39.574948
F 45.279942 55.310554 61.402858
F 45.051353 55.310554 83.230768
F 44.822763 55.310554 105.058679
F 44.594173 55.310554 126.886589
F 19.003483 16.721795 17.467073
F 18.774894 16.721795 39.294983
F 18.546304 16.721795 61.122895
F 18.317714 16.721795 82.950805
F 18.089125 16.721795 104.778716
F 17.860535 16.721795 126.606626
F 19.003483 39.875052 17.467073
F 18.774894 39.875052 39.294983
F 18.546304 39.875052 61.122895
F 18.317714 39.875052 82.950805
F 18.089125 39.875052 104.778716
F 17.860535 39.875052 126.606626
F 19.003483 63.028310 17.467073
F 18.774894 63.028310 39.294983
F 18.546304 63.028310 61.122895
F 18.317714 63.028310 82.950805
F 18.089125 63.028310 104.778716
F 17.860535 63.028310 126.606626
F 45.737122 16.721795 17.747038
F 45.508532 16.721795 39.574948
F 45.279942 16.721795 61.402859
F 45.051352 16.721795 83.230769
F 44.822763 16.721795 105.058680
F 44.594173 16.721795 126.886590
F 45.737122 39.875052 17.747038
F 45.508532 39.875052 39.574948
F 45.279942 39.875052 61.402859
F 45.051352 39.875052 83.230769
F 44.822763 39.875052 105.058680
F 44.594173 39.875052 126.886590
F 45.737122 63.028310 17.747038
F 45.508532 63.028310 39.574948
F 45.279942 63.028310 61.402859
F 45.051352 63.028310 83.230769
F 44.822763 63.028310 105.058680
F 44.594173 63.028310 126.886590
F 1.142949 3.858875 20.918414
F 0.914359 3.858875 42.746324
F 0.685769 3.858875 64.574235
F 0.457179 3.858875 86.402145
F 0.228590 3.858875 108.230055
F 0.000000 3.858875 130.057966
F 1.142949 27.012132 20.918414
F 0.914359 27.012132 42.746324
F 0.685769 27.012132 64.574235
F 0.457179 27.012132 86.402145
F 0.228590 27.012132 108.230055
F 0.000000 27.012132 130.057966
F 1.142949 50.165390 20.918414
F 0.914359 50.165390 42.746324
F 0.685769 50.165390 64.574235
F 0.457179 50.165390 86.402145
F 0.228590 50.165390 108.230055
F 0.000000 50.165390 130.057966
F 27.876586 3.858875 21.198378
F 27.647996 3.858875 43.026288
F 27.419406 3.858875 64.854199
F 27.190816 3.858875 86.682109
F 26.962227 3.858875 108.510020
F 26.733637 3.858875 130.337931
F 27.876586 27.012132 21.198378
F 27.647996 27.012132 43.026288
F 27.419406 27.012132 64.854199
F 27.190816 27.012132 86.682109
F 26.962227 27.012132 108.510020
F 26.733637 27.012132 130.337931
F 27.876586 50.165390 21.198378
F 27.647996 50.165390 43.026288
F 27.419406 50.165390 64.854199
F 27.190816 50.165390 86.682109
F 26.962227 50.165390 108.510020
F 26.733637 50.165390 130.337931
F 1.142949 11.576625 20.918414
F 0.914359 11.576625 42.746324
F 0.685769 11.576625 64.574235
F 0.457179 11.576625 86.402145
F 0.228590 11.576625 108.230055
F 0.000000 11.576625 130.057966
F 1.142949 34.729882 20.918414
F 0.914359 34.729882 42.746324
F 0.685769 34.729882 64.574235
F 0.457179 34.729882 86.402145
F 0.228590 34.729882 108.230055
F 0.000000 34.729882 130.057966
F 1.142949 57.883140 20.918414
F 0.914359 57.883140 42.746324
F 0.685769 57.883140 64.574235
F 0.457179 57.883140 86.402145
F 0.228590 57.883140 108.230055
F 0.000000 57.883140 130.057966
F 27.876586 11.576625 21.198378
F 27.647996 11.576625 43.026288
F 27.419406 11.576625 64.854199
F 27.190816 11.576625 86.682109
F 26.962227 11.576625 108.510020
F 26.733637 11.576625 130.337931
F 27.876586 34.729882 21.198378
F 27.647996 34.729882 43.026288
F 27.419406 34.729882 64.854199
F 27.190816 34.729882 86.682109
F 26.962227 34.729882 108.510020
F 26.733637 34.729882 130.337931
F 27.876586 57.883140 21.198378
F 27.647996 57.883140 43.026288
F 27.419406 57.883140 64.854199
F 27.190816 57.883140 86.682109
F 26.962227 57.883140 108.510020
F 26.733637 57.883140 130.337931
F 1.142949 19.294380 20.918414
F 0.914359 19.294380 42.746325
F 0.685769 19.294380 64.574235
F 0.457179 19.294380 86.402146
F 0.228590 19.294380 108.230056
F 0.000000 19.294380 130.057966
F 1.142949 42.447638 20.918414
F 0.914359 42.447638 42.746325
F 0.685769 42.447638 64.574235
F 0.457179 42.447638 86.402146
F 0.228590 42.447638 108.230056
F 0.000000 42.447638 130.057966
F 1.142949 65.600895 20.918414
F 0.914359 65.600895 42.746325
F 0.685769 65.600895 64.574235
F 0.457179 65.600895 86.402146
F 0.228590 65.600895 108.230056
F 0.000000 65.600895 130.057966
F 27.876586 19.294380 21.198378
F 27.647996 19.294380 43.026289
F 27.419406 19.294380 64.854199
F 27.190816 19.294380 86.682110
F 26.962227 19.294380 108.510021
F 26.733637 19.294380 130.337931
F 27.876586 42.447638 21.198378
F 27.647996 42.447638 43.026289
F 27.419406 42.447638 64.854199
F 27.190816 42.447638 86.682110
F 26.962227 42.447638 108.510021
F 26.733637 42.447638 130.337931
F 27.876586 65.600895 21.198378
F 27.647996 65.600895 43.026289
F 27.419406 65.600895 64.854199
F 27.190816 65.600895 86.682110
F 26.962227 65.600895 108.510021
F 26.733637 65.600895 130.337931
F 10.054155 3.858875 21.011735
F 9.825565 3.858875 42.839646
F 9.596975 3.858875 64.667556
F 9.368386 3.858875 86.495467
F 9.139796 3.858875 108.323378
F 8.911206 3.858875 130.151288
F 10.054155 27.012133 21.011735
F 9.825565 27.012133 42.839646
F 9.596975 27.012133 64.667556
F 9.368386 27.012133 86.495467
F 9.139796 27.012133 108.323378
F 8.911206 27.012133 130.151288
F 10.054155 50.165390 21.011735
F 9.825565 50.165390 42.839646
F 9.596975 50.165390 64.667556
F 9.368386 50.165390 86.495467
F 9.139796 50.165390 108.323378
F 8.911206 50.165390 130.151288
F 36.787793 3.858875 21.291700
F 36.559203 3.858875 43.119611
F 36.330614 3.858875 64.947521
F 36.102024 3.858875 86.775431
F 35.873434 3.858875 108.603342
F 35.644844 3.858875 130.431252
F 36.787793 27.012133 21.291700
F 36.559203 27.012133 43.119611
F 36.330614 27.012133 64.947521
F 36.102024 27.012133 86.775431
F 35.873434 27.012133 108.603342
F 35.644844 27.012133 130.431252
F 36.787793 50.165390 21.291700
F 36.559203 50.165390 43.119611
F 36.330614 50.165390 64.947521
F 36.102024 50.165390 86.775431
F 35.873434 50.165390 108.603342
F 35.644844 50.165390 130.431252
F 10.054155 11.576625 21.011735
F 9.825565 11.576625 42.839646
F 9.596975 11.576625 64.667556
F 9.368386 11.576625 86.495467
F 9.139796 11.576625 108.323378
F 8.911206 11.576625 130.151288
F 10.054155 34.729883 21.011735
F 9.825565 34.729883 42.839646
F 9.596975 34.729883 64.667556
F 9.368386 34.729883 86.495467
F 9.139796 34.729883 108.323378
F 8.911206 34.729883 130.151288
F 10.054155 57.883140 21.011735
F 9.825565 57.883140 42.839646
F 9.596975 57.883140 64.667556
F 9.368386 57.883140 86.495467
F 9.139796 57.883140 108.323378
F 8.911206 57.883140 130.151288
F 36.787793 11.576625 21.291700
F 36.559203 11.576625 43.119611
F 36.330614 11.576625 64.947521
F 36.102024 11.576625 86.775431
F 35.873434 11.576625 108.603342
F 35.644844 11.576625 130.431252
F 36.787793 34.729883 21.291700
F 36.559203 34.729883 43.119611
F 36.330614 34.729883 64.947521
F 36.102024 34.729883 86.775431
F 35.873434 34.729883 108.603342
F 35.644844 34.729883 130.431252
F 36.787793 57.883140 21.291700
F 36.559203 57.883140 43.119611
F 36.330614 57.883140 64.947521
F 36.102024 57.883140 86.775431
F 35.873434 57.883140 108.603342
F 35.644844 57.883140 130.431252
F 10.054155 19.294380 21.011736
F 9.825565 19.294380 42.839646
F 9.596975 19.294380 64.667557
F 9.368386 19.294380 86.495468
F 9.139796 19.294380 108.323378
F 8.911206 19.294380 130.151289
F 10.054155 42.447638 21.011736
F 9.825565 42.447638 42.839646
F 9.596975 42.447638 64.667557
F 9.368386 42.447638 86.495468
F 9.139796 42.447638 108.323378
F 8.911206 42.447638 130.151289
F 10.054155 65.600896 21.011736
F 9.825565 65.600896 42.839646
F 9.596975 65.600896 64.667557
F 9.368386 65.600896 86.495468
F 9.139796 65.600896 108.323378
F 8.911206 65.600896 130.151289
F 36.787793 19.294380 21.291701
F 36.559203 19.294380 43.119611
F 36.330614 19.294380 64.947522
F 36.102024 19.294380 86.775432
F 35.873434 19.294380 108.603342
F 35.644844 19.294380 130.431253
F 36.787793 42.447638 21.291701
F 36.559203 42.447638 43.119611
F 36.330614 42.447638 64.947522
F 36.102024 42.447638 86.775432
F 35.873434 42.447638 108.603342
F 35.644844 42.447638 130.431253
F 36.787793 65.600896 21.291701
F 36.559203 65.600896 43.119611
F 36.330614 65.600896 64.947522
F 36.102024 65.600896 86.775432
F 35.873434 65.600896 108.603342
F 35.644844 65.600896 130.431253
F 18.965372 3.858876 21.105058
F 18.736783 3.858876 42.932969
F 18.508193 3.858876 64.760879
F 18.279603 3.858876 86.588789
F 18.051013 3.858876 108.416700
F 17.822424 3.858876 130.244610
F 18.965372 27.012134 21.105058
F 18.736783 27.012134 42.932969
F 18.508193 27.012134 64.760879
F 18.279603 27.012134 86.588789
F 18.051013 27.012134 108.416700
F 17.822424 27.012134 130.244610
F 18.965372 50.165391 21.105058
F 18.736783 50.165391 42.932969
F 18.508193 50.165391 64.760879
F 18.279603 50.165391 86.588789
F 18.051013 50.165391 108.416700
F 17.822424 50.165391 130.244610
F 45.699009 3.858876 21.385022
F 45.470420 3.858876 43.212933
F 45.241830 3.858876 65.040843
F 45.013240 3.858876 86.868753
F 44.784651 3.858876 108.696664
F 44.556061 3.858876 130.524574
F 45.699009 27.012134 21.385022
F 45.470420 27.012134 43.212933
F 45.241830 27.012134 65.040843
F 45.013240 27.012134 86.868753
F 44.784651 27.012134 108.696664
F 44.556061 27.012134 130.524574
F 45.699009 50.165391 21.385022
F 45.470420 50.165391 43.212933
F 45.241830 50.165391 65.040843
F 45.013240 50.165391 86.868753
F 44.784651 50.165391 108.696664
F 44.556061 50.165391 130.524574
F 18.965372 11.576626 21.105058
F 18.736783 11.576626 42.932969
F 18.508193 11.576626 64.760879
F 18.279603 11.576626 86.588790
F 18.051013 11.576626 108.416700
F 17.822424 11.576626 130.244610
F 18.965372 34.729884 21.105058
F 18.736783 34.729884 42.932969
F 18.508193 34.729884 64.760879
F 18.279603 34.729884 86.588790
F 18.051013 34.729884 108.416700
F 17.822424 34.729884 130.244610
F 18.965372 57.883141 21.105058
F 18.736783 57.883141 42.932969
F 18.508193 57.883141 64.760879
F 18.279603 57.883141 86.588790
F 18.051013 57.883141 108.416700
F 17.822424 57.883141 130.244610
F 45.699009 11.576626 21.385022
F 45.470420 11.576626 43.212933
F 45.241830 11.576626 65.040843
F 45.013240 11.576626 86.868754
F 44.784651 11.576626 108.696664
F 44.556061 11.576626 130.524574
F 45.699009 34.729884 21.385022
F 45.470420 34.729884 43.212933
F 45.241830 34.729884 65.040843
F 45.013240 34.729884 86.868754
F 44.784651 34.729884 108.696664
F 44.556061 34.729884 130.524574
F 45.699009 57.883141 21.385022
F 45.470420 57.883141 43.212933
F 45.241830 57.883141 65.040843
F 45.013240 57.883141 86.868754
F 44.784651 57.883141 108.696664
F 44.556061 57.883141 130.524574
F 18.965372 19.294382 21.105059
F 18.736783 19.294382 42.932969
F 18.508193 19.294382 64.760880
F 18.279603 19.294382 86.588790
F 18.051013 19.294382 108.416700
F 17.822424 19.294382 130.244611
F 18.965372 42.447639 21.105059
F 18.736783 42.447639 42.932969
F 18.508193 42.447639 64.760880
F 18.279603 42.447639 86.588790
F 18.051013 42.447639 108.416700
F 17.822424 42.447639 130.244611
F 18.965372 65.600897 21.105059
F 18.736783 65.600897 42.932969
F 18.508193 65.600897 64.760880
F 18.279603 65.600897 86.588790
F 18.051013 65.600897 108.416700
F 17.822424 65.600897 130.244611
F 45.699009 19.294382 21.385023
F 45.470420 19.294382 43.212933
F 45.241830 19.294382 65.040844
F 45.013240 19.294382 86.868754
F 44.784651 19.294382 108.696664
F 44.556061 19.294382 130.524575
F 45.699009 42.447639 21.385023
F 45.470420 42.447639 43.212933
F 45.241830 42.447639 65.040844
F 45.013240 42.447639 86.868754
F 44.784651 42.447639 108.696664
F 44.556061 42.447639 130.524575
F 45.699009 65.600897 21.385023
F 45.470420 65.600897 43.212933
F 45.241830 65.600897 65.040844
F 45.013240 65.600897 86.868754
F 44.784651 65.600897 108.696664
F 44.556061 65.600897 130.524575
F 1.171534 3.858875 18.189927
F 0.942945 3.858875 40.017837
F 0.714355 3.858875 61.845747
F 0.485765 3.858875 83.673658
F 0.257175 3.858875 105.501568
F 0.028586 3.858875 127.329479
F 1.171534 27.012133 18.189927
F 0.942945 27.012133 40.017837
F 0.714355 27.012133 61.845747
F 0.485765 27.012133 83.673658
F 0.257175 27.012133 105.501568
F 0.028586 27.012133 127.329479
F 1.171534 50.165390 18.189927
F 0.942945 50.165390 40.017837
F 0.714355 50.165390 61.845747
F 0.485765 50.165390 83.673658
F 0.257175 50.165390 105.501568
F 0.028586 50.165390 127.329479
F 27.905171 3.858875 18.469891
F 27.676582 3.858875 40.297801
F 27.447992 3.858875 62.125711
F 27.219402 3.858875 83.953622
F 26.990813 3.858875 105.781532
F 26.762223 3.858875 127.609443
F 27.905171 27.012133 18.469891
F 27.676582 27.012133 40.297801
F 27.447992 27.012133 62.125711
F 27.219402 27.012133 83.953622
F 26.990813 27.012133 105.781532
F 26.762223 27.012133 127.609443
F 27.905171 50.165390 18.469891
F 27.676582 50.165390 40.297801
F 27.447992 50.165390 62.125711
F 27.219402 50.165390 83.953622
F 26.990813 50.165390 105.781532
F 26.762223 50.165390 127.609443
F 1.171534 11.576625 18.189926
F 0.942945 11.576625 40.017837
F 0.714355 11.576625 61.845747
F 0.485765 11.576625 83.673658
F 0.257175 11.576625 105.501568
F 0.028586 11.576625 127.329478
F 1.171534 34.729883 18.189926
F 0.942945 34.729883 40.017837
F 0.714355 34.729883 61.845747
F 0.485765 34.729883 83.673658
F 0.257175 34.729883 105.501568
F 0.028586 34.729883 127.329478
F 1.171534 57.883140 18.189926
F 0.942945 57.883140 40.017837
F 0.714355 57.883140 61.845747
F 0.485765 57.883140 83.673658
F 0.257175 57.883140 105.501568
F 0.028586 57.883140 127.329478
F 27.905171 11.576625 18.469890
F 27.676582 11.576625 40.297801
F 27.447992 11.576625 62.125711
F 27.219402 11.576625 83.953622
F 26.990813 11.576625 105.781532
F 26.762223 11.576625 127.609442
F 27.905171 34.729883 18.469890
F 27.676582 34.729883 40.297801
F 27.447992 34.729883 62.125711
F 27.219402 34.729883 83.953622
F 26.990813 34.729883 105.781532
F 26.762223 34.729883 127.609442
F 27.905171 57.883140 18.469890
F 27.676582 57.883140 40.297801
F 27.447992 57.883140 62.125711
F 27.219402 57.883140 83.953622
F 26.990813 57.883140 105.781532
F 26.762223 57.883140 127.609442
F 1.171534 19.294381 18.189926
F 0.942945 19.294381 40.017836
F 0.714355 19.294381 61.845747
F 0.485765 19.294381 83.673657
F 0.257175 19.294381 105.501567
F 0.028586 19.294381 127.329478
F 1.171534 42.447638 18.189926
F 0.942945 42.447638 40.017836
F 0.714355 42.447638 61.845747
F 0.485765 42.447638 83.673657
F 0.257175 42.447638 105.501567
F 0.028586 42.447638 127.329478
F 1.171534 65.600896 18.189926
F 0.942945 65.600896 40.017836
F 0.714355 65.600896 61.845747
F 0.485765 65.600896 83.673657
F 0.257175 65.600896 105.501567
F 0.028586 65.600896 127.329478
F 27.905171 19.294381 18.469890
F 27.676582 19.294381 40.297800
F 27.447992 19.294381 62.125711
F 27.219402 19.294381 83.953621
F 26.990813 19.294381 105.781531
F 26.762223 19.294381 127.609442
F 27.905171 42.447638 18.469890
F 27.676582 42.447638 40.297800
F 27.447992 42.447638 62.125711
F 27.219402 42.447638 83.953621
F 26.990813 42.447638 105.781531
F 26.762223 42.447638 127.609442
F 27.905171 65.600896 18.469890
F 27.676582 65.600896 40.297800
F 27.447992 65.600896 62.125711
F 27.219402 65.600896 83.953621
F 26.990813 65.600896 105.781531
F 26.762223 65.600896 127.609442
F 10.082742 3.858875 18.283247
F 9.854152 3.858875 40.111158
F 9.625562 3.858875 61.939068
F 9.396972 3.858875 83.766979
F 9.168383 3.858875 105.594889
F 8.939793 3.858875 127.422800
F 10.082742 27.012133 18.283247
F 9.854152 27.012133 40.111158
F 9.625562 27.012133 61.939068
F 9.396972 27.012133 83.766979
F 9.168383 27.012133 105.594889
F 8.939793 27.012133 127.422800
F 10.082742 50.165390 18.283247
F 9.854152 50.165390 40.111158
F 9.625562 50.165390 61.939068
F 9.396972 50.165390 83.766979
F 9.168383 50.165390 105.594889
F 8.939793 50.165390 127.422800
F 36.816380 3.858875 18.563211
F 36.587790 3.858875 40.391122
F 36.359200 3.858875 62.219032
F 36.130611 3.858875 84.046944
F 35.902021 3.858875 105.874854
F 35.673431 3.858875 127.702764
F 36.816380 27.012133 18.563211
F 36.587790 27.012133 40.391122
F 36.359200 27.012133 62.219032
F 36.130611 27.012133 84.046944
F 35.902021 27.012133 105.874854
F 35.673431 27.012133 127.702764
F 36.816380 50.165390 18.563211
F 36.587790 50.165390 40.391122
F 36.359200 50.165390 62.219032
F 36.130611 50.165390 84.046944
F 35.902021 50.165390 105.874854
F 35.673431 50.165390 127.702764
F 10.082742 11.576625 18.283247
F 9.854152 11.576625 40.111158
F 9.625562 11.576625 61.939068
F 9.396972 11.576625 83.766978
F 9.168383 11.576625 105.594889
F 8.939793 11.576625 127.422800
F 10.082742 34.729883 18.283247
F 9.854152 34.729883 40.111158
F 9.625562 34.729883 61.939068
F 9.396972 34.729883 83.766978
F 9.168383 34.729883 105.594889
F 8.939793 34.729883 127.422800
F 10.082742 57.883140 18.283247
F 9.854152 57.883140 40.111158
F 9.625562 57.883140 61.939068
F 9.396972 57.883140 83.766978
F 9.168383 57.883140 105.594889
F 8.939793 57.883140 127.422800
F 36.816380 11.576625 18.563211
F 36.587790 11.576625 40.391122
F 36.359200 11.576625 62.219032
F 36.130611 11.576625 84.046943
F 35.902021 11.576625 105.874854
F 35.673431 11.576625 127.702764
F 36.816380 34.729883 18.563211
F 36.587790 34.729883 40.391122
F 36.359200 34.729883 62.219032
F 36.130611 34.729883 84.046943
F 35.902021 34.729883 105.874854
F 35.673431 34.729883 127.702764
F 36.816380 57.883140 18.563211
F 36.587790 57.883140 40.391122
F 36.359200 57.883140 62.219032
F 36.130611 57.883140 84.046943
F 35.902021 57.883140 105.874854
F 35.673431 57.883140 127.702764
F 10.082742 19.294381 18.283247
F 9.854152 19.294381 40.111157
F 9.625562 19.294381 61.939068
F 9.396972 19.294381 83.766978
F 9.168383 19.294381 105.594888
F 8.939793 19.294381 127.422800
F 10.082742 42.447638 18.283247
F 9.854152 42.447638 40.111157
F 9.625562 42.447638 61.939068
F 9.396972 42.447638 83.766978
F 9.168383 42.447638 105.594888
F 8.939793 42.447638 127.422800
F 10.082742 65.600896 18.283247
F 9.854152 65.600896 40.111157
F 9.625562 65.600896 61.939068
F 9.396972 65.600896 83.766978
F 9.168383 65.600896 105.594888
F 8.939793 65.600896 127.422800
F 36.816380 19.294381 18.563211
F 36.587790 19.294381 40.391121
F 36.359200 19.294381 62.219032
F 36.130611 19.294381 84.046943
F 35.902021 19.294381 105.874853
F 35.673431 19.294381 127.702764
F 36.816380 42.447638 18.563211
F 36.587790 42.447638 40.391121
F 36.359200 42.447638 62.219032
F 36.130611 42.447638 84.046943
F 35.902021 42.447638 105.874853
F 35.673431 42.447638 127.702764
F 36.816380 65.600896 18.563211
F 36.587790 65.600896 40.391121
F 36.359200 65.600896 62.219032
F 36.130611 65.600896 84.046943
F 35.902021 65.600896 105.874853
F 35.673431 65.600896 127.702764
F 18.993958 3.858876 18.376567
F 18.765368 3.858876 40.204479
F 18.536779 3.858876 62.032389
F 18.308189 3.858876 83.860300
F 18.079599 3.858876 105.688210
F 17.851009 3.858876 127.516120
F 18.993958 27.012133 18.376567
F 18.765368 27.012133 40.204479
F 18.536779 27.012133 62.032389
F 18.308189 27.012133 83.860300
F 18.079599 27.012133 105.688210
F 17.851009 27.012133 127.516120
F 18.993958 50.165391 18.376567
F 18.765368 50.165391 40.204479
F 18.536779 50.165391 62.032389
F 18.308189 50.165391 83.860300
F 18.079599 50.165391 105.688210
F 17.851009 50.165391 127.516120
F 45.727595 3.858876 18.656532
F 45.499005 3.858876 40.484443
F 45.270416 3.858876 62.312353
F 45.041826 3.858876 84.140264
F 44.813236 3.858876 105.968174
F 44.584647 3.858876 127.796084
F 45.727595 27.012133 18.656532
F 45.499005 27.012133 40.484443
F 45.270416 27.012133 62.312353
F 45.041826 27.012133 84.140264
F 44.813236 27.012133 105.968174
F 44.584647 27.012133 127.796084
F 45.727595 50.165391 18.656532
F 45.499005 50.165391 40.484443
F 45.270416 50.165391 62.312353
F 45.041826 50.165391 84.140264
F 44.813236 50.165391 105.968174
F 44.584647 50.165391 127.796084
F 18.993958 11.576626 18.376567
F 18.765368 11.576626 40.204479
F 18.536779 11.576626 62.032389
F 18.308189 11.576626 83.860299
F 18.079599 11.576626 105.688210
F 17.851009 11.576626 127.516120
F 18.993958 34.729883 18.376567
F 18.765368 34.729883 40.204479
F 18.536779 34.729883 62.032389
F 18.308189 34.729883 83.860299
F 18.079599 34.729883 105.688210
F 17.851009 34.729883 127.516120
F 18.993958 57.883141 18.376567
F 18.765368 57.883141 40.204479
F 18.536779 57.883141 62.032389
F 18.308189 57.883141 83.860299
F 18.079599 57.883141 105.688210
F 17.851009 57.883141 127.516120
F 45.727595 11.576626 18.656532
F 45.499005 11.576626 40.484443
F 45.270416 11.576626 62.312353
F 45.041826 11.576626 84.140263
F 44.813236 11.576626 105.968174
F 44.584647 11.576626 127.796084
F 45.727595 34.729883 18.656532
F 45.499005 34.729883 40.484443
F 45.270416 34.729883 62.312353
F 45.041826 34.729883 84.140263
F 44.813236 34.729883 105.968174
F 44.584647 34.729883 127.796084
F 45.727595 57.883141 18.656532
F 45.499005 57.883141 40.484443
F 45.270416 57.883141 62.312353
F 45.041826 57.883141 84.140263
F 44.813236 57.883141 105.968174
F 44.584647 57.883141 127.796084
F 18.993958 19.294381 18.376567
F 18.765368 19.294381 40.204478
F 18.536779 19.294381 62.032389
F 18.308189 19.294381 83.860299
F 18.079599 19.294381 105.688209
F 17.851009 19.294381 127.516120
F 18.993958 42.447639 18.376567
F 18.765368 42.447639 40.204478
F 18.536779 42.447639 62.032389
F 18.308189 42.447639 83.860299
F 18.079599 42.447639 105.688209
F 17.851009 42.447639 127.516120
F 18.993958 65.600896 18.376567
F 18.765368 65.600896 40.204478
F 18.536779 65.600896 62.032389
F 18.308189 65.600896 83.860299
F 18.079599 65.600896 105.688209
F 17.851009 65.600896 127.516120
F 45.727595 19.294381 18.656532
F 45.499005 19.294381 40.484442
F 45.270416 19.294381 62.312353
F 45.041826 19.294381 84.140263
F 44.813236 19.294381 105.968173
F 44.584647 19.294381 127.796084
F 45.727595 42.447639 18.656532
F 45.499005 42.447639 40.484442
F 45.270416 42.447639 62.312353
F 45.041826 42.447639 84.140263
F 44.813236 42.447639 105.968173
F 44.584647 42.447639 127.796084
F 45.727595 65.600896 18.656532
F 45.499005 65.600896 40.484442
F 45.270416 65.600896 62.312353
F 45.041826 65.600896 84.140263
F 44.813236 65.600896 105.968173
F 44.584647 65.600896 127.796084
F 1.209622 1.286291 14.551941
F 0.981033 1.286291 36.379851
F 0.752443 1.286291 58.207761
F 0.523853 1.286291 80.035672
F 0.295264 1.286291 101.863582
F 0.066674 1.286291 123.691494
F 1.209622 24.439549 14.551941
F 0.981033 24.439549 36.379851
F 0.752443 24.439549 58.207761
F 0.523853 24.439549 80.035672
F 0.295264 24.439549 101.863582
F 0.066674 24.439549 123.691494
F 1.209622 47.592806 14.551941
F 0.981033 47.592806 36.379851
F 0.752443 47.592806 58.207761
F 0.523853 47.592806 80.035672
F 0.295264 47.592806 101.863582
F 0.066674 47.592806 123.691494
F 27.943260 1.286291 14.831905
F 27.714670 1.286291 36.659815
F 27.486080 1.286291 58.487725
F 27.257490 1.286291 80.315637
F 27.028901 1.286291 102.143547
F 26.800311 1.286291 123.971458
F 27.943260 24.439549 14.831905
F 27.714670 24.439549 36.659815
F 27.486080 24.439549 58.487725
F 27.257490 24.439549 80.315637
F 27.028901 24.439549 102.143547
F 26.800311 24.439549 123.971458
F 27.943260 47.592806 14.831905
F 27.714670 47.592806 36.659815
F 27.486080 47.592806 58.487725
F 27.257490 47.592806 80.315637
F 27.028901 47.592806 102.143547
F 26.800311 47.592806 123.971458
F 1.209622 9.004040 14.551941
F 0.981033 9.004040 36.379851
F 0.752443 9.004040 58.207761
F 0.523853 9.004040 80.035672
F 0.295264 9.004040 101.863582
F 0.066674 9.004040 123.691494
F 1.209622 32.157298 14.551941
F 0.981033 32.157298 36.379851
F 0.752443 32.157298 58.207761
F 0.523853 32.157298 80.035672
F 0.295264 32.157298 101.863582
F 0.066674 32.157298 123.691494
F 1.209622 55.310555 14.551941
F 0.981033 55.310555 36.379851
F 0.752443 55.310555 58.207761
F 0.523853 55.310555 80.035672
F 0.295264 55.310555 101.863582
F 0.066674 55.310555 123.691494
F 27.943260 9.004040 14.831905
F 27.714670 9.004040 36.659815
F 27.486080 9.004040 58.487725
F 27.257490 9.004040 80.315637
F 27.028901 9.004040 102.143547
F 26.800311 9.004040 123.971458
F 27.943260 32.157298 14.831905
F 27.714670 32.157298 36.659815
F 27.486080 32.157298 58.487725
F 27.257490 32.157298 80.315637
F 27.028901 32.157298 102.143547
F 26.800311 32.157298 123.971458
F 27.943260 55.310555 14.831905
F 27.714670 55.310555 36.659815
F 27.486080 55.310555 58.487725
F 27.257490 55.310555 80.315637
F 27.028901 55.310555 102.143547
F 26.800311 55.310555 123.971458
F 1.209622 16.721796 14.551940
F 0.981033 16.721796 36.379850
F 0.752443 16.721796 58.207761
F 0.523853 16.721796 80.035671
F 0.295264 16.721796 101.863581
F 0.066674 16.721796 123.691493
F 1.209622 39.875053 14.551940
F 0.981033 39.875053 36.379850
F 0.752443 39.875053 58.207761
F 0.523853 39.875053 80.035671
F 0.295264 39.875053 101.863581
F 0.066674 39.875053 123.691493
F 1.209622 63.028311 14.551940
F 0.981033 63.028311 36.379850
F 0.752443 63.028311 58.207761
F 0.523853 63.028311 80.035671
F 0.295264 63.028311 101.863581
F 0.066674 63.028311 123.691493
F 27.943260 16.721796 14.831904
F 27.714670 16.721796 36.659814
F 27.486080 16.721796 58.487725
F 27.257490 16.721796 80.315636
F 27.028901 16.721796 102.143546
F 26.800311 16.721796 123.971457
F 27.943260 39.875053 14.831904
F 27.714670 39.875053 36.659814
F 27.486080 39.875053 58.487725
F 27.257490 39.875053 80.315636
F 27.028901 39.875053 102.143546
F 26.800311 39.875053 123.971457
F 27.943260 63.028311 14.831904
F 27.714670 63.028311 36.659814
F 27.486080 63.028311 58.487725
F 27.257490 63.028311 80.315636
F 27.028901 63.028311 102.143546
F 26.800311 63.028311 123.971457
F 10.120830 1.286291 14.645262
F 9.892240 1.286291 36.473173
F 9.663650 1.286291 58.301083
F 9.435061 1.286291 80.128994
F 9.206471 1.286291 101.956904
F 8.977881 1.286291 123.784814
F 10.120830 24.439548 14.645262
F 9.892240 24.439548 36.473173
F 9.663650 24.439548 58.301083
F 9.435061 24.439548 80.128994
F 9.206471 24.439548 101.956904
F 8.977881 24.439548 123.784814
F 10.120830 47.592806 14.645262
F 9.892240 47.592806 36.473173
F 9.663650 47.592806 58.301083
F 9.435061 47.592806 80.128994
F 9.206471 47.592806 101.956904
F 8.977881 47.592806 123.784814
F 36.854467 1.286291 14.925227
F 36.625877 1.286291 36.753137
F 36.397288 1.286291 58.581047
F 36.168698 1.286291 80.408958
F 35.940108 1.286291 102.236868
F 35.711518 1.286291 124.064778
F 36.854467 24.439548 14.925227
F 36.625877 24.439548 36.753137
F 36.397288 24.439548 58.581047
F 36.168698 24.439548 80.408958
F 35.940108 24.439548 102.236868
F 35.711518 24.439548 124.064778
F 36.854467 47.592806 14.925227
F 36.625877 47.592806 36.753137
F 36.397288 47.592806 58.581047
F 36.168698 47.592806 80.408958
F 35.940108 47.592806 102.236868
F 35.711518 47.592806 124.064778
F 10.120830 9.004040 14.645262
F 9.892240 9.004040 36.473173
F 9.663650 9.004040 58.301083
F 9.435061 9.004040 80.128994
F 9.206471 9.004040 101.956904
F 8.977881 9.004040 123.784815
F 10.120830 32.157298 14.645262
F 9.892240 32.157298 36.473173
F 9.663650 32.157298 58.301083
F 9.435061 32.157298 80.128994
F 9.206471 32.157298 101.956904
F 8.977881 32.157298 123.784815
F 10.120830 55.310555 14.645262
F 9.892240 55.310555 36.473173
F 9.663650 55.310555 58.301083
F 9.435061 55.310555 80.128994
F 9.206471 55.310555 101.956904
F 8.977881 55.310555 123.784815
F 36.854467 9.004040 14.925227
F 36.625877 9.004040 36.753137
F 36.397288 9.004040 58.581047
F 36.168698 9.004040 80.408958
F 35.940108 9.004040 102.236868
F 35.711518 9.004040 124.064779
F 36.854467 32.157298 14.925227
F 36.625877 32.157298 36.753137
F 36.397288 32.157298 58.581047
F 36.168698 32.157298 80.408958
F 35.940108 32.157298 102.236868
F 35.711518 32.157298 124.064779
F 36.854467 55.310555 14.925227
F 36.625877 55.310555 36.753137
F 36.397288 55.310555 58.581047
F 36.168698 55.310555 80.408958
F 35.940108 55.310555 102.236868
F 35.711518 55.310555 124.064779
F 10.120830 16.721795 14.645261
F 9.892240 16.721795 36.473172
F 9.663650 16.721795 58.301083
F 9.435061 16.721795 80.128993
F 9.206471 16.721795 101.956903
F 8.977881 16.721795 123.784814
F 10.120830 39.875053 14.645261
F 9.892240 39.875053 36.473172
F 9.663650 39.875053 58.301083
F 9.435061 39.875053 80.128993
F 9.206471 39.875053 101.956903
F 8.977881 39.875053 123.784814
F 10.120830 63.028310 14.645261
F 9.892240 63.028310 36.473172
F 9.663650 63.028310 58.301083
F 9.435061 63.028310 80.128993
F 9.206471 63.028310 101.956903
F 8.977881 63.028310 123.784814
F 36.854467 16.721795 14.925226
F 36.625877 16.721795 36.753136
F 36.397288 16.721795 58.581047
F 36.168698 16.721795 80.408957
F 35.940108 16.721795 102.236867
F 35.711518 16.721795 124.064778
F 36.854467 39.875053 14.925226
F 36.625877 39.875053 36.753136
F 36.397288 39.875053 58.581047
F 36.168698 39.875053 80.408957
F 35.940108 39.875053 102.236867
F 35.711518 39.875053 124.064778
F 36.854467 63.028310 14.925226
F 36.625877 63.028310 36.753136
F 36.397288 63.028310 58.581047
F 36.168698 63.028310 80.408957
F 35.940108 63.028310 102.236867
F 35.711518 63.028310 124.064778
F 19.032045 1.286290 14.738582
F 18.803456 1.286290 36.566493
F 18.574866 1.286290 58.394403
F 18.346276 1.286290 80.222313
F 18.117686 1.286290 102.050224
F 17.889097 1.286290 123.878134
F 19.032045 24.439547 14.738582
F 18.803456 24.439547 36.566493
F 18.574866 24.439547 58.394403
F 18.346276 24.439547 80.222313
F 18.117686 24.439547 102.050224
F 17.889097 24.439547 123.878134
F 19.032045 47.592805 14.738582
F 18.803456 47.592805 36.566493
F 18.574866 47.592805 58.394403
F 18.346276 47.592805 80.222313
F 18.117686 47.592805 102.050224
F 17.889097 47.592805 123.878134
F 45.765683 1.286290 15.018546
F 45.537094 1.286290 36.846457
F 45.308504 1.286290 58.674367
F 45.079914 1.286290 80.502277
F 44.851325 1.286290 102.330188
F 44.622735 1.286290 124.158099
F 45.765683 24.439547 15.018546
F 45.537094 24.439547 36.846457
F 45.308504 24.439547 58.674367
F 45.079914 24.439547 80.502277
F 44.851325 24.439547 102.330188
F 44.622735 24.439547 124.158099
F 45.765683 47.592805 15.018546
F 45.537094 47.592805 36.846457
F 45.308504 47.592805 58.674367
F 45.079914 47.592805 80.502277
F 44.851325 47.592805 102.330188
F 44.622735 47.592805 124.158099
F 19.032045 9.004039 14.738582
F 18.803456 9.004039 36.566493
F 18.574866 9.004039 58.394403
F 18.346276 9.004039 80.222314
F 18.117686 9.004039 102.050224
F 17.889097 9.004039 123.878134
F 19.032045 32.157296 14.738582
F 18.803456 32.157296 36.566493
F 18.574866 32.157296 58.394403
F 18.346276 32.157296 80.222314
F 18.117686 32.157296 102.050224
F 17.889097 32.157296 123.878134
F 19.032045 55.310554 14.738582
F 18.803456 55.310554 36.566493
F 18.574866 55.310554 58.394403
F 18.346276 55.310554 80.222314
F 18.117686 55.310554 102.050224
F 17.889097 55.310554 123.878134
F 45.765683 9.004039 15.018546
F 45.537094 9.004039 36.846457
F 45.308504 9.004039 58.674367
F 45.079914 9.004039 80.502278
F 44.851325 9.004039 102.330188
F 44.622735 9.004039 124.158099
F 45.765683 32.157296 15.018546
F 45.537094 32.157296 36.846457
F 45.308504 32.157296 58.674367
F 45.079914 32.157296 80.502278
F 44.851325 32.157296 102.330188
F 44.622735 32.157296 124.158099
F 45.765683 55.310554 15.018546
F 45.537094 55.310554 36.846457
F 45.308504 55.310554 58.674367
F 45.079914 55.310554 80.502278
F 44.851325 55.310554 102.330188
F 44.622735 55.310554 124.158099
F 19.032045 16.721794 14.738582
F 18.803456 16.721794 36.566492
F 18.574866 16.721794 58.394402
F 18.346276 16.721794 80.222313
F 18.117686 16.721794 102.050223
F 17.889097 16.721794 123.878133
F 19.032045 39.875052 14.738582
F 18.803456 39.875052 36.566492
F 18.574866 39.875052 58.394402
F 18.346276 39.875052 80.222313
F 18.117686 39.875052 102.050223
F 17.889097 39.875052 123.878133
F 19.032045 63.028309 14.738582
F 18.803456 63.028309 36.566492
F 18.574866 63.028309 58.394402
F 18.346276 63.028309 80.222313
F 18.117686 63.028309 102.050223
F 17.889097 63.028309 123.878133
F 45.765683 16.721794 15.018546
F 45.537094 16.721794 36.846456
F 45.308504 16.721794 58.674366
F 45.079914 16.721794 80.502277
F 44.851325 16.721794 102.330187
F 44.622735 16.721794 124.158098
F 45.765683 39.875052 15.018546
F 45.537094 39.875052 36.846456
F 45.308504 39.875052 58.674366
F 45.079914 39.875052 80.502277
F 44.851325 39.875052 102.330187
F 44.622735 39.875052 124.158098
F 45.765683 63.028309 15.018546
F 45.537094 63.028309 36.846456
F 45.308504 63.028309 58.674366
F 45.079914 63.028309 80.502277
F 44.851325 63.028309 102.330187
F 44.622735 63.028309 124.158098
F 3.399338 7.717750 18.213257
F 3.170748 7.717750 40.041167
F 2.942159 7.717750 61.869077
F 2.713569 7.717750 83.696988
F 2.484979 7.717750 105.524898
F 2.256390 7.717750 127.352810
F 3.399338 30.871007 18.213257
F 3.170748 30.871007 40.041167
F 2.942159 30.871007 61.869077
F 2.713569 30.871007 83.696988
F 2.484979 30.871007 105.524898
F 2.256390 30.871007 127.352810
F 3.399338 54.024265 18.213257
F 3.170748 54.024265 40.041167
F 2.942159 54.024265 61.869077
F 2.713569 54.024265 83.696988
F 2.484979 54.024265 105.524898
F 2.256390 54.024265 127.352810
F 30.132975 7.717750 18.493221
F 29.904385 7.717750 40.321131
F 29.675796 7.717750 62.149041
F 29.447206 7.717750 83.976953
F 29.218616 7.717750 105.804863
F 28.990027 7.717750 127.632774
F 30.132975 30.871007 18.493221
F 29.904385 30.871007 40.321131
F 29.675796 30.871007 62.149041
F 29.447206 30.871007 83.976953
F 29.218616 30.871007 105.804863
F 28.990027 30.871007 127.632774
F 30.132975 54.024265 18.493221
F 29.904385 54.024265 40.321131
F 29.675796 54.024265 62.149041
F 29.447206 54.024265 83.976953
F 29.218616 54.024265 105.804863
F 28.990027 54.024265 127.632774
F 3.399338 15.435503 18.213256
F 3.170748 15.435503 40.041166
F 2.942159 15.435503 61.869076
F 2.713569 15.435503 83.696987
F 2.484979 15.435503 105.524897
F 2.256390 15.435503 127.352809
F 3.399338 38.588760 18.213256
F 3.170748 38.588760 40.041166
F 2.942159 38.588760 61.869076
F 2.713569 38.588760 83.696987
F 2.484979 38.588760 105.524897
F 2.256390 38.588760 127.352809
F 3.399338 61.742018 18.213256
F 3.170748 61.742018 40.041166
F 2.942159 61.742018 61.869076
F 2.713569 61.742018 83.696987
F 2.484979 61.742018 105.524897
F 2.256390 61.742018 127.352809
F 30.132975 15.435503 18.493220
F 29.904385 15.435503 40.321130
F 29.675796 15.435503 62.149040
F 29.447206 15.435503 83.976952
F 29.218616 15.435503 105.804862
F 28.990027 15.435503 127.632773
F 30.132975 38.588760 18.493220
F 29.904385 38.588760 40.321130
F 29.675796 38.588760 62.149040
F 29.447206 38.588760 83.976952
F 29.218616 38.588760 105.804862
F 28.990027 38.588760 127.632773
F 30.132975 61.742018 18.493220
F 29.904385 61.742018 40.321130
F 29.675796 61.742018 62.149040
F 29.447206 61.742018 83.976952
F 29.218616 61.742018 105.804862
F 28.990027 61.742018 127.632773
F 3.399338 0.000000 18.213256
F 3.170748 0.000000 40.041167
F 2.942159 0.000000 61.869077
F 2.713569 0.000000 83.696988
F 2.484979 0.000000 105.524898
F 2.256390 0.000000 127.352809
F 3.399338 23.153258 18.213256
F 3.170748 23.153258 40.041167
F 2.942159 23.153258 61.869077
F 2.713569 23.153258 83.696988
F 2.484979 23.153258 105.524898
F 2.256390 23.153258 127.352809
F 3.399338 46.306515 18.213256
F 3.170748 46.306515 40.041167
F 2.942159 46.306515 61.869077
F 2.713569 46.306515 83.696988
F 2.484979 46.306515 105.524898
F 2.256390 46.306515 127.352809
F 30.132975 0.000000 18.493220
F 29.904385 0.000000 40.321131
F 29.675796 0.000000 62.149041
F 29.447206 0.000000 83.976953
F 29.218616 0.000000 105.804863
F 28.990027 0.000000 127.632773
F 30.132975 23.153258 18.493220
F 29.904385 23.153258 40.321131
F 29.675796 23.153258 62.149041
F 29.447206 23.153258 83.976953
F 29.218616 23.153258 105.804863
F 28.990027 23.153258 127.632773
F 30.132975 46.306515 18.493220
F 29.904385 46.306515 40.321131
F 29.675796 46.306515 62.149041
F 29.447206 46.306515 83.976953
F 29.218616 46.306515 105.804863
F 28.990027 46.306515 127.632773
F 12.310547 7.717750 18.306578
F 12.081958 7.717750 40.134489
F 11.853368 7.717750 61.962399
F 11.624778 7.717750 83.790310
F 11.396189 7.717750 105.618220
F 11.167599 7.717750 127.446130
F 12.310547 30.871007 18.306578
F 12.081958 30.871007 40.134489
F 11.853368 30.871007 61.962399
F 11.624778 30.871007 83.790310
F 11.396189 30.871007 105.618220
F 11.167599 30.871007 127.446130
F 12.310547 54.024265 18.306578
F 12.081958 54.024265 40.134489
F 11.853368 54.024265 61.962399
F 11.624778 54.024265 83.790310
F 11.396189 54.024265 105.618220
F 11.167599 54.024265 127.446130
F 39.044185 7.717750 18.586543
F 38.815595 7.717750 40.414453
F 38.587005 7.717750 62.242363
F 38.358415 7.717750 84.070274
F 38.129826 7.717750 105.898184
F 37.901236 7.717750 127.726094
F 39.044185 30.871007 18.586543
F 38.815595 30.871007 40.414453
F 38.587005 30.871007 62.242363
F 38.358415 30.871007 84.070274
F 38.129826 30.871007 105.898184
F 37.901236 30.871007 127.726094
F 39.044185 54.024265 18.586543
F 38.815595 54.024265 40.414453
F 38.587005 54.024265 62.242363
F 38.358415 54.024265 84.070274
F 38.129826 54.024265 105.898184
F 37.901236 54.024265 127.726094
F 12.310547 15.435502 18.306576
F 12.081958 15.435502 40.134488
F 11.853368 15.435502 61.962398
F 11.624778 15.435502 83.790309
F 11.396189 15.435502 105.618219
F 11.167599 15.435502 127.446129
F 12.310547 38.588760 18.306576
F 12.081958 38.588760 40.134488
F 11.853368 38.588760 61.962398
F 11.624778 38.588760 83.790309
F 11.396189 38.588760 105.618219
F 11.167599 38.588760 127.446129
F 12.310547 61.742017 18.306576
F 12.081958 61.742017 40.134488
F 11.853368 61.742017 61.962398
F 11.624778 61.742017 83.790309
F 11.396189 61.742017 105.618219
F 11.167599 61.742017 127.446129
F 39.044185 15.435502 18.586541
F 38.815595 15.435502 40.414452
F 38.587005 15.435502 62.242362
F 38.358415 15.435502 84.070273
F 38.129826 15.435502 105.898183
F 37.901236 15.435502 127.726093
F 39.044185 38.588760 18.586541
F 38.815595 38.588760 40.414452
F 38.587005 38.588760 62.242362
F 38.358415 38.588760 84.070273
F 38.129826 38.588760 105.898183
F 37.901236 38.588760 127.726093
F 39.044185 61.742017 18.586541
F 38.815595 61.742017 40.414452
F 38.587005 61.742017 62.242362
F 38.358415 61.742017 84.070273
F 38.129826 61.742017 105.898183
F 37.901236 61.742017 127.726093
F 12.310547 0.000000 18.306577
F 12.081958 0.000000 40.134489
F 11.853368 0.000000 61.962399
F 11.624778 0.000000 83.790310
F 11.396189 0.000000 105.618220
F 11.167599 0.000000 127.446130
F 12.310547 23.153258 18.306577
F 12.081958 23.153258 40.134489
F 11.853368 23.153258 61.962399
F 11.624778 23.153258 83.790310
F 11.396189 23.153258 105.618220
F 11.167599 23.153258 127.446130
F 12.310547 46.306515 18.306577
F 12.081958 46.306515 40.134489
F 11.853368 46.306515 61.962399
F 11.624778 46.306515 83.790310
F 11.396189 46.306515 105.618220
F 11.167599 46.306515 127.446130
F 39.044185 0.000000 18.586542
F 38.815595 0.000000 40.414453
F 38.587005 0.000000 62.242363
F 38.358415 0.000000 84.070274
F 38.129826 0.000000 105.898184
F 37.901236 0.000000 127.726094
F 39.044185 23.153258 18.586542
F 38.815595 23.153258 40.414453
F 38.587005 23.153258 62.242363
F 38.358415 23.153258 84.070274
F 38.129826 23.153258 105.898184
F 37.901236 23.153258 127.726094
F 39.044185 46.306515 18.586542
F 38.815595 46.306515 40.414453
F 38.587005 46.306515 62.242363
F 38.358415 46.306515 84.070274
F 38.129826 46.306515 105.898184
F 37.901236 46.306515 127.726094
F 21.221764 7.717750 18.399899
F 20.993174 7.717750 40.227809
F 20.764584 7.717750 62.055720
F 20.535995 7.717750 83.883630
F 20.307405 7.717750 105.711540
F 20.078815 7.717750 127.539451
F 21.221764 30.871008 18.399899
F 20.993174 30.871008 40.227809
F 20.764584 30.871008 62.055720
F 20.535995 30.871008 83.883630
F 20.307405 30.871008 105.711540
F 20.078815 30.871008 127.539451
F 21.221764 54.024265 18.399899
F 20.993174 54.024265 40.227809
F 20.764584 54.024265 62.055720
F 20.535995 54.024265 83.883630
F 20.307405 54.024265 105.711540
F 20.078815 54.024265 127.539451
F 47.955401 7.717750 18.679863
F 47.726811 7.717750 40.507773
F 47.498221 7.717750 62.335684
F 47.269632 7.717750 84.163594
F 47.041042 7.717750 105.991504
F 46.812452 7.717750 127.819416
F 47.955401 30.871008 18.679863
F 47.726811 30.871008 40.507773
F 47.498221 30.871008 62.335684
F 47.269632 30.871008 84.163594
F 47.041042 30.871008 105.991504
F 46.812452 30.871008 127.819416
F 47.955401 54.024265 18.679863
F 47.726811 54.024265 40.507773
F 47.498221 54.024265 62.335684
F 47.269632 54.024265 84.163594
F 47.041042 54.024265 105.991504
F 46.812452 54.024265 127.819416
F 21.221764 15.435503 18.399898
F 20.993174 15.435503 40.227808
F 20.764584 15.435503 62.055719
F 20.535995 15.435503 83.883629
F 20.307405 15.435503 105.711539
F 20.078815 15.435503 127.539450
F 21.221764 38.588760 18.399898
F 20.993174 38.588760 40.227808
F 20.764584 38.588760 62.055719
F 20.535995 38.588760 83.883629
F 20.307405 38.588760 105.711539
F 20.078815 38.588760 127.539450
F 21.221764 61.742018 18.399898
F 20.993174 61.742018 40.227808
F 20.764584 61.742018 62.055719
F 20.535995 61.742018 83.883629
F 20.307405 61.742018 105.711539
F 20.078815 61.742018 127.539450
F 47.955401 15.435503 18.679862
F 47.726811 15.435503 40.507772
F 47.498221 15.435503 62.335683
F 47.269632 15.435503 84.163593
F 47.041042 15.435503 105.991503
F 46.812452 15.435503 127.819415
F 47.955401 38.588760 18.679862
F 47.726811 38.588760 40.507772
F 47.498221 38.588760 62.335683
F 47.269632 38.588760 84.163593
F 47.041042 38.588760 105.991503
F 46.812452 38.588760 127.819415
F 47.955401 61.742018 18.679862
F 47.726811 61.742018 40.507772
F 47.498221 61.742018 62.335683
F 47.269632 61.742018 84.163593
F 47.041042 61.742018 105.991503
F 46.812452 61.742018 127.819415
F 21.221764 0.000001 18.399899
F 20.993174 0.000001 40.227809
F 20.764584 0.000001 62.055719
F 20.535995 0.000001 83.883630
F 20.307405 0.000001 105.711540
F 20.078815 0.000001 127.539451
F 21.221764 23.153258 18.399899
F 20.993174 23.153258 40.227809
F 20.764584 23.153258 62.055719
F 20.535995 23.153258 83.883630
F 20.307405 23.153258 105.711540
F 20.078815 23.153258 127.539451
F 21.221764 46.306516 18.399899
F 20.993174 46.306516 40.227809
F 20.764584 46.306516 62.055719
F 20.535995 46.306516 83.883630
F 20.307405 46.306516 105.711540
F 20.078815 46.306516 127.539451
F 47.955401 0.000001 18.679863
F 47.726811 0.000001 40.507773
F 47.498221 0.000001 62.335683
F 47.269632 0.000001 84.163594
F 47.041042 0.000001 105.991504
F 46.812452 0.000001 127.819416
F 47.955401 23.153258 18.679863
F 47.726811 23.153258 40.507773
F 47.498221 23.153258 62.335683
F 47.269632 23.153258 84.163594
F 47.041042 23.153258 105.991504
F 46.812452 23.153258 127.819416
F 47.955401 46.306516 18.679863
F 47.726811 46.306516 40.507773
F 47.498221 46.306516 62.335683
F 47.269632 46.306516 84.163594
F 47.041042 46.306516 105.991504
F 46.812452 46.306516 127.819416
F 3.437422 5.145166 14.575271
F 3.208833 5.145166 36.403181
F 2.980243 5.145166 58.231093
F 2.751653 5.145166 80.059003
F 2.523064 5.145166 101.886913
F 2.294474 5.145166 123.714824
F 3.437422 28.298423 14.575271
F 3.208833 28.298423 36.403181
F 2.980243 28.298423 58.231093
F 2.751653 28.298423 80.059003
F 2.523064 28.298423 101.886913
F 2.294474 28.298423 123.714824
F 3.437422 51.451681 14.575271
F 3.208833 51.451681 36.403181
F 2.980243 51.451681 58.231093
F 2.751653 51.451681 80.059003
F 2.523064 51.451681 101.886913
F 2.294474 51.451681 123.714824
F 30.171059 5.145166 14.855236
F 29.942470 5.145166 36.683146
F 29.713880 5.145166 58.511057
F 29.485290 5.145166 80.338967
F 29.256701 5.145166 102.166877
F 29.028111 5.145166 123.994788
F 30.171059 28.298423 14.855236
F 29.942470 28.298423 36.683146
F 29.713880 28.298423 58.511057
F 29.485290 28.298423 80.338967
F 29.256701 28.298423 102.166877
F 29.028111 28.298423 123.994788
F 30.171059 51.451681 14.855236
F 29.942470 51.451681 36.683146
F 29.713880 51.451681 58.511057
F 29.485290 51.451681 80.338967
F 29.256701 51.451681 102.166877
F 29.028111 51.451681 123.994788
F 3.437422 12.862918 14.575270
F 3.208833 12.862918 36.403180
F 2.980243 12.862918 58.231092
F 2.751653 12.862918 80.059002
F 2.523064 12.862918 101.886913
F 2.294474 12.862918 123.714823
F 3.437422 36.016175 14.575270
F 3.208833 36.016175 36.403180
F 2.980243 36.016175 58.231092
F 2.751653 36.016175 80.059002
F 2.523064 36.016175 101.886913
F 2.294474 36.016175 123.714823
F 3.437422 59.169433 14.575270
F 3.208833 59.169433 36.403180
F 2.980243 59.169433 58.231092
F 2.751653 59.169433 80.059002
F 2.523064 59.169433 101.886913
F 2.294474 59.169433 123.714823
F 30.171059 12.862918 14.855235
F 29.942470 12.862918 36.683145
F 29.713880 12.862918 58.511056
F 29.485290 12.862918 80.338966
F 29.256701 12.862918 102.166877
F 29.028111 12.862918 123.994787
F 30.171059 36.016175 14.855235
F 29.942470 36.016175 36.683145
F 29.713880 36.016175 58.511056
F 29.485290 36.016175 80.338966
F 29.256701 36.016175 102.166877
F 29.028111 36.016175 123.994787
F 30.171059 59.169433 14.855235
F 29.942470 59.169433 36.683145
F 29.713880 59.169433 58.511056
F 29.485290 59.169433 80.338966
F 29.256701 59.169433 102.166877
F 29.028111 59.169433 123.994787
F 3.437422 20.580673 14.575271
F 3.208833 20.580673 36.403181
F 2.980243 20.580673 58.231092
F 2.751653 20.580673 80.059003
F 2.523064 20.580673 101.886913
F 2.294474 20.580673 123.714824
F 3.437422 43.733931 14.575271
F 3.208833 43.733931 36.403181
F 2.980243 43.733931 58.231092
F 2.751653 43.733931 80.059003
F 2.523064 43.733931 101.886913
F 2.294474 43.733931 123.714824
F 3.437422 66.887188 14.575271
F 3.208833 66.887188 36.403181
F 2.980243 66.887188 58.231092
F 2.751653 66.887188 80.059003
F 2.523064 66.887188 101.886913
F 2.294474 66.887188 123.714824
F 30.171059 20.580673 14.855236
F 29.942470 20.580673 36.683146
F 29.713880 20.580673 58.511056
F 29.485290 20.580673 80.338967
F 29.256701 20.580673 102.166877
F 29.028111 20.580673 123.994788
F 30.171059 43.733931 14.855236
F 29.942470 43.733931 36.683146
F 29.713880 43.733931 58.511056
F 29.485290 43.733931 80.338967
F 29.256701 43.733931 102.166877
F 29.028111 43.733931 123.994788
F 30.171059 66.887188 14.855236
F 29.942470 66.887188 36.683146
F 29.713880 66.887188 58.511056
F 29.485290 66.887188 80.338967
F 29.256701 66.887188 102.166877
F 29.028111 66.887188 123.994788
F 12.348631 5.145165 14.668592
F 12.120041 5.145165 36.496503
F 11.891451 5.145165 58.324413
F 11.662862 5.145165 80.152324
F 11.434272 5.145165 101.980234
F 11.205682 5.145165 123.808144
F 12.348631 28.298422 14.668592
F 12.120041 28.298422 36.496503
F 11.891451 28.298422 58.324413
F 11.662862 28.298422 80.152324
F 11.434272 28.298422 101.980234
F 11.205682 28.298422 123.808144
F 12.348631 51.451680 14.668592
F 12.120041 51.451680 36.496503
F 11.891451 51.451680 58.324413
F 11.662862 51.451680 80.152324
F 11.434272 51.451680 101.980234
F 11.205682 51.451680 123.808144
F 39.082268 5.145165 14.948556
F 38.853678 5.145165 36.776467
F 38.625088 5.145165 58.604377
F 38.396499 5.145165 80.432288
F 38.167909 5.145165 102.260198
F 37.939319 5.145165 124.088108
F 39.082268 28.298422 14.948556
F 38.853678 28.298422 36.776467
F 38.625088 28.298422 58.604377
F 38.396499 28.298422 80.432288
F 38.167909 28.298422 102.260198
F 37.939319 28.298422 124.088108
F 39.082268 51.451680 14.948556
F 38.853678 51.451680 36.776467
F 38.625088 51.451680 58.604377
F 38.396499 51.451680 80.432288
F 38.167909 51.451680 102.260198
F 37.939319 51.451680 124.088108
F 12.348631 12.862917 14.668591
F 12.120041 12.862917 36.496502
F 11.891451 12.862917 58.324412
F 11.662862 12.862917 80.152323
F 11.434272 12.862917 101.980233
F 11.205682 12.862917 123.808143
F 12.348631 36.016174 14.668591
F 12.120041 36.016174 36.496502
F 11.891451 36.016174 58.324412
F 11.662862 36.016174 80.152323
F 11.434272 36.016174 101.980233
F 11.205682 36.016174 123.808143
F 12.348631 59.169432 14.668591
F 12.120041 59.169432 36.496502
F 11.891451 59.169432 58.324412
F 11.662862 59.169432 80.152323
F 11.434272 59.169432 101.980233
F 11.205682 59.169432 123.808143
F 39.082268 12.862917 14.948555
F 38.853678 12.862917 36.776466
F 38.625088 12.862917 58.604376
F 38.396499 12.862917 80.432287
F 38.167909 12.862917 102.260197
F 37.939319 12.862917 124.088107
F 39.082268 36.016174 14.948555
F 38.853678 36.016174 36.776466
F 38.625088 36.016174 58.604376
F 38.396499 36.016174 80.432287
F 38.167909 36.016174 102.260197
F 37.939319 36.016174 124.088107
F 39.082268 59.169432 14.948555
F 38.853678 59.169432 36.776466
F 38.625088 59.169432 58.604376
F 38.396499 59.169432 80.432287
F 38.167909 59.169432 102.260197
F 37.939319 59.169432 124.088107
F 12.348631 20.580672 14.668592
F 12.120041 20.580672 36.496503
F 11.891451 20.580672 58.324413
F 11.662862 20.580672 80.152323
F 11.434272 20.580672 101.980234
F 11.205682 20.580672 123.808144
F 12.348631 43.733930 14.668592
F 12.120041 43.733930 36.496503
F 11.891451 43.733930 58.324413
F 11.662862 43.733930 80.152323
F 11.434272 43.733930 101.980234
F 11.205682 43.733930 123.808144
F 12.348631 66.887187 14.668592
F 12.120041 66.887187 36.496503
F 11.891451 66.887187 58.324413
F 11.662862 66.887187 80.152323
F 11.434272 66.887187 101.980234
F 11.205682 66.887187 123.808144
F 39.082268 20.580672 14.948556
F 38.853678 20.580672 36.776467
F 38.625088 20.580672 58.604377
F 38.396499 20.580672 80.432287
F 38.167909 20.580672 102.260198
F 37.939319 20.580672 124.088108
F 39.082268 43.733930 14.948556
F 38.853678 43.733930 36.776467
F 38.625088 43.733930 58.604377
F 38.396499 43.733930 80.432287
F 38.167909 43.733930 102.260198
F 37.939319 43.733930 124.088108
F 39.082268 66.887187 14.948556
F 38.853678 66.887187 36.776467
F 38.625088 66.887187 58.604377
F 38.396499 66.887187 80.432287
F 38.167909 66.887187 102.260198
F 37.939319 66.887187 124.088108
F 21.259849 5.145164 14.761913
F 21.031259 5.145164 36.589823
F 20.802670 5.145164 58.417734
F 20.574080 5.145164 80.245645
F 20.345490 5.145164 102.073555
F 20.116901 5.145164 123.901466
F 21.259849 28.298422 14.761913
F 21.031259 28.298422 36.589823
F 20.802670 28.298422 58.417734
F 20.574080 28.298422 80.245645
F 20.345490 28.298422 102.073555
F 20.116901 28.298422 123.901466
F 21.259849 51.451679 14.761913
F 21.031259 51.451679 36.589823
F 20.802670 51.451679 58.417734
F 20.574080 51.451679 80.245645
F 20.345490 51.451679 102.073555
F 20.116901 51.451679 123.901466
F 47.993486 5.145164 15.041877
F 47.764896 5.145164 36.869788
F 47.536307 5.145164 58.697699
F 47.307717 5.145164 80.525609
F 47.079127 5.145164 102.353519
F 46.850538 5.145164 124.181430
F 47.993486 28.298422 15.041877
F 47.764896 28.298422 36.869788
F 47.536307 28.298422 58.697699
F 47.307717 28.298422 80.525609
F 47.079127 28.298422 102.353519
F 46.850538 28.298422 124.181430
F 47.993486 51.451679 15.041877
F 47.764896 51.451679 36.869788
F 47.536307 51.451679 58.697699
F 47.307717 51.451679 80.525609
F 47.079127 51.451679 102.353519
F 46.850538 51.451679 124.181430
F 21.259849 12.862916 14.761912
F 21.031259 12.862916 36.589822
F 20.802670 12.862916 58.417733
F 20.574080 12.862916 80.245644
F 20.345490 12.862916 102.073554
F 20.116901 12.862916 123.901465
F 21.259849 36.016174 14.761912
F 21.031259 36.016174 36.589822
F 20.802670 36.016174 58.417733
F 20.574080 36.016174 80.245644
F 20.345490 36.016174 102.073554
F 20.116901 36.016174 123.901465
F 21.259849 59.169431 14.761912
F 21.031259 59.169431 36.589822
F 20.802670 59.169431 58.417733
F 20.574080 59.169431 80.245644
F 20.345490 59.169431 102.073554
F 20.116901 59.169431 123.901465
F 47.993486 12.862916 15.041876
F 47.764896 12.862916 36.869787
F 47.536307 12.862916 58.697698
F 47.307717 12.862916 80.525608
F 47.079127 12.862916 102.353518
F 46.850538 12.862916 124.181429
F 47.993486 36.016174 15.041876
F 47.764896 36.016174 36.869787
F 47.536307 36.016174 58.697698
F 47.307717 36.016174 80.525608
F 47.079127 36.016174 102.353518
F 46.850538 36.016174 124.181429
F 47.993486 59.169431 15.041876
F 47.764896 59.169431 36.869787
F 47.536307 59.169431 58.697698
F 47.307717 59.169431 80.525608
F 47.079127 59.169431 102.353518
F 46.850538 59.169431 124.181429
F 21.259849 20.580672 14.761913
F 21.031259 20.580672 36.589823
F 20.802670 20.580672 58.417733
F 20.574080 20.580672 80.245645
F 20.345490 20.580672 102.073555
F 20.116901 20.580672 123.901466
F 21.259849 43.733929 14.761913
F 21.031259 43.733929 36.589823
F 20.802670 43.733929 58.417733
F 20.574080 43.733929 80.245645
F 20.345490 43.733929 102.073555
F 20.116901 43.733929 123.901466
F 21.259849 66.887187 14.761913
F 21.031259 66.887187 36.589823
F 20.802670 66.887187 58.417733
F 20.574080 66.887187 80.245645
F 20.345490 66.887187 102.073555
F 20.116901 66.887187 123.901466
F 47.993486 20.580672 15.041877
F 47.764896 20.580672 36.869788
F 47.536307 20.580672 58.697698
F 47.307717 20.580672 80.525609
F 47.079127 20.580672 102.353519
F 46.850538 20.580672 124.181430
F 47.993486 43.733929 15.041877
F 47.764896 43.733929 36.869788
F 47.536307 43.733929 58.697698
F 47.307717 43.733929 80.525609
F 47.079127 43.733929 102.353519
F 46.850538 43.733929 124.181430
F 47.993486 66.887187 15.041877
F 47.764896 66.887187 36.869788
F 47.536307 66.887187 58.697698
F 47.307717 66.887187 80.525609
F 47.079127 66.887187 102.353519
F 46.850538 66.887187 124.181430
F 3.408861 5.145165 17.303759
F 3.180271 5.145165 39.131669
F 2.951681 5.145165 60.959580
F 2.723092 5.145165 82.787490
F 2.494502 5.145165 104.615400
F 2.265912 5.145165 126.443311
F 3.408861 28.298423 17.303759
F 3.180271 28.298423 39.131669
F 2.951681 28.298423 60.959580
F 2.723092 28.298423 82.787490
F 2.494502 28.298423 104.615400
F 2.265912 28.298423 126.443311
F 3.408861 51.451680 17.303759
F 3.180271 51.451680 39.131669
F 2.951681 51.451680 60.959580
F 2.723092 51.451680 82.787490
F 2.494502 51.451680 104.615400
F 2.265912 51.451680 126.443311
F 30.142498 5.145165 17.583723
F 29.913908 5.145165 39.411633
F 29.685318 5.145165 61.239544
F 29.456729 5.145165 83.067454
F 29.228139 5.145165 104.895365
F 28.999549 5.145165 126.723276
F 30.142498 28.298423 17.583723
F 29.913908 28.298423 39.411633
F 29.685318 28.298423 61.239544
F 29.456729 28.298423 83.067454
F 29.228139 28.298423 104.895365
F 28.999549 28.298423 126.723276
F 30.142498 51.451680 17.583723
F 29.913908 51.451680 39.411633
F 29.685318 51.451680 61.239544
F 29.456729 51.451680 83.067454
F 29.228139 51.451680 104.895365
F 28.999549 51.451680 126.723276
F 3.408861 12.862917 17.303760
F 3.180271 12.862917 39.131670
F 2.951681 12.862917 60.959581
F 2.723092 12.862917 82.787491
F 2.494502 12.862917 104.615401
F 2.265912 12.862917 126.443312
F 3.408861 36.016175 17.303760
F 3.180271 36.016175 39.131670
F 2.951681 36.016175 60.959581
F 2.723092 36.016175 82.787491
F 2.494502 36.016175 104.615401
F 2.265912 36.016175 126.443312
F 3.408861 59.169432 17.303760
F 3.180271 59.169432 39.131670
F 2.951681 59.169432 60.959581
F 2.723092 59.169432 82.787491
F 2.494502 59.169432 104.615401
F 2.265912 59.169432 126.443312
F 30.142498 12.862917 17.583724
F 29.913908 12.862917 39.411634
F 29.685318 12.862917 61.239545
F 29.456729 12.862917 83.067455
F 29.228139 12.862917 104.895366
F 28.999549 12.862917 126.723277
F 30.142498 36.016175 17.583724
F 29.913908 36.016175 39.411634
F 29.685318 36.016175 61.239545
F 29.456729 36.016175 83.067455
F 29.228139 36.016175 104.895366
F 28.999549 36.016175 126.723277
F 30.142498 59.169432 17.583724
F 29.913908 59.169432 39.411634
F 29.685318 59.169432 61.239545
F 29.456729 59.169432 83.067455
F 29.228139 59.169432 104.895366
F 28.999549 59.169432 126.723277
F 3.408861 20.580673 17.303759
F 3.180271 20.580673 39.131670
F 2.951681 20.580673 60.959580
F 2.723092 20.580673 82.787490
F 2.494502 20.580673 104.615401
F 2.265912 20.580673 126.443311
F 3.408861 43.733930 17.303759
F 3.180271 43.733930 39.131670
F 2.951681 43.733930 60.959580
F 2.723092 43.733930 82.787490
F 2.494502 43.733930 104.615401
F 2.265912 43.733930 126.443311
F 3.408861 66.887188 17.303759
F 3.180271 66.887188 39.131670
F 2.951681 66.887188 60.959580
F 2.723092 66.887188 82.787490
F 2.494502 66.887188 104.615401
F 2.265912 66.887188 126.443311
F 30.142498 20.580673 17.583723
F 29.913908 20.580673 39.411634
F 29.685318 20.580673 61.239544
F 29.456729 20.580673 83.067454
F 29.228139 20.580673 104.895366
F 28.999549 20.580673 126.723276
F 30.142498 43.733930 17.583723
F 29.913908 43.733930 39.411634
F 29.685318 43.733930 61.239544
F 29.456729 43.733930 83.067454
F 29.228139 43.733930 104.895366
F 28.999549 43.733930 126.723276
F 30.142498 66.887188 17.583723
F 29.913908 66.887188 39.411634
F 29.685318 66.887188 61.239544
F 29.456729 66.887188 83.067454
F 29.228139 66.887188 104.895366
F 28.999549 66.887188 126.723276
F 12.320070 5.145165 17.397080
F 12.091480 5.145165 39.224991
F 11.862891 5.145165 61.052901
F 11.634301 5.145165 82.880812
F 11.405711 5.145165 104.708723
F 11.177121 5.145165 126.536633
F 12.320070 28.298422 17.397080
F 12.091480 28.298422 39.224991
F 11.862891 28.298422 61.052901
F 11.634301 28.298422 82.880812
F 11.405711 28.298422 104.708723
F 11.177121 28.298422 126.536633
F 12.320070 51.451680 17.397080
F 12.091480 51.451680 39.224991
F 11.862891 51.451680 61.052901
F 11.634301 51.451680 82.880812
F 11.405711 51.451680 104.708723
F 11.177121 51.451680 126.536633
F 39.053707 5.145165 17.677044
F 38.825117 5.145165 39.504956
F 38.596528 5.145165 61.332866
F 38.367938 5.145165 83.160776
F 38.139348 5.145165 104.988687
F 37.910759 5.145165 126.816597
F 39.053707 28.298422 17.677044
F 38.825117 28.298422 39.504956
F 38.596528 28.298422 61.332866
F 38.367938 28.298422 83.160776
F 38.139348 28.298422 104.988687
F 37.910759 28.298422 126.816597
F 39.053707 51.451680 17.677044
F 38.825117 51.451680 39.504956
F 38.596528 51.451680 61.332866
F 38.367938 51.451680 83.160776
F 38.139348 51.451680 104.988687
F 37.910759 51.451680 126.816597
F 12.320070 12.862917 17.397081
F 12.091480 12.862917 39.224992
F 11.862891 12.862917 61.052902
F 11.634301 12.862917 82.880813
F 11.405711 12.862917 104.708724
F 11.177121 12.862917 126.536634
F 12.320070 36.016175 17.397081
F 12.091480 36.016175 39.224992
F 11.862891 36.016175 61.052902
F 11.634301 36.016175 82.880813
F 11.405711 36.016175 104.708724
F 11.177121 36.016175 126.536634
F 12.320070 59.169432 17.397081
F 12.091480 59.169432 39.224992
F 11.862891 59.169432 61.052902
F 11.634301 59.169432 82.880813
F 11.405711 59.169432 104.708724
F 11.177121 59.169432 126.536634
F 39.053707 12.862917 17.677045
F 38.825117 12.862917 39.504957
F 38.596528 12.862917 61.332867
F 38.367938 12.862917 83.160777
F 38.139348 12.862917 104.988688
F 37.910759 12.862917 126.816598
F 39.053707 36.016175 17.677045
F 38.825117 36.016175 39.504957
F 38.596528 36.016175 61.332867
F 38.367938 36.016175 83.160777
F 38.139348 36.016175 104.988688
F 37.910759 36.016175 126.816598
F 39.053707 59.169432 17.677045
F 38.825117 59.169432 39.504957
F 38.596528 59.169432 61.332867
F 38.367938 59.169432 83.160777
F 38.139348 59.169432 104.988688
F 37.910759 59.169432 126.816598
F 12.320070 20.580672 17.397081
F 12.091480 20.580672 39.224991
F 11.862891 20.580672 61.052901
F 11.634301 20.580672 82.880813
F 11.405711 20.580672 104.708723
F 11.177121 20.580672 126.536634
F 12.320070 43.733930 17.397081
F 12.091480 43.733930 39.224991
F 11.862891 43.733930 61.052901
F 11.634301 43.733930 82.880813
F 11.405711 43.733930 104.708723
F 11.177121 43.733930 126.536634
F 12.320070 66.887187 17.397081
F 12.091480 66.887187 39.224991
F 11.862891 66.887187 61.052901
F 11.634301 66.887187 82.880813
F 11.405711 66.887187 104.708723
F 11.177121 66.887187 126.536634
F 39.053707 20.580672 17.677045
F 38.825117 20.580672 39.504956
F 38.596528 20.580672 61.332866
F 38.367938 20.580672 83.160777
F 38.139348 20.580672 104.988687
F 37.910759 20.580672 126.816598
F 39.053707 43.733930 17.677045
F 38.825117 43.733930 39.504956
F 38.596528 43.733930 61.332866
F 38.367938 43.733930 83.160777
F 38.139348 43.733930 104.988687
F 37.910759 43.733930 126.816598
F 39.053707 66.887187 17.677045
F 38.825117 66.887187 39.504956
F 38.596528 66.887187 61.332866
F 38.367938 66.887187 83.160777
F 38.139348 66.887187 104.988687
F 37.910759 66.887187 126.816598
F 21.231286 5.145164 17.490403
F 21.002697 5.145164 39.318313
F 20.774107 5.145164 61.146224
F 20.545517 5.145164 82.974134
F 20.316928 5.145164 104.802044
F 20.088338 5.145164 126.629955
F 21.231286 28.298422 17.490403
F 21.002697 28.298422 39.318313
F 20.774107 28.298422 61.146224
F 20.545517 28.298422 82.974134
F 20.316928 28.298422 104.802044
F 20.088338 28.298422 126.629955
F 21.231286 51.451679 17.490403
F 21.002697 51.451679 39.318313
F 20.774107 51.451679 61.146224
F 20.545517 51.451679 82.974134
F 20.316928 51.451679 104.802044
F 20.088338 51.451679 126.629955
F 47.964924 5.145164 17.770367
F 47.736335 5.145164 39.598277
F 47.507745 5.145164 61.426188
F 47.279155 5.145164 83.254098
F 47.050566 5.145164 105.082008
F 46.821976 5.145164 126.909919
F 47.964924 28.298422 17.770367
F 47.736335 28.298422 39.598277
F 47.507745 28.298422 61.426188
F 47.279155 28.298422 83.254098
F 47.050566 28.298422 105.082008
F 46.821976 28.298422 126.909919
F 47.964924 51.451679 17.770367
F 47.736335 51.451679 39.598277
F 47.507745 51.451679 61.426188
F 47.279155 51.451679 83.254098
F 47.050566 51.451679 105.082008
F 46.821976 51.451679 126.909919
F 21.231286 12.862917 17.490404
F 21.002697 12.862917 39.318314
F 20.774107 12.862917 61.146224
F 20.545517 12.862917 82.974135
F 20.316928 12.862917 104.802045
F 20.088338 12.862917 126.629956
F 21.231286 36.016174 17.490404
F 21.002697 36.016174 39.318314
F 20.774107 36.016174 61.146224
F 20.545517 36.016174 82.974135
F 20.316928 36.016174 104.802045
F 20.088338 36.016174 126.629956
F 21.231286 59.169432 17.490404
F 21.002697 59.169432 39.318314
F 20.774107 59.169432 61.146224
F 20.545517 59.169432 82.974135
F 20.316928 59.169432 104.802045
F 20.088338 59.169432 126.629956
F 47.964924 12.862917 17.770368
F 47.736335 12.862917 39.598278
F 47.507745 12.862917 61.426188
F 47.279155 12.862917 83.254099
F 47.050566 12.862917 105.082009
F 46.821976 12.862917 126.909920
F 47.964924 36.016174 17.770368
F 47.736335 36.016174 39.598278
F 47.507745 36.016174 61.426188
F 47.279155 36.016174 83.254099
F 47.050566 36.016174 105.082009
F 46.821976 36.016174 126.909920
F 47.964924 59.169432 17.770368
F 47.736335 59.169432 39.598278
F 47.507745 59.169432 61.426188
F 47.279155 59.169432 83.254099
F 47.050566 59.169432 105.082009
F 46.821976 59.169432 126.909920
F 21.231286 20.580672 17.490403
F 21.002697 20.580672 39.318313
F 20.774107 20.580672 61.146224
F 20.545517 20.580672 82.974134
F 20.316928 20.580672 104.802045
F 20.088338 20.580672 126.629955
F 21.231286 43.733929 17.490403
F 21.002697 43.733929 39.318313
F 20.774107 43.733929 61.146224
F 20.545517 43.733929 82.974134
F 20.316928 43.733929 104.802045
F 20.088338 43.733929 126.629955
F 21.231286 66.887187 17.490403
F 21.002697 66.887187 39.318313
F 20.774107 66.887187 61.146224
F 20.545517 66.887187 82.974134
F 20.316928 66.887187 104.802045
F 20.088338 66.887187 126.629955
F 47.964924 20.580672 17.770367
F 47.736335 20.580672 39.598277
F 47.507745 20.580672 61.426188
F 47.279155 20.580672 83.254098
F 47.050566 20.580672 105.082009
F 46.821976 20.580672 126.909919
F 47.964924 43.733929 17.770367
F 47.736335 43.733929 39.598277
F 47.507745 43.733929 61.426188
F 47.279155 43.733929 83.254098
F 47.050566 43.733929 105.082009
F 46.821976 43.733929 126.909919
F 47.964924 66.887187 17.770367
F 47.736335 66.887187 39.598277
F 47.507745 66.887187 61.426188
F 47.279155 66.887187 83.254098
F 47.050566 66.887187 105.082009
F 46.821976 66.887187 126.909919
F 3.370752 7.717749 20.941744
F 3.142163 7.717749 42.769654
F 2.913573 7.717749 64.597564
F 2.684983 7.717749 86.425476
F 2.456394 7.717749 108.253386
F 2.227804 7.717749 130.081297
F 3.370752 30.871007 20.941744
F 3.142163 30.871007 42.769654
F 2.913573 30.871007 64.597564
F 2.684983 30.871007 86.425476
F 2.456394 30.871007 108.253386
F 2.227804 30.871007 130.081297
F 3.370752 54.024264 20.941744
F 3.142163 54.024264 42.769654
F 2.913573 54.024264 64.597564
F 2.684983 54.024264 86.425476
F 2.456394 54.024264 108.253386
F 2.227804 54.024264 130.081297
F 30.104389 7.717749 21.221709
F 29.875800 7.717749 43.049619
F 29.647210 7.717749 64.877529
F 29.418620 7.717749 86.705440
F 29.190031 7.717749 108.533350
F 28.961441 7.717749 130.361261
F 30.104389 30.871007 21.221709
F 29.875800 30.871007 43.049619
F 29.647210 30.871007 64.877529
F 29.418620 30.871007 86.705440
F 29.190031 30.871007 108.533350
F 28.961441 30.871007 130.361261
F 30.104389 54.024264 21.221709
F 29.875800 54.024264 43.049619
F 29.647210 54.024264 64.877529
F 29.418620 54.024264 86.705440
F 29.190031 54.024264 108.533350
F 28.961441 54.024264 130.361261
F 3.370752 15.435502 20.941745
F 3.142163 15.435502 42.769655
F 2.913573 15.435502 64.597566
F 2.684983 15.435502 86.425477
F 2.456394 15.435502 108.253387
F 2.227804 15.435502 130.081298
F 3.370752 38.588760 20.941745
F 3.142163 38.588760 42.769655
F 2.913573 38.588760 64.597566
F 2.684983 38.588760 86.425477
F 2.456394 38.588760 108.253387
F 2.227804 38.588760 130.081298
F 3.370752 61.742017 20.941745
F 3.142163 61.742017 42.769655
F 2.913573 61.742017 64.597566
F 2.684983 61.742017 86.425477
F 2.456394 61.742017 108.253387
F 2.227804 61.742017 130.081298
F 30.104389 15.435502 21.221710
F 29.875800 15.435502 43.049620
F 29.647210 15.435502 64.877531
F 29.418620 15.435502 86.705441
F 29.190031 15.435502 108.533351
F 28.961441 15.435502 130.361262
F 30.104389 38.588760 21.221710
F 29.875800 38.588760 43.049620
F 29.647210 38.588760 64.877531
F 29.418620 38.588760 86.705441
F 29.190031 38.588760 108.533351
F 28.961441 38.588760 130.361262
F 30.104389 61.742017 21.221710
F 29.875800 61.742017 43.049620
F 29.647210 61.742017 64.877531
F 29.418620 61.742017 86.705441
F 29.190031 61.742017 108.533351
F 28.961441 61.742017 130.361262
F 3.370752 0.000000 20.941744
F 3.142163 0.000000 42.769654
F 2.913573 0.000000 64.597565
F 2.684983 0.000000 86.425476
F 2.456394 0.000000 108.253386
F 2.227804 0.000000 130.081297
F 3.370752 23.153257 20.941744
F 3.142163 23.153257 42.769654
F 2.913573 23.153257 64.597565
F 2.684983 23.153257 86.425476
F 2.456394 23.153257 108.253386
F 2.227804 23.153257 130.081297
F 3.370752 46.306515 20.941744
F 3.142163 46.306515 42.769654
F 2.913573 46.306515 64.597565
F 2.684983 46.306515 86.425476
F 2.456394 46.306515 108.253386
F 2.227804 46.306515 130.081297
F 30.104389 0.000000 21.221709
F 29.875800 0.000000 43.049619
F 29.647210 0.000000 64.877530
F 29.418620 0.000000 86.705440
F 29.190031 0.000000 108.533350
F 28.961441 0.000000 130.361261
F 30.104389 23.153257 21.221709
F 29.875800 23.153257 43.049619
F 29.647210 23.153257 64.877530
F 29.418620 23.153257 86.705440
F 29.190031 23.153257 108.533350
F 28.961441 23.153257 130.361261
F 30.104389 46.306515 21.221709
F 29.875800 46.306515 43.049619
F 29.647210 46.306515 64.877530
F 29.418620 46.306515 86.705440
F 29.190031 46.306515 108.533350
F 28.961441 46.306515 130.361261
F 12.281961 7.717750 21.035066
F 12.053371 7.717750 42.862977
F 11.824781 7.717750 64.690887
F 11.596192 7.717750 86.518797
F 11.367602 7.717750 108.346708
F 11.139012 7.717750 130.174618
F 12.281961 30.871007 21.035066
F 12.053371 30.871007 42.862977
F 11.824781 30.871007 64.690887
F 11.596192 30.871007 86.518797
F 11.367602 30.871007 108.346708
F 11.139012 30.871007 130.174618
F 12.281961 54.024265 21.035066
F 12.053371 54.024265 42.862977
F 11.824781 54.024265 64.690887
F 11.596192 54.024265 86.518797
F 11.367602 54.024265 108.346708
F 11.139012 54.024265 130.174618
F 39.015598 7.717750 21.315030
F 38.787008 7.717750 43.142941
F 38.558418 7.717750 64.970851
F 38.329829 7.717750 86.798761
F 38.101239 7.717750 108.626672
F 37.872649 7.717750 130.454582
F 39.015598 30.871007 21.315030
F 38.787008 30.871007 43.142941
F 38.558418 30.871007 64.970851
F 38.329829 30.871007 86.798761
F 38.101239 30.871007 108.626672
F 37.872649 30.871007 130.454582
F 39.015598 54.024265 21.315030
F 38.787008 54.024265 43.142941
F 38.558418 54.024265 64.970851
F 38.329829 54.024265 86.798761
F 38.101239 54.024265 108.626672
F 37.872649 54.024265 130.454582
F 12.281961 15.435503 21.035067
F 12.053371 15.435503 42.862978
F 11.824781 15.435503 64.690888
F 11.596192 15.435503 86.518798
F 11.367602 15.435503 108.346709
F 11.139012 15.435503 130.174619
F 12.281961 38.588760 21.035067
F 12.053371 38.588760 42.862978
F 11.824781 38.588760 64.690888
F 11.596192 38.588760 86.518798
F 11.367602 38.588760 108.346709
F 11.139012 38.588760 130.174619
F 12.281961 61.742018 21.035067
F 12.053371 61.742018 42.862978
F 11.824781 61.742018 64.690888
F 11.596192 61.742018 86.518798
F 11.367602 61.742018 108.346709
F 11.139012 61.742018 130.174619
F 39.015598 15.435503 21.315031
F 38.787008 15.435503 43.142942
F 38.558418 15.435503 64.970852
F 38.329829 15.435503 86.798762
F 38.101239 15.435503 108.626673
F 37.872649 15.435503 130.454583
F 39.015598 38.588760 21.315031
F 38.787008 38.588760 43.142942
F 38.558418 38.588760 64.970852
F 38.329829 38.588760 86.798762
F 38.101239 38.588760 108.626673
F 37.872649 38.588760 130.454583
[truncated: 584,214 more chars]
