# Supplementary material for: Molecular-resolution imaging of ice crystallized from liquid water by cryogenic liquid-cell TEM
Source: Nat Commun. 2025 Sep 25;16:8342. doi: 10.1038/s41467-025-62451-0 (PMC12462463; doi:10.1038/s41467-025-62451-0)
Supplement: Supplementary file 9 — Supplementary Data 1 [file 41467_2025_62451_MOESM9_ESM.zip › supercell_4_3_6/0.6/minimized.xyz]

30789
F30789
F 1.320544 1.327099 2.863233
F 1.320544 9.048490 2.863233
F 1.320545 16.769885 2.863232
F 10.230325 1.315214 2.984756
F 10.230325 9.036605 2.984756
F 10.230325 16.757999 2.984756
F 19.146019 1.315269 3.078087
F 19.146019 9.036660 3.078087
F 19.146019 16.758055 3.078087
F 1.308988 3.849193 6.392161
F 1.308989 11.570583 6.392161
F 10.210163 3.861684 6.500034
F 10.210163 11.583075 6.500034
F 19.125899 3.861637 6.593370
F 19.125899 11.583028 6.593370
F 1.310764 3.876597 3.711652
F 1.310765 11.597988 3.711652
F 10.225935 3.883408 3.803004
F 10.225934 11.604800 3.803004
F 19.141696 3.883363 3.896399
F 19.141696 11.604754 3.896399
F 1.049546 1.658209 0.234185
F 16.774060 7.721391 18.361895
F 1.049545 9.379599 0.234186
F 25.689480 7.721390 18.455261
F 1.049546 17.100995 0.234185
F 7.857453 15.443112 18.268307
F 10.042003 1.552430 0.338519
F 10.042003 9.273821 0.338519
F 10.042004 16.995215 0.338519
F 18.957425 1.552424 0.431888
F 18.957424 9.273815 0.431888
F 18.957425 16.995210 0.431888
F 3.527866 7.741046 3.727255
F 3.527866 15.462439 3.727254
F 25.660885 15.442784 21.185037
F 12.455073 7.744076 3.826364
F 12.455073 15.465469 3.826364
F 25.660885 7.721390 21.185037
F 21.370552 7.744058 3.919741
F 21.370552 15.465452 3.919740
F 7.857453 7.721719 18.268308
F 3.343611 5.439568 0.257765
F 3.343611 13.160960 0.257765
F 12.270858 5.413120 0.361867
F 12.270859 13.134512 0.361867
F 21.186280 5.413120 0.455230
F 21.186280 13.134513 0.455230
F 3.533692 5.178896 2.903320
F 3.533692 12.900289 2.903320
F 12.459375 5.175942 3.008082
F 12.459375 12.897335 3.008082
F 21.374873 5.175964 3.101428
F 21.374873 12.897357 3.101428
F 3.514865 7.717665 6.423010
F 3.514865 15.439059 6.423010
F 23.498734 16.729682 14.792222
F 12.439270 7.722351 6.523357
F 12.439270 15.443744 6.523357
F 16.745465 15.442784 21.091672
F 21.354755 7.722332 6.616711
F 21.354755 15.443725 6.616711
F 21.354755 0.000941 6.616711
F 5.768429 1.313397 2.940238
F 5.768429 9.034788 2.940238
F 5.768429 16.756183 2.940238
F 14.688301 1.315267 3.031406
F 14.688301 9.036658 3.031406
F 14.688301 16.758052 3.031406
F 23.603729 1.315269 3.124770
F 23.603729 9.036660 3.124770
F 23.603729 16.758055 3.124770
F 5.747147 3.863960 6.454641
F 5.747147 11.585352 6.454641
F 14.668180 3.861639 6.546688
F 14.668180 11.583030 6.546688
F 23.583608 3.861636 6.640052
F 23.583608 11.583028 6.640052
F 5.762735 3.885726 3.754424
F 5.762735 11.607118 3.754423
F 14.683976 3.883365 3.849715
F 14.683976 11.604757 3.849715
F 23.599405 3.883362 3.943082
F 23.599405 11.604754 3.943082
F 5.582876 1.555465 0.292069
F 5.582876 9.276856 0.292069
F 5.582877 16.998251 0.292069
F 14.499716 1.552425 0.385206
F 14.499715 9.273816 0.385206
F 14.499717 16.995212 0.385205
F 23.415137 1.552426 0.478571
F 23.415136 9.273816 0.478571
F 23.415138 16.995212 0.478571
F 7.996473 7.744190 3.779664
F 7.996473 15.465583 3.779664
F 16.745465 7.721391 21.091672
F 16.912841 7.744058 3.873058
F 16.912841 15.465452 3.873057
F 16.774060 15.442784 18.361895
F 25.828261 7.744058 3.966424
F 25.828261 15.465451 3.966423
F 7.828853 15.443112 20.998504
F 7.813135 5.413261 0.315220
F 7.813137 13.134654 0.315220
F 16.728569 5.413119 0.408547
F 16.728569 13.134512 0.408546
F 25.643989 5.413121 0.501913
F 25.643990 13.134514 0.501912
F 8.000447 5.175545 2.961730
F 8.000447 12.896937 2.961730
F 16.917162 5.175964 3.054745
F 16.917162 12.897357 3.054745
F 25.832581 5.175965 3.148111
F 25.832581 12.897357 3.148111
F 7.980414 7.722670 6.476921
F 7.980414 15.444064 6.476920
F 7.828853 7.721718 20.998504
F 16.897044 7.722332 6.570028
F 16.897044 15.443726 6.570028
F 16.897044 0.000941 6.570028
F 25.812464 7.722332 6.663394
F 25.812463 15.443725 6.663394
F 25.699007 12.868985 17.545336
F 1.277806 1.302602 9.997480
F 1.277806 9.023993 9.997480
F 1.277807 16.745388 9.997479
F 10.172921 1.286861 10.105204
F 10.172921 9.008252 10.105204
F 10.172921 16.729646 10.105204
F 19.088646 1.286906 10.198542
F 19.088646 9.008297 10.198542
F 19.088646 16.729692 10.198542
F 1.240174 3.844650 13.635272
F 1.240175 11.566041 13.635272
F 10.134826 3.860741 13.742325
F 10.134826 11.582132 13.742325
F 19.050552 3.860696 13.835663
F 19.050552 11.582087 13.835663
F 1.268398 3.844621 10.933329
F 1.268398 11.566012 10.933329
F 10.163419 3.860743 11.012764
F 10.163418 11.582134 11.012764
F 19.079144 3.860697 11.106163
F 19.079144 11.582089 11.106163
F 1.302793 1.301760 7.298851
F 1.302793 9.023150 7.298851
F 1.302793 16.744546 7.298850
F 10.201201 1.287308 7.381734
F 10.201201 9.008699 7.381734
F 10.201201 16.730094 7.381734
F 19.116929 1.287353 7.475129
F 19.116929 9.008744 7.475129
F 19.116929 16.730139 7.475129
F 3.468091 7.716286 10.945952
F 3.468091 15.437680 10.945952
F 25.699007 5.147592 17.545336
F 12.392518 7.721410 11.036126
F 12.392518 15.442804 11.036126
F 16.783588 12.868984 17.451971
F 21.308000 7.721392 11.129505
F 21.308000 15.442786 11.129504
F 21.308000 0.000001 11.129505
F 3.505403 5.152957 7.314247
F 3.505403 12.874350 7.314247
F 12.430298 5.148030 7.405092
F 12.430298 12.869423 7.405091
F 21.345783 5.148049 7.498470
F 21.345783 12.869441 7.498470
F 3.477744 5.152762 10.031699
F 3.477744 12.874155 10.031699
F 12.402017 5.147584 10.128529
F 12.402017 12.868976 10.128529
F 21.317500 5.147601 10.221883
F 21.317500 12.868994 10.221883
F 3.439615 7.716246 13.668849
F 3.439615 15.437639 13.668849
F 16.783588 5.147592 17.451970
F 12.363925 7.721409 13.765651
F 12.363925 15.442802 13.765651
F 7.866977 12.868657 17.358803
F 21.279408 7.721391 13.859005
F 21.279408 15.442784 13.859005
F 23.498734 9.008288 14.792222
F 5.710087 1.284584 10.059965
F 5.710087 9.005975 10.059965
F 5.710087 16.727369 10.059965
F 14.630928 1.286904 10.151860
F 14.630928 9.008296 10.151860
F 14.630928 16.729690 10.151860
F 23.546356 1.286906 10.245224
F 23.546356 9.008297 10.245224
F 23.546356 16.729692 10.245225
F 5.672027 3.863006 13.697142
F 5.672027 11.584397 13.697142
F 14.592834 3.860697 13.788982
F 14.592834 11.582088 13.788982
F 23.508262 3.860695 13.882346
F 23.508262 11.582086 13.882346
F 5.700660 3.863002 10.964477
F 5.700660 11.584393 10.964477
F 14.621426 3.860699 11.059479
F 14.621426 11.582090 11.059479
F 23.536853 3.860697 11.152846
F 23.536853 11.582088 11.152846
F 5.738183 1.284979 7.333232
F 5.738183 9.006370 7.333231
F 5.738183 16.727764 7.333231
F 14.659211 1.287352 7.428445
F 14.659211 9.008743 7.428445
F 14.659211 16.730137 7.428445
F 23.574639 1.287353 7.521812
F 23.574639 9.008744 7.521812
F 23.574639 16.730139 7.521812
F 7.933678 7.721722 10.989231
F 7.933678 15.443115 10.989230
F 7.866977 5.147264 17.358803
F 16.850289 7.721393 11.082822
F 16.850289 15.442786 11.082821
F 16.850289 0.000001 11.082822
F 25.765708 7.721392 11.176188
F 25.765708 15.442785 11.176187
F 25.727587 12.868985 14.815563
F 7.971394 5.147689 7.358169
F 7.971394 12.869081 7.358168
F 16.888072 5.148049 7.451788
F 16.888072 12.869441 7.451787
F 25.803492 5.148049 7.545153
F 25.803492 12.869441 7.545153
F 7.943175 5.147271 10.082025
F 7.943175 12.868663 10.082025
F 16.859789 5.147601 10.175200
F 16.859789 12.868994 10.175200
F 25.775208 5.147602 10.268565
F 25.775208 12.868994 10.268566
F 7.905085 7.721719 13.719154
F 7.905085 15.443112 13.719154
F 25.727587 5.147592 14.815563
F 16.821697 7.721391 13.812322
F 16.821697 15.442784 13.812322
F 23.498734 1.286897 14.792222
F 25.737117 7.721390 13.905687
F 25.737117 15.442784 13.905687
F 16.812167 12.868984 14.722197
F 1.202084 1.302946 17.274941
F 1.202084 9.024336 17.274941
F 1.202084 16.745732 17.274941
F 10.096720 1.286851 17.381973
F 10.096720 9.008242 17.381973
F 10.096720 16.729637 17.381974
F 19.012445 1.286897 17.475312
F 19.012445 9.008288 17.475312
F 19.012445 16.729682 17.475312
F 1.163957 3.844647 20.914643
F 1.163957 11.566038 20.914643
F 10.058594 3.860741 21.021674
F 10.058594 11.582132 21.021674
F 18.974320 3.860695 21.115013
F 18.974320 11.582087 21.115013
F 1.192263 3.844647 18.212571
F 1.192264 11.566037 18.212571
F 10.087190 3.860741 18.291838
F 10.087190 11.582132 18.291838
F 19.002915 3.860695 18.385236
F 19.002915 11.582087 18.385236
F 1.230370 1.302946 14.572872
F 1.230370 9.024336 14.572872
F 1.230371 16.745731 14.572872
F 10.125300 1.286851 14.652140
F 10.125300 9.008242 14.652140
F 10.125300 16.729637 14.652140
F 19.041024 1.286897 14.745539
F 19.041025 9.008288 14.745539
F 19.041025 16.729682 14.745539
F 3.391913 7.716242 18.225078
F 3.391913 15.437635 18.225078
F 16.812167 5.147592 14.722198
F 12.316289 7.721409 18.315200
F 12.316289 15.442802 18.315199
F 7.895560 12.868657 14.628610
F 21.231771 7.721390 18.408578
F 21.231771 15.442784 18.408578
F 14.583307 16.729681 14.698855
F 3.430018 5.152740 14.585379
F 3.430018 12.874133 14.585379
F 12.354396 5.147574 14.675502
F 12.354396 12.868967 14.675502
F 21.269879 5.147592 14.768880
F 21.269879 12.868984 14.768880
F 3.401510 5.152741 17.308503
F 3.401510 12.874133 17.308503
F 12.325817 5.147574 17.405299
F 12.325817 12.868967 17.405299
F 21.241299 5.147592 17.498653
F 21.241299 12.868985 17.498653
F 3.363387 7.716242 20.948204
F 3.363387 15.437636 20.948204
F 7.895560 5.147264 14.628610
F 12.287693 7.721409 21.045000
F 12.287693 15.442802 21.045000
F 25.689480 15.442784 18.455261
F 21.203176 7.721391 21.138354
F 21.203176 15.442784 21.138354
F 14.583306 9.008286 14.698855
F 5.633920 1.284586 17.336790
F 5.633920 9.005977 17.336790
F 5.633920 16.727371 17.336791
F 14.554727 1.286895 17.428630
F 14.554728 9.008286 17.428630
F 14.554727 16.729681 17.428630
F 23.470155 1.286897 17.521995
F 23.470155 9.008288 17.521995
F 23.470155 16.729682 17.521995
F 5.595794 3.863006 20.976491
F 5.595794 11.584398 20.976491
F 14.516602 3.860697 21.068331
F 14.516602 11.582089 21.068331
F 23.432030 3.860695 21.161695
F 23.432030 11.582086 21.161696
F 5.624423 3.863006 18.243549
F 5.624423 11.584398 18.243549
F 14.545197 3.860697 18.338553
F 14.545197 11.582089 18.338553
F 23.460625 3.860695 18.431919
F 23.460624 11.582087 18.431919
F 5.662532 1.284586 14.603852
F 5.662532 9.005977 14.603852
F 5.662532 16.727371 14.603851
F 14.583306 1.286895 14.698855
F 16.912841 0.022667 3.873058
F 7.857453 0.000328 18.268307
F 21.370552 0.022667 3.919741
F 12.287693 0.000017 21.045000
F 3.527866 0.019655 3.727255
F 12.316289 0.000017 18.315200
F 12.455073 0.022684 3.826364
F 12.439270 0.000959 6.523357
F 7.905085 0.000328 13.719154
F 25.765708 0.000001 11.176188
F 7.933678 0.000331 10.989230
F 12.363925 0.000017 13.765651
F 7.996473 0.022798 3.779664
F 12.392518 0.000019 11.036126
F 25.828261 0.022667 3.966424
F 25.812464 0.000941 6.663394
F 7.980414 0.001279 6.476921
F 7.828853 0.000327 20.998504
F 1.125854 1.302941 24.554344
F 1.125854 9.024331 24.554344
F 1.125855 16.745727 24.554344
F 10.020488 1.286851 24.661376
F 10.020488 9.008242 24.661376
F 10.020488 16.729637 24.661376
F 18.936213 1.286897 24.754714
F 18.936213 9.008288 24.754714
F 18.936213 16.729682 24.754714
F 1.087787 3.844580 28.193836
F 1.087788 11.565971 28.193836
F 9.982357 3.860742 28.301083
F 9.982357 11.582133 28.301083
F 18.898088 3.860696 28.394415
F 18.898088 11.582087 28.394416
F 1.116045 3.844645 25.491922
F 1.116046 11.566036 25.491922
F 10.010958 3.860741 25.571241
F 10.010958 11.582132 25.571241
F 18.926683 3.860695 25.664639
F 18.926683 11.582087 25.664639
F 0.642134 1.199670 43.675525
F 0.642134 8.921060 43.675525
F 0.642134 16.642455 43.675524
F 10.049067 1.286851 21.931539
F 10.049067 9.008242 21.931539
F 10.049067 16.729637 21.931539
F 18.964792 1.286897 22.024938
F 18.964792 9.008288 22.024938
F 18.964792 16.729682 22.024938
F 3.315671 7.716228 25.504564
F 3.315671 15.437622 25.504564
F 25.432187 15.442784 43.023244
F 12.240057 7.721409 25.594602
F 12.240057 15.442802 25.594602
F 25.432187 7.721390 43.023243
F 21.155539 7.721391 25.687981
F 21.155539 15.442784 25.687980
F 1.154140 16.745731 21.852272
F 3.353787 5.152741 21.864780
F 3.353787 12.874134 21.864779
F 12.278163 5.147574 21.954901
F 12.278163 12.868967 21.954901
F 21.193646 5.147592 22.048279
F 21.193646 12.868984 22.048279
F 3.325281 5.152744 24.587905
F 3.325281 12.874137 24.587905
F 12.249584 5.147574 24.684702
F 12.249584 12.868967 24.684702
F 21.165067 5.147592 24.778056
F 21.165067 12.868985 24.778056
F 3.287078 7.716113 28.227945
F 3.287078 15.437506 28.227946
F 1.154139 9.024335 21.852272
F 12.211461 7.721409 28.324403
F 12.211461 15.442802 28.324403
F 16.516766 15.442784 42.929878
F 21.126944 7.721391 28.417757
F 21.126944 15.442784 28.417757
F 1.154140 1.302945 21.852272
F 5.557683 1.284587 24.616201
F 5.557683 9.005978 24.616201
F 5.557683 16.727372 24.616201
F 14.478495 1.286895 24.708033
F 14.478495 9.008286 24.708033
F 14.478495 16.729681 24.708033
F 23.393922 1.286897 24.801397
F 23.393922 9.008288 24.801397
F 23.393922 16.729682 24.801397
F 5.519401 3.863081 28.256159
F 5.519401 11.584473 28.256159
F 14.440369 3.860697 28.347734
F 14.440369 11.582088 28.347734
F 23.355797 3.860695 28.441098
F 23.355797 11.582086 28.441098
F 5.548174 3.863015 25.523012
F 5.548174 11.584406 25.523012
F 14.468965 3.860697 25.617956
F 14.468965 11.582089 25.617955
F 23.384392 3.860695 25.711322
F 23.384392 11.582086 25.711322
F 5.586299 1.284586 21.883252
F 5.586300 9.005977 21.883252
F 5.586300 16.727371 21.883251
F 14.507074 1.286895 21.978254
F 14.507074 9.008286 21.978254
F 14.507074 16.729681 21.978254
F 23.422502 1.286897 22.071621
F 23.422502 9.008288 22.071621
F 23.422502 16.729682 22.071621
F 7.781220 7.721719 25.547711
F 7.781220 15.443112 25.547711
F 16.516766 7.721391 42.929878
F 16.697828 7.721391 25.641298
F 16.697828 15.442784 25.641298
F 16.545363 15.442784 40.200102
F 25.613247 7.721390 25.734664
F 25.613247 15.442784 25.734663
F 7.594218 15.444674 42.837821
F 7.819327 5.147264 21.908009
F 7.819327 12.868657 21.908009
F 16.735935 5.147592 22.001597
F 16.735935 12.868984 22.001596
F 25.651355 5.147592 22.094962
F 25.651355 12.868985 22.094962
F 7.790741 5.147263 24.638208
F 7.790741 12.868655 24.638209
F 16.707356 5.147592 24.731373
F 16.707356 12.868985 24.731373
F 25.622775 5.147592 24.824738
F 25.622775 12.868985 24.824738
F 7.752614 7.721721 28.277915
F 7.752614 15.443114 28.277916
F 7.594218 7.723280 42.837821
F 16.669232 7.721391 28.371074
F 16.669232 15.442784 28.371074
F 16.545363 7.721391 40.200102
F 25.584652 7.721390 28.464439
F 25.584652 15.442784 28.464440
F 25.470310 12.868985 39.383542
F 1.048826 1.315545 31.836250
F 1.048826 9.036935 31.836250
F 1.048827 16.758331 31.836251
F 9.944237 1.286843 31.940796
F 9.944237 9.008234 31.940796
F 9.944237 16.729628 31.940797
F 18.859980 1.286897 32.034116
F 18.859980 9.008288 32.034116
F 18.859980 16.729682 32.034116
F 1.005018 3.791931 35.480201
F 1.005018 11.513322 35.480201
F 9.906093 3.860764 35.580508
F 9.906093 11.582156 35.580508
F 18.821855 3.860695 35.673817
F 18.821855 11.582087 35.673817
F 0.917387 3.894768 32.756228
F 0.917398 11.616155 32.756229
F 9.934594 3.860772 32.850624
F 9.934594 11.582163 32.850623
F 18.850450 3.860695 32.944041
F 18.850450 11.582087 32.944041
F 1.077925 1.303074 29.132567
F 1.077925 9.024465 29.132567
F 1.077926 16.745860 29.132567
F 9.972834 1.286850 29.210944
F 9.972834 9.008241 29.210944
F 9.972834 16.729636 29.210944
F 18.888559 1.286897 29.304340
F 18.888559 9.008288 29.304340
F 18.888559 16.729682 29.304340
F 3.236024 7.718220 32.789702
F 3.236024 15.439613 32.789702
F 25.470310 5.147592 39.383542
F 12.163824 7.721409 32.874004
F 12.163824 15.442802 32.874004
F 16.554890 12.868984 39.290177
F 21.079306 7.721391 32.967383
F 21.079306 15.442784 32.967382
F 25.460782 7.721390 40.293468
F 3.277097 5.152623 29.146052
F 3.277097 12.874016 29.146052
F 12.201931 5.147574 29.234303
F 12.201931 12.868967 29.234303
F 21.117414 5.147592 29.327682
F 21.117414 12.868984 29.327681
F 3.231071 5.147097 31.873971
F 3.231072 12.868490 31.873971
F 12.173333 5.147572 31.964105
F 12.173333 12.868964 31.964105
F 21.088834 5.147592 32.057458
F 21.088834 12.868985 32.057458
F 3.139454 7.735331 35.527500
F 3.139455 15.456724 35.527500
F 16.554890 5.147592 39.290177
F 12.135176 7.721415 35.603808
F 12.135176 15.442808 35.603808
F 7.633573 12.867430 39.197881
F 21.050711 7.721391 35.697158
F 21.050711 15.442784 35.697159
F 7.628575 15.442980 40.106802
F 5.480827 1.284115 31.896460
F 5.480827 9.005506 31.896460
F 5.480827 16.726901 31.896461
F 14.402262 1.286895 31.987435
F 14.402262 9.008286 31.987435
F 14.402262 16.729681 31.987435
F 23.317690 1.286897 32.080799
F 23.317690 9.008288 32.080799
F 23.317690 16.729682 32.080799
F 5.442220 3.864172 35.536543
F 5.442220 11.585564 35.536543
F 14.364136 3.860697 35.627136
F 14.364136 11.582089 35.627136
F 23.279565 3.860695 35.720500
F 23.279565 11.582086 35.720500
F 5.468177 3.863288 32.802478
F 5.468177 11.584679 32.802478
F 14.392730 3.860697 32.897357
F 14.392730 11.582089 32.897357
F 23.308159 3.860695 32.990724
F 23.308159 11.582087 32.990724
F 5.510030 1.284548 29.162829
F 5.510030 9.005939 29.162829
F 5.510030 16.727334 29.162829
F 14.430841 1.286895 29.257656
F 14.430841 9.008286 29.257656
F 14.430841 16.729681 29.257656
F 23.346269 1.286897 29.351023
F 23.346269 9.008288 29.351023
F 23.346269 16.729682 29.351023
F 7.704912 7.721703 32.827235
F 7.704912 15.443096 32.827235
F 7.633573 5.146038 39.197881
F 16.621595 7.721391 32.920700
F 16.621595 15.442784 32.920699
F 7.628575 7.721587 40.106802
F 25.537015 7.721390 33.014066
F 25.537015 15.442784 33.014065
F 25.498890 12.868985 36.653766
F 7.743078 5.147262 29.187448
F 7.743078 12.868654 29.187448
F 16.659703 5.147592 29.280999
F 16.659703 12.868984 29.280998
F 25.575122 5.147592 29.374365
F 25.575122 12.868985 29.374364
F 7.713656 5.147041 31.917774
F 7.713656 12.868433 31.917774
F 16.631123 5.147592 32.010775
F 16.631123 12.868984 32.010775
F 25.546542 5.147592 32.104140
F 25.546542 12.868985 32.104140
F 7.673462 7.722466 35.557842
F 7.673462 15.443859 35.557842
F 25.498890 5.147592 36.653766
F 16.593000 7.721391 35.650476
F 16.593000 15.442784 35.650476
F 23.270037 16.729682 36.630425
F 25.508420 7.721390 35.743841
F 25.508420 15.442784 35.743841
F 16.583470 12.868984 36.560400
F 0.974157 1.363454 39.103500
F 0.974157 9.084845 39.103499
F 0.974157 16.806240 39.103500
F 9.867974 1.286812 39.220216
F 9.867974 9.008203 39.220216
F 9.867974 16.729597 39.220216
F 18.783748 1.286897 39.313518
F 18.783748 9.008288 39.313518
F 18.783748 16.729682 39.313518
F 0.939023 3.775172 42.746335
F 0.939024 11.496563 42.746335
F 9.829841 3.860791 42.859918
F 9.829841 11.582182 42.859918
F 18.745623 3.860695 42.953220
F 18.745623 11.582087 42.953220
F 0.681238 3.948123 40.031755
F 0.681239 11.669514 40.031754
F 9.857779 3.860900 40.129929
F 9.857779 11.582292 40.129929
F 18.774218 3.860695 40.223444
F 18.774218 11.582087 40.223443
F 0.669887 1.180504 36.383942
F 0.669886 8.901895 36.383942
F 0.669887 16.623290 36.383941
F 9.896201 1.286762 36.490281
F 9.896201 9.008153 36.490281
F 9.896201 16.729547 36.490281
F 18.812327 1.286897 36.583742
F 18.812327 9.008287 36.583742
F 18.812327 16.729682 36.583742
F 3.149828 7.724603 40.069235
F 3.149828 15.445996 40.069235
F 16.583470 5.147592 36.560400
F 12.087591 7.721411 40.153407
F 12.087591 15.442804 40.153407
F 7.666714 12.868720 36.467035
F 21.003073 7.721390 40.246785
F 21.003073 15.442784 40.246784
F 23.270037 9.008288 36.630425
F 3.192603 5.145228 36.432092
F 3.192603 12.866621 36.432091
F 12.125697 5.147573 36.513705
F 12.125697 12.868965 36.513705
F 21.041181 5.147592 36.607083
F 21.041181 12.868984 36.607083
F 3.093042 5.132593 39.170349
F 3.093043 12.853986 39.170350
F 12.097025 5.147564 39.243512
F 12.097025 12.868956 39.243513
F 21.012602 5.147592 39.336859
F 21.012602 12.868985 39.336860
F 3.045864 7.737568 42.811786
F 3.045864 15.458962 42.811786
F 7.666714 5.147327 36.467036
F 12.058862 7.721425 42.883218
F 12.058862 15.442819 42.883218
F 25.460782 15.442784 40.293467
F 20.974479 7.721391 42.976561
F 20.974479 15.442784 42.976561
F 23.270037 1.286897 36.630425
F 5.403689 1.283133 39.176671
F 5.403689 9.004524 39.176671
F 5.403689 16.725918 39.176671
F 14.326030 1.286895 39.266837
F 14.326030 9.008286 39.266837
F 14.326030 16.729681 39.266837
F 23.241457 1.286897 39.360201
F 23.241457 9.008288 39.360201
F 23.241457 16.729682 39.360201
F 5.365160 3.864579 42.816377
F 5.365160 11.585971 42.816377
F 14.287904 3.860697 42.906538
F 14.287904 11.582089 42.906538
F 23.203332 3.860695 42.999902
F 23.203332 11.582086 42.999902
F 5.375872 3.865940 40.080230
F 5.375872 11.587332 40.080229
F 14.316489 3.860699 40.176758
F 14.316489 11.582090 40.176758
F 23.231927 3.860695 40.270126
F 23.231927 11.582086 40.270126
F 5.419848 1.283670 36.441873
F 5.419848 9.005061 36.441873
F 5.419848 16.726456 36.441873
F 14.354603 1.286894 36.537057
F 14.354603 9.008285 36.537057
F 14.354603 16.729680 36.537057
F 12.240057 0.000017 25.594602
F 12.211461 0.000017 28.324403
F 7.781220 0.000328 25.547711
F 7.628576 0.000196 40.106802
F 7.594218 0.001889 42.837822
F 12.058862 0.000034 42.883218
F 3.045864 0.016177 42.811786
F 12.087591 0.000020 40.153407
F 3.149828 0.003212 40.069235
F 7.752614 0.000330 28.277915
F 7.673462 0.001075 35.557841
F 12.163823 0.000018 32.874004
F 7.704912 0.000312 32.827235
F 12.135176 0.000023 35.603808
F 3.139454 0.013940 35.527500
F 0.904001 1.370076 46.384338
F 0.904001 9.091466 46.384338
F 0.904001 16.812862 46.384338
F 9.791732 1.286798 46.499617
F 9.791732 9.008189 46.499617
F 9.791732 16.729583 46.499617
F 18.707515 1.286897 46.592921
F 18.707515 9.008288 46.592921
F 18.707515 16.729682 46.592921
F 0.868926 3.778969 50.026819
F 0.868927 11.500360 50.026819
F 9.753605 3.860795 50.139312
F 9.753605 11.582186 50.139312
F 18.669390 3.860695 50.232622
F 18.669390 11.582087 50.232622
F 0.615872 3.944222 47.317025
F 0.615872 11.665613 47.317025
F 9.781131 3.860999 47.409253
F 9.781131 11.582391 47.409253
F 18.697985 3.860695 47.502846
F 18.697985 11.582087 47.502846
F 7.365720 0.001770 64.676039
F 7.517501 0.002044 50.117336
F 7.552307 0.000113 47.386226
F 9.819397 1.286632 43.769584
F 9.819396 9.008023 43.769584
F 9.819397 16.729418 43.769583
F 18.736094 1.286897 43.863145
F 18.736094 9.008288 43.863145
F 18.736094 16.729682 43.863144
F 3.070956 7.725223 47.347323
F 3.070956 15.446616 47.347323
F 25.203490 15.442784 64.861451
F 12.011361 7.721413 47.432808
F 12.011361 15.442806 47.432808
F 25.203490 7.721390 64.861450
F 20.926841 7.721391 47.526187
F 20.926841 15.442784 47.526187
F 16.316665 15.442784 62.038309
F 3.108682 5.142860 43.708260
F 3.108682 12.864253 43.708260
F 12.049466 5.147570 43.793108
F 12.049466 12.868963 43.793107
F 20.964949 5.147592 43.886486
F 20.964949 12.868985 43.886486
F 3.012122 5.132678 46.450178
F 3.012122 12.854071 46.450178
F 12.020721 5.147551 46.522923
F 12.020721 12.868944 46.522923
F 20.936369 5.147592 46.616262
F 20.936369 12.868985 46.616262
F 2.977157 7.735136 50.088707
F 2.977157 15.456529 50.088707
F 16.316665 7.721391 62.038309
F 11.982576 7.721437 50.162628
F 11.982577 15.442830 50.162628
F 16.288068 15.442784 64.768086
F 20.898246 7.721391 50.255963
F 20.898246 15.442784 50.255964
F 25.232085 7.721390 62.131674
F 5.326689 1.283058 46.456085
F 5.326689 9.004449 46.456085
F 5.326689 16.725844 46.456085
F 14.249797 1.286895 46.546239
F 14.249797 9.008286 46.546240
F 14.249797 16.729680 46.546240
F 23.165225 1.286897 46.639604
F 23.165225 9.008288 46.639604
F 23.165225 16.729682 46.639604
F 5.288395 3.864520 50.095674
F 5.288395 11.585911 50.095674
F 14.211672 3.860697 50.185941
F 14.211672 11.582089 50.185941
F 23.127100 3.860695 50.279305
F 23.127100 11.582086 50.279305
F 5.295757 3.867184 47.358807
F 5.295757 11.588575 47.358807
F 14.240248 3.860700 47.456160
F 14.240248 11.582092 47.456160
F 23.155694 3.860695 47.549529
F 23.155694 11.582087 47.549529
F 5.333791 1.280573 43.719222
F 5.333791 9.001964 43.719222
F 5.333791 16.723358 43.719221
F 14.278361 1.286892 43.816459
F 14.278361 9.008284 43.816459
F 14.278361 16.729678 43.816459
F 23.193804 1.286897 43.909827
F 23.193804 9.008288 43.909828
F 23.193804 16.729682 43.909827
F 7.552307 7.721504 47.386226
F 7.552307 15.442897 47.386225
F 16.288068 7.721391 64.768085
F 16.469130 7.721391 47.479505
F 16.469130 15.442784 47.479504
F 7.399859 15.442924 61.944962
F 25.384550 7.721390 47.572870
F 25.384550 15.442784 47.572870
F 7.365720 15.444554 64.676039
F 7.590434 5.147453 43.746530
F 7.590434 12.868846 43.746530
F 16.507237 5.147592 43.839803
F 16.507237 12.868984 43.839803
F 25.422657 5.147592 43.933169
F 25.422657 12.868985 43.933169
F 7.555775 5.145599 46.477598
F 7.555775 12.866991 46.477598
F 16.478657 5.147592 46.569580
F 16.478657 12.868984 46.569580
F 25.394077 5.147592 46.662945
F 25.394077 12.868985 46.662945
F 7.517501 7.723435 50.117336
F 7.517501 15.444829 50.117336
F 7.365720 7.723161 64.676039
F 16.440533 7.721391 50.209281
F 16.440533 15.442784 50.209281
F 7.399859 7.721530 61.944962
F 25.355955 7.721390 50.302646
F 25.355955 15.442784 50.302646
F 25.241612 12.868985 61.221749
F 0.832850 1.367916 53.669046
F 0.832850 9.089307 53.669046
F 0.832851 16.810702 53.669046
F 9.715501 1.286800 53.779006
F 9.715501 9.008191 53.779006
F 9.715501 16.729585 53.779006
F 18.631283 1.286897 53.872323
F 18.631283 9.008288 53.872323
F 18.631283 16.729682 53.872323
F 0.796761 3.781523 57.310499
F 0.796761 11.502913 57.310499
F 9.677381 3.860787 57.418701
F 9.677381 11.582178 57.418701
F 18.593158 3.860696 57.512024
F 18.593158 11.582087 57.512024
F 0.561602 3.938403 54.601976
F 0.561602 11.659794 54.601976
F 9.704777 3.861031 54.688627
F 9.704777 11.582422 54.688627
F 18.621752 3.860695 54.782248
F 18.621752 11.582087 54.782248
F 0.589075 1.206220 50.959614
F 0.589075 8.927610 50.959614
F 0.589075 16.649005 50.959614
F 9.742916 1.286570 51.048934
F 9.742916 9.007961 51.048934
F 9.742916 16.729355 51.048934
F 18.659862 1.286897 51.142547
F 18.659862 9.008288 51.142547
F 18.659862 16.729682 51.142547
F 2.997256 7.723749 54.627894
F 2.997256 15.445142 54.627894
F 25.241612 5.147592 61.221749
F 11.935131 7.721414 54.712210
F 11.935130 15.442807 54.712209
F 16.326191 12.868984 61.128384
F 20.850609 7.721390 54.805589
F 20.850609 15.442784 54.805589
F 23.041339 16.729682 58.468631
F 3.034220 5.144665 50.987875
F 3.034220 12.866057 50.987874
F 11.973236 5.147569 51.072509
F 11.973236 12.868962 51.072509
F 20.888716 5.147592 51.165888
F 20.888716 12.868984 51.165888
F 2.941150 5.134476 53.728049
F 2.941150 12.855868 53.728049
F 11.944456 5.147543 53.802331
F 11.944456 12.868936 53.802331
F 20.860137 5.147592 53.895664
F 20.860137 12.868985 53.895664
F 2.906622 7.733811 57.367211
F 2.906622 15.455205 57.367212
F 16.326191 5.147592 61.128384
F 11.906331 7.721441 57.442033
F 11.906331 15.442835 57.442033
F 7.403685 12.867098 61.036358
F 20.822014 7.721391 57.535365
F 20.822014 15.442784 57.535365
F 23.041339 9.008288 58.468631
F 5.250351 1.283116 53.735216
F 5.250351 9.004507 53.735216
F 5.250351 16.725902 53.735216
F 14.173565 1.286895 53.825641
F 14.173565 9.008286 53.825641
F 14.173565 16.729681 53.825642
F 23.088992 1.286897 53.919006
F 23.088992 9.008288 53.919006
F 23.088992 16.729682 53.919006
F 5.212408 3.864412 57.374858
F 5.212408 11.585803 57.374858
F 14.135440 3.860697 57.465342
F 14.135440 11.582089 57.465342
F 23.050867 3.860695 57.558707
F 23.050867 11.582086 57.558707
F 5.220077 3.867191 54.638127
F 5.220077 11.588583 54.638127
F 14.164010 3.860701 54.735560
F 14.164010 11.582093 54.735560
F 23.079462 3.860695 54.828931
F 23.079462 11.582086 54.828930
F 5.257846 1.280354 50.998414
F 5.257846 9.001745 50.998413
F 5.257847 16.723139 50.998413
F 14.202121 1.286891 51.095860
F 14.202121 9.008282 51.095860
F 14.202121 16.729677 51.095860
F 23.117572 1.286897 51.189230
F 23.117572 9.008288 51.189230
F 23.117572 16.729682 51.189230
F 7.476062 7.721500 54.665595
F 7.476062 15.442893 54.665594
F 7.403685 5.145705 61.036358
F 16.392898 7.721391 54.758906
F 16.392898 15.442784 54.758906
F 23.041339 1.286897 58.468631
F 25.308317 7.721390 54.852272
F 25.308317 15.442784 54.852272
F 25.270192 12.868985 58.491973
F 7.514165 5.147485 51.025916
F 7.514166 12.868878 51.025916
F 16.431005 5.147592 51.119205
F 16.431005 12.868984 51.119205
F 25.346425 5.147592 51.212571
F 25.346425 12.868985 51.212571
F 7.479400 5.145548 53.757036
F 7.479400 12.866940 53.757036
F 16.402424 5.147592 53.848982
F 16.402424 12.868984 53.848982
F 25.317845 5.147592 53.942347
F 25.317845 12.868985 53.942347
F 7.441533 7.723365 57.396687
F 7.441533 15.444758 57.396688
F 25.270192 5.147592 58.491973
F 16.364300 7.721391 57.488683
F 16.364300 15.442784 57.488683
F 14.125886 16.729676 58.375261
F 25.279722 7.721390 57.582048
F 25.279722 15.442784 57.582048
F 16.354772 12.868984 58.398607
F 0.759967 1.365285 60.954731
F 0.759967 9.086676 60.954731
F 0.759967 16.808071 60.954731
F 9.639273 1.286809 61.058399
F 9.639273 9.008200 61.058399
F 9.639273 16.729594 61.058400
F 18.555050 1.286897 61.151725
F 18.555050 9.008288 61.151725
F 18.555050 16.729682 61.151725
F 0.598091 3.844997 64.661977
F 0.598103 11.566382 64.661971
F 9.601002 3.860810 64.698118
F 9.601002 11.582201 64.698118
F 18.516925 3.860695 64.791426
F 18.516925 11.582087 64.791426
F 0.508030 3.929974 61.904724
F 0.508030 11.651365 61.904723
F 9.628612 3.861018 61.968040
F 9.628612 11.582410 61.968040
F 18.545520 3.860695 62.061650
F 18.545520 11.582087 62.061650
F 0.535368 1.213050 58.244934
F 0.535368 8.934440 58.244934
F 0.535368 16.655835 58.244934
F 9.666681 1.286566 58.328331
F 9.666680 9.007957 58.328331
F 9.666681 16.729351 58.328331
F 18.583629 1.286897 58.421949
F 18.583629 9.008288 58.421949
F 18.583629 16.729682 58.421948
F 2.923372 7.722564 61.910252
F 2.923372 15.443957 61.910253
F 16.354772 5.147592 58.398607
F 11.858898 7.721414 61.991611
F 11.858898 15.442807 61.991611
F 7.437962 12.868867 58.305277
F 20.774376 7.721391 62.084992
F 20.774376 15.442784 62.084991
F 14.125886 9.008281 58.375261
F 2.960508 5.145913 58.268565
F 2.960508 12.867306 58.268565
F 11.897005 5.147569 58.351910
F 11.897005 12.868961 58.351910
F 20.812484 5.147592 58.445290
F 20.812484 12.868984 58.445290
F 2.870736 5.135004 61.008713
F 2.870736 12.856397 61.008713
F 11.868225 5.147541 61.081734
F 11.868225 12.868933 61.081734
F 20.783904 5.147592 61.175066
F 20.783904 12.868985 61.175066
F 2.831467 7.736446 64.653765
F 2.831467 15.457840 64.653766
F 7.437962 5.147474 58.305278
F 11.830107 7.721442 64.721436
F 11.830107 15.442835 64.721436
F 25.232085 15.442784 62.131674
F 20.745781 7.721391 64.814768
F 20.745781 15.442784 64.814768
F 14.125886 1.286890 58.375261
F 5.174382 1.283174 61.014585
F 5.174382 9.004565 61.014585
F 5.174382 16.725959 61.014585
F 14.097333 1.286895 61.105043
F 14.097333 9.008286 61.105043
F 14.097333 16.729680 61.105043
F 23.012760 1.286897 61.198408
F 23.012760 9.008288 61.198408
F 23.012760 16.729682 61.198408
F 5.132181 3.864482 64.654288
F 5.132181 11.585874 64.654288
F 14.059205 3.860698 64.744745
F 14.059205 11.582089 64.744745
F 22.974635 3.860695 64.838109
F 22.974635 11.582086 64.838109
F 5.145999 3.866670 61.917849
F 5.145999 11.588061 61.917848
F 14.087776 3.860702 62.014963
F 14.087776 11.582093 62.014962
F 23.003229 3.860695 62.108333
F 23.003229 11.582086 62.108333
F 5.183045 1.280645 58.277996
F 5.183045 9.002036 58.277996
F 5.183045 16.723431 58.277996
F 3.070956 0.003832 47.347323
F 7.399859 0.000139 61.944962
F 12.011361 0.000022 47.432808
F 11.830107 0.000050 64.721436
F 2.831467 0.015056 64.653765
F 11.858898 0.000022 61.991611
F 2.923372 0.001173 61.910252
F 2.977156 0.013745 50.088707
F 7.441533 0.001974 57.396687
F 11.982576 0.000045 50.162628
F 7.476062 0.000109 54.665595
F 11.906331 0.000050 57.442033
F 2.906621 0.012420 57.367211
F 11.935130 0.000023 54.712209
F 2.997256 0.002358 54.627894
F 0.364663 1.211419 68.404533
F 0.364664 8.932810 68.404533
F 0.364663 16.654205 68.404533
F 9.562679 1.286742 68.337847
F 9.562679 9.008133 68.337847
F 9.562679 16.729528 68.337847
F 18.478818 1.286897 68.431128
F 18.478818 9.008288 68.431128
F 18.478818 16.729682 68.431128
F 0.374378 3.915992 72.025988
F 0.374378 11.637383 72.025989
F 9.524335 3.860894 71.977578
F 9.524335 11.582286 71.977578
F 18.440693 3.860695 72.070829
F 18.440693 11.582087 72.070829
F 0.445701 3.889561 69.230500
F 0.445701 11.610952 69.230500
F 9.552461 3.861023 69.247455
F 9.552461 11.582415 69.247455
F 18.469287 3.860695 69.341053
F 18.469287 11.582087 69.341053
F 7.139230 0.000786 86.513361
F 7.290126 0.001386 71.955140
F 7.320785 0.001115 69.223613
F 9.590517 1.286572 65.607748
F 9.590517 9.007963 65.607748
F 9.590517 16.729357 65.607748
F 18.507397 1.286897 65.701351
F 18.507397 9.008288 65.701351
F 18.507397 16.729682 65.701351
F 2.794442 7.738013 69.179152
F 2.794442 15.459406 69.179152
F 24.974792 15.442784 86.699657
F 11.782614 7.721418 69.271010
F 11.782614 15.442811 69.271010
F 24.974792 7.721390 86.699657
F 20.698144 7.721390 69.364394
F 20.698144 15.442784 69.364394
F 16.087967 15.442784 83.876515
F 2.871418 5.141923 65.547467
F 2.871418 12.863316 65.547468
F 11.820750 5.147566 65.631310
F 11.820750 12.868959 65.631310
F 20.736251 5.147592 65.724693
F 20.736251 12.868984 65.724693
F 2.792917 5.128823 68.293554
F 2.792917 12.850216 68.293555
F 11.792009 5.147543 68.361136
F 11.792009 12.868935 68.361136
F 20.707672 5.147592 68.454469
F 20.707671 12.868985 68.454469
F 2.755897 7.740057 71.933543
F 2.755897 15.461450 71.933543
F 16.087966 7.721391 83.876515
F 11.753902 7.721438 72.000836
F 11.753902 15.442832 72.000836
F 16.059371 15.442784 86.606292
F 20.669549 7.721391 72.094170
F 20.669549 15.442784 72.094170
F 25.003387 7.721390 83.969881
F 5.085598 1.283878 68.293484
F 5.085598 9.005269 68.293484
F 5.085598 16.726664 68.293484
F 14.021095 1.286894 68.384447
F 14.021095 9.008285 68.384447
F 14.021095 16.729679 68.384447
F 22.936527 1.286897 68.477810
F 22.936527 9.008288 68.477810
F 22.936527 16.729682 68.477811
F 5.043797 3.864916 71.933989
F 5.043797 11.586308 71.933989
F 13.982966 3.860699 72.024148
F 13.982966 11.582090 72.024148
F 22.898402 3.860695 72.117511
F 22.898402 11.582086 72.117512
F 5.071451 3.867030 69.197342
F 5.071451 11.588421 69.197342
F 14.011545 3.860701 69.294365
F 14.011545 11.582093 69.294365
F 22.926997 3.860695 69.387736
F 22.926997 11.582087 69.387735
F 5.108601 1.280951 65.557487
F 5.108601 9.002342 65.557487
F 5.108601 16.723737 65.557487
F 14.049653 1.286890 65.654664
F 14.049653 9.008281 65.654664
F 14.049653 16.729676 65.654664
F 22.965107 1.286897 65.748034
F 22.965107 9.008288 65.748034
F 22.965107 16.729682 65.748034
F 7.320785 7.722506 69.223613
F 7.320785 15.443899 69.223613
F 16.059371 7.721391 86.606292
F 16.240432 7.721391 69.317711
F 16.240432 15.442784 69.317711
F 7.166440 15.444691 83.781765
F 25.155852 7.721391 69.411077
F 25.155852 15.442784 69.411077
F 7.139230 15.443571 86.513361
F 7.360763 5.147115 65.584405
F 7.360763 12.868508 65.584405
F 16.278540 5.147592 65.678010
F 16.278540 12.868984 65.678010
F 25.193960 5.147592 65.771376
F 25.193960 12.868985 65.771376
F 7.327880 5.146003 68.315618
F 7.327880 12.867395 68.315618
F 16.249958 5.147591 68.407787
F 16.249959 12.868984 68.407787
F 25.165380 5.147592 68.501152
F 25.165380 12.868985 68.501152
F 7.290126 7.722777 71.955140
F 7.290126 15.444171 71.955140
F 7.139230 7.722177 86.513361
F 16.211835 7.721391 72.047488
F 16.211835 15.442785 72.047488
F 7.166440 7.723298 83.781765
F 25.127257 7.721390 72.140853
F 25.127257 15.442784 72.140853
F 25.012915 12.868985 83.059956
F 0.340157 1.231616 75.668459
F 0.340157 8.953007 75.668459
F 0.340157 16.674402 75.668459
F 9.486074 1.286666 75.617300
F 9.486074 9.008057 75.617300
F 9.486074 16.729451 75.617301
F 18.402585 1.286897 75.710530
F 18.402585 9.008288 75.710530
F 18.402585 16.729682 75.710530
F 0.315576 3.913329 79.305711
F 0.315576 11.634720 79.305711
F 9.447881 3.860941 79.257014
F 9.447881 11.582333 79.257014
F 18.364460 3.860696 79.350231
F 18.364460 11.582087 79.350231
F 0.393365 3.879414 76.518544
F 0.393365 11.600806 76.518544
F 9.476398 3.861011 76.526872
F 9.476398 11.582402 76.526872
F 18.393055 3.860695 76.620455
F 18.393055 11.582087 76.620454
F 0.419751 1.261949 72.880050
F 0.419751 8.983339 72.880050
F 0.419751 16.704734 72.880050
F 9.514413 1.286570 72.887162
F 9.514413 9.007961 72.887162
F 9.514413 16.729356 72.887162
F 18.431164 1.286897 72.980754
F 18.431164 9.008288 72.980754
F 18.431164 16.729682 72.980753
F 2.715362 7.737065 76.457494
F 2.715362 15.458458 76.457494
F 25.012915 5.147592 83.059956
F 11.706325 7.721422 76.550408
F 11.706325 15.442815 76.550407
F 16.097495 12.868984 82.966591
F 20.621911 7.721390 76.643796
F 20.621911 15.442784 76.643796
F 22.812642 16.729682 80.306838
F 2.755768 5.131398 72.818234
F 2.755768 12.852791 72.818234
F 11.744458 5.147563 72.910709
F 11.744457 12.868956 72.910709
F 20.660019 5.147592 73.004095
F 20.660019 12.868984 73.004095
F 2.720387 5.128893 75.571182
F 2.720387 12.850285 75.571183
F 11.715813 5.147548 75.640534
F 11.715813 12.868940 75.640535
F 20.631439 5.147592 75.733871
F 20.631439 12.868985 75.733871
F 2.686977 7.738782 79.209459
F 2.686977 15.460176 79.209459
F 16.097495 5.147592 82.966591
F 11.677713 7.721431 79.280232
F 11.677713 15.442825 79.280233
F 7.177074 12.868107 82.873744
F 20.593316 7.721391 79.373572
F 20.593316 15.442784 79.373572
F 22.812642 9.008288 80.306838
F 5.003741 1.282319 75.573932
F 5.003741 9.003710 75.573932
F 5.003741 16.725104 75.573932
F 13.944856 1.286893 75.663850
F 13.944856 9.008284 75.663850
F 13.944856 16.729678 75.663850
F 22.860295 1.286897 75.757212
F 22.860295 9.008288 75.757212
F 22.860295 16.729682 75.757213
F 4.967089 3.865024 79.213430
F 4.967089 11.586416 79.213430
F 13.906727 3.860700 79.303551
F 13.906727 11.582092 79.303551
F 22.822170 3.860695 79.396913
F 22.822170 11.582086 79.396913
F 4.997558 3.866989 76.476804
F 4.997558 11.588381 76.476804
F 13.935318 3.860701 76.573768
F 13.935318 11.582092 76.573768
F 22.850764 3.860695 76.667137
F 22.850764 11.582086 76.667137
F 5.034445 1.280505 72.837028
F 5.034445 9.001896 72.837028
F 5.034445 16.723291 72.837028
F 13.973424 1.286891 72.934067
F 13.973424 9.008282 72.934067
F 13.973424 16.729677 72.934067
F 22.888874 1.286897 73.027436
F 22.888874 9.008288 73.027436
F 22.888874 16.729682 73.027436
F 7.242502 7.723256 76.502408
F 7.242502 15.444649 76.502407
F 7.177074 5.146715 82.873744
F 16.164199 7.721391 76.597113
F 16.164199 15.442784 76.597113
F 22.812642 1.286897 80.306838
F 25.079620 7.721390 76.690479
F 25.079620 15.442784 76.690479
F 25.041495 12.868985 80.330180
F 7.281348 5.146011 72.862944
F 7.281348 12.867404 72.862944
F 16.202307 5.147592 72.957412
F 16.202307 12.868984 72.957412
F 25.117727 5.147592 73.050778
F 25.117727 12.868985 73.050778
F 7.252453 5.146403 75.594639
F 7.252453 12.867795 75.594639
F 16.173726 5.147592 75.687189
F 16.173726 12.868984 75.687189
F 25.089147 5.147592 75.780554
F 25.089147 12.868985 75.780554
F 7.214815 7.722400 79.234164
F 7.214815 15.443794 79.234164
F 25.041495 5.147592 80.330180
F 16.135603 7.721391 79.326890
F 16.135603 15.442784 79.326890
F 13.897198 16.729678 80.213469
F 25.051025 7.721390 79.420254
F 25.051025 15.442784 79.420255
F 16.126074 12.868984 80.236814
F 0.290134 1.237089 82.943848
F 0.290134 8.958479 82.943848
F 0.290134 16.679874 82.943848
F 9.409751 1.286645 82.896722
F 9.409751 9.008036 82.896722
F 9.409751 16.729431 82.896722
F 18.326352 1.286897 82.989932
F 18.326353 9.008288 82.989932
F 18.326353 16.729682 82.989932
F 0.262746 3.908650 86.582883
F 0.262746 11.630041 86.582883
F 9.371640 3.860943 86.536423
F 9.371640 11.582335 86.536423
F 18.288228 3.860695 86.629633
F 18.288228 11.582087 86.629633
F 0.344643 3.877510 83.801449
F 0.344644 11.598901 83.801449
F 9.400357 3.860976 83.806298
F 9.400357 11.582367 83.806298
F 18.316822 3.860695 83.899857
F 18.316823 11.582087 83.899857
F 0.369644 1.268721 80.159046
F 0.369644 8.990112 80.159046
F 0.369644 16.711507 80.159045
F 9.438385 1.286601 80.166586
F 9.438385 9.007992 80.166586
F 9.438385 16.729386 80.166586
F 18.354932 1.286897 80.260155
F 18.354932 9.008288 80.260155
F 18.354932 16.729682 80.260155
F 2.651831 7.733719 83.738739
F 2.651831 15.455112 83.738739
F 16.126074 5.147592 80.236814
F 11.630065 7.721426 83.829806
F 11.630065 15.442820 83.829806
F 7.204422 12.867080 80.142066
F 20.545679 7.721391 83.923198
F 20.545679 15.442784 83.923198
F 13.897198 9.008283 80.213469
F 2.684365 5.133760 80.098208
F 2.684365 12.855152 80.098208
F 11.668182 5.147558 80.190106
F 11.668182 12.868951 80.190106
F 20.583786 5.147592 80.283497
F 20.583786 12.868984 80.283497
F 2.653019 5.131195 82.848518
F 2.653019 12.852588 82.848518
F 11.639622 5.147555 82.919931
F 11.639622 12.868947 82.919931
F 20.555207 5.147592 83.013273
F 20.555207 12.868985 83.013273
F 2.618996 7.736876 86.487449
F 2.618996 15.458270 86.487449
F 7.204422 5.145688 80.142066
F 11.601509 7.721426 86.559631
F 11.601509 15.442820 86.559631
F 25.003387 15.442784 83.969881
F 20.517084 7.721391 86.652974
F 20.517084 15.442784 86.652975
F 13.897198 1.286892 80.213469
F 4.930236 1.282806 82.852957
F 4.930236 9.004197 82.852957
F 4.930236 16.725592 82.852957
F 13.868619 1.286892 82.943252
F 13.868619 9.008283 82.943252
F 13.868619 16.729677 82.943252
F 22.784062 1.286897 83.036614
F 22.784062 9.008288 83.036614
F 22.784062 16.729683 83.036615
F 4.893010 3.864531 86.492473
F 4.893010 11.585923 86.492473
F 13.830492 3.860701 86.582954
F 13.830492 11.582092 86.582954
F 22.745937 3.860695 86.676316
F 22.745937 11.582086 86.676316
F 4.923867 3.866352 83.756382
F 4.923867 11.587744 83.756381
F 13.859091 3.860699 83.853171
F 13.859091 11.582091 83.853171
F 22.774532 3.860695 83.946540
F 22.774532 11.582087 83.946540
F 4.960822 1.280966 80.116573
F 4.960822 9.002357 80.116573
F 4.960822 16.723752 80.116573
F 2.794442 0.016622 69.179152
F 7.166440 0.001907 83.781765
F 11.782614 0.000027 69.271010
F 11.601509 0.000035 86.559631
F 2.618996 0.015485 86.487449
F 11.630065 0.000035 83.829806
F 2.651831 0.012328 83.738739
F 2.755896 0.018666 71.933543
F 7.214815 0.001009 79.234164
F 11.753902 0.000047 72.000836
F 7.242502 0.001865 76.502408
F 11.677713 0.000040 79.280232
F 2.686977 0.017391 79.209459
F 11.706325 0.000031 76.550407
F 2.715362 0.015673 76.457494
F 0.475590 1.230207 65.588780
F 0.475590 8.951597 65.588781
F 0.475590 16.672992 65.588781
F 0.236566 1.240953 90.221001
F 0.236566 8.962344 90.221001
F 0.236567 16.683739 90.221001
F 9.333592 1.286661 90.176116
F 9.333592 9.008052 90.176116
F 9.333592 16.729447 90.176116
F 18.250120 1.286897 90.269334
F 18.250120 9.008288 90.269335
F 18.250120 16.729682 90.269335
F 0.210860 3.904346 93.859060
F 0.210860 11.625737 93.859060
F 9.295552 3.860911 93.815803
F 9.295552 11.582303 93.815803
F 18.211995 3.860696 93.909035
F 18.211995 11.582087 93.909036
F 0.295209 3.871714 91.083507
F 0.295209 11.593105 91.083506
F 9.324223 3.860954 91.085712
F 9.324223 11.582346 91.085712
F 18.240590 3.860695 91.179259
F 18.240590 11.582087 91.179259
F 6.912857 0.000196 108.351138
F 7.063597 0.000634 93.792640
F 7.090722 0.001799 91.061234
F 9.362286 1.286626 87.446005
F 9.362286 9.008017 87.446005
F 9.362286 16.729412 87.446005
F 18.278699 1.286897 87.539558
F 18.278699 9.008287 87.539558
F 18.278699 16.729682 87.539558
F 2.583871 7.731765 91.018995
F 2.583871 15.453159 91.018995
F 24.746095 15.442784 108.537864
F 11.553836 7.721426 91.109209
F 11.553836 15.442820 91.109209
F 24.746095 7.721390 108.537863
F 20.469446 7.721391 91.202601
F 20.469446 15.442784 91.202601
F 15.859269 15.442784 105.714722
F 2.617328 5.136233 87.378797
F 2.617328 12.857626 87.378797
F 11.591937 5.147556 87.469508
F 11.591937 12.868948 87.469507
F 20.507554 5.147592 87.562900
F 20.507554 12.868984 87.562899
F 2.585589 5.133298 90.126089
F 2.585589 12.854690 90.126089
F 11.563407 5.147558 90.199332
F 11.563407 12.868950 90.199332
F 20.478974 5.147592 90.292676
F 20.478974 12.868985 90.292676
F 2.552353 7.734491 93.764923
F 2.552353 15.455884 93.764923
F 15.859269 7.721391 105.714722
F 11.525293 7.721423 93.839032
F 11.525293 15.442817 93.839032
F 15.830675 15.442784 108.444499
F 20.440851 7.721391 93.932377
F 20.440851 15.442784 93.932377
F 24.774690 7.721390 105.808088
F 4.856375 1.283465 90.131871
F 4.856375 9.004856 90.131871
F 4.856375 16.726250 90.131871
F 13.792385 1.286891 90.222655
F 13.792386 9.008283 90.222655
F 13.792385 16.729677 90.222655
F 22.707830 1.286897 90.316017
F 22.707830 9.008288 90.316017
F 22.707830 16.729682 90.316017
F 4.820034 3.863655 93.771199
F 4.820034 11.585046 93.771199
F 13.754261 3.860701 93.862356
F 13.754261 11.582092 93.862356
F 22.669705 3.860695 93.955718
F 22.669705 11.582086 93.955719
F 4.849967 3.865937 91.035943
F 4.849967 11.587328 91.035943
F 13.782861 3.860699 91.132574
F 13.782861 11.582090 91.132574
F 22.698299 3.860695 91.225942
F 22.698299 11.582086 91.225942
F 4.886848 1.281432 87.396171
F 4.886848 9.002823 87.396171
F 4.886848 16.724217 87.396171
F 13.820969 1.286893 87.492873
F 13.820969 9.008284 87.492873
F 13.820969 16.729679 87.492873
F 22.736409 1.286897 87.586241
F 22.736409 9.008288 87.586241
F 22.736409 16.729682 87.586241
F 7.090722 7.723191 91.061234
F 7.090722 15.444584 91.061234
F 15.830675 7.721391 108.444499
F 16.011734 7.721391 91.155918
F 16.011734 15.442784 91.155918
F 6.939843 15.444210 105.620271
F 24.927155 7.721390 91.249284
F 24.927155 15.442784 91.249284
F 6.912857 15.442981 108.351138
F 7.128474 5.145706 87.421479
F 7.128475 12.867099 87.421478
F 16.049841 5.147592 87.516216
F 16.049841 12.868984 87.516216
F 24.965262 5.147592 87.609583
F 24.965262 12.868985 87.609582
F 7.101399 5.146879 90.152995
F 7.101399 12.868271 90.152995
F 16.021262 5.147592 90.245993
F 16.021262 12.868984 90.245993
F 24.936682 5.147592 90.339358
F 24.936682 12.868985 90.339359
F 7.063597 7.722025 93.792640
F 7.063597 15.443419 93.792640
F 6.912857 7.721587 108.351138
F 15.983139 7.721391 93.885694
F 15.983139 15.442784 93.885695
F 6.939843 7.722816 105.620272
F 24.898560 7.721390 93.979059
F 24.898560 15.442784 93.979060
F 24.784217 12.868985 104.898162
F 0.184629 1.245255 97.497620
F 0.184629 8.966646 97.497620
F 0.184629 16.688041 97.497620
F 9.257514 1.286697 97.455492
F 9.257514 9.008088 97.455492
F 9.257514 16.729483 97.455493
F 18.173888 1.286897 97.548736
F 18.173888 9.008288 97.548736
F 18.173888 16.729682 97.548737
F 0.158673 3.900351 101.135941
F 0.158673 11.621742 101.135941
F 9.219468 3.860875 101.095180
F 9.219468 11.582267 101.095180
F 18.135763 3.860695 101.188437
F 18.135763 11.582087 101.188437
F 0.246257 3.866320 98.367006
F 0.246258 11.587712 98.367006
F 9.248112 3.860924 98.365133
F 9.248112 11.582315 98.365132
F 18.164357 3.860695 98.458661
F 18.164357 11.582087 98.458661
F 0.270799 1.278314 94.725346
F 0.270799 8.999705 94.725346
F 0.270799 16.721100 94.725346
F 9.286156 1.286653 94.725421
F 9.286156 9.008044 94.725421
F 9.286156 16.729438 94.725421
F 18.202467 1.286897 94.818960
F 18.202467 9.008288 94.818960
F 18.202467 16.729682 94.818960
F 2.517318 7.729746 98.299356
F 2.517318 15.451139 98.299355
F 24.784217 5.147592 104.898162
F 11.477624 7.721423 98.388614
F 11.477624 15.442816 98.388613
F 15.868798 12.868984 104.804797
F 20.393214 7.721391 98.482003
F 20.393214 15.442784 98.482002
F 22.583944 16.729682 102.145045
F 2.550918 5.138203 94.659242
F 2.550918 12.859596 94.659242
F 11.515720 5.147558 94.748911
F 11.515720 12.868950 94.748911
F 20.431321 5.147592 94.842302
F 20.431321 12.868984 94.842302
F 2.519061 5.135525 97.403813
F 2.519061 12.856917 97.403813
F 11.487194 5.147561 97.478731
F 11.487194 12.868954 97.478731
F 20.402741 5.147592 97.572078
F 20.402741 12.868985 97.572078
F 2.486029 7.732381 101.042491
F 2.486029 15.453774 101.042492
F 15.868798 5.147592 104.804797
F 11.449082 7.721419 101.118431
F 11.449082 15.442813 101.118431
F 6.950483 12.868667 104.711522
F 20.364619 7.721391 101.211779
F 20.364619 15.442784 101.211779
F 22.583944 9.008288 102.145045
F 4.783274 1.284294 97.410609
F 4.783274 9.005685 97.410609
F 4.783275 16.727080 97.410609
F 13.716155 1.286891 97.502057
F 13.716155 9.008283 97.502057
F 13.716155 16.729677 97.502057
F 22.631597 1.286897 97.595419
F 22.631597 9.008288 97.595419
F 22.631597 16.729682 97.595419
F 4.746591 3.862928 101.050012
F 4.746591 11.584320 101.050012
F 13.678031 3.860700 101.141758
F 13.678031 11.582092 101.141758
F 22.593472 3.860695 101.235120
F 22.593472 11.582086 101.235120
F 4.776542 3.865377 98.315646
F 4.776542 11.586768 98.315646
F 13.706631 3.860698 98.411976
F 13.706631 11.582090 98.411976
F 22.622067 3.860695 98.505344
F 22.622067 11.582087 98.505344
F 4.813206 1.281922 94.675780
F 4.813206 9.003313 94.675780
F 4.813206 16.724707 94.675780
F 13.744739 1.286894 94.772275
F 13.744739 9.008285 94.772275
F 13.744739 16.729679 94.772275
F 22.660177 1.286897 94.865643
F 22.660177 9.008288 94.865643
F 22.660177 16.729682 94.865643
F 7.015285 7.722999 98.340757
F 7.015285 15.444392 98.340757
F 6.950483 5.147275 104.711521
F 15.935502 7.721391 98.435320
F 15.935502 15.442784 98.435319
F 22.583944 1.286897 102.145045
F 24.850922 7.721390 98.528685
F 24.850922 15.442784 98.528685
F 24.812797 12.868985 102.168386
F 7.053060 5.145911 94.701013
F 7.053060 12.867304 94.701012
F 15.973609 5.147592 94.795619
F 15.973609 12.868984 94.795618
F 24.889030 5.147592 94.888985
F 24.889030 12.868985 94.888985
F 7.025850 5.147054 97.432280
F 7.025850 12.868446 97.432280
F 15.945030 5.147592 97.525395
F 15.945030 12.868984 97.525395
F 24.860450 5.147592 97.618760
F 24.860450 12.868985 97.618761
F 6.988137 7.721822 101.071903
F 6.988137 15.443216 101.071903
F 24.812797 5.147592 102.168386
F 15.906907 7.721391 101.165096
F 15.906907 15.442784 101.165096
F 13.668509 16.729680 102.051677
F 24.822327 7.721390 101.258461
F 24.822327 15.442784 101.258461
F 15.897376 12.868984 102.075020
F 0.133083 1.249216 104.773981
F 0.133083 8.970607 104.773981
F 0.133083 16.692002 104.773981
F 9.181457 1.286740 104.734865
F 9.181457 9.008131 104.734865
F 9.181457 16.729525 104.734865
F 18.097655 1.286897 104.828139
F 18.097655 9.008288 104.828139
F 18.097655 16.729682 104.828139
F 0.107733 3.896414 108.411813
F 0.107733 11.617805 108.411813
F 9.143442 3.860826 108.374548
F 9.143442 11.582217 108.374548
F 18.059530 3.860696 108.467840
F 18.059530 11.582087 108.467840
F 0.197716 3.860561 105.649359
F 0.197716 11.581952 105.649359
F 9.172044 3.860884 105.644560
F 9.172044 11.582275 105.644560
F 18.088125 3.860695 105.738064
F 18.088125 11.582087 105.738063
F 0.221885 1.284210 102.008330
F 0.221885 9.005601 102.008330
F 0.221885 16.726996 102.008330
F 9.210066 1.286687 102.004845
F 9.210066 9.008078 102.004845
F 9.210066 16.729472 102.004845
F 18.126234 1.286896 102.098362
F 18.126234 9.008288 102.098362
F 18.126234 16.729682 102.098362
F 2.450926 7.727508 105.579441
F 2.450926 15.448901 105.579440
F 15.897376 5.147592 102.075021
F 11.401421 7.721416 105.668021
F 11.401421 15.442809 105.668020
F 6.977523 12.867459 101.980507
F 20.316981 7.721390 105.761405
F 20.316981 15.442784 105.761405
F 13.668509 9.008285 102.051678
F 2.483929 5.140334 101.939404
F 2.483929 12.861727 101.939404
F 11.439511 5.147563 102.028317
F 11.439511 12.868956 102.028316
F 20.355089 5.147592 102.121703
F 20.355089 12.868984 102.121703
F 2.453348 5.137769 104.681034
F 2.453348 12.859162 104.681034
F 11.410987 5.147566 104.758130
F 11.410987 12.868959 104.758130
F 20.326509 5.147592 104.851480
F 20.326509 12.868985 104.851480
F 2.420947 7.729968 108.319493
F 2.420947 15.451362 108.319493
F 6.977523 5.146066 101.980507
F 11.372879 7.721414 108.397829
F 11.372879 15.442807 108.397830
F 24.774690 15.442784 105.808087
F 20.288386 7.721391 108.491181
F 20.288386 15.442784 108.491182
F 13.668509 1.286894 102.051677
F 4.710117 1.285076 104.689379
F 4.710117 9.006467 104.689379
F 4.710118 16.727862 104.689379
F 13.639926 1.286892 104.781458
F 13.639927 9.008283 104.781459
F 13.639926 16.729678 104.781459
F 22.555365 1.286897 104.874821
F 22.555365 9.008288 104.874821
F 22.555365 16.729682 104.874821
F 4.673788 3.862067 108.328720
F 4.673788 11.583458 108.328720
F 13.601803 3.860699 108.421159
F 13.601803 11.582091 108.421160
F 22.517240 3.860695 108.514522
F 22.517240 11.582086 108.514523
F 4.703620 3.864685 105.595386
F 4.703620 11.586076 105.595386
F 13.630401 3.860698 105.691379
F 13.630402 11.582089 105.691379
F 22.545834 3.860695 105.784746
F 22.545834 11.582086 105.784746
F 4.740004 1.282542 101.955506
F 4.740004 9.003933 101.955506
F 4.740004 16.725328 101.955506
F 2.583871 0.010374 91.018995
F 6.939843 0.001425 105.620272
F 11.553836 0.000035 91.109209
F 11.372879 0.000022 108.397829
F 2.420947 0.008577 108.319493
F 11.401421 0.000025 105.668021
F 2.450926 0.006117 105.579441
F 2.552353 0.013100 93.764923
F 6.988137 0.000431 101.071903
F 11.525293 0.000032 93.839032
F 7.015285 0.001608 98.340757
F 11.449082 0.000028 101.118431
F 2.486029 0.010990 101.042491
F 11.477624 0.000031 98.388614
F 2.517318 0.008355 98.299356
F 0.319610 1.273150 87.442633
F 0.319610 8.994540 87.442633
F 0.319610 16.715935 87.442633
F 0.082583 1.253131 112.049488
F 0.082583 8.974521 112.049488
F 0.082583 16.695916 112.049488
F 9.105456 1.286795 112.014230
F 9.105456 9.008186 112.014230
F 9.105456 16.729581 112.014230
F 18.021422 1.286897 112.107541
F 18.021423 9.008288 112.107541
F 18.021423 16.729682 112.107541
F 0.057544 3.892476 115.687063
F 0.057544 11.613867 115.687063
F 9.067458 3.860766 115.653907
F 9.067458 11.582157 115.653907
F 17.983298 3.860695 115.747239
F 17.983298 11.582087 115.747239
F 0.149847 3.855114 112.930851
F 0.149847 11.576505 112.930851
F 9.096017 3.860832 112.923996
F 9.096017 11.582223 112.923996
F 18.011893 3.860695 113.017466
F 18.011892 11.582087 113.017466
F 9.134019 1.286733 109.284277
F 9.134019 9.008124 109.284277
F 9.134019 16.729518 109.284277
F 18.050002 1.286897 109.377765
F 18.050002 9.008288 109.377765
F 18.050002 16.729682 109.377765
F 2.385706 7.725145 112.859527
F 2.385706 15.446539 112.859526
F 24.753457 15.177254 130.130914
F 11.325229 7.721407 112.947429
F 11.325229 15.442800 112.947429
F 24.753459 7.455861 130.130914
F 20.240748 7.721391 113.040807
F 20.240748 15.442784 113.040807
F 6.732661 15.415426 127.297585
F 2.418202 5.142645 109.219472
F 2.418202 12.864038 109.219472
F 11.363315 5.147571 109.307725
F 11.363314 12.868964 109.307725
F 20.278856 5.147592 109.401106
F 20.278856 12.868984 109.401106
F 2.388794 5.140319 111.957893
F 2.388794 12.861711 111.957894
F 11.334786 5.147573 112.037529
F 11.334786 12.868965 112.037529
F 20.250277 5.147592 112.130882
F 20.250276 12.868985 112.130883
F 2.356768 7.727322 115.596305
F 2.356768 15.448715 115.596305
F 15.838038 15.177254 130.037549
F 11.296681 7.721406 115.677224
F 11.296682 15.442800 115.677224
F 15.838039 7.455862 130.037549
F 20.212154 7.721391 115.770580
F 20.212154 15.442784 115.770580
F 6.732661 7.694033 127.297586
F 4.637595 1.286000 111.968048
F 4.637595 9.007391 111.968048
F 4.637595 16.728785 111.968048
F 13.563700 1.286893 112.060860
F 13.563700 9.008284 112.060861
F 13.563700 16.729679 112.060861
F 22.479132 1.286897 112.154224
F 22.479132 9.008288 112.154224
F 22.479132 16.729682 112.154224
F 4.601449 3.861111 115.607382
F 4.601449 11.582503 115.607383
F 13.525577 3.860698 115.700557
F 13.525577 11.582089 115.700557
F 22.441007 3.860695 115.793921
F 22.441007 11.582086 115.793921
F 4.631196 3.863855 112.875228
F 4.631196 11.585246 112.875228
F 13.554173 3.860697 112.970782
F 13.554173 11.582088 112.970782
F 22.469602 3.860695 113.064149
F 22.469602 11.582087 113.064149
F 4.667347 1.283307 109.235292
F 4.667347 9.004698 109.235292
F 4.667347 16.726092 109.235292
F 13.592280 1.286895 109.331081
F 13.592280 9.008286 109.331081
F 13.592280 16.729681 109.331081
F 22.507712 1.286897 109.424448
F 22.507712 9.008287 109.424448
F 22.507712 16.729682 109.424448
F 6.864617 7.722571 112.899835
F 6.864617 15.443964 112.899835
F 6.921888 15.178234 129.944497
F 15.783037 7.721391 112.994124
F 15.783037 15.442784 112.994124
F 22.356133 16.728741 123.946091
F 24.698457 7.721390 113.087490
F 24.698457 15.442784 113.087490
F 6.921888 7.456841 129.944497
F 6.902200 5.146283 109.260049
F 6.902200 12.867676 109.260049
F 15.821144 5.147592 109.354423
F 15.821144 12.868984 109.354423
F 24.736565 5.147592 109.447789
F 24.736565 12.868985 109.447789
F 6.875282 5.147522 111.990753
F 6.875282 12.868915 111.990753
F 15.792566 5.147592 112.084200
F 15.792566 12.868984 112.084200
F 24.707985 5.147592 112.177565
F 24.707985 12.868985 112.177565
F 6.837724 7.721327 115.630364
F 6.837724 15.442721 115.630364
F 24.569205 12.846318 126.666402
F 15.754443 7.721391 115.723897
F 15.754443 15.442784 115.723897
F 22.356133 9.007346 123.946091
F 24.669862 7.721390 115.817262
F 24.669862 15.442784 115.817262
F 24.569205 5.124925 126.666402
F 0.032473 1.257323 119.324634
F 0.032473 8.978714 119.324634
F 0.032473 16.700109 119.324634
F 9.029482 1.286856 119.293262
F 9.029482 9.008247 119.293262
F 9.029482 16.729641 119.293262
F 17.945194 1.286895 119.386615
F 17.945194 9.008286 119.386615
F 17.945194 16.729680 119.386615
F 0.003471 3.887324 122.959482
F 0.003471 11.608716 122.959482
F 8.991729 3.860253 122.924286
F 8.991729 11.581645 122.924286
F 17.907393 3.860239 123.017648
F 17.907393 11.581630 123.017648
F 0.101917 3.849611 120.211928
F 0.101917 11.571002 120.211928
F 9.020056 3.860761 120.200810
F 9.020056 11.582152 120.200809
F 17.935692 3.860686 120.294236
F 17.935692 11.582077 120.294236
F 0.126067 1.295188 116.571607
F 0.126067 9.016579 116.571607
F 0.126067 16.737974 116.571606
F 9.058012 1.286790 116.563664
F 9.058012 9.008181 116.563664
F 9.058012 16.729576 116.563664
F 17.973770 1.286897 116.657114
F 17.973770 9.008288 116.657114
F 17.973770 16.729682 116.657114
F 2.320508 7.722771 120.139009
F 2.320508 15.444164 120.139009
F 15.653787 12.846318 126.573037
F 11.249074 7.721388 120.224207
F 11.249074 15.442781 120.224206
F 15.653787 5.124925 126.573037
F 20.164548 7.721381 120.317577
F 20.164548 15.442775 120.317577
F 22.356133 1.285955 123.946091
F 2.353303 5.145037 116.499704
F 2.353303 12.866430 116.499704
F 11.287127 5.147581 116.587081
F 11.287127 12.868973 116.587081
F 20.202624 5.147592 116.680456
F 20.202624 12.868984 116.680455
F 2.324514 5.142954 119.234777
F 2.324514 12.864347 119.234778
F 11.258596 5.147579 119.316597
F 11.258596 12.868971 119.316598
F 20.174048 5.147590 119.409956
F 20.174048 12.868983 119.409956
F 2.288128 7.724754 122.869995
F 2.288128 15.446148 122.869996
F 6.737935 12.847070 126.479111
F 11.220818 7.720942 122.947629
F 11.220818 15.442335 122.947629
F 6.737935 5.125677 126.479111
F 20.136249 7.720934 123.040990
F 20.136249 15.442327 123.040990
F 13.440711 16.728741 123.852725
F 4.565198 1.286921 119.246569
F 4.565198 9.008312 119.246569
F 4.565198 16.729706 119.246569
F 13.487478 1.286893 119.339933
F 13.487478 9.008284 119.339933
F 13.487478 16.729678 119.339933
F 22.402904 1.286895 119.433297
F 22.402904 9.008286 119.433297
F 22.402904 16.729681 119.433297
F 4.527106 3.860732 122.878785
F 4.527106 11.582124 122.878785
F 13.449678 3.860240 122.970966
F 13.449678 11.581632 122.970966
F 22.365103 3.860238 123.064331
F 22.365103 11.581630 123.064331
F 4.558904 3.863028 120.153044
F 4.558904 11.584419 120.153044
F 13.477977 3.860686 120.247553
F 13.477977 11.582078 120.247553
F 22.393401 3.860686 120.340919
F 22.393401 11.582077 120.340919
F 4.595108 1.284191 116.515164
F 4.595108 9.005582 116.515164
F 4.595108 16.726977 116.515164
F 13.516053 1.286896 116.610431
F 13.516053 9.008287 116.610431
F 13.516053 16.729682 116.610431
F 22.431480 1.286897 116.703797
F 22.431480 9.008288 116.703797
F 22.431480 16.729682 116.703797
F 6.789516 7.722292 120.176781
F 6.789516 15.443685 120.176781
F 24.584986 12.868043 123.969432
F 15.706837 7.721381 120.270895
F 15.706837 15.442775 120.270894
F 13.440711 9.007347 123.852725
F 24.622256 7.721381 120.364260
F 24.622256 15.442774 120.364260
F 24.584986 5.146651 123.969432
F 6.827040 5.146547 116.539582
F 6.827040 12.867940 116.539581
F 15.744913 5.147592 116.633773
F 15.744913 12.868984 116.633772
F 24.660333 5.147592 116.727138
F 24.660333 12.868985 116.727138
F 6.800164 5.147776 119.269690
F 6.800164 12.869169 119.269690
F 15.716338 5.147590 119.363273
F 15.716338 12.868983 119.363273
F 24.631756 5.147591 119.456638
F 24.631756 12.868983 119.456638
F 6.762935 7.720571 122.900569
F 6.762935 15.441964 122.900569
F 15.669567 12.868043 123.876066
F 15.678538 7.720934 122.994307
F 15.678538 15.442327 122.994307
F 13.440711 1.285956 123.852725
F 24.593958 7.720934 123.087672
F 24.593958 15.442327 123.087672
F 15.669567 5.146651 123.876066
F 6.789516 0.000901 120.176781
F 6.864617 0.001180 112.899835
F 4.523338 16.726670 123.758223
F 8.967057 1.264253 126.503024
F 8.967057 8.985644 126.503024
F 8.967057 16.707038 126.503025
F 17.882643 1.264230 126.596378
F 17.882643 8.985621 126.596378
F 17.882643 16.707015 126.596379
F 15.649466 15.414413 127.391349
F 24.564885 15.414412 127.484715
F 15.649466 7.693019 127.391350
F 24.564885 7.693019 127.484715
F 9.151448 3.595192 129.967523
F 9.151447 11.316583 129.967523
F 18.066895 3.595166 130.060890
F 18.066894 11.316557 130.060890
F 0.055035 3.849737 127.482824
F 0.055035 11.571128 127.482824
F 8.962735 3.832446 127.321253
F 8.962735 11.553837 127.321253
F 17.878320 3.832324 127.414691
F 17.878320 11.553715 127.414691
F 0.074883 1.302497 123.849169
F 0.074883 9.023888 123.849169
F 0.074883 16.745282 123.849169
F 8.982904 1.285906 123.806011
F 8.982903 9.007297 123.806012
F 8.982903 16.728691 123.806012
F 17.898423 1.285955 123.899408
F 17.898423 9.007346 123.899408
F 17.898423 16.728741 123.899408
F 2.268477 7.694787 127.266141
F 2.268477 15.416181 127.266141
F 4.523338 9.005275 123.758223
F 11.191727 7.693019 127.344667
F 11.191727 15.414412 127.344666
F 4.523338 1.283884 123.758223
F 20.107176 7.693019 127.438032
F 20.107176 15.414412 127.438032
F 22.336029 11.553715 127.461374
F 2.284504 5.144501 123.756998
F 2.284504 12.865894 123.756998
F 11.211813 5.146647 123.829380
F 11.211813 12.868040 123.829380
F 20.127278 5.146651 123.922749
F 20.127278 12.868043 123.922749
F 2.249150 5.113940 126.469036
F 2.249150 12.835333 126.469036
F 11.196078 5.124918 126.526358
F 11.196078 12.846311 126.526358
F 20.111497 5.124925 126.619720
F 20.111497 12.846318 126.619720
F 2.413904 7.533346 129.927862
F 2.413904 15.254739 129.927862
F 6.752449 12.867180 123.781912
F 11.380330 7.455859 129.990867
F 11.380329 15.177253 129.990868
F 6.752449 5.145788 123.781912
F 20.295752 7.455863 130.084232
F 20.295750 15.177255 130.084232
F 22.336029 3.832323 127.461374
F 4.503373 1.263726 126.456787
F 4.503373 8.985117 126.456787
F 4.503373 16.706511 126.456787
F 13.424930 1.264228 126.549697
F 13.424930 8.985619 126.549697
F 13.424930 16.707014 126.549697
F 22.340352 1.264230 126.643061
F 22.340352 8.985621 126.643061
F 22.340352 16.707015 126.643061
F 4.686111 3.606690 129.923644
F 4.686110 11.328081 129.923644
F 13.609182 3.595165 130.014208
F 13.609181 11.316556 130.014208
F 22.524603 3.595165 130.107573
F 22.524602 11.316556 130.107573
F 4.502798 3.834287 127.274302
F 4.502798 11.555678 127.274302
F 13.420611 3.832322 127.368009
F 13.420611 11.553714 127.368009
F 2.385706 0.003754 112.859527
F 2.288128 0.003363 122.869996
F 11.325229 0.000016 112.947429
F 2.320508 0.001380 120.139009
F 2.356768 0.005931 115.596305
F 11.296681 0.000015 115.677224
F 0.173704 1.289772 109.290175
F 0.173704 9.011163 109.290175
F 0.173704 16.732558 109.290174
F 1.320544 24.491278 2.863233
F 1.320544 32.212669 2.863233
F 10.230325 24.479393 2.984756
F 10.230325 32.200784 2.984756
F 19.146019 24.479448 3.078087
F 19.146019 32.200839 3.078087
F 1.308988 27.013372 6.392161
F 1.308989 34.734762 6.392161
F 1.308989 19.291979 6.392161
F 10.210163 27.025863 6.500034
F 25.699008 28.311771 17.545336
F 10.210163 19.304470 6.500034
F 19.125899 27.025816 6.593370
F 16.783588 20.590379 17.451970
F 19.125899 19.304423 6.593370
F 1.310764 27.040776 3.711652
F 16.783588 28.311771 17.451971
F 1.310765 19.319383 3.711652
F 10.225934 27.047587 3.803004
F 7.866977 20.590052 17.358803
F 10.225934 19.326194 3.803004
F 19.141696 27.047542 3.896399
F 7.866977 28.311443 17.358803
F 19.141696 19.326149 3.896399
F 1.049546 24.822388 0.234186
F 7.828854 30.885898 20.998504
F 1.049545 32.543779 0.234186
F 25.699007 20.590380 17.545336
F 10.042003 24.716609 0.338519
F 10.042003 32.438000 0.338519
F 18.957425 24.716603 0.431888
F 18.957424 32.437994 0.431888
F 3.527866 30.905225 3.727255
F 3.527866 23.183834 3.727255
F 12.455073 30.908255 3.826364
F 12.455073 23.186864 3.826364
F 21.370552 30.908237 3.919741
F 21.370552 23.186846 3.919741
F 3.343610 28.603746 0.257765
F 3.343611 20.882355 0.257764
F 12.270858 28.577298 0.361868
F 12.270859 20.855907 0.361867
F 21.186280 28.577299 0.455230
F 21.186281 20.855908 0.455230
F 3.533692 28.343075 2.903320
F 3.533692 20.621684 2.903320
F 12.459375 28.340121 3.008082
F 12.459375 20.618730 3.008082
F 21.374873 28.340143 3.101428
F 21.374873 20.618752 3.101428
F 3.514865 30.881844 6.423010
F 3.514865 23.160453 6.423010
F 12.439270 30.886529 6.523357
F 12.439270 23.165138 6.523357
F 21.354755 30.886511 6.616711
F 21.354755 23.165120 6.616711
F 5.768429 24.477576 2.940238
F 5.768429 32.198967 2.940238
F 14.688301 24.479446 3.031406
F 14.688301 32.200837 3.031406
F 23.603729 24.479448 3.124770
F 23.603729 32.200839 3.124770
F 5.747147 27.028139 6.454641
F 25.660885 23.164179 21.185037
F 5.747147 19.306747 6.454641
F 14.668180 27.025818 6.546688
F 25.727587 20.590380 14.815563
F 14.668180 19.304425 6.546688
F 23.583609 27.025816 6.640052
F 25.727587 28.311771 14.815563
F 23.583608 19.304423 6.640052
F 5.762735 27.049905 3.754424
F 16.812168 20.590379 14.722197
F 5.762735 19.328513 3.754423
F 14.683976 27.047544 3.849715
F 16.812168 28.311771 14.722198
F 14.683976 19.326152 3.849715
F 23.599405 27.047542 3.943082
F 7.895560 20.590052 14.628610
F 23.599405 19.326149 3.943082
F 5.582877 24.719644 0.292069
F 5.582876 32.441035 0.292069
F 14.499716 24.716604 0.385206
F 14.499716 32.437995 0.385206
F 23.415137 24.716605 0.478571
F 23.415136 32.437996 0.478571
F 7.996473 30.908369 3.779664
F 7.996473 23.186978 3.779664
F 16.912841 30.908237 3.873058
F 16.912841 23.186846 3.873058
F 25.828261 30.908237 3.966424
F 25.828261 23.186846 3.966424
F 7.813136 28.577440 0.315220
F 7.813137 20.856049 0.315220
F 16.728568 28.577298 0.408547
F 16.728569 20.855907 0.408547
F 25.643990 28.577301 0.501913
F 25.643991 20.855910 0.501913
F 8.000447 28.339724 2.961730
F 8.000447 20.618332 2.961730
F 16.917162 28.340143 3.054745
F 16.917162 20.618752 3.054746
F 25.832581 28.340144 3.148111
F 25.832581 20.618752 3.148111
F 7.980414 30.886850 6.476921
F 7.980414 23.165458 6.476921
F 16.897044 30.886511 6.570028
F 16.897044 23.165120 6.570028
F 25.812463 30.886511 6.663394
F 25.812463 23.165120 6.663394
F 1.277806 24.466781 9.997480
F 1.277806 32.188172 9.997480
F 10.172921 24.451040 10.105204
F 10.172921 32.172431 10.105204
F 19.088646 24.451085 10.198542
F 19.088646 32.172476 10.198542
F 1.240174 27.008829 13.635272
F 1.240175 34.730220 13.635272
F 1.240175 19.287436 13.635272
F 10.134826 27.024920 13.742325
F 7.895560 28.311443 14.628610
F 10.134826 19.303527 13.742325
F 19.050552 27.024874 13.835663
F 19.050552 34.746266 13.835663
F 19.050552 19.303482 13.835663
F 1.268398 27.008800 10.933329
F 1.268398 34.730191 10.933329
F 1.268398 19.287407 10.933329
F 10.163418 27.024922 11.012764
F 25.689480 23.164178 18.455261
F 10.163418 19.303529 11.012764
F 19.079144 27.024876 11.106163
F 19.079144 34.746268 11.106163
F 19.079144 19.303484 11.106163
F 1.302793 24.465939 7.298851
F 1.302793 32.187329 7.298851
F 10.201201 24.451487 7.381734
F 10.201201 32.172878 7.381734
F 19.116929 24.451532 7.475129
F 19.116929 32.172923 7.475129
F 3.468091 30.880465 10.945952
F 3.468091 23.159074 10.945952
F 12.392518 30.885589 11.036126
F 12.392518 23.164198 11.036126
F 21.308000 30.885571 11.129505
F 21.308000 23.164180 11.129505
F 3.505403 28.317136 7.314247
F 3.505404 20.595745 7.314247
F 12.430298 28.312209 7.405092
F 12.430298 20.590818 7.405091
F 21.345783 28.312228 7.498471
F 21.345783 20.590836 7.498470
F 3.477744 28.316941 10.031699
F 3.477744 20.595550 10.031699
F 12.402018 28.311762 10.128529
F 12.402017 20.590371 10.128529
F 21.317500 28.311780 10.221883
F 21.317500 20.590389 10.221883
F 3.439615 30.880425 13.668849
F 3.439615 23.159034 13.668849
F 12.363925 30.885587 13.765651
F 12.363925 23.164196 13.765651
F 21.279408 30.885570 13.859005
F 21.279408 23.164179 13.859005
F 5.710087 24.448763 10.059965
F 5.710087 32.170154 10.059965
F 14.630928 24.451083 10.151860
F 14.630928 32.172474 10.151860
F 23.546356 24.451085 10.245224
F 23.546356 32.172476 10.245224
F 5.672027 27.027185 13.697142
F 25.660885 30.885569 21.185037
F 5.672027 19.305792 13.697142
F 14.592834 27.024876 13.788982
F 14.592834 34.746267 13.788982
F 14.592834 19.303484 13.788982
F 23.508262 27.024874 13.882346
F 23.508262 34.746266 13.882346
F 23.508262 19.303482 13.882346
F 5.700660 27.027181 10.964477
F 16.745465 23.164179 21.091672
F 5.700660 19.305788 10.964477
F 14.621426 27.024878 11.059479
F 25.689480 30.885569 18.455261
F 14.621426 19.303485 11.059479
F 23.536853 27.024876 11.152846
F 23.536853 34.746267 11.152846
F 23.536853 19.303483 11.152846
F 5.738183 24.449158 7.333232
F 5.738183 32.170549 7.333232
F 14.659211 24.451530 7.428445
F 14.659211 32.172922 7.428445
F 23.574639 24.451533 7.521812
F 23.574639 32.172923 7.521812
F 7.933678 30.885901 10.989231
F 7.933678 23.164510 10.989231
F 16.850289 30.885572 11.082822
F 16.850289 23.164180 11.082822
F 25.765708 30.885571 11.176188
F 25.765708 23.164180 11.176188
F 7.971394 28.311868 7.358169
F 7.971394 20.590476 7.358168
F 16.888072 28.312227 7.451788
F 16.888072 20.590836 7.451788
F 25.803492 28.312228 7.545153
F 25.803492 20.590837 7.545153
F 7.943175 28.311450 10.082025
F 7.943175 20.590059 10.082025
F 16.859789 28.311780 10.175200
F 16.859789 20.590389 10.175200
F 25.775208 28.311781 10.268565
F 25.775208 20.590389 10.268566
F 7.905085 30.885898 13.719154
F 7.905085 23.164507 13.719154
F 16.821697 30.885570 13.812322
F 16.821697 23.164179 13.812322
F 25.737117 30.885569 13.905687
F 25.737117 23.164179 13.905687
F 1.202084 24.467125 17.274941
F 1.202084 32.188516 17.274941
F 10.096720 24.451030 17.381973
F 10.096720 32.172421 17.381973
F 19.012445 24.451075 17.475312
F 19.012445 32.172466 17.475312
F 1.163957 27.008826 20.914643
F 1.163957 34.730217 20.914643
F 1.163957 19.287433 20.914643
F 10.058594 27.024920 21.021674
F 16.774060 23.164179 18.361895
F 10.058594 19.303527 21.021675
F 18.974320 27.024874 21.115013
F 18.974320 34.746266 21.115013
F 18.974320 19.303482 21.115013
F 1.192263 27.008826 18.212571
F 1.192264 34.730217 18.212571
F 1.192264 19.287433 18.212571
F 10.087190 27.024920 18.291838
F 16.774060 30.885570 18.361895
F 10.087190 19.303527 18.291838
F 19.002915 27.024874 18.385236
F 19.002915 34.746266 18.385236
F 19.002915 19.303482 18.385236
F 1.230370 24.467124 14.572872
F 1.230370 32.188515 14.572872
F 10.125300 24.451030 14.652140
F 10.125300 32.172421 14.652140
F 19.041025 24.451076 14.745539
F 19.041024 32.172466 14.745539
F 3.391913 30.880421 18.225078
F 3.391912 23.159030 18.225078
F 12.316289 30.885587 18.315200
F 12.316289 23.164196 18.315200
F 21.231771 30.885570 18.408578
F 21.231771 23.164179 18.408578
F 3.430018 28.316919 14.585379
F 3.430018 20.595528 14.585379
F 12.354396 28.311753 14.675502
F 12.354395 20.590362 14.675502
F 21.269879 28.311771 14.768881
F 21.269879 20.590380 14.768880
F 3.401510 28.316920 17.308503
F 3.401510 20.595528 17.308503
F 12.325817 28.311753 17.405299
F 12.325817 20.590362 17.405299
F 21.241299 28.311771 17.498653
F 21.241299 20.590380 17.498653
F 3.363387 30.880421 20.948204
F 3.363387 23.159030 20.948204
F 12.287693 30.885587 21.045000
F 12.287693 23.164196 21.045000
F 21.203176 30.885570 21.138354
F 21.203176 23.164179 21.138354
F 5.633920 24.448765 17.336790
F 5.633920 32.170156 17.336790
F 14.554728 24.451074 17.428630
F 14.554727 32.172465 17.428630
F 23.470155 24.451076 17.521995
F 23.470155 32.172467 17.521995
F 5.595795 27.027185 20.976491
F 16.745465 30.885570 21.091672
F 5.595795 19.305793 20.976491
F 14.516602 27.024876 21.068331
F 14.516602 34.746268 21.068331
F 14.516602 19.303484 21.068331
F 23.432030 27.024874 21.161695
F 23.432030 34.746265 21.161696
F 23.432030 19.303482 21.161696
F 5.624423 27.027185 18.243549
F 7.828853 23.164506 20.998504
F 5.624423 19.305793 18.243549
F 14.545197 27.024876 18.338553
F 14.545197 34.746267 18.338553
F 14.545197 19.303484 18.338552
F 23.460625 27.024874 18.431919
F 23.460625 34.746266 18.431919
F 23.460625 19.303482 18.431919
F 5.662532 24.448765 14.603852
F 5.662532 32.170156 14.603852
F 14.583306 24.451074 14.698855
F 14.583306 32.172465 14.698855
F 23.498734 24.451076 14.792222
F 23.498734 32.172467 14.792222
F 7.857453 30.885898 18.268308
F 7.857453 23.164507 18.268308
F 1.125854 24.467120 24.554344
F 1.125854 32.188511 24.554344
F 10.020488 24.451030 24.661376
F 10.020488 32.172421 24.661376
F 18.936213 24.451076 24.754714
F 18.936213 32.172467 24.754714
F 1.087787 27.008759 28.193836
F 1.087788 34.730150 28.193836
F 1.087788 19.287366 28.193836
F 9.982357 27.024921 28.301083
F 1.154139 32.188514 21.852272
F 9.982357 19.303528 28.301083
F 18.898088 27.024874 28.394415
F 18.898088 34.746266 28.394416
F 18.898088 19.303482 28.394416
F 1.116045 27.008824 25.491922
F 1.116046 34.730215 25.491922
F 1.116046 19.287431 25.491922
F 10.010957 27.024920 25.571241
F 1.154140 24.467124 21.852272
F 10.010957 19.303527 25.571241
F 18.926683 27.024874 25.664639
F 18.926683 34.746266 25.664639
F 18.926683 19.303482 25.664639
F 0.642134 24.363849 43.675525
F 0.642134 32.085239 43.675525
F 10.049067 24.451030 21.931539
F 10.049067 32.172421 21.931539
F 18.964792 24.451076 22.024938
F 18.964792 32.172467 22.024938
F 3.315671 30.880407 25.504564
F 3.315671 23.159016 25.504564
F 12.240057 30.885587 25.594602
F 12.240057 23.164196 25.594602
F 21.155539 30.885570 25.687981
F 21.155539 23.164179 25.687981
F 3.353787 28.316920 21.864779
F 3.353787 20.595529 21.864779
F 12.278163 28.311753 21.954901
F 12.278163 20.590362 21.954901
F 21.193646 28.311771 22.048279
F 21.193646 20.590380 22.048279
F 3.325281 28.316923 24.587905
F 3.325281 20.595532 24.587905
F 12.249584 28.311753 24.684702
F 12.249584 20.590362 24.684702
F 21.165066 28.311771 24.778056
F 21.165066 20.590380 24.778056
F 3.287078 30.880291 28.227945
F 3.287078 23.158900 28.227945
F 12.211461 30.885587 28.324403
F 12.211461 23.164196 28.324403
F 21.126944 30.885570 28.417757
F 21.126944 23.164179 28.417757
F 5.557683 24.448766 24.616201
F 5.557683 32.170157 24.616201
F 14.478495 24.451074 24.708033
F 14.478495 32.172465 24.708033
F 23.393922 24.451076 24.801397
F 23.393922 32.172467 24.801397
F 5.519401 27.027260 28.256159
F 25.432187 23.164179 43.023243
F 5.519401 19.305867 28.256159
F 14.440369 27.024876 28.347734
F 14.440369 34.746267 28.347734
F 14.440369 19.303484 28.347734
F 23.355797 27.024874 28.441098
F 23.355797 34.746265 28.441098
F 23.355797 19.303482 28.441098
F 5.548174 27.027194 25.523012
F 25.432187 30.885569 43.023243
F 5.548174 19.305801 25.523011
F 14.468965 27.024876 25.617956
F 14.468965 34.746267 25.617955
F 14.468965 19.303483 25.617955
F 23.384392 27.024874 25.711322
F 23.384392 34.746265 25.711322
F 23.384392 19.303482 25.711322
F 5.586299 24.448765 21.883252
F 5.586300 32.170156 21.883252
F 14.507074 24.451074 21.978254
F 14.507074 32.172465 21.978254
F 23.422502 24.451076 22.071621
F 23.422502 32.172467 22.071621
F 7.781220 30.885898 25.547711
F 7.781220 23.164507 25.547711
F 16.697828 30.885570 25.641298
F 16.697828 23.164179 25.641298
F 25.613247 30.885569 25.734664
F 25.613247 23.164178 25.734664
F 7.819327 28.311443 21.908009
F 7.819327 20.590051 21.908009
F 16.735935 28.311771 22.001597
F 16.735935 20.590379 22.001596
F 25.651355 28.311771 22.094962
F 25.651355 20.590380 22.094962
F 7.790741 28.311442 24.638208
F 7.790741 20.590050 24.638209
F 16.707356 28.311771 24.731373
F 16.707356 20.590379 24.731373
F 25.622775 28.311771 24.824738
F 25.622775 20.590380 24.824738
F 7.752614 30.885900 28.277915
F 7.752614 23.164509 28.277915
F 16.669232 30.885570 28.371074
F 16.669233 23.164179 28.371074
F 25.584652 30.885569 28.464439
F 25.584652 23.164179 28.464439
F 1.048826 24.479724 31.836250
F 1.048826 32.201114 31.836250
F 9.944237 24.451022 31.940796
F 9.944237 32.172413 31.940796
F 18.859980 24.451075 32.034116
F 18.859980 32.172467 32.034116
F 1.005018 26.956110 35.480201
F 1.005018 34.677501 35.480201
F 1.005019 19.234718 35.480201
F 9.906093 27.024943 35.580508
F 25.470310 28.311771 39.383542
F 9.906093 19.303551 35.580509
F 18.821855 27.024874 35.673817
F 18.821855 34.746266 35.673817
F 18.821855 19.303482 35.673817
F 0.917387 27.058947 32.756228
F 16.554890 20.590379 39.290177
F 0.917397 19.337551 32.756229
F 9.934594 27.024951 32.850624
F 16.554890 28.311771 39.290177
F 9.934594 19.303558 32.850624
F 18.850450 27.024874 32.944041
F 18.850450 34.746266 32.944041
F 18.850450 19.303482 32.944041
F 1.077925 24.467253 29.132567
F 1.077925 32.188644 29.132567
F 9.972834 24.451029 29.210944
F 9.972834 32.172421 29.210944
F 18.888559 24.451076 29.304340
F 18.888559 32.172467 29.304340
F 3.236024 30.882399 32.789702
F 3.236024 23.161008 32.789702
F 12.163823 30.885588 32.874004
F 12.163823 23.164197 32.874004
F 21.079306 30.885570 32.967383
F 21.079306 23.164179 32.967382
F 3.277097 28.316802 29.146052
F 3.277097 20.595411 29.146052
F 12.201931 28.311753 29.234303
F 12.201930 20.590362 29.234303
F 21.117414 28.311771 29.327682
F 21.117414 20.590380 29.327681
F 3.231071 28.311276 31.873971
F 3.231072 20.589885 31.873970
F 12.173333 28.311751 31.964105
F 12.173333 20.590359 31.964105
F 21.088834 28.311771 32.057458
F 21.088834 20.590380 32.057458
F 3.139454 30.899510 35.527500
F 3.139454 23.178119 35.527500
F 12.135176 30.885593 35.603808
F 12.135176 23.164202 35.603808
F 21.050711 30.885570 35.697158
F 21.050711 23.164179 35.697158
F 5.480827 24.448294 31.896460
F 5.480827 32.169685 31.896460
F 14.402262 24.451074 31.987435
F 14.402262 32.172465 31.987435
F 23.317690 24.451076 32.080799
F 23.317690 32.172467 32.080799
F 5.442220 27.028351 35.536543
F 16.516766 23.164179 42.929878
F 5.442220 19.306959 35.536543
F 14.364136 27.024876 35.627136
F 14.364137 34.746268 35.627136
F 14.364137 19.303484 35.627136
F 23.279565 27.024874 35.720500
F 23.279565 34.746265 35.720500
F 23.279565 19.303482 35.720500
F 5.468177 27.027467 32.802478
F 16.516766 30.885570 42.929878
F 5.468177 19.306074 32.802478
F 14.392730 27.024876 32.897357
F 14.392730 34.746268 32.897357
F 14.392730 19.303484 32.897357
F 23.308159 27.024874 32.990724
F 23.308159 34.746266 32.990724
F 23.308159 19.303482 32.990724
F 5.510030 24.448727 29.162829
F 5.510030 32.170118 29.162829
F 14.430841 24.451074 29.257656
F 14.430841 32.172465 29.257656
F 23.346269 24.451076 29.351023
F 23.346269 32.172467 29.351023
F 7.704912 30.885882 32.827235
F 7.704912 23.164491 32.827235
F 16.621595 30.885570 32.920700
F 16.621595 23.164179 32.920700
F 25.537015 30.885569 33.014066
F 25.537015 23.164178 33.014065
F 7.743078 28.311441 29.187448
F 7.743078 20.590049 29.187448
F 16.659703 28.311771 29.280999
F 16.659703 20.590379 29.280999
F 25.575122 28.311771 29.374365
F 25.575122 20.590380 29.374364
F 7.713656 28.311220 31.917774
F 7.713656 20.589829 31.917774
F 16.631123 28.311771 32.010775
F 16.631123 20.590379 32.010775
F 25.546542 28.311771 32.104140
F 25.546542 20.590380 32.104140
F 7.673462 30.886645 35.557842
F 7.673462 23.165254 35.557841
F 16.593000 30.885570 35.650476
F 16.593000 23.164179 35.650476
F 25.508420 30.885569 35.743841
F 25.508420 23.164179 35.743841
F 0.974157 24.527633 39.103500
F 0.974157 32.249024 39.103500
F 9.867974 24.450991 39.220216
F 9.867974 32.172382 39.220216
F 18.783748 24.451076 39.313518
F 18.783748 32.172467 39.313518
F 0.939023 26.939351 42.746335
F 0.939024 34.660742 42.746335
F 0.939024 19.217958 42.746335
F 9.829841 27.024970 42.859918
F 7.633573 20.588826 39.197882
F 9.829841 19.303577 42.859918
F 18.745623 27.024874 42.953220
F 18.745623 34.746266 42.953220
F 18.745623 19.303482 42.953220
F 0.681238 27.112302 40.031755
F 7.594218 23.166068 42.837822
F 0.681239 19.390910 40.031755
F 9.857779 27.025079 40.129929
F 7.633573 28.310217 39.197881
F 9.857779 19.303687 40.129928
F 18.774218 27.024874 40.223444
F 18.774218 34.746266 40.223443
F 18.774218 19.303482 40.223443
F 0.669887 24.344683 36.383942
F 0.669887 32.066074 36.383942
F 9.896201 24.450941 36.490281
F 9.896201 32.172332 36.490281
F 18.812327 24.451076 36.583742
F 18.812327 32.172466 36.583742
F 3.149828 30.888782 40.069235
F 3.149828 23.167391 40.069235
F 12.087591 30.885590 40.153407
F 12.087591 23.164199 40.153407
F 21.003073 30.885570 40.246785
F 21.003074 23.164179 40.246785
F 3.192603 28.309407 36.432091
F 3.192603 20.588016 36.432092
F 12.125697 28.311752 36.513705
F 12.125697 20.590360 36.513705
F 21.041181 28.311771 36.607083
F 21.041181 20.590380 36.607083
F 3.093042 28.296772 39.170349
F 3.093043 20.575381 39.170350
F 12.097025 28.311742 39.243512
F 12.097025 20.590351 39.243513
F 21.012601 28.311771 39.336860
F 21.012602 20.590380 39.336860
F 3.045864 30.901747 42.811786
F 3.045864 23.180356 42.811786
F 12.058862 30.885604 42.883218
F 12.058862 23.164213 42.883218
F 20.974479 30.885570 42.976561
F 20.974479 23.164179 42.976561
F 5.403689 24.447312 39.176671
F 5.403689 32.168703 39.176671
F 14.326030 24.451074 39.266837
F 14.326030 32.172465 39.266837
F 23.241457 24.451076 39.360201
F 23.241457 32.172467 39.360201
F 5.365160 27.028758 42.816377
F 7.594218 30.887459 42.837821
F 5.365160 19.307366 42.816377
F 14.287904 27.024876 42.906538
F 14.287904 34.746268 42.906538
F 14.287904 19.303484 42.906539
F 23.203332 27.024874 42.999902
F 23.203332 34.746265 42.999902
F 23.203332 19.303482 42.999902
F 5.375872 27.030120 40.080229
F 25.470310 20.590380 39.383542
F 5.375872 19.308727 40.080229
F 14.316489 27.024878 40.176758
F 25.498890 20.590380 36.653766
F 14.316489 19.303485 40.176758
F 23.231927 27.024874 40.270126
F 23.231927 34.746265 40.270126
F 23.231927 19.303482 40.270126
F 5.419848 24.447849 36.441873
F 5.419848 32.169240 36.441873
F 14.354603 24.451073 36.537057
F 14.354603 32.172464 36.537057
F 23.270037 24.451076 36.630425
F 23.270037 32.172467 36.630425
F 7.628576 30.885766 40.106802
F 7.628575 23.164375 40.106802
F 16.545363 30.885570 40.200102
F 16.545363 23.164179 40.200102
F 25.460782 30.885569 40.293468
F 25.460782 23.164178 40.293468
F 7.666714 28.311506 36.467036
F 7.666714 20.590115 36.467036
F 16.583470 28.311771 36.560400
F 16.583470 20.590379 36.560401
F 25.498890 28.311771 36.653766
F 0.904001 24.534255 46.384338
F 0.904001 32.255646 46.384338
F 9.791732 24.450977 46.499617
F 9.791732 32.172368 46.499617
F 18.707515 24.451075 46.592921
F 18.707515 32.172467 46.592921
F 0.868926 26.943148 50.026819
F 0.868927 34.664538 50.026819
F 0.868927 19.221755 50.026819
F 9.753605 27.024974 50.139312
F 25.241612 20.590380 61.221749
F 9.753605 19.303581 50.139312
F 18.669390 27.024874 50.232622
F 18.669390 34.746266 50.232622
F 18.669390 19.303482 50.232622
F 0.615872 27.108401 47.317025
F 25.203490 23.164179 64.861450
F 0.615872 19.387008 47.317025
F 9.781131 27.025178 47.409253
F 25.241612 28.311771 61.221749
F 9.781131 19.303786 47.409253
F 18.697985 27.024874 47.502846
F 18.697985 34.746266 47.502846
F 18.697985 19.303482 47.502846
F 25.232085 23.164178 62.131674
F 25.232085 30.885569 62.131674
F 9.819396 24.450811 43.769584
F 9.819397 32.172202 43.769584
F 18.736094 24.451076 43.863145
F 18.736094 32.172466 43.863145
F 3.070956 30.889402 47.347323
F 3.070956 23.168011 47.347323
F 12.011361 30.885592 47.432808
F 12.011361 23.164201 47.432808
F 20.926841 30.885570 47.526187
F 20.926841 23.164179 47.526187
F 3.108682 28.307039 43.708260
F 3.108683 20.585648 43.708260
F 12.049466 28.311749 43.793108
F 12.049466 20.590358 43.793107
F 20.964949 28.311771 43.886486
F 20.964949 20.590380 43.886486
F 3.012122 28.296857 46.450178
F 3.012122 20.575466 46.450178
F 12.020721 28.311730 46.522923
F 12.020721 20.590339 46.522923
F 20.936369 28.311771 46.616262
F 20.936369 20.590380 46.616262
F 2.977157 30.899315 50.088707
F 2.977156 23.177924 50.088707
F 11.982576 30.885615 50.162628
F 11.982576 23.164224 50.162628
F 20.898246 30.885570 50.255963
F 20.898246 23.164179 50.255964
F 5.326689 24.447237 46.456085
F 5.326689 32.168628 46.456085
F 14.249797 24.451074 46.546239
F 14.249797 32.172465 46.546239
F 23.165225 24.451076 46.639604
F 23.165225 32.172467 46.639604
F 5.288395 27.028698 50.095674
F 25.203490 30.885569 64.861450
F 5.288395 19.307306 50.095674
F 14.211672 27.024876 50.185941
F 14.211672 34.746268 50.185941
F 14.211672 19.303484 50.185941
F 23.127100 27.024874 50.279305
F 23.127100 34.746266 50.279305
F 23.127100 19.303482 50.279305
F 5.295757 27.031363 47.358807
F 16.326191 20.590379 61.128384
F 5.295757 19.309970 47.358807
F 14.240248 27.024879 47.456160
F 16.326191 28.311770 61.128384
F 14.240248 19.303487 47.456160
F 23.155694 27.024874 47.549529
F 23.155694 34.746266 47.549529
F 23.155694 19.303482 47.549529
F 5.333791 24.444752 43.719222
F 5.333791 32.166143 43.719222
F 14.278361 24.451071 43.816459
F 14.278361 32.172462 43.816459
F 23.193804 24.451076 43.909827
F 23.193804 32.172467 43.909828
F 7.552307 30.885683 47.386226
F 7.552307 23.164292 47.386226
F 16.469130 30.885570 47.479505
F 16.469130 23.164179 47.479505
F 25.384550 30.885569 47.572870
F 25.384550 23.164178 47.572870
F 7.590434 28.311633 43.746530
F 7.590434 20.590241 43.746530
F 16.507237 28.311771 43.839803
F 16.507238 20.590379 43.839803
F 25.422657 28.311771 43.933169
F 25.422657 20.590380 43.933169
F 7.555775 28.309778 46.477598
F 7.555775 20.588387 46.477599
F 16.478657 28.311771 46.569580
F 16.478657 20.590379 46.569580
F 25.394077 28.311771 46.662945
F 25.394077 20.590380 46.662945
F 7.517501 30.887614 50.117336
F 7.517501 23.166223 50.117336
F 16.440533 30.885570 50.209281
F 16.440533 23.164179 50.209281
F 25.355955 30.885569 50.302646
F 25.355955 23.164179 50.302646
F 0.832850 24.532095 53.669046
F 0.832850 32.253486 53.669046
F 9.715501 24.450979 53.779006
F 9.715501 32.172370 53.779006
F 18.631283 24.451076 53.872323
F 18.631283 32.172467 53.872323
F 0.796761 26.945701 57.310499
F 0.796761 34.667092 57.310499
F 0.796761 19.224308 57.310499
F 9.677381 27.024966 57.418701
F 7.403685 20.588493 61.036358
F 9.677381 19.303573 57.418701
F 18.593158 27.024875 57.512024
F 18.593158 34.746266 57.512024
F 18.593158 19.303482 57.512024
F 0.561602 27.102582 54.601976
F 16.288068 23.164179 64.768085
F 0.561602 19.381190 54.601976
F 9.704776 27.025210 54.688627
F 7.403685 28.309884 61.036358
F 9.704777 19.303817 54.688627
F 18.621752 27.024874 54.782248
F 18.621752 34.746266 54.782248
F 18.621753 19.303482 54.782248
F 0.589075 24.370399 50.959614
F 0.589075 32.091789 50.959614
F 9.742916 24.450749 51.048934
F 9.742916 32.172140 51.048934
F 18.659862 24.451076 51.142547
F 18.659862 32.172466 51.142547
F 2.997256 30.887928 54.627894
F 2.997256 23.166537 54.627894
F 11.935130 30.885593 54.712210
F 11.935130 23.164202 54.712209
F 20.850609 30.885570 54.805589
F 20.850609 23.164179 54.805589
F 3.034220 28.308843 50.987875
F 3.034220 20.587452 50.987874
F 11.973236 28.311748 51.072509
F 11.973236 20.590357 51.072508
F 20.888716 28.311771 51.165888
F 20.888716 20.590380 51.165888
F 2.941150 28.298655 53.728049
F 2.941150 20.577264 53.728049
F 11.944456 28.311722 53.802331
F 11.944456 20.590331 53.802331
F 20.860137 28.311771 53.895664
F 20.860137 20.590380 53.895664
F 2.906622 30.897990 57.367211
F 2.906621 23.176599 57.367211
F 11.906331 30.885620 57.442033
F 11.906331 23.164229 57.442033
F 20.822014 30.885570 57.535365
F 20.822014 23.164179 57.535365
F 5.250351 24.447295 53.735216
F 5.250351 32.168686 53.735216
F 14.173565 24.451074 53.825641
F 14.173565 32.172465 53.825641
F 23.088992 24.451076 53.919006
F 23.088992 32.172467 53.919006
F 5.212408 27.028590 57.374858
F 16.288068 30.885570 64.768085
F 5.212408 19.307198 57.374858
F 14.135440 27.024876 57.465342
F 14.135440 34.746268 57.465342
F 14.135440 19.303484 57.465342
F 23.050867 27.024874 57.558707
F 23.050867 34.746265 57.558706
F 23.050867 19.303482 57.558707
F 5.220077 27.031371 54.638127
F 25.270192 20.590380 58.491973
F 5.220077 19.309978 54.638127
F 14.164010 27.024880 54.735560
F 25.270192 28.311771 58.491973
F 14.164010 19.303488 54.735560
F 23.079462 27.024874 54.828931
F 23.079462 34.746265 54.828930
F 23.079462 19.303482 54.828931
F 5.257846 24.444533 50.998414
F 5.257846 32.165924 50.998414
F 14.202121 24.451070 51.095860
F 14.202121 32.172461 51.095860
F 23.117572 24.451076 51.189230
F 23.117572 32.172467 51.189230
F 7.476062 30.885679 54.665595
F 7.476062 23.164288 54.665595
F 16.392898 30.885570 54.758906
F 16.392898 23.164179 54.758906
F 25.308317 30.885569 54.852272
F 25.308317 23.164178 54.852272
F 7.514165 28.311664 51.025916
F 7.514165 20.590273 51.025916
F 16.431005 28.311771 51.119205
F 16.431005 20.590379 51.119205
F 25.346425 28.311771 51.212571
F 25.346425 20.590380 51.212571
F 7.479400 28.309727 53.757036
F 7.479400 20.588335 53.757036
F 16.402424 28.311770 53.848982
F 16.402424 20.590379 53.848982
F 25.317845 28.311771 53.942347
F 25.317845 20.590380 53.942347
F 7.441533 30.887544 57.396687
F 7.441533 23.166153 57.396687
F 16.364300 30.885570 57.488683
F 16.364300 23.164179 57.488683
F 25.279722 30.885569 57.582048
F 25.279722 23.164179 57.582048
F 0.759967 24.529464 60.954731
F 0.759967 32.250855 60.954731
F 9.639273 24.450988 61.058399
F 9.639273 32.172379 61.058399
F 18.555050 24.451076 61.151725
F 18.555050 32.172467 61.151725
F 0.598096 27.009173 64.661974
F 0.598109 34.730558 64.661968
F 0.598107 19.287775 64.661969
F 9.601002 27.024989 64.698118
F 16.354773 20.590379 58.398607
F 9.601002 19.303596 64.698118
F 18.516925 27.024874 64.791426
F 18.516925 34.746266 64.791427
F 18.516925 19.303482 64.791427
F 0.508030 27.094153 61.904724
F 7.365720 23.165949 64.676039
F 0.508030 19.372761 61.904723
F 9.628612 27.025197 61.968040
F 16.354772 28.311771 58.398607
F 9.628612 19.303805 61.968040
F 18.545520 27.024874 62.061650
F 18.545520 34.746266 62.061650
F 18.545520 19.303482 62.061650
F 0.535368 24.377229 58.244934
F 0.535368 32.098619 58.244934
F 9.666681 24.450745 58.328331
F 9.666681 32.172136 58.328331
F 18.583629 24.451076 58.421949
F 18.583629 32.172466 58.421949
F 2.923372 30.886743 61.910252
F 2.923372 23.165352 61.910253
F 11.858898 30.885593 61.991611
F 11.858898 23.164202 61.991611
F 20.774376 30.885570 62.084992
F 20.774376 23.164179 62.084991
F 2.960508 28.310092 58.268565
F 2.960508 20.588700 58.268564
F 11.897005 28.311748 58.351910
F 11.897005 20.590356 58.351910
F 20.812484 28.311771 58.445290
F 20.812484 20.590380 58.445290
F 2.870736 28.299183 61.008713
F 2.870736 20.577792 61.008713
F 11.868225 28.311720 61.081734
F 11.868224 20.590328 61.081734
F 20.783904 28.311771 61.175066
F 20.783904 20.590380 61.175066
F 2.831467 30.900625 64.653765
F 2.831467 23.179235 64.653765
F 11.830107 30.885620 64.721436
F 11.830107 23.164229 64.721436
F 20.745781 30.885570 64.814768
F 20.745781 23.164179 64.814768
F 5.174382 24.447353 61.014585
F 5.174382 32.168744 61.014585
F 14.097333 24.451074 61.105043
F 14.097333 32.172465 61.105043
F 23.012760 24.451076 61.198408
F 23.012760 32.172467 61.198408
F 5.132181 27.028661 64.654288
F 7.365720 30.887340 64.676039
F 5.132182 19.307269 64.654288
F 14.059205 27.024877 64.744745
F 14.059205 34.746268 64.744745
F 14.059205 19.303484 64.744745
F 22.974635 27.024874 64.838109
F 22.974635 34.746266 64.838109
F 22.974635 19.303482 64.838109
F 5.145999 27.030849 61.917849
F 7.437962 20.590262 58.305277
F 5.145999 19.309456 61.917848
F 14.087776 27.024881 62.014963
F 7.437962 28.311653 58.305278
F 14.087776 19.303488 62.014962
F 23.003229 27.024874 62.108333
F 23.003229 34.746265 62.108333
F 23.003229 19.303482 62.108333
F 5.183045 24.444824 58.277996
F 5.183045 32.166215 58.277996
F 14.125886 24.451069 58.375261
F 14.125886 32.172460 58.375261
F 23.041339 24.451076 58.468631
F 23.041339 32.172467 58.468631
F 7.399859 30.885710 61.944962
F 7.399859 23.164319 61.944962
F 16.316665 30.885570 62.038309
F 16.316665 23.164179 62.038309
F 0.364663 24.375599 68.404533
F 0.364663 32.096989 68.404533
F 9.562679 24.450921 68.337847
F 9.562679 32.172312 68.337847
F 18.478818 24.451075 68.431128
F 18.478818 32.172467 68.431128
F 0.374378 27.080171 72.025988
F 24.974792 23.164179 86.699657
F 0.374379 19.358778 72.025988
F 9.524335 27.025073 71.977578
F 25.012915 20.590380 83.059956
F 9.524335 19.303681 71.977578
F 18.440693 27.024874 72.070829
F 18.440693 34.746266 72.070829
F 18.440693 19.303482 72.070829
F 0.445701 27.053740 69.230500
F 24.974792 30.885569 86.699657
F 0.445701 19.332347 69.230499
F 9.552461 27.025202 69.247455
F 25.012915 28.311771 83.059956
F 9.552461 19.303810 69.247455
F 18.469287 27.024874 69.341053
F 18.469287 34.746266 69.341053
F 18.469287 19.303482 69.341053
F 22.812642 32.172467 80.306838
F 22.812642 24.451076 80.306838
F 9.590517 24.450751 65.607748
F 9.590517 32.172142 65.607748
F 18.507397 24.451076 65.701351
F 18.507397 32.172467 65.701351
F 2.794442 30.902192 69.179152
F 2.794442 23.180801 69.179152
F 11.782614 30.885597 69.271010
F 11.782614 23.164206 69.271010
F 20.698144 30.885570 69.364394
F 20.698144 23.164179 69.364394
F 2.871418 28.306102 65.547467
F 2.871419 20.584711 65.547467
F 11.820750 28.311745 65.631310
F 11.820750 20.590354 65.631310
F 20.736251 28.311771 65.724693
F 20.736251 20.590380 65.724693
F 2.792917 28.293002 68.293554
F 2.792917 20.571611 68.293554
F 11.792009 28.311721 68.361136
F 11.792009 20.590330 68.361136
F 20.707671 28.311771 68.454469
F 20.707672 20.590380 68.454469
F 2.755897 30.904236 71.933543
F 2.755897 23.182845 71.933543
F 11.753902 30.885617 72.000836
F 11.753902 23.164226 72.000836
F 20.669549 30.885570 72.094170
F 20.669549 23.164179 72.094170
F 5.085598 24.448057 68.293484
F 5.085598 32.169448 68.293484
F 14.021095 24.451073 68.384447
F 14.021095 32.172464 68.384447
F 22.936527 24.451076 68.477810
F 22.936527 32.172467 68.477810
F 5.043797 27.029095 71.933989
F 16.097495 20.590379 82.966590
F 5.043797 19.307703 71.933989
F 13.982966 27.024878 72.024148
F 16.097495 28.311770 82.966591
F 13.982966 19.303486 72.024148
F 22.898402 27.024874 72.117511
F 22.898402 34.746265 72.117512
F 22.898402 19.303482 72.117512
F 5.071451 27.031209 69.197342
F 7.177074 20.589503 82.873744
F 5.071451 19.309816 69.197342
F 14.011545 27.024880 69.294365
F 7.177074 28.310894 82.873744
F 14.011545 19.303488 69.294365
F 22.926997 27.024874 69.387736
F 22.926997 34.746266 69.387735
F 22.926997 19.303482 69.387735
F 5.108601 24.445130 65.557487
F 5.108601 32.166521 65.557487
F 14.049653 24.451069 65.654664
F 14.049653 32.172460 65.654664
F 22.965107 24.451076 65.748034
F 22.965107 32.172467 65.748034
F 7.320785 30.886685 69.223613
F 7.320785 23.165294 69.223613
F 16.240432 30.885570 69.317711
F 16.240432 23.164179 69.317711
F 25.155852 30.885570 69.411077
F 25.155852 23.164178 69.411077
F 7.360763 28.311294 65.584405
F 7.360763 20.589903 65.584405
F 16.278540 28.311770 65.678010
F 16.278540 20.590379 65.678010
F 25.193960 28.311771 65.771376
F 25.193960 20.590380 65.771376
F 7.327880 28.310182 68.315618
F 7.327880 20.588791 68.315618
F 16.249959 28.311770 68.407787
F 16.249958 20.590379 68.407787
F 25.165380 28.311771 68.501152
F 25.165380 20.590380 68.501152
F 7.290126 30.886956 71.955140
F 7.290126 23.165565 71.955140
F 16.211835 30.885570 72.047488
F 16.211835 23.164179 72.047488
F 25.127257 30.885569 72.140853
F 25.127257 23.164179 72.140853
F 0.340157 24.395795 75.668459
F 0.340157 32.117186 75.668459
F 9.486074 24.450845 75.617300
F 9.486074 32.172236 75.617300
F 18.402585 24.451076 75.710530
F 18.402585 32.172467 75.710530
F 0.315576 27.077508 79.305711
F 16.059371 23.164179 86.606292
F 0.315576 19.356116 79.305711
F 9.447881 27.025120 79.257014
F 25.041495 20.590380 80.330180
F 9.447881 19.303728 79.257014
F 18.364460 27.024874 79.350231
F 18.364460 34.746266 79.350231
F 18.364460 19.303482 79.350231
F 0.393365 27.043593 76.518544
F 16.059371 30.885570 86.606292
F 0.393365 19.322201 76.518544
F 9.476398 27.025190 76.526872
F 25.041495 28.311771 80.330180
F 9.476398 19.303798 76.526872
F 18.393055 27.024874 76.620455
F 18.393055 34.746266 76.620454
F 18.393055 19.303482 76.620455
F 0.419751 24.426128 72.880050
F 0.419751 32.147518 72.880050
F 9.514413 24.450749 72.887162
F 9.514413 32.172140 72.887162
F 18.431164 24.451076 72.980754
F 18.431164 32.172466 72.980754
F 2.715362 30.901244 76.457494
F 2.715362 23.179853 76.457494
F 11.706325 30.885601 76.550408
F 11.706325 23.164210 76.550407
F 20.621911 30.885570 76.643796
F 20.621911 23.164179 76.643796
F 2.755768 28.295577 72.818234
F 2.755768 20.574186 72.818234
F 11.744457 28.311742 72.910709
F 11.744457 20.590350 72.910709
F 20.660019 28.311771 73.004095
F 20.660019 20.590380 73.004095
F 2.720387 28.293072 75.571182
F 2.720387 20.571681 75.571182
F 11.715813 28.311726 75.640534
F 11.715813 20.590335 75.640535
F 20.631439 28.311771 75.733871
F 20.631439 20.590380 75.733871
F 2.686977 30.902961 79.209459
F 2.686977 23.181570 79.209459
F 11.677713 30.885610 79.280232
F 11.677713 23.164219 79.280232
F 20.593316 30.885570 79.373572
F 20.593316 23.164179 79.373572
F 5.003741 24.446498 75.573932
F 5.003741 32.167889 75.573932
F 13.944856 24.451072 75.663849
F 13.944856 32.172462 75.663850
F 22.860295 24.451076 75.757212
F 22.860295 32.172467 75.757212
F 4.967089 27.029203 79.213429
F 16.126074 20.590379 80.236813
F 4.967089 19.307810 79.213430
F 13.906727 27.024879 79.303551
F 16.126074 28.311770 80.236814
F 13.906727 19.303487 79.303551
F 22.822170 27.024874 79.396913
F 22.822170 34.746266 79.396913
F 22.822170 19.303482 79.396913
F 4.997558 27.031168 76.476804
F 7.204422 20.588475 80.142066
F 4.997558 19.309776 76.476804
F 13.935318 27.024879 76.573768
F 7.204422 28.309867 80.142066
F 13.935318 19.303487 76.573768
F 22.850764 27.024874 76.667137
F 22.850764 34.746265 76.667137
F 22.850764 19.303482 76.667137
F 5.034445 24.444684 72.837028
F 5.034445 32.166075 72.837028
F 13.973424 24.451070 72.934067
F 13.973424 32.172461 72.934067
F 22.888874 24.451076 73.027436
F 22.888874 32.172467 73.027436
F 7.242502 30.887435 76.502408
F 7.242502 23.166044 76.502408
F 16.164199 30.885570 76.597113
F 16.164199 23.164179 76.597113
F 25.079620 30.885569 76.690479
F 25.079620 23.164178 76.690479
F 7.281348 28.310190 72.862944
F 7.281349 20.588798 72.862944
F 16.202307 28.311771 72.957412
F 16.202307 20.590379 72.957412
F 25.117727 28.311771 73.050778
F 25.117727 20.590380 73.050778
F 7.252453 28.310582 75.594639
F 7.252453 20.589190 75.594639
F 16.173726 28.311771 75.687189
F 16.173726 20.590379 75.687189
F 25.089147 28.311771 75.780554
F 25.089147 20.590380 75.780554
F 7.214815 30.886579 79.234164
F 7.214815 23.165188 79.234164
F 16.135603 30.885570 79.326890
F 16.135603 23.164179 79.326889
F 25.051025 30.885569 79.420254
F 25.051025 23.164179 79.420254
F 0.290134 24.401268 82.943848
F 0.290134 32.122659 82.943848
F 9.409751 24.450824 82.896722
F 9.409751 32.172215 82.896722
F 18.326353 24.451075 82.989932
F 18.326352 32.172467 82.989932
F 0.262746 27.072829 86.582883
F 7.139230 23.164965 86.513361
F 0.262746 19.351436 86.582883
F 9.371640 27.025122 86.536423
F 25.003387 23.164178 83.969881
F 9.371640 19.303730 86.536423
F 18.288228 27.024874 86.629633
F 18.288228 34.746266 86.629633
F 18.288228 19.303482 86.629633
F 0.344643 27.041689 83.801449
F 7.139230 30.886356 86.513361
F 0.344644 19.320296 83.801449
F 9.400357 27.025155 83.806298
F 25.003387 30.885569 83.969881
F 9.400357 19.303762 83.806298
F 18.316823 27.024874 83.899857
F 18.316822 34.746266 83.899857
F 18.316822 19.303482 83.899857
F 0.369644 24.432900 80.159046
F 0.369644 32.154291 80.159046
F 9.438385 24.450780 80.166586
F 9.438385 32.172171 80.166586
F 18.354932 24.451076 80.260155
F 18.354932 32.172467 80.260155
F 2.651831 30.897898 83.738739
F 2.651831 23.176507 83.738739
F 11.630065 30.885605 83.829806
F 11.630065 23.164214 83.829806
F 20.545679 30.885570 83.923198
F 20.545679 23.164179 83.923198
F 2.684365 28.297939 80.098208
F 2.684365 20.576547 80.098208
F 11.668182 28.311737 80.190106
F 11.668182 20.590346 80.190106
F 20.583786 28.311771 80.283497
F 20.583786 20.590380 80.283497
F 2.653019 28.295374 82.848518
F 2.653019 20.573983 82.848518
F 11.639622 28.311733 82.919931
F 11.639622 20.590342 82.919931
F 20.555207 28.311771 83.013273
F 20.555207 20.590380 83.013273
F 2.618996 30.901055 86.487449
F 2.618996 23.179664 86.487449
F 11.601509 30.885605 86.559631
F 11.601509 23.164214 86.559631
F 20.517084 30.885570 86.652974
F 20.517084 23.164179 86.652974
F 4.930236 24.446985 82.852957
F 4.930236 32.168376 82.852957
F 13.868619 24.451071 82.943252
F 13.868619 32.172461 82.943252
F 22.784062 24.451076 83.036614
F 22.784062 32.172467 83.036614
F 4.893010 27.028710 86.492473
F 16.087966 23.164179 83.876515
F 4.893011 19.307318 86.492473
F 13.830492 27.024880 86.582954
F 16.087966 30.885570 83.876515
F 13.830492 19.303487 86.582954
F 22.745937 27.024874 86.676316
F 22.745937 34.746266 86.676316
F 22.745937 19.303482 86.676316
F 4.923867 27.030531 83.756382
F 7.166440 23.166086 83.781765
F 4.923867 19.309139 83.756381
F 13.859091 27.024878 83.853171
F 7.166440 30.887477 83.781765
F 13.859091 19.303486 83.853171
F 22.774532 27.024874 83.946540
F 22.774532 34.746266 83.946540
F 22.774532 19.303482 83.946540
F 4.960822 24.445145 80.116573
F 4.960822 32.166536 80.116573
F 13.897198 24.451071 80.213469
F 13.897198 32.172462 80.213469
F 0.475590 24.394386 65.588781
F 0.475590 32.115776 65.588781
F 0.236566 24.405132 90.221001
F 0.236566 32.126523 90.221001
F 9.333592 24.450840 90.176116
F 9.333592 32.172231 90.176116
F 18.250120 24.451075 90.269334
F 18.250120 32.172467 90.269335
F 0.210860 27.068525 93.859060
F 24.746095 23.164179 108.537864
F 0.210860 19.347132 93.859060
F 9.295552 27.025090 93.815803
F 24.784217 20.590380 104.898163
F 9.295552 19.303698 93.815803
F 18.211995 27.024875 93.909035
F 18.211995 34.746266 93.909036
F 18.211995 19.303482 93.909036
F 0.295209 27.035893 91.083507
F 24.746095 30.885569 108.537863
F 0.295209 19.314500 91.083506
F 9.324222 27.025133 91.085712
F 24.784217 28.311771 104.898162
F 9.324222 19.303741 91.085712
F 18.240590 27.024874 91.179259
F 18.240590 34.746266 91.179259
F 18.240590 19.303482 91.179259
F 0.197716 34.746131 105.649359
F 6.939843 23.165605 105.620272
F 9.362286 24.450805 87.446005
F 9.362286 32.172196 87.446005
F 18.278699 24.451076 87.539558
F 18.278699 32.172466 87.539558
F 2.583871 30.895944 91.018995
F 2.583871 23.174553 91.018995
F 11.553836 30.885605 91.109209
F 11.553836 23.164214 91.109209
F 20.469446 30.885570 91.202601
F 20.469446 23.164179 91.202601
F 2.617328 28.300412 87.378797
F 2.617328 20.579021 87.378797
F 11.591937 28.311735 87.469508
F 11.591937 20.590343 87.469507
F 20.507554 28.311771 87.562900
F 20.507554 20.590380 87.562899
F 2.585589 28.297477 90.126088
F 2.585589 20.576085 90.126089
F 11.563407 28.311736 90.199332
F 11.563407 20.590345 90.199332
F 20.478974 28.311771 90.292676
F 20.478974 20.590380 90.292676
F 2.552353 30.898670 93.764923
F 2.552353 23.177279 93.764923
F 11.525293 30.885602 93.839032
F 11.525293 23.164211 93.839032
F 20.440851 30.885570 93.932377
F 20.440851 23.164179 93.932377
F 4.856375 24.447644 90.131871
F 4.856375 32.169035 90.131871
F 13.792385 24.451070 90.222655
F 13.792385 32.172461 90.222655
F 22.707830 24.451076 90.316017
F 22.707830 32.172467 90.316017
F 4.820034 27.027833 93.771199
F 15.868798 20.590379 104.804797
F 4.820034 19.306441 93.771199
F 13.754261 27.024880 93.862356
F 15.868798 28.311771 104.804797
F 13.754261 19.303487 93.862356
F 22.669705 27.024874 93.955718
F 22.669705 34.746266 93.955719
F 22.669705 19.303482 93.955718
F 4.849967 27.030116 91.035943
F 6.950483 20.590062 104.711522
F 4.849967 19.308723 91.035942
F 13.782861 27.024878 91.132574
F 6.950483 28.311454 104.711521
F 13.782861 19.303485 91.132574
F 22.698299 27.024874 91.225942
F 22.698299 34.746265 91.225942
F 22.698299 19.303482 91.225942
F 4.886848 24.445611 87.396171
F 4.886848 32.167002 87.396171
F 13.820969 24.451072 87.492873
F 13.820969 32.172463 87.492873
F 22.736409 24.451076 87.586241
F 22.736409 32.172467 87.586241
F 7.090722 30.887370 91.061234
F 7.090722 23.165979 91.061234
F 16.011734 30.885570 91.155918
F 16.011734 23.164179 91.155918
F 24.927155 30.885569 91.249284
F 24.927155 23.164178 91.249284
F 7.128474 28.309885 87.421478
F 7.128475 20.588494 87.421478
F 16.049841 28.311770 87.516216
F 16.049841 20.590379 87.516216
F 24.965262 28.311771 87.609582
F 24.965262 20.590380 87.609582
F 7.101399 28.311058 90.152995
F 7.101399 20.589666 90.152995
F 16.021262 28.311771 90.245993
F 16.021262 20.590379 90.245993
F 24.936682 28.311771 90.339358
F 24.936682 20.590380 90.339358
F 7.063597 30.886204 93.792640
F 7.063597 23.164813 93.792640
F 15.983139 30.885570 93.885694
F 15.983139 23.164179 93.885694
F 24.898560 30.885569 93.979059
F 24.898560 23.164179 93.979059
F 0.184629 24.409434 97.497620
F 0.184629 32.130825 97.497620
F 9.257514 24.450876 97.455492
F 9.257514 32.172267 97.455492
F 18.173888 24.451076 97.548736
F 18.173888 32.172467 97.548736
F 0.158673 27.064530 101.135941
F 15.830675 23.164179 108.444499
F 0.158673 19.343137 101.135941
F 9.219468 27.025054 101.095180
F 24.812797 20.590380 102.168386
F 9.219468 19.303662 101.095180
F 18.135763 27.024874 101.188437
F 18.135763 34.746266 101.188437
F 18.135763 19.303482 101.188438
F 0.246257 27.030500 98.367006
F 15.830675 30.885570 108.444499
F 0.246258 19.309107 98.367006
F 9.248112 27.025102 98.365133
F 24.812797 28.311771 102.168386
F 9.248112 19.303710 98.365132
F 18.164357 27.024874 98.458661
F 18.164357 34.746266 98.458661
F 18.164357 19.303482 98.458661
F 0.270799 24.442493 94.725346
F 0.270799 32.163884 94.725346
F 9.286156 24.450832 94.725421
F 9.286156 32.172223 94.725421
F 18.202467 24.451076 94.818960
F 18.202467 32.172467 94.818960
F 2.517318 30.893925 98.299356
F 2.517318 23.172534 98.299356
F 11.477624 30.885601 98.388614
F 11.477624 23.164211 98.388614
F 20.393214 30.885570 98.482003
F 20.393214 23.164179 98.482003
F 2.550918 28.302382 94.659242
F 2.550918 20.580991 94.659242
F 11.515720 28.311737 94.748911
F 11.515720 20.590345 94.748911
F 20.431321 28.311771 94.842302
F 20.431321 20.590380 94.842302
F 2.519061 28.299704 97.403813
F 2.519061 20.578313 97.403813
F 11.487194 28.311740 97.478731
F 11.487194 20.590349 97.478732
F 20.402741 28.311771 97.572078
F 20.402741 20.590380 97.572078
F 2.486029 30.896560 101.042491
F 2.486029 23.175169 101.042491
F 11.449082 30.885598 101.118431
F 11.449082 23.164207 101.118431
F 20.364619 30.885570 101.211779
F 20.364619 23.164179 101.211779
F 4.783274 24.448473 97.410609
F 4.783274 32.169864 97.410609
F 13.716155 24.451070 97.502057
F 13.716155 32.172461 97.502057
F 22.631597 24.451076 97.595419
F 22.631597 32.172467 97.595419
F 4.746591 27.027107 101.050012
F 15.897376 20.590379 102.075020
F 4.746591 19.305715 101.050012
F 13.678031 27.024879 101.141758
F 15.897376 28.311771 102.075021
F 13.678031 19.303487 101.141758
F 22.593472 27.024874 101.235120
F 22.593472 34.746266 101.235120
F 22.593472 19.303482 101.235120
F 4.776542 27.029556 98.315646
F 6.977523 20.588854 101.980507
F 4.776542 19.308163 98.315646
F 13.706631 27.024877 98.411976
F 13.706631 34.746268 98.411976
F 13.706631 19.303485 98.411976
F 22.622067 27.024874 98.505344
F 22.622067 34.746266 98.505344
F 22.622067 19.303482 98.505344
F 4.813206 24.446101 94.675780
F 4.813206 32.167492 94.675780
F 13.744739 24.451072 94.772275
F 13.744739 32.172464 94.772275
F 22.660177 24.451076 94.865643
F 22.660177 32.172467 94.865643
F 7.015285 30.887178 98.340757
F 7.015285 23.165787 98.340757
F 15.935502 30.885570 98.435320
F 15.935502 23.164179 98.435320
F 24.850922 30.885569 98.528686
F 24.850922 23.164178 98.528685
F 7.053060 28.310090 94.701013
F 7.053060 20.588699 94.701012
F 15.973609 28.311770 94.795619
F 15.973609 20.590379 94.795618
F 24.889030 28.311771 94.888985
F 24.889030 20.590380 94.888985
F 7.025850 28.311233 97.432280
F 7.025850 20.589842 97.432280
F 15.945030 28.311771 97.525395
F 15.945030 20.590379 97.525395
F 24.860450 28.311771 97.618760
F 24.860450 20.590380 97.618761
F 6.988137 30.886001 101.071903
F 6.988137 23.164610 101.071903
F 15.906907 30.885570 101.165096
F 15.906907 23.164179 101.165096
F 24.822327 30.885569 101.258461
F 24.822327 23.164179 101.258461
F 0.133083 24.413395 104.773981
F 0.133083 32.134786 104.773981
F 9.181457 24.450919 104.734865
F 9.181457 32.172310 104.734865
F 18.097655 24.451075 104.828139
F 18.097655 32.172467 104.828138
F 0.107733 27.060593 108.411813
F 6.912857 23.164375 108.351138
F 0.107733 19.339200 108.411813
F 9.143442 27.025005 108.374548
F 6.977523 28.310245 101.980507
F 9.143442 19.303612 108.374548
F 18.059530 27.024874 108.467840
F 18.059530 34.746266 108.467840
F 18.059530 19.303482 108.467840
F 0.197716 27.024740 105.649359
F 6.912857 30.885767 108.351138
F 0.197717 19.303347 105.649359
F 9.172044 27.025063 105.644560
F 24.774690 23.164178 105.808088
F 9.172044 19.303670 105.644559
F 18.088125 27.024874 105.738064
F 18.088125 34.746266 105.738063
F 18.088125 19.303482 105.738063
F 0.221885 24.448389 102.008330
F 0.221885 32.169780 102.008330
F 9.210066 24.450866 102.004845
F 9.210066 32.172257 102.004845
F 18.126234 24.451075 102.098362
F 18.126234 32.172466 102.098362
F 2.450926 30.891687 105.579441
F 2.450926 23.170296 105.579441
F 11.401421 30.885595 105.668021
F 11.401421 23.164204 105.668021
F 20.316981 30.885570 105.761405
F 20.316981 23.164179 105.761405
F 2.483929 28.304513 101.939404
F 2.483929 20.583122 101.939404
F 11.439511 28.311742 102.028317
F 11.439511 20.590351 102.028316
F 20.355089 28.311771 102.121704
F 20.355089 20.590380 102.121703
F 2.453348 28.301949 104.681034
F 2.453348 20.580557 104.681034
F 11.410987 28.311745 104.758130
F 11.410987 20.590354 104.758130
F 20.326509 28.311771 104.851480
F 20.326509 20.590380 104.851480
F 2.420947 30.894147 108.319493
F 2.420947 23.172756 108.319493
F 11.372879 30.885593 108.397830
F 11.372878 23.164202 108.397829
F 20.288386 30.885570 108.491181
F 20.288386 23.164179 108.491181
F 4.710117 24.449255 104.689379
F 4.710117 32.170646 104.689379
F 13.639927 24.451071 104.781458
F 13.639926 32.172462 104.781459
F 22.555365 24.451076 104.874821
F 22.555365 32.172467 104.874821
F 4.673788 27.026246 108.328719
F 24.774690 30.885569 105.808088
F 4.673788 19.304853 108.328720
F 13.601803 27.024878 108.421159
F 15.859269 23.164179 105.714722
F 13.601803 19.303486 108.421160
F 22.517240 27.024874 108.514522
F 22.517240 34.746265 108.514523
F 22.517240 19.303482 108.514523
F 4.703620 27.028864 105.595386
F 15.859269 30.885570 105.714722
F 4.703620 19.307472 105.595386
F 13.630401 27.024877 105.691379
F 13.630401 34.746268 105.691379
F 13.630401 19.303484 105.691379
F 22.545834 27.024874 105.784746
F 22.545834 34.746265 105.784746
F 22.545834 19.303481 105.784746
F 4.740004 24.446721 101.955506
F 4.740004 32.168112 101.955506
F 13.668509 24.451073 102.051677
F 13.668509 32.172464 102.051678
F 22.583944 24.451076 102.145045
F 22.583944 32.172467 102.145045
F 6.939843 30.886996 105.620271
F 0.319610 24.437329 87.442633
F 0.319610 32.158719 87.442633
F 0.082583 24.417310 112.049488
F 0.082583 32.138701 112.049488
F 9.105456 24.450974 112.014230
F 9.105456 32.172366 112.014230
F 18.021423 24.451076 112.107541
F 18.021423 32.172467 112.107541
F 0.057544 27.056655 115.687063
F 15.838039 30.620040 130.037549
F 0.057544 19.335262 115.687063
F 9.067458 27.024945 115.653907
F 24.564885 23.135807 127.484715
F 9.067458 19.303552 115.653907
F 17.983298 27.024874 115.747239
F 17.983298 34.746266 115.747239
F 17.983298 19.303482 115.747239
F 0.149847 27.019293 112.930851
F 6.921889 22.899629 129.944497
F 0.149848 19.297901 112.930851
F 9.096017 27.025011 112.923996
F 24.564885 30.857198 127.484715
F 9.096017 19.303618 112.923996
F 18.011893 27.024874 113.017466
F 18.011892 34.746266 113.017466
F 18.011893 19.303482 113.017466
F 9.134019 24.450912 109.284277
F 9.134019 32.172303 109.284277
F 18.050002 24.451076 109.377765
F 18.050002 32.172467 109.377765
F 2.385706 30.889325 112.859527
F 2.385706 23.167934 112.859527
F 11.325229 30.885586 112.947429
F 11.325229 23.164195 112.947429
F 20.240748 30.885570 113.040807
F 20.240748 23.164179 113.040807
F 2.418202 28.306824 109.219472
F 2.418202 20.585432 109.219472
F 11.363314 28.311750 109.307725
F 11.363314 20.590358 109.307725
F 20.278856 28.311771 109.401106
F 20.278856 20.590380 109.401106
F 2.388794 28.304498 111.957893
F 2.388794 20.583106 111.957894
F 11.334786 28.311751 112.037529
F 11.334786 20.590360 112.037529
F 20.250276 28.311771 112.130882
F 20.250277 20.590380 112.130883
F 2.356768 30.891501 115.596305
F 2.356768 23.170110 115.596305
F 11.296681 30.885585 115.677224
F 11.296681 23.164194 115.677224
F 20.212154 30.885570 115.770580
F 20.212154 23.164179 115.770580
F 4.637595 24.450179 111.968048
F 4.637595 32.171570 111.968048
F 13.563700 24.451072 112.060860
F 13.563700 32.172463 112.060861
F 22.479132 24.451076 112.154224
F 22.479132 32.172467 112.154224
F 4.601449 27.025290 115.607382
F 15.649466 23.135807 127.391350
F 4.601449 19.303898 115.607383
F 13.525577 27.024877 115.700557
F 13.525577 34.746268 115.700557
F 13.525577 19.303485 115.700557
F 22.441007 27.024874 115.793921
F 22.441007 34.746266 115.793921
F 22.441007 19.303482 115.793921
F 4.631196 27.028034 112.875228
F 6.921889 30.621020 129.944497
F 4.631196 19.306642 112.875228
F 13.554173 27.024876 112.970782
F 13.554173 34.746267 112.970782
F 13.554173 19.303483 112.970782
F 22.469602 27.024874 113.064149
F 22.469602 34.746266 113.064149
F 22.469602 19.303482 113.064149
F 4.667347 24.447486 109.235292
F 4.667347 32.168877 109.235292
F 13.592280 24.451074 109.331081
F 13.592280 32.172465 109.331081
F 22.507712 24.451076 109.424448
F 22.507712 32.172467 109.424448
F 6.864617 30.886750 112.899835
F 6.864617 23.165359 112.899835
F 15.783037 30.885570 112.994124
F 15.783037 23.164179 112.994124
F 24.698457 30.885569 113.087490
F 24.698457 23.164178 113.087490
F 6.902200 28.310462 109.260049
F 6.902200 20.589071 109.260049
F 15.821144 28.311771 109.354423
F 15.821144 20.590379 109.354423
F 24.736565 28.311771 109.447789
F 24.736565 20.590380 109.447789
F 6.875282 28.311702 111.990753
F 6.875282 20.590310 111.990753
F 15.792566 28.311771 112.084200
F 15.792566 20.590379 112.084200
F 24.707985 28.311771 112.177565
F 24.707985 20.590380 112.177565
F 6.837724 30.885506 115.630364
F 6.837724 23.164115 115.630364
F 15.754443 30.885570 115.723897
F 15.754443 23.164179 115.723897
F 24.669862 30.885570 115.817262
F 24.669862 23.164179 115.817262
F 0.032473 24.421502 119.324634
F 0.032473 32.142893 119.324634
F 9.029482 24.451035 119.293262
F 9.029482 32.172426 119.293262
F 17.945194 24.451074 119.386615
F 17.945194 32.172465 119.386615
F 0.003471 27.051503 122.959482
F 24.569205 20.567713 126.666402
F 0.003471 19.330111 122.959482
F 8.991729 27.024432 122.924286
F 8.991729 34.745824 122.924286
F 8.991729 19.303039 122.924286
F 17.907393 27.024418 123.017648
F 17.907393 34.745809 123.017648
F 17.907393 19.303025 123.017649
F 0.101917 27.013790 120.211928
F 0.101917 34.735181 120.211928
F 0.101917 19.292397 120.211928
F 9.020056 27.024939 120.200810
F 15.649466 30.857198 127.391350
F 9.020056 19.303547 120.200809
F 17.935692 27.024865 120.294236
F 17.935692 34.746256 120.294236
F 17.935692 19.303472 120.294236
F 0.126067 24.459367 116.571607
F 0.126067 32.180758 116.571607
F 9.058012 24.450969 116.563664
F 9.058012 32.172360 116.563664
F 17.973770 24.451076 116.657114
F 17.973770 32.172466 116.657114
F 2.320508 30.886950 120.139009
F 2.320508 23.165559 120.139009
F 11.249074 30.885566 120.224207
F 11.249074 23.164175 120.224207
F 20.164548 30.885560 120.317577
F 20.164548 23.164169 120.317577
F 2.353303 28.309216 116.499704
F 2.353303 20.587825 116.499704
F 11.287127 28.311760 116.587081
F 11.287127 20.590368 116.587081
F 20.202624 28.311771 116.680456
F 20.202624 20.590380 116.680456
F 2.324514 28.307133 119.234777
F 2.324514 20.585742 119.234778
F 11.258596 28.311757 119.316597
F 11.258596 20.590366 119.316597
F 20.174048 28.311769 119.409956
F 20.174048 20.590378 119.409956
F 2.288128 30.888933 122.869996
F 2.288128 23.167542 122.869996
F 11.220818 30.885121 122.947629
F 11.220818 23.163730 122.947629
F 20.136249 30.885113 123.040990
F 20.136249 23.163722 123.040990
F 4.565198 24.451100 119.246569
F 4.565198 32.172491 119.246569
F 13.487478 24.451072 119.339933
F 13.487478 32.172463 119.339933
F 22.402904 24.451074 119.433297
F 22.402904 32.172465 119.433297
F 4.527106 27.024911 122.878785
F 6.732661 23.136821 127.297585
F 4.527106 19.303518 122.878785
F 13.449678 27.024419 122.970966
F 13.449678 34.745811 122.970966
F 13.449678 19.303027 122.970966
F 22.365103 27.024418 123.064331
F 22.365103 34.745809 123.064331
F 22.365103 19.303025 123.064331
F 4.558904 27.027207 120.153044
F 24.569205 28.289104 126.666402
F 4.558904 19.305814 120.153044
F 13.477977 27.024865 120.247553
F 13.477977 34.746257 120.247553
F 13.477977 19.303473 120.247553
F 22.393401 27.024865 120.340919
F 22.393401 34.746256 120.340919
F 22.393401 19.303472 120.340919
F 4.595108 24.448370 116.515164
F 4.595108 32.169761 116.515164
F 13.516053 24.451075 116.610431
F 13.516053 32.172466 116.610431
F 22.431480 24.451076 116.703797
F 22.431480 32.172467 116.703797
F 6.789516 30.886471 120.176781
F 6.789516 23.165080 120.176781
F 15.706837 30.885560 120.270895
F 15.706837 23.164169 120.270895
F 24.622256 30.885560 120.364260
F 24.622256 23.164169 120.364260
F 6.827040 28.310727 116.539582
F 6.827040 20.589335 116.539582
F 15.744913 28.311771 116.633773
F 15.744913 20.590379 116.633773
F 24.660333 28.311772 116.727138
F 24.660333 20.590380 116.727138
F 6.800164 28.311956 119.269690
F 6.800164 20.590564 119.269690
F 15.716338 28.311769 119.363273
F 15.716338 20.590378 119.363273
F 24.631756 28.311770 119.456638
F 24.631756 20.590378 119.456638
F 6.762935 30.884750 122.900569
F 6.762935 23.163359 122.900569
F 15.678538 30.885113 122.994307
F 15.678538 23.163722 122.994307
F 24.593958 30.885113 123.087672
F 24.593958 23.163722 123.087672
F 24.584986 28.310830 123.969432
F 15.669567 20.589438 123.876066
F 8.967057 24.428432 126.503024
F 8.967057 32.149823 126.503024
F 17.882643 24.428408 126.596378
F 17.882643 32.149800 126.596378
F 15.669567 28.310829 123.876066
F 24.753459 22.898650 130.130914
F 6.752449 20.588575 123.781912
F 24.753459 30.620040 130.130914
F 6.752449 28.309967 123.781912
F 15.838040 22.898650 130.037549
F 9.151448 26.759371 129.967523
F 9.151447 34.480762 129.967523
F 9.151447 19.037978 129.967524
F 18.066895 26.759345 130.060890
F 18.066894 34.480736 130.060890
F 18.066895 19.037953 130.060890
F 0.055035 27.013916 127.482824
F 0.055035 34.735307 127.482824
F 0.055035 19.292523 127.482824
F 8.962735 26.996625 127.321253
F 15.653787 20.567712 126.573037
F 8.962735 19.275232 127.321253
F 17.878320 26.996503 127.414691
F 15.653787 28.289104 126.573037
F 17.878320 19.275110 127.414691
F 0.074883 24.466676 123.849169
F 0.074883 32.188067 123.849169
F 8.982903 24.450085 123.806011
F 8.982904 32.171476 123.806012
F 17.898423 24.450134 123.899408
F 17.898423 32.171525 123.899408
F 2.268477 30.858966 127.266141
F 2.268477 23.137575 127.266141
F 11.191726 30.857197 127.344667
F 11.191727 23.135806 127.344667
F 20.107176 30.857198 127.438032
F 20.107176 23.135807 127.438032
F 2.284504 28.308680 123.756998
F 2.284504 20.587289 123.756997
F 11.211813 28.310826 123.829380
F 11.211813 20.589434 123.829380
F 20.127278 28.310830 123.922749
F 20.127278 20.589438 123.922749
F 2.249150 28.278119 126.469036
F 2.249150 20.556728 126.469036
F 11.196078 28.289097 126.526358
F 11.196078 20.567706 126.526359
F 20.111497 28.289104 126.619720
F 20.111497 20.567713 126.619720
F 2.413904 30.697525 129.927862
F 2.413904 22.976134 129.927862
F 11.380329 30.620038 129.990867
F 11.380330 22.898647 129.990867
F 20.295751 30.620041 130.084232
F 20.295752 22.898651 130.084232
F 4.503373 24.427905 126.456787
F 4.503373 32.149296 126.456787
F 13.424930 24.428407 126.549697
F 13.424930 32.149798 126.549697
F 22.340352 24.428409 126.643061
F 22.340352 32.149800 126.643061
F 4.686111 26.770869 129.923644
F 4.686110 34.492260 129.923644
F 4.686110 19.049476 129.923644
F 13.609183 26.759345 130.014208
F 13.609182 34.480736 130.014208
F 13.609182 19.037952 130.014208
F 22.524604 26.759344 130.107573
F 22.524602 34.480736 130.107573
F 22.524603 19.037952 130.107573
F 4.502798 26.998466 127.274302
F 6.737936 20.568465 126.479111
F 4.502798 19.277073 127.274302
F 13.420611 26.996501 127.368009
F 6.737935 28.289856 126.479111
F 13.420611 19.275108 127.368009
F 22.336029 26.996503 127.461374
F 24.584986 20.589439 123.969432
F 22.336029 19.275110 127.461374
F 4.523338 24.448063 123.758223
F 4.523338 32.169454 123.758224
F 13.440711 24.450135 123.852725
F 13.440711 32.171526 123.852725
F 22.356133 24.450135 123.946091
F 22.356133 32.171525 123.946091
F 6.732661 30.858212 127.297586
F 22.336029 34.717894 127.461374
F 8.962735 34.718017 127.321253
F 13.420611 34.717892 127.368009
F 4.502798 34.719858 127.274302
F 17.878320 34.717894 127.414691
F 0.149847 34.740685 112.930851
F 0.173704 24.453952 109.290175
F 0.173704 32.175342 109.290175
F 1.320544 47.655457 2.863233
F 1.320545 39.934064 2.863232
F 10.230325 47.643571 2.984756
F 10.230325 39.922178 2.984756
F 19.146019 47.643627 3.078087
F 19.146019 39.922234 3.078087
F 1.308988 50.177551 6.392161
F 1.308989 42.456158 6.392161
F 10.210163 50.190042 6.500034
F 10.210163 42.468649 6.500034
F 19.125899 50.189995 6.593370
F 19.125899 42.468602 6.593370
F 1.310764 50.204955 3.711652
F 1.310765 42.483562 3.711652
F 10.225934 50.211766 3.803004
F 10.225934 42.490373 3.803004
F 19.141696 50.211721 3.896399
F 19.141696 42.490328 3.896399
F 1.049546 47.986567 0.234186
F 5.624423 34.748577 18.243549
F 1.049546 40.265174 0.234185
F 5.595795 34.748577 20.976491
F 10.042003 47.880788 0.338519
F 10.042004 40.159395 0.338519
F 18.957425 47.880782 0.431888
F 18.957426 40.159389 0.431888
F 3.527866 38.626618 3.727254
F 3.527866 46.348013 3.727255
F 12.455073 38.629648 3.826364
F 12.455073 46.351043 3.826364
F 21.370552 38.629630 3.919740
F 21.370552 46.351025 3.919741
F 3.343611 51.767925 0.257765
F 3.343611 36.325139 0.257765
F 3.343612 44.046534 0.257764
F 12.270858 51.741477 0.361868
F 12.270858 36.298691 0.361867
F 12.270859 44.020086 0.361867
F 21.186280 51.741478 0.455230
F 21.186280 36.298692 0.455230
F 21.186281 44.020087 0.455230
F 3.533692 51.507254 2.903320
F 3.533692 36.064468 2.903320
F 3.533692 43.785863 2.903320
F 12.459375 51.504300 3.008082
F 12.459375 36.061514 3.008082
F 12.459375 43.782909 3.008082
F 21.374873 51.504322 3.101428
F 21.374873 36.061536 3.101428
F 21.374873 43.782931 3.101428
F 3.514865 38.603238 6.423010
F 3.514865 46.324632 6.423010
F 12.439270 38.607923 6.523357
F 12.439270 46.329317 6.523357
F 21.354755 38.607904 6.616711
F 21.354755 46.329299 6.616711
F 5.768429 47.641755 2.940238
F 5.768429 39.920362 2.940238
F 14.688301 47.643625 3.031406
F 14.688301 39.922232 3.031406
F 23.603729 47.643627 3.124770
F 23.603729 39.922233 3.124770
F 5.747147 50.192318 6.454641
F 5.747147 42.470926 6.454641
F 14.668180 50.189997 6.546688
F 14.668180 42.468604 6.546688
F 23.583608 50.189994 6.640052
F 23.583608 42.468602 6.640052
F 5.762735 50.214084 3.754424
F 5.762735 42.492692 3.754423
F 14.683976 50.211723 3.849715
F 14.683976 42.490331 3.849715
F 23.599405 50.211720 3.943082
F 23.599405 42.490328 3.943082
F 5.582876 47.883823 0.292069
F 5.582877 40.162430 0.292069
F 14.499716 47.880783 0.385206
F 14.499717 40.159390 0.385205
F 23.415137 47.880783 0.478571
F 23.415137 40.159390 0.478571
F 7.996473 38.629762 3.779664
F 7.996473 46.351156 3.779664
F 16.912841 38.629631 3.873057
F 16.912841 46.351025 3.873058
F 25.828261 38.629630 3.966423
F 25.828261 46.351025 3.966424
F 7.813135 51.741618 0.315220
F 7.813136 36.298833 0.315220
F 7.813136 44.020227 0.315220
F 16.728569 51.741477 0.408547
F 16.728570 36.298691 0.408546
F 16.728570 44.020086 0.408547
F 25.643989 51.741479 0.501913
F 25.643991 36.298693 0.501912
F 25.643991 44.020088 0.501913
F 8.000447 51.503903 2.961730
F 8.000447 36.061116 2.961730
F 8.000447 43.782511 2.961730
F 16.917162 51.504322 3.054745
F 16.917162 36.061536 3.054745
F 16.917162 43.782931 3.054746
F 25.832581 51.504323 3.148111
F 25.832581 36.061536 3.148111
F 25.832581 43.782931 3.148111
F 7.980414 38.608243 6.476921
F 7.980414 46.329637 6.476921
F 16.897044 38.607905 6.570028
F 16.897044 46.329299 6.570028
F 25.812463 38.607904 6.663394
F 25.812463 46.329299 6.663394
F 1.277806 47.630960 9.997480
F 1.277807 39.909567 9.997479
F 10.172921 47.615218 10.105204
F 10.172921 39.893825 10.105204
F 19.088646 47.615264 10.198542
F 19.088646 39.893870 10.198542
F 1.240174 50.173008 13.635272
F 1.240175 42.451615 13.635272
F 10.134826 50.189099 13.742325
F 10.134826 42.467706 13.742325
F 19.050552 50.189053 13.835663
F 19.050552 42.467661 13.835663
F 1.268398 50.172979 10.933329
F 1.268398 42.451586 10.933329
F 10.163419 50.189101 11.012764
F 10.163419 42.467708 11.012764
F 19.079144 50.189055 11.106163
F 19.079144 42.467663 11.106163
F 1.302793 47.630118 7.298851
F 1.302793 39.908724 7.298850
F 10.201201 47.615666 7.381734
F 10.201201 39.894273 7.381734
F 19.116929 47.615711 7.475129
F 19.116929 39.894318 7.475129
F 3.468091 38.601859 10.945952
F 3.468091 46.323253 10.945952
F 12.392518 38.606983 11.036126
F 12.392518 46.328377 11.036126
F 21.308000 38.606965 11.129504
F 21.308000 46.328359 11.129505
F 3.505403 51.481315 7.314247
F 3.505403 36.038529 7.314247
F 3.505404 43.759924 7.314247
F 12.430298 51.476388 7.405092
F 12.430298 36.033602 7.405091
F 12.430298 43.754997 7.405091
F 21.345783 51.476407 7.498470
F 21.345783 36.033620 7.498470
F 21.345783 43.755015 7.498470
F 3.477744 51.481120 10.031699
F 3.477744 36.038334 10.031699
F 3.477744 43.759729 10.031699
F 12.402017 51.475941 10.128529
F 12.402018 36.033155 10.128529
F 12.402017 43.754550 10.128529
F 21.317500 51.475959 10.221883
F 21.317500 36.033173 10.221883
F 21.317500 43.754568 10.221883
F 3.439615 38.601818 13.668849
F 3.439615 46.323213 13.668849
F 12.363925 38.606981 13.765651
F 12.363925 46.328375 13.765651
F 21.279408 38.606963 13.859005
F 21.279408 46.328357 13.859005
F 5.710087 47.612942 10.059965
F 5.710087 39.891548 10.059965
F 14.630928 47.615262 10.151860
F 14.630928 39.893869 10.151860
F 23.546356 47.615264 10.245224
F 23.546356 39.893870 10.245225
F 5.672027 50.191364 13.697142
F 5.672027 42.469971 13.697142
F 14.592834 50.189055 13.788982
F 14.592834 42.467662 13.788982
F 23.508262 50.189053 13.882346
F 23.508262 42.467660 13.882346
F 5.700660 50.191360 10.964477
F 5.700660 42.469967 10.964477
F 14.621426 50.189057 11.059479
F 14.621426 42.467664 11.059479
F 23.536853 50.189055 11.152846
F 23.536853 42.467662 11.152846
F 5.738183 47.613337 7.333232
F 5.738183 39.891943 7.333231
F 14.659211 47.615710 7.428445
F 14.659211 39.894316 7.428445
F 23.574639 47.615711 7.521812
F 23.574639 39.894318 7.521812
F 7.933678 38.607294 10.989230
F 7.933678 46.328689 10.989231
F 16.850289 38.606965 11.082821
F 16.850289 46.328360 11.082822
F 25.765708 38.606965 11.176187
F 25.765708 46.328359 11.176188
F 7.971394 51.476047 7.358169
F 7.971394 36.033260 7.358168
F 7.971394 43.754655 7.358168
F 16.888072 51.476406 7.451788
F 16.888072 36.033620 7.451787
F 16.888072 43.755015 7.451788
F 25.803492 51.476407 7.545153
F 25.803492 36.033621 7.545153
F 25.803492 43.755015 7.545153
F 7.943175 51.475629 10.082025
F 7.943175 36.032843 10.082025
F 7.943175 43.754238 10.082025
F 16.859789 51.475959 10.175200
F 16.859789 36.033173 10.175200
F 16.859789 43.754568 10.175200
F 25.775208 51.475960 10.268565
F 25.775208 36.033173 10.268565
F 25.775208 43.754568 10.268566
F 7.905085 38.607291 13.719154
F 7.905085 46.328686 13.719154
F 16.821697 38.606963 13.812322
F 16.821697 46.328358 13.812322
F 25.737117 38.606963 13.905687
F 25.737117 46.328357 13.905687
F 1.202084 47.631304 17.274941
F 1.202084 39.909911 17.274941
F 10.096720 47.615209 17.381973
F 10.096720 39.893816 17.381974
F 19.012445 47.615254 17.475312
F 19.012445 39.893861 17.475312
F 1.163957 50.173005 20.914643
F 1.163957 42.451612 20.914643
F 10.058594 50.189099 21.021674
F 10.058594 42.467706 21.021675
F 18.974320 50.189053 21.115013
F 18.974320 42.467661 21.115013
F 1.192263 50.173005 18.212571
F 1.192264 42.451612 18.212571
F 10.087190 50.189099 18.291838
F 10.087190 42.467706 18.291838
F 19.002915 50.189053 18.385236
F 19.002915 42.467661 18.385236
F 1.230370 47.631303 14.572872
F 1.230371 39.909910 14.572872
F 10.125300 47.615209 14.652140
F 10.125300 39.893816 14.652140
F 19.041025 47.615254 14.745539
F 19.041024 39.893861 14.745539
F 3.391913 38.601814 18.225078
F 3.391913 46.323209 18.225078
F 12.316289 38.606981 18.315199
F 12.316289 46.328375 18.315200
F 21.231771 38.606963 18.408578
F 21.231771 46.328357 18.408578
F 3.430018 51.481098 14.585379
F 3.430018 36.038312 14.585379
F 3.430018 43.759707 14.585379
F 12.354396 51.475932 14.675502
F 12.354396 36.033146 14.675502
F 12.354396 43.754541 14.675502
F 21.269879 51.475950 14.768880
F 21.269879 36.033164 14.768880
F 21.269879 43.754558 14.768880
F 3.401510 51.481098 17.308503
F 3.401510 36.038312 17.308503
F 3.401510 43.759707 17.308503
F 12.325817 51.475932 17.405299
F 12.325817 36.033146 17.405299
F 12.325817 43.754541 17.405299
F 21.241299 51.475950 17.498653
F 21.241299 36.033163 17.498653
F 21.241299 43.754558 17.498653
F 3.363387 38.601815 20.948204
F 3.363387 46.323209 20.948204
F 12.287693 38.606981 21.045000
F 12.287693 46.328375 21.045000
F 21.203176 38.606963 21.138354
F 21.203176 46.328357 21.138354
F 5.633920 47.612944 17.336790
F 5.633920 39.891550 17.336791
F 14.554727 47.615253 17.428630
F 14.554728 39.893860 17.428630
F 23.470155 47.615255 17.521995
F 23.470155 39.893861 17.521995
F 5.595794 50.191364 20.976491
F 5.595794 42.469972 20.976491
F 14.516602 50.189055 21.068331
F 14.516602 42.467663 21.068331
F 23.432030 50.189053 21.161695
F 23.432030 42.467660 21.161696
F 5.624423 50.191364 18.243549
F 5.624423 42.469972 18.243549
F 14.545197 50.189055 18.338553
F 14.545197 42.467663 18.338552
F 23.460625 50.189053 18.431919
F 23.460624 42.467660 18.431919
F 5.662532 47.612944 14.603852
F 5.662532 39.891550 14.603851
F 14.583306 47.615253 14.698855
F 14.583306 39.893859 14.698855
F 23.498734 47.615255 14.792222
F 23.498734 39.893861 14.792222
F 7.857453 38.607291 18.268307
F 7.857453 46.328685 18.268307
F 16.774060 38.606963 18.361895
F 16.774060 46.328358 18.361895
F 25.689480 38.606963 18.455261
F 25.689480 46.328357 18.455261
F 7.895560 51.475622 14.628610
F 7.895560 36.032836 14.628610
F 7.895560 43.754231 14.628610
F 16.812168 51.475950 14.722198
F 16.812168 36.033163 14.722197
F 16.812168 43.754558 14.722197
F 25.727587 51.475950 14.815563
F 25.727587 36.033164 14.815563
F 25.727587 43.754559 14.815563
F 7.866977 51.475622 17.358803
F 7.866977 36.032836 17.358803
F 7.866977 43.754231 17.358803
F 16.783588 51.475950 17.451970
F 16.783588 36.033163 17.451971
F 16.783588 43.754558 17.451971
F 25.699007 51.475950 17.545336
F 25.699007 36.033164 17.545336
F 25.699007 43.754559 17.545336
F 7.828853 38.607291 20.998504
F 7.828853 46.328685 20.998504
F 16.745465 38.606963 21.091672
F 16.745465 46.328358 21.091672
F 25.660885 38.606963 21.185037
F 25.660885 46.328357 21.185037
F 5.747147 34.749531 6.454641
F 5.672027 34.748576 13.697142
F 5.700660 34.748572 10.964477
F 10.210163 34.747254 6.500034
F 19.125899 34.747207 6.593370
F 1.310765 34.762167 3.711652
F 10.225934 34.768979 3.803004
F 19.141696 34.768933 3.896399
F 14.668180 34.747209 6.546688
F 23.583609 34.747207 6.640052
F 5.762735 34.771297 3.754423
F 14.683976 34.768936 3.849715
F 23.599406 34.768933 3.943082
F 10.134826 34.746311 13.742325
F 10.163419 34.746313 11.012764
F 14.621426 34.746269 11.059479
F 10.058594 34.746311 21.021674
F 10.087190 34.746311 18.291838
F 1.125854 47.631299 24.554344
F 1.125855 39.909906 24.554344
F 10.020488 47.615209 24.661376
F 10.020488 39.893816 24.661376
F 18.936213 47.615255 24.754714
F 18.936213 39.893861 24.754715
F 1.087787 50.172938 28.193836
F 1.087788 42.451545 28.193836
F 9.982357 50.189100 28.301083
F 9.982357 42.467707 28.301083
F 18.898088 50.189053 28.394415
F 18.898088 42.467661 28.394416
F 1.116045 50.173003 25.491922
F 1.116046 42.451610 25.491922
F 10.010958 50.189099 25.571241
F 10.010958 42.467706 25.571241
F 18.926683 50.189053 25.664639
F 18.926683 42.467661 25.664639
F 0.642134 47.528027 43.675525
F 0.642134 39.806634 43.675524
F 10.049067 47.615209 21.931539
F 10.049067 39.893816 21.931539
F 18.964792 47.615255 22.024938
F 18.964792 39.893861 22.024938
F 3.315671 38.601801 25.504564
F 3.315671 46.323195 25.504564
F 12.240057 38.606981 25.594602
F 12.240057 46.328375 25.594602
F 21.155539 38.606963 25.687980
F 21.155539 46.328357 25.687981
F 3.353787 51.481099 21.864780
F 3.353787 36.038313 21.864779
F 3.353787 43.759708 21.864779
F 12.278163 51.475932 21.954901
F 12.278163 36.033146 21.954901
F 12.278163 43.754541 21.954901
F 21.193646 51.475950 22.048279
F 21.193646 36.033163 22.048279
F 21.193646 43.754558 22.048279
F 3.325281 51.481102 24.587905
F 3.325281 36.038316 24.587905
F 3.325281 43.759711 24.587905
F 12.249584 51.475932 24.684702
F 12.249584 36.033146 24.684702
F 12.249584 43.754541 24.684702
F 21.165067 51.475950 24.778056
F 21.165067 36.033163 24.778056
F 21.165067 43.754558 24.778056
F 3.287078 38.601685 28.227946
F 3.287078 46.323080 28.227945
F 12.211461 38.606981 28.324403
F 12.211461 46.328375 28.324403
F 21.126944 38.606963 28.417757
F 21.126944 46.328358 28.417757
F 5.557683 47.612945 24.616201
F 5.557683 39.891551 24.616201
F 14.478495 47.615253 24.708033
F 14.478495 39.893860 24.708033
F 23.393922 47.615254 24.801397
F 23.393922 39.893861 24.801397
F 5.519401 50.191439 28.256159
F 5.519401 42.470046 28.256159
F 14.440369 50.189055 28.347734
F 14.440369 42.467662 28.347734
F 23.355797 50.189053 28.441098
F 23.355797 42.467660 28.441098
F 5.548174 50.191372 25.523012
F 5.548174 42.469980 25.523011
F 14.468965 50.189055 25.617956
F 14.468965 42.467663 25.617955
F 23.384392 50.189053 25.711322
F 23.384392 42.467660 25.711322
F 5.586300 47.612944 21.883252
F 5.586300 39.891550 21.883251
F 14.507074 47.615253 21.978254
F 14.507074 39.893860 21.978254
F 23.422502 47.615255 22.071621
F 23.422502 39.893861 22.071621
F 7.781220 38.607291 25.547711
F 7.781220 46.328686 25.547711
F 16.697828 38.606963 25.641297
F 16.697828 46.328358 25.641298
F 25.613247 38.606963 25.734663
F 25.613247 46.328357 25.734664
F 7.819327 51.475622 21.908009
F 7.819327 36.032836 21.908009
F 7.819327 43.754230 21.908009
F 16.735935 51.475950 22.001597
F 16.735935 36.033163 22.001596
F 16.735935 43.754558 22.001596
F 25.651355 51.475950 22.094962
F 25.651355 36.033164 22.094962
F 25.651355 43.754559 22.094962
F 7.790741 51.475620 24.638208
F 7.790741 36.032834 24.638209
F 7.790741 43.754229 24.638209
F 16.707356 51.475950 24.731373
F 16.707356 36.033163 24.731373
F 16.707356 43.754558 24.731373
F 25.622775 51.475950 24.824738
F 25.622775 36.033164 24.824738
F 25.622775 43.754559 24.824738
F 7.752614 38.607293 28.277916
F 7.752614 46.328688 28.277915
F 16.669232 38.606963 28.371074
F 16.669232 46.328358 28.371074
F 25.584652 38.606963 28.464440
F 25.584652 46.328357 28.464439
F 1.048826 47.643903 31.836250
F 1.048827 39.922509 31.836250
F 9.944237 47.615201 31.940796
F 9.944237 39.893807 31.940797
F 18.859980 47.615254 32.034116
F 18.859980 39.893861 32.034117
F 1.005018 50.120289 35.480201
F 1.005018 42.398897 35.480201
F 9.906093 50.189122 35.580508
F 9.906093 42.467730 35.580509
F 18.821855 50.189053 35.673817
F 18.821855 42.467661 35.673817
F 0.917387 50.223126 32.756228
F 0.917400 42.501729 32.756229
F 9.934594 50.189130 32.850624
F 9.934594 42.467737 32.850624
F 18.850450 50.189053 32.944041
F 18.850450 42.467661 32.944041
F 1.077925 47.631432 29.132567
F 1.077926 39.910039 29.132567
F 9.972834 47.615208 29.210944
F 9.972834 39.893815 29.210944
F 18.888559 47.615254 29.304340
F 18.888559 39.893861 29.304340
F 3.236024 38.603792 32.789702
F 3.236024 46.325187 32.789702
F 12.163824 38.606981 32.874004
F 12.163823 46.328376 32.874004
F 21.079306 38.606963 32.967382
F 21.079306 46.328357 32.967382
F 3.277097 51.480981 29.146052
F 3.277097 36.038195 29.146052
F 3.277097 43.759590 29.146052
F 12.201931 51.475932 29.234303
F 12.201931 36.033146 29.234303
F 12.201931 43.754541 29.234303
F 21.117414 51.475950 29.327682
F 21.117414 36.033164 29.327681
F 21.117414 43.754558 29.327681
F 3.231071 51.475454 31.873971
F 3.231072 36.032669 31.873971
F 3.231072 43.754064 31.873970
F 12.173333 51.475930 31.964105
F 12.173333 36.033143 31.964105
F 12.173333 43.754538 31.964105
F 21.088834 51.475950 32.057458
F 21.088834 36.033163 32.057458
F 21.088834 43.754558 32.057458
F 3.139454 38.620903 35.527500
F 3.139454 46.342298 35.527500
F 12.135176 38.606987 35.603808
F 12.135176 46.328381 35.603808
F 21.050711 38.606963 35.697159
F 21.050711 46.328357 35.697158
F 5.480827 47.612473 31.896460
F 5.480827 39.891080 31.896461
F 14.402262 47.615253 31.987435
F 14.402262 39.893860 31.987435
F 23.317690 47.615255 32.080799
F 23.317690 39.893861 32.080799
F 5.442220 50.192530 35.536543
F 5.442220 42.471138 35.536543
F 14.364136 50.189055 35.627136
F 14.364137 42.467663 35.627136
F 23.279565 50.189053 35.720500
F 23.279565 42.467660 35.720500
F 5.468177 50.191646 32.802478
F 5.468177 42.470253 32.802478
F 14.392730 50.189056 32.897357
F 14.392730 42.467663 32.897357
F 23.308159 50.189053 32.990724
F 23.308159 42.467660 32.990724
F 5.510030 47.612906 29.162829
F 5.510030 39.891513 29.162829
F 14.430841 47.615253 29.257656
F 14.430841 39.893860 29.257656
F 23.346269 47.615254 29.351023
F 23.346269 39.893861 29.351023
F 7.704912 38.607275 32.827235
F 7.704912 46.328670 32.827235
F 16.621595 38.606963 32.920699
F 16.621595 46.328358 32.920700
F 25.537015 38.606963 33.014065
F 25.537015 46.328357 33.014065
F 7.743078 51.475620 29.187448
F 7.743078 36.032833 29.187448
F 7.743078 43.754228 29.187448
F 16.659703 51.475950 29.280999
F 16.659703 36.033163 29.280998
F 16.659702 43.754558 29.280999
F 25.575122 51.475950 29.374365
F 25.575122 36.033164 29.374364
F 25.575122 43.754559 29.374364
F 7.713656 51.475399 31.917774
F 7.713656 36.032613 31.917774
F 7.713656 43.754007 31.917774
F 16.631123 51.475950 32.010775
F 16.631123 36.033163 32.010775
F 16.631123 43.754558 32.010775
F 25.546542 51.475950 32.104140
F 25.546542 36.033164 32.104140
F 25.546542 43.754559 32.104140
F 7.673462 38.608038 35.557842
F 7.673462 46.329433 35.557841
F 16.593000 38.606963 35.650476
F 16.593000 46.328358 35.650476
F 25.508420 38.606963 35.743841
F 25.508420 46.328357 35.743841
F 0.974157 47.691812 39.103500
F 0.974157 39.970419 39.103500
F 9.867974 47.615170 39.220216
F 9.867974 39.893776 39.220216
F 18.783748 47.615255 39.313518
F 18.783748 39.893861 39.313518
F 0.939023 50.103530 42.746335
F 0.939024 42.382137 42.746335
F 9.829841 50.189149 42.859918
F 9.829841 42.467756 42.859918
F 18.745623 50.189053 42.953220
F 18.745623 42.467661 42.953220
F 0.681238 50.276481 40.031755
F 0.681239 42.555088 40.031755
F 9.857779 50.189258 40.129929
F 9.857779 42.467866 40.129928
F 18.774218 50.189053 40.223444
F 18.774218 42.467661 40.223443
F 0.669886 47.508862 36.383942
F 0.669887 39.787469 36.383941
F 9.896201 47.615120 36.490281
F 9.896201 39.893726 36.490281
F 18.812327 47.615254 36.583742
F 18.812327 39.893861 36.583742
F 3.149828 38.610175 40.069235
F 3.149828 46.331570 40.069235
F 12.087591 38.606984 40.153407
F 12.087591 46.328378 40.153407
F 21.003073 38.606963 40.246784
F 21.003073 46.328357 40.246785
F 3.192603 51.473586 36.432092
F 3.192603 36.030800 36.432091
F 3.192603 43.752195 36.432092
F 12.125697 51.475931 36.513705
F 12.125697 36.033144 36.513705
F 12.125697 43.754539 36.513705
F 21.041181 51.475950 36.607083
F 21.041181 36.033163 36.607083
F 21.041181 43.754558 36.607083
F 3.093042 51.460951 39.170349
F 3.093043 36.018165 39.170349
F 3.093043 43.739560 39.170350
F 12.097025 51.475922 39.243512
F 12.097025 36.033135 39.243513
F 12.097025 43.754530 39.243513
F 21.012602 51.475950 39.336859
F 21.012601 36.033163 39.336860
F 21.012602 43.754558 39.336860
F 3.045864 38.623141 42.811786
F 3.045864 46.344535 42.811786
F 12.058862 38.606997 42.883218
F 12.058862 46.328392 42.883218
F 20.974479 38.606963 42.976561
F 20.974479 46.328357 42.976561
F 5.403689 47.611491 39.176671
F 5.403689 39.890097 39.176671
F 14.326030 47.615253 39.266837
F 14.326030 39.893860 39.266837
F 23.241457 47.615255 39.360201
F 23.241457 39.893861 39.360201
F 5.365160 50.192937 42.816377
F 5.365160 42.471545 42.816377
F 14.287904 50.189055 42.906538
F 14.287904 42.467663 42.906539
F 23.203332 50.189053 42.999902
F 23.203332 42.467660 42.999902
F 5.375872 50.194298 40.080230
F 5.375872 42.472906 40.080229
F 14.316489 50.189057 40.176758
F 14.316489 42.467664 40.176758
F 23.231927 50.189053 40.270126
F 23.231927 42.467660 40.270126
F 5.419848 47.612028 36.441873
F 5.419848 39.890635 36.441873
F 14.354603 47.615252 36.537057
F 14.354603 39.893859 36.537057
F 23.270037 47.615254 36.630425
F 23.270037 39.893861 36.630425
F 7.628576 38.607160 40.106802
F 7.628576 46.328554 40.106802
F 16.545363 38.606963 40.200102
F 16.545363 46.328358 40.200102
F 25.460782 38.606963 40.293467
F 25.460782 46.328357 40.293468
F 7.666714 51.475685 36.467036
F 7.666714 36.032899 36.467035
F 7.666714 43.754294 36.467036
F 16.583470 51.475950 36.560400
F 16.583470 36.033163 36.560400
F 16.583470 43.754558 36.560401
F 25.498890 51.475950 36.653766
F 25.498890 36.033164 36.653766
F 25.498890 43.754559 36.653766
F 7.633573 51.474396 39.197881
F 7.633573 36.031610 39.197881
F 7.633573 43.753005 39.197882
F 16.554890 51.475950 39.290177
F 16.554890 36.033163 39.290177
F 16.554890 43.754558 39.290177
F 25.470310 51.475950 39.383542
F 25.470310 36.033164 39.383542
F 25.470310 43.754559 39.383542
F 7.594218 38.608853 42.837821
F 7.594218 46.330247 42.837821
F 16.516766 38.606963 42.929878
F 16.516766 46.328358 42.929878
F 25.432187 38.606963 43.023244
F 25.432187 46.328357 43.023243
F 5.519401 34.748651 28.256159
F 5.548174 34.748585 25.523012
F 5.442220 34.749742 35.536543
F 5.468177 34.748858 32.802478
F 0.681239 34.833693 40.031754
F 5.365160 34.750149 42.816377
F 5.375872 34.751511 40.080229
F 1.154139 47.631303 21.852272
F 1.154140 39.909910 21.852272
F 9.982357 34.746312 28.301083
F 10.010958 34.746311 25.571241
F 9.906093 34.746335 35.580508
F 0.917398 34.780334 32.756229
F 9.934594 34.746343 32.850623
F 9.829841 34.746361 42.859918
F 9.857779 34.746471 40.129929
F 14.316489 34.746269 40.176758
F 0.904001 47.698434 46.384338
F 0.904001 39.977041 46.384338
F 9.791732 47.615156 46.499617
F 9.791732 39.893762 46.499617
F 18.707515 47.615255 46.592921
F 18.707515 39.893861 46.592921
F 0.868926 50.107327 50.026819
F 0.868927 42.385934 50.026819
F 9.753605 50.189153 50.139312
F 9.753605 42.467760 50.139312
F 18.669390 50.189053 50.232622
F 18.669390 42.467661 50.232622
F 0.615872 50.272580 47.317025
F 0.615872 42.551187 47.317025
F 9.781131 50.189357 47.409253
F 9.781131 42.467965 47.409253
F 18.697985 50.189053 47.502846
F 18.697985 42.467661 47.502846
F 14.087776 34.746272 62.014962
F 5.145999 34.752240 61.917848
F 9.819397 47.614990 43.769584
F 9.819397 39.893597 43.769583
F 18.736094 47.615254 43.863145
F 18.736094 39.893861 43.863144
F 3.070956 38.610795 47.347323
F 3.070956 46.332190 47.347323
F 12.011361 38.606986 47.432808
F 12.011361 46.328380 47.432808
F 20.926841 38.606963 47.526187
F 20.926841 46.328357 47.526187
F 3.108682 51.471218 43.708260
F 3.108682 36.028432 43.708260
F 3.108682 43.749827 43.708260
F 12.049466 51.475928 43.793108
F 12.049466 36.033142 43.793107
F 12.049466 43.754537 43.793107
F 20.964949 51.475950 43.886486
F 20.964949 36.033164 43.886486
F 20.964949 43.754558 43.886486
F 3.012122 51.461036 46.450178
F 3.012122 36.018250 46.450178
F 3.012122 43.739645 46.450178
F 12.020721 51.475909 46.522923
F 12.020722 36.033123 46.522923
F 12.020721 43.754518 46.522923
F 20.936369 51.475950 46.616262
F 20.936369 36.033163 46.616262
F 20.936369 43.754558 46.616262
F 2.977157 38.620708 50.088707
F 2.977156 46.342103 50.088707
F 11.982577 38.607009 50.162628
F 11.982576 46.328403 50.162628
F 20.898246 38.606963 50.255964
F 20.898246 46.328357 50.255964
F 5.326689 47.611416 46.456085
F 5.326689 39.890023 46.456085
F 14.249797 47.615253 46.546239
F 14.249797 39.893859 46.546240
F 23.165225 47.615255 46.639604
F 23.165225 39.893861 46.639604
F 5.288395 50.192877 50.095674
F 5.288395 42.471485 50.095674
F 14.211672 50.189055 50.185941
F 14.211672 42.467663 50.185941
F 23.127100 50.189053 50.279305
F 23.127100 42.467660 50.279305
F 5.295757 50.195542 47.358807
F 5.295757 42.474149 47.358807
F 14.240248 50.189058 47.456160
F 14.240248 42.467666 47.456160
F 23.155694 50.189053 47.549529
F 23.155694 42.467660 47.549529
F 5.333791 47.608931 43.719222
F 5.333791 39.887537 43.719221
F 14.278361 47.615250 43.816459
F 14.278361 39.893857 43.816459
F 23.193804 47.615254 43.909827
F 23.193804 39.893861 43.909827
F 7.552307 38.607076 47.386225
F 7.552307 46.328471 47.386226
F 16.469130 38.606963 47.479504
F 16.469130 46.328358 47.479505
F 25.384550 38.606963 47.572870
F 25.384550 46.328357 47.572870
F 7.590434 51.475811 43.746530
F 7.590434 36.033025 43.746530
F 7.590434 43.754420 43.746530
F 16.507237 51.475950 43.839803
F 16.507238 36.033163 43.839803
F 16.507238 43.754558 43.839803
F 25.422657 51.475950 43.933169
F 25.422657 36.033164 43.933169
F 25.422657 43.754559 43.933169
F 7.555775 51.473957 46.477598
F 7.555775 36.031171 46.477598
F 7.555775 43.752565 46.477599
F 16.478657 51.475949 46.569580
F 16.478657 36.033163 46.569580
F 16.478657 43.754558 46.569580
F 25.394077 51.475950 46.662945
F 25.394077 36.033164 46.662945
F 25.394077 43.754559 46.662945
F 7.517501 38.609008 50.117336
F 7.517501 46.330402 50.117336
F 16.440533 38.606963 50.209281
F 16.440533 46.328358 50.209281
F 25.355955 38.606963 50.302646
F 25.355955 46.328357 50.302646
F 0.832850 47.696274 53.669046
F 0.832851 39.974881 53.669046
F 9.715501 47.615158 53.779006
F 9.715501 39.893764 53.779006
F 18.631283 47.615255 53.872323
F 18.631283 39.893861 53.872323
F 0.796761 50.109880 57.310499
F 0.796761 42.388487 57.310499
F 9.677381 50.189145 57.418701
F 9.677381 42.467752 57.418701
F 18.593158 50.189053 57.512024
F 18.593158 42.467661 57.512024
F 0.561602 50.266761 54.601976
F 0.561602 42.545369 54.601976
F 9.704777 50.189389 54.688627
F 9.704777 42.467996 54.688627
F 18.621752 50.189053 54.782248
F 18.621752 42.467661 54.782248
F 0.589075 47.534578 50.959614
F 0.589075 39.813184 50.959614
F 9.742916 47.614927 51.048934
F 9.742916 39.893534 51.048934
F 18.659862 47.615254 51.142547
F 18.659862 39.893861 51.142547
F 2.997256 38.609321 54.627894
F 2.997256 46.330716 54.627894
F 11.935130 38.606986 54.712209
F 11.935130 46.328381 54.712209
F 20.850609 38.606963 54.805589
F 20.850609 46.328357 54.805589
F 3.034220 51.473022 50.987875
F 3.034220 36.030236 50.987874
F 3.034220 43.751631 50.987874
F 11.973236 51.475927 51.072509
F 11.973236 36.033140 51.072509
F 11.973236 43.754535 51.072508
F 20.888716 51.475950 51.165888
F 20.888716 36.033164 51.165888
F 20.888716 43.754558 51.165888
F 2.941150 51.462834 53.728049
F 2.941150 36.020048 53.728049
F 2.941150 43.741442 53.728049
F 11.944456 51.475901 53.802331
F 11.944456 36.033115 53.802331
F 11.944456 43.754510 53.802331
F 20.860137 51.475950 53.895664
F 20.860137 36.033163 53.895664
F 20.860137 43.754558 53.895664
F 2.906622 38.619384 57.367212
F 2.906621 46.340778 57.367211
F 11.906331 38.607014 57.442033
F 11.906331 46.328408 57.442033
F 20.822014 38.606963 57.535365
F 20.822014 46.328357 57.535365
F 5.250351 47.611474 53.735216
F 5.250351 39.890081 53.735216
F 14.173565 47.615253 53.825641
F 14.173565 39.893860 53.825642
F 23.088992 47.615255 53.919006
F 23.088992 39.893861 53.919006
F 5.212408 50.192769 57.374858
F 5.212408 42.471377 57.374858
F 14.135440 50.189055 57.465342
F 14.135440 42.467663 57.465342
F 23.050867 50.189053 57.558707
F 23.050867 42.467660 57.558707
F 5.220077 50.195549 54.638127
F 5.220077 42.474157 54.638127
F 14.164010 50.189059 54.735560
F 14.164010 42.467667 54.735561
F 23.079462 50.189053 54.828931
F 23.079462 42.467660 54.828931
F 5.257846 47.608712 50.998414
F 5.257846 39.887318 50.998413
F 14.202121 47.615249 51.095860
F 14.202121 39.893856 51.095860
F 23.117572 47.615255 51.189230
F 23.117572 39.893861 51.189230
F 7.476062 38.607072 54.665594
F 7.476062 46.328467 54.665595
F 16.392898 38.606963 54.758906
F 16.392898 46.328358 54.758906
F 25.308317 38.606963 54.852272
F 25.308317 46.328357 54.852272
F 7.514165 51.475843 51.025916
F 7.514165 36.033057 51.025916
F 7.514165 43.754452 51.025916
F 16.431005 51.475950 51.119205
F 16.431005 36.033163 51.119205
F 16.431005 43.754558 51.119205
F 25.346425 51.475950 51.212571
F 25.346425 36.033164 51.212571
F 25.346425 43.754559 51.212571
F 7.479400 51.473906 53.757036
F 7.479400 36.031119 53.757036
F 7.479400 43.752514 53.757036
F 16.402424 51.475949 53.848982
F 16.402424 36.033163 53.848982
F 16.402424 43.754558 53.848982
F 25.317845 51.475950 53.942347
F 25.317845 36.033164 53.942347
F 25.317845 43.754559 53.942347
F 7.441533 38.608937 57.396688
F 7.441533 46.330332 57.396687
F 16.364300 38.606964 57.488683
F 16.364300 46.328358 57.488683
F 25.279723 38.606963 57.582048
F 25.279722 46.328357 57.582048
F 0.759967 47.693643 60.954731
F 0.759967 39.972250 60.954731
F 9.639273 47.615167 61.058399
F 9.639273 39.893773 61.058400
F 18.555050 47.615255 61.151725
F 18.555050 39.893861 61.151725
F 0.598091 50.173354 64.661977
F 0.598102 42.451957 64.661972
F 9.601002 50.189168 64.698118
F 9.601002 42.467775 64.698118
F 18.516925 50.189053 64.791426
F 18.516925 42.467661 64.791427
F 0.508030 50.258332 61.904724
F 0.508030 42.536940 61.904723
F 9.628612 50.189376 61.968040
F 9.628612 42.467984 61.968040
F 18.545520 50.189053 62.061650
F 18.545520 42.467661 62.061650
F 0.535368 47.541408 58.244934
F 0.535368 39.820014 58.244934
F 9.666681 47.614924 58.328331
F 9.666681 39.893531 58.328331
F 18.583629 47.615255 58.421949
F 18.583629 39.893861 58.421949
F 2.923372 38.608136 61.910253
F 2.923372 46.329531 61.910252
F 11.858898 38.606986 61.991611
F 11.858898 46.328381 61.991611
F 20.774376 38.606963 62.084991
F 20.774376 46.328357 62.084991
F 2.960508 51.474271 58.268565
F 2.960508 36.031484 58.268565
F 2.960508 43.752879 58.268564
F 11.897005 51.475927 58.351910
F 11.897005 36.033140 58.351910
F 11.897005 43.754535 58.351910
F 20.812484 51.475950 58.445290
F 20.812484 36.033164 58.445290
F 20.812484 43.754558 58.445290
F 2.870736 51.463362 61.008713
F 2.870736 36.020576 61.008713
F 2.870736 43.741971 61.008713
F 11.868225 51.475899 61.081734
F 11.868225 36.033113 61.081734
F 11.868224 43.754507 61.081734
F 20.783904 51.475950 61.175066
F 20.783904 36.033163 61.175066
F 20.783904 43.754558 61.175066
F 2.831467 38.622019 64.653766
F 2.831467 46.343414 64.653765
F 11.830107 38.607014 64.721436
F 11.830107 46.328408 64.721436
F 20.745781 38.606963 64.814768
F 20.745781 46.328357 64.814768
F 5.174382 47.611531 61.014585
F 5.174382 39.890138 61.014585
F 14.097333 47.615253 61.105043
F 14.097333 39.893860 61.105043
F 23.012760 47.615254 61.198408
F 23.012760 39.893861 61.198408
F 5.132181 50.192840 64.654288
F 5.132181 42.471448 64.654288
F 14.059205 50.189056 64.744745
F 14.059205 42.467663 64.744745
F 22.974635 50.189053 64.838109
F 22.974635 42.467660 64.838109
F 5.145999 50.195028 61.917849
F 5.145999 42.473635 61.917848
F 14.087776 50.189060 62.014963
F 14.087776 42.467667 62.014962
F 23.003229 50.189053 62.108333
F 23.003229 42.467660 62.108333
F 5.183045 47.609003 58.277996
F 5.183045 39.887610 58.277996
F 14.125886 47.615248 58.375261
F 14.125886 39.893855 58.375261
F 23.041339 47.615254 58.468631
F 23.041339 39.893861 58.468631
F 7.399859 38.607103 61.944962
F 7.399859 46.328497 61.944962
F 16.316665 38.606963 62.038309
F 16.316665 46.328358 62.038309
F 25.232085 38.606963 62.131674
F 25.232085 46.328357 62.131674
F 7.437962 51.475832 58.305278
F 7.437962 36.033046 58.305277
F 7.437962 43.754441 58.305277
F 16.354772 51.475950 58.398607
F 16.354773 36.033163 58.398607
F 16.354773 43.754558 58.398607
F 25.270192 51.475950 58.491973
F 25.270192 36.033164 58.491973
F 25.270192 43.754559 58.491973
F 7.403685 51.474063 61.036358
F 7.403685 36.031277 61.036358
F 7.403685 43.752672 61.036358
F 16.326191 51.475949 61.128384
F 16.326191 36.033163 61.128384
F 16.326191 43.754558 61.128384
F 25.241612 51.475950 61.221749
F 25.241612 36.033164 61.221749
F 25.241612 43.754559 61.221749
F 7.365720 38.608733 64.676039
F 7.365720 46.330128 64.676039
F 16.288068 38.606963 64.768086
F 16.288068 46.328358 64.768085
F 25.203490 38.606963 64.861451
F 25.203490 46.328357 64.861450
F 0.615872 34.829792 47.317025
F 5.288395 34.750090 50.095674
F 0.561602 34.823974 54.601976
F 5.212408 34.749982 57.374858
F 0.508030 34.815545 61.904723
F 5.132182 34.750053 64.654288
F 9.753605 34.746365 50.139312
F 9.781131 34.746570 47.409253
F 5.295757 34.752755 47.358807
F 14.240248 34.746271 47.456160
F 9.677381 34.746357 57.418701
F 9.704777 34.746602 54.688627
F 5.220077 34.752762 54.638127
F 14.164010 34.746272 54.735560
F 9.601002 34.746380 64.698118
F 9.628612 34.746589 61.968040
F 0.364663 47.539777 68.404533
F 0.364663 39.818384 68.404533
F 9.562679 47.615100 68.337847
F 9.562679 39.893707 68.337847
F 18.478818 47.615254 68.431128
F 18.478818 39.893861 68.431128
F 0.374378 50.244350 72.025988
F 0.374379 42.522957 72.025988
F 9.524335 50.189252 71.977578
F 9.524335 42.467860 71.977578
F 18.440693 50.189053 72.070829
F 18.440693 42.467661 72.070829
F 0.445701 50.217919 69.230500
F 0.445701 42.496526 69.230500
F 9.552461 50.189381 69.247455
F 9.552461 42.467989 69.247455
F 18.469287 50.189053 69.341053
F 18.469287 42.467661 69.341053
F 13.859091 34.746270 83.853171
F 4.923867 34.751923 83.756381
F 9.590517 47.614929 65.607748
F 9.590517 39.893536 65.607748
F 18.507397 47.615254 65.701351
F 18.507397 39.893861 65.701351
F 2.794442 38.623585 69.179152
F 2.794442 46.344980 69.179152
F 11.782614 38.606990 69.271010
F 11.782614 46.328385 69.271010
F 20.698144 38.606963 69.364394
F 20.698144 46.328357 69.364394
F 2.871418 51.470281 65.547467
F 2.871419 36.027495 65.547468
F 2.871418 43.748890 65.547467
F 11.820750 51.475924 65.631310
F 11.820750 36.033138 65.631310
F 11.820750 43.754533 65.631310
F 20.736251 51.475950 65.724693
F 20.736251 36.033163 65.724692
F 20.736251 43.754558 65.724693
F 2.792917 51.457181 68.293554
F 2.792917 36.014395 68.293555
F 2.792917 43.735790 68.293554
F 11.792009 51.475900 68.361136
F 11.792009 36.033114 68.361136
F 11.792009 43.754509 68.361136
F 20.707672 51.475950 68.454469
F 20.707671 36.033163 68.454469
F 20.707672 43.754558 68.454469
F 2.755897 38.625629 71.933543
F 2.755896 46.347024 71.933543
F 11.753902 38.607010 72.000836
F 11.753902 46.328405 72.000836
F 20.669549 38.606963 72.094170
F 20.669549 46.328357 72.094170
F 5.085598 47.612236 68.293484
F 5.085598 39.890842 68.293484
F 14.021095 47.615252 68.384447
F 14.021095 39.893859 68.384447
F 22.936527 47.615255 68.477810
F 22.936527 39.893861 68.477811
F 5.043797 50.193274 71.933989
F 5.043797 42.471882 71.933989
F 13.982966 50.189057 72.024148
F 13.982966 42.467664 72.024148
F 22.898402 50.189053 72.117511
F 22.898402 42.467660 72.117512
F 5.071451 50.195388 69.197342
F 5.071451 42.473995 69.197342
F 14.011545 50.189059 69.294365
F 14.011545 42.467667 69.294365
F 22.926997 50.189053 69.387736
F 22.926997 42.467660 69.387735
F 5.108601 47.609309 65.557487
F 5.108601 39.887915 65.557487
F 14.049653 47.615248 65.654664
F 14.049653 39.893855 65.654664
F 22.965107 47.615255 65.748034
F 22.965107 39.893861 65.748034
F 7.320785 38.608078 69.223613
F 7.320785 46.329473 69.223613
F 16.240432 38.606963 69.317711
F 16.240432 46.328358 69.317711
F 25.155852 38.606963 69.411077
F 25.155852 46.328357 69.411077
F 7.360763 51.475473 65.584405
F 7.360763 36.032687 65.584405
F 7.360763 43.754082 65.584405
F 16.278540 51.475950 65.678010
F 16.278540 36.033163 65.678010
F 16.278540 43.754558 65.678010
F 25.193960 51.475950 65.771376
F 25.193960 36.033164 65.771376
F 25.193960 43.754559 65.771376
F 7.327880 51.474361 68.315618
F 7.327880 36.031574 68.315618
F 7.327880 43.752969 68.315618
F 16.249959 51.475949 68.407787
F 16.249958 36.033163 68.407787
F 16.249958 43.754558 68.407787
F 25.165380 51.475950 68.501152
F 25.165380 36.033164 68.501152
F 25.165380 43.754559 68.501152
F 7.290126 38.608350 71.955140
F 7.290126 46.329744 71.955140
F 16.211835 38.606964 72.047488
F 16.211835 46.328358 72.047488
F 25.127257 38.606963 72.140853
F 25.127257 46.328357 72.140853
F 0.340157 47.559974 75.668459
F 0.340157 39.838581 75.668459
F 9.486074 47.615024 75.617300
F 9.486074 39.893631 75.617301
F 18.402585 47.615255 75.710530
F 18.402585 39.893861 75.710530
F 0.315576 50.241687 79.305711
F 0.315576 42.520295 79.305711
F 9.447881 50.189299 79.257014
F 9.447881 42.467907 79.257014
F 18.364460 50.189053 79.350231
F 18.364460 42.467661 79.350231
F 0.393365 50.207772 76.518544
F 0.393365 42.486380 76.518544
F 9.476398 50.189369 76.526872
F 9.476398 42.467977 76.526872
F 18.393055 50.189053 76.620455
F 18.393055 42.467661 76.620455
F 0.419751 47.590307 72.880050
F 0.419751 39.868913 72.880050
F 9.514413 47.614928 72.887162
F 9.514413 39.893535 72.887162
F 18.431164 47.615254 72.980754
F 18.431164 39.893861 72.980753
F 2.715362 38.622637 76.457494
F 2.715362 46.344031 76.457494
F 11.706325 38.606994 76.550407
F 11.706325 46.328389 76.550407
F 20.621911 38.606963 76.643796
F 20.621911 46.328357 76.643796
F 2.755768 51.459756 72.818234
F 2.755768 36.016969 72.818234
F 2.755768 43.738365 72.818234
F 11.744457 51.475921 72.910709
F 11.744457 36.033134 72.910709
F 11.744457 43.754529 72.910709
F 20.660019 51.475950 73.004095
F 20.660019 36.033163 73.004095
F 20.660019 43.754558 73.004095
F 2.720387 51.457251 75.571182
F 2.720387 36.014464 75.571183
F 2.720387 43.735859 75.571182
F 11.715813 51.475906 75.640534
F 11.715813 36.033119 75.640535
F 11.715813 43.754514 75.640534
F 20.631439 51.475950 75.733871
F 20.631439 36.033163 75.733871
F 20.631439 43.754558 75.733871
F 2.686977 38.624355 79.209459
F 2.686977 46.345749 79.209459
F 11.677713 38.607003 79.280233
F 11.677713 46.328398 79.280232
F 20.593316 38.606963 79.373572
F 20.593316 46.328357 79.373572
F 5.003741 47.610677 75.573932
F 5.003741 39.889283 75.573932
F 13.944856 47.615251 75.663849
F 13.944856 39.893857 75.663850
F 22.860295 47.615254 75.757212
F 22.860295 39.893861 75.757213
F 4.967089 50.193382 79.213430
F 4.967089 42.471989 79.213430
F 13.906727 50.189058 79.303551
F 13.906727 42.467665 79.303551
F 22.822170 50.189053 79.396913
F 22.822170 42.467660 79.396913
F 4.997558 50.195347 76.476804
F 4.997558 42.473955 76.476804
F 13.935318 50.189059 76.573768
F 13.935318 42.467666 76.573768
F 22.850764 50.189053 76.667137
F 22.850764 42.467660 76.667137
F 5.034445 47.608863 72.837028
F 5.034445 39.887470 72.837028
F 13.973424 47.615249 72.934067
F 13.973424 39.893856 72.934067
F 22.888874 47.615254 73.027436
F 22.888874 39.893861 73.027436
F 7.242502 38.608828 76.502408
F 7.242502 46.330223 76.502408
F 16.164199 38.606963 76.597113
F 16.164199 46.328358 76.597113
F 25.079620 38.606963 76.690479
F 25.079620 46.328357 76.690479
F 7.281348 51.474369 72.862944
F 7.281348 36.031583 72.862944
F 7.281348 43.752977 72.862944
F 16.202307 51.475950 72.957412
F 16.202307 36.033163 72.957412
F 16.202307 43.754558 72.957412
F 25.117727 51.475950 73.050778
F 25.117727 36.033164 73.050778
F 25.117727 43.754559 73.050778
F 7.252453 51.474760 75.594639
F 7.252453 36.031974 75.594639
F 7.252453 43.753369 75.594639
F 16.173726 51.475949 75.687189
F 16.173726 36.033163 75.687189
F 16.173726 43.754558 75.687189
F 25.089147 51.475950 75.780554
F 25.089147 36.033164 75.780554
F 25.089147 43.754559 75.780554
F 7.214815 38.607973 79.234164
F 7.214815 46.329367 79.234164
F 16.135603 38.606963 79.326890
F 16.135603 46.328358 79.326889
F 25.051025 38.606963 79.420255
F 25.051025 46.328357 79.420254
F 0.290134 47.565446 82.943848
F 0.290134 39.844053 82.943848
F 9.409751 47.615003 82.896722
F 9.409751 39.893610 82.896722
F 18.326353 47.615254 82.989932
F 18.326352 39.893861 82.989932
F 0.262746 50.237008 86.582883
F 0.262746 42.515615 86.582883
F 9.371640 50.189301 86.536423
F 9.371640 42.467909 86.536423
F 18.288228 50.189053 86.629633
F 18.288228 42.467661 86.629633
F 0.344643 50.205867 83.801449
F 0.344644 42.484475 83.801449
F 9.400357 50.189334 83.806298
F 9.400357 42.467941 83.806298
F 18.316823 50.189053 83.899857
F 18.316822 42.467661 83.899857
F 0.369644 47.597079 80.159046
F 0.369644 39.875686 80.159045
F 9.438385 47.614959 80.166586
F 9.438385 39.893565 80.166586
F 18.354932 47.615254 80.260155
F 18.354932 39.893861 80.260155
F 2.651831 38.619291 83.738739
F 2.651831 46.340686 83.738739
F 11.630065 38.606999 83.829806
F 11.630065 46.328393 83.829806
F 20.545678 38.606963 83.923198
F 20.545678 46.328357 83.923198
F 2.684365 51.462117 80.098208
F 2.684365 36.019331 80.098208
F 2.684365 43.740726 80.098208
F 11.668182 51.475916 80.190106
F 11.668182 36.033129 80.190106
F 11.668182 43.754525 80.190106
F 20.583786 51.475950 80.283497
F 20.583786 36.033164 80.283497
F 20.583786 43.754558 80.283497
F 2.653019 51.459553 82.848518
F 2.653019 36.016767 82.848518
F 2.653019 43.738162 82.848518
F 11.639622 51.475913 82.919931
F 11.639622 36.033126 82.919931
F 11.639622 43.754521 82.919931
F 20.555207 51.475950 83.013273
F 20.555207 36.033163 83.013273
F 20.555207 43.754558 83.013273
F 2.618996 38.622448 86.487449
F 2.618996 46.343843 86.487449
F 11.601509 38.606999 86.559631
F 11.601509 46.328393 86.559631
F 20.517084 38.606963 86.652975
F 20.517084 46.328357 86.652974
F 4.930236 47.611164 82.852957
F 4.930236 39.889771 82.852957
F 13.868619 47.615250 82.943252
F 13.868619 39.893856 82.943252
F 22.784062 47.615255 83.036614
F 22.784062 39.893861 83.036615
F 4.893010 50.192889 86.492473
F 4.893010 42.471496 86.492473
F 13.830492 50.189059 86.582954
F 13.830492 42.467666 86.582954
F 22.745937 50.189053 86.676316
F 22.745937 42.467660 86.676316
F 4.923867 50.194710 83.756382
F 4.923867 42.473318 83.756381
F 13.859091 50.189057 83.853171
F 13.859091 42.467665 83.853171
F 22.774532 50.189053 83.946540
F 22.774532 42.467660 83.946540
F 4.960822 47.609324 80.116573
F 4.960822 39.887931 80.116573
F 13.897198 47.615250 80.213469
F 13.897198 39.893857 80.213469
F 22.812642 47.615255 80.306838
F 22.812642 39.893861 80.306838
F 7.166440 38.608870 83.781765
F 7.166440 46.330265 83.781765
F 16.087966 38.606963 83.876515
F 16.087966 46.328358 83.876515
F 25.003387 38.606963 83.969881
F 25.003387 46.328357 83.969881
F 7.204422 51.474045 80.142066
F 7.204422 36.031259 80.142066
F 7.204422 43.752654 80.142066
F 16.126074 51.475949 80.236814
F 16.126074 36.033163 80.236814
F 16.126074 43.754558 80.236813
F 25.041495 51.475950 80.330180
F 25.041495 36.033164 80.330180
F 25.041495 43.754559 80.330180
F 7.177074 51.475073 82.873744
F 7.177074 36.032287 82.873744
F 7.177074 43.753681 82.873744
F 16.097495 51.475949 82.966591
F 16.097495 36.033163 82.966591
F 16.097495 43.754558 82.966590
F 25.012915 51.475950 83.059956
F 25.012915 36.033164 83.059956
F 25.012915 43.754559 83.059956
F 7.139230 38.607750 86.513361
F 7.139230 46.329144 86.513361
F 16.059371 38.606963 86.606292
F 16.059371 46.328358 86.606292
F 24.974792 38.606963 86.699657
F 24.974792 46.328357 86.699657
F 0.374379 34.801562 72.025988
F 0.445701 34.775131 69.230500
F 0.315576 34.798899 79.305711
F 0.393365 34.764985 76.518544
F 0.262746 34.794220 86.582883
F 0.344644 34.763080 83.801449
F 9.524335 34.746465 71.977578
F 9.552461 34.746594 69.247455
F 5.043797 34.750486 71.933989
F 13.982966 34.746269 72.024148
F 5.071451 34.752600 69.197342
F 14.011545 34.746272 69.294365
F 9.447881 34.746512 79.257014
F 9.476398 34.746582 76.526872
F 4.967089 34.750594 79.213430
F 13.906727 34.746271 79.303551
F 4.997558 34.752560 76.476804
F 13.935318 34.746271 76.573768
F 9.371640 34.746514 86.536423
F 9.400357 34.746547 83.806298
F 4.893011 34.750101 86.492473
F 13.830492 34.746271 86.582954
F 0.475590 47.558565 65.588780
F 0.475590 39.837171 65.588780
F 0.236566 47.569311 90.221001
F 0.236567 39.847918 90.221001
F 9.333592 47.615019 90.176116
F 9.333592 39.893626 90.176116
F 18.250120 47.615254 90.269334
F 18.250120 39.893861 90.269335
F 0.210860 50.232704 93.859060
F 0.210860 42.511311 93.859060
F 9.295552 50.189269 93.815803
F 9.295552 42.467877 93.815803
F 18.211995 50.189053 93.909035
F 18.211995 42.467661 93.909036
F 0.295209 50.200071 91.083507
F 0.295209 42.478679 91.083506
F 9.324223 50.189312 91.085712
F 9.324223 42.467920 91.085712
F 18.240590 50.189053 91.179259
F 18.240590 42.467661 91.179259
F 4.703620 34.750256 105.595386
F 13.601804 34.746270 108.421160
F 9.362286 47.614984 87.446005
F 9.362286 39.893591 87.446005
F 18.278699 47.615254 87.539558
F 18.278699 39.893861 87.539558
F 2.583871 38.617338 91.018995
F 2.583871 46.338732 91.018995
F 11.553836 38.606999 91.109209
F 11.553836 46.328393 91.109209
F 20.469446 38.606963 91.202601
F 20.469446 46.328357 91.202601
F 2.617328 51.464591 87.378797
F 2.617328 36.021805 87.378797
F 2.617328 43.743200 87.378797
F 11.591937 51.475914 87.469508
F 11.591937 36.033127 87.469507
F 11.591937 43.754522 87.469507
F 20.507554 51.475950 87.562900
F 20.507554 36.033163 87.562899
F 20.507554 43.754558 87.562899
F 2.585589 51.461656 90.126089
F 2.585589 36.018869 90.126089
F 2.585589 43.740264 90.126089
F 11.563407 51.475916 90.199332
F 11.563407 36.033129 90.199332
F 11.563407 43.754524 90.199332
F 20.478974 51.475950 90.292676
F 20.478974 36.033163 90.292676
F 20.478974 43.754558 90.292676
F 2.552353 38.620063 93.764923
F 2.552353 46.341458 93.764923
F 11.525293 38.606996 93.839032
F 11.525293 46.328390 93.839032
F 20.440851 38.606963 93.932377
F 20.440851 46.328357 93.932377
F 4.856375 47.611822 90.131871
F 4.856375 39.890429 90.131871
F 13.792385 47.615249 90.222655
F 13.792386 39.893856 90.222655
F 22.707830 47.615254 90.316017
F 22.707830 39.893861 90.316017
F 4.820034 50.192012 93.771199
F 4.820034 42.470620 93.771199
F 13.754261 50.189059 93.862356
F 13.754261 42.467666 93.862356
F 22.669705 50.189053 93.955718
F 22.669705 42.467660 93.955718
F 4.849967 50.194295 91.035943
F 4.849967 42.472902 91.035942
F 13.782861 50.189057 91.132574
F 13.782861 42.467664 91.132574
F 22.698299 50.189053 91.225942
F 22.698299 42.467660 91.225942
F 4.886848 47.609790 87.396171
F 4.886848 39.888396 87.396171
F 13.820969 47.615251 87.492873
F 13.820969 39.893858 87.492873
F 22.736409 47.615254 87.586241
F 22.736409 39.893861 87.586241
F 7.090722 38.608763 91.061234
F 7.090722 46.330157 91.061234
F 16.011734 38.606963 91.155918
F 16.011734 46.328358 91.155918
F 24.927155 38.606963 91.249284
F 24.927155 46.328357 91.249284
F 7.128474 51.474064 87.421479
F 7.128474 36.031278 87.421478
F 7.128474 43.752673 87.421478
F 16.049841 51.475949 87.516216
F 16.049841 36.033163 87.516216
F 16.049841 43.754558 87.516216
F 24.965262 51.475950 87.609582
F 24.965262 36.033164 87.609582
F 24.965262 43.754559 87.609582
F 7.101399 51.475237 90.152995
F 7.101399 36.032450 90.152995
F 7.101399 43.753845 90.152995
F 16.021262 51.475950 90.245993
F 16.021262 36.033163 90.245993
F 16.021262 43.754558 90.245993
F 24.936682 51.475950 90.339358
F 24.936682 36.033164 90.339359
F 24.936682 43.754559 90.339358
F 7.063597 38.607598 93.792640
F 7.063597 46.328992 93.792640
F 15.983139 38.606963 93.885695
F 15.983139 46.328358 93.885694
F 24.898560 38.606963 93.979060
F 24.898560 46.328357 93.979059
F 0.184629 47.573613 97.497620
F 0.184629 39.852220 97.497620
F 9.257514 47.615055 97.455492
F 9.257514 39.893662 97.455493
F 18.173888 47.615255 97.548736
F 18.173888 39.893861 97.548737
F 0.158673 50.228709 101.135941
F 0.158673 42.507316 101.135941
F 9.219468 50.189233 101.095180
F 9.219468 42.467841 101.095180
F 18.135763 50.189053 101.188437
F 18.135763 42.467661 101.188438
F 0.246257 50.194678 98.367006
F 0.246257 42.473286 98.367006
F 9.248112 50.189281 98.365133
F 9.248112 42.467889 98.365132
F 18.164357 50.189053 98.458661
F 18.164357 42.467661 98.458661
F 0.270799 47.606672 94.725346
F 0.270799 39.885279 94.725346
F 9.286156 47.615011 94.725421
F 9.286156 39.893617 94.725421
F 18.202467 47.615255 94.818960
F 18.202467 39.893861 94.818960
F 2.517318 38.615318 98.299355
F 2.517318 46.336713 98.299356
F 11.477624 38.606995 98.388613
F 11.477624 46.328390 98.388614
F 20.393214 38.606963 98.482002
F 20.393214 46.328358 98.482003
F 2.550918 51.466561 94.659242
F 2.550918 36.023775 94.659242
F 2.550918 43.745170 94.659242
F 11.515720 51.475916 94.748911
F 11.515720 36.033129 94.748911
F 11.515720 43.754524 94.748911
F 20.431321 51.475950 94.842302
F 20.431321 36.033164 94.842302
F 20.431321 43.754558 94.842302
F 2.519061 51.463883 97.403813
F 2.519061 36.021096 97.403813
F 2.519061 43.742491 97.403813
F 11.487194 51.475919 97.478731
F 11.487194 36.033133 97.478731
F 11.487194 43.754528 97.478732
F 20.402742 51.475950 97.572078
F 20.402741 36.033163 97.572078
F 20.402742 43.754558 97.572078
F 2.486029 38.617953 101.042492
F 2.486029 46.339348 101.042491
F 11.449082 38.606992 101.118431
F 11.449082 46.328386 101.118431
F 20.364619 38.606963 101.211779
F 20.364619 46.328357 101.211779
F 4.783274 47.612652 97.410609
F 4.783275 39.891259 97.410609
F 13.716155 47.615250 97.502057
F 13.716155 39.893856 97.502057
F 22.631597 47.615255 97.595419
F 22.631597 39.893861 97.595419
F 4.746591 50.191286 101.050012
F 4.746591 42.469894 101.050012
F 13.678031 50.189058 101.141758
F 13.678031 42.467666 101.141758
F 22.593472 50.189053 101.235120
F 22.593472 42.467660 101.235120
F 4.776542 50.193735 98.315646
F 4.776542 42.472342 98.315646
F 13.706631 50.189056 98.411976
F 13.706631 42.467664 98.411976
F 22.622067 50.189053 98.505344
F 22.622067 42.467660 98.505344
F 4.813206 47.610280 94.675780
F 4.813206 39.888886 94.675780
F 13.744739 47.615252 94.772275
F 13.744739 39.893858 94.772275
F 22.660177 47.615254 94.865643
F 22.660177 39.893861 94.865643
F 7.015285 38.608571 98.340757
F 7.015285 46.329965 98.340757
F 15.935501 38.606963 98.435319
F 15.935502 46.328358 98.435320
F 24.850922 38.606963 98.528685
F 24.850922 46.328357 98.528685
F 7.053060 51.474269 94.701013
F 7.053060 36.031483 94.701012
F 7.053060 43.752878 94.701012
F 15.973609 51.475949 94.795619
F 15.973609 36.033163 94.795618
F 15.973609 43.754558 94.795618
F 24.889030 51.475950 94.888985
F 24.889030 36.033164 94.888985
F 24.889030 43.754559 94.888985
F 7.025850 51.475412 97.432280
F 7.025850 36.032625 97.432280
F 7.025850 43.754020 97.432280
F 15.945030 51.475949 97.525395
F 15.945030 36.033163 97.525395
F 15.945030 43.754558 97.525395
F 24.860450 51.475950 97.618760
F 24.860450 36.033164 97.618761
F 24.860450 43.754559 97.618761
F 6.988137 38.607395 101.071903
F 6.988137 46.328789 101.071903
F 15.906907 38.606963 101.165096
F 15.906907 46.328358 101.165096
F 24.822327 38.606963 101.258461
F 24.822327 46.328357 101.258461
F 0.133083 47.577574 104.773981
F 0.133083 39.856181 104.773981
F 9.181457 47.615098 104.734865
F 9.181457 39.893704 104.734865
F 18.097655 47.615254 104.828139
F 18.097655 39.893861 104.828139
F 0.107733 50.224772 108.411813
F 0.107733 42.503379 108.411813
F 9.143442 50.189184 108.374548
F 9.143442 42.467791 108.374548
F 18.059530 50.189053 108.467840
F 18.059530 42.467661 108.467840
F 0.197716 50.188919 105.649359
F 0.197716 42.467526 105.649359
F 9.172044 50.189242 105.644560
F 9.172044 42.467849 105.644559
F 18.088125 50.189053 105.738064
F 18.088125 42.467661 105.738063
F 0.221885 47.612568 102.008330
F 0.221885 39.891175 102.008330
F 9.210066 47.615045 102.004845
F 9.210066 39.893651 102.004845
F 18.126234 47.615254 102.098362
F 18.126234 39.893861 102.098362
F 2.450926 38.613080 105.579440
F 2.450926 46.334475 105.579441
F 11.401421 38.606988 105.668020
F 11.401421 46.328383 105.668021
F 20.316981 38.606963 105.761405
F 20.316981 46.328357 105.761405
F 2.483929 51.468692 101.939404
F 2.483929 36.025906 101.939404
F 2.483929 43.747301 101.939404
F 11.439511 51.475921 102.028317
F 11.439511 36.033135 102.028316
F 11.439511 43.754530 102.028316
F 20.355089 51.475950 102.121703
F 20.355089 36.033164 102.121703
F 20.355089 43.754558 102.121703
F 2.453348 51.466127 104.681034
F 2.453348 36.023341 104.681034
F 2.453348 43.744736 104.681034
F 11.410987 51.475924 104.758130
F 11.410987 36.033138 104.758130
F 11.410987 43.754533 104.758130
F 20.326509 51.475950 104.851480
F 20.326509 36.033163 104.851480
F 20.326509 43.754558 104.851480
F 2.420947 38.615540 108.319493
F 2.420947 46.336935 108.319493
F 11.372879 38.606986 108.397830
F 11.372879 46.328381 108.397829
F 20.288386 38.606963 108.491181
F 20.288386 46.328357 108.491181
F 4.710117 47.613434 104.689379
F 4.710117 39.892040 104.689379
F 13.639927 47.615250 104.781458
F 13.639927 39.893857 104.781459
F 22.555365 47.615254 104.874821
F 22.555364 39.893861 104.874821
F 4.673788 50.190425 108.328720
F 4.673788 42.469032 108.328720
F 13.601803 50.189057 108.421159
F 13.601803 42.467665 108.421160
F 22.517240 50.189053 108.514522
F 22.517240 42.467660 108.514523
F 4.703620 50.193043 105.595386
F 4.703620 42.471650 105.595386
F 13.630401 50.189056 105.691379
F 13.630401 42.467663 105.691379
F 22.545834 50.189053 105.784746
F 22.545834 42.467660 105.784746
F 4.740004 47.610900 101.955506
F 4.740004 39.889507 101.955506
F 13.668509 47.615252 102.051677
F 13.668509 39.893859 102.051677
F 22.583944 47.615254 102.145045
F 22.583944 39.893861 102.145045
F 6.939843 38.608389 105.620271
F 6.939843 46.329783 105.620272
F 15.859269 38.606963 105.714722
F 15.859269 46.328358 105.714722
F 24.774690 38.606963 105.808087
F 24.774690 46.328357 105.808088
F 6.977523 51.474424 101.980507
F 6.977523 36.031638 101.980507
F 6.977523 43.753032 101.980507
F 15.897376 51.475950 102.075021
F 15.897376 36.033163 102.075020
F 15.897376 43.754558 102.075020
F 24.812797 51.475950 102.168386
F 24.812797 36.033164 102.168386
F 24.812797 43.754559 102.168386
F 6.950483 51.475632 104.711521
F 6.950483 36.032846 104.711522
F 6.950483 43.754241 104.711522
F 15.868798 51.475950 104.804797
F 15.868798 36.033163 104.804797
F 15.868798 43.754558 104.804797
F 24.784217 51.475950 104.898162
F 24.784217 36.033164 104.898162
F 24.784217 43.754559 104.898163
F 6.912857 38.607160 108.351138
F 6.912857 46.328554 108.351138
F 15.830675 38.606963 108.444499
F 15.830675 46.328358 108.444499
F 24.746095 38.606963 108.537864
F 24.746095 46.328357 108.537864
F 0.210860 34.789916 93.859060
F 0.295209 34.757284 91.083506
F 0.158673 34.785921 101.135941
F 0.246257 34.751891 98.367006
F 0.107733 34.781984 108.411813
F 9.295552 34.746482 93.815803
F 9.324223 34.746525 91.085712
F 4.820034 34.749225 93.771199
F 13.754261 34.746271 93.862356
F 4.849967 34.751507 91.035942
F 13.782861 34.746269 91.132574
F 9.219468 34.746446 101.095180
F 9.248112 34.746494 98.365132
F 4.746591 34.748499 101.050012
F 13.678031 34.746271 101.141758
F 4.776542 34.750948 98.315646
F 9.143442 34.746396 108.374548
F 9.172044 34.746454 105.644560
F 4.673788 34.747637 108.328720
F 0.319610 47.601508 87.442633
F 0.319611 39.880114 87.442633
F 0.082583 47.581488 112.049488
F 0.082583 39.860095 112.049487
F 9.105456 47.615153 112.014230
F 9.105456 39.893760 112.014230
F 18.021423 47.615255 112.107541
F 18.021422 39.893861 112.107541
F 0.057544 50.220834 115.687063
F 0.057544 42.499441 115.687063
F 9.067458 50.189124 115.653907
F 9.067458 42.467731 115.653907
F 17.983298 50.189053 115.747239
F 17.983298 42.467661 115.747239
F 0.149847 50.183472 112.930851
F 0.149847 42.462080 112.930851
F 9.096017 50.189190 112.923996
F 9.096017 42.467797 112.923996
F 18.011893 50.189053 113.017466
F 18.011893 42.467661 113.017466
F 9.134019 47.615091 109.284277
F 9.134019 39.893697 109.284276
F 18.050002 47.615255 109.377765
F 18.050002 39.893861 109.377765
F 2.385706 38.610718 112.859526
F 2.385706 46.332112 112.859527
F 11.325229 38.606979 112.947429
F 11.325229 46.328374 112.947429
F 20.240748 38.606963 113.040807
F 20.240748 46.328357 113.040807
F 2.418202 51.471003 109.219472
F 2.418202 36.028216 109.219472
F 2.418202 43.749612 109.219472
F 11.363315 51.475929 109.307725
F 11.363314 36.033142 109.307725
F 11.363314 43.754537 109.307725
F 20.278856 51.475950 109.401106
F 20.278856 36.033163 109.401106
F 20.278856 43.754558 109.401106
F 2.388794 51.468676 111.957893
F 2.388794 36.025890 111.957894
F 2.388794 43.747285 111.957894
F 11.334786 51.475930 112.037529
F 11.334786 36.033144 112.037529
F 11.334786 43.754539 112.037529
F 20.250277 51.475950 112.130882
F 20.250276 36.033163 112.130883
F 20.250277 43.754558 112.130883
F 2.356768 38.612894 115.596305
F 2.356768 46.334289 115.596305
F 11.296681 38.606979 115.677224
F 11.296681 46.328373 115.677224
F 20.212154 38.606963 115.770580
F 20.212154 46.328357 115.770580
F 4.637595 47.614358 111.968048
F 4.637595 39.892964 111.968048
F 13.563700 47.615251 112.060860
F 13.563700 39.893858 112.060861
F 22.479132 47.615255 112.154224
F 22.479132 39.893861 112.154224
F 4.601449 50.189469 115.607382
F 4.601449 42.468077 115.607383
F 13.525577 50.189056 115.700557
F 13.525577 42.467663 115.700557
F 22.441007 50.189053 115.793921
F 22.441007 42.467660 115.793921
F 4.631196 50.192213 112.875228
F 4.631196 42.470820 112.875228
F 13.554173 50.189055 112.970782
F 13.554173 42.467662 112.970782
F 22.469602 50.189053 113.064149
F 22.469602 42.467660 113.064149
F 4.667347 47.611665 109.235292
F 4.667347 39.890271 109.235292
F 13.592280 47.615253 109.331081
F 13.592280 39.893859 109.331081
F 22.507712 47.615254 109.424448
F 22.507712 39.893861 109.424448
F 6.864617 38.608143 112.899835
F 6.864617 46.329538 112.899835
F 15.783037 38.606963 112.994124
F 15.783037 46.328358 112.994124
F 24.698457 38.606963 113.087490
F 24.698457 46.328357 113.087490
F 6.902200 51.474641 109.260049
F 6.902200 36.031855 109.260049
F 6.902200 43.753250 109.260049
F 15.821144 51.475950 109.354423
F 15.821144 36.033163 109.354423
F 15.821144 43.754558 109.354423
F 24.736565 51.475950 109.447789
F 24.736565 36.033164 109.447789
F 24.736565 43.754559 109.447789
F 6.875282 51.475880 111.990753
F 6.875282 36.033094 111.990753
F 6.875282 43.754489 111.990753
F 15.792566 51.475950 112.084200
F 15.792566 36.033163 112.084200
F 15.792566 43.754558 112.084200
F 24.707985 51.475950 112.177565
F 24.707985 36.033164 112.177565
F 24.707985 43.754559 112.177565
F 6.837724 38.606900 115.630364
F 6.837724 46.328294 115.630364
F 15.754443 38.606963 115.723897
F 15.754443 46.328358 115.723897
F 24.669862 38.606963 115.817262
F 24.669862 46.328357 115.817262
F 0.032473 47.585681 119.324634
F 0.032473 39.864288 119.324634
F 9.029482 47.615214 119.293262
F 9.029482 39.893820 119.293262
F 17.945194 47.615253 119.386615
F 17.945194 39.893859 119.386615
F 0.003471 50.215682 122.959482
F 0.003471 42.494290 122.959482
F 8.991729 50.188611 122.924286
F 8.991729 42.467219 122.924286
F 17.907393 50.188597 123.017648
F 17.907393 42.467204 123.017648
F 0.101917 50.177969 120.211928
F 0.101917 42.456576 120.211928
F 9.020056 50.189118 120.200810
F 9.020056 42.467726 120.200809
F 17.935692 50.189044 120.294236
F 17.935692 42.467651 120.294236
F 0.126067 47.623546 116.571607
F 0.126067 39.902153 116.571606
F 9.058012 47.615148 116.563664
F 9.058012 39.893755 116.563664
F 17.973770 47.615254 116.657114
F 17.973770 39.893861 116.657114
F 2.320508 38.608343 120.139009
F 2.320508 46.329738 120.139009
F 11.249074 38.606960 120.224206
F 11.249074 46.328354 120.224207
F 20.164548 38.606953 120.317577
F 20.164548 46.328348 120.317577
F 2.353303 51.473395 116.499704
F 2.353303 36.030609 116.499704
F 2.353303 43.752004 116.499704
F 11.287127 51.475939 116.587081
F 11.287127 36.033152 116.587081
F 11.287127 43.754547 116.587081
F 20.202624 51.475950 116.680456
F 20.202624 36.033163 116.680455
F 20.202624 43.754558 116.680456
F 2.324514 51.471312 119.234777
F 2.324514 36.028526 119.234778
F 2.324514 43.749921 119.234778
F 11.258596 51.475937 119.316597
F 11.258596 36.033150 119.316598
F 11.258596 43.754545 119.316597
F 20.174048 51.475948 119.409956
F 20.174048 36.033162 119.409956
F 20.174048 43.754557 119.409956
F 2.288128 38.610327 122.869996
F 2.288128 46.331721 122.869996
F 11.220818 38.606514 122.947629
F 11.220818 46.327909 122.947629
F 20.136249 38.606506 123.040990
F 20.136249 46.327901 123.040990
F 4.565198 47.615279 119.246569
F 4.565198 39.893885 119.246569
F 13.487478 47.615251 119.339933
F 13.487478 39.893858 119.339933
F 22.402904 47.615253 119.433297
F 22.402904 39.893859 119.433297
F 4.527106 50.189090 122.878785
F 4.527106 42.467697 122.878785
F 13.449678 50.188598 122.970966
F 13.449678 42.467206 122.970967
F 22.365103 50.188596 123.064331
F 22.365103 42.467204 123.064331
F 4.558904 50.191386 120.153044
F 4.558904 42.469993 120.153044
F 13.477977 50.189044 120.247553
F 13.477977 42.467652 120.247553
F 22.393401 50.189043 120.340919
F 22.393401 42.467651 120.340919
F 4.595108 47.612549 116.515164
F 4.595108 39.891156 116.515164
F 13.516053 47.615254 116.610431
F 13.516053 39.893860 116.610431
F 22.431480 47.615254 116.703797
F 22.431480 39.893861 116.703797
F 6.789516 38.607865 120.176781
F 6.789516 46.329259 120.176781
F 15.706837 38.606954 120.270894
F 15.706837 46.328348 120.270895
F 24.622256 38.606953 120.364260
F 24.622256 46.328348 120.364260
F 6.827040 51.474905 116.539582
F 6.827040 36.032119 116.539581
F 6.827040 43.753514 116.539582
F 15.744913 51.475950 116.633773
F 15.744913 36.033163 116.633772
F 15.744913 43.754558 116.633773
F 24.660333 51.475950 116.727138
F 24.660333 36.033164 116.727138
F 24.660333 43.754559 116.727138
F 6.800164 51.476134 119.269690
F 6.800164 36.033348 119.269690
F 6.800164 43.754743 119.269690
F 15.716338 51.475948 119.363273
F 15.716338 36.033161 119.363273
F 15.716338 43.754557 119.363273
F 24.631756 51.475948 119.456638
F 24.631756 36.033162 119.456638
F 24.631756 43.754557 119.456638
F 6.762935 38.606143 122.900569
F 6.762935 46.327538 122.900569
F 15.678538 38.606506 122.994307
F 15.678538 46.327901 122.994307
F 24.593958 38.606506 123.087672
F 24.593958 46.327900 123.087672
F 4.558904 34.748598 120.153044
F 0.003471 34.772895 122.959482
F 8.967057 47.592611 126.503024
F 8.967057 39.871217 126.503025
F 17.882643 47.592588 126.596378
F 17.882643 39.871194 126.596379
F 4.631196 34.749426 112.875228
F 24.753459 46.062828 130.130914
F 0.057544 34.778046 115.687063
F 24.753458 38.341433 130.130914
F 9.151448 49.923550 129.967523
F 9.151447 42.202157 129.967524
F 18.066895 49.923524 130.060890
F 18.066894 42.202131 130.060890
F 0.055035 50.178095 127.482824
F 0.055035 42.456702 127.482824
F 8.962735 50.160804 127.321253
F 8.962735 42.439411 127.321253
F 17.878320 50.160682 127.414691
F 17.878320 42.439289 127.414691
F 0.074883 47.630855 123.849169
F 0.074883 39.909461 123.849169
F 8.982904 47.614263 123.806011
F 8.982903 39.892870 123.806012
F 17.898423 47.614313 123.899408
F 17.898423 39.892920 123.899408
F 2.268477 38.580360 127.266141
F 2.268477 46.301754 127.266141
F 11.191727 38.578591 127.344666
F 11.191727 46.299985 127.344666
F 20.107176 38.578591 127.438032
F 20.107176 46.299986 127.438032
F 2.284504 51.472859 123.756998
F 2.284504 36.030073 123.756998
F 2.284504 43.751468 123.756997
F 11.211813 51.475005 123.829380
F 11.211813 36.032218 123.829380
F 11.211813 43.753613 123.829380
F 20.127278 51.475008 123.922749
F 20.127278 36.032222 123.922749
F 20.127278 43.753617 123.922749
F 2.249150 51.442298 126.469036
F 2.249150 35.999512 126.469036
F 2.249150 43.720907 126.469036
F 11.196078 51.453276 126.526358
F 11.196078 36.010490 126.526359
F 11.196078 43.731885 126.526359
F 20.111497 51.453283 126.619720
F 20.111497 36.010496 126.619720
F 20.111497 43.731891 126.619720
F 2.413904 38.418918 129.927862
F 2.413905 46.140313 129.927861
F 11.380329 38.341431 129.990868
F 11.380330 46.062826 129.990867
F 20.295750 38.341435 130.084232
F 20.295752 46.062829 130.084232
F 4.503373 47.592084 126.456787
F 4.503373 39.870690 126.456787
F 13.424930 47.592586 126.549697
F 13.424930 39.871193 126.549697
F 22.340352 47.592588 126.643061
F 22.340352 39.871194 126.643061
F 4.686111 49.935048 129.923644
F 4.686111 42.213655 129.923644
F 13.609182 49.923523 130.014208
F 13.609182 42.202130 130.014208
F 22.524603 49.923523 130.107573
F 22.524603 42.202130 130.107573
F 4.502798 50.162645 127.274302
F 4.502798 42.441252 127.274302
F 13.420611 50.160680 127.368009
F 13.420611 42.439287 127.368009
F 22.336029 50.160681 127.461374
F 22.336029 42.439289 127.461374
F 4.523338 47.612242 123.758223
F 4.523338 39.890849 123.758223
F 13.440711 47.614314 123.852725
F 13.440711 39.892920 123.852725
F 22.356133 47.614313 123.946091
F 22.356133 39.892920 123.946091
F 6.732661 38.579605 127.297586
F 6.732661 46.301000 127.297585
F 15.649466 38.578591 127.391349
F 15.649466 46.299986 127.391350
F 24.564885 38.578591 127.484715
F 24.564885 46.299986 127.484715
F 6.752449 51.474146 123.781912
F 6.752449 36.031359 123.781912
F 6.752449 43.752754 123.781912
F 15.669567 51.475008 123.876066
F 15.669567 36.032222 123.876066
F 15.669567 43.753617 123.876066
F 24.584986 51.475009 123.969432
F 24.584986 36.032223 123.969432
F 24.584986 43.753617 123.969432
F 6.737935 51.454035 126.479111
F 6.737935 36.011249 126.479111
F 6.737935 43.732644 126.479111
F 15.653787 51.453283 126.573037
F 15.653787 36.010496 126.573037
F 15.653787 43.731892 126.573037
F 24.569205 51.453283 126.666402
F 24.569205 36.010497 126.666402
F 24.569205 43.731892 126.666402
F 6.921888 38.342413 129.944497
F 6.921889 46.063808 129.944497
F 15.838038 38.341434 130.037549
F 15.838039 46.062828 130.037549
F 9.067458 34.746336 115.653907
F 9.096017 34.746402 112.923996
F 4.601449 34.746682 115.607383
F 9.020056 34.746331 120.200809
F 4.527106 34.746302 122.878785
F 0.173704 47.618130 109.290175
F 0.173704 39.896737 109.290174
F 1.320544 55.376847 2.863233
F 1.320545 63.098243 2.863232
F 10.230325 55.364963 2.984756
F 10.230325 63.086357 2.984756
F 19.146019 55.365018 3.078087
F 19.146019 63.086413 3.078087
F 1.308989 57.898941 6.392161
F 1.308989 65.620337 6.392161
F 10.210163 57.911433 6.500034
F 10.210163 65.632828 6.500034
F 19.125899 57.911386 6.593370
F 19.125899 65.632781 6.593370
F 1.310765 57.926346 3.711652
F 1.310765 65.647741 3.711652
F 10.225934 57.933157 3.803004
F 10.225934 65.654552 3.803004
F 19.141696 57.933112 3.896399
F 19.141696 65.654507 3.896399
F 1.049545 55.707957 0.234186
F 25.689480 69.492537 18.455261
F 1.049546 63.429353 0.234185
F 3.363387 69.487388 20.948204
F 10.042003 55.602179 0.338519
F 10.042004 63.323573 0.338519
F 18.957424 55.602173 0.431888
F 18.957425 63.323568 0.431888
F 3.527866 54.069404 3.727255
F 3.527866 61.790797 3.727254
F 12.455073 54.072434 3.826364
F 12.455073 61.793827 3.826364
F 21.370552 54.072416 3.919741
F 21.370552 61.793810 3.919740
F 3.343611 59.489318 0.257765
F 3.343611 67.210713 0.257764
F 12.270859 59.462870 0.361867
F 12.270859 67.184265 0.361867
F 21.186280 59.462870 0.455230
F 21.186281 67.184266 0.455230
F 3.533692 59.228647 2.903320
F 3.533692 66.950042 2.903320
F 12.459375 59.225693 3.008082
F 12.459375 66.947088 3.008082
F 21.374873 59.225715 3.101428
F 21.374873 66.947110 3.101428
F 3.514865 54.046023 6.423010
F 3.514865 61.767417 6.423010
F 12.439270 54.050708 6.523357
F 12.439270 61.772102 6.523357
F 21.354755 54.050690 6.616711
F 21.354755 61.772083 6.616711
F 5.768429 55.363146 2.940238
F 5.768429 63.084541 2.940238
F 14.688301 55.365016 3.031406
F 14.688301 63.086410 3.031406
F 23.603729 55.365018 3.124770
F 23.603729 63.086413 3.124770
F 5.747147 57.913710 6.454641
F 5.747147 65.635105 6.454641
F 14.668180 57.911388 6.546688
F 14.668180 65.632783 6.546688
F 23.583609 57.911386 6.640052
F 23.583608 65.632781 6.640052
F 5.762735 57.935476 3.754423
F 5.762735 65.656871 3.754423
F 14.683976 57.933115 3.849715
F 14.683976 65.654510 3.849715
F 23.599405 57.933112 3.943082
F 23.599405 65.654507 3.943082
F 5.582876 55.605214 0.292069
F 5.582877 63.326609 0.292069
F 14.499715 55.602174 0.385206
F 14.499717 63.323569 0.385205
F 23.415136 55.602175 0.478572
F 23.415138 63.323569 0.478571
F 7.996473 54.072547 3.779664
F 7.996473 61.793941 3.779664
F 16.912841 54.072416 3.873058
F 16.912841 61.793810 3.873057
F 25.828261 54.072416 3.966424
F 25.828261 61.793809 3.966423
F 7.813137 59.463012 0.315220
F 7.813136 67.184407 0.315220
F 16.728569 59.462870 0.408546
F 16.728569 67.184265 0.408547
F 25.643990 59.462872 0.501912
F 25.643991 67.184267 0.501913
F 8.000447 59.225295 2.961730
F 8.000447 66.946690 2.961730
F 16.917162 59.225715 3.054745
F 16.917162 66.947110 3.054746
F 25.832581 59.225715 3.148111
F 25.832581 66.947110 3.148111
F 7.980414 54.051028 6.476921
F 7.980414 61.772422 6.476920
F 16.897044 54.050690 6.570028
F 16.897044 61.772083 6.570028
F 25.812463 54.050690 6.663394
F 25.812463 61.772083 6.663394
F 1.277806 55.352350 9.997480
F 1.277807 63.073746 9.997479
F 10.172921 55.336609 10.105204
F 10.172921 63.058004 10.105204
F 19.088646 55.336655 10.198542
F 19.088646 63.058050 10.198542
F 1.240175 57.894399 13.635272
F 1.240175 65.615794 13.635272
F 10.134826 57.910490 13.742325
F 10.134826 65.631885 13.742325
F 19.050552 57.910445 13.835663
F 19.050552 65.631840 13.835663
F 1.268398 57.894369 10.933329
F 1.268398 65.615765 10.933329
F 10.163418 57.910492 11.012764
F 10.163418 65.631887 11.012764
F 19.079144 57.910447 11.106163
F 19.079144 65.631842 11.106163
F 1.302793 55.351508 7.298851
F 1.302793 63.072903 7.298850
F 10.201201 55.337057 7.381734
F 10.201201 63.058452 7.381734
F 19.116929 55.337102 7.475129
F 19.116929 63.058497 7.475129
F 3.468091 54.044644 10.945952
F 3.468091 61.766037 10.945952
F 12.392518 54.049768 11.036126
F 12.392518 61.771161 11.036126
F 21.308000 54.049750 11.129505
F 21.308000 61.771144 11.129504
F 3.505403 59.202708 7.314247
F 3.505404 66.924103 7.314247
F 12.430298 59.197781 7.405091
F 12.430298 66.919176 7.405091
F 21.345783 59.197799 7.498470
F 21.345783 66.919194 7.498470
F 3.477744 59.202513 10.031699
F 3.477744 66.923908 10.031699
F 12.402017 59.197334 10.128529
F 12.402017 66.918729 10.128529
F 21.317500 59.197352 10.221883
F 21.317500 66.918747 10.221883
F 3.439615 54.044604 13.668849
F 3.439615 61.765997 13.668849
F 12.363925 54.049766 13.765651
F 12.363925 61.771160 13.765651
F 21.279408 54.049749 13.859005
F 21.279408 61.771142 13.859005
F 5.710087 55.334333 10.059965
F 5.710087 63.055727 10.059965
F 14.630928 55.336653 10.151860
F 14.630928 63.058048 10.151860
F 23.546356 55.336655 10.245224
F 23.546356 63.058050 10.245225
F 5.672027 57.912755 13.697142
F 5.672027 65.634150 13.697142
F 14.592834 57.910446 13.788982
F 14.592834 65.631842 13.788982
F 23.508262 57.910444 13.882346
F 23.508262 65.631840 13.882346
F 5.700660 57.912751 10.964477
F 5.700660 65.634146 10.964477
F 14.621426 57.910448 11.059479
F 14.621426 65.631843 11.059479
F 23.536853 57.910446 11.152846
F 23.536853 65.631841 11.152846
F 5.738183 55.334728 7.333231
F 5.738183 63.056122 7.333231
F 14.659211 55.337100 7.428445
F 14.659211 63.058495 7.428445
F 23.574639 55.337102 7.521812
F 23.574639 63.058497 7.521812
F 7.933678 54.050079 10.989231
F 7.933678 61.771473 10.989230
F 16.850289 54.049750 11.082822
F 16.850289 61.771144 11.082821
F 25.765708 54.049750 11.176188
F 25.765708 61.771143 11.176187
F 7.971394 59.197439 7.358168
F 7.971394 66.918834 7.358168
F 16.888072 59.197799 7.451787
F 16.888072 66.919194 7.451788
F 25.803492 59.197799 7.545153
F 25.803492 66.919195 7.545153
F 7.943175 59.197021 10.082025
F 7.943175 66.918417 10.082025
F 16.859789 59.197352 10.175200
F 16.859789 66.918747 10.175200
F 25.775208 59.197352 10.268566
F 25.775208 66.918747 10.268566
F 7.905085 54.050076 13.719154
F 7.905085 61.771470 13.719154
F 16.821697 54.049749 13.812322
F 16.821697 61.771142 13.812322
F 25.737117 54.049748 13.905687
F 25.737117 61.771142 13.905687
F 1.202084 55.352694 17.274941
F 1.202084 63.074090 17.274941
F 10.096720 55.336600 17.381973
F 10.096720 63.057995 17.381974
F 19.012445 55.336645 17.475312
F 19.012445 63.058040 17.475312
F 1.163957 57.894396 20.914643
F 1.163958 65.615791 20.914643
F 10.058594 57.910490 21.021674
F 10.058594 65.631885 21.021675
F 18.974320 57.910445 21.115013
F 18.974320 65.631840 21.115013
F 1.192264 57.894395 18.212571
F 1.192264 65.615791 18.212571
F 10.087190 57.910490 18.291838
F 10.087190 65.631885 18.291838
F 19.002915 57.910445 18.385236
F 19.002915 65.631840 18.385236
F 1.230370 55.352694 14.572872
F 1.230371 63.074089 14.572872
F 10.125300 55.336600 14.652140
F 10.125300 63.057995 14.652140
F 19.041025 55.336645 14.745539
F 19.041025 63.058040 14.745539
F 3.391913 54.044600 18.225078
F 3.391913 61.765993 18.225078
F 12.316289 54.049766 18.315200
F 12.316289 61.771160 18.315199
F 21.231771 54.049748 18.408578
F 21.231771 61.771142 18.408578
F 3.430018 59.202491 14.585379
F 3.430018 66.923886 14.585378
F 12.354396 59.197325 14.675502
F 12.354396 66.918720 14.675502
F 21.269879 59.197342 14.768880
F 21.269879 66.918738 14.768880
F 3.401510 59.202491 17.308503
F 3.401510 66.923886 17.308503
F 12.325817 59.197324 17.405299
F 12.325817 66.918720 17.405299
F 21.241299 59.197343 17.498653
F 21.241299 66.918738 17.498653
F 3.363387 54.044600 20.948204
F 3.363387 61.765994 20.948204
F 12.287693 54.049766 21.045000
F 12.287693 61.771160 21.045000
F 21.203176 54.049748 21.138354
F 21.203176 61.771142 21.138354
F 5.633920 55.334334 17.336790
F 5.633920 63.055729 17.336791
F 14.554728 55.336644 17.428630
F 14.554727 63.058038 17.428630
F 23.470155 55.336646 17.521995
F 23.470155 63.058040 17.521995
F 5.595795 57.912756 20.976491
F 5.595795 65.634151 20.976491
F 14.516602 57.910446 21.068331
F 14.516602 65.631842 21.068331
F 23.432030 57.910444 21.161696
F 23.432030 65.631840 21.161696
F 5.624423 57.912756 18.243549
F 5.624423 65.634151 18.243549
F 14.545197 57.910446 18.338553
F 14.545197 65.631841 18.338552
F 23.460624 57.910444 18.431919
F 23.460624 65.631840 18.431919
F 5.662532 55.334335 14.603852
F 5.662532 63.055729 14.603851
F 14.583306 55.336644 14.698855
F 14.583307 63.058039 14.698855
F 23.498734 55.336646 14.792222
F 23.498734 63.058040 14.792222
F 7.857453 54.050076 18.268308
F 7.857453 61.771470 18.268307
F 16.774060 54.049749 18.361895
F 16.774060 61.771142 18.361895
F 25.689480 54.049748 18.455261
F 25.689480 61.771142 18.455261
F 7.895560 59.197015 14.628610
F 7.895560 66.918410 14.628610
F 16.812167 59.197342 14.722197
F 16.812168 66.918737 14.722197
F 25.727587 59.197343 14.815563
F 25.727587 66.918738 14.815563
F 7.866977 59.197015 17.358803
F 7.866977 66.918410 17.358803
F 16.783588 59.197342 17.451971
F 16.783588 66.918738 17.451971
F 25.699007 59.197343 17.545336
F 25.699007 66.918738 17.545336
F 7.828853 54.050076 20.998504
F 7.828853 61.771470 20.998504
F 16.745465 54.049749 21.091672
F 16.745465 61.771142 21.091672
F 25.660885 54.049748 21.185037
F 25.660885 61.771142 21.185037
F 3.391912 69.487388 18.225078
F 25.660885 69.492537 21.185037
F 25.737117 69.492537 13.905687
F 3.514865 69.488812 6.423010
F 3.439615 69.487392 13.668849
F 3.468091 69.487432 10.945952
F 16.774060 69.492537 18.361895
F 16.745465 69.492537 21.091672
F 21.279408 69.492537 13.859005
F 16.821697 69.492537 13.812322
F 21.231771 69.492537 18.408578
F 21.203176 69.492537 21.138354
F 1.125854 55.352689 24.554344
F 1.125855 63.074084 24.554344
F 10.020488 55.336600 24.661376
F 10.020488 63.057995 24.661376
F 18.936213 55.336645 24.754714
F 18.936213 63.058040 24.754714
F 1.087788 57.894329 28.193836
F 1.087788 65.615724 28.193836
F 9.982357 57.910491 28.301083
F 9.982357 65.631886 28.301083
F 18.898088 57.910445 28.394416
F 18.898088 65.631840 28.394416
F 1.116046 57.894394 25.491922
F 1.116046 65.615789 25.491922
F 10.010957 57.910490 25.571241
F 10.010957 65.631885 25.571241
F 18.926683 57.910445 25.664639
F 18.926683 65.631840 25.664639
F 0.642134 55.249418 43.675525
F 0.642134 62.970813 43.675524
F 10.049067 55.336600 21.931539
F 10.049067 63.057995 21.931539
F 18.964792 55.336645 22.024938
F 18.964792 63.058040 22.024938
F 3.315671 54.044586 25.504564
F 3.315671 61.765980 25.504564
F 12.240057 54.049766 25.594602
F 12.240057 61.771160 25.594602
F 21.155539 54.049748 25.687981
F 21.155539 61.771142 25.687980
F 3.353787 59.202492 21.864779
F 3.353787 66.923887 21.864779
F 12.278163 59.197325 21.954901
F 12.278163 66.918720 21.954901
F 21.193646 59.197342 22.048279
F 21.193646 66.918738 22.048279
F 3.325281 59.202495 24.587905
F 3.325281 66.923890 24.587905
F 12.249584 59.197324 24.684702
F 12.249584 66.918720 24.684702
F 21.165067 59.197342 24.778056
F 21.165066 66.918738 24.778056
F 3.287078 54.044470 28.227945
F 3.287078 61.765864 28.227946
F 12.211461 54.049766 28.324403
F 12.211461 61.771160 28.324403
F 21.126944 54.049749 28.417757
F 21.126944 61.771142 28.417757
F 5.557683 55.334336 24.616201
F 5.557683 63.055730 24.616201
F 14.478495 55.336644 24.708033
F 14.478495 63.058039 24.708033
F 23.393922 55.336646 24.801397
F 23.393922 63.058040 24.801397
F 5.519401 57.912830 28.256159
F 5.519401 65.634225 28.256159
F 14.440369 57.910446 28.347734
F 14.440369 65.631842 28.347734
F 23.355797 57.910444 28.441098
F 23.355797 65.631840 28.441098
F 5.548174 57.912764 25.523012
F 5.548174 65.634159 25.523011
F 14.468965 57.910446 25.617955
F 14.468965 65.631841 25.617955
F 23.384392 57.910444 25.711322
F 23.384392 65.631840 25.711322
F 5.586300 55.334335 21.883252
F 5.586300 63.055729 21.883251
F 14.507074 55.336644 21.978254
F 14.507074 63.058039 21.978254
F 23.422502 55.336646 22.071621
F 23.422502 63.058040 22.071620
F 7.781220 54.050077 25.547711
F 7.781220 61.771470 25.547711
F 16.697828 54.049749 25.641298
F 16.697828 61.771142 25.641298
F 25.613247 54.049748 25.734664
F 25.613247 61.771142 25.734663
F 7.819327 59.197014 21.908009
F 7.819327 66.918410 21.908009
F 16.735935 59.197342 22.001596
F 16.735935 66.918737 22.001596
F 25.651355 59.197343 22.094962
F 25.651355 66.918738 22.094962
F 7.790741 59.197013 24.638209
F 7.790741 66.918408 24.638209
F 16.707356 59.197342 24.731373
F 16.707356 66.918737 24.731373
F 25.622775 59.197343 24.824738
F 25.622775 66.918738 24.824738
F 7.752614 54.050078 28.277915
F 7.752614 61.771472 28.277916
F 16.669232 54.049749 28.371074
F 16.669232 61.771142 28.371074
F 25.584652 54.049748 28.464439
F 25.584652 61.771142 28.464440
F 1.048826 55.365293 31.836250
F 1.048827 63.086688 31.836251
F 9.944237 55.336592 31.940796
F 9.944237 63.057986 31.940797
F 18.859980 55.336645 32.034116
F 18.859980 63.058040 32.034116
F 1.005018 57.841679 35.480201
F 1.005019 65.563076 35.480201
F 9.906093 57.910514 35.580508
F 9.906093 65.631909 35.580509
F 18.821855 57.910445 35.673817
F 18.821855 65.631840 35.673817
F 0.917399 57.944513 32.756229
F 0.917401 65.665907 32.756229
F 9.934594 57.910521 32.850623
F 9.934594 65.631916 32.850624
F 18.850450 57.910445 32.944041
F 18.850450 65.631840 32.944041
F 1.077925 55.352823 29.132567
F 1.077926 63.074218 29.132567
F 9.972834 55.336599 29.210944
F 9.972834 63.057994 29.210944
F 18.888559 55.336645 29.304340
F 18.888559 63.058040 29.304340
F 3.236024 54.046577 32.789702
F 3.236024 61.767971 32.789702
F 12.163824 54.049767 32.874004
F 12.163824 61.771160 32.874004
F 21.079306 54.049748 32.967383
F 21.079306 61.771142 32.967382
F 3.277097 59.202374 29.146052
F 3.277097 66.923769 29.146052
F 12.201931 59.197325 29.234303
F 12.201931 66.918720 29.234303
F 21.117414 59.197342 29.327681
F 21.117414 66.918738 29.327681
F 3.231072 59.196847 31.873971
F 3.231072 66.918243 31.873970
F 12.173333 59.197322 31.964105
F 12.173333 66.918717 31.964106
F 21.088834 59.197343 32.057458
F 21.088834 66.918738 32.057458
F 3.139454 54.063689 35.527500
F 3.139455 61.785081 35.527500
F 12.135176 54.049772 35.603808
F 12.135176 61.771166 35.603808
F 21.050711 54.049748 35.697159
F 21.050711 61.771142 35.697159
F 5.480827 55.333864 31.896460
F 5.480827 63.055259 31.896461
F 14.402262 55.336644 31.987435
F 14.402262 63.058039 31.987435
F 23.317690 55.336646 32.080799
F 23.317690 63.058040 32.080799
F 5.442220 57.913921 35.536543
F 5.442220 65.635317 35.536543
F 14.364136 57.910447 35.627136
F 14.364137 65.631842 35.627136
F 23.279565 57.910444 35.720500
F 23.279565 65.631840 35.720500
F 5.468177 57.913037 32.802478
F 5.468177 65.634432 32.802478
F 14.392730 57.910447 32.897357
F 14.392730 65.631842 32.897357
F 23.308159 57.910444 32.990724
F 23.308159 65.631840 32.990724
F 5.510030 55.334297 29.162829
F 5.510030 63.055692 29.162829
F 14.430841 55.336644 29.257656
F 14.430841 63.058039 29.257656
F 23.346269 55.336646 29.351023
F 23.346269 63.058040 29.351023
F 7.704912 54.050061 32.827235
F 7.704912 61.771454 32.827235
F 16.621595 54.049749 32.920700
F 16.621595 61.771142 32.920699
F 25.537015 54.049748 33.014066
F 25.537015 61.771142 33.014065
F 7.743078 59.197012 29.187448
F 7.743078 66.918408 29.187448
F 16.659703 59.197342 29.280998
F 16.659703 66.918737 29.280999
F 25.575122 59.197343 29.374364
F 25.575122 66.918738 29.374364
F 7.713656 59.196791 31.917774
F 7.713656 66.918187 31.917774
F 16.631123 59.197342 32.010775
F 16.631123 66.918737 32.010775
F 25.546542 59.197343 32.104140
F 25.546542 66.918738 32.104140
F 7.673462 54.050824 35.557842
F 7.673463 61.772217 35.557842
F 16.593000 54.049749 35.650476
F 16.593000 61.771142 35.650476
F 25.508420 54.049748 35.743841
F 25.508420 61.771142 35.743841
F 0.974157 55.413203 39.103499
F 0.974157 63.134598 39.103500
F 9.867974 55.336560 39.220216
F 9.867974 63.057955 39.220216
F 18.783748 55.336645 39.313518
F 18.783748 63.058040 39.313518
F 0.939024 57.824921 42.746335
F 0.939024 65.546316 42.746335
F 9.829841 57.910540 42.859918
F 9.829841 65.631935 42.859918
F 18.745623 57.910445 42.953220
F 18.745623 65.631840 42.953220
F 0.681239 57.997872 40.031754
F 0.681239 65.719267 40.031755
F 9.857779 57.910649 40.129929
F 9.857779 65.632044 40.129928
F 18.774218 57.910445 40.223443
F 18.774218 65.631840 40.223443
F 0.669886 55.230253 36.383942
F 0.669887 62.951647 36.383941
F 9.896201 55.336511 36.490281
F 9.896201 63.057905 36.490281
F 18.812327 55.336645 36.583742
F 18.812327 63.058040 36.583742
F 3.149828 54.052960 40.069235
F 3.149828 61.774354 40.069235
F 12.087591 54.049769 40.153407
F 12.087591 61.771162 40.153407
F 21.003073 54.049748 40.246785
F 21.003073 61.771142 40.246784
F 3.192603 59.194979 36.432091
F 3.192603 66.916374 36.432091
F 12.125697 59.197323 36.513705
F 12.125697 66.918718 36.513705
F 21.041181 59.197342 36.607083
F 21.041181 66.918738 36.607083
F 3.093043 59.182344 39.170350
F 3.093043 66.903739 39.170350
F 12.097025 59.197314 39.243513
F 12.097025 66.918709 39.243513
F 21.012602 59.197342 39.336860
F 21.012602 66.918738 39.336860
F 3.045864 54.065926 42.811786
F 3.045864 61.787320 42.811786
F 12.058862 54.049783 42.883218
F 12.058862 61.771176 42.883218
F 20.974479 54.049749 42.976561
F 20.974479 61.771142 42.976561
F 5.403689 55.332882 39.176671
F 5.403689 63.054276 39.176671
F 14.326030 55.336644 39.266837
F 14.326030 63.058038 39.266837
F 23.241457 55.336646 39.360201
F 23.241457 63.058040 39.360201
F 5.365160 57.914328 42.816377
F 5.365160 65.635724 42.816377
F 14.287904 57.910447 42.906538
F 14.287904 65.631842 42.906539
F 23.203332 57.910444 42.999902
F 23.203332 65.631839 42.999902
F 5.375872 57.915690 40.080229
F 5.375872 65.637085 40.080229
F 14.316489 57.910448 40.176758
F 14.316489 65.631843 40.176758
F 23.231927 57.910444 40.270126
F 23.231927 65.631840 40.270126
F 5.419848 55.333419 36.441873
F 5.419848 63.054814 36.441873
F 14.354603 55.336643 36.537057
F 14.354603 63.058038 36.537057
F 23.270037 55.336646 36.630425
F 23.270037 63.058040 36.630425
F 7.628575 54.049945 40.106802
F 7.628576 61.771338 40.106802
F 16.545363 54.049749 40.200102
F 16.545363 61.771142 40.200102
F 25.460782 54.049748 40.293468
F 25.460782 61.771142 40.293467
F 7.666714 59.197078 36.467036
F 7.666714 66.918473 36.467036
F 16.583470 59.197342 36.560400
F 16.583470 66.918737 36.560401
F 25.498890 59.197343 36.653766
F 25.498890 66.918738 36.653766
F 7.633573 59.195788 39.197881
F 7.633573 66.917184 39.197882
F 16.554890 59.197342 39.290177
F 16.554890 66.918737 39.290177
F 25.470310 59.197343 39.383542
F 25.470310 66.918738 39.383542
F 7.594218 54.051638 42.837821
F 7.594218 61.773032 42.837821
F 16.516766 54.049749 42.929878
F 16.516766 61.771142 42.929878
F 25.432187 54.049748 43.023243
F 25.432187 61.771142 43.023244
F 3.315671 69.487374 25.504564
F 25.432187 69.492536 43.023243
F 1.154140 63.074089 21.852272
F 3.287078 69.487259 28.227945
F 1.154139 55.352693 21.852272
F 25.460782 69.492537 40.293468
F 25.613247 69.492536 25.734664
F 25.508420 69.492537 35.743841
F 25.537015 69.492536 33.014065
F 25.584652 69.492537 28.464439
F 3.236024 69.489366 32.789702
F 21.155539 69.492537 25.687981
F 16.516766 69.492537 42.929878
F 21.126944 69.492537 28.417757
F 16.697828 69.492537 25.641298
F 16.545363 69.492537 40.200102
F 16.669232 69.492537 28.371074
F 21.079306 69.492537 32.967382
F 21.050711 69.492537 35.697158
F 16.621595 69.492537 32.920700
F 16.593000 69.492537 35.650476
F 21.003073 69.492537 40.246785
F 20.974479 69.492537 42.976561
F 0.904001 55.419824 46.384338
F 0.904001 63.141220 46.384338
F 9.791732 55.336546 46.499617
F 9.791732 63.057941 46.499617
F 18.707515 55.336645 46.592921
F 18.707515 63.058040 46.592921
F 0.868927 57.828717 50.026819
F 0.868927 65.550113 50.026819
F 9.753605 57.910544 50.139312
F 9.753605 65.631939 50.139312
F 18.669390 57.910445 50.232622
F 18.669390 65.631840 50.232622
F 0.615872 57.993971 47.317025
F 0.615872 65.715366 47.317025
F 9.781131 57.910748 47.409253
F 9.781131 65.632144 47.409253
F 18.697985 57.910445 47.502846
F 18.697985 65.631840 47.502846
F 20.745781 69.492537 64.814768
F 20.774376 69.492537 62.084991
F 9.819396 55.336381 43.769584
F 9.819397 63.057776 43.769583
F 18.736094 55.336645 43.863145
F 18.736094 63.058040 43.863144
F 3.070956 54.053581 47.347323
F 3.070956 61.774974 47.347323
F 12.011361 54.049771 47.432808
F 12.011361 61.771164 47.432808
F 20.926841 54.049748 47.526187
F 20.926841 61.771142 47.526187
F 3.108682 59.192611 43.708260
F 3.108683 66.914006 43.708260
F 12.049466 59.197321 43.793107
F 12.049466 66.918716 43.793107
F 20.964949 59.197342 43.886486
F 20.964949 66.918738 43.886486
F 3.012122 59.182429 46.450178
F 3.012122 66.903824 46.450178
F 12.020721 59.197301 46.522923
F 12.020721 66.918697 46.522923
F 20.936369 59.197343 46.616262
F 20.936369 66.918738 46.616262
F 2.977157 54.063493 50.088707
F 2.977157 61.784887 50.088707
F 11.982576 54.049794 50.162628
F 11.982577 61.771188 50.162628
F 20.898246 54.049749 50.255964
F 20.898246 61.771142 50.255964
F 5.326689 55.332807 46.456085
F 5.326689 63.054202 46.456085
F 14.249797 55.336644 46.546240
F 14.249797 63.058038 46.546240
F 23.165225 55.336646 46.639604
F 23.165225 63.058040 46.639604
F 5.288395 57.914269 50.095674
F 5.288395 65.635664 50.095674
F 14.211672 57.910447 50.185941
F 14.211672 65.631842 50.185941
F 23.127100 57.910444 50.279305
F 23.127100 65.631840 50.279305
F 5.295757 57.916933 47.358807
F 5.295757 65.638328 47.358807
F 14.240248 57.910450 47.456160
F 14.240248 65.631845 47.456160
F 23.155694 57.910444 47.549529
F 23.155694 65.631840 47.549529
F 5.333791 55.330322 43.719222
F 5.333791 63.051716 43.719221
F 14.278361 55.336641 43.816459
F 14.278361 63.058036 43.816459
F 23.193804 55.336646 43.909828
F 23.193804 63.058040 43.909827
F 7.552307 54.049862 47.386226
F 7.552307 61.771255 47.386225
F 16.469130 54.049749 47.479505
F 16.469130 61.771142 47.479504
F 25.384550 54.049748 47.572870
F 25.384550 61.771142 47.572870
F 7.590434 59.197204 43.746530
F 7.590434 66.918599 43.746530
F 16.507237 59.197342 43.839803
F 16.507238 66.918737 43.839803
F 25.422657 59.197343 43.933169
F 25.422657 66.918738 43.933169
F 7.555775 59.195349 46.477598
F 7.555775 66.916745 46.477599
F 16.478657 59.197342 46.569580
F 16.478657 66.918737 46.569580
F 25.394077 59.197343 46.662945
F 25.394077 66.918738 46.662945
F 7.517501 54.051793 50.117336
F 7.517501 61.773186 50.117336
F 16.440533 54.049749 50.209281
F 16.440533 61.771142 50.209281
F 25.355955 54.049748 50.302646
F 25.355955 61.771142 50.302646
F 0.832850 55.417665 53.669046
F 0.832851 63.139060 53.669046
F 9.715501 55.336549 53.779006
F 9.715501 63.057943 53.779006
F 18.631283 55.336645 53.872323
F 18.631283 63.058040 53.872323
F 0.796761 57.831271 57.310499
F 0.796761 65.552666 57.310499
F 9.677381 57.910536 57.418701
F 9.677381 65.631931 57.418701
F 18.593158 57.910445 57.512024
F 18.593158 65.631840 57.512024
F 0.561602 57.988152 54.601976
F 0.561602 65.709548 54.601976
F 9.704776 57.910780 54.688627
F 9.704777 65.632175 54.688627
F 18.621752 57.910445 54.782248
F 18.621753 65.631840 54.782248
F 0.589075 55.255968 50.959614
F 0.589075 62.977363 50.959614
F 9.742916 55.336318 51.048934
F 9.742916 63.057713 51.048934
F 18.659862 55.336645 51.142547
F 18.659862 63.058040 51.142547
F 2.997256 54.052107 54.627894
F 2.997256 61.773500 54.627894
F 11.935131 54.049772 54.712210
F 11.935130 61.771165 54.712209
F 20.850609 54.049748 54.805589
F 20.850609 61.771142 54.805589
F 3.034220 59.194415 50.987874
F 3.034220 66.915810 50.987874
F 11.973236 59.197319 51.072509
F 11.973236 66.918715 51.072508
F 20.888716 59.197342 51.165888
F 20.888716 66.918738 51.165888
F 2.941150 59.184226 53.728049
F 2.941150 66.905622 53.728049
F 11.944456 59.197293 53.802331
F 11.944456 66.918689 53.802331
F 20.860137 59.197342 53.895664
F 20.860137 66.918738 53.895664
F 2.906622 54.062169 57.367211
F 2.906622 61.783563 57.367212
F 11.906331 54.049799 57.442033
F 11.906331 61.771193 57.442033
F 20.822014 54.049748 57.535365
F 20.822014 61.771142 57.535365
F 5.250351 55.332865 53.735216
F 5.250351 63.054260 53.735216
F 14.173565 55.336644 53.825641
F 14.173565 63.058038 53.825642
F 23.088992 55.336646 53.919006
F 23.088992 63.058040 53.919006
F 5.212408 57.914161 57.374858
F 5.212408 65.635556 57.374858
F 14.135440 57.910446 57.465342
F 14.135440 65.631842 57.465342
F 23.050867 57.910444 57.558706
F 23.050867 65.631839 57.558707
F 5.220077 57.916941 54.638127
F 5.220077 65.638336 54.638127
F 14.164010 57.910451 54.735560
F 14.164010 65.631846 54.735560
F 23.079462 57.910444 54.828930
F 23.079462 65.631840 54.828931
F 5.257846 55.330103 50.998413
F 5.257847 63.051497 50.998413
F 14.202121 55.336640 51.095860
F 14.202121 63.058035 51.095860
F 23.117572 55.336646 51.189230
F 23.117572 63.058040 51.189230
F 7.476062 54.049857 54.665595
F 7.476062 61.771251 54.665594
F 16.392898 54.049749 54.758906
F 16.392898 61.771142 54.758906
F 25.308317 54.049748 54.852272
F 25.308317 61.771142 54.852272
F 7.514166 59.197236 51.025916
F 7.514165 66.918631 51.025916
F 16.431005 59.197342 51.119205
F 16.431005 66.918737 51.119205
F 25.346425 59.197343 51.212571
F 25.346425 66.918738 51.212571
F 7.479400 59.195298 53.757036
F 7.479400 66.916693 53.757036
F 16.402424 59.197342 53.848982
F 16.402424 66.918737 53.848982
F 25.317845 59.197343 53.942347
F 25.317845 66.918738 53.942347
F 7.441533 54.051723 57.396687
F 7.441533 61.773116 57.396688
F 16.364300 54.049749 57.488683
F 16.364300 61.771142 57.488683
F 25.279722 54.049748 57.582048
F 25.279722 61.771141 57.582048
F 0.759967 55.415034 60.954731
F 0.759967 63.136429 60.954731
F 9.639273 55.336558 61.058399
F 9.639273 63.057952 61.058400
F 18.555050 55.336645 61.151725
F 18.555050 63.058040 61.151725
F 0.598103 57.894739 64.661971
F 0.598107 65.616133 64.661969
F 9.601002 57.910559 64.698118
F 9.601002 65.631954 64.698118
F 18.516925 57.910445 64.791426
F 18.516925 65.631840 64.791427
F 0.508030 57.979723 61.904723
F 0.508030 65.701119 61.904723
F 9.628612 57.910767 61.968040
F 9.628612 65.632163 61.968040
F 18.545520 57.910445 62.061650
F 18.545520 65.631840 62.061650
F 0.535368 55.262798 58.244934
F 0.535368 62.984193 58.244934
F 9.666680 55.336315 58.328331
F 9.666681 63.057709 58.328331
F 18.583629 55.336645 58.421949
F 18.583629 63.058040 58.421948
F 2.923372 54.050922 61.910252
F 2.923372 61.772315 61.910253
F 11.858898 54.049772 61.991611
F 11.858898 61.771165 61.991611
F 20.774376 54.049748 62.084992
F 20.774376 61.771142 62.084991
F 2.960508 59.195663 58.268565
F 2.960508 66.917059 58.268564
F 11.897005 59.197319 58.351910
F 11.897005 66.918714 58.351910
F 20.812484 59.197342 58.445290
F 20.812484 66.918738 58.445290
F 2.870736 59.184755 61.008713
F 2.870736 66.906150 61.008713
F 11.868225 59.197291 61.081734
F 11.868225 66.918686 61.081735
F 20.783904 59.197343 61.175066
F 20.783904 66.918738 61.175066
F 2.831467 54.064804 64.653765
F 2.831467 61.786198 64.653766
F 11.830107 54.049799 64.721436
F 11.830107 61.771193 64.721436
F 20.745781 54.049748 64.814768
F 20.745781 61.771142 64.814768
F 5.174382 55.332922 61.014585
F 5.174382 63.054317 61.014585
F 14.097333 55.336644 61.105043
F 14.097333 63.058038 61.105043
F 23.012760 55.336646 61.198408
F 23.012760 63.058040 61.198408
F 5.132181 57.914232 64.654288
F 5.132182 65.635627 64.654288
F 14.059205 57.910447 64.744745
F 14.059205 65.631842 64.744745
F 22.974635 57.910444 64.838109
F 22.974635 65.631840 64.838109
F 5.145999 57.916419 61.917848
F 5.145999 65.637814 61.917848
F 14.087776 57.910451 62.014962
F 14.087776 65.631846 62.014962
F 23.003229 57.910444 62.108333
F 23.003229 65.631840 62.108333
F 5.183045 55.330394 58.277996
F 5.183045 63.051789 58.277996
F 14.125886 55.336639 58.375261
F 14.125886 63.058034 58.375261
F 23.041339 55.336646 58.468631
F 23.041339 63.058040 58.468631
F 7.399859 54.049888 61.944962
F 7.399859 61.771282 61.944962
F 16.316665 54.049749 62.038309
F 16.316665 61.771142 62.038309
F 25.232085 54.049748 62.131674
F 25.232085 61.771142 62.131674
F 7.437962 59.197225 58.305277
F 7.437962 66.918620 58.305277
F 16.354772 59.197342 58.398607
F 16.354773 66.918737 58.398607
F 25.270192 59.197343 58.491973
F 25.270192 66.918738 58.491973
F 7.403685 59.195456 61.036358
F 7.403685 66.916851 61.036358
F 16.326191 59.197342 61.128384
F 16.326191 66.918737 61.128384
F 25.241612 59.197343 61.221749
F 25.241612 66.918738 61.221749
F 7.365720 54.051519 64.676039
F 7.365720 61.772912 64.676039
F 16.288068 54.049749 64.768085
F 16.288068 61.771142 64.768086
F 25.203490 54.049748 64.861450
F 25.203490 61.771142 64.861451
F 25.232085 69.492537 62.131674
F 25.203490 69.492537 64.861450
F 25.279723 69.492536 57.582048
F 25.308317 69.492537 54.852272
F 25.355955 69.492537 50.302646
F 25.384550 69.492537 47.572870
F 20.926841 69.492537 47.526187
F 16.316665 69.492537 62.038309
F 16.288068 69.492537 64.768085
F 20.898246 69.492537 50.255964
F 16.469130 69.492537 47.479505
F 16.440533 69.492537 50.209281
F 20.850609 69.492537 54.805589
F 20.822014 69.492537 57.535365
F 16.392898 69.492537 54.758906
F 16.364300 69.492537 57.488683
F 0.364663 55.261168 68.404533
F 0.364663 62.982563 68.404533
F 9.562679 55.336491 68.337847
F 9.562679 63.057886 68.337847
F 18.478818 55.336645 68.431128
F 18.478818 63.058040 68.431128
F 0.374378 57.965741 72.025989
F 0.374379 65.687136 72.025988
F 9.524335 57.910644 71.977578
F 9.524335 65.632039 71.977578
F 18.440693 57.910445 72.070829
F 18.440693 65.631840 72.070829
F 0.445701 57.939310 69.230500
F 0.445701 65.660705 69.230499
F 9.552461 57.910773 69.247455
F 9.552461 65.632168 69.247455
F 18.469287 57.910445 69.341053
F 18.469287 65.631840 69.341053
F 20.517084 69.492537 86.652974
F 20.545678 69.492537 83.923198
F 9.590517 55.336320 65.607748
F 9.590517 63.057715 65.607748
F 18.507397 55.336645 65.701351
F 18.507397 63.058040 65.701351
F 2.794442 54.066371 69.179152
F 2.794442 61.787764 69.179152
F 11.782614 54.049776 69.271010
F 11.782614 61.771169 69.271010
F 20.698144 54.049748 69.364394
F 20.698144 61.771142 69.364394
F 2.871418 59.191674 65.547468
F 2.871419 66.913069 65.547467
F 11.820750 59.197317 65.631310
F 11.820750 66.918712 65.631310
F 20.736251 59.197342 65.724693
F 20.736251 66.918738 65.724693
F 2.792917 59.178574 68.293555
F 2.792917 66.899969 68.293554
F 11.792009 59.197293 68.361136
F 11.792009 66.918688 68.361136
F 20.707671 59.197342 68.454469
F 20.707671 66.918738 68.454469
F 2.755897 54.068415 71.933543
F 2.755897 61.789808 71.933543
F 11.753902 54.049796 72.000836
F 11.753902 61.771189 72.000836
F 20.669549 54.049748 72.094170
F 20.669549 61.771142 72.094170
F 5.085598 55.333627 68.293484
F 5.085598 63.055021 68.293484
F 14.021095 55.336643 68.384447
F 14.021095 63.058037 68.384447
F 22.936527 55.336646 68.477810
F 22.936527 63.058040 68.477811
F 5.043797 57.914666 71.933989
F 5.043797 65.636061 71.933989
F 13.982966 57.910448 72.024148
F 13.982966 65.631843 72.024148
F 22.898402 57.910444 72.117512
F 22.898402 65.631840 72.117512
F 5.071451 57.916779 69.197342
F 5.071451 65.638174 69.197342
F 14.011545 57.910451 69.294365
F 14.011545 65.631846 69.294365
F 22.926997 57.910444 69.387735
F 22.926997 65.631840 69.387735
F 5.108601 55.330700 65.557487
F 5.108601 63.052094 65.557487
F 14.049653 55.336639 65.654664
F 14.049653 63.058034 65.654664
F 22.965107 55.336646 65.748034
F 22.965107 63.058040 65.748034
F 7.320785 54.050864 69.223613
F 7.320785 61.772257 69.223613
F 16.240432 54.049749 69.317711
F 16.240432 61.771142 69.317711
F 25.155852 54.049748 69.411077
F 25.155852 61.771142 69.411077
F 7.360763 59.196866 65.584405
F 7.360763 66.918261 65.584405
F 16.278540 59.197342 65.678010
F 16.278540 66.918737 65.678010
F 25.193960 59.197343 65.771376
F 25.193960 66.918738 65.771376
F 7.327880 59.195753 68.315618
F 7.327880 66.917149 68.315618
F 16.249959 59.197342 68.407787
F 16.249958 66.918737 68.407787
F 25.165380 59.197343 68.501152
F 25.165380 66.918738 68.501152
F 7.290126 54.051135 71.955140
F 7.290126 61.772529 71.955140
F 16.211835 54.049749 72.047488
F 16.211835 61.771142 72.047488
F 25.127257 54.049748 72.140853
F 25.127257 61.771142 72.140853
F 0.340157 55.281365 75.668459
F 0.340157 63.002760 75.668459
F 9.486074 55.336415 75.617300
F 9.486074 63.057809 75.617301
F 18.402585 55.336645 75.710530
F 18.402585 63.058040 75.710530
F 0.315576 57.963078 79.305711
F 0.315576 65.684474 79.305711
F 9.447881 57.910691 79.257014
F 9.447881 65.632086 79.257014
F 18.364460 57.910445 79.350231
F 18.364460 65.631840 79.350231
F 0.393365 57.929163 76.518544
F 0.393365 65.650559 76.518544
F 9.476398 57.910760 76.526872
F 9.476398 65.632155 76.526872
F 18.393055 57.910445 76.620454
F 18.393055 65.631840 76.620455
F 0.419751 55.311697 72.880050
F 0.419751 63.033092 72.880050
F 9.514413 55.336319 72.887162
F 9.514413 63.057714 72.887162
F 18.431164 55.336645 72.980754
F 18.431164 63.058040 72.980753
F 2.715362 54.065422 76.457494
F 2.715362 61.786816 76.457494
F 11.706325 54.049780 76.550408
F 11.706325 61.771173 76.550407
F 20.621911 54.049748 76.643796
F 20.621911 61.771142 76.643796
F 2.755768 59.181148 72.818234
F 2.755768 66.902544 72.818234
F 11.744457 59.197313 72.910709
F 11.744457 66.918708 72.910709
F 20.660019 59.197342 73.004095
F 20.660019 66.918738 73.004095
F 2.720387 59.178643 75.571183
F 2.720387 66.900038 75.571182
F 11.715813 59.197298 75.640535
F 11.715813 66.918693 75.640535
F 20.631439 59.197343 75.733871
F 20.631439 66.918738 75.733871
F 2.686977 54.067140 79.209459
F 2.686977 61.788534 79.209459
F 11.677713 54.049789 79.280232
F 11.677713 61.771182 79.280233
F 20.593316 54.049749 79.373572
F 20.593316 61.771142 79.373572
F 5.003741 55.332068 75.573932
F 5.003741 63.053462 75.573932
F 13.944856 55.336641 75.663850
F 13.944856 63.058036 75.663850
F 22.860295 55.336646 75.757212
F 22.860295 63.058040 75.757213
F 4.967089 57.914773 79.213430
F 4.967089 65.636168 79.213430
F 13.906727 57.910449 79.303551
F 13.906727 65.631845 79.303551
F 22.822170 57.910444 79.396913
F 22.822170 65.631840 79.396913
F 4.997558 57.916739 76.476804
F 4.997558 65.638134 76.476804
F 13.935318 57.910450 76.573768
F 13.935318 65.631845 76.573768
F 22.850764 57.910444 76.667137
F 22.850764 65.631840 76.667137
F 5.034445 55.330254 72.837028
F 5.034445 63.051649 72.837028
F 13.973424 55.336640 72.934067
F 13.973424 63.058035 72.934067
F 22.888874 55.336646 73.027436
F 22.888874 63.058040 73.027436
F 7.242502 54.051614 76.502408
F 7.242502 61.773007 76.502407
F 16.164199 54.049749 76.597113
F 16.164199 61.771142 76.597113
F 25.079620 54.049748 76.690479
F 25.079620 61.771142 76.690479
F 7.281348 59.195762 72.862944
F 7.281348 66.917157 72.862944
F 16.202307 59.197342 72.957412
F 16.202307 66.918737 72.957412
F 25.117727 59.197343 73.050778
F 25.117727 66.918738 73.050778
F 7.252453 59.196153 75.594639
F 7.252453 66.917548 75.594639
F 16.173726 59.197342 75.687189
F 16.173726 66.918737 75.687189
F 25.089147 59.197343 75.780554
F 25.089147 66.918738 75.780554
F 7.214815 54.050758 79.234164
F 7.214815 61.772152 79.234164
F 16.135603 54.049749 79.326890
F 16.135603 61.771142 79.326890
F 25.051025 54.049748 79.420254
F 25.051025 61.771142 79.420255
F 0.290134 55.286837 82.943848
F 0.290134 63.008232 82.943848
F 9.409751 55.336394 82.896722
F 9.409751 63.057789 82.896722
F 18.326353 55.336645 82.989932
F 18.326353 63.058040 82.989932
F 0.262746 57.958399 86.582883
F 0.262746 65.679794 86.582883
F 9.371640 57.910693 86.536423
F 9.371640 65.632088 86.536423
F 18.288228 57.910445 86.629633
F 18.288228 65.631840 86.629633
F 0.344644 57.927259 83.801449
F 0.344644 65.648654 83.801449
F 9.400357 57.910725 83.806298
F 9.400357 65.632120 83.806298
F 18.316823 57.910445 83.899857
F 18.316822 65.631840 83.899857
F 0.369644 55.318470 80.159046
F 0.369644 63.039864 80.159045
F 9.438385 55.336350 80.166586
F 9.438385 63.057744 80.166586
F 18.354932 55.336645 80.260155
F 18.354932 63.058040 80.260155
F 2.651831 54.062077 83.738739
F 2.651831 61.783470 83.738739
F 11.630065 54.049784 83.829806
F 11.630065 61.771177 83.829806
F 20.545679 54.049748 83.923198
F 20.545679 61.771142 83.923198
F 2.684365 59.183510 80.098208
F 2.684365 66.904905 80.098208
F 11.668182 59.197308 80.190106
F 11.668182 66.918704 80.190106
F 20.583786 59.197342 80.283497
F 20.583786 66.918738 80.283497
F 2.653019 59.180946 82.848518
F 2.653019 66.902341 82.848518
F 11.639622 59.197305 82.919931
F 11.639622 66.918700 82.919931
F 20.555207 59.197342 83.013273
F 20.555207 66.918738 83.013273
F 2.618996 54.065234 86.487449
F 2.618996 61.786627 86.487449
F 11.601509 54.049784 86.559631
F 11.601509 61.771178 86.559631
F 20.517084 54.049748 86.652974
F 20.517084 61.771142 86.652975
F 4.930236 55.332555 82.852957
F 4.930236 63.053950 82.852957
F 13.868619 55.336641 82.943252
F 13.868619 63.058035 82.943252
F 22.784062 55.336646 83.036614
F 22.784062 63.058040 83.036615
F 4.893011 57.914280 86.492473
F 4.893011 65.635675 86.492473
F 13.830492 57.910450 86.582954
F 13.830492 65.631845 86.582954
F 22.745937 57.910444 86.676316
F 22.745937 65.631840 86.676316
F 4.923867 57.916101 83.756381
F 4.923867 65.637497 83.756381
F 13.859091 57.910449 83.853171
F 13.859091 65.631844 83.853171
F 22.774532 57.910444 83.946540
F 22.774532 65.631840 83.946540
F 4.960822 55.330715 80.116573
F 4.960822 63.052110 80.116573
F 13.897198 55.336641 80.213469
F 13.897198 63.058036 80.213469
F 22.812642 55.336646 80.306838
F 22.812642 63.058040 80.306838
F 7.166440 54.051656 83.781765
F 7.166440 61.773049 83.781765
F 16.087966 54.049749 83.876515
F 16.087967 61.771142 83.876515
F 25.003387 54.049748 83.969881
F 25.003387 61.771142 83.969881
F 7.204422 59.195438 80.142066
F 7.204422 66.916833 80.142066
F 16.126074 59.197342 80.236814
F 16.126074 66.918737 80.236813
F 25.041495 59.197343 80.330180
F 25.041495 66.918738 80.330180
F 7.177074 59.196465 82.873744
F 7.177074 66.917861 82.873744
F 16.097495 59.197342 82.966591
F 16.097495 66.918737 82.966591
F 25.012915 59.197343 83.059956
F 25.012915 66.918738 83.059956
F 7.139230 54.050535 86.513361
F 7.139230 61.771929 86.513361
F 16.059371 54.049749 86.606292
F 16.059371 61.771142 86.606292
F 24.974792 54.049748 86.699657
F 24.974792 61.771142 86.699657
F 25.003387 69.492537 83.969881
F 24.974792 69.492537 86.699657
F 25.051025 69.492536 79.420254
F 25.079620 69.492536 76.690479
F 25.127257 69.492537 72.140853
F 25.155852 69.492537 69.411077
F 20.698144 69.492537 69.364394
F 16.087967 69.492537 83.876515
F 16.059371 69.492537 86.606292
F 20.669549 69.492537 72.094170
F 16.240432 69.492537 69.317711
F 16.211835 69.492537 72.047488
F 20.621911 69.492537 76.643796
F 20.593316 69.492537 79.373572
F 16.164199 69.492537 76.597113
F 16.135603 69.492537 79.326889
F 0.475590 55.279955 65.588781
F 0.475590 63.001350 65.588781
F 0.236566 55.290702 90.221001
F 0.236567 63.012097 90.221001
F 9.333592 55.336410 90.176116
F 9.333592 63.057805 90.176116
F 18.250120 55.336645 90.269335
F 18.250120 63.058040 90.269335
F 0.210860 57.954095 93.859060
F 0.210860 65.675490 93.859060
F 9.295552 57.910661 93.815803
F 9.295552 65.632056 93.815803
F 18.211995 57.910445 93.909036
F 18.211995 65.631840 93.909036
F 0.295209 57.921463 91.083506
F 0.295209 65.642858 91.083506
F 9.324223 57.910703 91.085712
F 9.324222 65.632099 91.085712
F 18.240590 57.910445 91.179259
F 18.240590 65.631840 91.179259
F 20.288386 69.492537 108.491181
F 20.316981 69.492537 105.761405
F 9.362286 55.336375 87.446005
F 9.362286 63.057770 87.446005
F 18.278699 55.336645 87.539558
F 18.278699 63.058040 87.539558
F 2.583871 54.060123 91.018995
F 2.583871 61.781516 91.018995
F 11.553836 54.049784 91.109209
F 11.553836 61.771177 91.109209
F 20.469446 54.049748 91.202601
F 20.469446 61.771142 91.202601
F 2.617328 59.185984 87.378797
F 2.617328 66.907379 87.378797
F 11.591937 59.197306 87.469507
F 11.591937 66.918701 87.469507
F 20.507554 59.197342 87.562899
F 20.507554 66.918738 87.562899
F 2.585589 59.183048 90.126089
F 2.585589 66.904443 90.126089
F 11.563407 59.197308 90.199332
F 11.563407 66.918703 90.199332
F 20.478974 59.197343 90.292676
F 20.478974 66.918738 90.292676
F 2.552353 54.062849 93.764923
F 2.552353 61.784242 93.764923
F 11.525293 54.049781 93.839032
F 11.525293 61.771175 93.839032
F 20.440851 54.049748 93.932377
F 20.440851 61.771142 93.932377
F 4.856375 55.333213 90.131871
F 4.856375 63.054608 90.131871
F 13.792386 55.336640 90.222655
F 13.792385 63.058035 90.222655
F 22.707830 55.336646 90.316017
F 22.707830 63.058040 90.316017
F 4.820034 57.913404 93.771199
F 4.820034 65.634799 93.771199
F 13.754261 57.910450 93.862356
F 13.754261 65.631845 93.862356
F 22.669705 57.910444 93.955719
F 22.669705 65.631840 93.955718
F 4.849967 57.915686 91.035942
F 4.849967 65.637081 91.035942
F 13.782861 57.910448 91.132574
F 13.782861 65.631843 91.132574
F 22.698299 57.910444 91.225942
F 22.698299 65.631840 91.225942
F 4.886848 55.331181 87.396171
F 4.886848 63.052575 87.396171
F 13.820969 55.336642 87.492873
F 13.820969 63.058037 87.492873
F 22.736409 55.336646 87.586241
F 22.736409 63.058040 87.586241
F 7.090722 54.051548 91.061234
F 7.090722 61.772942 91.061234
F 16.011734 54.049749 91.155918
F 16.011734 61.771142 91.155918
F 24.927155 54.049748 91.249284
F 24.927155 61.771142 91.249283
F 7.128475 59.195457 87.421478
F 7.128474 66.916852 87.421478
F 16.049841 59.197342 87.516216
F 16.049841 66.918737 87.516216
F 24.965262 59.197343 87.609582
F 24.965262 66.918738 87.609582
F 7.101399 59.196629 90.152995
F 7.101399 66.918024 90.152995
F 16.021262 59.197342 90.245993
F 16.021262 66.918737 90.245993
F 24.936682 59.197343 90.339359
F 24.936682 66.918738 90.339358
F 7.063597 54.050383 93.792640
F 7.063597 61.771777 93.792640
F 15.983139 54.049749 93.885694
F 15.983139 61.771142 93.885695
F 24.898560 54.049748 93.979059
F 24.898560 61.771142 93.979060
F 0.184629 55.295004 97.497620
F 0.184629 63.016399 97.497620
F 9.257514 55.336446 97.455492
F 9.257514 63.057841 97.455493
F 18.173888 55.336645 97.548736
F 18.173888 63.058040 97.548737
F 0.158673 57.950100 101.135941
F 0.158673 65.671495 101.135941
F 9.219468 57.910625 101.095180
F 9.219468 65.632020 101.095180
F 18.135763 57.910445 101.188437
F 18.135763 65.631840 101.188438
F 0.246257 57.916070 98.367006
F 0.246257 65.637465 98.367006
F 9.248112 57.910673 98.365132
F 9.248112 65.632068 98.365132
F 18.164357 57.910445 98.458661
F 18.164357 65.631840 98.458661
F 0.270799 55.328063 94.725346
F 0.270799 63.049458 94.725346
F 9.286156 55.336402 94.725421
F 9.286156 63.057796 94.725421
F 18.202467 55.336645 94.818960
F 18.202467 63.058040 94.818960
F 2.517318 54.058104 98.299356
F 2.517318 61.779497 98.299355
F 11.477624 54.049781 98.388614
F 11.477624 61.771174 98.388613
F 20.393214 54.049748 98.482003
F 20.393214 61.771142 98.482002
F 2.550918 59.187954 94.659242
F 2.550918 66.909349 94.659242
F 11.515720 59.197308 94.748911
F 11.515720 66.918703 94.748911
F 20.431321 59.197342 94.842302
F 20.431321 66.918738 94.842302
F 2.519061 59.185275 97.403813
F 2.519061 66.906671 97.403813
F 11.487194 59.197311 97.478731
F 11.487194 66.918707 97.478732
F 20.402741 59.197343 97.572078
F 20.402741 66.918738 97.572078
F 2.486029 54.060739 101.042491
F 2.486029 61.782132 101.042492
F 11.449082 54.049777 101.118431
F 11.449082 61.771171 101.118431
F 20.364619 54.049749 101.211779
F 20.364619 61.771142 101.211779
F 4.783274 55.334043 97.410609
F 4.783275 63.055438 97.410609
F 13.716155 55.336640 97.502057
F 13.716155 63.058035 97.502057
F 22.631597 55.336646 97.595419
F 22.631597 63.058040 97.595419
F 4.746591 57.912678 101.050012
F 4.746591 65.634073 101.050012
F 13.678031 57.910449 101.141758
F 13.678031 65.631845 101.141758
F 22.593472 57.910444 101.235120
F 22.593472 65.631840 101.235120
F 4.776542 57.915126 98.315646
F 4.776542 65.636521 98.315646
F 13.706631 57.910448 98.411976
F 13.706631 65.631843 98.411976
F 22.622067 57.910444 98.505344
F 22.622067 65.631840 98.505344
F 4.813206 55.331671 94.675780
F 4.813206 63.053065 94.675780
F 13.744739 55.336642 94.772275
F 13.744739 63.058037 94.772275
F 22.660177 55.336646 94.865643
F 22.660177 63.058040 94.865643
F 7.015285 54.051356 98.340757
F 7.015285 61.772750 98.340757
F 15.935502 54.049749 98.435320
F 15.935502 61.771142 98.435319
F 24.850922 54.049748 98.528686
F 24.850922 61.771142 98.528685
F 7.053060 59.195662 94.701012
F 7.053060 66.917057 94.701012
F 15.973609 59.197342 94.795618
F 15.973609 66.918737 94.795618
F 24.889030 59.197343 94.888985
F 24.889030 66.918738 94.888985
F 7.025850 59.196804 97.432280
F 7.025850 66.918200 97.432280
F 15.945030 59.197342 97.525395
F 15.945030 66.918737 97.525395
F 24.860450 59.197343 97.618761
F 24.860450 66.918738 97.618761
F 6.988137 54.050180 101.071903
F 6.988137 61.771574 101.071903
F 15.906907 54.049749 101.165096
F 15.906907 61.771142 101.165096
F 24.822327 54.049748 101.258461
F 24.822327 61.771142 101.258461
F 0.133083 55.298965 104.773981
F 0.133083 63.020360 104.773981
F 9.181457 55.336489 104.734865
F 9.181457 63.057883 104.734865
F 18.097655 55.336645 104.828139
F 18.097655 63.058040 104.828139
F 0.107733 57.946163 108.411813
F 0.107733 65.667558 108.411813
F 9.143442 57.910575 108.374548
F 9.143442 65.631970 108.374548
F 18.059530 57.910445 108.467840
F 18.059530 65.631840 108.467840
F 0.197716 57.910310 105.649359
F 0.197716 65.631705 105.649359
F 9.172044 57.910633 105.644560
F 9.172044 65.632028 105.644559
F 18.088125 57.910445 105.738063
F 18.088125 65.631840 105.738063
F 0.221885 55.333959 102.008330
F 0.221885 63.055354 102.008330
F 9.210066 55.336436 102.004845
F 9.210066 63.057830 102.004845
F 18.126234 55.336645 102.098362
F 18.126234 63.058040 102.098362
F 2.450926 54.055866 105.579441
F 2.450926 61.777259 105.579440
F 11.401421 54.049774 105.668021
F 11.401421 61.771167 105.668020
F 20.316981 54.049748 105.761405
F 20.316981 61.771142 105.761405
F 2.483929 59.190085 101.939404
F 2.483929 66.911480 101.939404
F 11.439511 59.197314 102.028316
F 11.439511 66.918709 102.028316
F 20.355089 59.197342 102.121703
F 20.355089 66.918738 102.121703
F 2.453348 59.187520 104.681034
F 2.453348 66.908915 104.681034
F 11.410987 59.197316 104.758130
F 11.410987 66.918712 104.758130
F 20.326509 59.197342 104.851480
F 20.326509 66.918738 104.851480
F 2.420947 54.058326 108.319493
F 2.420947 61.779719 108.319493
F 11.372879 54.049772 108.397829
F 11.372879 61.771165 108.397830
F 20.288386 54.049749 108.491181
F 20.288386 61.771142 108.491182
F 4.710117 55.334825 104.689379
F 4.710117 63.056219 104.689379
F 13.639927 55.336641 104.781459
F 13.639926 63.058036 104.781459
F 22.555365 55.336646 104.874821
F 22.555365 63.058040 104.874821
F 4.673788 57.911816 108.328720
F 4.673788 65.633211 108.328720
F 13.601803 57.910449 108.421160
F 13.601804 65.631844 108.421160
F 22.517240 57.910444 108.514523
F 22.517240 65.631839 108.514523
F 4.703620 57.914434 105.595386
F 4.703620 65.635829 105.595386
F 13.630402 57.910447 105.691379
F 13.630401 65.631842 105.691379
F 22.545834 57.910444 105.784746
F 22.545834 65.631840 105.784746
F 4.740004 55.332291 101.955506
F 4.740004 63.053686 101.955506
F 13.668509 55.336643 102.051678
F 13.668509 63.058038 102.051677
F 22.583944 55.336646 102.145045
F 22.583944 63.058040 102.145045
F 6.939843 54.051174 105.620272
F 6.939843 61.772568 105.620271
F 15.859269 54.049749 105.714722
F 15.859269 61.771142 105.714722
F 24.774690 54.049748 105.808088
F 24.774690 61.771142 105.808087
F 6.977523 59.195816 101.980507
F 6.977523 66.917212 101.980507
F 15.897376 59.197342 102.075020
F 15.897376 66.918737 102.075020
F 24.812797 59.197343 102.168386
F 24.812797 66.918738 102.168386
F 6.950483 59.197025 104.711522
F 6.950483 66.918420 104.711522
F 15.868798 59.197342 104.804797
F 15.868798 66.918737 104.804797
F 24.784217 59.197343 104.898162
F 24.784217 66.918738 104.898163
F 6.912857 54.049945 108.351138
F 6.912857 61.771339 108.351138
F 15.830675 54.049749 108.444499
F 15.830675 61.771142 108.444499
F 24.746095 54.049748 108.537863
F 24.746095 61.771142 108.537864
F 24.774690 69.492537 105.808088
F 24.746095 69.492537 108.537864
F 24.822327 69.492537 101.258461
F 24.850922 69.492537 98.528685
F 24.898560 69.492536 93.979059
F 24.927155 69.492536 91.249284
F 20.469446 69.492537 91.202601
F 15.859269 69.492537 105.714722
F 15.830675 69.492537 108.444499
F 20.440851 69.492537 93.932377
F 16.011734 69.492537 91.155918
F 15.983139 69.492537 93.885694
F 20.393214 69.492537 98.482003
F 20.364619 69.492537 101.211779
F 15.935502 69.492537 98.435320
F 15.906907 69.492537 101.165096
F 0.319610 55.322898 87.442633
F 0.319610 63.044293 87.442633
F 0.082583 55.302879 112.049488
F 0.082583 63.024274 112.049487
F 9.105456 55.336544 112.014230
F 9.105456 63.057939 112.014230
F 18.021423 55.336645 112.107541
F 18.021423 63.058040 112.107541
F 0.057544 57.942225 115.687063
F 0.057544 65.663620 115.687063
F 9.067458 57.910515 115.653907
F 9.067458 65.631910 115.653907
F 17.983298 57.910445 115.747239
F 17.983298 65.631840 115.747239
F 0.149847 57.904863 112.930851
F 0.149847 65.626259 112.930851
F 9.096017 57.910581 112.923996
F 9.096017 65.631976 112.923996
F 18.011892 57.910445 113.017466
F 18.011893 65.631840 113.017466
F 9.134019 55.336482 109.284277
F 9.134019 63.057876 109.284276
F 18.050002 55.336645 109.377765
F 18.050002 63.058040 109.377765
F 2.385706 54.053503 112.859527
F 2.385706 61.774897 112.859526
F 11.325229 54.049765 112.947429
F 11.325229 61.771158 112.947429
F 20.240748 54.049748 113.040807
F 20.240748 61.771142 113.040807
F 2.418202 59.192395 109.219472
F 2.418202 66.913791 109.219472
F 11.363314 59.197321 109.307725
F 11.363314 66.918717 109.307725
F 20.278856 59.197342 109.401106
F 20.278856 66.918738 109.401106
F 2.388794 59.190069 111.957894
F 2.388794 66.911464 111.957894
F 11.334786 59.197323 112.037529
F 11.334786 66.918718 112.037529
F 20.250276 59.197343 112.130883
F 20.250276 66.918738 112.130883
F 2.356768 54.055680 115.596305
F 2.356768 61.777073 115.596305
F 11.296681 54.049764 115.677224
F 11.296682 61.771158 115.677224
F 20.212154 54.049749 115.770580
F 20.212154 61.771142 115.770580
F 4.637595 55.335749 111.968048
F 4.637595 63.057143 111.968048
F 13.563700 55.336642 112.060861
F 13.563700 63.058037 112.060861
F 22.479132 55.336646 112.154224
F 22.479132 63.058040 112.154224
F 4.601449 57.910861 115.607383
F 4.601449 65.632256 115.607383
F 13.525577 57.910447 115.700557
F 13.525577 65.631842 115.700557
F 22.441007 57.910444 115.793921
F 22.441007 65.631840 115.793921
F 4.631196 57.913604 112.875228
F 4.631196 65.635000 112.875228
F 13.554173 57.910446 112.970782
F 13.554173 65.631841 112.970782
F 22.469602 57.910444 113.064149
F 22.469602 65.631840 113.064149
F 4.667347 55.333056 109.235292
F 4.667347 63.054450 109.235292
F 13.592280 55.336644 109.331081
F 13.592280 63.058038 109.331081
F 22.507712 55.336646 109.424448
F 22.507712 63.058040 109.424448
F 6.864617 54.050929 112.899835
F 6.864617 61.772322 112.899835
F 15.783037 54.049749 112.994124
F 15.783037 61.771142 112.994124
F 24.698457 54.049748 113.087490
F 24.698457 61.771142 113.087490
F 6.902200 59.196034 109.260049
F 6.902200 66.917429 109.260049
F 15.821144 59.197342 109.354423
F 15.821144 66.918737 109.354423
F 24.736565 59.197343 109.447789
F 24.736565 66.918738 109.447789
F 6.875282 59.197273 111.990753
F 6.875282 66.918668 111.990753
F 15.792566 59.197342 112.084200
F 15.792566 66.918737 112.084200
F 24.707985 59.197343 112.177565
F 24.707985 66.918738 112.177565
F 6.837724 54.049685 115.630364
F 6.837724 61.771078 115.630364
F 15.754443 54.049749 115.723897
F 15.754443 61.771142 115.723897
F 24.669862 54.049748 115.817262
F 24.669862 61.771142 115.817262
F 0.032473 55.307072 119.324634
F 0.032473 63.028467 119.324634
F 9.029482 55.336605 119.293262
F 9.029482 63.057999 119.293262
F 17.945194 55.336644 119.386615
F 17.945194 63.058038 119.386615
F 0.003471 57.937073 122.959482
F 0.003471 65.658469 122.959482
F 8.991729 57.910002 122.924286
F 8.991729 65.631398 122.924286
F 17.907393 57.909988 123.017648
F 17.907393 65.631383 123.017649
F 0.101917 57.899360 120.211928
F 0.101917 65.620755 120.211928
F 9.020056 57.910510 120.200809
F 9.020056 65.631905 120.200809
F 17.935692 57.910435 120.294236
F 17.935692 65.631830 120.294236
F 0.126067 55.344937 116.571607
F 0.126067 63.066332 116.571606
F 9.058012 55.336539 116.563664
F 9.058012 63.057934 116.563664
F 17.973770 55.336645 116.657114
F 17.973770 63.058040 116.657114
F 2.320508 54.051129 120.139009
F 2.320508 61.772522 120.139009
F 11.249074 54.049745 120.224207
F 11.249074 61.771139 120.224206
F 20.164548 54.049739 120.317577
F 20.164548 61.771132 120.317577
F 2.353303 59.194788 116.499704
F 2.353303 66.916183 116.499704
F 11.287127 59.197331 116.587081
F 11.287127 66.918726 116.587081
F 20.202624 59.197342 116.680455
F 20.202624 66.918738 116.680456
F 2.324514 59.192704 119.234778
F 2.324514 66.914100 119.234778
F 11.258596 59.197329 119.316598
F 11.258596 66.918724 119.316597
F 20.174048 59.197341 119.409956
F 20.174048 66.918736 119.409956
F 2.288128 54.053112 122.869995
F 2.288128 61.774506 122.869996
F 11.220818 54.049300 122.947629
F 11.220818 61.770693 122.947629
F 20.136249 54.049292 123.040990
F 20.136249 61.770685 123.040990
F 4.565198 55.336670 119.246569
F 4.565198 63.058064 119.246569
F 13.487478 55.336642 119.339933
F 13.487478 63.058036 119.339933
F 22.402904 55.336644 119.433297
F 22.402904 63.058039 119.433297
F 4.527106 57.910481 122.878785
F 4.527106 65.631876 122.878785
F 13.449678 57.909990 122.970966
F 13.449678 65.631385 122.970966
F 22.365103 57.909988 123.064331
F 22.365103 65.631383 123.064331
F 4.558904 57.912777 120.153044
F 4.558904 65.634172 120.153044
F 13.477977 57.910436 120.247553
F 13.477977 65.631831 120.247553
F 22.393401 57.910435 120.340919
F 22.393401 65.631830 120.340919
F 4.595108 55.333940 116.515164
F 4.595108 63.055335 116.515164
F 13.516053 55.336645 116.610431
F 13.516053 63.058039 116.610431
F 22.431480 55.336646 116.703797
F 22.431480 63.058040 116.703797
F 6.789516 54.050650 120.176781
F 6.789516 61.772044 120.176781
F 15.706837 54.049739 120.270895
F 15.706837 61.771133 120.270894
F 24.622256 54.049739 120.364260
F 24.622256 61.771132 120.364260
F 6.827040 59.196298 116.539581
F 6.827040 66.917693 116.539582
F 15.744913 59.197342 116.633772
F 15.744913 66.918737 116.633773
F 24.660333 59.197343 116.727138
F 24.660333 66.918738 116.727138
F 6.800164 59.197527 119.269690
F 6.800164 66.918922 119.269690
F 15.716338 59.197341 119.363273
F 15.716338 66.918736 119.363273
F 24.631756 59.197341 119.456638
F 24.631756 66.918736 119.456638
F 6.762935 54.048929 122.900569
F 6.762935 61.770322 122.900569
F 15.678538 54.049292 122.994307
F 15.678538 61.770685 122.994307
F 24.593958 54.049292 123.087672
F 24.593958 61.770685 123.087672
F 6.762935 69.491717 122.900569
F 24.622256 69.492527 120.364260
F 8.967057 55.314002 126.503024
F 8.967057 63.035396 126.503025
F 17.882643 55.313979 126.596378
F 17.882643 63.035373 126.596379
F 24.593958 69.492080 123.087672
F 20.295752 69.227009 130.084232
F 11.220818 69.492088 122.947629
F 11.380330 69.227005 129.990867
F 9.151447 57.644941 129.967523
F 9.151447 65.366336 129.967524
F 18.066894 57.644915 130.060890
F 18.066894 65.366311 130.060890
F 0.055035 57.899486 127.482824
F 0.055035 65.620881 127.482824
F 8.962735 57.882195 127.321253
F 8.962735 65.603590 127.321253
F 17.878320 57.882073 127.414691
F 17.878320 65.603468 127.414691
F 0.074883 55.352246 123.849169
F 0.074883 63.073640 123.849169
F 8.982903 55.335654 123.806012
F 8.982903 63.057049 123.806012
F 17.898423 55.335704 123.899408
F 17.898423 63.057099 123.899408
F 2.268477 54.023145 127.266141
F 2.268477 61.744539 127.266141
F 11.191727 54.021376 127.344667
F 11.191727 61.742770 127.344666
F 20.107176 54.021377 127.438032
F 20.107176 61.742770 127.438032
F 2.284504 59.194252 123.756998
F 2.284504 66.915647 123.756997
F 11.211813 59.196397 123.829380
F 11.211813 66.917792 123.829380
F 20.127278 59.196401 123.922749
F 20.127278 66.917796 123.922749
F 2.249150 59.163691 126.469036
F 2.249150 66.885086 126.469036
F 11.196078 59.174669 126.526358
F 11.196078 66.896064 126.526359
F 20.111497 59.174676 126.619720
F 20.111497 66.896071 126.619720
F 2.413904 53.861704 129.927862
F 2.413904 61.583097 129.927862
F 11.380330 53.784217 129.990867
F 11.380329 61.505611 129.990868
F 20.295752 53.784220 130.084232
F 20.295750 61.505613 130.084232
F 4.503373 55.313475 126.456787
F 4.503373 63.034869 126.456787
F 13.424930 55.313977 126.549697
F 13.424930 63.035372 126.549697
F 22.340352 55.313979 126.643061
F 22.340352 63.035373 126.643061
F 4.686110 57.656439 129.923644
F 4.686110 65.377834 129.923644
F 13.609181 57.644914 130.014208
F 13.609182 65.366310 130.014208
F 22.524602 57.644914 130.107573
F 22.524603 65.366310 130.107573
F 4.502798 57.884036 127.274302
F 4.502798 65.605431 127.274302
F 13.420611 57.882071 127.368009
F 13.420611 65.603466 127.368009
F 22.336029 57.882073 127.461374
F 22.336029 65.603468 127.461374
F 4.523338 55.333633 123.758223
F 4.523338 63.055027 123.758223
F 13.440711 55.335705 123.852725
F 13.440711 63.057099 123.852725
F 22.356133 55.335704 123.946091
F 22.356133 63.057099 123.946091
F 6.732661 54.022391 127.297586
F 6.732661 61.743784 127.297585
F 15.649466 54.021377 127.391350
F 15.649466 61.742770 127.391349
F 24.564884 54.021377 127.484715
F 24.564885 61.742770 127.484715
F 6.752449 59.195538 123.781912
F 6.752449 66.916933 123.781912
F 15.669567 59.196401 123.876066
F 15.669567 66.917796 123.876066
F 24.584986 59.196401 123.969432
F 24.584986 66.917797 123.969432
F 6.737935 59.175428 126.479112
F 6.737936 66.896823 126.479111
F 15.653787 59.174676 126.573037
F 15.653787 66.896071 126.573037
F 24.569205 59.174676 126.666402
F 24.569205 66.896071 126.666402
F 6.921888 53.785199 129.944497
F 6.921888 61.506592 129.944497
F 15.838039 53.784219 130.037549
F 15.838038 61.505612 130.037549
F 24.753459 53.784219 130.130914
F 24.753457 61.505612 130.130914
F 11.249074 69.492533 120.224207
F 24.753459 69.227007 130.130914
F 24.669862 69.492537 115.817262
F 6.837724 69.492473 115.630364
F 15.838040 69.227008 130.037549
F 24.698457 69.492537 113.087490
F 2.413905 69.304493 129.927862
F 6.921889 69.227987 129.944497
F 20.240748 69.492537 113.040807
F 6.732661 69.465179 127.297585
F 20.212154 69.492537 115.770580
F 15.783037 69.492537 112.994124
F 15.754443 69.492537 115.723897
F 20.164548 69.492527 120.317577
F 20.136249 69.492080 123.040990
F 15.706837 69.492527 120.270895
F 15.678538 69.492080 122.994307
F 15.649466 69.464165 127.391350
F 2.268477 69.465933 127.266141
F 11.191726 69.464164 127.344667
F 20.107176 69.464165 127.438032
F 24.564885 69.464165 127.484715
F 0.173704 55.339521 109.290175
F 0.173704 63.060916 109.290174
F 28.061436 1.315269 3.171452
F 28.061436 9.036660 3.171452
F 28.061436 16.758055 3.171452
F 36.976879 1.315263 3.264822
F 36.976879 9.036654 3.264822
F 36.976879 16.758049 3.264822
F 45.915521 1.309496 3.364522
F 45.915521 9.030887 3.364522
F 45.915521 16.752281 3.364522
F 28.041316 3.861636 6.686735
F 28.041316 11.583028 6.686735
F 36.956751 3.861641 6.780104
F 36.956751 11.583032 6.780104
F 45.892795 3.867008 6.877345
F 45.892795 11.588400 6.877345
F 28.057113 3.883363 3.989765
F 28.057113 11.604754 3.989765
F 36.972556 3.883368 4.083127
F 36.972556 11.604760 4.083127
F 45.908995 3.887834 4.174243
F 45.908995 11.609226 4.174243
F 27.872845 1.552427 0.525254
F 27.872845 9.273818 0.525254
F 27.872846 16.995213 0.525254
F 36.788256 1.552426 0.618620
F 36.788255 9.273817 0.618620
F 36.788256 16.995211 0.618620
F 45.702156 1.554674 0.716005
F 45.702155 9.276065 0.716005
F 45.702156 16.997460 0.716004
F 30.285968 7.744058 4.013106
F 30.285968 15.465451 4.013106
F 53.323833 16.698894 15.080359
F 39.201614 7.744109 4.106442
F 39.201614 15.465502 4.106441
F 53.323833 8.977498 15.080359
F 48.183878 7.754916 4.193464
F 48.183878 15.476310 4.193464
F 53.341900 1.258196 10.567888
F 30.101696 5.413122 0.548596
F 30.101697 13.134514 0.548596
F 39.017107 5.413119 0.641968
F 39.017108 13.134511 0.641968
F 47.927228 5.418070 0.739311
F 47.927229 13.139463 0.739311
F 30.290288 5.175965 3.194794
F 30.290288 12.897357 3.194794
F 39.205926 5.175914 3.288195
F 39.205926 12.897307 3.288195
F 48.174950 5.172291 3.387380
F 48.174949 12.893683 3.387380
F 30.270170 7.722332 6.710076
F 30.270170 15.443725 6.710076
F 53.323833 1.256108 15.080359
F 39.185770 7.722373 6.803471
F 39.185770 15.443767 6.803471
F 53.308837 11.615018 18.718099
F 48.158318 7.729028 6.899910
F 48.158318 15.450421 6.899910
F 53.341900 8.979586 10.567888
F 32.519143 1.315269 3.218135
F 32.519143 9.036661 3.218135
F 32.519143 16.758055 3.218135
F 41.435908 1.314958 3.311728
F 41.435908 9.036349 3.311728
F 41.435908 16.757744 3.311728
F 50.504791 1.288229 3.375276
F 50.504791 9.009620 3.375276
F 50.504791 16.731015 3.375276
F 32.499022 3.861636 6.733418
F 32.499022 11.583028 6.733418
F 41.415524 3.861881 6.826955
F 41.415524 11.583272 6.826955
F 50.470589 3.890279 6.918150
F 50.470589 11.611669 6.918150
F 32.514819 3.883362 4.036448
F 32.514819 11.604754 4.036448
F 41.431484 3.883632 4.129655
F 41.431485 11.605024 4.129655
F 50.502727 3.916328 4.167078
F 50.502727 11.637719 4.167078
F 32.330550 1.552426 0.571937
F 32.330550 9.273818 0.571937
F 32.330551 16.995213 0.571937
F 41.245969 1.552412 0.665357
F 41.245968 9.273803 0.665357
F 41.245970 16.995198 0.665357
F 49.938319 1.407195 0.725683
F 49.938319 9.128586 0.725683
F 49.938321 16.849982 0.725683
F 34.743677 7.744058 4.059789
F 34.743677 15.465451 4.059789
F 53.308836 3.893627 18.718099
F 43.665284 7.745472 4.152290
F 43.665284 15.466866 4.152290
F 53.373295 11.604712 4.161127
F 34.559399 5.413120 0.595279
F 34.559400 13.134513 0.595278
F 43.474738 5.413244 0.689202
F 43.474739 13.134636 0.689202
F 34.747997 5.175964 3.241477
F 34.747997 12.897357 3.241477
F 43.669203 5.174379 3.336208
F 43.669203 12.895772 3.336208
F 34.727878 7.722332 6.756759
F 34.727878 15.443725 6.756759
F 53.300762 11.616117 21.489946
F 43.648665 7.723761 6.851092
F 43.648665 15.445154 6.851092
F 43.648665 0.002370 6.851092
F 28.004063 1.286906 10.291907
F 28.004063 9.008297 10.291907
F 28.004063 16.729692 10.291907
F 36.919499 1.286902 10.385276
F 36.919499 9.008293 10.385276
F 36.919499 16.729687 10.385276
F 45.856806 1.281278 10.482657
F 45.856806 9.002669 10.482658
F 45.856806 16.724064 10.482658
F 27.965969 3.860695 13.929028
F 27.965969 11.582086 13.929029
F 36.881403 3.860699 14.022397
F 36.881403 11.582091 14.022397
F 45.819833 3.866581 14.120034
F 45.819833 11.587973 14.120034
F 27.994560 3.860697 11.199529
F 27.994560 11.582088 11.199529
F 36.909996 3.860701 11.292891
F 36.909996 11.582093 11.292891
F 45.847544 3.866175 11.382899
F 45.847544 11.587566 11.382899
F 28.032346 1.287354 7.568495
F 28.032346 9.008745 7.568495
F 28.032346 16.730139 7.568495
F 36.947782 1.287349 7.661857
F 36.947782 9.008740 7.661857
F 36.947782 16.730135 7.661857
F 45.884373 1.282053 7.751703
F 45.884373 9.003444 7.751703
F 45.884373 16.724838 7.751702
F 30.223415 7.721392 11.222870
F 30.223415 15.442786 11.222870
F 53.300762 3.894727 21.489946
F 39.139013 7.721433 11.316210
F 39.139013 15.442826 11.316210
F 53.313008 16.697445 17.849454
F 48.114364 7.728204 11.407282
F 48.114364 15.449598 11.407282
F 53.373295 3.883321 4.161127
F 30.261198 5.148049 7.591836
F 30.261198 12.869442 7.591836
F 39.176793 5.148008 7.685175
F 39.176793 12.869401 7.685174
F 48.149018 5.141945 7.774518
F 48.149018 12.863337 7.774518
F 30.232915 5.147602 10.315248
F 30.232915 12.868994 10.315248
F 39.148516 5.147561 10.408643
F 39.148516 12.868953 10.408643
F 48.124942 5.140342 10.508142
F 48.124942 12.861735 10.508143
F 30.194823 7.721390 13.952370
F 30.194823 15.442784 13.952370
F 53.313007 8.976050 17.849454
F 39.110422 7.721430 14.045763
F 39.110422 15.442824 14.045764
F 53.313007 1.254659 17.849454
F 48.091957 7.730314 14.147156
F 48.091957 15.451707 14.147156
F 53.357870 11.608612 6.926536
F 32.461770 1.286907 10.338590
F 32.461770 9.008298 10.338590
F 32.461770 16.729692 10.338590
F 41.378313 1.286652 10.432135
F 41.378314 9.008043 10.432135
F 41.378313 16.729438 10.432135
F 50.443152 1.258463 10.543585
F 50.443151 8.979854 10.543585
F 50.443151 16.701250 10.543585
F 32.423675 3.860695 13.975711
F 32.423675 11.582086 13.975711
F 41.340246 3.860957 14.069261
F 41.340246 11.582348 14.069261
F 50.418628 3.890556 14.183213
F 50.418627 11.611947 14.183213
F 32.452267 3.860697 11.246212
F 32.452267 11.582088 11.246212
F 41.368835 3.860958 11.339415
F 41.368835 11.582350 11.339415
F 50.438338 3.890190 11.416644
F 50.438337 11.611581 11.416644
F 32.490052 1.287354 7.615178
F 32.490052 9.008745 7.615178
F 32.490052 16.730140 7.615177
F 41.406587 1.287100 7.708375
F 41.406587 9.008491 7.708375
F 41.406587 16.729886 7.708375
F 50.464692 1.259748 7.781120
F 50.464692 8.981139 7.781120
F 50.464691 16.702534 7.781120
F 34.681123 7.721392 11.269553
F 34.681123 15.442786 11.269553
F 53.352487 16.701553 7.803169
F 43.602052 7.722826 11.362020
F 43.602052 15.444220 11.362019
F 43.602052 0.001435 11.362020
F 34.718906 5.148049 7.638519
F 34.718906 12.869442 7.638519
F 43.639572 5.146675 7.730997
F 43.639572 12.868067 7.730997
F 34.690623 5.147602 10.361931
F 34.690623 12.868994 10.361931
F 43.611644 5.146131 10.456327
F 43.611644 12.867523 10.456327
F 34.652531 7.721390 13.999053
F 34.652531 15.442784 13.999053
F 53.352487 8.980158 7.803170
F 43.573781 7.722895 14.093471
F 43.573782 15.444288 14.093471
F 43.573781 0.001504 14.093471
F 27.927862 1.286897 17.568677
F 27.927862 9.008288 17.568677
F 27.927862 16.729683 17.568677
F 36.843296 1.286893 17.662045
F 36.843296 9.008284 17.662045
F 36.843296 16.729679 17.662046
F 45.782885 1.280730 17.759656
F 45.782885 9.002121 17.759656
F 45.782885 16.723516 17.759656
F 27.889737 3.860695 21.208378
F 27.889737 11.582086 21.208378
F 36.805168 3.860698 21.301746
F 36.805167 11.582090 21.301746
F 45.744375 3.866699 21.398982
F 45.744375 11.588090 21.398982
F 27.918332 3.860695 18.478602
F 27.918332 11.582086 18.478602
F 36.833766 3.860699 18.571965
F 36.833766 11.582090 18.571965
F 45.773768 3.866789 18.661326
F 45.773768 11.588180 18.661326
F 27.956442 1.286897 14.838905
F 27.956442 9.008288 14.838905
F 27.956442 16.729683 14.838905
F 36.871877 1.286893 14.932268
F 36.871876 9.008284 14.932268
F 36.871876 16.729678 14.932267
F 45.810639 1.281134 15.021978
F 45.810639 9.002525 15.021978
F 45.810639 16.723919 15.021978
F 30.147187 7.721390 18.501944
F 30.147187 15.442784 18.501944
F 53.352487 1.258768 7.803170
F 39.062776 7.721428 18.595285
F 39.062776 15.442821 18.595285
F 53.337925 11.611371 11.441573
F 48.049881 7.732122 18.683005
F 48.049881 15.453516 18.683004
F 53.357870 3.887222 6.926536
F 30.185293 5.147593 14.862246
F 30.185293 12.868985 14.862246
F 39.100891 5.147553 14.955586
F 39.100891 12.868945 14.955586
F 48.081319 5.139135 15.045752
F 48.081319 12.860528 15.045752
F 30.156714 5.147593 17.592019
F 30.156714 12.868985 17.592019
F 39.072303 5.147556 17.685409
F 39.072303 12.868948 17.685409
F 48.060705 5.136215 17.788372
F 48.060705 12.857608 17.788373
F 30.118591 7.721390 21.231719
F 30.118591 15.442784 21.231720
F 53.337925 3.889980 11.441573
F 39.034160 7.721423 21.325107
F 39.034160 15.442816 21.325107
F 53.327932 11.612198 14.208288
F 48.026016 7.734830 21.428293
F 48.026016 15.456223 21.428294
F 53.366717 16.703309 3.254818
F 32.385569 1.286897 17.615360
F 32.385569 9.008288 17.615360
F 32.385569 16.729683 17.615360
F 41.302119 1.286640 17.708901
F 41.302119 9.008031 17.708901
F 41.302119 16.729425 17.708901
F 50.395453 1.254898 17.824418
F 50.395453 8.976289 17.824419
F 50.395452 16.697684 17.824418
F 32.347443 3.860695 21.255061
F 32.347443 11.582086 21.255061
F 41.263890 3.860926 21.348577
F 41.263890 11.582318 21.348577
F 50.369568 3.894519 21.464925
F 50.369568 11.615910 21.464925
F 32.376038 3.860695 18.525285
F 32.376038 11.582086 18.525285
F 41.292607 3.860958 18.618478
F 41.292607 11.582350 18.618478
F 50.391093 3.893859 18.693143
F 50.391093 11.615250 18.693143
F 32.414148 1.286897 14.885588
F 32.414148 9.008288 14.885588
F 32.414148 16.729683 14.885587
F 41.330741 1.286628 14.978782
F 41.330741 9.008019 14.978782
F 41.330742 16.729414 14.978782
F 50.414194 1.255877 15.055363
F 50.414194 8.977267 15.055363
F 50.414194 16.698663 15.055363
F 34.604895 7.721390 18.548626
F 34.604895 15.442784 18.548626
F 53.327931 3.890808 14.208287
F 43.526185 7.722869 18.641012
F 43.526185 15.444263 18.641012
F 43.526185 0.001478 18.641012
F 34.643001 5.147592 14.908929
F 34.643001 12.868985 14.908929
F 43.564162 5.146114 15.001348
F 43.564162 12.867507 15.001348
F 34.614422 5.147592 17.638701
F 34.614422 12.868985 17.638702
F 43.535783 5.146102 17.733077
F 43.535783 12.867495 17.733077
F 34.576299 7.721390 21.278402
F 34.576299 15.442784 21.278402
F 53.341900 16.700981 10.567888
F 43.497342 7.722764 21.372656
F 43.497342 15.444158 21.372656
F 43.497342 0.001373 21.372656
F 53.366717 1.260523 3.254818
F 53.366717 8.981914 3.254818
F 30.285968 0.022667 4.013106
F 48.026016 0.013439 21.428294
F 48.049881 0.010731 18.683005
F 48.091957 0.008923 14.147156
F 48.114364 0.006813 11.407282
F 43.665284 0.024081 4.152290
F 48.158318 0.007637 6.899910
F 48.183878 0.033526 4.193464
F 39.034160 0.000031 21.325107
F 39.201614 0.022717 4.106442
F 39.062776 0.000036 18.595285
F 30.270170 0.000941 6.710076
F 39.185770 0.000982 6.803471
F 34.681123 0.000001 11.269553
F 39.110422 0.000039 14.045764
F 34.743677 0.022667 4.059789
F 39.139013 0.000041 11.316210
F 30.223415 0.000001 11.222870
F 34.727878 0.000941 6.756759
F 27.851630 1.286897 24.848080
F 27.851630 9.008288 24.848080
F 27.851630 16.729683 24.848080
F 36.767058 1.286894 24.941447
F 36.767058 9.008285 24.941447
F 36.767058 16.729680 24.941447
F 45.703440 1.281783 25.037811
F 45.703440 9.003174 25.037811
F 45.703440 16.724569 25.037812
F 27.813505 3.860695 28.487780
F 27.813505 11.582086 28.487781
F 36.728928 3.860698 28.581148
F 36.728928 11.582089 28.581148
F 45.659375 3.864143 28.676335
F 45.659375 11.585535 28.676335
F 27.842099 3.860695 25.758005
F 27.842099 11.582086 25.758005
F 36.757527 3.860698 25.851369
F 36.757527 11.582089 25.851368
F 45.694465 3.866005 25.940958
F 45.694465 11.587397 25.940958
F 27.880209 1.286897 22.118304
F 27.880209 9.008288 22.118304
F 27.880209 16.729683 22.118304
F 36.795640 1.286894 22.211667
F 36.795640 9.008285 22.211667
F 36.795640 16.729679 22.211667
F 45.735322 1.280849 22.300874
F 45.735322 9.002240 22.300874
F 45.735322 16.723634 22.300874
F 30.070954 7.721390 25.781346
F 30.070954 15.442784 25.781346
F 53.278667 3.897534 25.995104
F 38.986496 7.721418 25.874694
F 38.986496 15.442811 25.874693
F 53.282287 11.611427 28.767724
F 47.974963 7.735258 25.956348
F 47.974963 15.456652 25.956348
F 53.478703 9.015627 32.387290
F 30.109061 5.147593 22.141645
F 30.109061 12.868985 22.141645
F 39.024631 5.147560 22.234989
F 39.024631 12.868952 22.234989
F 48.014931 5.135090 22.319701
F 48.014931 12.856482 22.319700
F 30.080482 5.147593 24.871421
F 30.080482 12.868985 24.871421
F 38.996022 5.147566 24.964804
F 38.996022 12.868958 24.964804
F 47.987447 5.131989 25.067579
F 47.987447 12.853382 25.067579
F 30.042359 7.721390 28.511122
F 30.042359 15.442784 28.511122
F 53.282286 3.890036 28.767724
F 38.957867 7.721412 28.604502
F 38.957867 15.442806 28.604503
F 53.285707 16.694364 25.130317
F 47.936914 7.735896 28.703695
F 47.936914 15.457289 28.703695
F 53.478702 1.294236 32.387290
F 32.309336 1.286897 24.894762
F 32.309336 9.008288 24.894762
F 32.309336 16.729683 24.894763
F 41.225589 1.286716 24.988240
F 41.225589 9.008107 24.988240
F 41.225589 16.729502 24.988239
F 50.346531 1.251718 25.105326
F 50.346531 8.973109 25.105326
F 50.346531 16.694504 25.105326
F 32.271210 3.860695 28.534463
F 32.271210 11.582086 28.534463
F 41.187213 3.860813 28.627897
F 41.187213 11.582204 28.627897
F 50.311848 3.889993 28.742588
F 50.311847 11.611384 28.742588
F 32.299806 3.860695 25.804688
F 32.299806 11.582086 25.804688
F 41.216066 3.860879 25.897923
F 41.216067 11.582270 25.897923
F 50.345041 3.897753 25.970017
F 50.345041 11.619144 25.970017
F 32.337915 1.286897 22.164987
F 32.337915 9.008288 22.164987
F 32.337915 16.729683 22.164986
F 41.254376 1.286662 22.258192
F 41.254376 9.008053 22.258192
F 41.254376 16.729448 22.258192
F 50.365049 1.251968 22.330697
F 50.365049 8.973358 22.330697
F 50.365048 16.694754 22.330697
F 34.528662 7.721390 25.828029
F 34.528662 15.442784 25.828029
F 53.285707 8.972968 25.130317
F 43.448791 7.722543 25.920556
F 43.448791 15.443936 25.920555
F 43.448791 0.001152 25.920556
F 34.566768 5.147592 22.188328
F 34.566768 12.868985 22.188328
F 43.487777 5.146211 22.280737
F 43.487777 12.867603 22.280737
F 34.538189 5.147592 24.918104
F 34.538189 12.868985 24.918104
F 43.458320 5.146465 25.012147
F 43.458320 12.867858 25.012147
F 34.500066 7.721390 28.557805
F 34.500066 15.442784 28.557805
F 53.285707 1.251578 25.130317
F 43.418700 7.722162 28.651587
F 43.418700 15.443555 28.651587
F 43.418700 0.000770 28.651587
F 27.775397 1.286897 32.127481
F 27.775397 9.008288 32.127482
F 27.775397 16.729683 32.127482
F 36.690819 1.286895 32.220848
F 36.690819 9.008286 32.220848
F 36.690819 16.729681 32.220849
F 45.613472 1.284463 32.315623
F 45.613472 9.005854 32.315623
F 45.613472 16.727248 32.315623
F 27.737272 3.860695 35.767182
F 27.737272 11.582086 35.767182
F 36.652692 3.860697 35.860549
F 36.652692 11.582088 35.860549
F 45.572498 3.862781 35.955286
F 45.572498 11.584172 35.955287
F 27.765867 3.860695 33.037407
F 27.765867 11.582086 33.037406
F 36.681289 3.860697 33.130771
F 36.681289 11.582088 33.130771
F 45.604640 3.863409 33.221973
F 45.604640 11.584800 33.221973
F 27.803977 1.286897 29.397706
F 27.803977 9.008288 29.397706
F 27.803977 16.729683 29.397706
F 36.719401 1.286895 29.491070
F 36.719401 9.008286 29.491070
F 36.719401 16.729680 29.491070
F 45.650436 1.283117 29.581644
F 45.650437 9.004508 29.581644
F 45.650436 16.725902 29.581644
F 29.994721 7.721390 33.060748
F 29.994721 15.442784 33.060748
F 43.264199 0.000327 43.210206
F 38.910206 7.721409 33.154101
F 38.910206 15.442803 33.154100
F 43.264199 15.443112 43.210206
F 47.841950 7.718555 33.245437
F 47.841950 15.439949 33.245437
F 53.296762 16.694985 22.355702
F 30.032828 5.147593 29.421048
F 30.032828 12.868985 29.421047
F 38.948339 5.147570 29.514397
F 38.948339 12.868962 29.514397
F 47.923382 5.135321 29.595839
F 47.923382 12.856713 29.595839
F 30.004249 5.147593 32.150823
F 30.004249 12.868985 32.150823
F 38.919734 5.147574 32.244201
F 38.919734 12.868966 32.244201
F 47.856290 5.147750 32.333102
F 47.856289 12.869143 32.333102
F 29.966127 7.721390 35.790524
F 29.966126 15.442784 35.790524
F 43.264199 7.721719 43.210206
F 38.881598 7.721407 35.883901
F 38.881598 15.442801 35.883901
F 53.478704 16.737022 32.387291
F 47.802932 7.715204 35.971310
F 47.802932 15.436597 35.971310
F 53.296762 8.973589 22.355702
F 32.233104 1.286897 32.174164
F 32.233104 9.008288 32.174164
F 32.233104 16.729683 32.174165
F 41.148892 1.286832 32.267566
F 41.148892 9.008224 32.267566
F 41.148892 16.729618 32.267565
F 50.077585 1.294221 32.358855
F 50.077584 9.015612 32.358855
F 50.077583 16.737008 32.358855
F 32.194978 3.860695 35.813865
F 32.194978 11.582086 35.813865
F 41.110661 3.860732 35.907253
F 41.110661 11.582123 35.907253
F 49.989993 3.842251 35.986911
F 49.989993 11.563642 35.986912
F 32.223573 3.860695 33.084090
F 32.223573 11.582086 33.084089
F 41.139371 3.860762 33.177402
F 41.139372 11.582153 33.177402
F 50.099615 3.859777 33.278337
F 50.099612 11.581168 33.278337
F 32.261683 1.286897 29.444389
F 32.261683 9.008288 29.444389
F 32.261683 16.729683 29.444389
F 41.177692 1.286777 29.537664
F 41.177692 9.008168 29.537664
F 41.177692 16.729563 29.537663
F 50.318442 1.253053 29.625923
F 50.318443 8.974443 29.625923
F 50.318441 16.695839 29.625923
F 34.452429 7.721390 33.107431
F 34.452429 15.442784 33.107431
F 53.266924 16.696032 29.651660
F 43.369522 7.721848 33.200435
F 43.369522 15.443241 33.200435
F 43.369522 0.000457 33.200435
F 34.490535 5.147592 29.467730
F 34.490535 12.868985 29.467730
F 43.409177 5.146794 29.560481
F 43.409177 12.868186 29.560481
F 34.461956 5.147592 32.197506
F 34.461956 12.868985 32.197506
F 43.379089 5.147142 32.291093
F 43.379089 12.868535 32.291093
F 34.423833 7.721390 35.837206
F 34.423833 15.442784 35.837207
F 53.266922 8.974637 29.651660
F 43.340300 7.721697 35.930740
F 43.340300 15.443090 35.930741
F 43.340300 0.000306 35.930740
F 27.699165 1.286897 39.406883
F 27.699165 9.008288 39.406883
F 27.699165 16.729683 39.406884
F 36.614585 1.286895 39.500250
F 36.614585 9.008286 39.500250
F 36.614585 16.729681 39.500250
F 45.534526 1.284750 39.595146
F 45.534526 9.006141 39.595146
F 45.534526 16.727535 39.595146
F 27.661040 3.860695 43.046584
F 27.661040 11.582086 43.046585
F 36.576460 3.860697 43.139952
F 36.576460 11.582088 43.139952
F 45.497176 3.862996 43.234995
F 45.497176 11.584388 43.234995
F 27.689634 3.860695 40.316809
F 27.689634 11.582086 40.316809
F 36.605055 3.860697 40.410174
F 36.605055 11.582088 40.410173
F 45.525209 3.862816 40.502174
F 45.525209 11.584207 40.502174
F 27.727744 1.286897 36.677108
F 27.727744 9.008288 36.677108
F 27.727744 16.729683 36.677107
F 36.643164 1.286895 36.770472
F 36.643164 9.008286 36.770472
F 36.643164 16.729681 36.770472
F 45.563390 1.284709 36.862243
F 45.563390 9.006100 36.862243
F 45.563390 16.727494 36.862243
F 29.918489 7.721390 40.340150
F 29.918489 15.442784 40.340150
F 53.266923 1.253246 29.651660
F 38.833959 7.721407 40.433505
F 38.833959 15.442801 40.433505
F 53.447361 11.581069 33.307237
F 47.755359 7.715340 40.531449
F 47.755359 15.436734 40.531449
F 53.296762 1.252199 22.355702
F 29.956596 5.147593 36.700449
F 29.956596 12.868985 36.700449
F 38.872067 5.147575 36.793803
F 38.872067 12.868968 36.793803
F 47.791403 5.154805 36.891302
F 47.791403 12.876198 36.891302
F 29.928017 5.147593 39.430225
F 29.928017 12.868985 39.430225
F 38.843488 5.147575 39.523603
F 38.843488 12.868968 39.523603
F 47.765864 5.153258 39.613567
F 47.765864 12.874651 39.613568
F 29.889894 7.721390 43.069926
F 29.889894 15.442784 43.069926
F 53.447359 3.859678 33.307237
F 38.805370 7.721408 43.163305
F 38.805370 15.442802 43.163305
F 34.347601 15.442784 43.116609
F 47.729561 7.716182 43.254006
F 47.729562 15.437575 43.254006
F 53.278667 11.618925 25.995104
F 32.156871 1.286897 39.453566
F 32.156871 9.008288 39.453566
F 32.156871 16.729683 39.453566
F 41.072547 1.286863 39.546957
F 41.072547 9.008254 39.546957
F 41.072547 16.729649 39.546957
F 49.961276 1.303813 39.625558
F 49.961276 9.025204 39.625559
F 49.961276 16.746599 39.625559
F 32.118745 3.860695 43.093267
F 32.118745 11.582086 43.093267
F 41.034462 3.860740 43.186667
F 41.034462 11.582131 43.186667
F 49.929015 3.844655 43.266116
F 49.929015 11.566045 43.266116
F 32.147341 3.860695 40.363492
F 32.147341 11.582086 40.363492
F 41.063029 3.860733 40.456836
F 41.063029 11.582124 40.456836
F 49.954409 3.844511 40.564200
F 49.954409 11.565902 40.564200
F 32.185450 1.286897 36.723791
F 32.185450 9.008288 36.723791
F 32.185450 16.729683 36.723790
F 41.101146 1.286857 36.817127
F 41.101146 9.008248 36.817127
F 41.101146 16.729643 36.817127
F 49.987251 1.302459 36.924207
F 49.987251 9.023849 36.924207
F 49.987250 16.745245 36.924207
F 34.376196 7.721390 40.386833
F 34.376196 15.442784 40.386833
F 34.347601 7.721390 43.116609
F 43.292575 7.721667 40.480038
F 43.292575 15.443061 40.480038
F 43.292575 0.000276 40.480038
F 34.414303 5.147592 36.747132
F 34.414303 12.868985 36.747131
F 43.330707 5.147297 36.840292
F 43.330707 12.868690 36.840292
F 34.385724 5.147592 39.476907
F 34.385724 12.868985 39.476908
F 43.302166 5.147297 39.570470
F 43.302166 12.868690 39.570470
F 47.936914 0.014505 28.703695
F 38.833959 0.000016 40.433505
F 47.974963 0.013867 25.956348
F 38.805370 0.000017 43.163305
F 38.986496 0.000026 25.874694
F 38.881598 0.000016 35.883901
F 38.957867 0.000021 28.604502
F 38.910206 0.000018 33.154101
F 27.622932 1.286897 46.686286
F 27.622932 9.008288 46.686286
F 27.622932 16.729683 46.686286
F 36.538353 1.286895 46.779653
F 36.538353 9.008286 46.779653
F 36.538353 16.729681 46.779653
F 45.459122 1.284590 46.874684
F 45.459122 9.005981 46.874684
F 45.459122 16.727375 46.874684
F 27.584807 3.860695 50.325987
F 27.584807 11.582086 50.325987
F 36.500227 3.860697 50.419354
F 36.500227 11.582088 50.419354
F 45.421004 3.863006 50.514362
F 45.421004 11.584398 50.514362
F 27.613402 3.860695 47.596212
F 27.613402 11.582086 47.596211
F 36.528823 3.860697 47.689576
F 36.528823 11.582088 47.689576
F 45.449621 3.863003 47.781429
F 45.449621 11.584394 47.781429
F 27.651512 1.286897 43.956510
F 27.651512 9.008288 43.956510
F 27.651512 16.729683 43.956510
F 36.566932 1.286895 44.049875
F 36.566932 9.008286 44.049875
F 36.566932 16.729681 44.049874
F 45.487658 1.284627 44.141808
F 45.487658 9.006018 44.141808
F 45.487658 16.727413 44.141808
F 29.842256 7.721390 47.619553
F 29.842256 15.442784 47.619553
F 51.696132 15.398005 65.009250
F 38.757733 7.721409 47.712907
F 38.757733 15.442802 47.712907
F 51.696132 7.676611 65.009249
F 47.682046 7.716254 47.809712
F 47.682046 15.437647 47.809712
F 49.767034 9.024249 58.762547
F 29.880363 5.147593 43.979852
F 29.880363 12.868985 43.979851
F 38.795839 5.147574 44.073206
F 38.795839 12.868967 44.073206
F 47.719950 5.152744 44.170230
F 47.719950 12.874136 44.170230
F 29.851784 5.147593 46.709627
F 29.851784 12.868985 46.709628
F 38.767261 5.147574 46.803006
F 38.767261 12.868967 46.803006
F 47.691627 5.152737 46.893234
F 47.691627 12.874130 46.893234
F 29.813661 7.721390 50.349328
F 29.813661 15.442784 50.349329
F 43.031673 15.442125 65.047535
F 38.729137 7.721409 50.442707
F 38.729138 15.442802 50.442707
F 43.031673 7.720732 65.047534
F 47.653520 7.716244 50.532833
F 47.653520 15.437637 50.532833
F 34.118901 15.442784 64.954816
F 32.080639 1.286897 46.732969
F 32.080639 9.008288 46.732969
F 32.080639 16.729683 46.732969
F 40.996360 1.286851 46.826368
F 40.996360 9.008242 46.826368
F 40.996360 16.729637 46.826369
F 49.891301 1.302944 46.905628
F 49.891301 9.024335 46.905628
F 49.891300 16.745730 46.905628
F 32.042513 3.860695 50.372670
F 32.042513 11.582086 50.372670
F 40.958234 3.860741 50.466069
F 40.958234 11.582133 50.466069
F 49.853170 3.844646 50.545336
F 49.853169 11.566037 50.545336
F 32.071108 3.860695 47.642894
F 32.071108 11.582086 47.642894
F 40.986830 3.860741 47.736233
F 40.986830 11.582133 47.736233
F 49.881480 3.844644 47.843266
F 49.881479 11.566035 47.843266
F 32.109218 1.286897 44.003193
F 32.109218 9.008288 44.003193
F 32.109218 16.729683 44.003193
F 41.024937 1.286851 44.096533
F 41.024937 9.008242 44.096533
F 41.024937 16.729637 44.096533
F 49.919572 1.302918 44.203544
F 49.919572 9.024309 44.203544
F 49.919571 16.745705 44.203544
F 34.299964 7.721390 47.666236
F 34.299964 15.442784 47.666235
F 34.118901 7.721390 64.954815
F 43.216573 7.721718 47.759405
F 43.216573 15.443112 47.759405
F 43.216573 0.000327 47.759405
F 34.338070 5.147592 44.026534
F 34.338070 12.868985 44.026534
F 43.254662 5.147270 44.119712
F 43.254662 12.868662 44.119712
F 34.309491 5.147592 46.756310
F 34.309491 12.868985 46.756310
F 43.226097 5.147264 46.849901
F 43.226097 12.868657 46.849901
F 34.271368 7.721390 50.396011
F 34.271368 15.442784 50.396011
F 43.073130 12.868853 61.408327
F 43.187975 7.721719 50.489600
F 43.187975 15.443112 50.489600
F 43.187975 0.000328 50.489600
F 27.546700 1.286897 53.965688
F 27.546700 9.008288 53.965688
F 27.546700 16.729683 53.965688
F 36.462121 1.286895 54.059055
F 36.462121 9.008286 54.059055
F 36.462121 16.729681 54.059055
F 45.382896 1.284585 54.154057
F 45.382896 9.005976 54.154057
F 45.382896 16.727370 54.154057
F 27.508575 3.860695 57.605389
F 27.508575 11.582086 57.605389
F 36.423995 3.860697 57.698756
F 36.423995 11.582088 57.698756
F 45.344728 3.862993 57.793661
F 45.344728 11.584385 57.793661
F 27.537169 3.860695 54.875613
F 27.537169 11.582086 54.875613
F 36.452590 3.860697 54.968978
F 36.452590 11.582088 54.968978
F 45.373396 3.863006 55.060794
F 45.373396 11.584397 55.060793
F 27.575279 1.286897 51.235912
F 27.575279 9.008288 51.235912
F 27.575279 16.729683 51.235912
F 36.490700 1.286895 51.329277
F 36.490700 9.008286 51.329277
F 36.490700 16.729681 51.329277
F 45.411510 1.284585 51.421116
F 45.411510 9.005976 51.421116
F 45.411510 16.727370 51.421116
F 29.766024 7.721390 54.898955
F 29.766024 15.442784 54.898955
F 43.073130 5.147460 61.408327
F 38.681501 7.721409 54.992309
F 38.681501 15.442802 54.992308
F 34.157026 12.868985 61.315114
F 47.605818 7.716250 55.089076
F 47.605818 15.437644 55.089076
F 34.157026 5.147592 61.315114
F 29.804131 5.147593 51.259254
F 29.804131 12.868985 51.259254
F 38.719607 5.147574 51.352608
F 38.719607 12.868967 51.352608
F 47.643921 5.152740 51.449403
F 47.643921 12.874132 51.449403
F 29.775552 5.147593 53.989029
F 29.775552 12.868985 53.989030
F 38.691028 5.147574 54.082408
F 38.691028 12.868967 54.082408
F 47.615414 5.152738 54.172532
F 47.615414 12.874131 54.172532
F 29.737429 7.721390 57.628730
F 29.737429 15.442784 57.628730
F 43.102192 12.868668 58.678413
F 38.652905 7.721409 57.722109
F 38.652905 15.442802 57.722109
F 43.102192 5.147276 58.678413
F 47.577312 7.716299 57.812115
F 47.577312 15.437693 57.812116
F 34.185605 12.868985 58.585338
F 32.004406 1.286897 54.012371
F 32.004406 9.008288 54.012371
F 32.004406 16.729683 54.012371
F 40.920127 1.286851 54.105770
F 40.920127 9.008242 54.105770
F 40.920127 16.729637 54.105770
F 49.815065 1.302947 54.185036
F 49.815065 9.024338 54.185036
F 49.815064 16.745733 54.185037
F 31.966280 3.860695 57.652072
F 31.966280 11.582087 57.652072
F 40.881996 3.860739 57.745463
F 40.881996 11.582130 57.745464
F 49.776973 3.844611 57.824842
F 49.776973 11.566002 57.824842
F 31.994876 3.860695 54.922296
F 31.994876 11.582086 54.922296
F 40.910597 3.860741 55.015633
F 40.910597 11.582132 55.015633
F 49.805247 3.844639 55.122697
F 49.805247 11.566030 55.122697
F 32.032985 1.286897 51.282595
F 32.032985 9.008288 51.282595
F 32.032985 16.729683 51.282595
F 40.948707 1.286851 51.375933
F 40.948707 9.008242 51.375933
F 40.948707 16.729637 51.375933
F 49.843351 1.302946 51.482966
F 49.843351 9.024336 51.482965
F 49.843350 16.745732 51.482966
F 34.223731 7.721390 54.945637
F 34.223731 15.442784 54.945637
F 34.185605 5.147592 58.585338
F 43.140340 7.721718 55.038800
F 43.140340 15.443112 55.038800
F 43.140340 0.000327 55.038800
F 34.261838 5.147592 51.305937
F 34.261838 12.868985 51.305936
F 43.178449 5.147264 51.399104
F 43.178449 12.868656 51.399104
F 34.233259 5.147592 54.035712
F 34.233259 12.868985 54.035712
F 43.149864 5.147264 54.129299
F 43.149864 12.868657 54.129299
F 34.195136 7.721390 57.675413
F 34.195136 15.442784 57.675413
F 43.064003 0.000341 62.318019
F 43.111730 7.721716 57.768977
F 43.111730 15.443109 57.768977
F 43.111730 0.000325 57.768977
F 27.470467 1.286897 61.245090
F 27.470467 9.008288 61.245090
F 27.470467 16.729683 61.245090
F 36.385888 1.286895 61.338456
F 36.385888 9.008286 61.338456
F 36.385888 16.729681 61.338457
F 45.306049 1.284694 61.432444
F 45.306049 9.006085 61.432445
F 45.306049 16.727480 61.432445
F 27.432342 3.860695 64.884791
F 27.432342 11.582086 64.884792
F 36.347747 3.860694 64.978156
F 36.347747 11.582085 64.978156
F 45.252245 3.858035 65.067374
F 45.252245 11.579427 65.067374
F 27.460937 3.860695 62.155016
F 27.460937 11.582086 62.155016
F 36.376357 3.860697 62.248380
F 36.376356 11.582088 62.248380
F 45.295538 3.862634 62.338216
F 45.295538 11.584025 62.338216
F 27.499047 1.286897 58.515314
F 27.499047 9.008288 58.515314
F 27.499047 16.729683 58.515314
F 36.414467 1.286895 58.608679
F 36.414467 9.008286 58.608679
F 36.414467 16.729681 58.608679
F 45.335285 1.284564 58.700227
F 45.335285 9.005954 58.700227
F 45.335285 16.727349 58.700227
F 29.689791 7.721390 62.178357
F 29.689791 15.442784 62.178357
F 43.064003 15.443126 62.318019
F 38.605266 7.721408 62.271707
F 38.605266 15.442801 62.271707
F 43.064003 7.721733 62.318019
F 47.526276 7.715439 62.368042
F 47.526276 15.436833 62.368041
F 34.147499 15.442784 62.225040
F 29.727898 5.147593 58.538656
F 29.727898 12.868985 58.538656
F 38.643375 5.147574 58.632009
F 38.643375 12.868967 58.632008
F 47.567573 5.152823 58.728015
F 47.567573 12.874215 58.728015
F 29.699319 5.147593 61.268431
F 29.699319 12.868985 61.268432
F 38.614784 5.147575 61.361804
F 38.614784 12.868968 61.361805
F 47.534369 5.154407 61.449210
F 47.534369 12.875799 61.449210
F 29.661196 7.721390 64.908132
F 29.661196 15.442784 64.908133
F 34.147499 7.721390 62.225040
F 38.576536 7.721376 65.001483
F 38.576536 15.442769 65.001483
F 49.767033 16.745644 58.762547
F 47.453160 7.711509 65.087105
F 47.453160 15.432902 65.087105
F 49.767034 1.302858 58.762547
F 31.928174 1.286897 61.291773
F 31.928174 9.008288 61.291773
F 31.928174 16.729683 61.291773
F 40.843870 1.286863 61.385139
F 40.843871 9.008254 61.385139
F 40.843871 16.729649 61.385139
F 49.737827 1.298742 61.464600
F 49.737827 9.020133 61.464600
F 49.737827 16.741528 61.464600
F 31.890048 3.860695 64.931474
F 31.890048 11.582086 64.931474
F 40.805022 3.860596 65.024755
F 40.805022 11.581988 65.024755
F 49.616742 3.839344 65.096608
F 49.616742 11.560735 65.096608
F 31.918643 3.860695 62.201699
F 31.918643 11.582086 62.201698
F 40.834301 3.860731 62.295028
F 40.834301 11.582123 62.295028
F 49.709167 3.836246 62.400990
F 49.709167 11.557637 62.400990
F 31.956753 1.286897 58.561997
F 31.956753 9.008288 58.561997
F 31.956753 16.729683 58.561997
F 40.872475 1.286852 58.655330
F 40.872475 9.008243 58.655330
F 40.872475 16.729638 58.655330
F 38.605266 0.000016 62.271707
F 38.652905 0.000017 57.722109
F 38.757733 0.000017 47.712907
F 38.681501 0.000017 54.992309
F 38.729137 0.000017 50.442707
F 27.394235 1.286897 68.524493
F 27.394235 9.008288 68.524493
F 27.394235 16.729683 68.524493
F 36.309640 1.286898 68.617857
F 36.309640 9.008289 68.617857
F 36.309640 16.729684 68.617858
F 45.213589 1.289752 68.709087
F 45.213589 9.011143 68.709087
F 45.213589 16.732538 68.709087
F 27.356110 3.860695 72.164194
F 27.356110 11.582086 72.164194
F 36.271515 3.860694 72.257559
F 36.271515 11.582085 72.257559
F 45.176006 3.858015 72.349112
F 45.176006 11.579406 72.349112
F 27.384704 3.860695 69.434418
F 27.384704 11.582086 69.434418
F 36.300110 3.860694 69.527785
F 36.300110 11.582085 69.527785
F 45.203866 3.857858 69.622983
F 45.203866 11.579249 69.622983
F 27.422814 1.286897 65.794717
F 27.422814 9.008288 65.794717
F 27.422814 16.729683 65.794717
F 36.338218 1.286898 65.888083
F 36.338218 9.008289 65.888083
F 36.338218 16.729684 65.888083
F 45.242268 1.290011 65.982519
F 45.242268 9.011402 65.982519
F 45.242268 16.732796 65.982519
F 29.613559 7.721390 69.457760
F 29.613559 15.442784 69.457760
F 51.549717 15.413331 86.965654
F 38.528904 7.721376 69.551134
F 38.528904 15.442769 69.551134
F 51.549717 7.691938 86.965654
F 47.405735 7.712293 69.649502
F 47.405735 15.433687 69.649502
F 42.832221 15.442290 84.156939
F 29.651666 5.147593 65.818059
F 29.651666 12.868985 65.818058
F 38.567017 5.147607 65.911428
F 38.567017 12.868999 65.911428
F 47.443622 5.156093 66.009480
F 47.443622 12.877485 66.009480
F 29.623087 5.147593 68.547834
F 29.623087 12.868985 68.547835
F 38.538431 5.147607 68.641189
F 38.538432 12.868999 68.641189
F 47.413968 5.157186 68.727520
F 47.413968 12.878579 68.727520
F 29.584964 7.721390 72.187535
F 29.584964 15.442784 72.187535
F 42.832221 7.720897 84.156939
F 38.500313 7.721377 72.280892
F 38.500313 15.442771 72.280892
F 42.803804 15.442329 86.886084
F 47.378012 7.712302 72.367718
F 47.378013 15.433696 72.367718
F 51.564073 7.690554 84.276119
F 31.851941 1.286897 68.571176
F 31.851941 9.008288 68.571176
F 31.851941 16.729683 68.571176
F 40.766890 1.286998 68.664467
F 40.766890 9.008389 68.664467
F 40.766890 16.729783 68.664467
F 49.573204 1.311479 68.729013
F 49.573204 9.032870 68.729013
F 49.573204 16.754265 68.729013
F 31.813815 3.860695 72.210877
F 31.813815 11.582086 72.210877
F 40.728790 3.860599 72.304174
F 40.728790 11.581990 72.304174
F 49.538367 3.836117 72.382142
F 49.538367 11.557508 72.382142
F 31.842410 3.860695 69.481101
F 31.842410 11.582086 69.481101
F 40.757359 3.860595 69.574525
F 40.757359 11.581986 69.574525
F 49.561525 3.833229 69.683974
F 49.561525 11.554621 69.683974
F 31.880520 1.286897 65.841400
F 31.880520 9.008288 65.841400
F 31.880520 16.729683 65.841400
F 40.795445 1.287001 65.934806
F 40.795445 9.008392 65.934806
F 40.795445 16.729787 65.934806
F 49.610667 1.309477 66.024538
F 49.610667 9.030868 66.024538
F 49.610667 16.752263 66.024538
F 34.071265 7.721390 69.504442
F 34.071265 15.442783 69.504442
F 42.803804 7.720936 86.886084
F 42.984067 7.720726 69.598219
F 42.984067 15.442120 69.598219
F 33.918800 15.442783 84.063246
F 51.659974 7.680721 69.723097
F 51.659974 15.402114 69.723097
F 33.890204 15.442784 86.793022
F 34.109371 5.147592 65.864741
F 34.109371 12.868985 65.864741
F 43.022431 5.148123 65.958196
F 43.022431 12.869515 65.958196
F 51.691615 5.215649 66.066838
F 51.691615 12.937041 66.066838
F 34.080792 5.147592 68.594517
F 34.080792 12.868985 68.594517
F 42.993584 5.148245 68.687334
F 42.993584 12.869638 68.687334
F 51.670343 5.193804 68.746424
F 51.670343 12.915197 68.746424
F 34.042669 7.721390 72.234218
F 34.042669 15.442783 72.234218
F 33.890204 7.721390 86.793022
F 42.955595 7.720764 72.327153
F 42.955595 15.442157 72.327154
F 33.918800 7.721390 84.063247
F 51.644407 7.681560 72.399741
F 51.644407 15.402954 72.399741
F 51.573359 12.900980 83.324485
F 27.318002 1.286897 75.803895
F 27.318002 9.008288 75.803895
F 27.318002 16.729683 75.803895
F 36.233409 1.286898 75.897260
F 36.233409 9.008289 75.897260
F 36.233409 16.729684 75.897260
F 45.138609 1.289404 75.988948
F 45.138609 9.010795 75.988948
F 45.138609 16.732190 75.988948
F 27.279877 3.860695 79.443596
F 27.279877 11.582086 79.443596
F 36.195283 3.860694 79.536961
F 36.195283 11.582086 79.536961
F 45.101200 3.858363 79.628783
F 45.101200 11.579754 79.628783
F 27.308472 3.860695 76.713820
F 27.308472 11.582086 76.713820
F 36.223878 3.860694 76.807186
F 36.223878 11.582085 76.807186
F 45.128969 3.858173 76.902227
F 45.128969 11.579565 76.902227
F 27.346582 1.286897 73.074119
F 27.346582 9.008288 73.074119
F 27.346582 16.729683 73.074119
F 36.261987 1.286898 73.167485
F 36.261987 9.008289 73.167485
F 36.261987 16.729684 73.167485
F 45.166409 1.289572 73.262588
F 45.166409 9.010963 73.262589
F 45.166409 16.732357 73.262588
F 29.537326 7.721390 76.737162
F 29.537326 15.442784 76.737162
F 51.573359 5.179588 83.324485
F 38.452680 7.721378 76.830535
F 38.452680 15.442771 76.830535
F 42.841756 12.869483 83.246352
F 47.332168 7.712497 76.929945
F 47.332168 15.433890 76.929944
F 49.464668 16.751473 80.603542
F 29.575433 5.147593 73.097461
F 29.575433 12.868985 73.097461
F 38.490782 5.147606 73.190835
F 38.490782 12.868998 73.190834
F 47.367953 5.157095 73.290472
F 47.367953 12.878487 73.290472
F 29.546854 5.147593 75.827236
F 29.546854 12.868985 75.827237
F 38.462208 5.147605 75.920593
F 38.462208 12.868997 75.920593
F 47.342116 5.156184 76.008397
F 47.342116 12.877576 76.008397
F 29.508731 7.721390 79.466937
F 29.508731 15.442784 79.466937
F 42.841756 5.148090 83.246351
F 38.424089 7.721379 79.560295
F 38.424090 15.442773 79.560295
F 33.928327 12.868985 83.153321
F 47.306442 7.713417 79.648565
F 47.306442 15.434811 79.648565
F 49.464667 9.030078 80.603542
F 31.775708 1.286897 75.850578
F 31.775708 9.008288 75.850578
F 31.775709 16.729683 75.850578
F 40.690713 1.286987 75.943881
F 40.690713 9.008378 75.943881
F 40.690713 16.729773 75.943881
F 49.506792 1.309687 76.024305
F 49.506792 9.031078 76.024305
F 49.506792 16.752472 76.024305
F 31.737583 3.860695 79.490278
F 31.737583 11.582086 79.490278
F 40.652617 3.860612 79.583586
F 40.652617 11.582003 79.583586
F 49.475488 3.839576 79.665142
F 49.475488 11.560967 79.665142
F 31.766178 3.860695 76.760503
F 31.766178 11.582086 76.760503
F 40.681180 3.860605 76.853926
F 40.681180 11.581997 76.853926
F 49.495845 3.837209 76.964993
F 49.495845 11.558600 76.964992
F 31.804288 1.286897 73.120802
F 31.804288 9.008288 73.120802
F 31.804288 16.729683 73.120802
F 40.719259 1.286993 73.214229
F 40.719259 9.008384 73.214229
F 40.719259 16.729779 73.214229
F 49.527161 1.312102 73.326329
F 49.527161 9.033493 73.326329
F 49.527162 16.754888 73.326329
F 33.995032 7.721390 76.783844
F 33.995032 15.442784 76.783844
F 33.928327 5.147592 83.153321
F 42.908117 7.720812 76.877590
F 42.908117 15.442206 76.877590
F 49.464667 1.308687 80.603542
F 51.611034 7.685434 77.000749
F 51.611035 15.406827 77.000749
F 51.587555 12.902358 80.638407
F 34.033138 5.147592 73.144144
F 34.033139 12.868985 73.144144
F 42.946059 5.148211 73.237914
F 42.946059 12.869604 73.237914
F 51.634529 5.186235 73.362964
F 51.634529 12.907627 73.362964
F 34.004560 5.147592 75.873919
F 34.004560 12.868985 75.873919
F 42.917649 5.148176 75.966888
F 42.917649 12.869569 75.966888
F 51.620606 5.184805 76.042009
F 51.620606 12.906197 76.042009
F 33.966437 7.721390 79.513620
F 33.966437 15.442784 79.513620
F 51.587555 5.180965 80.638407
F 42.879695 7.720849 79.606620
F 42.879695 15.442243 79.606620
F 40.643087 16.729766 80.493623
F 51.596981 7.686813 79.683289
F 51.596981 15.408206 79.683289
F 42.870159 12.869520 80.517264
F 27.241770 1.286897 83.083297
F 27.241770 9.008288 83.083297
F 27.241770 16.729683 83.083297
F 36.157177 1.286898 83.176662
F 36.157177 9.008289 83.176662
F 36.157177 16.729684 83.176662
F 45.063818 1.289052 83.268611
F 45.063818 9.010443 83.268611
F 45.063818 16.731837 83.268612
F 27.203644 3.860695 86.722998
F 27.203644 11.582086 86.722998
F 36.119052 3.860694 86.816363
F 36.119052 11.582086 86.816363
F 45.026421 3.858719 86.908440
F 45.026422 11.580110 86.908440
F 27.232239 3.860695 83.993222
F 27.232239 11.582086 83.993222
F 36.147647 3.860694 84.086589
F 36.147647 11.582086 84.086588
F 45.054196 3.858527 84.181412
F 45.054196 11.579919 84.181412
F 27.270349 1.286897 80.353521
F 27.270349 9.008288 80.353521
F 27.270349 16.729683 80.353521
F 36.185756 1.286898 80.446887
F 36.185755 9.008289 80.446887
F 36.185756 16.729683 80.446887
F 45.091573 1.289242 80.541821
F 45.091573 9.010633 80.541821
F 45.091573 16.732028 80.541821
F 29.461094 7.721390 84.016564
F 29.461094 15.442784 84.016564
F 42.870159 5.148128 80.517265
F 38.376457 7.721380 84.109936
F 38.376457 15.442773 84.109936
F 33.956906 12.868985 80.423545
F 47.260891 7.713746 84.208575
F 47.260891 15.435140 84.208575
F 40.643087 9.008371 80.493623
F 29.499201 5.147593 80.376863
F 29.499201 12.868985 80.376862
F 38.414559 5.147604 80.470235
F 38.414559 12.868996 80.470235
F 47.296510 5.155862 80.569262
F 47.296510 12.877254 80.569262
F 29.470622 5.147593 83.106638
F 29.470622 12.868985 83.106638
F 38.385985 5.147603 83.199997
F 38.385985 12.868995 83.199997
F 47.270808 5.154945 83.288705
F 47.270808 12.876338 83.288706
F 29.432499 7.721390 86.746340
F 29.432499 15.442784 86.746340
F 33.956906 5.147593 80.423545
F 38.347866 7.721381 86.839699
F 38.347866 15.442775 86.839699
F 51.564073 15.411947 84.276119
F 47.235172 7.714656 86.928844
F 47.235172 15.436049 86.928844
F 40.643087 1.286980 80.493623
F 31.699476 1.286897 83.129980
F 31.699476 9.008288 83.129980
F 31.699476 16.729683 83.129980
F 40.614541 1.286974 83.223292
F 40.614541 9.008365 83.223292
F 40.614541 16.729759 83.223293
F 49.444225 1.306364 83.305930
F 49.444225 9.027755 83.305930
F 49.444226 16.749150 83.305930
F 31.661350 3.860695 86.769681
F 31.661350 11.582086 86.769681
F 40.576446 3.860625 86.862999
F 40.576446 11.582017 86.862999
F 49.412955 3.842862 86.946701
F 49.412955 11.564253 86.946701
F 31.689945 3.860695 84.039905
F 31.689945 11.582086 84.039905
F 40.605009 3.860619 84.133320
F 40.605009 11.582010 84.133320
F 49.433517 3.840580 84.242100
F 49.433517 11.561972 84.242099
F 31.728055 1.286897 80.400204
F 31.728055 9.008288 80.400204
F 31.728055 16.729683 80.400204
F 27.165537 1.286897 90.362700
F 27.165537 9.008288 90.362700
F 27.165537 16.729683 90.362700
F 36.080946 1.286898 90.456065
F 36.080946 9.008289 90.456065
F 36.080946 16.729683 90.456065
F 44.989043 1.288695 90.548268
F 44.989043 9.010086 90.548268
F 44.989043 16.731480 90.548268
F 27.127412 3.860695 94.002400
F 27.127412 11.582086 94.002401
F 36.042820 3.860694 94.095766
F 36.042820 11.582086 94.095766
F 44.951646 3.859076 94.188094
F 44.951646 11.580467 94.188095
F 27.156007 3.860695 91.272625
F 27.156007 11.582086 91.272625
F 36.071415 3.860694 91.365991
F 36.071415 11.582086 91.365991
F 44.979435 3.858885 91.460593
F 44.979435 11.580276 91.460593
F 27.194117 1.286897 87.632924
F 27.194117 9.008288 87.632924
F 27.194117 16.729683 87.632924
F 36.109524 1.286898 87.726290
F 36.109524 9.008289 87.726290
F 36.109524 16.729683 87.726290
F 45.016809 1.288886 87.821003
F 45.016809 9.010277 87.821003
F 45.016809 16.731672 87.821003
F 29.384861 7.721390 91.295967
F 29.384861 15.442784 91.295966
F 51.407728 15.428156 108.812433
F 38.300234 7.721382 91.389337
F 38.300234 15.442775 91.389337
F 51.407728 7.706762 108.812432
F 47.189666 7.714994 91.487197
F 47.189666 15.436387 91.487197
F 42.604528 15.442541 105.994987
F 29.422968 5.147593 87.656265
F 29.422968 12.868985 87.656265
F 38.338336 5.147602 87.749637
F 38.338336 12.868994 87.749636
F 47.225267 5.154611 87.847886
F 47.225267 12.876004 87.847886
F 29.394389 5.147593 90.386041
F 29.394389 12.868985 90.386041
F 38.309762 5.147601 90.479401
F 38.309762 12.868993 90.479401
F 47.199556 5.153709 90.568978
F 47.199556 12.875102 90.568979
F 29.356266 7.721390 94.025742
F 29.356266 15.442784 94.025742
F 42.604528 7.721148 105.994987
F 38.271643 7.721383 94.119102
F 38.271643 15.442776 94.119103
F 42.576104 15.442581 108.724466
F 47.163926 7.715887 94.209109
F 47.163927 15.437280 94.209109
F 51.422795 7.705253 106.103096
F 31.623243 1.286897 90.409382
F 31.623244 9.008288 90.409382
F 31.623244 16.729683 90.409383
F 40.538370 1.286960 90.502705
F 40.538370 9.008351 90.502705
F 40.538370 16.729746 90.502705
F 49.381705 1.303112 90.587457
F 49.381705 9.024503 90.587457
F 49.381705 16.745897 90.587457
F 31.585118 3.860695 94.049083
F 31.585118 11.582086 94.049083
F 40.500274 3.860639 94.142411
F 40.500274 11.582030 94.142411
F 49.350434 3.846081 94.228196
F 49.350434 11.567472 94.228196
F 31.613713 3.860695 91.319308
F 31.613713 11.582086 91.319308
F 40.528838 3.860633 91.412714
F 40.528838 11.582024 91.412714
F 49.371211 3.843875 91.519249
F 49.371211 11.565267 91.519249
F 31.651823 1.286897 87.679607
F 31.651823 9.008288 87.679607
F 31.651823 16.729683 87.679606
F 40.566917 1.286966 87.773017
F 40.566917 9.008357 87.773017
F 40.566917 16.729752 87.773017
F 49.402358 1.305354 87.880669
F 49.402358 9.026745 87.880669
F 49.402358 16.748140 87.880668
F 33.842567 7.721390 91.342649
F 33.842567 15.442784 91.342649
F 42.576104 7.721187 108.724466
F 42.756329 7.720982 91.436289
F 42.756329 15.442376 91.436288
F 33.690102 15.442783 105.901453
F 51.517043 7.695525 91.551668
F 51.517043 15.416918 91.551668
F 33.661507 15.442784 108.631229
F 33.880674 5.147592 87.702948
F 33.880674 12.868985 87.702948
F 42.794266 5.148043 87.796614
F 42.794266 12.869436 87.796614
F 51.540556 5.175930 87.913875
F 51.540556 12.897322 87.913875
F 33.852095 5.147593 90.432724
F 33.852095 12.868985 90.432724
F 42.765866 5.148004 90.525815
F 42.765866 12.869396 90.525816
F 51.526082 5.174532 90.606803
F 51.526082 12.895924 90.606803
F 33.813972 7.721390 94.072425
F 33.813972 15.442784 94.072425
F 33.661507 7.721390 108.631229
F 42.727912 7.721022 94.165547
F 42.727912 15.442415 94.165547
F 33.690102 7.721390 105.901453
F 51.502428 7.696941 94.247938
F 51.502428 15.418334 94.247938
F 51.431434 12.886054 105.171308
F 27.089305 1.286897 97.642102
F 27.089305 9.008288 97.642102
F 27.089305 16.729683 97.642102
F 36.004714 1.286898 97.735467
F 36.004714 9.008289 97.735467
F 36.004714 16.729683 97.735467
F 44.914262 1.288339 97.827920
F 44.914262 9.009730 97.827920
F 44.914262 16.731125 97.827921
F 27.051180 3.860695 101.281802
F 27.051180 11.582086 101.281803
F 35.966589 3.860695 101.375168
F 35.966589 11.582086 101.375168
F 44.876854 3.859429 101.467744
F 44.876854 11.580821 101.467744
F 27.079774 3.860695 98.552027
F 27.079774 11.582086 98.552027
F 35.995184 3.860695 98.645393
F 35.995184 11.582086 98.645393
F 44.904668 3.859240 98.739771
F 44.904668 11.580632 98.739771
F 27.117884 1.286897 94.912326
F 27.117884 9.008288 94.912326
F 27.117884 16.729683 94.912326
F 36.033293 1.286898 95.005692
F 36.033292 9.008289 95.005692
F 36.033293 16.729683 95.005692
F 44.942047 1.288529 95.100182
F 44.942047 9.009920 95.100182
F 44.942047 16.731315 95.100182
F 29.308629 7.721390 98.575368
F 29.308629 15.442784 98.575368
F 51.431434 5.164661 105.171308
F 38.224010 7.721384 98.668738
F 38.224010 15.442777 98.668738
F 42.614068 12.869228 105.084737
F 47.118442 7.716228 98.765820
F 47.118443 15.437621 98.765820
F 49.277666 16.741695 102.435052
F 29.346736 5.147593 94.935667
F 29.346736 12.868985 94.935667
F 38.262112 5.147600 95.029037
F 38.262112 12.868992 95.029037
F 47.154049 5.153370 95.126508
F 47.154049 12.874762 95.126508
F 29.318156 5.147593 97.665443
F 29.318156 12.868985 97.665443
F 38.233538 5.147599 97.758804
F 38.233538 12.868991 97.758804
F 47.128304 5.152487 97.849233
F 47.128304 12.873880 97.849234
F 29.280034 7.721390 101.305144
F 29.280034 15.442784 101.305144
F 42.614068 5.147835 105.084737
F 38.195419 7.721385 101.398505
F 38.195419 15.442778 101.398506
F 33.699630 12.868985 104.991528
F 47.092656 7.717099 101.489352
F 47.092656 15.438492 101.489352
F 49.277666 9.020301 102.435052
F 31.547011 1.286897 97.688784
F 31.547011 9.008288 97.688784
F 31.547011 16.729683 97.688785
F 40.462197 1.286947 97.782116
F 40.462198 9.008338 97.782116
F 40.462197 16.729732 97.782116
F 49.319169 1.299927 97.868920
F 49.319169 9.021318 97.868920
F 49.319169 16.742713 97.868920
F 31.508885 3.860695 101.328485
F 31.508885 11.582086 101.328485
F 40.424101 3.860652 101.421822
F 40.424101 11.582043 101.421822
F 49.287866 3.849231 101.509628
F 49.287866 11.570623 101.509629
F 31.537480 3.860695 98.598710
F 31.537480 11.582086 98.598710
F 40.452667 3.860646 98.692108
F 40.452667 11.582038 98.692107
F 49.308873 3.847098 98.796440
F 49.308873 11.568490 98.796440
F 31.575590 1.286897 94.959009
F 31.575590 9.008288 94.959009
F 31.575590 16.729683 94.959009
F 40.490746 1.286953 95.052411
F 40.490746 9.008344 95.052411
F 40.490746 16.729739 95.052411
F 49.340044 1.302096 95.157839
F 49.340044 9.023487 95.157839
F 49.340044 16.744882 95.157839
F 33.766335 7.721390 98.622051
F 33.766335 15.442784 98.622051
F 33.699630 5.147592 104.991528
F 42.680433 7.721066 98.715637
F 42.680433 15.442460 98.715637
F 49.277666 1.298910 102.435052
F 51.469955 7.700411 98.827339
F 51.469955 15.421805 98.827339
F 51.446377 12.887539 102.465208
F 33.804441 5.147592 94.982350
F 33.804441 12.868985 94.982350
F 42.718372 5.147958 95.075963
F 42.718372 12.869351 95.075962
F 51.493497 5.171007 95.189491
F 51.493498 12.892400 95.189491
F 33.775862 5.147592 97.712126
F 33.775862 12.868985 97.712126
F 42.689972 5.147918 97.805278
F 42.689972 12.869311 97.805278
F 51.478779 5.169569 97.889064
F 51.478779 12.890962 97.889064
F 33.737739 7.721390 101.351827
F 33.737739 15.442784 101.351827
F 51.446377 5.166147 102.465208
F 42.652014 7.721106 101.445008
F 42.652014 15.442500 101.445008
F 40.414573 16.729725 102.331804
F 51.455108 7.701872 101.530186
F 51.455108 15.423266 101.530186
F 42.642473 12.869268 102.355311
F 27.013072 1.286897 104.921504
F 27.013072 9.008288 104.921504
F 27.013072 16.729683 104.921504
F 35.928483 1.286897 105.014869
F 35.928483 9.008288 105.014869
F 35.928483 16.729683 105.014869
F 44.839456 1.287989 105.107567
F 44.839456 9.009380 105.107567
F 44.839456 16.730774 105.107567
F 26.974947 3.860695 108.561205
F 26.974947 11.582086 108.561205
F 35.890357 3.860695 108.654570
F 35.890357 11.582086 108.654570
F 44.802028 3.859775 108.747387
F 44.802028 11.581166 108.747387
F 27.003542 3.860695 105.831429
F 27.003542 11.582086 105.831429
F 35.918952 3.860695 105.924795
F 35.918952 11.582086 105.924795
F 44.829876 3.859591 106.018952
F 44.829876 11.580982 106.018951
F 27.041652 1.286897 102.191728
F 27.041652 9.008288 102.191728
F 27.041652 16.729683 102.191728
F 35.957061 1.286898 102.285094
F 35.957061 9.008289 102.285094
F 35.957061 16.729683 102.285093
F 44.867270 1.288176 102.379361
F 44.867270 9.009567 102.379361
F 44.867270 16.730961 102.379361
F 29.232396 7.721390 105.854771
F 29.232396 15.442784 105.854770
F 42.642473 5.147875 102.355312
F 38.147786 7.721386 105.948139
F 38.147786 15.442779 105.948139
F 33.728209 12.868985 102.261752
F 47.047169 7.717438 106.044450
F 47.047169 15.438831 106.044450
F 40.414573 9.008331 102.331804
F 29.270503 5.147593 102.215069
F 29.270503 12.868985 102.215069
F 38.185888 5.147598 102.308438
F 38.185888 12.868991 102.308438
F 47.082806 5.152146 102.405134
F 47.082806 12.873539 102.405133
F 29.241924 5.147593 104.944845
F 29.241924 12.868985 104.944845
F 38.157314 5.147597 105.038207
F 38.157314 12.868989 105.038208
F 47.057002 5.151288 105.129463
F 47.057002 12.872681 105.129464
F 29.203801 7.721390 108.584546
F 29.203801 15.442784 108.584546
F 33.728209 5.147592 102.261752
F 38.119195 7.721387 108.677909
F 38.119195 15.442780 108.677909
F 51.422795 15.426647 106.103095
F 47.021310 7.718282 108.769568
F 47.021310 15.439675 108.769568
F 40.414573 1.286940 102.331804
F 31.470779 1.286897 104.968186
F 31.470779 9.008288 104.968186
F 31.470779 16.729683 104.968187
F 40.386023 1.286934 105.061527
F 40.386023 9.008325 105.061527
F 40.386023 16.729719 105.061527
F 49.256551 1.296811 105.150322
F 49.256551 9.018202 105.150322
F 49.256551 16.739597 105.150322
F 31.432653 3.860695 108.607887
F 31.432653 11.582086 108.607888
F 40.347925 3.860665 108.701233
F 40.347925 11.582056 108.701233
F 49.225180 3.852311 108.791000
F 49.225180 11.573703 108.791001
F 31.461248 3.860695 105.878112
F 31.461248 11.582086 105.878112
F 40.376493 3.860659 105.971502
F 40.376493 11.582051 105.971502
F 49.246438 3.850248 106.073675
F 49.246438 11.571639 106.073675
F 31.499358 1.286897 102.238411
F 31.499358 9.008288 102.238411
F 31.499358 16.729683 102.238410
F 26.936840 1.286897 112.200906
F 26.936840 9.008288 112.200906
F 26.936840 16.729683 112.200906
F 35.852251 1.286897 112.294272
F 35.852251 9.008288 112.294272
F 35.852251 16.729683 112.294272
F 44.764605 1.287649 112.387205
F 44.764605 9.009040 112.387205
F 44.764605 16.730434 112.387205
F 26.898714 3.860695 115.840603
F 26.898715 11.582086 115.840604
F 35.814125 3.860695 115.933969
F 35.814125 11.582086 115.933969
F 44.727149 3.860108 116.027015
F 44.727149 11.581499 116.027015
F 26.927309 3.860695 113.110831
F 26.927309 11.582086 113.110831
F 35.842720 3.860695 113.204197
F 35.842720 11.582086 113.204197
F 44.755040 3.859931 113.298136
F 44.755040 11.581322 113.298136
F 26.965419 1.286897 109.471131
F 26.965419 9.008288 109.471131
F 26.965419 16.729683 109.471130
F 35.880829 1.286897 109.564496
F 35.880829 9.008288 109.564496
F 35.880829 16.729683 109.564496
F 44.792458 1.287830 109.658544
F 44.792458 9.009221 109.658543
F 44.792458 16.730615 109.658543
F 29.156164 7.721390 113.134173
F 29.156164 15.442784 113.134173
F 26.982308 11.316555 130.154255
F 38.071561 7.721387 113.227540
F 38.071561 15.442781 113.227540
F 26.982309 3.595164 130.154255
F 46.975794 7.718614 113.323095
F 46.975794 15.440008 113.323095
F 51.311744 5.138522 126.963916
F 29.194271 5.147593 109.494472
F 29.194271 12.868985 109.494472
F 38.109664 5.147596 109.587840
F 38.109664 12.868989 109.587840
F 47.011489 5.150952 109.683771
F 47.011489 12.872344 109.683771
F 29.165691 5.147593 112.224248
F 29.165691 12.868985 112.224248
F 38.081089 5.147595 112.317611
F 38.081089 12.868988 112.317611
F 46.985599 5.150123 112.409663
F 46.985599 12.871515 112.409663
F 29.127569 7.721390 115.863945
F 29.127569 15.442784 115.863945
F 42.399829 12.846315 126.853141
F 38.042970 7.721388 115.957309
F 38.042970 15.442782 115.957309
F 42.399829 5.124922 126.853140
F 46.949837 7.719427 116.049745
F 46.949837 15.440820 116.049746
F 51.300479 15.419210 127.836678
F 31.394546 1.286897 112.247589
F 31.394546 9.008288 112.247589
F 31.394546 16.729683 112.247589
F 40.309846 1.286922 112.340938
F 40.309846 9.008313 112.340939
F 40.309846 16.729707 112.340939
F 49.193775 1.293768 112.431664
F 49.193775 9.015159 112.431663
F 49.193775 16.736554 112.431664
F 31.356420 3.860695 115.887286
F 31.356420 11.582086 115.887286
F 40.271746 3.860676 115.980640
F 40.271746 11.582068 115.980640
F 49.162293 3.855316 116.072308
F 49.162293 11.576708 116.072308
F 31.385015 3.860695 113.157514
F 31.385015 11.582086 113.157514
F 40.300316 3.860671 113.250896
F 40.300316 11.582063 113.250896
F 49.183830 3.853322 113.350953
F 49.183830 11.574714 113.350953
F 31.423125 1.286897 109.517813
F 31.423125 9.008288 109.517813
F 31.423125 16.729683 109.517813
F 40.338398 1.286927 109.611199
F 40.338398 9.008318 109.611199
F 40.338398 16.729713 109.611199
F 49.215154 1.295797 109.712309
F 49.215154 9.017188 109.712309
F 49.215154 16.738583 109.712308
F 33.613870 7.721390 113.180856
F 33.613870 15.442784 113.180855
F 33.484618 12.846318 126.759768
F 42.528609 7.721225 113.274339
F 42.528609 15.442619 113.274339
F 51.300479 7.697816 127.836679
F 51.375528 7.710073 113.378915
F 51.375528 15.431467 113.378915
F 33.484618 5.124926 126.759767
F 33.651976 5.147592 109.541155
F 33.651976 12.868985 109.541155
F 42.566561 5.147796 109.634663
F 42.566561 12.869188 109.634663
F 51.399169 5.161318 109.740999
F 51.399169 12.882710 109.740999
F 33.623397 5.147592 112.270930
F 33.623398 12.868985 112.270931
F 42.538149 5.147757 112.364194
F 42.538150 12.869150 112.364194
F 51.384009 5.159785 112.453562
F 51.384009 12.881177 112.453562
F 33.585275 7.721390 115.910628
F 33.585275 15.442784 115.910628
F 51.309048 12.872138 124.262525
F 42.500176 7.721263 116.003917
F 42.500176 15.442657 116.003918
F 42.395506 15.414357 127.671483
F 51.360243 7.711628 116.094695
F 51.360243 15.433022 116.094695
F 51.309048 5.150746 124.262525
F 26.860611 1.286895 119.479980
F 26.860611 9.008286 119.479980
F 26.860611 16.729681 119.479980
F 35.776023 1.286895 119.573345
F 35.776023 9.008286 119.573345
F 35.776023 16.729681 119.573345
F 44.689693 1.287322 119.666497
F 44.689693 9.008713 119.666498
F 44.689693 16.730108 119.666498
F 26.822810 3.860238 123.111013
F 26.822810 11.581630 123.111013
F 35.738221 3.860238 123.204379
F 35.738221 11.581630 123.204379
F 44.652376 3.859894 123.297484
F 44.652376 11.581285 123.297485
F 26.851108 3.860686 120.387602
F 26.851108 11.582077 120.387602
F 35.766520 3.860686 120.480967
F 35.766520 11.582077 120.480967
F 44.680155 3.860239 120.574667
F 44.680155 11.581630 120.574667
F 26.889187 1.286897 116.750480
F 26.889187 9.008288 116.750480
F 26.889187 16.729683 116.750480
F 35.804598 1.286897 116.843846
F 35.804598 9.008288 116.843846
F 35.804598 16.729683 116.843845
F 44.717592 1.287496 116.937678
F 44.717592 9.008887 116.937678
F 44.717592 16.730282 116.937678
F 29.079963 7.721381 120.410943
F 29.079963 15.442774 120.410943
F 42.415558 12.868104 124.156221
F 37.995368 7.721380 120.504309
F 37.995368 15.442773 120.504309
F 42.415558 5.146711 124.156220
F 46.904309 7.719760 120.599097
F 46.904309 15.441153 120.599096
F 42.395506 7.692964 127.671483
F 29.118039 5.147593 116.773821
F 29.118039 12.868985 116.773821
F 38.033440 5.147595 116.867188
F 38.033440 12.868987 116.867188
F 46.940043 5.149796 116.962371
F 46.940043 12.871188 116.962371
F 29.089463 5.147591 119.503321
F 29.089463 12.868983 119.503321
F 38.004868 5.147592 119.596685
F 38.004868 12.868985 119.596686
F 46.914045 5.148997 119.689503
F 46.914045 12.870390 119.689504
F 29.051664 7.720934 123.134355
F 29.051664 15.442327 123.134355
F 51.585704 15.152233 130.496752
F 37.967072 7.720933 123.227719
F 37.967072 15.442326 123.227720
F 51.585704 7.430839 130.496752
F 46.878742 7.720317 123.320885
F 46.878742 15.441711 123.320885
F 33.480298 15.414412 127.578080
F 31.318318 1.286895 119.526662
F 31.318318 9.008286 119.526662
F 31.318318 16.729681 119.526662
F 40.233668 1.286909 119.620019
F 40.233668 9.008300 119.620019
F 40.233668 16.729695 119.620020
F 49.130832 1.290765 119.712689
F 49.130832 9.012156 119.712689
F 49.130832 16.733550 119.712689
F 31.280516 3.860238 123.157696
F 31.280516 11.581630 123.157696
F 40.195887 3.860230 123.251056
F 40.195887 11.581621 123.251056
F 49.100849 3.858068 123.345742
F 49.100849 11.579460 123.345742
F 31.308814 3.860686 120.434284
F 31.308814 11.582077 120.434284
F 40.224166 3.860673 120.527659
F 40.224166 11.582064 120.527659
F 49.121065 3.856316 120.625811
F 49.121065 11.577707 120.625810
F 31.346893 1.286897 116.797163
F 31.346893 9.008288 116.797163
F 31.346893 16.729683 116.797162
F 40.262220 1.286915 116.890541
F 40.262220 9.008306 116.890541
F 40.262220 16.729701 116.890541
F 49.152433 1.292759 116.989566
F 49.152433 9.014150 116.989566
F 49.152433 16.735544 116.989566
F 33.537669 7.721381 120.457626
F 33.537669 15.442774 120.457626
F 42.584299 15.177251 130.317672
F 42.452700 7.721287 120.551061
F 42.452700 15.442681 120.551061
F 33.480298 7.693019 127.578081
F 51.328482 7.715036 120.653096
F 51.328483 15.436429 120.653096
F 42.584301 7.455858 130.317672
F 33.575744 5.147592 116.820504
F 33.575745 12.868985 116.820504
F 42.490633 5.147721 116.913964
F 42.490633 12.869113 116.913964
F 51.351834 5.156508 117.016813
F 51.351834 12.877900 117.016813
F 33.547169 5.147591 119.550003
F 33.547169 12.868983 119.550004
F 42.462213 5.147682 119.643316
F 42.462213 12.869075 119.643317
F 51.336570 5.154946 119.735667
F 51.336570 12.876338 119.735667
F 33.509370 7.720933 123.181037
F 33.509370 15.442327 123.181038
F 33.668869 15.177254 130.224279
F 42.424546 7.720872 123.274367
F 42.424546 15.442265 123.274367
F 49.091566 16.730593 124.232827
F 51.316847 7.717353 123.371258
F 51.316847 15.438747 123.371258
F 33.500398 12.868044 124.062798
F 26.798060 1.264230 126.689743
F 26.798060 8.985621 126.689743
F 26.798060 16.707016 126.689744
F 35.713473 1.264230 126.783109
F 35.713472 8.985621 126.783109
F 35.713472 16.707016 126.783109
F 44.627578 1.264889 126.875966
F 44.627578 8.986280 126.875966
F 44.627578 16.707674 126.875966
F 35.897720 3.595164 130.247621
F 35.897719 11.316555 130.247621
F 44.812849 3.595983 130.341038
F 44.812848 11.317374 130.341038
F 26.793737 3.832323 127.508057
F 26.793737 11.553715 127.508056
F 35.709149 3.832324 127.601422
F 35.709149 11.553715 127.601422
F 44.623517 3.832054 127.695070
F 44.623517 11.553445 127.695070
F 26.813841 1.285956 123.992773
F 26.813841 9.007347 123.992774
F 26.813840 16.728741 123.992773
F 35.729252 1.285956 124.086139
F 35.729252 9.007347 124.086139
F 35.729252 16.728741 124.086139
F 44.643503 1.286270 124.179657
F 44.643503 9.007661 124.179657
F 44.643503 16.729056 124.179657
F 29.022591 7.693019 127.531398
F 29.022591 15.414412 127.531398
F 49.091566 9.009198 124.232827
F 37.937999 7.693018 127.624764
F 37.937999 15.414411 127.624764
F 49.091566 1.287807 124.232827
F 46.849672 7.693213 127.717479
F 46.849672 15.414607 127.717478
F 40.186920 16.728750 124.132828
F 29.042692 5.146651 124.016115
F 29.042692 12.868044 124.016115
F 37.958099 5.146652 124.109481
F 37.958099 12.868045 124.109481
F 46.869058 5.147897 124.202541
F 46.869058 12.869290 124.202541
F 29.026912 5.124926 126.713085
F 29.026912 12.846318 126.713085
F 37.942323 5.124926 126.806450
F 37.942323 12.846318 126.806450
F 46.852887 5.126926 126.897696
F 46.852887 12.848319 126.897696
F 29.211164 7.455860 130.177596
F 29.211163 15.177253 130.177597
F 33.500398 5.146651 124.062798
F 38.126576 7.455861 130.270962
F 38.126576 15.177254 130.270962
F 33.668870 7.455860 130.224279
F 47.040399 7.460787 130.363838
F 47.040397 15.182180 130.363838
F 51.311744 12.859914 126.963916
F 31.255766 1.264230 126.736426
F 31.255766 8.985621 126.736426
F 31.255767 16.707016 126.736426
F 40.171138 1.264237 126.829787
F 40.171138 8.985628 126.829787
F 40.171138 16.707023 126.829787
F 49.086940 1.261339 126.932822
F 49.086940 8.982731 126.932822
F 49.086940 16.704125 126.932822
F 31.440015 3.595164 130.200938
F 31.440014 11.316555 130.200938
F 40.355431 3.595167 130.294303
F 40.355430 11.316558 130.294303
F 49.294852 3.603225 130.388741
F 49.294851 11.324616 130.388741
F 31.251443 3.832323 127.554739
F 31.251443 11.553715 127.554739
F 40.166823 3.832312 127.648112
F 40.166824 11.553703 127.648112
F 49.075245 3.834649 127.738313
F 49.075245 11.556041 127.738313
F 31.271546 1.285956 124.039456
F 31.271546 9.007347 124.039456
F 31.271546 16.728742 124.039456
F 40.186920 1.285964 124.132828
F 40.186920 9.007355 124.132828
F 28.061436 24.479448 3.171452
F 28.061436 32.200840 3.171452
F 36.976879 24.479442 3.264822
F 36.976879 32.200833 3.264822
F 45.915521 24.473674 3.364522
F 45.915521 32.195066 3.364522
F 28.041316 27.025815 6.686735
F 53.337925 19.332767 11.441573
F 28.041316 19.304423 6.686735
F 36.956750 27.025820 6.780104
F 53.337925 27.054159 11.441573
F 36.956750 19.304427 6.780103
F 45.892795 27.031187 6.877345
F 53.327932 19.333594 14.208287
F 45.892795 19.309795 6.877345
F 28.057113 27.047542 3.989765
F 53.352487 24.422947 7.803170
F 28.057113 19.326149 3.989765
F 36.972556 27.047547 4.083127
F 53.327931 27.054987 14.208287
F 36.972556 19.326155 4.083127
F 45.908995 27.052013 4.174243
F 53.341900 32.143765 10.567888
F 45.908995 19.330621 4.174243
F 27.872846 24.716606 0.525254
F 27.872845 32.437997 0.525254
F 36.788255 24.716605 0.618620
F 36.788255 32.437996 0.618620
F 45.702155 24.718853 0.716005
F 45.702154 32.440244 0.716005
F 30.285968 30.908237 4.013106
F 30.285968 23.186846 4.013106
F 39.201614 30.908288 4.106442
F 39.201614 23.186897 4.106442
F 48.183878 30.919096 4.193464
F 48.183878 23.197705 4.193464
F 30.101696 28.577300 0.548596
F 30.101697 20.855909 0.548596
F 39.017107 28.577297 0.641969
F 39.017108 20.855906 0.641968
F 47.927228 28.582249 0.739311
F 47.927229 20.860858 0.739311
F 30.290288 28.340144 3.194794
F 30.290288 20.618752 3.194794
F 39.205926 28.340093 3.288195
F 39.205926 20.618702 3.288195
F 48.174949 28.336470 3.387380
F 48.174949 20.615078 3.387380
F 30.270170 30.886511 6.710076
F 30.270170 23.165120 6.710076
F 39.185770 30.886552 6.803471
F 39.185770 23.165161 6.803471
F 48.158318 30.893207 6.899910
F 48.158318 23.171816 6.899910
F 32.519143 24.479449 3.218135
F 32.519143 32.200840 3.218135
F 41.435908 24.479137 3.311728
F 41.435908 32.200528 3.311728
F 50.504791 24.452409 3.375276
F 50.504791 32.173799 3.375276
F 32.499022 27.025815 6.733418
F 53.341900 24.422375 10.567888
F 32.499022 19.304423 6.733418
F 41.415524 27.026060 6.826955
F 53.323833 24.420287 15.080359
F 41.415524 19.304667 6.826955
F 50.470589 27.054458 6.918150
F 53.308837 19.336413 18.718099
F 50.470589 19.333065 6.918150
F 32.514819 27.047541 4.036448
F 53.323833 32.141677 15.080359
F 32.514820 19.326149 4.036448
F 41.431485 27.047811 4.129655
F 53.373295 19.326107 4.161127
F 41.431484 19.326419 4.129655
F 50.502727 27.080507 4.167078
F 53.308836 27.057806 18.718099
F 50.502727 19.359114 4.167078
F 32.330550 24.716606 0.571937
F 32.330549 32.437996 0.571937
F 41.245969 24.716591 0.665357
F 41.245969 32.437982 0.665357
F 49.938319 24.571375 0.725683
F 49.938319 32.292765 0.725683
F 34.743677 30.908237 4.059789
F 34.743677 23.186846 4.059789
F 43.665284 30.909651 4.152290
F 43.665284 23.188260 4.152290
F 34.559399 28.577299 0.595278
F 34.559400 20.855908 0.595278
F 43.474738 28.577422 0.689202
F 43.474739 20.856031 0.689202
F 34.747997 28.340143 3.241477
F 34.747997 20.618752 3.241476
F 43.669203 28.338558 3.336208
F 43.669202 20.617166 3.336208
F 34.727878 30.886511 6.756759
F 34.727878 23.165120 6.756759
F 43.648665 30.887940 6.851092
F 43.648665 23.166549 6.851092
F 28.004063 24.451085 10.291907
F 28.004063 32.172477 10.291907
F 36.919499 24.451081 10.385276
F 36.919499 32.172472 10.385276
F 45.856806 24.445457 10.482657
F 45.856806 32.166848 10.482657
F 27.965969 27.024874 13.929028
F 27.965969 34.746265 13.929028
F 27.965969 19.303481 13.929028
F 36.881403 27.024878 14.022397
F 53.352487 32.144337 7.803170
F 36.881403 19.303486 14.022397
F 45.819833 27.030760 14.120034
F 53.373295 27.047500 4.161127
F 45.819833 19.309368 14.120034
F 27.994560 27.024876 11.199529
F 27.994560 34.746267 11.199529
F 27.994560 19.303483 11.199529
F 36.909996 27.024880 11.292891
F 53.357870 19.330008 6.926536
F 36.909996 19.303488 11.292891
F 45.847544 27.030354 11.382899
F 53.313007 24.418838 17.849454
F 45.847544 19.308961 11.382899
F 28.032346 24.451533 7.568495
F 28.032346 32.172924 7.568495
F 36.947782 24.451528 7.661857
F 36.947782 32.172919 7.661857
F 45.884373 24.446232 7.751703
F 45.884373 32.167623 7.751703
F 30.223415 30.885571 11.222870
F 30.223415 23.164180 11.222870
F 39.139013 30.885612 11.316210
F 39.139013 23.164221 11.316210
F 48.114364 30.892383 11.407282
F 48.114364 23.170992 11.407282
F 30.261198 28.312228 7.591836
F 30.261198 20.590837 7.591836
F 39.176793 28.312187 7.685175
F 39.176793 20.590795 7.685174
F 48.149018 28.306124 7.774518
F 48.149018 20.584732 7.774518
F 30.232915 28.311781 10.315248
F 30.232915 20.590390 10.315248
F 39.148516 28.311740 10.408643
F 39.148516 20.590349 10.408643
F 48.124942 28.304521 10.508142
F 48.124942 20.583130 10.508143
F 30.194823 30.885569 13.952370
F 30.194823 23.164178 13.952370
F 39.110422 30.885609 14.045764
F 39.110422 23.164218 14.045764
F 48.091957 30.894493 14.147156
F 48.091957 23.173102 14.147156
F 32.461770 24.451086 10.338590
F 32.461770 32.172477 10.338590
F 41.378314 24.450831 10.432135
F 41.378313 32.172222 10.432135
F 50.443152 24.422643 10.543585
F 50.443152 32.144033 10.543585
F 32.423675 27.024874 13.975711
F 32.423675 34.746265 13.975711
F 32.423675 19.303481 13.975711
F 41.340246 27.025136 14.069261
F 53.357870 27.051400 6.926536
F 41.340246 19.303744 14.069261
F 50.418628 27.054736 14.183213
F 53.300762 19.337513 21.489946
F 50.418627 19.333343 14.183213
F 32.452267 27.024876 11.246212
F 32.452267 34.746267 11.246212
F 32.452267 19.303483 11.246211
F 41.368835 27.025137 11.339415
F 53.366717 32.146093 3.254818
F 41.368835 19.303745 11.339415
F 50.438338 27.054370 11.416644
F 53.366717 24.424702 3.254818
F 50.438337 19.332977 11.416644
F 32.490052 24.451533 7.615178
F 32.490052 32.172924 7.615178
F 41.406587 24.451279 7.708375
F 41.406587 32.172670 7.708375
F 50.464692 24.423928 7.781120
F 50.464692 32.145318 7.781120
F 34.681123 30.885572 11.269553
F 34.681123 23.164180 11.269553
F 43.602052 30.887005 11.362020
F 43.602052 23.165614 11.362020
F 34.718906 28.312228 7.638519
F 34.718906 20.590836 7.638519
F 43.639572 28.310853 7.730997
F 43.639572 20.589462 7.730997
F 34.690623 28.311781 10.361931
F 34.690623 20.590389 10.361931
F 43.611644 28.310310 10.456327
F 43.611644 20.588918 10.456327
F 34.652531 30.885570 13.999053
F 34.652531 23.164178 13.999053
F 43.573781 30.887074 14.093471
F 43.573782 23.165683 14.093471
F 27.927862 24.451076 17.568677
F 27.927862 32.172467 17.568677
F 36.843296 24.451072 17.662045
F 36.843296 32.172463 17.662046
F 45.782885 24.444909 17.759656
F 45.782885 32.166300 17.759656
F 27.889737 27.024874 21.208378
F 27.889737 34.746265 21.208378
F 27.889737 19.303481 21.208378
F 36.805167 27.024877 21.301746
F 43.497342 23.165552 21.372656
F 36.805167 19.303485 21.301746
F 45.744375 27.030878 21.398982
F 53.300762 27.058905 21.489946
F 45.744375 19.309485 21.398982
F 27.918332 27.024874 18.478602
F 27.918332 34.746266 18.478602
F 27.918332 19.303481 18.478602
F 36.833766 27.024878 18.571965
F 43.497342 30.886943 21.372656
F 36.833766 19.303485 18.571965
F 45.773768 27.030968 18.661326
F 34.576299 23.164178 21.278402
F 45.773768 19.309575 18.661326
F 27.956442 24.451076 14.838905
F 27.956442 32.172467 14.838905
F 36.871876 24.451072 14.932268
F 36.871877 32.172463 14.932268
F 45.810639 24.445313 15.021978
F 45.810639 32.166703 15.021977
F 30.147187 30.885569 18.501944
F 30.147186 23.164178 18.501944
F 39.062776 30.885606 18.595285
F 39.062776 23.164215 18.595285
F 48.049881 30.896301 18.683005
F 48.049881 23.174911 18.683005
F 30.185293 28.311772 14.862246
F 30.185293 20.590380 14.862246
F 39.100891 28.311731 14.955586
F 39.100891 20.590340 14.955586
F 48.081319 28.303315 15.045752
F 48.081319 20.581923 15.045752
F 30.156714 28.311772 17.592019
F 30.156714 20.590380 17.592019
F 39.072303 28.311735 17.685409
F 39.072303 20.590343 17.685410
F 48.060705 28.300394 17.788372
F 48.060705 20.579003 17.788373
F 30.118591 30.885569 21.231719
F 30.118591 23.164178 21.231719
F 39.034160 30.885601 21.325107
F 39.034160 23.164210 21.325107
F 48.026016 30.899009 21.428293
F 48.026016 23.177618 21.428293
F 32.385569 24.451076 17.615360
F 32.385569 32.172467 17.615360
F 41.302119 24.450819 17.708901
F 41.302119 32.172210 17.708901
F 50.395453 24.419078 17.824418
F 50.395453 32.140468 17.824419
F 32.347443 27.024874 21.255061
F 32.347443 34.746265 21.255061
F 32.347443 19.303481 21.255061
F 41.263890 27.025105 21.348577
F 34.576299 30.885569 21.278402
F 41.263890 19.303713 21.348577
F 50.369568 27.058698 21.464925
F 43.535783 20.588890 17.733077
F 50.369568 19.337306 21.464925
F 32.376038 27.024874 18.525285
F 32.376038 34.746265 18.525285
F 32.376038 19.303481 18.525285
F 41.292607 27.025137 18.618478
F 43.535783 28.310281 17.733077
F 41.292607 19.303744 18.618478
F 50.391093 27.058038 18.693143
F 53.313007 32.140229 17.849454
F 50.391093 19.336645 18.693143
F 32.414148 24.451076 14.885588
F 32.414148 32.172467 14.885588
F 41.330741 24.450807 14.978782
F 41.330741 32.172198 14.978782
F 50.414194 24.420056 15.055363
F 50.414194 32.141447 15.055363
F 34.604895 30.885570 18.548626
F 34.604895 23.164179 18.548626
F 43.526185 30.887048 18.641012
F 43.526185 23.165657 18.641012
F 34.643001 28.311771 14.908929
F 34.643001 20.590380 14.908929
F 43.564162 28.310293 15.001348
F 43.564162 20.588902 15.001347
F 34.614422 28.311771 17.638701
F 34.614422 20.590380 17.638701
F 27.851630 24.451076 24.848080
F 27.851630 32.172467 24.848080
F 36.767058 24.451073 24.941447
F 36.767058 32.172464 24.941447
F 45.703440 24.445962 25.037811
F 45.703440 32.167353 25.037811
F 27.813505 27.024874 28.487780
F 27.813505 34.746265 28.487781
F 27.813505 19.303481 28.487781
F 36.728928 27.024876 28.581147
F 36.728928 34.746268 28.581148
F 36.728928 19.303484 28.581148
F 45.659375 27.028322 28.676335
F 53.266923 32.138816 29.651660
F 45.659375 19.306930 28.676335
F 27.842099 27.024874 25.758005
F 27.842099 34.746266 25.758005
F 27.842099 19.303481 25.758005
F 36.757527 27.024877 25.851369
F 36.757527 34.746268 25.851368
F 36.757527 19.303484 25.851369
F 45.694465 27.030184 25.940958
F 53.266923 24.417425 29.651660
F 45.694465 19.308792 25.940958
F 27.880209 24.451076 22.118304
F 27.880209 32.172467 22.118304
F 36.795640 24.451073 22.211667
F 36.795640 32.172464 22.211667
F 45.735322 24.445028 22.300874
F 45.735322 32.166419 22.300874
F 30.070954 30.885569 25.781346
F 30.070954 23.164178 25.781346
F 38.986496 30.885596 25.874694
F 38.986496 23.164206 25.874694
F 47.974963 30.899437 25.956348
F 47.974963 23.178046 25.956348
F 30.109061 28.311772 22.141645
F 30.109061 20.590380 22.141645
F 39.024631 28.311739 22.234989
F 39.024631 20.590347 22.234989
F 48.014931 28.299269 22.319701
F 48.014931 20.577878 22.319700
F 30.080482 28.311772 24.871421
F 30.080482 20.590380 24.871421
F 38.996022 28.311744 24.964804
F 38.996022 20.590353 24.964805
F 47.987447 28.296168 25.067579
F 47.987447 20.574777 25.067579
F 30.042359 30.885569 28.511122
F 30.042359 23.164178 28.511122
F 38.957867 30.885591 28.604502
F 38.957867 23.164200 28.604502
F 47.936914 30.900075 28.703695
F 47.936914 23.178684 28.703695
F 32.309336 24.451076 24.894762
F 32.309336 32.172467 24.894762
F 41.225589 24.450895 24.988239
F 41.225589 32.172286 24.988240
F 50.346531 24.415897 25.105326
F 50.346531 32.137288 25.105326
F 32.271210 27.024874 28.534463
F 32.271210 34.746265 28.534463
F 32.271210 19.303481 28.534463
F 41.187213 27.024992 28.627897
F 53.478702 24.458415 32.387290
F 41.187213 19.303600 28.627897
F 50.311848 27.054172 28.742588
F 53.296762 32.137768 22.355702
F 50.311847 19.332779 28.742588
F 32.299806 27.024874 25.804688
F 32.299806 34.746266 25.804688
F 32.299806 19.303481 25.804688
F 41.216067 27.025058 25.897923
F 53.296762 24.416378 22.355702
F 41.216067 19.303665 25.897922
F 50.345041 27.061932 25.970017
F 53.278667 19.340320 25.995104
F 50.345041 19.340540 25.970017
F 32.337915 24.451076 22.164987
F 32.337915 32.172467 22.164987
F 41.254376 24.450841 22.258192
F 41.254376 32.172232 22.258192
F 50.365049 24.416147 22.330697
F 50.365049 32.137538 22.330698
F 34.528662 30.885570 25.828029
F 34.528662 23.164179 25.828029
F 43.448791 30.886722 25.920556
F 43.448791 23.165331 25.920556
F 34.566768 28.311771 22.188328
F 34.566768 20.590380 22.188328
F 43.487777 28.310389 22.280737
F 43.487777 20.588998 22.280737
F 34.538189 28.311771 24.918104
F 34.538189 20.590380 24.918104
F 43.458320 28.310644 25.012147
F 43.458320 20.589253 25.012147
F 34.500066 30.885569 28.557805
F 34.500066 23.164178 28.557805
F 43.418699 30.886340 28.651587
F 43.418700 23.164950 28.651587
F 27.775397 24.451076 32.127481
F 27.775397 32.172467 32.127482
F 36.690819 24.451074 32.220848
F 36.690819 32.172465 32.220848
F 45.613472 24.448642 32.315623
F 45.613472 32.170033 32.315623
F 27.737272 27.024874 35.767182
F 27.737272 34.746265 35.767182
F 27.737272 19.303482 35.767182
F 36.652692 27.024876 35.860549
F 36.652692 34.746267 35.860549
F 36.652692 19.303483 35.860549
F 45.572498 27.026960 35.955286
F 53.447361 19.302465 33.307237
F 45.572498 19.305568 35.955287
F 27.765867 27.024874 33.037407
F 27.765867 34.746266 33.037406
F 27.765867 19.303482 33.037407
F 36.681289 27.024876 33.130771
F 36.681289 34.746268 33.130771
F 36.681289 19.303483 33.130771
F 45.604640 27.027588 33.221973
F 53.447360 34.745248 33.307236
F 45.604640 19.306195 33.221973
F 27.803977 24.451076 29.397706
F 27.803977 32.172467 29.397706
F 36.719401 24.451074 29.491070
F 36.719401 32.172465 29.491070
F 45.650436 24.447296 29.581644
F 45.650436 32.168687 29.581644
F 29.994721 30.885569 33.060748
F 29.994721 23.164178 33.060748
F 38.910206 30.885588 33.154101
F 38.910206 23.164197 33.154101
F 47.841950 30.882734 33.245437
F 47.841950 23.161343 33.245437
F 30.032828 28.311772 29.421047
F 30.032828 20.590380 29.421047
F 38.948339 28.311749 29.514397
F 38.948339 20.590357 29.514397
F 47.923382 28.299500 29.595839
F 47.923382 20.578109 29.595839
F 30.004249 28.311772 32.150823
F 30.004249 20.590380 32.150823
F 38.919734 28.311753 32.244201
F 38.919733 20.590361 32.244202
F 47.856289 28.311929 32.333102
F 47.856289 20.590538 32.333102
F 29.966126 30.885569 35.790524
F 29.966126 23.164178 35.790524
F 38.881598 30.885586 35.883901
F 38.881598 23.164195 35.883901
F 47.802932 30.879383 35.971310
F 47.802932 23.157992 35.971310
F 32.233104 24.451076 32.174164
F 32.233104 32.172467 32.174164
F 41.148892 24.451011 32.267566
F 41.148892 32.172402 32.267566
F 50.077585 24.458401 32.358855
F 50.077585 32.179791 32.358855
F 32.194978 27.024874 35.813865
F 32.194978 34.746265 35.813865
F 32.194978 19.303481 35.813865
F 41.110661 27.024911 35.907253
F 53.278667 27.061713 25.995104
F 41.110661 19.303518 35.907253
F 49.989993 27.006431 35.986911
F 49.989993 34.727821 35.986911
F 49.989993 19.285038 35.986911
F 32.223573 27.024874 33.084089
F 32.223573 34.746265 33.084089
F 32.223573 19.303481 33.084089
F 41.139372 27.024941 33.177402
F 53.282286 19.332822 28.767724
F 41.139372 19.303548 33.177402
F 50.099615 27.023957 33.278337
F 50.099613 34.745347 33.278337
F 50.099612 19.302564 33.278337
F 32.261683 24.451076 29.444389
F 32.261683 32.172467 29.444389
F 41.177692 24.450956 29.537664
F 41.177692 32.172347 29.537664
F 50.318442 24.417232 29.625923
F 50.318442 32.138623 29.625923
F 34.452429 30.885570 33.107431
F 34.452429 23.164178 33.107431
F 43.369522 30.886027 33.200435
F 43.369522 23.164636 33.200435
F 34.490535 28.311771 29.467730
F 34.490535 20.590380 29.467730
F 43.409177 28.310972 29.560481
F 43.409177 20.589581 29.560481
F 34.461956 28.311771 32.197506
F 34.461956 20.590380 32.197506
F 43.379089 28.311321 32.291093
F 43.379089 20.589930 32.291093
F 34.423833 30.885569 35.837206
F 34.423833 23.164178 35.837206
F 43.340300 30.885876 35.930740
F 43.340300 23.164485 35.930740
F 27.699165 24.451076 39.406884
F 27.699165 32.172467 39.406883
F 36.614585 24.451074 39.500250
F 36.614585 32.172466 39.500250
F 45.534526 24.448929 39.595146
F 45.534526 32.170320 39.595146
F 27.661040 27.024874 43.046584
F 27.661040 34.746265 43.046585
F 27.661039 19.303481 43.046585
F 36.576460 27.024876 43.139952
F 36.576460 34.746267 43.139952
F 36.576460 19.303483 43.139952
F 45.497176 27.027175 43.234995
F 53.447358 27.023858 33.307237
F 45.497176 19.305783 43.234995
F 27.689634 27.024874 40.316809
F 27.689634 34.746266 40.316809
F 27.689634 19.303481 40.316809
F 36.605055 27.024876 40.410174
F 36.605055 34.746267 40.410173
F 36.605055 19.303483 40.410173
F 45.525209 27.026995 40.502174
F 53.478702 32.179806 32.387291
F 45.525209 19.305602 40.502174
F 27.727744 24.451076 36.677108
F 27.727744 32.172467 36.677108
F 36.643164 24.451074 36.770472
F 36.643164 32.172465 36.770472
F 45.563390 24.448888 36.862243
F 45.563390 32.170279 36.862243
F 29.918489 30.885569 40.340150
F 29.918489 23.164178 40.340150
F 38.833959 30.885586 40.433505
F 38.833959 23.164195 40.433505
F 47.755359 30.879519 40.531449
F 47.755359 23.158128 40.531449
F 29.956596 28.311772 36.700449
F 29.956596 20.590380 36.700449
F 38.872067 28.311754 36.793803
F 38.872067 20.590363 36.793803
F 47.791403 28.318984 36.891302
F 47.791403 20.597593 36.891302
F 29.928017 28.311772 39.430225
F 29.928017 20.590380 39.430225
F 38.843488 28.311754 39.523603
F 38.843488 20.590363 39.523603
F 47.765864 28.317437 39.613567
F 47.765864 20.596046 39.613568
F 29.889894 30.885569 43.069926
F 29.889894 23.164178 43.069926
F 38.805370 30.885587 43.163305
F 38.805370 23.164196 43.163305
F 47.729561 30.880361 43.254006
F 47.729562 23.158970 43.254006
F 32.156871 24.451076 39.453566
F 32.156871 32.172467 39.453566
F 41.072547 24.451042 39.546957
F 41.072547 32.172433 39.546957
F 49.961276 24.467993 39.625558
F 49.961277 32.189383 39.625559
F 32.118745 27.024874 43.093267
F 32.118745 34.746265 43.093267
F 32.118745 19.303481 43.093267
F 41.034462 27.024919 43.186667
F 53.282286 27.054215 28.767724
F 41.034462 19.303526 43.186667
F 49.929016 27.008834 43.266116
F 49.929015 34.730225 43.266116
F 49.929015 19.287441 43.266116
F 32.147341 27.024874 40.363492
F 32.147341 34.746266 40.363492
F 32.147341 19.303481 40.363492
F 41.063029 27.024912 40.456836
F 53.285707 32.137147 25.130317
F 41.063029 19.303519 40.456836
F 49.954409 27.008691 40.564200
F 49.954409 34.730081 40.564200
F 49.954409 19.287298 40.564200
F 32.185450 24.451076 36.723791
F 32.185450 32.172467 36.723791
F 41.101146 24.451036 36.817127
F 41.101146 32.172427 36.817127
F 49.987251 24.466638 36.924207
F 49.987251 32.188028 36.924207
F 34.376196 30.885569 40.386833
F 34.376196 23.164178 40.386833
F 43.292575 30.885846 40.480038
F 43.292575 23.164455 40.480038
F 34.414303 28.311771 36.747132
F 34.414303 20.590380 36.747132
F 43.330707 28.311476 36.840292
F 43.330707 20.590085 36.840292
F 34.385724 28.311771 39.476907
F 34.385724 20.590380 39.476908
F 43.302166 28.311476 39.570470
F 43.302166 20.590085 39.570471
F 34.347601 30.885569 43.116609
F 34.347601 23.164178 43.116609
F 43.264199 30.885898 43.210206
F 43.264199 23.164507 43.210206
F 53.285707 24.415757 25.130317
F 27.622932 24.451076 46.686286
F 27.622932 32.172467 46.686286
F 36.538353 24.451074 46.779653
F 36.538353 32.172465 46.779653
F 45.459122 24.448769 46.874684
F 45.459122 32.170160 46.874684
F 27.584807 27.024874 50.325987
F 27.584807 34.746265 50.325987
F 27.584807 19.303481 50.325987
F 36.500227 27.024876 50.419354
F 36.500227 34.746267 50.419354
F 36.500227 19.303483 50.419354
F 45.421004 27.027185 50.514362
F 51.696132 23.119400 65.009249
F 45.421004 19.305793 50.514362
F 27.613402 27.024874 47.596212
F 27.613402 34.746265 47.596211
F 27.613402 19.303481 47.596211
F 36.528823 27.024876 47.689576
F 36.528823 34.746267 47.689576
F 36.528823 19.303483 47.689576
F 45.449621 27.027182 47.781429
F 51.696132 30.840791 65.009249
F 45.449621 19.305789 47.781429
F 27.651512 24.451076 43.956510
F 27.651512 32.172467 43.956510
F 36.566932 24.451074 44.049875
F 36.566932 32.172465 44.049875
F 45.487658 24.448806 44.141808
F 45.487658 32.170197 44.141808
F 29.842256 30.885569 47.619553
F 29.842256 23.164178 47.619553
F 38.757733 30.885587 47.712907
F 38.757733 23.164197 47.712907
F 47.682046 30.880433 47.809712
F 47.682046 23.159042 47.809712
F 29.880363 28.311772 43.979852
F 29.880363 20.590380 43.979852
F 38.795839 28.311753 44.073206
F 38.795839 20.590362 44.073206
F 47.719950 28.316923 44.170230
F 47.719950 20.595532 44.170230
F 29.851784 28.311772 46.709627
F 29.851784 20.590380 46.709628
F 38.767261 28.311753 46.803006
F 38.767260 20.590362 46.803006
F 47.691627 28.316917 46.893234
F 47.691627 20.595525 46.893234
F 29.813661 30.885569 50.349329
F 29.813661 23.164178 50.349329
F 38.729137 30.885587 50.442707
F 38.729137 23.164197 50.442707
F 47.653520 30.880423 50.532833
F 47.653520 23.159032 50.532833
F 32.080639 24.451076 46.732969
F 32.080639 32.172467 46.732969
F 40.996360 24.451030 46.826368
F 40.996360 32.172421 46.826368
F 49.891301 24.467124 46.905628
F 49.891301 32.188514 46.905628
F 32.042513 27.024874 50.372670
F 32.042513 34.746265 50.372670
F 32.042513 19.303481 50.372670
F 40.958234 27.024920 50.466069
F 43.073130 20.590248 61.408327
F 40.958234 19.303528 50.466069
F 49.853170 27.008825 50.545336
F 49.853169 34.730216 50.545336
F 49.853169 19.287432 50.545336
F 32.071108 27.024874 47.642894
F 32.071108 34.746265 47.642894
F 32.071108 19.303481 47.642894
F 40.986830 27.024920 47.736233
F 43.073130 28.311639 61.408327
F 40.986830 19.303527 47.736233
F 49.881480 27.008823 47.843266
F 49.881479 34.730214 47.843266
F 49.881479 19.287430 47.843266
F 32.109218 24.451076 44.003193
F 32.109218 32.172467 44.003193
F 41.024937 24.451030 44.096533
F 41.024937 32.172421 44.096533
F 49.919572 24.467098 44.203544
F 49.919572 32.188488 44.203544
F 34.299964 30.885569 47.666236
F 34.299964 23.164178 47.666236
F 43.216573 30.885897 47.759405
F 43.216573 23.164506 47.759405
F 34.338070 28.311772 44.026534
F 34.338070 20.590380 44.026534
F 43.254662 28.311449 44.119712
F 43.254662 20.590057 44.119712
F 34.309491 28.311771 46.756310
F 34.309491 20.590380 46.756310
F 43.226097 28.311443 46.849901
F 43.226097 20.590052 46.849901
F 34.271368 30.885569 50.396011
F 34.271368 23.164178 50.396012
F 43.187975 30.885898 50.489600
F 43.187975 23.164507 50.489600
F 27.546700 24.451076 53.965688
F 27.546700 32.172467 53.965688
F 36.462121 24.451074 54.059055
F 36.462121 32.172465 54.059055
F 45.382897 24.448763 54.154057
F 45.382896 32.170154 54.154057
F 27.508575 27.024874 57.605389
F 27.508575 34.746265 57.605389
F 27.508574 19.303481 57.605389
F 36.423995 27.024876 57.698756
F 36.423995 34.746267 57.698756
F 36.423995 19.303483 57.698756
F 45.344729 27.027172 57.793661
F 43.031673 23.163520 65.047534
F 45.344728 19.305780 57.793661
F 27.537169 27.024874 54.875613
F 27.537169 34.746266 54.875613
F 27.537169 19.303481 54.875613
F 36.452590 27.024876 54.968978
F 36.452590 34.746267 54.968978
F 36.452590 19.303483 54.968977
F 45.373396 27.027185 55.060794
F 43.031673 30.884911 65.047534
F 45.373396 19.305792 55.060793
F 27.575279 24.451076 51.235912
F 27.575279 32.172467 51.235912
F 36.490700 24.451074 51.329277
F 36.490700 32.172465 51.329277
F 45.411510 24.448764 51.421116
F 45.411510 32.170155 51.421116
F 29.766024 30.885569 54.898955
F 29.766024 23.164178 54.898955
F 38.681501 30.885587 54.992309
F 38.681501 23.164196 54.992309
F 47.605818 30.880429 55.089076
F 47.605818 23.159038 55.089077
F 29.804131 28.311772 51.259254
F 29.804131 20.590380 51.259254
F 38.719607 28.311753 51.352608
F 38.719607 20.590362 51.352607
F 47.643921 28.316919 51.449404
F 47.643921 20.595528 51.449403
F 29.775552 28.311772 53.989029
F 29.775552 20.590380 53.989030
F 38.691028 28.311753 54.082408
F 38.691028 20.590362 54.082408
F 47.615414 28.316917 54.172532
F 47.615414 20.595526 54.172532
F 29.737429 30.885569 57.628730
F 29.737429 23.164178 57.628730
F 38.652905 30.885587 57.722109
F 38.652905 23.164196 57.722109
F 47.577312 30.880478 57.812115
F 47.577312 23.159088 57.812116
F 32.004406 24.451076 54.012371
F 32.004406 32.172467 54.012371
F 40.920127 24.451030 54.105770
F 40.920127 32.172421 54.105770
F 49.815065 24.467126 54.185036
F 49.815065 32.188517 54.185036
F 31.966280 27.024874 57.652071
F 31.966280 34.746265 57.652072
F 31.966280 19.303481 57.652072
F 40.881996 27.024917 57.745463
F 34.157026 20.590380 61.315114
F 40.881996 19.303525 57.745464
F 49.776973 27.008791 57.824842
F 49.776973 34.730181 57.824842
F 49.776973 19.287398 57.824842
F 31.994876 27.024874 54.922296
F 31.994876 34.746266 54.922296
F 31.994876 19.303481 54.922296
F 40.910597 27.024920 55.015633
F 34.157026 28.311771 61.315114
F 40.910597 19.303527 55.015633
F 49.805247 27.008819 55.122697
F 49.805247 34.730209 55.122697
F 49.805247 19.287426 55.122697
F 32.032985 24.451076 51.282595
F 32.032985 32.172467 51.282595
F 40.948707 24.451030 51.375933
F 40.948707 32.172421 51.375933
F 49.843351 24.467125 51.482966
F 49.843351 32.188515 51.482965
F 34.223731 30.885569 54.945637
F 34.223731 23.164178 54.945637
F 43.140340 30.885897 55.038800
F 43.140340 23.164506 55.038800
F 34.261838 28.311771 51.305937
F 34.261838 20.590380 51.305937
F 43.178449 28.311443 51.399104
F 43.178449 20.590051 51.399104
F 34.233259 28.311771 54.035712
F 34.233259 20.590380 54.035712
F 43.149864 28.311443 54.129299
F 43.149864 20.590052 54.129299
F 34.195136 30.885569 57.675413
F 34.195136 23.164178 57.675413
F 43.111730 30.885895 57.768977
F 43.111730 23.164504 57.768977
F 27.470467 24.451076 61.245090
F 27.470467 32.172467 61.245090
F 36.385888 24.451074 61.338456
F 36.385888 32.172465 61.338456
F 45.306049 24.448873 61.432444
F 45.306049 32.170264 61.432444
F 27.432342 27.024874 64.884791
F 27.432342 34.746265 64.884792
F 27.432342 19.303481 64.884791
F 36.347747 27.024873 64.978156
F 36.347747 34.746265 64.978156
F 36.347747 19.303480 64.978156
F 45.252245 27.022214 65.067374
F 45.252245 34.743606 65.067374
F 45.252245 19.300822 65.067375
F 27.460937 27.024874 62.155016
F 27.460937 34.746265 62.155016
F 27.460937 19.303481 62.155015
F 36.376356 27.024876 62.248380
F 36.376357 34.746267 62.248380
F 36.376356 19.303483 62.248380
F 45.295538 27.026812 62.338216
F 34.118901 23.164178 64.954815
F 45.295538 19.305420 62.338216
F 27.499047 24.451076 58.515314
F 27.499047 32.172467 58.515314
F 36.414467 24.451074 58.608679
F 36.414467 32.172465 58.608679
F 45.335285 24.448743 58.700227
F 45.335285 32.170133 58.700227
F 29.689791 30.885569 62.178357
F 29.689791 23.164178 62.178357
F 38.605266 30.885586 62.271707
F 38.605266 23.164195 62.271707
F 47.526276 30.879618 62.368042
F 47.526276 23.158227 62.368041
F 29.727898 28.311772 58.538656
F 29.727898 20.590380 58.538656
F 38.643375 28.311753 58.632009
F 38.643374 20.590362 58.632009
F 47.567573 28.317002 58.728015
F 47.567573 20.595610 58.728015
F 29.699319 28.311772 61.268431
F 29.699319 20.590380 61.268431
F 38.614784 28.311754 61.361804
F 38.614784 20.590363 61.361805
F 47.534369 28.318586 61.449210
F 47.534369 20.597194 61.449210
F 29.661196 30.885569 64.908132
F 29.661196 23.164178 64.908133
F 38.576536 30.885554 65.001483
F 38.576536 23.164163 65.001483
F 47.453160 30.875688 65.087105
F 47.453160 23.154297 65.087104
F 31.928174 24.451076 61.291773
F 31.928174 32.172467 61.291773
F 40.843871 24.451042 61.385139
F 40.843870 32.172433 61.385139
F 49.737827 24.462921 61.464600
F 49.737827 32.184311 61.464600
F 31.890048 27.024874 64.931474
F 31.890048 34.746265 64.931474
F 31.890048 19.303481 64.931474
F 40.805022 27.024775 65.024755
F 40.805022 34.746167 65.024755
F 40.805022 19.303383 65.024755
F 49.616742 27.003523 65.096608
F 34.118902 30.885569 64.954815
F 49.616742 19.282130 65.096608
F 31.918643 27.024874 62.201699
F 31.918643 34.746265 62.201698
F 31.918643 19.303482 62.201698
F 40.834301 27.024910 62.295028
F 43.102192 20.590063 58.678413
F 40.834301 19.303518 62.295028
F 49.709167 27.000425 62.400990
F 49.709167 34.721816 62.400990
F 49.709167 19.279032 62.400990
F 31.956753 24.451076 58.561997
F 31.956753 32.172467 58.561997
F 40.872475 24.451031 58.655330
F 40.872475 32.172422 58.655330
F 49.767034 24.467037 58.762547
F 49.767033 32.188428 58.762547
F 34.147499 30.885570 62.225040
F 34.147499 23.164178 62.225040
F 43.064003 30.885911 62.318019
F 43.064003 23.164520 62.318019
F 34.185605 28.311771 58.585338
F 34.185605 20.590380 58.585338
F 43.102192 28.311455 58.678414
F 49.616742 34.724914 65.096608
F 27.394235 24.451076 68.524493
F 27.394235 32.172467 68.524493
F 36.309640 24.451077 68.617857
F 36.309640 32.172468 68.617857
F 45.213589 24.453931 68.709087
F 45.213589 32.175322 68.709087
F 27.356110 27.024874 72.164194
F 27.356110 34.746265 72.164194
F 27.356110 19.303481 72.164194
F 36.271515 27.024873 72.257559
F 36.271515 34.746264 72.257559
F 36.271515 19.303480 72.257559
F 45.176006 27.022194 72.349112
F 45.176006 34.743585 72.349112
F 45.176006 19.300801 72.349112
F 27.384704 27.024874 69.434418
F 27.384704 34.746265 69.434418
F 27.384704 19.303482 69.434418
F 36.300110 27.024873 69.527785
F 36.300110 34.746264 69.527785
F 36.300110 19.303480 69.527784
F 45.203866 27.022037 69.622983
F 45.203866 34.743428 69.622983
F 45.203866 19.300644 69.622983
F 27.422814 24.451076 65.794717
F 27.422814 32.172467 65.794717
F 36.338218 24.451077 65.888083
F 36.338218 32.172468 65.888083
F 45.242268 24.454190 65.982519
F 45.242268 32.175581 65.982519
F 29.613559 30.885569 69.457760
F 29.613559 23.164178 69.457760
F 38.528904 30.885555 69.551134
F 38.528904 23.164164 69.551134
F 47.405735 30.876473 69.649502
F 47.405735 23.155081 69.649502
F 29.651666 28.311772 65.818059
F 29.651666 20.590380 65.818058
F 38.567017 28.311785 65.911428
F 38.567017 20.590394 65.911428
F 47.443622 28.320272 66.009480
F 47.443622 20.598880 66.009480
F 29.623087 28.311772 68.547834
F 29.623087 20.590380 68.547834
F 38.538431 28.311785 68.641189
F 38.538432 20.590394 68.641189
F 47.413968 28.321365 68.727520
F 47.413968 20.599974 68.727520
F 29.584964 30.885569 72.187535
F 29.584964 23.164178 72.187535
F 38.500313 30.885556 72.280892
F 38.500313 23.164165 72.280892
F 47.378012 30.876481 72.367718
F 47.378012 23.155090 72.367718
F 31.851941 24.451076 68.571176
F 31.851941 32.172467 68.571176
F 40.766890 24.451177 68.664467
F 40.766890 32.172568 68.664467
F 49.573204 24.475658 68.729013
F 49.573204 32.197049 68.729013
F 31.813815 27.024874 72.210877
F 31.813815 34.746265 72.210877
F 31.813815 19.303481 72.210877
F 40.728790 27.024778 72.304174
F 40.728790 34.746169 72.304174
F 40.728790 19.303385 72.304174
F 49.538367 27.000296 72.382142
F 51.549717 23.134726 86.965654
F 49.538367 19.278904 72.382142
F 31.842410 27.024874 69.481101
F 31.842410 34.746265 69.481101
F 31.842410 19.303481 69.481101
F 40.757359 27.024774 69.574525
F 40.757359 34.746165 69.574525
F 40.757359 19.303381 69.574525
F 49.561525 26.997408 69.683974
F 51.549717 30.856117 86.965654
F 49.561525 19.276016 69.683974
F 31.880520 24.451076 65.841400
F 31.880520 32.172467 65.841400
F 40.795445 24.451180 65.934806
F 40.795445 32.172571 65.934806
F 49.610667 24.473657 66.024538
F 49.610667 32.195048 66.024538
F 34.071265 30.885569 69.504442
F 34.071265 23.164178 69.504442
F 42.984067 30.884905 69.598219
F 42.984067 23.163514 69.598219
F 51.659974 30.844900 69.723097
F 51.659974 23.123509 69.723097
F 34.109371 28.311772 65.864741
F 34.109371 20.590380 65.864741
F 43.022431 28.312301 65.958196
F 43.022431 20.590910 65.958196
F 51.691615 28.379828 66.066838
F 51.691615 20.658437 66.066838
F 34.080792 28.311772 68.594517
F 34.080792 20.590380 68.594517
F 42.993584 28.312424 68.687334
F 42.993584 20.591033 68.687334
F 51.670343 28.357983 68.746424
F 51.670343 20.636592 68.746424
F 34.042669 30.885569 72.234218
F 34.042669 23.164178 72.234218
F 42.955595 30.884943 72.327153
F 42.955595 23.163552 72.327153
F 51.644407 30.845739 72.399741
F 51.644407 23.124348 72.399741
F 27.318002 24.451076 75.803895
F 27.318002 32.172467 75.803895
F 36.233409 24.451077 75.897260
F 36.233409 32.172468 75.897260
F 45.138609 24.453583 75.988948
F 45.138609 32.174974 75.988948
F 27.279877 27.024874 79.443596
F 27.279877 34.746265 79.443596
F 27.279877 19.303481 79.443596
F 36.195283 27.024873 79.536961
F 36.195283 34.746265 79.536961
F 36.195283 19.303480 79.536961
F 45.101200 27.022542 79.628783
F 45.101200 34.743933 79.628783
F 45.101200 19.301149 79.628783
F 27.308472 27.024874 76.713820
F 27.308472 34.746265 76.713820
F 27.308472 19.303481 76.713820
F 36.223878 27.024873 76.807186
F 36.223878 34.746265 76.807186
F 36.223878 19.303480 76.807186
F 45.128969 27.022352 76.902227
F 45.128969 34.743743 76.902227
F 45.128969 19.300960 76.902227
F 27.346582 24.451076 73.074119
F 27.346582 32.172467 73.074119
F 36.261987 24.451077 73.167485
F 36.261987 32.172468 73.167485
F 45.166409 24.453751 73.262589
F 45.166409 32.175141 73.262589
F 29.537326 30.885569 76.737162
F 29.537326 23.164178 76.737162
F 38.452680 30.885557 76.830535
F 38.452680 23.164166 76.830535
F 47.332168 30.876676 76.929945
F 47.332168 23.155285 76.929944
F 29.575433 28.311772 73.097461
F 29.575433 20.590380 73.097460
F 38.490782 28.311784 73.190835
F 38.490782 20.590393 73.190834
F 47.367953 28.321274 73.290473
F 47.367953 20.599882 73.290472
F 29.546854 28.311772 75.827236
F 29.546854 20.590380 75.827236
F 38.462208 28.311783 75.920593
F 38.462208 20.590392 75.920593
F 47.342115 28.320363 76.008397
F 47.342116 20.598971 76.008397
F 29.508731 30.885569 79.466937
F 29.508731 23.164178 79.466937
F 38.424089 30.885558 79.560295
F 38.424089 23.164167 79.560295
F 47.306442 30.877596 79.648565
F 47.306442 23.156205 79.648565
F 31.775708 24.451076 75.850578
F 31.775708 32.172467 75.850578
F 40.690713 24.451166 75.943881
F 40.690713 32.172557 75.943881
F 49.506792 24.473866 76.024305
F 49.506792 32.195257 76.024305
F 31.737583 27.024874 79.490278
F 31.737583 34.746265 79.490278
F 31.737583 19.303481 79.490278
F 40.652617 27.024791 79.583586
F 40.652617 34.746182 79.583586
F 40.652617 19.303398 79.583586
F 49.475488 27.003755 79.665142
F 42.803804 23.163724 86.886083
F 49.475488 19.282362 79.665142
F 31.766178 27.024874 76.760503
F 31.766178 34.746265 76.760503
F 31.766178 19.303481 76.760503
F 40.681180 27.024784 76.853926
F 40.681180 34.746176 76.853926
F 40.681180 19.303392 76.853926
F 49.495845 27.001388 76.964993
F 42.803804 30.885115 86.886084
F 49.495845 19.279995 76.964992
F 31.804288 24.451076 73.120802
F 31.804288 32.172467 73.120802
F 40.719259 24.451172 73.214229
F 40.719259 32.172563 73.214229
F 49.527161 24.476281 73.326329
F 49.527161 32.197672 73.326329
F 33.995032 30.885569 76.783844
F 33.995032 23.164178 76.783844
F 42.908117 30.884991 76.877590
F 42.908117 23.163600 76.877589
F 51.611035 30.849613 77.000749
F 51.611034 23.128222 77.000749
F 34.033138 28.311772 73.144144
F 34.033139 20.590380 73.144143
F 42.946059 28.312390 73.237914
F 42.946059 20.590999 73.237914
F 51.634529 28.350414 73.362964
F 51.634529 20.629022 73.362964
F 34.004560 28.311772 75.873919
F 34.004560 20.590380 75.873919
F 42.917649 28.312355 75.966888
F 42.917649 20.590964 75.966888
F 51.620606 28.348984 76.042009
F 51.620606 20.627592 76.042009
F 33.966437 30.885569 79.513620
F 33.966437 23.164178 79.513620
F 42.879695 30.885028 79.606620
F 42.879695 23.163637 79.606619
F 51.596981 30.850992 79.683289
F 51.596981 23.129601 79.683289
F 27.241770 24.451076 83.083297
F 27.241770 32.172467 83.083297
F 36.157177 24.451077 83.176662
F 36.157177 32.172468 83.176662
F 45.063818 24.453231 83.268611
F 45.063818 32.174622 83.268611
F 27.203644 27.024874 86.722998
F 27.203644 34.746265 86.722998
F 27.203644 19.303481 86.722998
F 36.119052 27.024873 86.816363
F 36.119052 34.746265 86.816363
F 36.119052 19.303481 86.816363
F 45.026422 27.022898 86.908440
F 45.026422 34.744289 86.908440
F 45.026422 19.301505 86.908440
F 27.232239 27.024874 83.993222
F 27.232239 34.746266 83.993222
F 27.232239 19.303481 83.993222
F 36.147647 27.024873 84.086589
F 36.147647 34.746265 84.086588
F 36.147647 19.303481 84.086588
F 45.054196 27.022706 84.181412
F 45.054196 34.744098 84.181412
F 45.054196 19.301314 84.181412
F 27.270349 24.451076 80.353521
F 27.270349 32.172467 80.353521
F 36.185755 24.451077 80.446887
F 36.185756 32.172468 80.446887
F 45.091573 24.453421 80.541821
F 45.091573 32.174812 80.541821
F 29.461094 30.885569 84.016564
F 29.461094 23.164178 84.016564
F 38.376457 30.885559 84.109936
F 38.376457 23.164168 84.109936
F 47.260891 30.877925 84.208575
F 47.260891 23.156534 84.208575
F 29.499201 28.311772 80.376863
F 29.499201 20.590380 80.376862
F 38.414559 28.311782 80.470235
F 38.414559 20.590391 80.470235
F 47.296510 28.320041 80.569262
F 47.296511 20.598649 80.569262
F 29.470622 28.311772 83.106638
F 29.470622 20.590380 83.106638
F 38.385985 28.311781 83.199997
F 38.385985 20.590390 83.199997
F 47.270808 28.319125 83.288705
F 47.270808 20.597733 83.288706
F 29.432499 30.885569 86.746340
F 29.432499 23.164178 86.746340
F 38.347866 30.885560 86.839699
F 38.347866 23.164169 86.839699
F 47.235172 30.878835 86.928844
F 47.235172 23.157444 86.928844
F 31.699476 24.451076 83.129980
F 31.699476 32.172467 83.129980
F 40.614541 24.451153 83.223292
F 40.614541 32.172544 83.223292
F 49.444225 24.470543 83.305930
F 49.444225 32.191934 83.305930
F 31.661350 27.024874 86.769681
F 31.661350 34.746265 86.769681
F 31.661350 19.303481 86.769681
F 40.576446 27.024804 86.862999
F 40.576446 34.746196 86.862999
F 40.576446 19.303412 86.862999
F 49.412955 27.007041 86.946701
F 33.890204 23.164178 86.793022
F 49.412955 19.285649 86.946701
F 31.689945 27.024874 84.039905
F 31.689945 34.746265 84.039905
F 31.689945 19.303481 84.039905
F 40.605009 27.024798 84.133320
F 40.605009 34.746189 84.133320
F 40.605009 19.303405 84.133320
F 49.433517 27.004760 84.242100
F 33.890204 30.885569 86.793022
F 49.433517 19.283367 84.242099
F 31.728055 24.451076 80.400204
F 31.728055 32.172467 80.400204
F 40.643087 24.451159 80.493623
F 40.643087 32.172550 80.493623
F 49.464667 24.472866 80.603542
F 49.464667 32.194257 80.603542
F 33.918800 30.885569 84.063247
F 33.918800 23.164178 84.063247
F 42.832221 30.885076 84.156939
F 42.832221 23.163685 84.156939
F 51.564073 30.854733 84.276119
F 51.564073 23.133341 84.276119
F 33.956906 28.311772 80.423545
F 33.956906 20.590380 80.423545
F 42.870159 28.312307 80.517265
F 42.870159 20.590916 80.517264
F 51.587555 28.345144 80.638407
F 51.587555 20.623753 80.638407
F 33.928327 28.311772 83.153321
F 33.928327 20.590380 83.153321
F 42.841756 28.312269 83.246352
F 42.841756 20.590878 83.246351
F 51.573359 28.343767 83.324485
F 51.573359 20.622375 83.324485
F 49.538367 34.721688 72.382142
F 49.433517 34.726151 84.242099
F 49.412955 34.728433 86.946701
F 49.495845 34.722779 76.964992
F 49.475488 34.725146 79.665142
F 49.561525 34.718800 69.683974
F 27.165537 24.451076 90.362700
F 27.165537 32.172467 90.362700
F 36.080946 24.451077 90.456065
F 36.080946 32.172468 90.456065
F 44.989043 24.452873 90.548268
F 44.989043 32.174265 90.548268
F 27.127412 27.024874 94.002400
F 27.127412 34.746265 94.002401
F 27.127412 19.303481 94.002401
F 36.042820 27.024873 94.095766
F 36.042820 34.746265 94.095766
F 36.042820 19.303481 94.095766
F 44.951646 27.023255 94.188094
F 44.951646 34.744646 94.188095
F 44.951646 19.301862 94.188095
F 27.156007 27.024874 91.272625
F 27.156007 34.746266 91.272625
F 27.156007 19.303481 91.272625
F 36.071415 27.024873 91.365991
F 36.071415 34.746265 91.365991
F 36.071415 19.303481 91.365991
F 44.979435 27.023063 91.460593
F 44.979435 34.744455 91.460593
F 44.979435 19.301671 91.460593
F 27.194117 24.451076 87.632924
F 27.194117 32.172467 87.632924
F 36.109524 24.451077 87.726290
F 36.109524 32.172468 87.726290
F 45.016809 24.453065 87.821003
F 45.016809 32.174456 87.821003
F 29.384861 30.885569 91.295967
F 29.384861 23.164178 91.295967
F 38.300234 30.885561 91.389337
F 38.300234 23.164170 91.389337
F 47.189666 30.879173 91.487197
F 47.189666 23.157782 91.487197
F 29.422968 28.311772 87.656265
F 29.422968 20.590380 87.656265
F 38.338336 28.311780 87.749637
F 38.338336 20.590389 87.749636
F 47.225267 28.318791 87.847886
F 47.225267 20.597399 87.847886
F 29.394389 28.311772 90.386041
F 29.394389 20.590380 90.386041
F 38.309762 28.311779 90.479401
F 38.309761 20.590388 90.479401
F 47.199556 28.317889 90.568978
F 47.199556 20.596497 90.568979
F 29.356266 30.885569 94.025742
F 29.356266 23.164178 94.025742
F 38.271643 30.885562 94.119102
F 38.271643 23.164171 94.119102
F 47.163927 30.880066 94.209109
F 47.163927 23.158675 94.209109
F 31.623243 24.451076 90.409382
F 31.623244 32.172467 90.409382
F 40.538370 24.451139 90.502705
F 40.538370 32.172530 90.502705
F 49.381705 24.467291 90.587457
F 49.381705 32.188682 90.587457
F 31.585118 27.024874 94.049083
F 31.585118 34.746265 94.049083
F 31.585118 19.303481 94.049083
F 40.500274 27.024818 94.142411
F 40.500274 34.746209 94.142411
F 40.500274 19.303425 94.142411
F 49.350434 27.010260 94.228196
F 51.407728 23.149551 108.812433
F 49.350434 19.288867 94.228196
F 31.613713 27.024874 91.319308
F 31.613713 34.746265 91.319308
F 31.613713 19.303481 91.319308
F 40.528838 27.024811 91.412714
F 40.528838 34.746203 91.412714
F 40.528838 19.303419 91.412714
F 49.371211 27.008055 91.519249
F 51.407728 30.870941 108.812432
F 49.371211 19.286662 91.519249
F 31.651823 24.451076 87.679607
F 31.651823 32.172467 87.679607
F 40.566917 24.451145 87.773017
F 40.566917 32.172536 87.773017
F 49.402358 24.469534 87.880669
F 49.402358 32.190925 87.880669
F 33.842567 30.885569 91.342649
F 33.842567 23.164178 91.342649
F 42.756329 30.885161 91.436289
F 42.756329 23.163770 91.436288
F 51.517043 30.859704 91.551668
F 51.517043 23.138313 91.551668
F 33.880674 28.311772 87.702948
F 33.880674 20.590380 87.702948
F 42.794266 28.312222 87.796614
F 42.794266 20.590831 87.796614
F 51.540556 28.340109 87.913875
F 51.540556 20.618717 87.913875
F 33.852095 28.311772 90.432724
F 33.852095 20.590380 90.432724
F 42.765866 28.312183 90.525816
F 42.765866 20.590791 90.525815
F 51.526082 28.338711 90.606803
F 51.526082 20.617319 90.606803
F 33.813972 30.885569 94.072425
F 33.813972 23.164178 94.072425
F 42.727912 30.885201 94.165547
F 42.727912 23.163810 94.165547
F 51.502428 30.861120 94.247938
F 51.502428 23.139729 94.247938
F 27.089305 24.451076 97.642102
F 27.089305 32.172467 97.642102
F 36.004714 24.451077 97.735467
F 36.004714 32.172468 97.735467
F 44.914262 24.452518 97.827920
F 44.914262 32.173909 97.827920
F 27.051180 27.024874 101.281802
F 27.051180 34.746265 101.281803
F 27.051179 19.303481 101.281803
F 35.966589 27.024874 101.375168
F 35.966589 34.746265 101.375168
F 35.966589 19.303481 101.375168
F 44.876854 27.023608 101.467744
F 44.876854 34.744999 101.467744
F 44.876854 19.302216 101.467744
F 27.079774 27.024874 98.552027
F 27.079774 34.746265 98.552027
F 27.079774 19.303481 98.552027
F 35.995184 27.024874 98.645393
F 35.995184 34.746265 98.645393
F 35.995184 19.303481 98.645393
F 44.904668 27.023419 98.739771
F 44.904668 34.744811 98.739771
F 44.904668 19.302027 98.739771
F 27.117884 24.451076 94.912326
F 27.117884 32.172467 94.912326
F 36.033292 24.451077 95.005692
F 36.033293 32.172468 95.005692
F 44.942047 24.452708 95.100182
F 44.942047 32.174099 95.100182
F 29.308629 30.885569 98.575368
F 29.308629 23.164178 98.575368
F 38.224010 30.885563 98.668738
F 38.224010 23.164172 98.668738
F 47.118442 30.880407 98.765820
F 47.118442 23.159016 98.765820
F 29.346736 28.311772 94.935667
F 29.346736 20.590380 94.935667
F 38.262112 28.311779 95.029037
F 38.262112 20.590387 95.029038
F 47.154049 28.317549 95.126508
F 47.154049 20.596157 95.126508
F 29.318156 28.311772 97.665443
F 29.318156 20.590380 97.665443
F 38.233538 28.311778 97.758804
F 38.233538 20.590386 97.758804
F 47.128304 28.316666 97.849233
F 47.128304 20.595275 97.849234
F 29.280034 30.885569 101.305144
F 29.280034 23.164178 101.305144
F 38.195419 30.885564 101.398506
F 38.195419 23.164173 101.398506
F 47.092656 30.881278 101.489352
F 47.092656 23.159887 101.489352
F 31.547011 24.451076 97.688784
F 31.547011 32.172467 97.688785
F 40.462197 24.451126 97.782116
F 40.462197 32.172517 97.782116
F 49.319169 24.464106 97.868920
F 49.319169 32.185497 97.868920
F 31.508885 27.024874 101.328485
F 31.508885 34.746265 101.328485
F 31.508885 19.303481 101.328485
F 40.424101 27.024831 101.421822
F 40.424101 34.746222 101.421822
F 40.424101 19.303439 101.421822
F 49.287866 27.013411 101.509628
F 42.576104 23.163975 108.724466
F 49.287866 19.292018 101.509629
F 31.537480 27.024874 98.598710
F 31.537480 34.746265 98.598710
F 31.537480 19.303481 98.598709
F 40.452667 27.024825 98.692108
F 40.452667 34.746216 98.692107
F 40.452667 19.303432 98.692107
F 49.308873 27.011277 98.796440
F 42.576104 30.885366 108.724466
F 49.308873 19.289885 98.796440
F 31.575590 24.451076 94.959009
F 31.575590 32.172467 94.959009
F 40.490746 24.451132 95.052411
F 40.490746 32.172523 95.052411
F 49.340044 24.466275 95.157839
F 49.340044 32.187666 95.157839
F 33.766335 30.885569 98.622051
F 33.766335 23.164178 98.622051
F 42.680433 30.885245 98.715637
F 42.680433 23.163854 98.715637
F 51.469955 30.864590 98.827339
F 51.469955 23.143199 98.827339
F 33.804441 28.311772 94.982350
F 33.804441 20.590380 94.982350
F 42.718372 28.312137 95.075963
F 42.718372 20.590746 95.075962
F 51.493498 28.335186 95.189491
F 51.493498 20.613795 95.189491
F 33.775862 28.311772 97.712126
F 33.775862 20.590380 97.712126
F 42.689972 28.312097 97.805278
F 42.689972 20.590706 97.805277
F 51.478779 28.333748 97.889064
F 51.478779 20.612357 97.889064
F 33.737739 30.885569 101.351827
F 33.737739 23.164178 101.351827
F 42.652014 30.885285 101.445008
F 42.652014 23.163894 101.445008
F 51.455108 30.866051 101.530186
F 51.455108 23.144660 101.530186
F 27.013072 24.451076 104.921504
F 27.013072 32.172467 104.921504
F 35.928483 24.451076 105.014869
F 35.928483 32.172468 105.014869
F 44.839456 24.452168 105.107567
F 44.839456 32.173559 105.107567
F 26.974947 27.024874 108.561205
F 26.974947 34.746265 108.561205
F 26.974947 19.303481 108.561205
F 35.890357 27.024874 108.654570
F 35.890357 34.746265 108.654570
F 35.890357 19.303481 108.654570
F 44.802028 27.023954 108.747387
F 44.802028 34.745345 108.747387
F 44.802028 19.302561 108.747387
F 27.003542 27.024874 105.831429
F 27.003542 34.746266 105.831429
F 27.003542 19.303481 105.831429
F 35.918952 27.024874 105.924795
F 35.918952 34.746265 105.924795
F 35.918952 19.303481 105.924795
F 44.829876 27.023769 106.018952
F 44.829876 34.745161 106.018951
F 44.829876 19.302377 106.018951
F 27.041652 24.451076 102.191728
F 27.041652 32.172467 102.191728
F 35.957061 24.451077 102.285094
F 35.957061 32.172468 102.285094
F 44.867270 24.452355 102.379361
F 44.867270 32.173745 102.379361
F 29.232396 30.885569 105.854771
F 29.232396 23.164178 105.854771
F 38.147786 30.885565 105.948139
F 38.147786 23.164174 105.948139
F 47.047169 30.881617 106.044450
F 47.047169 23.160226 106.044451
F 29.270503 28.311772 102.215069
F 29.270503 20.590380 102.215069
F 38.185888 28.311777 102.308438
F 38.185888 20.590385 102.308438
F 47.082806 28.316325 102.405134
F 47.082806 20.594934 102.405133
F 29.241924 28.311772 104.944845
F 29.241924 20.590380 104.944845
F 38.157314 28.311776 105.038207
F 38.157314 20.590384 105.038207
F 47.057002 28.315467 105.129464
F 47.057002 20.594076 105.129464
F 29.203801 30.885569 108.584546
F 29.203801 23.164178 108.584546
F 38.119195 30.885565 108.677909
F 38.119195 23.164174 108.677909
F 47.021310 30.882461 108.769568
F 47.021310 23.161070 108.769568
F 31.470779 24.451076 104.968186
F 31.470779 32.172467 104.968186
F 40.386023 24.451113 105.061527
F 40.386023 32.172504 105.061527
F 49.256551 24.460990 105.150322
F 49.256551 32.182381 105.150322
F 31.432653 27.024874 108.607887
F 31.432653 34.746265 108.607888
F 31.432653 19.303481 108.607888
F 40.347925 27.024843 108.701233
F 40.347925 34.746235 108.701233
F 40.347925 19.303451 108.701233
F 49.225180 27.016491 108.791000
F 33.661507 23.164178 108.631229
F 49.225180 19.295098 108.791001
F 31.461248 27.024874 105.878112
F 31.461248 34.746265 105.878112
F 31.461248 19.303481 105.878112
F 40.376493 27.024838 105.971502
F 40.376493 34.746229 105.971502
F 40.376493 19.303445 105.971502
F 49.246438 27.014427 106.073675
F 33.661507 30.885569 108.631229
F 49.246438 19.293034 106.073675
F 31.499358 24.451076 102.238411
F 31.499358 32.172467 102.238411
F 40.414573 24.451119 102.331804
F 40.414573 32.172510 102.331804
F 49.277666 24.463089 102.435052
F 49.277666 32.184480 102.435052
F 33.690102 30.885569 105.901453
F 33.690102 23.164178 105.901453
F 42.604528 30.885327 105.994987
F 42.604528 23.163936 105.994987
F 51.422795 30.869432 106.103096
F 51.422795 23.148041 106.103096
F 33.728209 28.311772 102.261752
F 33.728209 20.590380 102.261752
F 42.642473 28.312054 102.355312
F 42.642473 20.590663 102.355311
F 51.446377 28.330326 102.465208
F 51.446377 20.608934 102.465208
F 33.699630 28.311772 104.991528
F 33.699630 20.590380 104.991528
F 42.614068 28.312014 105.084737
F 42.614068 20.590623 105.084737
F 51.431434 28.328841 105.171308
F 51.431434 20.607449 105.171308
F 49.350434 34.731651 94.228196
F 49.246438 34.735818 106.073675
F 49.225180 34.737882 108.791001
F 49.308873 34.732669 98.796440
F 49.287866 34.734802 101.509629
F 49.371211 34.729446 91.519249
F 26.936840 24.451076 112.200906
F 26.936840 32.172467 112.200906
F 35.852251 24.451076 112.294272
F 35.852251 32.172467 112.294272
F 44.764605 24.451828 112.387205
F 44.764605 32.173219 112.387205
F 26.898714 27.024874 115.840603
F 26.898715 34.746265 115.840604
F 26.898714 19.303481 115.840604
F 35.814125 27.024874 115.933969
F 35.814125 34.746265 115.933969
F 35.814125 19.303481 115.933969
F 44.727149 27.024287 116.027015
F 44.727149 34.745678 116.027015
F 44.727149 19.302894 116.027015
F 26.927309 27.024874 113.110831
F 26.927309 34.746265 113.110831
F 26.927309 19.303481 113.110831
F 35.842720 27.024874 113.204197
F 35.842720 34.746265 113.204197
F 35.842720 19.303481 113.204197
F 44.755040 27.024110 113.298136
F 44.755039 34.745501 113.298136
F 44.755040 19.302717 113.298136
F 26.965419 24.451076 109.471131
F 26.965419 32.172467 109.471131
F 35.880829 24.451076 109.564496
F 35.880829 32.172467 109.564496
F 44.792458 24.452009 109.658544
F 44.792458 32.173400 109.658543
F 29.156164 30.885569 113.134173
F 29.156164 23.164178 113.134173
F 38.071561 30.885566 113.227540
F 38.071561 23.164175 113.227540
F 46.975794 30.882793 113.323095
F 46.975794 23.161402 113.323095
F 29.194271 28.311772 109.494472
F 29.194271 20.590380 109.494472
F 38.109664 28.311775 109.587840
F 38.109664 20.590384 109.587840
F 47.011489 28.315131 109.683771
F 47.011489 20.593739 109.683771
F 29.165691 28.311772 112.224247
F 29.165691 20.590380 112.224248
F 38.081089 28.311774 112.317611
F 38.081089 20.590383 112.317611
F 46.985599 28.314302 112.409663
F 46.985599 20.592910 112.409663
F 29.127569 30.885569 115.863945
F 29.127569 23.164178 115.863945
F 38.042970 30.885567 115.957309
F 38.042970 23.164176 115.957309
F 46.949837 30.883606 116.049745
F 46.949837 23.162215 116.049745
F 31.394546 24.451076 112.247589
F 31.394546 32.172467 112.247589
F 40.309846 24.451101 112.340938
F 40.309846 32.172492 112.340939
F 49.193775 24.457947 112.431664
F 49.193775 32.179338 112.431663
F 31.356420 27.024874 115.887286
F 31.356420 34.746265 115.887286
F 31.356420 19.303481 115.887286
F 40.271746 27.024855 115.980640
F 40.271746 34.746247 115.980640
F 40.271746 19.303463 115.980640
F 49.162293 27.019496 116.072308
F 26.982308 19.037950 130.154255
F 49.162293 19.298103 116.072308
F 31.385015 27.024874 113.157514
F 31.385015 34.746265 113.157514
F 31.385015 19.303481 113.157514
F 40.300316 27.024850 113.250896
F 40.300316 34.746241 113.250896
F 40.300316 19.303457 113.250896
F 49.183830 27.017501 113.350953
F 26.982308 34.480734 130.154255
F 49.183830 19.296109 113.350953
F 31.423125 24.451076 109.517813
F 31.423125 32.172467 109.517813
F 40.338398 24.451106 109.611199
F 40.338398 32.172497 109.611199
F 49.215154 24.459976 109.712309
F 49.215154 32.181367 109.712309
F 33.613870 30.885569 113.180856
F 33.613870 23.164178 113.180856
F 42.528609 30.885404 113.274340
F 42.528609 23.164013 113.274339
F 51.375528 30.874252 113.378915
F 51.375528 23.152861 113.378915
F 33.651976 28.311772 109.541155
F 33.651976 20.590380 109.541155
F 42.566561 28.311975 109.634663
F 42.566561 20.590583 109.634663
F 51.399169 28.325497 109.740999
F 51.399169 20.604105 109.740999
F 33.623397 28.311772 112.270930
F 33.623397 20.590380 112.270931
F 42.538150 28.311936 112.364194
F 42.538149 20.590544 112.364195
F 51.384009 28.323964 112.453562
F 51.384009 20.602572 112.453562
F 33.585275 30.885569 115.910628
F 33.585275 23.164178 115.910628
F 42.500176 30.885442 116.003917
F 42.500176 23.164051 116.003917
F 51.360243 30.875807 116.094695
F 51.360243 23.154416 116.094695
F 26.860611 24.451074 119.479980
F 26.860611 32.172465 119.479980
F 35.776023 24.451074 119.573345
F 35.776023 32.172465 119.573345
F 44.689693 24.451501 119.666497
F 44.689693 32.172892 119.666497
F 26.822810 27.024417 123.111013
F 26.822810 34.745809 123.111013
F 26.822810 19.303025 123.111013
F 35.738221 27.024417 123.204379
F 35.738221 34.745809 123.204379
F 35.738221 19.303024 123.204379
F 44.652376 27.024073 123.297484
F 44.652376 34.745464 123.297485
F 44.652376 19.302680 123.297485
F 26.851108 27.024865 120.387601
F 26.851108 34.746256 120.387602
F 26.851108 19.303472 120.387601
F 35.766520 27.024865 120.480967
F 35.766520 34.746256 120.480967
F 35.766520 19.303472 120.480967
F 44.680155 27.024418 120.574667
F 44.680155 34.745809 120.574667
F 44.680155 19.303025 120.574667
F 26.889187 24.451076 116.750480
F 26.889187 32.172467 116.750480
F 35.804598 24.451076 116.843846
F 35.804598 32.172467 116.843846
F 44.717592 24.451675 116.937678
F 44.717592 32.173066 116.937678
F 29.079963 30.885560 120.410943
F 29.079963 23.164169 120.410943
F 37.995368 30.885558 120.504309
F 37.995368 23.164167 120.504309
F 46.904309 30.883939 120.599097
F 46.904309 23.162548 120.599097
F 29.118039 28.311771 116.773821
F 29.118039 20.590380 116.773821
F 38.033440 28.311774 116.867188
F 38.033440 20.590382 116.867188
F 46.940043 28.313975 116.962371
F 46.940043 20.592583 116.962371
F 29.089463 28.311770 119.503321
F 29.089463 20.590378 119.503321
F 38.004868 28.311771 119.596685
F 38.004868 20.590380 119.596686
F 46.914045 28.313177 119.689503
F 46.914045 20.591785 119.689504
F 29.051664 30.885113 123.134355
F 29.051664 23.163722 123.134355
F 37.967072 30.885112 123.227719
F 37.967072 23.163721 123.227719
F 46.878742 30.884496 123.320885
F 46.878742 23.163105 123.320885
F 31.318318 24.451074 119.526662
F 31.318318 32.172465 119.526662
F 40.233668 24.451088 119.620019
F 40.233668 32.172479 119.620019
F 49.130832 24.454944 119.712689
F 49.130832 32.176335 119.712689
F 31.280516 27.024417 123.157696
F 31.280516 34.745809 123.157696
F 31.280516 19.303025 123.157696
F 40.195887 27.024408 123.251056
F 40.195887 34.745800 123.251056
F 40.195887 19.303016 123.251056
F 49.100849 27.022248 123.345742
F 26.982309 26.759343 130.154255
F 49.100849 19.300855 123.345742
F 31.308814 27.024865 120.434284
F 31.308814 34.746256 120.434284
F 31.308814 19.303472 120.434284
F 40.224166 27.024852 120.527659
F 40.224166 34.746243 120.527659
F 40.224166 19.303459 120.527659
F 49.121065 27.020495 120.625811
F 51.585704 22.873628 130.496752
F 49.121065 19.299102 120.625811
F 31.346893 24.451076 116.797163
F 31.346893 32.172467 116.797163
F 40.262220 24.451094 116.890541
F 40.262220 32.172485 116.890541
F 49.152433 24.456938 116.989566
F 49.152433 32.178329 116.989566
F 33.537669 30.885560 120.457626
F 33.537669 23.164169 120.457626
F 42.452700 30.885466 120.551061
F 42.452700 23.164075 120.551061
F 51.328483 30.879215 120.653096
F 51.328482 23.157824 120.653096
F 33.575744 28.311772 116.820504
F 33.575745 20.590380 116.820504
F 42.490633 28.311899 116.913964
F 42.490633 20.590508 116.913964
F 51.351834 28.320687 117.016813
F 51.351834 20.599295 117.016813
F 33.547169 28.311770 119.550003
F 33.547169 20.590378 119.550004
F 42.462213 28.311861 119.643317
F 42.462213 20.590470 119.643317
F 51.336570 28.319125 119.735667
F 51.336570 20.597733 119.735668
F 33.509370 30.885113 123.181037
F 33.509370 23.163721 123.181037
F 42.424546 30.885050 123.274367
F 42.424546 23.163659 123.274367
F 51.316847 30.881532 123.371258
F 51.316847 23.160141 123.371258
F 26.798060 24.428409 126.689743
F 26.798060 32.149800 126.689743
F 35.713473 24.428409 126.783109
F 35.713472 32.149800 126.783109
F 44.627578 24.429068 126.875965
F 44.627578 32.150459 126.875965
F 35.897720 26.759343 130.247621
F 35.897719 34.480734 130.247621
F 35.897719 19.037950 130.247621
F 44.812850 26.760163 130.341038
F 44.812849 34.481553 130.341038
F 44.812849 19.038770 130.341038
F 26.793737 26.996503 127.508056
F 51.585704 30.595018 130.496752
F 26.793737 19.275110 127.508056
F 35.709149 26.996503 127.601422
F 42.584301 22.898646 130.317672
F 35.709149 19.275110 127.601422
F 44.623517 26.996232 127.695070
F 42.584301 30.620037 130.317672
F 44.623517 19.274840 127.695070
F 26.813841 24.450135 123.992773
F 26.813841 32.171526 123.992774
F 35.729252 24.450135 124.086139
F 35.729252 32.171526 124.086139
F 44.643503 24.450449 124.179657
F 44.643503 32.171840 124.179657
F 29.022591 30.857198 127.531398
F 29.022591 23.135807 127.531398
F 37.937999 30.857197 127.624764
F 37.937999 23.135806 127.624764
F 46.849672 30.857392 127.717478
F 46.849672 23.136001 127.717479
F 29.042692 28.310830 124.016115
F 29.042692 20.589439 124.016115
F 37.958099 28.310831 124.109481
F 37.958099 20.589440 124.109481
F 46.869058 28.312077 124.202541
F 46.869058 20.590685 124.202541
F 29.026912 28.289105 126.713085
F 29.026912 20.567713 126.713085
F 37.942323 28.289105 126.806450
F 37.942323 20.567713 126.806450
F 46.852887 28.291105 126.897696
F 46.852887 20.569714 126.897696
F 29.211164 30.620039 130.177597
F 29.211164 22.898648 130.177596
F 38.126576 30.620039 130.270962
F 38.126577 22.898649 130.270962
F 47.040398 30.624966 130.363838
F 47.040399 22.903575 130.363838
F 31.255766 24.428409 126.736426
F 31.255766 32.149800 126.736426
F 40.171138 24.428416 126.829787
F 40.171138 32.149807 126.829787
F 49.086940 24.425519 126.932822
F 49.086940 32.146910 126.932822
F 31.440015 26.759343 130.200937
F 31.440014 34.480734 130.200938
F 31.440014 19.037950 130.200938
F 40.355431 26.759346 130.294303
F 40.355430 34.480737 130.294303
F 40.355431 19.037953 130.294303
F 49.294852 26.767404 130.388741
F 49.294851 34.488795 130.388741
F 49.294851 19.046012 130.388741
F 31.251443 26.996503 127.554739
F 33.668870 22.898648 130.224279
F 31.251443 19.275110 127.554739
F 40.166824 26.996491 127.648112
F 33.668870 30.620040 130.224279
F 40.166823 19.275098 127.648112
F 49.075245 26.998828 127.738313
F 51.311744 20.581309 126.963916
F 49.075245 19.277435 127.738313
F 31.271546 24.450135 124.039456
F 31.271546 32.171526 124.039456
F 40.186920 24.450143 124.132828
F 40.186920 32.171534 124.132828
F 49.091566 24.451986 124.232827
F 49.091566 32.173377 124.232827
F 33.480298 30.857198 127.578081
F 33.480298 23.135807 127.578080
F 42.395506 30.857143 127.671483
F 42.395506 23.135752 127.671483
F 51.300479 30.861995 127.836679
F 51.300479 23.140604 127.836678
F 33.500398 28.310830 124.062798
F 33.500398 20.589439 124.062798
F 42.415558 28.310890 124.156220
F 42.415558 20.589499 124.156220
F 51.309048 28.314925 124.262525
F 51.309048 20.593534 124.262525
F 33.484618 28.289105 126.759767
F 33.484618 20.567713 126.759768
F 42.399829 28.289101 126.853140
F 42.399829 20.567710 126.853141
F 51.311744 28.302701 126.963916
F 49.075245 34.720219 127.738313
F 40.166823 34.717882 127.648112
F 31.251443 34.717894 127.554739
F 49.162293 34.740887 116.072308
F 49.183830 34.738893 113.350953
F 49.100849 34.743639 123.345742
F 49.121065 34.741886 120.625810
F 26.793737 34.717894 127.508056
F 35.709149 34.717894 127.601422
F 44.623517 34.717624 127.695070
F 28.061436 47.643627 3.171452
F 28.061436 39.922234 3.171452
F 36.976879 47.643621 3.264822
F 36.976879 39.922228 3.264822
F 45.915521 47.637854 3.364522
F 45.915521 39.916460 3.364522
F 28.041316 50.189994 6.686735
F 28.041316 42.468602 6.686735
F 36.956751 50.189999 6.780104
F 36.956751 42.468606 6.780103
F 45.892795 50.195366 6.877345
F 45.892795 42.473974 6.877345
F 28.057113 50.211720 3.989765
F 28.057113 42.490328 3.989765
F 36.972556 50.211726 4.083127
F 36.972556 42.490334 4.083127
F 45.908995 50.216192 4.174243
F 45.908995 42.494800 4.174243
F 27.872845 47.880785 0.525254
F 27.872846 40.159392 0.525254
F 36.788256 47.880784 0.618620
F 36.788257 40.159391 0.618620
F 45.702156 47.883032 0.716005
F 45.702156 40.161639 0.716004
F 30.285968 38.629630 4.013106
F 30.285968 46.351025 4.013106
F 39.201614 38.629681 4.106441
F 39.201614 46.351076 4.106442
F 48.183878 38.640489 4.193464
F 48.183878 46.361883 4.193464
F 30.101696 51.741479 0.548596
F 30.101696 36.298693 0.548596
F 30.101697 44.020088 0.548596
F 39.017107 51.741477 0.641969
F 39.017107 36.298690 0.641968
F 39.017108 44.020085 0.641968
F 47.927228 51.746428 0.739311
F 47.927229 36.303642 0.739311
F 47.927229 44.025037 0.739311
F 30.290288 51.504323 3.194794
F 30.290288 36.061536 3.194794
F 30.290288 43.782931 3.194794
F 39.205926 51.504272 3.288195
F 39.205926 36.061486 3.288195
F 39.205926 43.782881 3.288195
F 48.174950 51.500648 3.387380
F 48.174949 36.057862 3.387380
F 48.174949 43.779257 3.387380
F 30.270170 38.607904 6.710076
F 30.270170 46.329299 6.710076
F 39.185770 38.607946 6.803471
F 39.185770 46.329340 6.803471
F 48.158318 38.614600 6.899910
F 48.158318 46.335994 6.899910
F 32.519143 47.643627 3.218135
F 32.519143 39.922234 3.218135
F 41.435908 47.643316 3.311728
F 41.435908 39.921923 3.311728
F 50.504791 47.616587 3.375276
F 50.504791 39.895194 3.375276
F 32.499022 50.189994 6.733418
F 32.499022 42.468602 6.733418
F 41.415524 50.190239 6.826955
F 41.415524 42.468846 6.826955
F 50.470589 50.218636 6.918150
F 50.470589 42.497244 6.918150
F 32.514819 50.211720 4.036448
F 32.514819 42.490328 4.036448
F 41.431484 50.211990 4.129655
F 41.431484 42.490598 4.129655
F 50.502727 50.244686 4.167078
F 50.502727 42.523293 4.167078
F 32.330550 47.880784 0.571937
F 32.330550 40.159391 0.571937
F 41.245969 47.880770 0.665357
F 41.245970 40.159377 0.665357
F 49.938319 47.735553 0.725683
F 49.938320 40.014160 0.725683
F 34.743677 38.629631 4.059789
F 34.743677 46.351025 4.059789
F 43.665284 38.631045 4.152290
F 43.665284 46.352439 4.152290
F 34.559399 51.741478 0.595279
F 34.559400 36.298692 0.595278
F 34.559400 44.020087 0.595278
F 43.474738 51.741602 0.689202
F 43.474739 36.298816 0.689202
F 43.474739 44.020210 0.689202
F 34.747997 51.504322 3.241477
F 34.747997 36.061536 3.241477
F 34.747997 43.782931 3.241476
F 43.669203 51.502737 3.336208
F 43.669203 36.059951 3.336208
F 43.669203 43.781346 3.336208
F 34.727878 38.607904 6.756759
F 34.727878 46.329299 6.756759
F 43.648665 38.609333 6.851092
F 43.648665 46.330728 6.851092
F 28.004063 47.615264 10.291907
F 28.004063 39.893871 10.291907
F 36.919499 47.615260 10.385276
F 36.919499 39.893867 10.385276
F 45.856806 47.609636 10.482657
F 45.856806 39.888243 10.482658
F 27.965969 50.189053 13.929028
F 27.965969 42.467660 13.929028
F 36.881403 50.189057 14.022397
F 36.881403 42.467665 14.022397
F 45.819833 50.194939 14.120034
F 45.819833 42.473547 14.120034
F 27.994560 50.189055 11.199529
F 27.994560 42.467662 11.199529
F 36.909996 50.189059 11.292891
F 36.909996 42.467667 11.292891
F 45.847544 50.194533 11.382899
F 45.847544 42.473140 11.382899
F 28.032346 47.615712 7.568495
F 28.032346 39.894318 7.568495
F 36.947782 47.615707 7.661857
F 36.947782 39.894314 7.661857
F 45.884373 47.610411 7.751703
F 45.884373 39.889017 7.751703
F 30.223415 38.606965 11.222870
F 30.223415 46.328359 11.222870
F 39.139013 38.607005 11.316210
F 39.139013 46.328400 11.316210
F 48.114364 38.613776 11.407282
F 48.114364 46.335171 11.407282
F 30.261198 51.476407 7.591836
F 30.261198 36.033621 7.591836
F 30.261198 43.755016 7.591836
F 39.176793 51.476366 7.685175
F 39.176793 36.033579 7.685174
F 39.176793 43.754974 7.685174
F 48.149018 51.470302 7.774518
F 48.149018 36.027516 7.774518
F 48.149018 43.748911 7.774518
F 30.232915 51.475960 10.315248
F 30.232915 36.033173 10.315248
F 30.232915 43.754568 10.315248
F 39.148516 51.475919 10.408643
F 39.148516 36.033133 10.408643
F 39.148516 43.754528 10.408643
F 48.124942 51.468700 10.508142
F 48.124942 36.025914 10.508143
F 48.124942 43.747309 10.508143
F 30.194823 38.606963 13.952370
F 30.194823 46.328357 13.952370
F 39.110422 38.607002 14.045764
F 39.110422 46.328397 14.045764
F 48.091957 38.615886 14.147156
F 48.091957 46.337281 14.147156
F 32.461770 47.615264 10.338590
F 32.461770 39.893871 10.338590
F 41.378313 47.615010 10.432135
F 41.378314 39.893617 10.432135
F 50.443152 47.586821 10.543585
F 50.443151 39.865428 10.543585
F 32.423675 50.189053 13.975711
F 32.423675 42.467660 13.975711
F 41.340246 50.189315 14.069261
F 41.340246 42.467922 14.069261
F 50.418628 50.218914 14.183213
F 50.418627 42.497521 14.183213
F 32.452267 50.189055 11.246212
F 32.452267 42.467662 11.246211
F 41.368835 50.189316 11.339415
F 41.368835 42.467924 11.339415
F 50.438338 50.218548 11.416644
F 50.438337 42.497155 11.416644
F 32.490052 47.615712 7.615178
F 32.490052 39.894318 7.615177
F 41.406587 47.615458 7.708375
F 41.406587 39.894064 7.708375
F 50.464692 47.588106 7.781120
F 50.464691 39.866713 7.781120
F 34.681123 38.606965 11.269553
F 34.681123 46.328359 11.269553
F 43.602052 38.608399 11.362019
F 43.602052 46.329793 11.362020
F 34.718906 51.476407 7.638519
F 34.718906 36.033621 7.638519
F 34.718906 43.755015 7.638519
F 43.639572 51.475032 7.730997
F 43.639572 36.032246 7.730997
F 43.639572 43.753641 7.730997
F 34.690623 51.475959 10.361931
F 34.690623 36.033173 10.361931
F 34.690623 43.754568 10.361931
F 43.611644 51.474488 10.456327
F 43.611644 36.031702 10.456327
F 43.611644 43.753097 10.456327
F 34.652531 38.606963 13.999053
F 34.652531 46.328357 13.999053
F 43.573782 38.608467 14.093471
F 43.573781 46.329862 14.093471
F 27.927862 47.615255 17.568677
F 27.927862 39.893862 17.568677
F 36.843296 47.615251 17.662045
F 36.843296 39.893858 17.662046
F 45.782885 47.609088 17.759656
F 45.782885 39.887695 17.759656
F 27.889737 50.189053 21.208378
F 27.889737 42.467660 21.208378
F 36.805167 50.189056 21.301746
F 36.805167 42.467664 21.301746
F 45.744375 50.195057 21.398982
F 45.744375 42.473664 21.398982
F 27.918332 50.189053 18.478602
F 27.918332 42.467660 18.478602
F 36.833766 50.189057 18.571965
F 36.833766 42.467664 18.571965
F 45.773768 50.195147 18.661326
F 45.773768 42.473754 18.661326
F 27.956442 47.615255 14.838905
F 27.956442 39.893862 14.838905
F 36.871877 47.615251 14.932268
F 36.871877 39.893858 14.932267
F 45.810639 47.609491 15.021978
F 45.810639 39.888098 15.021978
F 30.147186 38.606963 18.501944
F 30.147186 46.328357 18.501944
F 39.062776 38.607000 18.595285
F 39.062776 46.328394 18.595285
F 48.049881 38.617695 18.683004
F 48.049881 46.339089 18.683005
F 30.185293 51.475950 14.862246
F 30.185293 36.033164 14.862246
F 30.185293 43.754559 14.862246
F 39.100891 51.475910 14.955586
F 39.100891 36.033124 14.955586
F 39.100891 43.754519 14.955586
F 48.081319 51.467493 15.045752
F 48.081319 36.024707 15.045752
F 48.081319 43.746102 15.045752
F 30.156714 51.475950 17.592019
F 30.156714 36.033164 17.592019
F 30.156714 43.754559 17.592019
F 39.072303 51.475914 17.685409
F 39.072303 36.033127 17.685409
F 39.072303 43.754522 17.685410
F 48.060705 51.464573 17.788372
F 48.060705 36.021786 17.788373
F 48.060705 43.743181 17.788373
F 30.118591 38.606963 21.231720
F 30.118591 46.328357 21.231719
F 39.034160 38.606995 21.325107
F 39.034160 46.328389 21.325107
F 48.026015 38.620402 21.428294
F 48.026016 46.341797 21.428294
F 32.385569 47.615255 17.615360
F 32.385569 39.893862 17.615360
F 41.302119 47.614998 17.708901
F 41.302119 39.893605 17.708901
F 50.395453 47.583256 17.824418
F 50.395452 39.861863 17.824418
F 32.347443 50.189053 21.255061
F 32.347443 42.467660 21.255061
F 41.263890 50.189284 21.348577
F 41.263890 42.467892 21.348577
F 50.369568 50.222877 21.464925
F 50.369568 42.501484 21.464925
F 32.376038 50.189053 18.525285
F 32.376038 42.467660 18.525285
F 41.292607 50.189316 18.618478
F 41.292607 42.467923 18.618478
F 50.391093 50.222216 18.693143
F 50.391093 42.500824 18.693143
F 32.414148 47.615255 14.885588
F 32.414148 39.893862 14.885587
F 41.330741 47.614986 14.978782
F 41.330741 39.893593 14.978782
F 50.414194 47.584235 15.055363
F 50.414194 39.862842 15.055363
F 34.604895 38.606963 18.548626
F 34.604895 46.328357 18.548626
F 43.526185 38.608441 18.641012
F 43.526185 46.329836 18.641012
F 34.643001 51.475950 14.908929
F 34.643001 36.033164 14.908929
F 34.643001 43.754559 14.908929
F 43.564162 51.474472 15.001348
F 43.564162 36.031686 15.001348
F 43.564162 43.753081 15.001347
F 34.614422 51.475950 17.638701
F 34.614422 36.033164 17.638702
F 34.614422 43.754559 17.638701
F 43.535783 51.474460 17.733077
F 43.535783 36.031674 17.733077
F 43.535783 43.753069 17.733077
F 34.576299 38.606963 21.278402
F 34.576299 46.328357 21.278402
F 43.497342 38.608337 21.372656
F 43.497342 46.329731 21.372656
F 53.366717 47.588881 3.254818
F 53.366717 39.867488 3.254818
F 53.357870 50.215579 6.926536
F 53.357870 42.494187 6.926536
F 53.373295 50.211679 4.161127
F 53.373295 42.490286 4.161127
F 53.323833 39.863072 15.080359
F 53.323833 47.584466 15.080359
F 53.341900 47.586553 10.567888
F 53.341900 39.865160 10.567888
F 53.327931 50.219165 14.208287
F 53.327932 42.497773 14.208287
F 53.337925 50.218338 11.441573
F 53.337925 42.496945 11.441573
F 53.352487 47.587125 7.803170
F 53.352487 39.865732 7.803169
F 53.313007 47.583017 17.849454
F 53.313008 39.861624 17.849454
F 53.300762 50.223084 21.489946
F 53.300762 42.501692 21.489946
F 53.308836 50.221985 18.718099
F 53.308837 42.500592 18.718099
F 50.470589 34.775849 6.918150
F 50.502727 34.801898 4.167078
F 53.308837 34.779197 18.718099
F 50.418627 34.776126 14.183213
F 50.438337 34.775760 11.416644
F 45.744375 34.752269 21.398982
F 50.391093 34.779429 18.693143
F 53.357870 34.772791 6.926536
F 53.373295 34.768891 4.161127
F 53.327932 34.776377 14.208287
F 53.337925 34.775550 11.441573
F 28.041316 34.747207 6.686735
F 36.956751 34.747211 6.780103
F 45.892795 34.752579 6.877345
F 28.057113 34.768933 3.989765
F 36.972556 34.768939 4.083127
F 45.908995 34.773405 4.174243
F 32.499022 34.747207 6.733418
F 41.415524 34.747451 6.826955
F 32.514820 34.768933 4.036448
F 41.431484 34.769203 4.129655
F 36.881403 34.746270 14.022397
F 45.819833 34.752152 14.120034
F 36.909996 34.746272 11.292891
F 45.847544 34.751745 11.382899
F 41.340246 34.746527 14.069261
F 41.368835 34.746529 11.339415
F 53.300762 34.780296 21.489946
F 36.805167 34.746269 21.301746
F 36.833766 34.746270 18.571965
F 45.773768 34.752359 18.661326
F 41.263890 34.746497 21.348577
F 50.369568 34.780089 21.464925
F 41.292607 34.746528 18.618478
F 27.851630 47.615255 24.848080
F 27.851630 39.893862 24.848080
F 36.767058 47.615252 24.941447
F 36.767058 39.893859 24.941447
F 45.703440 47.610141 25.037811
F 45.703440 39.888748 25.037812
F 27.813505 50.189053 28.487780
F 27.813505 42.467660 28.487781
F 36.728928 50.189055 28.581147
F 36.728928 42.467663 28.581148
F 45.659375 50.192501 28.676335
F 45.659375 42.471109 28.676335
F 27.842099 50.189053 25.758005
F 27.842099 42.467660 25.758005
F 36.757527 50.189056 25.851369
F 36.757527 42.467663 25.851369
F 45.694465 50.194363 25.940958
F 45.694465 42.472971 25.940958
F 27.880209 47.615255 22.118304
F 27.880209 39.893862 22.118304
F 36.795640 47.615252 22.211667
F 36.795640 39.893858 22.211667
F 45.735322 47.609207 22.300874
F 45.735322 39.887813 22.300874
F 30.070954 38.606963 25.781346
F 30.070954 46.328357 25.781346
F 38.986496 38.606990 25.874693
F 38.986496 46.328385 25.874694
F 47.974963 38.620830 25.956348
F 47.974963 46.342225 25.956348
F 30.109061 51.475951 22.141645
F 30.109061 36.033164 22.141645
F 30.109061 43.754559 22.141645
F 39.024631 51.475918 22.234989
F 39.024631 36.033131 22.234989
F 39.024631 43.754526 22.234989
F 48.014931 51.463448 22.319701
F 48.014931 36.020661 22.319700
F 48.014931 43.742056 22.319700
F 30.080482 51.475950 24.871421
F 30.080482 36.033164 24.871421
F 30.080482 43.754559 24.871421
F 38.996022 51.475924 24.964804
F 38.996022 36.033137 24.964805
F 38.996022 43.754532 24.964805
F 47.987447 51.460347 25.067579
F 47.987447 36.017560 25.067579
F 47.987447 43.738956 25.067580
F 30.042359 38.606963 28.511122
F 30.042359 46.328357 28.511122
F 38.957867 38.606985 28.604503
F 38.957867 46.328379 28.604502
F 47.936914 38.621468 28.703695
F 47.936914 46.342863 28.703695
F 32.309336 47.615255 24.894762
F 32.309336 39.893862 24.894763
F 41.225589 47.615074 24.988239
F 41.225589 39.893681 24.988239
F 50.346531 47.580076 25.105326
F 50.346531 39.858683 25.105326
F 32.271210 50.189053 28.534463
F 32.271210 42.467660 28.534463
F 41.187213 50.189171 28.627897
F 41.187213 42.467778 28.627897
F 50.311848 50.218351 28.742588
F 50.311847 42.496958 28.742588
F 32.299806 50.189053 25.804688
F 32.299806 42.467660 25.804688
F 41.216066 50.189237 25.897923
F 41.216067 42.467844 25.897922
F 50.345041 50.226111 25.970017
F 50.345041 42.504718 25.970017
F 32.337915 47.615255 22.164987
F 32.337915 39.893862 22.164986
F 41.254376 47.615020 22.258192
F 41.254376 39.893627 22.258192
F 50.365049 47.580326 22.330697
F 50.365048 39.858933 22.330697
F 34.528662 38.606963 25.828029
F 34.528662 46.328357 25.828029
F 43.448791 38.608115 25.920555
F 43.448791 46.329510 25.920556
F 34.566768 51.475950 22.188328
F 34.566768 36.033164 22.188327
F 34.566768 43.754559 22.188328
F 43.487777 51.474568 22.280737
F 43.487777 36.031782 22.280737
F 43.487777 43.753177 22.280737
F 34.538189 51.475950 24.918104
F 34.538189 36.033164 24.918104
F 34.538189 43.754559 24.918104
F 43.458320 51.474823 25.012147
F 43.458320 36.032037 25.012147
F 43.458320 43.753432 25.012147
F 34.500066 38.606963 28.557805
F 34.500066 46.328357 28.557805
F 43.418700 38.607734 28.651587
F 43.418700 46.329128 28.651587
F 27.775397 47.615255 32.127481
F 27.775397 39.893862 32.127482
F 36.690819 47.615253 32.220848
F 36.690819 39.893860 32.220849
F 45.613472 47.612821 32.315623
F 45.613472 39.891427 32.315623
F 27.737272 50.189053 35.767182
F 27.737272 42.467660 35.767182
F 36.652692 50.189055 35.860549
F 36.652692 42.467662 35.860549
F 45.572498 50.191139 35.955286
F 45.572498 42.469747 35.955287
F 27.765867 50.189053 33.037407
F 27.765867 42.467660 33.037407
F 36.681289 50.189055 33.130771
F 36.681289 42.467662 33.130771
F 45.604640 50.191767 33.221973
F 45.604640 42.470374 33.221973
F 27.803977 47.615255 29.397706
F 27.803977 39.893862 29.397706
F 36.719401 47.615253 29.491070
F 36.719401 39.893859 29.491070
F 45.650436 47.611475 29.581644
F 45.650436 39.890081 29.581644
F 29.994721 38.606963 33.060748
F 29.994721 46.328357 33.060748
F 38.910206 38.606982 33.154100
F 38.910206 46.328376 33.154101
F 47.841950 38.604127 33.245437
F 47.841950 46.325522 33.245437
F 30.032828 51.475951 29.421048
F 30.032828 36.033164 29.421047
F 30.032828 43.754559 29.421047
F 38.948339 51.475928 29.514397
F 38.948339 36.033141 29.514397
F 38.948339 43.754536 29.514397
F 47.923382 51.463679 29.595839
F 47.923382 36.020893 29.595839
F 47.923382 43.742287 29.595839
F 30.004249 51.475950 32.150823
F 30.004249 36.033164 32.150823
F 30.004249 43.754559 32.150823
F 38.919733 51.475932 32.244201
F 38.919734 36.033145 32.244201
F 38.919733 43.754540 32.244202
F 47.856290 51.476108 32.333102
F 47.856289 36.033321 32.333102
F 47.856289 43.754716 32.333102
F 29.966126 38.606963 35.790524
F 29.966126 46.328357 35.790523
F 38.881598 38.606980 35.883901
F 38.881598 46.328374 35.883901
F 47.802932 38.600776 35.971310
F 47.802932 46.322171 35.971310
F 32.233104 47.615255 32.174164
F 32.233104 39.893862 32.174165
F 41.148892 47.615191 32.267566
F 41.148892 39.893797 32.267566
F 50.077585 47.622579 32.358855
F 50.077582 39.901186 32.358855
F 32.194978 50.189053 35.813865
F 32.194978 42.467660 35.813865
F 41.110661 50.189090 35.907253
F 41.110661 42.467697 35.907253
F 49.989993 50.170609 35.986911
F 49.989993 42.449216 35.986911
F 32.223573 50.189053 33.084090
F 32.223573 42.467660 33.084089
F 41.139371 50.189120 33.177402
F 41.139372 42.467727 33.177402
F 50.099615 50.188135 33.278337
F 50.099612 42.466742 33.278337
F 32.261683 47.615255 29.444389
F 32.261683 39.893862 29.444389
F 41.177692 47.615135 29.537664
F 41.177692 39.893742 29.537663
F 50.318442 47.581411 29.625923
F 50.318442 39.860018 29.625923
F 34.452429 38.606963 33.107431
F 34.452429 46.328357 33.107431
F 43.369522 38.607420 33.200435
F 43.369522 46.328815 33.200435
F 34.490535 51.475950 29.467730
F 34.490535 36.033164 29.467730
F 34.490535 43.754559 29.467730
F 43.409177 51.475151 29.560481
F 43.409177 36.032365 29.560481
F 43.409177 43.753760 29.560481
F 34.461956 51.475950 32.197506
F 34.461956 36.033164 32.197506
F 34.461956 43.754559 32.197506
F 43.379089 51.475500 32.291093
F 43.379089 36.032714 32.291093
F 43.379089 43.754109 32.291093
F 34.423833 38.606963 35.837207
F 34.423833 46.328357 35.837206
F 43.340300 38.607269 35.930741
F 43.340300 46.328664 35.930740
F 27.699165 47.615255 39.406883
F 27.699165 39.893862 39.406884
F 36.614585 47.615253 39.500250
F 36.614585 39.893860 39.500250
F 45.534526 47.613108 39.595146
F 45.534526 39.891714 39.595146
F 27.661040 50.189053 43.046584
F 27.661040 42.467660 43.046585
F 36.576460 50.189055 43.139952
F 36.576460 42.467662 43.139952
F 45.497176 50.191354 43.234995
F 45.497176 42.469962 43.234995
F 27.689634 50.189053 40.316809
F 27.689634 42.467660 40.316809
F 36.605055 50.189055 40.410174
F 36.605055 42.467662 40.410173
F 45.525209 50.191174 40.502174
F 45.525209 42.469781 40.502174
F 27.727744 47.615255 36.677108
F 27.727744 39.893862 36.677107
F 36.643164 47.615253 36.770472
F 36.643164 39.893860 36.770472
F 45.563390 47.613067 36.862243
F 45.563390 39.891673 36.862243
F 29.918489 38.606963 40.340150
F 29.918489 46.328357 40.340150
F 38.833959 38.606980 40.433505
F 38.833959 46.328374 40.433505
F 47.755359 38.600912 40.531449
F 47.755359 46.322307 40.531449
F 29.956596 51.475950 36.700449
F 29.956596 36.033164 36.700449
F 29.956596 43.754559 36.700449
F 38.872067 51.475933 36.793803
F 38.872067 36.033147 36.793803
F 38.872067 43.754542 36.793803
F 47.791403 51.483163 36.891302
F 47.791403 36.040377 36.891302
F 47.791403 43.761772 36.891302
F 29.928017 51.475950 39.430225
F 29.928017 36.033164 39.430225
F 29.928017 43.754559 39.430225
F 38.843488 51.475933 39.523603
F 38.843488 36.033147 39.523603
F 38.843488 43.754542 39.523603
F 47.765864 51.481616 39.613567
F 47.765864 36.038829 39.613568
F 47.765864 43.760224 39.613568
F 29.889894 38.606963 43.069926
F 29.889894 46.328357 43.069926
F 38.805370 38.606981 43.163305
F 38.805370 46.328375 43.163305
F 47.729561 38.601754 43.254006
F 47.729561 46.323148 43.254006
F 32.156871 47.615255 39.453566
F 32.156871 39.893862 39.453566
F 41.072547 47.615221 39.546957
F 41.072547 39.893828 39.546957
F 49.961276 47.632171 39.625558
F 49.961276 39.910778 39.625559
F 32.118745 50.189053 43.093267
F 32.118745 42.467660 43.093268
F 41.034462 50.189098 43.186667
F 41.034462 42.467705 43.186667
F 49.929015 50.173013 43.266116
F 49.929015 42.451620 43.266116
F 32.147341 50.189053 40.363492
F 32.147341 42.467660 40.363492
F 41.063029 50.189091 40.456836
F 41.063029 42.467698 40.456836
F 49.954409 50.172869 40.564200
F 49.954409 42.451476 40.564200
F 32.185450 47.615255 36.723791
F 32.185450 39.893862 36.723790
F 41.101146 47.615215 36.817127
F 41.101146 39.893822 36.817127
F 49.987251 47.630816 36.924207
F 49.987250 39.909423 36.924207
F 34.376196 38.606963 40.386833
F 34.376196 46.328357 40.386833
F 43.292575 38.607240 40.480038
F 43.292575 46.328634 40.480038
F 34.414303 51.475950 36.747132
F 34.414303 36.033164 36.747131
F 34.414303 43.754559 36.747132
F 43.330707 51.475655 36.840292
F 43.330707 36.032869 36.840292
F 43.330707 43.754264 36.840292
F 34.385724 51.475950 39.476907
F 34.385724 36.033164 39.476908
F 34.385724 43.754559 39.476908
F 43.302166 51.475655 39.570470
F 43.302166 36.032869 39.570470
F 43.302166 43.754264 39.570471
F 34.347601 38.606963 43.116609
F 34.347601 46.328357 43.116609
F 43.264199 38.607291 43.210206
F 43.264199 46.328686 43.210206
F 53.285707 47.579936 25.130317
F 53.285707 39.858542 25.130317
F 53.282286 50.218394 28.767724
F 53.282286 42.497001 28.767724
F 53.278667 50.225892 25.995104
F 53.278667 42.504499 25.995104
F 53.296762 47.580557 22.355702
F 53.296762 39.859164 22.355702
F 53.478702 47.622594 32.387290
F 53.478705 39.901201 32.387290
F 45.525209 34.748386 40.502174
F 45.497176 34.748567 43.234995
F 53.447359 50.188036 33.307237
F 53.447361 42.466643 33.307237
F 53.266923 47.581604 29.651660
F 53.266923 39.860211 29.651660
F 45.604640 34.748979 33.221974
F 45.572498 34.748351 35.955287
F 45.694465 34.751576 25.940958
F 45.659375 34.749714 28.676335
F 41.187213 34.746383 28.627897
F 50.311847 34.775563 28.742588
F 41.216067 34.746449 25.897922
F 50.345041 34.783323 25.970017
F 41.110661 34.746302 35.907253
F 53.278667 34.783104 25.995104
F 41.139372 34.746332 33.177402
F 41.034463 34.746310 43.186667
F 53.282287 34.775606 28.767724
F 41.063029 34.746303 40.456836
F 27.622932 47.615255 46.686286
F 27.622932 39.893862 46.686286
F 36.538353 47.615253 46.779653
F 36.538353 39.893860 46.779653
F 45.459122 47.612948 46.874684
F 45.459122 39.891554 46.874684
F 27.584807 50.189053 50.325987
F 27.584807 42.467660 50.325987
F 36.500227 50.189055 50.419354
F 36.500227 42.467662 50.419354
F 45.421004 50.191364 50.514362
F 45.421004 42.469972 50.514362
F 27.613402 50.189053 47.596212
F 27.613402 42.467660 47.596211
F 36.528823 50.189055 47.689576
F 36.528823 42.467662 47.689576
F 45.449621 50.191361 47.781429
F 45.449621 42.469968 47.781429
F 27.651512 47.615255 43.956510
F 27.651512 39.893862 43.956510
F 36.566932 47.615253 44.049875
F 36.566932 39.893860 44.049874
F 45.487658 47.612985 44.141808
F 45.487658 39.891592 44.141808
F 29.842256 38.606963 47.619553
F 29.842256 46.328357 47.619553
F 38.757733 38.606981 47.712907
F 38.757733 46.328376 47.712907
F 47.682046 38.601826 47.809712
F 47.682046 46.323221 47.809712
F 29.880363 51.475951 43.979852
F 29.880363 36.033164 43.979851
F 29.880363 43.754559 43.979852
F 38.795839 51.475932 44.073206
F 38.795839 36.033146 44.073206
F 38.795839 43.754541 44.073206
F 47.719950 51.481102 44.170230
F 47.719950 36.038315 44.170230
F 47.719950 43.759710 44.170230
F 29.851784 51.475950 46.709627
F 29.851784 36.033164 46.709627
F 29.851784 43.754559 46.709628
F 38.767261 51.475932 46.803006
F 38.767261 36.033146 46.803006
F 38.767261 43.754541 46.803006
F 47.691627 51.481095 46.893234
F 47.691627 36.038309 46.893234
F 47.691627 43.759704 46.893234
F 29.813661 38.606963 50.349329
F 29.813661 46.328357 50.349329
F 38.729137 38.606981 50.442707
F 38.729137 46.328375 50.442707
F 47.653520 38.601816 50.532833
F 47.653520 46.323211 50.532833
F 32.080639 47.615255 46.732969
F 32.080639 39.893862 46.732969
F 40.996360 47.615209 46.826368
F 40.996360 39.893816 46.826369
F 49.891301 47.631302 46.905628
F 49.891300 39.909909 46.905628
F 32.042513 50.189053 50.372670
F 32.042513 42.467660 50.372670
F 40.958234 50.189099 50.466069
F 40.958234 42.467707 50.466069
F 49.853170 50.173004 50.545336
F 49.853169 42.451611 50.545336
F 32.071108 50.189053 47.642894
F 32.071108 42.467660 47.642894
F 40.986830 50.189099 47.736233
F 40.986830 42.467706 47.736233
F 49.881480 50.173002 47.843266
F 49.881479 42.451609 47.843266
F 32.109218 47.615255 44.003193
F 32.109218 39.893862 44.003193
F 41.024937 47.615209 44.096533
F 41.024937 39.893816 44.096533
F 49.919572 47.631276 44.203544
F 49.919571 39.909883 44.203544
F 34.299964 38.606963 47.666235
F 34.299964 46.328357 47.666236
F 43.216573 38.607290 47.759405
F 43.216573 46.328685 47.759405
F 34.338070 51.475950 44.026534
F 34.338070 36.033164 44.026534
F 34.338070 43.754559 44.026534
F 43.254662 51.475628 44.119712
F 43.254662 36.032841 44.119712
F 43.254662 43.754236 44.119712
F 34.309491 51.475950 46.756310
F 34.309491 36.033164 46.756310
F 34.309491 43.754559 46.756310
F 43.226097 51.475622 46.849901
F 43.226097 36.032835 46.849901
F 43.226097 43.754231 46.849901
F 34.271368 38.606963 50.396011
F 34.271368 46.328357 50.396012
F 43.187975 38.607291 50.489600
F 43.187975 46.328686 50.489600
F 27.546700 47.615255 53.965688
F 27.546700 39.893862 53.965688
F 36.462121 47.615253 54.059055
F 36.462121 39.893860 54.059055
F 45.382897 47.612942 54.154057
F 45.382896 39.891549 54.154057
F 27.508575 50.189053 57.605389
F 27.508575 42.467660 57.605389
F 36.423995 50.189055 57.698756
F 36.423995 42.467662 57.698756
F 45.344728 50.191351 57.793661
F 45.344728 42.469959 57.793661
F 27.537169 50.189053 54.875613
F 27.537169 42.467660 54.875613
F 36.452590 50.189055 54.968978
F 36.452590 42.467662 54.968977
F 45.373396 50.191364 55.060794
F 45.373396 42.469971 55.060793
F 27.575279 47.615255 51.235912
F 27.575279 39.893862 51.235912
F 36.490700 47.615253 51.329277
F 36.490700 39.893860 51.329277
F 45.411510 47.612943 51.421116
F 45.411510 39.891549 51.421116
F 29.766024 38.606963 54.898955
F 29.766024 46.328357 54.898955
F 38.681501 38.606981 54.992308
F 38.681501 46.328375 54.992309
F 47.605818 38.601822 55.089076
F 47.605818 46.323217 55.089077
F 29.804131 51.475950 51.259254
F 29.804131 36.033164 51.259254
F 29.804131 43.754559 51.259254
F 38.719607 51.475932 51.352608
F 38.719607 36.033146 51.352608
F 38.719607 43.754541 51.352607
F 47.643921 51.481098 51.449403
F 47.643921 36.038311 51.449403
F 47.643921 43.759706 51.449403
F 29.775552 51.475950 53.989029
F 29.775552 36.033164 53.989030
F 29.775552 43.754559 53.989030
F 38.691028 51.475932 54.082408
F 38.691028 36.033146 54.082408
F 38.691028 43.754541 54.082408
F 47.615414 51.481096 54.172532
F 47.615414 36.038310 54.172532
F 47.615414 43.759705 54.172532
F 29.737429 38.606963 57.628730
F 29.737429 46.328357 57.628730
F 38.652905 38.606981 57.722109
F 38.652905 46.328375 57.722109
F 47.577312 38.601872 57.812116
F 47.577312 46.323266 57.812116
F 32.004406 47.615255 54.012371
F 32.004406 39.893862 54.012371
F 40.920127 47.615209 54.105770
F 40.920127 39.893816 54.105770
F 49.815065 47.631305 54.185036
F 49.815064 39.909912 54.185037
F 31.966280 50.189053 57.652072
F 31.966280 42.467660 57.652072
F 40.881996 50.189097 57.745463
F 40.881996 42.467704 57.745464
F 49.776973 50.172969 57.824842
F 49.776973 42.451576 57.824842
F 31.994876 50.189053 54.922296
F 31.994876 42.467660 54.922296
F 40.910597 50.189099 55.015633
F 40.910597 42.467706 55.015633
F 49.805247 50.172997 55.122697
F 49.805247 42.451604 55.122697
F 32.032985 47.615255 51.282596
F 32.032985 39.893862 51.282595
F 40.948707 47.615209 51.375933
F 40.948707 39.893816 51.375933
F 49.843351 47.631303 51.482966
F 49.843350 39.909910 51.482966
F 34.223731 38.606963 54.945637
F 34.223731 46.328357 54.945637
F 43.140340 38.607291 55.038800
F 43.140340 46.328685 55.038800
F 34.261838 51.475950 51.305937
F 34.261838 36.033164 51.305936
F 34.261838 43.754559 51.305937
F 43.178449 51.475622 51.399104
F 43.178449 36.032835 51.399104
F 43.178449 43.754230 51.399104
F 34.233259 51.475950 54.035712
F 34.233259 36.033164 54.035712
F 34.233259 43.754559 54.035712
F 43.149864 51.475622 54.129299
F 43.149864 36.032836 54.129299
F 43.149864 43.754231 54.129299
F 34.195136 38.606963 57.675413
F 34.195136 46.328357 57.675413
F 43.111730 38.607289 57.768977
F 43.111730 46.328683 57.768977
F 27.470467 47.615255 61.245090
F 27.470467 39.893862 61.245090
F 36.385888 47.615253 61.338456
F 36.385888 39.893860 61.338457
F 45.306049 47.613052 61.432444
F 45.306049 39.891659 61.432445
F 27.432342 50.189053 64.884791
F 27.432342 42.467660 64.884791
F 36.347747 50.189052 64.978156
F 36.347747 42.467659 64.978156
F 45.252245 50.186393 65.067374
F 45.252245 42.465001 65.067375
F 27.460937 50.189053 62.155016
F 27.460937 42.467660 62.155016
F 36.376357 50.189055 62.248380
F 36.376356 42.467662 62.248380
F 45.295538 50.190991 62.338216
F 45.295538 42.469599 62.338216
F 27.499047 47.615255 58.515314
F 27.499047 39.893862 58.515314
F 36.414467 47.615253 58.608679
F 36.414467 39.893860 58.608679
F 45.335285 47.612921 58.700227
F 45.335285 39.891528 58.700227
F 29.689791 38.606963 62.178357
F 29.689791 46.328357 62.178357
F 38.605266 38.606980 62.271707
F 38.605266 46.328374 62.271707
F 47.526276 38.601012 62.368041
F 47.526276 46.322406 62.368041
F 29.727898 51.475951 58.538656
F 29.727898 36.033164 58.538656
F 29.727898 43.754559 58.538656
F 38.643375 51.475932 58.632009
F 38.643375 36.033146 58.632009
F 38.643374 43.754541 58.632009
F 47.567573 51.481180 58.728015
F 47.567573 36.038394 58.728015
F 47.567573 43.759789 58.728015
F 29.699319 51.475950 61.268431
F 29.699319 36.033164 61.268432
F 29.699319 43.754559 61.268431
F 38.614784 51.475933 61.361804
F 38.614784 36.033147 61.361805
F 38.614784 43.754542 61.361805
F 47.534369 51.482764 61.449210
F 47.534369 36.039978 61.449210
F 47.534369 43.761373 61.449210
F 29.661196 38.606963 64.908133
F 29.661196 46.328357 64.908133
F 38.576536 38.606948 65.001483
F 38.576536 46.328342 65.001483
F 47.453160 38.597081 65.087105
F 47.453160 46.318476 65.087104
F 31.928174 47.615255 61.291773
F 31.928174 39.893862 61.291773
F 40.843870 47.615221 61.385139
F 40.843871 39.893828 61.385139
F 49.737827 47.627099 61.464600
F 49.737827 39.905706 61.464600
F 31.890048 50.189053 64.931474
F 31.890048 42.467660 64.931474
F 40.805022 50.188954 65.024755
F 40.805022 42.467562 65.024755
F 49.616742 50.167701 65.096608
F 49.616742 42.446309 65.096608
F 31.918643 50.189053 62.201699
F 31.918643 42.467660 62.201698
F 40.834301 50.189089 62.295028
F 40.834301 42.467697 62.295028
F 49.709167 50.164604 62.400990
F 49.709166 42.443211 62.400990
F 31.956753 47.615255 58.561997
F 31.956753 39.893862 58.561997
F 40.872475 47.615210 58.655330
F 40.872475 39.893817 58.655330
F 49.767034 47.631216 58.762547
F 49.767033 39.909823 58.762547
F 34.147499 38.606963 62.225040
F 34.147499 46.328357 62.225040
F 43.064003 38.607305 62.318019
F 43.064003 46.328700 62.318019
F 34.185605 51.475950 58.585338
F 34.185605 36.033164 58.585338
F 34.185605 43.754559 58.585338
F 43.102192 51.475634 58.678414
F 43.102192 36.032847 58.678413
F 43.102192 43.754242 58.678413
F 34.157026 51.475950 61.315114
F 34.157026 36.033164 61.315114
F 34.157026 43.754559 61.315114
F 43.073130 51.475818 61.408327
F 43.073130 36.033032 61.408327
F 43.073130 43.754427 61.408327
F 34.118901 38.606963 64.954816
F 34.118902 46.328357 64.954815
F 43.031673 38.606304 65.047534
F 43.031673 46.327699 65.047534
F 51.696132 38.562184 65.009250
F 51.696132 46.283578 65.009249
F 45.421004 34.748577 50.514362
F 45.295538 34.748204 62.338216
F 45.373396 34.748576 55.060793
F 45.344728 34.748564 57.793661
F 45.449621 34.748573 47.781429
F 40.958234 34.746312 50.466069
F 40.986830 34.746311 47.736233
F 40.881996 34.746309 57.745464
F 40.910597 34.746311 55.015633
F 40.834301 34.746302 62.295028
F 27.394235 47.615255 68.524493
F 27.394235 39.893862 68.524493
F 36.309640 47.615256 68.617857
F 36.309640 39.893863 68.617858
F 45.213589 47.618110 68.709087
F 45.213589 39.896717 68.709087
F 27.356110 50.189053 72.164194
F 27.356110 42.467660 72.164194
F 36.271515 50.189052 72.257559
F 36.271515 42.467659 72.257559
F 45.176006 50.186373 72.349112
F 45.176006 42.464980 72.349112
F 27.384704 50.189053 69.434418
F 27.384704 42.467660 69.434418
F 36.300110 50.189052 69.527785
F 36.300110 42.467659 69.527784
F 45.203866 50.186216 69.622983
F 45.203866 42.464823 69.622982
F 27.422814 47.615255 65.794717
F 27.422814 39.893862 65.794717
F 36.338218 47.615256 65.888083
F 36.338218 39.893863 65.888083
F 45.242268 47.618369 65.982519
F 45.242268 39.896975 65.982519
F 29.613559 38.606963 69.457760
F 29.613559 46.328357 69.457760
F 38.528904 38.606949 69.551134
F 38.528904 46.328343 69.551134
F 47.405735 38.597866 69.649502
F 47.405735 46.319260 69.649502
F 29.651666 51.475951 65.818059
F 29.651666 36.033164 65.818058
F 29.651666 43.754559 65.818058
F 38.567017 51.475965 65.911428
F 38.567017 36.033178 65.911428
F 38.567017 43.754573 65.911428
F 47.443622 51.484450 66.009480
F 47.443622 36.041664 66.009480
F 47.443622 43.763059 66.009480
F 29.623087 51.475950 68.547834
F 29.623087 36.033164 68.547834
F 29.623087 43.754559 68.547834
F 38.538431 51.475965 68.641189
F 38.538432 36.033178 68.641189
F 38.538432 43.754573 68.641189
F 47.413968 51.485544 68.727520
F 47.413968 36.042758 68.727520
F 47.413968 43.764153 68.727520
[truncated: 584,768 more chars]
