# Supplementary material for: Molecular-resolution imaging of ice crystallized from liquid water by cryogenic liquid-cell TEM
Source: Nat Commun. 2025 Sep 25;16:8342. doi: 10.1038/s41467-025-62451-0 (PMC12462463; doi:10.1038/s41467-025-62451-0)
Supplement: Supplementary file 9 — Supplementary Data 1 [file 41467_2025_62451_MOESM9_ESM.zip › supercell_4_3_6/0.8/93K_relaxed.xyz]

30699
F30699
F 1.790609 1.303344 2.824297
F 1.790609 9.026144 2.824297
F 1.790609 16.748934 2.824297
F 10.694879 1.296464 2.957517
F 10.694879 9.019264 2.957517
F 10.694879 16.742034 2.957517
F 19.774179 1.871934 3.240447
F 19.673279 9.327224 2.801217
F 26.255979 8.091154 21.330167
F 1.745519 3.851564 6.363927
F 1.745519 11.574334 6.363927
F 10.653479 3.861424 6.498237
F 10.653479 11.584234 6.498237
F 19.495579 4.145334 6.735287
F 19.712479 11.903234 6.763647
F 1.778199 3.858644 3.669067
F 1.778199 11.581434 3.669067
F 10.690379 3.865174 3.783137
F 10.690379 11.587934 3.783137
F 19.604179 4.449514 4.086057
F 19.801279 11.798934 3.970617
F 1.619339 1.798164 0.180927
F 8.360819 0.000006 11.013967
F 1.619339 9.520964 0.180927
F 8.322689 0.000006 13.744167
F 1.619339 17.243734 0.180926
F 26.385679 5.473784 7.430957
F 10.611479 1.728694 0.316373
F 10.611479 9.451494 0.316373
F 10.611479 17.174334 0.316372
F 17.455079 0.409268 3.988407
F 26.443279 5.556074 10.217667
F 12.919479 0.003778 3.814267
F 3.999089 7.722614 3.691127
F 3.999089 15.445434 3.691127
F 17.015879 15.425534 21.165667
F 12.919479 7.726584 3.814267
F 12.919479 15.449434 3.814267
F 26.230479 15.674234 11.354967
F 21.929079 8.176054 3.683657
F 21.960879 15.771834 3.963097
F 17.238479 7.930174 18.489967
F 3.921299 5.593104 0.220786
F 3.921299 13.315934 0.220785
F 12.840579 5.590094 0.347501
F 12.840579 13.312934 0.347500
F 19.591379 16.856334 7.600157
F 19.588879 16.816734 10.328567
F 4.002199 5.160314 2.861657
F 4.002199 12.883134 2.861657
F 12.924079 5.157864 2.988647
F 12.924079 12.880634 2.988647
F 21.948179 5.514224 3.057467
F 21.883079 13.315334 2.882997
F 3.960339 7.719714 6.402657
F 3.960339 15.442534 6.402657
F 19.396179 3.997184 21.195067
F 12.882679 7.722834 6.529367
F 12.882679 15.445634 6.529367
F 15.166979 16.655734 7.528217
F 21.971779 8.030844 6.585117
F 21.877479 15.646234 6.767237
F 26.444879 5.687474 0.359355
F 6.235309 1.295614 2.895867
F 6.235309 9.018414 2.895867
F 6.235309 16.741234 2.895867
F 15.120279 1.481764 2.906587
F 15.012479 9.159694 2.925727
F 23.943079 4.081304 21.414467
F 24.384679 1.585354 3.185447
F 24.311079 9.541064 3.192657
F 26.415879 13.526034 0.479930
F 6.193899 3.862224 6.436527
F 6.193899 11.585034 6.436527
F 15.189479 3.973714 6.666437
F 15.154579 11.689234 6.574377
F 24.138679 4.185764 6.704387
F 24.342679 11.885434 6.814097
F 6.230739 3.865974 3.720347
F 6.230739 11.588734 3.720347
F 15.167579 3.964424 3.964727
F 15.162179 11.638734 3.856907
F 24.158479 4.264234 3.929357
F 24.257079 12.149134 3.881347
F 6.153079 1.728694 0.254253
F 6.153079 9.451504 0.254253
F 6.153079 17.174334 0.254253
F 26.448379 13.077534 15.034667
F 17.370279 13.173934 0.480561
F 8.259159 15.445634 18.294467
F 24.084879 17.006134 7.794507
F 26.291379 13.021434 10.473067
F 8.424299 0.000034 6.467107
F 8.461139 7.726584 3.752017
F 8.461139 15.449434 3.752017
F 24.250979 1.718914 0.260446
F 17.416379 8.096274 3.767577
F 17.460779 15.543134 3.921717
F 17.144979 15.665334 18.428967
F 22.016079 0.482135 4.118107
F 15.076079 9.418954 0.184798
F 8.221029 15.445634 21.024567
F 8.382289 5.590094 0.285244
F 8.382289 13.312934 0.285244
F 19.758879 1.762664 0.385615
F 26.384279 15.903934 6.743957
F 15.222979 16.703434 2.934007
F 21.802579 7.813204 21.224467
F 8.465649 5.157844 2.926397
F 8.465649 12.880634 2.926397
F 17.264479 5.387974 3.037667
F 17.544579 12.872934 3.157017
F 26.301679 0.230472 18.546267
F 17.100379 7.720794 21.236967
F 8.424299 7.722834 6.467107
F 8.424299 15.445634 6.467107
F 8.221029 7.722804 21.024567
F 17.416579 7.808564 6.465027
F 17.437979 15.462834 6.607177
F 8.221029 0.000006 21.024567
F 26.522379 15.748434 13.982767
F 19.719179 16.612934 14.929667
F 26.327679 5.325604 14.821367
F 1.695549 1.297484 10.000357
F 1.695549 9.020284 10.000357
F 1.695549 16.743134 10.000357
F 10.602779 1.287134 10.135067
F 10.602779 9.009934 10.135067
F 10.602779 16.732734 10.135067
F 19.356279 1.311594 10.448867
F 19.510479 9.183374 10.161867
F 26.463879 5.690524 3.022487
F 1.644709 3.851044 13.640567
F 1.644709 11.573834 13.640567
F 10.551879 3.861404 13.775267
F 10.551879 11.584234 13.775267
F 19.652479 3.970734 14.012067
F 19.593279 11.871034 13.843767
F 1.682549 3.851044 10.931167
F 1.682549 11.573834 10.931167
F 10.590079 3.861404 11.045167
F 10.590079 11.584234 11.045167
F 19.682279 3.928254 11.268067
F 19.477679 11.721234 11.016067
F 1.733329 1.297484 7.291037
F 1.733329 9.020284 7.291037
F 1.733329 16.743134 7.291037
F 10.640879 1.287134 7.405157
F 10.640879 9.009934 7.405157
F 10.640879 16.732734 7.405157
F 19.535979 1.588794 7.670187
F 19.624979 9.226554 7.272337
F 19.288379 11.370234 21.205467
F 3.896769 7.719684 10.953767
F 3.896769 15.442534 10.953767
F 26.094379 5.296254 17.626367
F 12.819179 7.722804 11.076267
F 12.819179 15.445634 11.076267
F 17.096579 12.939934 17.545567
F 21.754479 8.035284 11.055667
F 21.873979 15.551634 11.371267
F 21.582379 15.615634 21.411467
F 3.947569 5.151634 7.313737
F 3.947569 12.874434 7.313737
F 12.869979 5.148534 7.436287
F 12.869979 12.871334 7.436277
F 21.835379 5.507494 7.673177
F 22.030179 13.081034 7.593207
F 3.909529 5.151654 10.039607
F 3.909529 12.874434 10.039607
F 12.831879 5.148534 10.166267
F 12.831879 12.871334 10.166267
F 21.790679 5.448394 10.448967
F 21.695079 13.160534 10.222867
F 3.858689 7.719684 13.679767
F 3.858689 15.442534 13.679767
F 16.996879 5.426244 17.474367
F 12.781079 7.722804 13.806467
F 12.781079 15.445634 13.806467
F 8.271869 12.871334 17.384367
F 21.570179 7.648484 13.910767
F 22.020179 15.607634 13.948567
F 8.461139 0.003786 3.752017
F 6.143129 1.286334 10.073367
F 6.143129 9.009134 10.073367
F 6.143129 16.731934 10.073367
F 14.975279 1.490404 10.209067
F 15.113679 9.039664 10.237267
F 21.651979 -0.185493 21.264267
F 24.228879 1.617574 10.458967
F 24.028379 9.378174 10.337767
F 26.455079 16.237634 4.051357
F 6.092289 3.862194 13.713567
F 6.092289 11.585034 13.713567
F 15.060079 3.818214 13.945767
F 15.083879 11.571734 13.773367
F 24.188679 3.879864 13.914767
F 24.092679 11.773334 14.103667
F 6.130439 3.862194 10.982267
F 6.130439 11.585034 10.982267
F 15.129479 4.077224 11.157467
F 15.081279 11.746934 11.121467
F 24.045779 4.270694 11.207267
F 23.924279 11.954034 11.275967
F 6.181259 1.286334 7.342317
F 6.181259 9.009134 7.342317
F 6.181259 16.731934 7.342317
F 14.985379 1.382224 7.469447
F 15.126279 8.989764 7.514977
F 15.361579 1.809424 0.237842
F 24.240079 1.571354 7.646407
F 24.089379 9.344494 7.518007
F 26.027879 15.652634 21.302167
F 8.360819 7.722804 11.013967
F 8.360819 15.445634 11.013967
F 8.271869 5.148524 17.384367
F 17.356979 7.835204 11.250667
F 17.412679 15.624034 11.181167
F 12.882679 0.000028 6.529367
F 26.250579 13.073934 17.691267
F 26.277179 7.919584 18.646567
F 21.934179 13.282934 0.105435
F 8.411639 5.148524 7.374027
F 8.411639 12.871334 7.374027
F 17.346679 5.309534 7.593607
F 17.331479 12.908334 7.466197
F 15.084579 16.695834 10.197367
F 26.366079 13.431234 7.769717
F 8.373529 5.148524 10.103967
F 8.373529 12.871334 10.103967
F 17.513579 5.280034 10.308867
F 17.388179 13.130534 10.129667
F 14.997579 16.732734 14.747567
F 8.259159 7.722804 18.294467
F 8.322689 7.722804 13.744167
F 8.322689 15.445634 13.744167
F 24.234879 1.306644 14.925167
F 17.285879 7.974214 13.793767
F 17.325679 15.285134 13.955567
F 8.259159 0.000006 18.294467
F 19.749079 9.288494 0.216273
F 17.424579 5.569624 0.291152
F 17.268579 12.836234 14.853367
F 1.593889 1.297494 17.280767
F 1.593889 9.020294 17.280767
F 1.593889 16.743134 17.280767
F 10.501079 1.287134 17.415467
F 10.501079 9.009934 17.415467
F 10.501079 16.732734 17.415467
F 19.361879 1.599174 17.656567
F 19.552479 9.235994 17.586067
F 26.790179 0.251311 4.062637
F 1.543049 3.851044 20.920967
F 1.543049 11.573834 20.920967
F 10.450279 3.861404 21.055767
F 10.450279 11.584234 21.055767
F 24.059579 17.340134 2.978527
F 26.418979 0.367202 11.304967
F 1.580889 3.851044 18.211567
F 1.580889 11.573834 18.211567
F 10.488379 3.861404 18.325567
F 10.488379 11.584234 18.325567
F 19.329779 4.081194 18.521067
F 19.431379 11.766334 18.475067
F 1.631709 1.297494 14.571367
F 1.631709 9.020294 14.571367
F 1.631709 16.743134 14.571367
F 10.539179 1.287134 14.685367
F 10.539179 9.009934 14.685367
F 10.539179 16.732734 14.685367
F 19.431079 1.415134 14.889267
F 19.562079 9.177394 14.878867
F 24.195079 9.602764 0.423479
F 3.795109 7.719684 18.234167
F 3.795109 15.442534 18.234167
F 17.292279 5.257194 14.733067
F 12.717579 7.722804 18.356667
F 12.717579 15.445634 18.356667
F 8.309979 12.871334 14.654267
F 21.781379 7.868574 18.539967
F 21.683079 15.759734 18.702467
F 26.263479 8.007174 6.569627
F 3.845919 5.151654 14.593967
F 3.845919 12.874434 14.593967
F 12.768379 5.148534 14.716467
F 12.768379 12.871334 14.716467
F 21.871679 5.239994 14.893667
F 21.775879 13.098634 14.878967
F 3.807869 5.151654 17.319967
F 3.807869 12.874434 17.319967
F 12.730279 5.148534 17.446667
F 12.730279 12.871334 17.446667
F 21.586279 5.399424 17.677267
F 21.661279 13.113634 17.681167
F 3.757029 7.719684 20.960267
F 3.757029 15.442534 20.960267
F 8.309979 5.148524 14.654267
F 12.679379 7.722804 21.086867
F 12.679379 15.445634 21.086867
F 26.217079 15.798434 18.651567
F 14.997579 9.009934 14.747567
F 26.258479 8.082264 11.354067
F 23.834779 11.802534 21.135867
F 6.041469 1.286334 17.353767
F 6.041469 9.009134 17.353767
F 6.041469 16.731934 17.353767
F 14.959379 1.287134 17.477767
F 14.959379 9.009934 17.477767
F 14.959379 16.732734 17.477767
F 24.016379 1.451984 17.844867
F 24.012679 9.198984 17.481267
F 23.977679 16.651634 17.639267
F 5.990629 3.862194 20.993967
F 5.990629 11.585034 20.993967
F 14.908579 3.861404 21.117967
F 14.908579 11.584234 21.117967
F 24.005679 16.953034 10.478067
F 23.907679 9.097144 14.771467
F 6.028779 3.862194 18.262767
F 6.028779 11.585034 18.262767
F 14.946679 3.861404 18.387867
F 14.946679 11.584234 18.387867
F 23.809379 4.064364 18.657767
F 23.987579 11.777434 18.367067
F 6.079599 1.286334 14.622467
F 6.079599 9.009134 14.622467
F 6.079599 16.731934 14.622467
F 14.997579 1.287134 14.747567
F 19.436279 16.893734 17.567767
F 26.271979 7.979834 14.008567
F 26.532979 13.558134 3.339517
F 21.967179 5.596814 0.365043
F 17.159379 0.219130 6.659277
F 21.870079 0.392857 6.898017
F 26.530479 8.285514 3.912787
F 26.445679 0.133742 14.037467
F 19.653479 17.024234 3.026447
F 24.301579 16.874134 14.897067
F 15.240179 17.187234 0.228446
F 26.462179 0.370058 6.829257
F 26.069379 0.244916 21.279767
F 21.824379 0.349855 13.996067
F 21.696379 0.077192 18.422167
F 21.820779 0.289406 11.283367
F 17.241179 0.023944 21.261667
F 19.929879 17.292234 0.347312
F 17.185079 0.098519 18.528167
F 1.492229 1.297494 24.561167
F 1.492229 9.020294 24.561167
F 1.492229 16.743134 24.561167
F 10.399379 1.287134 24.695967
F 10.399379 9.009934 24.695967
F 10.399379 16.732734 24.695967
F 25.817879 15.520534 40.777267
F 19.464979 9.328314 25.045967
F 17.061479 0.062126 40.154367
F 1.441389 3.851044 28.201367
F 1.441389 11.573834 28.201367
F 10.348579 3.861404 28.336167
F 10.348579 11.584234 28.336167
F 19.449779 3.963594 28.369167
F 19.230479 11.573434 28.442667
F 1.479229 3.851044 25.491967
F 1.479229 11.573834 25.491967
F 10.386679 3.861404 25.605967
F 10.386679 11.584234 25.605967
F 19.377779 4.008894 25.562267
F 19.374379 11.958434 25.790367
F 8.017699 0.000006 35.585467
F 8.055839 0.000006 32.855267
F 8.119369 0.000006 28.305067
F 10.437579 1.287134 21.965767
F 10.437579 9.009934 21.965767
F 10.437579 16.732734 21.965767
F 19.194179 3.799244 42.923667
F 26.031979 0.234938 33.223167
F 19.310979 1.397654 24.878967
F 3.693449 7.719684 25.514567
F 3.693449 15.442534 25.514567
F 25.793179 15.609434 43.428267
F 12.615879 7.722804 25.637067
F 12.615879 15.445634 25.637067
F 26.241179 7.981514 25.850467
F 21.633279 7.688504 25.726967
F 21.629879 15.556834 25.675867
F 1.530049 16.743134 21.851767
F 3.744259 5.151654 21.874367
F 3.744259 12.874434 21.874367
F 12.666679 5.148534 21.996867
F 12.666679 12.871334 21.996867
F 25.797179 12.871334 36.884867
F 26.100279 15.690034 25.975267
F 3.706209 5.151654 24.600467
F 3.706209 12.874434 24.600467
F 12.628579 5.148534 24.727067
F 12.628579 12.871334 24.727067
F 21.650379 5.039804 24.866367
F 21.764579 12.957234 24.817267
F 3.655369 7.719684 28.240667
F 3.655369 15.442534 28.240667
F 17.041579 15.523934 40.329467
F 12.577779 7.722804 28.367267
F 12.577779 15.445634 28.367267
F 21.675279 8.054604 43.082067
F 21.644779 7.846644 28.569767
F 21.724079 15.477034 28.602967
F 1.530049 9.020294 21.851767
F 5.939809 1.286334 24.634267
F 5.939809 9.009134 24.634267
F 5.939809 16.731934 24.634267
F 14.857779 1.287134 24.758167
F 14.857779 9.009934 24.758167
F 14.857779 16.732734 24.758167
F 23.910779 1.391624 25.006267
F 23.854179 9.123824 25.025867
F 19.122279 16.744534 21.995867
F 5.888969 3.862194 28.274467
F 5.888969 11.585034 28.274467
F 14.806879 3.861404 28.398367
F 14.806879 11.584234 28.398367
F 24.143679 3.919384 28.380267
F 23.636479 11.664734 28.655467
F 5.927119 3.862194 25.543167
F 5.927119 11.585034 25.543167
F 14.845079 3.861404 25.668267
F 14.845079 11.584234 25.668267
F 24.025579 4.070844 25.747867
F 23.991479 11.670134 25.843367
F 5.977939 1.286334 21.902967
F 5.977939 9.009134 21.902967
F 5.977939 16.731934 21.902967
F 14.895879 1.287134 22.028067
F 14.895879 9.009934 22.028067
F 14.895879 16.732734 22.028067
F 26.062879 8.084684 43.262867
F 19.384179 8.958614 22.220867
F 17.150279 5.145804 21.989567
F 8.157499 7.722804 25.574867
F 8.157499 15.445634 25.574867
F 25.976679 15.521734 35.958467
F 17.147979 7.867234 25.694467
F 17.165379 15.488934 25.728167
F 16.802979 7.687244 40.303967
F 16.925579 7.823134 43.054367
F 16.871879 0.058328 32.965167
F 7.916039 15.445634 42.865867
F 8.208319 5.148524 21.934667
F 8.208319 12.871334 21.934667
F 26.180779 13.067834 24.929467
F 25.840679 13.021434 39.548867
F 19.137279 16.660834 36.577967
F 21.488579 12.975434 22.165367
F 8.170199 5.148524 24.664767
F 8.170199 12.871334 24.664767
F 17.102479 5.240204 24.765467
F 17.109579 12.940434 24.737667
F 25.935179 15.763434 33.293767
F 25.993379 7.880604 40.470367
F 8.119369 7.722804 28.305067
F 8.119369 15.445634 28.305067
F 7.916039 7.722804 42.865867
F 17.089579 7.725084 28.485167
F 17.128179 15.455634 28.490067
F 26.080779 13.114934 32.271467
F 19.100779 11.441834 43.055667
F 26.372779 7.888264 28.628167
F 26.148179 5.375394 39.394967
F 1.390569 1.297494 31.841567
F 1.390569 9.020294 31.841567
F 1.390569 16.743134 31.841567
F 10.297779 1.287134 31.976367
F 10.297779 9.009934 31.976367
F 10.297779 16.732734 31.976367
F 19.460779 1.154604 32.365067
F 19.080979 8.912654 32.080067
F 16.946779 15.439234 43.184667
F 1.339729 3.851044 35.481867
F 1.339729 11.573834 35.481867
F 10.246879 3.861404 35.616567
F 10.246879 11.584234 35.616567
F 19.202379 3.885874 35.808567
F 19.287379 11.641534 35.741667
F 1.377569 3.851044 32.772367
F 1.377569 11.573834 32.772367
F 10.285079 3.861404 32.886367
F 10.285079 11.584234 32.886367
F 19.305479 3.717764 33.048967
F 19.244779 11.455234 33.012167
F 1.428389 1.297494 29.132167
F 1.428389 9.020294 29.132167
F 1.428389 16.743134 29.132167
F 10.335879 1.287134 29.246167
F 10.335879 9.009934 29.246167
F 10.335879 16.732734 29.246167
F 19.234479 1.383164 29.452967
F 19.283479 8.990064 29.425967
F 26.119279 5.393614 36.571067
F 3.591789 7.719684 32.794967
F 3.591789 15.442534 32.794967
F 23.755879 1.479354 22.268667
F 12.514179 7.722804 32.917567
F 12.514179 15.445634 32.917567
F 16.999679 12.588834 39.386667
F 21.460979 7.831044 33.128067
F 21.695979 15.413734 33.087267
F 7.954179 0.000006 40.135667
F 3.642599 5.151654 29.154767
F 3.642599 12.874434 29.154767
F 12.565079 5.148534 29.277367
F 12.565079 12.871334 29.277367
F 21.830779 5.128704 29.423067
F 21.368279 12.873434 29.442467
F 3.604549 5.151654 31.880867
F 3.604549 12.874434 31.880867
F 12.526979 5.148534 32.007467
F 12.526979 12.871334 32.007467
F 21.588679 5.266254 32.204867
F 21.454379 12.959934 32.099867
F 3.553709 7.719684 35.521067
F 3.553709 15.442534 35.521067
F 16.864979 5.163434 39.188067
F 12.476079 7.722804 35.647667
F 12.476079 15.445634 35.647667
F 7.966879 12.871334 39.225667
F 21.433079 7.742174 35.783867
F 21.532079 15.389234 35.774967
F 26.295179 5.465304 24.946767
F 5.838149 1.286334 31.914667
F 5.838149 9.009134 31.914667
F 5.838149 16.731934 31.914667
F 14.756079 1.287134 32.038567
F 14.756079 9.009934 32.038567
F 14.756079 16.732734 32.038567
F 23.760179 1.327874 32.197467
F 23.717679 9.171424 32.263767
F 16.948479 0.241669 28.282167
F 5.787309 3.862194 35.554867
F 5.787309 11.585034 35.554867
F 14.705279 3.861404 35.678867
F 14.705279 11.584234 35.678867
F 23.891079 4.029084 35.784567
F 23.675379 11.593434 35.888767
F 5.825459 3.862194 32.823567
F 5.825459 11.585034 32.823567
F 14.743379 3.861404 32.948667
F 14.743379 11.584234 32.948667
F 23.767279 3.836864 33.075867
F 23.553579 11.844134 33.197067
F 5.876279 1.286334 29.183367
F 5.876279 9.009134 29.183367
F 5.876279 16.731934 29.183367
F 14.794179 1.287134 29.308467
F 14.794179 9.009934 29.308467
F 14.794179 16.732734 29.308467
F 23.707779 1.433084 29.307167
F 23.968379 9.114354 29.444067
F 23.728479 17.183734 32.386667
F 8.055839 7.722804 32.855267
F 8.055839 15.445634 32.855267
F 7.966879 5.148524 39.225667
F 16.819579 7.572094 32.889167
F 16.986179 15.590334 33.078567
F 7.954179 15.445634 40.135667
F 26.110779 0.142403 25.920567
F 26.024679 7.887004 33.168467
F 23.582779 9.115654 36.812067
F 8.106659 5.148524 29.215067
F 8.106659 12.871334 29.215067
F 17.166179 5.030274 29.165867
F 17.005679 12.877234 29.469367
F 23.749279 16.836634 29.797467
F 19.307379 16.722234 39.366567
F 8.068539 5.148524 31.945267
F 8.068539 12.871334 31.945267
F 17.163879 4.887064 31.885267
F 17.033179 13.002134 32.141067
F 23.647379 16.838034 39.670067
F 26.061779 5.343924 32.383267
F 8.017699 7.722804 35.585467
F 8.017699 15.445634 35.585467
F 26.055379 15.577934 28.641567
F 16.890979 7.821314 35.622167
F 16.983779 15.432634 35.759767
F 7.954179 7.722804 40.135667
F 26.133079 12.997334 22.021667
F 19.377179 16.590634 29.408767
F 16.910179 12.717334 36.553267
F 1.288909 1.297494 39.122067
F 1.288909 9.020294 39.122067
F 1.288909 16.743134 39.122067
F 10.196079 1.287134 39.256767
F 10.196079 9.009934 39.256767
F 10.196079 16.732734 39.256767
F 19.186479 1.494504 39.270367
F 19.184179 8.895034 39.344667
F 25.894879 13.034834 29.432367
F 1.238069 3.851044 42.762267
F 1.238069 11.573834 42.762267
F 10.145279 3.861404 42.896967
F 10.145279 11.584234 42.896967
F 23.666579 11.756734 43.268367
F 26.309379 5.376294 29.583467
F 1.275909 3.851044 40.052867
F 1.275909 11.573834 40.052867
F 10.183379 3.861404 40.166867
F 10.183379 11.584234 40.166867
F 19.167179 3.977764 40.137867
F 19.180179 11.453734 40.418167
F 1.326729 1.297494 36.412567
F 1.326729 9.020294 36.412567
F 1.326729 16.743134 36.412567
F 10.234179 1.287134 36.526667
F 10.234179 9.009934 36.526667
F 10.234179 16.732734 36.526667
F 19.098079 1.155204 36.434567
F 19.092979 9.073514 36.532267
F 23.934079 16.855034 24.891467
F 3.490129 7.719684 40.075367
F 3.490129 15.442534 40.075367
F 16.912679 5.165954 36.419567
F 12.412579 7.722804 40.197967
F 12.412579 15.445634 40.197967
F 8.004999 12.871334 36.495467
F 21.539979 7.928934 40.383967
F 21.341679 15.194134 40.286267
F 1.530049 1.297494 21.851767
F 3.540939 5.151654 36.435167
F 3.540939 12.874434 36.435167
F 12.463379 5.148534 36.557767
F 12.463379 12.871334 36.557767
F 21.533479 5.133494 36.586367
F 21.413979 12.928034 36.676867
F 3.502889 5.151654 39.161267
F 3.502889 12.874434 39.161267
F 12.425279 5.148534 39.287867
F 12.425279 12.871334 39.287867
F 21.508979 5.207154 39.171667
F 21.521279 12.599434 39.439067
F 3.452049 7.719684 42.801467
F 3.452049 15.442534 42.801467
F 8.004999 5.148524 36.495467
F 12.374479 7.722804 42.928167
F 12.374479 15.445634 42.928167
F 21.689379 5.236934 22.118167
F 8.157499 0.000006 25.574867
F 23.619179 16.923934 36.769167
F 7.916039 0.000006 42.865867
F 5.736489 1.286334 39.195067
F 5.736489 9.009134 39.195067
F 5.736489 16.731934 39.195067
F 14.654479 1.287134 39.319067
F 14.654479 9.009934 39.319067
F 14.654479 16.732734 39.319067
F 23.699779 1.606544 39.263467
F 23.929579 9.278254 39.486867
F 19.459679 1.254414 22.163567
F 5.685649 3.862194 42.835267
F 5.685649 11.585034 42.835267
F 14.603579 3.861404 42.959267
F 14.603579 11.584234 42.959267
F 23.710279 16.988734 22.144367
F 19.384979 16.773634 32.254767
F 5.723799 3.862194 40.103967
F 5.723799 11.585034 40.103967
F 14.641779 3.861404 40.229067
F 14.641779 11.584234 40.229067
F 23.810179 4.050484 40.210067
F 23.762479 11.753034 40.566967
F 5.774619 1.286334 36.463767
F 5.774619 9.009134 36.463767
F 5.774619 16.731934 36.463767
F 14.692579 1.287134 36.588867
F 14.692579 9.009934 36.588867
F 14.692579 16.732734 36.588867
F 23.838079 1.365824 36.636567
F 25.980179 8.121794 35.934967
F 21.208679 15.433034 42.974367
F 23.758979 4.112534 42.934367
F 19.358979 16.838934 24.750067
F 26.285079 5.506934 22.132667
F 23.900879 9.272974 22.250967
F 26.241579 0.194344 28.690667
F 26.065379 0.278525 35.918767
F 21.485179 0.355973 40.235467
F 17.181179 12.864334 22.070967
F 21.486479 0.171766 25.795667
F 21.625579 -0.085615 33.235367
F 17.108979 0.178940 25.608267
F 21.330479 0.233975 42.922767
F 16.849379 -0.083065 35.593867
F 1.187249 1.297494 46.402467
F 1.187249 9.020294 46.402467
F 1.187249 16.743134 46.402467
F 10.094479 1.287134 46.537167
F 10.094479 9.009934 46.537167
F 10.094479 16.732734 46.537167
F 19.189679 1.360764 46.678567
F 19.131879 8.865774 46.898067
F 25.898079 5.227284 46.653267
F 1.136409 3.851044 50.042667
F 1.136409 11.573834 50.042667
F 10.043599 3.861404 50.177367
F 10.043599 11.584234 50.177367
F 19.113879 3.843554 50.280067
F 19.103379 11.785234 50.427667
F 1.174249 3.851044 47.333267
F 1.174249 11.573834 47.333267
F 10.081779 3.861404 47.447267
F 10.081779 11.584234 47.447267
F 19.159579 3.920954 47.663367
F 19.114479 11.479034 47.458267
F 0.742949 1.226854 65.520467
F 0.742949 8.949654 65.520467
F 0.742951 16.672434 65.520467
F 10.132579 1.287134 43.807067
F 10.132579 9.009934 43.807067
F 10.132579 16.732734 43.807067
F 25.831579 4.967444 51.359667
F 25.746279 12.964334 54.019267
F 25.926579 7.687854 47.612867
F 3.388459 7.719684 47.355867
F 3.388459 15.442534 47.355867
F 25.712679 0.128396 55.041467
F 12.310879 7.722804 47.478367
F 12.310879 15.445634 47.478367
F 18.992379 16.837134 51.213867
F 21.486179 7.753114 47.711767
F 21.127879 15.494134 47.590467
F 25.709079 15.834434 50.476967
F 3.439279 5.151654 43.715667
F 3.439279 12.874434 43.715667
F 12.361679 5.148534 43.838167
F 12.361679 12.871334 43.838167
F 19.081979 16.943434 44.120667
F 7.814379 0.000006 50.146267
F 3.401229 5.151654 46.441667
F 3.401229 12.874434 46.441667
F 12.323579 5.148534 46.568367
F 12.323579 12.871334 46.568367
F 21.384379 5.235774 46.687467
F 21.336879 12.870234 46.907067
F 3.350389 7.719684 50.081867
F 3.350389 15.442534 50.081867
F 16.538779 15.510034 62.112267
F 12.272779 7.722804 50.208567
F 12.272779 15.445634 50.208567
F 26.011579 13.085334 44.144267
F 21.243679 7.839884 50.371167
F 21.270679 15.429734 50.385767
F 7.610929 0.000032 64.707167
F 5.634829 1.286334 46.475467
F 5.634829 9.009134 46.475467
F 5.634829 16.731934 46.475467
F 14.552779 1.287134 46.599467
F 14.552779 9.009934 46.599467
F 14.552779 16.732734 46.599467
F 23.640879 1.388124 46.775967
F 23.731979 9.213874 46.873367
F 23.311579 16.855334 44.033467
F 5.583989 3.862194 50.115667
F 5.583989 11.585034 50.115667
F 14.501979 3.861404 50.239667
F 14.501979 11.584234 50.239667
F 23.601179 3.867044 50.430567
F 23.636379 11.682834 50.531867
F 5.622139 3.862194 47.384467
F 5.622139 11.585034 47.384467
F 14.540079 3.861404 47.509467
F 14.540079 11.584234 47.509467
F 23.612279 4.007964 47.610167
F 23.616579 11.800734 47.817667
F 5.672959 1.286334 43.744167
F 5.672959 9.009134 43.744167
F 5.672959 16.731934 43.744167
F 14.590879 1.287134 43.869267
F 14.590879 9.009934 43.869267
F 14.590879 16.732734 43.869267
F 21.301279 12.774734 44.105767
F 16.475679 15.360834 64.821967
F 18.830879 1.237504 43.937867
F 7.852519 7.722804 47.416167
F 7.852519 15.445634 47.416167
F 23.795479 9.199424 44.144667
F 16.719079 7.710904 47.693267
F 16.794379 15.252134 47.447867
F 16.544279 7.734794 62.138167
F 25.699479 15.542234 64.918867
F 25.759779 0.056311 50.519867
F 7.610929 15.445634 64.707167
F 7.903329 5.148524 43.775867
F 7.903329 12.871334 43.775867
F 7.750859 0.000006 54.696567
F 3.133339 0.001457 64.647567
F 20.949979 7.845594 64.963567
F 25.710079 15.664334 54.982267
F 7.865219 5.148524 46.506067
F 7.865219 12.871334 46.506067
F 16.810679 5.041834 46.459667
F 16.861179 12.588134 46.508767
F 23.354879 16.982334 58.367567
F 23.439679 9.004544 58.552167
F 7.814379 7.722804 50.146267
F 7.814379 15.445634 50.146267
F 7.610929 7.722834 64.707167
F 16.723179 7.744174 50.364667
F 16.743679 15.474134 50.358667
F 25.507179 7.824634 62.416767
F 25.849579 7.590694 50.423267
F 16.889179 5.190134 43.743867
F 25.713779 13.015634 61.400067
F 1.085559 1.297694 53.682967
F 1.085559 9.020494 53.682967
F 1.085559 16.743334 53.682967
F 9.992779 1.287134 53.817667
F 9.992779 9.009934 53.817667
F 9.992779 16.732734 53.817667
F 18.949579 1.386644 53.901367
F 19.058679 8.994554 53.833067
F 23.310479 16.851834 51.314067
F 1.034578 3.848914 57.323867
F 1.034579 11.571734 57.323867
F 9.941939 3.861404 57.457867
F 9.941939 11.584234 57.457867
F 18.898079 3.883524 57.704267
F 18.782179 11.641034 57.391267
F 1.070399 3.851994 54.613467
F 1.070399 11.574834 54.613467
F 9.980069 3.861404 54.727667
F 9.980069 11.584234 54.727667
F 18.999479 3.899154 54.933767
F 19.067679 11.577634 54.703167
F 1.123409 1.297494 50.973467
F 1.123409 9.020294 50.973467
F 1.123409 16.743134 50.973467
F 10.030889 1.287134 51.087467
F 10.030889 9.009934 51.087467
F 10.030889 16.732734 51.087467
F 19.046179 1.197704 51.163667
F 18.948979 9.132994 51.061867
F 23.299479 11.594934 64.906367
F 3.286779 7.719724 54.636367
F 3.286779 15.442534 54.636367
F 25.699479 5.288824 61.410367
F 12.209279 7.722804 54.758767
F 12.209279 15.445634 54.758767
F 16.595779 12.908434 61.242267
F 21.313379 7.793914 54.894567
F 21.164479 15.575634 54.936867
F 1.225069 16.743134 43.693067
F 3.337619 5.151654 50.996067
F 3.337619 12.874434 50.996067
F 12.260079 5.148534 51.118567
F 12.260079 12.871334 51.118567
F 21.285879 5.345554 51.216167
F 21.295379 12.866734 51.574467
F 3.299249 5.151524 53.722267
F 3.299249 12.874334 53.722267
F 12.221979 5.148534 53.848767
F 12.221979 12.871334 53.848767
F 21.219279 5.268834 53.801467
F 21.346679 12.985634 54.310367
F 3.245199 7.721064 57.363667
F 3.245199 15.443834 57.363667
F 16.554879 5.057614 61.108067
F 12.171079 7.722804 57.488967
F 12.171079 15.445634 57.488967
F 7.661819 12.871334 61.066967
F 21.220479 7.740894 57.708867
F 21.051979 15.428834 57.722667
F 7.712689 0.000012 57.426667
F 5.533169 1.286334 53.755967
F 5.533169 9.009134 53.755967
F 5.533169 16.731934 53.755967
F 14.451079 1.287134 53.879867
F 14.451079 9.009934 53.879867
F 14.451079 16.732734 53.879867
F 23.445479 1.449764 54.005267
F 23.632579 9.053994 54.100567
F 18.846379 16.747434 61.192367
F 5.482329 3.862214 57.396167
F 5.482329 11.585034 57.396167
F 14.400279 3.861404 57.520067
F 14.400279 11.584234 57.520067
F 23.255579 3.887944 57.666467
F 23.511479 11.704334 57.886567
F 5.520439 3.862194 54.664867
F 5.520439 11.585034 54.664867
F 14.438379 3.861404 54.789967
F 14.438379 11.584234 54.789967
F 23.352179 4.095404 54.925667
F 23.592579 11.699934 55.122967
F 5.571299 1.286334 51.024667
F 5.571299 9.009134 51.024667
F 5.571299 16.731934 51.024667
F 14.489279 1.287134 51.149767
F 14.489279 9.009934 51.149767
F 14.489279 16.732734 51.149767
F 23.428879 1.149574 51.274067
F 23.557779 9.017304 51.228967
F 21.341279 5.241584 44.014667
F 7.750859 7.722804 54.696567
F 7.750859 15.445634 54.696567
F 7.661819 5.148514 61.066967
F 16.715979 7.767914 54.912367
F 16.730279 15.533934 54.904167
F 7.649199 15.445634 61.976967
F 25.844479 7.832464 54.935867
F 16.465279 7.666024 64.818867
F 25.855479 12.968434 58.708567
F 7.801669 5.148524 51.056367
F 7.801669 12.871334 51.056367
F 16.810479 5.125444 51.211567
F 16.672879 12.978234 51.268867
F 18.891979 11.598434 64.730467
F 25.946679 13.108834 51.159967
F 7.763559 5.148524 53.786467
F 7.763559 12.871334 53.786467
F 16.770679 5.163944 54.003967
F 16.746579 12.847534 53.927267
F 25.801079 5.166704 54.204167
F 23.355979 16.930334 46.735167
F 7.712689 7.722814 57.426667
F 7.712689 15.445634 57.426667
F 25.547179 5.187804 58.676167
F 16.581579 7.748884 57.583467
F 16.571179 15.570634 57.636767
F 7.649199 7.722804 61.976967
F 25.578179 7.855724 57.645367
F 25.632279 15.481234 57.816667
F 16.504779 13.021534 58.525367
F 0.984459 1.302834 60.965767
F 0.984459 9.025634 60.965767
F 0.984459 16.748434 60.965767
F 9.891119 1.287134 61.098067
F 9.891119 9.009934 61.098067
F 9.891119 16.732734 61.098067
F 18.858879 1.225274 61.116067
F 18.870479 8.968904 61.190767
F 25.695879 15.714934 47.553467
F 0.935553 3.841324 64.608867
F 0.935554 11.564134 64.608867
F 9.840279 3.861404 64.738267
F 9.840279 11.584234 64.738267
F 7.649199 0.000006 61.976967
F 23.402679 16.980534 54.038167
F 0.861753 3.894754 61.884667
F 0.861755 11.617534 61.884667
F 9.878409 3.861404 62.008067
F 9.878409 11.584234 62.008067
F 18.673179 3.843414 62.105667
F 18.842279 11.519834 62.071067
F 0.980268 1.280664 58.249867
F 0.980267 9.003464 58.249867
F 0.980269 16.726234 58.249867
F 9.929229 1.287134 58.367867
F 9.929229 9.009934 58.367867
F 9.929229 16.732734 58.367867
F 18.828879 1.347294 58.347767
F 18.869579 9.048034 58.443967
F 7.852519 0.000006 47.416167
F 3.185099 7.720384 61.917167
F 3.185099 15.443234 61.917167
F 16.456879 5.189924 58.350367
F 12.107579 7.722804 62.039267
F 12.107579 15.445634 62.039267
F 7.700009 12.871334 58.336767
F 21.072679 7.675634 62.169267
F 21.139779 15.471434 62.039567
F 1.225069 9.020294 43.693067
F 3.235879 5.151344 58.276767
F 3.235879 12.874134 58.276767
F 12.158379 5.148534 58.398967
F 12.158379 12.871334 58.398967
F 21.102479 5.292144 58.727467
F 21.048079 12.917134 58.580767
F 3.189569 5.148654 61.005667
F 3.189569 12.871434 61.005667
F 12.120279 5.148534 61.129167
F 12.120279 12.871334 61.129167
F 20.960179 5.166034 61.397167
F 21.075379 12.977434 61.334767
F 3.133339 7.724264 64.647567
F 3.133339 15.447034 64.647567
F 7.700009 5.148524 58.336767
F 12.069479 7.722804 64.769367
F 12.069479 15.445634 64.769367
F 25.705679 15.616034 62.124567
F 23.637479 1.297864 43.922667
F 25.869779 12.993034 46.829167
F 1.225069 1.297494 43.693067
F 5.431539 1.286304 61.036367
F 5.431539 9.009104 61.036367
F 5.431539 16.731934 61.036367
F 14.349479 1.287134 61.160267
F 14.349479 9.009934 61.160267
F 14.349479 16.732734 61.160267
F 23.508679 1.435374 61.239067
F 23.235879 9.149904 61.155367
F 18.791379 3.947954 64.800467
F 5.380729 3.862244 64.676567
F 5.380729 11.585034 64.676567
F 14.298579 3.861404 64.800467
F 14.298579 11.584234 64.800467
F 18.836979 16.702234 58.499167
F 21.218679 0.051619 61.849767
F 5.417959 3.862034 61.945367
F 5.417959 11.584834 61.945367
F 14.336779 3.861404 62.070367
F 14.336779 11.584234 62.070367
F 23.393779 3.962824 62.142467
F 23.359579 11.616934 62.243967
F 5.469269 1.286404 58.305067
F 5.469269 9.009204 58.305067
F 5.469269 16.732034 58.305067
F 14.387579 1.287134 58.430167
F 14.387579 9.009934 58.430167
F 14.387579 16.732734 58.430167
F 23.179279 1.328774 58.536167
F 25.525979 7.786844 65.098367
F 23.409879 16.798734 61.236267
F 21.145579 15.624134 64.843967
F 18.904779 16.827534 53.881767
F 18.965679 16.932534 46.990667
F 23.281679 3.933564 64.794267
F 16.804179 12.837934 43.880967
F 26.053379 5.389894 43.937967
F 16.666579 -0.037278 54.767267
F 19.139679 8.970514 44.083467
F 25.671879 0.092860 57.745867
F 21.272579 0.120004 50.049367
F 21.373979 0.101404 47.379467
F 16.762479 0.027466 57.393467
F 25.687579 0.019157 62.127967
F 16.503379 -0.079540 64.745267
F 21.049279 -0.022373 64.615667
F 25.838679 0.163251 47.665367
F 16.673879 -0.055997 62.032267
F 21.144679 -0.018024 57.519667
F 0.887047 1.311474 68.251867
F 0.887047 9.034274 68.251867
F 0.887047 16.757034 68.251867
F 9.789459 1.287134 68.378467
F 9.789459 9.009934 68.378467
F 9.789459 16.732734 68.378467
F 18.791579 1.252374 68.400667
F 18.753779 8.903624 68.587267
F 18.857779 16.900834 68.531567
F 0.838196 3.834154 71.893767
F 0.838196 11.556934 71.893767
F 9.738619 3.861404 72.018667
F 9.738619 11.584234 72.018667
F 18.720179 3.903374 72.161167
F 18.622779 11.769434 71.990767
F 0.664854 3.932444 69.160067
F 0.664854 11.655234 69.160067
F 9.776739 3.861404 69.288567
F 9.776739 11.584234 69.288567
F 18.892679 3.752584 69.371167
F 18.842379 11.713334 69.209467
F 7.407479 0.000059 79.267967
F 7.445879 0.000006 76.537767
F 2.923659 0.002822 79.210367
F 9.827559 1.287134 65.648267
F 9.827559 9.009934 65.648267
F 9.827559 16.732734 65.648267
F 18.552879 16.678434 80.290067
F 23.324279 9.027154 65.838267
F 16.199979 15.467734 86.655467
F 3.083849 7.721104 69.197867
F 3.083849 15.443934 69.197867
F 20.596579 15.529734 86.739667
F 12.005879 7.722804 69.319667
F 12.005879 15.445634 69.319667
F 25.578879 0.070062 72.312767
F 20.984379 7.551804 69.524167
F 21.227079 15.775934 69.313867
F 20.671179 0.061075 76.532567
F 3.134419 5.150544 65.557567
F 3.134419 12.873334 65.557567
F 12.056779 5.148534 65.679467
F 12.056779 12.871334 65.679467
F 23.287779 9.010424 80.331867
F 23.151979 1.219364 80.340767
F 3.078119 5.145944 68.289067
F 3.078119 12.868734 68.289067
F 12.018679 5.148534 68.409567
F 12.018679 12.871334 68.409567
F 21.203479 5.020134 68.413967
F 21.055779 13.053834 68.592867
F 3.024829 7.725964 71.929967
F 3.024829 15.448734 71.929967
F 16.313079 15.347334 83.949267
F 11.967779 7.722804 72.049767
F 11.967779 15.445634 72.049767
F 23.029579 16.694434 73.119167
F 20.707979 7.782154 72.162767
F 20.917479 15.562834 72.110867
F 7.509169 0.000052 71.987567
F 5.329959 1.286274 68.316867
F 5.329959 9.009074 68.316867
F 5.329959 16.731934 68.316867
F 14.247779 1.287134 68.440767
F 14.247779 9.009934 68.440767
F 14.247779 16.732734 68.440767
F 23.188279 1.271584 68.450167
F 23.256179 8.984554 68.538367
F 21.068779 12.998734 65.796067
F 5.279149 3.862264 71.957067
F 5.279149 11.585034 71.957067
F 14.196979 3.861404 72.080967
F 14.196979 11.584234 72.080967
F 23.204779 4.042584 72.138967
F 23.140379 11.613734 71.994067
F 5.315199 3.861884 69.225967
F 5.315199 11.584734 69.225967
F 14.235079 3.861404 69.350767
F 14.235079 11.584234 69.350767
F 23.377879 3.823344 69.416567
F 23.212779 11.675334 69.241967
F 5.366539 1.286594 65.585667
F 5.366539 9.009394 65.585667
F 5.366539 16.732234 65.585667
F 14.285879 1.287134 65.710567
F 14.285879 9.009934 65.710567
F 14.285879 16.732734 65.710567
F 3.024829 0.003160 71.929967
F 23.224179 1.430124 72.983767
F 14.082579 1.287134 80.271367
F 7.547539 7.722804 69.257367
F 7.547539 15.445634 69.257367
F 16.578879 12.799534 65.716467
F 16.496579 7.638814 69.311667
F 16.526279 15.523834 69.263367
F 16.203679 7.673624 83.830367
F 25.527379 7.822614 69.463067
F 25.496679 15.389734 69.321967
F 7.305859 15.445634 86.548467
F 7.598349 5.148524 65.617167
F 7.598349 12.871334 65.617167
F 18.683779 16.731434 73.134467
F 22.925179 3.839924 86.680667
F 23.405179 1.298374 65.654267
F 18.479879 3.888544 86.673567
F 7.560049 5.148494 68.347367
F 7.560049 12.871334 68.347367
F 16.564079 5.060104 68.448067
F 16.485579 12.874734 68.443267
F 25.708779 5.213934 68.572267
F 25.560579 12.891734 68.486667
F 7.509169 7.722854 71.987567
F 7.509169 15.445634 71.987567
F 7.305859 7.722854 86.548467
F 16.450579 7.916824 72.094867
F 16.565879 15.467834 72.129467
F 25.564179 7.584864 84.219367
F 25.464679 7.913494 72.112767
F 25.403279 15.646334 72.068467
F 25.512379 12.725234 83.042967
F 0.788896 1.315564 75.534667
F 0.788896 9.038374 75.534667
F 0.788896 16.761134 75.534667
F 9.687799 1.287134 75.658867
F 9.687799 9.009934 75.658867
F 9.687799 16.732734 75.658867
F 18.387779 1.260484 75.666267
F 18.601479 9.071934 75.958967
F 22.967579 16.586834 83.131967
F 0.739306 3.833144 79.175367
F 0.739306 11.555934 79.175367
F 9.636959 3.861404 79.299067
F 9.636959 11.584234 79.299067
F 18.588879 4.035324 79.466567
F 18.520679 11.693234 79.429267
F 0.605142 3.915264 76.446367
F 0.605142 11.638034 76.446367
F 9.675079 3.861404 76.568967
F 9.675079 11.584234 76.568967
F 18.428879 3.918534 76.614867
F 18.662879 11.798834 76.585867
F 0.627533 1.221674 72.802767
F 0.627533 8.944474 72.802767
F 0.627533 16.667234 72.802767
F 9.725899 1.287134 72.928767
F 9.725899 9.009934 72.928767
F 9.725899 16.732734 72.928767
F 18.593079 1.159194 73.075567
F 18.632779 9.276434 73.249267
F 14.082579 16.732734 80.271367
F 2.982679 7.721144 76.478467
F 2.982679 15.443934 76.478467
F 25.483779 5.145894 83.173167
F 11.904279 7.722804 76.600067
F 11.904279 15.445634 76.600067
F 16.216479 12.712534 83.002567
F 20.856279 7.742724 76.589567
F 21.090479 15.536034 76.605167
F 2.825779 0.001676 86.490067
F 3.033249 5.150114 72.838167
F 3.033249 12.872934 72.838167
F 11.955079 5.148534 72.959867
F 11.955079 12.871334 72.959867
F 20.957179 5.188374 73.078367
F 20.991879 12.937734 72.970267
F 2.973509 5.145334 75.570367
F 2.973509 12.868134 75.570367
F 11.916979 5.148534 75.690067
F 11.916979 12.871334 75.690067
F 20.827079 5.127824 75.771367
F 20.990579 12.894934 75.739367
F 2.923659 7.725624 79.210367
F 2.923659 15.448434 79.210367
F 16.433979 4.995094 83.072467
F 11.866179 7.722804 79.330267
F 11.866179 15.445634 79.330267
F 7.356669 12.871234 82.908267
F 20.974679 7.821314 79.377867
F 20.840179 15.495834 79.284167
F 7.344229 0.000005 83.818267
F 5.228369 1.286264 75.597267
F 5.228369 9.009064 75.597267
F 5.228369 16.731834 75.597267
F 14.146179 1.287134 75.721167
F 14.146179 9.009934 75.721167
F 14.146179 16.732734 75.721167
F 23.334279 16.797734 75.895067
F 23.244779 9.018414 75.872167
F 23.541579 16.890134 65.768167
F 5.177549 3.862264 79.237467
F 5.177549 11.585034 79.237467
F 14.095279 3.861404 79.361367
F 14.095279 11.584234 79.361367
F 23.200979 3.746434 79.292967
F 23.109279 11.484834 79.483967
F 5.213029 3.861934 76.506367
F 5.213029 11.584734 76.506367
F 14.133479 3.861404 76.631167
F 14.133479 11.584234 76.631167
F 23.095179 3.906894 76.598467
F 23.170079 11.653834 76.847667
F 5.264009 1.286644 72.866167
F 5.264009 9.009444 72.866167
F 5.264009 16.732234 72.866167
F 14.184279 1.287134 72.990967
F 14.184279 9.009934 72.990967
F 14.184279 16.732734 72.990967
F 25.617079 0.097376 69.561067
F 22.974079 9.052674 72.844167
F 14.082579 9.009934 80.271367
F 7.445879 7.722804 76.537767
F 7.445879 15.445634 76.537767
F 7.356669 5.148474 82.908267
F 16.340779 7.845724 76.743167
F 16.468379 15.385434 76.593367
F 7.344229 15.445634 83.818267
F 25.309179 7.585294 76.722667
F 25.645379 15.403134 76.761667
F 25.392279 12.714534 80.250367
F 7.496699 5.148524 72.897567
F 7.496699 12.871334 72.897567
F 16.383679 5.306834 73.004967
F 16.334279 12.884834 72.943567
F 25.616679 5.224344 72.868567
F 25.293579 12.991434 72.994567
F 7.458319 5.148474 75.627767
F 7.458319 12.871234 75.627767
F 16.185979 5.355394 75.715267
F 16.338179 12.851334 75.638067
F 25.413479 5.038604 75.656667
F 25.283779 12.885234 75.791467
F 7.407479 7.722864 79.267967
F 7.407479 15.445634 79.267967
F 25.372879 5.103974 80.538767
F 16.386579 7.723534 79.523967
F 16.314879 15.470234 79.414767
F 7.344229 7.722804 83.818267
F 25.281279 7.543494 79.396967
F 25.474779 15.447034 79.476867
F 16.239779 12.701634 80.351367
F 0.689607 1.314524 82.815967
F 0.689606 9.037324 82.815967
F 0.689607 16.760134 82.815967
F 9.586139 1.287134 82.939267
F 9.586139 9.009934 82.939267
F 9.586139 16.732734 82.939267
F 18.457979 1.303944 82.922067
F 18.657579 8.982354 83.069167
F 23.234279 16.577534 80.345067
F 0.633457 3.838324 86.460267
F 0.633458 11.561134 86.460267
F 9.535289 3.861404 86.579567
F 9.535289 11.584234 86.579567
F 18.731079 16.774834 75.922867
F 16.180779 7.702904 86.580867
F 0.538180 3.901754 83.732567
F 0.538180 11.624534 83.732567
F 9.573419 3.861404 83.849367
F 9.573419 11.584234 83.849367
F 18.728279 3.830954 83.950667
F 18.621079 11.529134 83.868067
F 0.578205 1.242894 80.089467
F 0.578205 8.965694 80.089467
F 0.578205 16.688534 80.089467
F 9.624239 1.287134 80.209167
F 9.624239 9.009934 80.209167
F 9.624239 16.732734 80.209167
F 18.663479 1.410194 80.279467
F 18.691379 9.045944 80.304867
F 18.377479 11.484134 86.546467
F 2.881489 7.720654 83.759067
F 2.881489 15.443434 83.759067
F 16.367179 5.092724 80.335967
F 11.802579 7.722804 83.880467
F 11.802579 15.445634 83.880467
F 7.395039 12.871334 80.178067
F 20.945279 7.714464 83.880667
F 20.730179 15.355034 83.872567
F 7.305859 0.000049 86.548467
F 2.932069 5.150414 80.118767
F 2.932069 12.873234 80.118767
F 11.853379 5.148534 80.240267
F 11.853379 12.871334 80.240267
F 20.957779 5.143774 80.251367
F 20.870979 12.813034 80.269167
F 2.874589 5.146294 82.850167
F 2.874589 12.869134 82.850167
F 11.815279 5.148534 82.970467
F 11.815279 12.871334 82.970467
F 20.756879 5.230894 82.938767
F 20.925479 12.729334 83.014067
F 2.825779 7.724474 86.490067
F 2.825779 15.447234 86.490067
F 7.395039 5.148524 80.178067
F 11.764479 7.722804 86.610667
F 11.764479 15.445634 86.610667
F 25.268779 15.301734 83.849367
F 5.162229 16.732134 80.146467
F 18.590179 16.708134 82.999867
F 7.547539 0.000006 69.257367
F 5.126749 1.286274 82.877667
F 5.126749 9.009074 82.877667
F 5.126749 16.731834 82.877667
F 14.044479 1.287134 83.001567
F 14.044479 9.009934 83.001567
F 14.044479 16.732734 83.001567
F 22.865179 1.393124 83.012167
F 23.298679 8.758354 83.069967
F 23.112179 11.546034 86.584267
F 5.075819 3.862224 86.517867
F 5.075819 11.585034 86.517867
F 13.993679 3.861404 86.641767
F 13.993679 11.584234 86.641767
F 23.028979 1.385014 75.703867
F 25.159679 7.579814 86.854367
F 5.111569 3.862054 83.786667
F 5.111569 11.584834 83.786667
F 14.031779 3.861404 83.911667
F 14.031779 11.584234 83.911667
F 22.993879 3.870044 84.096567
F 23.228379 11.614134 83.814267
F 5.162229 1.286534 80.146467
F 5.162229 9.009344 80.146467
F 20.819179 7.717184 86.709067
F 23.399679 16.945534 68.440467
F 25.130979 15.297834 86.568467
F 25.493679 12.987934 65.659967
F 16.538079 5.121074 65.680667
F 18.765579 8.939684 65.871767
F 18.786879 1.320324 65.727567
F 16.328879 -0.122338 76.827967
F 16.326679 -0.122894 86.458067
F 21.020479 5.304764 65.765267
F 20.650179 0.045129 84.112467
F 16.175779 -0.070091 83.764867
F 25.428879 0.193634 76.699567
F 25.274479 -0.122829 79.431267
F 18.415979 16.819334 87.558067
F 18.781079 16.699234 65.675667
F 25.650979 5.164174 65.735067
F 0.539413 1.287024 90.126067
F 0.539413 9.009824 90.126067
F 0.539413 16.732634 90.126067
F 9.484479 1.287134 90.219767
F 9.484479 9.009934 90.219767
F 9.484479 16.732734 90.219767
F 18.445779 1.249704 90.127367
F 18.403579 8.633614 90.221667
F 22.746779 1.093254 94.826167
F 0.429088 3.892394 93.803067
F 0.429089 11.615234 93.803067
F 9.433629 3.861404 93.859967
F 9.433629 11.584234 93.859967
F 18.369479 3.656364 93.977667
F 18.360979 11.528234 93.822767
F 0.461662 3.890544 91.024967
F 0.461662 11.613334 91.024967
F 9.471759 3.861404 91.129767
F 9.471759 11.584234 91.129767
F 18.287779 3.788284 91.254567
F 18.453379 11.321434 91.080867
F 7.140809 0.000046 98.379067
F 2.629669 0.000613 101.049867
F 7.102649 0.000020 101.108867
F 9.522579 1.287134 87.489567
F 9.522579 9.009934 87.489567
F 9.522579 16.732734 87.489567
F 15.773179 7.679754 108.385867
F 18.205979 1.260514 105.037867
F 2.729109 0.000669 93.769667
F 2.777709 7.721324 91.038967
F 2.777709 15.444134 91.038967
F 23.071979 9.008764 87.571467
F 11.700979 7.722804 91.160867
F 11.700979 15.445634 91.160867
F 18.252479 16.526734 94.870967
F 20.805179 7.661394 91.176767
F 20.441579 15.287734 91.085367
F 0.498847 16.697134 87.378267
F 2.830299 5.150744 87.399267
F 2.830299 12.873534 87.399267
F 11.751779 5.148534 87.520667
F 11.751779 12.871334 87.520667
F 18.004779 11.234734 108.442867
F 13.777579 16.732734 102.112867
F 2.777639 5.147454 90.129867
F 2.777639 12.870234 90.129867
F 11.713679 5.148534 90.250867
F 11.713679 12.871334 90.250867
F 20.547379 5.176694 90.515567
F 20.636679 12.701234 90.219967
F 2.729109 7.723474 93.769667
F 2.729109 15.446234 93.769667
F 0.498847 8.974374 87.378267
F 11.662779 7.722804 93.891067
F 11.662779 15.445634 93.891067
F 15.956979 15.349434 108.546867
F 20.569979 7.575414 93.906367
F 20.357579 15.219934 93.848267
F 7.039099 0.000071 105.659867
F 5.024679 1.286444 90.157967
F 5.024679 9.009244 90.157967
F 5.024679 16.732034 90.157967
F 13.942779 1.287134 90.281967
F 13.942779 9.009934 90.281967
F 13.942779 16.732734 90.281967
F 22.917779 1.234764 90.177067
F 22.843579 9.006264 90.356967
F 18.102379 3.790864 108.580867
F 4.973489 3.861884 93.798067
F 4.973489 11.584734 93.798067
F 13.891979 3.861404 93.922167
F 13.891979 11.584234 93.922167
F 22.965579 3.793924 93.906467
F 22.875479 11.400634 93.828367
F 5.010569 3.862124 91.067067
F 5.010569 11.584934 91.067067
F 13.930079 3.861404 91.192067
F 13.930079 11.584234 91.192067
F 22.815379 3.767744 91.274467
F 22.882379 11.741934 91.107967
F 5.061009 1.286444 87.426867
F 5.061009 9.009254 87.426867
F 5.061009 16.732034 87.426867
F 13.980979 1.287134 87.551867
F 13.980979 9.009934 87.551867
F 13.980979 16.732734 87.551867
F 7.242529 0.000019 91.098667
F 13.777579 9.009934 102.112867
F 20.397479 15.172234 108.630867
F 7.242529 7.722824 91.098667
F 7.242529 15.445634 91.098667
F 22.765879 1.078924 97.527267
F 16.155079 7.643314 91.379867
F 16.064979 15.290134 91.231867
F 0.498847 1.251574 87.378267
F 24.977479 7.594864 91.131867
F 24.951079 15.472734 91.252267
F 7.001019 15.445634 108.389867
F 7.293379 5.148524 87.458467
F 7.293379 12.871334 87.458467
F 22.573979 0.852496 105.091867
F 22.670279 1.045044 102.496867
F 2.530939 0.000061 108.329867
F 18.436179 8.907984 87.449867
F 7.255079 5.148494 90.188667
F 7.255079 12.871334 90.188667
F 16.086779 5.059954 90.329567
F 16.167979 12.836434 90.177367
F 25.160279 4.969234 90.428567
F 25.264879 12.739734 90.302467
F 7.204279 7.722834 93.828867
F 7.204279 15.445634 93.828867
F 7.001019 7.722814 108.389867
F 16.140979 7.826204 94.090067
F 16.131979 15.346934 93.939667
F 15.821879 15.378934 105.825867
F 25.050579 7.478404 93.990667
F 24.891079 15.334034 94.073067
F 24.908079 12.442734 105.169867
F 0.325513 1.229084 97.478167
F 0.325512 8.951884 97.478167
F 0.325513 16.674734 97.478167
F 9.382809 1.287134 97.500167
F 9.382809 9.009934 97.500167
F 9.382809 16.732734 97.500167
F 18.185479 1.152414 97.707167
F 18.521579 8.881384 97.560567
F 18.232079 16.798434 104.929867
F 0.252410 3.932024 101.135867
F 0.252410 11.654834 101.135867
F 9.331969 3.861404 101.140867
F 9.331969 11.584234 101.140867
F 18.159079 3.809904 101.406867
F 18.143779 11.573434 101.154867
F 0.381212 3.881224 98.317067
F 0.381212 11.604034 98.317067
F 9.370099 3.861404 98.410167
F 9.370099 11.584234 98.410167
F 18.097579 3.810324 98.673267
F 18.232179 11.355234 98.506267
F 0.422919 1.263364 94.671567
F 0.422919 8.986164 94.671567
F 0.422920 16.708934 94.671567
F 9.420919 1.287134 94.769967
F 9.420919 9.009934 94.769967
F 9.420919 16.732734 94.769967
F 18.456879 1.197494 94.967467
F 18.543979 9.018984 94.885567
F 25.210879 12.817334 87.492867
F 2.672449 7.723854 98.317867
F 2.672449 15.446634 98.317867
F 24.783079 4.834194 104.726867
F 11.599279 7.722804 98.441367
F 11.599279 15.445634 98.441367
F 16.137479 12.831734 104.825867
F 20.556379 7.538144 98.647767
F 20.473379 15.107334 98.680767
F 2.672449 0.001049 98.317867
F 2.725009 5.148814 94.678467
F 2.725009 12.871634 94.678467
F 11.650079 5.148534 94.801167
F 11.650079 12.871334 94.801167
F 20.645779 5.026474 94.852067
F 20.610579 12.610834 94.942467
F 2.679419 5.147884 97.409767
F 2.679419 12.870734 97.409767
F 11.611979 5.148534 97.531267
F 11.611979 12.871334 97.531267
F 20.505379 4.847514 97.636667
F 20.574579 12.522734 97.656567
F 2.629669 7.723414 101.049867
F 2.629669 15.446234 101.049867
F 15.804679 5.156384 104.848867
F 11.561179 7.722804 101.171867
F 11.561179 15.445634 101.171867
F 7.051849 12.871334 104.749867
F 20.375379 7.396944 101.365867
F 20.304779 15.216234 101.263867
F 2.569139 0.002588 105.596867
F 4.922369 1.286874 97.438067
F 4.922369 9.009674 97.438067
F 4.922369 16.732434 97.438067
F 13.841179 1.287134 97.562367
F 13.841179 9.009934 97.562367
F 13.841179 16.732734 97.562367
F 24.922779 15.123034 108.895867
F 22.769979 8.827704 97.531067
F 22.690479 16.498734 102.100867
F 4.871319 3.861444 101.077867
F 4.871319 11.584234 101.077867
F 13.790279 3.861404 101.202867
F 13.790279 11.584234 101.202867
F 22.441379 3.492374 101.193867
F 22.457979 11.306334 101.427867
F 4.909459 3.862144 98.347467
F 4.909459 11.584934 98.347467
F 13.828479 3.861404 98.472467
F 13.828479 11.584234 98.472467
F 22.669379 3.659104 98.380867
F 22.819979 11.193334 98.676467
F 4.960099 1.286394 94.707267
F 4.960099 9.009194 94.707267
F 4.960099 16.732034 94.707267
F 13.879279 1.287134 94.832267
F 13.879279 9.009934 94.832267
F 13.879279 16.732734 94.832267
F 20.683779 12.758134 87.491467
F 22.877479 8.868804 94.864567
F 22.890279 16.395034 104.782867
F 7.140809 7.722844 98.379067
F 7.140809 15.445634 98.379067
F 7.051849 5.148514 104.749867
F 16.209679 7.728314 98.342667
F 16.025679 15.323134 98.431967
F 15.998179 7.777774 105.707867
F 24.746079 7.533644 98.497467
F 24.780679 15.174134 98.662367
F 24.815179 12.356834 102.354867
F 7.191659 5.148504 94.738867
F 7.191659 12.871334 94.738867
F 16.136579 5.063114 94.765567
F 16.083779 12.765734 94.854367
F 25.260679 4.823714 94.968367
F 25.070879 12.724634 94.918267
F 7.153479 5.148514 97.469067
F 7.153479 12.871334 97.469067
F 16.081079 5.193074 97.456967
F 16.080279 12.767634 97.460367
F 24.955679 4.917354 97.622167
F 25.071379 12.516434 97.736667
F 7.102649 7.722824 101.108867
F 7.102649 15.445634 101.108867
F 24.797879 4.900644 101.918867
F 15.956479 7.794834 101.070867
F 16.045279 15.507734 101.245867
F 24.751579 7.208074 105.964867
F 24.764479 7.478684 101.127867
F 24.908479 15.072934 101.428867
F 15.962179 12.848334 102.096867
F 0.209483 1.218504 104.775867
F 0.209483 8.941314 104.775867
F 0.209483 16.664134 104.775867
F 9.281149 1.287134 104.780867
F 9.281149 9.009934 104.780867
F 9.281149 16.732734 104.780867
F 22.730979 16.564334 90.237467
F 18.357579 8.816304 104.961867
F 22.665179 8.710764 102.215867
F 0.180478 3.921044 108.406867
F 0.180478 11.643834 108.406867
F 9.230309 3.861404 108.420867
F 9.230309 11.584234 108.420867
F 7.039099 15.445634 105.659867
F 18.359679 16.599634 97.500367
F 0.300969 3.871634 105.604867
F 0.300969 11.594434 105.604867
F 9.268439 3.861404 105.690867
F 9.268439 11.584234 105.690867
F 17.993979 3.840134 105.869867
F 18.224979 11.420034 105.759867
F 0.340313 1.271784 101.961867
F 0.340313 8.994584 101.961867
F 0.340313 16.717434 101.961867
F 9.319259 1.287134 102.050867
F 9.319259 9.009934 102.050867
F 9.319259 16.732734 102.050867
F 18.215779 1.281954 102.190867
F 18.229279 8.868134 102.125867
F 24.730279 7.347494 108.663867
F 2.569139 7.725394 105.596867
F 2.569139 15.448234 105.596867
F 15.958479 5.178314 102.056867
F 11.497579 7.722804 105.721867
F 11.497579 15.445634 105.721867
F 7.089929 12.871234 102.018867
F 20.567679 7.500504 105.962867
F 20.548079 15.357934 105.890867
F 7.204279 0.000029 93.828867
F 2.620359 5.146464 101.956867
F 2.620359 12.869234 101.956867
F 11.548479 5.148534 102.081867
F 11.548479 12.871334 102.081867
F 20.472379 4.828964 102.472867
F 20.384279 12.776034 102.321867
F 2.580189 5.148114 104.689867
F 2.580189 12.870934 104.689867
F 11.510279 5.148534 104.811867
F 11.510279 12.871334 104.811867
F 20.426879 4.969764 105.167867
F 20.473179 12.848334 105.087867
F 2.530939 7.722864 108.329867
F 2.530939 15.445634 108.329867
F 7.089929 5.148474 102.018867
F 11.459479 7.722804 108.451867
F 11.459479 15.445634 108.451867
F 24.909079 14.954634 106.237867
F 22.451779 3.462534 108.541867
F 18.258979 16.837334 102.208867
F 7.001029 0.000012 108.389867
F 4.820429 1.287264 104.717867
F 4.820429 9.010064 104.717867
F 4.820429 16.732834 104.717867
F 13.739479 1.287134 104.842867
F 13.739479 9.009934 104.842867
F 13.739479 16.732734 104.842867
F 22.575379 16.388034 97.646267
F 22.718079 8.814724 105.031867
F 22.547779 16.584534 94.843667
F 4.769649 3.861144 108.357867
F 4.769649 11.583934 108.357867
F 13.688679 3.861404 108.482867
F 13.688679 11.584234 108.482867
F 7.039099 7.722874 105.659867
F 22.592279 11.269734 108.561867
F 4.808139 3.862174 105.627867
F 4.808139 11.584934 105.627867
F 13.726779 3.861404 105.752867
F 13.726779 11.584234 105.752867
F 22.663479 3.463584 105.737867
F 22.645379 11.284934 105.910867
F 4.858779 1.286374 101.987867
F 4.858779 9.009174 101.987867
F 4.858779 16.731934 101.987867
F 13.777579 1.287134 102.112867
F 20.446879 7.467374 108.717867
F 18.295579 16.587734 90.358467
F 16.061779 5.159924 87.555067
F 25.156479 4.858644 87.625267
F 22.913979 16.674834 87.549967
F 22.915479 1.261904 87.497767
F 20.188179 -0.146103 106.029867
F 16.244379 12.865734 87.506667
F 20.634379 5.138274 87.810867
F 18.303679 1.399304 87.473767
F 20.478479 -0.260100 101.444867
F 16.301379 -0.030040 91.202867
F 0.153564 1.237634 112.035867
F 0.153564 8.960434 112.035867
F 0.153564 16.683234 112.035867
F 9.179499 1.287134 112.060867
F 9.179499 9.009934 112.060867
F 9.179499 16.732734 112.060867
F 18.223479 1.235484 112.094867
F 18.145279 8.807784 112.182867
F 26.420979 3.227694 130.571867
F 0.120765 3.903774 115.667867
F 0.120765 11.626534 115.667867
F 9.128649 3.861404 115.700867
F 9.128649 11.584234 115.700867
F 18.140379 3.762534 115.953867
F 18.061479 11.423734 115.809867
F 0.226553 3.860544 112.889867
F 0.226553 11.583334 112.889867
F 9.166779 3.861404 112.970867
F 9.166779 11.584234 112.970867
F 18.009579 3.750894 113.147867
F 18.031879 11.333034 113.129867
F 9.217599 1.287134 109.330867
F 9.217599 9.009934 109.330867
F 9.217599 16.732734 109.330867
F 20.231679 12.470634 109.467867
F 22.429379 0.801973 124.108867
F 18.157079 16.584034 116.766867
F 2.469379 7.725174 112.876867
F 2.469379 15.447934 112.876867
F 22.563579 0.961108 109.488867
F 11.395979 7.722804 113.001867
F 11.395979 15.445634 113.001867
F 22.617179 8.776604 109.635867
F 20.336979 7.660564 113.379867
F 20.271479 15.336034 112.925867
F 0.010702 3.810484 130.228867
F 2.518849 5.145884 109.236867
F 2.518849 12.868734 109.236867
F 11.446779 5.148534 109.361867
F 11.446779 12.871334 109.361867
F 22.579979 16.492734 116.852867
F 21.942079 10.737934 130.455867
F 2.481969 5.148984 111.968867
F 2.481969 12.871834 111.968867
F 11.408679 5.148534 112.091867
F 11.408679 12.871334 112.091867
F 20.448679 4.974824 112.344867
F 20.247379 12.808434 112.234867
F 2.433279 7.721714 115.608867
F 2.433279 15.444534 115.608867
F 21.976079 3.073364 130.418867
F 11.357779 7.722804 115.731867
F 11.357779 15.445634 115.731867
F 20.234879 4.857384 109.671867
F 20.441679 7.561854 116.062867
F 20.328779 15.271034 115.665867
F 0.263085 1.282344 109.247867
F 4.719019 1.287464 111.998867
F 4.719019 9.010264 111.998867
F 4.719019 16.733034 111.998867
F 13.637879 1.287134 112.122867
F 13.637879 9.009934 112.122867
F 13.637879 16.732734 112.122867
F 22.773879 0.982918 112.239867
F 22.649479 8.536714 112.399867
F 26.647779 10.945834 123.407867
F 4.668459 3.861014 115.638867
F 4.668459 11.583834 115.638867
F 13.586979 3.861404 115.763867
F 13.586979 11.584234 115.763867
F 22.559179 3.535074 115.947867
F 22.684379 11.491434 115.888867
F 4.706949 3.862184 112.907867
F 4.706949 11.585034 112.907867
F 13.625079 3.861404 113.032867
F 13.625079 11.584234 113.032867
F 22.504279 3.458814 113.161867
F 22.434479 11.190834 113.193867
F 4.757519 1.286354 109.267867
F 4.757519 9.009154 109.267867
F 4.757519 16.731934 109.267867
F 13.675979 1.287134 109.392867
F 13.675979 9.009934 109.392867
F 13.675979 16.732734 109.392867
F 24.180479 14.760434 130.469867
F 22.519179 0.947310 119.531867
F 17.645879 3.008494 130.526867
F 6.937429 7.722884 112.939867
F 6.937429 15.445734 112.939867
F 6.827239 15.004034 130.038867
F 15.927679 7.733694 113.200867
F 15.800579 15.384534 113.072867
F 24.846979 4.633504 109.518867
F 24.869579 7.202864 113.260867
F 24.755479 15.136234 113.138867
F 6.827239 7.281244 130.038867
F 6.988239 5.148454 109.299867
F 6.988239 12.871234 109.299867
F 19.729379 6.788684 130.421867
F 15.135179 14.420034 130.515867
F 22.319079 0.492668 126.792867
F 18.093579 8.741794 109.405867
F 6.950229 5.148524 112.029867
F 6.950229 12.871334 112.029867
F 15.823179 5.196944 112.177867
F 15.985879 12.694934 112.194867
F 24.831579 4.653814 112.296867
F 24.683179 12.433934 112.195867
F 6.899419 7.722804 115.669867
F 6.899419 15.445634 115.669867
F 24.493979 12.265634 126.895867
F 15.899979 7.787614 115.942867
F 15.858779 15.392834 115.780867
F 15.431579 7.366694 127.846867
F 24.763279 7.405514 115.954867
F 24.831879 15.016834 115.974867
F 24.315179 4.430334 126.962867
F 0.080279 1.247684 119.304867
F 0.080279 8.970484 119.304867
F 0.080279 16.693334 119.304867
F 9.077839 1.287134 119.341867
F 9.077839 9.009934 119.341867
F 9.077839 16.732734 119.341867
F 17.984179 1.187404 119.546867
F 18.032979 8.905184 119.573867
F 15.199279 6.840914 130.568867
F 0.039452 3.898264 122.941867
F 0.039452 11.621034 122.941867
F 9.026999 3.861404 122.981867
F 9.026999 11.584234 122.981867
F 17.738679 3.412484 123.214867
F 18.127279 11.351334 123.155867
F 0.156449 3.848704 120.173867
F 0.156449 11.571534 120.173867
F 9.065129 3.861404 120.251867
F 9.065129 11.584234 120.251867
F 17.928579 3.723794 120.417867
F 17.920879 11.440034 120.512867
F 0.191097 1.293794 116.531867
F 0.191097 9.016594 116.531867
F 0.191097 16.739434 116.531867
F 9.115949 1.287134 116.610867
F 9.115949 9.009934 116.610867
F 9.115949 16.732734 116.610867
F 18.098179 1.229544 116.811867
F 18.252879 8.897114 116.839867
F 13.472679 1.287104 123.950867
F 2.371859 7.724044 120.157867
F 2.371859 15.446834 120.157867
F 15.678579 12.799634 126.660867
F 11.294279 7.722804 120.282867
F 11.294279 15.445634 120.282867
F 15.719279 4.909064 126.671867
F 20.126679 7.608014 120.577867
F 20.179379 15.184634 120.470867
F 0.263085 16.727934 109.247867
F 2.420459 5.146664 116.517867
F 2.420459 12.869434 116.517867
F 11.345079 5.148534 116.642867
F 11.345079 12.871334 116.642867
F 20.284879 4.934814 116.939867
F 20.293879 12.774034 116.683867
F 2.384909 5.150354 119.247867
F 2.384909 12.873134 119.247867
F 11.306979 5.148534 119.372867
F 11.306979 12.871334 119.372867
F 20.220379 5.048164 119.658867
F 20.239879 12.633734 119.466867
F 2.336709 7.720184 122.887867
F 2.336709 15.443034 122.887867
F 6.748399 12.867634 126.571867
F 11.256179 7.722804 123.012867
F 11.256179 15.445634 123.012867
F 6.748399 5.144814 126.571867
F 20.069879 7.159824 123.375867
F 20.197279 15.150834 123.139867
F 6.743739 15.436334 127.397867
F 4.617979 1.287554 119.278867
F 4.617979 9.010354 119.278867
F 4.617979 16.733134 119.278867
F 13.536179 1.287134 119.403867
F 13.536179 9.009934 119.403867
F 13.536179 16.732734 119.403867
F 17.776979 0.643829 126.840867
F 22.484279 8.705054 119.693867
F 22.646979 16.406434 119.615867
F 4.567449 3.860954 122.918867
F 4.567449 11.583734 122.918867
F 13.485379 3.861404 123.043867
F 13.485379 11.584234 123.043867
F 22.396279 3.315644 123.213867
F 22.257279 11.012834 123.210867
F 4.605899 3.862184 120.188867
F 4.605899 11.585034 120.188867
F 13.523479 3.861404 120.313867
F 13.523479 11.584234 120.313867
F 22.502979 3.632004 120.480867
F 22.319779 11.258134 120.472867
F 4.656389 1.286344 116.548867
F 4.656389 9.009144 116.548867
F 4.656389 16.731934 116.548867
F 13.574279 1.287134 116.673867
F 13.574279 9.009934 116.673867
F 13.574279 16.732734 116.673867
F 15.831279 5.228474 109.475867
F 22.708279 8.923914 117.103867
F 0.263085 9.005144 109.247867
F 6.835809 7.722884 120.219867
F 6.835809 15.445734 120.219867
F 24.404479 12.334134 124.170867
F 15.821979 7.686884 120.268867
F 15.830279 15.347234 120.388867
F 22.536079 16.323434 109.637867
F 24.677779 7.196164 120.403867
F 24.808979 14.906534 120.512867
F 24.473379 4.690134 124.303867
F 6.886599 5.148454 116.579867
F 6.886599 12.871234 116.579867
F 15.773479 5.177664 116.681867
F 15.854579 12.753434 116.729867
F 24.769179 4.862174 116.769867
F 24.965279 12.436634 116.893867
F 6.848629 5.148544 119.309867
F 6.848629 12.871334 119.309867
F 15.561279 5.164434 119.421867
F 15.752079 12.891934 119.482867
F 24.882979 4.581264 119.459867
F 24.597479 12.301134 119.568867
F 6.797829 7.722784 122.949867
F 6.797829 15.445634 122.949867
F 15.834979 12.747834 123.907867
F 15.685179 7.739324 123.078867
F 15.719979 15.362434 123.191867
F 6.743739 7.713554 127.397867
F 24.448379 7.282744 123.212867
F 24.528479 14.691834 123.132867
F 15.684879 5.112434 124.017867
F 6.835809 0.000079 120.219867
F 6.937429 0.000083 112.939867
F 0.010702 11.533234 130.228867
F 8.977529 1.283354 126.603867
F 8.977529 9.006154 126.603867
F 8.977529 16.728934 126.603867
F 18.094679 16.586334 112.107867
F 17.773879 8.788394 126.943867
F 17.778179 15.998634 126.765867
F 24.282379 15.025134 127.628867
F 22.571079 16.217934 124.000867
F 24.275879 6.892344 127.907867
F 15.424279 15.191134 127.922867
F 9.056409 3.419834 130.069867
F 9.056409 11.142634 130.069867
F 24.729679 12.428434 109.345867
F 18.212179 16.506634 119.459867
F 0.091016 3.836874 127.466867
F 0.091016 11.559634 127.466867
F 8.972999 3.852074 127.428867
F 8.972999 11.574834 127.428867
F 17.613279 3.276624 127.700867
F 17.675679 11.422434 127.889867
F 0.121602 1.306764 123.815867
F 0.121602 9.029564 123.815867
F 0.121602 16.752334 123.815867
F 9.014329 1.287104 123.887867
F 9.014329 9.009904 123.887867
F 9.014329 16.732734 123.887867
F 17.830579 0.829246 124.103867
F 18.061979 8.780484 124.141867
F 17.984279 16.388934 124.145867
F 2.284349 7.713504 127.335867
F 2.284349 15.436334 127.335867
F 22.236479 8.423144 124.266867
F 11.202179 7.713474 127.459867
F 11.202179 15.436234 127.459867
F 2.469379 0.002369 112.876867
F 19.893179 7.035154 127.767867
F 20.041979 14.897834 127.741867
F 13.472679 16.732734 123.950867
F 2.322379 5.147384 123.795867
F 2.322379 12.870234 123.795867
F 11.243479 5.148504 123.919867
F 11.243479 12.871334 123.919867
F 20.070779 4.480204 124.084867
F 20.313779 12.565834 124.052867
F 2.283349 5.144074 126.513867
F 2.283349 12.866834 126.513867
F 11.206679 5.144754 126.634867
F 11.206679 12.867534 126.634867
F 19.876079 4.574434 126.798867
F 20.014879 12.278934 126.971867
F 2.360909 7.300834 129.981867
F 2.360909 15.023634 129.981867
F 6.785039 12.871234 123.856867
F 11.285579 7.281244 130.100867
F 11.285579 15.004034 130.100867
F 6.785039 5.148434 123.856867
F 2.371859 0.001242 120.157867
F 19.497279 14.579234 130.560867
F 13.472679 9.009904 123.950867
F 4.518419 1.283934 126.540867
F 4.518419 9.006734 126.540867
F 4.518419 16.729534 126.540867
F 13.435879 1.283354 126.665867
F 13.435879 9.006154 126.665867
F 13.435879 16.728934 126.665867
F 24.195779 6.942844 130.702867
F 22.127679 8.383434 126.935867
F 22.203779 16.259434 126.757867
F 4.597939 3.420144 130.007867
F 4.597939 11.142934 130.007867
F 13.514779 3.419844 130.132867
F 13.514779 11.142634 130.132867
F 22.467979 1.079764 116.810867
F 22.572479 16.633134 112.351867
F 4.514609 3.853004 127.365867
F 4.514609 11.575834 127.365867
F 13.431379 3.852074 127.490867
F 13.431379 11.574834 127.490867
F 22.039379 3.136694 127.707867
F 22.206679 10.994734 127.759867
F 4.555479 1.286324 123.825867
F 4.555479 9.009124 123.825867
F 4.555479 16.731934 123.825867
F 17.613479 10.685334 130.530867
F 26.763979 16.102834 124.046867
F 26.627679 16.225334 126.809867
F 18.182879 1.175034 109.553867
F 15.902479 12.814834 109.504867
F 18.040279 16.611134 109.499867
F 26.986879 8.417704 119.784867
F 26.722279 8.225114 124.219867
F 26.394679 2.969014 127.928867
F 26.849079 11.140934 120.518867
F 27.052579 0.826286 112.232867
F 26.572079 10.977734 130.662867
F 27.110779 3.450544 115.973867
F 26.528779 8.145164 126.989867
F 20.180079 -0.190413 115.891867
F 15.883079 0.052475 115.789867
F 1.790609 24.471734 2.824297
F 1.790609 32.194534 2.824297
F 10.694879 24.464834 2.957517
F 10.694879 32.187634 2.957517
F 19.758379 24.763834 3.196867
F 19.560979 32.483434 3.018007
F 1.745519 27.019934 6.363927
F 1.745519 34.742734 6.363927
F 1.745519 19.297134 6.363927
F 10.653479 27.029834 6.498237
F 8.221029 30.891234 21.024567
F 10.653479 19.307034 6.498237
F 19.678779 27.095734 6.602177
F 21.734579 23.045434 21.169867
F 19.445079 19.624434 6.902977
F 1.778199 27.027034 3.669067
F 1.778199 34.749834 3.669067
F 1.778199 19.304234 3.669067
F 10.690379 27.033634 3.783137
F 26.332179 28.745134 3.034267
F 10.690379 19.310834 3.783137
F 19.591079 27.258934 3.844297
F 17.207879 20.648234 17.291667
F 19.802279 19.476434 4.086497
F 1.619339 24.966534 0.180926
F 17.397379 20.598934 14.598767
F 1.619339 32.689334 0.180927
F 17.265479 28.413834 14.804567
F 10.611479 24.897134 0.316373
F 10.611479 32.619934 0.316372
F 26.423079 23.599834 4.069077
F 26.499679 31.318234 4.004457
F 3.999089 30.891034 3.691127
F 3.999089 23.168234 3.691127
F 12.919479 30.895034 3.814267
F 12.919479 23.172234 3.814267
F 21.889079 31.214834 3.970787
F 21.973179 23.578734 4.110867
F 3.921299 28.761534 0.220786
F 3.921299 21.038734 0.220785
F 12.840579 28.758534 0.347501
F 12.840579 21.035734 0.347500
F 14.946679 19.307034 18.387867
F 26.188679 28.554034 17.793467
F 4.002199 28.328734 2.861657
F 4.002199 20.605934 2.861657
F 12.924079 28.326234 2.988647
F 12.924079 20.603434 2.988647
F 21.883779 28.607734 3.200747
F 22.047579 20.924434 3.383027
F 3.960339 30.888134 6.402657
F 3.960339 23.165334 6.402657
F 12.882679 30.891234 6.529367
F 12.882679 23.168434 6.529367
F 21.848979 31.111634 6.787977
F 21.906779 23.424334 6.785587
F 6.235309 24.464034 2.895867
F 6.235309 32.186834 2.895867
F 15.208979 24.439634 2.964447
F 15.086379 32.367734 2.923377
F 24.209379 24.762034 3.204947
F 24.329479 32.428934 3.048407
F 6.193899 27.030634 6.436527
F 23.603779 27.066134 21.439867
F 6.193899 19.307834 6.436527
F 15.119279 27.021934 6.506827
F 17.144079 28.457634 17.639967
F 15.323879 19.397934 6.570547
F 24.276579 27.081834 6.837957
F 8.271869 20.594134 17.384367
F 23.967979 19.612134 6.936017
F 6.230739 27.034434 3.720347
F 8.271869 28.316934 17.384367
F 6.230739 19.311634 3.720347
F 15.176079 26.998534 3.904157
F 26.475879 20.881534 15.052267
F 15.142179 19.380534 3.756437
F 24.152979 27.424934 4.078357
F 26.328179 31.310134 6.590897
F 24.215479 19.758634 4.167317
F 6.153079 24.897134 0.254253
F 6.153079 32.619934 0.254253
F 17.219079 23.217834 18.181667
F 26.196279 28.624234 10.425367
F 26.654379 21.173934 0.406838
F 17.512179 28.775234 0.231860
F 8.461139 30.895034 3.752017
F 8.461139 23.172234 3.752017
F 17.354179 31.145534 3.803227
F 17.508179 23.271034 3.967127
F 26.013279 31.061834 18.734367
F 15.326579 24.806034 0.179856
F 8.382289 28.758534 0.285244
F 8.382289 21.035734 0.285243
F 26.145179 23.358734 18.450767
F 14.997579 32.178334 14.747567
F 19.495679 27.211534 21.458967
F 19.338579 19.260934 21.068167
F 8.465649 28.326234 2.926397
F 8.465649 20.603434 2.926397
F 17.447779 28.462334 2.958727
F 17.439379 20.550634 3.054137
F 14.997579 24.455534 14.747567
F 26.119279 28.646434 14.959667
F 8.424299 30.891234 6.467107
F 8.424299 23.168434 6.467107
F 17.219079 30.981434 6.554207
F 17.421379 23.414434 6.594237
F 6.079599 24.454734 14.622467
F 6.079599 32.177534 14.622467
F 1.695549 24.465934 10.000357
F 1.695549 32.188734 10.000357
F 10.602779 24.455534 10.135067
F 10.602779 32.178334 10.135067
F 19.357679 24.499134 10.436667
F 19.393479 32.261834 10.284567
F 1.644709 27.019434 13.640567
F 1.644709 34.742234 13.640567
F 1.644709 19.296634 13.640567
F 10.551879 27.029834 13.775267
F 10.551879 34.752634 13.775267
F 10.551879 19.307034 13.775267
F 19.494079 27.117734 13.827167
F 17.142579 31.036734 18.566267
F 19.630479 19.171634 13.916667
F 1.682549 27.019434 10.931167
F 1.682549 34.742234 10.931167
F 1.682549 19.296634 10.931167
F 10.590079 27.029834 11.045167
F 10.590079 34.752634 11.045167
F 10.590079 19.307034 11.045167
F 19.339479 27.100034 11.051267
F 26.312779 20.833634 7.678537
F 19.628679 19.365234 11.201467
F 1.733329 24.465934 7.291037
F 1.733329 32.188734 7.291037
F 10.640879 24.455534 7.405157
F 10.640879 32.178334 7.405157
F 19.574179 24.685534 7.654947
F 19.439279 32.358634 7.525077
F 3.896769 30.888134 10.953767
F 3.896769 23.165334 10.953767
F 12.819179 30.891234 11.076267
F 12.819179 23.168434 11.076267
F 21.614379 31.036734 11.065167
F 21.864779 23.263734 11.121267
F 3.947569 28.320034 7.313737
F 3.947569 20.597234 7.313737
F 12.869979 28.316934 7.436287
F 12.869979 20.594134 7.436287
F 21.864379 28.437234 7.506327
F 21.763379 20.881934 7.723657
F 3.909529 28.320034 10.039607
F 3.909529 20.597234 10.039607
F 12.831879 28.316934 10.166267
F 12.831879 20.594134 10.166267
F 21.672679 28.499834 10.231867
F 21.713679 20.655634 10.366567
F 3.858689 30.888134 13.679767
F 3.858689 23.165334 13.679767
F 12.781079 30.891234 13.806467
F 12.781079 23.168434 13.806467
F 21.852679 31.075134 13.820667
F 21.607879 23.311434 13.858867
F 6.143129 24.454734 10.073367
F 6.143129 32.177534 10.073367
F 15.013379 24.567634 9.982127
F 15.032079 32.236534 10.175267
F 24.089779 24.688934 10.453667
F 23.938079 32.451534 10.314567
F 6.092289 27.030634 13.713567
F 26.084079 31.142034 11.240067
F 6.092289 19.307834 13.713567
F 15.024379 27.091134 13.896467
F 8.259159 23.168434 18.294467
F 15.135779 19.330834 13.901867
F 23.845679 27.144234 14.024767
F 8.259159 30.891234 18.294467
F 24.170279 19.482734 13.959967
F 6.130439 27.030634 10.982267
F 24.366379 32.941234 0.218161
F 6.130439 19.307834 10.982267
F 15.015279 27.035534 11.166767
F 8.309979 20.594134 14.654267
F 15.122679 19.311634 11.307167
F 23.999179 27.256634 11.254867
F 23.845379 32.430834 15.019167
F 24.120279 19.672334 11.212067
F 6.181259 24.454734 7.342317
F 6.181259 32.177534 7.342317
F 14.997179 24.533034 7.335287
F 15.033479 32.389734 7.525167
F 24.153279 24.593534 7.729237
F 24.113579 32.450834 7.604487
F 8.360819 30.891234 11.013967
F 8.360819 23.168434 11.013967
F 17.114679 30.845934 11.147367
F 17.059279 23.175634 11.080367
F 23.912979 19.476534 21.231967
F 21.771179 31.211034 21.414667
F 8.411639 28.316934 7.374027
F 8.411639 20.594134 7.374027
F 17.312179 28.315034 7.420197
F 17.325379 20.789634 7.614947
F 26.060879 31.173534 13.960667
F 15.525779 32.826734 0.214568
F 8.373529 28.316934 10.103967
F 8.373529 20.594134 10.103967
F 17.239979 28.423534 10.153267
F 17.424479 20.611634 10.361067
F 23.949879 19.258134 18.512367
F 26.412479 23.549834 11.346367
F 8.322689 30.891234 13.744167
F 8.322689 23.168434 13.744167
F 17.408179 31.016234 13.826067
F 17.354779 23.147334 13.880467
F 17.221379 23.261934 21.010167
F 23.831879 27.145534 18.749867
F 1.593889 24.465934 17.280767
F 1.593889 32.188734 17.280767
F 10.501079 24.455534 17.415467
F 10.501079 32.178334 17.415467
F 19.508879 24.756034 17.616167
F 19.373579 32.248034 17.559067
F 1.543049 27.019434 20.920967
F 1.543049 34.742234 20.920967
F 1.543049 19.296634 20.920967
F 10.450279 27.029834 21.055767
F 10.450279 34.752634 21.055767
F 10.450279 19.307034 21.055767
F 23.869879 24.460534 14.967767
F 8.309979 28.316934 14.654267
F 24.152779 24.935134 0.490573
F 1.580889 27.019434 18.211567
F 1.580889 34.742234 18.211567
F 1.580889 19.296634 18.211567
F 10.488379 27.029834 18.325567
F 10.488379 34.752634 18.325567
F 10.488379 19.307034 18.325567
F 19.393479 27.257834 18.668367
F 19.838979 24.899234 0.358528
F 19.317879 19.404534 18.396867
F 1.631709 24.465934 14.571367
F 1.631709 32.188734 14.571367
F 10.539179 24.455534 14.685367
F 10.539179 32.178334 14.685367
F 19.502179 24.580534 14.827167
F 19.569279 32.032834 14.872767
F 3.795109 30.888134 18.234167
F 3.795109 23.165334 18.234167
F 12.717579 30.891234 18.356667
F 12.717579 23.168434 18.356667
F 21.652579 30.920234 18.693767
F 21.693479 23.087734 18.488367
F 3.845919 28.320034 14.593967
F 3.845919 20.597234 14.593967
F 12.768379 28.316934 14.716467
F 12.768379 20.594134 14.716467
F 21.742079 28.466134 14.939267
F 21.762779 20.624534 14.630867
F 3.807869 28.320034 17.319967
F 3.807869 20.597234 17.319967
F 12.730279 28.316934 17.446667
F 12.730279 20.594134 17.446667
F 21.535279 28.389734 17.744267
F 21.646279 20.573334 17.384667
F 3.757029 30.888134 20.960267
F 3.757029 23.165334 20.960267
F 12.679379 30.891234 21.086867
F 12.679379 23.168434 21.086867
F 26.383179 20.931434 10.487767
F 26.199079 20.674834 17.708967
F 6.041469 24.454734 17.353767
F 6.041469 32.177534 17.353767
F 14.959379 24.455534 17.477767
F 14.959379 32.178334 17.477767
F 23.894579 24.653734 17.641867
F 23.773379 32.127434 17.782667
F 5.990629 27.030634 20.993967
F 26.350879 23.260634 21.210467
F 5.990629 19.307834 20.993967
F 14.908579 27.029834 21.117967
F 14.908579 34.752634 21.117967
F 14.908579 19.307034 21.117967
F 26.271379 28.739034 7.687147
F 19.911679 32.575334 0.245749
F 26.268479 23.377834 6.805977
F 6.028779 27.030634 18.262767
F 8.221029 23.168434 21.024567
F 6.028779 19.307834 18.262767
F 14.946679 27.029834 18.387867
F 14.946679 34.752634 18.387867
F 17.326579 31.029434 21.349867
F 26.317379 23.477034 14.122967
F 22.036079 28.530634 0.563715
F 22.331679 21.200634 0.657911
F 26.202379 31.090234 21.404667
F 26.627379 21.005534 3.340567
F 17.668879 21.003634 0.211414
F 26.375579 28.811634 0.342981
F 24.413379 17.384634 0.261503
F 1.492229 24.465934 24.561167
F 1.492229 32.188734 24.561167
F 10.399379 24.455534 24.695967
F 10.399379 32.178334 24.695967
F 19.345479 24.366534 24.845767
F 19.540679 32.131634 25.054367
F 1.441389 27.019434 28.201367
F 1.441389 34.742234 28.201367
F 1.441389 19.296634 28.201367
F 10.348579 27.029834 28.336167
F 10.348579 34.752634 28.336167
F 10.348579 19.307034 28.336167
F 19.406779 27.065534 28.453067
F 1.530049 32.188734 21.851767
F 19.381479 19.218534 28.491467
F 1.479229 27.019434 25.491967
F 1.479229 34.742234 25.491967
F 1.479229 19.296634 25.491967
F 10.386679 27.029834 25.605967
F 10.386679 34.752634 25.605967
F 10.386679 19.307034 25.605967
F 19.427079 27.033834 25.764767
F 1.530049 24.465934 21.851767
F 19.379279 19.312934 25.719467
F 17.161779 28.440534 22.141067
F 23.604779 19.349534 43.048567
F 10.437579 24.455534 21.965767
F 10.437579 32.178334 21.965767
F 19.182779 27.000634 43.089667
F 19.187779 19.346634 43.037867
F 3.693449 30.888134 25.514567
F 3.693449 23.165334 25.514567
F 12.615879 30.891234 25.637067
F 12.615879 23.168434 25.637067
F 21.845779 30.902934 25.964067
F 21.598179 23.174234 25.898067
F 3.744259 28.320034 21.874367
F 3.744259 20.597234 21.874367
F 12.666679 28.316934 21.996867
F 12.666679 20.594134 21.996867
F 8.004999 28.316934 36.495467
F 25.903679 28.419134 39.564667
F 3.706209 28.320034 24.600467
F 3.706209 20.597234 24.600467
F 12.628579 28.316934 24.727067
F 12.628579 20.594134 24.727067
F 21.694879 28.311934 24.963267
F 21.668079 20.561434 24.914267
F 3.655369 30.888134 28.240667
F 3.655369 23.165334 28.240667
F 12.577779 30.891234 28.367267
F 12.577779 23.168434 28.367267
F 21.528279 30.803734 28.729167
F 21.644279 23.296434 28.548467
F 5.939809 24.454734 24.634267
F 5.939809 32.177534 24.634267
F 14.857779 24.455534 24.758167
F 14.857779 32.178334 24.758167
F 23.780979 24.541334 24.886567
F 23.951879 32.269834 24.835567
F 5.888969 27.030634 28.274467
F 23.886179 24.334934 22.220267
F 5.888969 19.307834 28.274467
F 14.806879 27.029834 28.398367
F 14.806879 34.752634 28.398367
F 14.806879 19.307034 28.398367
F 23.912979 26.966734 28.626767
F 25.959479 31.154934 28.497367
F 23.895579 19.344134 28.657967
F 5.927119 27.030634 25.543167
F 26.105879 31.103334 40.744167
F 5.927119 19.307834 25.543167
F 14.845079 27.029834 25.668267
F 14.845079 34.752634 25.668267
F 14.845079 19.307034 25.668267
F 23.789079 26.985234 25.969467
F 21.502279 23.241334 43.125867
F 23.986979 19.414634 26.029467
F 5.977939 24.454734 21.902967
F 5.977939 32.177534 21.902967
F 14.895879 24.455534 22.028067
F 14.895879 32.178334 22.028067
F 16.872879 30.967334 43.130267
F 25.909379 20.766834 32.374367
F 8.157499 30.891234 25.574867
F 8.157499 23.168434 25.574867
F 17.105979 30.895134 25.655567
F 17.029779 23.114134 25.513367
F 25.955579 30.970134 35.963067
F 21.729479 28.655834 22.310667
F 8.208319 28.316934 21.934667
F 8.208319 20.594134 21.934667
F 25.997079 20.890134 25.151167
F 26.146779 28.402134 25.203567
F 26.027779 20.746234 22.342567
F 26.071479 28.574734 32.379267
F 8.170199 28.316934 24.664767
F 8.170199 20.594134 24.664767
F 17.078579 28.251034 24.893367
F 17.165779 20.469634 24.624867
F 26.026679 31.218534 33.068467
F 16.980079 23.154634 40.231567
F 8.119369 30.891234 28.305067
F 8.119369 23.168434 28.305067
F 16.919979 30.756234 28.287667
F 16.941679 23.156034 28.311867
F 25.940679 20.681634 39.481867
F 25.901879 23.311334 33.273567
F 1.390569 24.465934 31.841567
F 1.390569 32.188734 31.841567
F 10.297779 24.455534 31.976367
F 10.297779 32.178334 31.976367
F 19.150979 24.777534 31.960167
F 19.157679 32.286234 32.213967
F 1.339729 27.019434 35.481867
F 1.339729 34.742234 35.481867
F 1.339729 19.296634 35.481867
F 10.246879 27.029834 35.616567
F 10.246879 34.752634 35.616567
F 10.246879 19.307034 35.616567
F 19.256279 27.271134 35.724067
F 16.968279 20.621234 39.434867
F 19.175979 19.226834 35.998267
F 1.377569 27.019434 32.772367
F 1.377569 34.742234 32.772367
F 1.377569 19.296634 32.772367
F 10.285079 27.029834 32.886367
F 10.285079 34.752634 32.886367
F 10.285079 19.307034 32.886367
F 19.318079 27.258234 32.998167
F 16.930679 28.379834 39.396367
F 19.260879 19.453734 33.174667
F 1.428389 24.465934 29.132167
F 1.428389 32.188734 29.132167
F 10.335879 24.455534 29.246167
F 10.335879 32.178334 29.246167
F 19.301179 24.390334 29.191167
F 19.190479 32.068534 29.445367
F 3.591789 30.888134 32.794967
F 3.591789 23.165334 32.794967
F 12.514179 30.891234 32.917567
F 12.514179 23.168434 32.917567
F 21.390179 30.879034 33.224067
F 21.404879 23.330734 32.943267
F 3.642599 28.320034 29.154767
F 3.642599 20.597234 29.154767
F 12.565079 28.316934 29.277367
F 12.565079 20.594134 29.277367
F 21.707879 28.248934 29.368667
F 21.505279 20.549034 29.416367
F 3.604549 28.320034 31.880867
F 3.604549 20.597234 31.880867
F 12.526979 28.316934 32.007467
F 12.526979 20.594134 32.007467
F 21.475379 28.437134 32.063467
F 21.467579 20.818934 32.061767
F 3.553709 30.888134 35.521067
F 3.553709 23.165334 35.521067
F 12.476079 30.891234 35.647667
F 12.476079 23.168434 35.647667
F 21.431979 30.990134 35.970467
F 21.424579 23.207534 35.711567
F 5.838149 24.454734 31.914667
F 5.838149 32.177534 31.914667
F 14.756079 24.455534 32.038567
F 14.756079 32.178334 32.038567
F 23.739779 24.589034 32.323067
F 23.619779 32.253534 32.484467
F 5.787309 27.030634 35.554867
F 23.720179 27.344834 43.175867
F 5.787309 19.307834 35.554867
F 14.705279 27.029834 35.678867
F 14.705279 34.752634 35.678867
F 14.705279 19.307034 35.678867
F 23.663679 27.093534 35.836167
F 7.966879 20.594134 39.225667
F 23.667279 19.515634 35.879867
F 5.825459 27.030634 32.823567
F 17.189379 20.742834 21.937767
F 5.825459 19.307834 32.823567
F 14.743379 27.029834 32.948667
F 14.743379 34.752634 32.948667
F 14.743379 19.307034 32.948667
F 23.700179 27.190634 33.199967
F 16.863579 22.994734 42.950667
F 23.670579 19.665734 33.158267
F 5.876279 24.454734 29.183367
F 5.876279 32.177534 29.183367
F 14.794179 24.455534 29.308467
F 14.794179 32.178334 29.308467
F 23.935879 24.491434 29.579567
F 23.583979 32.210134 29.600467
F 8.055839 30.891234 32.855267
F 8.055839 23.168434 32.855267
F 16.926379 30.947734 33.032767
F 17.010179 23.196634 32.900267
F 26.099879 23.454034 28.529267
F 16.778279 30.949534 40.479767
F 8.106659 28.316934 29.215067
F 8.106659 20.594134 29.215067
F 17.139979 28.271134 29.255467
F 17.089379 20.475734 29.258467
F 25.962079 28.550634 22.484567
F 26.130879 28.557034 29.667967
F 8.068539 28.316934 31.945267
F 8.068539 20.594134 31.945267
F 17.003179 28.507434 31.954867
F 17.108679 20.626934 31.968467
F 25.894679 23.352334 40.409667
F 25.994879 23.204034 35.814967
F 8.017699 30.891234 35.585467
F 8.017699 23.168434 35.585467
F 16.982479 31.075334 35.712367
F 17.036279 23.217134 35.654167
F 7.954179 23.168434 40.135667
F 21.571279 31.039134 43.244367
F 1.288909 24.465934 39.122067
F 1.288909 32.188734 39.122067
F 10.196079 24.455534 39.256767
F 10.196079 32.178334 39.256767
F 19.008079 24.749034 39.344167
F 19.160779 32.335034 39.651267
F 1.238069 27.019434 42.762267
F 1.238069 34.742234 42.762267
F 1.238069 19.296634 42.762267
F 10.145279 27.029834 42.896967
F 10.145279 34.752634 42.896967
F 10.145279 19.307034 42.896967
F 26.116879 23.551834 25.791267
F 8.004999 20.594134 36.495467
F 26.022479 20.871534 29.626267
F 1.275909 27.019434 40.052867
F 1.275909 34.742234 40.052867
F 1.275909 19.296634 40.052867
F 10.183379 27.029834 40.166867
F 10.183379 34.752634 40.166867
F 10.183379 19.307034 40.166867
F 19.049279 27.238534 40.458967
F 7.966879 28.316934 39.225667
F 19.115279 19.270234 40.253767
F 1.326729 24.465934 36.412567
F 1.326729 32.188734 36.412567
F 10.234179 24.455534 36.526667
F 10.234179 32.178334 36.526667
F 19.239879 24.642334 36.475567
F 19.271779 32.218534 36.866267
F 3.490129 30.888134 40.075367
F 3.490129 23.165334 40.075367
F 12.412579 30.891234 40.197967
F 12.412579 23.168434 40.197967
F 21.505079 31.123734 40.438367
F 21.184879 23.356934 40.440767
F 3.540939 28.320034 36.435167
F 3.540939 20.597234 36.435167
F 12.463379 28.316934 36.557767
F 12.463379 20.594134 36.557767
F 21.346979 28.477834 36.868567
F 21.399979 20.714034 36.768667
F 3.502889 28.320034 39.161267
F 3.502889 20.597234 39.161267
F 12.425279 28.316934 39.287867
F 12.425279 20.594134 39.287867
F 21.463979 28.521834 39.597867
F 21.222379 20.718634 39.477467
F 3.452049 30.888134 42.801467
F 3.452049 23.165334 42.801467
F 12.374479 30.891234 42.928167
F 12.374479 23.168434 42.928167
F 25.828579 28.403734 36.751967
F 26.165679 31.000834 25.658367
F 5.736489 24.454734 39.195067
F 5.736489 32.177534 39.195067
F 14.654479 24.455534 39.319067
F 14.654479 32.178334 39.319067
F 23.598079 24.545334 39.518267
F 23.721579 32.324234 39.659267
F 5.685649 27.030634 42.835267
F 7.916039 23.168434 42.865867
F 5.685649 19.307834 42.835267
F 14.603579 27.029834 42.959267
F 14.603579 34.752634 42.959267
F 14.603579 19.307034 42.959267
F 25.974079 20.798434 36.719067
F 16.844079 20.512034 36.503467
F 7.954179 30.891234 40.135667
F 5.723799 27.030634 40.103967
F 7.916039 30.891234 42.865867
F 5.723799 19.307834 40.103967
F 14.641779 27.029834 40.229067
F 14.641779 34.752634 40.229067
F 14.641779 19.307034 40.229067
F 23.556979 27.063734 40.417267
F 16.935279 28.404434 36.630867
F 23.560179 19.478134 40.189667
F 5.774619 24.454734 36.463767
F 5.774619 32.177534 36.463767
F 14.692579 24.455534 36.588867
F 14.692579 32.178334 36.588867
F 23.835979 24.552934 36.803267
F 23.575679 32.224934 36.765867
F 26.004279 31.220134 43.309967
F 25.880879 23.233934 43.302067
F 23.943579 32.551334 22.179367
F 19.470779 32.407534 22.246467
F 19.456579 24.438234 22.098567
F 21.485979 20.522134 22.106667
F 19.478379 34.743134 26.006167
F 19.238979 34.971634 40.564167
F 23.816579 34.891234 33.294167
F 1.187249 24.465934 46.402467
F 1.187249 32.188734 46.402467
F 10.094479 24.455534 46.537167
F 10.094479 32.178334 46.537167
F 19.262079 24.709334 46.675667
F 19.025279 32.224334 46.710067
F 1.136409 27.019434 50.042667
F 1.136409 34.742234 50.042667
F 1.136409 19.296634 50.042667
F 10.043599 27.029834 50.177367
F 10.043599 34.752634 50.177367
F 10.043599 19.307034 50.177367
F 18.894179 27.199834 50.396667
F 25.639579 28.517034 58.878367
F 19.021479 19.399734 50.486067
F 1.174249 27.019434 47.333267
F 1.174249 34.742234 47.333267
F 1.174249 19.296634 47.333267
F 10.081779 27.029834 47.447267
F 10.081779 34.752634 47.447267
F 10.081779 19.307034 47.447267
F 19.040179 27.193834 47.742867
F 1.225069 32.188734 43.693067
F 19.096179 19.387334 47.733067
F 0.742949 24.395234 65.520467
F 0.742949 32.118034 65.520467
F 10.132579 24.455534 43.807067
F 10.132579 32.178334 43.807067
F 21.058479 31.017234 64.954867
F 23.382679 19.456234 64.754967
F 3.388459 30.888134 47.355867
F 3.388459 23.165334 47.355867
F 12.310879 30.891234 47.478367
F 12.310879 23.168434 47.478367
F 21.350979 30.974234 47.728567
F 21.330479 23.441834 47.675367
F 3.439279 28.320034 43.715667
F 3.439279 20.597234 43.715667
F 12.361679 28.316934 43.838167
F 12.361679 20.594134 43.838167
F 25.697579 20.673834 44.228567
F 25.768379 31.194434 55.190667
F 3.401229 28.320034 46.441667
F 3.401229 20.597234 46.441667
F 12.323579 28.316934 46.568367
F 12.323579 20.594134 46.568367
F 21.236779 28.434534 46.802067
F 21.219779 20.936934 46.842267
F 3.350389 30.888134 50.081867
F 3.350389 23.165334 50.081867
F 12.272779 30.891234 50.208567
F 12.272779 23.168434 50.208567
F 21.234779 31.063934 50.393367
F 21.346679 23.378134 50.316967
F 5.634829 24.454734 46.475467
F 5.634829 32.177534 46.475467
F 14.552779 24.455534 46.599467
F 14.552779 32.178334 46.599467
F 23.731979 24.571034 46.937067
F 23.692079 32.337834 46.945067
F 5.583989 27.030634 50.115667
F 16.495079 23.103234 64.867067
F 5.583989 19.307834 50.115667
F 14.501979 27.029834 50.239667
F 14.501979 34.752634 50.239667
F 14.501979 19.307034 50.239667
F 23.377179 27.293634 50.349667
F 1.225069 24.465934 43.693067
F 23.574079 19.486534 50.368567
F 5.622139 27.030634 47.384467
F 25.569179 31.253034 62.186967
F 5.622139 19.307834 47.384467
F 14.540079 27.029834 47.509467
F 14.540079 34.752634 47.509467
F 14.540079 19.307034 47.509467
F 23.504479 27.298134 47.563967
F 25.517579 28.398134 61.623367
F 23.393479 19.645234 47.658367
F 5.672959 24.454734 43.744167
F 5.672959 32.177534 43.744167
F 14.590879 24.455534 43.869267
F 14.590879 32.178334 43.869267
F 25.997279 28.661534 44.175367
F 25.672779 23.354134 62.348167
F 7.852519 30.891234 47.416167
F 7.852519 23.168434 47.416167
F 16.784879 30.992134 47.646667
F 17.036579 23.441234 47.705667
F 23.684479 24.642234 44.211367
F 25.978479 23.464734 47.736767
F 7.903329 28.316934 43.775867
F 7.903329 20.594134 43.775867
F 18.813079 27.192534 64.823267
F 16.673979 28.363134 58.319067
F 7.700009 28.316934 58.336767
F 26.072779 31.345034 47.788167
F 7.865219 28.316934 46.506067
F 7.865219 20.594134 46.506067
F 16.817579 28.391734 46.785667
F 16.735179 20.570334 46.780367
F 25.794279 28.621534 46.965767
F 25.845579 20.761534 47.051467
F 7.814379 30.891234 50.146267
F 7.814379 23.168434 50.146267
F 16.889379 31.142634 50.346767
F 16.883579 23.180934 50.363167
F 21.100779 23.335934 64.918567
F 25.807479 23.417634 50.599367
F 1.085559 24.466134 53.682967
F 1.085559 32.188934 53.682967
F 9.992779 24.455534 53.817667
F 9.992779 32.178334 53.817667
F 18.745179 24.604934 54.027567
F 19.079979 32.485634 54.044767
F 1.034578 27.017334 57.323867
F 1.034579 34.740134 57.323867
F 1.034579 19.294534 57.323867
F 9.941939 27.029834 57.457867
F 9.941939 34.752634 57.457867
F 9.941939 19.307034 57.457867
F 18.859179 27.286734 57.507167
F 16.679879 20.681434 61.187767
F 18.933479 19.280134 57.756367
F 1.070399 27.020434 54.613467
F 1.070399 34.743234 54.613467
F 1.070399 19.297634 54.613467
F 9.980069 27.029834 54.727667
F 9.980069 34.752634 54.727667
F 9.980069 19.307034 54.727667
F 18.850379 27.276934 54.712967
F 19.324979 32.227834 43.986267
F 19.199679 19.445334 55.070767
F 1.123409 24.465934 50.973467
F 1.123409 32.188734 50.973467
F 10.030889 24.455534 51.087467
F 10.030889 32.178334 51.087467
F 18.966479 24.622334 51.342067
F 19.039779 32.409134 51.383867
F 3.286779 30.888134 54.636367
F 3.286779 23.165334 54.636367
F 12.209279 30.891234 54.758767
F 12.209279 23.168434 54.758767
F 21.106179 30.929934 54.940567
F 21.298579 23.413334 54.911267
F 3.337619 28.320034 50.996067
F 3.337619 20.597234 50.996067
F 12.260079 28.316934 51.118567
F 12.260079 20.594134 51.118567
F 21.213179 28.545434 51.368267
F 21.396479 20.674834 51.215367
F 3.299249 28.319934 53.722267
F 3.299249 20.597134 53.722267
F 12.221979 28.316934 53.848767
F 12.221979 20.594134 53.848767
F 21.245879 28.426634 53.978667
F 21.396079 20.892934 54.021567
F 3.245199 30.889434 57.363667
F 3.245199 23.166634 57.363667
F 12.171079 30.891234 57.488967
F 12.171079 23.168434 57.488967
F 21.022079 31.029034 57.666067
F 21.265079 23.485634 57.555367
F 5.533169 24.454734 53.755967
F 5.533169 32.177534 53.755967
F 14.451079 24.455534 53.879867
F 14.451079 32.178334 53.879867
F 23.519279 24.778934 54.147667
F 23.392979 32.247134 54.297667
F 5.482329 27.030634 57.396167
F 7.649199 30.891234 61.976967
F 5.482329 19.307834 57.396167
F 14.400279 27.029834 57.520067
F 14.400279 34.752634 57.520067
F 14.400279 19.307034 57.520067
F 23.403879 27.182434 57.755367
F 16.541979 28.395734 61.198367
F 23.299179 19.479734 57.572667
F 5.520439 27.030634 54.664867
F 16.620379 31.029734 61.939367
F 5.520439 19.307834 54.664867
F 14.438379 27.029834 54.789967
F 14.438379 34.752634 54.789967
F 14.438379 19.307034 54.789967
F 23.529879 27.276434 55.012467
F 7.661819 20.594134 61.066967
F 23.587379 19.459134 54.889267
F 5.571299 24.454734 51.024667
F 5.571299 32.177534 51.024667
F 14.489279 24.455534 51.149767
F 14.489279 32.178334 51.149767
F 23.479979 24.756834 51.498367
F 23.659479 32.294534 51.316067
F 7.750859 30.891234 54.696567
F 7.750859 23.168434 54.696567
F 16.738279 30.949934 54.920967
F 16.704279 23.040234 54.866967
F 25.626479 23.413434 55.225967
F 21.402879 28.468534 44.128967
F 7.801669 28.316934 51.056367
F 7.801669 20.594134 51.056367
F 16.617879 28.497034 51.133767
F 16.852179 20.656834 51.438867
F 25.727079 28.501534 51.416867
F 25.847879 20.882234 51.474767
F 7.763559 28.316934 53.786467
F 7.763559 20.594134 53.786467
F 16.672179 28.448234 53.864267
F 16.851779 20.502834 54.164467
F 25.817179 28.600834 54.042667
F 25.749779 20.940034 54.269067
F 7.712689 30.891234 57.426667
F 7.712689 23.168434 57.426667
F 16.675979 30.983334 57.685967
F 16.815779 23.276734 57.745467
F 25.591079 31.053834 57.845267
F 25.573379 23.218434 57.863167
F 0.984459 24.471234 60.965767
F 0.984459 32.194034 60.965767
F 9.891119 24.455534 61.098067
F 9.891119 32.178334 61.098067
F 18.819079 24.731434 61.216767
F 18.833579 32.354134 61.226667
F 0.935553 27.009734 64.608867
F 0.935554 34.732534 64.608867
F 0.935554 19.286934 64.608867
F 9.840279 27.029834 64.738267
F 9.840279 34.752634 64.738267
F 9.840279 19.307034 64.738267
F 25.641979 23.398434 65.098867
F 16.721179 20.655934 58.490167
F 23.055379 27.217234 65.301967
F 0.861753 27.063134 61.884667
F 7.610929 23.168434 64.707167
F 0.861755 19.340334 61.884667
F 9.878409 27.029834 62.008067
F 9.878409 34.752634 62.008067
F 9.878409 19.307034 62.008067
F 18.718379 27.227834 62.142267
F 7.700009 20.594134 58.336767
F 18.866779 19.334334 62.148667
F 0.980268 24.449034 58.249867
F 0.980268 32.171834 58.249867
F 9.929229 24.455534 58.367867
F 9.929229 32.178334 58.367867
F 19.036479 24.701934 58.564767
F 18.757579 32.382134 58.490767
F 3.185099 30.888834 61.917167
F 3.185099 23.166034 61.917167
F 12.107579 30.891234 62.039267
F 12.107579 23.168434 62.039267
F 20.918179 31.034834 62.230367
F 21.168679 23.249034 62.273667
F 3.235879 28.319734 58.276767
F 3.235879 20.596934 58.276767
F 12.158379 28.316934 58.398967
F 12.158379 20.594134 58.398967
F 21.048579 28.531734 58.771867
F 21.206179 20.768534 58.447067
F 3.189569 28.317034 61.005667
F 3.189569 20.594234 61.005667
F 12.120279 28.316934 61.129167
F 12.120279 20.594134 61.129167
F 21.015579 28.538934 61.416567
F 21.185979 20.895234 61.176867
F 3.133339 30.892634 64.647567
F 3.133339 23.169834 64.647567
F 12.069479 30.891234 64.769367
F 12.069479 23.168434 64.769367
F 7.649199 23.168434 61.976967
F 25.512279 31.157134 64.997667
F 5.431539 24.454734 61.036367
F 5.431539 32.177534 61.036367
F 14.349479 24.455534 61.160267
F 14.349479 32.178334 61.160267
F 23.390479 24.808034 61.397267
F 23.175179 32.364034 61.427267
F 5.380729 27.030634 64.676567
F 7.610929 30.891234 64.707167
F 5.380729 19.307834 64.676567
F 14.298579 27.029834 64.800467
F 14.298579 34.752634 64.800467
F 14.298579 19.307034 64.800467
F 16.692279 23.241534 62.204667
F 7.661819 28.316934 61.066967
F 26.023279 31.054634 50.518367
F 5.417959 27.030434 61.945367
F 25.692479 20.636934 61.285367
F 5.417959 19.307634 61.945367
F 14.336779 27.029834 62.070367
F 14.336779 34.752634 62.070367
F 14.336779 19.307034 62.070367
F 23.090479 27.495634 62.589767
F 25.561779 20.666134 58.653567
F 23.410479 19.499134 62.161267
F 5.469269 24.454834 58.305067
F 5.469269 32.177634 58.305067
F 14.387579 24.455534 58.430167
F 14.387579 32.178334 58.430167
F 23.482479 24.680334 58.652667
F 23.193079 32.391334 58.618167
F 18.742379 19.308134 64.786767
F 16.689479 31.157834 64.804667
F 21.297079 20.705734 44.107067
F 23.769979 32.249834 44.227167
F 16.973679 28.261134 44.093167
F 16.875879 20.471534 44.030567
F 19.095879 24.317234 43.894367
F 23.435879 34.973334 57.868367
F 23.789379 34.938534 47.764167
F 0.887047 24.479934 68.251867
F 0.887047 32.202734 68.251867
F 9.789459 24.455534 68.378467
F 9.789459 32.178334 68.378467
F 18.731779 24.576934 68.674067
F 18.682679 32.339334 68.564767
F 0.838196 27.002534 71.893767
F 0.838196 34.725334 71.893767
F 0.838196 19.279734 71.893767
F 9.738619 27.029834 72.018667
F 9.738619 34.752634 72.018667
F 9.738619 19.307034 72.018667
F 18.812079 27.011734 72.250967
F 7.344229 23.168434 83.818267
F 18.637879 19.348434 72.083067
F 0.664854 27.100834 69.160067
F 25.033079 22.910334 86.611567
F 0.664854 19.378034 69.160067
F 9.776739 27.029834 69.288567
F 9.776739 34.752634 69.288567
F 9.776739 19.307034 69.288567
F 18.593379 27.173134 69.534067
F 16.205579 23.225534 83.780267
F 18.987579 19.416734 69.427567
F 16.246779 28.276434 83.290767
F 7.356669 20.594134 82.908267
F 9.827559 24.455534 65.648267
F 9.827559 32.178334 65.648267
F 14.082579 32.178334 80.271367
F 18.398479 19.334634 86.697567
F 3.083849 30.889534 69.197867
F 3.083849 23.166734 69.197867
F 12.005879 30.891234 69.319667
F 12.005879 23.168434 69.319667
F 20.844879 30.961834 69.573167
F 21.128079 23.161934 69.371667
F 3.134419 28.318934 65.557567
F 3.134419 20.596134 65.557567
F 12.056779 28.316934 65.679467
F 12.056779 20.594134 65.679467
F 20.622279 30.749334 86.627067
F 7.344229 30.891234 83.818267
F 3.078119 28.314334 68.289067
F 3.078119 20.591534 68.289067
F 12.018679 28.316934 68.409567
F 12.018679 20.594134 68.409567
F 20.745979 28.462834 68.683867
F 20.991579 20.497534 68.297467
F 3.024829 30.894334 71.929967
F 3.024829 23.171534 71.929967
F 11.967779 30.891234 72.049767
F 11.967779 23.168434 72.049767
F 20.946579 30.973834 72.331167
F 20.984879 22.998934 72.140667
F 5.329959 24.454734 68.316867
F 5.329959 32.177534 68.316867
F 14.247779 24.455534 68.440767
F 14.247779 32.178334 68.440767
F 23.260179 24.731434 68.712267
F 23.131079 32.121934 68.595267
F 5.279149 27.030634 71.957067
F 16.023379 23.070734 86.574267
F 5.279149 19.307834 71.957067
F 14.196979 27.029834 72.080967
F 14.196979 34.752634 72.080967
F 14.196979 19.307034 72.080967
F 23.315879 27.095234 72.138667
F 7.356669 28.316934 82.908267
F 23.332379 19.381534 72.249267
F 5.315199 27.030334 69.225967
F 7.305859 23.168434 86.548467
F 5.315199 19.307534 69.225967
F 14.235079 27.029834 69.350767
F 14.235079 34.752634 69.350767
F 14.235079 19.307034 69.350767
F 23.334779 27.303334 69.475267
F 25.481179 20.431534 80.263067
F 23.295179 19.518234 69.426567
F 5.366539 24.455034 65.585667
F 5.366539 32.177834 65.585667
F 14.285879 24.455534 65.710567
F 14.285879 32.178334 65.710567
F 18.492179 34.830234 79.431367
F 22.994079 19.217634 86.822767
F 7.547539 30.891234 69.257367
F 7.547539 23.168434 69.257367
F 16.398879 30.881034 69.239267
F 16.390679 23.221634 69.355567
F 25.505879 31.149934 69.514967
F 25.513579 23.301234 69.589567
F 7.598349 28.316934 65.617167
F 7.598349 20.594134 65.617167
F 14.082579 24.455534 80.271367
F 18.356179 26.961734 86.590367
F 23.219079 31.940534 80.415767
F 23.095979 24.005634 80.183967
F 7.560049 28.316934 68.347367
F 7.560049 20.594134 68.347367
F 16.445679 28.158334 68.321667
F 16.570879 20.520534 68.519067
F 25.554179 28.630634 68.722767
F 25.503379 20.782134 68.404767
F 7.509169 30.891234 71.987567
F 7.509169 23.168434 71.987567
F 16.370279 30.978334 72.109267
F 16.407179 23.270834 72.062967
F 25.576679 31.072234 72.250967
F 25.541979 23.216634 72.261367
F 0.788896 24.483934 75.534667
F 0.788896 32.206734 75.534667
F 9.687799 24.455534 75.658867
F 9.687799 32.178334 75.658867
F 18.666279 24.382434 75.684867
F 18.551479 32.239034 75.786167
F 0.739306 27.001534 79.175367
F 0.739306 34.724334 79.175367
F 0.739306 19.278734 79.175367
F 9.636959 27.029834 79.299067
F 9.636959 34.752634 79.299067
F 9.636959 19.307034 79.299067
F 18.501679 27.094134 79.400367
F 25.281979 28.262534 80.170667
F 18.633279 19.210034 79.266167
F 0.605142 27.083634 76.446367
F 5.162229 32.177734 80.146467
F 0.605142 19.360834 76.446367
F 9.675079 27.029834 76.568967
F 9.675079 34.752634 76.568967
F 9.675079 19.307034 76.568967
F 18.659379 27.051934 76.714667
F 25.165879 30.742734 84.048367
F 18.542679 19.392234 76.586767
F 0.627533 24.390034 72.802767
F 0.627533 32.112934 72.802767
F 9.725899 24.455534 72.928767
F 9.725899 32.178334 72.928767
F 18.843679 24.283834 73.008867
F 18.548179 32.077834 73.009167
F 2.982679 30.889534 76.478467
F 2.982679 23.166734 76.478467
F 11.904279 30.891234 76.600067
F 11.904279 23.168434 76.600067
F 20.938479 30.844034 76.661767
F 20.813179 23.072334 76.637467
F 3.033249 28.318534 72.838167
F 3.033249 20.595734 72.838167
F 11.955079 28.316934 72.959867
F 11.955079 20.594134 72.959867
F 21.072179 28.417534 72.995867
F 20.917679 20.427834 73.030967
F 2.973509 28.313734 75.570367
F 2.973509 20.590934 75.570367
F 11.916979 28.316934 75.690067
F 11.916979 20.594134 75.690067
F 20.769379 28.409434 75.703067
F 20.947579 20.537334 75.812267
F 2.923659 30.894034 79.210367
F 2.923659 23.171234 79.210367
F 11.866179 30.891234 79.330267
F 11.866179 23.168434 79.330267
F 20.864779 30.913534 79.340967
F 20.674379 23.002934 79.359367
F 5.228369 24.454634 75.597267
F 5.228369 32.177434 75.597267
F 14.146179 24.455534 75.721167
F 14.146179 32.178334 75.721167
F 23.044179 24.408634 75.747867
F 23.047879 32.177934 75.775167
F 5.177549 27.030634 79.237467
F 7.305859 30.891234 86.548467
F 5.177549 19.307834 79.237467
F 14.095279 27.029834 79.361367
F 14.095279 34.752634 79.361367
F 14.095279 19.307034 79.361367
F 23.194379 26.836134 79.089167
F 16.282979 20.663334 80.161467
F 23.253379 19.168934 79.359067
F 5.213029 27.030334 76.506367
F 25.172679 20.423134 83.063067
F 5.213029 19.307534 76.506367
F 14.133479 27.029834 76.631167
F 14.133479 34.752634 76.631167
F 14.133479 19.307034 76.631167
F 22.966579 26.953234 76.450667
F 16.302079 28.385834 80.504367
F 23.146079 19.272234 76.739867
F 5.264009 24.455034 72.866167
F 5.264009 32.177834 72.866167
F 14.184279 24.455534 72.990967
F 14.184279 32.178334 72.990967
F 23.195979 24.486234 73.042267
F 23.164079 32.291834 73.040467
F 7.445879 30.891234 76.537767
F 7.445879 23.168434 76.537767
F 16.384379 30.893934 76.542967
F 16.370279 23.264234 76.535667
F 25.341679 30.832934 76.557967
F 25.335779 23.090634 76.630467
F 7.496699 28.316934 72.897567
F 7.496699 20.594134 72.897567
F 16.470679 28.330834 72.951567
F 16.513979 20.747734 72.975367
F 25.635279 28.400234 73.014167
F 25.475179 20.686034 73.048967
F 7.458319 28.316934 75.627767
F 7.458319 20.594134 75.627767
F 16.420579 28.381334 75.674467
F 16.223079 20.636134 75.800267
F 25.341779 28.225834 75.689267
F 25.592379 20.374134 75.664767
F 7.407479 30.891234 79.267967
F 7.407479 23.168434 79.267967
F 16.403879 30.977734 79.355467
F 16.225279 23.245934 79.361067
F 25.271779 30.743434 79.268267
F 25.559779 22.992134 79.379967
F 0.689606 24.482934 82.815967
F 0.689607 32.205734 82.815967
F 9.586139 24.455534 82.939267
F 9.586139 32.178334 82.939267
F 18.375379 24.382034 83.025667
F 18.458579 32.075534 82.984667
F 0.633457 27.006734 86.460267
F 0.633458 34.729534 86.460267
F 0.633458 19.283934 86.460267
F 9.535289 27.029834 86.579567
F 9.535289 34.752634 86.579567
F 9.535289 19.307034 86.579567
F 20.849279 28.428534 66.060267
F 7.395039 20.594134 80.178067
F 25.235179 30.490734 86.831267
F 0.538180 27.070134 83.732567
F 22.814779 26.743234 86.720767
F 0.538181 19.347334 83.732567
F 9.573419 27.029834 83.849367
F 9.573419 34.752634 83.849367
F 9.573419 19.307034 83.849367
F 18.601079 27.014834 83.902167
F 16.280979 30.785434 83.901167
F 18.316879 19.267334 83.986867
F 0.578205 24.411334 80.089467
F 0.578205 32.134134 80.089467
F 9.624239 24.455534 80.209167
F 9.624239 32.178334 80.209167
F 18.474179 24.371634 80.314667
F 18.676879 32.299534 80.276967
F 2.881489 30.889034 83.759067
F 2.881489 23.166234 83.759067
F 11.802579 30.891234 83.880467
F 11.802579 23.168434 83.880467
F 20.929079 30.862534 83.998067
F 20.855279 23.203734 83.933167
F 2.932069 28.318834 80.118767
F 2.932069 20.596034 80.118767
F 11.853379 28.316934 80.240267
F 11.853379 20.594134 80.240267
F 20.927779 28.140134 80.123567
F 20.931779 20.452134 80.241367
F 2.874589 28.314734 82.850167
F 2.874589 20.591934 82.850167
F 11.815279 28.316934 82.970467
F 11.815279 20.594134 82.970467
F 20.902979 28.374434 82.844667
F 20.618379 20.468634 83.064367
F 2.825779 30.892934 86.490067
F 2.825779 23.170134 86.490067
F 11.764479 30.891234 86.610667
F 11.764479 23.168434 86.610667
F 16.577079 20.563434 65.602967
F 5.162229 24.454934 80.146467
F 5.126749 24.454734 82.877667
F 5.126749 32.177534 82.877667
F 14.044479 24.455534 83.001567
F 14.044479 32.178334 83.001567
F 23.112979 24.335834 82.916367
F 23.098179 31.975534 83.022067
F 5.075819 27.030634 86.517867
F 25.175679 28.156634 82.916267
F 5.075819 19.307834 86.517867
F 13.993679 27.029834 86.641767
F 13.993679 34.752634 86.641767
F 13.993679 19.307034 86.641767
F 25.471279 28.513334 65.914267
F 7.395039 28.316934 80.178067
F 23.053079 34.532034 79.495367
F 5.111569 27.030434 83.786667
F 16.241479 20.685334 83.051367
F 5.111569 19.307634 83.786667
F 14.031779 27.029834 83.911667
F 14.031779 34.752634 83.911667
F 14.031779 19.307034 83.911667
F 23.072179 26.922434 83.961867
F 25.184579 23.003034 83.902667
F 22.946279 19.165734 84.013667
F 16.029579 30.842634 86.499167
F 20.628379 23.066634 86.645167
F 20.995679 20.636034 65.548567
F 23.300679 24.628634 65.945267
F 25.655079 20.851334 65.801967
F 16.649179 28.532734 65.649667
F 23.202979 32.366834 65.821067
F 18.554179 34.787534 72.167067
F 23.016379 34.600934 83.928967
F 22.985479 34.463034 86.753867
F 18.667679 24.436534 65.845367
F 18.637379 34.768334 76.684367
F 23.108979 34.744234 76.821867
F 18.854479 32.497834 65.651067
F 0.539413 24.455434 90.126067
F 0.539413 32.178234 90.126067
F 9.484479 24.455534 90.219767
F 9.484479 32.178334 90.219767
F 18.725679 24.397234 90.268067
F 18.232279 32.214234 90.149367
F 0.429089 27.060834 93.803067
F 7.001029 30.891234 108.389867
F 0.429091 19.338034 93.803067
F 9.433629 27.029834 93.859967
F 9.433629 34.752634 93.859967
F 9.433629 19.307034 93.859967
F 18.191879 27.046934 94.026067
F 0.498847 32.142834 87.378267
F 18.286779 19.023534 93.933867
F 0.461662 27.058934 91.024967
F 15.758179 23.055334 108.302867
F 0.461662 19.336134 91.024967
F 9.471759 27.029834 91.129767
F 9.471759 34.752634 91.129767
F 9.471759 19.307034 91.129767
F 18.328479 26.998334 91.329567
F 0.498847 24.420034 87.378267
F 18.346079 19.131234 90.998967
F 7.051849 28.316934 104.749867
F 24.802779 20.178534 102.155867
F 9.522579 24.455534 87.489567
F 9.522579 32.178334 87.489567
F 7.039099 30.891334 105.659867
F 15.992879 30.748334 108.614867
F 2.777709 30.889734 91.038967
F 2.777709 23.166934 91.038967
F 11.700979 30.891234 91.160867
F 11.700979 23.168434 91.160867
F 20.522979 31.029234 91.202367
F 20.618679 22.888534 91.378767
F 2.830299 28.319134 87.399267
F 2.830299 20.596334 87.399267
F 11.751779 28.316934 87.520667
F 11.751779 20.594134 87.520667
F 16.166979 28.246734 87.593267
F 22.931679 24.301034 102.108867
F 2.777639 28.315834 90.129867
F 2.777639 20.593034 90.129867
F 11.713679 28.316934 90.250867
F 11.713679 20.594134 90.250867
F 20.645179 28.377934 90.195067
F 20.582179 20.330334 90.232967
F 2.729109 30.891934 93.769667
F 2.729109 23.169034 93.769667
F 11.662779 30.891234 93.891067
F 11.662779 23.168434 93.891067
F 20.477279 30.784734 94.052267
F 20.381279 22.911934 94.077967
F 5.024679 24.454834 90.157967
F 5.024679 32.177634 90.157967
F 13.942779 24.455534 90.281967
F 13.942779 32.178334 90.281967
F 22.719979 24.327834 90.391167
F 22.900579 32.058134 90.402067
F 4.973489 27.030334 93.798067
F 24.977379 20.353234 104.844867
F 4.973489 19.307534 93.798067
F 13.891979 27.029834 93.922167
F 13.891979 34.752634 93.922167
F 13.891979 19.307034 93.922167
F 22.576979 26.735134 94.021967
F 25.010579 28.078634 102.226867
F 22.850679 19.125034 93.931367
F 5.010569 27.030534 91.067067
F 24.804779 27.993434 104.924867
F 5.010569 19.307734 91.067067
F 13.930079 27.029834 91.192067
F 13.930079 34.752634 91.192067
F 13.930079 19.307034 91.192067
F 22.623679 26.774234 91.431367
F 15.845579 20.618734 102.213867
F 22.986079 19.194534 91.175567
F 5.061009 24.454834 87.426867
F 5.061009 32.177634 87.426867
F 13.980979 24.455534 87.551867
F 13.980979 32.178334 87.551867
F 4.858779 32.177634 101.987867
F 20.673479 28.158934 87.465567
F 7.242529 30.891234 91.098667
F 7.242529 23.168434 91.098667
F 16.223579 30.853434 91.333067
F 16.335179 23.202934 91.062367
F 24.967279 30.655634 91.237367
F 25.113979 23.009434 91.187167
F 7.293379 28.316934 87.458467
F 7.293379 20.594134 87.458467
F 22.871879 24.239434 87.560667
F 15.852279 30.857134 105.957867
F 22.641879 31.942034 102.192867
F 7.039099 23.168534 105.659867
F 7.255079 28.316934 90.188667
F 7.255079 20.594134 90.188667
F 16.107279 28.321834 90.332867
F 16.278279 20.648834 90.345367
F 24.894779 28.053934 90.387667
F 25.113879 20.293334 90.334367
F 7.204279 30.891234 93.828867
F 7.204279 23.168434 93.828867
F 16.023479 30.869834 93.972667
F 16.025179 23.073234 93.981667
F 25.039579 30.400434 93.956767
F 24.953279 22.945534 93.933067
F 0.325512 24.397534 97.478167
F 0.325513 32.120334 97.478167
F 9.382809 24.455534 97.500167
F 9.382809 32.178334 97.500167
F 18.417779 24.176834 97.662167
F 18.483679 32.015234 97.681867
F 0.252410 27.100434 101.135867
F 20.231579 22.825534 108.610867
F 0.252410 19.377634 101.135867
F 9.331969 27.029834 101.140867
F 9.331969 34.752634 101.140867
F 9.331969 19.307034 101.140867
F 18.234079 26.853034 101.390867
F 16.090679 28.396934 102.047867
F 18.045479 19.324734 101.229867
F 0.381212 27.049634 98.317067
F 24.773679 30.568534 108.590867
F 0.381212 19.326834 98.317067
F 9.370099 27.029834 98.410167
F 9.370099 34.752634 98.410167
F 9.370099 19.307034 98.410167
F 18.270479 26.868334 98.414067
F 4.858779 24.454834 101.987867
F 18.331279 19.177034 98.485567
F 0.422919 24.431734 94.671567
F 0.422919 32.154534 94.671567
F 9.420919 24.455534 94.769967
F 9.420919 32.178334 94.769967
F 18.239579 24.358334 95.000567
F 18.293479 32.265934 95.033867
F 2.672449 30.892234 98.317867
F 2.672449 23.169434 98.317867
F 11.599279 30.891234 98.441367
F 11.599279 23.168434 98.441367
F 20.753479 30.727934 98.509067
F 20.507379 22.818834 98.590167
F 2.725009 28.317234 94.678467
F 2.725009 20.594434 94.678467
F 11.650079 28.316934 94.801167
F 11.650079 20.594134 94.801167
F 20.433979 28.129034 94.893167
F 20.604779 20.246534 94.831967
F 2.679419 28.316334 97.409767
F 2.679419 20.593534 97.409767
F 11.611979 28.316934 97.531267
F 11.611979 20.594134 97.531267
F 20.589179 28.140134 97.648467
F 20.677979 20.255834 97.613567
F 2.629669 30.891834 101.049867
F 2.629669 23.169034 101.049867
F 11.561179 30.891234 101.171867
F 11.561179 23.168434 101.171867
F 20.548279 30.654434 101.271867
F 20.592079 22.890434 101.275867
F 4.922369 24.455334 97.438067
F 4.922369 32.178134 97.438067
F 13.841179 24.455534 97.562367
F 13.841179 32.178334 97.562367
F 22.745379 24.077734 97.532667
F 22.932179 32.158634 97.717867
F 4.871319 27.029834 101.077867
F 7.051849 20.594134 104.749867
F 4.871319 19.307034 101.077867
F 13.790279 27.029834 101.202867
F 13.790279 34.752634 101.202867
F 13.790279 19.307034 101.202867
F 22.879979 26.771734 101.058867
F 15.961979 23.100734 105.682867
F 22.415579 19.038234 101.274867
F 4.909459 27.030534 98.347467
F 15.980879 20.522634 104.970867
F 4.909459 19.307734 98.347467
F 13.828479 27.029834 98.472467
F 13.828479 34.752634 98.472467
F 13.828479 19.307034 98.472467
F 22.869679 26.771834 98.247867
F 7.089929 20.594134 102.018867
F 22.738779 19.004334 98.627467
F 4.960099 24.454834 94.707267
F 4.960099 32.177634 94.707267
F 13.879279 24.455534 94.832267
F 13.879279 32.178334 94.832267
F 22.814979 24.101334 94.831767
F 22.847079 32.039834 94.899267
F 7.140809 30.891234 98.379067
F 7.140809 23.168434 98.379067
F 16.188379 30.785234 98.534567
F 16.014879 23.177434 98.479067
F 25.127479 30.592134 98.606867
F 24.986979 22.989034 98.680467
F 7.191659 28.316934 94.738867
F 7.191659 20.594134 94.738867
F 15.973779 28.280334 94.848267
F 16.120979 20.505334 94.919067
F 24.926379 27.949134 94.964067
F 25.039279 20.428934 94.858467
F 7.153479 28.316934 97.469067
F 7.153479 20.594134 97.469067
F 16.111679 28.335134 97.671467
F 16.044679 20.610534 97.613167
F 25.175379 28.035634 97.733267
F 24.772179 20.432334 97.592667
F 7.102649 30.891234 101.108867
F 7.102649 23.168434 101.108867
F 16.052979 30.986434 101.284867
F 16.078479 23.056634 101.181867
F 25.003679 30.591634 101.339867
F 25.080179 22.910734 101.412867
F 0.209483 24.386934 104.775867
F 0.209483 32.109734 104.775867
F 9.281149 24.455534 104.780867
F 9.281149 32.178334 104.780867
F 18.206179 24.431734 104.841867
F 18.044479 31.931634 104.881867
F 0.180478 27.089434 108.406867
F 23.048179 34.669634 93.981967
F 0.180478 19.366634 108.406867
F 9.230309 27.029834 108.420867
F 9.230309 34.752634 108.420867
F 9.230309 19.307034 108.420867
F 22.430379 18.909934 108.560867
F 7.089929 28.316934 102.018867
F 18.286379 26.588734 108.677867
F 0.300969 27.040034 105.604867
F 7.001019 23.168434 108.389867
F 0.300969 19.317234 105.604867
F 9.268439 27.029834 105.690867
F 9.268439 34.752634 105.690867
F 9.268439 19.307034 105.690867
F 18.286679 27.003334 105.948867
F 24.814479 22.877934 105.907867
F 18.149679 19.297834 106.027867
F 0.340313 24.440234 101.961867
F 0.340313 32.163034 101.961867
F 9.319259 24.455534 102.050867
F 9.319259 32.178334 102.050867
F 18.251079 24.319734 102.091867
F 18.380179 31.944934 102.166867
F 2.569139 30.893834 105.596867
F 2.569139 23.171034 105.596867
F 11.497579 30.891234 105.721867
F 11.497579 23.168434 105.721867
F 20.382179 30.751834 105.815867
F 20.489579 23.103834 105.959867
F 2.620359 28.314834 101.956867
F 2.620359 20.592034 101.956867
F 11.548479 28.316934 102.081867
F 11.548479 20.594134 102.081867
F 20.599679 27.999334 101.887867
F 20.318779 20.419534 102.358867
F 2.580189 28.316534 104.689867
F 2.580189 20.593734 104.689867
F 11.510279 28.316934 104.811867
F 11.510279 20.594134 104.811867
F 20.549979 28.184634 104.742867
F 20.379979 20.564934 105.064867
F 2.530939 30.891234 108.329867
F 2.530939 23.168434 108.329867
F 11.459479 30.891234 108.451867
F 11.459479 23.168434 108.451867
F 13.777579 32.178334 102.112867
F 13.777579 24.455534 102.112867
F 4.820429 24.455634 104.717867
F 4.820429 32.178434 104.717867
F 13.739479 24.455534 104.842867
F 13.739479 32.178334 104.842867
F 22.747479 24.371634 104.891867
F 22.788079 31.911334 104.953867
F 4.769649 27.029534 108.357867
F 4.769649 34.752334 108.357867
F 4.769649 19.306734 108.357867
F 13.688679 27.029834 108.482867
F 13.688679 34.752634 108.482867
F 13.688679 19.307034 108.482867
F 22.481579 34.514734 101.233867
F 24.818479 30.518134 105.887867
F 18.117379 34.555934 105.716867
F 4.808139 27.030634 105.627867
F 16.018179 28.152534 104.837867
F 4.808139 19.307734 105.627867
F 13.726779 27.029834 105.752867
F 13.726779 34.752634 105.752867
F 13.726779 19.307034 105.752867
F 22.586079 26.849734 106.032867
F 18.001979 19.186234 108.799867
F 22.537679 18.977934 105.789867
F 24.742579 22.746534 108.606867
F 25.029279 27.974334 87.528067
F 20.370679 30.642434 108.569867
F 22.930779 34.662934 91.278667
F 22.510779 26.580534 108.742867
F 18.142079 34.609834 108.475867
F 18.337079 34.597934 98.699367
F 22.935779 31.839734 87.683667
F 18.345279 31.990134 87.412767
F 20.772679 20.525234 87.521367
F 25.322279 20.453734 87.671367
F 16.184979 20.496734 87.608867
F 22.758579 34.743434 98.478067
F 18.487779 24.389534 87.495167
F 22.574979 34.502134 108.361867
F 22.516379 34.528934 105.555867
F 18.169179 34.517234 101.337867
F 0.153564 24.406034 112.035867
F 0.153564 32.128834 112.035867
F 9.179499 24.455534 112.060867
F 9.179499 32.178334 112.060867
F 18.088179 24.368934 112.188867
F 18.051579 32.027934 112.326867
F 0.120765 27.072234 115.667867
F 0.010701 34.701734 130.228867
F 0.120765 19.349334 115.667867
F 9.128649 27.029834 115.700867
F 9.128649 34.752634 115.700867
F 9.128649 19.307034 115.700867
F 18.002179 26.771934 115.730867
F 20.337679 28.003934 109.559867
F 18.087979 19.049434 115.742867
F 0.226553 27.028934 112.889867
F 0.010701 19.256134 130.228867
F 0.226553 19.306134 112.889867
F 9.166779 27.029834 112.970867
F 9.166779 34.752634 112.970867
F 9.166779 19.307034 112.970867
F 18.113179 26.923934 113.133867
F 15.324279 22.251734 130.171867
F 17.767679 19.119234 113.063867
F 9.217599 24.455534 109.330867
F 9.217599 32.178334 109.330867
F 22.089279 34.284734 123.120867
F 22.251979 34.296534 120.520867
F 2.469379 30.893634 112.876867
F 2.469379 23.170734 112.876867
F 11.395979 30.891234 113.001867
F 11.395979 23.168434 113.001867
F 20.340979 30.802634 112.976867
F 20.030279 22.834934 113.346867
F 2.518849 28.314334 109.236867
F 2.518849 20.591534 109.236867
F 11.446779 28.316934 109.361867
F 11.446779 20.594134 109.361867
F 18.203079 31.918934 109.632867
F 22.542179 31.998534 109.319867
F 2.481969 28.317434 111.968867
F 2.481969 20.594634 111.968867
F 11.408679 28.316934 112.091867
F 11.408679 20.594134 112.091867
F 20.509279 28.113934 112.132867
F 20.041679 20.355934 112.223867
F 2.433279 30.890134 115.608867
F 2.433279 23.167334 115.608867
F 11.357779 30.891234 115.731867
F 11.357779 23.168434 115.731867
F 20.101179 30.568334 115.760867
F 20.134179 22.978134 115.999867
F 4.719019 24.455834 111.998867
F 4.719019 32.178634 111.998867
F 13.637879 24.455534 112.122867
F 13.637879 32.178334 112.122867
F 22.498279 23.969334 112.369867
F 22.540579 32.084534 112.161867
F 4.668459 27.029434 115.638867
F 4.668459 34.752234 115.638867
F 4.668459 19.306634 115.638867
F 13.586979 27.029834 115.763867
F 13.586979 34.752634 115.763867
F 13.586979 19.307034 115.763867
F 22.329979 26.762534 115.894867
F 22.046979 34.161334 127.581867
F 22.283379 19.067134 115.718867
F 4.706949 27.030634 112.907867
F 6.748399 28.313234 126.571867
F 4.706949 19.307834 112.907867
F 13.625079 27.029834 113.032867
F 13.625079 34.752634 113.032867
F 13.625079 19.307034 113.032867
F 22.660279 26.745734 113.175867
F 18.202479 34.648534 112.976867
F 22.346579 19.194934 113.049867
F 4.757519 24.454734 109.267867
F 4.757519 32.177534 109.267867
F 13.675979 24.455534 109.392867
F 13.675979 32.178334 109.392867
F 22.246579 18.757134 130.656867
F 20.302179 20.254134 109.579867
F 6.937429 30.891334 112.939867
F 6.937429 23.168534 112.939867
F 15.750179 30.838934 113.007867
F 15.797479 23.072834 113.235867
F 24.637679 30.714234 113.116867
F 24.784979 22.781534 113.297867
F 6.988239 28.316834 109.299867
F 6.988239 20.594034 109.299867
F 8.972999 34.743334 127.428867
F 26.699779 26.173134 128.018867
F 24.246979 30.139334 130.793867
F 22.444879 34.491934 115.883867
F 6.950229 28.316934 112.029867
F 6.950229 20.594134 112.029867
F 15.996779 28.241534 112.118867
F 15.911579 20.591334 112.153867
F 24.738179 28.115734 112.166867
F 24.589579 20.116034 112.105867
F 6.899419 30.891234 115.669867
F 6.899419 23.168434 115.669867
F 15.687679 30.762034 115.820867
F 15.755879 23.175634 116.047867
F 24.490479 30.339734 115.877867
F 24.570579 22.648134 116.054867
F 0.080279 24.416134 119.304867
F 0.080279 32.138934 119.304867
F 9.077839 24.455534 119.341867
F 9.077839 32.178334 119.341867
F 17.967979 24.274034 119.693867
F 17.965479 31.967334 119.417867
F 0.039451 27.066634 122.941867
F 0.010702 26.978934 130.228867
F 0.039452 19.343834 122.941867
F 9.026999 27.029834 122.981867
F 9.026999 34.752634 122.981867
F 9.026999 19.307034 122.981867
F 17.890079 26.895034 123.231867
F 26.662079 33.969334 130.496867
F 17.965279 18.962934 123.163867
F 0.156449 27.017134 120.173867
F 0.156449 34.739934 120.173867
F 0.156449 19.294334 120.173867
F 9.065129 27.029834 120.251867
F 9.065129 34.752634 120.251867
F 9.065129 19.307034 120.251867
F 18.013679 26.860034 120.535867
F 17.737079 34.448634 123.145867
F 17.897179 19.185234 120.375867
F 0.191097 24.462234 116.531867
F 0.191097 32.185034 116.531867
F 9.115949 24.455534 116.610867
F 9.115949 32.178334 116.610867
F 17.956679 24.345534 116.928867
F 17.998279 32.232434 116.676867
F 2.371859 30.892434 120.157867
F 2.371859 23.169634 120.157867
F 11.294279 30.891234 120.282867
F 11.294279 23.168434 120.282867
F 20.110079 30.581734 120.554867
F 20.222279 22.788334 120.391867
F 2.420459 28.315034 116.517867
F 2.420459 20.592234 116.517867
F 11.345079 28.316934 116.642867
F 11.345079 20.594134 116.642867
F 20.158079 28.085234 116.755867
F 20.134279 20.443034 116.923867
F 2.384909 28.318734 119.247867
F 2.384909 20.595934 119.247867
F 11.306979 28.316934 119.372867
F 11.306979 20.594134 119.372867
F 20.228179 28.048834 119.668867
F 20.278579 20.277334 119.604867
F 2.336709 30.888634 122.887867
F 2.336709 23.165834 122.887867
F 11.256179 30.891234 123.012867
F 11.256179 23.168434 123.012867
F 20.124179 30.467234 123.213867
F 20.057479 22.611934 123.244867
F 4.617979 24.455934 119.278867
F 4.617979 32.178734 119.278867
F 13.536179 24.455534 119.403867
F 13.536179 32.178334 119.403867
F 22.474779 24.010834 119.649867
F 22.484179 31.720434 119.577867
F 4.567449 27.029334 122.918867
F 4.567449 34.752134 122.918867
F 4.567449 19.306534 122.918867
F 13.485379 27.029834 123.043867
F 13.485379 34.752634 123.043867
F 13.485379 19.307034 123.043867
F 22.374879 26.456334 123.199867
F 0.263085 24.450734 109.247867
F 22.539679 18.742634 123.373867
F 4.605899 27.030634 120.188867
F 24.730579 20.024534 124.321867
F 4.605899 19.307834 120.188867
F 13.523479 27.029834 120.313867
F 13.523479 34.752634 120.313867
F 13.523479 19.307034 120.313867
F 22.353979 26.559734 120.534867
F 26.784679 31.663534 124.125867
F 22.256679 18.798734 120.813867
F 4.656389 24.454734 116.548867
F 4.656389 32.177534 116.548867
F 13.574279 24.455534 116.673867
F 13.574279 32.178334 116.673867
F 22.518379 24.122234 116.931867
F 22.289979 31.897834 116.820867
F 6.835809 30.891334 120.219867
F 6.835809 23.168534 120.219867
F 15.754279 30.780234 120.505867
F 15.587779 23.135034 120.341867
F 24.655079 30.427634 120.643867
F 24.635379 22.623534 120.730867
F 6.886599 28.316834 116.579867
F 6.886599 20.594034 116.579867
F 15.812679 28.319034 116.897867
F 15.895079 20.353334 116.755867
F 24.622879 27.838734 116.875867
F 24.596479 19.960834 116.801867
F 6.848629 28.316934 119.309867
F 6.848629 20.594134 119.309867
F 15.748879 28.130334 119.544867
F 15.636779 20.573834 119.467867
F 24.616079 27.903234 119.548867
F 24.462279 20.104934 119.662867
F 6.797829 30.891234 122.949867
F 6.797829 23.168434 122.949867
F 15.541079 30.751434 123.116867
F 15.718679 23.095534 123.051867
F 24.555679 30.254934 123.329867
F 24.543479 22.701434 123.418867
F 24.567579 27.746734 124.049867
F 15.890179 20.562234 123.759867
F 8.977529 24.451734 126.603867
F 8.977529 32.174534 126.603867
F 18.031779 24.021134 126.673867
F 17.900379 31.836134 126.814867
F 24.697979 28.023934 109.386867
F 4.514609 34.744234 127.365867
F 15.984779 28.169734 109.326867
F 6.827239 22.726834 130.038867
F 24.617679 20.071434 109.412867
F 6.827239 30.449634 130.038867
F 9.056409 26.588234 130.069867
F 9.056409 34.311034 130.069867
F 9.056409 18.865434 130.069867
F 22.498979 23.966434 109.606867
F 22.129679 33.905334 130.350867
F 19.937879 22.300334 130.571867
F 0.091016 27.005334 127.466867
F 0.091016 34.728134 127.466867
F 0.091016 19.282534 127.466867
F 8.972999 27.020534 127.428867
F 24.461879 20.098934 127.074867
F 8.972999 19.297734 127.428867
F 17.975379 26.623234 127.519867
F 24.605479 27.533734 126.877867
F 17.635779 18.738234 127.539867
F 0.121602 24.475134 123.815867
F 0.121602 32.197934 123.815867
F 9.014329 24.455534 123.887867
F 9.014329 32.178334 123.887867
F 17.972479 24.277234 124.056867
F 17.917079 31.895434 124.123867
F 2.284349 30.881934 127.335867
F 2.284349 23.159134 127.335867
F 11.202179 30.881934 127.459867
F 11.202179 23.159134 127.459867
F 20.094779 30.328334 127.866867
F 20.075879 22.351734 127.853867
F 2.322379 28.315834 123.795867
F 2.322379 20.593034 123.795867
F 11.243479 28.316934 123.919867
F 11.243479 20.594134 123.919867
F 20.110879 27.975534 124.161867
F 20.276779 20.036034 124.169867
F 2.283349 28.312434 126.513867
F 2.283349 20.589634 126.513867
F 11.206679 28.313134 126.634867
F 11.206679 20.590334 126.634867
F 20.236579 27.871834 126.870867
F 19.920379 19.896534 126.913867
F 2.360909 30.469234 129.981867
F 2.360909 22.746434 129.981867
F 11.285579 30.449634 130.100867
F 11.285579 22.726834 130.100867
F 22.094179 26.078234 130.459867
F 15.189379 30.058434 130.647867
F 4.518419 24.452334 126.540867
F 4.518419 32.175134 126.540867
F 13.435879 24.451734 126.665867
F 13.435879 32.174534 126.665867
F 22.265279 23.563934 126.795867
F 22.382179 31.496934 126.916867
F 4.597939 26.588534 130.007867
F 4.597939 34.311334 130.007867
F 4.597939 18.865734 130.007867
F 13.514779 26.588234 130.132867
F 13.514779 34.311034 130.132867
F 13.514779 18.865434 130.132867
F 17.788079 34.564134 120.428867
F 17.782079 34.056834 130.324867
F 19.906879 29.958334 130.521867
F 4.514609 27.021434 127.365867
F 15.719079 20.388134 126.460867
F 4.514609 19.298634 127.365867
F 13.431379 27.020534 127.490867
F 15.826079 28.096234 126.889867
F 13.431379 19.297734 127.490867
F 22.364879 26.212534 127.729867
F 6.748399 20.590434 126.571867
F 22.204679 18.751534 127.981867
F 4.555479 24.454734 123.825867
F 4.555479 32.177534 123.825867
F 13.472679 24.455534 123.950867
F 13.472679 32.178334 123.950867
F 22.231079 23.830334 124.128867
F 22.333379 31.639434 124.159867
F 6.743739 30.881934 127.397867
F 6.743739 23.159134 127.397867
F 15.551279 30.665234 127.910867
F 15.679279 22.956834 127.612867
F 24.444379 30.140134 127.988867
F 24.586779 22.681034 127.951867
F 6.785039 28.316834 123.856867
F 6.785039 20.594034 123.856867
F 15.699779 28.049334 124.189867
F 0.226553 34.751734 112.889867
F 0.263085 32.173534 109.247867
F 13.431379 34.743334 127.490867
F 24.411979 22.521634 130.541867
F 17.532779 18.451334 130.420867
F 17.829279 34.298534 127.575867
F 17.608179 26.088734 130.309867
F 15.826979 20.540134 109.408867
F 22.657279 34.616134 113.089867
F 26.476479 26.103434 130.819867
F 17.919879 23.992234 109.520867
F 26.693279 18.923134 127.903867
F 18.087479 34.746334 115.579867
F 26.780779 18.676034 130.691867
F 26.844979 26.515934 123.180867
F 26.851679 34.295834 120.534867
F 26.778079 18.773934 120.511867
F 26.717079 26.376234 120.522867
F 26.731179 23.818834 119.613867
F 26.859279 18.680234 123.285867
F 26.739379 34.183434 123.162867
F 26.454379 31.435434 126.781867
F 26.739379 26.446434 116.107867
F 26.449479 34.058334 127.697867
F 1.790609 47.640134 2.824297
F 1.790609 39.917334 2.824297
F 10.694879 47.633334 2.957517
F 10.694879 39.910434 2.957517
F 19.874679 47.971834 3.031637
F 19.813179 40.282834 2.888477
F 1.745519 50.188434 6.363927
F 1.745519 42.465534 6.363927
F 10.653479 50.198234 6.498237
F 10.653479 42.475434 6.498237
F 19.517579 50.582934 6.734387
F 19.659579 42.546934 6.454347
F 1.778199 50.195434 3.669067
F 1.778199 42.472634 3.669067
F 10.690379 50.202034 3.783137
F 10.690379 42.479234 3.783137
F 19.764079 50.530034 4.050737
F 19.710679 42.639634 3.756097
F 1.619339 48.135034 0.180927
F 24.135879 34.712734 18.610367
F 1.619339 40.412234 0.180926
F 26.191379 46.498034 11.173067
F 10.611479 48.065534 0.316373
F 10.611479 40.342734 0.316372
F 26.429479 39.009134 4.214147
F 17.344879 44.328234 0.039028
F 3.999089 38.613834 3.691127
F 3.999089 46.336634 3.691127
F 12.919479 38.617834 3.814267
F 12.919479 46.340634 3.814267
F 22.018079 38.974834 3.928167
F 22.007479 46.555934 4.100267
F 3.921299 51.929934 0.220786
F 3.921299 36.484334 0.220785
F 3.921299 44.207134 0.220785
F 12.840579 51.926934 0.347501
F 12.840579 36.481334 0.347500
F 12.840579 44.204134 0.347500
F 10.690379 34.756434 3.783137
F 17.311179 46.519134 21.043467
F 26.396279 36.668534 3.021007
F 4.002199 51.497134 2.861657
F 4.002199 36.051534 2.861657
F 4.002199 43.774334 2.861657
F 12.924079 51.494734 2.988647
F 12.924079 36.049034 2.988647
F 12.924079 43.771834 2.988647
F 21.889279 44.298334 0.270090
F 21.915979 36.478034 2.923057
F 21.853779 43.929634 3.055517
F 3.960339 38.610934 6.402657
F 3.960339 46.333734 6.402657
F 12.882679 38.614034 6.529367
F 12.882679 46.336834 6.529367
F 21.841379 38.898234 6.669397
F 21.965679 46.457634 6.768677
F 6.235309 47.632434 2.895867
F 6.235309 39.909634 2.895867
F 15.174579 47.746934 2.908257
F 15.181979 40.060934 3.060737
F 24.105679 47.993034 3.239387
F 24.253779 40.265734 3.197817
F 6.193899 50.199034 6.436527
F 6.193899 42.476234 6.436527
F 15.130779 50.282534 6.585287
F 15.172479 42.578234 6.740097
F 24.278379 50.508234 6.632187
F 24.086079 42.596934 6.690797
F 6.230739 50.202834 3.720347
F 6.230739 42.480034 3.720347
F 15.196679 50.257734 3.851217
F 15.285379 42.687834 3.879967
F 24.213479 50.643134 3.954007
F 24.234179 42.808034 3.899337
F 6.153079 48.065534 0.254253
F 6.153079 40.342734 0.254253
F 23.816179 42.648934 21.584667
F 10.653479 34.752634 6.498237
F 26.295679 39.023734 6.821297
F 26.126679 43.873234 15.039067
F 8.461139 38.617834 3.752017
F 8.461139 46.340634 3.752017
F 17.788579 38.908434 3.991467
F 17.726079 46.519034 3.958467
F 19.399679 50.309334 21.201967
F 26.126879 36.246434 17.717767
F 8.382289 51.926934 0.285244
F 8.382289 36.481334 0.285244
F 8.382289 44.204134 0.285244
F 15.152479 40.350734 0.415904
F 26.476879 52.105034 3.318397
F 24.140279 48.150634 0.579276
F 21.739079 51.520834 10.383067
F 19.588879 34.896334 6.647427
F 6.230739 34.757234 3.720347
F 8.465649 51.494634 2.926397
F 8.465649 36.049034 2.926397
F 8.465649 43.771834 2.926397
F 23.938679 50.376234 21.484167
F 17.429079 36.398834 2.792027
F 17.406279 44.108034 2.859477
F 26.220579 36.407934 15.042367
F 6.028779 34.753434 18.262767
F 21.974079 51.526534 17.537667
F 8.424299 38.614034 6.467107
F 8.424299 46.336834 6.467107
F 17.415979 38.706434 6.656307
F 17.507179 46.303634 6.732357
F 26.352479 43.751534 7.729887
F 26.823179 36.675134 0.211008
F 1.695549 47.634334 10.000357
F 1.695549 39.911534 10.000357
F 10.602779 47.623934 10.135067
F 10.602779 39.901134 10.135067
F 19.727979 47.742034 10.165467
F 19.569379 39.959534 10.299867
F 1.644709 50.187834 13.640567
F 1.644709 42.465034 13.640567
F 10.551879 50.198234 13.775267
F 10.551879 42.475434 13.775267
F 19.578979 50.199434 13.946167
F 19.661679 42.501134 13.741667
F 1.682549 50.187834 10.931167
F 1.682549 42.465034 10.931167
F 10.590079 50.198234 11.045167
F 10.590079 42.475434 11.045167
F 19.316179 50.327034 11.161467
F 19.722879 42.561334 11.101467
F 1.733329 47.634334 7.291037
F 1.733329 39.911534 7.291037
F 10.640879 47.623934 7.405157
F 10.640879 39.901134 7.405157
F 19.806979 47.872934 7.301537
F 19.561179 40.075534 7.595587
F 3.896769 38.610934 10.953767
F 3.896769 46.333734 10.953767
F 12.819179 38.614034 11.076267
F 12.819179 46.336834 11.076267
F 21.820479 38.535734 11.306367
F 21.952379 46.339434 11.225967
F 3.947569 51.488434 7.313737
F 3.947569 36.042834 7.313737
F 3.947569 43.765634 7.313737
F 12.869979 51.485334 7.436287
F 12.869979 36.039734 7.436287
F 12.869979 43.762534 7.436287
F 26.152279 43.845634 17.895667
F 21.803579 36.193234 7.548187
F 21.834379 43.794034 7.582567
F 3.909529 51.488434 10.039607
F 3.909529 36.042834 10.039607
F 3.909529 43.765634 10.039607
F 12.831879 51.485334 10.166267
F 12.831879 36.039734 10.166267
F 12.831879 43.762534 10.166267
F 26.452579 46.644134 4.133497
F 21.859879 36.019934 10.255267
F 21.883779 43.753734 10.286567
F 3.858689 38.610934 13.679767
F 3.858689 46.333734 13.679767
F 12.781079 38.614034 13.806467
F 12.781079 46.336834 13.806467
F 21.732079 38.731934 14.037467
F 21.848679 46.445634 13.886367
F 6.143129 47.623134 10.073367
F 6.143129 39.900334 10.073367
F 14.931879 47.681334 10.235567
F 15.098579 39.982134 10.330867
F 23.945279 47.812434 10.208467
F 23.995879 40.012734 10.451267
F 6.092289 50.199034 13.713567
F 6.092289 42.476234 13.713567
F 14.951079 50.142834 13.839567
F 15.024479 42.516234 14.028567
F 23.998579 50.356534 14.099867
F 23.958979 42.521234 14.089067
F 6.130439 50.199034 10.982267
F 6.130439 42.476234 10.982267
F 14.904579 50.247634 11.098867
F 15.164379 42.569934 11.171167
F 23.932379 50.292834 11.414467
F 24.127579 42.656334 11.419367
F 6.181259 47.623134 7.342317
F 6.181259 39.900334 7.342317
F 15.145579 47.592834 7.367067
F 15.090479 39.895834 7.518577
F 24.300779 47.796334 7.491607
F 23.978979 40.079634 7.779737
F 8.360819 38.614034 11.013967
F 8.360819 46.336834 11.013967
F 17.380379 38.708234 11.300067
F 17.396879 46.429634 11.185467
F 26.266679 36.347934 7.579177
F 26.533379 46.314834 21.433867
F 8.411639 51.485334 7.374027
F 8.411639 36.039734 7.374027
F 8.411639 43.762534 7.374027
F 17.264179 51.332034 14.799167
F 17.369679 36.234034 7.656027
F 17.417279 43.741234 7.576467
F 5.990629 34.753434 20.993967
F 19.574979 34.923134 21.369067
F 22.005279 51.821534 3.148057
F 8.373529 51.485334 10.103967
F 8.373529 36.039734 10.103967
F 8.373529 43.762534 10.103967
F 17.221479 38.594834 21.127967
F 17.358279 36.146634 10.351767
F 17.384279 43.838534 10.344567
F 17.140379 51.460234 17.587667
F 26.407379 51.727734 7.814017
F 15.065979 34.761134 13.926267
F 8.322689 38.614034 13.744167
F 8.322689 46.336834 13.744167
F 17.311379 38.759234 14.001867
F 17.447779 46.538934 14.042267
F 6.130439 34.753434 10.982267
F 24.317279 40.305534 0.381067
F 1.593889 47.634334 17.280767
F 1.593889 39.911534 17.280767
F 10.501079 47.623934 17.415467
F 10.501079 39.901134 17.415467
F 19.422379 47.746034 17.667467
F 19.492379 40.009834 17.633367
F 1.543049 50.187834 20.920967
F 1.543049 42.465034 20.920967
F 10.450279 50.198234 21.055767
F 10.450279 42.475434 21.055767
F 26.222579 46.542634 14.011667
F 19.456379 34.872534 11.218767
F 1.580889 50.187834 18.211567
F 1.580889 42.465034 18.211567
F 10.488379 50.198234 18.325567
F 10.488379 42.475434 18.325567
F 19.647779 50.502534 18.496567
F 19.387579 42.577334 18.489267
F 1.631709 47.634334 14.571367
F 1.631709 39.911534 14.571367
F 10.539179 47.623934 14.685367
F 10.539179 39.901134 14.685367
F 19.575979 47.691834 14.927967
F 19.459779 40.024734 14.933067
F 3.795109 38.610934 18.234167
F 3.795109 46.333734 18.234167
F 12.717579 38.614034 18.356667
F 12.717579 46.336834 18.356667
F 21.703679 38.629234 18.482467
F 21.801979 46.453934 18.469267
F 3.845919 51.488434 14.593967
F 3.845919 36.042834 14.593967
F 3.845919 43.765634 14.593967
F 12.768379 51.485334 14.716467
F 12.768379 36.039734 14.716467
F 12.768379 43.762534 14.716467
F 17.567379 51.989334 0.168772
F 21.846779 36.040334 14.887267
F 21.868979 43.856834 14.894367
F 3.807869 51.488434 17.319967
F 3.807869 36.042834 17.319967
F 3.807869 43.765634 17.319967
F 12.730279 51.485334 17.446667
F 12.730279 36.039734 17.446667
F 12.730279 43.762534 17.446667
F 21.740179 51.879334 7.617487
F 26.323879 51.658534 14.876867
F 21.648879 43.824934 17.665567
F 3.757029 38.610934 20.960267
F 3.757029 46.333734 20.960267
F 12.679379 38.614034 21.086867
F 12.679379 46.336834 21.086867
F 23.944079 34.886934 11.300667
F 26.614979 38.912234 13.918867
F 6.041469 47.623134 17.353767
F 6.041469 39.900334 17.353767
F 14.959379 47.623934 17.477767
F 14.959379 39.901134 17.477767
F 24.036479 47.614434 17.819467
F 24.047479 39.938634 17.534667
F 5.990629 50.199034 20.993967
F 5.990629 42.476234 20.993967
F 14.908579 50.198234 21.117967
F 14.908579 42.475434 21.117967
F 26.185179 51.726134 10.490367
F 21.878079 35.984034 17.677767
F 6.028779 50.199034 18.262767
F 6.028779 42.476234 18.262767
F 14.946679 50.198234 18.387867
F 14.946679 42.475434 18.387867
F 24.071179 50.275934 18.636367
F 23.886079 42.535234 18.750767
F 6.079599 47.623134 14.622467
F 6.079599 39.900334 14.622467
F 14.997579 47.623934 14.747567
F 14.997579 39.901134 14.747567
F 23.976979 47.813634 14.988467
F 24.268979 39.916134 14.861267
F 8.259159 38.614034 18.294467
F 8.259159 46.336834 18.294467
F 17.205379 38.449734 18.308667
F 17.209379 46.264034 18.345467
F 26.293879 46.314434 18.672467
F 17.225379 51.509434 7.592097
F 8.309979 51.485334 14.654267
F 8.309979 36.039734 14.654267
F 8.309979 43.762534 14.654267
F 26.238379 38.972634 21.400767
F 17.359679 36.035634 14.723367
F 17.423779 43.854734 14.667767
F 26.308879 51.625034 17.737067
F 21.721879 51.677234 14.752867
F 24.363479 35.062834 3.767567
F 8.271869 51.485334 17.384367
F 8.271869 36.039734 17.384367
F 8.271869 43.762534 17.384367
F 6.092289 34.753434 13.713567
F 17.191279 35.815934 17.467267
F 17.127479 43.785934 17.336167
F 26.404779 38.900734 11.326767
F 21.909679 46.470734 21.188067
F 19.532179 35.040334 3.944397
F 8.221029 38.614034 21.024567
F 8.221029 46.336834 21.024567
F 22.052579 52.089134 0.369724
F 24.042079 35.075634 6.549687
F 17.122479 51.725634 10.335167
F 19.180979 42.544034 21.194067
F 6.193899 34.753434 6.436527
F 26.204579 38.814634 18.651567
F 19.781279 40.447834 0.185083
F 17.501679 51.624934 2.833217
F 21.978779 36.419034 0.221298
F 21.754979 38.822334 21.186567
F 26.174979 36.366634 10.485967
F 19.999779 48.069534 0.205265
F 26.289679 43.932434 10.544367
F 26.519879 44.070034 3.223757
F 17.469579 36.641234 0.033332
F 26.471879 46.370234 6.862547
F 26.166179 44.210034 0.351827
F 24.077479 35.034134 13.926967
F 15.342279 47.951334 0.162778
F 19.541579 34.718034 13.999467
F 15.071479 34.784434 11.090067
F 19.424779 34.773034 18.542067
F 15.265879 34.943334 3.898567
F 15.186179 34.860534 6.624687
F 23.886679 35.198134 21.351567
F 1.492229 47.634334 24.561167
F 1.492229 39.911534 24.561167
F 10.399379 47.623934 24.695967
F 10.399379 39.901134 24.695967
F 19.363379 47.611834 24.857067
F 19.430379 39.806534 24.885567
F 1.441389 50.187834 28.201367
F 1.441389 42.465034 28.201367
F 10.348579 50.198234 28.336167
F 10.348579 42.475434 28.336167
F 19.408079 50.068534 28.506967
F 19.300379 42.501334 28.496267
F 1.479229 50.187834 25.491967
F 1.479229 42.465034 25.491967
F 10.386679 50.198234 25.605967
F 10.386679 42.475434 25.605967
F 19.214979 50.275734 25.690567
F 19.196579 42.429034 25.738867
F 5.723799 34.753434 40.103967
F 5.685649 34.753434 42.835267
F 10.437579 47.623934 21.965767
F 10.437579 39.901134 21.965767
F 19.483979 39.902234 22.183467
F 23.682679 42.586434 43.170567
F 3.693449 38.610934 25.514567
F 3.693449 46.333734 25.514567
F 12.615879 38.614034 25.637067
F 12.615879 46.336834 25.637067
F 21.624379 38.562434 26.051067
F 21.596679 46.225734 25.713267
F 3.744259 51.488434 21.874367
F 3.744259 36.042834 21.874367
F 3.744259 43.765634 21.874367
F 12.666679 51.485334 21.996867
F 12.666679 36.039734 21.996867
F 12.666679 43.762534 21.996867
F 25.841079 46.618634 40.274267
F 23.614879 50.315834 43.084867
F 26.131379 43.733734 22.396167
F 3.706209 51.488434 24.600467
F 3.706209 36.042834 24.600467
F 3.706209 43.765634 24.600467
F 12.628579 51.485334 24.727067
F 12.628579 36.039734 24.727067
F 12.628579 43.762534 24.727067
F 26.218779 46.435234 25.897867
F 21.679179 35.995334 25.050067
F 21.405179 43.639534 24.838367
F 3.655369 38.610934 28.240667
F 3.655369 46.333734 28.240667
F 12.577779 38.614034 28.367267
F 12.577779 46.336834 28.367267
F 21.680679 38.502334 28.713967
F 21.504779 46.479234 28.502767
F 5.939809 47.623134 24.634267
F 5.939809 39.900334 24.634267
F 14.857779 47.623934 24.758167
F 14.857779 39.901134 24.758167
F 23.868879 47.623234 25.131667
F 23.921379 39.846434 25.076067
F 5.888969 50.199034 28.274467
F 5.888969 42.476234 28.274467
F 14.806879 50.198234 28.398367
F 14.806879 42.475434 28.398367
F 23.903579 50.434834 28.654267
F 23.820679 42.642834 28.539967
F 5.927119 50.199034 25.543167
F 5.927119 42.476234 25.543167
F 14.845079 50.198234 25.668267
F 14.845079 42.475434 25.668267
F 23.867179 50.357134 25.837067
F 23.806479 42.522034 25.880467
F 5.977939 47.623134 21.902967
F 5.977939 39.900334 21.902967
F 14.895879 47.623934 22.028067
F 14.895879 39.901134 22.028067
F 26.099379 36.139434 32.553467
F 25.821179 43.958534 32.137567
F 8.157499 38.614034 25.574867
F 8.157499 46.336834 25.574867
F 17.124279 38.646634 25.773867
F 17.235079 46.422334 25.667567
F 21.419979 43.703034 22.193767
F 26.103679 51.726734 22.333167
F 8.208319 51.485334 21.934667
F 8.208319 36.039734 21.934667
F 8.208319 43.762534 21.934667
F 24.075079 34.703934 28.896267
F 1.530049 39.911534 21.851767
F 23.631579 34.875634 35.898267
F 25.954079 38.702934 40.407567
F 26.342279 38.715634 35.908267
F 26.014979 46.394934 35.696067
F 8.170199 51.485334 24.664767
F 8.170199 36.039734 24.664767
F 8.170199 43.762534 24.664767
F 16.904479 51.397634 36.602767
F 17.306479 35.914834 25.083167
F 17.003279 43.910234 24.799167
F 23.947479 39.938434 22.288667
F 17.046179 51.618634 32.305167
F 25.814179 46.611834 43.025567
F 8.119369 38.614034 28.305067
F 8.119369 46.336834 28.305067
F 17.074779 38.630534 28.461367
F 17.217579 46.435334 28.405267
F 21.453779 51.626734 32.100567
F 21.515779 51.596934 24.864567
F 1.390569 47.634334 31.841567
F 1.390569 39.911534 31.841567
F 10.297779 47.623934 31.976367
F 10.297779 39.901134 31.976367
F 19.393879 47.530934 32.295167
F 19.339079 39.853034 32.032867
F 1.339729 50.187834 35.481867
F 1.339729 42.465034 35.481867
F 10.246879 50.198234 35.616567
F 10.246879 42.475434 35.616567
F 19.124879 50.336334 35.579867
F 19.341479 42.710534 35.973767
F 1.377569 50.187834 32.772367
F 1.377569 42.465034 32.772367
F 10.285079 50.198234 32.886367
F 10.285079 42.475434 32.886367
F 19.309879 50.160234 32.883367
F 19.263979 42.464734 33.080067
F 1.428389 47.634334 29.132167
F 1.428389 39.911534 29.132167
F 10.335879 47.623934 29.246167
F 10.335879 39.901134 29.246167
F 19.318679 47.638234 29.497067
F 19.292679 39.841234 29.350867
F 3.591789 38.610934 32.794967
F 3.591789 46.333734 32.794967
F 12.514179 38.614034 32.917567
F 12.514179 46.336834 32.917567
F 21.728679 38.811834 33.052367
F 21.509279 46.290034 33.168467
F 3.642599 51.488434 29.154767
F 3.642599 36.042834 29.154767
F 3.642599 43.765634 29.154767
F 12.565079 51.485334 29.277367
F 12.565079 36.039734 29.277367
F 12.565079 43.762534 29.277367
F 26.345779 38.734734 33.081467
F 21.749679 36.018334 29.702567
F 21.493279 43.830734 29.388367
F 3.604549 51.488434 31.880867
F 3.604549 36.042834 31.880867
F 3.604549 43.765634 31.880867
F 12.526979 51.485334 32.007467
F 12.526979 36.039734 32.007467
F 12.526979 43.762534 32.007467
F 21.716279 51.610534 22.161367
F 21.626379 36.200734 32.401467
F 21.501979 43.718434 32.183767
F 3.553709 38.610934 35.521067
F 3.553709 46.333734 35.521067
F 12.476079 38.614034 35.647667
F 12.476079 46.336834 35.647667
F 21.558279 38.688034 35.788067
F 21.436779 46.489034 35.992067
F 5.838149 47.623134 31.914667
F 5.838149 39.900334 31.914667
F 14.756079 47.623934 32.038567
F 14.756079 39.901134 32.038567
F 23.696079 47.578834 32.135567
F 24.028079 40.027334 32.278767
F 5.787309 50.199034 35.554867
F 5.787309 42.476234 35.554867
F 14.705279 50.198234 35.678867
F 14.705279 42.475434 35.678867
F 23.669079 50.494634 35.960467
F 23.880179 42.556734 35.893867
F 5.825459 50.199034 32.823567
F 5.825459 42.476234 32.823567
F 14.743379 50.198234 32.948667
F 14.743379 42.475434 32.948667
F 23.816779 50.116734 33.191067
F 23.757279 42.543934 33.147467
F 5.876279 47.623134 29.183367
F 5.876279 39.900334 29.183367
F 14.794179 47.623934 29.308467
F 14.794179 39.901134 29.308467
F 23.642379 47.866134 29.355667
F 23.956679 39.952534 29.541467
F 8.055839 38.614034 32.855267
F 8.055839 46.336834 32.855267
F 17.157179 38.730934 33.006567
F 16.967379 46.216934 32.974167
F 26.024579 43.953934 36.730067
F 17.057979 43.969534 22.052467
F 8.106659 51.485334 29.215067
F 8.106659 36.039734 29.215067
F 8.106659 43.762534 29.215067
F 26.101379 38.719934 43.232267
F 17.080879 35.909134 29.445067
F 17.116379 43.815834 29.250967
F 5.787309 34.753434 35.554867
F 26.358179 36.027334 29.844867
F 21.320679 51.743334 39.453367
F 8.068539 51.485334 31.945267
F 8.068539 36.039734 31.945267
F 8.068539 43.762534 31.945267
F 21.361079 51.580034 29.404467
F 16.987479 36.049834 32.394767
F 17.105079 43.712034 32.042667
F 26.127079 36.161934 25.103067
F 21.293679 46.534434 43.103067
F 26.000679 46.414834 32.997967
F 8.017699 38.614034 35.585467
F 8.017699 46.336834 35.585467
F 16.943379 38.594134 35.635667
F 16.767779 46.330634 35.811667
F 16.900279 51.530834 39.238567
F 17.084279 51.459134 29.433467
F 1.288909 47.634334 39.122067
F 1.288909 39.911534 39.122067
F 10.196079 47.623934 39.256767
F 10.196079 39.901134 39.256767
F 19.252579 47.607434 39.144267
F 19.199179 39.933234 39.131467
F 1.238069 50.187834 42.762267
F 1.238069 42.465034 42.762267
F 10.145279 50.198234 42.896967
F 10.145279 42.475434 42.896967
F 1.530049 47.634334 21.851767
F 25.789179 43.915434 39.445967
F 1.275909 50.187834 40.052867
F 1.275909 42.465034 40.052867
F 10.183379 50.198234 40.166867
F 10.183379 42.475434 40.166867
F 19.057179 50.252734 40.202367
F 19.168279 42.402134 40.442567
F 1.326729 47.634334 36.412567
F 1.326729 39.911534 36.412567
F 10.234179 47.623934 36.526667
F 10.234179 39.901134 36.526667
F 19.146179 47.721034 36.465367
F 19.078279 39.951934 36.447967
F 3.490129 38.610934 40.075367
F 3.490129 46.333734 40.075367
F 12.412579 38.614034 40.197967
F 12.412579 46.336834 40.197967
F 21.461979 38.849134 40.147167
F 21.498779 46.468734 40.336767
F 3.540939 51.488434 36.435167
F 3.540939 36.042834 36.435167
F 3.540939 43.765634 36.435167
F 12.463379 51.485334 36.557767
F 12.463379 36.039734 36.557767
F 12.463379 43.762534 36.557767
F 26.001279 36.053734 39.489467
F 21.486679 36.312334 36.738667
F 21.577979 43.890334 36.813267
F 3.502889 51.488434 39.161267
F 3.502889 36.042834 39.161267
F 3.502889 43.765634 39.161267
F 12.425279 51.485334 39.287867
F 12.425279 36.039734 39.287867
F 12.425279 43.762534 39.287867
F 26.200579 38.497134 28.691767
F 21.566679 36.170734 39.481267
F 21.352979 43.912434 39.510867
F 3.452049 38.610934 42.801467
F 3.452049 46.333734 42.801467
F 12.374479 38.614034 42.928167
F 12.374479 46.336834 42.928167
F 26.101379 43.729834 25.064567
F 19.189679 42.406634 43.106167
F 5.736489 47.623134 39.195067
F 5.736489 39.900334 39.195067
F 14.654479 47.623934 39.319067
F 14.654479 39.901134 39.319067
F 23.672579 47.863334 39.293067
F 23.749479 39.927134 39.307367
F 5.685649 50.199034 42.835267
F 5.685649 42.476234 42.835267
F 14.603579 50.198234 42.959267
F 14.603579 42.475434 42.959267
F 19.044979 50.031734 42.981367
F 19.479279 34.813534 33.256367
F 5.723799 50.199034 40.103967
F 5.723799 42.476234 40.103967
F 14.641779 50.198234 40.229067
F 14.641779 42.475434 40.229067
F 23.641379 50.294934 40.353467
F 23.578579 42.456534 40.243367
F 5.774619 47.623134 36.463767
F 5.774619 39.900334 36.463767
F 14.692579 47.623934 36.588867
F 14.692579 39.901134 36.588867
F 23.799979 47.667334 36.663667
F 23.868679 39.936634 36.663367
F 7.954179 38.614034 40.135667
F 7.954179 46.336834 40.135667
F 16.860779 38.588534 40.274067
F 16.909279 46.372034 40.195867
F 21.352979 38.543834 43.013967
F 25.988279 51.566734 32.326467
F 8.004999 51.485334 36.495467
F 8.004999 36.039734 36.495467
F 8.004999 43.762534 36.495467
F 19.550479 47.720134 22.018767
F 16.921579 35.931834 36.704967
F 16.884579 43.690834 36.578367
F 26.065179 43.977034 29.395167
F 25.992879 36.105834 36.709667
F 25.901679 51.628434 39.587567
F 7.966879 51.485334 39.225667
F 7.966879 36.039734 39.225667
F 7.966879 43.762534 39.225667
F 17.053579 51.575634 24.723467
F 16.778279 36.001334 39.335667
F 17.043379 43.559534 39.387267
F 26.062579 51.706734 25.016167
F 25.830679 51.672534 36.909067
F 25.967079 46.620634 28.585067
F 7.916039 38.614034 42.865867
F 7.916039 46.336834 42.865867
F 5.825459 34.753434 32.823567
F 26.212879 36.320134 22.340967
F 26.285579 38.768634 25.989967
F 16.829679 46.256034 42.914867
F 5.888969 34.753434 28.274467
F 5.927119 34.753434 25.543167
F 16.922979 38.726934 43.067867
F 26.106979 51.776034 29.649067
F 21.181279 51.567734 36.704567
F 24.163079 47.579634 22.175467
F 21.576079 36.428034 22.391167
F 17.051479 51.654534 22.077767
F 23.814979 34.807434 40.621267
F 24.028479 34.718034 26.065367
F 17.201479 36.145934 22.319667
F 19.424779 34.821534 35.971467
F 23.755479 34.978834 43.453667
F 19.188979 34.844734 43.213767
F 19.421179 34.636734 28.714067
F 1.187249 47.634334 46.402467
F 1.187249 39.911534 46.402467
F 10.094479 47.623934 46.537167
F 10.094479 39.901134 46.537167
F 18.756379 47.550934 46.616467
F 19.084779 39.843434 46.851767
F 1.136409 50.187834 50.042667
F 1.136409 42.465034 50.042667
F 10.043599 50.198234 50.177367
F 10.043599 42.475434 50.177367
F 19.097079 50.175834 50.287167
F 18.954579 42.627134 50.437567
F 1.174249 50.187834 47.333267
F 1.174249 42.465034 47.333267
F 10.081779 50.198234 47.447267
F 10.081779 42.475434 47.447267
F 18.957179 50.082734 47.540667
F 19.164879 42.584834 47.598767
F 0.742949 47.563634 65.520467
F 0.742950 39.840834 65.520467
F 10.132579 47.623934 43.807067
F 10.132579 39.901134 43.807067
F 25.643779 46.354534 54.954267
F 19.141079 39.824534 44.136867
F 3.388459 38.610934 47.355867
F 3.388459 46.333734 47.355867
F 12.310879 38.614034 47.478367
F 12.310879 46.336834 47.478367
F 21.467879 38.972934 47.686867
F 21.311679 46.485234 47.456067
F 3.439279 51.488434 43.715667
F 3.439279 36.042834 43.715667
F 3.439279 43.765634 43.715667
F 12.361679 51.485334 43.838167
F 12.361679 36.039734 43.838167
F 12.361679 43.762534 43.838167
F 16.914079 51.366534 43.859567
F 23.628579 39.954634 44.124567
F 16.620279 51.402334 58.551267
F 3.401229 51.488434 46.441667
F 3.401229 36.042834 46.441667
F 3.401229 43.765634 46.441667
F 12.323579 51.485334 46.568367
F 12.323579 36.039734 46.568367
F 12.323579 43.762534 46.568367
F 16.580979 46.418034 64.788267
F 21.530379 36.318334 46.950667
F 21.565079 43.885034 46.733067
F 3.350389 38.610934 50.081867
F 3.350389 46.333734 50.081867
F 12.272779 38.614034 50.208567
F 12.272779 46.336834 50.208567
F 21.280079 38.828834 50.386867
F 21.002079 46.441834 50.207667
F 5.634829 47.623134 46.475467
F 5.634829 39.900334 46.475467
F 14.552779 47.623934 46.599467
F 14.552779 39.901134 46.599467
F 23.528779 47.852034 46.546167
F 23.742979 40.059734 46.777767
F 5.583989 50.199034 50.115667
F 5.583989 42.476234 50.115667
F 14.501979 50.198234 50.239667
F 14.501979 42.475434 50.239667
F 23.375579 50.181734 50.440567
F 23.655179 42.807534 50.397667
F 5.622139 50.199034 47.384467
F 5.622139 42.476234 47.384467
F 14.540079 50.198234 47.509467
F 14.540079 42.475434 47.509467
F 23.450679 50.459834 47.686267
F 23.629179 42.634334 47.665067
F 5.672959 47.623134 43.744167
F 5.672959 39.900334 43.744167
F 14.590879 47.623934 43.869267
F 14.590879 39.901134 43.869267
F 25.639479 51.512734 51.210967
F 25.654979 46.494934 64.668967
F 7.852519 38.614034 47.416167
F 7.852519 46.336834 47.416167
F 16.766479 38.645834 47.539667
F 16.610479 46.081234 47.518867
F 26.032479 38.792234 47.891267
F 25.886679 46.575934 47.680367
F 7.903329 51.485334 43.775867
F 7.903329 36.039734 43.775867
F 7.903329 43.762534 43.775867
F 23.453579 42.635034 65.174467
F 1.225069 47.634334 43.693067
F 25.886979 43.855534 46.937967
F 1.225069 39.911534 43.693067
F 23.394979 47.769434 43.935667
F 25.936179 51.677934 43.941967
F 7.865219 51.485334 46.506067
F 7.865219 36.039734 46.506067
F 7.865219 43.762534 46.506067
F 25.822679 43.955434 44.035567
F 16.585679 36.156534 46.586067
F 16.923079 43.679634 46.497167
F 21.204979 51.536034 61.168267
F 26.084379 36.242234 47.027167
F 21.140779 51.484534 53.992467
F 7.814379 38.614034 50.146267
F 7.814379 46.336834 50.146267
F 16.778779 38.568634 50.343267
F 16.608179 46.287634 50.283667
F 18.857079 50.387234 64.704367
F 25.707879 46.624534 50.400167
F 1.085559 47.634534 53.682967
F 1.085559 39.911734 53.682967
F 9.992779 47.623934 53.817667
F 9.992779 39.901134 53.817667
F 18.978179 47.326634 54.043467
F 18.907779 40.045934 54.147867
F 1.034578 50.185734 57.323867
F 1.034579 42.462934 57.323867
F 9.941939 50.198234 57.457867
F 9.941939 42.475434 57.457867
F 18.940279 50.250934 57.545467
F 19.108179 42.525234 57.692367
F 1.070399 50.188834 54.613467
F 1.070399 42.466034 54.613467
F 9.980069 50.198234 54.727667
F 9.980069 42.475434 54.727667
F 19.045679 49.903734 54.855567
F 18.897079 42.581534 54.976767
F 1.123409 47.634334 50.973467
F 1.123409 39.911534 50.973467
F 10.030889 47.623934 51.087467
F 10.030889 39.901134 51.087467
F 18.782879 47.535834 51.185467
F 18.974779 39.997634 51.312867
F 3.286779 38.610934 54.636367
F 3.286779 46.333734 54.636367
F 12.209279 38.614034 54.758767
F 12.209279 46.336834 54.758767
F 21.310479 38.746734 54.609167
F 21.292479 46.230934 54.987267
F 3.337619 51.488434 50.996067
F 3.337619 36.042834 50.996067
F 3.337619 43.765634 50.996067
F 12.260079 51.485334 51.118567
F 12.260079 36.039734 51.118567
F 12.260079 43.762534 51.118567
F 16.672579 51.473134 46.525967
F 21.382979 36.191534 50.996767
F 21.296279 43.928334 51.192467
F 3.299249 51.488334 53.722267
F 3.299249 36.042734 53.722267
F 3.299249 43.765534 53.722267
F 12.221979 51.485334 53.848767
F 12.221979 36.039734 53.848767
F 12.221979 43.762534 53.848767
F 21.422879 36.123034 44.177967
F 21.294979 36.108834 53.818867
F 21.226179 43.711534 54.038467
F 3.245199 38.612234 57.363667
F 3.245199 46.335134 57.363667
F 12.171079 38.614034 57.488967
F 12.171079 46.336834 57.488967
F 21.270879 38.496734 57.549467
F 21.180679 46.545634 57.737467
F 5.533169 47.623134 53.755967
F 5.533169 39.900334 53.755967
F 14.451079 47.623934 53.879867
F 14.451079 39.901134 53.879867
F 23.423279 47.568134 54.023767
F 23.515179 39.943634 53.863067
F 5.482329 50.199034 57.396167
F 5.482329 42.476234 57.396167
F 14.400279 50.198234 57.520067
F 14.400279 42.475434 57.520067
F 23.485079 50.314534 57.576267
F 23.537879 42.464334 57.567267
F 5.520439 50.199034 54.664867
F 5.520439 42.476234 54.664867
F 14.438379 50.198234 54.789967
F 14.438379 42.475434 54.789967
F 23.353579 50.153534 54.779467
F 23.560879 42.424834 54.956967
F 5.571299 47.623134 51.024667
F 5.571299 39.900334 51.024667
F 14.489279 47.623934 51.149767
F 14.489279 39.901134 51.149767
F 23.349479 47.516334 51.411567
F 23.632479 40.210334 51.197167
F 7.750859 38.614034 54.696567
F 7.750859 46.336834 54.696567
F 16.738279 38.645134 55.004867
F 16.640479 46.374934 54.866167
F 25.902579 38.824734 54.967767
F 18.800179 34.933634 64.867967
F 7.801669 51.485334 51.056367
F 7.801669 36.039734 51.056367
F 7.801669 43.762534 51.056367
F 16.870279 51.492634 51.164667
F 16.680179 36.016834 51.166867
F 16.607879 43.754434 51.268067
F 16.616579 51.473234 61.284867
F 25.907379 36.145334 51.441367
F 25.917079 43.969234 51.231067
F 7.763559 51.485334 53.786467
F 7.763559 36.039734 53.786467
F 7.763559 43.762534 53.786467
F 25.810379 51.558234 46.755967
F 16.575979 36.145734 53.837267
F 16.739979 43.724034 53.970967
F 21.310279 51.584334 51.251167
F 25.619979 36.246334 54.272867
F 25.636779 43.793234 53.893267
F 7.712689 38.614034 57.426667
F 7.712689 46.336834 57.426667
F 16.621779 38.639934 57.688667
F 16.623179 46.333334 57.617067
F 25.752779 38.841634 57.558467
F 25.725479 46.335734 57.643467
F 0.984459 47.639634 60.965767
F 0.984459 39.916834 60.965767
F 9.891119 47.623934 61.098067
F 9.891119 39.901134 61.098067
F 18.858879 47.493334 61.189667
F 18.824879 40.023434 61.075367
F 0.935553 50.178134 64.608867
F 0.935554 42.455334 64.608867
F 9.840279 50.198234 64.738267
F 9.840279 42.475434 64.738267
F 25.602279 38.917034 64.979767
F 21.294079 43.829134 44.068667
F 0.861753 50.231634 61.884667
F 0.861755 42.508734 61.884667
F 9.878409 50.198234 62.008067
F 9.878409 42.475434 62.008067
F 18.935979 50.199334 62.002467
F 18.796379 42.533634 62.105567
F 0.980268 47.617534 58.249867
F 0.980269 39.894634 58.249867
F 9.929229 47.623934 58.367867
F 9.929229 39.901134 58.367867
F 18.905779 47.712634 58.437267
F 19.004179 39.719734 58.311867
F 3.185099 38.611634 61.917167
F 3.185099 46.334434 61.917167
F 12.107579 38.614034 62.039267
F 12.107579 46.336834 62.039267
F 20.980879 38.673634 62.185667
F 21.174979 46.350734 62.234967
F 3.235879 51.488134 58.276767
F 3.235879 36.042534 58.276767
F 3.235879 43.765334 58.276767
F 12.158379 51.485334 58.398967
F 12.158379 36.039734 58.398967
F 12.158379 43.762534 58.398967
F 26.019179 38.739734 50.627367
F 21.103279 36.122734 58.718767
F 21.395579 43.849434 58.465867
F 3.189569 51.485434 61.005667
F 3.189569 36.039834 61.005667
F 3.189569 43.762634 61.005667
F 12.120279 51.485334 61.129167
F 12.120279 36.039734 61.129167
F 12.120279 43.762534 61.129167
F 23.646379 50.174434 64.896767
F 21.022979 36.156534 61.500967
F 21.254479 43.719234 61.169967
F 3.133339 38.615434 64.647567
F 3.133339 46.338334 64.647567
F 12.069479 38.614034 64.769367
F 12.069479 46.336834 64.769367
F 20.920179 38.721634 64.904667
F 25.439679 51.632334 53.938367
F 5.431539 47.623134 61.036367
F 5.431539 39.900334 61.036367
F 14.349479 47.623934 61.160267
F 14.349479 39.901134 61.160267
F 23.242379 47.796434 61.114067
F 23.280979 39.932834 61.285667
F 5.380729 50.199034 64.676567
F 5.380729 42.476234 64.676567
F 14.298579 50.198234 64.800467
F 14.298579 42.475434 64.800467
F 25.645779 51.703534 58.470167
F 25.657779 51.617034 61.189867
F 5.417959 50.198834 61.945367
F 5.417959 42.476034 61.945367
F 14.336779 50.198234 62.070367
F 14.336779 42.475434 62.070367
F 23.524479 50.219134 62.092367
F 23.382779 42.520334 62.261067
F 5.469269 47.623234 58.305067
F 5.469269 39.900434 58.305067
F 14.387579 47.623934 58.430167
F 14.387579 39.901134 58.430167
F 23.365979 47.768134 58.501667
F 23.305079 40.004134 58.652667
F 7.649199 38.614034 61.976967
F 7.649199 46.336834 61.976967
F 16.584679 38.872134 62.105467
F 16.667579 46.251534 62.114567
F 25.663979 38.899534 62.321067
F 25.540679 46.577434 61.960967
F 7.700009 51.485334 58.336767
F 7.700009 36.039734 58.336767
F 7.700009 43.762534 58.336767
F 16.522279 38.739834 64.770467
F 16.661779 36.089334 58.538767
F 16.863579 43.748434 58.470367
F 18.767779 42.611434 64.894467
F 25.744479 36.307634 58.609667
F 25.595779 43.867034 58.610767
F 7.661819 51.485334 61.066967
F 7.661819 36.039734 61.066967
F 7.661819 43.762534 61.066967
F 5.417959 34.753234 61.945367
F 16.571479 36.229834 61.236667
F 16.589279 43.688534 61.177867
F 25.620779 36.248534 61.323067
F 21.046079 46.359934 64.919167
F 25.434479 43.959434 61.245367
F 7.610929 38.614034 64.707167
F 7.610929 46.336834 64.707167
F 16.800279 51.273334 53.920367
F 0.861755 34.785934 61.884667
F 23.361779 34.967834 64.837267
F 5.380729 34.753434 64.676567
F 5.583989 34.753434 50.115667
F 5.622139 34.753434 47.384467
F 5.482329 34.753434 57.396167
F 5.520439 34.753434 54.664867
F 21.171479 51.382634 46.643367
F 21.181079 51.498034 58.438067
F 26.026479 36.225034 44.236467
F 16.915879 43.633534 43.758667
F 23.455679 35.038234 62.120067
F 16.767379 36.042734 43.812167
F 23.438779 34.889834 54.991267
F 18.933079 47.416734 43.963967
F 21.339579 51.417234 43.873367
F 18.908879 35.095934 57.556267
F 23.799279 34.870034 50.563467
F 18.675079 34.987234 62.109167
F 19.144479 34.847534 50.246867
F 18.956979 35.047134 54.743667
F 19.056279 34.909134 47.466967
F 21.052479 43.653734 66.086867
F 0.887047 47.648334 68.251867
F 0.887047 39.925534 68.251867
F 9.789459 47.623934 68.378467
F 9.789459 39.901134 68.378467
F 18.933579 47.700334 68.383067
F 18.686379 39.926534 68.665667
F 0.838196 50.171034 71.893767
F 0.838196 42.448134 71.893767
F 9.738619 50.198234 72.018667
F 9.738619 42.475434 72.018667
F 18.680179 50.476734 71.949267
F 18.741379 42.755634 71.954767
F 0.664854 50.269234 69.160067
F 0.664854 42.546434 69.160067
F 9.776739 50.198234 69.288567
F 9.776739 42.475434 69.288567
F 18.893979 50.443734 69.138667
F 18.663879 42.668134 69.264067
F 5.111569 34.753234 83.786667
F 5.075819 34.753434 86.517867
F 9.827559 47.623934 65.648267
F 9.827559 39.901134 65.648267
F 16.396979 46.427334 86.704967
F 25.250779 51.426534 83.024867
F 3.083849 38.612334 69.197867
F 3.083849 46.335134 69.197867
F 12.005879 38.614034 69.319667
F 12.005879 46.336834 69.319667
F 20.901579 38.811734 69.548367
F 21.175179 46.391034 69.402067
F 3.134419 51.487334 65.557567
F 3.134419 36.041734 65.557567
F 3.134419 43.764534 65.557567
F 12.056779 51.485334 65.679467
F 12.056779 36.039734 65.679467
F 12.056779 43.762534 65.679467
F 20.957279 36.132734 65.933667
F 5.213029 34.753134 76.506367
F 5.177549 34.753434 79.237467
F 3.078119 51.482734 68.289067
F 3.078119 36.037134 68.289067
F 3.078119 43.759934 68.289067
F 12.018679 51.485334 68.409567
F 12.018679 36.039734 68.409567
F 12.018679 43.762534 68.409567
F 23.120079 34.755234 69.492167
F 20.988279 36.273834 68.603867
F 21.105579 43.782534 68.802767
F 3.024829 38.617134 71.929967
F 3.024829 46.340034 71.929967
F 11.967779 38.614034 72.049767
F 11.967779 46.336834 72.049767
F 20.899479 38.863834 72.243867
F 21.020279 46.593734 72.072267
F 5.329959 47.623134 68.316867
F 5.329959 39.900334 68.316867
F 14.247779 47.623934 68.440767
F 14.247779 39.901134 68.440767
F 23.382779 47.716734 68.563367
F 23.378279 39.886234 68.765567
F 5.279149 50.199134 71.957067
F 5.279149 42.476334 71.957067
F 14.196979 50.198234 72.080967
F 14.196979 42.475434 72.080967
F 23.096779 50.309034 72.312667
F 23.323679 42.606634 72.189067
F 5.315199 50.198734 69.225967
F 5.315199 42.475934 69.225967
F 14.235079 50.198234 69.350767
F 14.235079 42.475434 69.350767
F 23.376579 50.422534 69.637767
F 23.546679 42.500534 69.426367
F 5.366539 47.623434 65.585667
F 5.366539 39.900634 65.585667
F 14.285879 47.623934 65.710567
F 14.285879 39.901134 65.710567
F 18.428979 34.602234 86.734867
F 20.947579 51.599634 73.031967
F 7.547539 38.614034 69.257367
F 7.547539 46.336834 69.257367
F 16.506579 38.661234 69.444567
F 16.652679 46.484234 69.198467
F 25.467879 38.467134 69.763267
F 25.661379 46.362134 69.614767
F 7.598349 51.485334 65.617167
F 7.598349 36.039734 65.617167
F 7.598349 43.762534 65.617167
F 21.321379 51.522134 65.723667
F 20.846579 51.350634 75.676267
F 23.004979 50.072734 86.535967
F 5.315199 34.753134 69.225967
F 16.425779 51.423134 65.718667
F 5.279149 34.753434 71.957067
F 7.560049 51.485334 68.347367
F 7.560049 36.039734 68.347367
F 7.560049 43.762534 68.347367
F 21.156679 51.534834 68.312067
F 16.460479 36.164534 68.394167
F 16.362479 43.729734 68.182967
F 16.283179 51.426934 75.528167
F 25.539379 36.015334 68.825867
F 25.773579 43.888934 68.609367
F 7.509169 38.614034 71.987567
F 7.509169 46.336834 71.987567
F 16.446079 38.630634 72.185367
F 16.590379 46.551934 71.940267
F 25.478679 38.606634 72.566067
F 25.477079 46.428734 72.388667
F 0.788896 47.652434 75.534667
F 0.788896 39.929634 75.534667
F 9.687799 47.623934 75.658867
F 9.687799 39.901134 75.658867
F 18.608279 47.715534 75.644267
F 18.518279 39.791134 75.862367
F 0.739306 50.169934 79.175367
F 0.739306 42.447134 79.175367
F 9.636959 50.198234 79.299067
F 9.636959 42.475434 79.299067
F 18.547979 50.124534 79.299367
F 18.707779 42.535434 79.364167
F 0.605142 50.252134 76.446367
F 0.605142 42.529334 76.446367
F 9.675079 50.198234 76.568967
F 9.675079 42.475434 76.568967
F 18.453579 50.266934 76.552067
F 18.626379 42.396134 76.615867
F 0.627533 47.558534 72.802767
F 0.627533 39.835734 72.802767
F 9.725899 47.623934 72.928767
F 9.725899 39.901134 72.928767
F 18.843079 47.981834 72.967267
F 18.576579 40.172434 73.098467
F 2.982679 38.612334 76.478467
F 2.982679 46.335134 76.478467
F 11.904279 38.614034 76.600067
F 11.904279 46.336834 76.600067
F 20.954479 38.696934 76.512867
F 20.815479 46.379934 76.670367
F 3.033249 51.486934 72.838167
F 3.033249 36.041334 72.838167
F 3.033249 43.764134 72.838167
F 11.955079 51.485334 72.959867
F 11.955079 36.039734 72.959867
F 11.955079 43.762534 72.959867
F 25.676479 44.010534 65.756967
F 20.767179 36.167434 73.020067
F 21.058979 43.867034 72.951667
F 2.973509 51.482134 75.570367
F 2.973509 36.036534 75.570367
F 2.973509 43.759334 75.570367
F 11.916979 51.485334 75.690067
F 11.916979 36.039734 75.690067
F 11.916979 43.762534 75.690067
F 20.558379 51.534834 82.868567
F 20.957579 36.090034 75.807167
F 20.918679 43.658034 75.710667
F 2.923659 38.616834 79.210367
F 2.923659 46.339634 79.210367
F 11.866179 38.614034 79.330267
F 11.866179 46.336834 79.330267
F 20.672379 38.689834 79.252367
F 20.657579 46.271134 79.276367
F 5.228369 47.623134 75.597267
F 5.228369 39.900334 75.597267
F 14.146179 47.623934 75.721167
F 14.146179 39.901134 75.721167
F 23.270879 47.548234 75.915667
F 23.310079 39.832534 75.787967
F 5.177549 50.199134 79.237467
F 5.177549 42.476334 79.237467
F 14.095279 50.198234 79.361367
F 14.095279 42.475434 79.361367
F 22.945279 50.215134 79.462767
F 22.887579 42.338434 79.469567
F 5.213029 50.198734 76.506367
F 5.213029 42.475934 76.506367
F 14.133479 50.198234 76.631167
F 14.133479 42.475434 76.631167
F 23.196979 50.177634 76.506667
F 23.033179 42.462534 76.780167
F 5.264009 47.623434 72.866167
F 5.264009 39.900634 72.866167
F 14.184279 47.623934 72.990967
F 14.184279 39.901134 72.990967
F 23.203179 47.610934 73.190267
F 23.121879 39.966734 73.116067
F 7.445879 38.614034 76.537767
F 7.445879 46.336834 76.537767
F 16.295379 38.554734 76.809467
F 16.344179 46.379534 76.711467
F 25.385179 38.479634 76.800967
F 25.429179 46.285534 76.876167
F 7.496699 51.485334 72.897567
F 7.496699 36.039734 72.897567
F 7.496699 43.762534 72.897567
F 16.525879 51.441734 68.409567
F 16.337079 36.015634 73.051067
F 16.513979 44.013334 72.904467
F 0.538180 34.792934 83.732567
F 25.541979 35.961634 73.118067
F 25.520879 43.863734 73.087367
F 7.458319 51.485334 75.627767
F 7.458319 36.039734 75.627767
F 7.458319 43.762534 75.627767
F 25.544979 36.190434 65.867367
F 16.358479 35.980934 75.810067
F 16.410179 43.836834 75.756467
F 16.577579 43.801034 65.575367
F 25.454279 35.972034 75.777167
F 25.449279 43.656234 75.857367
F 7.407479 38.614034 79.267967
F 7.407479 46.336934 79.267967
F 16.355279 38.639134 79.531267
F 16.313879 46.465734 79.485367
F 25.412579 38.433934 79.419967
F 25.227279 46.136034 79.523967
F 0.689607 47.651334 82.815967
F 0.689607 39.928534 82.815967
F 9.586139 47.623934 82.939267
F 9.586139 39.901134 82.939267
F 18.370879 47.449334 83.059767
F 18.730579 39.956434 83.047767
F 0.633457 50.175134 86.460267
F 0.633458 42.452334 86.460267
F 9.535289 50.198234 86.579567
F 9.535289 42.475434 86.579567
F 18.377579 42.605434 86.729767
F 25.251079 51.639934 75.854767
F 0.538180 50.238534 83.732567
F 0.538181 42.515734 83.732567
F 9.573419 50.198234 83.849367
F 9.573419 42.475434 83.849367
F 18.351979 49.928034 83.898267
F 18.601179 42.583534 83.965767
F 0.578205 47.579734 80.089467
F 0.578205 39.856934 80.089467
F 9.624239 47.623934 80.209167
F 9.624239 39.901134 80.209167
F 18.575279 47.674834 80.297967
F 18.596279 40.076534 80.314667
F 2.881489 38.611834 83.759067
F 2.881489 46.334634 83.759067
F 11.802579 38.614034 83.880467
F 11.802579 46.336834 83.880467
F 20.756579 38.591534 84.015367
F 20.720579 46.313934 84.044967
F 2.932069 51.487234 80.118767
F 2.932069 36.041634 80.118767
F 2.932069 43.764434 80.118767
F 11.853379 51.485334 80.240267
F 11.853379 36.039734 80.240267
F 11.853379 43.762534 80.240267
F 16.437779 51.501534 72.820567
F 20.757279 36.145434 80.341067
F 20.831479 43.777034 80.422367
F 2.874589 51.483134 82.850167
F 2.874589 36.037534 82.850167
F 2.874589 43.760334 82.850167
F 11.815279 51.485334 82.970467
F 11.815279 36.039734 82.970467
F 11.815279 43.762534 82.970467
F 0.664854 34.823634 69.160067
F 20.807179 35.998034 83.210467
F 20.880779 43.775534 83.110367
F 2.825779 38.615734 86.490067
F 2.825779 46.338534 86.490067
F 11.764479 38.614034 86.610667
F 11.764479 46.336834 86.610667
F 25.273379 51.607434 80.241367
F 0.605142 34.806434 76.446367
F 5.126749 47.623134 82.877667
F 5.126749 39.900334 82.877667
F 14.044479 47.623934 83.001567
F 14.044479 39.901134 83.001567
F 22.987979 47.591534 82.945567
F 23.120579 39.878034 83.026167
F 5.075819 50.199034 86.517867
F 5.075819 42.476234 86.517867
F 13.993679 50.198234 86.641767
F 13.993679 42.475434 86.641767
F 25.407879 51.568634 73.032467
F 16.307379 38.688234 86.762667
F 5.111569 50.198834 83.786667
F 5.111569 42.476034 83.786667
F 14.031779 50.198234 83.911667
F 14.031779 42.475434 83.911667
F 22.857779 50.273534 83.735167
F 23.078479 42.288134 84.132667
F 5.162229 47.623334 80.146467
F 5.162229 39.900534 80.146467
F 14.082579 47.623934 80.271367
F 14.082579 39.901134 80.271367
F 22.973879 47.548634 80.196967
F 23.040779 39.742934 80.356567
F 7.344229 38.614034 83.818267
F 7.344229 46.336834 83.818267
F 16.376079 38.671734 84.056967
F 16.258379 46.139134 84.025267
F 25.251179 38.480134 84.089467
F 25.190979 46.087334 83.945767
F 7.395039 51.485334 80.178067
F 7.395039 36.039734 80.178067
F 7.395039 43.762534 80.178067
F 18.344379 49.981834 86.551267
F 16.291879 36.006934 80.345267
F 16.407079 43.837734 80.197367
F 20.681779 46.366834 86.890167
F 25.530879 35.840034 80.315167
F 25.129979 43.564834 80.348067
F 7.356669 51.485334 82.908267
F 7.356669 36.039734 82.908267
F 7.356669 43.762534 82.908267
F 20.716579 51.537234 80.113267
F 16.293679 36.111734 83.068467
F 16.396879 43.694334 83.022467
F 25.179479 46.065834 86.643967
F 25.240279 35.828934 83.128367
F 25.307479 43.485534 83.054267
F 7.305859 38.614034 86.548467
F 7.305859 46.336834 86.548467
F 16.341179 51.472634 80.137267
F 16.234879 51.502634 83.018367
F 25.598279 51.531334 68.550567
F 25.139379 38.399734 86.921767
F 23.058679 42.306934 86.879767
F 20.936679 38.397534 86.766767
F 23.155279 40.061234 66.040167
F 25.606079 51.800834 65.741567
F 18.654479 40.129134 65.871767
F 18.779179 47.736734 65.554867
F 23.400579 47.554834 65.754667
F 18.489079 34.771334 83.883167
F 23.168879 34.736934 72.217967
F 18.684579 34.917634 69.263267
F 16.567479 36.173034 65.692767
F 0.539413 47.623834 90.126067
F 0.539414 39.901034 90.126067
F 9.484479 47.623934 90.219767
F 9.484479 39.901134 90.219767
F 18.546379 47.431434 90.318767
F 18.447779 40.034234 90.053967
F 0.429088 50.229234 93.803067
F 0.429090 42.506434 93.803067
F 9.433629 50.198234 93.859967
F 9.433629 42.475434 93.859967
F 18.066779 50.060934 93.948667
F 18.429279 42.385734 93.968167
F 0.461662 50.227334 91.024967
F 0.461662 42.504534 91.024967
F 9.471759 50.198234 91.129767
F 9.471759 42.475434 91.129767
F 18.170179 50.164334 91.214067
F 18.355279 42.541234 91.349367
F 4.871319 34.752634 101.077867
F 4.808139 34.753434 105.627867
F 9.522579 47.623934 87.489567
F 9.522579 39.901134 87.489567
F 18.722779 39.944834 87.417967
F 24.666179 38.564134 108.764867
F 2.777709 38.612534 91.038967
F 2.777709 46.335334 91.038967
F 11.700979 38.614034 91.160867
F 11.700979 46.336834 91.160867
F 20.549779 38.555834 91.131967
F 20.664879 46.226334 91.319967
F 2.830299 51.487534 87.399267
F 2.830299 36.041934 87.399267
F 2.830299 43.764734 87.399267
F 11.751779 51.485334 87.520667
F 11.751779 36.039734 87.520667
F 11.751779 43.762534 87.520667
F 22.517079 50.154034 108.723867
F 4.909459 34.753334 98.347467
F 0.498847 39.865634 87.378267
F 2.777639 51.484234 90.129867
F 2.777639 36.038634 90.129867
F 2.777639 43.761434 90.129867
F 11.713679 51.485334 90.250867
F 11.713679 36.039734 90.250867
F 11.713679 43.762534 90.250867
F 24.753879 35.526034 102.359867
F 20.606779 35.757234 90.430067
F 20.653779 43.649634 90.443067
F 2.729109 38.614734 93.769667
F 2.729109 46.337534 93.769667
F 11.662779 38.614034 93.891067
F 11.662779 46.336834 93.891067
F 20.686279 38.716334 93.916567
F 20.590579 46.185534 94.030567
F 5.024679 47.623234 90.157967
F 5.024679 39.900434 90.157967
F 13.942779 47.623934 90.281967
F 13.942779 39.901134 90.281967
F 22.790679 47.440034 90.355767
F 23.058679 39.918234 90.386967
F 4.973489 50.198734 93.798067
F 4.973489 42.475934 93.798067
F 13.891979 50.198234 93.922167
F 13.891979 42.475434 93.922167
F 22.618979 49.949334 94.042767
F 22.840679 42.203834 94.171367
F 5.010569 50.198934 91.067067
F 5.010569 42.476134 91.067067
F 13.930079 50.198234 91.192067
F 13.930079 42.475434 91.192067
F 22.687379 50.017234 91.217367
F 22.866779 42.356134 91.453967
F 5.061009 47.623234 87.426867
F 5.061009 39.900434 87.426867
F 13.980979 47.623934 87.551867
F 13.980979 39.901134 87.551867
F 25.044679 51.343434 97.504467
F 0.498847 47.588434 87.378267
F 7.242529 38.614034 91.098667
F 7.242529 46.336834 91.098667
F 16.235579 38.670234 91.107567
F 16.128979 46.510634 91.264567
F 25.155279 38.422634 91.258967
F 24.895379 46.144334 91.369467
F 7.293379 51.485334 87.458467
F 7.293379 36.039734 87.458467
F 7.293379 43.762534 87.458467
F 15.964279 51.533134 97.651367
F 0.300969 34.762834 105.604867
F 15.980779 51.510434 102.128867
F 24.743479 46.227034 108.566867
F 22.379079 42.502334 108.615867
F 24.865579 51.322334 102.243867
F 7.255079 51.485334 90.188667
F 7.255079 36.039734 90.188667
F 7.255079 43.762534 90.188667
F 20.675679 51.411734 87.332367
F 16.137679 36.072834 90.185767
F 16.181079 43.870634 90.405967
F 20.786679 35.739434 87.545567
F 25.184279 35.864734 90.328767
F 25.182879 43.561034 90.397267
F 7.204279 38.614034 93.828867
F 7.204279 46.336834 93.828867
F 16.061779 38.601834 93.924167
F 16.098779 46.314034 94.012267
F 25.135279 38.395334 94.073567
F 25.014879 46.103334 94.035367
F 0.325513 47.565934 97.478167
F 0.325513 39.843134 97.478167
F 9.382809 47.623934 97.500167
F 9.382809 39.901134 97.500167
F 18.458179 47.527834 97.660967
F 18.228879 39.817134 97.535567
F 0.252410 50.268834 101.135867
F 0.252410 42.546034 101.135867
F 9.331969 50.198234 101.140867
F 9.331969 42.475434 101.140867
F 18.140879 50.234334 101.177867
F 18.340079 42.314534 101.275867
F 0.381212 50.218034 98.317067
F 0.381212 42.495234 98.317067
F 9.370099 50.198234 98.410167
F 9.370099 42.475434 98.410167
F 18.024779 50.070534 98.510067
F 18.450179 42.260034 98.499667
F 0.422919 47.600234 94.671567
F 0.422920 39.877434 94.671567
F 9.420919 47.623934 94.769967
F 9.420919 39.901134 94.769967
F 18.341379 47.530634 94.885867
F 18.394479 39.789334 94.767767
F 2.672449 38.615034 98.317867
F 2.672449 46.337834 98.317867
F 11.599279 38.614034 98.441367
F 11.599279 46.336834 98.441367
F 20.512379 38.433034 98.345467
F 20.492379 46.264034 98.790967
F 2.725009 51.485634 94.678467
F 2.725009 36.040034 94.678467
F 2.725009 43.762834 94.678467
F 11.650079 51.485334 94.801167
F 11.650079 36.039734 94.801167
F 11.650079 43.762534 94.801167
F 18.096579 50.201434 108.471867
F 20.622879 35.953634 94.637467
F 20.726379 43.615134 94.922267
F 2.679419 51.484734 97.409767
F 2.679419 36.039134 97.409767
F 2.679419 43.761934 97.409767
F 11.611979 51.485334 97.531267
F 11.611979 36.039734 97.531267
F 11.611979 43.762534 97.531267
F 20.228279 51.391634 95.082267
F 20.468879 35.934934 97.386767
F 20.675979 43.806934 97.784167
F 2.629669 38.614634 101.049867
F 2.629669 46.337434 101.049867
F 11.561179 38.614034 101.171867
F 11.561179 46.336834 101.171867
F 20.363679 38.341534 101.098867
F 20.360979 46.280934 101.431867
F 4.922369 47.623734 97.438067
F 4.922369 39.900934 97.438067
F 13.841179 47.623934 97.562367
F 13.841179 39.901134 97.562367
F 22.889879 47.540834 97.742667
F 22.959579 39.532434 97.801267
F 4.871319 50.198234 101.077867
F 4.871319 42.475434 101.077867
F 13.790279 50.198234 101.202867
F 13.790279 42.475434 101.202867
F 22.713479 49.952134 101.201867
F 22.783179 42.013634 101.437867
F 4.909459 50.198934 98.347467
F 4.909459 42.476134 98.347467
F 13.828479 50.198234 98.472467
F 13.828479 42.475434 98.472467
F 22.697079 50.202334 98.576867
F 22.827579 42.197634 98.708267
F 4.960099 47.623234 94.707267
F 4.960099 39.900434 94.707267
F 13.879279 47.623934 94.832267
F 13.879279 39.901134 94.832267
F 22.731579 47.420734 95.028367
F 22.951679 39.665034 95.096167
F 7.140809 38.614034 98.379067
F 7.140809 46.336834 98.379067
F 15.982679 38.666834 98.515267
F 16.122779 46.223034 98.681067
F 25.099879 38.332734 98.747467
F 24.987579 46.254334 98.776867
F 7.191659 51.485334 94.738867
F 7.191659 36.039734 94.738867
F 7.191659 43.762534 94.738867
F 16.155879 51.524234 94.902267
F 16.078079 36.016834 94.971667
F 16.060579 43.802334 94.876667
F 20.324479 51.299734 97.811467
F 25.257079 35.838834 95.013367
F 25.000479 43.673134 95.084767
F 7.153479 51.485334 97.469067
F 7.153479 36.039734 97.469067
F 7.153479 43.762534 97.469067
F 20.504779 51.419034 104.843867
F 16.003279 36.072634 97.731267
F 16.315879 43.724234 97.732267
F 20.334379 38.400534 108.499867
F 25.160479 35.815334 97.761567
F 25.086479 43.712334 97.827667
F 7.102649 38.614034 101.108867
F 7.102649 46.336834 101.108867
F 15.767879 38.461834 101.295867
F 16.069579 46.224034 101.282867
F 24.916579 38.176634 101.449867
F 24.748779 45.945634 101.422867
F 0.209483 47.555334 104.775867
F 0.209483 39.832534 104.775867
F 9.281149 47.623934 104.780867
F 9.281149 39.901134 104.780867
F 18.076579 47.673534 104.858867
F 18.121879 39.828334 104.720867
F 0.180478 50.257834 108.406867
F 0.180478 42.535034 108.406867
F 9.230309 50.198234 108.420867
F 9.230309 42.475434 108.420867
F 0.180478 34.812234 108.406867
F 15.898579 46.235534 108.650867
F 0.300969 50.208434 105.604867
F 0.300969 42.485634 105.604867
F 9.268439 50.198234 105.690867
F 9.268439 42.475434 105.690867
F 18.216679 50.243934 105.690867
F 18.096479 42.259434 105.784867
F 0.340313 47.608634 101.961867
F 0.340313 39.885834 101.961867
F 9.319259 47.623934 102.050867
F 9.319259 39.901134 102.050867
F 18.135879 47.792734 102.165867
F 18.227079 39.713434 101.987867
F 2.569139 38.616634 105.596867
F 2.569139 46.339434 105.596867
F 11.497579 38.614034 105.721867
F 11.497579 46.336834 105.721867
F 20.364479 38.486934 105.782867
F 20.304279 46.266534 105.649867
F 2.620359 51.483334 101.956867
F 2.620359 36.037634 101.956867
F 2.620359 43.760534 101.956867
F 11.548479 51.485334 102.081867
F 11.548479 36.039734 102.081867
F 11.548479 43.762534 102.081867
F 18.119979 42.402434 108.466867
F 20.387079 35.735934 102.140867
F 20.669079 43.550834 102.160867
F 2.580189 51.484934 104.689867
F 2.580189 36.039334 104.689867
F 2.580189 43.762134 104.689867
F 11.510279 51.485334 104.811867
F 11.510279 36.039734 104.811867
F 11.510279 43.762534 104.811867
F 15.957879 51.526734 104.898867
F 20.306079 35.805234 104.948867
F 20.303179 43.608934 104.805867
F 2.530939 38.614034 108.329867
F 2.530939 46.336934 108.329867
F 11.459479 38.614034 108.451867
F 11.459479 46.336834 108.451867
F 20.272279 46.274534 108.463867
F 24.784679 35.727634 105.118867
F 4.820429 47.624134 104.717867
F 4.820429 39.901334 104.717867
F 13.739479 47.623934 104.842867
F 13.739479 39.901134 104.842867
F 22.497379 47.294234 104.771867
F 22.690879 39.544734 104.906867
F 4.769649 50.197934 108.357867
F 4.769649 42.475134 108.357867
F 13.688679 50.198234 108.482867
F 13.688679 42.475434 108.482867
F 0.429090 34.783634 93.803067
F 16.031979 51.582434 90.311967
F 4.808139 50.199034 105.627867
F 4.808139 42.476234 105.627867
F 13.726779 50.198234 105.752867
F 13.726779 42.475434 105.752867
F 22.544979 49.849434 105.883867
F 22.640179 42.159134 105.783867
F 4.858779 47.623234 101.987867
F 4.858779 39.900434 101.987867
F 13.777579 47.623934 102.112867
F 13.777579 39.901134 102.112867
F 22.578079 47.589134 102.156867
F 22.634479 39.386834 102.333867
F 7.039099 38.614134 105.659867
F 7.039099 46.336934 105.659867
F 15.842679 38.426734 105.771867
F 15.948879 46.306534 105.793867
F 24.869379 38.326934 106.030867
F 24.730879 45.891634 105.800867
F 7.089929 51.485334 102.018867
F 7.089929 36.039734 102.018867
F 7.089929 43.762534 102.018867
F 24.941279 51.282934 94.702367
F 15.986979 35.970234 102.195867
F 16.072279 43.636034 102.097867
F 0.381212 34.772434 98.317067
F 25.045779 51.089234 104.915867
F 24.881679 43.418334 102.325867
F 7.051849 51.485334 104.749867
F 7.051849 36.039734 104.749867
F 7.051849 43.762534 104.749867
F 20.522879 51.444934 102.052867
F 15.916079 35.945734 104.860867
F 15.869079 43.745734 104.839867
F 0.252410 34.823234 101.135867
F 24.923679 51.425634 90.192567
F 24.829879 43.356134 104.940867
F 7.001029 38.614034 108.389867
F 7.001029 46.336834 108.389867
F 15.796879 38.549934 108.460867
F 20.675979 51.365434 90.097367
F 4.973489 34.753134 93.798067
F 5.010569 34.753334 91.067067
F 0.461662 34.781734 91.024967
F 25.145379 35.794434 87.481367
F 16.104879 43.882634 87.623067
F 20.602279 43.692234 87.612467
F 16.213679 51.371034 87.558767
F 25.347279 43.441134 87.640667
F 23.059079 47.498834 87.645267
F 23.047979 39.731234 87.786367
F 25.218279 51.358634 87.633867
F 18.487179 47.692834 87.704367
F 18.246579 34.819834 93.976367
F 16.289879 36.032434 87.501467
F 27.082079 49.679234 105.943867
F 27.026579 49.859134 108.743867
F 18.296179 34.678034 91.225167
F 0.153564 47.574434 112.035867
F 0.153564 39.851634 112.035867
F 9.179499 47.623934 112.060867
F 9.179499 39.901134 112.060867
F 18.134879 47.723834 112.223867
F 18.107879 39.935534 112.005867
F 0.120765 50.240634 115.667867
F 0.120765 42.517834 115.667867
F 9.128649 50.198234 115.700867
F 9.128649 42.475434 115.700867
F 18.073179 50.178734 115.989867
F 17.920979 42.429734 115.934867
F 0.226553 50.197334 112.889867
F 0.226553 42.474534 112.889867
F 9.166779 50.198234 112.970867
F 9.166779 42.475434 112.970867
F 17.996579 50.077334 113.297867
F 18.054879 42.273934 113.199867
F 9.217599 47.623934 109.330867
F 9.217599 39.901134 109.330867
F 20.262579 51.347134 119.445867
F 0.010701 42.424534 130.228867
F 2.469379 38.616434 112.876867
F 2.469379 46.339234 112.876867
F 11.395979 38.614034 113.001867
F 11.395979 46.336834 113.001867
F 20.206079 38.493234 113.203867
F 20.206679 46.182734 113.085867
F 2.518849 51.482734 109.236867
F 2.518849 36.037134 109.236867
F 2.518849 43.759934 109.236867
F 11.446779 51.485334 109.361867
F 11.446779 36.039734 109.361867
F 11.446779 43.762534 109.361867
F 18.138179 47.727734 109.487867
F 20.008079 35.829834 124.060867
F 20.461179 35.721934 109.411867
F 2.481969 51.485834 111.968867
F 2.481969 36.040234 111.968867
F 2.481969 43.763034 111.968867
F 11.408679 51.485334 112.091867
F 11.408679 36.039734 112.091867
F 11.408679 43.762534 112.091867
F 15.675679 51.411134 123.948867
F 24.027179 45.734534 130.373867
F 20.299179 43.635934 112.344867
F 2.433279 38.612934 115.608867
F 2.433279 46.335734 115.608867
F 11.357779 38.614034 115.731867
F 11.357779 46.336834 115.731867
F 20.233079 38.286134 115.999867
F 20.382379 46.158334 115.859867
F 4.719019 47.624334 111.998867
F 4.719019 39.901534 111.998867
F 13.637879 47.623934 112.122867
F 13.637879 39.901134 112.122867
F 22.563379 47.269934 112.448867
F 22.632979 39.775534 112.495867
F 4.668459 50.197834 115.638867
F 4.668459 42.475034 115.638867
F 13.586979 50.198234 115.763867
F 13.586979 42.475434 115.763867
F 22.451779 49.890234 115.792867
F 22.387279 42.252634 115.925867
F 4.706949 50.199034 112.907867
F 4.706949 42.476234 112.907867
F 13.625079 50.198234 113.032867
F 13.625079 42.475434 113.032867
F 22.433679 49.910134 113.100867
F 22.604379 42.393334 113.126867
F 4.757519 47.623134 109.267867
F 4.757519 39.900334 109.267867
F 13.675979 47.623934 109.392867
F 13.675979 39.901134 109.392867
F 15.945779 35.835234 109.462867
F 20.185679 35.699134 119.522867
F 6.937429 38.614134 112.939867
F 6.937429 46.336934 112.939867
F 15.905079 38.656334 113.128867
F 16.024079 46.325734 112.986867
F 24.679479 38.454934 113.233867
F 24.664879 45.915934 113.344867
F 6.988239 51.485234 109.299867
F 6.988239 36.039634 109.299867
F 6.988239 43.762434 109.299867
F 24.612679 35.498734 119.506867
F 19.950679 35.668434 126.765867
F 20.295779 51.382434 116.771867
F 0.039452 34.789434 122.941867
F 24.341779 35.497134 126.853867
F 15.769579 51.358734 109.452867
F 6.950229 51.485334 112.029867
F 6.950229 36.039734 112.029867
F 6.950229 43.762534 112.029867
F 22.616879 47.546434 109.557867
F 15.833579 36.134334 112.096867
F 15.924979 43.761534 112.163867
F 24.817779 51.219534 112.303867
F 20.194179 51.229434 112.300867
F 24.910979 43.410834 112.205867
F 6.899419 38.614034 115.669867
F 6.899419 46.336834 115.669867
F 15.738479 38.632234 115.664867
F 15.909679 46.276834 115.727867
F 24.610979 38.267534 116.032867
F 24.761579 45.892434 116.023867
F 0.080279 47.584534 119.304867
F 0.080279 39.861734 119.304867
F 9.077839 47.623934 119.341867
F 9.077839 39.901134 119.341867
F 17.884979 47.321734 119.554867
F 17.979679 39.712134 119.550867
F 0.039452 50.235134 122.941867
F 0.039452 42.512334 122.941867
F 9.026999 50.198234 122.981867
F 9.026999 42.475434 122.981867
F 17.835279 50.078734 123.175867
F 17.807879 42.345034 123.042867
F 0.156449 50.185534 120.173867
F 0.156449 42.462734 120.173867
F 9.065129 50.198234 120.251867
F 9.065129 42.475434 120.251867
F 18.097579 49.967734 120.462867
F 18.095879 42.207734 120.337867
F 0.191097 47.630634 116.531867
F 0.191097 39.907834 116.531867
F 9.115949 47.623934 116.610867
F 9.115949 39.901134 116.610867
F 18.142279 47.644334 116.693867
F 18.093979 39.792234 116.823867
F 2.371859 38.615234 120.157867
F 2.371859 46.338034 120.157867
F 11.294279 38.614034 120.282867
F 11.294279 46.336834 120.282867
F 20.342979 38.233234 120.237867
F 20.157479 45.828734 120.259867
F 2.420459 51.483534 116.517867
F 2.420459 36.037834 116.517867
F 2.420459 43.760734 116.517867
F 11.345079 51.485334 116.642867
F 11.345079 36.039734 116.642867
F 11.345079 43.762534 116.642867
F 24.529079 35.849334 109.555867
F 20.216779 35.616134 116.871867
F 20.167979 43.554234 116.765867
F 2.384909 51.487234 119.247867
F 2.384909 36.041534 119.247867
F 2.384909 43.764334 119.247867
F 11.306979 51.485334 119.372867
F 11.306979 36.039734 119.372867
F 11.306979 43.762534 119.372867
F 17.671579 49.290834 130.395867
F 24.249679 37.681434 130.385867
F 20.371679 43.255634 119.470867
F 2.336709 38.611434 122.887867
F 2.336709 46.334234 122.887867
F 11.256179 38.614034 123.012867
F 11.256179 46.336834 123.012867
F 19.919979 38.332134 123.012867
F 19.995179 46.109534 122.924867
F 4.617979 47.624334 119.278867
F 4.617979 39.901534 119.278867
F 13.536179 47.623934 119.403867
F 13.536179 39.901134 119.403867
F 22.471679 47.135834 119.528867
F 22.681679 39.529134 119.518867
F 4.567449 50.197734 122.918867
F 4.567449 42.474934 122.918867
F 13.485379 50.198234 123.043867
F 13.485379 42.475434 123.043867
F 22.253179 49.880534 123.199867
F 22.158979 41.910834 123.097867
F 4.605899 50.199034 120.188867
F 4.605899 42.476234 120.188867
F 13.523479 50.198234 120.313867
F 13.523479 42.475434 120.313867
F 22.269979 49.745734 120.537867
F 22.555979 41.917834 120.483867
F 4.656389 47.623134 116.548867
F 4.656389 39.900334 116.548867
F 13.574279 47.623934 116.673867
F 13.574279 39.901134 116.673867
F 22.614179 47.331234 116.804867
F 22.500979 39.743334 116.692867
F 6.835809 38.614134 120.219867
F 6.835809 46.336934 120.219867
F 15.684979 38.375434 120.174867
F 15.584879 46.090534 120.312867
F 24.699579 38.061734 120.421867
F 24.624079 45.825434 120.591867
F 6.886599 51.485234 116.579867
F 6.886599 36.039634 116.579867
F 6.886599 43.762434 116.579867
F 24.798379 35.886734 112.360867
F 15.931079 35.994234 116.560867
F 15.813379 43.660734 116.731867
F 22.123179 41.774134 130.353867
F 15.871279 51.380934 112.092867
F 24.617679 43.469134 116.999867
F 6.848629 51.485334 119.309867
F 6.848629 36.039734 119.309867
F 6.848629 43.762534 119.309867
F 24.311279 35.357734 124.118867
F 15.738779 35.914334 119.271867
F 15.764379 43.537534 119.412867
F 24.590879 50.829034 119.729867
F 15.855879 43.695534 109.468867
F 24.729179 43.241134 119.622867
F 6.797829 38.614034 122.949867
F 6.797829 46.336834 122.949867
F 15.527879 38.426534 122.970867
F 15.701079 46.333834 123.071867
F 24.404579 37.958534 123.300867
F 24.398779 45.821734 123.324867
F 4.605899 34.753434 120.188867
F 4.706949 34.753434 112.907867
F 8.977529 47.620134 126.603867
F 8.977529 39.897334 126.603867
F 17.794379 47.406934 126.613867
F 17.846479 39.612134 126.805867
F 22.077979 49.489834 130.396867
F 15.740079 51.463534 116.786867
F 0.120765 34.795034 115.667867
F 0.263085 47.619134 109.247867
F 9.056409 49.756634 130.069867
F 9.056409 42.033834 130.069867
F 20.582979 35.915934 112.156867
F 22.408479 39.938334 109.570867
F 0.091016 50.173734 127.466867
F 0.091016 42.450934 127.466867
F 8.972999 50.188934 127.428867
F 8.972999 42.466134 127.428867
F 17.756279 49.850834 127.668867
F 17.582879 42.037034 127.726867
F 0.121602 47.643634 123.815867
F 0.121602 39.920734 123.815867
F 9.014329 47.623934 123.887867
F 9.014329 39.901134 123.887867
F 18.015979 47.439234 123.926867
F 17.689479 39.701434 123.866867
F 2.284349 38.604734 127.335867
F 2.284349 46.327534 127.335867
F 11.202179 38.604734 127.459867
F 11.202179 46.327534 127.459867
F 20.058579 38.216334 127.696867
F 19.841579 45.996434 127.558867
F 2.322379 51.484234 123.795867
F 2.322379 36.038634 123.795867
F 2.322379 43.761434 123.795867
F 11.243479 51.485334 123.919867
F 11.243479 36.039734 123.919867
F 11.243479 43.762534 123.919867
F 20.065179 51.349334 124.122867
F 14.990679 45.465334 130.181867
F 20.058379 43.410534 124.128867
F 2.283349 51.480934 126.513867
F 2.283349 36.035334 126.513867
F 2.283349 43.758134 126.513867
F 11.206679 51.481534 126.634867
F 11.206679 36.035934 126.634867
F 11.206679 43.758734 126.634867
F 20.044979 51.168634 127.014867
F 15.903179 51.407434 119.638867
F 19.818879 43.311734 126.856867
F 2.360909 38.192034 129.981867
F 2.360909 45.914834 129.981867
F 11.285579 38.172434 130.100867
F 11.285579 45.895234 130.100867
F 0.263085 39.896334 109.247867
F 24.854879 51.214934 109.585867
F 4.518419 47.620734 126.540867
F 4.518419 39.897934 126.540867
F 13.435879 47.620134 126.665867
F 13.435879 39.897334 126.665867
F 22.116379 47.160934 126.704867
F 22.262579 39.424634 126.800867
F 4.597939 49.756934 130.007867
F 4.597939 42.034134 130.007867
F 13.514779 49.756634 130.132867
F 13.514779 42.033834 130.132867
F 24.703879 51.010834 116.963867
F 20.238179 51.394434 109.549867
F 4.514609 50.189834 127.365867
F 4.514609 42.467034 127.365867
F 13.431379 50.188934 127.490867
F 13.431379 42.466134 127.490867
F 22.240179 49.688134 127.675867
F 22.043879 42.026834 127.634867
F 4.555479 47.623134 123.825867
F 4.555479 39.900334 123.825867
F 13.472679 47.623934 123.950867
F 13.472679 39.901134 123.950867
F 22.061479 47.298934 123.957867
F 22.179579 39.339034 124.035867
F 6.743739 38.604734 127.397867
F 6.743739 46.327534 127.397867
F 15.514779 38.388334 127.710867
F 15.597679 46.116634 127.451867
F 24.474079 37.971634 127.824867
F 24.239179 45.626634 127.854867
F 6.785039 51.485234 123.856867
F 6.785039 36.039634 123.856867
F 6.785039 43.762434 123.856867
F 19.676479 45.490834 130.394867
F 15.635979 35.942634 124.066867
F 15.705879 43.733534 123.944867
F 24.522679 51.009134 124.151867
F 15.137579 37.824434 130.321867
F 24.409379 43.075734 124.088867
F 6.748399 51.481634 126.571867
F 6.748399 36.036034 126.571867
F 6.748399 43.758834 126.571867
F 15.694579 51.362434 126.700867
F 15.857879 35.873134 126.697867
F 15.697379 43.693834 126.593867
F 24.616879 50.875134 126.821867
F 24.659779 35.663334 116.852867
F 24.313179 43.082334 126.805867
F 6.827239 38.172434 130.038867
F 6.827239 45.895234 130.038867
F 0.010702 50.147334 130.228867
F 26.672879 39.246434 126.935867
F 24.844679 43.685834 109.393867
F 19.926979 37.888434 130.406867
F 17.522579 41.690234 130.453867
F 18.205579 39.746134 109.416867
F 26.670079 41.892234 127.780867
F 26.510279 41.590334 130.472867
F 20.232079 43.759134 109.583867
F 26.588779 46.835634 126.932867
F 26.632679 47.102934 124.207867
F 26.793579 49.713834 120.460867
F 27.053579 47.281434 109.511867
F 26.606379 39.464834 124.186867
F 26.766879 49.575634 123.219867
F 26.612579 41.919334 123.172867
F 26.408379 49.414134 130.674867
F 1.790609 55.362934 2.824297
F 1.790609 63.085734 2.824297
F 10.694879 55.356134 2.957517
F 10.694879 63.078934 2.957517
F 19.639079 55.709034 3.200127
F 19.740779 63.292334 2.886977
F 1.745519 57.911234 6.363927
F 1.745519 65.634034 6.363927
F 10.653479 57.921034 6.498237
F 10.653479 65.643834 6.498237
F 19.731379 58.151734 6.855897
F 19.724979 65.865134 6.709437
F 1.778199 57.918234 3.669067
F 1.778199 65.641034 3.669067
F 10.690379 57.924834 3.783137
F 10.690379 65.647634 3.783137
F 19.545079 58.252334 4.083137
F 19.949479 65.878434 4.004267
F 1.619339 55.857834 0.180927
F 26.214879 62.039834 11.510867
F 1.619339 63.580634 0.180926
F 3.858689 69.502134 13.679767
F 10.611479 55.788334 0.316373
F 10.611479 63.511134 0.316372
F 24.455779 63.365534 0.420485
F 26.544879 59.592734 7.815207
F 3.999089 54.059434 3.691127
F 3.999089 61.782234 3.691127
F 12.919479 54.063434 3.814267
F 12.919479 61.786234 3.814267
F 21.962579 54.404534 3.937117
F 21.961279 62.127234 4.094147
F 3.921299 59.652734 0.220785
F 3.921299 67.375534 0.220785
F 12.840579 59.649734 0.347500
F 12.840579 67.372534 0.347500
F 26.729679 67.250834 3.093017
F 24.039879 65.816834 21.434167
F 4.002199 59.219934 2.861657
F 4.002199 66.942734 2.861657
F 12.924079 59.217534 2.988647
F 12.924079 66.940334 2.988647
F 21.815179 59.600834 3.287917
F 22.192979 67.257334 3.086817
F 3.960339 54.056534 6.402657
F 3.960339 61.779334 6.402657
F 12.882679 54.059634 6.529367
F 12.882679 61.782434 6.529367
F 21.995179 54.411334 6.663407
F 21.891779 62.013834 6.701907
F 6.235309 55.355234 2.895867
F 6.235309 63.078034 2.895867
F 15.195179 55.703234 3.012337
F 15.216179 63.198834 3.028637
F 24.077779 55.681634 3.095867
F 24.229479 63.327634 2.997617
F 6.193899 57.921834 6.436527
F 6.193899 65.644634 6.436527
F 15.242779 57.936334 6.682617
F 15.305679 65.710334 6.676597
F 24.225279 58.423134 6.951077
F 24.128579 65.906434 6.723267
F 6.230739 57.925634 3.720347
F 6.230739 65.648434 3.720347
F 15.262779 58.248734 4.030987
F 15.346479 65.746534 3.946947
F 24.016379 58.375634 4.242007
F 24.449379 65.937934 3.958647
F 6.153079 55.788334 0.254253
F 6.153079 63.511134 0.254253
F 26.117079 67.131834 14.928167
F 12.717579 69.505234 18.356667
F 19.895779 63.743834 0.186769
F 15.311979 63.536234 0.307089
F 8.461139 54.063434 3.752017
F 8.461139 61.786234 3.752017
F 17.313379 54.154334 3.884397
F 17.524079 62.145734 3.990197
F 26.492879 62.132834 3.933927
F 26.387779 59.407634 15.143967
F 8.382289 59.649734 0.285244
F 8.382289 67.372534 0.285244
F 3.960339 69.502134 6.402657
F 3.795109 69.502134 18.234167
F 12.781079 69.505234 13.806467
F 26.346279 59.491634 17.823867
F 8.465649 59.217434 2.926397
F 8.465649 66.940334 2.926397
F 17.379679 59.581434 3.129017
F 17.658779 67.178534 3.082687
F 21.772779 61.840934 21.409867
F 12.679379 69.505234 21.086867
F 8.424299 54.059634 6.467107
F 8.424299 61.782434 6.467107
F 17.401979 54.047134 6.547027
F 17.321679 62.011534 6.804877
F 26.378279 67.169134 10.545567
F 21.707179 54.304034 21.216267
F 1.695549 55.357134 10.000357
F 1.695549 63.079934 10.000357
F 10.602779 55.346734 10.135067
F 10.602779 63.069534 10.135067
F 19.668479 55.250434 10.479667
F 19.399079 63.372334 10.323667
F 1.644709 57.910634 13.640567
F 1.644709 65.633434 13.640567
F 10.551879 57.921034 13.775267
F 10.551879 65.643834 13.775267
F 19.592179 57.928934 14.266367
F 19.682879 65.797134 13.964367
F 1.682549 57.910634 10.931167
F 1.682549 65.633434 10.931167
F 10.590079 57.921034 11.045167
F 10.590079 65.643834 11.045167
F 19.706879 57.938234 11.528867
F 19.726979 65.823134 11.309967
F 1.733329 55.357134 7.291037
F 1.733329 63.079934 7.291037
F 10.640879 55.346734 7.405157
F 10.640879 63.069534 7.405157
F 19.661779 55.358634 7.663837
F 19.549679 63.258634 7.566237
F 3.896769 54.056534 10.953767
F 3.896769 61.779334 10.953767
F 12.819179 54.059634 11.076267
F 12.819179 61.782434 11.076267
F 21.955079 54.115034 11.441467
F 21.853479 61.912734 11.225367
F 3.947569 59.211234 7.313737
F 3.947569 66.934034 7.313737
F 12.869979 59.208134 7.436277
F 12.869979 66.930934 7.436287
F 21.918179 59.515034 7.899687
F 21.942779 67.319134 7.621597
F 3.909529 59.211234 10.039607
F 3.909529 66.934134 10.039607
F 12.831879 59.208134 10.166267
F 12.831879 66.930934 10.166267
F 21.804679 59.309934 10.612667
F 21.866379 67.290934 10.348467
F 3.858689 54.056534 13.679767
F 3.858689 61.779334 13.679767
F 12.781079 54.059634 13.806467
F 12.781079 61.782434 13.806467
F 21.782179 54.327034 14.083367
F 21.706879 61.761234 13.952067
F 6.143129 55.345934 10.073367
F 6.143129 63.068734 10.073367
F 15.194979 55.243934 10.280467
F 15.120079 63.035634 10.250967
F 24.124179 55.603034 10.440467
F 24.063579 63.286834 10.459067
F 6.092289 57.921834 13.713567
F 6.092289 65.644634 13.713567
F 14.927279 57.850234 13.924067
F 15.053779 65.614734 14.049167
F 24.086479 58.080334 14.199967
F 24.014879 65.807134 14.107567
F 6.130439 57.921834 10.982267
F 6.130439 65.644634 10.982267
F 15.079479 57.971034 11.155867
F 15.077479 65.701334 11.298467
F 24.139879 58.207434 11.490367
F 24.184379 65.876934 11.410167
F 6.181259 55.345934 7.342317
F 6.181259 63.068734 7.342317
F 15.005579 55.239034 7.514957
F 15.081979 63.138834 7.577187
F 24.053879 55.955334 7.669537
F 24.169779 63.270834 7.614097
F 8.360819 54.059634 11.013967
F 8.360819 61.782434 11.013967
F 17.321379 54.106734 11.438767
F 17.359579 61.709534 11.484767
F 3.896769 69.502134 10.953767
F 26.283479 54.134234 18.678867
F 8.411639 59.208134 7.374027
F 8.411639 66.930934 7.374027
F 17.355179 59.422534 7.601507
F 17.377779 67.185534 7.524167
F 24.491179 55.853434 0.451720
F 21.987179 59.864234 0.598780
F 8.373529 59.208134 10.103967
F 8.373529 66.930934 10.103967
F 17.473779 59.102634 10.509967
F 17.397579 66.964534 10.338367
F 26.089179 67.151734 17.567267
F 22.102179 67.380634 0.457460
F 8.322689 54.059634 13.744167
F 8.322689 61.782434 13.744167
F 17.290679 54.038734 14.141267
F 17.287779 61.894834 14.185467
F 19.492079 65.841634 21.354267
F 17.225879 61.807534 21.216867
F 1.593889 55.357134 17.280767
F 1.593889 63.079934 17.280767
F 10.501079 55.346734 17.415467
F 10.501079 63.069534 17.415467
F 19.507679 55.406034 17.686667
F 19.477579 63.119934 17.638267
F 1.543049 57.910634 20.920967
F 1.543049 65.633434 20.920967
F 10.450279 57.921034 21.055767
F 10.450279 65.643834 21.055767
F 19.555279 58.146234 21.206267
F 26.780079 59.641634 0.480172
F 1.580889 57.910634 18.211567
F 1.580889 65.633434 18.211567
F 10.488379 57.921034 18.325567
F 10.488379 65.643834 18.325567
F 19.538779 57.938734 18.415167
F 19.688979 65.603334 18.594767
F 1.631709 55.357134 14.571367
F 1.631709 63.079934 14.571367
F 10.539179 55.346734 14.685367
F 10.539179 63.069534 14.685367
F 19.418979 55.285034 14.998367
F 19.496679 63.272834 14.979267
F 3.795109 54.056534 18.234167
F 3.795109 61.779334 18.234167
F 12.717579 54.059634 18.356667
F 12.717579 61.782434 18.356667
F 21.798179 54.035534 18.507967
F 21.766979 61.961634 18.647867
F 3.845919 59.211234 14.593967
F 3.845919 66.934134 14.593967
F 12.768379 59.208134 14.716467
F 12.768379 66.930934 14.716467
F 21.750179 59.256434 15.109467
F 21.697279 67.260334 14.927067
F 3.807869 59.211234 17.319967
F 3.807869 66.934134 17.319967
F 12.730279 59.208134 17.446667
F 12.730279 66.930934 17.446667
F 21.973579 59.073734 17.813167
F 21.730579 67.099934 17.652467
F 3.757029 54.056534 20.960267
F 3.757029 61.779334 20.960267
F 12.679379 54.059634 21.086867
F 12.679379 61.782434 21.086867
F 26.103179 62.026634 14.278667
F 26.285379 54.235934 21.484067
F 6.041469 55.345934 17.353767
F 6.041469 63.068734 17.353767
F 14.959379 55.346734 17.477767
F 14.959379 63.069534 17.477767
F 24.167979 55.438934 17.861167
F 23.961079 63.275434 17.895167
F 5.990629 57.921834 20.993967
F 5.990629 65.644634 20.993967
F 14.908579 57.921034 21.117967
F 14.908579 65.643834 21.117967
F 17.208679 54.227834 21.186567
F 3.757029 69.502134 20.960267
F 6.028779 57.921834 18.262767
F 6.028779 65.644634 18.262767
F 14.946679 57.921034 18.387867
F 14.946679 65.643834 18.387867
F 24.220679 57.965934 18.661167
F 24.024279 65.840434 18.673167
F 6.079599 55.345934 14.622467
F 6.079599 63.068734 14.622467
F 14.997579 55.346734 14.747567
F 14.997579 63.069534 14.747567
F 24.287579 55.411334 15.040067
F 23.718379 63.233134 15.066167
F 8.259159 54.059634 18.294467
F 8.259159 61.782434 18.294467
F 17.117179 53.915534 18.491067
F 17.228579 61.870734 18.521167
F 15.269979 55.876234 0.253181
F 23.971979 57.925734 21.373967
F 8.309979 59.208134 14.654267
F 8.309979 66.930934 14.654267
F 17.164779 59.249734 14.877167
F 17.400679 67.012634 14.963367
F 26.378479 59.432734 10.687067
F 26.430379 54.641434 4.184207
F 8.271869 59.208134 17.384367
F 8.271869 66.930934 17.384367
F 17.263379 59.181234 17.646567
F 17.279779 66.925034 17.729467
F 26.551579 59.508234 3.227637
F 3.999089 69.505034 3.691127
F 8.221029 54.059634 21.024567
F 8.221029 61.782434 21.024567
F 26.391379 54.268834 11.341767
F 26.433479 54.305534 14.078367
F 26.365879 61.981934 18.913567
F 12.819179 69.505234 11.076267
F 26.156379 62.001034 21.662967
F 19.818979 55.936434 0.419219
F 26.319379 54.475734 6.872987
F 26.611079 67.367434 0.316166
F 26.425179 67.274034 7.665897
F 17.435079 59.830434 0.520161
F 26.424379 62.141134 6.679677
F 17.413679 67.382434 0.275119
F 17.172079 69.492834 11.247067
F 17.259879 69.533934 13.962667
F 26.608779 51.924834 0.582558
F 1.492229 55.357134 24.561167
F 1.492229 63.079934 24.561167
F 10.399379 55.346734 24.695967
F 10.399379 63.069534 24.695967
F 19.305479 55.672934 24.811067
F 19.327979 63.244434 24.963967
F 1.441389 57.910634 28.201367
F 1.441389 65.633434 28.201367
F 10.348579 57.921034 28.336167
F 10.348579 65.643834 28.336167
F 19.425079 58.098134 28.612767
F 19.152579 65.834834 28.478167
F 1.479229 57.910634 25.491967
F 1.479229 65.633434 25.491967
F 10.386679 57.921034 25.605967
F 10.386679 65.643834 25.605967
F 19.360779 58.074634 25.969767
F 19.186379 65.883534 25.686667
F 21.702279 66.938034 22.379367
F 1.530049 63.079934 21.851767
F 10.437579 55.346734 21.965767
F 10.437579 63.069534 21.965767
F 16.806079 61.793134 42.781067
F 3.452049 69.502134 42.801467
F 3.693449 54.056534 25.514567
F 3.693449 61.779334 25.514567
F 12.615879 54.059634 25.637067
F 12.615879 61.782434 25.637067
F 21.543179 54.182434 25.741367
F 21.715579 62.198534 25.795567
F 3.744259 59.211234 21.874367
F 3.744259 66.934134 21.874367
F 12.666679 59.208134 21.996867
F 12.666679 66.930934 21.996867
F 26.086179 59.418234 29.567467
F 17.031279 66.949734 22.078267
F 3.706209 59.211234 24.600467
F 3.706209 66.934134 24.600467
F 12.628579 59.208134 24.727067
F 12.628579 66.930934 24.727067
F 21.471379 59.394934 24.930067
F 21.594079 67.173934 25.063667
F 3.655369 54.056534 28.240667
F 3.655369 61.779334 28.240667
F 12.577779 54.059634 28.367267
F 12.577779 61.782434 28.367267
F 21.452279 54.160234 28.422867
F 21.602679 62.127534 28.456067
F 5.939809 55.345934 24.634267
F 5.939809 63.068734 24.634267
F 14.857779 55.346734 24.758167
F 14.857779 63.069534 24.758167
F 23.834779 55.565834 24.743067
F 24.050179 63.150034 24.987967
F 5.888969 57.921834 28.274467
F 5.888969 65.644634 28.274467
F 14.806879 57.921034 28.398367
F 14.806879 65.643834 28.398367
F 23.797679 58.131734 28.515967
F 23.773379 65.996734 28.394767
F 5.927119 57.921834 25.543167
F 5.927119 65.644634 25.543167
F 14.845079 57.921034 25.668267
F 14.845079 65.643834 25.668267
F 23.714179 58.097634 25.754067
F 23.908279 65.782134 25.549367
F 5.977939 55.345934 21.902967
F 5.977939 63.068734 21.902967
F 14.895879 55.346734 22.028067
F 14.895879 63.069534 22.028067
F 16.768979 54.009234 42.918167
F 25.984079 62.087934 33.060067
F 8.157499 54.059634 25.574867
F 8.157499 61.782434 25.574867
F 17.122679 54.368234 25.765867
F 17.219879 61.779034 25.604367
F 21.120879 53.970634 43.113867
F 26.158679 54.222034 28.515267
F 8.208319 59.208134 21.934667
F 8.208319 66.930934 21.934667
F 3.553709 69.502134 35.521067
F 12.476079 69.505234 35.647667
F 18.942779 57.873034 42.892367
F 25.684279 59.501934 36.837767
F 8.170199 59.208134 24.664767
F 8.170199 66.930934 24.664767
F 17.061779 59.177834 24.847267
F 17.107179 67.020434 24.776267
F 26.053679 59.273934 22.446467
F 26.067579 59.438434 32.305867
F 8.119369 54.059634 28.305067
F 8.119369 61.782434 28.305067
F 17.156679 54.059234 28.420167
F 17.038879 61.877734 28.371567
F 23.880379 63.292334 22.395367
F 3.591789 69.502134 32.794967
F 1.390569 55.357134 31.841567
F 1.390569 63.079934 31.841567
F 10.297779 55.346734 31.976367
F 10.297779 63.069534 31.976367
F 19.357679 55.414134 32.046467
F 19.322279 63.055034 31.965167
F 1.339729 57.910634 35.481867
F 1.339729 65.633434 35.481867
F 10.246879 57.921034 35.616567
F 10.246879 65.643834 35.616567
F 19.227579 57.992834 35.778867
F 19.238179 65.793934 35.514567
F 1.377569 57.910634 32.772367
F 1.377569 65.633434 32.772367
F 10.285079 57.921034 32.886367
F 10.285079 65.643834 32.886367
F 19.324379 58.018534 32.996767
F 19.311979 65.726534 32.778267
F 1.428389 55.357134 29.132167
F 1.428389 63.079934 29.132167
F 10.335879 55.346734 29.246167
F 10.335879 63.069534 29.246167
F 19.240579 55.447134 29.381767
F 19.302879 63.278034 29.228967
F 3.591789 54.056534 32.794967
F 3.591789 61.779334 32.794967
F 12.514179 54.059634 32.917567
F 12.514179 61.782434 32.917567
F 21.639979 54.154434 33.000067
F 21.567679 62.120134 32.964967
F 3.642599 59.211234 29.154767
F 3.642599 66.934134 29.154767
F 12.565079 59.208134 29.277367
F 12.565079 66.930934 29.277367
F 21.516879 59.529734 29.363667
F 21.458079 67.115534 29.362767
F 3.604549 59.211234 31.880867
F 3.604549 66.934134 31.880867
F 12.526979 59.208134 32.007467
F 12.526979 66.930934 32.007467
F 21.313779 59.515134 32.085667
F 21.530079 67.106034 32.085167
F 3.553709 54.056534 35.521067
F 3.553709 61.779334 35.521067
F 12.476079 54.059634 35.647667
F 12.476079 61.782434 35.647667
F 21.463679 54.297734 35.894467
F 21.542679 62.006334 35.707067
F 5.838149 55.345934 31.914667
F 5.838149 63.068734 31.914667
F 14.756079 55.346734 32.038567
F 14.756079 63.069534 32.038567
F 23.883979 55.450034 32.204767
F 23.820179 63.487434 32.224067
F 5.787309 57.921834 35.554867
F 5.787309 65.644634 35.554867
F 14.705279 57.921034 35.678867
F 14.705279 65.643834 35.678867
F 23.560379 57.980934 35.807067
F 23.649579 65.894634 35.757667
F 5.825459 57.921834 32.823567
F 5.825459 65.644634 32.823567
F 14.743379 57.921034 32.948667
F 14.743379 65.643834 32.948667
F 23.738879 58.129934 32.981867
F 23.840179 65.969934 33.135867
F 5.876279 55.345934 29.183367
F 5.876279 63.068734 29.183367
F 14.794179 55.346734 29.308467
F 14.794179 63.069534 29.308467
F 23.750379 55.550234 29.439667
F 23.943479 63.438134 29.388767
F 8.055839 54.059634 32.855267
F 8.055839 61.782434 32.855267
F 17.065279 54.264634 32.904667
F 17.016279 61.921534 33.009767
F 25.822579 62.080734 40.423067
F 25.878079 59.491134 39.604267
F 8.106659 59.208134 29.215067
F 8.106659 66.930934 29.215067
F 17.149379 59.361334 29.311267
F 16.949879 67.071034 29.261867
F 26.089879 59.291634 25.088467
F 21.355179 61.924534 42.908767
F 8.068539 59.208134 31.945267
F 8.068539 66.930934 31.945267
F 16.938979 59.258734 32.122267
F 17.001379 67.050434 32.010567
F 25.833779 67.142534 39.424667
F 25.987579 67.182334 31.986067
F 8.017699 54.059634 35.585467
F 8.017699 61.782434 35.585467
F 16.886979 53.987334 35.865267
F 17.098779 61.917434 35.787667
F 23.731479 65.805634 43.217267
F 26.024079 67.216234 36.706067
F 1.288909 55.357134 39.122067
F 1.288909 63.079934 39.122067
F 10.196079 55.346734 39.256767
F 10.196079 63.069534 39.256767
F 19.058679 55.408134 39.431567
F 19.300279 63.103134 39.106367
F 1.238069 57.910634 42.762267
F 1.238069 65.633434 42.762267
F 10.145279 57.921034 42.896967
F 10.145279 65.643834 42.896967
F 12.514179 69.505234 32.917567
F 23.405479 57.889734 43.113067
F 1.275909 57.910634 40.052867
F 1.275909 65.633434 40.052867
F 10.183379 57.921034 40.166867
F 10.183379 65.643834 40.166867
F 19.188579 57.983034 40.230367
F 19.207079 65.661134 40.199067
F 1.326729 55.357134 36.412567
F 1.326729 63.079934 36.412567
F 10.234179 55.346734 36.526667
F 10.234179 63.069534 36.526667
F 19.049779 55.440934 36.821667
F 19.297079 63.192334 36.447067
F 3.490129 54.056534 40.075367
F 3.490129 61.779334 40.075367
F 12.412579 54.059634 40.197967
F 12.412579 61.782434 40.197967
F 21.359279 54.363834 40.443067
F 21.503179 61.830134 40.203667
F 3.540939 59.211234 36.435167
F 3.540939 66.934134 36.435167
F 12.463379 59.208134 36.557767
F 12.463379 66.930934 36.557767
F 21.441079 59.348134 36.695167
F 21.337779 66.977834 36.727067
F 3.502889 59.211234 39.161267
F 3.502889 66.934134 39.161267
F 12.425279 59.208134 39.287867
F 12.425279 66.930934 39.287867
F 21.533579 59.218334 39.433067
F 21.576879 67.398734 39.289067
F 3.452049 54.056534 42.801467
F 3.452049 61.779334 42.801467
F 12.374479 54.059634 42.928167
F 12.374479 61.782434 42.928167
F 12.374479 69.505234 42.928167
F 26.012779 62.007534 35.959767
F 5.736489 55.345934 39.195067
F 5.736489 63.068734 39.195067
F 14.654479 55.346734 39.319067
F 14.654479 63.069534 39.319067
F 23.596179 55.500434 39.524767
F 23.523179 63.285934 39.332567
F 5.685649 57.921834 42.835267
F 5.685649 65.644634 42.835267
F 14.603579 57.921034 42.959267
F 14.603579 65.643834 42.959267
F 26.012179 61.959734 42.984367
F 25.982279 54.310234 40.424967
F 5.723799 57.921834 40.103967
F 5.723799 65.644634 40.103967
F 14.641779 57.921034 40.229067
F 14.641779 65.643834 40.229067
F 23.763679 57.962634 40.466867
F 23.544079 65.954834 40.260167
F 5.774619 55.345934 36.463767
F 5.774619 63.068734 36.463767
F 14.692579 55.346734 36.588867
F 14.692579 63.069534 36.588867
F 23.743079 55.464534 36.768267
F 23.683479 63.372134 36.628067
F 7.954179 54.059634 40.135667
F 7.954179 61.782434 40.135667
F 16.883779 54.142634 40.198867
F 17.044479 61.877834 40.156267
F 26.140479 61.869834 28.644667
F 25.876779 54.267534 25.875367
F 8.004999 59.208134 36.495467
F 8.004999 66.930934 36.495467
F 16.981279 59.264334 36.714867
F 17.051279 66.937634 36.576967
F 19.158979 65.589634 43.101467
F 26.113779 54.266234 35.881867
F 7.966879 59.208134 39.225667
F 7.966879 66.930934 39.225667
F 16.926279 59.264734 39.439167
F 16.866179 66.961334 39.398067
F 23.996179 55.431534 22.257467
F 19.471279 55.564234 22.153267
F 7.916039 54.059634 42.865867
F 7.916039 61.782434 42.865867
F 26.336779 61.964134 25.956167
F 12.412579 69.505234 40.197967
F 26.087879 67.118234 29.405867
F 26.118879 54.089934 33.191167
F 3.693449 69.502134 25.514567
F 3.490129 69.502134 40.075367
F 12.615879 69.505234 25.637067
F 3.655369 69.502134 28.240667
F 12.577779 69.505234 28.367267
F 1.530049 55.357134 21.851767
F 26.190379 67.127134 24.818667
F 21.793579 59.341134 22.204167
F 26.163079 67.257934 22.100467
F 25.877479 54.287734 43.006567
F 19.491479 63.144434 22.186367
F 17.240079 59.185034 22.111267
F 26.146379 69.781634 43.051967
F 16.747679 69.476834 42.895167
F 21.429079 69.651034 28.604767
F 21.535079 69.627734 35.926267
F 25.891179 69.715634 40.344467
F 1.187249 55.357134 46.402467
F 1.187249 63.079934 46.402467
F 10.094479 55.346734 46.537167
F 10.094479 63.069534 46.537167
F 19.172879 55.418534 46.583267
F 19.017779 63.104534 46.488967
F 1.136409 57.910634 50.042667
F 1.136409 65.633434 50.042667
F 10.043599 57.921034 50.177367
F 10.043599 65.643834 50.177367
F 19.035879 58.016734 50.336067
F 18.987279 65.551034 49.985067
F 1.174249 57.910634 47.333267
F 1.174249 65.633434 47.333267
F 10.081779 57.921034 47.447267
F 10.081779 65.643834 47.447267
F 19.188179 57.959534 47.624567
F 19.201779 65.673234 47.297567
F 0.742949 55.286434 65.520467
F 0.742951 63.009334 65.520467
F 10.132579 55.346734 43.807067
F 10.132579 63.069534 43.807067
F 25.956179 67.069734 43.936867
F 25.670279 59.534934 46.535567
F 3.388459 54.056534 47.355867
F 3.388459 61.779334 47.355867
F 12.310879 54.059634 47.478367
F 12.310879 61.782434 47.478367
F 21.269379 54.004834 47.453967
F 21.346079 61.831434 47.450767
F 3.439279 59.211234 43.715667
F 3.439279 66.934134 43.715667
F 12.361679 59.208134 43.838167
F 12.361679 66.930934 43.838167
F 19.040179 63.032434 43.835567
F 25.700279 67.018934 54.160567
F 3.401229 59.211234 46.441667
F 3.401229 66.934134 46.441667
F 12.323579 59.208134 46.568367
F 12.323579 66.930934 46.568367
F 21.399879 59.250734 46.675367
F 21.339779 67.028734 46.492667
F 3.350389 54.056534 50.081867
F 3.350389 61.779334 50.081867
F 12.272779 54.059634 50.208567
F 12.272779 61.782434 50.208567
F 21.121279 54.117034 50.258667
F 21.161079 61.633334 50.215067
F 5.634829 55.345934 46.475467
F 5.634829 63.068734 46.475467
F 14.552779 55.346734 46.599467
F 14.552779 63.069534 46.599467
F 23.490579 55.413134 46.741667
F 23.497779 63.339434 46.604767
F 5.583989 57.921834 50.115667
F 5.583989 65.644634 50.115667
F 14.501979 57.921034 50.239667
F 14.501979 65.643834 50.239667
F 23.520179 57.817234 50.465167
F 23.330279 65.725434 50.325767
F 5.622139 57.921834 47.384467
F 5.622139 65.644634 47.384467
F 14.540079 57.921034 47.509467
F 14.540079 65.643834 47.509467
F 23.567279 57.980734 47.728467
F 23.502979 65.902134 47.648967
F 5.672959 55.345934 43.744167
F 5.672959 63.068734 43.744167
F 14.590879 55.346734 43.869267
F 14.590879 63.069534 43.869267
F 16.597279 61.897234 64.725367
F 1.225069 55.357134 43.693067
F 7.852519 54.059634 47.416167
F 7.852519 61.782434 47.416167
F 16.891879 54.035234 47.362367
F 16.788179 61.856034 47.520967
F 25.910479 54.138434 47.623667
F 25.743679 62.122134 47.673767
F 7.903329 59.208134 43.775867
F 7.903329 66.930934 43.775867
F 23.656479 63.238334 43.868667
F 3.185099 69.502834 61.917167
F 25.922779 61.892234 54.829667
F 23.325779 58.167034 65.034467
F 7.865219 59.208134 46.506067
F 7.865219 66.930934 46.506067
F 16.947579 59.122634 46.906167
F 16.896979 67.081534 46.692467
F 25.758579 61.849834 64.980467
F 25.870879 67.082234 46.679767
F 7.814379 54.059634 50.146267
F 7.814379 61.782434 50.146267
F 16.774979 54.019634 50.212267
F 16.781679 61.988334 50.353567
F 25.841279 54.145434 50.339267
F 25.722579 54.358234 64.903967
F 1.085559 55.357334 53.682967
F 1.085559 63.080134 53.682967
F 9.992779 55.346734 53.817667
F 9.992779 63.069534 53.817667
F 19.058379 55.190334 54.024967
F 18.968779 63.108834 53.867867
F 1.034579 57.908534 57.323867
F 1.034579 65.631334 57.323867
F 9.941939 57.921034 57.457867
F 9.941939 65.643834 57.457867
F 18.994879 57.815934 57.476967
F 18.936879 65.562134 57.666367
F 1.070399 57.911634 54.613467
F 1.070399 65.634434 54.613467
F 9.980069 57.921034 54.727667
F 9.980069 65.643834 54.727667
F 19.083779 57.723334 54.702667
F 18.753379 65.707534 54.850667
F 1.123409 55.357134 50.973467
F 1.123409 63.079934 50.973467
F 10.030889 55.346734 51.087467
F 10.030889 63.069534 51.087467
F 18.954079 55.442034 51.116367
F 19.091679 62.974234 51.008067
F 3.286779 54.056534 54.636367
F 3.286779 61.779334 54.636367
F 12.209279 54.059634 54.758767
F 12.209279 61.782434 54.758767
F 21.313679 54.037034 54.834367
F 21.270679 61.954334 54.849267
F 3.337619 59.211234 50.996067
F 3.337619 66.934134 50.996067
F 12.260079 59.208134 51.118567
F 12.260079 66.930934 51.118567
F 21.317879 59.149934 51.146867
F 21.099079 67.108834 51.320367
F 3.299249 59.211134 53.722267
F 3.299249 66.933934 53.722267
F 12.221979 59.208134 53.848767
F 12.221979 66.930934 53.848767
F 21.017779 59.375134 53.995067
F 21.037379 67.209334 54.061867
F 3.245199 54.057934 57.363667
F 3.245199 61.780734 57.363667
F 12.171079 54.059634 57.488967
F 12.171079 61.782434 57.488967
F 21.070479 54.178534 57.533267
F 21.262579 61.805534 57.642667
F 5.533169 55.345934 53.755967
F 5.533169 63.068734 53.755967
F 14.451079 55.346734 53.879867
F 14.451079 63.069534 53.879867
F 23.432479 55.462034 53.956867
F 23.523779 63.080334 53.910067
F 5.482329 57.921834 57.396167
F 5.482329 65.644634 57.396167
F 14.400279 57.921034 57.520067
F 14.400279 65.643834 57.520067
F 23.264879 57.956534 57.635367
F 23.467379 65.539034 57.602467
F 5.520439 57.921834 54.664867
F 5.520439 65.644634 54.664867
F 14.438379 57.921034 54.789967
F 14.438379 65.643834 54.789967
F 23.251279 58.061534 54.904367
F 23.301479 65.802534 54.886467
F 5.571299 55.345934 51.024667
F 5.571299 63.068734 51.024667
F 14.489279 55.346734 51.149767
F 14.489279 63.069534 51.149767
F 23.469579 55.217234 51.255867
F 23.355179 63.038334 51.206867
F 7.750859 54.059634 54.696567
F 7.750859 61.782434 54.696567
F 16.551279 53.877634 54.652267
F 16.830479 61.637834 54.652367
F 25.579879 54.307534 54.979067
F 23.414879 65.668034 65.082667
F 7.801669 59.208134 51.056367
F 7.801669 66.930934 51.056367
F 16.751979 59.233634 51.201167
F 16.806079 66.910334 51.108967
F 25.718579 59.230434 51.288767
F 25.570379 66.832834 51.410267
F 7.763559 59.208134 53.786467
F 7.763559 66.930934 53.786467
F 16.848979 58.941834 53.857367
F 16.570179 67.051534 53.755767
F 25.560679 59.289434 54.090067
F 21.053079 61.868434 65.062267
F 7.712689 54.059634 57.426667
F 7.712689 61.782434 57.426667
F 16.651379 54.045634 57.599467
F 16.672179 61.779134 57.658067
F 25.710879 54.340634 57.674567
F 25.912479 62.174434 57.640267
F 0.984459 55.362434 60.965767
F 0.984459 63.085234 60.965767
F 9.891119 55.346734 61.098067
F 9.891119 63.069534 61.098067
F 18.690079 55.266934 61.243067
F 19.062079 63.099334 61.214767
F 0.935554 57.900934 64.608867
F 0.935554 65.623734 64.608867
F 9.840279 57.921034 64.738267
F 9.840279 65.643834 64.738267
F 12.209279 69.505234 54.758767
F 16.537379 54.124334 64.903667
F 0.861755 57.954434 61.884667
F 0.861755 65.677234 61.884667
F 9.878409 57.921034 62.008067
F 9.878409 65.643834 62.008067
F 18.885579 57.953134 62.041067
F 18.795979 65.575734 62.225667
F 0.980267 55.340334 58.249867
F 0.980269 63.063134 58.249867
F 9.929229 55.346734 58.367867
F 9.929229 63.069534 58.367867
F 18.875879 55.336734 58.423167
F 19.010779 63.053134 58.532367
F 3.185099 54.057234 61.917167
F 3.185099 61.780034 61.917167
F 12.107579 54.059634 62.039267
F 12.107579 61.782434 62.039267
F 21.055679 54.135734 62.080567
F 21.256879 62.037534 62.276767
F 3.235879 59.210934 58.276767
F 3.235879 66.933734 58.276767
F 12.158379 59.208134 58.398967
F 12.158379 66.930934 58.398967
F 21.088079 59.136134 58.460867
F 21.045479 66.953834 58.478667
F 3.189569 59.208234 61.005667
F 3.189569 66.931134 61.005667
F 12.120279 59.208134 61.129167
F 12.120279 66.930934 61.129167
F 21.003879 59.375234 61.255867
F 21.087079 66.848734 61.273767
F 3.133339 54.061134 64.647567
F 3.133339 61.783934 64.647567
F 12.069479 54.059634 64.769367
F 12.069479 61.782434 64.769367
F 25.625879 67.011134 58.587867
F 12.107579 69.505234 62.039267
F 5.431539 55.345934 61.036367
F 5.431539 63.068734 61.036367
F 14.349479 55.346734 61.160267
F 14.349479 63.069534 61.160267
F 23.334979 55.569434 61.434167
F 23.387979 63.175634 61.346167
F 5.380729 57.921834 64.676567
F 5.380729 65.644634 64.676567
F 14.298579 57.921034 64.800467
F 14.298579 65.643834 64.800467
F 16.800079 67.012834 43.933267
F 12.069479 69.505234 64.769367
F 5.417959 57.921634 61.945367
F 5.417959 65.644434 61.945367
F 14.336779 57.921034 62.070367
F 14.336779 65.643834 62.070367
F 23.236979 58.142034 62.288267
F 23.345679 65.665134 62.222367
F 5.469269 55.346034 58.305067
F 5.469269 63.068834 58.305067
F 14.387579 55.346734 58.430167
F 14.387579 63.069534 58.430167
F 23.294079 55.322934 58.503567
F 23.474279 63.012034 58.534867
F 7.649199 54.059634 61.976967
F 7.649199 61.782434 61.976967
F 16.491679 54.052334 62.200367
F 16.697079 61.864534 62.018667
F 25.509479 54.094134 62.197467
F 25.741179 61.911334 62.324067
F 7.700009 59.208134 58.336767
F 7.700009 66.930934 58.336767
F 16.576379 59.156234 58.489667
F 16.583879 66.897434 58.380667
F 25.621579 59.504834 58.466967
F 18.843579 65.769334 64.970067
F 7.661819 59.208134 61.066967
F 7.661819 66.930934 61.066967
F 16.672479 59.319834 61.145867
F 16.623179 66.800934 61.123067
F 25.598679 59.457034 61.317867
F 25.540579 66.923834 61.409467
F 7.610929 54.059634 64.707167
F 7.610929 61.782434 64.707167
F 25.781779 61.758834 50.438467
F 25.705579 59.259934 43.986267
F 1.225069 63.079934 43.693067
F 3.286779 69.502134 54.636367
F 3.388459 69.502134 47.355867
F 12.171079 69.505234 57.488967
F 12.310879 69.505234 47.478367
F 3.350389 69.502134 50.081867
F 12.272779 69.505234 50.208567
F 3.245199 69.503534 57.363667
F 21.131379 59.048134 43.899167
F 19.024179 58.012934 64.829267
F 21.362979 54.157534 65.027867
F 23.446879 55.261134 43.951467
F 21.431379 67.094834 43.776167
F 19.043379 55.325034 43.920167
F 16.745879 59.122734 44.110267
F 25.542679 69.574434 64.780767
F 16.845879 69.750234 47.492867
F 21.139879 69.634634 54.940367
F 16.489879 69.397734 50.165967
F 0.887047 55.371134 68.251867
F 0.887047 63.093934 68.251867
F 9.789459 55.346734 68.378467
F 9.789459 63.069534 68.378467
F 18.766679 55.392934 68.409667
F 18.487979 63.122934 68.578767
F 0.838196 57.893834 71.893767
F 0.838196 65.616634 71.893767
F 9.738619 57.921034 72.018667
F 9.738619 65.643834 72.018667
F 18.612079 58.046234 72.107867
F 18.791779 65.561734 72.284067
F 0.664854 57.992034 69.160067
F 0.664854 65.714834 69.160067
F 9.776739 57.921034 69.288567
F 9.776739 65.643834 69.288567
F 18.666079 57.990334 69.323667
F 18.549979 65.803434 69.612767
F 21.122579 59.352134 65.783467
F 16.514779 66.877134 65.689467
F 9.827559 55.346734 65.648267
F 9.827559 63.069534 65.648267
F 22.914879 65.488034 86.813967
F 2.881489 69.503134 83.759067
F 3.083849 54.057934 69.197867
F 3.083849 61.780734 69.197867
F 12.005879 54.059634 69.319667
F 12.005879 61.782434 69.319667
F 21.141579 54.105234 69.393967
F 20.868879 61.823434 69.544967
F 3.134419 59.210134 65.557567
F 3.134419 66.932934 65.557567
F 12.056779 59.208134 65.679467
F 12.056779 66.930934 65.679467
F 18.812679 55.318734 65.695967
F 11.866179 69.505234 79.330267
F 3.078119 59.205534 68.289067
F 3.078119 66.928334 68.289067
F 12.018679 59.208134 68.409567
F 12.018679 66.930934 68.409567
F 21.041179 59.247034 68.582367
F 20.955479 66.901134 68.682967
F 3.024829 54.062834 71.929967
F 3.024829 61.785634 71.929967
F 11.967779 54.059634 72.049767
F 11.967779 61.782434 72.049767
F 20.920379 54.095734 72.011667
F 20.827279 61.849034 72.202167
F 5.329959 55.345934 68.316867
F 5.329959 63.068734 68.316867
F 14.247779 55.346734 68.440767
F 14.247779 63.069534 68.440767
F 23.255679 55.495734 68.598467
F 23.238779 63.154434 68.643767
F 5.279149 57.921934 71.957067
F 5.279149 65.644734 71.957067
F 14.196979 57.921034 72.080967
F 14.196979 65.643834 72.080967
F 23.229979 58.008934 72.099867
F 23.262779 65.752234 72.168767
F 5.315199 57.921534 69.225967
F 5.315199 65.644334 69.225967
F 14.235079 57.921034 69.350767
F 14.235079 65.643834 69.350767
F 23.295879 57.866934 69.469867
F 23.411679 65.695534 69.505767
F 5.366539 55.346234 65.585667
F 5.366539 63.069034 65.585667
F 14.285879 55.346734 65.710567
F 14.285879 63.069534 65.710567
F 20.808579 61.563234 86.695167
F 23.207579 57.790534 86.601467
F 7.547539 54.059634 69.257367
F 7.547539 61.782434 69.257367
F 16.561079 54.009634 69.286267
F 16.316979 61.587734 69.321667
F 25.401379 54.074634 69.461067
F 25.566779 61.816834 69.352267
F 7.598349 59.208134 65.617167
F 7.598349 66.930934 65.617167
F 2.982679 69.503534 76.478467
F 18.627579 57.820034 86.526067
F 16.174179 53.955734 86.625467
F 23.459079 62.910134 65.781667
F 7.560049 59.208134 68.347367
F 7.560049 66.930934 68.347367
F 16.479879 59.175834 68.315667
F 16.474479 67.059134 68.439067
F 25.549879 59.201634 68.705367
F 25.461179 67.098534 68.554867
F 7.509169 54.059634 71.987567
F 7.509169 61.782534 71.987567
F 16.441179 54.094934 72.062767
F 16.462679 61.644034 72.063767
F 25.520679 54.115234 72.122567
F 25.512779 61.775134 72.058967
F 0.788896 55.375234 75.534667
F 0.788896 63.098034 75.534667
F 9.687799 55.346734 75.658867
F 9.687799 63.069534 75.658867
F 18.589079 55.081934 75.457067
F 18.643479 62.992534 75.831767
F 0.739306 57.892734 79.175367
F 0.739306 65.615534 79.175367
F 9.636959 57.921034 79.299067
F 9.636959 65.643834 79.299067
F 18.418979 57.895334 79.447967
F 18.626479 65.499134 79.463667
F 0.605142 57.974934 76.446367
F 0.605142 65.697734 76.446367
F 9.675079 57.921034 76.568967
F 9.675079 65.643834 76.568967
F 18.560679 57.671234 76.700167
F 18.751579 65.578934 76.781567
F 0.627533 55.281334 72.802767
F 0.627533 63.004134 72.802767
F 9.725899 55.346734 72.928767
F 9.725899 63.069534 72.928767
F 18.693379 55.326334 72.793367
F 18.520479 62.996134 73.076067
F 2.982679 54.057934 76.478467
F 2.982679 61.780734 76.478467
F 11.904279 54.059634 76.600067
F 11.904279 61.782434 76.600067
F 20.855479 54.023934 76.599967
F 21.087979 61.720834 76.530467
F 3.033249 59.209734 72.838167
F 3.033249 66.932534 72.838167
F 11.955079 59.208134 72.959867
F 11.955079 66.930934 72.959867
F 21.006079 59.188434 73.002167
F 20.928679 66.923634 73.165767
F 2.973509 59.204934 75.570367
F 2.973509 66.927734 75.570367
F 11.916979 59.208134 75.690067
F 11.916979 66.930934 75.690067
F 20.941679 59.008934 75.753567
F 20.998679 66.929934 75.777767
F 2.923659 54.062434 79.210367
F 2.923659 61.785234 79.210367
F 11.866179 54.059634 79.330267
F 11.866179 61.782434 79.330267
F 20.790979 54.210934 79.269867
F 20.983479 61.575034 79.269167
F 5.228369 55.345934 75.597267
F 5.228369 63.068734 75.597267
F 14.146179 55.346734 75.721167
F 14.146179 63.069534 75.721167
F 23.120479 55.479134 75.788667
F 23.106879 63.210434 75.597767
F 5.177549 57.921934 79.237467
F 5.177549 65.644734 79.237467
F 14.095279 57.921034 79.361367
F 14.095279 65.643834 79.361367
F 22.921379 57.880934 79.476567
F 23.131079 65.672634 79.575267
F 5.213029 57.921534 76.506367
F 5.213029 65.644334 76.506367
F 14.133479 57.921034 76.631167
F 14.133479 65.643834 76.631167
F 23.111879 57.912234 76.793067
F 23.337279 65.769134 76.802167
F 5.264009 55.346234 72.866167
F 5.264009 63.069034 72.866167
F 14.184279 55.346734 72.990967
F 14.184279 63.069534 72.990967
F 23.203879 55.359734 73.055767
F 23.243179 63.041934 72.939667
F 7.445879 54.059634 76.537767
F 7.445879 61.782434 76.537767
F 16.384479 53.939534 76.456667
F 16.316479 61.798134 76.712867
F 25.286479 54.201934 77.027967
F 25.275679 61.985934 76.552567
F 7.496699 59.208134 72.897567
F 7.496699 66.930934 72.897567
F 16.432479 59.083734 73.158267
F 16.512479 66.817634 73.216467
F 25.437579 59.203234 73.056967
F 25.562779 66.913434 72.937067
F 7.458319 59.208134 75.627767
F 7.458319 66.930934 75.627767
F 16.437079 59.111134 75.812067
F 16.485879 66.701534 75.927967
F 25.214379 59.319234 75.775867
F 25.651379 67.140434 75.695367
F 7.407479 54.059734 79.267967
F 7.407479 61.782534 79.267967
F 16.310979 54.041334 79.496267
F 16.300079 61.693034 79.582067
F 25.168779 54.159034 79.802967
F 25.349179 61.801534 79.243567
F 0.689606 55.374134 82.815967
F 0.689607 63.096934 82.815967
F 9.586139 55.346734 82.939267
F 9.586139 63.069534 82.939267
F 18.269479 55.403034 83.032567
F 18.708779 63.163434 82.985067
F 0.633458 57.897934 86.460267
F 0.633458 65.620734 86.460267
F 9.535289 57.921034 86.579567
F 9.535289 65.643834 86.579567
F 11.967779 69.505234 72.049767
F 25.655979 59.394534 65.807067
F 0.538180 57.961334 83.732567
F 0.538181 65.684234 83.732567
F 9.573419 57.921034 83.849367
F 9.573419 65.643834 83.849367
F 18.449379 58.001334 83.812067
F 18.587979 65.618534 83.861367
F 0.578205 55.302534 80.089467
F 0.578205 63.025334 80.089467
F 9.624239 55.346734 80.209167
F 9.624239 63.069534 80.209167
F 18.484079 55.197634 80.419567
F 18.761879 62.939634 80.307367
F 2.881489 54.057434 83.759067
F 2.881489 61.780334 83.759067
F 11.802579 54.059634 83.880467
F 11.802579 61.782434 83.880467
F 20.531579 54.167934 84.065067
F 20.792979 61.638834 83.909567
F 2.932069 59.210034 80.118767
F 2.932069 66.932834 80.118767
F 11.853379 59.208134 80.240267
F 11.853379 66.930934 80.240267
F 20.734079 59.047334 80.349067
F 20.638479 66.979834 80.397567
F 2.874589 59.205934 82.850167
F 2.874589 66.928734 82.850167
F 11.815279 59.208134 82.970467
F 11.815279 66.930934 82.970467
F 20.853979 59.157134 83.017367
F 20.642879 67.041634 83.127567
F 2.825779 54.061334 86.490067
F 2.825779 61.784134 86.490067
F 11.764479 54.059634 86.610667
F 11.764479 61.782434 86.610667
F 25.262079 61.612934 86.737967
F 18.480379 65.433434 86.660067
F 5.126749 55.345934 82.877667
F 5.126749 63.068734 82.877667
F 14.044479 55.346734 83.001567
F 14.044479 63.069534 83.001567
F 22.934679 55.270034 83.260667
F 22.988679 63.065434 82.884367
F 5.075819 57.921834 86.517867
F 5.075819 65.644634 86.517867
F 13.993679 57.921034 86.641767
F 13.993679 65.643834 86.641767
F 11.904279 69.505234 76.600067
F 12.005879 69.505234 69.319667
F 5.111569 57.921634 83.786667
F 5.111569 65.644534 83.786667
F 14.031779 57.921034 83.911667
F 14.031779 65.643834 83.911667
F 23.111679 57.948734 83.885867
F 22.945879 65.695734 84.081967
F 5.162229 55.346134 80.146467
F 5.162229 63.068934 80.146467
F 14.082579 55.346734 80.271367
F 14.082579 63.069534 80.271367
F 22.915979 55.346534 80.518467
F 23.076379 63.024034 80.241167
F 7.344229 54.059634 83.818267
F 7.344229 61.782434 83.818267
F 16.132679 53.990634 84.003867
F 16.508779 61.859334 83.875267
F 25.118779 53.939134 84.050567
F 25.187679 61.717334 83.970167
F 7.395039 59.208134 80.178067
F 7.395039 66.930934 80.178067
F 16.312879 59.187234 80.429367
F 16.428479 67.013234 80.309767
F 25.312379 59.229834 80.267767
F 25.385679 66.888934 80.417067
F 7.356669 59.208134 82.908267
F 7.356669 66.930934 82.908267
F 16.293079 59.363934 83.136067
F 16.234579 66.753634 82.954267
F 25.354079 59.124534 82.916167
F 25.228379 66.994034 83.175467
F 7.305859 54.059634 86.548467
F 7.305859 61.782434 86.548467
F 11.802579 69.505234 83.880467
F 25.273179 54.070034 86.699767
F 11.764479 69.505234 86.610667
F 20.538579 54.130834 86.690667
F 3.083849 69.503534 69.197867
F 16.427279 61.734534 86.661767
F 25.597979 67.033334 65.823967
F 16.643779 59.203434 65.565767
F 18.868779 63.179834 65.780367
F 25.106779 69.545334 83.899167
F 16.353879 69.274334 72.071867
F 23.503379 55.554334 65.911167
F 20.496279 69.409534 86.925267
F 21.090479 66.945234 65.833067
F 25.207979 69.414834 86.637567
F 16.430179 69.696334 79.579167
F 20.800479 69.688134 79.288667
F 21.066479 69.580334 72.178467
F 20.998979 69.451334 69.547067
F 16.444379 69.547934 69.292367
F 16.362079 66.798334 87.692267
F 0.539413 55.346634 90.126067
F 0.539413 63.069434 90.126067
F 9.484479 55.346734 90.219767
F 9.484479 63.069534 90.219767
F 18.362979 55.330834 90.390367
F 18.568679 63.066934 90.351667
F 0.429089 57.952034 93.803067
F 0.429091 65.674834 93.803067
F 9.433629 57.921034 93.859967
F 9.433629 65.643834 93.859967
F 18.278379 57.975934 94.008667
F 18.483779 65.601634 94.027567
F 0.461662 57.950134 91.024967
F 0.461662 65.672934 91.024967
F 9.471759 57.921034 91.129767
F 9.471759 65.643834 91.129767
F 18.466479 57.877434 91.350767
F 18.468779 65.504434 91.277367
F 20.412079 69.314434 98.597667
F 11.599279 69.505234 98.441367
F 9.522579 55.346734 87.489567
F 9.522579 63.069534 87.489567
F 22.438379 57.806134 108.805867
F 24.743579 69.047734 108.812867
F 2.777709 54.058134 91.038967
F 2.777709 61.780934 91.038967
F 11.700979 54.059634 91.160867
F 11.700979 61.782434 91.160867
F 20.526179 53.861534 91.309067
F 20.682579 61.725234 91.302067
F 2.830299 59.210334 87.399267
F 2.830299 66.933134 87.399267
F 11.751779 59.208134 87.520667
F 11.751779 66.930934 87.520667
F 25.118179 69.540534 94.032267
F 11.561179 69.505234 101.171867
F 2.777639 59.207034 90.129867
F 2.777639 66.929934 90.129867
F 11.713679 59.208134 90.250867
F 11.713679 66.930934 90.250867
F 20.739579 59.101434 90.248567
F 20.597079 66.781934 90.177067
F 2.729109 54.060334 93.769667
F 2.729109 61.783134 93.769667
F 11.662779 54.059634 93.891067
F 11.662779 61.782434 93.891067
F 20.508379 53.852234 94.087667
F 20.652179 61.692934 94.019667
F 5.024679 55.346034 90.157967
F 5.024679 63.068834 90.157967
F 13.942779 55.346734 90.281967
F 13.942779 63.069534 90.281967
F 22.936479 55.097934 90.457867
F 22.996979 62.791334 90.321567
F 4.973489 57.921534 93.798067
F 4.973489 65.644334 93.798067
F 13.891979 57.921034 93.922167
F 13.891979 65.643834 93.922167
F 22.837179 57.766534 94.098267
F 22.670879 65.438034 93.759867
F 5.010569 57.921734 91.067067
F 5.010569 65.644534 91.067067
F 13.930079 57.921034 91.192067
F 13.930079 65.643834 91.192067
F 23.018379 57.679034 91.487767
F 23.076379 65.502034 91.152567
F 5.061009 55.346034 87.426867
F 5.061009 63.068834 87.426867
F 13.980979 55.346734 87.551867
F 13.980979 63.069534 87.551867
F 15.876879 69.365034 108.687867
F 22.454279 65.505234 108.606867
F 7.242529 54.059634 91.098667
F 7.242529 61.782434 91.098667
F 16.055179 54.121134 91.185167
F 16.305779 61.750134 91.359267
F 25.299979 53.908834 91.228567
F 25.019979 61.441234 91.406167
F 7.293379 59.208134 87.458467
F 7.293379 66.930934 87.458467
F 24.748779 61.540234 108.562867
F 24.706579 69.028934 105.864867
F 15.997579 69.442534 101.277867
F 15.944279 69.634634 98.620467
F 7.255079 59.208134 90.188667
F 7.255079 66.930934 90.188667
F 16.229579 59.067534 90.219767
F 16.284079 66.921634 90.374467
F 25.103479 58.990834 90.406267
F 25.270879 66.832834 90.233867
F 7.204279 54.059634 93.828867
F 7.204279 61.782434 93.828867
F 16.030979 53.917334 93.889167
F 16.011179 61.917334 93.995267
F 24.931879 53.791734 93.898867
F 24.896679 61.592434 94.146367
F 0.325512 55.288734 97.478167
F 0.325512 63.011534 97.478167
F 9.382809 55.346734 97.500167
F 9.382819 63.069534 97.500167
F 18.326179 55.326334 97.613967
F 18.339479 62.977734 97.578267
F 0.252410 57.991634 101.135867
F 0.252410 65.714434 101.135867
F 9.331969 57.921034 101.140867
F 9.331969 65.643834 101.140867
F 18.142979 58.034234 101.225867
F 18.315579 65.365134 101.183867
F 0.381212 57.940834 98.317067
F 0.381212 65.663634 98.317067
F 9.370099 57.921034 98.410167
F 9.370099 65.643834 98.410167
F 18.415479 57.876634 98.526467
F 18.168879 65.565834 98.461767
F 0.422919 55.323034 94.671567
F 0.422920 63.045834 94.671567
F 9.420919 55.346734 94.769967
F 9.420919 63.069534 94.769967
F 18.185879 55.414634 94.877767
F 18.356079 63.027234 94.898467
F 2.672449 54.060634 98.317867
F 2.672449 61.783434 98.317867
F 11.599279 54.059634 98.441367
F 11.599279 61.782434 98.441367
F 20.496679 53.950334 98.635267
F 20.502479 61.816134 98.551567
F 2.725009 59.208434 94.678467
F 2.725009 66.931234 94.678467
F 11.650079 59.208134 94.801167
F 11.650079 66.930934 94.801167
F 20.704279 59.238734 95.040467
F 20.670779 66.893034 94.946867
F 2.679419 59.207534 97.409767
F 2.679419 66.930334 97.409767
F 11.611979 59.208134 97.531267
F 11.611979 66.930934 97.531267
F 20.687779 59.141234 97.680367
F 20.399979 66.666934 97.631967
F 2.629669 54.060234 101.049867
F 2.629669 61.783034 101.049867
F 11.561179 54.059634 101.171867
F 11.561179 61.782434 101.171867
F 20.439779 53.956634 101.353867
F 20.495279 61.720034 101.308867
F 4.922369 55.346534 97.438067
F 4.922369 63.069334 97.438067
F 13.841179 55.346734 97.562367
F 13.841179 63.069534 97.562367
F 22.903779 55.108934 97.641867
F 22.916379 62.799034 97.680467
F 4.871319 57.921034 101.077867
F 4.871319 65.643834 101.077867
F 13.790279 57.921034 101.202867
F 13.790279 65.643834 101.202867
F 22.791079 57.589134 101.430867
F 22.864279 65.508834 101.375867
F 4.909459 57.921734 98.347467
F 4.909459 65.644634 98.347467
F 13.828479 57.921034 98.472467
F 13.828479 65.643834 98.472467
F 22.697079 57.662834 98.698067
F 22.673279 65.508634 98.579267
F 4.960099 55.346034 94.707267
F 4.960099 63.068834 94.707267
F 13.879279 55.346734 94.832267
F 13.879279 63.069534 94.832267
F 22.828279 55.119634 94.926067
F 22.758279 62.971634 94.850167
F 7.140809 54.059634 98.379067
F 7.140809 61.782434 98.379067
F 16.033579 54.094534 98.453567
F 16.062379 61.784934 98.521167
F 24.886679 53.747434 98.735367
F 25.085679 61.587734 98.701467
F 7.191659 59.208134 94.738867
F 7.191659 66.930934 94.738867
F 16.204179 59.411134 94.880667
F 16.176779 66.804934 94.904267
F 25.057979 59.004234 95.145167
F 24.989979 66.885134 94.860567
F 7.153479 59.208134 97.469067
F 7.153479 66.930934 97.469067
F 16.120679 59.243134 97.546267
F 16.074079 66.989134 97.694967
F 25.002479 58.963434 97.738767
F 24.891079 66.839034 97.614867
F 7.102649 54.059634 101.108867
F 7.102649 61.782434 101.108867
F 16.069779 54.097534 101.161867
F 16.003279 61.760634 101.251867
F 24.782479 53.777534 101.401867
F 24.985579 61.565134 101.477867
F 0.209483 55.278134 104.775867
F 0.209483 63.000934 104.775867
F 9.281149 55.346734 104.780867
F 9.281149 63.069534 104.780867
F 17.963779 55.356534 104.723867
F 18.262179 63.090434 104.859867
F 0.180478 57.980634 108.406867
F 0.180478 65.703434 108.406867
F 9.230309 57.921034 108.420867
F 9.230309 65.643834 108.420867
F 20.300979 54.061534 108.527867
F 25.020779 53.778734 108.731867
F 0.300969 57.931234 105.604867
F 0.300969 65.654034 105.604867
F 9.268439 57.921034 105.690867
F 9.268439 65.643834 105.690867
F 18.083779 57.919734 105.790867
F 18.196379 65.563334 106.022867
F 0.340313 55.331434 101.961867
F 0.340313 63.054234 101.961867
F 9.319259 55.346734 102.050867
F 9.319259 63.069534 102.050867
F 18.255579 55.417834 101.954867
F 18.268079 62.899434 102.158867
F 2.569139 54.062234 105.596867
F 2.569139 61.785034 105.596867
F 11.497579 54.059634 105.721867
F 11.497579 61.782434 105.721867
F 20.357179 53.943434 105.717867
F 20.354879 61.728134 105.899867
F 2.620359 59.206134 101.956867
F 2.620359 66.928934 101.956867
F 11.548479 59.208134 102.081867
F 11.548479 66.930934 102.081867
F 20.579579 59.199534 102.224867
F 20.457079 66.682234 102.302867
F 2.580189 59.207734 104.689867
F 2.580189 66.930534 104.689867
F 11.510279 59.208134 104.811867
F 11.510279 66.930934 104.811867
F 20.348979 59.062234 105.070867
F 20.335079 66.867534 104.938867
F 2.530939 54.059734 108.329867
F 2.530939 61.782534 108.329867
F 11.459479 54.059634 108.451867
F 11.459479 61.782434 108.451867
F 18.222479 65.625234 108.672867
F 24.955379 69.443734 98.476867
F 4.820429 55.346934 104.717867
F 4.820429 63.069734 104.717867
F 13.739479 55.346734 104.842867
F 13.739479 63.069534 104.842867
F 22.689879 55.210734 105.150867
F 22.524179 62.867134 104.926867
F 4.769649 57.920734 108.357867
F 4.769649 65.643534 108.357867
F 13.688679 57.921034 108.482867
F 13.688679 65.643834 108.482867
F 11.497579 69.505234 105.721867
F 15.771979 61.628234 108.491867
F 4.808139 57.921834 105.627867
F 4.808139 65.644634 105.627867
F 13.726779 57.921034 105.752867
F 13.726779 65.643834 105.752867
F 22.658479 57.818034 105.941867
F 22.277579 65.295434 105.929867
F 4.858779 55.346034 101.987867
F 4.858779 63.068834 101.987867
F 13.777579 55.346734 102.112867
F 13.777579 63.069534 102.112867
F 22.634279 55.127034 102.386867
F 22.766579 62.834434 102.287867
F 7.039099 54.059734 105.659867
F 7.039099 61.782534 105.659867
F 15.864579 54.066334 105.881867
F 16.072679 61.705334 105.807867
F 25.077679 53.736534 105.920867
F 24.763479 61.675834 105.813867
F 7.089929 59.208134 102.018867
F 7.089929 66.930934 102.018867
F 15.973979 59.314834 102.112867
F 16.124879 66.919734 102.033867
F 25.014179 58.986134 102.458867
F 25.079379 66.657434 102.422867
F 7.051849 59.208134 104.749867
F 7.051849 66.930934 104.749867
F 15.952479 59.227634 104.832867
F 15.990079 66.893734 104.791867
F 24.870479 59.048334 105.108867
F 24.661879 66.554634 105.029867
F 7.001019 54.059634 108.389867
F 7.001019 61.782434 108.389867
F 20.112479 61.719934 108.644867
F 23.011079 62.938134 87.510867
F 18.053779 57.742434 108.364867
F 11.459479 69.505234 108.451867
F 2.777709 69.503734 91.038967
F 0.498847 63.034034 87.378267
F 11.700979 69.505234 91.160867
F 0.498847 55.311234 87.378267
F 11.662779 69.505234 93.891067
F 15.851579 53.975934 108.565867
F 18.644079 62.827934 87.594667
F 24.715879 69.185134 101.258867
F 22.876679 55.057634 87.623167
F 20.907379 59.094234 87.622067
F 25.232179 59.014534 87.748567
F 25.233479 66.845834 87.561967
F 15.978779 69.439834 105.895867
F 20.556079 69.242334 94.006667
F 20.719979 66.754134 87.486967
F 18.276179 55.276434 87.534967
F 25.217779 69.600534 91.194967
F 16.413079 59.158034 87.514967
F 20.255379 69.274234 108.679867
F 16.113079 69.424734 94.002267
F 20.787679 69.310034 91.079267
F 0.153564 55.297234 112.035867
F 0.153564 63.020034 112.035867
F 9.179499 55.346734 112.060867
F 9.179499 63.069534 112.060867
F 18.083179 55.111934 112.220867
F 18.223179 63.092134 112.241867
F 0.120765 57.963434 115.667867
F 0.120765 65.686234 115.667867
F 9.128649 57.921034 115.700867
F 9.128649 65.643834 115.700867
F 18.010079 57.995334 115.837867
F 18.028979 65.400434 115.993867
F 0.226553 57.920134 112.889867
F 0.226553 65.642934 112.889867
F 9.166779 57.921034 112.970867
F 9.166779 65.643834 112.970867
F 18.134779 57.809334 113.171867
F 18.083179 65.572834 113.249867
F 9.217599 55.346734 109.330867
F 9.217599 63.069534 109.330867
F 22.715779 55.199234 109.500867
F 15.178379 60.963434 130.408867
F 2.469379 54.062034 112.876867
F 2.469379 61.784834 112.876867
F 11.395979 54.059634 113.001867
F 11.395979 61.782434 113.001867
F 20.242079 53.748034 113.181867
F 20.189379 61.353734 113.397867
F 2.518849 59.205534 109.236867
F 2.518849 66.928334 109.236867
F 11.446779 59.208134 109.361867
F 11.446779 66.930934 109.361867
F 15.187879 53.259734 130.552867
F 15.289579 68.745934 130.431867
F 2.481969 59.208634 111.968867
F 2.481969 66.931434 111.968867
F 11.408679 59.208134 112.091867
F 11.408679 66.930934 112.091867
F 20.422479 58.957734 112.240867
F 20.319579 66.858934 112.616867
F 2.433279 54.058534 115.608867
F 2.433279 61.781334 115.608867
F 11.357779 54.059634 115.731867
F 11.357779 61.782434 115.731867
F 20.048279 53.931434 115.862867
F 20.220979 61.401734 116.100867
F 4.719019 55.347134 111.998867
F 4.719019 63.069934 111.998867
F 13.637879 55.346734 112.122867
F 13.637879 63.069534 112.122867
F 22.454679 55.133334 112.332867
F 22.368979 62.987534 112.355867
F 4.668459 57.920634 115.638867
F 4.668459 65.643434 115.638867
F 13.586979 57.921034 115.763867
F 13.586979 65.643834 115.763867
F 22.482479 57.470734 115.978867
F 22.271479 65.351234 116.030867
F 4.706949 57.921834 112.907867
F 4.706949 65.644634 112.907867
F 13.625079 57.921034 113.032867
F 13.625079 65.643834 113.032867
F 22.672979 57.626734 113.215867
F 22.543979 65.431234 113.365867
F 4.757519 55.345934 109.267867
F 4.757519 63.068834 109.267867
F 13.675979 55.346734 109.392867
F 13.675979 63.069534 109.392867
F 24.501479 60.802734 130.546867
F 24.843579 58.938434 109.480867
F 6.937429 54.059734 112.939867
F 6.937429 61.782534 112.939867
F 15.945079 53.881134 113.134867
F 15.974079 61.662334 113.013867
F 24.804579 53.735334 113.201867
F 24.593179 61.638334 113.177867
F 6.988239 59.208134 109.299867
F 6.988239 66.930934 109.299867
F 17.616079 64.861534 130.503867
F 20.063679 69.104434 123.286867
F 15.844979 66.853634 109.557867
F 24.802579 69.233834 113.457867
F 6.950229 59.208134 112.029867
F 6.950229 66.930934 112.029867
F 16.019179 59.095434 112.151867
F 15.883079 66.945234 112.254867
F 24.868479 59.059834 112.195867
F 24.799679 66.589434 112.658867
F 6.899419 54.059634 115.669867
F 6.899419 61.782434 115.669867
F 15.698779 53.902234 115.758867
F 15.959379 61.753634 115.706867
F 24.568979 53.573334 115.876867
F 24.742379 61.471634 115.858867
F 0.080279 55.307334 119.304867
F 0.080279 63.030134 119.304867
F 9.077839 55.346734 119.341867
F 9.077839 63.069534 119.341867
F 18.019579 55.132334 119.442867
F 17.949079 62.920034 119.642867
F 0.039452 57.957934 122.941867
F 0.039452 65.680734 122.941867
F 9.026999 57.921034 122.981867
F 9.026999 65.643834 122.981867
F 18.012679 57.871434 123.356867
F 17.967279 65.259034 123.324867
F 0.156449 57.908334 120.173867
F 0.156449 65.631134 120.173867
F 9.065129 57.921034 120.251867
F 9.065129 65.643834 120.251867
F 17.906979 57.656934 120.488867
F 17.991079 65.522834 120.514867
F 0.191097 55.353434 116.531867
F 0.191097 63.076234 116.531867
F 9.115949 55.346734 116.610867
F 9.115949 63.069534 116.610867
F 17.864879 55.333634 116.739867
F 18.016879 62.883934 116.888867
F 2.371859 54.060834 120.157867
F 2.371859 61.783634 120.157867
F 11.294279 54.059634 120.282867
F 11.294279 61.782434 120.282867
F 20.270179 53.905434 120.469867
F 20.179379 61.479434 120.444867
F 2.420459 59.206334 116.517867
F 2.420459 66.929134 116.517867
F 11.345079 59.208134 116.642867
F 11.345079 66.930934 116.642867
F 20.391679 58.842734 116.889867
F 20.260179 66.719334 116.845867
F 2.384909 59.210034 119.247867
F 2.384909 66.932834 119.247867
F 11.306979 59.208134 119.372867
F 11.306979 66.930934 119.372867
F 20.173279 58.966134 119.622867
F 20.226879 66.668934 119.566867
F 2.336709 54.057034 122.887867
F 2.336709 61.779834 122.887867
F 11.256179 54.059634 123.012867
F 11.256179 61.782434 123.012867
F 20.086179 53.890434 123.351867
F 20.367979 61.421134 123.158867
F 4.617979 55.347134 119.278867
F 4.617979 63.070034 119.278867
F 13.536179 55.346734 119.403867
F 13.536179 63.069534 119.403867
F 22.657479 54.991434 119.645867
F 22.549479 62.753434 119.568867
F 4.567449 57.920534 122.918867
F 4.567449 65.643434 122.918867
F 13.485379 57.921034 123.043867
F 13.485379 65.643834 123.043867
F 22.400679 57.542334 123.365867
F 22.452179 65.153234 123.187867
F 4.605899 57.921834 120.188867
F 4.605899 65.644634 120.188867
F 13.523479 57.921034 120.313867
F 13.523479 65.643834 120.313867
F 22.381579 57.565134 120.580867
F 22.382579 65.276834 120.469867
F 4.656389 55.345934 116.548867
F 4.656389 63.068734 116.548867
F 13.574279 55.346734 116.673867
F 13.574279 63.069534 116.673867
F 22.386279 54.929734 116.834867
F 22.485179 62.852134 116.862867
F 6.835809 54.059734 120.219867
F 6.835809 61.782534 120.219867
F 15.713679 53.929734 120.360867
F 15.672579 61.630234 120.488867
F 24.685879 53.485334 120.669867
F 24.593779 61.312234 120.646867
F 6.886599 59.208034 116.579867
F 6.886599 66.930934 116.579867
F 15.787479 59.222634 116.686867
F 15.919379 66.958134 116.850867
F 24.675079 58.783634 116.834867
F 24.640879 66.457434 116.807867
F 6.848629 59.208134 119.309867
F 6.848629 66.930934 119.309867
F 15.835379 59.144034 119.532867
F 15.806279 66.760634 119.629867
F 24.428779 58.760434 119.559867
F 24.598979 66.545334 119.427867
F 6.797829 54.059634 122.949867
F 6.797829 61.782434 122.949867
F 15.674279 54.049234 123.056867
F 15.729579 61.633234 123.170867
F 24.280379 53.665234 123.371867
F 24.389579 61.197134 123.430867
F 6.797829 69.505234 122.949867
F 26.691179 62.290534 124.253867
F 8.977529 55.343034 126.603867
F 8.977529 63.065834 126.603867
F 17.762879 55.094134 127.039867
F 17.892779 62.527534 126.797867
F 22.215179 57.240434 130.663867
F 2.360909 69.083234 129.981867
F 11.285579 69.063634 130.100867
F 19.881379 68.912634 127.726867
F 9.056409 57.479434 130.069867
F 9.056409 65.202234 130.069867
F 20.488079 69.520634 113.256867
F 22.307779 64.904534 130.563867
F 0.091016 57.896534 127.466867
F 0.091016 65.619334 127.466867
F 8.972999 57.911734 127.428867
F 8.972999 65.634534 127.428867
F 17.846279 57.620534 127.747867
F 17.795879 65.210734 127.765867
F 0.121602 55.366434 123.815867
F 0.121602 63.089234 123.815867
F 9.014329 55.346734 123.887867
F 9.014329 63.069534 123.887867
F 17.858379 55.277634 124.162867
F 18.079479 62.645334 124.079867
F 2.284349 54.050334 127.335867
F 2.284349 61.773134 127.335867
F 11.202179 54.050334 127.459867
F 11.202179 61.773134 127.459867
F 19.905579 53.727734 127.792867
F 19.985679 61.357334 128.045867
F 2.322379 59.207034 123.795867
F 2.322379 66.929834 123.795867
F 11.243479 59.208134 123.919867
F 11.243479 66.930934 123.919867
F 20.288579 58.863834 124.258867
F 20.096879 66.455834 124.278867
F 2.283349 59.203734 126.513867
F 2.283349 66.926534 126.513867
F 11.206679 59.204434 126.634867
F 11.206679 66.927234 126.634867
F 20.097379 58.734434 127.084867
F 20.188379 66.253734 127.068867
F 2.360909 53.637634 129.981867
F 2.360909 61.360434 129.981867
F 11.285579 53.618034 130.100867
F 11.285579 61.340834 130.100867
F 15.384679 69.191434 127.837867
F 15.593079 69.175934 122.976867
F 4.518419 55.343534 126.540867
F 4.518419 63.066334 126.540867
F 13.435879 55.342934 126.665867
F 13.435879 63.065834 126.665867
F 22.268979 54.853034 127.073867
F 22.249879 62.461334 127.110867
F 4.597939 57.479734 130.007867
F 4.597939 65.202534 130.007867
F 13.514779 57.479434 130.132867
F 13.514779 65.202234 130.132867
F 15.884579 59.126334 109.454867
F 17.666179 57.374934 130.519867
F 4.514609 57.912634 127.365867
F 4.514609 65.635434 127.365867
F 13.431379 57.911734 127.490867
F 13.431379 65.634534 127.490867
F 22.290779 57.213634 128.050867
F 22.361179 64.935434 127.900867
F 4.555479 55.345934 123.825867
F 4.555479 63.068734 123.825867
F 13.472679 55.346734 123.950867
F 13.472679 63.069534 123.950867
F 22.165779 55.004134 124.437867
F 22.371479 62.703634 124.355867
F 6.743739 54.050334 127.397867
F 6.743739 61.773134 127.397867
F 15.491479 53.838534 127.776867
F 15.576179 61.598234 127.669867
F 24.337579 53.309534 127.835867
F 24.514579 61.031834 127.859867
F 6.785039 59.208034 123.856867
F 6.785039 66.930834 123.856867
F 15.706379 59.151434 123.868867
F 15.611379 66.688534 124.011867
F 24.501079 58.679634 124.346867
F 24.522679 66.358934 124.279867
F 6.748399 59.204434 126.571867
F 6.748399 66.927234 126.571867
F 15.733679 59.122134 126.592867
F 15.725279 66.579034 126.657867
F 24.487279 58.523434 127.106867
F 24.596179 66.204734 126.856867
F 6.827239 53.618034 130.038867
F 6.827239 61.340834 130.038867
F 26.586179 64.761734 128.025867
F 19.720779 61.193734 130.832867
F 24.726579 69.086234 120.444867
F 20.178179 59.154134 109.460867
F 0.010702 57.870134 130.228867
F 19.737879 53.408634 130.508867
F 11.395979 69.505234 113.001867
F 2.433279 69.504134 115.608867
F 24.715179 68.938534 123.244867
F 11.357779 69.505234 115.731867
F 0.010701 65.592934 130.228867
F 6.827239 69.063734 130.038867
F 11.202179 69.495934 127.459867
F 6.899419 69.505234 115.669867
F 0.263085 63.064734 109.247867
F 11.256179 69.505234 123.012867
F 11.294279 69.505234 120.282867
F 2.336709 69.502634 122.887867
F 0.263085 55.341934 109.247867
F 20.360279 66.779634 109.722867
F 26.668879 54.354634 127.098867
F 6.743739 69.496034 127.397867
F 24.716779 69.207834 116.088867
F 24.447479 68.722234 130.460867
F 2.284349 69.495934 127.335867
F 19.801079 68.648634 130.599867
F 24.474879 68.562734 127.880867
F 20.254479 69.287734 120.443867
F 22.313879 62.819234 109.598867
F 26.537079 64.668334 130.794867
F 26.821279 62.732834 119.606867
F 24.330579 53.291434 130.612867
F 17.969579 62.978734 109.610867
F 18.015879 55.172934 109.482867
F 26.733879 62.363734 126.972867
F 15.611379 69.405734 120.380867
F 24.678579 66.610834 109.900867
F 26.708279 64.903734 123.123867
F 26.974979 62.648734 116.879867
F 26.892479 57.028834 130.623867
F 26.747079 57.081834 127.828867
F 26.750479 65.239534 120.444867
F 15.955979 69.591834 113.060867
F 28.864279 1.846094 3.124937
F 28.836279 9.627894 3.280117
F 28.464879 4.067424 21.305367
F 37.679879 1.732854 3.345427
F 37.609379 9.482074 3.284387
F 53.425579 8.305214 7.114217
F 46.747479 1.673104 3.487827
F 46.770079 9.273104 3.470577
F 48.717879 0.482571 14.458467
F 28.722279 4.345584 6.848837
F 28.649479 11.999334 6.927407
F 37.738579 4.347504 6.997167
F 37.746479 11.981834 6.911417
F 46.713679 4.388224 7.136617
F 46.719979 12.143734 7.180257
F 28.646979 4.295164 3.995097
F 28.854979 12.174334 4.216827
F 37.555279 4.341354 4.286407
F 37.669879 12.036334 4.143387
F 46.715779 4.302164 4.394267
F 46.506979 12.085834 4.377477
F 37.506179 11.813734 21.545167
F 35.535679 0.557364 11.320367
F 30.989779 0.620384 6.890637
F 53.114179 13.491434 18.279767
F 40.093679 0.423490 11.526867
F 31.195879 0.475935 4.090567
F 37.598079 17.123834 15.024967
F 35.320679 0.259479 14.104667
F 53.288879 13.549734 10.903667
F 31.012879 8.090104 4.081357
F 30.975879 15.882334 4.212727
F 51.012179 9.622924 15.383667
F 39.910779 8.306884 4.189327
F 39.874979 15.803634 4.363387
F 53.240879 8.112264 14.751567
F 51.164479 9.512674 3.456247
F 48.731079 16.137434 11.593967
F 35.294979 13.211934 17.953967
F 42.109279 17.178334 3.442457
F 53.186079 5.945924 18.443267
F 48.815179 0.599998 7.020727
F 51.185779 17.154634 3.626557
F 53.504879 15.965134 4.615117
F 53.371379 5.818694 8.260897
F 30.935979 5.394684 3.074707
F 30.995979 13.352034 3.223367
F 39.688979 5.634044 3.229047
F 39.818479 13.349534 3.339167
F 49.083179 8.237124 4.626947
F 48.823279 13.199634 3.604037
F 30.902379 8.026744 7.007027
F 30.927279 15.801234 6.933907
F 50.958279 1.908114 18.063967
F 39.837479 8.119974 6.845897
F 39.894679 15.894834 7.140467
F 30.911079 0.373594 11.480367
F 50.974779 4.439784 11.908167
F 48.973179 13.482634 8.007667
F 35.031879 5.643664 17.861667
F 33.298279 1.644964 3.092577
F 33.098279 9.502134 3.120717
F 40.004179 0.629767 7.078427
F 42.170279 1.662904 3.349797
F 42.370779 9.463804 3.382497
F 53.419979 2.838324 -0.140633
F 51.263479 1.713574 3.466857
F 49.034879 12.991134 0.886851
F 37.442279 17.074834 0.488594
F 33.210479 4.426004 6.906367
F 33.255579 12.015934 6.819377
F 42.290079 4.635084 6.904977
F 42.339379 11.992034 6.945587
F 51.009979 1.773184 8.157297
F 51.039079 12.137734 14.482967
F 33.027479 4.144054 4.209867
F 33.131279 11.954434 4.098927
F 42.081679 4.389084 4.170137
F 42.166279 12.138834 4.328647
F 48.945879 5.680674 3.547427
F 51.024179 12.151534 7.228237
F 41.847779 11.939834 21.700867
F 53.284379 0.722631 14.524567
F 44.461379 0.561115 4.582607
F 39.675979 15.815034 21.747167
F 30.627279 0.146528 21.412467
F 51.229979 4.351214 4.430007
F 51.005379 1.763814 15.429367
F 37.785679 17.195434 3.277947
F 44.534879 13.218134 0.446426
F 35.438279 8.187414 4.038497
F 35.487079 15.908134 4.117217
F 48.640879 0.543526 18.882867
F 44.495079 8.146494 4.445317
F 44.410579 15.927834 4.295787
F 46.423379 17.111134 15.383267
F 40.011479 5.477414 0.573548
F 53.148979 13.415034 8.163187
F 42.212079 16.991834 0.725644
F 53.728479 13.110734 0.700283
F 35.363079 5.529614 3.308417
F 35.371779 13.280134 3.294527
F 44.556479 5.654054 3.515367
F 44.306179 13.416834 3.194767
F 35.423779 8.100744 6.812187
F 35.554979 15.748734 6.808567
F 48.810479 0.483984 11.830867
F 44.593579 8.234204 7.330137
F 44.338179 15.999434 7.039517
F 41.947979 9.361424 15.193767
F 28.664679 1.575134 10.387767
F 28.426579 9.241614 10.307967
F 30.713779 0.495373 18.673167
F 37.934579 1.750384 10.745067
F 37.516779 9.455154 10.672767
F 42.246179 9.271014 0.682297
F 46.583479 1.743384 10.979867
F 46.234179 9.554684 10.701267
F 53.182379 5.662684 15.613767
F 28.796379 4.192094 14.080967
F 28.605179 11.836634 13.820667
F 37.540079 4.528574 14.475367
F 37.569479 12.000834 14.112867
F 46.593179 4.399054 14.456567
F 48.834079 13.427334 15.314267
F 28.823079 4.212144 11.114267
F 28.494679 11.838634 11.078467
F 37.647379 4.397094 11.699967
F 37.435079 12.060434 11.389467
F 46.667479 4.329334 11.766567
F 39.896279 0.251805 4.358527
F 28.657079 1.780744 7.764777
F 28.576379 9.253434 7.618977
F 28.920579 17.366534 3.272287
F 37.744079 1.904734 7.966877
F 37.591379 9.323484 7.803377
F 35.185279 5.526124 15.127567
F 46.757579 1.934844 8.159447
F 46.688679 9.670154 8.096317
F 48.646579 13.552034 18.096367
F 30.712379 8.137274 11.238267
F 30.580379 15.753234 11.321967
F 35.479079 0.547383 4.216467
F 39.717979 8.204574 11.568467
F 39.824379 15.774434 11.436467
F 53.368479 16.054134 11.833167
F 46.689079 9.475614 15.039467
F 33.240179 17.141234 0.514322
F 44.173479 0.519305 14.330067
F 30.843779 5.446614 7.941177
F 30.879979 13.247534 7.763417
F 39.996279 5.612394 7.885327
F 40.007679 13.200234 7.739747
F 48.928579 5.528234 8.166077
F 51.210279 12.230534 4.544207
F 30.983479 5.537844 10.583667
F 30.773979 13.151034 10.472167
F 39.940679 5.539064 10.722167
F 39.788379 13.238934 10.485667
F 48.920179 8.168164 14.264167
F 48.661579 8.508364 11.641767
F 30.939379 7.911154 14.016867
F 30.863879 15.681634 14.228667
F 51.247779 1.608314 0.646813
F 39.729479 8.292014 14.191367
F 39.933379 15.774534 14.301767
F 41.917879 1.767024 15.222567
F 51.111879 4.273294 14.730267
F 41.962979 4.255274 21.473567
F 48.915679 0.590921 4.469117
F 33.164579 1.631974 10.506967
F 33.100879 9.235684 10.500667
F 48.919379 8.261834 7.392207
F 42.222879 1.787104 10.680067
F 41.915179 9.473394 10.423067
F 35.490079 0.741578 7.106527
F 50.934279 2.011334 10.860767
F 40.228879 13.243634 0.678678
F 50.816579 12.104434 19.072967
F 33.103379 4.150724 14.071867
F 33.277979 11.778634 14.160967
F 41.953579 4.426804 14.524367
F 42.122379 11.925034 14.236467
F 48.814579 5.851144 10.984767
F 51.156979 9.706004 10.782767
F 33.175779 4.184574 11.453667
F 33.079079 11.903334 11.536867
F 42.008279 4.290764 11.836067
F 41.973879 12.072834 11.524967
F 51.141179 9.380274 0.851872
F 46.667779 9.505834 17.827067
F 33.240479 1.925084 7.852127
F 33.117979 9.396684 7.605727
F 53.273279 8.401594 21.897767
F 42.365779 1.950684 7.997007
F 42.025579 9.384234 7.815657
F 39.742379 0.224302 14.203067
F 37.599079 17.079434 8.049257
F 46.663679 12.095134 11.560867
F 28.726179 9.634554 0.630354
F 35.378979 8.180594 11.629367
F 35.200779 15.894734 11.446367
F 46.600979 12.084734 14.336267
F 44.026379 8.266694 11.608767
F 44.420179 15.795934 11.482867
F 31.021479 5.642014 0.354637
F 35.667979 5.743014 7.952037
F 35.444879 13.080134 7.811357
F 44.478879 5.765474 8.104687
F 44.386679 13.371334 8.059197
F 35.329179 5.555614 10.604367
F 35.214879 13.479634 10.486167
F 44.342979 5.637884 10.911067
F 44.334779 13.281034 10.712167
F 35.308479 8.124284 14.324167
F 35.292779 15.841634 14.322967
F 28.399779 17.157134 10.533467
F 44.224279 8.244364 14.289367
F 44.290479 0.380696 18.960767
F 33.195179 1.771314 0.390032
F 28.473979 1.526244 17.677767
F 28.581779 9.282224 17.592767
F 53.110879 0.628137 7.220507
F 37.397679 1.660704 17.771167
F 37.576779 9.560984 17.799167
F 37.663079 1.747134 0.589259
F 46.351279 1.758654 18.032867
F 48.742379 5.635694 18.253867
F 53.324379 13.483034 15.540667
F 35.327979 15.784634 18.926867
F 53.060279 8.584214 19.021967
F 44.336079 15.860534 14.198867
F 53.095379 0.676644 11.662067
F 35.271179 8.023724 21.644067
F 35.475979 8.128144 18.898367
F 28.305179 4.076114 18.614567
F 28.351479 11.748634 18.729867
F 37.344779 4.409394 18.686867
F 37.673079 12.208534 18.846067
F 46.493279 4.221524 19.052567
F 46.438579 11.977934 18.982267
F 28.508279 1.683764 15.099267
F 28.574279 9.248094 14.804867
F 33.360779 9.512384 0.481122
F 37.466579 1.748874 14.970167
F 37.546179 9.470544 15.070667
F 44.210279 15.847434 19.042667
F 46.412879 1.765944 15.279367
F 48.781579 5.666464 15.370567
F 44.015379 0.596745 21.662967
F 30.536879 8.012754 18.898567
F 30.676579 15.590134 18.744467
F 48.701379 15.965634 21.793567
F 39.816979 8.356434 18.812067
F 39.960679 15.935034 18.843567
F 44.332379 5.614154 15.302867
F 48.719179 8.205514 18.908267
F 32.814479 11.757534 21.624867
F 44.138179 13.315534 18.063667
F 31.028779 5.486794 15.184667
F 30.803379 12.941734 14.804367
F 39.760279 5.814664 15.130967
F 39.802579 13.147034 15.128567
F 46.584379 1.572574 0.809395
F 48.804579 16.084834 14.312567
F 30.604279 5.448454 17.903567
F 30.619179 13.023234 17.861267
F 39.703879 5.715144 17.866767
F 40.066579 13.439434 17.937267
F 50.934379 4.430864 19.060367
F 48.756479 15.856834 4.237037
F 42.080279 17.186034 7.969977
F 44.313679 8.261774 18.691667
F 35.279079 13.190634 15.207767
F 30.596679 15.539934 21.414967
F 42.080179 1.544994 0.723187
F 51.222779 9.544264 8.035617
F 50.876479 9.698074 18.102067
F 48.900379 5.407734 0.765499
F 44.209079 5.599564 18.068567
F 33.093379 1.681444 17.941667
F 32.970979 9.137974 17.998867
F 28.506879 1.740414 0.373845
F 42.180979 1.812334 18.014167
F 41.944179 9.522954 17.825667
F 35.413679 0.305703 18.700667
F 28.960179 17.249334 0.500443
F 35.508979 13.225134 0.678362
F 44.440079 0.532647 7.147647
F 30.910379 0.555106 14.255067
F 51.032579 12.115734 21.691667
F 53.433179 16.065134 14.596667
F 48.767279 15.977434 6.986547
F 28.689879 17.006434 15.033567
F 51.086279 12.121434 11.849367
F 32.926779 4.157254 18.916967
F 32.891279 11.837734 18.759367
F 41.969379 4.299894 18.820767
F 42.034279 11.955034 19.043667
F 44.296479 0.453070 11.621067
F 46.586679 9.194304 0.666614
F 33.307379 1.754624 15.196267
F 33.039879 9.160014 15.274467
F 51.148179 4.370604 7.185307
F 48.846179 13.491334 10.764167
F 48.726279 16.007934 18.945467
F 32.873779 16.962034 10.508767
F 44.294079 7.991084 21.612967
F 53.218679 5.902684 10.990567
F 44.266079 13.267334 15.310867
F 53.283479 8.382834 11.901567
F 31.174479 13.294034 0.467079
F 46.684179 17.264434 3.421007
F 42.097079 17.107134 15.072067
F 33.059379 16.953434 18.110267
F 53.192079 0.648183 18.958167
F 53.202679 16.016934 18.901067
F 53.302579 16.008334 7.370717
F 51.317479 14.268234 -0.030688
F 51.308179 16.879234 0.798767
F 44.535879 5.234834 0.818543
F 46.472979 17.268934 7.985307
F 28.426079 11.709434 21.471767
F 35.556079 5.866904 0.563129
F 33.161079 17.077834 7.809537
F 39.676679 0.353562 18.814367
F 35.246079 15.545134 21.726967
F 37.850179 9.447544 0.534661
F 28.494979 16.854034 17.699967
F 30.721779 7.948674 21.664567
F 37.484879 17.110434 17.783367
F 35.392679 0.326022 21.370867
F 53.465579 0.371031 4.487467
F 53.466179 13.274034 3.451337
F 28.704679 17.100234 7.729527
F 50.975779 4.519024 21.868667
F 46.611879 17.423234 10.660767
F 53.388879 5.466354 0.838704
F 44.267979 15.797234 21.796667
F 37.524479 17.199234 10.758367
F 39.624079 0.329400 21.503567
F 48.516179 0.471780 21.723467
F 32.977179 4.034684 21.545967
F 48.732779 8.229094 21.674567
F 37.462679 4.210624 21.403867
F 46.487079 4.106794 21.870767
F 46.920779 14.454934 -0.190819
F 48.842479 2.756244 0.026199
F 51.227879 6.617694 -0.047722
F 28.314379 1.498944 24.944867
F 28.508479 9.255744 25.218267
F 46.355379 1.857294 32.764667
F 37.463379 1.709964 25.137167
F 39.693079 8.213524 26.165167
F 53.155979 13.502234 29.914667
F 46.367379 1.706734 25.592267
F 46.279079 9.399014 25.447667
F 50.738179 4.590404 29.112567
F 28.521879 4.031924 28.711667
F 28.259979 11.727834 28.845267
F 37.319379 4.176534 28.680767
F 37.334979 11.818634 26.159267
F 44.039679 5.552674 29.839467
F 35.120079 0.460721 35.986567
F 28.448679 4.097574 25.963367
F 28.402479 11.853334 26.112867
F 37.566679 4.292014 26.015867
F 37.445379 9.350254 25.154067
F 46.548379 4.289104 26.429067
F 46.457179 12.102734 26.319767
F 53.029379 8.563804 28.994467
F 53.128079 8.509344 33.512867
F 53.110579 16.077634 26.272767
F 28.142179 16.964234 29.583867
F 53.202179 13.566834 32.558767
F 48.503779 0.509166 40.875667
F 53.032979 16.106534 29.027667
F 37.667279 9.303234 22.436667
F 41.536079 17.022234 39.762767
F 30.726079 8.009604 26.010567
F 30.554179 15.965834 26.063167
F 30.609379 0.291921 36.063867
F 37.106679 9.021994 29.640867
F 39.656179 15.671234 26.178667
F 44.158179 13.406634 30.014167
F 48.546979 8.097284 26.355367
F 46.353479 1.708434 29.987067
F 50.795779 9.575334 36.980467
F 52.872479 0.762075 36.258367
F 53.015779 5.698034 25.550267
F 48.709679 0.571081 29.131967
F 48.561179 16.159434 33.420967
F 46.286179 1.590504 22.830867
F 53.198379 16.166434 33.622167
F 30.772279 5.396294 25.133467
F 30.654979 13.233834 25.242567
F 39.779379 5.591464 25.193967
F 39.693979 13.089834 25.329967
F 48.670179 5.420214 25.518467
F 53.108879 13.449034 40.060067
F 30.714479 7.934194 28.686067
F 30.650879 15.813134 28.817167
F 28.362579 9.185834 22.465167
F 41.939579 12.057834 28.877767
F 42.105179 9.385274 22.544267
F 35.153479 0.065809 28.832167
F 48.580979 8.404654 29.008167
F 48.411379 15.996734 26.411567
F 53.029879 13.420534 25.470967
F 33.032979 1.316914 25.139767
F 32.864879 9.293914 25.363267
F 50.917679 2.131304 32.739067
F 41.896079 1.764384 25.280167
F 42.048379 9.453564 25.297667
F 37.087879 17.188034 37.091467
F 50.839679 1.847674 25.359667
F 50.742679 9.505404 25.338367
F 53.313779 16.228134 21.677567
F 33.031479 4.071044 28.579767
F 33.018079 11.864534 28.943467
F 52.982679 13.394534 37.073267
F 39.648679 13.287434 29.750767
F 50.790379 1.972324 30.064367
F 52.923579 8.253914 26.252167
F 33.156179 4.042664 25.919167
F 32.680579 11.900034 26.202467
F 42.018379 4.245244 26.274767
F 41.991879 11.994034 26.271467
F 50.912479 4.264454 26.425667
F 48.636679 13.399034 25.401667
F 48.311179 8.323914 43.577667
F 53.025279 8.419014 40.884367
F 33.012679 1.429154 22.302167
F 32.863079 17.071934 29.763967
F 30.329979 15.570934 40.665667
F 32.753179 16.984134 36.857367
F 53.213679 5.811344 22.802767
F 50.867079 12.145234 36.104267
F 48.635679 0.340719 26.289667
F 35.120779 7.990464 25.994367
F 35.255879 15.877734 26.159267
F 39.642379 0.372963 28.635167
F 44.199679 8.092364 26.196767
F 39.701479 15.823334 33.567867
F 30.729879 5.387304 22.360467
F 39.515579 0.397843 35.956367
F 43.973879 0.386229 40.676567
F 35.053479 12.856534 22.616467
F 32.784379 16.838734 22.354167
F 35.248679 5.365214 24.983167
F 35.037279 13.236734 25.424467
F 44.270479 5.440544 25.296567
F 44.114779 13.392234 25.534167
F 34.893979 8.045254 28.667067
F 35.187779 15.780434 28.920867
F 50.990679 17.313934 22.723067
F 44.160279 8.063204 28.860567
F 44.127879 15.933734 26.404767
F 41.701979 1.717124 22.483567
F 28.350379 1.399194 32.264067
F 28.367879 9.142784 32.367767
F 28.377879 16.886134 22.204867
F 37.261379 1.717534 32.183667
F 37.055379 9.457974 32.183767
F 45.937579 4.499804 41.033067
F 44.090279 0.576503 33.636867
F 46.264179 9.620024 32.518267
F 52.966179 5.857894 29.784267
F 28.326679 3.996104 35.820967
F 28.155779 11.599534 35.965067
F 37.273879 4.442274 36.154067
F 34.866379 13.295534 36.799867
F 41.861679 1.583524 29.740767
F 43.849779 8.145724 36.086567
F 28.474679 3.965404 33.034667
F 28.452879 11.892334 33.195967
F 37.321579 4.349934 33.255267
F 37.374979 11.956834 33.396867
F 46.336879 4.456724 33.648467
F 48.775579 13.556234 32.629767
F 28.466479 1.467964 29.478867
F 28.487379 9.213744 29.681567
F 50.470379 4.494104 40.994867
F 37.295279 1.567734 29.350967
F 37.453279 11.843234 28.903567
F 48.590379 15.956534 36.392567
F 39.616179 5.530014 29.652567
F 46.214379 9.569764 29.886767
F 28.157679 16.981834 32.287867
F 30.681579 7.748874 33.359967
F 30.401279 15.782334 32.986567
F 28.039779 16.886534 39.670667
F 39.512279 8.094994 33.218967
F 44.152879 0.393073 26.260767
F 43.998079 13.211134 22.867667
F 46.468879 12.177334 33.404867
F 30.591679 8.056824 43.425767
F 30.681079 0.359134 26.048167
F 30.772779 5.313884 29.493867
F 30.545179 13.075734 29.440867
F 39.681779 8.198294 28.882567
F 39.575279 15.812834 28.883567
F 48.428379 5.879454 29.947067
F 35.286179 0.118534 26.039767
F 30.857479 5.271834 32.434067
F 30.662479 13.174434 32.146667
F 39.608879 5.543744 32.418367
F 39.470879 13.303134 32.483667
F 48.486679 5.937394 32.765967
F 48.637379 13.548134 29.866767
F 30.638179 5.162284 36.903567
F 30.594579 15.559234 35.947567
F 41.665279 17.132734 37.004067
F 39.499179 8.052444 35.948367
F 39.376279 15.921134 36.207067
F 37.153679 11.946834 43.641867
F 48.285279 5.730634 39.999867
F 48.365679 16.004234 40.943867
F 46.528779 9.518614 22.679467
F 32.810079 1.380754 32.183967
F 32.754179 9.235704 32.503867
F 39.588079 13.183134 22.578467
F 41.811379 1.647434 32.542067
F 41.964479 9.449924 29.712467
F 50.899879 9.696264 22.530367
F 50.901279 4.585324 33.529267
F 50.872779 9.576624 39.762367
F 53.191879 0.729361 26.107967
F 33.000379 4.182774 35.937567
F 30.614679 7.748874 36.165567
F 41.844979 4.201084 36.348767
F 41.425379 11.977834 36.103667
F 48.352179 5.786424 37.313567
F 48.541779 13.332034 37.095067
F 33.033979 3.996074 33.220667
F 32.815479 11.787434 33.369267
F 41.682579 4.212124 33.447767
F 41.728579 12.034734 33.407167
F 50.673079 4.595194 36.222167
F 51.103879 12.228034 33.349667
F 33.049779 1.519914 29.583167
F 32.788279 9.256454 29.742067
F 53.010979 15.959634 40.908267
F 53.179879 0.773183 21.787367
F 46.490179 12.062934 29.095967
F 48.709779 0.604405 33.557667
F 34.889179 0.343911 43.325667
F 50.741079 9.543924 29.862367
F 50.907779 9.711634 32.572667
F 35.055279 8.012554 33.302367
F 35.028779 15.761034 33.413667
F 39.623479 5.548964 22.379067
F 41.776079 9.499414 32.416267
F 44.000579 16.172234 33.409467
F 44.159479 0.506804 28.938167
F 35.215479 5.558724 29.583667
F 35.108979 13.171034 29.905467
F 41.852379 4.241884 28.931067
F 44.248479 13.562834 32.668067
F 34.991379 5.438454 32.328067
F 35.158079 13.155534 32.644767
F 44.106579 5.641134 32.614667
F 46.087179 9.407804 37.173467
F 35.052379 8.175944 36.091467
F 32.801679 17.065834 32.495567
F 50.773879 1.971974 39.971967
F 37.341279 9.417044 36.928567
F 44.032379 15.911134 36.114267
F 41.642279 4.305274 43.439267
F 28.236279 1.508094 39.414767
F 28.250779 9.239594 39.684767
F 32.715679 16.809834 39.835267
F 37.267879 1.657774 39.824567
F 37.017579 11.922734 40.738767
F 52.755279 5.728934 37.555067
F 46.372379 1.988604 40.225567
F 43.788079 8.162044 40.828867
F 53.061179 16.010534 36.325467
F 53.154279 0.768749 40.722367
F 46.319879 17.404234 25.393667
F 41.879079 17.120034 25.392667
F 35.143979 5.354054 22.383867
F 46.328179 4.331834 29.221067
F 39.433079 0.383012 33.103067
F 28.396179 4.053014 40.388167
F 28.056679 11.823734 40.522867
F 39.437979 0.337137 43.520867
F 39.248179 13.237334 39.902067
F 43.771379 5.634504 39.944667
F 46.162379 9.465044 39.813767
F 28.271379 1.626384 36.835267
F 28.208279 9.263664 37.004967
F 50.759979 1.870724 22.534067
F 37.265179 1.737754 37.119767
F 37.293079 9.267054 39.735867
F 46.230179 12.013234 36.157967
F 39.534179 8.124404 43.472867
F 44.083879 8.343464 33.489667
F 35.010779 15.882534 36.151167
F 35.082279 5.496744 39.646867
F 34.971979 0.414269 40.675167
F 46.403179 17.144334 22.679267
F 39.294979 7.954754 40.743867
F 39.255379 15.912034 40.599567
F 43.925979 13.268434 39.720467
F 48.418879 8.366724 36.221967
F 48.563579 5.626264 22.595467
F 46.130079 4.488714 36.450167
F 30.546879 5.409124 39.739267
F 30.426279 12.956034 36.959367
F 39.568079 5.545164 36.893667
F 39.309879 13.220234 37.216067
F 50.658179 2.035314 37.082767
F 48.455879 13.472134 39.905467
F 30.501979 7.944204 40.701167
F 30.389579 13.080334 39.819667
F 39.448279 5.498084 39.595967
F 32.898979 9.170664 22.557367
F 48.585779 8.374104 40.830067
F 30.387479 0.440354 43.132567
F 30.803079 0.209564 28.803867
F 35.051679 7.948664 43.307367
F 50.807579 12.222734 29.044567
F 53.159779 5.946244 32.600367
F 53.075379 13.347934 22.640967
F 37.492179 1.718744 22.412167
F 48.513879 16.105834 29.052467
F 39.421679 0.416060 40.763967
F 50.763679 12.061434 26.345267
F 32.811279 1.547794 39.753167
F 32.538679 9.211714 39.694767
F 43.835479 15.795234 40.818367
F 41.646179 1.533944 39.850767
F 41.708579 9.395994 37.119567
F 28.279779 17.214334 24.908367
F 50.802979 12.050834 40.833067
F 34.897779 15.777434 43.278067
F 43.942479 13.149234 36.925367
F 44.284679 5.462894 22.439367
F 53.099979 0.621147 33.432767
F 48.469879 0.601969 36.296267
F 52.927279 0.650270 28.951767
F 36.874479 17.233634 40.010767
F 39.476079 15.896634 43.443567
F 32.915779 4.145864 40.499967
F 32.612879 11.716934 35.996767
F 41.642379 4.164444 40.696967
F 41.577779 12.138134 40.708667
F 48.779979 13.430334 22.592967
F 48.532979 8.617644 33.570367
F 32.819379 1.518194 36.962867
F 32.717379 9.251204 37.072767
F 37.289579 4.279054 40.480267
F 46.317179 1.985344 37.356167
F 37.184679 11.957234 36.286567
F 37.397479 17.083434 22.533867
F 41.921779 1.605954 37.101867
F 50.807479 12.119234 43.443467
F 34.808079 12.954834 39.496967
F 34.953779 8.117484 40.656367
F 34.860279 15.453734 40.624467
F 28.349579 1.541194 22.099967
F 41.522579 9.530224 39.819167
F 46.064479 11.996234 40.768267
F 44.239379 15.914834 29.094667
F 34.997979 5.623074 36.921467
F 32.630079 11.849934 40.654867
F 43.846379 5.668834 37.186167
F 30.593779 0.102892 33.166867
F 30.630079 13.097334 22.556967
F 28.289479 16.746934 36.890967
F 30.393079 15.800234 43.385567
F 37.425679 17.063734 25.349067
F 32.783379 4.020474 43.227167
F 52.965879 5.836854 40.354667
F 37.303879 4.217704 43.405167
F 39.709879 0.339279 25.862867
F 30.517079 0.354166 40.429667
F 42.026579 16.983934 22.692967
F 28.348279 4.071184 43.155367
F 41.633479 12.057334 43.389467
F 37.268979 17.101734 29.749167
F 28.227579 11.948834 43.317267
F 44.177879 0.415428 36.341167
F 32.841979 11.890734 43.412667
F 52.964579 8.246414 36.191467
F 35.157479 0.290242 33.199567
F 50.632279 17.643834 30.019767
F 37.291279 17.075934 32.522367
F 32.872979 17.003534 25.283067
F 41.692979 17.224434 32.447067
F 43.949279 0.666199 43.465667
F 46.321179 17.077734 37.094767
F 46.261279 17.463534 32.608667
F 44.047779 15.878034 43.542267
F 48.620879 0.623972 43.656267
F 46.366379 12.133134 21.740867
F 39.929179 8.102104 21.479867
F 28.213279 1.539394 46.727567
F 28.047579 9.073824 46.923067
F 39.436879 0.329755 47.992667
F 37.174379 1.689034 47.108567
F 37.241879 9.283324 47.245167
F 46.205079 17.199334 61.697367
F 46.186279 1.724974 47.390467
F 46.316379 9.424424 47.265767
F 52.857079 5.554234 58.859267
F 28.256379 3.884294 50.496967
F 28.169679 11.781434 50.471867
F 37.065679 4.259734 50.795667
F 37.068679 11.924434 50.646467
F 46.153179 4.100364 50.992967
F 46.175679 11.935034 55.237967
F 28.167379 4.056714 47.817167
F 28.051279 11.692334 47.776767
F 37.142379 4.259864 48.142467
F 37.216279 11.892734 47.917167
F 46.208479 4.433504 48.325067
F 43.906579 13.198434 47.002967
F 48.229179 8.153714 62.409767
F 53.052679 5.795994 44.497267
F 43.775479 13.295034 44.328167
F 52.923279 0.589646 50.865367
F 43.844179 5.566994 44.397067
F 41.484379 11.898734 65.118867
F 32.845079 9.272084 44.389167
F 52.885679 8.208144 62.655767
F 52.828679 8.331154 50.829267
F 30.438679 8.024254 47.809167
F 30.230979 15.776934 47.749767
F 43.738379 0.442670 55.219967
F 39.563279 8.035484 47.977967
F 39.675979 15.732834 47.751467
F 52.842879 8.165924 58.204867
F 48.691779 8.286574 47.946167
F 48.625679 16.001234 50.691467
F 53.033279 16.099034 55.425067
F 48.479079 0.413010 48.074467
F 52.972879 16.134234 50.779967
F 50.592879 9.566264 44.220067
F 43.833679 0.474471 58.026967
F 53.026679 5.837284 47.194567
F 34.627879 0.190259 50.635167
F 30.408079 5.420734 46.863667
F 30.514279 12.917834 46.920167
F 39.480079 5.500854 47.136267
F 39.416179 13.155834 46.930467
F 48.464679 5.581614 47.162467
F 48.675979 16.030134 48.072667
F 30.440979 7.904904 50.555667
F 30.371279 15.816634 50.552267
F 37.184979 16.955134 47.101467
F 39.338979 8.264144 50.683567
F 39.609279 15.995034 50.514967
F 34.880179 0.146836 65.164267
F 46.194479 9.425184 51.597267
F 52.868479 13.523734 51.825767
F 35.060879 13.343134 44.454867
F 32.431179 1.472214 46.990067
F 32.663079 9.391754 47.113067
F 41.626179 16.885634 58.738467
F 41.634479 1.667464 47.201967
F 41.674079 9.293784 46.989567
F 48.483479 0.438899 50.767067
F 43.765079 15.829134 65.089167
F 48.323079 13.462234 47.327167
F 50.628079 1.798714 51.707767
F 32.574779 4.209074 50.400067
F 32.719479 12.188234 50.742867
F 41.626879 4.285374 50.871367
F 41.602179 11.988634 50.677967
F 36.809779 3.936934 65.014467
F 50.590079 9.539154 51.536967
F 32.544179 4.084204 47.776767
F 32.740179 11.979334 47.994767
F 41.767079 4.207064 48.088267
F 41.552579 11.870134 47.902067
F 50.776579 4.409274 48.226067
F 46.244579 17.110334 54.416867
F 43.656979 13.206234 58.812967
F 39.458379 13.276234 44.201267
F 50.643979 4.234484 62.528667
F 37.167679 17.173734 51.342467
F 50.909579 9.549744 47.006567
F 53.062379 0.697937 48.209867
F 32.352679 4.073094 65.130067
F 32.679579 17.089834 44.210867
F 30.239179 0.139122 47.758967
F 34.936979 7.909314 48.094767
F 34.754679 15.800234 47.828567
F 37.171179 16.920434 44.273967
F 43.986179 8.153174 48.049067
F 44.109279 15.836734 48.002767
F 53.136879 16.112534 48.025067
F 52.811579 15.980534 62.667167
F 30.071979 15.513434 64.969567
F 52.948979 13.509034 47.269667
F 52.822179 16.010334 58.072767
F 34.909879 5.449764 47.085167
F 34.910779 13.198434 47.114367
F 43.939379 5.588684 47.131267
F 52.812179 8.397744 55.511267
F 34.887179 7.977524 50.685767
F 34.774479 15.885434 50.636367
F 43.911379 0.445994 48.148967
F 44.027579 8.274964 50.736767
F 44.096579 15.693634 50.645267
F 27.750479 9.122384 61.398867
F 27.999279 1.367024 54.006467
F 28.051679 9.221004 53.916167
F 50.639379 12.074134 58.030967
F 37.052379 1.466184 54.115367
F 37.021279 9.094284 54.119867
F 37.082179 17.023334 54.113667
F 46.049979 1.667364 54.601767
F 46.142279 9.259164 54.384667
F 32.487679 16.811834 58.895267
F 27.855079 3.984254 57.764167
F 27.890179 11.609934 57.623267
F 36.804079 4.125414 57.906367
F 36.824279 11.907934 57.704267
F 46.023779 4.227634 58.135167
F 46.078979 11.863234 58.006467
F 28.133279 3.864364 55.029567
F 27.987579 11.826234 54.868167
F 37.045979 4.212134 55.157467
F 36.980479 11.806434 54.910667
F 45.913479 4.238244 55.462367
F 50.979479 12.160334 55.293067
F 28.076579 1.242554 51.358767
F 27.982979 8.982424 51.243867
F 41.891879 17.112834 51.484367
F 36.827979 1.470724 51.416667
F 37.031279 9.350034 51.505167
F 32.520279 17.156934 51.699467
F 46.093079 1.486754 51.828867
F 46.380479 11.952734 50.711167
F 35.046079 5.404754 44.348267
F 30.245779 7.841224 54.811667
F 30.171079 15.778334 55.301367
F 43.831179 5.513094 61.546367
F 39.265679 8.098724 55.019467
F 39.423579 15.659534 54.976967
F 32.505979 16.904434 54.392167
F 48.527979 8.128214 55.430767
F 48.491279 13.279134 54.382067
F 50.835479 1.868134 44.605067
F 30.407079 5.430634 51.368367
F 30.264579 13.150134 51.402567
F 39.346879 5.666194 51.590367
F 39.282179 13.320734 51.379067
F 48.356879 5.473884 51.826667
F 50.664179 12.169034 50.679467
F 30.124679 5.290044 54.128067
F 30.321279 13.222534 54.133567
F 39.306879 5.498054 54.259767
F 39.176379 13.107634 54.080667
F 48.140479 5.688464 54.585867
F 48.500579 13.444734 51.568667
F 30.164479 8.045164 57.718067
F 30.085679 15.570634 57.870767
F 30.584379 13.169634 44.243267
F 39.288979 8.044834 57.676967
F 39.286279 15.630034 57.719767
F 34.727379 5.431794 58.717467
F 48.325279 8.086114 58.198067
F 48.608779 15.900634 55.439267
F 32.574779 17.036834 46.954667
F 32.490179 1.488574 54.105567
F 32.585279 9.242204 54.221367
F 52.887379 13.540134 44.648867
F 41.428579 1.676984 54.291467
F 41.609379 9.517034 54.336967
F 52.921079 5.898864 54.623767
F 43.785679 13.106534 61.617767
F 43.647379 0.344605 62.560767
F 50.714679 4.429894 51.060867
F 32.378379 4.185434 57.829467
F 32.358879 11.886134 57.813867
F 41.254979 4.205894 57.868167
F 41.604179 11.795834 57.890167
F 50.511779 4.428244 55.312767
F 50.519179 9.517224 59.210367
F 32.452579 4.059884 54.990967
F 32.621379 11.773934 55.116967
F 41.423379 4.257064 55.179267
F 41.444179 9.182064 58.723667
F 50.636379 1.894624 54.413867
F 48.433079 8.041204 50.690167
F 32.446379 1.410074 51.408167
F 32.667679 9.433254 51.557367
F 46.294679 4.361024 43.831367
F 41.338279 1.610714 51.611767
F 41.650479 9.459904 51.616767
F 48.367279 8.296794 65.163167
F 52.890779 0.498517 55.405467
F 53.020379 0.685472 58.070167
F 32.318179 11.669634 65.106967
F 34.774279 8.080994 55.183467
F 34.872279 15.849134 55.265867
F 41.498279 17.063634 61.513267
F 43.757579 8.054294 55.138867
F 43.992979 13.061734 51.534667
F 41.515079 4.169344 62.410067
F 34.761979 5.340874 51.579067
F 35.043779 13.360034 51.615167
F 43.880479 5.683724 51.752167
F 46.074579 12.038534 48.017967
F 34.690479 5.427474 54.245667
F 34.810679 13.196834 54.323067
F 43.662879 5.341034 54.436467
F 44.019579 13.161634 54.243367
F 34.658979 8.006164 57.829667
F 34.687079 15.615934 57.933667
F 30.307979 0.110464 62.371867
F 43.883679 8.029804 57.900467
F 39.417079 5.558384 44.416867
F 53.057479 13.519534 54.545667
F 27.926379 1.305774 61.445567
F 30.484079 0.110541 50.357967
F 41.487779 12.008534 55.195367
F 37.016079 1.612464 61.761867
F 36.889179 9.185364 61.321667
F 34.768679 12.851134 61.422967
F 46.065479 1.528104 61.514667
F 46.055479 9.421854 61.487567
F 50.551679 1.646464 61.551467
F 52.895179 5.746234 61.736467
F 41.652879 9.425804 44.187567
F 50.586579 1.621644 58.929867
F 52.996979 16.043334 43.687667
F 48.398079 0.370054 57.997067
F 27.861979 11.807734 65.149367
F 27.932879 3.885234 62.299967
F 27.753379 11.662134 62.119067
F 36.997979 4.358004 62.335067
F 37.103979 11.750234 62.229067
F 46.161779 4.167014 62.381667
F 46.076479 12.007734 62.502267
F 27.809079 1.388434 58.744467
F 27.795879 9.128914 58.536667
F 43.707579 5.438944 58.911367
F 37.031279 1.546014 58.972967
F 36.796679 9.372724 58.607167
F 43.779379 8.082994 65.308767
F 46.189279 1.604804 58.820167
F 39.377779 0.278513 65.191167
F 52.936579 13.403134 58.829967
F 30.206879 7.920954 61.997667
F 30.432279 15.417734 62.316067
F 36.955879 11.679234 65.159967
F 39.180879 8.130374 62.433067
F 39.435579 15.714034 62.439067
F 28.130479 17.078634 54.155167
F 48.269879 5.450074 59.022767
F 41.848979 17.176234 46.864067
F 34.575379 13.013934 58.647467
F 30.030579 5.570534 58.414067
F 29.904779 12.967334 58.592967
F 38.947479 5.581604 58.697267
F 39.382079 13.061834 58.627467
F 50.550679 4.288024 58.007967
F 48.351179 13.244234 58.806367
F 30.158079 5.425724 61.262067
F 29.976379 12.936234 61.329067
F 39.409279 5.567484 61.507767
F 39.296579 13.082134 61.279067
F 48.426479 5.530734 61.673267
F 41.560779 4.206994 65.151967
F 41.701679 17.039334 44.231667
F 36.977679 16.844234 58.714867
F 28.286879 9.294084 44.255467
F 50.538979 9.532314 54.469467
F 28.046679 16.864134 51.461867
F 41.782779 16.969234 54.197067
F 52.845479 13.266434 61.568967
F 48.271279 0.396031 62.514767
F 41.677679 1.787854 44.454667
F 32.617179 1.556124 61.559467
F 32.413079 9.424724 61.320967
F 28.034379 16.934134 46.792367
F 50.517579 11.824234 65.336167
F 41.576279 9.077904 61.425567
F 52.901779 5.842394 51.839467
F 27.949179 3.783664 65.025767
F 50.656279 9.469584 62.013167
F 48.378679 16.059934 62.505767
F 39.194179 0.267045 50.649367
F 32.625779 1.471484 44.279167
F 48.491879 16.058034 58.127767
F 37.221779 1.688954 44.232267
F 34.842279 5.405234 61.367567
F 48.330679 15.811734 65.203467
F 32.423779 4.176474 62.416167
F 32.353679 11.807434 62.319167
F 41.419079 1.574514 61.414067
F 41.462779 11.617034 62.246367
F 48.457679 5.830174 44.389367
F 50.571779 12.017534 62.641867
F 32.394779 1.505604 58.856967
F 32.331779 9.341554 58.559767
F 48.220579 13.337534 61.642367
F 41.353179 1.594844 58.633967
F 46.018979 9.380864 58.834367
F 50.660179 12.204434 47.992667
F 46.343979 1.855644 44.552467
F 52.766779 0.607010 62.663967
F 44.046279 15.752734 55.222667
F 34.634079 7.885434 62.386067
F 35.007679 15.425734 62.312767
F 43.962479 15.768834 57.887967
F 43.954579 8.217894 62.510767
F 43.814279 15.992234 62.357267
F 32.661579 16.761434 61.599967
F 39.161779 7.908924 65.178867
F 46.298879 17.272134 47.238367
F 46.093079 9.333184 44.558767
F 50.648379 17.447334 54.532667
F 27.967079 16.925434 58.676167
F 39.096979 0.256033 57.888467
F 48.496079 0.440690 55.286467
F 50.766079 1.880314 47.366067
F 28.433679 1.630244 44.073967
F 45.941879 12.116934 65.246167
F 37.360779 9.288974 44.455167
F 34.901779 7.879454 65.013167
F 27.994879 17.018134 44.027667
F 48.520679 13.366734 44.451567
F 28.280579 16.714334 61.428867
F 53.017079 8.374834 48.108667
F 30.075279 7.800984 64.712167
F 30.531979 5.474864 44.055967
F 46.121379 4.057544 65.030767
F 46.244379 17.126134 51.721167
F 34.870479 15.531734 65.014167
F 34.633479 0.299523 47.696567
F 39.130679 0.295573 55.054067
F 39.248179 0.122864 62.356867
F 37.237779 16.777934 61.455867
F 43.707679 0.432783 50.939267
F 39.188579 15.465934 65.111167
F 30.190379 0.026201 65.167867
F 34.839979 0.250893 54.905767
F 30.152679 0.213720 55.141067
F 30.108979 0.304649 57.823367
F 34.763579 0.431810 57.833967
F 46.228079 17.052534 44.486867
F 34.802579 0.074499 62.473867
F 52.908279 0.477877 65.381767
F 46.100279 17.222134 58.801867
F 50.561079 17.371434 61.484867
F 53.009979 0.406824 43.557567
F 52.921379 8.124834 65.297867
F 30.162479 5.270924 65.946767
F 50.595179 4.246224 65.337267
F 43.633079 0.024851 65.169367
F 48.212979 0.271760 65.139667
F 48.551979 16.093734 43.619267
F 52.829179 8.359584 43.553767
F 50.818879 4.444164 43.711167
F 43.895179 8.120894 43.524667
F 45.953579 12.100034 43.511567
F 27.758879 1.268654 68.545267
F 32.370879 16.977934 68.353067
F 41.552679 1.517284 66.171767
F 36.822679 1.568354 68.826467
F 36.934279 9.061824 68.943867
F 27.686279 16.528734 82.998767
F 45.815279 1.619764 68.827067
F 46.094479 9.146924 68.810867
F 29.970579 -0.066376 76.669367
F 41.430779 17.112934 65.755767
F 29.698079 15.306934 86.724767
F 36.489179 3.877464 72.314867
F 36.870279 11.477434 72.402667
F 45.948879 4.184284 72.438267
F 46.049879 11.596534 72.337467
F 52.673179 15.517334 72.711467
F 27.746379 11.477534 69.552667
F 36.822379 4.081464 69.623867
F 36.936879 11.671934 69.680867
F 45.958779 4.238634 69.713367
F 46.010179 11.784434 69.578867
F 52.477679 12.676034 80.813267
F 50.436279 11.913034 69.783167
F 27.670979 11.402634 84.037467
F 52.732079 13.312834 68.972167
F 52.758279 5.626744 69.086567
F 45.245179 10.924534 87.016467
F 50.542179 9.414964 68.866667
F 34.542379 -0.165263 72.340067
F 27.866379 3.910334 72.048767
F 30.212279 7.836414 69.486667
F 30.021979 15.711434 69.290267
F 50.760579 9.176284 66.182967
F 39.229879 7.931414 69.749367
F 39.037679 15.604734 69.555767
F 41.379379 16.731334 73.434367
F 48.078479 5.610864 68.721667
F 32.381879 9.048104 65.810367
F 43.124679 7.269124 84.401867
F 47.472779 12.357634 83.226167
F 36.212879 11.419134 86.981367
F 52.309679 7.175524 80.025967
F 45.146279 3.340144 86.986167
F 34.032679 7.746374 86.820267
F 36.311079 3.686814 86.956967
F 30.030579 5.273824 68.658167
F 30.120979 12.949434 68.728267
F 39.194079 5.445694 68.773767
F 39.175679 13.013034 68.686567
F 50.434479 4.342344 72.522267
F 48.173279 13.070334 68.859967
F 30.021779 7.745364 72.207867
F 29.836579 15.420134 72.179767
F 49.882879 3.455794 79.765267
F 39.018379 7.661274 72.469367
F 39.227279 15.536534 72.310067
F 51.624879 14.526034 84.544567
F 48.160179 7.980204 72.660067
F 48.201979 15.614534 72.516267
F 49.679879 10.908034 87.155567
F 32.262379 1.465874 68.609967
F 32.537479 9.071504 68.432467
F 52.829579 5.572704 66.352267
F 45.976379 1.455564 65.966267
F 41.514679 9.085034 68.567967
F 27.706079 8.982384 73.055467
F 52.441679 15.469334 76.979167
F 49.760679 8.368674 83.265867
F 52.886279 8.317194 69.921667
F 32.110379 3.860494 72.315767
F 32.277379 11.543134 72.389967
F 41.206079 1.459994 73.224267
F 41.616179 11.721734 72.348267
F 27.893079 16.963834 65.784667
F 27.586779 11.529734 78.993067
F 32.235879 3.957114 69.666567
F 32.359479 11.674234 69.516067
F 41.535279 4.271164 69.692767
F 41.512279 11.739734 69.617667
F 31.802879 1.269004 83.120967
F 38.303079 7.395024 87.082767
F 32.524279 16.647234 65.788567
F 52.694279 8.142064 72.667067
F 41.204979 16.253434 80.291367
F 34.540179 0.359935 69.595567
F 27.582679 1.219494 80.258367
F 36.972179 9.236714 66.204367
F 48.182179 5.361584 73.498167
F 50.246579 1.562314 76.094267
F 27.688279 16.796034 73.076467
F 34.605579 7.962784 69.695167
F 34.521579 15.663134 69.539867
F 27.883879 8.836184 68.568567
F 43.805979 7.888124 69.621867
F 43.647379 15.790634 69.485267
F 27.720079 11.709034 72.276167
F 48.230779 13.173734 66.249467
F 50.079279 11.689034 77.059467
F 52.764779 5.618564 73.533267
F 50.144679 11.299534 79.814667
F 34.589579 5.393534 68.692967
F 34.630779 13.026234 68.762167
F 43.771479 5.458134 68.653867
F 43.845579 13.072134 68.686067
F 34.517079 7.594594 72.328767
F 34.564779 15.469734 72.401667
F 47.333379 4.638924 83.334267
F 43.430979 5.097634 73.221767
F 43.589179 15.636534 72.209367
F 50.432079 1.792564 68.978767
F 33.962579 15.260034 86.687567
F 49.614479 10.910834 84.496967
F 31.820079 3.900664 86.792967
F 36.486179 1.101414 75.857267
F 36.855879 8.775624 76.092567
F 52.778479 15.956034 70.034767
F 45.787579 1.414304 75.949367
F 45.764079 8.881924 76.145567
F 49.442279 0.429295 83.312967
F 50.357879 9.214564 73.592467
F 38.999279 0.077112 72.092167
F 36.570679 3.761154 79.635067
F 36.484179 11.286834 79.562567
F 45.433779 3.577334 79.730967
F 27.897779 3.778344 69.349167
F 36.944279 16.612334 75.703267
F 39.065079 0.283891 69.450567
F 36.741679 3.626354 76.747867
F 36.538379 11.510734 76.594567
F 45.394079 3.790284 77.203067
F 45.621679 11.437434 76.924367
F 50.236079 16.950734 76.014767
F 27.553679 11.531334 86.929067
F 50.412579 1.654894 73.232567
F 36.669179 1.337174 73.099167
F 36.820979 8.995344 73.332867
F 42.911779 14.944534 86.936467
F 45.768979 1.502624 73.217967
F 45.790479 9.023524 73.314267
F 47.742079 7.331654 79.880267
F 29.868579 7.778244 76.763467
F 30.070179 15.399534 76.722167
F 48.259379 5.616524 65.925767
F 39.152179 7.492474 76.896467
F 38.973879 15.397134 76.866867
F 43.159079 12.384334 83.137567
F 47.966579 7.565254 77.130367
F 43.739079 13.278334 65.943867
F 47.606979 4.740254 80.497967
F 30.024279 5.142134 73.197567
F 30.032379 12.779234 73.040567
F 38.707379 5.109784 73.298767
F 39.224179 12.785634 73.092667
F 47.694379 4.884354 76.108667
F 50.462079 11.754434 72.538367
F 29.986679 5.083384 75.955267
F 30.128779 13.005834 75.758667
F 38.817579 4.958284 75.834067
F 38.910679 12.726234 75.821767
F 50.028679 3.980444 77.104967
F 48.097779 13.058634 73.414067
F 29.787179 7.447934 79.428167
F 29.835079 15.254834 79.423967
F 34.338679 12.661634 83.031667
F 38.837679 7.720744 79.572067
F 38.853779 15.182534 79.561067
F 34.186379 4.799664 83.294167
F 27.943779 1.326364 65.830767
F 52.465279 0.146063 77.278667
F 45.539479 8.795184 80.721567
F 32.091079 1.238704 75.876867
F 32.239979 8.917514 75.986967
F 43.481979 0.146821 72.500267
F 41.203579 1.394174 75.931767
F 41.378479 9.100914 73.169167
F 27.554279 8.820324 75.737567
F 52.880679 0.376275 72.663867
F 27.828379 9.053704 65.752067
F 45.608279 16.782734 75.949067
F 32.078279 3.552254 79.584367
F 32.001779 11.411434 79.309267
F 41.005079 3.704504 79.579867
F 41.072879 11.112234 79.509167
F 27.591779 3.828694 76.815367
F 47.723779 15.541434 76.984867
F 32.145679 3.799184 76.812867
F 32.152379 11.582034 76.736167
F 41.213379 3.952634 76.781467
F 41.068679 11.295634 76.708467
F 50.095479 8.577374 80.711067
F 48.342079 15.651634 69.773267
F 32.284379 1.166034 73.114467
F 32.284979 9.064144 73.263767
F 50.494779 16.996034 68.994867
F 27.665879 3.658314 84.071767
F 43.577379 7.681684 72.368567
F 40.818179 0.908120 83.192067
F 41.450479 9.172424 65.930767
F 48.417079 8.064384 69.846667
F 36.536579 16.442634 80.390867
F 34.433679 7.560454 76.913467
F 34.442979 15.499934 76.439867
F 43.245079 4.969614 80.619667
F 41.344079 8.680304 75.872867
F 43.685579 15.297434 76.909967
F 41.002679 16.235234 83.058667
F 34.220979 5.164054 73.308467
F 34.650879 12.856934 73.138367
F 41.038879 3.988044 72.343067
F 43.890079 12.975834 73.229367
F 34.455079 5.036444 75.956167
F 34.372079 12.793834 75.730267
F 43.472179 5.058824 75.993367
F 43.509479 12.761634 75.948967
F 34.298579 7.381824 79.544167
F 34.315479 15.234934 79.269467
F 34.257979 12.629034 80.263167
F 43.668879 7.625454 76.894367
F 43.437579 15.079834 79.617767
F 46.058079 9.419774 66.047467
F 27.594379 8.962694 80.177067
F 52.398279 5.317504 76.244867
F 50.193379 9.004264 76.439567
F 27.740179 16.687134 75.796067
F 36.512579 8.734374 83.166667
F 52.563479 7.992744 77.202167
F 27.696279 1.294214 75.824167
F 45.348179 8.597984 83.466167
F 50.481079 4.354424 69.828867
F 49.561679 16.199134 83.506767
F 45.188079 0.699376 83.395767
F 27.809679 1.461044 72.970167
F 32.169379 16.787134 75.731967
F 45.503879 16.388834 80.619267
F 34.732779 5.311714 66.042367
F 39.181579 5.311244 66.031267
F 27.338779 1.199514 83.142167
F 36.486579 3.627484 84.146667
F 36.345679 11.334634 84.046467
F 45.096979 3.380854 84.287067
F 45.359479 11.105234 84.284767
F 27.421379 9.098604 82.975767
F 40.676679 11.053834 86.792367
F 47.697979 15.213834 79.699367
F 51.547279 6.519404 87.259267
F 36.517779 8.656064 80.439867
F 52.593079 13.043234 73.567067
F 27.389779 3.631904 86.741867
F 43.520379 7.673884 79.654567
F 43.433979 12.391034 80.397767
F 29.515679 7.763124 84.050667
F 29.943479 15.380334 83.890167
F 34.318679 4.804434 80.608067
F 38.640979 7.492134 84.392267
F 27.752679 16.671334 80.309267
F 27.530479 3.773324 79.353367
F 47.588479 7.176964 84.258667
F 30.022679 12.993834 66.003067
F 43.034479 14.902434 84.247767
F 29.721479 4.694744 80.426767
F 29.645579 12.716134 80.154767
F 38.798079 5.070324 80.641167
F 38.819979 12.514234 80.311567
F 52.682779 13.200234 66.176567
F 47.932979 12.970834 76.207967
F 29.719079 5.183394 83.121767
F 29.660779 12.917934 82.825467
F 38.793979 4.928934 83.390467
F 38.668079 12.576334 83.230967
F 45.714279 11.141734 79.603167
F 51.510079 6.582724 84.440067
F 32.562379 1.452724 65.987467
F 47.342379 7.194624 87.063667
F 46.053879 16.947534 66.278467
F 37.140179 16.988934 66.068467
F 32.155179 16.864834 73.040467
F 32.021679 16.465234 80.285067
F 51.727379 4.128604 83.416967
F 41.473379 1.670154 68.871267
F 34.162279 15.314134 83.896367
F 46.078579 17.264434 68.956467
F 31.957379 8.846014 83.229167
F 45.880379 16.914934 73.227267
F 49.275779 2.787454 87.211767
F 40.937179 8.574644 83.656267
F 38.580079 15.142134 84.029067
F 52.514279 12.854134 76.325767
F 45.188579 16.217534 83.387367
F 43.763479 5.357484 66.025167
F 45.439379 0.874128 80.695167
F 52.695779 0.571905 69.845667
F 36.659779 1.175734 80.525067
F 49.666479 0.811357 80.520667
F 36.976979 16.731834 73.039567
F 42.910079 4.730194 83.279467
F 31.816379 3.800254 84.124367
F 31.988179 11.475734 83.861967
F 40.865979 3.299974 84.340067
F 40.964279 11.179934 84.131367
F 49.318079 2.909094 84.234667
F 51.963179 15.173834 79.756867
F 32.230479 0.986334 80.324967
F 32.036579 8.897084 80.348967
F 36.482379 16.618434 83.088667
F 41.065779 1.163514 80.529867
F 41.169679 8.526514 80.788367
F 27.758079 11.645034 76.318467
F 49.765479 16.380534 80.858867
F 50.401379 1.590284 66.130667
F 37.021579 1.452644 66.114167
F 34.212879 7.488524 84.002467
F 48.120379 0.260638 72.492667
F 51.705579 11.999434 83.465067
F 27.577379 16.911334 68.428767
F 47.886779 12.625434 80.559867
F 39.206279 12.883534 65.959467
F 36.387479 1.127854 83.224967
F 29.562279 7.590104 86.768967
F 52.219579 4.601634 80.706967
F 41.383379 16.477834 76.197167
F 47.342079 14.927434 84.285967
F 31.923179 16.742534 82.967067
F 43.673779 0.142975 69.798767
F 36.754379 16.802734 68.677267
F 38.518379 15.178034 86.741167
F 34.696079 13.021134 65.927267
F 31.912879 11.459834 86.565667
F 40.589579 3.519264 87.058667
F 41.352779 16.974734 68.480667
F 48.093079 0.184469 69.707567
F 42.871779 7.255634 86.953067
F 30.017979 0.155825 72.108167
F 50.307979 17.041434 73.210367
F 29.849779 -0.027906 79.346667
F 34.509679 -0.162240 79.526067
F 47.995379 0.206224 76.872467
F 50.642779 17.238234 66.255867
F 51.877579 14.522134 87.327567
F 47.407879 14.610634 87.084667
F 52.830579 15.883334 65.605867
F 36.051379 0.555111 105.141867
F 40.586779 0.890103 90.615667
F 49.444379 0.217099 88.088767
F 36.293079 1.023904 90.613667
F 36.186679 8.714644 90.597067
F 27.413779 8.829194 95.062467
F 31.459979 3.218764 108.614867
F 44.914779 8.352634 90.714467
F 45.191179 16.103534 90.709967
F 27.264779 3.685764 91.391267
F 29.805879 12.592334 87.661067
F 36.080979 3.394564 94.266667
F 35.970479 11.075634 94.149367
F 44.763279 2.809344 94.277467
F 44.602279 10.685134 94.488967
F 49.218379 0.272263 105.447867
F 38.453979 12.638134 87.744167
F 36.116979 3.533224 91.516067
F 36.166779 11.394334 91.563567
F 44.903379 3.229004 91.596967
F 44.920179 10.844634 91.683067
F 31.760179 0.817626 97.678267
F 27.043879 8.465354 102.213867
F 40.139879 3.085734 108.976867
F 27.415479 1.068834 95.005067
F 44.862179 0.540752 90.714967
F 26.872079 0.957525 102.247867
F 26.963779 0.919611 104.911867
F 31.721079 16.196934 95.093367
F 27.013679 3.242224 108.395867
F 29.520779 7.609344 91.278467
F 29.513279 15.225834 91.196667
F 51.612279 4.034174 88.121167
F 38.264479 7.337644 91.496867
F 38.548479 14.933534 91.110467
F 31.845879 16.517234 90.196467
F 47.010379 6.775084 91.690367
F 47.340779 14.548134 91.763967
F 40.602279 0.546441 98.010467
F 31.552579 16.393334 97.759367
F 27.076379 10.982834 108.694867
F 31.582279 16.191534 102.496867
F 40.849679 16.425934 87.533467
F 31.904479 16.613634 87.544467
F 27.129079 16.371534 97.754567
F 29.477779 5.130494 90.384267
F 29.763479 12.682534 90.531667
F 38.261979 4.777484 90.743367
F 38.432279 12.306034 90.487767
F 47.328979 4.248034 90.761867
F 47.182779 11.981134 90.892967
F 29.414579 7.400524 93.989067
F 29.388079 15.266234 94.067667
F 44.893279 0.054767 105.223867
F 38.141079 7.301264 94.214667
F 38.384479 14.845434 94.051267
F 42.797779 11.940134 102.615867
F 46.958279 6.746844 94.434767
F 46.972379 14.510534 94.544867
F 42.600279 14.485134 106.088867
F 36.274479 8.876194 87.935467
F 31.841179 8.929674 90.158367
F 38.495479 4.847924 88.107567
F 42.922279 12.155134 87.787167
F 40.563979 8.472234 90.583967
F 40.801679 16.162834 90.313767
F 27.477379 3.652404 94.081267
F 49.484179 7.866344 90.847667
F 49.509379 15.953034 90.818967
F 31.695379 3.469174 94.005367
F 31.526379 11.209734 93.836367
F 40.395579 3.274754 94.428067
F 40.491479 11.013634 94.167167
F 49.188379 3.030984 94.372967
F 49.232079 10.532734 94.451867
F 31.658679 3.549624 91.266767
F 31.969679 11.342634 91.178967
F 40.511679 3.409834 91.700067
F 40.726679 11.168134 91.405567
F 27.211479 8.670794 97.709167
F 49.334379 10.509634 91.661667
F 31.917779 1.056394 90.486767
F 31.551979 0.954872 94.928267
F 36.263879 0.769719 95.176467
F 27.158879 11.152034 105.884867
F 49.269879 10.392734 109.077867
F 27.489079 1.119484 87.622067
F 44.851479 0.396763 102.460867
F 49.552179 8.232124 88.250367
F 36.122379 0.779805 97.867167
F 33.891179 7.501534 91.418167
F 34.060979 15.462434 91.405867
F 42.548579 4.314674 102.518867
F 42.742279 7.040944 91.551267
F 42.983579 14.715534 91.511267
F 42.612179 6.641704 106.375867
F 51.589679 6.543684 91.719867
F 51.445179 14.364134 91.962467
F 33.638179 12.425034 102.379867
F 27.320179 16.515534 90.186067
F 26.978679 16.372534 104.953867
F 27.399379 16.458634 87.431267
F 36.168179 0.668349 102.436867
F 31.850779 8.935954 87.473867
F 49.088779 0.564637 95.276867
F 33.966879 4.960304 90.382067
F 34.183479 12.875534 90.540667
F 42.714279 4.581224 90.586367
F 42.915379 12.204634 90.487367
F 51.712279 4.070094 90.872767
F 51.779379 11.845234 90.925067
F 33.781679 7.262554 94.176867
F 33.953279 15.030834 94.121267
F 33.861979 4.646844 102.716867
F 42.668679 7.032944 94.365667
F 42.843879 14.847734 94.266067
F 51.381279 11.586834 102.768867
F 51.543279 6.529084 94.416567
F 51.502279 14.306434 94.622267
F 51.645479 3.868464 102.663867
F 46.939279 6.532974 108.961867
F 36.165079 16.536934 87.701067
F 31.452379 3.384534 105.821867
F 45.149979 16.122634 87.878567
F 36.074579 8.231294 97.802667
F 29.211479 15.022434 108.578867
F 27.436479 11.412334 91.226567
F 44.875179 8.047524 97.937967
F 44.975979 15.847334 98.003367
F 33.627679 7.182714 108.930867
F 34.069879 12.732234 87.742867
F 36.014379 3.297874 101.537867
F 35.924879 11.096334 101.358867
F 44.749779 2.985074 101.778867
F 44.924479 10.532534 101.505867
F 49.669879 16.026234 88.061567
F 49.322679 0.331438 102.778867
F 36.104879 3.278164 98.807167
F 36.018879 10.861134 98.557067
F 44.663779 3.028244 99.033267
F 44.674179 10.773434 98.892167
F 40.388779 16.063834 105.205867
F 49.214779 0.156466 90.755367
F 40.559079 8.168784 105.380867
F 44.870779 0.468025 98.227267
F 35.861479 8.497424 95.090167
F 36.140879 16.246834 94.909367
F 31.595579 0.825588 105.067867
F 44.811479 8.155524 95.265267
F 45.035379 16.122834 95.269567
F 29.360979 7.277134 98.660067
F 29.389279 14.924934 98.666867
F 51.620779 14.117234 106.377867
F 38.353279 6.947574 98.648667
F 38.213579 14.841134 98.789267
F 51.388079 6.635214 106.362867
F 47.101579 6.673954 98.897867
F 47.009279 14.526634 99.003067
F 33.748279 14.851134 105.949867
F 29.728979 4.887364 95.008667
F 29.344079 12.665234 94.910567
F 38.210279 4.749374 95.182767
F 38.294679 12.355734 94.914667
F 46.976179 4.153824 95.362667
F 46.973979 11.832434 95.392767
F 29.743079 4.747564 97.671467
F 29.378679 12.378034 97.600667
F 38.297879 4.442744 97.850867
F 38.392979 12.314734 97.787767
F 46.958579 4.078664 97.995067
F 46.932779 11.823734 98.122367
F 29.327579 7.139604 101.289867
F 29.262479 14.896234 101.401867
F 49.325879 15.385634 105.464867
F 38.169479 7.004634 101.345867
F 38.087879 14.698734 101.467867
F 36.046579 10.902434 108.851867
F 46.967979 6.616094 101.633867
F 46.897179 14.461634 101.715867
F 33.689479 7.248634 106.082867
F 27.096479 16.336834 102.213867
F 31.616679 8.588814 97.716767
F 47.411779 12.044534 88.190467
F 47.303379 4.500214 88.072067
F 40.684279 8.466594 97.847867
F 40.361179 16.083334 97.822067
F 40.596079 8.527394 87.760267
F 49.150979 8.059504 98.147267
F 49.304479 15.550334 98.084867
F 31.786879 3.416244 101.588867
F 31.536079 10.941334 101.562867
F 40.256579 3.101964 101.506867
F 40.403179 10.903834 101.640867
F 49.276179 2.755464 101.723867
F 49.163479 10.436034 101.951867
F 31.722379 3.311194 98.842867
F 31.710679 11.171934 98.593167
F 40.341079 3.149734 98.866167
F 40.337479 10.870334 98.898967
F 49.210079 2.771184 99.025667
F 49.122279 10.562234 99.092467
F 44.801979 10.438034 108.810867
F 31.619279 8.754144 95.040667
F 42.787279 4.721564 87.835467
F 53.775079 10.261434 106.433867
F 40.606779 8.525424 95.098367
F 40.516679 15.998534 95.128767
F 53.673579 2.408394 106.493867
F 49.343679 7.960644 95.347767
F 49.388979 15.827034 95.291967
F 33.744779 7.115034 98.829667
F 33.722879 15.096634 98.612067
F 52.028579 11.808234 88.122667
F 42.547779 6.923224 98.839867
F 42.691379 14.641234 98.638267
F 33.737779 14.873034 108.797867
F 51.343179 6.764914 99.005767
F 51.444279 14.147534 99.333667
F 35.887979 16.262434 105.135867
F 33.877579 4.727004 95.317667
F 33.713079 12.419334 94.964767
F 42.771879 4.348914 95.255367
F 42.536679 12.316834 95.267067
F 51.423579 4.105184 95.384667
F 51.568079 11.679834 95.683767
F 33.899879 4.513144 98.044867
F 33.846379 12.433134 97.642367
F 42.623979 4.267984 98.087167
F 42.522679 12.022034 97.938367
F 51.490379 3.994814 98.111467
F 51.478979 11.491334 98.379667
F 33.759679 7.204134 101.646867
F 33.872979 14.957034 101.383867
F 51.462579 11.627634 105.525867
F 42.332179 6.706664 101.542867
F 42.438879 14.417534 101.426867
F 49.185279 15.521434 102.862867
F 51.389379 6.551444 101.694867
F 51.438979 14.218734 101.964867
F 51.769179 4.028744 105.404867
F 31.541779 0.837734 102.276867
F 49.094279 7.871394 105.324867
F 49.284879 2.723524 106.182867
F 44.937779 0.746468 87.920167
F 35.996579 8.426174 105.170867
F 40.236479 3.090624 106.285867
F 27.424379 1.313934 90.327367
F 44.801479 7.883504 105.205867
F 37.881579 6.964954 108.969867
F 40.279979 15.942834 102.601867
F 36.143579 16.340734 97.701567
F 35.821079 3.024844 108.938867
F 36.212879 16.515034 90.289667
F 40.664179 0.861906 87.744867
F 49.124979 10.458134 106.268867
F 40.353779 8.198914 102.618867
F 31.500879 16.105134 104.997867
F 36.021579 3.094584 106.219867
F 35.889979 10.938234 105.996867
F 44.829779 2.735504 106.018867
F 44.753279 10.466934 106.099867
F 44.839479 15.669234 105.203867
F 27.005079 3.573874 105.663867
F 49.400679 2.749774 91.607367
F 27.122379 11.339134 93.923167
F 36.033679 8.503514 102.442867
F 35.896779 16.084234 102.503867
F 40.358079 0.597750 95.299567
F 44.663279 8.042804 102.444867
F 44.612579 15.637134 102.450867
F 29.191479 7.435624 105.900867
F 29.153079 15.024134 105.836867
F 42.764179 11.983134 105.307867
F 38.023679 7.045174 106.214867
F 38.050179 14.800134 106.020867
F 42.514479 4.260164 105.201867
F 46.895579 6.656114 106.136867
F 46.987079 14.192234 106.152867
F 49.117479 7.891804 102.686867
F 29.356179 4.479634 102.191867
F 29.321579 12.280734 102.190867
F 38.130379 4.498174 102.524867
F 38.133279 12.180834 102.473867
F 47.061079 4.087144 102.558867
F 47.029079 11.891534 102.671867
F 29.276579 4.938984 104.798867
F 29.385479 12.425234 104.938867
F 38.054479 4.473054 105.264867
F 38.065079 12.210334 105.324867
F 47.092479 3.974904 105.254867
F 46.993979 11.763934 105.386867
F 40.430179 0.540981 102.546867
F 31.477579 8.485934 102.419867
F 33.676979 12.275034 105.041867
F 40.452479 10.793834 106.246867
F 27.054379 3.584404 101.139867
F 33.918579 4.531874 105.425867
F 31.510179 10.988534 105.951867
F 40.512179 0.706487 105.220867
F 31.738379 1.247524 87.610167
F 27.039779 11.059934 101.415867
F 31.537979 8.513024 105.076867
F 27.389879 8.779514 87.573467
F 27.303179 11.133634 98.679667
F 27.285179 8.956904 90.399367
F 49.426379 0.205264 98.032267
F 44.701979 0.325922 95.526467
F 36.133879 1.091034 87.934667
F 27.267679 1.210134 97.600467
F 27.360379 3.748674 98.475567
F 29.194379 7.092124 108.548867
F 45.092779 8.498284 87.876167
F 34.063679 5.144474 87.684367
F 27.202779 16.571134 94.997867
F 29.566079 5.018534 87.748867
F 31.457779 11.131334 108.907867
F 42.460579 14.437434 108.890867
F 38.237379 14.830334 108.789867
F 51.535279 6.627934 109.104867
F 26.873279 8.503964 104.929867
F 47.073779 14.251634 108.920867
F 42.327879 6.704694 109.077867
F 44.659579 2.854214 108.874867
F 49.435279 2.865084 109.047867
F 40.327679 10.745834 108.951867
F 29.133979 12.335434 109.665867
F 30.955079 10.695734 130.552867
F 29.264979 4.494814 109.473867
F 40.168879 0.500161 124.392867
F 35.859179 8.374454 112.655867
F 35.853879 16.094534 112.506867
F 40.412479 0.318344 109.877867
F 44.911379 7.763934 112.578867
F 44.818579 15.716534 112.518867
F 44.604179 0.143903 117.298867
F 39.784979 0.460083 127.006867
F 36.019279 3.227074 116.164867
F 35.727879 10.844534 116.123867
F 44.679679 2.716734 116.435867
F 44.893379 10.483034 116.286867
F 36.004679 0.486939 109.904867
F 35.962879 15.925434 109.780867
F 35.760479 2.989664 113.477867
F 35.798579 10.942734 113.413867
F 44.736479 2.663974 113.646867
F 44.758479 10.402134 113.635867
F 44.456279 0.143435 127.225867
F 49.017679 7.913714 127.278867
F 47.035379 3.964924 109.886867
F 45.025879 0.360574 109.903867
F 44.492779 10.526834 130.721867
F 51.544079 11.472334 110.048867
F 44.818879 15.627734 109.562867
F 44.595079 0.292996 124.613867
F 42.369179 6.591424 130.886867
F 29.431779 7.178124 113.329867
F 29.100079 14.887734 113.294867
F 27.037279 0.895870 116.851867
F 38.049879 6.875314 113.573867
F 37.960579 14.801734 113.632867
F 40.245579 15.852234 124.446867
F 46.907279 6.439594 113.766867
F 46.983179 14.205334 113.581867
F 33.389379 12.119634 126.938867
F 31.282279 0.651553 124.419867
F 31.074779 0.125944 127.110867
F 31.432279 0.704530 109.455867
F 46.997479 11.699034 109.891867
F 44.825079 0.045403 112.636867
F 40.258679 16.029234 110.086867
F 29.335979 4.704954 112.282867
F 29.223179 12.374834 112.427867
F 38.065779 4.240644 112.684867
F 38.124979 12.215434 112.599867
F 46.952679 4.051074 112.586867
F 46.940579 11.718934 112.585867
F 29.397479 7.086264 116.082867
F 29.159279 15.252734 116.060867
F 44.725379 7.695344 109.884867
F 38.115079 6.921684 116.466867
F 37.964079 14.819734 116.235867
F 33.329979 4.409554 127.129867
F 47.099279 6.356184 116.428867
F 46.897579 14.376534 116.341867
F 51.467879 14.221034 128.284867
F 44.441979 2.715624 130.876867
F 31.545479 8.531514 112.447867
F 31.082479 16.376634 112.401867
F 35.593679 0.429407 124.326867
F 40.316179 8.161614 112.584867
F 40.330379 16.083534 112.708867
F 49.080779 0.310563 117.200867
F 49.174579 7.863894 112.754867
F 49.130279 15.545634 112.608867
F 31.477179 3.252194 116.121867
F 31.316479 10.919634 116.063867
F 40.260679 2.986114 116.137867
F 40.219779 10.697234 116.158867
F 49.236679 2.806074 116.261867
F 49.032479 10.302334 116.359867
F 31.444679 3.285464 113.277867
F 31.428279 11.110234 113.359867
F 40.389079 2.991124 113.395867
F 40.234679 10.745234 113.489867
F 49.177679 2.653874 113.501867
F 49.204079 10.580234 113.714867
F 38.286879 12.249534 109.792867
F 40.136279 15.889434 127.230867
F 36.022779 0.452656 112.684867
F 31.341079 0.745570 117.215867
F 27.127179 11.159634 115.998867
F 31.276279 0.736884 119.957867
F 49.140279 0.117957 124.675867
F 40.403479 0.512095 117.132867
F 40.065179 8.113464 127.117867
F 33.753579 7.129404 113.406867
F 33.306379 15.113034 113.236867
F 51.364379 11.703434 124.437867
F 42.528979 6.705164 113.500867
F 42.611179 14.432334 113.520867
F 30.961079 10.930034 127.847867
F 51.468979 6.699614 113.617867
F 51.150079 14.317634 113.880867
F 51.297179 3.919634 124.700867
F 26.982079 3.251384 120.706867
F 27.198479 3.372554 113.215867
F 26.896179 16.442034 117.122867
F 35.731679 8.416004 109.880867
F 35.915279 0.518282 119.854867
F 42.364579 14.526234 130.613867
F 33.624579 4.540584 112.423867
F 33.567879 12.380934 112.425867
F 42.636379 4.239084 112.681867
F 42.593979 11.892634 112.763867
F 51.435079 3.983154 112.939867
F 51.499179 11.746034 112.765867
F 33.736479 7.262934 116.272867
F 33.443879 14.780034 115.904867
F 42.281779 12.199234 124.447867
F 42.599779 6.793984 116.300867
F 42.541379 14.492934 116.375867
F 51.132779 6.520684 128.318867
F 51.675979 6.506964 116.339867
F 51.222079 14.132634 116.518867
F 42.634079 4.195644 124.624867
F 48.973379 15.850734 120.103867
F 37.824179 4.412894 109.896867
F 35.354079 3.149284 130.734867
F 35.880379 0.528011 117.004867
F 35.768679 8.514274 119.902867
F 35.904979 15.831634 119.848867
F 33.572079 4.569694 109.624867
F 44.827079 8.081574 120.007867
F 44.801979 15.735434 119.930867
F 42.354179 4.157514 109.907867
F 40.082779 8.242784 124.413867
F 35.812679 2.970524 123.628867
F 35.568779 10.908234 123.421867
F 44.827779 2.823344 123.604867
F 44.492779 10.744434 123.553867
F 28.908679 14.713834 130.742867
F 31.194279 15.947934 124.195867
F 35.904579 3.061584 120.837867
F 35.609579 11.031134 120.699867
F 44.654279 2.771954 120.903867
F 44.793879 10.674634 120.950867
F 49.254479 0.221006 109.815867
F 31.328979 8.490204 109.718867
F 51.567579 4.017954 110.096867
F 42.752479 11.901134 109.943867
F 36.055979 8.422954 117.193867
F 35.612879 16.098534 117.038867
F 35.479979 0.570998 126.997867
F 44.944779 7.905894 117.369867
F 44.804679 15.808834 117.282867
F 29.060379 7.167354 120.772867
F 29.191479 14.875934 120.636867
F 33.334079 12.073234 124.336867
F 37.932379 6.995504 120.687867
F 38.175279 14.829034 120.887867
F 33.613979 4.358534 124.493867
F 47.022179 6.696054 120.745867
F 46.929479 14.362234 121.055867
F 42.324879 14.581634 127.904867
F 29.355279 4.682934 117.270867
F 29.200679 12.437134 116.908867
F 38.128379 4.432934 117.391867
F 37.889179 12.205034 117.168867
F 46.999779 3.886614 117.361867
F 47.004679 11.840634 117.333867
F 29.307479 4.551654 120.073867
F 29.197679 12.349134 119.678867
F 38.050579 4.422804 120.154867
F 38.022079 12.283734 119.903867
F 46.969179 4.056024 120.107867
F 46.969379 11.833934 120.016867
F 28.926479 7.033814 123.439867
F 28.999579 14.864934 123.350867
F 30.927179 3.077654 130.722867
F 37.774979 7.005254 123.382867
F 37.983579 14.670334 123.706867
F 31.138779 2.881834 127.844867
F 46.742979 6.874094 123.500867
F 46.948679 14.377034 123.715867
F 42.136579 6.815914 128.198867
F 31.443879 16.241134 109.758867
F 31.356279 8.165164 119.792867
F 31.468379 15.914434 119.739867
F 26.537479 0.343273 127.001867
F 40.335479 8.107894 120.002867
F 40.368779 15.951334 119.850867
F 40.114279 10.664634 130.682867
F 49.429179 7.886254 119.990867
F 49.405979 15.601734 109.932867
F 31.287979 3.254904 123.575867
F 31.061479 10.868934 123.323867
F 40.260079 3.174754 123.560867
F 40.131579 10.718534 123.334867
F 49.146879 2.687044 123.687867
F 49.186679 10.469634 123.596867
F 31.516979 3.073084 120.947867
F 31.202979 10.845534 120.630867
F 40.337079 2.834884 120.920867
F 40.104779 10.687534 120.730867
F 49.057679 2.669964 121.012867
F 49.089079 10.422534 120.931867
F 27.030779 16.164034 119.825867
F 31.484279 8.467184 117.073867
F 31.499379 16.232334 116.984867
F 27.032279 0.696977 109.481867
F 40.336779 8.139534 117.271867
F 40.214879 16.088634 117.066867
F 28.791379 6.960524 130.766867
F 49.436979 7.792494 117.305867
F 49.151179 15.589734 117.348867
F 33.651579 7.209704 120.752867
F 33.566179 14.763834 120.722867
F 27.124779 16.496434 109.575867
F 42.509379 6.755234 120.742867
F 42.592979 14.570534 120.838867
F 53.539979 0.227823 127.509867
F 51.467079 6.419614 120.959867
F 51.077279 14.260434 120.743867
F 31.159579 8.323484 127.048867
F 33.742979 4.656144 116.983867
F 33.564479 12.335834 117.174867
F 42.583879 4.193334 117.196867
F 42.525479 11.740134 117.143867
F 51.500679 4.004534 117.284867
F 51.208279 11.663434 117.273867
F 33.808079 4.592704 119.676867
F 33.301579 12.119734 119.843867
F 42.642479 4.168114 119.961867
F 42.460379 12.037634 120.064867
F 51.218979 3.924074 120.161867
F 51.422279 11.485934 120.125867
F 33.421179 6.996914 123.410867
F 33.484379 14.583934 123.510867
F 51.083779 4.019014 127.444867
F 42.383879 6.726214 123.536867
F 42.511879 14.738634 123.503867
F 33.272379 14.596634 128.123867
F 51.416779 6.639104 123.665867
F 51.250279 14.236034 123.643867
F 51.307679 11.726034 127.261867
F 37.954679 6.939074 130.713867
F 33.771279 12.243534 109.743867
F 31.209779 8.300424 124.364867
F 35.547779 10.770734 130.770867
F 35.512179 8.269364 127.193867
F 35.557879 15.866634 127.238867
F 33.225879 6.969394 130.677867
F 44.373879 8.036964 127.182867
F 44.696679 15.730334 127.323867
F 49.095079 7.963744 110.095867
F 42.309779 12.012634 127.226867
F 49.344179 15.768534 127.444867
F 42.134979 4.107774 127.291867
F 40.072079 10.633934 128.077867
F 31.127479 16.088334 127.077867
F 35.605879 3.118194 127.933867
F 35.583079 10.741134 127.992867
F 44.280879 2.747474 128.104867
F 44.545479 10.712034 128.033867
F 49.032179 10.484634 128.249867
F 39.932079 2.997754 128.150867
F 48.760979 2.882194 128.484867
F 40.277279 0.361252 119.874867
F 35.552279 8.269974 124.467867
F 35.705879 15.817134 124.532867
F 31.601479 0.731500 112.264867
F 44.465179 8.157184 124.522867
F 44.793779 15.689134 124.560867
F 28.961179 6.841514 127.881867
F 28.842679 14.889734 127.896867
F 33.304079 6.966904 127.972867
F 37.676579 6.961694 128.013867
F 37.943479 14.555434 128.077867
F 49.027279 15.594134 124.653867
F 46.499279 6.756434 127.770867
F 46.967179 14.514634 128.034867
F 49.226879 7.872344 124.483867
F 28.878579 4.434754 124.307867
F 28.921079 12.345834 124.134867
F 38.000679 4.566304 124.301867
F 37.831279 12.041634 124.267867
F 47.033079 4.132204 124.476867
F 46.935179 11.748034 124.543867
F 28.810679 4.230944 126.964867
F 28.767279 12.315134 126.969867
F 37.884379 4.412764 127.132867
F 37.905179 11.956034 127.014867
F 46.454979 4.013864 127.274867
F 46.798579 11.961634 127.284867
F 40.255079 8.138274 109.852867
F 39.972579 2.941494 130.832867
F 40.439679 0.278676 112.599867
F 49.124779 0.128654 119.999867
F 27.105779 16.446134 112.226867
F 26.674879 3.198194 123.420867
F 49.221679 0.034918 112.584867
F 33.402479 14.518434 130.725867
F 53.612279 15.605134 124.543867
F 37.890879 14.493934 130.901867
F 48.938779 0.263970 127.420867
F 44.590279 0.178806 120.000867
F 27.185979 8.433054 116.967867
F 26.910379 0.778341 119.560867
F 48.874479 10.483334 130.967867
F 26.816979 0.675371 124.306867
F 26.928679 11.212034 113.313867
F 53.343679 15.478034 119.977867
F 27.153979 8.494424 112.498867
F 27.015279 8.457034 109.832867
F 53.311479 10.554534 130.973867
F 26.635179 10.860334 127.943867
F 46.671079 6.618154 130.790867
F 51.446879 14.138934 109.130867
F 28.714379 24.937734 3.137247
F 28.702879 32.869634 3.100077
F 37.771179 25.027534 3.316907
F 37.678379 32.496334 3.324067
F 46.873479 24.961034 3.688537
F 46.754779 32.784934 3.573007
F 28.370479 27.356634 6.631427
F 41.994079 32.671734 0.748024
F 28.704079 19.729234 7.100677
F 37.529679 27.390534 7.100947
F 46.280679 27.629034 21.568667
F 37.599979 19.677134 6.883177
F 46.568779 24.869334 7.894447
F 35.241479 20.929534 15.119267
F 46.662679 19.894034 7.108717
F 28.588479 27.513734 3.958537
F 48.759579 28.744134 10.777867
F 29.010879 19.857134 4.207097
F 37.626879 27.632534 4.329777
F 44.365979 20.986234 15.445867
F 37.746179 19.754834 4.186157
F 46.754479 27.496734 4.389967
F 46.372679 27.287934 18.924467
F 46.704579 19.760534 4.314427
F 28.277379 19.526434 21.582667
F 35.554779 28.834934 0.719476
F 44.398479 28.722734 0.785417
F 39.739279 31.207634 21.785267
F 53.259579 31.442634 11.757467
F 53.477079 20.940734 1.025312
F 31.023079 31.489134 4.015167
F 30.957179 23.578434 4.143977
F 39.970879 31.471934 4.315687
F 40.022779 23.764134 4.250587
F 49.050179 28.819434 3.345637
F 49.080979 23.541834 4.441237
F 51.036479 25.001734 18.234867
F 53.266179 28.851934 11.112267
F 30.652579 31.095934 21.490367
F 53.236879 29.097234 18.093667
F 50.960979 19.755834 14.536967
F 53.607379 23.712934 4.465847
F 30.817479 28.833334 3.198407
F 31.084579 21.117934 3.055387
F 39.890479 28.879834 3.534347
F 39.950479 21.115334 3.426797
F 51.155979 27.548434 4.375477
F 48.946479 21.007734 3.470607
F 30.868979 31.405434 6.822287
F 30.772879 23.461234 6.836977
F 40.083779 31.462434 6.984657
F 39.715279 23.546834 7.076527
F 46.581579 27.382634 7.042917
F 48.947079 23.581634 7.193057
F 33.155579 24.911034 3.448957
F 33.345079 32.695734 3.421847
F 42.293679 25.005334 3.666747
F 42.101079 32.741734 3.450007
F 51.237879 24.943934 3.548217
F 48.865479 31.365234 4.348327
F 32.907279 27.410934 7.016707
F 35.163579 20.847134 17.785067
F 33.044979 19.773234 6.989307
F 42.057779 27.492434 7.167587
F 35.130779 28.658634 17.914467
F 42.082179 19.762334 7.068597
F 28.932979 25.110234 0.250224
F 51.070679 25.113634 8.121007
F 28.939179 32.709534 0.332239
F 33.030779 27.603634 4.295547
F 44.223979 23.661634 14.433367
F 33.267279 19.783034 4.101927
F 42.151879 27.558034 4.480877
F 44.248079 28.589834 18.033067
F 42.240279 19.915234 4.218867
F 50.963579 24.908134 0.745966
F 35.436679 28.743334 15.203667
F 51.161479 19.711734 4.424617
F 35.499079 21.062234 0.406369
F 53.116879 23.934534 11.811767
F 49.044179 20.940334 0.738683
F 53.336779 31.659834 19.052267
F 40.078179 28.444234 0.736833
F 39.993479 20.951634 0.581705
F 35.476379 31.230034 4.182197
F 35.450779 23.762934 4.133767
F 44.437779 31.384134 4.293737
F 44.610179 23.738234 4.352127
F 42.258679 17.309534 17.772867
F 44.233279 23.572634 21.733867
F 51.021479 17.274534 18.061167
F 53.211279 31.505534 14.554567
F 35.286979 28.721634 3.455797
F 35.498679 21.110934 3.324847
F 44.388579 28.776334 3.621697
F 44.563879 21.123434 3.406807
F 35.416979 31.262934 6.988377
F 35.227579 23.564434 6.928257
F 44.342679 31.514034 6.939237
F 44.249979 23.822634 7.032937
F 28.705279 24.976034 10.416967
F 28.485879 32.407934 10.285467
F 37.671879 24.747234 10.701667
F 37.567279 32.543034 10.537967
F 46.594779 27.388234 14.551267
F 46.553379 32.550334 10.637367
F 28.441879 27.489534 14.019867
F 53.277479 23.871634 19.031067
F 28.687879 19.563134 14.347567
F 37.564779 27.382034 14.106167
F 53.219779 28.806934 8.229107
F 37.550779 19.660234 14.308067
F 46.469579 24.861134 15.546167
F 31.035879 29.034534 0.584376
F 53.392779 21.049434 3.786727
F 28.635679 27.617234 11.335167
F 48.624779 23.882734 21.829667
F 28.466879 19.696434 11.650067
F 37.529079 27.276534 11.443367
F 46.566579 16.965834 0.817151
F 37.528079 19.782234 11.642667
F 50.973579 27.442434 14.561667
F 48.815579 23.716634 19.079267
F 46.508079 19.921834 11.834067
F 28.549379 24.744634 7.627667
F 28.485879 32.537134 7.603927
F 37.381179 24.909534 8.042267
F 37.767279 32.590234 7.807837
F 46.418579 27.577634 11.577367
F 46.678379 32.725734 7.807147
F 30.688379 31.432634 11.473267
F 30.851579 23.928934 11.585167
F 39.703079 31.349034 11.466467
F 40.035579 23.725834 11.585167
F 50.961479 32.684634 10.832367
F 48.713779 20.978234 10.934967
F 30.665079 28.757334 7.718117
F 30.888179 21.052834 7.956827
F 39.785979 28.671334 7.811487
F 39.858579 20.843634 7.920837
F 51.051079 27.711234 7.071577
F 48.897479 21.007534 8.135177
F 30.825579 28.950434 10.538667
F 30.810579 21.163934 10.637867
F 39.740579 28.643134 10.504367
F 39.833179 21.099534 10.609467
F 48.566479 31.293334 14.600367
F 50.995979 19.887034 11.784067
F 30.801479 31.287434 14.129767
F 30.817279 23.651134 14.345967
F 39.711179 31.319734 14.160667
F 39.804279 23.367434 14.235667
F 48.760279 31.328134 11.795967
F 48.720279 23.702634 14.514567
F 33.122879 24.984334 10.605867
F 33.103379 32.517434 10.472167
F 42.145879 24.948134 10.583167
F 41.975279 32.604734 10.813167
F 48.601879 28.831534 7.955827
F 50.923479 27.501734 11.694967
F 33.223579 27.447634 14.217267
F 53.211379 23.892334 21.731467
F 32.993079 19.629034 14.175267
F 44.320479 28.779534 15.230167
F 51.322979 32.567434 3.540997
F 42.147379 19.698634 14.312167
F 46.482279 24.930934 10.549767
F 46.559379 19.664734 19.285267
F 48.898079 31.408934 7.039577
F 33.208579 27.523634 11.504367
F 46.546079 24.658834 0.990061
F 32.867879 19.592634 11.435667
F 41.969279 27.468634 11.550467
F 53.167379 28.865834 15.398067
F 42.147379 19.789834 11.589867
F 37.685179 32.349634 0.709580
F 44.297679 31.245634 18.932067
F 50.870979 25.054234 10.789767
F 32.950479 24.854234 7.713177
F 33.106379 32.559134 7.828377
F 41.934479 24.937134 7.811177
F 42.127279 32.826334 7.981237
F 33.195679 19.626334 21.486067
F 41.980379 19.662934 21.708767
F 35.394879 31.372634 11.634867
F 35.461079 23.507734 11.343867
F 44.181779 31.391334 11.570567
F 44.289579 23.614634 11.615167
F 35.128379 28.584034 7.922997
F 35.423579 21.005534 7.754177
F 44.439279 28.747434 7.860847
F 44.340179 21.000034 8.059727
F 35.345379 28.848334 10.658467
F 35.271479 20.846034 10.578467
F 44.210779 28.760134 10.580367
F 44.281379 21.113334 10.771067
F 35.255879 31.255434 14.394567
F 35.333379 23.447734 14.047567
F 44.219479 31.345934 14.350967
F 41.952079 24.991134 15.154267
F 28.500379 24.770534 17.827767
F 28.371179 32.336334 17.747867
F 37.656279 24.769334 17.806767
F 37.598179 32.498434 17.830367
F 44.270379 21.086734 18.155267
F 46.379779 32.875634 18.007967
F 53.174079 21.241034 18.288767
F 51.202079 32.705034 8.103247
F 37.685879 19.464734 21.358267
F 41.798579 27.573334 21.527967
F 32.864879 19.486434 18.704167
F 53.209579 23.739934 7.285907
F 33.283679 25.083934 0.584134
F 35.369379 23.392034 18.772467
F 50.870079 32.627134 15.236067
F 28.392479 27.313634 18.641567
F 33.016079 32.494034 15.188067
F 28.423779 19.364734 18.794067
F 37.327979 27.348234 18.716667
F 33.130379 24.955834 15.221167
F 37.445479 19.665434 18.663467
F 48.550279 28.812034 18.157467
F 50.915379 19.908834 18.995767
F 48.627279 21.104134 18.240667
F 28.482579 24.945734 15.125367
F 28.413779 32.372234 15.057067
F 37.456079 24.799434 15.014667
F 37.503979 32.439834 15.049867
F 50.978479 24.973834 15.502167
F 46.366179 32.799434 15.258667
F 30.528779 31.127034 18.886667
F 30.823679 23.470934 18.708067
F 39.553679 31.177034 19.089067
F 39.725379 23.568734 18.854767
F 48.707079 31.468534 18.814767
F 44.193379 23.694234 19.027167
F 30.801479 28.546634 14.873467
F 30.741979 20.992534 15.154667
F 39.608879 28.659634 15.272667
F 39.818779 20.907634 15.224867
F 48.718379 23.720834 11.667167
F 46.599179 19.652934 14.443367
F 30.578179 28.592834 17.687667
F 30.675379 20.806434 17.946467
F 39.500379 28.576234 17.950967
F 39.729679 20.928134 17.929467
F 48.798179 28.776434 15.372667
F 48.787879 21.167834 15.454067
F 41.844979 27.527434 18.818067
F 49.045579 28.601734 0.500045
F 46.600379 19.866434 22.003267
F 46.445679 24.734834 18.127867
F 44.604479 20.815634 0.779748
F 33.163179 32.780734 0.699494
F 33.143979 24.842134 18.066067
F 32.670279 32.571334 17.844867
F 41.822979 25.019034 17.924767
F 41.927479 32.311134 18.095567
F 51.025479 27.687534 18.876767
F 51.066779 19.956834 7.115697
F 42.542079 24.736134 0.978422
F 35.198979 31.285134 18.583867
F 32.906179 27.504434 18.569667
F 46.841279 32.684834 0.809765
F 42.014679 19.771534 18.897467
F 41.899579 32.587234 15.205567
F 41.903279 27.676234 14.322667
F 50.940279 32.703234 17.975667
F 28.215579 27.306534 21.426367
F 51.319479 32.492834 0.784071
F 37.983279 24.949234 0.408115
F 35.178779 31.225934 21.376767
F 31.187279 21.203134 0.428330
F 33.054179 27.212634 21.415767
F 53.044879 21.148634 15.469167
F 30.738979 23.409534 21.344667
F 53.195879 23.718434 14.530067
F 51.009979 17.209134 10.942367
F 37.499179 27.322634 21.579367
F 53.490279 18.241334 -0.089036
F 53.441379 31.268034 4.479317
F 53.213079 21.177534 8.192417
F 53.696579 28.556234 0.892002
F 51.062579 17.252934 15.445067
F 35.269979 23.382234 21.570067
F 48.944679 31.617734 21.703467
F 44.221979 31.322534 21.539967
F 50.772179 27.717434 21.618467
F 51.008379 17.261934 8.160307
F 33.263579 17.188234 3.221067
F 42.001879 17.148934 10.686667
F 32.977679 17.078534 15.336367
F 46.474879 17.091834 18.048167
F 51.280979 22.285134 -0.250762
F 44.344979 33.728934 -0.037258
F 46.747979 22.221034 -0.050252
F 51.500579 29.869034 -0.033375
F 49.073579 33.962434 -0.127446
F 28.347479 24.702434 24.975267
F 28.372379 32.374334 24.926167
F 37.359979 24.767334 25.376467
F 37.195479 32.635834 25.154767
F 53.067579 21.182034 37.338567
F 46.483879 32.595534 25.121567
F 28.412879 27.324334 28.659867
F 32.953179 24.680234 22.364267
F 28.403979 19.527834 28.726667
F 37.338679 27.386234 28.836567
F 53.092979 23.893234 29.105067
F 37.291079 19.751834 28.779867
F 46.260479 27.730534 28.975767
F 53.092879 23.641134 41.186967
F 48.606779 21.398134 29.934967
F 28.429179 27.234034 25.910867
F 51.026379 33.014734 22.803167
F 28.289979 19.694934 26.014567
F 37.272279 27.417834 26.078167
F 50.893079 19.960634 33.739767
F 37.562979 19.630334 26.080667
F 46.372479 27.640934 26.242467
F 52.994179 31.507234 40.757067
F 48.545779 21.561834 25.448267
F 53.072479 23.843234 33.532967
F 28.259579 27.295834 43.317267
F 50.828079 32.837434 25.430067
F 48.692279 21.184334 32.681967
F 41.909579 24.984134 22.570967
F 50.606279 17.222634 25.414367
F 30.568579 31.170134 25.871767
F 30.557779 23.406134 26.022567
F 39.588879 31.439034 25.972267
F 39.741579 23.494234 25.955567
F 48.661379 28.995434 25.304267
F 46.224779 25.033134 25.336267
F 53.170579 23.698634 36.292367
F 53.117679 21.279934 22.741067
F 39.692979 28.622134 22.607567
F 50.860379 17.468734 32.795667
F 50.828379 32.727034 39.899967
F 41.688979 19.704334 43.590867
F 30.639179 28.529934 25.085967
F 30.667579 20.892734 25.110967
F 39.617679 28.642634 25.373367
F 39.739779 20.912634 25.113267
F 50.805579 27.666534 26.219867
F 48.529479 24.015634 26.358967
F 30.741079 30.932834 28.635267
F 30.516379 23.241734 28.863867
F 39.622479 31.484934 29.008667
F 39.697779 23.596934 28.682667
F 48.840379 31.476034 29.112767
F 50.910779 25.159934 25.514767
F 32.828279 24.793234 25.207067
F 32.886179 32.379134 24.941067
F 41.871679 25.081234 25.271167
F 41.860279 32.672734 25.235567
F 53.064179 29.024134 22.690267
F 48.442379 28.871834 37.216567
F 32.954379 27.038134 28.812967
F 53.126179 29.104834 37.165367
F 32.838079 19.664634 28.779267
F 41.626679 27.748034 28.875167
F 41.700979 27.371234 43.284467
F 41.761779 19.607134 28.873467
F 50.751579 27.924234 28.859167
F 48.529779 28.876234 39.919367
F 35.284679 28.663134 22.382467
F 32.795879 27.288034 25.967467
F 53.166279 21.332534 32.729467
F 32.803279 19.607934 26.001867
F 41.954979 27.629734 26.211767
F 53.186479 29.026734 29.925367
F 42.039679 19.768234 26.140567
F 48.719279 21.207234 22.715367
F 35.505079 20.907834 22.463867
F 50.772279 19.890634 26.004267
F 50.832479 25.279534 29.976467
F 28.317279 32.484034 22.217167
F 30.605379 28.499434 22.305267
F 39.689079 20.911034 22.440567
F 46.374479 25.057434 22.609467
F 30.524079 23.457734 43.250567
F 34.944779 31.352734 26.176367
F 35.046579 23.389634 26.172267
F 44.172579 31.596634 25.943367
F 43.976279 23.833434 26.293167
F 52.984079 31.410034 26.489967
F 28.375179 24.660434 22.275067
F 37.357679 32.492834 22.457967
F 53.163279 28.938334 25.384267
F 34.920379 28.855634 25.206267
F 35.258779 20.817934 25.223167
F 44.148679 28.852934 25.229767
F 44.199079 21.232834 25.547267
F 35.135379 31.008134 28.866767
F 35.119579 23.247734 28.900867
F 44.079179 31.446734 28.741867
F 44.077179 23.766034 29.059867
F 28.120379 24.567834 32.295467
F 28.309779 32.300734 32.120267
F 37.482679 24.748734 32.406167
F 37.244679 32.364834 32.585667
F 46.427379 24.952034 32.608967
F 46.243679 32.698534 32.534067
F 28.185179 27.073434 35.990167
F 53.069679 21.229734 29.984167
F 28.144279 19.368834 35.927067
F 37.184879 27.304434 36.022467
F 53.098679 23.842734 26.402567
F 37.315279 19.774634 36.256967
F 46.136079 27.601334 36.236667
F 53.047779 28.897234 39.899867
F 46.336179 19.709434 36.275467
F 28.360079 27.121134 33.153567
F 53.224879 28.874134 32.675067
F 28.361279 19.619934 33.275367
F 37.277879 27.336234 33.129967
F 43.835379 21.164334 39.719867
F 37.273279 19.707434 33.358367
F 46.275479 27.664534 33.552567
F 28.065279 19.623134 43.352967
F 46.333879 20.005334 33.532467
F 28.286979 24.704334 29.550967
F 28.376979 32.357834 29.512867
F 37.286379 24.744534 29.519267
F 37.176279 32.554734 29.844967
F 46.350579 25.186134 29.857867
F 46.441579 32.658734 29.795167
F 30.463979 31.114234 33.336767
F 30.441979 23.670434 33.406267
F 39.680179 31.301834 33.701067
F 39.755179 23.603734 33.293867
F 48.494379 31.576134 33.678567
F 50.898379 24.986234 37.040967
F 30.680879 28.433534 29.688967
F 30.514279 20.800834 29.883767
F 39.336579 28.953034 29.716067
F 39.522079 21.054934 29.763267
F 48.552879 28.873634 30.032367
F 50.820679 20.151334 28.814667
F 30.533679 28.527034 32.419967
F 30.480279 21.208134 32.590667
F 39.603979 28.916834 32.507367
F 39.557279 21.068234 32.492467
F 48.500779 28.741034 32.763767
F 48.561679 23.630734 33.588067
F 30.305079 31.023234 35.888267
F 30.397679 23.309234 36.110467
F 39.397779 31.200834 36.419267
F 39.513679 23.596234 36.064567
F 48.426279 31.709034 36.305567
F 51.003979 19.728934 36.438267
F 32.745979 24.700334 32.386767
F 32.774079 32.488034 32.371967
F 41.771479 25.149334 32.310267
F 41.852979 32.761934 32.576267
F 53.103579 21.126334 40.100367
F 51.219179 32.770234 29.912467
F 32.709279 27.229034 36.044567
F 44.085679 28.887034 39.939567
F 32.621679 19.707034 36.177667
F 41.802379 27.512334 36.137667
F 34.562179 20.872434 39.783967
F 41.669179 19.665334 36.233667
F 48.630279 23.738134 36.295067
F 50.843779 19.905134 40.778967
F 30.508479 31.215934 43.384767
F 32.751779 27.317434 33.254767
F 53.295079 31.596834 33.586967
F 32.661779 19.901234 33.435467
F 41.888779 27.620934 33.484867
F 46.377179 20.056534 29.108667
F 41.731579 19.843434 33.442167
F 48.725679 31.594134 26.345867
F 41.665179 32.524834 37.041167
F 48.337279 23.752734 43.522667
F 32.785279 24.310934 29.768167
F 32.828079 32.505434 29.668067
F 41.788579 25.075734 29.669567
F 41.963879 32.875834 29.800467
F 50.761179 24.900134 32.768067
F 34.950979 31.237334 43.384467
F 34.925179 31.177034 33.268467
F 35.240979 23.655134 33.371367
F 44.078079 31.484534 33.395967
F 44.094179 23.803634 33.486167
F 35.123579 28.588334 29.758167
F 35.203179 20.814734 29.957567
F 43.950979 28.804834 29.847367
F 43.943579 21.204634 29.820467
F 34.976279 28.574434 32.452167
F 35.095179 20.982934 32.688567
F 44.160979 28.790334 32.453767
F 44.086679 21.170534 32.564367
F 34.847279 30.954334 36.004867
F 34.814779 23.366334 36.041867
F 44.140279 31.403134 36.290967
F 44.045279 23.598434 36.334667
F 28.205579 24.593234 39.734167
F 28.306979 32.395534 39.728467
F 36.981679 24.778934 39.676367
F 37.138179 32.523534 39.583867
F 46.288479 27.631534 40.747767
F 46.356179 32.865134 40.176367
F 41.758379 24.900334 37.037067
F 30.581179 20.792234 22.349567
F 41.951479 32.614834 22.512667
F 50.783079 32.830734 37.235567
F 53.416079 31.606734 29.150167
F 48.476279 28.976034 22.629167
F 44.075379 23.838734 40.614267
F 53.103279 21.182934 25.454167
F 34.889979 31.321334 40.447867
F 28.037479 27.141834 40.562467
F 34.942179 28.736734 39.765367
F 28.049979 19.378334 40.606767
F 37.160879 27.421034 40.571267
F 44.184179 31.387734 40.801167
F 36.975279 19.904634 40.680167
F 44.079379 28.780634 22.450567
F 46.443379 25.029834 39.839967
F 46.124379 19.808634 40.646567
F 28.129379 24.664034 36.994767
F 28.207679 32.262734 37.065067
F 37.090779 24.546534 36.932567
F 36.927979 32.420434 36.829567
F 46.365779 25.181834 37.110267
F 46.278479 32.922334 37.342067
F 30.549179 31.028534 40.711167
F 30.425979 23.319234 40.597367
F 39.334379 31.188034 40.613167
F 39.355679 23.573934 40.598367
F 37.283179 27.327634 43.387367
F 48.663379 23.586734 40.722467
F 30.488379 28.433334 36.888467
F 30.254179 20.795134 36.973467
F 39.509879 28.591034 37.049067
F 39.497579 21.050834 37.209267
F 50.975279 24.903634 39.744667
F 48.592679 21.162834 37.152067
F 30.410279 28.499634 39.681967
F 30.207979 20.793334 39.649667
F 39.516179 28.654534 39.667367
F 39.501279 20.949034 39.887167
F 37.282679 24.742734 22.714167
F 32.986379 32.495034 22.083267
F 48.471579 21.008034 39.802567
F 48.533479 23.959634 29.075467
F 46.584679 32.587634 22.605267
F 32.563179 32.238034 36.805267
F 34.805679 23.537234 40.688467
F 48.682079 31.417534 40.835367
F 32.507379 24.809134 39.727367
F 32.560079 32.499734 39.517567
F 41.771579 24.895634 39.746267
F 41.600379 32.609234 39.692467
F 50.754579 27.551434 40.606967
F 50.968579 32.857334 32.603867
F 50.783579 27.587934 33.613767
F 44.002779 20.976034 37.081267
F 32.581079 24.674334 36.851867
F 51.017579 25.020034 22.580867
F 43.879679 28.657934 37.209267
F 32.866479 27.330234 43.233267
F 46.476879 20.083234 26.329867
F 34.842379 28.468134 37.039367
F 34.955579 20.978034 37.095967
F 32.693079 27.382334 40.547667
F 44.174279 21.087534 22.647367
F 32.479079 19.475134 40.753367
F 41.704579 27.565334 40.629067
F 50.917779 27.590634 36.377767
F 41.641379 19.731634 40.763367
F 46.153179 17.126834 39.808767
F 32.705779 19.730734 43.391767
F 34.988279 23.363434 43.451767
F 39.391779 23.529434 43.330067
F 53.124079 31.689934 36.295067
F 39.318679 31.294534 43.394867
F 50.616779 17.263834 40.169367
F 37.152779 19.523334 43.420067
F 41.900379 16.999334 29.664167
F 50.708779 19.917034 43.529167
F 43.907979 23.691234 43.328567
F 46.066979 19.680534 43.511967
F 50.716479 17.276534 37.486867
F 43.910979 31.374234 43.451667
F 28.312179 35.033034 40.513367
F 46.319479 17.409134 29.849167
F 48.688579 31.342334 43.625467
F 53.020979 31.585034 21.858567
F 50.937979 19.962134 21.806567
F 39.682579 23.757834 21.807667
F 28.232479 24.695334 46.858367
F 28.355179 32.411234 46.962567
F 37.081779 24.607434 47.132467
F 37.245779 32.524534 46.969467
F 46.145079 24.935734 46.866867
F 46.320579 32.457634 47.142267
F 27.971579 27.229734 50.619167
F 52.898579 23.823634 51.038067
F 28.214279 19.616434 50.695367
F 37.351079 27.315434 50.754567
F 48.384579 21.264434 47.324767
F 37.345879 19.816834 50.616367
F 48.394179 28.804734 51.661267
F 52.899879 28.912634 59.130867
F 46.104079 19.777734 50.889567
F 28.111179 27.186734 47.954867
F 48.377279 21.035734 61.691067
F 28.224979 19.577734 47.957767
F 37.276479 27.181234 47.995867
F 50.581579 24.984134 47.348367
F 37.251279 19.571634 47.864367
F 46.159479 24.801434 51.720567
F 37.145579 32.526434 44.211167
F 46.280579 19.786134 48.056967
F 48.659579 28.682434 44.611967
F 52.863879 28.840734 51.850267
F 46.102879 27.531434 65.348167
F 53.080379 21.266034 59.094267
F 41.460679 19.823634 65.074967
F 53.027779 23.885534 58.298067
F 30.531179 31.002034 47.849167
F 30.410579 23.407534 47.797567
F 39.543479 31.364834 47.935067
F 39.473579 23.414934 47.881167
F 48.615279 31.273634 48.114767
F 46.200979 27.502534 50.931567
F 52.904079 31.444734 58.136567
F 36.931679 19.628934 65.014767
F 52.989979 28.904834 44.494967
F 53.047379 23.854634 55.560967
F 53.013079 21.234834 54.423367
F 27.942579 24.562534 61.551567
F 30.468279 28.352734 46.890867
F 30.427479 20.777734 46.993967
F 39.404779 28.528934 46.917567
F 39.544679 20.939734 47.073967
F 48.621779 28.650434 47.334467
F 50.597879 24.938334 51.902267
F 30.715779 30.904334 50.552167
F 30.270579 23.569034 50.535767
F 39.394979 31.349134 50.640967
F 39.610479 23.450834 50.608467
F 48.659179 31.264334 50.771167
F 50.756579 19.905534 48.027467
F 32.677279 24.707334 46.843067
F 32.725379 32.194334 46.935367
F 41.566379 24.885434 47.033367
F 41.768679 32.630034 47.025267
F 50.751479 27.365134 48.313767
F 52.953579 28.906934 54.556067
F 32.818779 27.369534 50.698567
F 46.168779 25.128434 44.098867
F 32.583879 19.476734 50.724067
F 41.689379 27.698734 50.504567
F 53.072079 21.098834 44.684967
F 41.857379 19.587234 50.527667
F 50.626279 27.511634 51.048467
F 52.928979 31.541034 65.245467
F 52.978279 21.262134 51.650667
F 32.736479 27.245134 47.915467
F 39.394879 31.009634 65.063867
F 32.578579 19.601234 47.882967
F 41.715079 27.577534 47.782467
F 43.654679 28.722734 61.585867
F 41.902579 19.646334 47.880667
F 46.338879 32.562334 44.353667
F 43.909079 21.168234 44.246867
F 53.087679 23.853034 48.156067
F 53.015679 28.854434 47.263767
F 50.703479 19.840234 50.819067
F 50.617979 24.960634 54.576667
F 34.836579 31.271734 64.994067
F 52.755079 21.209534 61.885267
F 52.867679 31.329134 62.533067
F 35.070879 31.070834 47.774167
F 34.825779 23.359134 47.884367
F 44.072079 31.221434 47.791667
F 43.803579 23.590134 47.836167
F 39.423179 28.764634 44.275367
F 41.459679 24.582934 58.779567
F 28.272379 32.579634 44.183367
F 39.437579 20.965834 44.278967
F 34.991879 28.492434 46.905167
F 34.901379 20.750934 47.098767
F 43.969979 28.808134 46.940267
F 44.027179 21.096634 47.004567
F 35.176779 31.268834 50.664367
F 35.078479 23.520034 50.608567
F 44.067679 31.475234 50.671367
F 46.270379 27.366534 48.008167
F 28.015179 24.770634 54.303567
F 28.025979 32.491934 54.089767
F 36.987579 24.719534 54.481367
F 37.176579 32.487534 54.248767
F 43.773779 23.636934 55.154467
F 46.386779 32.549934 54.352467
F 27.816079 27.218534 57.789867
F 32.598379 24.723234 44.122767
F 27.975879 19.582834 57.762267
F 36.975279 27.127034 57.780167
F 34.647379 20.690934 61.419667
F 36.911279 19.542134 57.946667
F 46.077679 27.473434 58.083867
F 35.207779 28.626434 44.134467
F 46.121579 19.715734 57.795467
F 27.895879 27.374334 55.074567
F 34.788179 28.761634 61.574367
F 28.018079 19.690034 54.980367
F 37.213479 27.285834 55.092867
F 43.776879 20.877434 58.660267
F 37.139679 19.525734 55.224167
F 46.103579 27.452334 55.361567
F 32.561079 32.467934 58.570867
F 52.952679 28.762234 61.806067
F 28.067479 24.741534 51.585467
F 28.375879 32.251534 51.436067
F 37.350279 24.709834 51.650967
F 37.236779 32.631234 51.523767
F 48.422279 21.161734 54.396567
F 46.483679 32.590534 51.645867
F 30.180579 31.213634 55.013067
F 30.166979 23.403934 55.201367
F 39.426879 31.313134 55.274867
F 39.343179 23.491034 55.015467
F 48.483879 31.299534 55.567367
F 48.431479 23.667734 55.374567
F 30.364179 28.377334 51.421367
F 30.237779 21.021734 51.505467
F 39.501579 28.886434 51.487967
F 39.721879 20.921434 51.624867
F 43.973379 28.835434 54.290367
F 48.457779 20.966834 51.736067
F 30.332179 28.522534 54.190367
F 30.277479 20.997834 54.219567
F 39.518579 28.610534 54.220867
F 39.532879 20.694334 54.271767
F 48.423379 28.841834 54.490367
F 43.769979 23.345134 65.132367
F 30.111379 31.137334 57.664467
F 30.176779 23.263434 57.899567
F 39.462079 31.084434 58.111667
F 39.211879 23.479134 57.696367
F 48.211979 31.238934 58.254967
F 48.240979 23.606134 58.074667
F 32.334379 24.730334 54.141967
F 32.678879 32.448534 54.544367
F 41.557579 24.834234 54.218967
F 41.707079 32.586734 54.461867
F 50.432779 24.846934 59.094167
F 30.365679 20.948134 44.261267
F 32.428079 27.379934 57.845967
F 53.188079 31.476534 55.463867
F 32.449079 19.388934 57.868567
F 41.575979 27.371234 57.966067
F 28.192779 24.537134 44.227967
F 41.535579 19.556834 57.881667
F 50.749579 27.539734 58.433867
F 41.632979 32.387734 58.774067
F 50.932379 19.957234 58.090167
F 32.635379 27.484334 55.146367
F 30.573079 28.639934 44.091567
F 32.664279 19.671134 54.971267
F 41.611679 27.386434 55.241667
F 43.770979 28.856434 58.886967
F 41.780179 19.648334 55.155367
F 50.666579 27.610834 55.519767
F 34.670979 31.312034 62.424567
F 30.190379 23.364034 65.210367
F 32.789779 24.629934 51.304467
F 32.693979 32.301334 51.705767
F 44.051079 23.684334 50.564467
F 41.809579 32.673634 51.727967
F 48.362379 23.605234 50.861467
F 50.691579 20.022834 55.349967
F 35.001279 31.034834 55.312767
F 34.568579 23.473834 54.976067
F 44.025379 31.356734 55.113367
F 41.735179 25.094434 51.456367
F 35.172779 28.711134 51.623467
F 34.918679 20.893934 51.273867
F 43.962179 28.784934 51.402367
F 43.882679 21.138334 51.602067
F 34.928579 28.570934 54.268467
F 35.005679 20.842134 54.085667
F 46.077279 24.851934 54.414267
F 43.953579 21.085434 54.288067
F 34.779979 31.120434 57.999767
F 34.620879 23.502734 57.647167
F 43.946879 31.540734 57.858967
F 43.719079 23.524534 57.994167
F 32.797679 32.533834 44.164567
F 27.904779 32.443534 61.422967
F 36.912779 24.623534 61.560767
F 36.979479 32.461834 61.600867
F 46.031679 24.928034 61.599167
F 46.093579 32.587734 61.906967
F 27.831979 27.352334 65.030767
F 27.993779 19.637434 65.145567
F 50.845579 32.774434 44.664467
F 52.946579 31.585534 50.963967
F 48.297279 21.148334 44.451667
F 32.416779 27.022534 64.907367
F 50.533679 25.044834 44.420067
F 41.567579 24.865534 44.237667
F 37.212479 24.769534 44.416267
F 27.999579 27.229034 62.209567
F 50.732579 32.844234 47.272067
F 27.953879 19.391934 62.383667
F 36.805979 27.088034 62.362367
F 50.728479 32.715634 51.963167
F 36.952779 19.457034 62.238167
F 46.021579 27.425234 62.591067
F 32.389379 24.707134 58.500367
F 46.104979 19.689034 62.693267
F 27.837679 24.532834 58.750167
F 27.912079 32.298434 58.670667
F 36.906879 24.633534 58.834867
F 37.161779 32.406634 58.805567
F 45.900779 24.976634 58.913567
F 46.126179 32.653934 59.067967
F 30.087979 31.189034 62.405867
F 30.295079 23.379734 62.332867
F 39.183279 31.003434 62.364567
F 39.230779 23.414334 62.197767
F 48.329679 31.150134 62.578867
F 48.357979 23.656134 62.523867
F 30.018379 28.503534 58.606067
F 30.235179 20.691634 58.883667
F 39.190479 28.363434 58.772067
F 39.180279 20.902834 58.647067
F 48.213479 28.683234 59.102467
F 46.248979 19.757434 55.184767
F 30.343279 28.693234 61.320967
F 30.359379 20.681334 61.606667
F 39.125879 28.388134 61.460067
F 39.219679 20.799934 61.478967
F 41.560479 27.203634 65.228867
F 48.328479 20.947934 58.843267
F 50.610579 19.829534 62.509067
F 30.057579 30.976734 65.142967
F 52.905379 23.775334 62.840067
F 32.396579 19.514834 65.060267
F 41.534679 32.671034 44.276367
F 50.514479 32.527034 58.976367
F 32.344679 24.698734 61.219467
F 32.423779 32.301034 61.315167
F 41.470079 24.740434 61.510167
F 41.595079 32.389934 61.543467
F 50.687379 24.887434 61.904967
F 50.444279 32.568534 61.686967
F 48.372579 28.680834 61.817967
F 34.759279 20.862134 58.760467
F 48.179679 23.857434 48.045667
F 52.856179 21.348334 47.297867
F 52.852179 31.403234 48.118967
F 43.891979 28.747334 44.188867
F 43.865179 31.274134 62.580367
F 34.855779 28.488834 58.922567
F 50.807979 32.531934 54.518567
F 32.591679 27.176334 62.293267
F 43.827179 23.422234 62.433967
F 32.584479 19.354134 62.476267
F 41.546479 27.352934 62.471767
F 43.979279 20.706034 61.435567
F 41.581679 19.635934 62.289567
F 50.724879 27.529734 62.667267
F 34.563579 23.262134 62.290267
F 34.941579 20.790734 44.302167
F 39.134179 23.375834 65.002767
F 46.145579 19.496734 65.577967
F 34.728379 23.279234 65.206467
F 36.933979 27.153334 65.157467
F 50.728779 17.312934 51.880767
F 48.415779 23.639834 65.200767
F 50.807379 19.896434 65.339567
F 43.757179 31.290734 65.328167
F 50.719379 27.482634 65.373267
F 50.748779 17.386234 44.481167
F 32.597479 34.980934 57.700667
F 32.662879 34.914234 47.719867
F 50.645479 17.393834 58.891867
F 50.887979 17.377634 47.192167
F 53.021579 23.818234 65.468767
F 50.887779 27.604234 43.379067
F 52.929179 23.790334 43.846467
F 53.073379 31.431634 43.585367
F 46.244379 27.799534 43.459367
F 27.686379 24.653734 68.734767
F 52.450979 28.578934 80.913367
F 36.957979 24.745034 68.498967
F 36.958579 32.395734 68.605867
F 45.815179 24.647534 68.925467
F 46.242279 32.583234 69.094867
F 27.955779 27.237434 72.313467
F 50.272079 24.148634 80.891267
F 52.782179 31.265934 70.063667
F 36.745179 27.279534 72.045767
F 27.897879 32.197934 68.574567
F 36.934079 19.331734 72.179767
F 47.784779 20.361634 80.665467
F 50.634779 27.113934 77.249467
F 45.831379 19.667234 72.408267
F 27.777379 27.185134 69.593067
F 41.489079 32.575934 66.091667
F 27.639979 19.373234 69.321367
F 36.839679 27.350334 69.351667
F 27.381179 26.956634 86.635767
F 36.961379 19.321834 69.304667
F 45.731179 27.217734 72.641467
F 32.472679 24.498734 65.963967
F 46.089179 19.826334 69.540667
F 27.926079 32.140434 73.153567
F 27.624379 32.155534 75.819067
F 49.620379 34.066134 86.856167
F 45.049879 26.447734 86.837667
F 52.918979 29.005034 66.305867
F 52.897479 31.151334 79.929467
F 30.057179 30.969234 69.512567
F 29.907579 23.276534 69.517867
F 39.116879 31.352634 69.712767
F 39.195579 23.345634 69.731267
F 50.506479 32.513334 69.080667
F 48.324479 23.507034 69.707267
F 49.950879 31.857634 83.276067
F 27.806679 19.502934 72.033867
F 27.481979 31.850234 80.598367
F 51.995779 30.135834 86.946767
F 50.234679 19.286534 77.036867
F 45.389879 34.407234 84.294667
F 30.035179 28.377234 68.901467
F 30.023679 20.598934 68.527167
F 39.063479 28.794634 68.853667
F 39.214579 20.738934 68.694367
F 48.230279 28.695034 68.901967
F 48.497679 20.930934 68.789767
F 30.217979 30.893334 72.195467
F 29.966679 23.160534 72.276867
F 39.071579 31.247034 72.445567
F 38.928579 23.242034 72.425667
F 47.957079 28.449434 73.462367
F 48.163979 23.707534 72.381367
F 32.281679 24.492134 68.674667
F 32.339679 32.216834 68.841067
F 41.381579 24.776234 68.874467
F 41.313479 32.551934 68.781867
F 50.680979 24.822234 68.863267
F 50.029979 18.922834 79.807367
F 32.254679 26.836034 72.399067
F 27.439679 24.501734 82.967967
F 32.411979 19.313534 72.126167
F 41.116579 27.137634 72.556167
F 49.906979 34.560834 84.171167
F 41.247979 19.402334 72.274267
F 50.464279 27.336434 69.917367
F 43.414279 28.036034 80.444167
F 52.754379 21.062534 69.008967
F 32.396679 27.011434 69.580767
F 34.147579 20.351834 80.426767
F 32.305579 19.407534 69.502967
F 41.200679 27.403034 69.678667
F 34.413579 28.052734 80.475267
F 41.444379 19.421334 69.600867
F 27.842579 19.287134 76.638767
F 36.316879 26.603134 86.953467
F 27.881679 32.442734 65.810167
F 27.810379 24.502034 73.028767
F 52.691479 28.553434 76.261567
F 47.685179 30.540334 83.992167
F 27.343379 34.512034 86.800667
F 43.039379 22.462634 86.974267
F 52.475179 22.773834 79.835367
F 34.742579 31.003834 69.489067
F 34.717179 23.261734 69.513367
F 43.703679 31.448534 69.565467
F 43.529679 23.437334 69.871867
F 50.501079 19.519234 69.973367
F 52.011479 19.638234 83.699067
F 52.627079 20.777034 76.412167
F 50.746979 32.656334 66.142267
F 34.531779 28.441234 68.479367
F 34.644279 20.696634 68.770067
F 45.881979 27.418234 69.789267
F 43.653879 21.035034 68.755667
F 34.574679 31.050334 72.385967
F 34.620779 23.032334 72.145467
F 43.735279 31.111934 72.294167
F 43.453279 23.265134 72.678767
F 47.320879 30.330934 86.793067
F 36.425579 34.515734 79.566567
F 36.507779 24.242434 76.077567
F 36.806879 31.946634 75.932767
F 45.874579 24.370834 76.133267
F 45.908779 32.218234 76.209267
F 52.839479 23.452734 77.222567
F 48.473579 28.586834 66.214767
F 50.583779 24.518234 76.272167
F 36.643279 26.927534 79.587067
F 27.383479 19.137234 83.908767
F 36.399079 18.934134 79.683867
F 45.764079 26.801734 79.516567
F 50.544979 32.545134 76.493067
F 45.699179 18.975534 79.581867
F 39.314679 28.508534 65.971967
F 34.636079 28.573234 65.722567
F 36.985579 24.678534 65.969567
F 36.712079 27.096034 76.838867
F 43.103479 22.614834 84.212667
F 36.683179 19.108534 76.734567
F 46.068379 26.971134 76.847967
F 52.767579 23.586434 70.013167
F 45.901179 19.340034 76.945267
F 51.541779 22.325234 87.388267
F 46.168679 32.510634 66.244367
F 36.664179 24.528134 73.321567
F 36.761679 32.343334 73.262467
F 45.787979 24.535334 73.394667
F 45.941079 32.406634 73.365167
F 29.749579 30.948834 76.883267
F 30.120979 23.047834 76.865567
F 39.206579 30.871634 77.020367
F 38.684579 23.112834 77.092767
F 48.348579 31.067034 77.040167
F 48.259179 23.245534 77.211967
F 30.204779 28.238334 73.295967
F 30.161279 20.567634 73.102367
F 38.820879 28.685834 73.326967
F 39.126979 20.738434 73.337867
F 48.297279 31.154834 70.033867
F 50.432879 19.753634 72.708867
F 29.908379 28.539334 76.038467
F 30.066779 20.584934 75.826067
F 38.959379 28.334034 76.079867
F 38.958379 20.560834 76.065467
F 48.419579 28.278134 76.275567
F 48.008179 21.011634 73.344267
F 29.868179 30.841434 79.569667
F 29.923179 22.962134 79.458767
F 38.961279 30.804534 79.813167
F 38.702679 22.958034 79.934367
F 49.736079 26.532434 84.229567
F 48.040579 23.014734 79.799167
F 32.229379 24.458534 75.823567
F 32.161579 32.104334 75.893267
F 40.891079 24.425034 76.142967
F 41.395979 32.062434 75.921267
F 52.094979 20.128734 80.966067
F 50.341079 24.747634 73.544467
F 32.280379 26.907334 79.484067
F 43.104379 30.518334 84.152567
F 31.965979 19.121734 79.370267
F 41.069279 26.876634 79.481167
F 31.938579 26.894834 86.954367
F 41.290379 18.849634 79.437467
F 50.552579 26.807534 79.962367
F 48.406379 21.129834 66.106367
F 27.569479 19.112134 86.607867
F 32.126879 27.086834 76.801267
F 38.649379 22.772834 87.025467
F 32.220279 19.312834 76.644567
F 41.260779 27.151634 76.809767
F 27.723879 27.005934 76.739367
F 41.298479 19.175234 76.801967
F 50.637479 24.884434 66.264367
F 43.084279 20.070934 83.242167
F 48.035279 20.795634 75.961967
F 32.324879 24.165634 73.119067
F 32.169579 32.273734 73.325967
F 41.082179 24.458534 73.526167
F 41.528379 32.269434 73.176567
F 49.515279 18.638534 87.177267
F 50.596979 32.659034 73.735667
F 34.399579 30.856134 76.896567
F 34.382979 23.021334 76.937267
F 43.702179 30.912634 76.824867
F 43.340979 23.212334 77.151867
F 34.448479 28.369934 73.139367
F 34.657079 20.573234 72.914567
F 43.469979 28.572134 73.241867
F 43.557479 20.603634 73.362567
F 34.379879 28.282534 75.883267
F 34.422579 20.564234 75.652467
F 43.706979 28.362734 75.972667
F 43.574779 20.613034 76.164667
F 34.407879 30.663034 79.604867
F 34.207579 23.018434 79.675767
F 43.318079 30.568734 79.471967
F 43.387779 22.909034 79.817967
F 40.899079 26.367534 86.962467
F 43.761279 28.858334 68.946367
F 36.669279 24.477634 83.305767
F 36.485179 31.835234 83.435067
F 45.486479 23.899734 83.301467
F 36.152179 19.123634 86.894267
F 34.723879 20.753034 66.053567
F 34.249579 23.204934 84.109567
F 34.331279 22.884134 86.798467
F 27.535779 27.091834 83.850367
F 43.196979 27.959934 83.198667
F 43.791079 20.862534 66.079267
F 52.967579 21.041734 66.388067
F 49.673779 18.717034 84.350467
F 52.699779 28.814934 73.584967
F 52.885879 23.504734 72.756867
F 34.136179 20.553734 83.241267
F 37.178579 32.511734 65.850367
F 36.398379 26.916434 84.327367
F 34.183179 27.924134 83.107367
F 36.309979 19.232934 84.122167
F 45.408079 26.445634 84.151867
F 34.275779 30.399834 84.233767
F 45.242579 18.902834 84.365367
F 50.495279 27.301734 72.589467
F 52.699079 20.882234 73.726767
F 36.525279 24.280634 80.620667
F 36.520679 31.885134 80.685167
F 45.710179 24.188234 80.610067
F 45.684479 31.915134 80.342867
F 29.700879 30.785734 83.968967
F 29.539979 23.174534 84.216067
F 38.634279 30.591434 84.198967
F 38.809079 22.891934 84.148167
F 45.369879 31.949134 83.202567
F 47.467479 22.472234 84.438267
F 30.101879 28.289934 80.271167
F 29.739079 20.481034 80.237667
F 38.828879 28.097134 80.571467
F 38.884879 20.166634 80.289567
F 50.424279 32.143234 80.440467
F 48.009779 27.893734 80.543967
F 29.824279 28.334834 83.144767
F 29.570079 20.648534 83.053767
F 38.657879 27.926434 83.233667
F 38.612179 20.453834 83.229267
F 47.605079 27.864634 83.211067
F 47.465479 20.009534 83.294267
F 32.371879 32.083934 66.133067
F 43.772579 28.475134 66.243967
F 27.397979 32.088934 83.232167
F 31.813079 19.100434 86.551467
F 38.651679 30.354334 86.908467
F 27.570079 19.153634 79.377067
F 31.902079 24.303634 83.172867
F 32.070179 31.922834 83.172867
F 40.993379 24.267034 83.447267
F 40.879379 31.769234 83.323267
F 41.507179 24.519634 66.100067
F 52.721679 31.522334 72.729067
F 52.270379 30.380134 84.290267
F 41.360679 31.906934 80.632367
F 49.638479 23.757434 83.647367
F 39.241179 20.761034 65.957367
F 27.899179 24.627134 65.973867
F 51.516779 22.169134 84.743467
F 45.316479 34.147234 87.061467
F 51.973579 27.767334 83.536867
F 48.178379 30.667834 79.872167
F 31.945579 26.891134 84.160867
F 43.500079 20.243834 80.470567
F 31.887979 19.275334 83.814167
F 41.040079 26.735934 84.313667
F 41.120279 34.342534 84.168167
F 40.830279 18.885434 84.002267
F 27.676279 24.483434 80.236167
F 30.218379 20.696134 65.924667
F 33.976879 30.560634 87.018867
F 32.095179 24.396934 80.543267
F 32.235179 32.187134 80.444767
F 41.017379 24.330834 80.583467
F 27.772979 24.310434 75.867667
F 52.817679 31.287334 77.228567
F 41.011479 34.203434 86.883767
F 40.840279 19.076334 86.778567
F 29.517079 23.026234 86.942567
F 48.386779 31.193034 72.852467
F 27.654379 27.211734 79.528867
F 52.845179 28.685134 69.221567
F 29.679379 30.586134 86.730167
F 45.182779 18.677834 87.049967
F 46.040979 24.917034 66.122467
F 27.277679 34.560834 84.146667
F 42.987879 30.543734 86.837267
F 32.080679 34.701034 79.619167
F 30.271079 28.352034 66.152567
F 36.693979 34.480134 83.935967
F 47.180979 22.390234 87.085467
F 49.644979 26.420434 86.977767
F 36.411679 34.255934 86.669467
F 32.071279 34.521734 84.077867
F 41.239179 34.342334 79.534867
F 31.782779 34.310234 86.770167
F 27.588079 34.562534 76.688967
F 45.631179 34.574134 79.787967
F 27.709979 34.503434 79.454967
F 48.504379 31.180534 65.408967
F 51.395979 29.586834 109.287867
F 31.706979 34.357034 91.150267
F 36.162779 23.927634 90.549167
F 36.265779 31.518934 90.370767
F 45.259379 23.722234 90.599367
F 45.035479 31.431534 90.611967
F 49.262079 33.666434 99.291567
F 42.796979 27.437834 102.649867
F 27.075379 19.059534 98.352467
F 36.087179 26.549734 94.123167
F 27.148579 24.035934 105.035867
F 36.104979 18.890434 94.242567
F 45.056179 26.079734 94.291967
F 27.289179 24.222534 97.655867
F 44.839279 18.734734 94.600767
F 42.819679 22.232934 108.800867
F 33.788779 27.656034 102.587867
F 35.938479 34.039934 108.814867
F 36.237979 26.428134 91.492567
F 33.860779 20.021234 102.638867
F 36.160979 19.033934 91.408867
F 44.951379 26.228334 91.536767
F 31.448879 34.462434 106.162867
F 44.993279 18.683134 91.762167
F 49.281379 33.911834 91.684467
F 31.696779 34.357634 93.985167
F 45.286679 31.522234 87.969067
F 49.212579 33.526434 109.242867
F 36.411079 24.061834 87.821167
F 44.609879 33.624434 109.092867
F 29.476379 30.564334 91.601267
F 29.582379 22.954834 91.311667
F 38.304079 30.234834 91.704067
F 38.334279 22.742034 91.475667
F 47.242379 30.147834 91.542867
F 47.250979 22.372834 91.703067
F 27.269479 34.253734 94.183867
F 27.192879 26.678834 101.199867
F 27.224479 31.618834 95.030767
F 26.968779 18.986934 108.544867
F 36.059979 34.083534 91.244367
F 49.308479 18.101334 99.051467
F 29.420079 28.036034 90.472767
F 29.643479 20.426134 90.343967
F 38.397779 27.807234 90.620467
F 38.382279 20.192934 90.556067
F 47.147979 27.468934 90.555567
F 47.125579 19.821234 90.900967
F 29.560779 30.457834 94.275767
F 29.529679 22.768034 94.036667
F 38.235279 30.249434 94.386467
F 38.289279 22.678134 94.280467
F 47.213479 29.954734 94.323367
F 47.382879 22.301434 94.456167
F 31.844479 24.075334 90.525267
F 31.768679 31.741934 90.520767
F 40.751279 23.780934 90.694067
F 40.567679 31.367134 90.459967
F 49.481379 23.569934 90.662767
F 49.417079 31.254534 90.372967
F 31.715379 26.559734 94.244467
F 47.196379 19.810934 88.243167
F 31.649179 18.791234 94.309767
F 40.512279 26.413134 94.440767
F 51.306379 21.795034 106.553867
F 40.630779 18.615934 94.251367
F 49.430179 25.942034 94.551567
F 27.317379 34.466334 91.369467
F 44.881479 18.344134 108.864867
F 31.639579 26.549334 91.482867
F 51.406779 29.635734 106.419867
F 31.749279 18.979034 91.405167
F 40.650279 26.400734 91.497567
F 42.606079 22.341134 106.011867
F 40.585779 18.694834 91.530667
F 49.296579 26.107334 91.649167
F 31.617379 34.425834 98.627367
F 27.081079 26.670134 94.116167
F 44.969779 33.754134 98.856567
F 27.516979 31.870234 97.655367
F 51.726479 27.583134 88.202567
F 29.203479 22.613334 108.658867
F 49.228979 33.810034 94.394167
F 44.881179 25.958434 108.977867
F 33.892879 30.379034 91.380167
F 33.997679 22.700934 91.460667
F 42.834379 30.171534 91.365967
F 43.009179 22.495834 91.699767
F 51.696079 29.904634 91.805867
F 51.518379 22.073334 91.793967
F 27.302279 24.019634 94.818667
F 27.156279 31.874834 104.991867
F 44.787779 33.883834 101.617867
F 31.833579 31.987134 87.736367
F 44.887279 18.328434 101.730867
F 44.610679 33.636934 106.352867
F 33.990379 27.789834 90.560067
F 33.766279 20.275134 90.469667
F 42.843079 27.693434 90.301867
F 42.913079 19.877034 90.628267
F 51.600579 27.396634 90.879267
F 51.773579 19.465634 91.000967
F 33.961079 30.322234 94.227867
F 34.091679 22.481734 94.234967
F 42.741279 30.047534 94.080867
F 42.535579 22.635134 94.266067
F 51.320579 29.796534 94.550367
F 51.360579 21.953434 94.371567
F 49.285379 17.915234 106.479867
F 38.084579 30.120934 108.959867
F 36.139279 23.811134 97.892067
F 36.026179 31.625034 97.885467
F 45.015079 23.661134 97.955867
F 44.914679 31.185834 98.030667
F 40.364179 33.971434 101.732867
F 42.433779 29.975434 106.437867
F 49.386879 18.534134 91.736167
F 36.059679 26.368534 101.736867
F 27.521079 31.814434 87.714167
F 35.984179 18.568934 101.506867
F 45.027179 26.138134 101.685867
F 38.618879 27.774634 87.912067
F 49.253879 18.074834 101.786867
F 33.561179 22.409734 108.765867
F 51.444679 19.162234 105.426867
F 27.288479 31.867234 90.428767
F 36.015379 26.395234 99.084667
F 33.773479 22.683034 106.059867
F 36.099279 18.714734 98.797167
F 44.886779 26.211734 98.940767
F 51.645879 26.951334 105.531867
F 44.787179 18.605934 99.157567
F 45.041479 33.664034 94.345567
F 27.124979 24.366534 87.552767
F 36.146279 23.954934 95.129867
F 36.069279 31.699134 95.094067
F 45.014079 23.549034 95.122067
F 44.991879 31.198234 95.277867
F 29.644179 30.481334 98.738367
F 29.338079 22.714734 98.813267
F 38.208079 30.289834 98.845567
F 38.391779 22.584034 98.637867
F 47.094479 29.781134 98.902467
F 47.080479 22.283934 99.138267
F 29.406379 27.832534 94.903767
F 29.540579 20.267034 94.992867
F 38.210579 27.769134 95.231567
F 38.524979 20.130834 95.075267
F 47.261479 27.492334 95.332267
F 47.217979 19.775434 95.567167
F 29.444079 27.906034 97.625367
F 29.436879 20.224034 97.690967
F 38.220679 27.602734 97.958467
F 38.456079 20.094634 97.793067
F 47.194579 27.258134 97.893167
F 47.116779 19.592034 98.241867
F 29.396279 30.467934 101.420867
F 29.419079 22.607334 101.546867
F 38.297579 30.334634 101.661867
F 38.220379 22.501934 101.560867
F 46.931479 29.887434 101.658867
F 47.149279 22.062834 101.795867
F 31.829179 23.692734 97.884367
F 31.964579 31.629234 97.810567
F 40.599279 23.968434 98.138267
F 40.481779 31.449234 97.936767
F 49.423479 23.278734 98.314967
F 49.397879 31.231334 98.236867
F 31.615279 26.498334 101.458867
F 42.604079 19.637834 105.354867
F 31.669779 18.685134 101.542867
F 40.586179 26.332034 101.631867
F 33.725279 30.392634 106.095867
F 40.323379 18.437534 101.626867
F 49.181479 25.937634 102.118867
F 49.382279 18.452834 94.596367
F 27.517979 19.169734 91.322367
F 31.671879 26.354334 98.552267
F 42.703179 27.446934 105.453867
F 31.444279 18.881134 98.806167
F 40.496179 26.581034 98.973667
F 33.622279 19.998534 105.423867
F 40.296679 18.534334 99.050767
F 49.180179 25.939034 99.393167
F 40.958079 23.799734 87.992667
F 49.042079 33.526534 102.044867
F 31.918679 24.003334 95.049667
F 31.840879 31.738134 95.111167
F 40.417779 23.792334 95.424267
F 40.452079 31.381734 95.164567
F 49.487579 23.418534 95.657467
F 49.300979 31.235234 95.474667
F 33.949379 30.104134 98.782767
F 33.945679 22.406634 98.854767
F 42.741779 30.214034 98.955167
F 42.698079 22.511934 98.814967
F 51.566579 29.715134 99.240267
F 51.538979 21.783134 99.129467
F 33.874679 27.828834 95.055367
F 33.916279 19.985234 95.288467
F 42.708879 27.529034 95.231967
F 42.591179 20.124134 95.412667
F 51.474679 27.308434 95.572567
F 51.534379 19.527934 95.564167
F 33.941279 27.631534 97.779967
F 33.945179 19.883234 97.887367
F 42.839479 27.753134 97.927867
F 42.559779 19.915234 98.171567
F 51.434579 27.196734 98.346867
F 51.633579 19.219334 98.266967
F 33.750779 30.280334 101.488867
F 33.822179 22.542234 101.572867
F 42.752179 30.183134 101.639867
F 42.667979 22.199234 101.572867
F 51.468279 29.576734 101.951867
F 51.505479 21.802434 101.813867
F 27.205379 24.178134 102.345867
F 51.705379 19.782734 88.248467
F 36.053479 23.722934 105.298867
F 35.981379 31.440334 105.065867
F 44.997379 23.539334 105.249867
F 44.748979 31.239334 105.290867
F 49.272779 23.886434 87.908867
F 40.797379 33.878434 94.238367
F 34.256979 28.005134 87.890967
F 29.192679 30.421234 108.707867
F 33.791479 27.777934 105.242867
F 27.246379 19.098134 94.009367
F 26.946879 18.930834 105.842867
F 31.573579 34.109534 108.676867
F 44.725679 18.260134 106.114867
F 26.896779 26.658934 108.574867
F 49.238279 30.914534 102.797867
F 40.558979 31.310934 102.549867
F 36.058379 26.348934 106.189867
F 51.429979 19.250834 102.756867
F 35.786979 18.793834 106.299867
F 44.901179 26.116734 106.253867
F 51.642579 27.033834 102.760867
F 35.939279 34.172334 101.364867
F 26.907979 34.383334 108.807867
F 40.424679 18.542134 106.371867
F 36.054779 23.871234 102.548867
F 36.045579 31.587434 102.273867
F 45.009979 23.456334 102.492867
F 44.870179 31.431634 102.624867
F 29.350879 30.502934 105.955867
F 29.291579 22.691134 106.049867
F 38.172379 30.220034 106.163867
F 38.144479 22.453134 106.092867
F 46.871079 29.935234 106.463867
F 47.057279 21.976534 106.305867
F 29.400679 27.837334 102.204867
F 29.228679 19.830834 102.105867
F 38.294979 27.652934 102.537867
F 38.236479 19.829534 102.538867
F 47.146379 27.471234 102.896867
F 47.177079 19.392634 102.753867
F 29.338579 27.833534 104.852867
F 29.137279 20.235034 104.857867
F 38.233179 27.669234 105.338867
F 38.121979 19.870334 105.304867
F 47.172879 27.356934 105.544867
F 47.071379 19.350034 105.520867
F 31.727779 23.982834 102.278867
F 27.358879 24.127034 90.269567
F 47.331979 27.778134 87.900967
F 49.344979 23.300534 102.760867
F 49.296179 33.770634 106.539867
F 40.714979 31.691934 87.784667
F 31.547779 23.990734 105.107867
F 31.686179 31.831434 105.151867
F 40.442079 23.502334 105.180867
F 40.417979 31.288334 105.253867
F 49.288879 23.199434 105.551867
F 49.170279 31.150534 105.604867
F 49.387479 25.972734 106.496867
F 40.586179 23.775734 102.573867
F 31.569479 34.303334 101.232867
F 40.379579 18.592934 109.036867
F 40.296479 26.044934 106.042867
F 27.450979 34.451734 98.563367
F 36.294979 31.794234 87.691867
F 31.609479 31.695834 102.290867
F 36.065779 34.192734 94.080067
F 31.405379 26.485734 106.056867
F 42.567779 19.601434 102.551867
F 31.328079 18.638934 105.869867
F 35.781179 34.000134 106.178867
F 45.040679 33.990134 91.630367
F 47.098379 22.123034 109.007867
F 36.068179 34.240934 98.712467
F 40.271079 33.950934 106.184867
F 31.384279 18.828934 108.519867
F 43.067679 19.923534 87.921767
F 42.936279 27.848434 87.722267
F 40.554879 34.021234 91.493967
F 40.140679 33.824934 108.779867
F 38.499279 20.154934 87.684067
F 29.722879 20.369334 87.729167
F 27.220379 26.672034 98.564767
F 27.152279 26.725034 91.347867
F 31.949979 24.183534 87.737967
F 40.572379 34.031934 98.784867
F 31.442179 26.472934 108.817867
F 49.723179 31.435234 87.693867
F 38.169479 22.454634 108.880867
F 45.135779 23.844534 87.914567
F 27.010679 18.911434 100.999867
F 33.620479 30.278934 108.836867
F 33.920379 20.358734 87.788367
F 29.567279 27.985434 87.772567
F 27.068179 26.724434 105.967867
F 40.404779 26.212834 108.987867
F 26.930579 34.245134 106.173867
F 27.165779 34.467934 101.253867
F 36.024879 26.322534 108.944867
F 27.221879 31.727634 102.183867
F 47.012479 29.783234 109.108867
F 42.438279 29.982234 109.092867
F 51.719879 22.038434 109.295867
F 35.872279 18.640434 108.989867
F 51.518779 34.828634 95.340867
F 49.166779 25.863834 109.231867
F 53.551779 33.529234 101.935867
F 38.174079 19.910934 109.836867
F 29.160779 27.823134 109.579867
F 35.999079 23.769234 112.538867
F 36.082179 31.599434 112.520867
F 44.657179 23.562334 112.616867
F 44.797379 31.276534 112.701867
F 26.855579 23.880734 116.851867
F 35.855479 33.845334 116.174867
F 44.973379 23.491734 109.913867
F 35.999779 26.339434 116.307867
F 33.365979 27.701534 127.181867
F 35.787779 18.776534 116.144867
F 44.659079 25.878634 116.364867
F 49.280579 18.106534 123.696867
F 44.449179 33.795434 120.732867
F 44.543379 18.318834 113.628867
F 44.531379 33.684934 123.445867
F 35.828779 33.946234 123.400867
F 35.934479 26.143434 113.606867
F 44.772079 18.374234 116.453867
F 35.704279 18.660634 113.469867
F 44.678979 26.126734 113.679867
F 49.186979 18.404334 120.969867
F 35.764779 23.846734 109.708867
F 48.861479 33.648134 128.126867
F 44.768079 33.549434 116.314867
F 44.628579 33.765934 113.695867
F 48.999479 33.570734 120.870867
F 40.178279 34.054934 123.609867
F 35.453779 33.730934 128.233867
F 29.068079 30.350434 113.443867
F 29.304179 22.807734 113.392867
F 38.105679 30.040034 113.531867
F 38.149079 22.350134 113.552867
F 46.944879 29.809334 113.526867
F 46.965579 22.186034 113.687867
F 40.223079 31.324734 109.934867
F 44.678979 31.087334 109.856867
F 49.189279 30.984334 110.203867
F 31.437479 23.929034 109.615867
F 35.571679 33.775434 130.879867
F 49.142079 33.674534 116.508867
F 29.269179 27.812534 112.327867
F 29.070279 20.166534 112.483867
F 38.065179 27.461934 112.600867
F 38.057379 19.823134 112.611867
F 46.906079 27.214734 112.659867
F 46.955479 19.629034 112.799867
F 29.205779 30.425534 116.148867
F 29.311079 22.715934 116.115867
F 38.123779 30.217534 116.301867
F 37.937079 22.631034 116.289867
F 46.992279 29.651834 116.219867
F 46.919079 22.258734 116.404867
F 31.508779 24.009234 112.413867
F 31.440579 31.287134 112.553867
F 40.338279 23.788534 112.668867
F 40.279279 31.231034 112.572867
F 49.282579 23.392934 112.801867
F 49.324679 30.978534 112.957867
F 31.402579 26.416334 116.077867
F 48.812479 33.544534 123.635867
F 31.421479 18.750434 116.286867
F 40.351379 26.232234 116.325867
F 28.812179 22.395534 130.613867
F 40.281779 18.670734 116.398867
F 49.371379 26.185734 116.298867
F 40.307579 34.078434 116.092867
F 31.320079 31.540334 109.774867
F 31.439579 26.599634 113.464867
F 35.843779 31.494334 109.788867
F 31.365379 19.001634 113.478867
F 40.312779 26.233334 113.556867
F 26.829979 23.769534 126.827867
F 40.402279 26.032934 130.834867
F 49.157479 26.097134 113.648867
F 40.163679 34.091634 120.884867
F 44.714379 18.300034 120.938867
F 40.398379 18.645134 113.651867
F 40.385579 23.586834 109.818867
F 35.973479 34.072034 113.361867
F 47.040879 19.643934 109.898867
F 35.859979 34.076334 120.579867
F 48.985879 18.177434 116.157867
F 33.815079 30.332634 113.452867
F 33.706179 22.702534 113.340867
F 42.497979 29.971334 113.491867
F 42.524779 22.330934 113.654867
F 51.580979 29.840634 113.575867
F 51.346579 22.042434 113.843867
F 26.986579 31.799534 112.442867
F 31.190179 26.449534 130.704867
F 26.830179 23.908434 124.243867
F 31.505979 34.100934 116.030867
F 38.288179 27.609634 109.886867
F 51.601379 19.421334 110.037867
F 33.978079 27.731934 112.585867
F 33.638379 20.133434 112.483867
F 42.551479 27.319634 112.573867
F 42.700579 19.773534 112.568867
F 51.428779 27.355234 112.842867
F 51.420479 19.472234 112.775867
F 33.786779 30.205934 116.124867
F 33.715379 22.586234 116.035867
F 42.292379 30.052034 116.137867
F 42.287379 22.233834 116.444867
F 51.280979 29.858034 116.301867
F 51.419079 22.108234 116.647867
F 31.140479 18.553234 130.832867
F 31.412379 34.109434 120.497867
F 35.927579 23.803234 119.958867
F 36.081179 31.469234 120.038867
F 44.679179 23.472934 120.118867
F 44.634779 31.158934 119.944867
F 26.989979 24.040034 109.678867
F 51.480379 26.999634 110.260867
F 42.688479 19.697034 109.890867
F 35.623179 26.202534 123.729867
F 49.108579 23.233734 124.924867
F 35.757979 18.317134 123.602867
F 44.400379 25.962834 123.665867
F 44.678979 18.178034 123.545867
F 26.908279 31.816034 109.645867
F 30.904079 34.079834 127.841867
F 51.223579 27.173034 127.200867
F 33.612579 19.900034 109.856867
F 35.958879 26.303534 120.876867
F 42.467079 19.623534 127.319867
F 35.879579 18.391334 120.793867
F 44.633179 25.940834 121.014867
F 42.488879 27.366434 127.284867
F 49.205079 18.169434 113.521867
F 31.207679 34.139334 123.340867
F 26.796879 34.409234 115.929867
F 35.823879 23.776434 117.365867
F 35.917779 31.396034 117.296867
F 44.580879 23.414134 117.363867
F 44.680379 30.832934 117.131867
F 29.159879 30.346034 120.504867
F 28.993779 22.542534 120.654867
F 38.299479 30.130934 120.913867
F 38.010079 22.441434 120.917867
F 46.816079 29.962734 120.862867
F 46.823679 22.091934 120.966867
F 29.086679 27.819934 116.923867
F 29.117679 19.938534 116.963867
F 38.192279 27.563534 117.091867
F 38.087279 20.001934 117.125867
F 46.986279 27.111934 117.198867
F 46.998579 19.616734 117.132867
F 29.078679 27.644034 119.693867
F 29.205079 19.947634 119.793867
F 38.032479 27.630934 119.835867
F 38.137279 19.788534 119.803867
F 46.732079 27.311034 119.936867
F 46.864479 19.581834 119.926867
F 29.008479 30.406234 123.271867
F 29.036579 22.408934 123.483867
F 37.911779 30.090934 123.537867
F 37.942079 22.205134 123.639867
F 46.699379 29.846034 123.667867
F 46.997079 22.030234 123.718867
F 31.250879 23.727034 119.829867
F 31.474379 31.579234 119.739867
F 40.183479 23.816834 120.035867
F 40.215279 31.621134 119.880867
F 49.053679 23.521134 119.932867
F 49.178679 31.106234 119.921867
F 31.115379 26.142334 123.350867
F 42.765579 27.337234 109.793867
F 31.304079 18.545134 123.521867
F 40.108779 26.226534 123.707867
F 49.206379 18.284734 128.268867
F 40.215579 18.508734 123.499867
F 49.007579 25.735834 123.766867
F 44.571479 33.823534 128.311867
F 28.763379 30.085634 130.559867
F 31.241779 26.249034 120.613867
F 31.238779 23.658434 124.278867
F 31.370279 18.547034 120.672867
F 40.277079 26.278234 120.857867
F 29.151679 20.114534 109.643867
F 33.755979 27.636734 109.524867
F 49.088079 26.012934 120.951867
F 40.230779 18.426734 120.800867
F 26.864379 26.996734 113.383867
F 31.464779 23.920734 117.084867
F 31.600179 31.535334 116.962867
F 40.205079 23.812534 117.334867
F 40.202779 31.611434 117.109867
F 49.170979 23.541234 117.286867
F 49.108679 31.082634 117.228867
F 33.653779 30.236934 120.792867
F 33.491679 22.459734 120.782867
F 42.333179 30.090434 120.758867
F 42.310579 22.243434 121.176867
F 51.285679 29.832734 121.160867
F 51.400379 22.355134 120.809867
F 33.531479 27.680434 117.087867
F 33.562279 20.077434 117.070867
F 42.634679 27.400834 117.308867
F 42.500279 19.769334 117.482867
F 51.459879 27.453334 117.266867
F 51.297879 19.293434 116.993867
F 33.644579 27.481034 119.939867
F 33.593779 19.888434 119.705867
F 42.493879 27.562634 120.048867
F 42.543579 19.645234 120.161867
F 51.424179 27.232634 120.051867
F 51.330479 19.677534 119.739867
F 33.474179 30.052234 123.448867
F 33.441679 22.267934 123.504867
F 42.115479 30.001234 123.504867
F 42.308479 22.327534 123.768867
F 51.259879 29.860334 123.837867
F 51.228879 22.048634 123.463867
F 51.401279 19.591234 124.640867
F 51.260079 27.156234 124.308867
F 35.692879 23.456234 127.099867
F 35.792979 31.271434 127.180867
F 44.568779 23.539434 127.234867
F 44.663679 31.230634 127.319867
F 42.402379 22.130834 130.878867
F 33.388279 27.432434 124.443867
F 46.907479 27.113334 109.947867
F 40.231779 18.361934 128.455867
F 35.645079 26.253734 130.848867
F 31.062079 34.185634 130.627867
F 33.434879 19.938834 127.116867
F 42.340579 29.850334 128.411867
F 42.562279 19.619634 124.549867
F 35.610379 26.075534 127.966867
F 33.309479 22.523734 130.716867
F 35.483879 18.511134 127.845867
F 44.633679 25.978634 128.294867
F 33.370279 22.449934 128.025867
F 44.625979 18.350634 128.152867
F 44.362379 18.207934 130.917867
F 42.422979 27.492734 124.485867
F 35.749179 23.525434 124.362867
F 35.687879 31.385134 124.330867
F 44.659079 23.384134 124.560867
F 44.476979 31.106634 124.519867
F 28.779579 30.176034 127.677867
F 28.993079 22.427334 127.990867
F 38.119379 29.917434 128.197867
F 37.883879 22.211134 128.024867
F 46.815779 30.019834 128.386867
F 46.683179 22.023234 128.189867
F 28.955479 27.779134 124.171867
F 29.066779 19.760834 124.281867
F 37.881379 27.595434 124.409867
F 38.030879 19.648534 124.351867
F 46.682879 27.037234 124.721867
F 47.004479 19.513534 124.518867
F 28.884179 27.606134 126.973867
F 29.064779 19.850534 127.033867
F 37.806779 27.342934 127.071867
F 37.952679 19.632634 127.002867
F 46.755779 27.422234 127.396867
F 46.904479 19.526834 127.317867
F 31.549879 34.015734 113.198867
F 48.988579 33.558834 113.611867
F 46.850279 30.072334 130.994867
F 40.041979 31.394534 124.468867
F 51.474079 22.294334 128.193867
F 33.243579 30.357534 127.868867
F 31.242379 23.913434 126.952867
F 31.085879 31.490434 126.934867
F 40.256679 23.495134 127.402867
F 40.317979 31.441634 127.115867
F 48.963479 23.379434 127.510867
F 49.122279 30.916134 127.268867
F 51.322879 19.667634 127.278867
F 51.295779 29.707134 128.230867
F 40.105679 23.708734 124.602867
F 26.773579 31.832934 116.734867
F 42.344979 22.139434 128.206867
F 33.206879 30.264534 130.648867
F 40.123279 33.995534 128.171867
F 26.975879 31.832234 119.580867
F 48.939279 30.991134 124.511867
F 31.153479 26.304334 128.051867
F 33.522879 19.768834 124.409867
F 31.321379 18.484334 128.139867
F 40.298379 26.226134 128.101867
F 26.725479 18.997834 113.264867
F 31.180479 31.560234 124.204867
F 48.878479 26.186634 128.264867
F 40.296979 33.831034 113.389867
F 49.276179 23.293634 109.988867
F 37.934779 29.818734 130.853867
F 35.427079 18.347534 130.510867
F 27.021879 34.451234 113.149867
F 42.257279 30.129234 131.090867
F 26.941679 24.315834 112.589867
F 53.540579 33.794134 123.753867
F 37.758079 22.305234 130.737867
F 39.856979 18.293234 131.194867
F 53.682079 33.563334 128.303867
F 26.838079 18.907034 115.906867
F 53.480679 18.089834 128.255867
F 44.663479 26.275134 130.963867
F 39.859579 33.996334 130.936867
F 53.487779 31.039434 127.330867
F 48.645579 26.079834 130.881867
F 53.662279 23.561934 127.166867
F 53.874079 23.257634 119.997867
F 53.325279 18.037234 120.921867
F 53.600979 31.202634 124.569867
F 53.521079 25.862434 113.641867
F 48.963279 18.033434 130.964867
F 49.262979 18.267034 109.160867
F 28.715579 47.883234 3.264927
F 28.690479 40.353534 3.298497
F 37.523079 48.020034 3.285677
F 37.763479 40.416034 3.400677
F 46.814579 48.240634 3.491917
F 46.790579 40.065934 3.363347
F 28.603979 50.525034 6.889827
F 28.566879 42.741334 6.728187
F 37.431979 50.592034 7.151687
F 37.489079 43.109534 6.930157
F 46.426679 50.850334 7.352307
F 46.465279 43.138934 7.147267
F 28.637379 50.578034 4.206007
F 28.757379 42.948934 4.075147
F 37.804679 50.531634 4.334847
F 37.532379 42.915134 4.259467
F 46.482079 50.772434 4.579297
F 46.448479 42.896234 4.396027
F 46.408079 35.295334 14.124867
F 33.023779 34.818034 14.134267
F 37.491379 35.141634 18.609867
F 32.887479 35.226734 18.551267
F 30.968979 51.841534 10.510567
F 53.706379 36.354634 3.653077
F 30.998679 39.023934 4.171487
F 30.939379 46.572234 4.220087
F 39.842779 39.023734 4.301787
F 39.805479 46.808034 4.221857
F 49.159379 39.038634 4.449107
F 48.819379 46.640534 4.405737
F 46.697179 35.135934 11.378767
F 33.070779 35.142734 11.351367
F 33.217979 47.942734 0.615055
F 37.768379 35.082934 4.422727
F 53.501079 36.478434 0.910505
F 37.656879 48.155934 0.655036
F 35.630779 44.180034 0.436850
F 35.123979 51.856534 15.278267
F 50.992579 47.848734 1.014785
F 42.205579 35.426534 4.193957
F 30.704679 36.469134 3.168337
F 30.939979 44.192434 3.076597
F 28.547979 34.992934 21.333067
F 39.873979 36.400434 3.454707
F 39.838179 44.185234 3.655557
F 48.703879 39.366034 21.712267
F 49.061679 36.408034 3.582457
F 48.818379 43.953934 3.339507
F 30.893079 38.804634 6.790487
F 30.991079 46.722334 7.206147
F 39.848379 39.079734 7.019867
F 39.824979 46.608634 6.991957
F 48.813179 39.168834 7.169487
F 48.749679 46.820534 7.260397
F 33.179479 47.896834 3.327587
F 33.279479 40.345734 3.343167
F 42.119779 48.133734 3.385887
F 41.994679 40.431034 3.571797
F 51.285179 40.301734 0.723990
F 51.302979 40.302534 3.553787
F 33.166179 50.579334 6.973217
F 33.014179 42.912834 6.907667
F 41.898979 50.592034 7.184217
F 42.012879 42.929034 7.187297
F 44.666679 36.488434 0.511719
F 51.031879 42.893034 7.300067
F 33.289379 50.569534 4.268917
F 33.034179 42.915034 4.289137
F 42.010779 50.718934 4.469977
F 42.152479 42.978234 4.418147
F 51.173179 47.896134 3.662297
F 51.060579 42.784234 4.530647
F 53.243179 46.942234 18.944367
F 51.353979 35.182434 4.401757
F 51.005379 50.856134 7.346657
F 48.858479 51.914934 0.935627
F 51.431779 35.412434 7.036647
F 44.174379 51.873734 18.182567
F 35.520179 39.027234 4.293827
F 35.333079 46.623634 4.177127
F 44.265779 39.170934 4.257547
F 44.142879 47.046134 6.959687
F 46.616079 35.446134 4.305147
F 33.321279 35.098134 6.864917
F 53.663279 36.588834 8.213977
F 48.632879 52.050534 8.206727
F 53.057079 46.793434 7.523057
F 28.835879 40.626034 0.473265
F 50.855379 35.388834 18.938867
F 35.698679 36.378134 3.450207
F 35.317379 44.131234 3.299697
F 28.335479 34.878134 18.597067
F 44.418679 36.627134 3.297467
F 44.431579 47.090634 4.273307
F 35.254179 39.252634 6.928287
F 35.339979 47.026434 7.052067
F 44.353779 39.130634 7.041647
F 46.430379 48.189634 8.055357
F 28.561579 47.918234 10.516867
F 28.605579 40.130534 10.312367
F 37.539879 47.890434 10.681767
F 37.538479 40.411834 10.469067
F 44.038079 46.972234 11.856567
F 46.739579 40.315334 10.711367
F 28.644979 50.397934 14.001967
F 28.550679 42.898634 14.092567
F 33.384079 40.420934 0.669269
F 37.522979 42.862734 13.994967
F 46.506179 50.764034 14.404867
F 46.651879 43.021534 14.518167
F 28.551979 50.507434 11.283467
F 28.718579 42.808934 11.389567
F 37.347079 50.558734 11.534167
F 37.266579 42.921734 11.438067
F 46.480679 50.840034 11.687667
F 46.609479 43.006134 11.708267
F 28.617279 48.004334 7.879017
F 28.645479 40.162234 7.585057
F 37.525079 48.099834 7.941567
F 37.626579 40.458234 7.759437
F 46.250979 48.301134 10.743567
F 46.505179 40.546634 7.977957
F 30.715679 38.712934 11.247167
F 30.848879 46.677034 11.566967
F 39.761379 39.212234 11.597367
F 39.724679 46.609934 11.602667
F 48.972679 39.133734 11.710267
F 48.541879 46.966234 11.714267
F 53.330879 36.575334 10.992567
F 30.968579 36.208434 7.648637
F 30.715079 44.023134 7.834257
F 33.149979 42.603534 21.525967
F 39.877979 36.461734 8.109417
F 39.692779 44.181134 8.106347
F 52.985279 44.366534 15.453467
F 49.006679 36.617734 7.965097
F 48.785879 44.204534 8.207417
F 37.512679 35.128534 14.314167
F 30.795079 36.146934 10.441467
F 30.840379 44.065834 10.549867
F 53.530179 39.233134 11.785667
F 39.677079 36.575934 10.843667
F 39.739979 44.005834 10.722367
F 44.213579 39.020334 21.679567
F 48.928379 36.594934 10.699867
F 48.746679 44.316734 10.858467
F 30.727279 38.752134 14.097467
F 30.686679 46.598734 14.269667
F 39.692679 39.012034 14.387267
F 37.561379 47.986834 15.321667
F 48.900179 39.197334 14.431567
F 48.703279 46.941334 14.462567
F 33.077979 48.031634 10.744267
F 32.951979 40.146234 10.453667
F 41.886179 48.211934 10.857767
F 42.156279 40.375534 10.682967
F 37.551179 35.088934 11.582767
F 51.331979 40.406534 10.979667
F 32.866679 50.383434 14.447867
F 33.103679 42.845134 14.095267
F 41.904679 50.575234 14.613767
F 41.904679 42.902434 14.312767
F 35.042279 51.724234 17.961667
F 46.455879 35.495534 18.898067
F 33.065879 50.610434 11.738367
F 33.032979 42.664034 11.454567
F 41.869379 50.825334 11.792767
F 42.030779 42.907934 11.657667
F 31.129579 51.726234 0.642104
F 50.964479 43.013834 11.744667
F 33.027879 48.106934 7.963477
F 32.913579 40.399934 7.867447
F 41.778479 47.980934 8.058607
F 42.098579 40.287334 7.948967
F 50.828479 48.168134 8.234117
F 51.025079 40.291334 8.198247
F 35.194979 39.007534 11.418667
F 35.217779 46.721334 11.565767
F 44.419779 39.170234 11.539667
F 44.307379 46.793234 14.413667
F 46.673779 35.380134 7.023497
F 35.192179 36.569034 7.906617
F 35.083879 44.341834 7.693527
F 33.194379 35.309034 4.143477
F 44.442779 36.681134 8.017047
F 44.278979 44.417634 7.864747
F 44.363779 44.097434 0.768796
F 35.250279 36.461034 10.526367
F 35.033079 44.329034 10.481367
F 53.480879 38.945934 4.761807
F 44.407279 36.541034 10.776167
F 44.367779 44.297834 10.669067
F 35.356279 39.021634 14.108567
F 35.358679 46.675934 14.238967
F 44.214879 39.119234 14.272467
F 41.932779 47.907034 15.063867
F 28.430679 47.741934 17.737167
F 28.405579 40.201134 17.840967
F 37.500179 47.867934 18.098967
F 37.644579 40.293734 17.948567
F 46.352979 48.081934 18.163267
F 46.276779 40.565034 18.182367
F 33.122679 35.085234 21.267067
F 53.146579 39.316534 21.757767
F 50.906379 50.678734 19.064167
F 37.546779 35.016534 21.413867
F 28.372679 50.490734 21.430467
F 53.179679 44.281034 18.096567
F 28.562379 50.372834 18.733667
F 28.446379 42.830734 18.863267
F 37.415779 50.516034 18.931067
F 37.632879 42.921334 18.891267
F 46.495979 50.673834 19.104367
F 46.369779 43.116734 18.909367
F 28.440079 47.821134 14.936167
F 28.645279 40.239034 15.039167
F 37.409679 50.613834 14.379767
F 37.486279 40.298134 15.080767
F 46.433079 48.106934 15.309167
F 46.489779 40.377134 15.298667
F 30.729279 38.983934 18.470367
F 30.705579 46.656834 18.812167
F 39.855879 38.900734 18.885867
F 39.859279 46.695934 18.882567
F 51.006679 40.369134 18.016067
F 48.842379 46.931934 18.935867
F 50.965079 35.274634 14.500667
F 30.654879 36.086834 14.862167
F 30.843079 44.058634 15.127967
F 53.308179 39.289434 19.071967
F 39.713879 36.431334 15.287767
F 39.702979 44.104734 15.170767
F 46.413879 50.842234 21.865767
F 48.733079 36.433734 15.298867
F 48.656179 44.455734 15.525567
F 53.324979 39.062734 14.463167
F 30.581179 36.269234 17.632067
F 30.847579 43.946434 18.046967
F 39.606879 51.828134 15.453367
F 39.803279 36.335934 17.879767
F 39.786179 44.179834 17.974967
F 50.935379 48.214734 11.095167
F 48.579779 36.810734 17.972967
F 48.705179 44.365334 18.389367
F 28.281179 34.898634 13.960767
F 35.537779 36.362034 0.709848
F 51.044079 35.320234 11.618467
F 50.871179 43.130434 14.349867
F 50.914079 50.659134 4.488777
F 42.110479 35.213834 14.338567
F 33.122079 47.875534 17.932167
F 33.014379 40.368634 17.774067
F 41.988779 48.041434 17.880067
F 41.958779 40.406134 17.917567
F 50.940779 48.310334 17.898867
F 42.138279 48.156434 0.627256
F 28.450379 35.386334 3.944857
F 53.349479 44.271834 10.892467
F 53.443179 46.959334 14.575967
F 31.064679 36.727434 0.583479
F 50.983579 50.779834 11.652067
F 39.974279 52.073234 3.668537
F 33.018779 50.499234 19.098567
F 33.059979 42.875534 18.776167
F 42.010679 50.571834 19.018567
F 41.921979 42.870434 19.025967
F 44.268079 44.353434 3.475397
F 48.582579 39.476134 18.970167
F 32.961279 47.786234 15.127067
F 32.982879 40.209434 15.062167
F 39.667279 46.587034 14.190767
F 41.927879 40.358334 15.114367
F 51.089579 48.336734 15.170567
F 51.046579 40.394834 15.237867
F 35.199179 39.132834 18.665167
F 35.271579 46.647934 18.938867
F 44.184379 39.160934 18.936767
F 44.291479 46.697434 18.991267
F 50.973679 43.079034 19.026567
F 35.187879 36.452934 14.950767
F 35.230079 44.086134 15.198567
F 48.732579 51.991934 3.609637
F 44.343179 36.482734 15.193367
F 44.177479 44.282834 15.204267
F 39.993379 44.209834 1.017432
F 35.188679 36.451134 17.654067
F 35.347679 44.150734 17.869867
F 49.184979 36.856234 0.730783
F 44.074779 36.475234 18.005967
F 44.077979 44.168734 18.050567
F 44.131079 51.950934 15.362567
F 28.511679 34.884134 11.272467
F 50.972279 50.862034 14.366367
F 42.052779 35.214234 11.581267
F 53.605979 44.168034 0.881859
F 39.843279 51.918034 18.277167
F 53.164379 51.902134 3.756487
F 28.580579 35.127934 6.675087
F 35.352979 52.090734 8.054407
F 35.357979 38.934534 21.471467
F 37.571179 40.535534 0.695048
F 53.181179 51.685134 0.936227
F 30.714779 51.653334 15.323967
F 39.912079 38.912834 21.544367
F 53.093779 36.605534 15.536367
F 40.124579 51.902334 0.892308
F 35.523079 51.984534 3.406357
F 30.928379 44.263434 0.300893
F 28.639079 47.969234 0.580152
F 42.223279 35.484334 7.161417
F 42.101879 40.354934 0.849181
F 31.003379 51.739634 3.212297
F 50.933279 43.151934 21.800467
F 39.998079 36.622534 0.600617
F 46.813679 47.870334 0.709582
F 53.132679 36.632034 18.171367
F 46.701779 40.200434 0.505348
F 33.017979 50.421734 21.723667
F 49.057979 44.037134 0.743489
F 39.790379 46.858434 21.663467
F 28.533079 42.891134 21.553667
F 44.063879 46.765134 21.732667
F 48.738579 51.860534 18.060767
F 35.560679 51.949134 0.575227
F 30.811979 51.997634 7.710317
F 37.526879 35.229834 7.166537
F 53.461179 44.046134 3.612917
F 35.159779 46.607334 21.585967
F 37.822479 42.826634 21.543267
F 53.309279 44.115634 8.201727
F 37.415979 50.514934 21.590167
F 30.787079 51.732234 18.192167
F 42.080179 34.898834 18.826367
F 30.620279 46.747934 21.672467
F 35.259279 52.068334 10.716467
F 53.201079 49.036834 0.022960
F 46.734979 35.280334 21.645967
F 53.242779 46.965234 21.722867
F 30.634179 38.952234 21.181967
F 48.472179 46.826034 21.626867
F 42.001679 35.134334 21.472567
F 53.554779 39.234534 7.517757
F 41.844779 43.031234 21.690167
F 39.720379 51.838934 8.021737
F 44.186379 51.965034 10.704367
F 39.543179 51.958234 10.624667
F 44.007079 51.932534 7.959547
F 44.323479 51.875334 3.357747
F 53.522579 46.698134 4.598777
F 48.764879 52.090634 10.882767
F 41.887579 50.760934 21.651567
F 46.515879 42.908334 21.662667
F 28.501079 47.693634 25.209767
F 28.511979 40.192634 25.065567
F 37.474779 47.966734 25.236367
F 37.396879 40.405534 25.286567
F 46.286179 48.054434 25.411867
F 46.539079 40.467234 25.456267
F 28.361379 50.373334 28.848267
F 28.333379 42.738034 28.543267
F 37.320179 50.364634 29.008367
F 37.514379 43.136134 28.855167
F 50.737679 48.060234 22.818967
F 46.605079 43.146934 29.056467
F 28.244979 50.551134 26.152267
F 28.597679 42.745834 25.910067
F 37.321079 50.349934 26.335267
F 37.585779 43.005034 26.171167
F 53.248479 36.719834 25.402267
F 48.808079 44.489734 25.386067
F 50.859079 40.603534 22.804667
F 32.823779 34.984634 33.190767
F 35.130179 51.645134 25.271367
F 48.684979 36.670334 39.951667
F 51.020579 48.237534 37.204867
F 41.743179 35.098134 40.710667
F 30.673179 38.598934 25.892867
F 30.930979 46.752134 26.249567
F 39.635579 39.086634 26.266567
F 39.622679 46.905734 26.292567
F 48.763579 39.254434 26.219467
F 48.644279 46.874834 26.500167
F 35.345479 43.989334 22.419667
F 37.516179 35.103034 26.045467
F 51.014079 48.289134 32.709367
F 53.269679 36.879634 32.738367
F 53.352179 47.024934 33.427567
F 44.156479 44.254734 25.287967
F 51.017779 40.645234 25.533767
F 48.594279 36.804234 22.633767
F 44.212479 51.726634 32.545567
F 53.317379 44.272434 29.910767
F 30.805679 36.123234 24.808867
F 30.888979 44.157634 25.092367
F 41.769679 35.315834 33.477367
F 39.808179 36.554134 25.333367
F 39.768579 44.173234 25.322067
F 30.881379 36.307834 21.969467
F 48.842879 36.573534 25.425667
F 51.028679 43.258134 26.458867
F 30.537279 38.851134 28.673267
F 30.470579 46.516734 28.975367
F 39.652779 39.244034 29.033467
F 39.636379 46.777434 29.108667
F 48.697679 39.150934 28.962467
F 48.523379 46.991934 29.332867
F 33.243079 47.868434 25.199667
F 32.904979 40.067334 25.215867
F 42.076879 48.126934 25.418467
F 41.881279 40.383034 25.338767
F 50.905579 48.284734 25.665667
F 53.240279 44.342434 39.833567
F 32.826279 50.526434 28.947167
F 33.010179 42.874834 28.846367
F 41.863379 50.492434 29.103967
F 41.907879 42.757434 28.983267
F 37.373579 47.943034 22.478567
F 50.942879 40.422634 29.967567
F 32.809879 50.427334 26.092967
F 33.196679 42.713134 26.184567
F 42.167879 50.610434 26.396767
F 41.885079 42.864534 26.315067
F 28.538079 34.886234 28.592067
F 28.483379 40.212834 22.277567
F 53.316079 39.263834 29.097767
F 50.794579 35.329534 40.887067
F 46.469079 35.201834 26.140367
F 41.608779 35.212834 36.227767
F 51.067979 35.443834 26.468267
F 48.729479 52.072234 29.884267
F 35.289979 38.884334 26.036267
F 35.355179 46.685234 26.334067
F 44.222479 39.058734 26.228567
F 44.140679 46.766734 26.324367
F 41.971379 40.504734 22.690267
F 37.090579 42.689134 43.409767
F 51.022179 48.154234 29.900767
F 48.600079 36.627334 37.243267
F 53.235679 46.900834 29.137167
F 53.219179 44.252334 37.028667
F 53.177479 36.714334 37.289167
F 35.353979 36.343134 25.176367
F 35.369879 44.254134 25.237867
F 35.260579 51.794234 22.448667
F 44.281779 36.465734 25.233167
F 46.407979 43.104034 26.416667
F 35.092579 39.062034 28.808967
F 35.227679 46.611734 29.043867
F 44.288279 39.149534 29.020067
F 44.239879 46.684834 29.056967
F 28.238279 47.902634 32.426867
F 28.445179 40.311434 32.250767
F 37.479179 47.912334 32.894667
F 37.208579 40.234734 32.540967
F 46.385679 48.113234 32.848067
F 46.284179 40.548434 32.733567
F 28.243079 50.476534 36.198067
F 28.275979 42.730634 36.081767
F 37.297879 50.581634 36.183667
F 37.317879 42.613334 36.184067
F 48.690979 44.319634 22.679667
F 46.448479 43.106134 36.501667
F 28.295379 50.477334 33.359867
F 28.084179 42.847634 33.284267
F 37.413779 50.547734 33.486767
F 36.984079 42.722634 33.397367
F 28.556579 34.930634 25.812167
F 46.389079 43.083534 33.808967
F 28.202779 47.841434 29.767667
F 28.320679 40.076234 29.455667
F 37.410979 47.927534 30.210367
F 37.278579 40.423134 29.733667
F 46.320879 48.186934 30.189467
F 46.584379 40.536034 29.790967
F 30.537579 38.829734 33.196467
F 30.563179 46.612134 33.255267
F 39.408479 38.737834 33.505167
F 39.635779 46.500334 33.648467
F 48.535679 36.623734 32.633467
F 48.735179 46.781034 40.891567
F 53.155579 44.363234 25.287367
F 30.696179 36.355634 29.416767
F 30.530779 43.880034 29.642267
F 46.232579 35.533834 36.293767
F 39.533879 36.609534 29.838267
F 39.697579 44.262434 29.919867
F 50.935679 40.526834 32.545367
F 48.801979 36.539734 29.984567
F 48.813379 44.384234 30.153667
F 37.583579 40.279634 22.571967
F 30.508079 36.309234 32.224167
F 30.322179 44.117434 32.361067
F 46.384579 35.169834 33.623367
F 39.430479 36.304534 32.471567
F 39.407379 43.936634 32.679467
F 39.818879 44.304534 22.711067
F 44.053079 51.936834 39.840767
F 48.719379 44.294834 32.978567
F 30.639079 38.817034 35.893267
F 30.561879 46.522434 36.004267
F 39.523979 38.889534 36.219467
F 39.382879 46.585834 36.356667
F 48.716579 39.103834 36.235367
F 46.419779 35.486534 40.846067
F 32.770179 47.959734 32.442067
F 32.706979 40.237734 32.466167
F 41.937279 47.907134 32.826367
F 41.774079 40.149134 32.511167
F 48.687879 46.849034 33.812467
F 48.612579 39.272534 33.501567
F 32.804779 50.695534 36.127767
F 32.736479 42.801034 36.113267
F 41.998279 50.593834 36.091567
F 41.843679 42.720934 36.173667
F 37.236079 34.939434 40.728267
F 33.089679 35.114134 26.042667
F 32.665479 50.505934 33.392067
F 32.556279 42.814734 33.360367
F 41.879079 50.623234 33.415667
F 41.842679 42.672434 33.537267
F 51.139779 50.789234 33.506867
F 50.972379 42.986534 33.602867
F 32.854679 47.729834 29.738367
F 32.743779 40.296034 29.692767
F 41.906179 47.875934 30.043367
F 42.058379 40.294734 29.909867
F 28.435979 47.978834 22.586767
F 30.632979 51.722234 22.554767
F 34.985879 38.965134 33.385567
F 34.970179 46.686734 33.495267
F 44.209479 38.970734 33.559867
F 44.253779 46.802934 33.870567
F 34.997479 51.735334 32.524967
F 35.091179 36.360234 29.689167
F 35.225779 44.070234 29.870567
F 41.812679 48.196534 22.694267
F 44.447079 36.648434 30.005767
F 44.079279 44.038634 29.999667
F 32.803879 35.057434 43.275867
F 34.970979 36.463734 32.331967
F 34.743979 44.134434 32.474567
F 28.275179 34.760634 36.021267
F 44.277579 36.446834 32.605967
F 43.996179 44.141834 32.832267
F 34.819179 38.754734 36.151267
F 34.952279 46.471334 36.241967
F 44.019179 38.997234 36.094367
F 44.250279 46.781234 36.609467
F 28.236779 47.756134 39.487367
F 28.255079 39.994034 39.532867
F 37.280279 47.956734 39.856967
F 37.493979 40.171034 39.706467
F 46.388179 48.057234 39.995667
F 46.254179 40.436134 39.854267
F 44.040479 51.905434 22.775067
F 53.111679 44.442634 32.564167
F 44.257679 44.090234 22.622767
F 53.227779 52.192234 25.458867
F 53.178479 46.951334 26.377467
F 46.274579 48.225534 22.650267
F 28.095879 50.315834 40.455767
F 28.124079 42.686034 40.441967
F 37.244779 50.576034 40.576067
F 37.258779 42.717134 40.653867
F 46.440179 50.710534 40.832367
F 46.336879 42.903534 40.857467
F 28.312879 47.861934 36.744967
F 28.434479 40.143334 36.766167
F 37.096779 47.844034 37.094367
F 37.241779 40.126234 37.050767
F 46.448279 50.988134 36.310967
F 46.301279 40.243734 37.105267
F 30.619079 38.840134 40.644867
F 30.476379 46.260234 40.412167
F 39.635679 38.793834 40.780667
F 39.573279 46.670734 40.648267
F 48.519079 39.222634 40.887567
F 32.760079 34.890634 35.987667
F 46.412979 40.371934 22.740067
F 30.492779 36.280734 36.964167
F 30.502079 43.931434 36.841567
F 53.295879 36.819434 22.706467
F 39.439879 36.276134 37.107967
F 39.384379 44.011834 37.020067
F 46.566179 35.220334 28.886667
F 37.207179 34.897934 36.110067
F 46.554379 48.350634 37.361467
F 53.241479 36.822434 30.158767
F 30.566979 36.234534 39.797867
F 30.605179 43.666834 39.595867
F 32.580279 50.492034 43.199367
F 39.441079 36.261534 39.797867
F 39.460579 44.120734 39.786267
F 34.914979 38.922134 43.437467
F 53.214379 39.338334 26.429267
F 48.599579 44.211534 40.079667
F 51.089179 40.417034 37.223667
F 39.506579 46.741934 43.459167
F 30.457479 46.516834 43.106067
F 53.202079 39.141034 36.255267
F 35.072079 51.918334 37.075067
F 51.033779 50.923434 36.294767
F 32.723279 47.749634 39.685567
F 32.934279 39.921434 39.841167
F 41.838079 48.111234 39.898567
F 41.777079 39.996834 39.831667
F 51.003379 48.145834 40.035867
F 44.231779 36.280034 22.513467
F 48.706879 46.780534 36.571667
F 28.331079 35.243434 43.422067
F 30.416479 51.740634 39.615767
F 39.736879 39.073134 43.423267
F 41.758779 35.263534 43.409367
F 50.836979 35.518734 33.670367
F 32.584279 50.270234 40.568567
F 32.817379 42.517934 40.595667
F 41.735679 50.634134 40.757567
F 41.823379 42.698534 40.680467
F 37.190979 35.029334 33.342767
F 51.128079 35.404134 29.225767
F 32.701579 47.921234 36.990667
F 32.675679 40.124334 37.001067
F 41.764379 47.993334 37.142067
F 41.700479 40.139034 37.097867
F 51.022979 50.747034 29.094567
F 48.844779 44.199834 37.323767
F 35.241279 38.821134 40.672667
F 35.006079 46.546134 40.735267
F 44.063679 38.874234 40.859667
F 44.069579 46.688734 40.765167
F 53.362779 46.949434 36.223067
F 34.914179 36.097134 36.845767
F 35.010079 44.059834 37.122367
F 39.535479 51.891934 32.647167
F 43.880779 36.484634 37.026867
F 44.004779 44.149734 37.230767
F 46.449979 50.756834 29.124467
F 35.184279 36.327134 39.647767
F 34.935379 43.857034 39.757167
F 42.000679 35.505234 28.969667
F 43.969979 36.378534 39.817567
F 44.061779 43.999334 39.923667
F 39.598579 51.852834 37.041567
F 50.934179 42.967934 29.068867
F 46.449979 50.619734 26.387467
F 28.105879 42.671034 43.211067
F 48.714079 51.996134 25.575267
F 39.558379 51.867334 39.736067
F 53.150779 36.701634 39.926967
F 28.099979 50.470034 43.086267
F 28.330579 34.777734 33.383067
F 34.834279 51.611434 39.720667
F 44.298779 51.993834 25.345967
F 53.017379 52.141534 22.793267
F 51.024479 42.879934 36.291567
F 30.476879 51.855234 32.551667
F 41.750079 50.687234 43.460967
F 50.881779 40.522934 40.034567
F 50.977279 35.547834 36.415367
F 51.077279 50.908234 26.356167
F 30.372679 38.988134 43.436067
F 37.361379 35.137334 28.848967
F 35.244579 36.379034 22.362167
F 37.073879 35.046234 43.480467
F 46.553279 50.719634 33.544167
F 53.176479 39.468834 33.470367
F 30.542179 51.767534 29.784167
F 50.890679 50.767334 40.660367
F 53.102679 44.321934 22.610267
F 42.164379 35.186734 26.174467
F 50.995579 43.064434 40.864567
F 53.082779 39.297834 40.869967
F 46.134179 42.859034 43.583467
F 30.937579 44.020834 22.326367
F 53.049079 46.716234 41.081167
F 32.901279 40.018434 22.403267
F 44.131179 51.852934 29.791267
F 46.527279 35.148534 43.641067
F 32.921179 47.867734 22.539367
F 41.706579 42.964234 43.399867
F 39.722879 36.438034 22.630867
F 30.421679 51.687534 25.255467
F 32.677079 42.822534 43.222167
F 35.122979 46.632434 43.489167
F 37.179679 50.469434 43.295167
F 48.674079 46.781334 43.702267
F 32.900879 35.100934 28.766267
F 32.916579 35.022634 40.614867
F 30.495579 51.779434 37.010167
F 44.113379 39.058034 43.577167
F 35.105179 51.732134 29.839167
F 53.188879 46.810034 43.832367
F 39.657579 51.482234 25.455367
F 48.574379 52.189434 39.801467
F 39.484079 51.694434 22.750867
F 39.416379 51.768834 29.826167
F 48.776879 52.119034 32.641467
F 53.407779 52.142534 32.611267
F 53.269479 51.976834 39.919467
F 53.169779 52.228134 37.175567
F 48.648479 51.876034 22.807467
F 44.118079 51.963534 37.114067
F 53.266179 52.072034 29.881067
F 48.738079 52.293734 36.995767
F 50.821579 35.365834 43.676667
F 48.594279 39.071534 43.510667
F 46.369079 50.782334 43.494367
F 50.743579 43.126834 43.519267
F 44.042979 46.705434 43.509967
F 50.884879 35.453234 21.879067
F 50.832679 50.530234 21.916567
F 34.597479 51.747934 61.440667
F 28.200979 39.967734 46.691467
F 37.478379 47.951334 47.047467
F 39.554179 38.959934 48.170467
F 46.575279 48.239834 47.216767
F 46.192379 40.307234 47.209867
F 27.968779 50.205234 50.429867
F 28.180879 42.600934 50.482567
F 52.663479 39.357934 58.111267
F 37.434079 42.718134 48.100567
F 46.193479 50.582234 50.706067
F 48.430479 44.293534 51.602067
F 28.082379 50.225434 47.707067
F 28.041679 42.507734 47.671567
F 37.286279 50.420634 47.863367
F 37.360079 40.262334 47.067767
F 46.458979 35.021334 47.996967
F 46.312879 43.053334 47.998967
F 50.725779 40.161034 51.712867
F 39.331179 51.738034 54.294467
F 50.797679 43.019434 55.237167
F 52.836379 39.108034 55.377467
F 32.702279 47.849334 44.153767
F 52.970479 44.354134 47.152067
F 30.371479 38.628734 47.772267
F 30.410379 46.558934 47.675167
F 41.857179 40.262834 47.349967
F 39.806079 46.574034 47.816567
F 48.584979 39.303134 48.241267
F 48.718579 46.808834 48.110867
F 48.583379 46.966734 50.788367
F 52.817179 36.354734 54.587067
F 37.264279 35.045734 55.099167
F 34.851979 36.451034 44.232467
F 27.631979 50.423534 54.939067
F 30.215879 44.030534 44.200567
F 39.516479 36.421434 44.208767
F 32.660479 35.032534 55.115767
F 46.113879 35.134334 57.964267
F 53.103879 39.214034 50.620267
F 30.505479 36.095134 46.777167
F 30.430279 43.935734 46.943867
F 48.404279 36.272934 52.010767
F 39.607779 36.469834 46.974367
F 41.690479 42.868234 48.175967
F 37.226779 40.128934 44.329667
F 48.586879 36.671834 47.291967
F 46.259479 48.168934 44.459467
F 30.234879 38.759734 50.535967
F 30.318679 46.411834 50.450467
F 39.462179 38.976534 50.825467
F 39.578779 46.667234 50.482967
F 48.558779 39.016034 50.954367
F 48.611979 44.280434 47.275767
F 32.668679 47.885934 46.875667
F 32.716579 40.226634 47.195767
F 41.938479 48.062334 47.130367
F 48.521279 36.555234 44.604767
F 39.010379 46.696234 65.314367
F 53.091879 47.108134 62.508767
F 32.552879 50.399034 50.441367
F 32.627179 42.893534 50.824567
F 41.576879 50.587534 50.584267
F 43.825679 44.434634 51.690267
F 28.057479 40.217834 44.104167
F 50.611579 43.314734 62.754667
F 32.677479 50.460834 47.624867
F 32.638479 42.897634 48.036267
F 41.736779 50.682934 47.852167
F 41.660479 42.995734 51.103067
F 52.953379 44.365034 51.629767
F 39.599679 44.035434 47.063167
F 50.521879 40.333534 54.386567
F 28.118179 40.283634 54.282867
F 28.198679 47.782334 46.804767
F 53.054779 36.644534 44.440467
F 53.166779 39.182634 43.565267
F 52.854279 36.610634 58.996567
F 35.020379 39.004634 47.949967
F 35.152479 46.682234 47.898667
F 44.018979 38.794134 48.033667
F 44.318279 46.869434 48.012367
F 28.177979 34.877334 57.755767
F 52.991979 44.172734 44.491367
F 37.371979 35.193234 47.848767
F 39.387279 44.051534 44.490867
F 37.172579 35.192234 65.030967
F 50.913879 40.405434 44.226167
F 44.065879 51.870834 44.339767
F 35.177879 36.286834 46.903867
F 35.210079 43.897134 47.192067
F 32.673679 34.969834 50.676667
F 43.992279 36.300934 47.202267
F 43.970579 44.246234 47.163867
F 34.818979 38.999634 50.729267
F 34.947779 44.119734 51.697067
F 44.126479 38.986734 50.670367
F 43.966779 46.889434 50.654467
F 27.848379 47.855234 54.052367
F 53.088779 51.832934 51.912267
F 34.791979 46.530734 50.602367
F 37.208579 40.343034 54.543567
F 46.218179 48.097934 54.444667
F 46.187279 40.437134 54.310667
F 28.040379 50.328534 57.684467
F 27.845679 42.752334 57.796667
F 37.069079 50.490134 55.151467
F 36.894079 42.864134 58.126767
F 45.989479 50.707934 58.014767
F 46.019879 43.017234 58.092767
F 37.228179 48.073434 44.282267
F 27.934379 42.901934 54.954867
F 36.926779 47.811834 51.530267
F 37.192779 42.903934 55.511167
F 46.299979 50.536334 55.241667
F 48.280879 39.047534 58.130467
F 28.067579 47.719434 51.417867
F 28.151279 40.044734 51.593967
F 41.638279 47.989934 51.510267
F 37.115679 40.254534 51.692467
F 46.217579 48.109534 51.679267
F 46.282279 40.436034 51.641767
F 30.276979 38.816934 55.206067
F 30.313679 46.770234 54.938467
F 39.347279 38.960234 55.314067
F 39.432379 46.760934 55.232367
F 48.331079 38.916934 55.367867
F 48.530579 46.774334 55.263067
F 30.336879 51.637634 46.894767
F 30.309379 36.242834 51.423967
F 30.342979 44.012134 51.355567
F 52.725179 39.066034 62.579467
F 39.450979 36.350934 51.526867
F 39.319979 44.126234 51.802267
F 30.373479 51.642334 44.224867
F 41.918079 40.430034 44.562367
F 50.737479 42.848234 50.923967
F 48.442279 51.921834 51.608467
F 30.338179 36.080034 54.164567
F 30.251779 44.098234 54.055467
F 43.904979 44.118434 44.428867
F 39.480279 36.412734 54.188167
F 39.468479 44.168234 54.482967
F 50.786179 48.112934 51.897367
F 51.017079 48.000434 47.296767
F 48.518879 44.310534 54.346967
F 30.377079 38.850234 57.878767
F 30.048479 46.577834 57.602267
F 39.298079 38.970434 58.006867
F 41.669779 48.003234 58.857067
F 48.553679 36.357434 54.693967
F 48.533779 46.851134 57.920267
F 32.620279 47.993134 54.250467
F 32.620479 40.140234 54.260067
F 41.832879 47.879534 54.151967
F 41.497979 40.149934 54.367167
F 46.320779 35.185934 55.199567
F 51.038379 48.146534 44.529067
F 32.461279 34.729534 62.416967
F 32.373879 42.732534 57.809667
F 41.555879 50.451634 57.890867
F 41.565879 42.738134 57.911667
F 50.764379 35.259434 62.339367
F 50.510079 43.275534 57.953967
F 28.104979 35.041434 65.095167
F 32.481379 42.730234 55.013267
F 41.710479 50.404634 55.047567
F 41.643879 42.832434 55.237767
F 52.869979 44.434434 59.000467
F 34.663879 38.724334 65.230467
F 32.577179 47.879034 51.359167
F 32.516779 40.119834 51.532467
F 44.007979 44.182634 54.481067
F 41.765079 40.263434 51.572867
F 50.657079 34.984334 55.527667
F 50.746779 40.569634 47.059967
F 34.844979 39.034034 55.276767
F 34.716179 46.764234 55.260767
F 44.034579 39.142934 55.060667
F 44.109479 46.621734 55.465567
F 52.955579 44.409034 54.455967
F 35.006379 36.389934 51.549767
F 37.183679 42.910234 50.879167
F 48.528979 44.271934 44.511267
F 44.265579 36.431534 51.796067
F 46.042079 43.056134 50.916667
F 53.012179 47.050534 55.324767
F 34.917479 36.295234 54.260367
F 34.773879 44.039634 54.486267
F 37.034479 42.763334 64.993267
F 43.994779 36.462634 54.353067
F 46.254179 43.050734 55.255967
F 34.667679 38.887534 57.889267
F 34.761479 46.571834 57.900167
F 43.703479 39.127934 57.883167
F 44.044879 46.739134 58.213667
F 27.819279 47.820734 61.228967
F 27.967479 40.090034 61.238367
F 37.073379 47.878634 58.901667
F 36.957679 39.892034 61.677767
F 46.094479 48.008534 61.687367
F 46.096079 40.116034 61.663467
F 27.912479 35.012334 55.037667
F 32.527679 50.426634 57.611467
[truncated: 581,839 more chars]
