# Supplementary material for: Molecular-resolution imaging of ice crystallized from liquid water by cryogenic liquid-cell TEM
Source: Nat Commun. 2025 Sep 25;16:8342. doi: 10.1038/s41467-025-62451-0 (PMC12462463; doi:10.1038/s41467-025-62451-0)
Supplement: Supplementary file 9 — Supplementary Data 1 [file 41467_2025_62451_MOESM9_ESM.zip › supercell_4_3_6/0.8/input.xyz]

30699
F30699
F 1.777909 1.286291 2.728373
F 1.473127 1.286291 24.555352
F 1.168345 1.286291 46.382332
F 0.863563 1.286291 68.209312
F 0.558781 1.286291 90.036291
F 0.253999 1.286291 111.863271
F 1.777909 24.439548 2.728373
F 1.473127 24.439548 24.555352
F 1.168345 24.439548 46.382332
F 0.863563 24.439548 68.209312
F 0.558781 24.439548 90.036291
F 0.253999 24.439548 111.863271
F 1.777909 47.592806 2.728373
F 1.473127 47.592806 24.555352
F 1.168345 47.592806 46.382332
F 0.863563 47.592806 68.209312
F 0.558781 47.592806 90.036291
F 0.253999 47.592806 111.863271
F 28.510406 1.286291 3.101654
F 28.205624 1.286291 24.928633
F 27.900842 1.286291 46.755612
F 27.596060 1.286291 68.582592
F 27.291278 1.286291 90.409571
F 26.986496 1.286291 112.236551
F 28.510406 24.439548 3.101654
F 28.205624 24.439548 24.928633
F 27.900842 24.439548 46.755612
F 27.596060 24.439548 68.582592
F 27.291278 24.439548 90.409571
F 26.986496 24.439548 112.236551
F 28.510406 47.592806 3.101654
F 28.205624 47.592806 24.928633
F 27.900842 47.592806 46.755612
F 27.596060 47.592806 68.582592
F 27.291278 47.592806 90.409571
F 26.986496 47.592806 112.236551
F 1.777909 9.004040 2.728373
F 1.473127 9.004040 24.555352
F 1.168345 9.004040 46.382332
F 0.863563 9.004040 68.209312
F 0.558781 9.004040 90.036291
F 0.253999 9.004040 111.863271
F 1.777909 32.157298 2.728373
F 1.473127 32.157298 24.555352
F 1.168345 32.157298 46.382332
F 0.863563 32.157298 68.209312
F 0.558781 32.157298 90.036291
F 0.253999 32.157298 111.863271
F 1.777909 55.310555 2.728373
F 1.473127 55.310555 24.555352
F 1.168345 55.310555 46.382332
F 0.863563 55.310555 68.209312
F 0.558781 55.310555 90.036291
F 0.253999 55.310555 111.863271
F 28.510406 9.004040 3.101654
F 28.205624 9.004040 24.928633
F 27.900842 9.004040 46.755612
F 27.596060 9.004040 68.582592
F 27.291278 9.004040 90.409571
F 26.986496 9.004040 112.236551
F 28.510406 32.157298 3.101654
F 28.205624 32.157298 24.928633
F 27.900842 32.157298 46.755612
F 27.596060 32.157298 68.582592
F 27.291278 32.157298 90.409571
F 26.986496 32.157298 112.236551
F 28.510406 55.310555 3.101654
F 28.205624 55.310555 24.928633
F 27.900842 55.310555 46.755612
F 27.596060 55.310555 68.582592
F 27.291278 55.310555 90.409571
F 26.986496 55.310555 112.236551
F 1.777909 16.721795 2.728373
F 1.473127 16.721795 24.555353
F 1.168345 16.721795 46.382333
F 0.863563 16.721795 68.209313
F 0.558781 16.721795 90.036292
F 0.253999 16.721795 111.863271
F 1.777909 39.875053 2.728373
F 1.473127 39.875053 24.555353
F 1.168345 39.875053 46.382333
F 0.863563 39.875053 68.209313
F 0.558781 39.875053 90.036292
F 0.253999 39.875053 111.863271
F 1.777909 63.028310 2.728373
F 1.473127 63.028310 24.555353
F 1.168345 63.028310 46.382333
F 0.863563 63.028310 68.209313
F 0.558781 63.028310 90.036292
F 0.253999 63.028310 111.863271
F 28.510406 16.721795 3.101654
F 28.205624 16.721795 24.928634
F 27.900842 16.721795 46.755613
F 27.596060 16.721795 68.582593
F 27.291278 16.721795 90.409572
F 26.986496 16.721795 112.236551
F 28.510406 39.875053 3.101654
F 28.205624 39.875053 24.928634
F 27.900842 39.875053 46.755613
F 27.596060 39.875053 68.582593
F 27.291278 39.875053 90.409572
F 26.986496 39.875053 112.236551
F 28.510406 63.028310 3.101654
F 28.205624 63.028310 24.928634
F 27.900842 63.028310 46.755613
F 27.596060 63.028310 68.582593
F 27.291278 63.028310 90.409572
F 26.986496 63.028310 112.236551
F 10.688737 1.286291 2.852800
F 10.383955 1.286291 24.679779
F 10.079173 1.286291 46.506759
F 9.774391 1.286291 68.333738
F 9.469609 1.286291 90.160718
F 9.164827 1.286291 111.987698
F 10.688737 24.439548 2.852800
F 10.383955 24.439548 24.679779
F 10.079173 24.439548 46.506759
F 9.774391 24.439548 68.333738
F 9.469609 24.439548 90.160718
F 9.164827 24.439548 111.987698
F 10.688737 47.592806 2.852800
F 10.383955 47.592806 24.679779
F 10.079173 47.592806 46.506759
F 9.774391 47.592806 68.333738
F 9.469609 47.592806 90.160718
F 9.164827 47.592806 111.987698
F 37.421234 1.286291 3.226080
F 37.116452 1.286291 25.053059
F 36.811670 1.286291 46.880040
F 36.506888 1.286291 68.707019
F 36.202106 1.286291 90.533998
F 35.897324 1.286291 112.360978
F 37.421234 24.439548 3.226080
F 37.116452 24.439548 25.053059
F 36.811670 24.439548 46.880040
F 36.506888 24.439548 68.707019
F 36.202106 24.439548 90.533998
F 35.897324 24.439548 112.360978
F 37.421234 47.592806 3.226080
F 37.116452 47.592806 25.053059
F 36.811670 47.592806 46.880040
F 36.506888 47.592806 68.707019
F 36.202106 47.592806 90.533998
F 35.897324 47.592806 112.360978
F 10.688737 9.004040 2.852800
F 10.383955 9.004040 24.679779
F 10.079173 9.004040 46.506759
F 9.774391 9.004040 68.333738
F 9.469609 9.004040 90.160718
F 9.164827 9.004040 111.987698
F 10.688737 32.157298 2.852800
F 10.383955 32.157298 24.679779
F 10.079173 32.157298 46.506759
F 9.774391 32.157298 68.333738
F 9.469609 32.157298 90.160718
F 9.164827 32.157298 111.987698
F 10.688737 55.310555 2.852800
F 10.383955 55.310555 24.679779
F 10.079173 55.310555 46.506759
F 9.774391 55.310555 68.333738
F 9.469609 55.310555 90.160718
F 9.164827 55.310555 111.987698
F 37.421234 9.004040 3.226080
F 37.116452 9.004040 25.053059
F 36.811670 9.004040 46.880040
F 36.506888 9.004040 68.707019
F 36.202106 9.004040 90.533998
F 35.897324 9.004040 112.360978
F 37.421234 32.157298 3.226080
F 37.116452 32.157298 25.053059
F 36.811670 32.157298 46.880040
F 36.506888 32.157298 68.707019
F 36.202106 32.157298 90.533998
F 35.897324 32.157298 112.360978
F 37.421234 55.310555 3.226080
F 37.116452 55.310555 25.053059
F 36.811670 55.310555 46.880040
F 36.506888 55.310555 68.707019
F 36.202106 55.310555 90.533998
F 35.897324 55.310555 112.360978
F 10.688737 16.721795 2.852801
F 10.383955 16.721795 24.679780
F 10.079173 16.721795 46.506759
F 9.774391 16.721795 68.333739
F 9.469609 16.721795 90.160719
F 9.164827 16.721795 111.987699
F 10.688737 39.875053 2.852801
F 10.383955 39.875053 24.679780
F 10.079173 39.875053 46.506759
F 9.774391 39.875053 68.333739
F 9.469609 39.875053 90.160719
F 9.164827 39.875053 111.987699
F 10.688737 63.028310 2.852801
F 10.383955 63.028310 24.679780
F 10.079173 63.028310 46.506759
F 9.774391 63.028310 68.333739
F 9.469609 63.028310 90.160719
F 9.164827 63.028310 111.987699
F 37.421234 16.721795 3.226081
F 37.116452 16.721795 25.053060
F 36.811670 16.721795 46.880040
F 36.506888 16.721795 68.707020
F 36.202106 16.721795 90.533999
F 35.897324 16.721795 112.360979
F 37.421234 39.875053 3.226081
F 37.116452 39.875053 25.053060
F 36.811670 39.875053 46.880040
F 36.506888 39.875053 68.707020
F 36.202106 39.875053 90.533999
F 35.897324 39.875053 112.360979
F 37.421234 63.028310 3.226081
F 37.116452 63.028310 25.053060
F 36.811670 63.028310 46.880040
F 36.506888 63.028310 68.707020
F 36.202106 63.028310 90.533999
F 35.897324 63.028310 112.360979
F 19.599571 1.286290 2.977228
F 19.294789 1.286290 24.804207
F 18.990007 1.286290 46.631187
F 18.685225 1.286290 68.458166
F 18.380444 1.286290 90.285145
F 18.075662 1.286290 112.112126
F 19.599571 24.439547 2.977228
F 19.294789 24.439547 24.804207
F 18.990007 24.439547 46.631187
F 18.685225 24.439547 68.458166
F 18.380444 24.439547 90.285145
F 18.075662 24.439547 112.112126
F 19.599571 47.592805 2.977228
F 19.294789 47.592805 24.804207
F 18.990007 47.592805 46.631187
F 18.685225 47.592805 68.458166
F 18.380444 47.592805 90.285145
F 18.075662 47.592805 112.112126
F 46.332069 1.286290 3.350508
F 46.027287 1.286290 25.177487
F 45.722505 1.286290 47.004467
F 45.417723 1.286290 68.831447
F 45.112941 1.286290 90.658426
F 44.808160 1.286290 112.485406
F 46.332069 24.439547 3.350508
F 46.027287 24.439547 25.177487
F 45.722505 24.439547 47.004467
F 45.417723 24.439547 68.831447
F 45.112941 24.439547 90.658426
F 44.808160 24.439547 112.485406
F 46.332069 47.592805 3.350508
F 46.027287 47.592805 25.177487
F 45.722505 47.592805 47.004467
F 45.417723 47.592805 68.831447
F 45.112941 47.592805 90.658426
F 44.808160 47.592805 112.485406
F 19.599571 9.004039 2.977228
F 19.294789 9.004039 24.804207
F 18.990007 9.004039 46.631187
F 18.685225 9.004039 68.458166
F 18.380444 9.004039 90.285145
F 18.075662 9.004039 112.112126
F 19.599571 32.157297 2.977228
F 19.294789 32.157297 24.804207
F 18.990007 32.157297 46.631187
F 18.685225 32.157297 68.458166
F 18.380444 32.157297 90.285145
F 18.075662 32.157297 112.112126
F 19.599571 55.310554 2.977228
F 19.294789 55.310554 24.804207
F 18.990007 55.310554 46.631187
F 18.685225 55.310554 68.458166
F 18.380444 55.310554 90.285145
F 18.075662 55.310554 112.112126
F 46.332069 9.004039 3.350508
F 46.027287 9.004039 25.177487
F 45.722505 9.004039 47.004467
F 45.417723 9.004039 68.831447
F 45.112941 9.004039 90.658426
F 44.808160 9.004039 112.485406
F 46.332069 32.157297 3.350508
F 46.027287 32.157297 25.177487
F 45.722505 32.157297 47.004467
F 45.417723 32.157297 68.831447
F 45.112941 32.157297 90.658426
F 44.808160 32.157297 112.485406
F 46.332069 55.310554 3.350508
F 46.027287 55.310554 25.177487
F 45.722505 55.310554 47.004467
F 45.417723 55.310554 68.831447
F 45.112941 55.310554 90.658426
F 44.808160 55.310554 112.485406
F 19.599571 16.721795 2.977229
F 19.294789 16.721795 24.804208
F 18.990007 16.721795 46.631187
F 18.685225 16.721795 68.458167
F 18.380443 16.721795 90.285146
F 18.075662 16.721795 112.112127
F 19.599571 39.875052 2.977229
F 19.294789 39.875052 24.804208
F 18.990007 39.875052 46.631187
F 18.685225 39.875052 68.458167
F 18.380443 39.875052 90.285146
F 18.075662 39.875052 112.112127
F 19.599571 63.028310 2.977229
F 19.294789 63.028310 24.804208
F 18.990007 63.028310 46.631187
F 18.685225 63.028310 68.458167
F 18.380443 63.028310 90.285146
F 18.075662 63.028310 112.112127
F 46.332069 16.721795 3.350509
F 46.027287 16.721795 25.177488
F 45.722505 16.721795 47.004467
F 45.417723 16.721795 68.831448
F 45.112941 16.721795 90.658427
F 44.808160 16.721795 112.485407
F 46.332069 39.875052 3.350509
F 46.027287 39.875052 25.177488
F 45.722505 39.875052 47.004467
F 45.417723 39.875052 68.831448
F 45.112941 39.875052 90.658427
F 44.808160 39.875052 112.485407
F 46.332069 63.028310 3.350509
F 46.027287 63.028310 25.177488
F 45.722505 63.028310 47.004467
F 45.417723 63.028310 68.831448
F 45.112941 63.028310 90.658427
F 44.808160 63.028310 112.485407
F 1.727098 3.858875 6.366202
F 1.422316 3.858875 28.193183
F 1.117534 3.858875 50.020162
F 0.812752 3.858875 71.847141
F 0.507970 3.858875 93.674121
F 0.203188 3.858875 115.501100
F 1.727098 27.012132 6.366202
F 1.422316 27.012132 28.193183
F 1.117534 27.012132 50.020162
F 0.812752 27.012132 71.847141
F 0.507970 27.012132 93.674121
F 0.203188 27.012132 115.501100
F 1.727098 50.165390 6.366202
F 1.422316 50.165390 28.193183
F 1.117534 50.165390 50.020162
F 0.812752 50.165390 71.847141
F 0.507970 50.165390 93.674121
F 0.203188 50.165390 115.501100
F 28.459595 3.858875 6.739483
F 28.154813 3.858875 28.566463
F 27.850031 3.858875 50.393442
F 27.545249 3.858875 72.220421
F 27.240467 3.858875 94.047401
F 26.935685 3.858875 115.874381
F 28.459595 27.012132 6.739483
F 28.154813 27.012132 28.566463
F 27.850031 27.012132 50.393442
F 27.545249 27.012132 72.220421
F 27.240467 27.012132 94.047401
F 26.935685 27.012132 115.874381
F 28.459595 50.165390 6.739483
F 28.154813 50.165390 28.566463
F 27.850031 50.165390 50.393442
F 27.545249 50.165390 72.220421
F 27.240467 50.165390 94.047401
F 26.935685 50.165390 115.874381
F 1.727098 11.576625 6.366202
F 1.422316 11.576625 28.193183
F 1.117534 11.576625 50.020162
F 0.812752 11.576625 71.847142
F 0.507970 11.576625 93.674121
F 0.203188 11.576625 115.501100
F 1.727098 34.729882 6.366202
F 1.422316 34.729882 28.193183
F 1.117534 34.729882 50.020162
F 0.812752 34.729882 71.847142
F 0.507970 34.729882 93.674121
F 0.203188 34.729882 115.501100
F 1.727098 57.883140 6.366202
F 1.422316 57.883140 28.193183
F 1.117534 57.883140 50.020162
F 0.812752 57.883140 71.847142
F 0.507970 57.883140 93.674121
F 0.203188 57.883140 115.501100
F 28.459595 11.576625 6.739483
F 28.154813 11.576625 28.566463
F 27.850031 11.576625 50.393442
F 27.545249 11.576625 72.220422
F 27.240467 11.576625 94.047401
F 26.935685 11.576625 115.874381
F 28.459595 34.729882 6.739483
F 28.154813 34.729882 28.566463
F 27.850031 34.729882 50.393442
F 27.545249 34.729882 72.220422
F 27.240467 34.729882 94.047401
F 26.935685 34.729882 115.874381
F 28.459595 57.883140 6.739483
F 28.154813 57.883140 28.566463
F 27.850031 57.883140 50.393442
F 27.545249 57.883140 72.220422
F 27.240467 57.883140 94.047401
F 26.935685 57.883140 115.874381
F 1.727098 19.294380 6.366203
F 1.422316 19.294380 28.193183
F 1.117534 19.294380 50.020163
F 0.812752 19.294380 71.847142
F 0.507970 19.294380 93.674121
F 0.203188 19.294380 115.501101
F 1.727098 42.447638 6.366203
F 1.422316 42.447638 28.193183
F 1.117534 42.447638 50.020163
F 0.812752 42.447638 71.847142
F 0.507970 42.447638 93.674121
F 0.203188 42.447638 115.501101
F 1.727098 65.600895 6.366203
F 1.422316 65.600895 28.193183
F 1.117534 65.600895 50.020163
F 0.812752 65.600895 71.847142
F 0.507970 65.600895 93.674121
F 0.203188 65.600895 115.501101
F 28.459595 19.294380 6.739484
F 28.154813 19.294380 28.566463
F 27.850031 19.294380 50.393443
F 27.545249 19.294380 72.220422
F 27.240467 19.294380 94.047401
F 26.935685 19.294380 115.874382
F 28.459595 42.447638 6.739484
F 28.154813 42.447638 28.566463
F 27.850031 42.447638 50.393443
F 27.545249 42.447638 72.220422
F 27.240467 42.447638 94.047401
F 26.935685 42.447638 115.874382
F 28.459595 65.600895 6.739484
F 28.154813 65.600895 28.566463
F 27.850031 65.600895 50.393443
F 27.545249 65.600895 72.220422
F 27.240467 65.600895 94.047401
F 26.935685 65.600895 115.874382
F 10.637924 3.858875 6.490630
F 10.333142 3.858875 28.317609
F 10.028360 3.858875 50.144588
F 9.723578 3.858875 71.971569
F 9.418796 3.858875 93.798548
F 9.114014 3.858875 115.625528
F 10.637924 27.012133 6.490630
F 10.333142 27.012133 28.317609
F 10.028360 27.012133 50.144588
F 9.723578 27.012133 71.971569
F 9.418796 27.012133 93.798548
F 9.114014 27.012133 115.625528
F 10.637924 50.165390 6.490630
F 10.333142 50.165390 28.317609
F 10.028360 50.165390 50.144588
F 9.723578 50.165390 71.971569
F 9.418796 50.165390 93.798548
F 9.114014 50.165390 115.625528
F 37.370422 3.858875 6.863910
F 37.065640 3.858875 28.690890
F 36.760858 3.858875 50.517869
F 36.456076 3.858875 72.344849
F 36.151294 3.858875 94.171828
F 35.846512 3.858875 115.998808
F 37.370422 27.012133 6.863910
F 37.065640 27.012133 28.690890
F 36.760858 27.012133 50.517869
F 36.456076 27.012133 72.344849
F 36.151294 27.012133 94.171828
F 35.846512 27.012133 115.998808
F 37.370422 50.165390 6.863910
F 37.065640 50.165390 28.690890
F 36.760858 50.165390 50.517869
F 36.456076 50.165390 72.344849
F 36.151294 50.165390 94.171828
F 35.846512 50.165390 115.998808
F 10.637924 11.576625 6.490630
F 10.333142 11.576625 28.317609
F 10.028360 11.576625 50.144589
F 9.723578 11.576625 71.971569
F 9.418796 11.576625 93.798548
F 9.114014 11.576625 115.625528
F 10.637924 34.729883 6.490630
F 10.333142 34.729883 28.317609
F 10.028360 34.729883 50.144589
F 9.723578 34.729883 71.971569
F 9.418796 34.729883 93.798548
F 9.114014 34.729883 115.625528
F 10.637924 57.883140 6.490630
F 10.333142 57.883140 28.317609
F 10.028360 57.883140 50.144589
F 9.723578 57.883140 71.971569
F 9.418796 57.883140 93.798548
F 9.114014 57.883140 115.625528
F 37.370422 11.576625 6.863910
F 37.065640 11.576625 28.690890
F 36.760858 11.576625 50.517870
F 36.456076 11.576625 72.344849
F 36.151294 11.576625 94.171828
F 35.846512 11.576625 115.998808
F 37.370422 34.729883 6.863910
F 37.065640 34.729883 28.690890
F 36.760858 34.729883 50.517870
F 36.456076 34.729883 72.344849
F 36.151294 34.729883 94.171828
F 35.846512 34.729883 115.998808
F 37.370422 57.883140 6.863910
F 37.065640 57.883140 28.690890
F 36.760858 57.883140 50.517870
F 36.456076 57.883140 72.344849
F 36.151294 57.883140 94.171828
F 35.846512 57.883140 115.998808
F 10.637924 19.294380 6.490630
F 10.333142 19.294380 28.317610
F 10.028360 19.294380 50.144589
F 9.723578 19.294380 71.971569
F 9.418796 19.294380 93.798549
F 9.114014 19.294380 115.625528
F 10.637924 42.447638 6.490630
F 10.333142 42.447638 28.317610
F 10.028360 42.447638 50.144589
F 9.723578 42.447638 71.971569
F 9.418796 42.447638 93.798549
F 9.114014 42.447638 115.625528
F 10.637924 65.600896 6.490630
F 10.333142 65.600896 28.317610
F 10.028360 65.600896 50.144589
F 9.723578 65.600896 71.971569
F 9.418796 65.600896 93.798549
F 9.114014 65.600896 115.625528
F 37.370422 19.294380 6.863910
F 37.065640 19.294380 28.690891
F 36.760858 19.294380 50.517870
F 36.456076 19.294380 72.344849
F 36.151294 19.294380 94.171829
F 35.846512 19.294380 115.998808
F 37.370422 42.447638 6.863910
F 37.065640 42.447638 28.690891
F 36.760858 42.447638 50.517870
F 36.456076 42.447638 72.344849
F 36.151294 42.447638 94.171829
F 35.846512 42.447638 115.998808
F 37.370422 65.600896 6.863910
F 37.065640 65.600896 28.690891
F 36.760858 65.600896 50.517870
F 36.456076 65.600896 72.344849
F 36.151294 65.600896 94.171829
F 35.846512 65.600896 115.998808
F 19.548761 3.858876 6.615058
F 19.243979 3.858876 28.442037
F 18.939197 3.858876 50.269016
F 18.634415 3.858876 72.095996
F 18.329634 3.858876 93.922976
F 18.024852 3.858876 115.749956
F 19.548761 27.012134 6.615058
F 19.243979 27.012134 28.442037
F 18.939197 27.012134 50.269016
F 18.634415 27.012134 72.095996
F 18.329634 27.012134 93.922976
F 18.024852 27.012134 115.749956
F 19.548761 50.165391 6.615058
F 19.243979 50.165391 28.442037
F 18.939197 50.165391 50.269016
F 18.634415 50.165391 72.095996
F 18.329634 50.165391 93.922976
F 18.024852 50.165391 115.749956
F 46.281258 3.858876 6.988338
F 45.976476 3.858876 28.815317
F 45.671694 3.858876 50.642297
F 45.366912 3.858876 72.469277
F 45.062130 3.858876 94.296256
F 44.757349 3.858876 116.123236
F 46.281258 27.012134 6.988338
F 45.976476 27.012134 28.815317
F 45.671694 27.012134 50.642297
F 45.366912 27.012134 72.469277
F 45.062130 27.012134 94.296256
F 44.757349 27.012134 116.123236
F 46.281258 50.165391 6.988338
F 45.976476 50.165391 28.815317
F 45.671694 50.165391 50.642297
F 45.366912 50.165391 72.469277
F 45.062130 50.165391 94.296256
F 44.757349 50.165391 116.123236
F 19.548761 11.576626 6.615058
F 19.243979 11.576626 28.442037
F 18.939197 11.576626 50.269017
F 18.634415 11.576626 72.095996
F 18.329634 11.576626 93.922976
F 18.024852 11.576626 115.749956
F 19.548761 34.729884 6.615058
F 19.243979 34.729884 28.442037
F 18.939197 34.729884 50.269017
F 18.634415 34.729884 72.095996
F 18.329634 34.729884 93.922976
F 18.024852 34.729884 115.749956
F 19.548761 57.883141 6.615058
F 19.243979 57.883141 28.442037
F 18.939197 57.883141 50.269017
F 18.634415 57.883141 72.095996
F 18.329634 57.883141 93.922976
F 18.024852 57.883141 115.749956
F 46.281258 11.576626 6.988338
F 45.976476 11.576626 28.815317
F 45.671694 11.576626 50.642298
F 45.366912 11.576626 72.469277
F 45.062130 11.576626 94.296256
F 44.757349 11.576626 116.123236
F 46.281258 34.729884 6.988338
F 45.976476 34.729884 28.815317
F 45.671694 34.729884 50.642298
F 45.366912 34.729884 72.469277
F 45.062130 34.729884 94.296256
F 44.757349 34.729884 116.123236
F 46.281258 57.883141 6.988338
F 45.976476 57.883141 28.815317
F 45.671694 57.883141 50.642298
F 45.366912 57.883141 72.469277
F 45.062130 57.883141 94.296256
F 44.757349 57.883141 116.123236
F 19.548761 19.294382 6.615058
F 19.243979 19.294382 28.442038
F 18.939197 19.294382 50.269017
F 18.634415 19.294382 72.095997
F 18.329633 19.294382 93.922977
F 18.024852 19.294382 115.749956
F 19.548761 42.447639 6.615058
F 19.243979 42.447639 28.442038
F 18.939197 42.447639 50.269017
F 18.634415 42.447639 72.095997
F 18.329633 42.447639 93.922977
F 18.024852 42.447639 115.749956
F 19.548761 65.600897 6.615058
F 19.243979 65.600897 28.442038
F 18.939197 65.600897 50.269017
F 18.634415 65.600897 72.095997
F 18.329633 65.600897 93.922977
F 18.024852 65.600897 115.749956
F 46.281258 19.294382 6.988338
F 45.976476 19.294382 28.815318
F 45.671694 19.294382 50.642298
F 45.366912 19.294382 72.469278
F 45.062130 19.294382 94.296257
F 44.757349 19.294382 116.123236
F 46.281258 42.447639 6.988338
F 45.976476 42.447639 28.815318
F 45.671694 42.447639 50.642298
F 45.366912 42.447639 72.469278
F 45.062130 42.447639 94.296257
F 44.757349 42.447639 116.123236
F 46.281258 65.600897 6.988338
F 45.976476 65.600897 28.815318
F 45.671694 65.600897 50.642298
F 45.366912 65.600897 72.469278
F 45.062130 65.600897 94.296257
F 44.757349 65.600897 116.123236
F 1.765207 3.858875 3.637832
F 1.460425 3.858875 25.464811
F 1.155643 3.858875 47.291791
F 0.850862 3.858875 69.118770
F 0.546080 3.858875 90.945749
F 0.241298 3.858875 112.772729
F 1.765207 27.012133 3.637832
F 1.460425 27.012133 25.464811
F 1.155643 27.012133 47.291791
F 0.850862 27.012133 69.118770
F 0.546080 27.012133 90.945749
F 0.241298 27.012133 112.772729
F 1.765207 50.165390 3.637832
F 1.460425 50.165390 25.464811
F 1.155643 50.165390 47.291791
F 0.850862 50.165390 69.118770
F 0.546080 50.165390 90.945749
F 0.241298 50.165390 112.772729
F 28.497704 3.858875 4.011112
F 28.192922 3.858875 25.838091
F 27.888140 3.858875 47.665071
F 27.583359 3.858875 69.492050
F 27.278577 3.858875 91.319030
F 26.973795 3.858875 113.146010
F 28.497704 27.012133 4.011112
F 28.192922 27.012133 25.838091
F 27.888140 27.012133 47.665071
F 27.583359 27.012133 69.492050
F 27.278577 27.012133 91.319030
F 26.973795 27.012133 113.146010
F 28.497704 50.165390 4.011112
F 28.192922 50.165390 25.838091
F 27.888140 50.165390 47.665071
F 27.583359 50.165390 69.492050
F 27.278577 50.165390 91.319030
F 26.973795 50.165390 113.146010
F 1.765207 11.576625 3.637832
F 1.460425 11.576625 25.464811
F 1.155643 11.576625 47.291791
F 0.850862 11.576625 69.118770
F 0.546080 11.576625 90.945749
F 0.241298 11.576625 112.772729
F 1.765207 34.729883 3.637832
F 1.460425 34.729883 25.464811
F 1.155643 34.729883 47.291791
F 0.850862 34.729883 69.118770
F 0.546080 34.729883 90.945749
F 0.241298 34.729883 112.772729
F 1.765207 57.883140 3.637832
F 1.460425 57.883140 25.464811
F 1.155643 57.883140 47.291791
F 0.850862 57.883140 69.118770
F 0.546080 57.883140 90.945749
F 0.241298 57.883140 112.772729
F 28.497704 11.576625 4.011112
F 28.192922 11.576625 25.838091
F 27.888140 11.576625 47.665071
F 27.583359 11.576625 69.492050
F 27.278577 11.576625 91.319030
F 26.973795 11.576625 113.146010
F 28.497704 34.729883 4.011112
F 28.192922 34.729883 25.838091
F 27.888140 34.729883 47.665071
F 27.583359 34.729883 69.492050
F 27.278577 34.729883 91.319030
F 26.973795 34.729883 113.146010
F 28.497704 57.883140 4.011112
F 28.192922 57.883140 25.838091
F 27.888140 57.883140 47.665071
F 27.583359 57.883140 69.492050
F 27.278577 57.883140 91.319030
F 26.973795 57.883140 113.146010
F 1.765207 19.294381 3.637831
F 1.460425 19.294381 25.464811
F 1.155643 19.294381 47.291790
F 0.850862 19.294381 69.118769
F 0.546080 19.294381 90.945749
F 0.241298 19.294381 112.772728
F 1.765207 42.447638 3.637831
F 1.460425 42.447638 25.464811
F 1.155643 42.447638 47.291790
F 0.850862 42.447638 69.118769
F 0.546080 42.447638 90.945749
F 0.241298 42.447638 112.772728
F 1.765207 65.600896 3.637831
F 1.460425 65.600896 25.464811
F 1.155643 65.600896 47.291790
F 0.850862 65.600896 69.118769
F 0.546080 65.600896 90.945749
F 0.241298 65.600896 112.772728
F 28.497704 19.294381 4.011111
F 28.192922 19.294381 25.838091
F 27.888140 19.294381 47.665070
F 27.583359 19.294381 69.492049
F 27.278577 19.294381 91.319030
F 26.973795 19.294381 113.146009
F 28.497704 42.447638 4.011111
F 28.192922 42.447638 25.838091
F 27.888140 42.447638 47.665070
F 27.583359 42.447638 69.492049
F 27.278577 42.447638 91.319030
F 26.973795 42.447638 113.146009
F 28.497704 65.600896 4.011111
F 28.192922 65.600896 25.838091
F 27.888140 65.600896 47.665070
F 27.583359 65.600896 69.492049
F 27.278577 65.600896 91.319030
F 26.973795 65.600896 113.146009
F 10.676035 3.858875 3.762258
F 10.371253 3.858875 25.589237
F 10.066471 3.858875 47.416218
F 9.761689 3.858875 69.243197
F 9.456907 3.858875 91.070176
F 9.152125 3.858875 112.897156
F 10.676035 27.012133 3.762258
F 10.371253 27.012133 25.589237
F 10.066471 27.012133 47.416218
F 9.761689 27.012133 69.243197
F 9.456907 27.012133 91.070176
F 9.152125 27.012133 112.897156
F 10.676035 50.165390 3.762258
F 10.371253 50.165390 25.589237
F 10.066471 50.165390 47.416218
F 9.761689 50.165390 69.243197
F 9.456907 50.165390 91.070176
F 9.152125 50.165390 112.897156
F 37.408533 3.858875 4.135539
F 37.103751 3.858875 25.962518
F 36.798969 3.858875 47.789498
F 36.494187 3.858875 69.616477
F 36.189405 3.858875 91.443456
F 35.884623 3.858875 113.270436
F 37.408533 27.012133 4.135539
F 37.103751 27.012133 25.962518
F 36.798969 27.012133 47.789498
F 36.494187 27.012133 69.616477
F 36.189405 27.012133 91.443456
F 35.884623 27.012133 113.270436
F 37.408533 50.165390 4.135539
F 37.103751 50.165390 25.962518
F 36.798969 50.165390 47.789498
F 36.494187 50.165390 69.616477
F 36.189405 50.165390 91.443456
F 35.884623 50.165390 113.270436
F 10.676035 11.576625 3.762258
F 10.371253 11.576625 25.589237
F 10.066471 11.576625 47.416217
F 9.761689 11.576625 69.243197
F 9.456907 11.576625 91.070176
F 9.152125 11.576625 112.897156
F 10.676035 34.729883 3.762258
F 10.371253 34.729883 25.589237
F 10.066471 34.729883 47.416217
F 9.761689 34.729883 69.243197
F 9.456907 34.729883 91.070176
F 9.152125 34.729883 112.897156
F 10.676035 57.883140 3.762258
F 10.371253 57.883140 25.589237
F 10.066471 57.883140 47.416217
F 9.761689 57.883140 69.243197
F 9.456907 57.883140 91.070176
F 9.152125 57.883140 112.897156
F 37.408533 11.576625 4.135539
F 37.103751 11.576625 25.962518
F 36.798969 11.576625 47.789497
F 36.494187 11.576625 69.616477
F 36.189405 11.576625 91.443456
F 35.884623 11.576625 113.270436
F 37.408533 34.729883 4.135539
F 37.103751 34.729883 25.962518
F 36.798969 34.729883 47.789497
F 36.494187 34.729883 69.616477
F 36.189405 34.729883 91.443456
F 35.884623 34.729883 113.270436
F 37.408533 57.883140 4.135539
F 37.103751 57.883140 25.962518
F 36.798969 57.883140 47.789497
F 36.494187 57.883140 69.616477
F 36.189405 57.883140 91.443456
F 35.884623 57.883140 113.270436
F 10.676035 19.294381 3.762257
F 10.371253 19.294381 25.589237
F 10.066471 19.294381 47.416217
F 9.761689 19.294381 69.243196
F 9.456907 19.294381 91.070176
F 9.152125 19.294381 112.897155
F 10.676035 42.447638 3.762257
F 10.371253 42.447638 25.589237
F 10.066471 42.447638 47.416217
F 9.761689 42.447638 69.243196
F 9.456907 42.447638 91.070176
F 9.152125 42.447638 112.897155
F 10.676035 65.600896 3.762257
F 10.371253 65.600896 25.589237
F 10.066471 65.600896 47.416217
F 9.761689 65.600896 69.243196
F 9.456907 65.600896 91.070176
F 9.152125 65.600896 112.897155
F 37.408533 19.294381 4.135538
F 37.103751 19.294381 25.962518
F 36.798969 19.294381 47.789497
F 36.494187 19.294381 69.616476
F 36.189405 19.294381 91.443456
F 35.884623 19.294381 113.270435
F 37.408533 42.447638 4.135538
F 37.103751 42.447638 25.962518
F 36.798969 42.447638 47.789497
F 36.494187 42.447638 69.616476
F 36.189405 42.447638 91.443456
F 35.884623 42.447638 113.270435
F 37.408533 65.600896 4.135538
F 37.103751 65.600896 25.962518
F 36.798969 65.600896 47.789497
F 36.494187 65.600896 69.616476
F 36.189405 65.600896 91.443456
F 35.884623 65.600896 113.270435
F 19.586871 3.858876 3.886684
F 19.282089 3.858876 25.713663
F 18.977307 3.858876 47.540643
F 18.672525 3.858876 69.367623
F 18.367743 3.858876 91.194602
F 18.062961 3.858876 113.021582
F 19.586871 27.012133 3.886684
F 19.282089 27.012133 25.713663
F 18.977307 27.012133 47.540643
F 18.672525 27.012133 69.367623
F 18.367743 27.012133 91.194602
F 18.062961 27.012133 113.021582
F 19.586871 50.165391 3.886684
F 19.282089 50.165391 25.713663
F 18.977307 50.165391 47.540643
F 18.672525 50.165391 69.367623
F 18.367743 50.165391 91.194602
F 18.062961 50.165391 113.021582
F 46.319368 3.858876 4.259964
F 46.014586 3.858876 26.086944
F 45.709804 3.858876 47.913924
F 45.405022 3.858876 69.740903
F 45.100240 3.858876 91.567882
F 44.795458 3.858876 113.394862
F 46.319368 27.012133 4.259964
F 46.014586 27.012133 26.086944
F 45.709804 27.012133 47.913924
F 45.405022 27.012133 69.740903
F 45.100240 27.012133 91.567882
F 44.795458 27.012133 113.394862
F 46.319368 50.165391 4.259964
F 46.014586 50.165391 26.086944
F 45.709804 50.165391 47.913924
F 45.405022 50.165391 69.740903
F 45.100240 50.165391 91.567882
F 44.795458 50.165391 113.394862
F 19.586871 11.576626 3.886684
F 19.282089 11.576626 25.713663
F 18.977307 11.576626 47.540642
F 18.672525 11.576626 69.367623
F 18.367743 11.576626 91.194602
F 18.062961 11.576626 113.021582
F 19.586871 34.729883 3.886684
F 19.282089 34.729883 25.713663
F 18.977307 34.729883 47.540642
F 18.672525 34.729883 69.367623
F 18.367743 34.729883 91.194602
F 18.062961 34.729883 113.021582
F 19.586871 57.883141 3.886684
F 19.282089 57.883141 25.713663
F 18.977307 57.883141 47.540642
F 18.672525 57.883141 69.367623
F 18.367743 57.883141 91.194602
F 18.062961 57.883141 113.021582
F 46.319368 11.576626 4.259964
F 46.014586 11.576626 26.086944
F 45.709804 11.576626 47.913923
F 45.405022 11.576626 69.740903
F 45.100240 11.576626 91.567882
F 44.795458 11.576626 113.394862
F 46.319368 34.729883 4.259964
F 46.014586 34.729883 26.086944
F 45.709804 34.729883 47.913923
F 45.405022 34.729883 69.740903
F 45.100240 34.729883 91.567882
F 44.795458 34.729883 113.394862
F 46.319368 57.883141 4.259964
F 46.014586 57.883141 26.086944
F 45.709804 57.883141 47.913923
F 45.405022 57.883141 69.740903
F 45.100240 57.883141 91.567882
F 44.795458 57.883141 113.394862
F 19.586871 19.294381 3.886683
F 19.282089 19.294381 25.713663
F 18.977307 19.294381 47.540642
F 18.672525 19.294381 69.367622
F 18.367743 19.294381 91.194602
F 18.062961 19.294381 113.021581
F 19.586871 42.447639 3.886683
F 19.282089 42.447639 25.713663
F 18.977307 42.447639 47.540642
F 18.672525 42.447639 69.367622
F 18.367743 42.447639 91.194602
F 18.062961 42.447639 113.021581
F 19.586871 65.600896 3.886683
F 19.282089 65.600896 25.713663
F 18.977307 65.600896 47.540642
F 18.672525 65.600896 69.367622
F 18.367743 65.600896 91.194602
F 18.062961 65.600896 113.021581
F 46.319368 19.294381 4.259963
F 46.014586 19.294381 26.086944
F 45.709804 19.294381 47.913923
F 45.405022 19.294381 69.740902
F 45.100240 19.294381 91.567882
F 44.795458 19.294381 113.394861
F 46.319368 42.447639 4.259963
F 46.014586 42.447639 26.086944
F 45.709804 42.447639 47.913923
F 45.405022 42.447639 69.740902
F 45.100240 42.447639 91.567882
F 44.795458 42.447639 113.394861
F 46.319368 65.600896 4.259963
F 46.014586 65.600896 26.086944
F 45.709804 65.600896 47.913923
F 45.405022 65.600896 69.740902
F 45.100240 65.600896 91.567882
F 44.795458 65.600896 113.394861
F 1.815994 1.286291 0.000001
F 1.511212 1.286291 21.826981
F 1.206430 1.286291 43.653960
F 0.901649 1.286291 65.480940
F 0.596867 1.286291 87.307920
F 0.292085 1.286291 109.134899
F 1.815994 24.439549 0.000001
F 1.511212 24.439549 21.826981
F 1.206430 24.439549 43.653960
F 0.901649 24.439549 65.480940
F 0.596867 24.439549 87.307920
F 0.292085 24.439549 109.134899
F 1.815994 47.592806 0.000001
F 1.511212 47.592806 21.826981
F 1.206430 47.592806 43.653960
F 0.901649 47.592806 65.480940
F 0.596867 47.592806 87.307920
F 0.292085 47.592806 109.134899
F 28.548491 1.286291 0.373281
F 28.243709 1.286291 22.200262
F 27.938927 1.286291 44.027241
F 27.634146 1.286291 65.854220
F 27.329364 1.286291 87.681200
F 27.024582 1.286291 109.508179
F 28.548491 24.439549 0.373281
F 28.243709 24.439549 22.200262
F 27.938927 24.439549 44.027241
F 27.634146 24.439549 65.854220
F 27.329364 24.439549 87.681200
F 27.024582 24.439549 109.508179
F 28.548491 47.592806 0.373281
F 28.243709 47.592806 22.200262
F 27.938927 47.592806 44.027241
F 27.634146 47.592806 65.854220
F 27.329364 47.592806 87.681200
F 27.024582 47.592806 109.508179
F 1.815994 9.004040 0.000001
F 1.511212 9.004040 21.826981
F 1.206430 9.004040 43.653960
F 0.901649 9.004040 65.480940
F 0.596867 9.004040 87.307920
F 0.292085 9.004040 109.134899
F 1.815994 32.157298 0.000001
F 1.511212 32.157298 21.826981
F 1.206430 32.157298 43.653960
F 0.901649 32.157298 65.480940
F 0.596867 32.157298 87.307920
F 0.292085 32.157298 109.134899
F 1.815994 55.310555 0.000001
F 1.511212 55.310555 21.826981
F 1.206430 55.310555 43.653960
F 0.901649 55.310555 65.480940
F 0.596867 55.310555 87.307920
F 0.292085 55.310555 109.134899
F 28.548491 9.004040 0.373281
F 28.243709 9.004040 22.200262
F 27.938927 9.004040 44.027241
F 27.634146 9.004040 65.854220
F 27.329364 9.004040 87.681200
F 27.024582 9.004040 109.508179
F 28.548491 32.157298 0.373281
F 28.243709 32.157298 22.200262
F 27.938927 32.157298 44.027241
F 27.634146 32.157298 65.854220
F 27.329364 32.157298 87.681200
F 27.024582 32.157298 109.508179
F 28.548491 55.310555 0.373281
F 28.243709 55.310555 22.200262
F 27.938927 55.310555 44.027241
F 27.634146 55.310555 65.854220
F 27.329364 55.310555 87.681200
F 27.024582 55.310555 109.508179
F 1.815994 16.721796 0.000000
F 1.511212 16.721796 21.826980
F 1.206430 16.721796 43.653959
F 0.901649 16.721796 65.480940
F 0.596867 16.721796 87.307919
F 0.292085 16.721796 109.134898
F 1.815994 39.875053 0.000000
F 1.511212 39.875053 21.826980
F 1.206430 39.875053 43.653959
F 0.901649 39.875053 65.480940
F 0.596867 39.875053 87.307919
F 0.292085 39.875053 109.134898
F 1.815994 63.028311 0.000000
F 1.511212 63.028311 21.826980
F 1.206430 63.028311 43.653959
F 0.901649 63.028311 65.480940
F 0.596867 63.028311 87.307919
F 0.292085 63.028311 109.134898
F 28.548491 16.721796 0.373280
F 28.243709 16.721796 22.200261
F 27.938927 16.721796 44.027240
F 27.634146 16.721796 65.854220
F 27.329364 16.721796 87.681199
F 27.024582 16.721796 109.508178
F 28.548491 39.875053 0.373280
F 28.243709 39.875053 22.200261
F 27.938927 39.875053 44.027240
F 27.634146 39.875053 65.854220
F 27.329364 39.875053 87.681199
F 27.024582 39.875053 109.508178
F 28.548491 63.028311 0.373280
F 28.243709 63.028311 22.200261
F 27.938927 63.028311 44.027240
F 27.634146 63.028311 65.854220
F 27.329364 63.028311 87.681199
F 27.024582 63.028311 109.508178
F 10.726822 1.286291 0.124428
F 10.422040 1.286291 21.951408
F 10.117258 1.286291 43.778387
F 9.812476 1.286291 65.605366
F 9.507694 1.286291 87.432346
F 9.202912 1.286291 109.259326
F 10.726822 24.439548 0.124428
F 10.422040 24.439548 21.951408
F 10.117258 24.439548 43.778387
F 9.812476 24.439548 65.605366
F 9.507694 24.439548 87.432346
F 9.202912 24.439548 109.259326
F 10.726822 47.592806 0.124428
F 10.422040 47.592806 21.951408
F 10.117258 47.592806 43.778387
F 9.812476 47.592806 65.605366
F 9.507694 47.592806 87.432346
F 9.202912 47.592806 109.259326
F 37.459319 1.286291 0.497708
F 37.154537 1.286291 22.324688
F 36.849755 1.286291 44.151667
F 36.544973 1.286291 65.978647
F 36.240191 1.286291 87.805627
F 35.935409 1.286291 109.632606
F 37.459319 24.439548 0.497708
F 37.154537 24.439548 22.324688
F 36.849755 24.439548 44.151667
F 36.544973 24.439548 65.978647
F 36.240191 24.439548 87.805627
F 35.935409 24.439548 109.632606
F 37.459319 47.592806 0.497708
F 37.154537 47.592806 22.324688
F 36.849755 47.592806 44.151667
F 36.544973 47.592806 65.978647
F 36.240191 47.592806 87.805627
F 35.935409 47.592806 109.632606
F 10.726822 9.004040 0.124428
F 10.422040 9.004040 21.951408
F 10.117258 9.004040 43.778387
F 9.812476 9.004040 65.605366
F 9.507694 9.004040 87.432346
F 9.202912 9.004040 109.259326
F 10.726822 32.157298 0.124428
F 10.422040 32.157298 21.951408
F 10.117258 32.157298 43.778387
F 9.812476 32.157298 65.605366
F 9.507694 32.157298 87.432346
F 9.202912 32.157298 109.259326
F 10.726822 55.310555 0.124428
F 10.422040 55.310555 21.951408
F 10.117258 55.310555 43.778387
F 9.812476 55.310555 65.605366
F 9.507694 55.310555 87.432346
F 9.202912 55.310555 109.259326
F 37.459319 9.004040 0.497708
F 37.154537 9.004040 22.324688
F 36.849755 9.004040 44.151667
F 36.544973 9.004040 65.978647
F 36.240191 9.004040 87.805627
F 35.935409 9.004040 109.632606
F 37.459319 32.157298 0.497708
F 37.154537 32.157298 22.324688
F 36.849755 32.157298 44.151667
F 36.544973 32.157298 65.978647
F 36.240191 32.157298 87.805627
F 35.935409 32.157298 109.632606
F 37.459319 55.310555 0.497708
F 37.154537 55.310555 22.324688
F 36.849755 55.310555 44.151667
F 36.544973 55.310555 65.978647
F 36.240191 55.310555 87.805627
F 35.935409 55.310555 109.632606
F 10.726822 16.721795 0.124427
F 10.422040 16.721795 21.951407
F 10.117258 16.721795 43.778386
F 9.812476 16.721795 65.605366
F 9.507694 16.721795 87.432345
F 9.202912 16.721795 109.259325
F 10.726822 39.875053 0.124427
F 10.422040 39.875053 21.951407
F 10.117258 39.875053 43.778386
F 9.812476 39.875053 65.605366
F 9.507694 39.875053 87.432345
F 9.202912 39.875053 109.259325
F 10.726822 63.028310 0.124427
F 10.422040 63.028310 21.951407
F 10.117258 63.028310 43.778386
F 9.812476 63.028310 65.605366
F 9.507694 63.028310 87.432345
F 9.202912 63.028310 109.259325
F 37.459319 16.721795 0.497707
F 37.154537 16.721795 22.324687
F 36.849755 16.721795 44.151666
F 36.544973 16.721795 65.978647
F 36.240191 16.721795 87.805626
F 35.935409 16.721795 109.632605
F 37.459319 39.875053 0.497707
F 37.154537 39.875053 22.324687
F 36.849755 39.875053 44.151666
F 36.544973 39.875053 65.978647
F 36.240191 39.875053 87.805626
F 35.935409 39.875053 109.632605
F 37.459319 63.028310 0.497707
F 37.154537 63.028310 22.324687
F 36.849755 63.028310 44.151666
F 36.544973 63.028310 65.978647
F 36.240191 63.028310 87.805626
F 35.935409 63.028310 109.632605
F 19.637657 1.286290 0.248854
F 19.332875 1.286290 22.075833
F 19.028093 1.286290 43.902813
F 18.723311 1.286290 65.729792
F 18.418529 1.286290 87.556771
F 18.113747 1.286290 109.383751
F 19.637657 24.439547 0.248854
F 19.332875 24.439547 22.075833
F 19.028093 24.439547 43.902813
F 18.723311 24.439547 65.729792
F 18.418529 24.439547 87.556771
F 18.113747 24.439547 109.383751
F 19.637657 47.592805 0.248854
F 19.332875 47.592805 22.075833
F 19.028093 47.592805 43.902813
F 18.723311 47.592805 65.729792
F 18.418529 47.592805 87.556771
F 18.113747 47.592805 109.383751
F 46.370155 1.286290 0.622134
F 46.065373 1.286290 22.449113
F 45.760591 1.286290 44.276093
F 45.455809 1.286290 66.103072
F 45.151027 1.286290 87.930052
F 44.846245 1.286290 109.757032
F 46.370155 24.439547 0.622134
F 46.065373 24.439547 22.449113
F 45.760591 24.439547 44.276093
F 45.455809 24.439547 66.103072
F 45.151027 24.439547 87.930052
F 44.846245 24.439547 109.757032
F 46.370155 47.592805 0.622134
F 46.065373 47.592805 22.449113
F 45.760591 47.592805 44.276093
F 45.455809 47.592805 66.103072
F 45.151027 47.592805 87.930052
F 44.846245 47.592805 109.757032
F 19.637657 9.004039 0.248854
F 19.332875 9.004039 22.075833
F 19.028093 9.004039 43.902813
F 18.723311 9.004039 65.729792
F 18.418529 9.004039 87.556772
F 18.113747 9.004039 109.383751
F 19.637657 32.157296 0.248854
F 19.332875 32.157296 22.075833
F 19.028093 32.157296 43.902813
F 18.723311 32.157296 65.729792
F 18.418529 32.157296 87.556772
F 18.113747 32.157296 109.383751
F 19.637657 55.310554 0.248854
F 19.332875 55.310554 22.075833
F 19.028093 55.310554 43.902813
F 18.723311 55.310554 65.729792
F 18.418529 55.310554 87.556772
F 18.113747 55.310554 109.383751
F 46.370155 9.004039 0.622134
F 46.065373 9.004039 22.449113
F 45.760591 9.004039 44.276093
F 45.455809 9.004039 66.103072
F 45.151027 9.004039 87.930053
F 44.846245 9.004039 109.757032
F 46.370155 32.157296 0.622134
F 46.065373 32.157296 22.449113
F 45.760591 32.157296 44.276093
F 45.455809 32.157296 66.103072
F 45.151027 32.157296 87.930053
F 44.846245 32.157296 109.757032
F 46.370155 55.310554 0.622134
F 46.065373 55.310554 22.449113
F 45.760591 55.310554 44.276093
F 45.455809 55.310554 66.103072
F 45.151027 55.310554 87.930053
F 44.846245 55.310554 109.757032
F 19.637657 16.721794 0.248853
F 19.332875 16.721794 22.075833
F 19.028093 16.721794 43.902812
F 18.723311 16.721794 65.729791
F 18.418529 16.721794 87.556771
F 18.113747 16.721794 109.383750
F 19.637657 39.875052 0.248853
F 19.332875 39.875052 22.075833
F 19.028093 39.875052 43.902812
F 18.723311 39.875052 65.729791
F 18.418529 39.875052 87.556771
F 18.113747 39.875052 109.383750
F 19.637657 63.028309 0.248853
F 19.332875 63.028309 22.075833
F 19.028093 63.028309 43.902812
F 18.723311 63.028309 65.729791
F 18.418529 63.028309 87.556771
F 18.113747 63.028309 109.383750
F 46.370155 16.721794 0.622133
F 46.065373 16.721794 22.449113
F 45.760591 16.721794 44.276092
F 45.455809 16.721794 66.103071
F 45.151027 16.721794 87.930052
F 44.846245 16.721794 109.757031
F 46.370155 39.875052 0.622133
F 46.065373 39.875052 22.449113
F 45.760591 39.875052 44.276092
F 45.455809 39.875052 66.103071
F 45.151027 39.875052 87.930052
F 44.846245 39.875052 109.757031
F 46.370155 63.028309 0.622133
F 46.065373 63.028309 22.449113
F 45.760591 63.028309 44.276092
F 45.455809 63.028309 66.103071
F 45.151027 63.028309 87.930052
F 44.846245 63.028309 109.757031
F 3.992916 7.717750 3.668938
F 3.688134 7.717750 25.495917
F 3.383352 7.717750 47.322898
F 3.078570 7.717750 69.149877
F 2.773788 7.717750 90.976856
F 2.469007 7.717750 112.803836
F 3.992916 30.871007 3.668938
F 3.688134 30.871007 25.495917
F 3.383352 30.871007 47.322898
F 3.078570 30.871007 69.149877
F 2.773788 30.871007 90.976856
F 2.469007 30.871007 112.803836
F 3.992916 54.024265 3.668938
F 3.688134 54.024265 25.495917
F 3.383352 54.024265 47.322898
F 3.078570 54.024265 69.149877
F 2.773788 54.024265 90.976856
F 2.469007 54.024265 112.803836
F 30.725413 7.717750 4.042219
F 30.420631 7.717750 25.869198
F 30.115849 7.717750 47.696178
F 29.811067 7.717750 69.523157
F 29.506285 7.717750 91.350136
F 29.201503 7.717750 113.177116
F 30.725413 30.871007 4.042219
F 30.420631 30.871007 25.869198
F 30.115849 30.871007 47.696178
F 29.811067 30.871007 69.523157
F 29.506285 30.871007 91.350136
F 29.201503 30.871007 113.177116
F 30.725413 54.024265 4.042219
F 30.420631 54.024265 25.869198
F 30.115849 54.024265 47.696178
F 29.811067 54.024265 69.523157
F 29.506285 54.024265 91.350136
F 29.201503 54.024265 113.177116
F 3.992916 15.435503 3.668937
F 3.688134 15.435503 25.495916
F 3.383352 15.435503 47.322897
F 3.078570 15.435503 69.149876
F 2.773788 15.435503 90.976855
F 2.469007 15.435503 112.803835
F 3.992916 38.588760 3.668937
F 3.688134 38.588760 25.495916
F 3.383352 38.588760 47.322897
F 3.078570 38.588760 69.149876
F 2.773788 38.588760 90.976855
F 2.469007 38.588760 112.803835
F 3.992916 61.742018 3.668937
F 3.688134 61.742018 25.495916
F 3.383352 61.742018 47.322897
F 3.078570 61.742018 69.149876
F 2.773788 61.742018 90.976855
F 2.469007 61.742018 112.803835
F 30.725413 15.435503 4.042218
F 30.420631 15.435503 25.869197
F 30.115849 15.435503 47.696177
F 29.811067 15.435503 69.523156
F 29.506285 15.435503 91.350135
F 29.201503 15.435503 113.177115
F 30.725413 38.588760 4.042218
F 30.420631 38.588760 25.869197
F 30.115849 38.588760 47.696177
F 29.811067 38.588760 69.523156
F 29.506285 38.588760 91.350135
F 29.201503 38.588760 113.177115
F 30.725413 61.742018 4.042218
F 30.420631 61.742018 25.869197
F 30.115849 61.742018 47.696177
F 29.811067 61.742018 69.523156
F 29.506285 61.742018 91.350135
F 29.201503 61.742018 113.177115
F 3.992916 0.000000 3.668938
F 3.688134 0.000000 25.495917
F 3.383352 0.000000 47.322898
F 3.078570 0.000000 69.149877
F 2.773788 0.000000 90.976856
F 2.469007 0.000000 112.803836
F 3.992916 23.153258 3.668938
F 3.688134 23.153258 25.495917
F 3.383352 23.153258 47.322898
F 3.078570 23.153258 69.149877
F 2.773788 23.153258 90.976856
F 2.469007 23.153258 112.803836
F 3.992916 46.306515 3.668938
F 3.688134 46.306515 25.495917
F 3.383352 46.306515 47.322898
F 3.078570 46.306515 69.149877
F 2.773788 46.306515 90.976856
F 2.469007 46.306515 112.803836
F 30.725413 0.000000 4.042219
F 30.420631 0.000000 25.869198
F 30.115849 0.000000 47.696178
F 29.811067 0.000000 69.523157
F 29.506285 0.000000 91.350136
F 29.201503 0.000000 113.177116
F 30.725413 23.153258 4.042219
F 30.420631 23.153258 25.869198
F 30.115849 23.153258 47.696178
F 29.811067 23.153258 69.523157
F 29.506285 23.153258 91.350136
F 29.201503 23.153258 113.177116
F 30.725413 46.306515 4.042219
F 30.420631 46.306515 25.869198
F 30.115849 46.306515 47.696178
F 29.811067 46.306515 69.523157
F 29.506285 46.306515 91.350136
F 29.201503 46.306515 113.177116
F 12.903745 7.717750 3.793365
F 12.598964 7.717750 25.620344
F 12.294182 7.717750 47.447324
F 11.989400 7.717750 69.274304
F 11.684618 7.717750 91.101283
F 11.379836 7.717750 112.928263
F 12.903745 30.871007 3.793365
F 12.598964 30.871007 25.620344
F 12.294182 30.871007 47.447324
F 11.989400 30.871007 69.274304
F 11.684618 30.871007 91.101283
F 11.379836 30.871007 112.928263
F 12.903745 54.024265 3.793365
F 12.598964 54.024265 25.620344
F 12.294182 54.024265 47.447324
F 11.989400 54.024265 69.274304
F 11.684618 54.024265 91.101283
F 11.379836 54.024265 112.928263
F 39.636242 7.717750 4.166645
F 39.331461 7.717750 25.993624
F 39.026679 7.717750 47.820605
F 38.721897 7.717750 69.647584
F 38.417115 7.717750 91.474563
F 38.112333 7.717750 113.301543
F 39.636242 30.871007 4.166645
F 39.331461 30.871007 25.993624
F 39.026679 30.871007 47.820605
F 38.721897 30.871007 69.647584
F 38.417115 30.871007 91.474563
F 38.112333 30.871007 113.301543
F 39.636242 54.024265 4.166645
F 39.331461 54.024265 25.993624
F 39.026679 54.024265 47.820605
F 38.721897 54.024265 69.647584
F 38.417115 54.024265 91.474563
F 38.112333 54.024265 113.301543
F 12.903746 15.435502 3.793364
F 12.598964 15.435502 25.620343
F 12.294182 15.435502 47.447323
F 11.989400 15.435502 69.274303
F 11.684618 15.435502 91.101282
F 11.379836 15.435502 112.928262
F 12.903746 38.588760 3.793364
F 12.598964 38.588760 25.620343
F 12.294182 38.588760 47.447323
F 11.989400 38.588760 69.274303
F 11.684618 38.588760 91.101282
F 11.379836 38.588760 112.928262
F 12.903746 61.742017 3.793364
F 12.598964 61.742017 25.620343
F 12.294182 61.742017 47.447323
F 11.989400 61.742017 69.274303
F 11.684618 61.742017 91.101282
F 11.379836 61.742017 112.928262
F 39.636242 15.435502 4.166644
F 39.331461 15.435502 25.993623
F 39.026679 15.435502 47.820604
F 38.721897 15.435502 69.647583
F 38.417115 15.435502 91.474562
F 38.112333 15.435502 113.301542
F 39.636242 38.588760 4.166644
F 39.331461 38.588760 25.993623
F 39.026679 38.588760 47.820604
F 38.721897 38.588760 69.647583
F 38.417115 38.588760 91.474562
F 38.112333 38.588760 113.301542
F 39.636242 61.742017 4.166644
F 39.331461 61.742017 25.993623
F 39.026679 61.742017 47.820604
F 38.721897 61.742017 69.647583
F 38.417115 61.742017 91.474562
F 38.112333 61.742017 113.301542
F 12.903745 0.000000 3.793365
F 12.598964 0.000000 25.620344
F 12.294182 0.000000 47.447324
F 11.989400 0.000000 69.274304
F 11.684618 0.000000 91.101283
F 11.379836 0.000000 112.928263
F 12.903745 23.153258 3.793365
F 12.598964 23.153258 25.620344
F 12.294182 23.153258 47.447324
F 11.989400 23.153258 69.274304
F 11.684618 23.153258 91.101283
F 11.379836 23.153258 112.928263
F 12.903745 46.306515 3.793365
F 12.598964 46.306515 25.620344
F 12.294182 46.306515 47.447324
F 11.989400 46.306515 69.274304
F 11.684618 46.306515 91.101283
F 11.379836 46.306515 112.928263
F 39.636242 0.000000 4.166645
F 39.331461 0.000000 25.993624
F 39.026679 0.000000 47.820605
F 38.721897 0.000000 69.647584
F 38.417115 0.000000 91.474563
F 38.112333 0.000000 113.301543
F 39.636242 23.153258 4.166645
F 39.331461 23.153258 25.993624
F 39.026679 23.153258 47.820605
F 38.721897 23.153258 69.647584
F 38.417115 23.153258 91.474563
F 38.112333 23.153258 113.301543
F 39.636242 46.306515 4.166645
F 39.331461 46.306515 25.993624
F 39.026679 46.306515 47.820605
F 38.721897 46.306515 69.647584
F 38.417115 46.306515 91.474563
F 38.112333 46.306515 113.301543
F 21.814582 7.717750 3.917791
F 21.509800 7.717750 25.744770
F 21.205018 7.717750 47.571750
F 20.900236 7.717750 69.398729
F 20.595454 7.717750 91.225710
F 20.290672 7.717750 113.052689
F 21.814582 30.871008 3.917791
F 21.509800 30.871008 25.744770
F 21.205018 30.871008 47.571750
F 20.900236 30.871008 69.398729
F 20.595454 30.871008 91.225710
F 20.290672 30.871008 113.052689
F 21.814582 54.024265 3.917791
F 21.509800 54.024265 25.744770
F 21.205018 54.024265 47.571750
F 20.900236 54.024265 69.398729
F 20.595454 54.024265 91.225710
F 20.290672 54.024265 113.052689
F 48.547079 7.717750 4.291071
F 48.242297 7.717750 26.118050
F 47.937515 7.717750 47.945030
F 47.632733 7.717750 69.772010
F 47.327951 7.717750 91.598990
F 47.023169 7.717750 113.425969
F 48.547079 30.871008 4.291071
F 48.242297 30.871008 26.118050
F 47.937515 30.871008 47.945030
F 47.632733 30.871008 69.772010
F 47.327951 30.871008 91.598990
F 47.023169 30.871008 113.425969
F 48.547079 54.024265 4.291071
F 48.242297 54.024265 26.118050
F 47.937515 54.024265 47.945030
F 47.632733 54.024265 69.772010
F 47.327951 54.024265 91.598990
F 47.023169 54.024265 113.425969
F 21.814582 15.435503 3.917790
F 21.509800 15.435503 25.744769
F 21.205018 15.435503 47.571749
F 20.900236 15.435503 69.398728
F 20.595454 15.435503 91.225709
F 20.290672 15.435503 113.052688
F 21.814582 38.588760 3.917790
F 21.509800 38.588760 25.744769
F 21.205018 38.588760 47.571749
F 20.900236 38.588760 69.398728
F 20.595454 38.588760 91.225709
F 20.290672 38.588760 113.052688
F 21.814582 61.742018 3.917790
F 21.509800 61.742018 25.744769
F 21.205018 61.742018 47.571749
F 20.900236 61.742018 69.398728
F 20.595454 61.742018 91.225709
F 20.290672 61.742018 113.052688
F 48.547079 15.435503 4.291070
F 48.242297 15.435503 26.118049
F 47.937515 15.435503 47.945029
F 47.632733 15.435503 69.772009
F 47.327951 15.435503 91.598989
F 47.023169 15.435503 113.425968
F 48.547079 38.588760 4.291070
F 48.242297 38.588760 26.118049
F 47.937515 38.588760 47.945029
F 47.632733 38.588760 69.772009
F 47.327951 38.588760 91.598989
F 47.023169 38.588760 113.425968
F 48.547079 61.742018 4.291070
F 48.242297 61.742018 26.118049
F 47.937515 61.742018 47.945029
F 47.632733 61.742018 69.772009
F 47.327951 61.742018 91.598989
F 47.023169 61.742018 113.425968
F 21.814582 0.000001 3.917791
F 21.509800 0.000001 25.744770
F 21.205018 0.000001 47.571750
F 20.900236 0.000001 69.398729
F 20.595454 0.000001 91.225710
F 20.290672 0.000001 113.052689
F 21.814582 23.153258 3.917791
F 21.509800 23.153258 25.744770
F 21.205018 23.153258 47.571750
F 20.900236 23.153258 69.398729
F 20.595454 23.153258 91.225710
F 20.290672 23.153258 113.052689
F 21.814582 46.306516 3.917791
F 21.509800 46.306516 25.744770
F 21.205018 46.306516 47.571750
F 20.900236 46.306516 69.398729
F 20.595454 46.306516 91.225710
F 20.290672 46.306516 113.052689
F 48.547079 0.000001 4.291071
F 48.242297 0.000001 26.118050
F 47.937515 0.000001 47.945030
F 47.632733 0.000001 69.772010
F 47.327951 0.000001 91.598990
F 47.023169 0.000001 113.425969
F 48.547079 23.153258 4.291071
F 48.242297 23.153258 26.118050
F 47.937515 23.153258 47.945030
F 47.632733 23.153258 69.772010
F 47.327951 23.153258 91.598990
F 47.023169 23.153258 113.425969
F 48.547079 46.306516 4.291071
F 48.242297 46.306516 26.118050
F 47.937515 46.306516 47.945030
F 47.632733 46.306516 69.772010
F 47.327951 46.306516 91.598990
F 47.023169 46.306516 113.425969
F 4.043699 5.145166 0.031109
F 3.738917 5.145166 21.858088
F 3.434135 5.145166 43.685067
F 3.129353 5.145166 65.512047
F 2.824571 5.145166 87.339026
F 2.519790 5.145166 109.166006
F 4.043699 28.298423 0.031109
F 3.738917 28.298423 21.858088
F 3.434135 28.298423 43.685067
F 3.129353 28.298423 65.512047
F 2.824571 28.298423 87.339026
F 2.519790 28.298423 109.166006
F 4.043699 51.451681 0.031109
F 3.738917 51.451681 21.858088
F 3.434135 51.451681 43.685067
F 3.129353 51.451681 65.512047
F 2.824571 51.451681 87.339026
F 2.519790 51.451681 109.166006
F 30.776196 5.145166 0.404389
F 30.471414 5.145166 22.231368
F 30.166632 5.145166 44.058347
F 29.861850 5.145166 65.885328
F 29.557068 5.145166 87.712307
F 29.252286 5.145166 109.539286
F 30.776196 28.298423 0.404389
F 30.471414 28.298423 22.231368
F 30.166632 28.298423 44.058347
F 29.861850 28.298423 65.885328
F 29.557068 28.298423 87.712307
F 29.252286 28.298423 109.539286
F 30.776196 51.451681 0.404389
F 30.471414 51.451681 22.231368
F 30.166632 51.451681 44.058347
F 29.861850 51.451681 65.885328
F 29.557068 51.451681 87.712307
F 29.252286 51.451681 109.539286
F 4.043699 12.862918 0.031108
F 3.738917 12.862918 21.858087
F 3.434135 12.862918 43.685066
F 3.129353 12.862918 65.512046
F 2.824571 12.862918 87.339025
F 2.519790 12.862918 109.166006
F 4.043699 36.016175 0.031108
F 3.738917 36.016175 21.858087
F 3.434135 36.016175 43.685066
F 3.129353 36.016175 65.512046
F 2.824571 36.016175 87.339025
F 2.519790 36.016175 109.166006
F 4.043699 59.169433 0.031108
F 3.738917 59.169433 21.858087
F 3.434135 59.169433 43.685066
F 3.129353 59.169433 65.512046
F 2.824571 59.169433 87.339025
F 2.519790 59.169433 109.166006
F 30.776196 12.862918 0.404388
F 30.471414 12.862918 22.231367
F 30.166632 12.862918 44.058346
F 29.861850 12.862918 65.885327
F 29.557068 12.862918 87.712306
F 29.252286 12.862918 109.539286
F 30.776196 36.016175 0.404388
F 30.471414 36.016175 22.231367
F 30.166632 36.016175 44.058346
F 29.861850 36.016175 65.885327
F 29.557068 36.016175 87.712306
F 29.252286 36.016175 109.539286
F 30.776196 59.169433 0.404388
F 30.471414 59.169433 22.231367
F 30.166632 59.169433 44.058346
F 29.861850 59.169433 65.885327
F 29.557068 59.169433 87.712306
F 29.252286 59.169433 109.539286
F 4.043699 20.580673 0.031108
F 3.738917 20.580673 21.858088
F 3.434135 20.580673 43.685067
F 3.129353 20.580673 65.512046
F 2.824571 20.580673 87.339026
F 2.519790 20.580673 109.166006
F 4.043699 43.733931 0.031108
F 3.738917 43.733931 21.858088
F 3.434135 43.733931 43.685067
F 3.129353 43.733931 65.512046
F 2.824571 43.733931 87.339026
F 2.519790 43.733931 109.166006
F 4.043699 66.887188 0.031108
F 3.738917 66.887188 21.858088
F 3.434135 66.887188 43.685067
F 3.129353 66.887188 65.512046
F 2.824571 66.887188 87.339026
F 2.519790 66.887188 109.166006
F 30.776196 20.580673 0.404388
F 30.471414 20.580673 22.231368
F 30.166632 20.580673 44.058347
F 29.861850 20.580673 65.885327
F 29.557068 20.580673 87.712307
F 29.252286 20.580673 109.539286
F 30.776196 43.733931 0.404388
F 30.471414 43.733931 22.231368
F 30.166632 43.733931 44.058347
F 29.861850 43.733931 65.885327
F 29.557068 43.733931 87.712307
F 29.252286 43.733931 109.539286
F 30.776196 66.887188 0.404388
F 30.471414 66.887188 22.231368
F 30.166632 66.887188 44.058347
F 29.861850 66.887188 65.885327
F 29.557068 66.887188 87.712307
F 29.252286 66.887188 109.539286
F 12.954527 5.145165 0.155534
F 12.649746 5.145165 21.982514
F 12.344964 5.145165 43.809494
F 12.040182 5.145165 65.636473
F 11.735400 5.145165 87.463453
F 11.430618 5.145165 109.290432
F 12.954527 28.298422 0.155534
F 12.649746 28.298422 21.982514
F 12.344964 28.298422 43.809494
F 12.040182 28.298422 65.636473
F 11.735400 28.298422 87.463453
F 11.430618 28.298422 109.290432
F 12.954527 51.451680 0.155534
F 12.649746 51.451680 21.982514
F 12.344964 51.451680 43.809494
F 12.040182 51.451680 65.636473
F 11.735400 51.451680 87.463453
F 11.430618 51.451680 109.290432
F 39.687024 5.145165 0.528815
F 39.382243 5.145165 22.355794
F 39.077461 5.145165 44.182774
F 38.772679 5.145165 66.009753
F 38.467897 5.145165 87.836733
F 38.163115 5.145165 109.663713
F 39.687024 28.298422 0.528815
F 39.382243 28.298422 22.355794
F 39.077461 28.298422 44.182774
F 38.772679 28.298422 66.009753
F 38.467897 28.298422 87.836733
F 38.163115 28.298422 109.663713
F 39.687024 51.451680 0.528815
F 39.382243 51.451680 22.355794
F 39.077461 51.451680 44.182774
F 38.772679 51.451680 66.009753
F 38.467897 51.451680 87.836733
F 38.163115 51.451680 109.663713
F 12.954528 12.862917 0.155533
F 12.649746 12.862917 21.982513
F 12.344964 12.862917 43.809493
F 12.040182 12.862917 65.636472
F 11.735400 12.862917 87.463452
F 11.430618 12.862917 109.290431
F 12.954528 36.016174 0.155533
F 12.649746 36.016174 21.982513
F 12.344964 36.016174 43.809493
F 12.040182 36.016174 65.636472
F 11.735400 36.016174 87.463452
F 11.430618 36.016174 109.290431
F 12.954528 59.169432 0.155533
F 12.649746 59.169432 21.982513
F 12.344964 59.169432 43.809493
F 12.040182 59.169432 65.636472
F 11.735400 59.169432 87.463452
F 11.430618 59.169432 109.290431
F 39.687024 12.862917 0.528814
F 39.382243 12.862917 22.355793
F 39.077461 12.862917 44.182773
F 38.772679 12.862917 66.009752
F 38.467897 12.862917 87.836732
F 38.163115 12.862917 109.663712
F 39.687024 36.016174 0.528814
F 39.382243 36.016174 22.355793
F 39.077461 36.016174 44.182773
F 38.772679 36.016174 66.009752
F 38.467897 36.016174 87.836732
F 38.163115 36.016174 109.663712
F 39.687024 59.169432 0.528814
F 39.382243 59.169432 22.355793
F 39.077461 59.169432 44.182773
F 38.772679 59.169432 66.009752
F 38.467897 59.169432 87.836732
F 38.163115 59.169432 109.663712
F 12.954527 20.580672 0.155534
F 12.649746 20.580672 21.982514
F 12.344964 20.580672 43.809494
F 12.040182 20.580672 65.636473
F 11.735400 20.580672 87.463452
F 11.430618 20.580672 109.290432
F 12.954527 43.733930 0.155534
F 12.649746 43.733930 21.982514
F 12.344964 43.733930 43.809494
F 12.040182 43.733930 65.636473
F 11.735400 43.733930 87.463452
F 11.430618 43.733930 109.290432
F 12.954527 66.887187 0.155534
F 12.649746 66.887187 21.982514
F 12.344964 66.887187 43.809494
F 12.040182 66.887187 65.636473
F 11.735400 66.887187 87.463452
F 11.430618 66.887187 109.290432
F 39.687024 20.580672 0.528815
F 39.382243 20.580672 22.355794
F 39.077461 20.580672 44.182774
F 38.772679 20.580672 66.009753
F 38.467897 20.580672 87.836732
F 38.163115 20.580672 109.663713
F 39.687024 43.733930 0.528815
F 39.382243 43.733930 22.355794
F 39.077461 43.733930 44.182774
F 38.772679 43.733930 66.009753
F 38.467897 43.733930 87.836732
F 38.163115 43.733930 109.663713
F 39.687024 66.887187 0.528815
F 39.382243 66.887187 22.355794
F 39.077461 66.887187 44.182774
F 38.772679 66.887187 66.009753
F 38.467897 66.887187 87.836732
F 38.163115 66.887187 109.663713
F 21.865366 5.145164 0.279960
F 21.560584 5.145164 22.106940
F 21.255802 5.145164 43.933920
F 20.951020 5.145164 65.760900
F 20.646238 5.145164 87.587879
F 20.341456 5.145164 109.414858
F 21.865366 28.298422 0.279960
F 21.560584 28.298422 22.106940
F 21.255802 28.298422 43.933920
F 20.951020 28.298422 65.760900
F 20.646238 28.298422 87.587879
F 20.341456 28.298422 109.414858
F 21.865366 51.451679 0.279960
F 21.560584 51.451679 22.106940
F 21.255802 51.451679 43.933920
F 20.951020 51.451679 65.760900
F 20.646238 51.451679 87.587879
F 20.341456 51.451679 109.414858
F 48.597863 5.145164 0.653241
F 48.293081 5.145164 22.480221
F 47.988299 5.145164 44.307200
F 47.683517 5.145164 66.134180
F 47.378735 5.145164 87.961159
F 47.073953 5.145164 109.788138
F 48.597863 28.298422 0.653241
F 48.293081 28.298422 22.480221
F 47.988299 28.298422 44.307200
F 47.683517 28.298422 66.134180
F 47.378735 28.298422 87.961159
F 47.073953 28.298422 109.788138
F 48.597863 51.451679 0.653241
F 48.293081 51.451679 22.480221
F 47.988299 51.451679 44.307200
F 47.683517 51.451679 66.134180
F 47.378735 51.451679 87.961159
F 47.073953 51.451679 109.788138
F 21.865366 12.862916 0.279960
F 21.560584 12.862916 22.106939
F 21.255802 12.862916 43.933919
F 20.951020 12.862916 65.760899
F 20.646238 12.862916 87.587878
F 20.341456 12.862916 109.414858
F 21.865366 36.016174 0.279960
F 21.560584 36.016174 22.106939
F 21.255802 36.016174 43.933919
F 20.951020 36.016174 65.760899
F 20.646238 36.016174 87.587878
F 20.341456 36.016174 109.414858
F 21.865366 59.169431 0.279960
F 21.560584 59.169431 22.106939
F 21.255802 59.169431 43.933919
F 20.951020 59.169431 65.760899
F 20.646238 59.169431 87.587878
F 20.341456 59.169431 109.414858
F 48.597863 12.862916 0.653241
F 48.293081 12.862916 22.480220
F 47.988299 12.862916 44.307199
F 47.683517 12.862916 66.134179
F 47.378735 12.862916 87.961158
F 47.073953 12.862916 109.788138
F 48.597863 36.016174 0.653241
F 48.293081 36.016174 22.480220
F 47.988299 36.016174 44.307199
F 47.683517 36.016174 66.134179
F 47.378735 36.016174 87.961158
F 47.073953 36.016174 109.788138
F 48.597863 59.169431 0.653241
F 48.293081 59.169431 22.480220
F 47.988299 59.169431 44.307199
F 47.683517 59.169431 66.134179
F 47.378735 59.169431 87.961158
F 47.073953 59.169431 109.788138
F 21.865366 20.580672 0.279960
F 21.560584 20.580672 22.106940
F 21.255802 20.580672 43.933920
F 20.951020 20.580672 65.760899
F 20.646238 20.580672 87.587879
F 20.341456 20.580672 109.414858
F 21.865366 43.733929 0.279960
F 21.560584 43.733929 22.106940
F 21.255802 43.733929 43.933920
F 20.951020 43.733929 65.760899
F 20.646238 43.733929 87.587879
F 20.341456 43.733929 109.414858
F 21.865366 66.887187 0.279960
F 21.560584 66.887187 22.106940
F 21.255802 66.887187 43.933920
F 20.951020 66.887187 65.760899
F 20.646238 66.887187 87.587879
F 20.341456 66.887187 109.414858
F 48.597863 20.580672 0.653241
F 48.293081 20.580672 22.480221
F 47.988299 20.580672 44.307200
F 47.683517 20.580672 66.134179
F 47.378735 20.580672 87.961159
F 47.073953 20.580672 109.788138
F 48.597863 43.733929 0.653241
F 48.293081 43.733929 22.480221
F 47.988299 43.733929 44.307200
F 47.683517 43.733929 66.134179
F 47.378735 43.733929 87.961159
F 47.073953 43.733929 109.788138
F 48.597863 66.887187 0.653241
F 48.293081 66.887187 22.480221
F 47.988299 66.887187 44.307200
F 47.683517 66.887187 66.134179
F 47.378735 66.887187 87.961159
F 47.073953 66.887187 109.788138
F 4.005613 5.145165 2.759479
F 3.700832 5.145165 24.586459
F 3.396050 5.145165 46.413438
F 3.091268 5.145165 68.240418
F 2.786486 5.145165 90.067398
F 2.481704 5.145165 111.894377
F 4.005613 28.298423 2.759479
F 3.700832 28.298423 24.586459
F 3.396050 28.298423 46.413438
F 3.091268 28.298423 68.240418
F 2.786486 28.298423 90.067398
F 2.481704 28.298423 111.894377
F 4.005613 51.451680 2.759479
F 3.700832 51.451680 24.586459
F 3.396050 51.451680 46.413438
F 3.091268 51.451680 68.240418
F 2.786486 51.451680 90.067398
F 2.481704 51.451680 111.894377
F 30.738110 5.145165 3.132759
F 30.433328 5.145165 24.959739
F 30.128547 5.145165 46.786719
F 29.823765 5.145165 68.613699
F 29.518983 5.145165 90.440678
F 29.214201 5.145165 112.267657
F 30.738110 28.298423 3.132759
F 30.433328 28.298423 24.959739
F 30.128547 28.298423 46.786719
F 29.823765 28.298423 68.613699
F 29.518983 28.298423 90.440678
F 29.214201 28.298423 112.267657
F 30.738110 51.451680 3.132759
F 30.433328 51.451680 24.959739
F 30.128547 51.451680 46.786719
F 29.823765 51.451680 68.613699
F 29.518983 51.451680 90.440678
F 29.214201 51.451680 112.267657
F 4.005613 12.862917 2.759480
F 3.700831 12.862917 24.586460
F 3.396050 12.862917 46.413439
F 3.091268 12.862917 68.240419
F 2.786486 12.862917 90.067399
F 2.481704 12.862917 111.894378
F 4.005613 36.016175 2.759480
F 3.700831 36.016175 24.586460
F 3.396050 36.016175 46.413439
F 3.091268 36.016175 68.240419
F 2.786486 36.016175 90.067399
F 2.481704 36.016175 111.894378
F 4.005613 59.169432 2.759480
F 3.700831 59.169432 24.586460
F 3.396050 59.169432 46.413439
F 3.091268 59.169432 68.240419
F 2.786486 59.169432 90.067399
F 2.481704 59.169432 111.894378
F 30.738110 12.862917 3.132760
F 30.433328 12.862917 24.959740
F 30.128547 12.862917 46.786720
F 29.823765 12.862917 68.613700
F 29.518983 12.862917 90.440679
F 29.214201 12.862917 112.267658
F 30.738110 36.016175 3.132760
F 30.433328 36.016175 24.959740
F 30.128547 36.016175 46.786720
F 29.823765 36.016175 68.613700
F 29.518983 36.016175 90.440679
F 29.214201 36.016175 112.267658
F 30.738110 59.169432 3.132760
F 30.433328 59.169432 24.959740
F 30.128547 59.169432 46.786720
F 29.823765 59.169432 68.613700
F 29.518983 59.169432 90.440679
F 29.214201 59.169432 112.267658
F 4.005613 20.580673 2.759480
F 3.700832 20.580673 24.586459
F 3.396050 20.580673 46.413438
F 3.091268 20.580673 68.240418
F 2.786486 20.580673 90.067398
F 2.481704 20.580673 111.894378
F 4.005613 43.733930 2.759480
F 3.700832 43.733930 24.586459
F 3.396050 43.733930 46.413438
F 3.091268 43.733930 68.240418
F 2.786486 43.733930 90.067398
F 2.481704 43.733930 111.894378
F 4.005613 66.887188 2.759480
F 3.700832 66.887188 24.586459
F 3.396050 66.887188 46.413438
F 3.091268 66.887188 68.240418
F 2.786486 66.887188 90.067398
F 2.481704 66.887188 111.894378
F 30.738110 20.580673 3.132760
F 30.433328 20.580673 24.959739
F 30.128547 20.580673 46.786719
F 29.823765 20.580673 68.613699
F 29.518983 20.580673 90.440678
F 29.214201 20.580673 112.267658
F 30.738110 43.733930 3.132760
F 30.433328 43.733930 24.959739
F 30.128547 43.733930 46.786719
F 29.823765 43.733930 68.613699
F 29.518983 43.733930 90.440678
F 29.214201 43.733930 112.267658
F 30.738110 66.887188 3.132760
F 30.433328 66.887188 24.959739
F 30.128547 66.887188 46.786719
F 29.823765 66.887188 68.613699
F 29.518983 66.887188 90.440678
F 29.214201 66.887188 112.267658
F 12.916443 5.145165 2.883907
F 12.611661 5.145165 24.710886
F 12.306879 5.145165 46.537866
F 12.002097 5.145165 68.364845
F 11.697315 5.145165 90.191824
F 11.392533 5.145165 112.018805
F 12.916443 28.298422 2.883907
F 12.611661 28.298422 24.710886
F 12.306879 28.298422 46.537866
F 12.002097 28.298422 68.364845
F 11.697315 28.298422 90.191824
F 11.392533 28.298422 112.018805
F 12.916443 51.451680 2.883907
F 12.611661 51.451680 24.710886
F 12.306879 51.451680 46.537866
F 12.002097 51.451680 68.364845
F 11.697315 51.451680 90.191824
F 11.392533 51.451680 112.018805
F 39.648940 5.145165 3.257187
F 39.344158 5.145165 25.084166
F 39.039376 5.145165 46.911146
F 38.734594 5.145165 68.738125
F 38.429812 5.145165 90.565105
F 38.125030 5.145165 112.392085
F 39.648940 28.298422 3.257187
F 39.344158 28.298422 25.084166
F 39.039376 28.298422 46.911146
F 38.734594 28.298422 68.738125
F 38.429812 28.298422 90.565105
F 38.125030 28.298422 112.392085
F 39.648940 51.451680 3.257187
F 39.344158 51.451680 25.084166
F 39.039376 51.451680 46.911146
F 38.734594 51.451680 68.738125
F 38.429812 51.451680 90.565105
F 38.125030 51.451680 112.392085
F 12.916443 12.862917 2.883908
F 12.611661 12.862917 24.710887
F 12.306879 12.862917 46.537867
F 12.002097 12.862917 68.364846
F 11.697315 12.862917 90.191825
F 11.392533 12.862917 112.018806
F 12.916443 36.016175 2.883908
F 12.611661 36.016175 24.710887
F 12.306879 36.016175 46.537867
F 12.002097 36.016175 68.364846
F 11.697315 36.016175 90.191825
F 11.392533 36.016175 112.018806
F 12.916443 59.169432 2.883908
F 12.611661 59.169432 24.710887
F 12.306879 59.169432 46.537867
F 12.002097 59.169432 68.364846
F 11.697315 59.169432 90.191825
F 11.392533 59.169432 112.018806
F 39.648940 12.862917 3.257188
F 39.344158 12.862917 25.084167
F 39.039376 12.862917 46.911147
F 38.734594 12.862917 68.738126
F 38.429812 12.862917 90.565106
F 38.125030 12.862917 112.392086
F 39.648940 36.016175 3.257188
F 39.344158 36.016175 25.084167
F 39.039376 36.016175 46.911147
F 38.734594 36.016175 68.738126
F 38.429812 36.016175 90.565106
F 38.125030 36.016175 112.392086
F 39.648940 59.169432 3.257188
F 39.344158 59.169432 25.084167
F 39.039376 59.169432 46.911147
F 38.734594 59.169432 68.738126
F 38.429812 59.169432 90.565106
F 38.125030 59.169432 112.392086
F 12.916443 20.580672 2.883907
F 12.611661 20.580672 24.710887
F 12.306879 20.580672 46.537866
F 12.002097 20.580672 68.364845
F 11.697315 20.580672 90.191825
F 11.392533 20.580672 112.018805
F 12.916443 43.733930 2.883907
F 12.611661 43.733930 24.710887
F 12.306879 43.733930 46.537866
F 12.002097 43.733930 68.364845
F 11.697315 43.733930 90.191825
F 11.392533 43.733930 112.018805
F 12.916443 66.887187 2.883907
F 12.611661 66.887187 24.710887
F 12.306879 66.887187 46.537866
F 12.002097 66.887187 68.364845
F 11.697315 66.887187 90.191825
F 11.392533 66.887187 112.018805
F 39.648940 20.580672 3.257187
F 39.344158 20.580672 25.084167
F 39.039376 20.580672 46.911146
F 38.734594 20.580672 68.738125
F 38.429812 20.580672 90.565106
F 38.125030 20.580672 112.392085
F 39.648940 43.733930 3.257187
F 39.344158 43.733930 25.084167
F 39.039376 43.733930 46.911146
F 38.734594 43.733930 68.738125
F 38.429812 43.733930 90.565106
F 38.125030 43.733930 112.392085
F 39.648940 66.887187 3.257187
F 39.344158 66.887187 25.084167
F 39.039376 66.887187 46.911146
F 38.734594 66.887187 68.738125
F 38.429812 66.887187 90.565106
F 38.125030 66.887187 112.392085
F 21.827279 5.145164 3.008333
F 21.522497 5.145164 24.835314
F 21.217715 5.145164 46.662293
F 20.912933 5.145164 68.489273
F 20.608151 5.145164 90.316252
F 20.303369 5.145164 112.143231
F 21.827279 28.298422 3.008333
F 21.522497 28.298422 24.835314
F 21.217715 28.298422 46.662293
F 20.912933 28.298422 68.489273
F 20.608151 28.298422 90.316252
F 20.303369 28.298422 112.143231
F 21.827279 51.451679 3.008333
F 21.522497 51.451679 24.835314
F 21.217715 51.451679 46.662293
F 20.912933 51.451679 68.489273
F 20.608151 51.451679 90.316252
F 20.303369 51.451679 112.143231
F 48.559777 5.145164 3.381614
F 48.254995 5.145164 25.208594
F 47.950213 5.145164 47.035573
F 47.645431 5.145164 68.862553
F 47.340649 5.145164 90.689532
F 47.035867 5.145164 112.516512
F 48.559777 28.298422 3.381614
F 48.254995 28.298422 25.208594
F 47.950213 28.298422 47.035573
F 47.645431 28.298422 68.862553
F 47.340649 28.298422 90.689532
F 47.035867 28.298422 112.516512
F 48.559777 51.451679 3.381614
F 48.254995 51.451679 25.208594
F 47.950213 51.451679 47.035573
F 47.645431 51.451679 68.862553
F 47.340649 51.451679 90.689532
F 47.035867 51.451679 112.516512
F 21.827279 12.862917 3.008334
F 21.522497 12.862917 24.835315
F 21.217715 12.862917 46.662294
F 20.912933 12.862917 68.489273
F 20.608151 12.862917 90.316253
F 20.303369 12.862917 112.143232
F 21.827279 36.016174 3.008334
F 21.522497 36.016174 24.835315
F 21.217715 36.016174 46.662294
F 20.912933 36.016174 68.489273
F 20.608151 36.016174 90.316253
F 20.303369 36.016174 112.143232
F 21.827279 59.169432 3.008334
F 21.522497 59.169432 24.835315
F 21.217715 59.169432 46.662294
F 20.912933 59.169432 68.489273
F 20.608151 59.169432 90.316253
F 20.303369 59.169432 112.143232
F 48.559777 12.862917 3.381615
F 48.254995 12.862917 25.208595
F 47.950213 12.862917 47.035574
F 47.645431 12.862917 68.862553
F 47.340649 12.862917 90.689533
F 47.035867 12.862917 112.516513
F 48.559777 36.016174 3.381615
F 48.254995 36.016174 25.208595
F 47.950213 36.016174 47.035574
F 47.645431 36.016174 68.862553
F 47.340649 36.016174 90.689533
F 47.035867 36.016174 112.516513
F 48.559777 59.169432 3.381615
F 48.254995 59.169432 25.208595
F 47.950213 59.169432 47.035574
F 47.645431 59.169432 68.862553
F 47.340649 59.169432 90.689533
F 47.035867 59.169432 112.516513
F 21.827279 20.580672 3.008334
F 21.522497 20.580672 24.835314
F 21.217715 20.580672 46.662293
F 20.912933 20.580672 68.489273
F 20.608151 20.580672 90.316252
F 20.303369 20.580672 112.143232
F 21.827279 43.733929 3.008334
F 21.522497 43.733929 24.835314
F 21.217715 43.733929 46.662293
F 20.912933 43.733929 68.489273
F 20.608151 43.733929 90.316252
F 20.303369 43.733929 112.143232
F 21.827279 66.887187 3.008334
F 21.522497 66.887187 24.835314
F 21.217715 66.887187 46.662293
F 20.912933 66.887187 68.489273
F 20.608151 66.887187 90.316252
F 20.303369 66.887187 112.143232
F 48.559777 20.580672 3.381615
F 48.254995 20.580672 25.208594
F 47.950213 20.580672 47.035573
F 47.645431 20.580672 68.862553
F 47.340649 20.580672 90.689532
F 47.035867 20.580672 112.516513
F 48.559777 43.733929 3.381615
F 48.254995 43.733929 25.208594
F 47.950213 43.733929 47.035573
F 47.645431 43.733929 68.862553
F 47.340649 43.733929 90.689532
F 47.035867 43.733929 112.516513
F 48.559777 66.887187 3.381615
F 48.254995 66.887187 25.208594
F 47.950213 66.887187 47.035573
F 47.645431 66.887187 68.862553
F 47.340649 66.887187 90.689532
F 47.035867 66.887187 112.516513
F 3.954806 7.717749 6.397309
F 3.650025 7.717749 28.224289
F 3.345243 7.717749 50.051268
F 3.040461 7.717749 71.878248
F 2.735679 7.717749 93.705228
F 2.430897 7.717749 115.532207
F 3.954806 30.871007 6.397309
F 3.650025 30.871007 28.224289
F 3.345243 30.871007 50.051268
F 3.040461 30.871007 71.878248
F 2.735679 30.871007 93.705228
F 2.430897 30.871007 115.532207
F 3.954806 54.024264 6.397309
F 3.650025 54.024264 28.224289
F 3.345243 54.024264 50.051268
F 3.040461 54.024264 71.878248
F 2.735679 54.024264 93.705228
F 2.430897 54.024264 115.532207
F 30.687303 7.717749 6.770589
F 30.382521 7.717749 28.597570
F 30.077740 7.717749 50.424549
F 29.772958 7.717749 72.251528
F 29.468176 7.717749 94.078508
F 29.163394 7.717749 115.905487
F 30.687303 30.871007 6.770589
F 30.382521 30.871007 28.597570
F 30.077740 30.871007 50.424549
F 29.772958 30.871007 72.251528
F 29.468176 30.871007 94.078508
F 29.163394 30.871007 115.905487
F 30.687303 54.024264 6.770589
F 30.382521 54.024264 28.597570
F 30.077740 54.024264 50.424549
F 29.772958 54.024264 72.251528
F 29.468176 54.024264 94.078508
F 29.163394 54.024264 115.905487
F 3.954806 15.435502 6.397310
F 3.650024 15.435502 28.224290
F 3.345243 15.435502 50.051269
F 3.040461 15.435502 71.878249
F 2.735679 15.435502 93.705229
F 2.430897 15.435502 115.532208
F 3.954806 38.588760 6.397310
F 3.650024 38.588760 28.224290
F 3.345243 38.588760 50.051269
F 3.040461 38.588760 71.878249
F 2.735679 38.588760 93.705229
F 2.430897 38.588760 115.532208
F 3.954806 61.742017 6.397310
F 3.650024 61.742017 28.224290
F 3.345243 61.742017 50.051269
F 3.040461 61.742017 71.878249
F 2.735679 61.742017 93.705229
F 2.430897 61.742017 115.532208
F 30.687303 15.435502 6.770590
F 30.382521 15.435502 28.597571
F 30.077740 15.435502 50.424550
F 29.772958 15.435502 72.251529
F 29.468176 15.435502 94.078509
F 29.163394 15.435502 115.905488
F 30.687303 38.588760 6.770590
F 30.382521 38.588760 28.597571
F 30.077740 38.588760 50.424550
F 29.772958 38.588760 72.251529
F 29.468176 38.588760 94.078509
F 29.163394 38.588760 115.905488
F 30.687303 61.742017 6.770590
F 30.382521 61.742017 28.597571
F 30.077740 61.742017 50.424550
F 29.772958 61.742017 72.251529
F 29.468176 61.742017 94.078509
F 29.163394 61.742017 115.905488
F 3.954806 0.000000 6.397309
F 3.650025 0.000000 28.224289
F 3.345243 0.000000 50.051268
F 3.040461 0.000000 71.878248
F 2.735679 0.000000 93.705228
F 2.430897 0.000000 115.532207
F 3.954806 23.153257 6.397309
F 3.650025 23.153257 28.224289
F 3.345243 23.153257 50.051268
F 3.040461 23.153257 71.878248
F 2.735679 23.153257 93.705228
F 2.430897 23.153257 115.532207
F 3.954806 46.306515 6.397309
F 3.650025 46.306515 28.224289
F 3.345243 46.306515 50.051268
F 3.040461 46.306515 71.878248
F 2.735679 46.306515 93.705228
F 2.430897 46.306515 115.532207
F 30.687303 0.000000 6.770589
F 30.382521 0.000000 28.597570
F 30.077740 0.000000 50.424549
F 29.772958 0.000000 72.251528
F 29.468176 0.000000 94.078508
F 29.163394 0.000000 115.905487
F 30.687303 23.153257 6.770589
F 30.382521 23.153257 28.597570
F 30.077740 23.153257 50.424549
F 29.772958 23.153257 72.251528
F 29.468176 23.153257 94.078508
F 29.163394 23.153257 115.905487
F 30.687303 46.306515 6.770589
F 30.382521 46.306515 28.597570
F 30.077740 46.306515 50.424549
F 29.772958 46.306515 72.251528
F 29.468176 46.306515 94.078508
F 29.163394 46.306515 115.905487
F 12.865635 7.717750 6.521737
F 12.560853 7.717750 28.348716
F 12.256071 7.717750 50.175695
F 11.951289 7.717750 72.002675
F 11.646507 7.717750 93.829655
F 11.341725 7.717750 115.656635
F 12.865635 30.871007 6.521737
F 12.560853 30.871007 28.348716
F 12.256071 30.871007 50.175695
F 11.951289 30.871007 72.002675
F 11.646507 30.871007 93.829655
F 11.341725 30.871007 115.656635
F 12.865635 54.024265 6.521737
F 12.560853 54.024265 28.348716
F 12.256071 54.024265 50.175695
F 11.951289 54.024265 72.002675
F 11.646507 54.024265 93.829655
F 11.341725 54.024265 115.656635
F 39.598132 7.717750 6.895017
F 39.293350 7.717750 28.721996
F 38.988568 7.717750 50.548975
F 38.683786 7.717750 72.375956
F 38.379004 7.717750 94.202935
F 38.074222 7.717750 116.029915
F 39.598132 30.871007 6.895017
F 39.293350 30.871007 28.721996
F 38.988568 30.871007 50.548975
F 38.683786 30.871007 72.375956
F 38.379004 30.871007 94.202935
F 38.074222 30.871007 116.029915
F 39.598132 54.024265 6.895017
F 39.293350 54.024265 28.721996
F 38.988568 54.024265 50.548975
F 38.683786 54.024265 72.375956
F 38.379004 54.024265 94.202935
F 38.074222 54.024265 116.029915
F 12.865635 15.435503 6.521738
F 12.560853 15.435503 28.348717
F 12.256071 15.435503 50.175696
F 11.951289 15.435503 72.002676
F 11.646507 15.435503 93.829656
F 11.341725 15.435503 115.656636
F 12.865635 38.588760 6.521738
F 12.560853 38.588760 28.348717
F 12.256071 38.588760 50.175696
F 11.951289 38.588760 72.002676
F 11.646507 38.588760 93.829656
F 11.341725 38.588760 115.656636
F 12.865635 61.742018 6.521738
F 12.560853 61.742018 28.348717
F 12.256071 61.742018 50.175696
F 11.951289 61.742018 72.002676
F 11.646507 61.742018 93.829656
F 11.341725 61.742018 115.656636
F 39.598132 15.435503 6.895018
F 39.293350 15.435503 28.721997
F 38.988568 15.435503 50.548976
F 38.683786 15.435503 72.375957
F 38.379004 15.435503 94.202936
F 38.074222 15.435503 116.029916
F 39.598132 38.588760 6.895018
F 39.293350 38.588760 28.721997
F 38.988568 38.588760 50.548976
F 38.683786 38.588760 72.375957
F 38.379004 38.588760 94.202936
F 38.074222 38.588760 116.029916
F 39.598132 61.742018 6.895018
F 39.293350 61.742018 28.721997
F 38.988568 61.742018 50.548976
F 38.683786 61.742018 72.375957
F 38.379004 61.742018 94.202936
F 38.074222 61.742018 116.029916
F 12.865635 0.000000 6.521737
F 12.560853 0.000000 28.348716
F 12.256071 0.000000 50.175695
F 11.951289 0.000000 72.002675
F 11.646507 0.000000 93.829655
F 11.341725 0.000000 115.656635
F 12.865635 23.153258 6.521737
F 12.560853 23.153258 28.348716
F 12.256071 23.153258 50.175695
F 11.951289 23.153258 72.002675
F 11.646507 23.153258 93.829655
F 11.341725 23.153258 115.656635
F 12.865635 46.306515 6.521737
F 12.560853 46.306515 28.348716
F 12.256071 46.306515 50.175695
F 11.951289 46.306515 72.002675
F 11.646507 46.306515 93.829655
F 11.341725 46.306515 115.656635
F 39.598132 0.000000 6.895017
F 39.293350 0.000000 28.721996
F 38.988568 0.000000 50.548975
F 38.683786 0.000000 72.375956
F 38.379004 0.000000 94.202935
F 38.074222 0.000000 116.029915
F 39.598132 23.153258 6.895017
F 39.293350 23.153258 28.721996
F 38.988568 23.153258 50.548975
F 38.683786 23.153258 72.375956
F 38.379004 23.153258 94.202935
F 38.074222 23.153258 116.029915
F 39.598132 46.306515 6.895017
F 39.293350 46.306515 28.721996
F 38.988568 46.306515 50.548975
F 38.683786 46.306515 72.375956
F 38.379004 46.306515 94.202935
F 38.074222 46.306515 116.029915
F 21.776472 7.717751 6.646164
F 21.471690 7.717751 28.473144
F 21.166908 7.717751 50.300123
F 20.862126 7.717751 72.127103
F 20.557344 7.717751 93.954082
F 20.252562 7.717751 115.781062
F 21.776472 30.871008 6.646164
F 21.471690 30.871008 28.473144
F 21.166908 30.871008 50.300123
F 20.862126 30.871008 72.127103
F 20.557344 30.871008 93.954082
F 20.252562 30.871008 115.781062
F 21.776472 54.024266 6.646164
F 21.471690 54.024266 28.473144
F 21.166908 54.024266 50.300123
F 20.862126 54.024266 72.127103
F 20.557344 54.024266 93.954082
F 20.252562 54.024266 115.781062
F 48.508969 7.717751 7.019444
F 48.204187 7.717751 28.846424
F 47.899405 7.717751 50.673403
F 47.594623 7.717751 72.500384
F 47.289841 7.717751 94.327363
F 46.985059 7.717751 116.154342
F 48.508969 30.871008 7.019444
F 48.204187 30.871008 28.846424
F 47.899405 30.871008 50.673403
F 47.594623 30.871008 72.500384
F 47.289841 30.871008 94.327363
F 46.985059 30.871008 116.154342
F 48.508969 54.024266 7.019444
F 48.204187 54.024266 28.846424
F 47.899405 54.024266 50.673403
F 47.594623 54.024266 72.500384
F 47.289841 54.024266 94.327363
F 46.985059 54.024266 116.154342
F 21.776472 15.435503 6.646165
F 21.471690 15.435503 28.473145
F 21.166908 15.435503 50.300124
F 20.862126 15.435503 72.127104
F 20.557344 15.435503 93.954083
F 20.252562 15.435503 115.781063
F 21.776472 38.588761 6.646165
F 21.471690 38.588761 28.473145
F 21.166908 38.588761 50.300124
F 20.862126 38.588761 72.127104
F 20.557344 38.588761 93.954083
F 20.252562 38.588761 115.781063
F 21.776472 61.742018 6.646165
F 21.471690 61.742018 28.473145
F 21.166908 61.742018 50.300124
F 20.862126 61.742018 72.127104
F 20.557344 61.742018 93.954083
F 20.252562 61.742018 115.781063
F 48.508969 15.435503 7.019445
F 48.204187 15.435503 28.846425
F 47.899405 15.435503 50.673404
F 47.594623 15.435503 72.500385
F 47.289841 15.435503 94.327364
F 46.985059 15.435503 116.154343
F 48.508969 38.588761 7.019445
F 48.204187 38.588761 28.846425
F 47.899405 38.588761 50.673404
F 47.594623 38.588761 72.500385
F 47.289841 38.588761 94.327364
F 46.985059 38.588761 116.154343
F 48.508969 61.742018 7.019445
F 48.204187 61.742018 28.846425
F 47.899405 61.742018 50.673404
F 47.594623 61.742018 72.500385
F 47.289841 61.742018 94.327364
F 46.985059 61.742018 116.154343
F 21.776472 0.000001 6.646164
F 21.471690 0.000001 28.473144
F 21.166908 0.000001 50.300123
F 20.862126 0.000001 72.127103
F 20.557344 0.000001 93.954082
F 20.252562 0.000001 115.781062
F 21.776472 23.153259 6.646164
F 21.471690 23.153259 28.473144
F 21.166908 23.153259 50.300123
F 20.862126 23.153259 72.127103
F 20.557344 23.153259 93.954082
F 20.252562 23.153259 115.781062
F 21.776472 46.306516 6.646164
F 21.471690 46.306516 28.473144
F 21.166908 46.306516 50.300123
F 20.862126 46.306516 72.127103
F 20.557344 46.306516 93.954082
F 20.252562 46.306516 115.781062
F 48.508969 0.000001 7.019444
F 48.204187 0.000001 28.846424
F 47.899405 0.000001 50.673403
F 47.594623 0.000001 72.500384
F 47.289841 0.000001 94.327363
F 46.985059 0.000001 116.154342
F 48.508969 23.153259 7.019444
F 48.204187 23.153259 28.846424
F 47.899405 23.153259 50.673403
F 47.594623 23.153259 72.500384
F 47.289841 23.153259 94.327363
F 46.985059 23.153259 116.154342
F 48.508969 46.306516 7.019444
F 48.204187 46.306516 28.846424
F 47.899405 46.306516 50.673403
F 47.594623 46.306516 72.500384
F 47.289841 46.306516 94.327363
F 46.985059 46.306516 116.154342
F 6.233322 1.286291 2.790587
F 5.928540 1.286291 24.617566
F 5.623758 1.286291 46.444546
F 5.318976 1.286291 68.271525
F 5.014195 1.286291 90.098504
F 4.709413 1.286291 111.925484
F 6.233322 24.439548 2.790587
F 5.928540 24.439548 24.617566
F 5.623758 24.439548 46.444546
F 5.318976 24.439548 68.271525
F 5.014195 24.439548 90.098504
F 4.709413 24.439548 111.925484
F 6.233322 47.592806 2.790587
F 5.928540 47.592806 24.617566
F 5.623758 47.592806 46.444546
F 5.318976 47.592806 68.271525
F 5.014195 47.592806 90.098504
F 4.709413 47.592806 111.925484
F 32.965820 1.286291 3.163867
F 32.661038 1.286291 24.990846
F 32.356256 1.286291 46.817826
F 32.051474 1.286291 68.644805
F 31.746693 1.286291 90.471785
F 31.441911 1.286291 112.298765
F 32.965820 24.439548 3.163867
F 32.661038 24.439548 24.990846
F 32.356256 24.439548 46.817826
F 32.051474 24.439548 68.644805
F 31.746693 24.439548 90.471785
F 31.441911 24.439548 112.298765
F 32.965820 47.592806 3.163867
F 32.661038 47.592806 24.990846
F 32.356256 47.592806 46.817826
F 32.051474 47.592806 68.644805
F 31.746693 47.592806 90.471785
F 31.441911 47.592806 112.298765
F 6.233322 9.004040 2.790587
F 5.928540 9.004040 24.617566
F 5.623758 9.004040 46.444546
F 5.318976 9.004040 68.271525
F 5.014195 9.004040 90.098504
F 4.709413 9.004040 111.925484
F 6.233322 32.157298 2.790587
F 5.928540 32.157298 24.617566
F 5.623758 32.157298 46.444546
F 5.318976 32.157298 68.271525
F 5.014195 32.157298 90.098504
F 4.709413 32.157298 111.925484
F 6.233322 55.310555 2.790587
F 5.928540 55.310555 24.617566
F 5.623758 55.310555 46.444546
F 5.318976 55.310555 68.271525
F 5.014195 55.310555 90.098504
F 4.709413 55.310555 111.925484
F 32.965820 9.004040 3.163867
F 32.661038 9.004040 24.990846
F 32.356256 9.004040 46.817826
F 32.051474 9.004040 68.644805
F 31.746693 9.004040 90.471785
F 31.441911 9.004040 112.298765
F 32.965820 32.157298 3.163867
F 32.661038 32.157298 24.990846
F 32.356256 32.157298 46.817826
F 32.051474 32.157298 68.644805
F 31.746693 32.157298 90.471785
F 31.441911 32.157298 112.298765
F 32.965820 55.310555 3.163867
F 32.661038 55.310555 24.990846
F 32.356256 55.310555 46.817826
F 32.051474 55.310555 68.644805
F 31.746693 55.310555 90.471785
F 31.441911 55.310555 112.298765
F 6.233322 16.721795 2.790588
F 5.928540 16.721795 24.617567
F 5.623758 16.721795 46.444546
F 5.318976 16.721795 68.271526
F 5.014195 16.721795 90.098505
F 4.709413 16.721795 111.925485
F 6.233322 39.875053 2.790588
F 5.928540 39.875053 24.617567
F 5.623758 39.875053 46.444546
F 5.318976 39.875053 68.271526
F 5.014195 39.875053 90.098505
F 4.709413 39.875053 111.925485
F 6.233322 63.028310 2.790588
F 5.928540 63.028310 24.617567
F 5.623758 63.028310 46.444546
F 5.318976 63.028310 68.271526
F 5.014195 63.028310 90.098505
F 4.709413 63.028310 111.925485
F 32.965820 16.721795 3.163868
F 32.661038 16.721795 24.990847
F 32.356256 16.721795 46.817826
F 32.051474 16.721795 68.644806
F 31.746692 16.721795 90.471786
F 31.441911 16.721795 112.298766
F 32.965820 39.875053 3.163868
F 32.661038 39.875053 24.990847
F 32.356256 39.875053 46.817826
F 32.051474 39.875053 68.644806
F 31.746692 39.875053 90.471786
F 31.441911 39.875053 112.298766
F 32.965820 63.028310 3.163868
F 32.661038 63.028310 24.990847
F 32.356256 63.028310 46.817826
F 32.051474 63.028310 68.644806
F 31.746692 63.028310 90.471786
F 31.441911 63.028310 112.298766
F 15.144154 1.286290 2.915013
F 14.839372 1.286290 24.741993
F 14.534590 1.286290 46.568973
F 14.229808 1.286290 68.395952
F 13.925026 1.286290 90.222932
F 13.620244 1.286290 112.049911
F 15.144154 24.439548 2.915013
F 14.839372 24.439548 24.741993
F 14.534590 24.439548 46.568973
F 14.229808 24.439548 68.395952
F 13.925026 24.439548 90.222932
F 13.620244 24.439548 112.049911
F 15.144154 47.592806 2.915013
F 14.839372 47.592806 24.741993
F 14.534590 47.592806 46.568973
F 14.229808 47.592806 68.395952
F 13.925026 47.592806 90.222932
F 13.620244 47.592806 112.049911
F 41.876651 1.286290 3.288294
F 41.571869 1.286290 25.115274
F 41.267087 1.286290 46.942253
F 40.962305 1.286290 68.769232
F 40.657523 1.286290 90.596212
F 40.352741 1.286290 112.423192
F 41.876651 24.439548 3.288294
F 41.571869 24.439548 25.115274
F 41.267087 24.439548 46.942253
F 40.962305 24.439548 68.769232
F 40.657523 24.439548 90.596212
F 40.352741 24.439548 112.423192
F 41.876651 47.592806 3.288294
F 41.571869 47.592806 25.115274
F 41.267087 47.592806 46.942253
F 40.962305 47.592806 68.769232
F 40.657523 47.592806 90.596212
F 40.352741 47.592806 112.423192
F 15.144154 9.004040 2.915013
F 14.839372 9.004040 24.741993
F 14.534590 9.004040 46.568973
F 14.229808 9.004040 68.395952
F 13.925026 9.004040 90.222932
F 13.620244 9.004040 112.049911
F 15.144154 32.157297 2.915013
F 14.839372 32.157297 24.741993
F 14.534590 32.157297 46.568973
F 14.229808 32.157297 68.395952
F 13.925026 32.157297 90.222932
F 13.620244 32.157297 112.049911
F 15.144154 55.310555 2.915013
F 14.839372 55.310555 24.741993
F 14.534590 55.310555 46.568973
F 14.229808 55.310555 68.395952
F 13.925026 55.310555 90.222932
F 13.620244 55.310555 112.049911
F 41.876651 9.004040 3.288294
F 41.571869 9.004040 25.115274
F 41.267087 9.004040 46.942253
F 40.962305 9.004040 68.769232
F 40.657523 9.004040 90.596212
F 40.352741 9.004040 112.423192
F 41.876651 32.157297 3.288294
F 41.571869 32.157297 25.115274
F 41.267087 32.157297 46.942253
F 40.962305 32.157297 68.769232
F 40.657523 32.157297 90.596212
F 40.352741 32.157297 112.423192
F 41.876651 55.310555 3.288294
F 41.571869 55.310555 25.115274
F 41.267087 55.310555 46.942253
F 40.962305 55.310555 68.769232
F 40.657523 55.310555 90.596212
F 40.352741 55.310555 112.423192
F 15.144154 16.721795 2.915014
F 14.839372 16.721795 24.741993
F 14.534590 16.721795 46.568974
F 14.229808 16.721795 68.395953
F 13.925026 16.721795 90.222933
F 13.620244 16.721795 112.049912
F 15.144154 39.875053 2.915014
F 14.839372 39.875053 24.741993
F 14.534590 39.875053 46.568974
F 14.229808 39.875053 68.395953
F 13.925026 39.875053 90.222933
F 13.620244 39.875053 112.049912
F 15.144154 63.028310 2.915014
F 14.839372 63.028310 24.741993
F 14.534590 63.028310 46.568974
F 14.229808 63.028310 68.395953
F 13.925026 63.028310 90.222933
F 13.620244 63.028310 112.049912
F 41.876651 16.721795 3.288295
F 41.571869 16.721795 25.115274
F 41.267087 16.721795 46.942254
F 40.962305 16.721795 68.769233
F 40.657523 16.721795 90.596213
F 40.352741 16.721795 112.423193
F 41.876651 39.875053 3.288295
F 41.571869 39.875053 25.115274
F 41.267087 39.875053 46.942254
F 40.962305 39.875053 68.769233
F 40.657523 39.875053 90.596213
F 40.352741 39.875053 112.423193
F 41.876651 63.028310 3.288295
F 41.571869 63.028310 25.115274
F 41.267087 63.028310 46.942254
F 40.962305 63.028310 68.769233
F 40.657523 63.028310 90.596213
F 40.352741 63.028310 112.423193
F 24.054990 1.286290 3.039440
F 23.750208 1.286290 24.866420
F 23.445426 1.286290 46.693400
F 23.140644 1.286290 68.520379
F 22.835862 1.286290 90.347359
F 22.531080 1.286290 112.174338
F 24.054990 24.439548 3.039440
F 23.750208 24.439548 24.866420
F 23.445426 24.439548 46.693400
F 23.140644 24.439548 68.520379
F 22.835862 24.439548 90.347359
F 22.531080 24.439548 112.174338
F 24.054990 47.592805 3.039440
F 23.750208 47.592805 24.866420
F 23.445426 47.592805 46.693400
F 23.140644 47.592805 68.520379
F 22.835862 47.592805 90.347359
F 22.531080 47.592805 112.174338
F 50.787487 1.286290 3.412720
F 50.482705 1.286290 25.239701
F 50.177923 1.286290 47.066680
F 49.873141 1.286290 68.893659
F 49.568359 1.286290 90.720639
F 49.263577 1.286290 112.547618
F 50.787487 24.439548 3.412720
F 50.482705 24.439548 25.239701
F 50.177923 24.439548 47.066680
F 49.873141 24.439548 68.893659
F 49.568359 24.439548 90.720639
F 49.263577 24.439548 112.547618
F 50.787487 47.592805 3.412720
F 50.482705 47.592805 25.239701
F 50.177923 47.592805 47.066680
F 49.873141 47.592805 68.893659
F 49.568359 47.592805 90.720639
F 49.263577 47.592805 112.547618
F 24.054990 9.004040 3.039440
F 23.750208 9.004040 24.866420
F 23.445426 9.004040 46.693400
F 23.140644 9.004040 68.520379
F 22.835862 9.004040 90.347359
F 22.531080 9.004040 112.174338
F 24.054990 32.157297 3.039440
F 23.750208 32.157297 24.866420
F 23.445426 32.157297 46.693400
F 23.140644 32.157297 68.520379
F 22.835862 32.157297 90.347359
F 22.531080 32.157297 112.174338
F 24.054990 55.310555 3.039440
F 23.750208 55.310555 24.866420
F 23.445426 55.310555 46.693400
F 23.140644 55.310555 68.520379
F 22.835862 55.310555 90.347359
F 22.531080 55.310555 112.174338
F 50.787487 9.004040 3.412720
F 50.482705 9.004040 25.239701
F 50.177923 9.004040 47.066680
F 49.873141 9.004040 68.893659
F 49.568359 9.004040 90.720639
F 49.263577 9.004040 112.547618
F 50.787487 32.157297 3.412720
F 50.482705 32.157297 25.239701
F 50.177923 32.157297 47.066680
F 49.873141 32.157297 68.893659
F 49.568359 32.157297 90.720639
F 49.263577 32.157297 112.547618
F 50.787487 55.310555 3.412720
F 50.482705 55.310555 25.239701
F 50.177923 55.310555 47.066680
F 49.873141 55.310555 68.893659
F 49.568359 55.310555 90.720639
F 49.263577 55.310555 112.547618
F 24.054990 16.721795 3.039441
F 23.750208 16.721795 24.866420
F 23.445426 16.721795 46.693401
F 23.140644 16.721795 68.520380
F 22.835862 16.721795 90.347360
F 22.531080 16.721795 112.174339
F 24.054990 39.875052 3.039441
F 23.750208 39.875052 24.866420
F 23.445426 39.875052 46.693401
F 23.140644 39.875052 68.520380
F 22.835862 39.875052 90.347360
F 22.531080 39.875052 112.174339
F 24.054990 63.028310 3.039441
F 23.750208 63.028310 24.866420
F 23.445426 63.028310 46.693401
F 23.140644 63.028310 68.520380
F 22.835862 63.028310 90.347360
F 22.531080 63.028310 112.174339
F 50.787487 16.721795 3.412721
F 50.482705 16.721795 25.239701
F 50.177923 16.721795 47.066681
F 49.873141 16.721795 68.893660
F 49.568359 16.721795 90.720640
F 49.263577 16.721795 112.547619
F 50.787487 39.875052 3.412721
F 50.482705 39.875052 25.239701
F 50.177923 39.875052 47.066681
F 49.873141 39.875052 68.893660
F 49.568359 39.875052 90.720640
F 49.263577 39.875052 112.547619
F 50.787487 63.028310 3.412721
F 50.482705 63.028310 25.239701
F 50.177923 63.028310 47.066681
F 49.873141 63.028310 68.893660
F 49.568359 63.028310 90.720640
F 49.263577 63.028310 112.547619
F 6.182510 3.858875 6.428416
F 5.877728 3.858875 28.255396
F 5.572946 3.858875 50.082375
F 5.268164 3.858875 71.909354
F 4.963383 3.858875 93.736334
F 4.658601 3.858875 115.563314
F 6.182510 27.012132 6.428416
F 5.877728 27.012132 28.255396
F 5.572946 27.012132 50.082375
F 5.268164 27.012132 71.909354
F 4.963383 27.012132 93.736334
F 4.658601 27.012132 115.563314
F 6.182510 50.165390 6.428416
F 5.877728 50.165390 28.255396
F 5.572946 50.165390 50.082375
F 5.268164 50.165390 71.909354
F 4.963383 50.165390 93.736334
F 4.658601 50.165390 115.563314
F 32.915008 3.858875 6.801696
F 32.610226 3.858875 28.628676
F 32.305444 3.858875 50.455655
F 32.000662 3.858875 72.282635
F 31.695881 3.858875 94.109615
F 31.391099 3.858875 115.936594
F 32.915008 27.012132 6.801696
F 32.610226 27.012132 28.628676
F 32.305444 27.012132 50.455655
F 32.000662 27.012132 72.282635
F 31.695881 27.012132 94.109615
F 31.391099 27.012132 115.936594
F 32.915008 50.165390 6.801696
F 32.610226 50.165390 28.628676
F 32.305444 50.165390 50.455655
F 32.000662 50.165390 72.282635
F 31.695881 50.165390 94.109615
F 31.391099 50.165390 115.936594
F 6.182510 11.576625 6.428416
F 5.877728 11.576625 28.255396
F 5.572946 11.576625 50.082375
F 5.268164 11.576625 71.909355
F 4.963383 11.576625 93.736334
F 4.658601 11.576625 115.563314
F 6.182510 34.729882 6.428416
F 5.877728 34.729882 28.255396
F 5.572946 34.729882 50.082375
F 5.268164 34.729882 71.909355
F 4.963383 34.729882 93.736334
F 4.658601 34.729882 115.563314
F 6.182510 57.883140 6.428416
F 5.877728 57.883140 28.255396
F 5.572946 57.883140 50.082375
F 5.268164 57.883140 71.909355
F 4.963383 57.883140 93.736334
F 4.658601 57.883140 115.563314
F 32.915008 11.576625 6.801696
F 32.610226 11.576625 28.628676
F 32.305444 11.576625 50.455655
F 32.000662 11.576625 72.282636
F 31.695881 11.576625 94.109615
F 31.391099 11.576625 115.936594
F 32.915008 34.729882 6.801696
F 32.610226 34.729882 28.628676
F 32.305444 34.729882 50.455655
F 32.000662 34.729882 72.282636
F 31.695881 34.729882 94.109615
F 31.391099 34.729882 115.936594
F 32.915008 57.883140 6.801696
F 32.610226 57.883140 28.628676
F 32.305444 57.883140 50.455655
F 32.000662 57.883140 72.282636
F 31.695881 57.883140 94.109615
F 31.391099 57.883140 115.936594
F 6.182510 19.294380 6.428417
F 5.877728 19.294380 28.255396
F 5.572946 19.294380 50.082376
F 5.268164 19.294380 71.909355
F 4.963383 19.294380 93.736334
F 4.658601 19.294380 115.563315
F 6.182510 42.447638 6.428417
F 5.877728 42.447638 28.255396
F 5.572946 42.447638 50.082376
F 5.268164 42.447638 71.909355
F 4.963383 42.447638 93.736334
F 4.658601 42.447638 115.563315
F 6.182510 65.600895 6.428417
F 5.877728 65.600895 28.255396
F 5.572946 65.600895 50.082376
F 5.268164 65.600895 71.909355
F 4.963383 65.600895 93.736334
F 4.658601 65.600895 115.563315
F 32.915008 19.294380 6.801697
F 32.610226 19.294380 28.628676
F 32.305444 19.294380 50.455656
F 32.000662 19.294380 72.282636
F 31.695881 19.294380 94.109615
F 31.391099 19.294380 115.936595
F 32.915008 42.447638 6.801697
F 32.610226 42.447638 28.628676
F 32.305444 42.447638 50.455656
F 32.000662 42.447638 72.282636
F 31.695881 42.447638 94.109615
F 31.391099 42.447638 115.936595
F 32.915008 65.600895 6.801697
F 32.610226 65.600895 28.628676
F 32.305444 65.600895 50.455656
F 32.000662 65.600895 72.282636
F 31.695881 65.600895 94.109615
F 31.391099 65.600895 115.936595
F 15.093342 3.858876 6.552843
F 14.788560 3.858876 28.379824
F 14.483778 3.858876 50.206803
F 14.178996 3.858876 72.033782
F 13.874214 3.858876 93.860762
F 13.569432 3.858876 115.687741
F 15.093342 27.012134 6.552843
F 14.788560 27.012134 28.379824
F 14.483778 27.012134 50.206803
F 14.178996 27.012134 72.033782
F 13.874214 27.012134 93.860762
F 13.569432 27.012134 115.687741
F 15.093342 50.165391 6.552843
F 14.788560 50.165391 28.379824
F 14.483778 50.165391 50.206803
F 14.178996 50.165391 72.033782
F 13.874214 50.165391 93.860762
F 13.569432 50.165391 115.687741
F 41.825839 3.858876 6.926124
F 41.521057 3.858876 28.753104
F 41.216275 3.858876 50.580083
F 40.911493 3.858876 72.407062
F 40.606711 3.858876 94.234043
F 40.301929 3.858876 116.061022
F 41.825839 27.012134 6.926124
F 41.521057 27.012134 28.753104
F 41.216275 27.012134 50.580083
F 40.911493 27.012134 72.407062
F 40.606711 27.012134 94.234043
F 40.301929 27.012134 116.061022
F 41.825839 50.165391 6.926124
F 41.521057 50.165391 28.753104
F 41.216275 50.165391 50.580083
F 40.911493 50.165391 72.407062
F 40.606711 50.165391 94.234043
F 40.301929 50.165391 116.061022
F 15.093342 11.576626 6.552843
F 14.788560 11.576626 28.379824
F 14.483778 11.576626 50.206803
F 14.178996 11.576626 72.033783
F 13.874214 11.576626 93.860762
F 13.569432 11.576626 115.687741
F 15.093342 34.729884 6.552843
F 14.788560 34.729884 28.379824
F 14.483778 34.729884 50.206803
F 14.178996 34.729884 72.033783
F 13.874214 34.729884 93.860762
F 13.569432 34.729884 115.687741
F 15.093342 57.883141 6.552843
F 14.788560 57.883141 28.379824
F 14.483778 57.883141 50.206803
F 14.178996 57.883141 72.033783
F 13.874214 57.883141 93.860762
F 13.569432 57.883141 115.687741
F 41.825839 11.576626 6.926124
F 41.521057 11.576626 28.753104
F 41.216275 11.576626 50.580083
F 40.911493 11.576626 72.407063
F 40.606711 11.576626 94.234043
F 40.301929 11.576626 116.061022
F 41.825839 34.729884 6.926124
F 41.521057 34.729884 28.753104
F 41.216275 34.729884 50.580083
F 40.911493 34.729884 72.407063
F 40.606711 34.729884 94.234043
F 40.301929 34.729884 116.061022
F 41.825839 57.883141 6.926124
F 41.521057 57.883141 28.753104
F 41.216275 57.883141 50.580083
F 40.911493 57.883141 72.407063
F 40.606711 57.883141 94.234043
F 40.301929 57.883141 116.061022
F 15.093342 19.294382 6.552844
F 14.788560 19.294382 28.379824
F 14.483778 19.294382 50.206804
F 14.178996 19.294382 72.033783
F 13.874214 19.294382 93.860762
F 13.569432 19.294382 115.687742
F 15.093342 42.447639 6.552844
F 14.788560 42.447639 28.379824
F 14.483778 42.447639 50.206804
F 14.178996 42.447639 72.033783
F 13.874214 42.447639 93.860762
F 13.569432 42.447639 115.687742
F 15.093342 65.600897 6.552844
F 14.788560 65.600897 28.379824
F 14.483778 65.600897 50.206804
F 14.178996 65.600897 72.033783
F 13.874214 65.600897 93.860762
F 13.569432 65.600897 115.687742
F 41.825839 19.294382 6.926125
F 41.521057 19.294382 28.753104
F 41.216275 19.294382 50.580084
F 40.911493 19.294382 72.407063
F 40.606711 19.294382 94.234043
F 40.301929 19.294382 116.061023
F 41.825839 42.447639 6.926125
F 41.521057 42.447639 28.753104
F 41.216275 42.447639 50.580084
F 40.911493 42.447639 72.407063
F 40.606711 42.447639 94.234043
F 40.301929 42.447639 116.061023
F 41.825839 65.600897 6.926125
F 41.521057 65.600897 28.753104
F 41.216275 65.600897 50.580084
F 40.911493 65.600897 72.407063
F 40.606711 65.600897 94.234043
F 40.301929 65.600897 116.061023
F 24.004180 3.858875 6.677270
F 23.699398 3.858875 28.504250
F 23.394616 3.858875 50.331230
F 23.089834 3.858875 72.158209
F 22.785052 3.858875 93.985188
F 22.480270 3.858875 115.812168
F 24.004180 27.012133 6.677270
F 23.699398 27.012133 28.504250
F 23.394616 27.012133 50.331230
F 23.089834 27.012133 72.158209
F 22.785052 27.012133 93.985188
F 22.480270 27.012133 115.812168
F 24.004180 50.165390 6.677270
F 23.699398 50.165390 28.504250
F 23.394616 50.165390 50.331230
F 23.089834 50.165390 72.158209
F 22.785052 50.165390 93.985188
F 22.480270 50.165390 115.812168
F 50.736677 3.858875 7.050551
F 50.431895 3.858875 28.877530
F 50.127113 3.858875 50.704510
F 49.822331 3.858875 72.531489
F 49.517549 3.858875 94.358468
F 49.212767 3.858875 116.185449
F 50.736677 27.012133 7.050551
F 50.431895 27.012133 28.877530
F 50.127113 27.012133 50.704510
F 49.822331 27.012133 72.531489
F 49.517549 27.012133 94.358468
F 49.212767 27.012133 116.185449
F 50.736677 50.165390 7.050551
F 50.431895 50.165390 28.877530
F 50.127113 50.165390 50.704510
F 49.822331 50.165390 72.531489
F 49.517549 50.165390 94.358468
F 49.212767 50.165390 116.185449
F 24.004180 11.576625 6.677270
F 23.699398 11.576625 28.504250
F 23.394616 11.576625 50.331230
F 23.089834 11.576625 72.158209
F 22.785052 11.576625 93.985189
F 22.480270 11.576625 115.812168
F 24.004180 34.729883 6.677270
F 23.699398 34.729883 28.504250
F 23.394616 34.729883 50.331230
F 23.089834 34.729883 72.158209
F 22.785052 34.729883 93.985189
F 22.480270 34.729883 115.812168
F 24.004180 57.883140 6.677270
F 23.699398 57.883140 28.504250
F 23.394616 57.883140 50.331230
F 23.089834 57.883140 72.158209
F 22.785052 57.883140 93.985189
F 22.480270 57.883140 115.812168
F 50.736677 11.576625 7.050551
F 50.431895 11.576625 28.877530
F 50.127113 11.576625 50.704510
F 49.822331 11.576625 72.531489
F 49.517549 11.576625 94.358469
F 49.212767 11.576625 116.185449
F 50.736677 34.729883 7.050551
F 50.431895 34.729883 28.877530
F 50.127113 34.729883 50.704510
F 49.822331 34.729883 72.531489
F 49.517549 34.729883 94.358469
F 49.212767 34.729883 116.185449
F 50.736677 57.883140 7.050551
F 50.431895 57.883140 28.877530
F 50.127113 57.883140 50.704510
F 49.822331 57.883140 72.531489
F 49.517549 57.883140 94.358469
F 49.212767 57.883140 116.185449
F 24.004180 19.294381 6.677270
F 23.699398 19.294381 28.504251
F 23.394616 19.294381 50.331230
F 23.089834 19.294381 72.158210
F 22.785052 19.294381 93.985189
F 22.480270 19.294381 115.812168
F 24.004180 42.447638 6.677270
F 23.699398 42.447638 28.504251
F 23.394616 42.447638 50.331230
F 23.089834 42.447638 72.158210
F 22.785052 42.447638 93.985189
F 22.480270 42.447638 115.812168
F 24.004180 65.600896 6.677270
F 23.699398 65.600896 28.504251
F 23.394616 65.600896 50.331230
F 23.089834 65.600896 72.158210
F 22.785052 65.600896 93.985189
F 22.480270 65.600896 115.812168
F 50.736677 19.294381 7.050551
F 50.431895 19.294381 28.877531
F 50.127113 19.294381 50.704510
F 49.822331 19.294381 72.531490
F 49.517549 19.294381 94.358469
F 49.212767 19.294381 116.185449
F 50.736677 42.447638 7.050551
F 50.431895 42.447638 28.877531
F 50.127113 42.447638 50.704510
F 49.822331 42.447638 72.531490
F 49.517549 42.447638 94.358469
F 49.212767 42.447638 116.185449
F 50.736677 65.600896 7.050551
F 50.431895 65.600896 28.877531
F 50.127113 65.600896 50.704510
F 49.822331 65.600896 72.531490
F 49.517549 65.600896 94.358469
F 49.212767 65.600896 116.185449
F 6.220621 3.858875 3.700045
F 5.915839 3.858875 25.527024
F 5.611057 3.858875 47.354004
F 5.306275 3.858875 69.180983
F 5.001493 3.858875 91.007963
F 4.696711 3.858875 112.834943
F 6.220621 27.012133 3.700045
F 5.915839 27.012133 25.527024
F 5.611057 27.012133 47.354004
F 5.306275 27.012133 69.180983
F 5.001493 27.012133 91.007963
F 4.696711 27.012133 112.834943
F 6.220621 50.165390 3.700045
F 5.915839 50.165390 25.527024
F 5.611057 50.165390 47.354004
F 5.306275 50.165390 69.180983
F 5.001493 50.165390 91.007963
F 4.696711 50.165390 112.834943
F 32.953118 3.858875 4.073325
F 32.648336 3.858875 25.900304
F 32.343554 3.858875 47.727285
F 32.038772 3.858875 69.554264
F 31.733990 3.858875 91.381243
F 31.429208 3.858875 113.208223
F 32.953118 27.012133 4.073325
F 32.648336 27.012133 25.900304
F 32.343554 27.012133 47.727285
F 32.038772 27.012133 69.554264
F 31.733990 27.012133 91.381243
F 31.429208 27.012133 113.208223
F 32.953118 50.165390 4.073325
F 32.648336 50.165390 25.900304
F 32.343554 50.165390 47.727285
F 32.038772 50.165390 69.554264
F 31.733990 50.165390 91.381243
F 31.429208 50.165390 113.208223
F 6.220621 11.576625 3.700045
F 5.915839 11.576625 25.527024
F 5.611057 11.576625 47.354003
F 5.306275 11.576625 69.180983
F 5.001493 11.576625 91.007963
F 4.696711 11.576625 112.834943
F 6.220621 34.729883 3.700045
F 5.915839 34.729883 25.527024
F 5.611057 34.729883 47.354003
F 5.306275 34.729883 69.180983
F 5.001493 34.729883 91.007963
F 4.696711 34.729883 112.834943
F 6.220621 57.883140 3.700045
F 5.915839 57.883140 25.527024
F 5.611057 57.883140 47.354003
F 5.306275 57.883140 69.180983
F 5.001493 57.883140 91.007963
F 4.696711 57.883140 112.834943
F 32.953118 11.576625 4.073325
F 32.648336 11.576625 25.900304
F 32.343554 11.576625 47.727284
F 32.038772 11.576625 69.554264
F 31.733990 11.576625 91.381243
F 31.429208 11.576625 113.208223
F 32.953118 34.729883 4.073325
F 32.648336 34.729883 25.900304
F 32.343554 34.729883 47.727284
F 32.038772 34.729883 69.554264
F 31.733990 34.729883 91.381243
F 31.429208 34.729883 113.208223
F 32.953118 57.883140 4.073325
F 32.648336 57.883140 25.900304
F 32.343554 57.883140 47.727284
F 32.038772 57.883140 69.554264
F 31.733990 57.883140 91.381243
F 31.429208 57.883140 113.208223
F 6.220621 19.294381 3.700044
F 5.915839 19.294381 25.527024
F 5.611057 19.294381 47.354003
F 5.306275 19.294381 69.180982
F 5.001493 19.294381 91.007963
F 4.696711 19.294381 112.834942
F 6.220621 42.447638 3.700044
F 5.915839 42.447638 25.527024
F 5.611057 42.447638 47.354003
F 5.306275 42.447638 69.180982
F 5.001493 42.447638 91.007963
F 4.696711 42.447638 112.834942
F 6.220621 65.600896 3.700044
F 5.915839 65.600896 25.527024
F 5.611057 65.600896 47.354003
F 5.306275 65.600896 69.180982
F 5.001493 65.600896 91.007963
F 4.696711 65.600896 112.834942
F 32.953118 19.294381 4.073324
F 32.648336 19.294381 25.900304
F 32.343554 19.294381 47.727284
F 32.038772 19.294381 69.554263
F 31.733990 19.294381 91.381243
F 31.429208 19.294381 113.208222
F 32.953118 42.447638 4.073324
F 32.648336 42.447638 25.900304
F 32.343554 42.447638 47.727284
F 32.038772 42.447638 69.554263
F 31.733990 42.447638 91.381243
F 31.429208 42.447638 113.208222
F 32.953118 65.600896 4.073324
F 32.648336 65.600896 25.900304
F 32.343554 65.600896 47.727284
F 32.038772 65.600896 69.554263
F 31.733990 65.600896 91.381243
F 31.429208 65.600896 113.208222
F 15.131452 3.858876 3.824471
F 14.826670 3.858876 25.651451
F 14.521888 3.858876 47.478430
F 14.217107 3.858876 69.305409
F 13.912325 3.858876 91.132389
F 13.607543 3.858876 112.959369
F 15.131452 27.012133 3.824471
F 14.826670 27.012133 25.651451
F 14.521888 27.012133 47.478430
F 14.217107 27.012133 69.305409
F 13.912325 27.012133 91.132389
F 13.607543 27.012133 112.959369
F 15.131452 50.165391 3.824471
F 14.826670 50.165391 25.651451
F 14.521888 50.165391 47.478430
F 14.217107 50.165391 69.305409
F 13.912325 50.165391 91.132389
F 13.607543 50.165391 112.959369
F 41.863949 3.858876 4.197751
F 41.559167 3.858876 26.024731
F 41.254385 3.858876 47.851710
F 40.949604 3.858876 69.678690
F 40.644822 3.858876 91.505670
F 40.340040 3.858876 113.332649
F 41.863949 27.012133 4.197751
F 41.559167 27.012133 26.024731
F 41.254385 27.012133 47.851710
F 40.949604 27.012133 69.678690
F 40.644822 27.012133 91.505670
F 40.340040 27.012133 113.332649
F 41.863949 50.165391 4.197751
F 41.559167 50.165391 26.024731
F 41.254385 50.165391 47.851710
F 40.949604 50.165391 69.678690
F 40.644822 50.165391 91.505670
F 40.340040 50.165391 113.332649
F 15.131452 11.576626 3.824471
F 14.826670 11.576626 25.651450
F 14.521888 11.576626 47.478430
F 14.217107 11.576626 69.305409
F 13.912325 11.576626 91.132389
F 13.607543 11.576626 112.959369
F 15.131452 34.729883 3.824471
F 14.826670 34.729883 25.651450
F 14.521888 34.729883 47.478430
F 14.217107 34.729883 69.305409
F 13.912325 34.729883 91.132389
F 13.607543 34.729883 112.959369
F 15.131452 57.883141 3.824471
F 14.826670 57.883141 25.651450
F 14.521888 57.883141 47.478430
F 14.217107 57.883141 69.305409
F 13.912325 57.883141 91.132389
F 13.607543 57.883141 112.959369
F 41.863949 11.576626 4.197751
F 41.559167 11.576626 26.024730
F 41.254385 11.576626 47.851710
F 40.949604 11.576626 69.678690
F 40.644822 11.576626 91.505670
F 40.340040 11.576626 113.332649
F 41.863949 34.729883 4.197751
F 41.559167 34.729883 26.024730
F 41.254385 34.729883 47.851710
F 40.949604 34.729883 69.678690
F 40.644822 34.729883 91.505670
F 40.340040 34.729883 113.332649
F 41.863949 57.883141 4.197751
F 41.559167 57.883141 26.024730
F 41.254385 57.883141 47.851710
F 40.949604 57.883141 69.678690
F 40.644822 57.883141 91.505670
F 40.340040 57.883141 113.332649
F 15.131452 19.294381 3.824471
F 14.826670 19.294381 25.651450
F 14.521888 19.294381 47.478429
F 14.217107 19.294381 69.305409
F 13.912325 19.294381 91.132388
F 13.607543 19.294381 112.959368
F 15.131452 42.447639 3.824471
F 14.826670 42.447639 25.651450
F 14.521888 42.447639 47.478429
F 14.217107 42.447639 69.305409
F 13.912325 42.447639 91.132388
F 13.607543 42.447639 112.959368
F 15.131452 65.600896 3.824471
F 14.826670 65.600896 25.651450
F 14.521888 65.600896 47.478429
F 14.217107 65.600896 69.305409
F 13.912325 65.600896 91.132388
F 13.607543 65.600896 112.959368
F 41.863949 19.294381 4.197751
F 41.559167 19.294381 26.024730
F 41.254385 19.294381 47.851709
F 40.949604 19.294381 69.678690
F 40.644822 19.294381 91.505669
F 40.340040 19.294381 113.332648
F 41.863949 42.447639 4.197751
F 41.559167 42.447639 26.024730
F 41.254385 42.447639 47.851709
F 40.949604 42.447639 69.678690
F 40.644822 42.447639 91.505669
F 40.340040 42.447639 113.332648
F 41.863949 65.600896 4.197751
F 41.559167 65.600896 26.024730
F 41.254385 65.600896 47.851709
F 40.949604 65.600896 69.678690
F 40.644822 65.600896 91.505669
F 40.340040 65.600896 113.332648
F 24.042289 3.858875 3.948898
F 23.737507 3.858875 25.775878
F 23.432725 3.858875 47.602857
F 23.127943 3.858875 69.429837
F 22.823161 3.858875 91.256816
F 22.518379 3.858875 113.083796
F 24.042289 27.012133 3.948898
F 23.737507 27.012133 25.775878
F 23.432725 27.012133 47.602857
F 23.127943 27.012133 69.429837
F 22.823161 27.012133 91.256816
F 22.518379 27.012133 113.083796
F 24.042289 50.165390 3.948898
F 23.737507 50.165390 25.775878
F 23.432725 50.165390 47.602857
F 23.127943 50.165390 69.429837
F 22.823161 50.165390 91.256816
F 22.518379 50.165390 113.083796
F 50.774786 3.858875 4.322179
F 50.470004 3.858875 26.149158
F 50.165222 3.858875 47.976137
F 49.860440 3.858875 69.803117
F 49.555658 3.858875 91.630097
F 49.250876 3.858875 113.457077
F 50.774786 27.012133 4.322179
F 50.470004 27.012133 26.149158
F 50.165222 27.012133 47.976137
F 49.860440 27.012133 69.803117
F 49.555658 27.012133 91.630097
F 49.250876 27.012133 113.457077
F 50.774786 50.165390 4.322179
F 50.470004 50.165390 26.149158
F 50.165222 50.165390 47.976137
F 49.860440 50.165390 69.803117
F 49.555658 50.165390 91.630097
F 49.250876 50.165390 113.457077
F 24.042289 11.576625 3.948897
F 23.737507 11.576625 25.775878
F 23.432725 11.576625 47.602857
F 23.127943 11.576625 69.429837
F 22.823161 11.576625 91.256816
F 22.518379 11.576625 113.083795
F 24.042289 34.729883 3.948897
F 23.737507 34.729883 25.775878
F 23.432725 34.729883 47.602857
F 23.127943 34.729883 69.429837
F 22.823161 34.729883 91.256816
F 22.518379 34.729883 113.083795
F 24.042289 57.883140 3.948897
F 23.737507 57.883140 25.775878
F 23.432725 57.883140 47.602857
F 23.127943 57.883140 69.429837
F 22.823161 57.883140 91.256816
F 22.518379 57.883140 113.083795
F 50.774786 11.576625 4.322178
F 50.470004 11.576625 26.149158
F 50.165222 11.576625 47.976137
F 49.860440 11.576625 69.803117
F 49.555658 11.576625 91.630097
F 49.250876 11.576625 113.457076
F 50.774786 34.729883 4.322178
F 50.470004 34.729883 26.149158
F 50.165222 34.729883 47.976137
F 49.860440 34.729883 69.803117
F 49.555658 34.729883 91.630097
F 49.250876 34.729883 113.457076
F 50.774786 57.883140 4.322178
F 50.470004 57.883140 26.149158
F 50.165222 57.883140 47.976137
F 49.860440 57.883140 69.803117
F 49.555658 57.883140 91.630097
F 49.250876 57.883140 113.457076
F 24.042289 19.294381 3.948897
F 23.737507 19.294381 25.775877
F 23.432725 19.294381 47.602857
F 23.127943 19.294381 69.429836
F 22.823161 19.294381 91.256815
F 22.518379 19.294381 113.083795
F 24.042289 42.447638 3.948897
F 23.737507 42.447638 25.775877
F 23.432725 42.447638 47.602857
F 23.127943 42.447638 69.429836
F 22.823161 42.447638 91.256815
F 22.518379 42.447638 113.083795
F 24.042289 65.600896 3.948897
F 23.737507 65.600896 25.775877
F 23.432725 65.600896 47.602857
F 23.127943 65.600896 69.429836
F 22.823161 65.600896 91.256815
F 22.518379 65.600896 113.083795
F 50.774786 19.294381 4.322178
F 50.470004 19.294381 26.149157
F 50.165222 19.294381 47.976137
F 49.860440 19.294381 69.803116
F 49.555658 19.294381 91.630096
F 49.250876 19.294381 113.457076
F 50.774786 42.447638 4.322178
F 50.470004 42.447638 26.149157
F 50.165222 42.447638 47.976137
F 49.860440 42.447638 69.803116
F 49.555658 42.447638 91.630096
F 49.250876 42.447638 113.457076
F 50.774786 65.600896 4.322178
F 50.470004 65.600896 26.149157
F 50.165222 65.600896 47.976137
F 49.860440 65.600896 69.803116
F 49.555658 65.600896 91.630096
F 49.250876 65.600896 113.457076
F 6.271407 1.286291 0.062214
F 5.966625 1.286291 21.889195
F 5.661843 1.286291 43.716174
F 5.357061 1.286291 65.543153
F 5.052279 1.286291 87.370133
F 4.747497 1.286291 109.197112
F 6.271407 24.439549 0.062214
F 5.966625 24.439549 21.889195
F 5.661843 24.439549 43.716174
F 5.357061 24.439549 65.543153
F 5.052279 24.439549 87.370133
F 4.747497 24.439549 109.197112
F 6.271407 47.592806 0.062214
F 5.966625 47.592806 21.889195
F 5.661843 47.592806 43.716174
F 5.357061 47.592806 65.543153
F 5.052279 47.592806 87.370133
F 4.747497 47.592806 109.197112
F 33.003905 1.286291 0.435495
F 32.699123 1.286291 22.262475
F 32.394341 1.286291 44.089454
F 32.089559 1.286291 65.916433
F 31.784777 1.286291 87.743413
F 31.479995 1.286291 109.570393
F 33.003905 24.439549 0.435495
F 32.699123 24.439549 22.262475
F 32.394341 24.439549 44.089454
F 32.089559 24.439549 65.916433
F 31.784777 24.439549 87.743413
F 31.479995 24.439549 109.570393
F 33.003905 47.592806 0.435495
F 32.699123 47.592806 22.262475
F 32.394341 47.592806 44.089454
F 32.089559 47.592806 65.916433
F 31.784777 47.592806 87.743413
F 31.479995 47.592806 109.570393
F 6.271407 9.004041 0.062214
F 5.966625 9.004041 21.889195
F 5.661843 9.004041 43.716174
F 5.357061 9.004041 65.543153
F 5.052279 9.004041 87.370133
F 4.747497 9.004041 109.197112
F 6.271407 32.157298 0.062214
F 5.966625 32.157298 21.889195
F 5.661843 32.157298 43.716174
F 5.357061 32.157298 65.543153
F 5.052279 32.157298 87.370133
F 4.747497 32.157298 109.197112
F 6.271407 55.310556 0.062214
F 5.966625 55.310556 21.889195
F 5.661843 55.310556 43.716174
F 5.357061 55.310556 65.543153
F 5.052279 55.310556 87.370133
F 4.747497 55.310556 109.197112
F 33.003905 9.004041 0.435495
F 32.699123 9.004041 22.262475
F 32.394341 9.004041 44.089454
F 32.089559 9.004041 65.916433
F 31.784777 9.004041 87.743413
F 31.479995 9.004041 109.570393
F 33.003905 32.157298 0.435495
F 32.699123 32.157298 22.262475
F 32.394341 32.157298 44.089454
F 32.089559 32.157298 65.916433
F 31.784777 32.157298 87.743413
F 31.479995 32.157298 109.570393
F 33.003905 55.310556 0.435495
F 32.699123 55.310556 22.262475
F 32.394341 55.310556 44.089454
F 32.089559 55.310556 65.916433
F 31.784777 55.310556 87.743413
F 31.479995 55.310556 109.570393
F 6.271407 16.721796 0.062213
F 5.966625 16.721796 21.889194
F 5.661843 16.721796 43.716173
F 5.357061 16.721796 65.543153
F 5.052279 16.721796 87.370132
F 4.747497 16.721796 109.197111
F 6.271407 39.875053 0.062213
F 5.966625 39.875053 21.889194
F 5.661843 39.875053 43.716173
F 5.357061 39.875053 65.543153
F 5.052279 39.875053 87.370132
F 4.747497 39.875053 109.197111
F 6.271407 63.028311 0.062213
F 5.966625 63.028311 21.889194
F 5.661843 63.028311 43.716173
F 5.357061 63.028311 65.543153
F 5.052279 63.028311 87.370132
F 4.747497 63.028311 109.197111
F 33.003905 16.721796 0.435494
F 32.699123 16.721796 22.262474
F 32.394341 16.721796 44.089453
F 32.089559 16.721796 65.916433
F 31.784777 16.721796 87.743412
F 31.479995 16.721796 109.570392
F 33.003905 39.875053 0.435494
F 32.699123 39.875053 22.262474
F 32.394341 39.875053 44.089453
F 32.089559 39.875053 65.916433
F 31.784777 39.875053 87.743412
F 31.479995 39.875053 109.570392
F 33.003905 63.028311 0.435494
F 32.699123 63.028311 22.262474
F 32.394341 63.028311 44.089453
F 32.089559 63.028311 65.916433
F 31.784777 63.028311 87.743412
F 31.479995 63.028311 109.570392
F 15.182238 1.286290 0.186641
F 14.877456 1.286290 22.013620
F 14.572674 1.286290 43.840599
F 14.267893 1.286290 65.667580
F 13.963111 1.286290 87.494559
F 13.658329 1.286290 109.321538
F 15.182238 24.439547 0.186641
F 14.877456 24.439547 22.013620
F 14.572674 24.439547 43.840599
F 14.267893 24.439547 65.667580
F 13.963111 24.439547 87.494559
F 13.658329 24.439547 109.321538
F 15.182238 47.592805 0.186641
F 14.877456 47.592805 22.013620
F 14.572674 47.592805 43.840599
F 14.267893 47.592805 65.667580
F 13.963111 47.592805 87.494559
F 13.658329 47.592805 109.321538
F 41.914735 1.286290 0.559921
F 41.609953 1.286290 22.386901
F 41.305171 1.286290 44.213880
F 41.000389 1.286290 66.040860
F 40.695608 1.286290 87.867839
F 40.390826 1.286290 109.694818
F 41.914735 24.439547 0.559921
F 41.609953 24.439547 22.386901
F 41.305171 24.439547 44.213880
F 41.000389 24.439547 66.040860
F 40.695608 24.439547 87.867839
F 40.390826 24.439547 109.694818
F 41.914735 47.592805 0.559921
F 41.609953 47.592805 22.386901
F 41.305171 47.592805 44.213880
F 41.000389 47.592805 66.040860
F 40.695608 47.592805 87.867839
F 40.390826 47.592805 109.694818
F 15.182238 9.004039 0.186641
F 14.877456 9.004039 22.013620
F 14.572674 9.004039 43.840599
F 14.267893 9.004039 65.667580
F 13.963111 9.004039 87.494559
F 13.658329 9.004039 109.321539
F 15.182238 32.157297 0.186641
F 14.877456 32.157297 22.013620
F 14.572674 32.157297 43.840599
F 14.267893 32.157297 65.667580
F 13.963111 32.157297 87.494559
F 13.658329 32.157297 109.321539
F 15.182238 55.310554 0.186641
F 14.877456 55.310554 22.013620
F 14.572674 55.310554 43.840599
F 14.267893 55.310554 65.667580
F 13.963111 55.310554 87.494559
F 13.658329 55.310554 109.321539
F 41.914735 9.004039 0.559921
F 41.609953 9.004039 22.386901
F 41.305171 9.004039 44.213880
F 41.000389 9.004039 66.040860
F 40.695608 9.004039 87.867839
F 40.390826 9.004039 109.694819
F 41.914735 32.157297 0.559921
F 41.609953 32.157297 22.386901
F 41.305171 32.157297 44.213880
F 41.000389 32.157297 66.040860
F 40.695608 32.157297 87.867839
F 40.390826 32.157297 109.694819
F 41.914735 55.310554 0.559921
F 41.609953 55.310554 22.386901
F 41.305171 55.310554 44.213880
F 41.000389 55.310554 66.040860
F 40.695608 55.310554 87.867839
F 40.390826 55.310554 109.694819
F 15.182238 16.721795 0.186640
F 14.877456 16.721795 22.013619
F 14.572674 16.721795 43.840599
F 14.267893 16.721795 65.667579
F 13.963111 16.721795 87.494558
F 13.658329 16.721795 109.321538
F 15.182238 39.875052 0.186640
F 14.877456 39.875052 22.013619
F 14.572674 39.875052 43.840599
F 14.267893 39.875052 65.667579
F 13.963111 39.875052 87.494558
F 13.658329 39.875052 109.321538
F 15.182238 63.028310 0.186640
F 14.877456 63.028310 22.013619
F 14.572674 63.028310 43.840599
F 14.267893 63.028310 65.667579
F 13.963111 63.028310 87.494558
F 13.658329 63.028310 109.321538
F 41.914735 16.721795 0.559920
F 41.609953 16.721795 22.386900
F 41.305171 16.721795 44.213880
F 41.000390 16.721795 66.040859
F 40.695608 16.721795 87.867838
F 40.390826 16.721795 109.694818
F 41.914735 39.875052 0.559920
F 41.609953 39.875052 22.386900
F 41.305171 39.875052 44.213880
F 41.000390 39.875052 66.040859
F 40.695608 39.875052 87.867838
F 40.390826 39.875052 109.694818
F 41.914735 63.028310 0.559920
F 41.609953 63.028310 22.386900
F 41.305171 63.028310 44.213880
F 41.000390 63.028310 66.040859
F 40.695608 63.028310 87.867838
F 40.390826 63.028310 109.694818
F 24.093076 1.286290 0.311068
F 23.788294 1.286290 22.138047
F 23.483512 1.286290 43.965026
F 23.178730 1.286290 65.792007
F 22.873948 1.286290 87.618986
F 22.569166 1.286290 109.445966
F 24.093076 24.439548 0.311068
F 23.788294 24.439548 22.138047
F 23.483512 24.439548 43.965026
F 23.178730 24.439548 65.792007
F 22.873948 24.439548 87.618986
F 22.569166 24.439548 109.445966
F 24.093076 47.592805 0.311068
F 23.788294 47.592805 22.138047
F 23.483512 47.592805 43.965026
F 23.178730 47.592805 65.792007
F 22.873948 47.592805 87.618986
F 22.569166 47.592805 109.445966
F 50.825574 1.286290 0.684348
F 50.520792 1.286290 22.511327
F 50.216010 1.286290 44.338307
F 49.911228 1.286290 66.165287
F 49.606446 1.286290 87.992266
F 49.301664 1.286290 109.819246
F 50.825574 24.439548 0.684348
F 50.520792 24.439548 22.511327
F 50.216010 24.439548 44.338307
F 49.911228 24.439548 66.165287
F 49.606446 24.439548 87.992266
F 49.301664 24.439548 109.819246
F 50.825574 47.592805 0.684348
F 50.520792 47.592805 22.511327
F 50.216010 47.592805 44.338307
F 49.911228 47.592805 66.165287
F 49.606446 47.592805 87.992266
F 49.301664 47.592805 109.819246
F 24.093076 9.004039 0.311068
F 23.788294 9.004039 22.138047
F 23.483512 9.004039 43.965027
F 23.178730 9.004039 65.792007
F 22.873948 9.004039 87.618986
F 22.569166 9.004039 109.445966
F 24.093076 32.157297 0.311068
F 23.788294 32.157297 22.138047
F 23.483512 32.157297 43.965027
F 23.178730 32.157297 65.792007
F 22.873948 32.157297 87.618986
F 22.569166 32.157297 109.445966
F 24.093076 55.310555 0.311068
F 23.788294 55.310555 22.138047
F 23.483512 55.310555 43.965027
F 23.178730 55.310555 65.792007
F 22.873948 55.310555 87.618986
F 22.569166 55.310555 109.445966
F 50.825574 9.004039 0.684348
F 50.520792 9.004039 22.511327
F 50.216010 9.004039 44.338308
F 49.911228 9.004039 66.165287
F 49.606446 9.004039 87.992266
F 49.301664 9.004039 109.819246
F 50.825574 32.157297 0.684348
F 50.520792 32.157297 22.511327
F 50.216010 32.157297 44.338308
F 49.911228 32.157297 66.165287
F 49.606446 32.157297 87.992266
F 49.301664 32.157297 109.819246
F 50.825574 55.310555 0.684348
F 50.520792 55.310555 22.511327
F 50.216010 55.310555 44.338308
F 49.911228 55.310555 66.165287
F 49.606446 55.310555 87.992266
F 49.301664 55.310555 109.819246
F 24.093076 16.721795 0.311067
F 23.788294 16.721795 22.138046
F 23.483512 16.721795 43.965026
F 23.178730 16.721795 65.792006
F 22.873948 16.721795 87.618985
F 22.569166 16.721795 109.445965
F 24.093076 39.875052 0.311067
F 23.788294 39.875052 22.138046
F 23.483512 39.875052 43.965026
F 23.178730 39.875052 65.792006
F 22.873948 39.875052 87.618985
F 22.569166 39.875052 109.445965
F 24.093076 63.028310 0.311067
F 23.788294 63.028310 22.138046
F 23.483512 63.028310 43.965026
F 23.178730 63.028310 65.792006
F 22.873948 63.028310 87.618985
F 22.569166 63.028310 109.445965
F 50.825574 16.721795 0.684347
F 50.520792 16.721795 22.511326
F 50.216010 16.721795 44.338307
F 49.911228 16.721795 66.165286
F 49.606446 16.721795 87.992265
F 49.301664 16.721795 109.819245
F 50.825574 39.875052 0.684347
F 50.520792 39.875052 22.511326
F 50.216010 39.875052 44.338307
F 49.911228 39.875052 66.165286
F 49.606446 39.875052 87.992265
F 49.301664 39.875052 109.819245
F 50.825574 63.028310 0.684347
F 50.520792 63.028310 22.511326
F 50.216010 63.028310 44.338307
F 49.911228 63.028310 66.165286
F 49.606446 63.028310 87.992265
F 49.301664 63.028310 109.819245
F 8.448330 7.717750 3.731152
F 8.143548 7.717750 25.558131
F 7.838766 7.717750 47.385111
F 7.533984 7.717750 69.212090
F 7.229202 7.717750 91.039070
F 6.924420 7.717750 112.866049
F 8.448330 30.871007 3.731152
F 8.143548 30.871007 25.558131
F 7.838766 30.871007 47.385111
F 7.533984 30.871007 69.212090
F 7.229202 30.871007 91.039070
F 6.924420 30.871007 112.866049
F 8.448330 54.024265 3.731152
F 8.143548 54.024265 25.558131
F 7.838766 54.024265 47.385111
F 7.533984 54.024265 69.212090
F 7.229202 54.024265 91.039070
F 6.924420 54.024265 112.866049
F 35.180828 7.717750 4.104432
F 34.876046 7.717750 25.931411
F 34.571264 7.717750 47.758391
F 34.266482 7.717750 69.585370
F 33.961700 7.717750 91.412351
F 33.656918 7.717750 113.239330
F 35.180828 30.871007 4.104432
F 34.876046 30.871007 25.931411
F 34.571264 30.871007 47.758391
F 34.266482 30.871007 69.585370
F 33.961700 30.871007 91.412351
F 33.656918 30.871007 113.239330
F 35.180828 54.024265 4.104432
F 34.876046 54.024265 25.931411
F 34.571264 54.024265 47.758391
F 34.266482 54.024265 69.585370
F 33.961700 54.024265 91.412351
F 33.656918 54.024265 113.239330
F 8.448330 15.435502 3.731151
F 8.143548 15.435502 25.558130
F 7.838766 15.435502 47.385110
F 7.533984 15.435502 69.212089
F 7.229202 15.435502 91.039068
F 6.924420 15.435502 112.866048
F 8.448330 38.588760 3.731151
F 8.143548 38.588760 25.558130
F 7.838766 38.588760 47.385110
F 7.533984 38.588760 69.212089
F 7.229202 38.588760 91.039068
F 6.924420 38.588760 112.866048
F 8.448330 61.742018 3.731151
F 8.143548 61.742018 25.558130
F 7.838766 61.742018 47.385110
F 7.533984 61.742018 69.212089
F 7.229202 61.742018 91.039068
F 6.924420 61.742018 112.866048
F 35.180828 15.435502 4.104431
F 34.876046 15.435502 25.931410
F 34.571264 15.435502 47.758390
F 34.266482 15.435502 69.585369
F 33.961700 15.435502 91.412349
F 33.656918 15.435502 113.239329
F 35.180828 38.588760 4.104431
F 34.876046 38.588760 25.931410
F 34.571264 38.588760 47.758390
F 34.266482 38.588760 69.585369
F 33.961700 38.588760 91.412349
F 33.656918 38.588760 113.239329
F 35.180828 61.742018 4.104431
F 34.876046 61.742018 25.931410
F 34.571264 61.742018 47.758390
F 34.266482 61.742018 69.585369
F 33.961700 61.742018 91.412349
F 33.656918 61.742018 113.239329
F 8.448330 0.000000 3.731152
F 8.143548 0.000000 25.558131
F 7.838766 0.000000 47.385111
F 7.533984 0.000000 69.212090
F 7.229202 0.000000 91.039069
F 6.924420 0.000000 112.866049
F 8.448330 23.153258 3.731152
F 8.143548 23.153258 25.558131
F 7.838766 23.153258 47.385111
F 7.533984 23.153258 69.212090
F 7.229202 23.153258 91.039069
F 6.924420 23.153258 112.866049
F 8.448330 46.306515 3.731152
F 8.143548 46.306515 25.558131
F 7.838766 46.306515 47.385111
F 7.533984 46.306515 69.212090
F 7.229202 46.306515 91.039069
F 6.924420 46.306515 112.866049
F 35.180828 0.000000 4.104432
F 34.876046 0.000000 25.931411
F 34.571264 0.000000 47.758391
F 34.266482 0.000000 69.585370
F 33.961700 0.000000 91.412350
F 33.656918 0.000000 113.239330
F 35.180828 23.153258 4.104432
F 34.876046 23.153258 25.931411
F 34.571264 23.153258 47.758391
F 34.266482 23.153258 69.585370
F 33.961700 23.153258 91.412350
F 33.656918 23.153258 113.239330
F 35.180828 46.306515 4.104432
F 34.876046 46.306515 25.931411
F 34.571264 46.306515 47.758391
F 34.266482 46.306515 69.585370
F 33.961700 46.306515 91.412350
F 33.656918 46.306515 113.239330
F 17.359163 7.717750 3.855577
F 17.054381 7.717750 25.682558
F 16.749599 7.717750 47.509537
F 16.444817 7.717750 69.336516
F 16.140035 7.717750 91.163496
F 15.835254 7.717750 112.990475
F 17.359163 30.871008 3.855577
F 17.054381 30.871008 25.682558
F 16.749599 30.871008 47.509537
F 16.444817 30.871008 69.336516
F 16.140035 30.871008 91.163496
F 15.835254 30.871008 112.990475
F 17.359163 54.024265 3.855577
F 17.054381 54.024265 25.682558
F 16.749599 54.024265 47.509537
F 16.444817 54.024265 69.336516
F 16.140035 54.024265 91.163496
F 15.835254 54.024265 112.990475
F 44.091660 7.717750 4.228858
F 43.786878 7.717750 26.055838
F 43.482096 7.717750 47.882817
F 43.177314 7.717750 69.709796
F 42.872532 7.717750 91.536776
F 42.567750 7.717750 113.363756
F 44.091660 30.871008 4.228858
F 43.786878 30.871008 26.055838
F 43.482096 30.871008 47.882817
F 43.177314 30.871008 69.709796
F 42.872532 30.871008 91.536776
F 42.567750 30.871008 113.363756
F 44.091660 54.024265 4.228858
F 43.786878 54.024265 26.055838
F 43.482096 54.024265 47.882817
F 43.177314 54.024265 69.709796
F 42.872532 54.024265 91.536776
F 42.567750 54.024265 113.363756
F 17.359163 15.435503 3.855576
F 17.054381 15.435503 25.682556
F 16.749599 15.435503 47.509536
F 16.444817 15.435503 69.336515
F 16.140035 15.435503 91.163495
F 15.835254 15.435503 112.990474
F 17.359163 38.588760 3.855576
F 17.054381 38.588760 25.682556
F 16.749599 38.588760 47.509536
F 16.444817 38.588760 69.336515
F 16.140035 38.588760 91.163495
F 15.835254 38.588760 112.990474
F 17.359163 61.742018 3.855576
F 17.054381 61.742018 25.682556
F 16.749599 61.742018 47.509536
F 16.444817 61.742018 69.336515
F 16.140035 61.742018 91.163495
F 15.835254 61.742018 112.990474
F 44.091660 15.435503 4.228857
F 43.786878 15.435503 26.055836
F 43.482096 15.435503 47.882816
F 43.177314 15.435503 69.709795
F 42.872532 15.435503 91.536775
F 42.567750 15.435503 113.363755
F 44.091660 38.588760 4.228857
F 43.786878 38.588760 26.055836
F 43.482096 38.588760 47.882816
F 43.177314 38.588760 69.709795
F 42.872532 38.588760 91.536775
F 42.567750 38.588760 113.363755
F 44.091660 61.742018 4.228857
F 43.786878 61.742018 26.055836
F 43.482096 61.742018 47.882816
F 43.177314 61.742018 69.709795
F 42.872532 61.742018 91.536775
F 42.567750 61.742018 113.363755
F 17.359163 0.000001 3.855577
F 17.054381 0.000001 25.682557
F 16.749599 0.000001 47.509537
F 16.444817 0.000001 69.336516
F 16.140035 0.000001 91.163496
F 15.835254 0.000001 112.990475
F 17.359163 23.153258 3.855577
F 17.054381 23.153258 25.682557
F 16.749599 23.153258 47.509537
F 16.444817 23.153258 69.336516
F 16.140035 23.153258 91.163496
F 15.835254 23.153258 112.990475
F 17.359163 46.306516 3.855577
F 17.054381 46.306516 25.682557
F 16.749599 46.306516 47.509537
F 16.444817 46.306516 69.336516
F 16.140035 46.306516 91.163496
F 15.835254 46.306516 112.990475
F 44.091660 0.000001 4.228858
F 43.786878 0.000001 26.055837
F 43.482096 0.000001 47.882817
F 43.177314 0.000001 69.709796
F 42.872532 0.000001 91.536776
F 42.567750 0.000001 113.363756
F 44.091660 23.153258 4.228858
F 43.786878 23.153258 26.055837
F 43.482096 23.153258 47.882817
F 43.177314 23.153258 69.709796
F 42.872532 23.153258 91.536776
F 42.567750 23.153258 113.363756
F 44.091660 46.306516 4.228858
F 43.786878 46.306516 26.055837
F 43.482096 46.306516 47.882817
F 43.177314 46.306516 69.709796
F 42.872532 46.306516 91.536776
F 42.567750 46.306516 113.363756
F 26.269998 7.717750 3.980005
F 25.965217 7.717750 25.806984
F 25.660435 7.717750 47.633965
F 25.355653 7.717750 69.460944
F 25.050871 7.717750 91.287923
F 24.746089 7.717750 113.114903
F 26.269998 30.871007 3.980005
F 25.965217 30.871007 25.806984
F 25.660435 30.871007 47.633965
F 25.355653 30.871007 69.460944
F 25.050871 30.871007 91.287923
F 24.746089 30.871007 113.114903
F 26.269998 54.024265 3.980005
F 25.965217 54.024265 25.806984
F 25.660435 54.024265 47.633965
F 25.355653 54.024265 69.460944
F 25.050871 54.024265 91.287923
F 24.746089 54.024265 113.114903
F 51.783369 7.717750 91.661203
F 51.478587 7.717750 113.488183
F 51.783369 30.871007 91.661203
F 51.478587 30.871007 113.488183
F 51.783369 54.024265 91.661203
F 51.478587 54.024265 113.488183
F 26.269998 15.435502 3.980004
F 25.965217 15.435502 25.806983
F 25.660435 15.435502 47.633964
F 25.355653 15.435502 69.460943
F 25.050871 15.435502 91.287922
F 24.746089 15.435502 113.114902
F 26.269998 38.588760 3.980004
F 25.965217 38.588760 25.806983
F 25.660435 38.588760 47.633964
F 25.355653 38.588760 69.460943
F 25.050871 38.588760 91.287922
F 24.746089 38.588760 113.114902
F 26.269998 61.742018 3.980004
F 25.965217 61.742018 25.806983
F 25.660435 61.742018 47.633964
F 25.355653 61.742018 69.460943
F 25.050871 61.742018 91.287922
F 24.746089 61.742018 113.114902
F 51.783369 15.435502 91.661202
F 51.478587 15.435502 113.488182
F 51.783369 38.588760 91.661202
F 51.478587 38.588760 113.488182
F 51.783369 61.742018 91.661202
F 51.478587 61.742018 113.488182
F 26.269998 0.000000 3.980005
F 25.965217 0.000000 25.806984
F 25.660435 0.000000 47.633965
F 25.355653 0.000000 69.460944
F 25.050871 0.000000 91.287923
F 24.746089 0.000000 113.114903
F 26.269998 23.153258 3.980005
F 25.965217 23.153258 25.806984
F 25.660435 23.153258 47.633965
F 25.355653 23.153258 69.460944
F 25.050871 23.153258 91.287923
F 24.746089 23.153258 113.114903
F 26.269998 46.306515 3.980005
F 25.965217 46.306515 25.806984
F 25.660435 46.306515 47.633965
F 25.355653 46.306515 69.460944
F 25.050871 46.306515 91.287923
F 24.746089 46.306515 113.114903
F 51.783369 0.000000 91.661203
F 51.478587 0.000000 113.488183
F 51.783369 23.153258 91.661203
F 51.478587 23.153258 113.488183
F 51.783369 46.306515 91.661203
F 51.478587 46.306515 113.488183
F 8.499112 5.145165 0.093322
F 8.194330 5.145165 21.920301
F 7.889548 5.145165 43.747280
F 7.584766 5.145165 65.574261
F 7.279984 5.145165 87.401240
F 6.975202 5.145165 109.228219
F 8.499112 28.298423 0.093322
F 8.194330 28.298423 21.920301
F 7.889548 28.298423 43.747280
F 7.584766 28.298423 65.574261
F 7.279984 28.298423 87.401240
F 6.975202 28.298423 109.228219
F 8.499112 51.451680 0.093322
F 8.194330 51.451680 21.920301
F 7.889548 51.451680 43.747280
F 7.584766 51.451680 65.574261
F 7.279984 51.451680 87.401240
F 6.975202 51.451680 109.228219
F 35.231609 5.145165 0.466602
F 34.926827 5.145165 22.293582
F 34.622045 5.145165 44.120561
F 34.317263 5.145165 65.947541
F 34.012481 5.145165 87.774520
F 33.707699 5.145165 109.601499
F 35.231609 28.298423 0.466602
F 34.926827 28.298423 22.293582
F 34.622045 28.298423 44.120561
F 34.317263 28.298423 65.947541
F 34.012481 28.298423 87.774520
F 33.707699 28.298423 109.601499
F 35.231609 51.451680 0.466602
F 34.926827 51.451680 22.293582
F 34.622045 51.451680 44.120561
F 34.317263 51.451680 65.947541
F 34.012481 51.451680 87.774520
F 33.707699 51.451680 109.601499
F 8.499112 12.862918 0.093321
F 8.194330 12.862918 21.920300
F 7.889548 12.862918 43.747279
F 7.584766 12.862918 65.574260
F 7.279984 12.862918 87.401239
F 6.975202 12.862918 109.228219
F 8.499112 36.016175 0.093321
F 8.194330 36.016175 21.920300
F 7.889548 36.016175 43.747279
F 7.584766 36.016175 65.574260
F 7.279984 36.016175 87.401239
F 6.975202 36.016175 109.228219
F 8.499112 59.169433 0.093321
F 8.194330 59.169433 21.920300
F 7.889548 59.169433 43.747279
F 7.584766 59.169433 65.574260
F 7.279984 59.169433 87.401239
F 6.975202 59.169433 109.228219
F 35.231609 12.862918 0.466601
F 34.926827 12.862918 22.293581
F 34.622045 12.862918 44.120560
F 34.317263 12.862918 65.947540
F 34.012481 12.862918 87.774519
F 33.707699 12.862918 109.601499
F 35.231609 36.016175 0.466601
F 34.926827 36.016175 22.293581
F 34.622045 36.016175 44.120560
F 34.317263 36.016175 65.947540
F 34.012481 36.016175 87.774519
F 33.707699 36.016175 109.601499
F 35.231609 59.169433 0.466601
F 34.926827 59.169433 22.293581
F 34.622045 59.169433 44.120560
F 34.317263 59.169433 65.947540
F 34.012481 59.169433 87.774519
F 33.707699 59.169433 109.601499
F 8.499112 20.580673 0.093321
F 8.194330 20.580673 21.920301
F 7.889548 20.580673 43.747280
F 7.584766 20.580673 65.574260
F 7.279984 20.580673 87.401240
F 6.975202 20.580673 109.228219
F 8.499112 43.733930 0.093321
F 8.194330 43.733930 21.920301
F 7.889548 43.733930 43.747280
F 7.584766 43.733930 65.574260
F 7.279984 43.733930 87.401240
F 6.975202 43.733930 109.228219
F 8.499112 66.887188 0.093321
F 8.194330 66.887188 21.920301
F 7.889548 66.887188 43.747280
F 7.584766 66.887188 65.574260
F 7.279984 66.887188 87.401240
F 6.975202 66.887188 109.228219
F 35.231609 20.580673 0.466601
F 34.926827 20.580673 22.293582
F 34.622045 20.580673 44.120561
F 34.317263 20.580673 65.947540
F 34.012481 20.580673 87.774520
F 33.707699 20.580673 109.601499
F 35.231609 43.733930 0.466601
F 34.926827 43.733930 22.293582
F 34.622045 43.733930 44.120561
F 34.317263 43.733930 65.947540
F 34.012481 43.733930 87.774520
F 33.707699 43.733930 109.601499
F 35.231609 66.887188 0.466601
F 34.926827 66.887188 22.293582
F 34.622045 66.887188 44.120561
F 34.317263 66.887188 65.947540
F 34.012481 66.887188 87.774520
F 33.707699 66.887188 109.601499
F 17.409946 5.145164 0.217747
F 17.105164 5.145164 22.044727
F 16.800382 5.145164 43.871706
F 16.495600 5.145164 65.698685
F 16.190818 5.145164 87.525666
F 15.886036 5.145164 109.352645
F 17.409946 28.298421 0.217747
F 17.105164 28.298421 22.044727
F 16.800382 28.298421 43.871706
F 16.495600 28.298421 65.698685
F 16.190818 28.298421 87.525666
F 15.886036 28.298421 109.352645
F 17.409946 51.451679 0.217747
F 17.105164 51.451679 22.044727
F 16.800382 51.451679 43.871706
F 16.495600 51.451679 65.698685
F 16.190818 51.451679 87.525666
F 15.886036 51.451679 109.352645
F 44.142443 5.145164 0.591027
F 43.837661 5.145164 22.418007
F 43.532879 5.145164 44.244986
F 43.228097 5.145164 66.071966
F 42.923315 5.145164 87.898946
F 42.618533 5.145164 109.725925
F 44.142443 28.298421 0.591027
F 43.837661 28.298421 22.418007
F 43.532879 28.298421 44.244986
F 43.228097 28.298421 66.071966
F 42.923315 28.298421 87.898946
F 42.618533 28.298421 109.725925
F 44.142443 51.451679 0.591027
F 43.837661 51.451679 22.418007
F 43.532879 51.451679 44.244986
F 43.228097 51.451679 66.071966
F 42.923315 51.451679 87.898946
F 42.618533 51.451679 109.725925
F 17.409946 12.862916 0.217746
F 17.105164 12.862916 22.044726
F 16.800382 12.862916 43.871705
F 16.495600 12.862916 65.698684
F 16.190818 12.862916 87.525665
F 15.886037 12.862916 109.352644
F 17.409946 36.016174 0.217746
F 17.105164 36.016174 22.044726
F 16.800382 36.016174 43.871705
F 16.495600 36.016174 65.698684
F 16.190818 36.016174 87.525665
F 15.886037 36.016174 109.352644
F 17.409946 59.169431 0.217746
F 17.105164 59.169431 22.044726
F 16.800382 59.169431 43.871705
F 16.495600 59.169431 65.698684
F 16.190818 59.169431 87.525665
F 15.886037 59.169431 109.352644
F 44.142443 12.862916 0.591026
F 43.837661 12.862916 22.418006
F 43.532879 12.862916 44.244985
F 43.228097 12.862916 66.071965
F 42.923315 12.862916 87.898945
F 42.618533 12.862916 109.725924
F 44.142443 36.016174 0.591026
F 43.837661 36.016174 22.418006
F 43.532879 36.016174 44.244985
F 43.228097 36.016174 66.071965
F 42.923315 36.016174 87.898945
F 42.618533 36.016174 109.725924
F 44.142443 59.169431 0.591026
F 43.837661 59.169431 22.418006
F 43.532879 59.169431 44.244985
F 43.228097 59.169431 66.071965
F 42.923315 59.169431 87.898945
F 42.618533 59.169431 109.725924
F 17.409946 20.580671 0.217747
F 17.105164 20.580671 22.044726
F 16.800382 20.580671 43.871706
F 16.495600 20.580671 65.698685
F 16.190818 20.580671 87.525665
F 15.886036 20.580671 109.352645
F 17.409946 43.733929 0.217747
F 17.105164 43.733929 22.044726
F 16.800382 43.733929 43.871706
F 16.495600 43.733929 65.698685
F 16.190818 43.733929 87.525665
F 15.886036 43.733929 109.352645
F 17.409946 66.887186 0.217747
F 17.105164 66.887186 22.044726
F 16.800382 66.887186 43.871706
F 16.495600 66.887186 65.698685
F 16.190818 66.887186 87.525665
F 15.886036 66.887186 109.352645
F 44.142443 20.580671 0.591027
F 43.837661 20.580671 22.418006
F 43.532879 20.580671 44.244986
F 43.228097 20.580671 66.071966
F 42.923315 20.580671 87.898945
F 42.618533 20.580671 109.725925
F 44.142443 43.733929 0.591027
F 43.837661 43.733929 22.418006
F 43.532879 43.733929 44.244986
F 43.228097 43.733929 66.071966
F 42.923315 43.733929 87.898945
F 42.618533 43.733929 109.725925
F 44.142443 66.887186 0.591027
F 43.837661 66.887186 22.418006
F 43.532879 66.887186 44.244986
F 43.228097 66.887186 66.071966
F 42.923315 66.887186 87.898945
F 42.618533 66.887186 109.725925
F 26.320782 5.145165 0.342175
F 26.016001 5.145165 22.169155
F 25.711219 5.145165 43.996134
F 25.406437 5.145165 65.823114
F 25.101655 5.145165 87.650093
F 24.796873 5.145165 109.477073
F 26.320782 28.298423 0.342175
F 26.016001 28.298423 22.169155
F 25.711219 28.298423 43.996134
F 25.406437 28.298423 65.823114
F 25.101655 28.298423 87.650093
F 24.796873 28.298423 109.477073
F 26.320782 51.451680 0.342175
F 26.016001 51.451680 22.169155
F 25.711219 51.451680 43.996134
F 25.406437 51.451680 65.823114
F 25.101655 51.451680 87.650093
F 24.796873 51.451680 109.477073
F 51.834152 5.145165 88.023374
F 51.529370 5.145165 109.850353
F 51.834152 28.298423 88.023374
F 51.529370 28.298423 109.850353
F 51.834152 51.451680 88.023374
F 51.529370 51.451680 109.850353
F 26.320782 12.862917 0.342174
F 26.016001 12.862917 22.169154
F 25.711219 12.862917 43.996133
F 25.406437 12.862917 65.823113
F 25.101655 12.862917 87.650092
F 24.796873 12.862917 109.477072
F 26.320782 36.016175 0.342174
F 26.016001 36.016175 22.169154
F 25.711219 36.016175 43.996133
F 25.406437 36.016175 65.823113
F 25.101655 36.016175 87.650092
F 24.796873 36.016175 109.477072
F 26.320782 59.169432 0.342174
F 26.016001 59.169432 22.169154
F 25.711219 59.169432 43.996133
F 25.406437 59.169432 65.823113
F 25.101655 59.169432 87.650092
F 24.796873 59.169432 109.477072
F 51.834152 12.862917 88.023373
F 51.529370 12.862917 109.850352
F 51.834152 36.016175 88.023373
F 51.529370 36.016175 109.850352
F 51.834152 59.169432 88.023373
F 51.529370 59.169432 109.850352
F 26.320782 20.580673 0.342175
F 26.016001 20.580673 22.169155
F 25.711219 20.580673 43.996134
F 25.406437 20.580673 65.823113
F 25.101655 20.580673 87.650093
F 24.796873 20.580673 109.477073
F 26.320782 43.733930 0.342175
F 26.016001 43.733930 22.169155
F 25.711219 43.733930 43.996134
F 25.406437 43.733930 65.823113
F 25.101655 43.733930 87.650093
F 24.796873 43.733930 109.477073
F 26.320782 66.887188 0.342175
F 26.016001 66.887188 22.169155
F 25.711219 66.887188 43.996134
F 25.406437 66.887188 65.823113
F 25.101655 66.887188 87.650093
F 24.796873 66.887188 109.477073
F 51.834152 20.580673 88.023374
F 51.529370 20.580673 109.850353
F 51.834152 43.733930 88.023374
F 51.529370 43.733930 109.850353
F 51.834152 66.887188 88.023374
F 51.529370 66.887188 109.850353
F 8.461027 5.145165 2.821693
F 8.156245 5.145165 24.648672
F 7.851463 5.145165 46.475652
F 7.546681 5.145165 68.302632
F 7.241899 5.145165 90.129611
F 6.937117 5.145165 111.956590
F 8.461027 28.298423 2.821693
F 8.156245 28.298423 24.648672
F 7.851463 28.298423 46.475652
F 7.546681 28.298423 68.302632
F 7.241899 28.298423 90.129611
F 6.937117 28.298423 111.956590
F 8.461027 51.451680 2.821693
F 8.156245 51.451680 24.648672
F 7.851463 51.451680 46.475652
F 7.546681 51.451680 68.302632
F 7.241899 51.451680 90.129611
F 6.937117 51.451680 111.956590
F 35.193524 5.145165 3.194974
F 34.888742 5.145165 25.021953
F 34.583960 5.145165 46.848932
F 34.279178 5.145165 68.675912
F 33.974396 5.145165 90.502891
F 33.669614 5.145165 112.329870
F 35.193524 28.298423 3.194974
F 34.888742 28.298423 25.021953
F 34.583960 28.298423 46.848932
F 34.279178 28.298423 68.675912
F 33.974396 28.298423 90.502891
F 33.669614 28.298423 112.329870
F 35.193524 51.451680 3.194974
F 34.888742 51.451680 25.021953
F 34.583960 51.451680 46.848932
F 34.279178 51.451680 68.675912
F 33.974396 51.451680 90.502891
F 33.669614 51.451680 112.329870
F 8.461027 12.862917 2.821693
F 8.156245 12.862917 24.648673
F 7.851463 12.862917 46.475653
F 7.546681 12.862917 68.302633
F 7.241899 12.862917 90.129612
F 6.937117 12.862917 111.956591
F 8.461027 36.016175 2.821693
F 8.156245 36.016175 24.648673
F 7.851463 36.016175 46.475653
F 7.546681 36.016175 68.302633
F 7.241899 36.016175 90.129612
F 6.937117 36.016175 111.956591
F 8.461027 59.169432 2.821693
F 8.156245 59.169432 24.648673
F 7.851463 59.169432 46.475653
F 7.546681 59.169432 68.302633
F 7.241899 59.169432 90.129612
F 6.937117 59.169432 111.956591
F 35.193524 12.862917 3.194974
F 34.888742 12.862917 25.021954
F 34.583960 12.862917 46.848933
F 34.279178 12.862917 68.675913
F 33.974396 12.862917 90.502892
F 33.669614 12.862917 112.329871
F 35.193524 36.016175 3.194974
F 34.888742 36.016175 25.021954
F 34.583960 36.016175 46.848933
F 34.279178 36.016175 68.675913
F 33.974396 36.016175 90.502892
F 33.669614 36.016175 112.329871
F 35.193524 59.169432 3.194974
F 34.888742 59.169432 25.021954
F 34.583960 59.169432 46.848933
F 34.279178 59.169432 68.675913
F 33.974396 59.169432 90.502892
F 33.669614 59.169432 112.329871
F 8.461027 20.580673 2.821693
F 8.156245 20.580673 24.648672
F 7.851463 20.580673 46.475653
F 7.546681 20.580673 68.302632
F 7.241899 20.580673 90.129611
F 6.937117 20.580673 111.956591
F 8.461027 43.733930 2.821693
F 8.156245 43.733930 24.648672
F 7.851463 43.733930 46.475653
F 7.546681 43.733930 68.302632
F 7.241899 43.733930 90.129611
F 6.937117 43.733930 111.956591
F 8.461027 66.887188 2.821693
F 8.156245 66.887188 24.648672
F 7.851463 66.887188 46.475653
F 7.546681 66.887188 68.302632
F 7.241899 66.887188 90.129611
F 6.937117 66.887188 111.956591
F 35.193524 20.580673 3.194974
F 34.888742 20.580673 25.021953
F 34.583960 20.580673 46.848933
F 34.279178 20.580673 68.675912
F 33.974396 20.580673 90.502891
F 33.669614 20.580673 112.329871
F 35.193524 43.733930 3.194974
F 34.888742 43.733930 25.021953
F 34.583960 43.733930 46.848933
F 34.279178 43.733930 68.675912
F 33.974396 43.733930 90.502891
F 33.669614 43.733930 112.329871
F 35.193524 66.887188 3.194974
F 34.888742 66.887188 25.021953
F 34.583960 66.887188 46.848933
F 34.279178 66.887188 68.675912
F 33.974396 66.887188 90.502891
F 33.669614 66.887188 112.329871
F 17.371860 5.145164 2.946121
F 17.067078 5.145164 24.773100
F 16.762297 5.145164 46.600079
F 16.457515 5.145164 68.427060
F 16.152733 5.145164 90.254039
F 15.847951 5.145164 112.081019
F 17.371860 28.298422 2.946121
F 17.067078 28.298422 24.773100
F 16.762297 28.298422 46.600079
F 16.457515 28.298422 68.427060
F 16.152733 28.298422 90.254039
F 15.847951 28.298422 112.081019
F 17.371860 51.451679 2.946121
F 17.067078 51.451679 24.773100
F 16.762297 51.451679 46.600079
F 16.457515 51.451679 68.427060
F 16.152733 51.451679 90.254039
F 15.847951 51.451679 112.081019
F 44.104357 5.145164 3.319401
F 43.799575 5.145164 25.146380
F 43.494794 5.145164 46.973360
F 43.190012 5.145164 68.800340
F 42.885230 5.145164 90.627319
F 42.580448 5.145164 112.454299
F 44.104357 28.298422 3.319401
F 43.799575 28.298422 25.146380
F 43.494794 28.298422 46.973360
F 43.190012 28.298422 68.800340
F 42.885230 28.298422 90.627319
F 42.580448 28.298422 112.454299
F 44.104357 51.451679 3.319401
F 43.799575 51.451679 25.146380
F 43.494794 51.451679 46.973360
F 43.190012 51.451679 68.800340
F 42.885230 51.451679 90.627319
F 42.580448 51.451679 112.454299
F 17.371860 12.862917 2.946121
F 17.067078 12.862917 24.773101
F 16.762297 12.862917 46.600080
F 16.457515 12.862917 68.427061
F 16.152733 12.862917 90.254040
F 15.847951 12.862917 112.081019
F 17.371860 36.016174 2.946121
F 17.067078 36.016174 24.773101
F 16.762297 36.016174 46.600080
F 16.457515 36.016174 68.427061
F 16.152733 36.016174 90.254040
F 15.847951 36.016174 112.081019
F 17.371860 59.169432 2.946121
F 17.067078 59.169432 24.773101
F 16.762297 59.169432 46.600080
F 16.457515 59.169432 68.427061
F 16.152733 59.169432 90.254040
F 15.847951 59.169432 112.081019
F 44.104357 12.862917 3.319401
F 43.799575 12.862917 25.146381
F 43.494794 12.862917 46.973361
F 43.190012 12.862917 68.800341
F 42.885230 12.862917 90.627320
F 42.580448 12.862917 112.454299
F 44.104357 36.016174 3.319401
F 43.799575 36.016174 25.146381
F 43.494794 36.016174 46.973361
F 43.190012 36.016174 68.800341
F 42.885230 36.016174 90.627320
F 42.580448 36.016174 112.454299
F 44.104357 59.169432 3.319401
F 43.799575 59.169432 25.146381
F 43.494794 59.169432 46.973361
F 43.190012 59.169432 68.800341
F 42.885230 59.169432 90.627320
F 42.580448 59.169432 112.454299
F 17.371860 20.580672 2.946121
F 17.067078 20.580672 24.773100
F 16.762297 20.580672 46.600080
F 16.457515 20.580672 68.427060
F 16.152733 20.580672 90.254039
F 15.847951 20.580672 112.081019
F 17.371860 43.733929 2.946121
F 17.067078 43.733929 24.773100
F 16.762297 43.733929 46.600080
F 16.457515 43.733929 68.427060
F 16.152733 43.733929 90.254039
F 15.847951 43.733929 112.081019
F 17.371860 66.887187 2.946121
F 17.067078 66.887187 24.773100
F 16.762297 66.887187 46.600080
F 16.457515 66.887187 68.427060
F 16.152733 66.887187 90.254039
F 15.847951 66.887187 112.081019
F 44.104357 20.580672 3.319401
F 43.799575 20.580672 25.146380
F 43.494794 20.580672 46.973361
F 43.190012 20.580672 68.800340
F 42.885230 20.580672 90.627319
F 42.580448 20.580672 112.454299
F 44.104357 43.733929 3.319401
F 43.799575 43.733929 25.146380
F 43.494794 43.733929 46.973361
F 43.190012 43.733929 68.800340
F 42.885230 43.733929 90.627319
F 42.580448 43.733929 112.454299
F 44.104357 66.887187 3.319401
F 43.799575 66.887187 25.146380
F 43.494794 66.887187 46.973361
F 43.190012 66.887187 68.800340
F 42.885230 66.887187 90.627319
F 42.580448 66.887187 112.454299
F 26.282696 5.145165 3.070546
F 25.977914 5.145165 24.897526
F 25.673132 5.145165 46.724505
F 25.368350 5.145165 68.551485
F 25.063568 5.145165 90.378465
F 24.758786 5.145165 112.205444
F 26.282696 28.298423 3.070546
F 25.977914 28.298423 24.897526
F 25.673132 28.298423 46.724505
F 25.368350 28.298423 68.551485
F 25.063568 28.298423 90.378465
F 24.758786 28.298423 112.205444
F 26.282696 51.451680 3.070546
F 25.977914 51.451680 24.897526
F 25.673132 51.451680 46.724505
F 25.368350 51.451680 68.551485
F 25.063568 51.451680 90.378465
F 24.758786 51.451680 112.205444
F 51.796066 5.145165 90.751745
F 51.491284 5.145165 112.578724
F 51.796066 28.298423 90.751745
F 51.491284 28.298423 112.578724
F 51.796066 51.451680 90.751745
F 51.491284 51.451680 112.578724
F 26.282696 12.862917 3.070547
F 25.977914 12.862917 24.897527
F 25.673132 12.862917 46.724506
F 25.368350 12.862917 68.551486
F 25.063568 12.862917 90.378466
F 24.758786 12.862917 112.205445
F 26.282696 36.016175 3.070547
F 25.977914 36.016175 24.897527
F 25.673132 36.016175 46.724506
F 25.368350 36.016175 68.551486
F 25.063568 36.016175 90.378466
F 24.758786 36.016175 112.205445
F 26.282696 59.169432 3.070547
F 25.977914 59.169432 24.897527
F 25.673132 59.169432 46.724506
F 25.368350 59.169432 68.551486
F 25.063568 59.169432 90.378466
F 24.758786 59.169432 112.205445
F 51.796066 12.862917 90.751746
F 51.491284 12.862917 112.578725
F 51.796066 36.016175 90.751746
F 51.491284 36.016175 112.578725
F 51.796066 59.169432 90.751746
F 51.491284 59.169432 112.578725
F 26.282696 20.580672 3.070547
F 25.977914 20.580672 24.897526
F 25.673132 20.580672 46.724505
F 25.368350 20.580672 68.551485
F 25.063568 20.580672 90.378465
F 24.758786 20.580672 112.205445
F 26.282696 43.733930 3.070547
F 25.977914 43.733930 24.897526
F 25.673132 43.733930 46.724505
F 25.368350 43.733930 68.551485
F 25.063568 43.733930 90.378465
F 24.758786 43.733930 112.205445
F 26.282696 66.887188 3.070547
F 25.977914 66.887188 24.897526
F 25.673132 66.887188 46.724505
F 25.368350 66.887188 68.551485
F 25.063568 66.887188 90.378465
F 24.758786 66.887188 112.205445
F 51.796066 20.580672 90.751745
F 51.491284 20.580672 112.578725
F 51.796066 43.733930 90.751745
F 51.491284 43.733930 112.578725
F 51.796066 66.887188 90.751745
F 51.491284 66.887188 112.578725
F 8.410219 7.717749 6.459522
F 8.105437 7.717749 28.286503
F 7.800655 7.717749 50.113482
F 7.495873 7.717749 71.940461
F 7.191091 7.717749 93.767441
F 6.886309 7.717749 115.594420
F 8.410219 30.871007 6.459522
F 8.105437 30.871007 28.286503
F 7.800655 30.871007 50.113482
F 7.495873 30.871007 71.940461
F 7.191091 30.871007 93.767441
F 6.886309 30.871007 115.594420
F 8.410219 54.024264 6.459522
F 8.105437 54.024264 28.286503
F 7.800655 54.024264 50.113482
F 7.495873 54.024264 71.940461
F 7.191091 54.024264 93.767441
F 6.886309 54.024264 115.594420
F 35.142717 7.717749 6.832803
F 34.837935 7.717749 28.659783
F 34.533153 7.717749 50.486762
F 34.228371 7.717749 72.313741
F 33.923589 7.717749 94.140721
F 33.618807 7.717749 115.967701
F 35.142717 30.871007 6.832803
F 34.837935 30.871007 28.659783
F 34.533153 30.871007 50.486762
F 34.228371 30.871007 72.313741
F 33.923589 30.871007 94.140721
F 33.618807 30.871007 115.967701
F 35.142717 54.024264 6.832803
F 34.837935 54.024264 28.659783
F 34.533153 54.024264 50.486762
F 34.228371 54.024264 72.313741
F 33.923589 54.024264 94.140721
F 33.618807 54.024264 115.967701
F 8.410219 15.435502 6.459523
F 8.105437 15.435502 28.286504
F 7.800655 15.435502 50.113483
F 7.495873 15.435502 71.940462
F 7.191091 15.435502 93.767442
F 6.886309 15.435502 115.594421
F 8.410219 38.588760 6.459523
F 8.105437 38.588760 28.286504
F 7.800655 38.588760 50.113483
F 7.495873 38.588760 71.940462
F 7.191091 38.588760 93.767442
F 6.886309 38.588760 115.594421
F 8.410219 61.742017 6.459523
F 8.105437 61.742017 28.286504
F 7.800655 61.742017 50.113483
F 7.495873 61.742017 71.940462
F 7.191091 61.742017 93.767442
F 6.886309 61.742017 115.594421
F 35.142717 15.435502 6.832804
F 34.837935 15.435502 28.659784
F 34.533153 15.435502 50.486763
F 34.228371 15.435502 72.313742
F 33.923589 15.435502 94.140722
F 33.618807 15.435502 115.967702
F 35.142717 38.588760 6.832804
F 34.837935 38.588760 28.659784
F 34.533153 38.588760 50.486763
F 34.228371 38.588760 72.313742
F 33.923589 38.588760 94.140722
F 33.618807 38.588760 115.967702
F 35.142717 61.742017 6.832804
F 34.837935 61.742017 28.659784
F 34.533153 61.742017 50.486763
F 34.228371 61.742017 72.313742
F 33.923589 61.742017 94.140722
F 33.618807 61.742017 115.967702
F 8.410219 0.000000 6.459522
F 8.105437 0.000000 28.286503
F 7.800655 0.000000 50.113482
F 7.495873 0.000000 71.940462
F 7.191091 0.000000 93.767441
F 6.886309 0.000000 115.594420
F 8.410219 23.153257 6.459522
F 8.105437 23.153257 28.286503
F 7.800655 23.153257 50.113482
F 7.495873 23.153257 71.940462
F 7.191091 23.153257 93.767441
F 6.886309 23.153257 115.594420
F 8.410219 46.306515 6.459522
F 8.105437 46.306515 28.286503
F 7.800655 46.306515 50.113482
F 7.495873 46.306515 71.940462
F 7.191091 46.306515 93.767441
F 6.886309 46.306515 115.594420
F 35.142717 0.000000 6.832803
F 34.837935 0.000000 28.659783
F 34.533153 0.000000 50.486762
F 34.228371 0.000000 72.313742
F 33.923589 0.000000 94.140721
F 33.618807 0.000000 115.967701
F 35.142717 23.153257 6.832803
F 34.837935 23.153257 28.659783
F 34.533153 23.153257 50.486762
F 34.228371 23.153257 72.313742
F 33.923589 23.153257 94.140721
F 33.618807 23.153257 115.967701
F 35.142717 46.306515 6.832803
F 34.837935 46.306515 28.659783
F 34.533153 46.306515 50.486762
F 34.228371 46.306515 72.313742
F 33.923589 46.306515 94.140721
F 33.618807 46.306515 115.967701
F 17.321052 7.717751 6.583950
F 17.016270 7.717751 28.410930
F 16.711489 7.717751 50.237910
F 16.406707 7.717751 72.064890
F 16.101925 7.717751 93.891869
F 15.797143 7.717751 115.718848
F 17.321052 30.871008 6.583950
F 17.016270 30.871008 28.410930
F 16.711489 30.871008 50.237910
F 16.406707 30.871008 72.064890
F 16.101925 30.871008 93.891869
F 15.797143 30.871008 115.718848
F 17.321052 54.024266 6.583950
F 17.016270 54.024266 28.410930
F 16.711489 54.024266 50.237910
F 16.406707 54.024266 72.064890
F 16.101925 54.024266 93.891869
F 15.797143 54.024266 115.718848
F 44.053549 7.717751 6.957231
F 43.748767 7.717751 28.784211
F 43.443986 7.717751 50.611190
F 43.139204 7.717751 72.438170
F 42.834422 7.717751 94.265149
F 42.529640 7.717751 116.092128
F 44.053549 30.871008 6.957231
F 43.748767 30.871008 28.784211
F 43.443986 30.871008 50.611190
F 43.139204 30.871008 72.438170
F 42.834422 30.871008 94.265149
F 42.529640 30.871008 116.092128
F 44.053549 54.024266 6.957231
F 43.748767 54.024266 28.784211
F 43.443986 54.024266 50.611190
F 43.139204 54.024266 72.438170
F 42.834422 54.024266 94.265149
F 42.529640 54.024266 116.092128
F 17.321052 15.435503 6.583951
F 17.016270 15.435503 28.410931
F 16.711489 15.435503 50.237911
F 16.406707 15.435503 72.064891
F 16.101925 15.435503 93.891870
F 15.797143 15.435503 115.718849
F 17.321052 38.588761 6.583951
F 17.016270 38.588761 28.410931
F 16.711489 38.588761 50.237911
F 16.406707 38.588761 72.064891
F 16.101925 38.588761 93.891870
F 15.797143 38.588761 115.718849
F 17.321052 61.742018 6.583951
F 17.016270 61.742018 28.410931
F 16.711489 61.742018 50.237911
F 16.406707 61.742018 72.064891
F 16.101925 61.742018 93.891870
F 15.797143 61.742018 115.718849
F 44.053549 15.435503 6.957232
F 43.748767 15.435503 28.784212
F 43.443986 15.435503 50.611191
F 43.139204 15.435503 72.438171
F 42.834422 15.435503 94.265150
F 42.529640 15.435503 116.092129
F 44.053549 38.588761 6.957232
F 43.748767 38.588761 28.784212
F 43.443986 38.588761 50.611191
F 43.139204 38.588761 72.438171
F 42.834422 38.588761 94.265150
F 42.529640 38.588761 116.092129
F 44.053549 61.742018 6.957232
F 43.748767 61.742018 28.784212
F 43.443986 61.742018 50.611191
F 43.139204 61.742018 72.438171
F 42.834422 61.742018 94.265150
F 42.529640 61.742018 116.092129
F 17.321052 0.000001 6.583950
F 17.016270 0.000001 28.410930
F 16.711489 0.000001 50.237910
F 16.406707 0.000001 72.064890
F 16.101925 0.000001 93.891869
F 15.797143 0.000001 115.718848
F 17.321052 23.153259 6.583950
F 17.016270 23.153259 28.410930
F 16.711489 23.153259 50.237910
F 16.406707 23.153259 72.064890
F 16.101925 23.153259 93.891869
F 15.797143 23.153259 115.718848
F 17.321052 46.306516 6.583950
F 17.016270 46.306516 28.410930
F 16.711489 46.306516 50.237910
F 16.406707 46.306516 72.064890
F 16.101925 46.306516 93.891869
F 15.797143 46.306516 115.718848
F 44.053549 0.000001 6.957231
F 43.748767 0.000001 28.784211
F 43.443986 0.000001 50.611190
F 43.139204 0.000001 72.438170
F 42.834422 0.000001 94.265149
F 42.529640 0.000001 116.092128
F 44.053549 23.153259 6.957231
F 43.748767 23.153259 28.784211
F 43.443986 23.153259 50.611190
F 43.139204 23.153259 72.438170
F 42.834422 23.153259 94.265149
F 42.529640 23.153259 116.092128
F 44.053549 46.306516 6.957231
F 43.748767 46.306516 28.784211
F 43.443986 46.306516 50.611190
F 43.139204 46.306516 72.438170
F 42.834422 46.306516 94.265149
F 42.529640 46.306516 116.092128
F 26.231890 7.717750 6.708376
F 25.927108 7.717750 28.535356
F 25.622326 7.717750 50.362335
F 25.317544 7.717750 72.189315
F 25.012762 7.717750 94.016295
F 24.707980 7.717750 115.843274
F 26.231890 30.871007 6.708376
F 25.927108 30.871007 28.535356
F 25.622326 30.871007 50.362335
F 25.317544 30.871007 72.189315
F 25.012762 30.871007 94.016295
F 24.707980 30.871007 115.843274
F 26.231890 54.024265 6.708376
F 25.927108 54.024265 28.535356
F 25.622326 54.024265 50.362335
F 25.317544 54.024265 72.189315
F 25.012762 54.024265 94.016295
F 24.707980 54.024265 115.843274
F 51.745259 7.717750 94.389575
F 51.440477 7.717750 116.216554
F 51.745259 30.871007 94.389575
F 51.440477 30.871007 116.216554
F 51.745259 54.024265 94.389575
F 51.440477 54.024265 116.216554
F 26.231890 15.435502 6.708377
F 25.927108 15.435502 28.535357
F 25.622326 15.435502 50.362336
F 25.317544 15.435502 72.189317
F 25.012762 15.435502 94.016296
F 24.707980 15.435502 115.843275
F 26.231890 38.588760 6.708377
F 25.927108 38.588760 28.535357
F 25.622326 38.588760 50.362336
F 25.317544 38.588760 72.189317
F 25.012762 38.588760 94.016296
F 24.707980 38.588760 115.843275
F 26.231890 61.742017 6.708377
F 25.927108 61.742017 28.535357
F 25.622326 61.742017 50.362336
F 25.317544 61.742017 72.189317
F 25.012762 61.742017 94.016296
F 24.707980 61.742017 115.843275
F 51.745259 15.435502 94.389576
F 51.440477 15.435502 116.216555
F 51.745259 38.588760 94.389576
F 51.440477 38.588760 116.216555
F 51.745259 61.742017 94.389576
F 51.440477 61.742017 116.216555
F 26.231890 0.000000 6.708376
F 25.927108 0.000000 28.535356
F 25.622326 0.000000 50.362335
F 25.317544 0.000000 72.189316
F 25.012762 0.000000 94.016295
F 24.707980 0.000000 115.843274
F 26.231890 23.153258 6.708376
F 25.927108 23.153258 28.535356
F 25.622326 23.153258 50.362335
F 25.317544 23.153258 72.189316
F 25.012762 23.153258 94.016295
F 24.707980 23.153258 115.843274
F 26.231890 46.306515 6.708376
F 25.927108 46.306515 28.535356
F 25.622326 46.306515 50.362335
F 25.317544 46.306515 72.189316
F 25.012762 46.306515 94.016295
F 24.707980 46.306515 115.843274
F 51.745259 0.000000 94.389575
F 51.440477 0.000000 116.216554
F 51.745259 23.153258 94.389575
F 51.440477 23.153258 116.216554
F 51.745259 46.306515 94.389575
F 51.440477 46.306515 116.216554
F 1.676315 1.286291 10.004033
F 1.371533 1.286291 31.831012
F 1.066751 1.286291 53.657991
F 0.761969 1.286291 75.484971
F 0.457187 1.286291 97.311951
F 0.152405 1.286291 119.138931
F 1.676315 24.439548 10.004033
F 1.371533 24.439548 31.831012
F 1.066751 24.439548 53.657991
F 0.761969 24.439548 75.484971
F 0.457187 24.439548 97.311951
F 0.152405 24.439548 119.138931
F 1.676315 47.592806 10.004033
F 1.371533 47.592806 31.831012
F 1.066751 47.592806 53.657991
F 0.761969 47.592806 75.484971
F 0.457187 47.592806 97.311951
F 0.152405 47.592806 119.138931
F 28.408812 1.286291 10.377313
F 28.104030 1.286291 32.204292
F 27.799248 1.286291 54.031272
F 27.494466 1.286291 75.858252
F 27.189684 1.286291 97.685231
F 26.884902 1.286291 119.512211
F 28.408812 24.439548 10.377313
F 28.104030 24.439548 32.204292
F 27.799248 24.439548 54.031272
F 27.494466 24.439548 75.858252
F 27.189684 24.439548 97.685231
F 26.884902 24.439548 119.512211
F 28.408812 47.592806 10.377313
F 28.104030 47.592806 32.204292
F 27.799248 47.592806 54.031272
F 27.494466 47.592806 75.858252
F 27.189684 47.592806 97.685231
F 26.884902 47.592806 119.512211
F 1.676315 9.004040 10.004033
F 1.371533 9.004040 31.831012
F 1.066751 9.004040 53.657991
F 0.761969 9.004040 75.484971
F 0.457187 9.004040 97.311951
F 0.152405 9.004040 119.138931
F 1.676315 32.157298 10.004033
F 1.371533 32.157298 31.831012
F 1.066751 32.157298 53.657991
F 0.761969 32.157298 75.484971
F 0.457187 32.157298 97.311951
F 0.152405 32.157298 119.138931
F 1.676315 55.310555 10.004033
F 1.371533 55.310555 31.831012
F 1.066751 55.310555 53.657991
F 0.761969 55.310555 75.484971
F 0.457187 55.310555 97.311951
F 0.152405 55.310555 119.138931
F 28.408812 9.004040 10.377313
F 28.104030 9.004040 32.204292
F 27.799248 9.004040 54.031272
F 27.494466 9.004040 75.858252
F 27.189684 9.004040 97.685231
F 26.884902 9.004040 119.512211
F 28.408812 32.157298 10.377313
F 28.104030 32.157298 32.204292
F 27.799248 32.157298 54.031272
F 27.494466 32.157298 75.858252
F 27.189684 32.157298 97.685231
F 26.884902 32.157298 119.512211
F 28.408812 55.310555 10.377313
F 28.104030 55.310555 32.204292
F 27.799248 55.310555 54.031272
F 27.494466 55.310555 75.858252
F 27.189684 55.310555 97.685231
F 26.884902 55.310555 119.512211
F 1.676315 16.721795 10.004033
F 1.371533 16.721795 31.831013
F 1.066751 16.721795 53.657992
F 0.761969 16.721795 75.484972
F 0.457187 16.721795 97.311952
F 0.152405 16.721795 119.138931
F 1.676315 39.875053 10.004033
F 1.371533 39.875053 31.831013
F 1.066751 39.875053 53.657992
F 0.761969 39.875053 75.484972
F 0.457187 39.875053 97.311952
F 0.152405 39.875053 119.138931
F 1.676315 63.028310 10.004033
F 1.371533 63.028310 31.831013
F 1.066751 63.028310 53.657992
F 0.761969 63.028310 75.484972
F 0.457187 63.028310 97.311952
F 0.152405 63.028310 119.138931
F 28.408812 16.721795 10.377313
F 28.104030 16.721795 32.204293
F 27.799248 16.721795 54.031273
F 27.494466 16.721795 75.858253
F 27.189684 16.721795 97.685232
F 26.884902 16.721795 119.512211
F 28.408812 39.875053 10.377313
F 28.104030 39.875053 32.204293
F 27.799248 39.875053 54.031273
F 27.494466 39.875053 75.858253
F 27.189684 39.875053 97.685232
F 26.884902 39.875053 119.512211
F 28.408812 63.028310 10.377313
F 28.104030 63.028310 32.204293
F 27.799248 63.028310 54.031273
F 27.494466 63.028310 75.858253
F 27.189684 63.028310 97.685232
F 26.884902 63.028310 119.512211
F 10.587143 1.286291 10.128460
F 10.282361 1.286291 31.955439
F 9.977579 1.286291 53.782419
F 9.672797 1.286291 75.609398
F 9.368015 1.286291 97.436377
F 9.063233 1.286291 119.263358
F 10.587143 24.439548 10.128460
F 10.282361 24.439548 31.955439
F 9.977579 24.439548 53.782419
F 9.672797 24.439548 75.609398
F 9.368015 24.439548 97.436377
F 9.063233 24.439548 119.263358
F 10.587143 47.592806 10.128460
F 10.282361 47.592806 31.955439
F 9.977579 47.592806 53.782419
F 9.672797 47.592806 75.609398
F 9.368015 47.592806 97.436377
F 9.063233 47.592806 119.263358
F 37.319640 1.286291 10.501740
F 37.014858 1.286291 32.328719
F 36.710076 1.286291 54.155699
F 36.405294 1.286291 75.982679
F 36.100512 1.286291 97.809658
F 35.795730 1.286291 119.636638
F 37.319640 24.439548 10.501740
F 37.014858 24.439548 32.328719
F 36.710076 24.439548 54.155699
F 36.405294 24.439548 75.982679
F 36.100512 24.439548 97.809658
F 35.795730 24.439548 119.636638
F 37.319640 47.592806 10.501740
F 37.014858 47.592806 32.328719
F 36.710076 47.592806 54.155699
F 36.405294 47.592806 75.982679
F 36.100512 47.592806 97.809658
F 35.795730 47.592806 119.636638
F 10.587143 9.004040 10.128460
F 10.282361 9.004040 31.955439
F 9.977579 9.004040 53.782419
F 9.672797 9.004040 75.609398
F 9.368015 9.004040 97.436377
F 9.063233 9.004040 119.263358
F 10.587143 32.157298 10.128460
F 10.282361 32.157298 31.955439
F 9.977579 32.157298 53.782419
F 9.672797 32.157298 75.609398
F 9.368015 32.157298 97.436377
F 9.063233 32.157298 119.263358
F 10.587143 55.310555 10.128460
F 10.282361 55.310555 31.955439
F 9.977579 55.310555 53.782419
F 9.672797 55.310555 75.609398
F 9.368015 55.310555 97.436377
F 9.063233 55.310555 119.263358
F 37.319640 9.004040 10.501740
F 37.014858 9.004040 32.328719
F 36.710076 9.004040 54.155699
F 36.405294 9.004040 75.982679
F 36.100512 9.004040 97.809658
F 35.795730 9.004040 119.636638
F 37.319640 32.157298 10.501740
F 37.014858 32.157298 32.328719
F 36.710076 32.157298 54.155699
F 36.405294 32.157298 75.982679
F 36.100512 32.157298 97.809658
F 35.795730 32.157298 119.636638
F 37.319640 55.310555 10.501740
F 37.014858 55.310555 32.328719
F 36.710076 55.310555 54.155699
F 36.405294 55.310555 75.982679
F 36.100512 55.310555 97.809658
F 35.795730 55.310555 119.636638
F 10.587143 16.721795 10.128461
F 10.282361 16.721795 31.955440
F 9.977579 16.721795 53.782419
F 9.672797 16.721795 75.609399
F 9.368015 16.721795 97.436378
F 9.063233 16.721795 119.263359
F 10.587143 39.875053 10.128461
F 10.282361 39.875053 31.955440
F 9.977579 39.875053 53.782419
F 9.672797 39.875053 75.609399
F 9.368015 39.875053 97.436378
F 9.063233 39.875053 119.263359
F 10.587143 63.028310 10.128461
F 10.282361 63.028310 31.955440
F 9.977579 63.028310 53.782419
F 9.672797 63.028310 75.609399
F 9.368015 63.028310 97.436378
F 9.063233 63.028310 119.263359
F 37.319640 16.721795 10.501741
F 37.014858 16.721795 32.328720
F 36.710076 16.721795 54.155699
F 36.405294 16.721795 75.982680
F 36.100512 16.721795 97.809659
F 35.795730 16.721795 119.636639
F 37.319640 39.875053 10.501741
F 37.014858 39.875053 32.328720
F 36.710076 39.875053 54.155699
F 36.405294 39.875053 75.982680
F 36.100512 39.875053 97.809659
F 35.795730 39.875053 119.636639
F 37.319640 63.028310 10.501741
F 37.014858 63.028310 32.328720
F 36.710076 63.028310 54.155699
F 36.405294 63.028310 75.982680
F 36.100512 63.028310 97.809659
F 35.795730 63.028310 119.636639
F 19.497977 1.286290 10.252887
F 19.193195 1.286290 32.079867
F 18.888413 1.286290 53.906847
F 18.583631 1.286290 75.733826
F 18.278850 1.286290 97.560805
F 17.974068 1.286290 119.387785
F 19.497977 24.439547 10.252887
F 19.193195 24.439547 32.079867
F 18.888413 24.439547 53.906847
F 18.583631 24.439547 75.733826
F 18.278850 24.439547 97.560805
F 17.974068 24.439547 119.387785
F 19.497977 47.592805 10.252887
F 19.193195 47.592805 32.079867
F 18.888413 47.592805 53.906847
F 18.583631 47.592805 75.733826
F 18.278850 47.592805 97.560805
F 17.974068 47.592805 119.387785
F 46.230475 1.286290 10.626168
F 45.925693 1.286290 32.453147
F 45.620911 1.286290 54.280127
F 45.316129 1.286290 76.107106
F 45.011348 1.286290 97.934086
F 44.706566 1.286290 119.761066
F 46.230475 24.439547 10.626168
F 45.925693 24.439547 32.453147
F 45.620911 24.439547 54.280127
F 45.316129 24.439547 76.107106
F 45.011348 24.439547 97.934086
F 44.706566 24.439547 119.761066
F 46.230475 47.592805 10.626168
F 45.925693 47.592805 32.453147
F 45.620911 47.592805 54.280127
F 45.316129 47.592805 76.107106
F 45.011348 47.592805 97.934086
F 44.706566 47.592805 119.761066
F 19.497977 9.004039 10.252887
F 19.193195 9.004039 32.079867
F 18.888413 9.004039 53.906847
F 18.583631 9.004039 75.733826
F 18.278850 9.004039 97.560805
F 17.974068 9.004039 119.387785
F 19.497977 32.157297 10.252887
F 19.193195 32.157297 32.079867
F 18.888413 32.157297 53.906847
F 18.583631 32.157297 75.733826
F 18.278850 32.157297 97.560805
F 17.974068 32.157297 119.387785
F 19.497977 55.310554 10.252887
F 19.193195 55.310554 32.079867
F 18.888413 55.310554 53.906847
F 18.583631 55.310554 75.733826
F 18.278850 55.310554 97.560805
F 17.974068 55.310554 119.387785
F 46.230475 9.004039 10.626168
F 45.925693 9.004039 32.453147
F 45.620911 9.004039 54.280127
F 45.316129 9.004039 76.107106
F 45.011348 9.004039 97.934086
F 44.706566 9.004039 119.761066
F 46.230475 32.157297 10.626168
F 45.925693 32.157297 32.453147
F 45.620911 32.157297 54.280127
F 45.316129 32.157297 76.107106
F 45.011348 32.157297 97.934086
F 44.706566 32.157297 119.761066
F 46.230475 55.310554 10.626168
F 45.925693 55.310554 32.453147
F 45.620911 55.310554 54.280127
F 45.316129 55.310554 76.107106
F 45.011348 55.310554 97.934086
F 44.706566 55.310554 119.761066
F 19.497977 16.721795 10.252888
F 19.193195 16.721795 32.079868
F 18.888413 16.721795 53.906847
F 18.583631 16.721795 75.733827
F 18.278850 16.721795 97.560806
F 17.974068 16.721795 119.387786
F 19.497977 39.875052 10.252888
F 19.193195 39.875052 32.079868
F 18.888413 39.875052 53.906847
F 18.583631 39.875052 75.733827
F 18.278850 39.875052 97.560806
F 17.974068 39.875052 119.387786
F 19.497977 63.028310 10.252888
F 19.193195 63.028310 32.079868
F 18.888413 63.028310 53.906847
F 18.583631 63.028310 75.733827
F 18.278850 63.028310 97.560806
F 17.974068 63.028310 119.387786
F 46.230475 16.721795 10.626169
F 45.925693 16.721795 32.453148
F 45.620911 16.721795 54.280127
F 45.316129 16.721795 76.107107
F 45.011347 16.721795 97.934087
F 44.706566 16.721795 119.761067
F 46.230475 39.875052 10.626169
F 45.925693 39.875052 32.453148
F 45.620911 39.875052 54.280127
F 45.316129 39.875052 76.107107
F 45.011347 39.875052 97.934087
F 44.706566 39.875052 119.761067
F 46.230475 63.028310 10.626169
F 45.925693 63.028310 32.453148
F 45.620911 63.028310 54.280127
F 45.316129 63.028310 76.107107
F 45.011347 63.028310 97.934087
F 44.706566 63.028310 119.761067
F 1.625504 3.858875 13.641861
F 1.320722 3.858875 35.468841
F 1.015940 3.858875 57.295820
F 0.711158 3.858875 79.122801
F 0.406376 3.858875 100.949780
F 0.101594 3.858875 122.776759
F 1.625504 27.012132 13.641861
F 1.320722 27.012132 35.468841
F 1.015940 27.012132 57.295820
F 0.711158 27.012132 79.122801
F 0.406376 27.012132 100.949780
F 0.101594 27.012132 122.776759
F 1.625504 50.165390 13.641861
F 1.320722 50.165390 35.468841
F 1.015940 50.165390 57.295820
F 0.711158 50.165390 79.122801
F 0.406376 50.165390 100.949780
F 0.101594 50.165390 122.776759
F 28.358001 3.858875 14.015141
F 28.053219 3.858875 35.842122
F 27.748437 3.858875 57.669101
F 27.443655 3.858875 79.496081
F 27.138873 3.858875 101.323060
F 26.834091 3.858875 123.150039
F 28.358001 27.012132 14.015141
F 28.053219 27.012132 35.842122
F 27.748437 27.012132 57.669101
F 27.443655 27.012132 79.496081
F 27.138873 27.012132 101.323060
F 26.834091 27.012132 123.150039
F 28.358001 50.165390 14.015141
F 28.053219 50.165390 35.842122
F 27.748437 50.165390 57.669101
F 27.443655 50.165390 79.496081
F 27.138873 50.165390 101.323060
F 26.834091 50.165390 123.150039
F 1.625504 11.576625 13.641862
F 1.320722 11.576625 35.468841
F 1.015940 11.576625 57.295820
F 0.711158 11.576625 79.122801
F 0.406376 11.576625 100.949780
F 0.101594 11.576625 122.776760
F 1.625504 34.729882 13.641862
F 1.320722 34.729882 35.468841
F 1.015940 34.729882 57.295820
F 0.711158 34.729882 79.122801
F 0.406376 34.729882 100.949780
F 0.101594 34.729882 122.776760
F 1.625504 57.883140 13.641862
F 1.320722 57.883140 35.468841
F 1.015940 57.883140 57.295820
F 0.711158 57.883140 79.122801
F 0.406376 57.883140 100.949780
F 0.101594 57.883140 122.776760
F 28.358001 11.576625 14.015142
F 28.053219 11.576625 35.842122
F 27.748437 11.576625 57.669101
F 27.443655 11.576625 79.496081
F 27.138873 11.576625 101.323060
F 26.834091 11.576625 123.150040
F 28.358001 34.729882 14.015142
F 28.053219 34.729882 35.842122
F 27.748437 34.729882 57.669101
F 27.443655 34.729882 79.496081
F 27.138873 34.729882 101.323060
F 26.834091 34.729882 123.150040
F 28.358001 57.883140 14.015142
F 28.053219 57.883140 35.842122
F 27.748437 57.883140 57.669101
F 27.443655 57.883140 79.496081
F 27.138873 57.883140 101.323060
F 26.834091 57.883140 123.150040
F 1.625504 19.294380 13.641862
F 1.320722 19.294380 35.468842
F 1.015940 19.294380 57.295821
F 0.711158 19.294380 79.122801
F 0.406376 19.294380 100.949781
F 0.101594 19.294380 122.776760
F 1.625504 42.447638 13.641862
F 1.320722 42.447638 35.468842
F 1.015940 42.447638 57.295821
F 0.711158 42.447638 79.122801
F 0.406376 42.447638 100.949781
F 0.101594 42.447638 122.776760
F 1.625504 65.600895 13.641862
F 1.320722 65.600895 35.468842
F 1.015940 65.600895 57.295821
F 0.711158 65.600895 79.122801
F 0.406376 65.600895 100.949781
F 0.101594 65.600895 122.776760
F 28.358001 19.294380 14.015142
F 28.053219 19.294380 35.842123
F 27.748437 19.294380 57.669102
F 27.443655 19.294380 79.496081
F 27.138873 19.294380 101.323061
F 26.834091 19.294380 123.150040
F 28.358001 42.447638 14.015142
F 28.053219 42.447638 35.842123
F 27.748437 42.447638 57.669102
F 27.443655 42.447638 79.496081
F 27.138873 42.447638 101.323061
F 26.834091 42.447638 123.150040
F 28.358001 65.600895 14.015142
F 28.053219 65.600895 35.842123
F 27.748437 65.600895 57.669102
F 27.443655 65.600895 79.496081
F 27.138873 65.600895 101.323061
F 26.834091 65.600895 123.150040
F 10.536330 3.858875 13.766289
F 10.231548 3.858875 35.593268
F 9.926766 3.858875 57.420248
F 9.621984 3.858875 79.247227
F 9.317202 3.858875 101.074207
F 9.012420 3.858875 122.901187
F 10.536330 27.012133 13.766289
F 10.231548 27.012133 35.593268
F 9.926766 27.012133 57.420248
F 9.621984 27.012133 79.247227
F 9.317202 27.012133 101.074207
F 9.012420 27.012133 122.901187
F 10.536330 50.165390 13.766289
F 10.231548 50.165390 35.593268
F 9.926766 50.165390 57.420248
F 9.621984 50.165390 79.247227
F 9.317202 50.165390 101.074207
F 9.012420 50.165390 122.901187
F 37.268828 3.858875 14.139569
F 36.964046 3.858875 35.966548
F 36.659264 3.858875 57.793528
F 36.354482 3.858875 79.620508
F 36.049700 3.858875 101.447487
F 35.744918 3.858875 123.274467
F 37.268828 27.012133 14.139569
F 36.964046 27.012133 35.966548
F 36.659264 27.012133 57.793528
F 36.354482 27.012133 79.620508
F 36.049700 27.012133 101.447487
F 35.744918 27.012133 123.274467
F 37.268828 50.165390 14.139569
F 36.964046 50.165390 35.966548
F 36.659264 50.165390 57.793528
F 36.354482 50.165390 79.620508
F 36.049700 50.165390 101.447487
F 35.744918 50.165390 123.274467
F 10.536330 11.576625 13.766289
F 10.231548 11.576625 35.593268
F 9.926766 11.576625 57.420248
F 9.621984 11.576625 79.247227
F 9.317202 11.576625 101.074208
F 9.012420 11.576625 122.901187
F 10.536330 34.729883 13.766289
F 10.231548 34.729883 35.593268
F 9.926766 34.729883 57.420248
F 9.621984 34.729883 79.247227
F 9.317202 34.729883 101.074208
F 9.012420 34.729883 122.901187
F 10.536330 57.883140 13.766289
F 10.231548 57.883140 35.593268
F 9.926766 57.883140 57.420248
F 9.621984 57.883140 79.247227
F 9.317202 57.883140 101.074208
F 9.012420 57.883140 122.901187
F 37.268828 11.576625 14.139569
F 36.964046 11.576625 35.966548
F 36.659264 11.576625 57.793528
F 36.354482 11.576625 79.620508
F 36.049700 11.576625 101.447488
F 35.744918 11.576625 123.274467
F 37.268828 34.729883 14.139569
F 36.964046 34.729883 35.966548
F 36.659264 34.729883 57.793528
F 36.354482 34.729883 79.620508
F 36.049700 34.729883 101.447488
F 35.744918 34.729883 123.274467
F 37.268828 57.883140 14.139569
F 36.964046 57.883140 35.966548
F 36.659264 57.883140 57.793528
F 36.354482 57.883140 79.620508
F 36.049700 57.883140 101.447488
F 35.744918 57.883140 123.274467
F 10.536330 19.294380 13.766289
F 10.231548 19.294380 35.593269
F 9.926766 19.294380 57.420248
F 9.621984 19.294380 79.247228
F 9.317202 19.294380 101.074208
F 9.012420 19.294380 122.901187
F 10.536330 42.447638 13.766289
F 10.231548 42.447638 35.593269
F 9.926766 42.447638 57.420248
F 9.621984 42.447638 79.247228
F 9.317202 42.447638 101.074208
F 9.012420 42.447638 122.901187
F 10.536330 65.600896 13.766289
F 10.231548 65.600896 35.593269
F 9.926766 65.600896 57.420248
F 9.621984 65.600896 79.247228
F 9.317202 65.600896 101.074208
F 9.012420 65.600896 122.901187
F 37.268828 19.294380 14.139569
F 36.964046 19.294380 35.966549
F 36.659264 19.294380 57.793528
F 36.354482 19.294380 79.620509
F 36.049700 19.294380 101.447488
F 35.744918 19.294380 123.274467
F 37.268828 42.447638 14.139569
F 36.964046 42.447638 35.966549
F 36.659264 42.447638 57.793528
F 36.354482 42.447638 79.620509
F 36.049700 42.447638 101.447488
F 35.744918 42.447638 123.274467
F 37.268828 65.600896 14.139569
F 36.964046 65.600896 35.966549
F 36.659264 65.600896 57.793528
F 36.354482 65.600896 79.620509
F 36.049700 65.600896 101.447488
F 35.744918 65.600896 123.274467
F 19.447167 3.858876 13.890717
F 19.142385 3.858876 35.717696
F 18.837603 3.858876 57.544676
F 18.532821 3.858876 79.371655
F 18.228040 3.858876 101.198635
F 17.923258 3.858876 123.025615
F 19.447167 27.012134 13.890717
F 19.142385 27.012134 35.717696
F 18.837603 27.012134 57.544676
F 18.532821 27.012134 79.371655
F 18.228040 27.012134 101.198635
F 17.923258 27.012134 123.025615
F 19.447167 50.165391 13.890717
F 19.142385 50.165391 35.717696
F 18.837603 50.165391 57.544676
F 18.532821 50.165391 79.371655
F 18.228040 50.165391 101.198635
F 17.923258 50.165391 123.025615
F 46.179664 3.858876 14.263997
F 45.874882 3.858876 36.090976
F 45.570100 3.858876 57.917956
F 45.265318 3.858876 79.744936
F 44.960537 3.858876 101.571916
F 44.655755 3.858876 123.398895
F 46.179664 27.012134 14.263997
F 45.874882 27.012134 36.090976
F 45.570100 27.012134 57.917956
F 45.265318 27.012134 79.744936
F 44.960537 27.012134 101.571916
F 44.655755 27.012134 123.398895
F 46.179664 50.165391 14.263997
F 45.874882 50.165391 36.090976
F 45.570100 50.165391 57.917956
F 45.265318 50.165391 79.744936
F 44.960537 50.165391 101.571916
F 44.655755 50.165391 123.398895
F 19.447167 11.576626 13.890717
F 19.142385 11.576626 35.717697
F 18.837603 11.576626 57.544676
F 18.532821 11.576626 79.371655
F 18.228040 11.576626 101.198635
F 17.923258 11.576626 123.025615
F 19.447167 34.729884 13.890717
F 19.142385 34.729884 35.717697
F 18.837603 34.729884 57.544676
F 18.532821 34.729884 79.371655
F 18.228040 34.729884 101.198635
F 17.923258 34.729884 123.025615
F 19.447167 57.883141 13.890717
F 19.142385 57.883141 35.717697
F 18.837603 57.883141 57.544676
F 18.532821 57.883141 79.371655
F 18.228040 57.883141 101.198635
F 17.923258 57.883141 123.025615
F 46.179664 11.576626 14.263997
F 45.874882 11.576626 36.090977
F 45.570100 11.576626 57.917956
F 45.265318 11.576626 79.744936
F 44.960537 11.576626 101.571916
F 44.655755 11.576626 123.398895
F 46.179664 34.729884 14.263997
F 45.874882 34.729884 36.090977
F 45.570100 34.729884 57.917956
F 45.265318 34.729884 79.744936
F 44.960537 34.729884 101.571916
F 44.655755 34.729884 123.398895
F 46.179664 57.883141 14.263997
F 45.874882 57.883141 36.090977
F 45.570100 57.883141 57.917956
F 45.265318 57.883141 79.744936
F 44.960537 57.883141 101.571916
F 44.655755 57.883141 123.398895
F 19.447167 19.294382 13.890718
F 19.142385 19.294382 35.717697
F 18.837603 19.294382 57.544676
F 18.532821 19.294382 79.371656
F 18.228040 19.294382 101.198635
F 17.923258 19.294382 123.025616
F 19.447167 42.447639 13.890718
F 19.142385 42.447639 35.717697
F 18.837603 42.447639 57.544676
F 18.532821 42.447639 79.371656
F 18.228040 42.447639 101.198635
F 17.923258 42.447639 123.025616
F 19.447167 65.600897 13.890718
F 19.142385 65.600897 35.717697
F 18.837603 65.600897 57.544676
F 18.532821 65.600897 79.371656
F 18.228040 65.600897 101.198635
F 17.923258 65.600897 123.025616
F 46.179664 19.294382 14.263998
F 45.874882 19.294382 36.090977
F 45.570100 19.294382 57.917956
F 45.265318 19.294382 79.744937
F 44.960537 19.294382 101.571916
F 44.655755 19.294382 123.398896
F 46.179664 42.447639 14.263998
F 45.874882 42.447639 36.090977
F 45.570100 42.447639 57.917956
F 45.265318 42.447639 79.744937
F 44.960537 42.447639 101.571916
F 44.655755 42.447639 123.398896
F 46.179664 65.600897 14.263998
F 45.874882 65.600897 36.090977
F 45.570100 65.600897 57.917956
F 45.265318 65.600897 79.744937
F 44.960537 65.600897 101.571916
F 44.655755 65.600897 123.398896
F 1.663613 3.858875 10.913490
F 1.358831 3.858875 32.740470
F 1.054050 3.858875 54.567450
F 0.749268 3.858875 76.394429
F 0.444486 3.858875 98.221409
F 0.139704 3.858875 120.048388
F 1.663613 27.012133 10.913490
F 1.358831 27.012133 32.740470
F 1.054050 27.012133 54.567450
F 0.749268 27.012133 76.394429
F 0.444486 27.012133 98.221409
F 0.139704 27.012133 120.048388
F 1.663613 50.165390 10.913490
F 1.358831 50.165390 32.740470
F 1.054050 50.165390 54.567450
F 0.749268 50.165390 76.394429
F 0.444486 50.165390 98.221409
F 0.139704 50.165390 120.048388
F 28.396110 3.858875 11.286771
F 28.091328 3.858875 33.113751
F 27.786546 3.858875 54.940730
F 27.481765 3.858875 76.767709
F 27.176983 3.858875 98.594689
F 26.872201 3.858875 120.421668
F 28.396110 27.012133 11.286771
F 28.091328 27.012133 33.113751
F 27.786546 27.012133 54.940730
F 27.481765 27.012133 76.767709
F 27.176983 27.012133 98.594689
F 26.872201 27.012133 120.421668
F 28.396110 50.165390 11.286771
F 28.091328 50.165390 33.113751
F 27.786546 50.165390 54.940730
F 27.481765 50.165390 76.767709
F 27.176983 50.165390 98.594689
F 26.872201 50.165390 120.421668
F 1.663613 11.576625 10.913490
F 1.358831 11.576625 32.740469
F 1.054050 11.576625 54.567450
F 0.749268 11.576625 76.394429
F 0.444486 11.576625 98.221409
F 0.139704 11.576625 120.048388
F 1.663613 34.729883 10.913490
F 1.358831 34.729883 32.740469
F 1.054050 34.729883 54.567450
F 0.749268 34.729883 76.394429
F 0.444486 34.729883 98.221409
F 0.139704 34.729883 120.048388
F 1.663613 57.883140 10.913490
F 1.358831 57.883140 32.740469
F 1.054050 57.883140 54.567450
F 0.749268 57.883140 76.394429
F 0.444486 57.883140 98.221409
F 0.139704 57.883140 120.048388
F 28.396110 11.576625 11.286771
F 28.091328 11.576625 33.113750
F 27.786546 11.576625 54.940730
F 27.481765 11.576625 76.767709
F 27.176983 11.576625 98.594689
F 26.872201 11.576625 120.421668
F 28.396110 34.729883 11.286771
F 28.091328 34.729883 33.113750
F 27.786546 34.729883 54.940730
F 27.481765 34.729883 76.767709
F 27.176983 34.729883 98.594689
F 26.872201 34.729883 120.421668
F 28.396110 57.883140 11.286771
F 28.091328 57.883140 33.113750
F 27.786546 57.883140 54.940730
F 27.481765 57.883140 76.767709
F 27.176983 57.883140 98.594689
F 26.872201 57.883140 120.421668
F 1.663613 19.294381 10.913489
F 1.358831 19.294381 32.740469
F 1.054050 19.294381 54.567449
F 0.749268 19.294381 76.394429
F 0.444486 19.294381 98.221408
F 0.139704 19.294381 120.048387
F 1.663613 42.447638 10.913489
F 1.358831 42.447638 32.740469
F 1.054050 42.447638 54.567449
F 0.749268 42.447638 76.394429
F 0.444486 42.447638 98.221408
F 0.139704 42.447638 120.048387
F 1.663613 65.600896 10.913489
F 1.358831 65.600896 32.740469
F 1.054050 65.600896 54.567449
F 0.749268 65.600896 76.394429
F 0.444486 65.600896 98.221408
F 0.139704 65.600896 120.048387
F 28.396110 19.294381 11.286770
F 28.091328 19.294381 33.113750
F 27.786546 19.294381 54.940729
F 27.481765 19.294381 76.767709
F 27.176983 19.294381 98.594688
F 26.872201 19.294381 120.421667
F 28.396110 42.447638 11.286770
F 28.091328 42.447638 33.113750
F 27.786546 42.447638 54.940729
F 27.481765 42.447638 76.767709
F 27.176983 42.447638 98.594688
F 26.872201 42.447638 120.421667
F 28.396110 65.600896 11.286770
F 28.091328 65.600896 33.113750
F 27.786546 65.600896 54.940729
F 27.481765 65.600896 76.767709
F 27.176983 65.600896 98.594688
F 26.872201 65.600896 120.421667
F 10.574441 3.858875 11.037917
F 10.269659 3.858875 32.864896
F 9.964877 3.858875 54.691876
F 9.660095 3.858875 76.518855
F 9.355313 3.858875 98.345836
F 9.050531 3.858875 120.172815
F 10.574441 27.012133 11.037917
F 10.269659 27.012133 32.864896
F 9.964877 27.012133 54.691876
F 9.660095 27.012133 76.518855
F 9.355313 27.012133 98.345836
F 9.050531 27.012133 120.172815
F 10.574441 50.165390 11.037917
F 10.269659 50.165390 32.864896
F 9.964877 50.165390 54.691876
F 9.660095 50.165390 76.518855
F 9.355313 50.165390 98.345836
F 9.050531 50.165390 120.172815
F 37.306939 3.858875 11.411197
F 37.002157 3.858875 33.238176
F 36.697375 3.858875 55.065157
F 36.392593 3.858875 76.892136
F 36.087811 3.858875 98.719116
F 35.783029 3.858875 120.546095
F 37.306939 27.012133 11.411197
F 37.002157 27.012133 33.238176
F 36.697375 27.012133 55.065157
F 36.392593 27.012133 76.892136
F 36.087811 27.012133 98.719116
F 35.783029 27.012133 120.546095
F 37.306939 50.165390 11.411197
F 37.002157 50.165390 33.238176
F 36.697375 50.165390 55.065157
F 36.392593 50.165390 76.892136
F 36.087811 50.165390 98.719116
F 35.783029 50.165390 120.546095
F 10.574441 11.576625 11.037917
F 10.269659 11.576625 32.864896
F 9.964877 11.576625 54.691876
F 9.660095 11.576625 76.518855
F 9.355313 11.576625 98.345835
F 9.050531 11.576625 120.172815
F 10.574441 34.729883 11.037917
F 10.269659 34.729883 32.864896
F 9.964877 34.729883 54.691876
F 9.660095 34.729883 76.518855
F 9.355313 34.729883 98.345835
F 9.050531 34.729883 120.172815
F 10.574441 57.883140 11.037917
F 10.269659 57.883140 32.864896
F 9.964877 57.883140 54.691876
F 9.660095 57.883140 76.518855
F 9.355313 57.883140 98.345835
F 9.050531 57.883140 120.172815
F 37.306939 11.576625 11.411197
F 37.002157 11.576625 33.238176
F 36.697375 11.576625 55.065157
F 36.392593 11.576625 76.892136
F 36.087811 11.576625 98.719115
F 35.783029 11.576625 120.546095
F 37.306939 34.729883 11.411197
F 37.002157 34.729883 33.238176
F 36.697375 34.729883 55.065157
F 36.392593 34.729883 76.892136
F 36.087811 34.729883 98.719115
F 35.783029 34.729883 120.546095
F 37.306939 57.883140 11.411197
F 37.002157 57.883140 33.238176
F 36.697375 57.883140 55.065157
F 36.392593 57.883140 76.892136
F 36.087811 57.883140 98.719115
F 35.783029 57.883140 120.546095
F 10.574441 19.294381 11.037916
F 10.269659 19.294381 32.864896
F 9.964877 19.294381 54.691875
F 9.660095 19.294381 76.518855
F 9.355313 19.294381 98.345835
F 9.050531 19.294381 120.172814
F 10.574441 42.447638 11.037916
F 10.269659 42.447638 32.864896
F 9.964877 42.447638 54.691875
F 9.660095 42.447638 76.518855
F 9.355313 42.447638 98.345835
F 9.050531 42.447638 120.172814
F 10.574441 65.600896 11.037916
F 10.269659 65.600896 32.864896
F 9.964877 65.600896 54.691875
F 9.660095 65.600896 76.518855
F 9.355313 65.600896 98.345835
F 9.050531 65.600896 120.172814
F 37.306939 19.294381 11.411196
F 37.002157 19.294381 33.238176
F 36.697375 19.294381 55.065156
F 36.392593 19.294381 76.892136
F 36.087811 19.294381 98.719115
F 35.783029 19.294381 120.546094
F 37.306939 42.447638 11.411196
F 37.002157 42.447638 33.238176
F 36.697375 42.447638 55.065156
F 36.392593 42.447638 76.892136
F 36.087811 42.447638 98.719115
F 35.783029 42.447638 120.546094
F 37.306939 65.600896 11.411196
F 37.002157 65.600896 33.238176
F 36.697375 65.600896 55.065156
F 36.392593 65.600896 76.892136
F 36.087811 65.600896 98.719115
F 35.783029 65.600896 120.546094
F 19.485277 3.858876 11.162343
F 19.180495 3.858876 32.989322
F 18.875713 3.858876 54.816302
F 18.570931 3.858876 76.643281
F 18.266149 3.858876 98.470262
F 17.961367 3.858876 120.297241
F 19.485277 27.012133 11.162343
F 19.180495 27.012133 32.989322
F 18.875713 27.012133 54.816302
F 18.570931 27.012133 76.643281
F 18.266149 27.012133 98.470262
F 17.961367 27.012133 120.297241
F 19.485277 50.165391 11.162343
F 19.180495 50.165391 32.989322
F 18.875713 50.165391 54.816302
F 18.570931 50.165391 76.643281
F 18.266149 50.165391 98.470262
F 17.961367 50.165391 120.297241
F 46.217774 3.858876 11.535623
F 45.912992 3.858876 33.362602
F 45.608210 3.858876 55.189582
F 45.303428 3.858876 77.016562
F 44.998646 3.858876 98.843542
F 44.693864 3.858876 120.670521
F 46.217774 27.012133 11.535623
F 45.912992 27.012133 33.362602
F 45.608210 27.012133 55.189582
F 45.303428 27.012133 77.016562
F 44.998646 27.012133 98.843542
F 44.693864 27.012133 120.670521
F 46.217774 50.165391 11.535623
F 45.912992 50.165391 33.362602
F 45.608210 50.165391 55.189582
F 45.303428 50.165391 77.016562
F 44.998646 50.165391 98.843542
F 44.693864 50.165391 120.670521
F 19.485277 11.576626 11.162343
F 19.180495 11.576626 32.989322
F 18.875713 11.576626 54.816302
F 18.570931 11.576626 76.643281
F 18.266149 11.576626 98.470261
F 17.961367 11.576626 120.297241
F 19.485277 34.729883 11.162343
F 19.180495 34.729883 32.989322
F 18.875713 34.729883 54.816302
F 18.570931 34.729883 76.643281
F 18.266149 34.729883 98.470261
F 17.961367 34.729883 120.297241
F 19.485277 57.883141 11.162343
F 19.180495 57.883141 32.989322
F 18.875713 57.883141 54.816302
F 18.570931 57.883141 76.643281
F 18.266149 57.883141 98.470261
F 17.961367 57.883141 120.297241
F 46.217774 11.576626 11.535623
F 45.912992 11.576626 33.362602
F 45.608210 11.576626 55.189582
F 45.303428 11.576626 77.016562
F 44.998646 11.576626 98.843541
F 44.693864 11.576626 120.670521
F 46.217774 34.729883 11.535623
F 45.912992 34.729883 33.362602
F 45.608210 34.729883 55.189582
F 45.303428 34.729883 77.016562
F 44.998646 34.729883 98.843541
F 44.693864 34.729883 120.670521
F 46.217774 57.883141 11.535623
F 45.912992 57.883141 33.362602
F 45.608210 57.883141 55.189582
F 45.303428 57.883141 77.016562
F 44.998646 57.883141 98.843541
F 44.693864 57.883141 120.670521
F 19.485277 19.294381 11.162342
F 19.180495 19.294381 32.989322
F 18.875713 19.294381 54.816301
F 18.570931 19.294381 76.643281
F 18.266149 19.294381 98.470261
F 17.961367 19.294381 120.297240
F 19.485277 42.447639 11.162342
F 19.180495 42.447639 32.989322
F 18.875713 42.447639 54.816301
F 18.570931 42.447639 76.643281
F 18.266149 42.447639 98.470261
F 17.961367 42.447639 120.297240
F 19.485277 65.600896 11.162342
F 19.180495 65.600896 32.989322
F 18.875713 65.600896 54.816301
F 18.570931 65.600896 76.643281
F 18.266149 65.600896 98.470261
F 17.961367 65.600896 120.297240
F 46.217774 19.294381 11.535622
F 45.912992 19.294381 33.362602
F 45.608210 19.294381 55.189581
F 45.303428 19.294381 77.016562
F 44.998646 19.294381 98.843541
F 44.693864 19.294381 120.670520
F 46.217774 42.447639 11.535622
F 45.912992 42.447639 33.362602
F 45.608210 42.447639 55.189581
F 45.303428 42.447639 77.016562
F 44.998646 42.447639 98.843541
F 44.693864 42.447639 120.670520
F 46.217774 65.600896 11.535622
F 45.912992 65.600896 33.362602
F 45.608210 65.600896 55.189581
F 45.303428 65.600896 77.016562
F 44.998646 65.600896 98.843541
F 44.693864 65.600896 120.670520
F 1.714400 1.286291 7.275661
F 1.409618 1.286291 29.102640
F 1.104836 1.286291 50.929620
F 0.800055 1.286291 72.756599
F 0.495273 1.286291 94.583579
F 0.190491 1.286291 116.410559
F 1.714400 24.439549 7.275661
F 1.409618 24.439549 29.102640
F 1.104836 24.439549 50.929620
F 0.800055 24.439549 72.756599
F 0.495273 24.439549 94.583579
F 0.190491 24.439549 116.410559
F 1.714400 47.592806 7.275661
F 1.409618 47.592806 29.102640
F 1.104836 47.592806 50.929620
F 0.800055 47.592806 72.756599
F 0.495273 47.592806 94.583579
F 0.190491 47.592806 116.410559
F 28.446897 1.286291 7.648941
F 28.142115 1.286291 29.475920
F 27.837333 1.286291 51.302900
F 27.532552 1.286291 73.129880
F 27.227770 1.286291 94.956860
F 26.922988 1.286291 116.783839
F 28.446897 24.439549 7.648941
F 28.142115 24.439549 29.475920
F 27.837333 24.439549 51.302900
F 27.532552 24.439549 73.129880
F 27.227770 24.439549 94.956860
F 26.922988 24.439549 116.783839
F 28.446897 47.592806 7.648941
F 28.142115 47.592806 29.475920
F 27.837333 47.592806 51.302900
F 27.532552 47.592806 73.129880
F 27.227770 47.592806 94.956860
F 26.922988 47.592806 116.783839
F 1.714400 9.004040 7.275661
F 1.409618 9.004040 29.102641
F 1.104836 9.004040 50.929620
F 0.800055 9.004040 72.756599
F 0.495273 9.004040 94.583579
F 0.190491 9.004040 116.410559
F 1.714400 32.157298 7.275661
F 1.409618 32.157298 29.102641
F 1.104836 32.157298 50.929620
F 0.800055 32.157298 72.756599
F 0.495273 32.157298 94.583579
F 0.190491 32.157298 116.410559
F 1.714400 55.310555 7.275661
F 1.409618 55.310555 29.102641
F 1.104836 55.310555 50.929620
F 0.800055 55.310555 72.756599
F 0.495273 55.310555 94.583579
F 0.190491 55.310555 116.410559
F 28.446897 9.004040 7.648941
F 28.142115 9.004040 29.475921
F 27.837333 9.004040 51.302900
F 27.532552 9.004040 73.129880
F 27.227770 9.004040 94.956860
F 26.922988 9.004040 116.783839
F 28.446897 32.157298 7.648941
F 28.142115 32.157298 29.475921
F 27.837333 32.157298 51.302900
F 27.532552 32.157298 73.129880
F 27.227770 32.157298 94.956860
F 26.922988 32.157298 116.783839
F 28.446897 55.310555 7.648941
F 28.142115 55.310555 29.475921
F 27.837333 55.310555 51.302900
F 27.532552 55.310555 73.129880
F 27.227770 55.310555 94.956860
F 26.922988 55.310555 116.783839
F 1.714400 16.721796 7.275660
F 1.409618 16.721796 29.102640
F 1.104837 16.721796 50.929619
F 0.800055 16.721796 72.756598
F 0.495273 16.721796 94.583578
F 0.190491 16.721796 116.410558
F 1.714400 39.875053 7.275660
F 1.409618 39.875053 29.102640
F 1.104837 39.875053 50.929619
F 0.800055 39.875053 72.756598
F 0.495273 39.875053 94.583578
F 0.190491 39.875053 116.410558
F 1.714400 63.028311 7.275660
F 1.409618 63.028311 29.102640
F 1.104837 63.028311 50.929619
F 0.800055 63.028311 72.756598
F 0.495273 63.028311 94.583578
F 0.190491 63.028311 116.410558
F 28.446897 16.721796 7.648940
F 28.142115 16.721796 29.475920
F 27.837333 16.721796 51.302899
F 27.532552 16.721796 73.129879
F 27.227770 16.721796 94.956859
F 26.922988 16.721796 116.783838
F 28.446897 39.875053 7.648940
F 28.142115 39.875053 29.475920
F 27.837333 39.875053 51.302899
F 27.532552 39.875053 73.129879
F 27.227770 39.875053 94.956859
F 26.922988 39.875053 116.783838
F 28.446897 63.028311 7.648940
F 28.142115 63.028311 29.475920
F 27.837333 63.028311 51.302899
F 27.532552 63.028311 73.129879
F 27.227770 63.028311 94.956859
F 26.922988 63.028311 116.783838
F 10.625228 1.286291 7.400087
F 10.320446 1.286291 29.227067
F 10.015664 1.286291 51.054047
F 9.710882 1.286291 72.881026
F 9.406100 1.286291 94.708006
F 9.101318 1.286291 116.534985
F 10.625228 24.439548 7.400087
F 10.320446 24.439548 29.227067
F 10.015664 24.439548 51.054047
F 9.710882 24.439548 72.881026
F 9.406100 24.439548 94.708006
F 9.101318 24.439548 116.534985
F 10.625228 47.592806 7.400087
F 10.320446 47.592806 29.227067
F 10.015664 47.592806 51.054047
F 9.710882 47.592806 72.881026
F 9.406100 47.592806 94.708006
F 9.101318 47.592806 116.534985
F 37.357725 1.286291 7.773368
F 37.052943 1.286291 29.600347
F 36.748161 1.286291 51.427327
F 36.443379 1.286291 73.254306
F 36.138597 1.286291 95.081287
F 35.833815 1.286291 116.908266
F 37.357725 24.439548 7.773368
F 37.052943 24.439548 29.600347
F 36.748161 24.439548 51.427327
F 36.443379 24.439548 73.254306
F 36.138597 24.439548 95.081287
F 35.833815 24.439548 116.908266
F 37.357725 47.592806 7.773368
F 37.052943 47.592806 29.600347
F 36.748161 47.592806 51.427327
F 36.443379 47.592806 73.254306
F 36.138597 47.592806 95.081287
F 35.833815 47.592806 116.908266
F 10.625228 9.004040 7.400087
F 10.320446 9.004040 29.227067
F 10.015664 9.004040 51.054047
F 9.710882 9.004040 72.881026
F 9.406100 9.004040 94.708006
F 9.101318 9.004040 116.534985
F 10.625228 32.157298 7.400087
F 10.320446 32.157298 29.227067
F 10.015664 32.157298 51.054047
F 9.710882 32.157298 72.881026
F 9.406100 32.157298 94.708006
F 9.101318 32.157298 116.534985
F 10.625228 55.310555 7.400087
F 10.320446 55.310555 29.227067
F 10.015664 55.310555 51.054047
F 9.710882 55.310555 72.881026
F 9.406100 55.310555 94.708006
F 9.101318 55.310555 116.534985
F 37.357725 9.004040 7.773368
F 37.052943 9.004040 29.600347
F 36.748161 9.004040 51.427327
F 36.443379 9.004040 73.254306
F 36.138597 9.004040 95.081287
F 35.833815 9.004040 116.908266
F 37.357725 32.157298 7.773368
F 37.052943 32.157298 29.600347
F 36.748161 32.157298 51.427327
F 36.443379 32.157298 73.254306
F 36.138597 32.157298 95.081287
F 35.833815 32.157298 116.908266
F 37.357725 55.310555 7.773368
F 37.052943 55.310555 29.600347
F 36.748161 55.310555 51.427327
F 36.443379 55.310555 73.254306
F 36.138597 55.310555 95.081287
F 35.833815 55.310555 116.908266
F 10.625228 16.721795 7.400086
F 10.320446 16.721795 29.227067
F 10.015664 16.721795 51.054046
F 9.710882 16.721795 72.881025
F 9.406100 16.721795 94.708005
F 9.101318 16.721795 116.534984
F 10.625228 39.875053 7.400086
F 10.320446 39.875053 29.227067
F 10.015664 39.875053 51.054046
F 9.710882 39.875053 72.881025
F 9.406100 39.875053 94.708005
F 9.101318 39.875053 116.534984
F 10.625228 63.028310 7.400086
F 10.320446 63.028310 29.227067
F 10.015664 63.028310 51.054046
F 9.710882 63.028310 72.881025
F 9.406100 63.028310 94.708005
F 9.101318 63.028310 116.534984
F 37.357725 16.721795 7.773367
F 37.052943 16.721795 29.600347
F 36.748161 16.721795 51.427326
F 36.443379 16.721795 73.254305
F 36.138597 16.721795 95.081286
F 35.833815 16.721795 116.908265
F 37.357725 39.875053 7.773367
F 37.052943 39.875053 29.600347
F 36.748161 39.875053 51.427326
F 36.443379 39.875053 73.254305
F 36.138597 39.875053 95.081286
F 35.833815 39.875053 116.908265
F 37.357725 63.028310 7.773367
F 37.052943 63.028310 29.600347
F 36.748161 63.028310 51.427326
F 36.443379 63.028310 73.254305
F 36.138597 63.028310 95.081286
F 35.833815 63.028310 116.908265
F 19.536063 1.286290 7.524513
F 19.231281 1.286290 29.351492
F 18.926499 1.286290 51.178473
F 18.621717 1.286290 73.005452
F 18.316935 1.286290 94.832431
F 18.012153 1.286290 116.659411
F 19.536063 24.439547 7.524513
F 19.231281 24.439547 29.351492
F 18.926499 24.439547 51.178473
F 18.621717 24.439547 73.005452
F 18.316935 24.439547 94.832431
F 18.012153 24.439547 116.659411
F 19.536063 47.592805 7.524513
F 19.231281 47.592805 29.351492
F 18.926499 47.592805 51.178473
F 18.621717 47.592805 73.005452
F 18.316935 47.592805 94.832431
F 18.012153 47.592805 116.659411
F 46.268561 1.286290 7.897794
F 45.963779 1.286290 29.724773
F 45.658997 1.286290 51.551753
F 45.354215 1.286290 73.378732
F 45.049433 1.286290 95.205711
F 44.744651 1.286290 117.032692
F 46.268561 24.439547 7.897794
F 45.963779 24.439547 29.724773
F 45.658997 24.439547 51.551753
F 45.354215 24.439547 73.378732
F 45.049433 24.439547 95.205711
F 44.744651 24.439547 117.032692
F 46.268561 47.592805 7.897794
F 45.963779 47.592805 29.724773
F 45.658997 47.592805 51.551753
F 45.354215 47.592805 73.378732
F 45.049433 47.592805 95.205711
F 44.744651 47.592805 117.032692
F 19.536063 9.004039 7.524513
F 19.231281 9.004039 29.351492
F 18.926499 9.004039 51.178473
F 18.621717 9.004039 73.005452
F 18.316935 9.004039 94.832431
F 18.012153 9.004039 116.659411
F 19.536063 32.157296 7.524513
F 19.231281 32.157296 29.351492
F 18.926499 32.157296 51.178473
F 18.621717 32.157296 73.005452
F 18.316935 32.157296 94.832431
F 18.012153 32.157296 116.659411
F 19.536063 55.310554 7.524513
F 19.231281 55.310554 29.351492
F 18.926499 55.310554 51.178473
F 18.621717 55.310554 73.005452
F 18.316935 55.310554 94.832431
F 18.012153 55.310554 116.659411
F 46.268561 9.004039 7.897794
F 45.963779 9.004039 29.724773
F 45.658997 9.004039 51.551753
F 45.354215 9.004039 73.378732
F 45.049433 9.004039 95.205711
F 44.744651 9.004039 117.032692
F 46.268561 32.157296 7.897794
F 45.963779 32.157296 29.724773
F 45.658997 32.157296 51.551753
F 45.354215 32.157296 73.378732
F 45.049433 32.157296 95.205711
F 44.744651 32.157296 117.032692
F 46.268561 55.310554 7.897794
F 45.963779 55.310554 29.724773
F 45.658997 55.310554 51.551753
F 45.354215 55.310554 73.378732
F 45.049433 55.310554 95.205711
F 44.744651 55.310554 117.032692
F 19.536063 16.721794 7.524512
F 19.231281 16.721794 29.351491
F 18.926499 16.721794 51.178472
F 18.621717 16.721794 73.005451
F 18.316935 16.721794 94.832431
F 18.012153 16.721794 116.659410
F 19.536063 39.875052 7.524512
F 19.231281 39.875052 29.351491
F 18.926499 39.875052 51.178472
F 18.621717 39.875052 73.005451
F 18.316935 39.875052 94.832431
F 18.012153 39.875052 116.659410
F 19.536063 63.028309 7.524512
F 19.231281 63.028309 29.351491
F 18.926499 63.028309 51.178472
F 18.621717 63.028309 73.005451
F 18.316935 63.028309 94.832431
F 18.012153 63.028309 116.659410
F 46.268561 16.721794 7.897793
F 45.963779 16.721794 29.724772
F 45.658997 16.721794 51.551752
F 45.354215 16.721794 73.378731
F 45.049433 16.721794 95.205711
F 44.744651 16.721794 117.032691
F 46.268561 39.875052 7.897793
F 45.963779 39.875052 29.724772
F 45.658997 39.875052 51.551752
F 45.354215 39.875052 73.378731
F 45.049433 39.875052 95.205711
F 44.744651 39.875052 117.032691
F 46.268561 63.028309 7.897793
F 45.963779 63.028309 29.724772
F 45.658997 63.028309 51.551752
F 45.354215 63.028309 73.378731
F 45.049433 63.028309 95.205711
F 44.744651 63.028309 117.032691
F 3.891322 7.717750 10.944597
F 3.586540 7.717750 32.771577
F 3.281758 7.717750 54.598556
F 2.976976 7.717750 76.425535
F 2.672194 7.717750 98.252516
F 2.367413 7.717750 120.079495
F 3.891322 30.871007 10.944597
F 3.586540 30.871007 32.771577
F 3.281758 30.871007 54.598556
F 2.976976 30.871007 76.425535
F 2.672194 30.871007 98.252516
F 2.367413 30.871007 120.079495
F 3.891322 54.024265 10.944597
F 3.586540 54.024265 32.771577
F 3.281758 54.024265 54.598556
F 2.976976 54.024265 76.425535
F 2.672194 54.024265 98.252516
F 2.367413 54.024265 120.079495
F 30.623819 7.717750 11.317877
F 30.319037 7.717750 33.144857
F 30.014255 7.717750 54.971837
F 29.709473 7.717750 76.798816
F 29.404691 7.717750 98.625796
F 29.099910 7.717750 120.452775
F 30.623819 30.871007 11.317877
F 30.319037 30.871007 33.144857
F 30.014255 30.871007 54.971837
F 29.709473 30.871007 76.798816
F 29.404691 30.871007 98.625796
F 29.099910 30.871007 120.452775
F 30.623819 54.024265 11.317877
F 30.319037 54.024265 33.144857
F 30.014255 54.024265 54.971837
F 29.709473 54.024265 76.798816
F 29.404691 54.024265 98.625796
F 29.099910 54.024265 120.452775
F 3.891322 15.435503 10.944596
F 3.586540 15.435503 32.771576
F 3.281758 15.435503 54.598555
F 2.976976 15.435503 76.425534
F 2.672194 15.435503 98.252515
F 2.367413 15.435503 120.079494
F 3.891322 38.588760 10.944596
F 3.586540 38.588760 32.771576
F 3.281758 38.588760 54.598555
F 2.976976 38.588760 76.425534
F 2.672194 38.588760 98.252515
F 2.367413 38.588760 120.079494
F 3.891322 61.742018 10.944596
F 3.586540 61.742018 32.771576
F 3.281758 61.742018 54.598555
F 2.976976 61.742018 76.425534
F 2.672194 61.742018 98.252515
F 2.367413 61.742018 120.079494
F 30.623819 15.435503 11.317876
F 30.319037 15.435503 33.144856
F 30.014255 15.435503 54.971836
F 29.709473 15.435503 76.798815
F 29.404691 15.435503 98.625795
F 29.099910 15.435503 120.452774
F 30.623819 38.588760 11.317876
F 30.319037 38.588760 33.144856
F 30.014255 38.588760 54.971836
F 29.709473 38.588760 76.798815
F 29.404691 38.588760 98.625795
F 29.099910 38.588760 120.452774
F 30.623819 61.742018 11.317876
F 30.319037 61.742018 33.144856
F 30.014255 61.742018 54.971836
F 29.709473 61.742018 76.798815
F 29.404691 61.742018 98.625795
F 29.099910 61.742018 120.452774
F 3.891322 0.000000 10.944597
F 3.586540 0.000000 32.771576
F 3.281758 0.000000 54.598556
F 2.976976 0.000000 76.425535
F 2.672194 0.000000 98.252516
F 2.367413 0.000000 120.079495
F 3.891322 23.153258 10.944597
F 3.586540 23.153258 32.771576
F 3.281758 23.153258 54.598556
F 2.976976 23.153258 76.425535
F 2.672194 23.153258 98.252516
F 2.367413 23.153258 120.079495
F 3.891322 46.306515 10.944597
F 3.586540 46.306515 32.771576
F 3.281758 46.306515 54.598556
F 2.976976 46.306515 76.425535
F 2.672194 46.306515 98.252516
F 2.367413 46.306515 120.079495
F 30.623819 0.000000 11.317877
F 30.319037 0.000000 33.144856
F 30.014255 0.000000 54.971837
F 29.709473 0.000000 76.798816
F 29.404691 0.000000 98.625796
F 29.099910 0.000000 120.452775
F 30.623819 23.153258 11.317877
F 30.319037 23.153258 33.144856
F 30.014255 23.153258 54.971837
F 29.709473 23.153258 76.798816
F 29.404691 23.153258 98.625796
F 29.099910 23.153258 120.452775
F 30.623819 46.306515 11.317877
F 30.319037 46.306515 33.144856
F 30.014255 46.306515 54.971837
F 29.709473 46.306515 76.798816
F 29.404691 46.306515 98.625796
F 29.099910 46.306515 120.452775
F 12.802152 7.717750 11.069024
F 12.497370 7.717750 32.896003
F 12.192588 7.717750 54.722983
F 11.887806 7.717750 76.549962
F 11.583024 7.717750 98.376942
F 11.278242 7.717750 120.203922
F 12.802152 30.871007 11.069024
F 12.497370 30.871007 32.896003
F 12.192588 30.871007 54.722983
F 11.887806 30.871007 76.549962
F 11.583024 30.871007 98.376942
F 11.278242 30.871007 120.203922
F 12.802152 54.024265 11.069024
F 12.497370 54.024265 32.896003
F 12.192588 54.024265 54.722983
F 11.887806 54.024265 76.549962
F 11.583024 54.024265 98.376942
F 11.278242 54.024265 120.203922
F 39.534649 7.717750 11.442304
F 39.229867 7.717750 33.269283
F 38.925085 7.717750 55.096263
F 38.620303 7.717750 76.923243
F 38.315521 7.717750 98.750223
F 38.010739 7.717750 120.577202
F 39.534649 30.871007 11.442304
F 39.229867 30.871007 33.269283
F 38.925085 30.871007 55.096263
F 38.620303 30.871007 76.923243
F 38.315521 30.871007 98.750223
F 38.010739 30.871007 120.577202
F 39.534649 54.024265 11.442304
F 39.229867 54.024265 33.269283
F 38.925085 54.024265 55.096263
F 38.620303 54.024265 76.923243
F 38.315521 54.024265 98.750223
F 38.010739 54.024265 120.577202
F 12.802152 15.435502 11.069023
F 12.497370 15.435502 32.896002
F 12.192588 15.435502 54.722982
F 11.887806 15.435502 76.549961
F 11.583024 15.435502 98.376941
F 11.278242 15.435502 120.203921
F 12.802152 38.588760 11.069023
F 12.497370 38.588760 32.896002
F 12.192588 38.588760 54.722982
F 11.887806 38.588760 76.549961
F 11.583024 38.588760 98.376941
F 11.278242 38.588760 120.203921
F 12.802152 61.742017 11.069023
F 12.497370 61.742017 32.896002
F 12.192588 61.742017 54.722982
F 11.887806 61.742017 76.549961
F 11.583024 61.742017 98.376941
F 11.278242 61.742017 120.203921
F 39.534649 15.435502 11.442303
F 39.229867 15.435502 33.269282
F 38.925085 15.435502 55.096262
F 38.620303 15.435502 76.923242
F 38.315521 15.435502 98.750222
F 38.010739 15.435502 120.577201
F 39.534649 38.588760 11.442303
F 39.229867 38.588760 33.269282
F 38.925085 38.588760 55.096262
F 38.620303 38.588760 76.923242
F 38.315521 38.588760 98.750222
F 38.010739 38.588760 120.577201
F 39.534649 61.742017 11.442303
F 39.229867 61.742017 33.269282
F 38.925085 61.742017 55.096262
F 38.620303 61.742017 76.923242
F 38.315521 61.742017 98.750222
F 38.010739 61.742017 120.577201
F 12.802152 0.000000 11.069024
F 12.497370 0.000000 32.896003
F 12.192588 0.000000 54.722983
F 11.887806 0.000000 76.549962
F 11.583024 0.000000 98.376942
F 11.278242 0.000000 120.203922
F 12.802152 23.153258 11.069024
F 12.497370 23.153258 32.896003
F 12.192588 23.153258 54.722983
F 11.887806 23.153258 76.549962
F 11.583024 23.153258 98.376942
F 11.278242 23.153258 120.203922
F 12.802152 46.306515 11.069024
F 12.497370 46.306515 32.896003
F 12.192588 46.306515 54.722983
F 11.887806 46.306515 76.549962
F 11.583024 46.306515 98.376942
F 11.278242 46.306515 120.203922
F 39.534649 0.000000 11.442304
F 39.229867 0.000000 33.269283
F 38.925085 0.000000 55.096263
F 38.620303 0.000000 76.923243
F 38.315521 0.000000 98.750223
F 38.010739 0.000000 120.577202
F 39.534649 23.153258 11.442304
F 39.229867 23.153258 33.269283
F 38.925085 23.153258 55.096263
F 38.620303 23.153258 76.923243
F 38.315521 23.153258 98.750223
F 38.010739 23.153258 120.577202
F 39.534649 46.306515 11.442304
F 39.229867 46.306515 33.269283
F 38.925085 46.306515 55.096263
F 38.620303 46.306515 76.923243
F 38.315521 46.306515 98.750223
F 38.010739 46.306515 120.577202
F 21.712988 7.717750 11.193450
F 21.408206 7.717750 33.020430
F 21.103424 7.717750 54.847409
F 20.798642 7.717750 76.674389
F 20.493860 7.717750 98.501368
F 20.189078 7.717750 120.328347
F 21.712988 30.871008 11.193450
F 21.408206 30.871008 33.020430
F 21.103424 30.871008 54.847409
F 20.798642 30.871008 76.674389
F 20.493860 30.871008 98.501368
F 20.189078 30.871008 120.328347
F 21.712988 54.024265 11.193450
F 21.408206 54.024265 33.020430
F 21.103424 54.024265 54.847409
F 20.798642 54.024265 76.674389
F 20.493860 54.024265 98.501368
F 20.189078 54.024265 120.328347
F 48.445485 7.717750 11.566730
F 48.140703 7.717750 33.393710
F 47.835921 7.717750 55.220689
F 47.531139 7.717750 77.047669
F 47.226357 7.717750 98.874649
F 46.921575 7.717750 120.701628
F 48.445485 30.871008 11.566730
F 48.140703 30.871008 33.393710
F 47.835921 30.871008 55.220689
F 47.531139 30.871008 77.047669
F 47.226357 30.871008 98.874649
F 46.921575 30.871008 120.701628
F 48.445485 54.024265 11.566730
F 48.140703 54.024265 33.393710
F 47.835921 54.024265 55.220689
F 47.531139 54.024265 77.047669
F 47.226357 54.024265 98.874649
F 46.921575 54.024265 120.701628
F 21.712988 15.435503 11.193449
F 21.408206 15.435503 33.020429
F 21.103424 15.435503 54.847408
F 20.798642 15.435503 76.674387
F 20.493860 15.435503 98.501367
F 20.189078 15.435503 120.328346
F 21.712988 38.588760 11.193449
F 21.408206 38.588760 33.020429
F 21.103424 38.588760 54.847408
F 20.798642 38.588760 76.674387
F 20.493860 38.588760 98.501367
F 20.189078 38.588760 120.328346
F 21.712988 61.742018 11.193449
F 21.408206 61.742018 33.020429
F 21.103424 61.742018 54.847408
F 20.798642 61.742018 76.674387
F 20.493860 61.742018 98.501367
F 20.189078 61.742018 120.328346
F 48.445485 15.435503 11.566729
F 48.140703 15.435503 33.393709
F 47.835921 15.435503 55.220688
F 47.531139 15.435503 77.047667
F 47.226357 15.435503 98.874648
F 46.921575 15.435503 120.701627
F 48.445485 38.588760 11.566729
F 48.140703 38.588760 33.393709
F 47.835921 38.588760 55.220688
F 47.531139 38.588760 77.047667
F 47.226357 38.588760 98.874648
F 46.921575 38.588760 120.701627
F 48.445485 61.742018 11.566729
F 48.140703 61.742018 33.393709
F 47.835921 61.742018 55.220688
F 47.531139 61.742018 77.047667
F 47.226357 61.742018 98.874648
F 46.921575 61.742018 120.701627
F 21.712988 0.000001 11.193450
F 21.408206 0.000001 33.020430
F 21.103424 0.000001 54.847409
F 20.798642 0.000001 76.674388
F 20.493860 0.000001 98.501368
F 20.189078 0.000001 120.328347
F 21.712988 23.153258 11.193450
F 21.408206 23.153258 33.020430
F 21.103424 23.153258 54.847409
F 20.798642 23.153258 76.674388
F 20.493860 23.153258 98.501368
F 20.189078 23.153258 120.328347
F 21.712988 46.306516 11.193450
F 21.408206 46.306516 33.020430
F 21.103424 46.306516 54.847409
F 20.798642 46.306516 76.674388
F 20.493860 46.306516 98.501368
F 20.189078 46.306516 120.328347
F 48.445485 0.000001 11.566730
F 48.140703 0.000001 33.393710
F 47.835921 0.000001 55.220689
F 47.531139 0.000001 77.047668
F 47.226357 0.000001 98.874649
F 46.921575 0.000001 120.701628
F 48.445485 23.153258 11.566730
F 48.140703 23.153258 33.393710
F 47.835921 23.153258 55.220689
F 47.531139 23.153258 77.047668
F 47.226357 23.153258 98.874649
F 46.921575 23.153258 120.701628
F 48.445485 46.306516 11.566730
F 48.140703 46.306516 33.393710
F 47.835921 46.306516 55.220689
F 47.531139 46.306516 77.047668
F 47.226357 46.306516 98.874649
F 46.921575 46.306516 120.701628
F 3.942105 5.145166 7.306767
F 3.637323 5.145166 29.133748
F 3.332541 5.145166 50.960727
F 3.027759 5.145166 72.787707
F 2.722977 5.145166 94.614686
F 2.418196 5.145166 116.441665
F 3.942105 28.298423 7.306767
F 3.637323 28.298423 29.133748
F 3.332541 28.298423 50.960727
F 3.027759 28.298423 72.787707
F 2.722977 28.298423 94.614686
F 2.418196 28.298423 116.441665
F 3.942105 51.451681 7.306767
F 3.637323 51.451681 29.133748
F 3.332541 51.451681 50.960727
F 3.027759 51.451681 72.787707
F 2.722977 51.451681 94.614686
F 2.418196 51.451681 116.441665
F 30.674602 5.145166 7.680048
F 30.369820 5.145166 29.507028
F 30.065038 5.145166 51.334007
F 29.760256 5.145166 73.160987
F 29.455474 5.145166 94.987966
F 29.150692 5.145166 116.814946
F 30.674602 28.298423 7.680048
F 30.369820 28.298423 29.507028
F 30.065038 28.298423 51.334007
F 29.760256 28.298423 73.160987
F 29.455474 28.298423 94.987966
F 29.150692 28.298423 116.814946
F 30.674602 51.451681 7.680048
F 30.369820 51.451681 29.507028
F 30.065038 51.451681 51.334007
F 29.760256 51.451681 73.160987
F 29.455474 51.451681 94.987966
F 29.150692 51.451681 116.814946
F 3.942105 12.862918 7.306766
F 3.637323 12.862918 29.133747
F 3.332541 12.862918 50.960726
F 3.027759 12.862918 72.787706
F 2.722977 12.862918 94.614685
F 2.418196 12.862918 116.441664
F 3.942105 36.016175 7.306766
F 3.637323 36.016175 29.133747
F 3.332541 36.016175 50.960726
F 3.027759 36.016175 72.787706
F 2.722977 36.016175 94.614685
F 2.418196 36.016175 116.441664
F 3.942105 59.169433 7.306766
F 3.637323 59.169433 29.133747
F 3.332541 59.169433 50.960726
F 3.027759 59.169433 72.787706
F 2.722977 59.169433 94.614685
F 2.418196 59.169433 116.441664
F 30.674602 12.862918 7.680047
F 30.369820 12.862918 29.507027
F 30.065038 12.862918 51.334006
F 29.760256 12.862918 73.160986
F 29.455474 12.862918 94.987965
F 29.150693 12.862918 116.814945
F 30.674602 36.016175 7.680047
F 30.369820 36.016175 29.507027
F 30.065038 36.016175 51.334006
F 29.760256 36.016175 73.160986
F 29.455474 36.016175 94.987965
F 29.150693 36.016175 116.814945
F 30.674602 59.169433 7.680047
F 30.369820 59.169433 29.507027
F 30.065038 59.169433 51.334006
F 29.760256 59.169433 73.160986
F 29.455474 59.169433 94.987965
F 29.150693 59.169433 116.814945
F 3.942105 20.580673 7.306767
F 3.637323 20.580673 29.133747
F 3.332541 20.580673 50.960727
F 3.027759 20.580673 72.787706
F 2.722977 20.580673 94.614686
F 2.418196 20.580673 116.441665
F 3.942105 43.733931 7.306767
F 3.637323 43.733931 29.133747
F 3.332541 43.733931 50.960727
F 3.027759 43.733931 72.787706
F 2.722977 43.733931 94.614686
F 2.418196 43.733931 116.441665
F 3.942105 66.887188 7.306767
F 3.637323 66.887188 29.133747
F 3.332541 66.887188 50.960727
F 3.027759 66.887188 72.787706
F 2.722977 66.887188 94.614686
F 2.418196 66.887188 116.441665
F 30.674602 20.580673 7.680048
F 30.369820 20.580673 29.507027
F 30.065038 20.580673 51.334007
F 29.760256 20.580673 73.160986
F 29.455474 20.580673 94.987966
F 29.150692 20.580673 116.814946
F 30.674602 43.733931 7.680048
F 30.369820 43.733931 29.507027
F 30.065038 43.733931 51.334007
F 29.760256 43.733931 73.160986
F 29.455474 43.733931 94.987966
F 29.150692 43.733931 116.814946
F 30.674602 66.887188 7.680048
F 30.369820 66.887188 29.507027
F 30.065038 66.887188 51.334007
F 29.760256 66.887188 73.160986
F 29.455474 66.887188 94.987966
F 29.150692 66.887188 116.814946
F 12.852934 5.145165 7.431194
F 12.548152 5.145165 29.258173
F 12.243370 5.145165 51.085153
F 11.938588 5.145165 72.912133
F 11.633806 5.145165 94.739112
F 11.329024 5.145165 116.566092
F 12.852934 28.298422 7.431194
F 12.548152 28.298422 29.258173
F 12.243370 28.298422 51.085153
F 11.938588 28.298422 72.912133
F 11.633806 28.298422 94.739112
F 11.329024 28.298422 116.566092
F 12.852934 51.451680 7.431194
F 12.548152 51.451680 29.258173
F 12.243370 51.451680 51.085153
F 11.938588 51.451680 72.912133
F 11.633806 51.451680 94.739112
F 11.329024 51.451680 116.566092
F 39.585430 5.145165 7.804474
F 39.280649 5.145165 29.631454
F 38.975867 5.145165 51.458434
F 38.671085 5.145165 73.285413
F 38.366303 5.145165 95.112392
F 38.061521 5.145165 116.939372
F 39.585430 28.298422 7.804474
F 39.280649 28.298422 29.631454
F 38.975867 28.298422 51.458434
F 38.671085 28.298422 73.285413
F 38.366303 28.298422 95.112392
F 38.061521 28.298422 116.939372
F 39.585430 51.451680 7.804474
F 39.280649 51.451680 29.631454
F 38.975867 51.451680 51.458434
F 38.671085 51.451680 73.285413
F 38.366303 51.451680 95.112392
F 38.061521 51.451680 116.939372
F 12.852934 12.862917 7.431193
F 12.548152 12.862917 29.258172
F 12.243370 12.862917 51.085152
F 11.938588 12.862917 72.912132
F 11.633806 12.862917 94.739111
F 11.329024 12.862917 116.566091
F 12.852934 36.016174 7.431193
F 12.548152 36.016174 29.258172
F 12.243370 36.016174 51.085152
F 11.938588 36.016174 72.912132
F 11.633806 36.016174 94.739111
F 11.329024 36.016174 116.566091
F 12.852934 59.169432 7.431193
F 12.548152 59.169432 29.258172
F 12.243370 59.169432 51.085152
F 11.938588 59.169432 72.912132
F 11.633806 59.169432 94.739111
F 11.329024 59.169432 116.566091
F 39.585431 12.862917 7.804473
F 39.280649 12.862917 29.631453
F 38.975867 12.862917 51.458433
F 38.671085 12.862917 73.285412
F 38.366303 12.862917 95.112391
F 38.061521 12.862917 116.939371
F 39.585431 36.016174 7.804473
F 39.280649 36.016174 29.631453
F 38.975867 36.016174 51.458433
F 38.671085 36.016174 73.285412
F 38.366303 36.016174 95.112391
F 38.061521 36.016174 116.939371
F 39.585431 59.169432 7.804473
F 39.280649 59.169432 29.631453
F 38.975867 59.169432 51.458433
F 38.671085 59.169432 73.285412
F 38.366303 59.169432 95.112391
F 38.061521 59.169432 116.939371
F 12.852934 20.580672 7.431194
F 12.548152 20.580672 29.258173
F 12.243370 20.580672 51.085152
F 11.938588 20.580672 72.912133
F 11.633806 20.580672 94.739112
F 11.329024 20.580672 116.566092
F 12.852934 43.733930 7.431194
F 12.548152 43.733930 29.258173
F 12.243370 43.733930 51.085152
F 11.938588 43.733930 72.912133
F 11.633806 43.733930 94.739112
F 11.329024 43.733930 116.566092
F 12.852934 66.887187 7.431194
F 12.548152 66.887187 29.258173
F 12.243370 66.887187 51.085152
F 11.938588 66.887187 72.912133
F 11.633806 66.887187 94.739112
F 11.329024 66.887187 116.566092
F 39.585430 20.580672 7.804474
F 39.280649 20.580672 29.631454
F 38.975867 20.580672 51.458433
F 38.671085 20.580672 73.285413
F 38.366303 20.580672 95.112392
F 38.061521 20.580672 116.939372
F 39.585430 43.733930 7.804474
F 39.280649 43.733930 29.631454
F 38.975867 43.733930 51.458433
F 38.671085 43.733930 73.285413
F 38.366303 43.733930 95.112392
F 38.061521 43.733930 116.939372
F 39.585430 66.887187 7.804474
F 39.280649 66.887187 29.631454
F 38.975867 66.887187 51.458433
F 38.671085 66.887187 73.285413
F 38.366303 66.887187 95.112392
F 38.061521 66.887187 116.939372
F 21.763772 5.145164 7.555620
F 21.458990 5.145164 29.382600
F 21.154208 5.145164 51.209579
F 20.849426 5.145164 73.036559
F 20.544644 5.145164 94.863539
F 20.239862 5.145164 116.690518
F 21.763772 28.298422 7.555620
F 21.458990 28.298422 29.382600
F 21.154208 28.298422 51.209579
F 20.849426 28.298422 73.036559
F 20.544644 28.298422 94.863539
F 20.239862 28.298422 116.690518
F 21.763772 51.451679 7.555620
F 21.458990 51.451679 29.382600
F 21.154208 51.451679 51.209579
F 20.849426 51.451679 73.036559
F 20.544644 51.451679 94.863539
F 20.239862 51.451679 116.690518
F 48.496269 5.145164 7.928900
F 48.191487 5.145164 29.755880
F 47.886705 5.145164 51.582860
F 47.581923 5.145164 73.409839
F 47.277141 5.145164 95.236819
F 46.972359 5.145164 117.063798
F 48.496269 28.298422 7.928900
F 48.191487 28.298422 29.755880
F 47.886705 28.298422 51.582860
F 47.581923 28.298422 73.409839
F 47.277141 28.298422 95.236819
F 46.972359 28.298422 117.063798
F 48.496269 51.451679 7.928900
F 48.191487 51.451679 29.755880
F 47.886705 51.451679 51.582860
F 47.581923 51.451679 73.409839
F 47.277141 51.451679 95.236819
F 46.972359 51.451679 117.063798
F 21.763772 12.862916 7.555619
F 21.458990 12.862916 29.382599
F 21.154208 12.862916 51.209578
F 20.849426 12.862916 73.036559
F 20.544644 12.862916 94.863538
F 20.239862 12.862916 116.690517
F 21.763772 36.016174 7.555619
F 21.458990 36.016174 29.382599
F 21.154208 36.016174 51.209578
F 20.849426 36.016174 73.036559
F 20.544644 36.016174 94.863538
F 20.239862 36.016174 116.690517
F 21.763772 59.169431 7.555619
F 21.458990 59.169431 29.382599
F 21.154208 59.169431 51.209578
F 20.849426 59.169431 73.036559
F 20.544644 59.169431 94.863538
F 20.239862 59.169431 116.690517
F 48.496269 12.862916 7.928899
F 48.191487 12.862916 29.755879
F 47.886705 12.862916 51.582859
F 47.581923 12.862916 73.409839
F 47.277141 12.862916 95.236818
F 46.972359 12.862916 117.063797
F 48.496269 36.016174 7.928899
F 48.191487 36.016174 29.755879
F 47.886705 36.016174 51.582859
F 47.581923 36.016174 73.409839
F 47.277141 36.016174 95.236818
F 46.972359 36.016174 117.063797
F 48.496269 59.169431 7.928899
F 48.191487 59.169431 29.755879
F 47.886705 59.169431 51.582859
F 47.581923 59.169431 73.409839
F 47.277141 59.169431 95.236818
F 46.972359 59.169431 117.063797
F 21.763772 20.580672 7.555620
F 21.458990 20.580672 29.382599
F 21.154208 20.580672 51.209579
F 20.849426 20.580672 73.036559
F 20.544644 20.580672 94.863539
F 20.239862 20.580672 116.690518
F 21.763772 43.733929 7.555620
F 21.458990 43.733929 29.382599
F 21.154208 43.733929 51.209579
F 20.849426 43.733929 73.036559
F 20.544644 43.733929 94.863539
F 20.239862 43.733929 116.690518
F 21.763772 66.887187 7.555620
F 21.458990 66.887187 29.382599
F 21.154208 66.887187 51.209579
F 20.849426 66.887187 73.036559
F 20.544644 66.887187 94.863539
F 20.239862 66.887187 116.690518
F 48.496269 20.580672 7.928900
F 48.191487 20.580672 29.755879
F 47.886705 20.580672 51.582860
F 47.581923 20.580672 73.409839
F 47.277141 20.580672 95.236819
F 46.972359 20.580672 117.063798
F 48.496269 43.733929 7.928900
F 48.191487 43.733929 29.755879
F 47.886705 43.733929 51.582860
F 47.581923 43.733929 73.409839
F 47.277141 43.733929 95.236819
F 46.972359 43.733929 117.063798
F 48.496269 66.887187 7.928900
F 48.191487 66.887187 29.755879
F 47.886705 66.887187 51.582860
F 47.581923 66.887187 73.409839
F 47.277141 66.887187 95.236819
F 46.972359 66.887187 117.063798
F 3.904019 5.145165 10.035139
F 3.599238 5.145165 31.862119
F 3.294456 5.145165 53.689098
F 2.989674 5.145165 75.516078
F 2.684892 5.145165 97.343057
F 2.380110 5.145165 119.170036
F 3.904019 28.298423 10.035139
F 3.599238 28.298423 31.862119
F 3.294456 28.298423 53.689098
F 2.989674 28.298423 75.516078
F 2.684892 28.298423 97.343057
F 2.380110 28.298423 119.170036
F 3.904019 51.451680 10.035139
F 3.599238 51.451680 31.862119
F 3.294456 51.451680 53.689098
F 2.989674 51.451680 75.516078
F 2.684892 51.451680 97.343057
F 2.380110 51.451680 119.170036
F 30.636516 5.145165 10.408419
F 30.331734 5.145165 32.235399
F 30.026953 5.145165 54.062378
F 29.722171 5.145165 75.889358
F 29.417389 5.145165 97.716338
F 29.112607 5.145165 119.543317
F 30.636516 28.298423 10.408419
F 30.331734 28.298423 32.235399
F 30.026953 28.298423 54.062378
F 29.722171 28.298423 75.889358
F 29.417389 28.298423 97.716338
F 29.112607 28.298423 119.543317
F 30.636516 51.451680 10.408419
F 30.331734 51.451680 32.235399
F 30.026953 51.451680 54.062378
F 29.722171 51.451680 75.889358
F 29.417389 51.451680 97.716338
F 29.112607 51.451680 119.543317
F 3.904019 12.862917 10.035140
F 3.599238 12.862917 31.862120
F 3.294456 12.862917 53.689099
F 2.989674 12.862917 75.516079
F 2.684892 12.862917 97.343058
F 2.380110 12.862917 119.170037
F 3.904019 36.016175 10.035140
F 3.599238 36.016175 31.862120
F 3.294456 36.016175 53.689099
F 2.989674 36.016175 75.516079
F 2.684892 36.016175 97.343058
F 2.380110 36.016175 119.170037
F 3.904019 59.169432 10.035140
F 3.599238 59.169432 31.862120
F 3.294456 59.169432 53.689099
F 2.989674 59.169432 75.516079
F 2.684892 59.169432 97.343058
F 2.380110 59.169432 119.170037
F 30.636516 12.862917 10.408420
F 30.331734 12.862917 32.235400
F 30.026953 12.862917 54.062379
F 29.722171 12.862917 75.889359
F 29.417389 12.862917 97.716339
F 29.112607 12.862917 119.543318
F 30.636516 36.016175 10.408420
F 30.331734 36.016175 32.235400
F 30.026953 36.016175 54.062379
F 29.722171 36.016175 75.889359
F 29.417389 36.016175 97.716339
F 29.112607 36.016175 119.543318
F 30.636516 59.169432 10.408420
F 30.331734 59.169432 32.235400
F 30.026953 59.169432 54.062379
F 29.722171 59.169432 75.889359
F 29.417389 59.169432 97.716339
F 29.112607 59.169432 119.543318
F 3.904019 20.580673 10.035140
F 3.599238 20.580673 31.862119
F 3.294456 20.580673 53.689098
F 2.989674 20.580673 75.516078
F 2.684892 20.580673 97.343057
F 2.380110 20.580673 119.170037
F 3.904019 43.733930 10.035140
F 3.599238 43.733930 31.862119
F 3.294456 43.733930 53.689098
F 2.989674 43.733930 75.516078
F 2.684892 43.733930 97.343057
F 2.380110 43.733930 119.170037
F 3.904019 66.887188 10.035140
F 3.599238 66.887188 31.862119
F 3.294456 66.887188 53.689098
F 2.989674 66.887188 75.516078
F 2.684892 66.887188 97.343057
F 2.380110 66.887188 119.170037
F 30.636516 20.580673 10.408420
F 30.331734 20.580673 32.235399
F 30.026953 20.580673 54.062378
F 29.722171 20.580673 75.889358
F 29.417389 20.580673 97.716338
F 29.112607 20.580673 119.543318
F 30.636516 43.733930 10.408420
F 30.331734 43.733930 32.235399
F 30.026953 43.733930 54.062378
F 29.722171 43.733930 75.889358
F 29.417389 43.733930 97.716338
F 29.112607 43.733930 119.543318
F 30.636516 66.887188 10.408420
F 30.331734 66.887188 32.235399
F 30.026953 66.887188 54.062378
F 29.722171 66.887188 75.889358
F 29.417389 66.887188 97.716338
F 29.112607 66.887188 119.543318
F 12.814849 5.145165 10.159566
F 12.510067 5.145165 31.986545
F 12.205285 5.145165 53.813526
F 11.900503 5.145165 75.640505
F 11.595721 5.145165 97.467484
F 11.290939 5.145165 119.294464
F 12.814849 28.298422 10.159566
F 12.510067 28.298422 31.986545
F 12.205285 28.298422 53.813526
F 11.900503 28.298422 75.640505
F 11.595721 28.298422 97.467484
F 11.290939 28.298422 119.294464
F 12.814849 51.451680 10.159566
F 12.510067 51.451680 31.986545
F 12.205285 51.451680 53.813526
F 11.900503 51.451680 75.640505
F 11.595721 51.451680 97.467484
F 11.290939 51.451680 119.294464
F 39.547346 5.145165 10.532847
F 39.242564 5.145165 32.359826
F 38.937782 5.145165 54.186806
F 38.633000 5.145165 76.013785
F 38.328218 5.145165 97.840764
F 38.023436 5.145165 119.667745
F 39.547346 28.298422 10.532847
F 39.242564 28.298422 32.359826
F 38.937782 28.298422 54.186806
F 38.633000 28.298422 76.013785
F 38.328218 28.298422 97.840764
F 38.023436 28.298422 119.667745
F 39.547346 51.451680 10.532847
F 39.242564 51.451680 32.359826
F 38.937782 51.451680 54.186806
F 38.633000 51.451680 76.013785
F 38.328218 51.451680 97.840764
F 38.023436 51.451680 119.667745
F 12.814849 12.862917 10.159567
F 12.510067 12.862917 31.986546
F 12.205285 12.862917 53.813527
F 11.900503 12.862917 75.640506
F 11.595721 12.862917 97.467485
F 11.290939 12.862917 119.294465
F 12.814849 36.016175 10.159567
F 12.510067 36.016175 31.986546
F 12.205285 36.016175 53.813527
F 11.900503 36.016175 75.640506
F 11.595721 36.016175 97.467485
F 11.290939 36.016175 119.294465
F 12.814849 59.169432 10.159567
F 12.510067 59.169432 31.986546
F 12.205285 59.169432 53.813527
F 11.900503 59.169432 75.640506
F 11.595721 59.169432 97.467485
F 11.290939 59.169432 119.294465
F 39.547346 12.862917 10.532848
F 39.242564 12.862917 32.359827
F 38.937782 12.862917 54.186807
F 38.633000 12.862917 76.013786
F 38.328218 12.862917 97.840765
F 38.023436 12.862917 119.667746
F 39.547346 36.016175 10.532848
F 39.242564 36.016175 32.359827
F 38.937782 36.016175 54.186807
F 38.633000 36.016175 76.013786
F 38.328218 36.016175 97.840765
F 38.023436 36.016175 119.667746
F 39.547346 59.169432 10.532848
F 39.242564 59.169432 32.359827
F 38.937782 59.169432 54.186807
F 38.633000 59.169432 76.013786
F 38.328218 59.169432 97.840765
F 38.023436 59.169432 119.667746
F 12.814849 20.580672 10.159566
F 12.510067 20.580672 31.986546
F 12.205285 20.580672 53.813526
F 11.900503 20.580672 75.640505
F 11.595721 20.580672 97.467485
F 11.290939 20.580672 119.294464
F 12.814849 43.733930 10.159566
F 12.510067 43.733930 31.986546
F 12.205285 43.733930 53.813526
F 11.900503 43.733930 75.640505
F 11.595721 43.733930 97.467485
F 11.290939 43.733930 119.294464
F 12.814849 66.887187 10.159566
F 12.510067 66.887187 31.986546
F 12.205285 66.887187 53.813526
F 11.900503 66.887187 75.640505
F 11.595721 66.887187 97.467485
F 11.290939 66.887187 119.294464
F 39.547346 20.580672 10.532847
F 39.242564 20.580672 32.359827
F 38.937782 20.580672 54.186806
F 38.633000 20.580672 76.013785
F 38.328218 20.580672 97.840765
F 38.023436 20.580672 119.667745
F 39.547346 43.733930 10.532847
F 39.242564 43.733930 32.359827
F 38.937782 43.733930 54.186806
F 38.633000 43.733930 76.013785
F 38.328218 43.733930 97.840765
F 38.023436 43.733930 119.667745
F 39.547346 66.887187 10.532847
F 39.242564 66.887187 32.359827
F 38.937782 66.887187 54.186806
F 38.633000 66.887187 76.013785
F 38.328218 66.887187 97.840765
F 38.023436 66.887187 119.667745
F 21.725685 5.145164 10.283993
F 21.420903 5.145164 32.110973
F 21.116121 5.145164 53.937953
F 20.811339 5.145164 75.764933
F 20.506557 5.145164 97.591912
F 20.201775 5.145164 119.418891
F 21.725685 28.298422 10.283993
F 21.420903 28.298422 32.110973
F 21.116121 28.298422 53.937953
F 20.811339 28.298422 75.764933
F 20.506557 28.298422 97.591912
F 20.201775 28.298422 119.418891
F 21.725685 51.451679 10.283993
F 21.420903 51.451679 32.110973
F 21.116121 51.451679 53.937953
F 20.811339 51.451679 75.764933
F 20.506557 51.451679 97.591912
F 20.201775 51.451679 119.418891
F 48.458183 5.145164 10.657273
F 48.153401 5.145164 32.484254
F 47.848619 5.145164 54.311233
F 47.543837 5.145164 76.138213
F 47.239055 5.145164 97.965192
F 46.934273 5.145164 119.792171
F 48.458183 28.298422 10.657273
F 48.153401 28.298422 32.484254
F 47.848619 28.298422 54.311233
F 47.543837 28.298422 76.138213
F 47.239055 28.298422 97.965192
F 46.934273 28.298422 119.792171
F 48.458183 51.451679 10.657273
F 48.153401 51.451679 32.484254
F 47.848619 51.451679 54.311233
F 47.543837 51.451679 76.138213
F 47.239055 51.451679 97.965192
F 46.934273 51.451679 119.792171
F 21.725685 12.862917 10.283994
F 21.420903 12.862917 32.110974
F 21.116121 12.862917 53.937954
F 20.811339 12.862917 75.764933
F 20.506557 12.862917 97.591913
F 20.201775 12.862917 119.418892
F 21.725685 36.016174 10.283994
F 21.420903 36.016174 32.110974
F 21.116121 36.016174 53.937954
F 20.811339 36.016174 75.764933
F 20.506557 36.016174 97.591913
F 20.201775 36.016174 119.418892
F 21.725685 59.169432 10.283994
F 21.420903 59.169432 32.110974
F 21.116121 59.169432 53.937954
F 20.811339 59.169432 75.764933
F 20.506557 59.169432 97.591913
F 20.201775 59.169432 119.418892
F 48.458183 12.862917 10.657274
F 48.153401 12.862917 32.484255
F 47.848619 12.862917 54.311234
F 47.543837 12.862917 76.138213
F 47.239055 12.862917 97.965193
F 46.934273 12.862917 119.792172
F 48.458183 36.016174 10.657274
F 48.153401 36.016174 32.484255
F 47.848619 36.016174 54.311234
F 47.543837 36.016174 76.138213
F 47.239055 36.016174 97.965193
F 46.934273 36.016174 119.792172
F 48.458183 59.169432 10.657274
F 48.153401 59.169432 32.484255
F 47.848619 59.169432 54.311234
F 47.543837 59.169432 76.138213
F 47.239055 59.169432 97.965193
F 46.934273 59.169432 119.792172
F 21.725685 20.580672 10.283994
F 21.420903 20.580672 32.110973
F 21.116121 20.580672 53.937953
F 20.811339 20.580672 75.764933
F 20.506557 20.580672 97.591912
F 20.201775 20.580672 119.418892
F 21.725685 43.733929 10.283994
F 21.420903 43.733929 32.110973
F 21.116121 43.733929 53.937953
F 20.811339 43.733929 75.764933
F 20.506557 43.733929 97.591912
F 20.201775 43.733929 119.418892
F 21.725685 66.887187 10.283994
F 21.420903 66.887187 32.110973
F 21.116121 66.887187 53.937953
F 20.811339 66.887187 75.764933
F 20.506557 66.887187 97.591912
F 20.201775 66.887187 119.418892
F 48.458183 20.580672 10.657274
F 48.153401 20.580672 32.484254
F 47.848619 20.580672 54.311233
F 47.543837 20.580672 76.138213
F 47.239055 20.580672 97.965192
F 46.934273 20.580672 119.792172
F 48.458183 43.733929 10.657274
F 48.153401 43.733929 32.484254
F 47.848619 43.733929 54.311233
F 47.543837 43.733929 76.138213
F 47.239055 43.733929 97.965192
F 46.934273 43.733929 119.792172
F 48.458183 66.887187 10.657274
F 48.153401 66.887187 32.484254
F 47.848619 66.887187 54.311233
F 47.543837 66.887187 76.138213
F 47.239055 66.887187 97.965192
F 46.934273 66.887187 119.792172
F 3.853212 7.717749 13.672968
F 3.548431 7.717749 35.499948
F 3.243649 7.717749 57.326927
F 2.938867 7.717749 79.153907
F 2.634085 7.717749 100.980887
F 2.329303 7.717749 122.807866
F 3.853212 30.871007 13.672968
F 3.548431 30.871007 35.499948
F 3.243649 30.871007 57.326927
F 2.938867 30.871007 79.153907
F 2.634085 30.871007 100.980887
F 2.329303 30.871007 122.807866
F 3.853212 54.024264 13.672968
F 3.548431 54.024264 35.499948
F 3.243649 54.024264 57.326927
F 2.938867 54.024264 79.153907
F 2.634085 54.024264 100.980887
F 2.329303 54.024264 122.807866
F 30.585709 7.717749 14.046248
F 30.280928 7.717749 35.873228
F 29.976146 7.717749 57.700207
F 29.671364 7.717749 79.527188
F 29.366582 7.717749 101.354167
F 29.061800 7.717749 123.181146
F 30.585709 30.871007 14.046248
F 30.280928 30.871007 35.873228
F 29.976146 30.871007 57.700207
F 29.671364 30.871007 79.527188
F 29.366582 30.871007 101.354167
F 29.061800 30.871007 123.181146
F 30.585709 54.024264 14.046248
F 30.280928 54.024264 35.873228
F 29.976146 54.024264 57.700207
F 29.671364 54.024264 79.527188
F 29.366582 54.024264 101.354167
F 29.061800 54.024264 123.181146
F 3.853212 15.435502 13.672969
F 3.548431 15.435502 35.499949
F 3.243649 15.435502 57.326928
F 2.938867 15.435502 79.153908
F 2.634085 15.435502 100.980888
F 2.329303 15.435502 122.807867
F 3.853212 38.588760 13.672969
F 3.548431 38.588760 35.499949
F 3.243649 38.588760 57.326928
F 2.938867 38.588760 79.153908
F 2.634085 38.588760 100.980888
F 2.329303 38.588760 122.807867
F 3.853212 61.742017 13.672969
F 3.548431 61.742017 35.499949
F 3.243649 61.742017 57.326928
F 2.938867 61.742017 79.153908
F 2.634085 61.742017 100.980888
F 2.329303 61.742017 122.807867
F 30.585709 15.435502 14.046249
F 30.280928 15.435502 35.873229
F 29.976146 15.435502 57.700208
F 29.671364 15.435502 79.527189
F 29.366582 15.435502 101.354168
F 29.061800 15.435502 123.181147
F 30.585709 38.588760 14.046249
F 30.280928 38.588760 35.873229
F 29.976146 38.588760 57.700208
F 29.671364 38.588760 79.527189
F 29.366582 38.588760 101.354168
F 29.061800 38.588760 123.181147
F 30.585709 61.742017 14.046249
F 30.280928 61.742017 35.873229
F 29.976146 61.742017 57.700208
F 29.671364 61.742017 79.527189
F 29.366582 61.742017 101.354168
F 29.061800 61.742017 123.181147
F 3.853212 0.000000 13.672969
F 3.548431 0.000000 35.499948
F 3.243649 0.000000 57.326927
F 2.938867 0.000000 79.153907
F 2.634085 0.000000 100.980887
F 2.329303 0.000000 122.807866
F 3.853212 23.153257 13.672969
F 3.548431 23.153257 35.499948
F 3.243649 23.153257 57.326927
F 2.938867 23.153257 79.153907
F 2.634085 23.153257 100.980887
F 2.329303 23.153257 122.807866
F 3.853212 46.306515 13.672969
F 3.548431 46.306515 35.499948
F 3.243649 46.306515 57.326927
F 2.938867 46.306515 79.153907
F 2.634085 46.306515 100.980887
F 2.329303 46.306515 122.807866
F 30.585709 0.000000 14.046249
F 30.280928 0.000000 35.873228
F 29.976146 0.000000 57.700207
F 29.671364 0.000000 79.527188
F 29.366582 0.000000 101.354167
F 29.061800 0.000000 123.181146
F 30.585709 23.153257 14.046249
F 30.280928 23.153257 35.873228
F 29.976146 23.153257 57.700207
F 29.671364 23.153257 79.527188
F 29.366582 23.153257 101.354167
F 29.061800 23.153257 123.181146
F 30.585709 46.306515 14.046249
F 30.280928 46.306515 35.873228
F 29.976146 46.306515 57.700207
F 29.671364 46.306515 79.527188
F 29.366582 46.306515 101.354167
F 29.061800 46.306515 123.181146
F 12.764041 7.717750 13.797396
F 12.459259 7.717750 35.624375
F 12.154477 7.717750 57.451355
F 11.849695 7.717750 79.278334
F 11.544913 7.717750 101.105313
F 11.240131 7.717750 122.932293
F 12.764041 30.871007 13.797396
F 12.459259 30.871007 35.624375
F 12.154477 30.871007 57.451355
F 11.849695 30.871007 79.278334
F 11.544913 30.871007 101.105313
F 11.240131 30.871007 122.932293
F 12.764041 54.024265 13.797396
F 12.459259 54.024265 35.624375
F 12.154477 54.024265 57.451355
F 11.849695 54.024265 79.278334
F 11.544913 54.024265 101.105313
F 11.240131 54.024265 122.932293
F 39.496538 7.717750 14.170676
F 39.191756 7.717750 35.997655
F 38.886974 7.717750 57.824635
F 38.582192 7.717750 79.651614
F 38.277410 7.717750 101.478594
F 37.972628 7.717750 123.305574
F 39.496538 30.871007 14.170676
F 39.191756 30.871007 35.997655
F 38.886974 30.871007 57.824635
F 38.582192 30.871007 79.651614
F 38.277410 30.871007 101.478594
F 37.972628 30.871007 123.305574
F 39.496538 54.024265 14.170676
F 39.191756 54.024265 35.997655
F 38.886974 54.024265 57.824635
F 38.582192 54.024265 79.651614
F 38.277410 54.024265 101.478594
F 37.972628 54.024265 123.305574
F 12.764041 15.435503 13.797397
F 12.459259 15.435503 35.624376
F 12.154477 15.435503 57.451356
F 11.849695 15.435503 79.278335
F 11.544913 15.435503 101.105314
F 11.240131 15.435503 122.932294
F 12.764041 38.588760 13.797397
F 12.459259 38.588760 35.624376
F 12.154477 38.588760 57.451356
F 11.849695 38.588760 79.278335
F 11.544913 38.588760 101.105314
F 11.240131 38.588760 122.932294
F 12.764041 61.742018 13.797397
F 12.459259 61.742018 35.624376
F 12.154477 61.742018 57.451356
F 11.849695 61.742018 79.278335
F 11.544913 61.742018 101.105314
F 11.240131 61.742018 122.932294
F 39.496538 15.435503 14.170677
F 39.191756 15.435503 35.997656
F 38.886974 15.435503 57.824636
F 38.582192 15.435503 79.651615
F 38.277410 15.435503 101.478595
F 37.972628 15.435503 123.305575
F 39.496538 38.588760 14.170677
F 39.191756 38.588760 35.997656
F 38.886974 38.588760 57.824636
F 38.582192 38.588760 79.651615
F 38.277410 38.588760 101.478595
F 37.972628 38.588760 123.305575
F 39.496538 61.742018 14.170677
F 39.191756 61.742018 35.997656
F 38.886974 61.742018 57.824636
F 38.582192 61.742018 79.651615
F 38.277410 61.742018 101.478595
F 37.972628 61.742018 123.305575
F 12.764041 0.000000 13.797396
F 12.459259 0.000000 35.624375
F 12.154477 0.000000 57.451355
F 11.849695 0.000000 79.278334
F 11.544913 0.000000 101.105314
F 11.240131 0.000000 122.932293
F 12.764041 23.153258 13.797396
F 12.459259 23.153258 35.624375
F 12.154477 23.153258 57.451355
F 11.849695 23.153258 79.278334
F 11.544913 23.153258 101.105314
F 11.240131 23.153258 122.932293
F 12.764041 46.306515 13.797396
F 12.459259 46.306515 35.624375
F 12.154477 46.306515 57.451355
F 11.849695 46.306515 79.278334
F 11.544913 46.306515 101.105314
F 11.240131 46.306515 122.932293
F 39.496538 0.000000 14.170676
F 39.191756 0.000000 35.997655
F 38.886974 0.000000 57.824635
F 38.582192 0.000000 79.651614
F 38.277410 0.000000 101.478595
F 37.972628 0.000000 123.305574
F 39.496538 23.153258 14.170676
F 39.191756 23.153258 35.997655
F 38.886974 23.153258 57.824635
F 38.582192 23.153258 79.651614
F 38.277410 23.153258 101.478595
F 37.972628 23.153258 123.305574
F 39.496538 46.306515 14.170676
F 39.191756 46.306515 35.997655
F 38.886974 46.306515 57.824635
F 38.582192 46.306515 79.651614
F 38.277410 46.306515 101.478595
F 37.972628 46.306515 123.305574
F 21.674878 7.717751 13.921823
F 21.370096 7.717751 35.748803
F 21.065314 7.717751 57.575782
F 20.760532 7.717751 79.402762
F 20.455750 7.717751 101.229741
F 20.150968 7.717751 123.056721
F 21.674878 30.871008 13.921823
F 21.370096 30.871008 35.748803
F 21.065314 30.871008 57.575782
F 20.760532 30.871008 79.402762
F 20.455750 30.871008 101.229741
F 20.150968 30.871008 123.056721
F 21.674878 54.024266 13.921823
F 21.370096 54.024266 35.748803
F 21.065314 54.024266 57.575782
F 20.760532 54.024266 79.402762
F 20.455750 54.024266 101.229741
F 20.150968 54.024266 123.056721
F 48.407375 7.717751 14.295104
F 48.102593 7.717751 36.122083
F 47.797811 7.717751 57.949062
F 47.493029 7.717751 79.776042
F 47.188247 7.717751 101.603021
F 46.883465 7.717751 123.430002
F 48.407375 30.871008 14.295104
F 48.102593 30.871008 36.122083
F 47.797811 30.871008 57.949062
F 47.493029 30.871008 79.776042
F 47.188247 30.871008 101.603021
F 46.883465 30.871008 123.430002
F 48.407375 54.024266 14.295104
F 48.102593 54.024266 36.122083
F 47.797811 54.024266 57.949062
F 47.493029 54.024266 79.776042
F 47.188247 54.024266 101.603021
F 46.883465 54.024266 123.430002
F 21.674878 15.435503 13.921824
F 21.370096 15.435503 35.748804
F 21.065314 15.435503 57.575783
F 20.760532 15.435503 79.402763
F 20.455750 15.435503 101.229742
F 20.150968 15.435503 123.056722
F 21.674878 38.588761 13.921824
F 21.370096 38.588761 35.748804
F 21.065314 38.588761 57.575783
F 20.760532 38.588761 79.402763
F 20.455750 38.588761 101.229742
F 20.150968 38.588761 123.056722
F 21.674878 61.742018 13.921824
F 21.370096 61.742018 35.748804
F 21.065314 61.742018 57.575783
F 20.760532 61.742018 79.402763
F 20.455750 61.742018 101.229742
F 20.150968 61.742018 123.056722
F 48.407375 15.435503 14.295105
F 48.102593 15.435503 36.122084
F 47.797811 15.435503 57.949063
F 47.493029 15.435503 79.776043
F 47.188247 15.435503 101.603022
F 46.883465 15.435503 123.430003
F 48.407375 38.588761 14.295105
F 48.102593 38.588761 36.122084
F 47.797811 38.588761 57.949063
F 47.493029 38.588761 79.776043
F 47.188247 38.588761 101.603022
F 46.883465 38.588761 123.430003
F 48.407375 61.742018 14.295105
F 48.102593 61.742018 36.122084
F 47.797811 61.742018 57.949063
F 47.493029 61.742018 79.776043
F 47.188247 61.742018 101.603022
F 46.883465 61.742018 123.430003
F 21.674878 0.000001 13.921823
F 21.370096 0.000001 35.748803
F 21.065314 0.000001 57.575783
F 20.760532 0.000001 79.402762
F 20.455750 0.000001 101.229741
F 20.150968 0.000001 123.056721
F 21.674878 23.153259 13.921823
F 21.370096 23.153259 35.748803
F 21.065314 23.153259 57.575783
F 20.760532 23.153259 79.402762
F 20.455750 23.153259 101.229741
F 20.150968 23.153259 123.056721
F 21.674878 46.306516 13.921823
F 21.370096 46.306516 35.748803
F 21.065314 46.306516 57.575783
F 20.760532 46.306516 79.402762
F 20.455750 46.306516 101.229741
F 20.150968 46.306516 123.056721
F 48.407375 0.000001 14.295104
F 48.102593 0.000001 36.122083
F 47.797811 0.000001 57.949063
F 47.493029 0.000001 79.776042
F 47.188247 0.000001 101.603021
F 46.883465 0.000001 123.430002
F 48.407375 23.153259 14.295104
F 48.102593 23.153259 36.122083
F 47.797811 23.153259 57.949063
F 47.493029 23.153259 79.776042
F 47.188247 23.153259 101.603021
F 46.883465 23.153259 123.430002
F 48.407375 46.306516 14.295104
F 48.102593 46.306516 36.122083
F 47.797811 46.306516 57.949063
F 47.493029 46.306516 79.776042
F 47.188247 46.306516 101.603021
F 46.883465 46.306516 123.430002
F 6.131728 1.286291 10.066246
F 5.826946 1.286291 31.893225
F 5.522164 1.286291 53.720206
F 5.217382 1.286291 75.547185
F 4.912601 1.286291 97.374164
F 4.607819 1.286291 119.201144
F 6.131728 24.439548 10.066246
F 5.826946 24.439548 31.893225
F 5.522164 24.439548 53.720206
F 5.217382 24.439548 75.547185
F 4.912601 24.439548 97.374164
F 4.607819 24.439548 119.201144
F 6.131728 47.592806 10.066246
F 5.826946 47.592806 31.893225
F 5.522164 47.592806 53.720206
F 5.217382 47.592806 75.547185
F 4.912601 47.592806 97.374164
F 4.607819 47.592806 119.201144
F 32.864226 1.286291 10.439527
F 32.559444 1.286291 32.266506
F 32.254662 1.286291 54.093486
F 31.949880 1.286291 75.920465
F 31.645099 1.286291 97.747444
F 31.340317 1.286291 119.574425
F 32.864226 24.439548 10.439527
F 32.559444 24.439548 32.266506
F 32.254662 24.439548 54.093486
F 31.949880 24.439548 75.920465
F 31.645099 24.439548 97.747444
F 31.340317 24.439548 119.574425
F 32.864226 47.592806 10.439527
F 32.559444 47.592806 32.266506
F 32.254662 47.592806 54.093486
F 31.949880 47.592806 75.920465
F 31.645099 47.592806 97.747444
F 31.340317 47.592806 119.574425
F 6.131728 9.004040 10.066246
F 5.826946 9.004040 31.893225
F 5.522164 9.004040 53.720206
F 5.217382 9.004040 75.547185
F 4.912601 9.004040 97.374164
F 4.607819 9.004040 119.201144
F 6.131728 32.157298 10.066246
F 5.826946 32.157298 31.893225
F 5.522164 32.157298 53.720206
F 5.217382 32.157298 75.547185
F 4.912601 32.157298 97.374164
F 4.607819 32.157298 119.201144
F 6.131728 55.310555 10.066246
F 5.826946 55.310555 31.893225
F 5.522164 55.310555 53.720206
F 5.217382 55.310555 75.547185
F 4.912601 55.310555 97.374164
F 4.607819 55.310555 119.201144
F 32.864226 9.004040 10.439527
F 32.559444 9.004040 32.266506
F 32.254662 9.004040 54.093486
F 31.949880 9.004040 75.920465
F 31.645099 9.004040 97.747444
F 31.340317 9.004040 119.574425
F 32.864226 32.157298 10.439527
F 32.559444 32.157298 32.266506
F 32.254662 32.157298 54.093486
F 31.949880 32.157298 75.920465
F 31.645099 32.157298 97.747444
F 31.340317 32.157298 119.574425
F 32.864226 55.310555 10.439527
F 32.559444 55.310555 32.266506
F 32.254662 55.310555 54.093486
F 31.949880 55.310555 75.920465
F 31.645099 55.310555 97.747444
F 31.340317 55.310555 119.574425
F 6.131728 16.721795 10.066247
F 5.826946 16.721795 31.893226
F 5.522164 16.721795 53.720206
F 5.217382 16.721795 75.547186
F 4.912601 16.721795 97.374165
F 4.607819 16.721795 119.201145
F 6.131728 39.875053 10.066247
F 5.826946 39.875053 31.893226
F 5.522164 39.875053 53.720206
F 5.217382 39.875053 75.547186
F 4.912601 39.875053 97.374165
F 4.607819 39.875053 119.201145
F 6.131728 63.028310 10.066247
F 5.826946 63.028310 31.893226
F 5.522164 63.028310 53.720206
F 5.217382 63.028310 75.547186
F 4.912601 63.028310 97.374165
F 4.607819 63.028310 119.201145
F 32.864226 16.721795 10.439528
F 32.559444 16.721795 32.266507
F 32.254662 16.721795 54.093486
F 31.949880 16.721795 75.920466
F 31.645099 16.721795 97.747445
F 31.340317 16.721795 119.574426
F 32.864226 39.875053 10.439528
F 32.559444 39.875053 32.266507
F 32.254662 39.875053 54.093486
F 31.949880 39.875053 75.920466
F 31.645099 39.875053 97.747445
F 31.340317 39.875053 119.574426
F 32.864226 63.028310 10.439528
F 32.559444 63.028310 32.266507
F 32.254662 63.028310 54.093486
F 31.949880 63.028310 75.920466
F 31.645099 63.028310 97.747445
F 31.340317 63.028310 119.574426
F 15.042560 1.286290 10.190673
F 14.737778 1.286290 32.017653
F 14.432996 1.286290 53.844632
F 14.128214 1.286290 75.671612
F 13.823432 1.286290 97.498592
F 13.518650 1.286290 119.325571
F 15.042560 24.439548 10.190673
F 14.737778 24.439548 32.017653
F 14.432996 24.439548 53.844632
F 14.128214 24.439548 75.671612
F 13.823432 24.439548 97.498592
F 13.518650 24.439548 119.325571
F 15.042560 47.592806 10.190673
F 14.737778 47.592806 32.017653
F 14.432996 47.592806 53.844632
F 14.128214 47.592806 75.671612
F 13.823432 47.592806 97.498592
F 13.518650 47.592806 119.325571
F 41.775057 1.286290 10.563953
F 41.470275 1.286290 32.390934
F 41.165493 1.286290 54.217913
F 40.860711 1.286290 76.044892
F 40.555929 1.286290 97.871872
F 40.251147 1.286290 119.698851
F 41.775057 24.439548 10.563953
F 41.470275 24.439548 32.390934
F 41.165493 24.439548 54.217913
F 40.860711 24.439548 76.044892
F 40.555929 24.439548 97.871872
F 40.251147 24.439548 119.698851
F 41.775057 47.592806 10.563953
F 41.470275 47.592806 32.390934
F 41.165493 47.592806 54.217913
F 40.860711 47.592806 76.044892
F 40.555929 47.592806 97.871872
F 40.251147 47.592806 119.698851
F 15.042560 9.004040 10.190673
F 14.737778 9.004040 32.017653
F 14.432996 9.004040 53.844632
F 14.128214 9.004040 75.671612
F 13.823432 9.004040 97.498592
F 13.518650 9.004040 119.325571
F 15.042560 32.157297 10.190673
F 14.737778 32.157297 32.017653
F 14.432996 32.157297 53.844632
F 14.128214 32.157297 75.671612
F 13.823432 32.157297 97.498592
F 13.518650 32.157297 119.325571
F 15.042560 55.310555 10.190673
F 14.737778 55.310555 32.017653
F 14.432996 55.310555 53.844632
F 14.128214 55.310555 75.671612
F 13.823432 55.310555 97.498592
F 13.518650 55.310555 119.325571
F 41.775057 9.004040 10.563953
F 41.470275 9.004040 32.390934
F 41.165493 9.004040 54.217913
F 40.860711 9.004040 76.044892
F 40.555929 9.004040 97.871872
F 40.251147 9.004040 119.698851
F 41.775057 32.157297 10.563953
F 41.470275 32.157297 32.390934
F 41.165493 32.157297 54.217913
F 40.860711 32.157297 76.044892
F 40.555929 32.157297 97.871872
F 40.251147 32.157297 119.698851
F 41.775057 55.310555 10.563953
F 41.470275 55.310555 32.390934
F 41.165493 55.310555 54.217913
F 40.860711 55.310555 76.044892
F 40.555929 55.310555 97.871872
F 40.251147 55.310555 119.698851
F 15.042560 16.721795 10.190674
F 14.737778 16.721795 32.017653
F 14.432996 16.721795 53.844633
F 14.128214 16.721795 75.671613
F 13.823432 16.721795 97.498593
F 13.518650 16.721795 119.325572
F 15.042560 39.875053 10.190674
F 14.737778 39.875053 32.017653
F 14.432996 39.875053 53.844633
F 14.128214 39.875053 75.671613
F 13.823432 39.875053 97.498593
F 13.518650 39.875053 119.325572
F 15.042560 63.028310 10.190674
F 14.737778 63.028310 32.017653
F 14.432996 63.028310 53.844633
F 14.128214 63.028310 75.671613
F 13.823432 63.028310 97.498593
F 13.518650 63.028310 119.325572
F 41.775057 16.721795 10.563954
F 41.470275 16.721795 32.390934
F 41.165493 16.721795 54.217914
F 40.860711 16.721795 76.044893
F 40.555929 16.721795 97.871873
F 40.251147 16.721795 119.698852
F 41.775057 39.875053 10.563954
F 41.470275 39.875053 32.390934
F 41.165493 39.875053 54.217914
F 40.860711 39.875053 76.044893
F 40.555929 39.875053 97.871873
F 40.251147 39.875053 119.698852
F 41.775057 63.028310 10.563954
F 41.470275 63.028310 32.390934
F 41.165493 63.028310 54.217914
F 40.860711 63.028310 76.044893
F 40.555929 63.028310 97.871873
F 40.251147 63.028310 119.698852
F 23.953396 1.286290 10.315100
F 23.648614 1.286290 32.142080
F 23.343832 1.286290 53.969059
F 23.039050 1.286290 75.796038
F 22.734268 1.286290 97.623019
F 22.429486 1.286290 119.449998
F 23.953396 24.439548 10.315100
F 23.648614 24.439548 32.142080
F 23.343832 24.439548 53.969059
F 23.039050 24.439548 75.796038
F 22.734268 24.439548 97.623019
F 22.429486 24.439548 119.449998
F 23.953396 47.592805 10.315100
F 23.648614 47.592805 32.142080
F 23.343832 47.592805 53.969059
F 23.039050 47.592805 75.796038
F 22.734268 47.592805 97.623019
F 22.429486 47.592805 119.449998
F 50.685893 1.286290 10.688380
F 50.381111 1.286290 32.515360
F 50.076329 1.286290 54.342340
F 49.771547 1.286290 76.169319
F 49.466765 1.286290 97.996299
F 49.161983 1.286290 119.823278
F 50.685893 24.439548 10.688380
F 50.381111 24.439548 32.515360
F 50.076329 24.439548 54.342340
F 49.771547 24.439548 76.169319
F 49.466765 24.439548 97.996299
F 49.161983 24.439548 119.823278
F 50.685893 47.592805 10.688380
F 50.381111 47.592805 32.515360
F 50.076329 47.592805 54.342340
F 49.771547 47.592805 76.169319
F 49.466765 47.592805 97.996299
F 49.161983 47.592805 119.823278
F 23.953396 9.004040 10.315100
F 23.648614 9.004040 32.142080
F 23.343832 9.004040 53.969059
F 23.039050 9.004040 75.796038
F 22.734268 9.004040 97.623019
F 22.429486 9.004040 119.449998
F 23.953396 32.157297 10.315100
F 23.648614 32.157297 32.142080
F 23.343832 32.157297 53.969059
F 23.039050 32.157297 75.796038
F 22.734268 32.157297 97.623019
F 22.429486 32.157297 119.449998
F 23.953396 55.310555 10.315100
F 23.648614 55.310555 32.142080
F 23.343832 55.310555 53.969059
F 23.039050 55.310555 75.796038
F 22.734268 55.310555 97.623019
F 22.429486 55.310555 119.449998
F 50.685893 9.004040 10.688380
F 50.381111 9.004040 32.515360
F 50.076329 9.004040 54.342340
F 49.771547 9.004040 76.169319
F 49.466765 9.004040 97.996299
F 49.161983 9.004040 119.823278
F 50.685893 32.157297 10.688380
F 50.381111 32.157297 32.515360
F 50.076329 32.157297 54.342340
F 49.771547 32.157297 76.169319
F 49.466765 32.157297 97.996299
F 49.161983 32.157297 119.823278
F 50.685893 55.310555 10.688380
F 50.381111 55.310555 32.515360
F 50.076329 55.310555 54.342340
F 49.771547 55.310555 76.169319
F 49.466765 55.310555 97.996299
F 49.161983 55.310555 119.823278
F 23.953396 16.721795 10.315101
F 23.648614 16.721795 32.142080
F 23.343832 16.721795 53.969060
F 23.039050 16.721795 75.796039
F 22.734268 16.721795 97.623020
F 22.429486 16.721795 119.449999
F 23.953396 39.875052 10.315101
F 23.648614 39.875052 32.142080
F 23.343832 39.875052 53.969060
F 23.039050 39.875052 75.796039
F 22.734268 39.875052 97.623020
F 22.429486 39.875052 119.449999
F 23.953396 63.028310 10.315101
F 23.648614 63.028310 32.142080
F 23.343832 63.028310 53.969060
F 23.039050 63.028310 75.796039
F 22.734268 63.028310 97.623020
F 22.429486 63.028310 119.449999
F 50.685893 16.721795 10.688381
F 50.381111 16.721795 32.515360
F 50.076329 16.721795 54.342341
F 49.771547 16.721795 76.169320
F 49.466765 16.721795 97.996300
F 49.161983 16.721795 119.823279
F 50.685893 39.875052 10.688381
F 50.381111 39.875052 32.515360
F 50.076329 39.875052 54.342341
F 49.771547 39.875052 76.169320
F 49.466765 39.875052 97.996300
F 49.161983 39.875052 119.823279
F 50.685893 63.028310 10.688381
F 50.381111 63.028310 32.515360
F 50.076329 63.028310 54.342341
F 49.771547 63.028310 76.169320
F 49.466765 63.028310 97.996300
F 49.161983 63.028310 119.823279
F 6.080916 3.858875 13.704075
F 5.776134 3.858875 35.531055
F 5.471352 3.858875 57.358034
F 5.166571 3.858875 79.185014
F 4.861789 3.858875 101.011993
F 4.557007 3.858875 122.838972
F 6.080916 27.012132 13.704075
F 5.776134 27.012132 35.531055
F 5.471352 27.012132 57.358034
F 5.166571 27.012132 79.185014
F 4.861789 27.012132 101.011993
F 4.557007 27.012132 122.838972
F 6.080916 50.165390 13.704075
F 5.776134 50.165390 35.531055
F 5.471352 50.165390 57.358034
F 5.166571 50.165390 79.185014
F 4.861789 50.165390 101.011993
F 4.557007 50.165390 122.838972
F 32.813414 3.858875 14.077356
F 32.508632 3.858875 35.904335
F 32.203850 3.858875 57.731314
F 31.899068 3.858875 79.558294
F 31.594287 3.858875 101.385274
F 31.289505 3.858875 123.212253
F 32.813414 27.012132 14.077356
F 32.508632 27.012132 35.904335
F 32.203850 27.012132 57.731314
F 31.899068 27.012132 79.558294
F 31.594287 27.012132 101.385274
F 31.289505 27.012132 123.212253
F 32.813414 50.165390 14.077356
F 32.508632 50.165390 35.904335
F 32.203850 50.165390 57.731314
F 31.899068 50.165390 79.558294
F 31.594287 50.165390 101.385274
F 31.289505 50.165390 123.212253
F 6.080916 11.576625 13.704075
F 5.776134 11.576625 35.531055
F 5.471352 11.576625 57.358034
F 5.166571 11.576625 79.185014
F 4.861789 11.576625 101.011993
F 4.557007 11.576625 122.838973
F 6.080916 34.729882 13.704075
F 5.776134 34.729882 35.531055
F 5.471352 34.729882 57.358034
F 5.166571 34.729882 79.185014
F 4.861789 34.729882 101.011993
F 4.557007 34.729882 122.838973
F 6.080916 57.883140 13.704075
F 5.776134 57.883140 35.531055
F 5.471352 57.883140 57.358034
F 5.166571 57.883140 79.185014
F 4.861789 57.883140 101.011993
F 4.557007 57.883140 122.838973
F 32.813414 11.576625 14.077356
F 32.508632 11.576625 35.904335
F 32.203850 11.576625 57.731314
F 31.899068 11.576625 79.558294
F 31.594287 11.576625 101.385274
F 31.289505 11.576625 123.212254
F 32.813414 34.729882 14.077356
F 32.508632 34.729882 35.904335
F 32.203850 34.729882 57.731314
F 31.899068 34.729882 79.558294
F 31.594287 34.729882 101.385274
F 31.289505 34.729882 123.212254
F 32.813414 57.883140 14.077356
F 32.508632 57.883140 35.904335
F 32.203850 57.883140 57.731314
F 31.899068 57.883140 79.558294
F 31.594287 57.883140 101.385274
F 31.289505 57.883140 123.212254
F 6.080916 19.294380 13.704075
F 5.776134 19.294380 35.531056
F 5.471352 19.294380 57.358035
F 5.166571 19.294380 79.185014
F 4.861789 19.294380 101.011994
F 4.557007 19.294380 122.838973
F 6.080916 42.447638 13.704075
F 5.776134 42.447638 35.531056
F 5.471352 42.447638 57.358035
F 5.166571 42.447638 79.185014
F 4.861789 42.447638 101.011994
F 4.557007 42.447638 122.838973
F 6.080916 65.600895 13.704075
F 5.776134 65.600895 35.531056
F 5.471352 65.600895 57.358035
F 5.166571 65.600895 79.185014
F 4.861789 65.600895 101.011994
F 4.557007 65.600895 122.838973
F 32.813414 19.294380 14.077356
F 32.508632 19.294380 35.904336
F 32.203850 19.294380 57.731315
F 31.899068 19.294380 79.558294
F 31.594287 19.294380 101.385275
F 31.289505 19.294380 123.212254
F 32.813414 42.447638 14.077356
F 32.508632 42.447638 35.904336
F 32.203850 42.447638 57.731315
F 31.899068 42.447638 79.558294
F 31.594287 42.447638 101.385275
F 31.289505 42.447638 123.212254
F 32.813414 65.600895 14.077356
F 32.508632 65.600895 35.904336
F 32.203850 65.600895 57.731315
F 31.899068 65.600895 79.558294
F 31.594287 65.600895 101.385275
F 31.289505 65.600895 123.212254
F 14.991748 3.858876 13.828503
F 14.686966 3.858876 35.655482
F 14.382184 3.858876 57.482462
F 14.077402 3.858876 79.309442
F 13.772620 3.858876 101.136421
F 13.467838 3.858876 122.963400
F 14.991748 27.012134 13.828503
F 14.686966 27.012134 35.655482
F 14.382184 27.012134 57.482462
F 14.077402 27.012134 79.309442
F 13.772620 27.012134 101.136421
F 13.467838 27.012134 122.963400
F 14.991748 50.165391 13.828503
F 14.686966 50.165391 35.655482
F 14.382184 50.165391 57.482462
F 14.077402 50.165391 79.309442
F 13.772620 50.165391 101.136421
F 13.467838 50.165391 122.963400
F 41.724245 3.858876 14.201784
F 41.419463 3.858876 36.028763
F 41.114681 3.858876 57.855742
F 40.809899 3.858876 79.682722
F 40.505117 3.858876 101.509701
F 40.200335 3.858876 123.336680
F 41.724245 27.012134 14.201784
F 41.419463 27.012134 36.028763
F 41.114681 27.012134 57.855742
F 40.809899 27.012134 79.682722
F 40.505117 27.012134 101.509701
F 40.200335 27.012134 123.336680
F 41.724245 50.165391 14.201784
F 41.419463 50.165391 36.028763
F 41.114681 50.165391 57.855742
F 40.809899 50.165391 79.682722
F 40.505117 50.165391 101.509701
F 40.200335 50.165391 123.336680
F 14.991748 11.576626 13.828503
F 14.686966 11.576626 35.655482
F 14.382184 11.576626 57.482462
F 14.077402 11.576626 79.309442
F 13.772620 11.576626 101.136421
F 13.467838 11.576626 122.963401
F 14.991748 34.729884 13.828503
F 14.686966 34.729884 35.655482
F 14.382184 34.729884 57.482462
F 14.077402 34.729884 79.309442
F 13.772620 34.729884 101.136421
F 13.467838 34.729884 122.963401
F 14.991748 57.883141 13.828503
F 14.686966 57.883141 35.655482
F 14.382184 57.883141 57.482462
F 14.077402 57.883141 79.309442
F 13.772620 57.883141 101.136421
F 13.467838 57.883141 122.963401
F 41.724245 11.576626 14.201784
F 41.419463 11.576626 36.028763
F 41.114681 11.576626 57.855742
F 40.809899 11.576626 79.682722
F 40.505117 11.576626 101.509701
F 40.200335 11.576626 123.336681
F 41.724245 34.729884 14.201784
F 41.419463 34.729884 36.028763
F 41.114681 34.729884 57.855742
F 40.809899 34.729884 79.682722
F 40.505117 34.729884 101.509701
F 40.200335 34.729884 123.336681
F 41.724245 57.883141 14.201784
F 41.419463 57.883141 36.028763
F 41.114681 57.883141 57.855742
F 40.809899 57.883141 79.682722
F 40.505117 57.883141 101.509701
F 40.200335 57.883141 123.336681
F 14.991748 19.294382 13.828503
F 14.686966 19.294382 35.655483
F 14.382184 19.294382 57.482463
F 14.077402 19.294382 79.309442
F 13.772620 19.294382 101.136422
F 13.467838 19.294382 122.963401
F 14.991748 42.447639 13.828503
F 14.686966 42.447639 35.655483
F 14.382184 42.447639 57.482463
F 14.077402 42.447639 79.309442
F 13.772620 42.447639 101.136422
F 13.467838 42.447639 122.963401
F 14.991748 65.600897 13.828503
F 14.686966 65.600897 35.655483
F 14.382184 65.600897 57.482463
F 14.077402 65.600897 79.309442
F 13.772620 65.600897 101.136422
F 13.467838 65.600897 122.963401
F 41.724245 19.294382 14.201784
F 41.419463 19.294382 36.028764
F 41.114681 19.294382 57.855743
F 40.809899 19.294382 79.682722
F 40.505117 19.294382 101.509702
F 40.200335 19.294382 123.336681
F 41.724245 42.447639 14.201784
F 41.419463 42.447639 36.028764
F 41.114681 42.447639 57.855743
F 40.809899 42.447639 79.682722
F 40.505117 42.447639 101.509702
F 40.200335 42.447639 123.336681
F 41.724245 65.600897 14.201784
F 41.419463 65.600897 36.028764
F 41.114681 65.600897 57.855743
F 40.809899 65.600897 79.682722
F 40.505117 65.600897 101.509702
F 40.200335 65.600897 123.336681
F 23.902586 3.858875 13.952929
F 23.597804 3.858875 35.779908
F 23.293022 3.858875 57.606888
F 22.988240 3.858875 79.433868
F 22.683458 3.858875 101.260848
F 22.378676 3.858875 123.087827
F 23.902586 27.012133 13.952929
F 23.597804 27.012133 35.779908
F 23.293022 27.012133 57.606888
F 22.988240 27.012133 79.433868
F 22.683458 27.012133 101.260848
F 22.378676 27.012133 123.087827
F 23.902586 50.165390 13.952929
F 23.597804 50.165390 35.779908
F 23.293022 50.165390 57.606888
F 22.988240 50.165390 79.433868
F 22.683458 50.165390 101.260848
F 22.378676 50.165390 123.087827
F 50.635083 3.858875 14.326209
F 50.330301 3.858875 36.153189
F 50.025519 3.858875 57.980169
F 49.720737 3.858875 79.807148
F 49.415955 3.858875 101.634128
F 49.111173 3.858875 123.461107
F 50.635083 27.012133 14.326209
F 50.330301 27.012133 36.153189
F 50.025519 27.012133 57.980169
F 49.720737 27.012133 79.807148
F 49.415955 27.012133 101.634128
F 49.111173 27.012133 123.461107
F 50.635083 50.165390 14.326209
F 50.330301 50.165390 36.153189
F 50.025519 50.165390 57.980169
F 49.720737 50.165390 79.807148
F 49.415955 50.165390 101.634128
F 49.111173 50.165390 123.461107
F 23.902586 11.576625 13.952929
F 23.597804 11.576625 35.779909
F 23.293022 11.576625 57.606888
F 22.988240 11.576625 79.433868
F 22.683458 11.576625 101.260848
F 22.378676 11.576625 123.087827
F 23.902586 34.729883 13.952929
F 23.597804 34.729883 35.779909
F 23.293022 34.729883 57.606888
F 22.988240 34.729883 79.433868
F 22.683458 34.729883 101.260848
F 22.378676 34.729883 123.087827
F 23.902586 57.883140 13.952929
F 23.597804 57.883140 35.779909
F 23.293022 57.883140 57.606888
F 22.988240 57.883140 79.433868
F 22.683458 57.883140 101.260848
F 22.378676 57.883140 123.087827
F 50.635083 11.576625 14.326209
F 50.330301 11.576625 36.153190
F 50.025519 11.576625 57.980169
F 49.720737 11.576625 79.807148
F 49.415955 11.576625 101.634128
F 49.111173 11.576625 123.461107
F 50.635083 34.729883 14.326209
F 50.330301 34.729883 36.153190
F 50.025519 34.729883 57.980169
F 49.720737 34.729883 79.807148
F 49.415955 34.729883 101.634128
F 49.111173 34.729883 123.461107
F 50.635083 57.883140 14.326209
F 50.330301 57.883140 36.153190
F 50.025519 57.883140 57.980169
F 49.720737 57.883140 79.807148
F 49.415955 57.883140 101.634128
F 49.111173 57.883140 123.461107
F 23.902586 19.294381 13.952930
F 23.597804 19.294381 35.779909
F 23.293022 19.294381 57.606889
F 22.988240 19.294381 79.433869
F 22.683458 19.294381 101.260848
F 22.378676 19.294381 123.087828
F 23.902586 42.447638 13.952930
F 23.597804 42.447638 35.779909
F 23.293022 42.447638 57.606889
F 22.988240 42.447638 79.433869
F 22.683458 42.447638 101.260848
F 22.378676 42.447638 123.087828
F 23.902586 65.600896 13.952930
F 23.597804 65.600896 35.779909
F 23.293022 65.600896 57.606889
F 22.988240 65.600896 79.433869
F 22.683458 65.600896 101.260848
F 22.378676 65.600896 123.087828
F 50.635083 19.294381 14.326210
F 50.330301 19.294381 36.153190
F 50.025519 19.294381 57.980170
F 49.720737 19.294381 79.807149
F 49.415955 19.294381 101.634128
F 49.111173 19.294381 123.461108
F 50.635083 42.447638 14.326210
F 50.330301 42.447638 36.153190
F 50.025519 42.447638 57.980170
F 49.720737 42.447638 79.807149
F 49.415955 42.447638 101.634128
F 49.111173 42.447638 123.461108
F 50.635083 65.600896 14.326210
F 50.330301 65.600896 36.153190
F 50.025519 65.600896 57.980170
F 49.720737 65.600896 79.807149
F 49.415955 65.600896 101.634128
F 49.111173 65.600896 123.461108
F 6.119027 3.858875 10.975704
F 5.814245 3.858875 32.802683
F 5.509463 3.858875 54.629663
F 5.204681 3.858875 76.456642
F 4.899899 3.858875 98.283622
F 4.595117 3.858875 120.110602
F 6.119027 27.012133 10.975704
F 5.814245 27.012133 32.802683
F 5.509463 27.012133 54.629663
F 5.204681 27.012133 76.456642
F 4.899899 27.012133 98.283622
F 4.595117 27.012133 120.110602
F 6.119027 50.165390 10.975704
F 5.814245 50.165390 32.802683
F 5.509463 50.165390 54.629663
F 5.204681 50.165390 76.456642
F 4.899899 50.165390 98.283622
F 4.595117 50.165390 120.110602
F 32.851524 3.858875 11.348984
F 32.546742 3.858875 33.175963
F 32.241960 3.858875 55.002943
F 31.937178 3.858875 76.829922
F 31.632396 3.858875 98.656903
F 31.327614 3.858875 120.483882
F 32.851524 27.012133 11.348984
F 32.546742 27.012133 33.175963
F 32.241960 27.012133 55.002943
F 31.937178 27.012133 76.829922
F 31.632396 27.012133 98.656903
F 31.327614 27.012133 120.483882
F 32.851524 50.165390 11.348984
F 32.546742 50.165390 33.175963
F 32.241960 50.165390 55.002943
F 31.937178 50.165390 76.829922
F 31.632396 50.165390 98.656903
F 31.327614 50.165390 120.483882
F 6.119027 11.576625 10.975704
F 5.814245 11.576625 32.802683
F 5.509463 11.576625 54.629663
F 5.204681 11.576625 76.456642
F 4.899899 11.576625 98.283622
F 4.595117 11.576625 120.110602
F 6.119027 34.729883 10.975704
F 5.814245 34.729883 32.802683
F 5.509463 34.729883 54.629663
F 5.204681 34.729883 76.456642
F 4.899899 34.729883 98.283622
F 4.595117 34.729883 120.110602
F 6.119027 57.883140 10.975704
F 5.814245 57.883140 32.802683
F 5.509463 57.883140 54.629663
F 5.204681 57.883140 76.456642
F 4.899899 57.883140 98.283622
F 4.595117 57.883140 120.110602
F 32.851524 11.576625 11.348984
F 32.546742 11.576625 33.175963
F 32.241960 11.576625 55.002943
F 31.937178 11.576625 76.829922
F 31.632396 11.576625 98.656903
F 31.327614 11.576625 120.483882
F 32.851524 34.729883 11.348984
F 32.546742 34.729883 33.175963
F 32.241960 34.729883 55.002943
F 31.937178 34.729883 76.829922
F 31.632396 34.729883 98.656903
F 31.327614 34.729883 120.483882
F 32.851524 57.883140 11.348984
F 32.546742 57.883140 33.175963
F 32.241960 57.883140 55.002943
F 31.937178 57.883140 76.829922
F 31.632396 57.883140 98.656903
F 31.327614 57.883140 120.483882
F 6.119027 19.294381 10.975703
F 5.814245 19.294381 32.802683
F 5.509463 19.294381 54.629662
F 5.204681 19.294381 76.456642
F 4.899899 19.294381 98.283621
F 4.595117 19.294381 120.110601
F 6.119027 42.447638 10.975703
F 5.814245 42.447638 32.802683
F 5.509463 42.447638 54.629662
F 5.204681 42.447638 76.456642
F 4.899899 42.447638 98.283621
F 4.595117 42.447638 120.110601
F 6.119027 65.600896 10.975703
F 5.814245 65.600896 32.802683
F 5.509463 65.600896 54.629662
F 5.204681 65.600896 76.456642
F 4.899899 65.600896 98.283621
F 4.595117 65.600896 120.110601
F 32.851524 19.294381 11.348983
F 32.546742 19.294381 33.175963
F 32.241960 19.294381 55.002942
F 31.937178 19.294381 76.829922
F 31.632396 19.294381 98.656902
F 31.327614 19.294381 120.483881
F 32.851524 42.447638 11.348983
F 32.546742 42.447638 33.175963
F 32.241960 42.447638 55.002942
F 31.937178 42.447638 76.829922
F 31.632396 42.447638 98.656902
F 31.327614 42.447638 120.483881
F 32.851524 65.600896 11.348983
F 32.546742 65.600896 33.175963
F 32.241960 65.600896 55.002942
F 31.937178 65.600896 76.829922
F 31.632396 65.600896 98.656902
F 31.327614 65.600896 120.483881
F 15.029858 3.858876 11.100129
F 14.725076 3.858876 32.927110
F 14.420295 3.858876 54.754089
F 14.115513 3.858876 76.581069
F 13.810731 3.858876 98.408048
F 13.505949 3.858876 120.235027
F 15.029858 27.012133 11.100129
F 14.725076 27.012133 32.927110
F 14.420295 27.012133 54.754089
F 14.115513 27.012133 76.581069
F 13.810731 27.012133 98.408048
F 13.505949 27.012133 120.235027
F 15.029858 50.165391 11.100129
F 14.725076 50.165391 32.927110
F 14.420295 50.165391 54.754089
F 14.115513 50.165391 76.581069
F 13.810731 50.165391 98.408048
F 13.505949 50.165391 120.235027
F 41.762355 3.858876 11.473410
F 41.457573 3.858876 33.300390
F 41.152791 3.858876 55.127369
F 40.848010 3.858876 76.954349
F 40.543228 3.858876 98.781328
F 40.238446 3.858876 120.608308
F 41.762355 27.012133 11.473410
F 41.457573 27.012133 33.300390
F 41.152791 27.012133 55.127369
F 40.848010 27.012133 76.954349
F 40.543228 27.012133 98.781328
F 40.238446 27.012133 120.608308
F 41.762355 50.165391 11.473410
F 41.457573 50.165391 33.300390
F 41.152791 50.165391 55.127369
F 40.848010 50.165391 76.954349
F 40.543228 50.165391 98.781328
F 40.238446 50.165391 120.608308
F 15.029858 11.576626 11.100129
F 14.725076 11.576626 32.927110
F 14.420295 11.576626 54.754089
F 14.115513 11.576626 76.581068
F 13.810731 11.576626 98.408048
F 13.505949 11.576626 120.235027
F 15.029858 34.729883 11.100129
F 14.725076 34.729883 32.927110
F 14.420295 34.729883 54.754089
F 14.115513 34.729883 76.581068
F 13.810731 34.729883 98.408048
F 13.505949 34.729883 120.235027
F 15.029858 57.883141 11.100129
F 14.725076 57.883141 32.927110
F 14.420295 57.883141 54.754089
F 14.115513 57.883141 76.581068
F 13.810731 57.883141 98.408048
F 13.505949 57.883141 120.235027
F 41.762355 11.576626 11.473410
F 41.457573 11.576626 33.300390
F 41.152791 11.576626 55.127369
F 40.848010 11.576626 76.954348
F 40.543228 11.576626 98.781328
F 40.238446 11.576626 120.608308
F 41.762355 34.729883 11.473410
F 41.457573 34.729883 33.300390
F 41.152791 34.729883 55.127369
F 40.848010 34.729883 76.954348
F 40.543228 34.729883 98.781328
F 40.238446 34.729883 120.608308
F 41.762355 57.883141 11.473410
F 41.457573 57.883141 33.300390
F 41.152791 57.883141 55.127369
F 40.848010 57.883141 76.954348
F 40.543228 57.883141 98.781328
F 40.238446 57.883141 120.608308
F 15.029858 19.294381 11.100129
F 14.725076 19.294381 32.927109
F 14.420295 19.294381 54.754089
F 14.115513 19.294381 76.581068
F 13.810731 19.294381 98.408047
F 13.505949 19.294381 120.235027
F 15.029858 42.447639 11.100129
F 14.725076 42.447639 32.927109
F 14.420295 42.447639 54.754089
F 14.115513 42.447639 76.581068
F 13.810731 42.447639 98.408047
F 13.505949 42.447639 120.235027
F 15.029858 65.600896 11.100129
F 14.725076 65.600896 32.927109
F 14.420295 65.600896 54.754089
F 14.115513 65.600896 76.581068
F 13.810731 65.600896 98.408047
F 13.505949 65.600896 120.235027
F 41.762355 19.294381 11.473410
F 41.457573 19.294381 33.300389
F 41.152791 19.294381 55.127369
F 40.848010 19.294381 76.954348
F 40.543228 19.294381 98.781327
F 40.238446 19.294381 120.608308
F 41.762355 42.447639 11.473410
F 41.457573 42.447639 33.300389
F 41.152791 42.447639 55.127369
F 40.848010 42.447639 76.954348
F 40.543228 42.447639 98.781327
F 40.238446 42.447639 120.608308
F 41.762355 65.600896 11.473410
F 41.457573 65.600896 33.300389
F 41.152791 65.600896 55.127369
F 40.848010 65.600896 76.954348
F 40.543228 65.600896 98.781327
F 40.238446 65.600896 120.608308
F 23.940695 3.858875 11.224557
F 23.635913 3.858875 33.051536
F 23.331131 3.858875 54.878517
F 23.026349 3.858875 76.705496
F 22.721567 3.858875 98.532475
F 22.416785 3.858875 120.359455
F 23.940695 27.012133 11.224557
F 23.635913 27.012133 33.051536
F 23.331131 27.012133 54.878517
F 23.026349 27.012133 76.705496
F 22.721567 27.012133 98.532475
F 22.416785 27.012133 120.359455
F 23.940695 50.165390 11.224557
F 23.635913 50.165390 33.051536
F 23.331131 50.165390 54.878517
F 23.026349 50.165390 76.705496
F 22.721567 50.165390 98.532475
F 22.416785 50.165390 120.359455
F 50.673192 3.858875 11.597838
F 50.368410 3.858875 33.424817
F 50.063628 3.858875 55.251797
F 49.758846 3.858875 77.078776
F 49.454064 3.858875 98.905755
F 49.149282 3.858875 120.732735
F 50.673192 27.012133 11.597838
F 50.368410 27.012133 33.424817
F 50.063628 27.012133 55.251797
F 49.758846 27.012133 77.078776
F 49.454064 27.012133 98.905755
F 49.149282 27.012133 120.732735
F 50.673192 50.165390 11.597838
F 50.368410 50.165390 33.424817
F 50.063628 50.165390 55.251797
F 49.758846 50.165390 77.078776
F 49.454064 50.165390 98.905755
F 49.149282 50.165390 120.732735
F 23.940695 11.576625 11.224557
F 23.635913 11.576625 33.051536
F 23.331131 11.576625 54.878516
F 23.026349 11.576625 76.705496
F 22.721567 11.576625 98.532475
F 22.416785 11.576625 120.359455
F 23.940695 34.729883 11.224557
F 23.635913 34.729883 33.051536
F 23.331131 34.729883 54.878516
F 23.026349 34.729883 76.705496
F 22.721567 34.729883 98.532475
F 22.416785 34.729883 120.359455
F 23.940695 57.883140 11.224557
F 23.635913 57.883140 33.051536
F 23.331131 57.883140 54.878516
F 23.026349 57.883140 76.705496
F 22.721567 57.883140 98.532475
F 22.416785 57.883140 120.359455
F 50.673192 11.576625 11.597838
F 50.368410 11.576625 33.424817
F 50.063628 11.576625 55.251796
F 49.758846 11.576625 77.078776
F 49.454064 11.576625 98.905755
F 49.149282 11.576625 120.732735
F 50.673192 34.729883 11.597838
F 50.368410 34.729883 33.424817
F 50.063628 34.729883 55.251796
F 49.758846 34.729883 77.078776
F 49.454064 34.729883 98.905755
F 49.149282 34.729883 120.732735
F 50.673192 57.883140 11.597838
F 50.368410 57.883140 33.424817
F 50.063628 57.883140 55.251796
F 49.758846 57.883140 77.078776
F 49.454064 57.883140 98.905755
F 49.149282 57.883140 120.732735
F 23.940695 19.294381 11.224556
F 23.635913 19.294381 33.051536
F 23.331131 19.294381 54.878516
F 23.026349 19.294381 76.705495
F 22.721567 19.294381 98.532475
F 22.416785 19.294381 120.359454
F 23.940695 42.447638 11.224556
F 23.635913 42.447638 33.051536
F 23.331131 42.447638 54.878516
F 23.026349 42.447638 76.705495
F 22.721567 42.447638 98.532475
F 22.416785 42.447638 120.359454
F 23.940695 65.600896 11.224556
F 23.635913 65.600896 33.051536
F 23.331131 65.600896 54.878516
F 23.026349 65.600896 76.705495
F 22.721567 65.600896 98.532475
F 22.416785 65.600896 120.359454
F 50.673192 19.294381 11.597837
F 50.368410 19.294381 33.424817
F 50.063628 19.294381 55.251796
F 49.758846 19.294381 77.078775
F 49.454064 19.294381 98.905755
F 49.149282 19.294381 120.732734
F 50.673192 42.447638 11.597837
F 50.368410 42.447638 33.424817
F 50.063628 42.447638 55.251796
F 49.758846 42.447638 77.078775
F 49.454064 42.447638 98.905755
F 49.149282 42.447638 120.732734
F 50.673192 65.600896 11.597837
F 50.368410 65.600896 33.424817
F 50.063628 65.600896 55.251796
F 49.758846 65.600896 77.078775
F 49.454064 65.600896 98.905755
F 49.149282 65.600896 120.732734
F 6.169813 1.286291 7.337874
F 5.865031 1.286291 29.164853
F 5.560249 1.286291 50.991833
F 5.255467 1.286291 72.818813
F 4.950685 1.286291 94.645793
F 4.645903 1.286291 116.472772
F 6.169813 24.439549 7.337874
F 5.865031 24.439549 29.164853
F 5.560249 24.439549 50.991833
F 5.255467 24.439549 72.818813
F 4.950685 24.439549 94.645793
F 4.645903 24.439549 116.472772
F 6.169813 47.592806 7.337874
F 5.865031 47.592806 29.164853
F 5.560249 47.592806 50.991833
F 5.255467 47.592806 72.818813
F 4.950685 47.592806 94.645793
F 4.645903 47.592806 116.472772
F 32.902311 1.286291 7.711154
F 32.597529 1.286291 29.538134
F 32.292747 1.286291 51.365114
F 31.987965 1.286291 73.192093
F 31.683183 1.286291 95.019073
F 31.378401 1.286291 116.846052
F 32.902311 24.439549 7.711154
F 32.597529 24.439549 29.538134
F 32.292747 24.439549 51.365114
F 31.987965 24.439549 73.192093
F 31.683183 24.439549 95.019073
F 31.378401 24.439549 116.846052
F 32.902311 47.592806 7.711154
F 32.597529 47.592806 29.538134
F 32.292747 47.592806 51.365114
F 31.987965 47.592806 73.192093
F 31.683183 47.592806 95.019073
F 31.378401 47.592806 116.846052
F 6.169813 9.004041 7.337874
F 5.865031 9.004041 29.164853
F 5.560249 9.004041 50.991833
F 5.255467 9.004041 72.818813
F 4.950685 9.004041 94.645793
F 4.645903 9.004041 116.472772
F 6.169813 32.157298 7.337874
F 5.865031 32.157298 29.164853
F 5.560249 32.157298 50.991833
F 5.255467 32.157298 72.818813
F 4.950685 32.157298 94.645793
F 4.645903 32.157298 116.472772
F 6.169813 55.310556 7.337874
F 5.865031 55.310556 29.164853
F 5.560249 55.310556 50.991833
F 5.255467 55.310556 72.818813
F 4.950685 55.310556 94.645793
F 4.645903 55.310556 116.472772
F 32.902311 9.004041 7.711154
F 32.597529 9.004041 29.538134
F 32.292747 9.004041 51.365114
F 31.987965 9.004041 73.192093
F 31.683183 9.004041 95.019073
F 31.378401 9.004041 116.846052
F 32.902311 32.157298 7.711154
F 32.597529 32.157298 29.538134
F 32.292747 32.157298 51.365114
F 31.987965 32.157298 73.192093
F 31.683183 32.157298 95.019073
F 31.378401 32.157298 116.846052
F 32.902311 55.310556 7.711154
F 32.597529 55.310556 29.538134
F 32.292747 55.310556 51.365114
F 31.987965 55.310556 73.192093
F 31.683183 55.310556 95.019073
F 31.378401 55.310556 116.846052
F 6.169813 16.721796 7.337873
F 5.865031 16.721796 29.164853
F 5.560249 16.721796 50.991832
F 5.255467 16.721796 72.818812
F 4.950685 16.721796 94.645792
F 4.645903 16.721796 116.472771
F 6.169813 39.875053 7.337873
F 5.865031 39.875053 29.164853
F 5.560249 39.875053 50.991832
F 5.255467 39.875053 72.818812
F 4.950685 39.875053 94.645792
F 4.645903 39.875053 116.472771
F 6.169813 63.028311 7.337873
F 5.865031 63.028311 29.164853
F 5.560249 63.028311 50.991832
F 5.255467 63.028311 72.818812
F 4.950685 63.028311 94.645792
F 4.645903 63.028311 116.472771
F 32.902311 16.721796 7.711153
F 32.597529 16.721796 29.538134
F 32.292747 16.721796 51.365113
F 31.987965 16.721796 73.192092
F 31.683183 16.721796 95.019072
F 31.378401 16.721796 116.846051
F 32.902311 39.875053 7.711153
F 32.597529 39.875053 29.538134
F 32.292747 39.875053 51.365113
F 31.987965 39.875053 73.192092
F 31.683183 39.875053 95.019072
F 31.378401 39.875053 116.846051
F 32.902311 63.028311 7.711153
F 32.597529 63.028311 29.538134
F 32.292747 63.028311 51.365113
F 31.987965 63.028311 73.192092
F 31.683183 63.028311 95.019072
F 31.378401 63.028311 116.846051
F 15.080644 1.286290 7.462300
F 14.775862 1.286290 29.289280
F 14.471080 1.286290 51.116259
F 14.166299 1.286290 72.943239
F 13.861517 1.286290 94.770219
F 13.556735 1.286290 116.597198
F 15.080644 24.439547 7.462300
F 14.775862 24.439547 29.289280
F 14.471080 24.439547 51.116259
F 14.166299 24.439547 72.943239
F 13.861517 24.439547 94.770219
F 13.556735 24.439547 116.597198
F 15.080644 47.592805 7.462300
F 14.775862 47.592805 29.289280
F 14.471080 47.592805 51.116259
F 14.166299 47.592805 72.943239
F 13.861517 47.592805 94.770219
F 13.556735 47.592805 116.597198
F 41.813141 1.286290 7.835580
F 41.508359 1.286290 29.662560
F 41.203577 1.286290 51.489540
F 40.898796 1.286290 73.316520
F 40.594014 1.286290 95.143499
F 40.289232 1.286290 116.970478
F 41.813141 24.439547 7.835580
F 41.508359 24.439547 29.662560
F 41.203577 24.439547 51.489540
F 40.898796 24.439547 73.316520
F 40.594014 24.439547 95.143499
F 40.289232 24.439547 116.970478
F 41.813141 47.592805 7.835580
F 41.508359 47.592805 29.662560
F 41.203577 47.592805 51.489540
F 40.898796 47.592805 73.316520
F 40.594014 47.592805 95.143499
F 40.289232 47.592805 116.970478
F 15.080644 9.004039 7.462300
F 14.775862 9.004039 29.289280
F 14.471080 9.004039 51.116259
F 14.166299 9.004039 72.943239
F 13.861517 9.004039 94.770219
F 13.556735 9.004039 116.597198
F 15.080644 32.157297 7.462300
F 14.775862 32.157297 29.289280
F 14.471080 32.157297 51.116259
F 14.166299 32.157297 72.943239
F 13.861517 32.157297 94.770219
F 13.556735 32.157297 116.597198
F 15.080644 55.310554 7.462300
F 14.775862 55.310554 29.289280
F 14.471080 55.310554 51.116259
F 14.166299 55.310554 72.943239
F 13.861517 55.310554 94.770219
F 13.556735 55.310554 116.597198
F 41.813141 9.004039 7.835580
F 41.508359 9.004039 29.662560
F 41.203577 9.004039 51.489540
F 40.898796 9.004039 73.316520
F 40.594014 9.004039 95.143499
F 40.289232 9.004039 116.970478
F 41.813141 32.157297 7.835580
F 41.508359 32.157297 29.662560
F 41.203577 32.157297 51.489540
F 40.898796 32.157297 73.316520
F 40.594014 32.157297 95.143499
F 40.289232 32.157297 116.970478
F 41.813141 55.310554 7.835580
F 41.508359 55.310554 29.662560
F 41.203577 55.310554 51.489540
F 40.898796 55.310554 73.316520
F 40.594014 55.310554 95.143499
F 40.289232 55.310554 116.970478
F 15.080644 16.721795 7.462300
F 14.775862 16.721795 29.289279
F 14.471081 16.721795 51.116258
F 14.166299 16.721795 72.943238
F 13.861517 16.721795 94.770218
F 13.556735 16.721795 116.597198
F 15.080644 39.875052 7.462300
F 14.775862 39.875052 29.289279
F 14.471081 39.875052 51.116258
F 14.166299 39.875052 72.943238
F 13.861517 39.875052 94.770218
F 13.556735 39.875052 116.597198
F 15.080644 63.028310 7.462300
F 14.775862 63.028310 29.289279
F 14.471081 63.028310 51.116258
F 14.166299 63.028310 72.943238
F 13.861517 63.028310 94.770218
F 13.556735 63.028310 116.597198
F 41.813141 16.721795 7.835580
F 41.508359 16.721795 29.662559
F 41.203577 16.721795 51.489539
F 40.898796 16.721795 73.316519
F 40.594014 16.721795 95.143498
F 40.289232 16.721795 116.970478
F 41.813141 39.875052 7.835580
F 41.508359 39.875052 29.662559
F 41.203577 39.875052 51.489539
F 40.898796 39.875052 73.316519
F 40.594014 39.875052 95.143498
F 40.289232 39.875052 116.970478
F 41.813141 63.028310 7.835580
F 41.508359 63.028310 29.662559
F 41.203577 63.028310 51.489539
F 40.898796 63.028310 73.316519
F 40.594014 63.028310 95.143498
F 40.289232 63.028310 116.970478
F 23.991482 1.286290 7.586728
F 23.686700 1.286290 29.413707
F 23.381918 1.286290 51.240686
F 23.077136 1.286290 73.067666
F 22.772354 1.286290 94.894645
F 22.467572 1.286290 116.721625
F 23.991482 24.439548 7.586728
F 23.686700 24.439548 29.413707
F 23.381918 24.439548 51.240686
F 23.077136 24.439548 73.067666
F 22.772354 24.439548 94.894645
F 22.467572 24.439548 116.721625
F 23.991482 47.592805 7.586728
F 23.686700 47.592805 29.413707
F 23.381918 47.592805 51.240686
F 23.077136 47.592805 73.067666
F 22.772354 47.592805 94.894645
F 22.467572 47.592805 116.721625
F 50.723980 1.286290 7.960008
F 50.419198 1.286290 29.786987
F 50.114416 1.286290 51.613966
F 49.809634 1.286290 73.440947
F 49.504852 1.286290 95.267926
F 49.200070 1.286290 117.094905
F 50.723980 24.439548 7.960008
F 50.419198 24.439548 29.786987
F 50.114416 24.439548 51.613966
F 49.809634 24.439548 73.440947
F 49.504852 24.439548 95.267926
F 49.200070 24.439548 117.094905
F 50.723980 47.592805 7.960008
F 50.419198 47.592805 29.786987
F 50.114416 47.592805 51.613966
F 49.809634 47.592805 73.440947
F 49.504852 47.592805 95.267926
F 49.200070 47.592805 117.094905
F 23.991482 9.004039 7.586728
F 23.686700 9.004039 29.413707
F 23.381918 9.004039 51.240686
F 23.077136 9.004039 73.067666
F 22.772354 9.004039 94.894645
F 22.467572 9.004039 116.721626
F 23.991482 32.157297 7.586728
F 23.686700 32.157297 29.413707
F 23.381918 32.157297 51.240686
F 23.077136 32.157297 73.067666
F 22.772354 32.157297 94.894645
F 22.467572 32.157297 116.721626
F 23.991482 55.310555 7.586728
F 23.686700 55.310555 29.413707
F 23.381918 55.310555 51.240686
F 23.077136 55.310555 73.067666
F 22.772354 55.310555 94.894645
F 22.467572 55.310555 116.721626
F 50.723980 9.004039 7.960008
F 50.419198 9.004039 29.786987
F 50.114416 9.004039 51.613966
F 49.809634 9.004039 73.440947
F 49.504852 9.004039 95.267926
F 49.200070 9.004039 117.094906
F 50.723980 32.157297 7.960008
F 50.419198 32.157297 29.786987
F 50.114416 32.157297 51.613966
F 49.809634 32.157297 73.440947
F 49.504852 32.157297 95.267926
F 49.200070 32.157297 117.094906
F 50.723980 55.310555 7.960008
F 50.419198 55.310555 29.786987
F 50.114416 55.310555 51.613966
F 49.809634 55.310555 73.440947
F 49.504852 55.310555 95.267926
F 49.200070 55.310555 117.094906
F 23.991482 16.721795 7.586727
F 23.686700 16.721795 29.413706
F 23.381918 16.721795 51.240686
F 23.077136 16.721795 73.067665
F 22.772354 16.721795 94.894644
F 22.467572 16.721795 116.721625
F 23.991482 39.875052 7.586727
F 23.686700 39.875052 29.413706
F 23.381918 39.875052 51.240686
F 23.077136 39.875052 73.067665
F 22.772354 39.875052 94.894644
F 22.467572 39.875052 116.721625
F 23.991482 63.028310 7.586727
F 23.686700 63.028310 29.413706
F 23.381918 63.028310 51.240686
F 23.077136 63.028310 73.067665
F 22.772354 63.028310 94.894644
F 22.467572 63.028310 116.721625
F 50.723980 16.721795 7.960007
F 50.419198 16.721795 29.786986
F 50.114416 16.721795 51.613966
F 49.809634 16.721795 73.440946
F 49.504852 16.721795 95.267925
F 49.200070 16.721795 117.094905
F 50.723980 39.875052 7.960007
F 50.419198 39.875052 29.786986
F 50.114416 39.875052 51.613966
F 49.809634 39.875052 73.440946
F 49.504852 39.875052 95.267925
F 49.200070 39.875052 117.094905
F 50.723980 63.028310 7.960007
F 50.419198 63.028310 29.786986
F 50.114416 63.028310 51.613966
F 49.809634 63.028310 73.440946
F 49.504852 63.028310 95.267925
F 49.200070 63.028310 117.094905
F 8.346736 7.717750 11.006810
F 8.041954 7.717750 32.833790
F 7.737172 7.717750 54.660770
F 7.432390 7.717750 76.487749
F 7.127608 7.717750 98.314729
F 6.822826 7.717750 120.141708
F 8.346736 30.871007 11.006810
F 8.041954 30.871007 32.833790
F 7.737172 30.871007 54.660770
F 7.432390 30.871007 76.487749
F 7.127608 30.871007 98.314729
F 6.822826 30.871007 120.141708
F 8.346736 54.024265 11.006810
F 8.041954 54.024265 32.833790
F 7.737172 54.024265 54.660770
F 7.432390 54.024265 76.487749
F 7.127608 54.024265 98.314729
F 6.822826 54.024265 120.141708
F 35.079234 7.717750 11.380091
F 34.774452 7.717750 33.207071
F 34.469670 7.717750 55.034050
F 34.164888 7.717750 76.861029
F 33.860106 7.717750 98.688009
F 33.555324 7.717750 120.514989
F 35.079234 30.871007 11.380091
F 34.774452 30.871007 33.207071
F 34.469670 30.871007 55.034050
F 34.164888 30.871007 76.861029
F 33.860106 30.871007 98.688009
F 33.555324 30.871007 120.514989
F 35.079234 54.024265 11.380091
F 34.774452 54.024265 33.207071
F 34.469670 54.024265 55.034050
F 34.164888 54.024265 76.861029
F 33.860106 54.024265 98.688009
F 33.555324 54.024265 120.514989
F 8.346736 15.435502 11.006809
F 8.041954 15.435502 32.833789
F 7.737172 15.435502 54.660769
F 7.432390 15.435502 76.487748
F 7.127608 15.435502 98.314728
F 6.822826 15.435502 120.141707
F 8.346736 38.588760 11.006809
F 8.041954 38.588760 32.833789
F 7.737172 38.588760 54.660769
F 7.432390 38.588760 76.487748
F 7.127608 38.588760 98.314728
F 6.822826 38.588760 120.141707
F 8.346736 61.742018 11.006809
F 8.041954 61.742018 32.833789
F 7.737172 61.742018 54.660769
F 7.432390 61.742018 76.487748
F 7.127608 61.742018 98.314728
F 6.822826 61.742018 120.141707
F 35.079234 15.435502 11.380090
F 34.774452 15.435502 33.207070
F 34.469670 15.435502 55.034049
F 34.164888 15.435502 76.861028
F 33.860106 15.435502 98.688008
F 33.555324 15.435502 120.514988
F 35.079234 38.588760 11.380090
F 34.774452 38.588760 33.207070
F 34.469670 38.588760 55.034049
F 34.164888 38.588760 76.861028
F 33.860106 38.588760 98.688008
F 33.555324 38.588760 120.514988
F 35.079234 61.742018 11.380090
F 34.774452 61.742018 33.207070
F 34.469670 61.742018 55.034049
F 34.164888 61.742018 76.861028
F 33.860106 61.742018 98.688008
F 33.555324 61.742018 120.514988
F 8.346736 0.000000 11.006810
F 8.041954 0.000000 32.833789
F 7.737172 0.000000 54.660770
F 7.432390 0.000000 76.487749
F 7.127608 0.000000 98.314729
F 6.822826 0.000000 120.141708
F 8.346736 23.153258 11.006810
F 8.041954 23.153258 32.833789
F 7.737172 23.153258 54.660770
F 7.432390 23.153258 76.487749
F 7.127608 23.153258 98.314729
F 6.822826 23.153258 120.141708
F 8.346736 46.306515 11.006810
F 8.041954 46.306515 32.833789
F 7.737172 46.306515 54.660770
F 7.432390 46.306515 76.487749
F 7.127608 46.306515 98.314729
F 6.822826 46.306515 120.141708
F 35.079234 0.000000 11.380091
F 34.774452 0.000000 33.207070
F 34.469670 0.000000 55.034050
F 34.164888 0.000000 76.861029
F 33.860106 0.000000 98.688009
F 33.555324 0.000000 120.514989
F 35.079234 23.153258 11.380091
F 34.774452 23.153258 33.207070
F 34.469670 23.153258 55.034050
F 34.164888 23.153258 76.861029
F 33.860106 23.153258 98.688009
F 33.555324 23.153258 120.514989
F 35.079234 46.306515 11.380091
F 34.774452 46.306515 33.207070
F 34.469670 46.306515 55.034050
F 34.164888 46.306515 76.861029
F 33.860106 46.306515 98.688009
F 33.555324 46.306515 120.514989
F 17.257569 7.717750 11.131236
F 16.952787 7.717750 32.958216
F 16.648005 7.717750 54.785195
F 16.343223 7.717750 76.612176
F 16.038441 7.717750 98.439155
F 15.733660 7.717750 120.266134
F 17.257569 30.871008 11.131236
F 16.952787 30.871008 32.958216
F 16.648005 30.871008 54.785195
F 16.343223 30.871008 76.612176
F 16.038441 30.871008 98.439155
F 15.733660 30.871008 120.266134
F 17.257569 54.024265 11.131236
F 16.952787 54.024265 32.958216
F 16.648005 54.024265 54.785195
F 16.343223 54.024265 76.612176
F 16.038441 54.024265 98.439155
F 15.733660 54.024265 120.266134
F 43.990066 7.717750 11.504516
F 43.685284 7.717750 33.331497
F 43.380502 7.717750 55.158476
F 43.075720 7.717750 76.985456
F 42.770938 7.717750 98.812435
F 42.466157 7.717750 120.639414
F 43.990066 30.871008 11.504516
F 43.685284 30.871008 33.331497
F 43.380502 30.871008 55.158476
F 43.075720 30.871008 76.985456
F 42.770938 30.871008 98.812435
F 42.466157 30.871008 120.639414
F 43.990066 54.024265 11.504516
F 43.685284 54.024265 33.331497
F 43.380502 54.024265 55.158476
F 43.075720 54.024265 76.985456
F 42.770938 54.024265 98.812435
F 42.466157 54.024265 120.639414
F 17.257569 15.435503 11.131235
F 16.952787 15.435503 32.958215
F 16.648005 15.435503 54.785194
F 16.343223 15.435503 76.612175
F 16.038441 15.435503 98.439154
F 15.733660 15.435503 120.266133
F 17.257569 38.588760 11.131235
F 16.952787 38.588760 32.958215
F 16.648005 38.588760 54.785194
F 16.343223 38.588760 76.612175
F 16.038441 38.588760 98.439154
F 15.733660 38.588760 120.266133
F 17.257569 61.742018 11.131235
F 16.952787 61.742018 32.958215
F 16.648005 61.742018 54.785194
F 16.343223 61.742018 76.612175
F 16.038441 61.742018 98.439154
F 15.733660 61.742018 120.266133
F 43.990066 15.435503 11.504515
F 43.685284 15.435503 33.331496
F 43.380502 15.435503 55.158475
F 43.075720 15.435503 76.985455
F 42.770938 15.435503 98.812434
F 42.466157 15.435503 120.639413
F 43.990066 38.588760 11.504515
F 43.685284 38.588760 33.331496
F 43.380502 38.588760 55.158475
F 43.075720 38.588760 76.985455
F 42.770938 38.588760 98.812434
F 42.466157 38.588760 120.639413
F 43.990066 61.742018 11.504515
F 43.685284 61.742018 33.331496
F 43.380502 61.742018 55.158475
F 43.075720 61.742018 76.985455
F 42.770938 61.742018 98.812434
F 42.466157 61.742018 120.639413
F 17.257569 0.000001 11.131236
F 16.952787 0.000001 32.958216
F 16.648005 0.000001 54.785195
F 16.343223 0.000001 76.612175
F 16.038441 0.000001 98.439155
F 15.733660 0.000001 120.266134
F 17.257569 23.153258 11.131236
F 16.952787 23.153258 32.958216
F 16.648005 23.153258 54.785195
F 16.343223 23.153258 76.612175
F 16.038441 23.153258 98.439155
F 15.733660 23.153258 120.266134
F 17.257569 46.306516 11.131236
F 16.952787 46.306516 32.958216
F 16.648005 46.306516 54.785195
F 16.343223 46.306516 76.612175
F 16.038441 46.306516 98.439155
F 15.733660 46.306516 120.266134
F 43.990066 0.000001 11.504516
F 43.685284 0.000001 33.331497
F 43.380502 0.000001 55.158476
F 43.075720 0.000001 76.985455
F 42.770938 0.000001 98.812435
F 42.466157 0.000001 120.639414
F 43.990066 23.153258 11.504516
F 43.685284 23.153258 33.331497
F 43.380502 23.153258 55.158476
F 43.075720 23.153258 76.985455
F 42.770938 23.153258 98.812435
F 42.466157 23.153258 120.639414
F 43.990066 46.306516 11.504516
F 43.685284 46.306516 33.331497
F 43.380502 46.306516 55.158476
F 43.075720 46.306516 76.985455
F 42.770938 46.306516 98.812435
F 42.466157 46.306516 120.639414
F 26.168405 7.717750 11.255664
F 25.863623 7.717750 33.082644
F 25.558841 7.717750 54.909623
F 25.254059 7.717750 76.736602
F 24.949277 7.717750 98.563583
F 24.644495 7.717750 120.390562
F 26.168405 30.871007 11.255664
F 25.863623 30.871007 33.082644
F 25.558841 30.871007 54.909623
F 25.254059 30.871007 76.736602
F 24.949277 30.871007 98.563583
F 24.644495 30.871007 120.390562
F 26.168405 54.024265 11.255664
F 25.863623 54.024265 33.082644
F 25.558841 54.024265 54.909623
F 25.254059 54.024265 76.736602
F 24.949277 54.024265 98.563583
F 24.644495 54.024265 120.390562
F 51.681775 7.717750 98.936863
F 51.376993 7.717750 120.763842
F 51.681775 30.871007 98.936863
F 51.376993 30.871007 120.763842
F 51.681775 54.024265 98.936863
F 51.376993 54.024265 120.763842
F 26.168405 15.435502 11.255663
F 25.863623 15.435502 33.082642
F 25.558841 15.435502 54.909622
F 25.254059 15.435502 76.736601
F 24.949277 15.435502 98.563582
F 24.644495 15.435502 120.390561
F 26.168405 38.588760 11.255663
F 25.863623 38.588760 33.082642
F 25.558841 38.588760 54.909622
F 25.254059 38.588760 76.736601
F 24.949277 38.588760 98.563582
F 24.644495 38.588760 120.390561
F 26.168405 61.742018 11.255663
F 25.863623 61.742018 33.082642
F 25.558841 61.742018 54.909622
F 25.254059 61.742018 76.736601
F 24.949277 61.742018 98.563582
F 24.644495 61.742018 120.390561
F 51.681775 15.435502 98.936862
F 51.376993 15.435502 120.763841
F 51.681775 38.588760 98.936862
F 51.376993 38.588760 120.763841
F 51.681775 61.742018 98.936862
F 51.376993 61.742018 120.763841
F 26.168405 0.000000 11.255664
F 25.863623 0.000000 33.082643
F 25.558841 0.000000 54.909623
F 25.254059 0.000000 76.736602
F 24.949277 0.000000 98.563583
F 24.644495 0.000000 120.390562
F 26.168405 23.153258 11.255664
F 25.863623 23.153258 33.082643
F 25.558841 23.153258 54.909623
F 25.254059 23.153258 76.736602
F 24.949277 23.153258 98.563583
F 24.644495 23.153258 120.390562
F 26.168405 46.306515 11.255664
F 25.863623 46.306515 33.082643
F 25.558841 46.306515 54.909623
F 25.254059 46.306515 76.736602
F 24.949277 46.306515 98.563583
F 24.644495 46.306515 120.390562
F 51.681775 0.000000 98.936863
F 51.376993 0.000000 120.763842
F 51.681775 23.153258 98.936863
F 51.376993 23.153258 120.763842
F 51.681775 46.306515 98.936863
F 51.376993 46.306515 120.763842
F 8.397518 5.145165 7.368981
F 8.092736 5.145165 29.195961
F 7.787954 5.145165 51.022940
F 7.483172 5.145165 72.849920
F 7.178390 5.145165 94.676899
F 6.873608 5.145165 116.503879
F 8.397518 28.298423 7.368981
F 8.092736 28.298423 29.195961
F 7.787954 28.298423 51.022940
F 7.483172 28.298423 72.849920
F 7.178390 28.298423 94.676899
F 6.873608 28.298423 116.503879
F 8.397518 51.451680 7.368981
F 8.092736 51.451680 29.195961
F 7.787954 51.451680 51.022940
F 7.483172 51.451680 72.849920
F 7.178390 51.451680 94.676899
F 6.873608 51.451680 116.503879
F 35.130015 5.145165 7.742261
F 34.825233 5.145165 29.569241
F 34.520451 5.145165 51.396220
F 34.215669 5.145165 73.223201
F 33.910887 5.145165 95.050180
F 33.606105 5.145165 116.877159
F 35.130015 28.298423 7.742261
F 34.825233 28.298423 29.569241
F 34.520451 28.298423 51.396220
F 34.215669 28.298423 73.223201
F 33.910887 28.298423 95.050180
F 33.606105 28.298423 116.877159
F 35.130015 51.451680 7.742261
F 34.825233 51.451680 29.569241
F 34.520451 51.451680 51.396220
F 34.215669 51.451680 73.223201
F 33.910887 51.451680 95.050180
F 33.606105 51.451680 116.877159
F 8.397518 12.862918 7.368980
F 8.092736 12.862918 29.195960
F 7.787954 12.862918 51.022939
F 7.483172 12.862918 72.849919
F 7.178390 12.862918 94.676898
F 6.873608 12.862918 116.503878
F 8.397518 36.016175 7.368980
F 8.092736 36.016175 29.195960
F 7.787954 36.016175 51.022939
F 7.483172 36.016175 72.849919
F 7.178390 36.016175 94.676898
F 6.873608 36.016175 116.503878
F 8.397518 59.169433 7.368980
F 8.092736 59.169433 29.195960
F 7.787954 59.169433 51.022939
F 7.483172 59.169433 72.849919
F 7.178390 59.169433 94.676898
F 6.873608 59.169433 116.503878
F 35.130015 12.862918 7.742260
F 34.825233 12.862918 29.569240
F 34.520451 12.862918 51.396219
F 34.215669 12.862918 73.223200
F 33.910887 12.862918 95.050179
F 33.606105 12.862918 116.877158
F 35.130015 36.016175 7.742260
F 34.825233 36.016175 29.569240
F 34.520451 36.016175 51.396219
F 34.215669 36.016175 73.223200
F 33.910887 36.016175 95.050179
F 33.606105 36.016175 116.877158
F 35.130015 59.169433 7.742260
F 34.825233 59.169433 29.569240
F 34.520451 59.169433 51.396219
F 34.215669 59.169433 73.223200
F 33.910887 59.169433 95.050179
F 33.606105 59.169433 116.877158
F 8.397518 20.580673 7.368981
F 8.092736 20.580673 29.195960
F 7.787954 20.580673 51.022940
F 7.483172 20.580673 72.849919
F 7.178390 20.580673 94.676899
F 6.873608 20.580673 116.503879
F 8.397518 43.733930 7.368981
F 8.092736 43.733930 29.195960
F 7.787954 43.733930 51.022940
F 7.483172 43.733930 72.849919
F 7.178390 43.733930 94.676899
F 6.873608 43.733930 116.503879
F 8.397518 66.887188 7.368981
F 8.092736 66.887188 29.195960
F 7.787954 66.887188 51.022940
F 7.483172 66.887188 72.849919
F 7.178390 66.887188 94.676899
F 6.873608 66.887188 116.503879
F 35.130015 20.580673 7.742261
F 34.825233 20.580673 29.569240
F 34.520451 20.580673 51.396220
F 34.215669 20.580673 73.223200
F 33.910887 20.580673 95.050180
F 33.606105 20.580673 116.877159
F 35.130015 43.733930 7.742261
F 34.825233 43.733930 29.569240
F 34.520451 43.733930 51.396220
F 34.215669 43.733930 73.223200
F 33.910887 43.733930 95.050180
F 33.606105 43.733930 116.877159
F 35.130015 66.887188 7.742261
F 34.825233 66.887188 29.569240
F 34.520451 66.887188 51.396220
F 34.215669 66.887188 73.223200
F 33.910887 66.887188 95.050180
F 33.606105 66.887188 116.877159
F 17.308352 5.145164 7.493407
F 17.003570 5.145164 29.320386
F 16.698788 5.145164 51.147366
F 16.394006 5.145164 72.974345
F 16.089224 5.145164 94.801325
F 15.784443 5.145164 116.628304
F 17.308352 28.298421 7.493407
F 17.003570 28.298421 29.320386
F 16.698788 28.298421 51.147366
F 16.394006 28.298421 72.974345
F 16.089224 28.298421 94.801325
F 15.784443 28.298421 116.628304
F 17.308352 51.451679 7.493407
F 17.003570 51.451679 29.320386
F 16.698788 51.451679 51.147366
F 16.394006 51.451679 72.974345
F 16.089224 51.451679 94.801325
F 15.784443 51.451679 116.628304
F 44.040849 5.145164 7.866687
F 43.736067 5.145164 29.693666
F 43.431285 5.145164 51.520646
F 43.126503 5.145164 73.347625
F 42.821721 5.145164 95.174606
F 42.516939 5.145164 117.001585
F 44.040849 28.298421 7.866687
F 43.736067 28.298421 29.693666
F 43.431285 28.298421 51.520646
F 43.126503 28.298421 73.347625
F 42.821721 28.298421 95.174606
F 42.516939 28.298421 117.001585
F 44.040849 51.451679 7.866687
F 43.736067 51.451679 29.693666
F 43.431285 51.451679 51.520646
F 43.126503 51.451679 73.347625
F 42.821721 51.451679 95.174606
F 42.516939 51.451679 117.001585
F 17.308352 12.862916 7.493406
F 17.003570 12.862916 29.320385
F 16.698788 12.862916 51.147365
F 16.394006 12.862916 72.974344
F 16.089224 12.862916 94.801324
F 15.784443 12.862916 116.628303
F 17.308352 36.016174 7.493406
F 17.003570 36.016174 29.320385
F 16.698788 36.016174 51.147365
F 16.394006 36.016174 72.974344
F 16.089224 36.016174 94.801324
F 15.784443 36.016174 116.628303
F 17.308352 59.169431 7.493406
F 17.003570 59.169431 29.320385
F 16.698788 59.169431 51.147365
F 16.394006 59.169431 72.974344
F 16.089224 59.169431 94.801324
F 15.784443 59.169431 116.628303
F 44.040849 12.862916 7.866686
F 43.736067 12.862916 29.693665
F 43.431285 12.862916 51.520645
F 43.126503 12.862916 73.347624
F 42.821721 12.862916 95.174605
F 42.516940 12.862916 117.001584
F 44.040849 36.016174 7.866686
F 43.736067 36.016174 29.693665
F 43.431285 36.016174 51.520645
F 43.126503 36.016174 73.347624
F 42.821721 36.016174 95.174605
F 42.516940 36.016174 117.001584
F 44.040849 59.169431 7.866686
F 43.736067 59.169431 29.693665
F 43.431285 59.169431 51.520645
F 43.126503 59.169431 73.347624
F 42.821721 59.169431 95.174605
F 42.516940 59.169431 117.001584
F 17.308352 20.580671 7.493407
F 17.003570 20.580671 29.320386
F 16.698788 20.580671 51.147366
F 16.394006 20.580671 72.974345
F 16.089224 20.580671 94.801324
F 15.784443 20.580671 116.628304
F 17.308352 43.733929 7.493407
F 17.003570 43.733929 29.320386
F 16.698788 43.733929 51.147366
F 16.394006 43.733929 72.974345
F 16.089224 43.733929 94.801324
F 15.784443 43.733929 116.628304
F 17.308352 66.887186 7.493407
F 17.003570 66.887186 29.320386
F 16.698788 66.887186 51.147366
F 16.394006 66.887186 72.974345
F 16.089224 66.887186 94.801324
F 15.784443 66.887186 116.628304
F 44.040849 20.580671 7.866687
F 43.736067 20.580671 29.693666
F 43.431285 20.580671 51.520646
F 43.126503 20.580671 73.347625
F 42.821721 20.580671 95.174605
F 42.516939 20.580671 117.001585
F 44.040849 43.733929 7.866687
F 43.736067 43.733929 29.693666
F 43.431285 43.733929 51.520646
F 43.126503 43.733929 73.347625
F 42.821721 43.733929 95.174605
F 42.516939 43.733929 117.001585
F 44.040849 66.887186 7.866687
F 43.736067 66.887186 29.693666
F 43.431285 66.887186 51.520646
F 43.126503 66.887186 73.347625
F 42.821721 66.887186 95.174605
F 42.516939 66.887186 117.001585
F 26.219189 5.145165 7.617834
F 25.914407 5.145165 29.444815
F 25.609625 5.145165 51.271794
F 25.304843 5.145165 73.098773
F 25.000061 5.145165 94.925753
F 24.695279 5.145165 116.752732
F 26.219189 28.298423 7.617834
F 25.914407 28.298423 29.444815
F 25.609625 28.298423 51.271794
F 25.304843 28.298423 73.098773
F 25.000061 28.298423 94.925753
F 24.695279 28.298423 116.752732
F 26.219189 51.451680 7.617834
F 25.914407 51.451680 29.444815
F 25.609625 51.451680 51.271794
F 25.304843 51.451680 73.098773
F 25.000061 51.451680 94.925753
F 24.695279 51.451680 116.752732
F 51.732558 5.145165 95.299033
F 51.427776 5.145165 117.126013
F 51.732558 28.298423 95.299033
F 51.427776 28.298423 117.126013
F 51.732558 51.451680 95.299033
F 51.427776 51.451680 117.126013
F 26.219189 12.862917 7.617833
F 25.914407 12.862917 29.444814
F 25.609625 12.862917 51.271793
F 25.304843 12.862917 73.098772
F 25.000061 12.862917 94.925752
F 24.695279 12.862917 116.752731
F 26.219189 36.016175 7.617833
F 25.914407 36.016175 29.444814
F 25.609625 36.016175 51.271793
F 25.304843 36.016175 73.098772
F 25.000061 36.016175 94.925752
F 24.695279 36.016175 116.752731
F 26.219189 59.169432 7.617833
F 25.914407 59.169432 29.444814
F 25.609625 59.169432 51.271793
F 25.304843 59.169432 73.098772
F 25.000061 59.169432 94.925752
F 24.695279 59.169432 116.752731
F 51.732558 12.862917 95.299032
F 51.427776 12.862917 117.126012
F 51.732558 36.016175 95.299032
F 51.427776 36.016175 117.126012
F 51.732558 59.169432 95.299032
F 51.427776 59.169432 117.126012
F 26.219189 20.580673 7.617834
F 25.914407 20.580673 29.444814
F 25.609625 20.580673 51.271794
F 25.304843 20.580673 73.098773
F 25.000061 20.580673 94.925753
F 24.695279 20.580673 116.752732
F 26.219189 43.733930 7.617834
F 25.914407 43.733930 29.444814
F 25.609625 43.733930 51.271794
F 25.304843 43.733930 73.098773
F 25.000061 43.733930 94.925753
F 24.695279 43.733930 116.752732
F 26.219189 66.887188 7.617834
F 25.914407 66.887188 29.444814
F 25.609625 66.887188 51.271794
F 25.304843 66.887188 73.098773
F 25.000061 66.887188 94.925753
F 24.695279 66.887188 116.752732
F 51.732558 20.580673 95.299033
F 51.427776 20.580673 117.126013
F 51.732558 43.733930 95.299033
F 51.427776 43.733930 117.126013
F 51.732558 66.887188 95.299033
F 51.427776 66.887188 117.126013
F 8.359433 5.145165 10.097353
F 8.054651 5.145165 31.924332
F 7.749869 5.145165 53.751311
F 7.445087 5.145165 75.578291
F 7.140305 5.145165 97.405271
F 6.835523 5.145165 119.232250
F 8.359433 28.298423 10.097353
F 8.054651 28.298423 31.924332
F 7.749869 28.298423 53.751311
F 7.445087 28.298423 75.578291
F 7.140305 28.298423 97.405271
F 6.835523 28.298423 119.232250
F 8.359433 51.451680 10.097353
F 8.054651 51.451680 31.924332
F 7.749869 51.451680 53.751311
F 7.445087 51.451680 75.578291
F 7.140305 51.451680 97.405271
F 6.835523 51.451680 119.232250
F 35.091930 5.145165 10.470633
F 34.787148 5.145165 32.297612
F 34.482366 5.145165 54.124592
F 34.177584 5.145165 75.951572
F 33.872802 5.145165 97.778551
F 33.568020 5.145165 119.605530
F 35.091930 28.298423 10.470633
F 34.787148 28.298423 32.297612
F 34.482366 28.298423 54.124592
F 34.177584 28.298423 75.951572
F 33.872802 28.298423 97.778551
F 33.568020 28.298423 119.605530
F 35.091930 51.451680 10.470633
F 34.787148 51.451680 32.297612
F 34.482366 51.451680 54.124592
F 34.177584 51.451680 75.951572
F 33.872802 51.451680 97.778551
F 33.568020 51.451680 119.605530
F 8.359433 12.862917 10.097353
F 8.054651 12.862917 31.924333
F 7.749869 12.862917 53.751312
F 7.445087 12.862917 75.578292
F 7.140305 12.862917 97.405272
F 6.835523 12.862917 119.232251
F 8.359433 36.016175 10.097353
F 8.054651 36.016175 31.924333
F 7.749869 36.016175 53.751312
F 7.445087 36.016175 75.578292
F 7.140305 36.016175 97.405272
F 6.835523 36.016175 119.232251
F 8.359433 59.169432 10.097353
F 8.054651 59.169432 31.924333
F 7.749869 59.169432 53.751312
F 7.445087 59.169432 75.578292
F 7.140305 59.169432 97.405272
F 6.835523 59.169432 119.232251
F 35.091930 12.862917 10.470633
F 34.787148 12.862917 32.297613
F 34.482366 12.862917 54.124593
F 34.177584 12.862917 75.951573
F 33.872802 12.862917 97.778552
F 33.568020 12.862917 119.605531
F 35.091930 36.016175 10.470633
F 34.787148 36.016175 32.297613
F 34.482366 36.016175 54.124593
F 34.177584 36.016175 75.951573
F 33.872802 36.016175 97.778552
F 33.568020 36.016175 119.605531
F 35.091930 59.169432 10.470633
F 34.787148 59.169432 32.297613
F 34.482366 59.169432 54.124593
F 34.177584 59.169432 75.951573
F 33.872802 59.169432 97.778552
F 33.568020 59.169432 119.605531
F 8.359433 20.580673 10.097353
F 8.054651 20.580673 31.924332
F 7.749869 20.580673 53.751312
F 7.445087 20.580673 75.578291
F 7.140305 20.580673 97.405271
F 6.835523 20.580673 119.232251
F 8.359433 43.733930 10.097353
F 8.054651 43.733930 31.924332
F 7.749869 43.733930 53.751312
F 7.445087 43.733930 75.578291
F 7.140305 43.733930 97.405271
F 6.835523 43.733930 119.232251
F 8.359433 66.887188 10.097353
F 8.054651 66.887188 31.924332
F 7.749869 66.887188 53.751312
F 7.445087 66.887188 75.578291
F 7.140305 66.887188 97.405271
F 6.835523 66.887188 119.232251
F 35.091930 20.580673 10.470633
F 34.787148 20.580673 32.297612
F 34.482366 20.580673 54.124593
F 34.177584 20.580673 75.951572
F 33.872802 20.580673 97.778551
F 33.568020 20.580673 119.605531
F 35.091930 43.733930 10.470633
F 34.787148 43.733930 32.297612
F 34.482366 43.733930 54.124593
F 34.177584 43.733930 75.951572
F 33.872802 43.733930 97.778551
F 33.568020 43.733930 119.605531
F 35.091930 66.887188 10.470633
F 34.787148 66.887188 32.297612
F 34.482366 66.887188 54.124593
F 34.177584 66.887188 75.951572
F 33.872802 66.887188 97.778551
F 33.568020 66.887188 119.605531
F 17.270266 5.145164 10.221781
F 16.965485 5.145164 32.048760
F 16.660703 5.145164 53.875739
F 16.355921 5.145164 75.702719
F 16.051139 5.145164 97.529698
F 15.746357 5.145164 119.356679
F 17.270266 28.298422 10.221781
F 16.965485 28.298422 32.048760
F 16.660703 28.298422 53.875739
F 16.355921 28.298422 75.702719
F 16.051139 28.298422 97.529698
F 15.746357 28.298422 119.356679
F 17.270266 51.451679 10.221781
F 16.965485 51.451679 32.048760
F 16.660703 51.451679 53.875739
F 16.355921 51.451679 75.702719
F 16.051139 51.451679 97.529698
F 15.746357 51.451679 119.356679
F 44.002763 5.145164 10.595061
F 43.697981 5.145164 32.422040
F 43.393200 5.145164 54.249019
F 43.088418 5.145164 76.076000
F 42.783636 5.145164 97.902979
F 42.478854 5.145164 119.729959
F 44.002763 28.298422 10.595061
F 43.697981 28.298422 32.422040
F 43.393200 28.298422 54.249019
F 43.088418 28.298422 76.076000
F 42.783636 28.298422 97.902979
F 42.478854 28.298422 119.729959
F 44.002763 51.451679 10.595061
F 43.697981 51.451679 32.422040
F 43.393200 51.451679 54.249019
F 43.088418 51.451679 76.076000
F 42.783636 51.451679 97.902979
F 42.478854 51.451679 119.729959
F 17.270266 12.862917 10.221781
F 16.965484 12.862917 32.048761
F 16.660703 12.862917 53.875740
F 16.355921 12.862917 75.702720
F 16.051139 12.862917 97.529699
F 15.746357 12.862917 119.356679
F 17.270266 36.016174 10.221781
F 16.965484 36.016174 32.048761
F 16.660703 36.016174 53.875740
F 16.355921 36.016174 75.702720
F 16.051139 36.016174 97.529699
F 15.746357 36.016174 119.356679
F 17.270266 59.169432 10.221781
F 16.965484 59.169432 32.048761
F 16.660703 59.169432 53.875740
F 16.355921 59.169432 75.702720
F 16.051139 59.169432 97.529699
F 15.746357 59.169432 119.356679
F 44.002763 12.862917 10.595061
F 43.697981 12.862917 32.422041
F 43.393200 12.862917 54.249020
F 43.088418 12.862917 76.076001
F 42.783636 12.862917 97.902980
F 42.478854 12.862917 119.729959
F 44.002763 36.016174 10.595061
F 43.697981 36.016174 32.422041
F 43.393200 36.016174 54.249020
F 43.088418 36.016174 76.076001
F 42.783636 36.016174 97.902980
F 42.478854 36.016174 119.729959
F 44.002763 59.169432 10.595061
F 43.697981 59.169432 32.422041
F 43.393200 59.169432 54.249020
F 43.088418 59.169432 76.076001
F 42.783636 59.169432 97.902980
F 42.478854 59.169432 119.729959
F 17.270266 20.580672 10.221781
F 16.965485 20.580672 32.048760
F 16.660703 20.580672 53.875740
F 16.355921 20.580672 75.702719
F 16.051139 20.580672 97.529698
F 15.746357 20.580672 119.356679
F 17.270266 43.733929 10.221781
F 16.965485 43.733929 32.048760
F 16.660703 43.733929 53.875740
F 16.355921 43.733929 75.702719
F 16.051139 43.733929 97.529698
F 15.746357 43.733929 119.356679
F 17.270266 66.887187 10.221781
F 16.965485 66.887187 32.048760
F 16.660703 66.887187 53.875740
F 16.355921 66.887187 75.702719
F 16.051139 66.887187 97.529698
F 15.746357 66.887187 119.356679
F 44.002763 20.580672 10.595061
F 43.697981 20.580672 32.422040
F 43.393200 20.580672 54.249020
F 43.088418 20.580672 76.076000
F 42.783636 20.580672 97.902979
F 42.478854 20.580672 119.729959
F 44.002763 43.733929 10.595061
F 43.697981 43.733929 32.422040
F 43.393200 43.733929 54.249020
F 43.088418 43.733929 76.076000
F 42.783636 43.733929 97.902979
F 42.478854 43.733929 119.729959
F 44.002763 66.887187 10.595061
F 43.697981 66.887187 32.422040
F 43.393200 66.887187 54.249020
F 43.088418 66.887187 76.076000
F 42.783636 66.887187 97.902979
F 42.478854 66.887187 119.729959
F 26.181102 5.145165 10.346206
F 25.876320 5.145165 32.173186
F 25.571538 5.145165 54.000165
F 25.266756 5.145165 75.827145
F 24.961974 5.145165 97.654124
F 24.657192 5.145165 119.481103
F 26.181102 28.298423 10.346206
F 25.876320 28.298423 32.173186
F 25.571538 28.298423 54.000165
F 25.266756 28.298423 75.827145
F 24.961974 28.298423 97.654124
F 24.657192 28.298423 119.481103
F 26.181102 51.451680 10.346206
F 25.876320 51.451680 32.173186
F 25.571538 51.451680 54.000165
F 25.266756 51.451680 75.827145
F 24.961974 51.451680 97.654124
F 24.657192 51.451680 119.481103
F 51.694472 5.145165 98.027405
F 51.389690 5.145165 119.854384
F 51.694472 28.298423 98.027405
F 51.389690 28.298423 119.854384
F 51.694472 51.451680 98.027405
F 51.389690 51.451680 119.854384
F 26.181102 12.862917 10.346207
F 25.876320 12.862917 32.173187
F 25.571538 12.862917 54.000166
F 25.266756 12.862917 75.827146
F 24.961974 12.862917 97.654125
F 24.657192 12.862917 119.481104
F 26.181102 36.016175 10.346207
F 25.876320 36.016175 32.173187
F 25.571538 36.016175 54.000166
F 25.266756 36.016175 75.827146
F 24.961974 36.016175 97.654125
F 24.657192 36.016175 119.481104
F 26.181102 59.169432 10.346207
F 25.876320 59.169432 32.173187
F 25.571538 59.169432 54.000166
F 25.266756 59.169432 75.827146
F 24.961974 59.169432 97.654125
F 24.657192 59.169432 119.481104
F 51.694472 12.862917 98.027406
F 51.389690 12.862917 119.854385
F 51.694472 36.016175 98.027406
F 51.389690 36.016175 119.854385
F 51.694472 59.169432 98.027406
F 51.389690 59.169432 119.854385
F 26.181102 20.580672 10.346207
F 25.876320 20.580672 32.173186
F 25.571538 20.580672 54.000165
F 25.266756 20.580672 75.827145
F 24.961974 20.580672 97.654124
F 24.657192 20.580672 119.481104
F 26.181102 43.733930 10.346207
F 25.876320 43.733930 32.173186
F 25.571538 43.733930 54.000165
F 25.266756 43.733930 75.827145
F 24.961974 43.733930 97.654124
F 24.657192 43.733930 119.481104
F 26.181102 66.887188 10.346207
F 25.876320 66.887188 32.173186
F 25.571538 66.887188 54.000165
F 25.266756 66.887188 75.827145
F 24.961974 66.887188 97.654124
F 24.657192 66.887188 119.481104
F 51.694472 20.580672 98.027405
F 51.389690 20.580672 119.854385
F 51.694472 43.733930 98.027405
F 51.389690 43.733930 119.854385
F 51.694472 66.887188 98.027405
F 51.389690 66.887188 119.854385
F 8.308625 7.717749 13.735182
F 8.003843 7.717749 35.562161
F 7.699061 7.717749 57.389141
F 7.394279 7.717749 79.216121
F 7.089497 7.717749 101.043100
F 6.784715 7.717749 122.870080
F 8.308625 30.871007 13.735182
F 8.003843 30.871007 35.562161
F 7.699061 30.871007 57.389141
F 7.394279 30.871007 79.216121
F 7.089497 30.871007 101.043100
F 6.784715 30.871007 122.870080
F 8.308625 54.024264 13.735182
F 8.003843 54.024264 35.562161
F 7.699061 54.024264 57.389141
F 7.394279 54.024264 79.216121
F 7.089497 54.024264 101.043100
F 6.784715 54.024264 122.870080
F 35.041123 7.717749 14.108462
F 34.736341 7.717749 35.935442
F 34.431559 7.717749 57.762421
F 34.126777 7.717749 79.589401
F 33.821995 7.717749 101.416380
F 33.517213 7.717749 123.243360
F 35.041123 30.871007 14.108462
F 34.736341 30.871007 35.935442
F 34.431559 30.871007 57.762421
F 34.126777 30.871007 79.589401
F 33.821995 30.871007 101.416380
F 33.517213 30.871007 123.243360
F 35.041123 54.024264 14.108462
F 34.736341 54.024264 35.935442
F 34.431559 54.024264 57.762421
F 34.126777 54.024264 79.589401
F 33.821995 54.024264 101.416380
F 33.517213 54.024264 123.243360
F 8.308625 15.435502 13.735183
F 8.003843 15.435502 35.562162
F 7.699061 15.435502 57.389142
F 7.394279 15.435502 79.216122
F 7.089497 15.435502 101.043101
F 6.784715 15.435502 122.870081
F 8.308625 38.588760 13.735183
F 8.003843 38.588760 35.562162
F 7.699061 38.588760 57.389142
F 7.394279 38.588760 79.216122
F 7.089497 38.588760 101.043101
F 6.784715 38.588760 122.870081
F 8.308625 61.742017 13.735183
F 8.003843 61.742017 35.562162
F 7.699061 61.742017 57.389142
F 7.394279 61.742017 79.216122
F 7.089497 61.742017 101.043101
F 6.784715 61.742017 122.870081
F 35.041123 15.435502 14.108463
F 34.736341 15.435502 35.935443
F 34.431559 15.435502 57.762422
F 34.126777 15.435502 79.589402
F 33.821995 15.435502 101.416381
F 33.517213 15.435502 123.243361
F 35.041123 38.588760 14.108463
F 34.736341 38.588760 35.935443
F 34.431559 38.588760 57.762422
F 34.126777 38.588760 79.589402
F 33.821995 38.588760 101.416381
F 33.517213 38.588760 123.243361
F 35.041123 61.742017 14.108463
F 34.736341 61.742017 35.935443
F 34.431559 61.742017 57.762422
F 34.126777 61.742017 79.589402
F 33.821995 61.742017 101.416381
F 33.517213 61.742017 123.243361
F 8.308625 0.000000 13.735182
F 8.003843 0.000000 35.562161
F 7.699061 0.000000 57.389141
F 7.394279 0.000000 79.216121
F 7.089497 0.000000 101.043100
F 6.784715 0.000000 122.870080
F 8.308625 23.153257 13.735182
F 8.003843 23.153257 35.562161
F 7.699061 23.153257 57.389141
F 7.394279 23.153257 79.216121
F 7.089497 23.153257 101.043100
F 6.784715 23.153257 122.870080
F 8.308625 46.306515 13.735182
F 8.003843 46.306515 35.562161
F 7.699061 46.306515 57.389141
F 7.394279 46.306515 79.216121
F 7.089497 46.306515 101.043100
F 6.784715 46.306515 122.870080
F 35.041123 0.000000 14.108462
F 34.736341 0.000000 35.935442
F 34.431559 0.000000 57.762421
F 34.126777 0.000000 79.589401
F 33.821995 0.000000 101.416380
F 33.517213 0.000000 123.243360
F 35.041123 23.153257 14.108462
F 34.736341 23.153257 35.935442
F 34.431559 23.153257 57.762421
F 34.126777 23.153257 79.589401
F 33.821995 23.153257 101.416380
F 33.517213 23.153257 123.243360
F 35.041123 46.306515 14.108462
F 34.736341 46.306515 35.935442
F 34.431559 46.306515 57.762421
F 34.126777 46.306515 79.589401
F 33.821995 46.306515 101.416380
F 33.517213 46.306515 123.243360
F 17.219458 7.717751 13.859610
F 16.914677 7.717751 35.686589
F 16.609895 7.717751 57.513568
F 16.305113 7.717751 79.340548
F 16.000331 7.717751 101.167528
F 15.695549 7.717751 122.994508
F 17.219458 30.871008 13.859610
F 16.914677 30.871008 35.686589
F 16.609895 30.871008 57.513568
F 16.305113 30.871008 79.340548
F 16.000331 30.871008 101.167528
F 15.695549 30.871008 122.994508
F 17.219458 54.024266 13.859610
F 16.914677 54.024266 35.686589
F 16.609895 54.024266 57.513568
F 16.305113 54.024266 79.340548
F 16.000331 54.024266 101.167528
F 15.695549 54.024266 122.994508
F 43.951955 7.717751 14.232890
F 43.647173 7.717751 36.059869
F 43.342392 7.717751 57.886849
F 43.037610 7.717751 79.713829
F 42.732828 7.717751 101.540808
F 42.428046 7.717751 123.367788
F 43.951955 30.871008 14.232890
F 43.647173 30.871008 36.059869
F 43.342392 30.871008 57.886849
F 43.037610 30.871008 79.713829
F 42.732828 30.871008 101.540808
F 42.428046 30.871008 123.367788
F 43.951955 54.024266 14.232890
F 43.647173 54.024266 36.059869
F 43.342392 54.024266 57.886849
F 43.037610 54.024266 79.713829
F 42.732828 54.024266 101.540808
F 42.428046 54.024266 123.367788
F 17.219458 15.435503 13.859611
F 16.914677 15.435503 35.686590
F 16.609895 15.435503 57.513569
F 16.305113 15.435503 79.340549
F 16.000331 15.435503 101.167529
F 15.695549 15.435503 122.994509
F 17.219458 38.588761 13.859611
F 16.914677 38.588761 35.686590
F 16.609895 38.588761 57.513569
F 16.305113 38.588761 79.340549
F 16.000331 38.588761 101.167529
F 15.695549 38.588761 122.994509
F 17.219458 61.742018 13.859611
F 16.914677 61.742018 35.686590
F 16.609895 61.742018 57.513569
F 16.305113 61.742018 79.340549
F 16.000331 61.742018 101.167529
F 15.695549 61.742018 122.994509
F 43.951955 15.435503 14.232891
F 43.647173 15.435503 36.059870
F 43.342392 15.435503 57.886850
F 43.037610 15.435503 79.713830
F 42.732828 15.435503 101.540809
F 42.428046 15.435503 123.367789
F 43.951955 38.588761 14.232891
F 43.647173 38.588761 36.059870
F 43.342392 38.588761 57.886850
F 43.037610 38.588761 79.713830
F 42.732828 38.588761 101.540809
F 42.428046 38.588761 123.367789
F 43.951955 61.742018 14.232891
F 43.647173 61.742018 36.059870
F 43.342392 61.742018 57.886850
F 43.037610 61.742018 79.713830
F 42.732828 61.742018 101.540809
F 42.428046 61.742018 123.367789
F 17.219458 0.000001 13.859610
F 16.914677 0.000001 35.686589
F 16.609895 0.000001 57.513568
F 16.305113 0.000001 79.340548
F 16.000331 0.000001 101.167528
F 15.695549 0.000001 122.994508
F 17.219458 23.153259 13.859610
F 16.914677 23.153259 35.686589
F 16.609895 23.153259 57.513568
F 16.305113 23.153259 79.340548
F 16.000331 23.153259 101.167528
F 15.695549 23.153259 122.994508
F 17.219458 46.306516 13.859610
F 16.914677 46.306516 35.686589
F 16.609895 46.306516 57.513568
F 16.305113 46.306516 79.340548
F 16.000331 46.306516 101.167528
F 15.695549 46.306516 122.994508
F 43.951955 0.000001 14.232890
F 43.647173 0.000001 36.059869
F 43.342392 0.000001 57.886849
F 43.037610 0.000001 79.713829
F 42.732828 0.000001 101.540808
F 42.428046 0.000001 123.367788
F 43.951955 23.153259 14.232890
F 43.647173 23.153259 36.059869
F 43.342392 23.153259 57.886849
F 43.037610 23.153259 79.713829
F 42.732828 23.153259 101.540808
F 42.428046 23.153259 123.367788
F 43.951955 46.306516 14.232890
F 43.647173 46.306516 36.059869
F 43.342392 46.306516 57.886849
F 43.037610 46.306516 79.713829
F 42.732828 46.306516 101.540808
F 42.428046 46.306516 123.367788
F 26.130296 7.717750 13.984036
F 25.825514 7.717750 35.811015
F 25.520732 7.717750 57.637994
F 25.215950 7.717750 79.464974
F 24.911168 7.717750 101.291954
F 24.606386 7.717750 123.118934
F 26.130296 30.871007 13.984036
F 25.825514 30.871007 35.811015
F 25.520732 30.871007 57.637994
F 25.215950 30.871007 79.464974
F 24.911168 30.871007 101.291954
F 24.606386 30.871007 123.118934
F 26.130296 54.024265 13.984036
F 25.825514 54.024265 35.811015
F 25.520732 54.024265 57.637994
F 25.215950 54.024265 79.464974
F 24.911168 54.024265 101.291954
F 24.606386 54.024265 123.118934
F 51.643665 7.717750 101.665234
F 51.338883 7.717750 123.492214
F 51.643665 30.871007 101.665234
F 51.338883 30.871007 123.492214
F 51.643665 54.024265 101.665234
F 51.338883 54.024265 123.492214
F 26.130296 15.435502 13.984037
F 25.825514 15.435502 35.811016
F 25.520732 15.435502 57.637995
F 25.215950 15.435502 79.464975
F 24.911168 15.435502 101.291955
F 24.606386 15.435502 123.118935
F 26.130296 38.588760 13.984037
F 25.825514 38.588760 35.811016
F 25.520732 38.588760 57.637995
F 25.215950 38.588760 79.464975
F 24.911168 38.588760 101.291955
F 24.606386 38.588760 123.118935
F 26.130296 61.742017 13.984037
F 25.825514 61.742017 35.811016
F 25.520732 61.742017 57.637995
F 25.215950 61.742017 79.464975
F 24.911168 61.742017 101.291955
F 24.606386 61.742017 123.118935
F 51.643665 15.435502 101.665235
F 51.338883 15.435502 123.492215
F 51.643665 38.588760 101.665235
F 51.338883 38.588760 123.492215
F 51.643665 61.742017 101.665235
F 51.338883 61.742017 123.492215
F 26.130296 0.000000 13.984036
F 25.825514 0.000000 35.811015
F 25.520732 0.000000 57.637994
F 25.215950 0.000000 79.464974
F 24.911168 0.000000 101.291954
F 24.606386 0.000000 123.118934
F 26.130296 23.153258 13.984036
F 25.825514 23.153258 35.811015
F 25.520732 23.153258 57.637994
F 25.215950 23.153258 79.464974
F 24.911168 23.153258 101.291954
F 24.606386 23.153258 123.118934
F 26.130296 46.306515 13.984036
F 25.825514 46.306515 35.811015
F 25.520732 46.306515 57.637994
F 25.215950 46.306515 79.464974
F 24.911168 46.306515 101.291954
F 24.606386 46.306515 123.118934
F 51.643665 0.000000 101.665234
F 51.338883 0.000000 123.492214
F 51.643665 23.153258 101.665234
F 51.338883 23.153258 123.492214
F 51.643665 46.306515 101.665234
F 51.338883 46.306515 123.492214
F 1.574721 1.286291 17.279692
F 1.269939 1.286291 39.106672
F 0.965157 1.286291 60.933651
F 0.660375 1.286291 82.760630
F 0.355593 1.286291 104.587610
F 0.050811 1.286291 126.414590
F 1.574721 24.439548 17.279692
F 1.269939 24.439548 39.106672
F 0.965157 24.439548 60.933651
F 0.660375 24.439548 82.760630
F 0.355593 24.439548 104.587610
F 0.050811 24.439548 126.414590
F 1.574721 47.592806 17.279692
F 1.269939 47.592806 39.106672
F 0.965157 47.592806 60.933651
F 0.660375 47.592806 82.760630
F 0.355593 47.592806 104.587610
F 0.050811 47.592806 126.414590
F 28.307218 1.286291 17.652972
F 28.002436 1.286291 39.479952
F 27.697654 1.286291 61.306931
F 27.392872 1.286291 83.133911
F 27.088090 1.286291 104.960891
F 26.783308 1.286291 126.787870
F 28.307218 24.439548 17.652972
F 28.002436 24.439548 39.479952
F 27.697654 24.439548 61.306931
F 27.392872 24.439548 83.133911
F 27.088090 24.439548 104.960891
F 26.783308 24.439548 126.787870
F 28.307218 47.592806 17.652972
F 28.002436 47.592806 39.479952
F 27.697654 47.592806 61.306931
F 27.392872 47.592806 83.133911
F 27.088090 47.592806 104.960891
F 26.783308 47.592806 126.787870
F 1.574721 9.004040 17.279692
F 1.269939 9.004040 39.106671
F 0.965157 9.004040 60.933651
F 0.660375 9.004040 82.760630
F 0.355593 9.004040 104.587610
F 0.050811 9.004040 126.414590
F 1.574721 32.157298 17.279692
F 1.269939 32.157298 39.106671
F 0.965157 32.157298 60.933651
F 0.660375 32.157298 82.760630
F 0.355593 32.157298 104.587610
F 0.050811 32.157298 126.414590
F 1.574721 55.310555 17.279692
F 1.269939 55.310555 39.106671
F 0.965157 55.310555 60.933651
F 0.660375 55.310555 82.760630
F 0.355593 55.310555 104.587610
F 0.050811 55.310555 126.414590
F 28.307218 9.004040 17.652972
F 28.002436 9.004040 39.479951
F 27.697654 9.004040 61.306931
F 27.392872 9.004040 83.133911
F 27.088090 9.004040 104.960891
F 26.783308 9.004040 126.787870
F 28.307218 32.157298 17.652972
F 28.002436 32.157298 39.479951
F 27.697654 32.157298 61.306931
F 27.392872 32.157298 83.133911
F 27.088090 32.157298 104.960891
F 26.783308 32.157298 126.787870
F 28.307218 55.310555 17.652972
F 28.002436 55.310555 39.479951
F 27.697654 55.310555 61.306931
F 27.392872 55.310555 83.133911
F 27.088090 55.310555 104.960891
F 26.783308 55.310555 126.787870
F 1.574721 16.721795 17.279693
F 1.269939 16.721795 39.106672
F 0.965157 16.721795 60.933652
F 0.660375 16.721795 82.760631
F 0.355593 16.721795 104.587610
F 0.050811 16.721795 126.414591
F 1.574721 39.875053 17.279693
F 1.269939 39.875053 39.106672
F 0.965157 39.875053 60.933652
F 0.660375 39.875053 82.760631
F 0.355593 39.875053 104.587610
F 0.050811 39.875053 126.414591
F 1.574721 63.028310 17.279693
F 1.269939 63.028310 39.106672
F 0.965157 63.028310 60.933652
F 0.660375 63.028310 82.760631
F 0.355593 63.028310 104.587610
F 0.050811 63.028310 126.414591
F 28.307218 16.721795 17.652973
F 28.002436 16.721795 39.479952
F 27.697654 16.721795 61.306932
F 27.392872 16.721795 83.133912
F 27.088090 16.721795 104.960891
F 26.783308 16.721795 126.787871
F 28.307218 39.875053 17.652973
F 28.002436 39.875053 39.479952
F 27.697654 39.875053 61.306932
F 27.392872 39.875053 83.133912
F 27.088090 39.875053 104.960891
F 26.783308 39.875053 126.787871
F 28.307218 63.028310 17.652973
F 28.002436 63.028310 39.479952
F 27.697654 63.028310 61.306932
F 27.392872 63.028310 83.133912
F 27.088090 63.028310 104.960891
F 26.783308 63.028310 126.787871
F 10.485549 1.286291 17.404118
F 10.180767 1.286291 39.231099
F 9.875985 1.286291 61.058078
F 9.571203 1.286291 82.885057
F 9.266421 1.286291 104.712037
F 8.961639 1.286291 126.539016
F 10.485549 24.439548 17.404118
F 10.180767 24.439548 39.231099
F 9.875985 24.439548 61.058078
F 9.571203 24.439548 82.885057
F 9.266421 24.439548 104.712037
F 8.961639 24.439548 126.539016
F 10.485549 47.592806 17.404118
F 10.180767 47.592806 39.231099
F 9.875985 47.592806 61.058078
F 9.571203 47.592806 82.885057
F 9.266421 47.592806 104.712037
F 8.961639 47.592806 126.539016
F 37.218046 1.286291 17.777399
F 36.913264 1.286291 39.604379
F 36.608482 1.286291 61.431358
F 36.303700 1.286291 83.258337
F 35.998918 1.286291 105.085317
F 35.694136 1.286291 126.912297
F 37.218046 24.439548 17.777399
F 36.913264 24.439548 39.604379
F 36.608482 24.439548 61.431358
F 36.303700 24.439548 83.258337
F 35.998918 24.439548 105.085317
F 35.694136 24.439548 126.912297
F 37.218046 47.592806 17.777399
F 36.913264 47.592806 39.604379
F 36.608482 47.592806 61.431358
F 36.303700 47.592806 83.258337
F 35.998918 47.592806 105.085317
F 35.694136 47.592806 126.912297
F 10.485549 9.004040 17.404118
F 10.180767 9.004040 39.231099
F 9.875985 9.004040 61.058078
F 9.571203 9.004040 82.885057
F 9.266421 9.004040 104.712037
F 8.961639 9.004040 126.539016
F 10.485549 32.157298 17.404118
F 10.180767 32.157298 39.231099
F 9.875985 32.157298 61.058078
F 9.571203 32.157298 82.885057
F 9.266421 32.157298 104.712037
F 8.961639 32.157298 126.539016
F 10.485549 55.310555 17.404118
F 10.180767 55.310555 39.231099
F 9.875985 55.310555 61.058078
F 9.571203 55.310555 82.885057
F 9.266421 55.310555 104.712037
F 8.961639 55.310555 126.539016
F 37.218046 9.004040 17.777399
F 36.913264 9.004040 39.604379
F 36.608482 9.004040 61.431358
F 36.303700 9.004040 83.258337
F 35.998918 9.004040 105.085317
F 35.694136 9.004040 126.912297
F 37.218046 32.157298 17.777399
F 36.913264 32.157298 39.604379
F 36.608482 32.157298 61.431358
F 36.303700 32.157298 83.258337
F 35.998918 32.157298 105.085317
F 35.694136 32.157298 126.912297
F 37.218046 55.310555 17.777399
F 36.913264 55.310555 39.604379
F 36.608482 55.310555 61.431358
F 36.303700 55.310555 83.258337
F 35.998918 55.310555 105.085317
F 35.694136 55.310555 126.912297
F 10.485549 16.721795 17.404119
F 10.180767 16.721795 39.231099
F 9.875985 16.721795 61.058079
F 9.571203 16.721795 82.885058
F 9.266421 16.721795 104.712038
F 8.961639 16.721795 126.539017
F 10.485549 39.875053 17.404119
F 10.180767 39.875053 39.231099
F 9.875985 39.875053 61.058079
F 9.571203 39.875053 82.885058
F 9.266421 39.875053 104.712038
F 8.961639 39.875053 126.539017
F 10.485549 63.028310 17.404119
F 10.180767 63.028310 39.231099
F 9.875985 63.028310 61.058079
F 9.571203 63.028310 82.885058
F 9.266421 63.028310 104.712038
F 8.961639 63.028310 126.539017
F 37.218046 16.721795 17.777400
F 36.913264 16.721795 39.604379
F 36.608482 16.721795 61.431359
F 36.303700 16.721795 83.258338
F 35.998918 16.721795 105.085318
F 35.694136 16.721795 126.912298
F 37.218046 39.875053 17.777400
F 36.913264 39.875053 39.604379
F 36.608482 39.875053 61.431359
F 36.303700 39.875053 83.258338
F 35.998918 39.875053 105.085318
F 35.694136 39.875053 126.912298
F 37.218046 63.028310 17.777400
F 36.913264 63.028310 39.604379
F 36.608482 63.028310 61.431359
F 36.303700 63.028310 83.258338
F 35.998918 63.028310 105.085318
F 35.694136 63.028310 126.912298
F 19.396383 1.286290 17.528546
F 19.091601 1.286290 39.355526
F 18.786819 1.286290 61.182506
F 18.482037 1.286290 83.009485
F 18.177256 1.286290 104.836465
F 17.872474 1.286290 126.663444
F 19.396383 24.439547 17.528546
F 19.091601 24.439547 39.355526
F 18.786819 24.439547 61.182506
F 18.482037 24.439547 83.009485
F 18.177256 24.439547 104.836465
F 17.872474 24.439547 126.663444
F 19.396383 47.592805 17.528546
F 19.091601 47.592805 39.355526
F 18.786819 47.592805 61.182506
F 18.482037 47.592805 83.009485
F 18.177256 47.592805 104.836465
F 17.872474 47.592805 126.663444
F 46.128881 1.286290 17.901827
F 45.824099 1.286290 39.728807
F 45.519317 1.286290 61.555786
F 45.214535 1.286290 83.382765
F 44.909754 1.286290 105.209745
F 44.604972 1.286290 127.036724
F 46.128881 24.439547 17.901827
F 45.824099 24.439547 39.728807
F 45.519317 24.439547 61.555786
F 45.214535 24.439547 83.382765
F 44.909754 24.439547 105.209745
F 44.604972 24.439547 127.036724
F 46.128881 47.592805 17.901827
F 45.824099 47.592805 39.728807
F 45.519317 47.592805 61.555786
F 45.214535 47.592805 83.382765
F 44.909754 47.592805 105.209745
F 44.604972 47.592805 127.036724
F 19.396383 9.004039 17.528546
F 19.091601 9.004039 39.355526
F 18.786819 9.004039 61.182506
F 18.482037 9.004039 83.009485
F 18.177256 9.004039 104.836465
F 17.872474 9.004039 126.663444
F 19.396383 32.157297 17.528546
F 19.091601 32.157297 39.355526
F 18.786819 32.157297 61.182506
F 18.482037 32.157297 83.009485
F 18.177256 32.157297 104.836465
F 17.872474 32.157297 126.663444
F 19.396383 55.310554 17.528546
F 19.091601 55.310554 39.355526
F 18.786819 55.310554 61.182506
F 18.482037 55.310554 83.009485
F 18.177256 55.310554 104.836465
F 17.872474 55.310554 126.663444
F 46.128881 9.004039 17.901827
F 45.824099 9.004039 39.728807
F 45.519317 9.004039 61.555786
F 45.214535 9.004039 83.382765
F 44.909754 9.004039 105.209745
F 44.604972 9.004039 127.036724
F 46.128881 32.157297 17.901827
F 45.824099 32.157297 39.728807
F 45.519317 32.157297 61.555786
F 45.214535 32.157297 83.382765
F 44.909754 32.157297 105.209745
F 44.604972 32.157297 127.036724
F 46.128881 55.310554 17.901827
F 45.824099 55.310554 39.728807
F 45.519317 55.310554 61.555786
F 45.214535 55.310554 83.382765
F 44.909754 55.310554 105.209745
F 44.604972 55.310554 127.036724
F 19.396383 16.721795 17.528547
F 19.091601 16.721795 39.355526
F 18.786819 16.721795 61.182507
F 18.482037 16.721795 83.009486
F 18.177256 16.721795 104.836466
F 17.872474 16.721795 126.663445
F 19.396383 39.875052 17.528547
F 19.091601 39.875052 39.355526
F 18.786819 39.875052 61.182507
F 18.482037 39.875052 83.009486
F 18.177256 39.875052 104.836466
F 17.872474 39.875052 126.663445
F 19.396383 63.028310 17.528547
F 19.091601 63.028310 39.355526
F 18.786819 63.028310 61.182507
F 18.482037 63.028310 83.009486
F 18.177256 63.028310 104.836466
F 17.872474 63.028310 126.663445
F 46.128881 16.721795 17.901828
F 45.824099 16.721795 39.728807
F 45.519317 16.721795 61.555787
F 45.214535 16.721795 83.382766
F 44.909754 16.721795 105.209746
F 44.604972 16.721795 127.036725
F 46.128881 39.875052 17.901828
F 45.824099 39.875052 39.728807
F 45.519317 39.875052 61.555787
F 45.214535 39.875052 83.382766
F 44.909754 39.875052 105.209746
F 44.604972 39.875052 127.036725
F 46.128881 63.028310 17.901828
F 45.824099 63.028310 39.728807
F 45.519317 63.028310 61.555787
F 45.214535 63.028310 83.382766
F 44.909754 63.028310 105.209746
F 44.604972 63.028310 127.036725
F 1.523910 3.858875 20.917522
F 1.219128 3.858875 42.744501
F 0.914346 3.858875 64.571481
F 0.609564 3.858875 86.398460
F 0.304782 3.858875 108.225440
F 0.000000 3.858875 130.052420
F 1.523910 27.012132 20.917522
F 1.219128 27.012132 42.744501
F 0.914346 27.012132 64.571481
F 0.609564 27.012132 86.398460
F 0.304782 27.012132 108.225440
F 0.000000 27.012132 130.052420
F 1.523910 50.165390 20.917522
F 1.219128 50.165390 42.744501
F 0.914346 50.165390 64.571481
F 0.609564 50.165390 86.398460
F 0.304782 50.165390 108.225440
F 0.000000 50.165390 130.052420
F 28.256407 3.858875 21.290802
F 27.951625 3.858875 43.117781
F 27.646843 3.858875 64.944762
F 27.342061 3.858875 86.771741
F 27.037279 3.858875 108.598720
F 26.732497 3.858875 130.425700
F 28.256407 27.012132 21.290802
F 27.951625 27.012132 43.117781
F 27.646843 27.012132 64.944762
F 27.342061 27.012132 86.771741
F 27.037279 27.012132 108.598720
F 26.732497 27.012132 130.425700
F 28.256407 50.165390 21.290802
F 27.951625 50.165390 43.117781
F 27.646843 50.165390 64.944762
F 27.342061 50.165390 86.771741
F 27.037279 50.165390 108.598720
F 26.732497 50.165390 130.425700
F 1.523910 11.576625 20.917522
F 1.219128 11.576625 42.744501
F 0.914346 11.576625 64.571481
F 0.609564 11.576625 86.398460
F 0.304782 11.576625 108.225440
F 0.000000 11.576625 130.052420
F 1.523910 34.729882 20.917522
F 1.219128 34.729882 42.744501
F 0.914346 34.729882 64.571481
F 0.609564 34.729882 86.398460
F 0.304782 34.729882 108.225440
F 0.000000 34.729882 130.052420
F 1.523910 57.883140 20.917522
F 1.219128 57.883140 42.744501
F 0.914346 57.883140 64.571481
F 0.609564 57.883140 86.398460
F 0.304782 57.883140 108.225440
F 0.000000 57.883140 130.052420
F 28.256407 11.576625 21.290802
F 27.951625 11.576625 43.117781
F 27.646843 11.576625 64.944762
F 27.342061 11.576625 86.771741
F 27.037279 11.576625 108.598720
F 26.732497 11.576625 130.425700
F 28.256407 34.729882 21.290802
F 27.951625 34.729882 43.117781
F 27.646843 34.729882 64.944762
F 27.342061 34.729882 86.771741
F 27.037279 34.729882 108.598720
F 26.732497 34.729882 130.425700
F 28.256407 57.883140 21.290802
F 27.951625 57.883140 43.117781
F 27.646843 57.883140 64.944762
F 27.342061 57.883140 86.771741
F 27.037279 57.883140 108.598720
F 26.732497 57.883140 130.425700
F 1.523910 19.294380 20.917522
F 1.219128 19.294380 42.744502
F 0.914346 19.294380 64.571481
F 0.609564 19.294380 86.398461
F 0.304782 19.294380 108.225441
F 0.000000 19.294380 130.052420
F 1.523910 42.447638 20.917522
F 1.219128 42.447638 42.744502
F 0.914346 42.447638 64.571481
F 0.609564 42.447638 86.398461
F 0.304782 42.447638 108.225441
F 0.000000 42.447638 130.052420
F 1.523910 65.600895 20.917522
F 1.219128 65.600895 42.744502
F 0.914346 65.600895 64.571481
F 0.609564 65.600895 86.398461
F 0.304782 65.600895 108.225441
F 0.000000 65.600895 130.052420
F 28.256407 19.294380 21.290802
F 27.951625 19.294380 43.117782
F 27.646843 19.294380 64.944762
F 27.342061 19.294380 86.771742
F 27.037279 19.294380 108.598721
F 26.732497 19.294380 130.425700
F 28.256407 42.447638 21.290802
F 27.951625 42.447638 43.117782
F 27.646843 42.447638 64.944762
F 27.342061 42.447638 86.771742
F 27.037279 42.447638 108.598721
F 26.732497 42.447638 130.425700
F 28.256407 65.600895 21.290802
F 27.951625 65.600895 43.117782
F 27.646843 65.600895 64.944762
F 27.342061 65.600895 86.771742
F 27.037279 65.600895 108.598721
F 26.732497 65.600895 130.425700
F 10.434736 3.858875 21.041949
F 10.129954 3.858875 42.868929
F 9.825172 3.858875 64.695908
F 9.520390 3.858875 86.522887
F 9.215608 3.858875 108.349867
F 8.910826 3.858875 130.176846
F 10.434736 27.012133 21.041949
F 10.129954 27.012133 42.868929
F 9.825172 27.012133 64.695908
F 9.520390 27.012133 86.522887
F 9.215608 27.012133 108.349867
F 8.910826 27.012133 130.176846
F 10.434736 50.165390 21.041949
F 10.129954 50.165390 42.868929
F 9.825172 50.165390 64.695908
F 9.520390 50.165390 86.522887
F 9.215608 50.165390 108.349867
F 8.910826 50.165390 130.176846
F 37.167234 3.858875 21.415229
F 36.862452 3.858875 43.242209
F 36.557670 3.858875 65.069188
F 36.252888 3.858875 86.896167
F 35.948106 3.858875 108.723148
F 35.643324 3.858875 130.550127
F 37.167234 27.012133 21.415229
F 36.862452 27.012133 43.242209
F 36.557670 27.012133 65.069188
F 36.252888 27.012133 86.896167
F 35.948106 27.012133 108.723148
F 35.643324 27.012133 130.550127
F 37.167234 50.165390 21.415229
F 36.862452 50.165390 43.242209
F 36.557670 50.165390 65.069188
F 36.252888 50.165390 86.896167
F 35.948106 50.165390 108.723148
F 35.643324 50.165390 130.550127
F 10.434736 11.576625 21.041949
F 10.129954 11.576625 42.868929
F 9.825172 11.576625 64.695908
F 9.520390 11.576625 86.522887
F 9.215608 11.576625 108.349867
F 8.910826 11.576625 130.176846
F 10.434736 34.729883 21.041949
F 10.129954 34.729883 42.868929
F 9.825172 34.729883 64.695908
F 9.520390 34.729883 86.522887
F 9.215608 34.729883 108.349867
F 8.910826 34.729883 130.176846
F 10.434736 57.883140 21.041949
F 10.129954 57.883140 42.868929
F 9.825172 57.883140 64.695908
F 9.520390 57.883140 86.522887
F 9.215608 57.883140 108.349867
F 8.910826 57.883140 130.176846
F 37.167234 11.576625 21.415229
F 36.862452 11.576625 43.242209
F 36.557670 11.576625 65.069188
F 36.252888 11.576625 86.896167
F 35.948106 11.576625 108.723148
F 35.643324 11.576625 130.550127
F 37.167234 34.729883 21.415229
F 36.862452 34.729883 43.242209
F 36.557670 34.729883 65.069188
F 36.252888 34.729883 86.896167
F 35.948106 34.729883 108.723148
F 35.643324 34.729883 130.550127
F 37.167234 57.883140 21.415229
F 36.862452 57.883140 43.242209
F 36.557670 57.883140 65.069188
F 36.252888 57.883140 86.896167
F 35.948106 57.883140 108.723148
F 35.643324 57.883140 130.550127
F 10.434736 19.294380 21.041950
F 10.129954 19.294380 42.868929
F 9.825172 19.294380 64.695909
F 9.520390 19.294380 86.522888
F 9.215608 19.294380 108.349867
F 8.910826 19.294380 130.176847
F 10.434736 42.447638 21.041950
F 10.129954 42.447638 42.868929
F 9.825172 42.447638 64.695909
F 9.520390 42.447638 86.522888
F 9.215608 42.447638 108.349867
F 8.910826 42.447638 130.176847
F 10.434736 65.600896 21.041950
F 10.129954 65.600896 42.868929
F 9.825172 65.600896 64.695909
F 9.520390 65.600896 86.522888
F 9.215608 65.600896 108.349867
F 8.910826 65.600896 130.176847
F 37.167234 19.294380 21.415230
F 36.862452 19.294380 43.242209
F 36.557670 19.294380 65.069189
F 36.252888 19.294380 86.896168
F 35.948106 19.294380 108.723148
F 35.643324 19.294380 130.550128
F 37.167234 42.447638 21.415230
F 36.862452 42.447638 43.242209
F 36.557670 42.447638 65.069189
F 36.252888 42.447638 86.896168
F 35.948106 42.447638 108.723148
F 35.643324 42.447638 130.550128
F 37.167234 65.600896 21.415230
F 36.862452 65.600896 43.242209
F 36.557670 65.600896 65.069189
F 36.252888 65.600896 86.896168
F 35.948106 65.600896 108.723148
F 35.643324 65.600896 130.550128
F 19.345573 3.858876 21.166376
F 19.040791 3.858876 42.993357
F 18.736009 3.858876 64.820336
F 18.431228 3.858876 86.647315
F 18.126446 3.858876 108.474295
F 17.821664 3.858876 130.301274
F 19.345573 27.012134 21.166376
F 19.040791 27.012134 42.993357
F 18.736009 27.012134 64.820336
F 18.431228 27.012134 86.647315
F 18.126446 27.012134 108.474295
F 17.821664 27.012134 130.301274
F 19.345573 50.165391 21.166376
F 19.040791 50.165391 42.993357
F 18.736009 50.165391 64.820336
F 18.431228 50.165391 86.647315
F 18.126446 50.165391 108.474295
F 17.821664 50.165391 130.301274
F 46.078070 3.858876 21.539657
F 45.773288 3.858876 43.366637
F 45.468506 3.858876 65.193616
F 45.163724 3.858876 87.020595
F 44.858943 3.858876 108.847575
F 44.554161 3.858876 130.674555
F 46.078070 27.012134 21.539657
F 45.773288 27.012134 43.366637
F 45.468506 27.012134 65.193616
F 45.163724 27.012134 87.020595
F 44.858943 27.012134 108.847575
F 44.554161 27.012134 130.674555
F 46.078070 50.165391 21.539657
F 45.773288 50.165391 43.366637
F 45.468506 50.165391 65.193616
F 45.163724 50.165391 87.020595
F 44.858943 50.165391 108.847575
F 44.554161 50.165391 130.674555
F 19.345573 11.576626 21.166376
F 19.040791 11.576626 42.993357
F 18.736009 11.576626 64.820336
F 18.431227 11.576626 86.647316
F 18.126446 11.576626 108.474295
F 17.821664 11.576626 130.301274
F 19.345573 34.729884 21.166376
F 19.040791 34.729884 42.993357
F 18.736009 34.729884 64.820336
F 18.431227 34.729884 86.647316
F 18.126446 34.729884 108.474295
F 17.821664 34.729884 130.301274
F 19.345573 57.883141 21.166376
F 19.040791 57.883141 42.993357
F 18.736009 57.883141 64.820336
F 18.431227 57.883141 86.647316
F 18.126446 57.883141 108.474295
F 17.821664 57.883141 130.301274
F 46.078070 11.576626 21.539657
F 45.773288 11.576626 43.366637
F 45.468506 11.576626 65.193616
F 45.163724 11.576626 87.020596
F 44.858943 11.576626 108.847575
F 44.554161 11.576626 130.674555
F 46.078070 34.729884 21.539657
F 45.773288 34.729884 43.366637
F 45.468506 34.729884 65.193616
F 45.163724 34.729884 87.020596
F 44.858943 34.729884 108.847575
F 44.554161 34.729884 130.674555
F 46.078070 57.883141 21.539657
F 45.773288 57.883141 43.366637
F 45.468506 57.883141 65.193616
F 45.163724 57.883141 87.020596
F 44.858943 57.883141 108.847575
F 44.554161 57.883141 130.674555
F 19.345573 19.294382 21.166377
F 19.040791 19.294382 42.993357
F 18.736009 19.294382 64.820337
F 18.431227 19.294382 86.647316
F 18.126446 19.294382 108.474295
F 17.821664 19.294382 130.301275
F 19.345573 42.447639 21.166377
F 19.040791 42.447639 42.993357
F 18.736009 42.447639 64.820337
F 18.431227 42.447639 86.647316
F 18.126446 42.447639 108.474295
F 17.821664 42.447639 130.301275
F 19.345573 65.600897 21.166377
F 19.040791 65.600897 42.993357
F 18.736009 65.600897 64.820337
F 18.431227 65.600897 86.647316
F 18.126446 65.600897 108.474295
F 17.821664 65.600897 130.301275
F 46.078070 19.294382 21.539658
F 45.773288 19.294382 43.366637
F 45.468506 19.294382 65.193617
F 45.163724 19.294382 87.020596
F 44.858943 19.294382 108.847575
F 44.554161 19.294382 130.674556
F 46.078070 42.447639 21.539658
F 45.773288 42.447639 43.366637
F 45.468506 42.447639 65.193617
F 45.163724 42.447639 87.020596
F 44.858943 42.447639 108.847575
F 44.554161 42.447639 130.674556
F 46.078070 65.600897 21.539658
F 45.773288 65.600897 43.366637
F 45.468506 65.600897 65.193617
F 45.163724 65.600897 87.020596
F 44.858943 65.600897 108.847575
F 44.554161 65.600897 130.674556
F 1.562019 3.858875 18.189151
F 1.257237 3.858875 40.016130
F 0.952456 3.858875 61.843109
F 0.647674 3.858875 83.670090
F 0.342892 3.858875 105.497069
F 0.038110 3.858875 127.324049
F 1.562019 27.012133 18.189151
F 1.257237 27.012133 40.016130
F 0.952456 27.012133 61.843109
F 0.647674 27.012133 83.670090
F 0.342892 27.012133 105.497069
F 0.038110 27.012133 127.324049
F 1.562019 50.165390 18.189151
F 1.257237 50.165390 40.016130
F 0.952456 50.165390 61.843109
F 0.647674 50.165390 83.670090
F 0.342892 50.165390 105.497069
F 0.038110 50.165390 127.324049
F 28.294516 3.858875 18.562431
F 27.989734 3.858875 40.389410
F 27.684953 3.858875 62.216390
F 27.380171 3.858875 84.043370
F 27.075389 3.858875 105.870349
F 26.770607 3.858875 127.697329
F 28.294516 27.012133 18.562431
F 27.989734 27.012133 40.389410
F 27.684953 27.012133 62.216390
F 27.380171 27.012133 84.043370
F 27.075389 27.012133 105.870349
F 26.770607 27.012133 127.697329
F 28.294516 50.165390 18.562431
F 27.989734 50.165390 40.389410
F 27.684953 50.165390 62.216390
F 27.380171 50.165390 84.043370
F 27.075389 50.165390 105.870349
F 26.770607 50.165390 127.697329
F 1.562019 11.576625 18.189150
F 1.257237 11.576625 40.016130
F 0.952456 11.576625 61.843109
F 0.647674 11.576625 83.670090
F 0.342892 11.576625 105.497069
F 0.038110 11.576625 127.324048
F 1.562019 34.729883 18.189150
F 1.257237 34.729883 40.016130
F 0.952456 34.729883 61.843109
F 0.647674 34.729883 83.670090
F 0.342892 34.729883 105.497069
F 0.038110 34.729883 127.324048
F 1.562019 57.883140 18.189150
F 1.257237 57.883140 40.016130
F 0.952456 57.883140 61.843109
F 0.647674 57.883140 83.670090
F 0.342892 57.883140 105.497069
F 0.038110 57.883140 127.324048
F 28.294516 11.576625 18.562430
F 27.989734 11.576625 40.389410
F 27.684953 11.576625 62.216390
F 27.380171 11.576625 84.043370
F 27.075389 11.576625 105.870349
F 26.770607 11.576625 127.697328
F 28.294516 34.729883 18.562430
F 27.989734 34.729883 40.389410
F 27.684953 34.729883 62.216390
F 27.380171 34.729883 84.043370
F 27.075389 34.729883 105.870349
F 26.770607 34.729883 127.697328
F 28.294516 57.883140 18.562430
F 27.989734 57.883140 40.389410
F 27.684953 57.883140 62.216390
F 27.380171 57.883140 84.043370
F 27.075389 57.883140 105.870349
F 26.770607 57.883140 127.697328
F 1.562019 19.294381 18.189150
F 1.257237 19.294381 40.016129
F 0.952456 19.294381 61.843109
F 0.647674 19.294381 83.670089
F 0.342892 19.294381 105.497068
F 0.038110 19.294381 127.324048
F 1.562019 42.447638 18.189150
F 1.257237 42.447638 40.016129
F 0.952456 42.447638 61.843109
F 0.647674 42.447638 83.670089
F 0.342892 42.447638 105.497068
F 0.038110 42.447638 127.324048
F 1.562019 65.600896 18.189150
F 1.257237 65.600896 40.016129
F 0.952456 65.600896 61.843109
F 0.647674 65.600896 83.670089
F 0.342892 65.600896 105.497068
F 0.038110 65.600896 127.324048
F 28.294516 19.294381 18.562430
F 27.989734 19.294381 40.389409
F 27.684953 19.294381 62.216390
F 27.380171 19.294381 84.043369
F 27.075389 19.294381 105.870348
F 26.770607 19.294381 127.697328
F 28.294516 42.447638 18.562430
F 27.989734 42.447638 40.389409
F 27.684953 42.447638 62.216390
F 27.380171 42.447638 84.043369
F 27.075389 42.447638 105.870348
F 26.770607 42.447638 127.697328
F 28.294516 65.600896 18.562430
F 27.989734 65.600896 40.389409
F 27.684953 65.600896 62.216390
F 27.380171 65.600896 84.043369
F 27.075389 65.600896 105.870348
F 26.770607 65.600896 127.697328
F 10.472847 3.858875 18.313577
F 10.168065 3.858875 40.140557
F 9.863283 3.858875 61.967536
F 9.558501 3.858875 83.794516
F 9.253719 3.858875 105.621495
F 8.948937 3.858875 127.448475
F 10.472847 27.012133 18.313577
F 10.168065 27.012133 40.140557
F 9.863283 27.012133 61.967536
F 9.558501 27.012133 83.794516
F 9.253719 27.012133 105.621495
F 8.948937 27.012133 127.448475
F 10.472847 50.165390 18.313577
F 10.168065 50.165390 40.140557
F 9.863283 50.165390 61.967536
F 9.558501 50.165390 83.794516
F 9.253719 50.165390 105.621495
F 8.948937 50.165390 127.448475
F 37.205345 3.858875 18.686857
F 36.900563 3.858875 40.513837
F 36.595781 3.858875 62.340816
F 36.290999 3.858875 84.167797
F 35.986217 3.858875 105.994776
F 35.681435 3.858875 127.821755
F 37.205345 27.012133 18.686857
F 36.900563 27.012133 40.513837
F 36.595781 27.012133 62.340816
F 36.290999 27.012133 84.167797
F 35.986217 27.012133 105.994776
F 35.681435 27.012133 127.821755
F 37.205345 50.165390 18.686857
F 36.900563 50.165390 40.513837
F 36.595781 50.165390 62.340816
F 36.290999 50.165390 84.167797
F 35.986217 50.165390 105.994776
F 35.681435 50.165390 127.821755
F 10.472847 11.576625 18.313577
F 10.168065 11.576625 40.140557
F 9.863283 11.576625 61.967536
F 9.558501 11.576625 83.794515
F 9.253719 11.576625 105.621495
F 8.948937 11.576625 127.448475
F 10.472847 34.729883 18.313577
F 10.168065 34.729883 40.140557
F 9.863283 34.729883 61.967536
F 9.558501 34.729883 83.794515
F 9.253719 34.729883 105.621495
F 8.948937 34.729883 127.448475
F 10.472847 57.883140 18.313577
F 10.168065 57.883140 40.140557
F 9.863283 57.883140 61.967536
F 9.558501 57.883140 83.794515
F 9.253719 57.883140 105.621495
F 8.948937 57.883140 127.448475
F 37.205345 11.576625 18.686857
F 36.900563 11.576625 40.513837
F 36.595781 11.576625 62.340816
F 36.290999 11.576625 84.167796
F 35.986217 11.576625 105.994776
F 35.681435 11.576625 127.821755
F 37.205345 34.729883 18.686857
F 36.900563 34.729883 40.513837
F 36.595781 34.729883 62.340816
F 36.290999 34.729883 84.167796
F 35.986217 34.729883 105.994776
F 35.681435 34.729883 127.821755
F 37.205345 57.883140 18.686857
F 36.900563 57.883140 40.513837
F 36.595781 57.883140 62.340816
F 36.290999 57.883140 84.167796
F 35.986217 57.883140 105.994776
F 35.681435 57.883140 127.821755
F 10.472847 19.294381 18.313577
F 10.168065 19.294381 40.140556
F 9.863283 19.294381 61.967536
F 9.558501 19.294381 83.794515
F 9.253719 19.294381 105.621494
F 8.948937 19.294381 127.448475
F 10.472847 42.447638 18.313577
F 10.168065 42.447638 40.140556
F 9.863283 42.447638 61.967536
F 9.558501 42.447638 83.794515
F 9.253719 42.447638 105.621494
F 8.948937 42.447638 127.448475
F 10.472847 65.600896 18.313577
F 10.168065 65.600896 40.140556
F 9.863283 65.600896 61.967536
F 9.558501 65.600896 83.794515
F 9.253719 65.600896 105.621494
F 8.948937 65.600896 127.448475
F 37.205345 19.294381 18.686857
F 36.900563 19.294381 40.513836
F 36.595781 19.294381 62.340816
F 36.290999 19.294381 84.167796
F 35.986217 19.294381 105.994775
F 35.681435 19.294381 127.821755
F 37.205345 42.447638 18.686857
F 36.900563 42.447638 40.513836
F 36.595781 42.447638 62.340816
F 36.290999 42.447638 84.167796
F 35.986217 42.447638 105.994775
F 35.681435 42.447638 127.821755
F 37.205345 65.600896 18.686857
F 36.900563 65.600896 40.513836
F 36.595781 65.600896 62.340816
F 36.290999 65.600896 84.167796
F 35.986217 65.600896 105.994775
F 35.681435 65.600896 127.821755
F 19.383683 3.858876 18.438003
F 19.078901 3.858876 40.264983
F 18.774119 3.858876 62.091962
F 18.469337 3.858876 83.918942
F 18.164555 3.858876 105.745921
F 17.859773 3.858876 127.572900
F 19.383683 27.012133 18.438003
F 19.078901 27.012133 40.264983
F 18.774119 27.012133 62.091962
F 18.469337 27.012133 83.918942
F 18.164555 27.012133 105.745921
F 17.859773 27.012133 127.572900
F 19.383683 50.165391 18.438003
F 19.078901 50.165391 40.264983
F 18.774119 50.165391 62.091962
F 18.469337 50.165391 83.918942
F 18.164555 50.165391 105.745921
F 17.859773 50.165391 127.572900
F 46.116180 3.858876 18.811283
F 45.811398 3.858876 40.638263
F 45.506616 3.858876 62.465242
F 45.201834 3.858876 84.292222
F 44.897052 3.858876 106.119202
F 44.592270 3.858876 127.946181
F 46.116180 27.012133 18.811283
F 45.811398 27.012133 40.638263
F 45.506616 27.012133 62.465242
F 45.201834 27.012133 84.292222
F 44.897052 27.012133 106.119202
F 44.592270 27.012133 127.946181
F 46.116180 50.165391 18.811283
F 45.811398 50.165391 40.638263
F 45.506616 50.165391 62.465242
F 45.201834 50.165391 84.292222
F 44.897052 50.165391 106.119202
F 44.592270 50.165391 127.946181
F 19.383683 11.576626 18.438003
F 19.078901 11.576626 40.264983
F 18.774119 11.576626 62.091962
F 18.469337 11.576626 83.918941
F 18.164555 11.576626 105.745921
F 17.859773 11.576626 127.572900
F 19.383683 34.729883 18.438003
F 19.078901 34.729883 40.264983
F 18.774119 34.729883 62.091962
F 18.469337 34.729883 83.918941
F 18.164555 34.729883 105.745921
F 17.859773 34.729883 127.572900
F 19.383683 57.883141 18.438003
F 19.078901 57.883141 40.264983
F 18.774119 57.883141 62.091962
F 18.469337 57.883141 83.918941
F 18.164555 57.883141 105.745921
F 17.859773 57.883141 127.572900
F 46.116180 11.576626 18.811283
F 45.811398 11.576626 40.638263
F 45.506616 11.576626 62.465242
F 45.201834 11.576626 84.292221
F 44.897052 11.576626 106.119202
F 44.592270 11.576626 127.946181
F 46.116180 34.729883 18.811283
F 45.811398 34.729883 40.638263
F 45.506616 34.729883 62.465242
F 45.201834 34.729883 84.292221
F 44.897052 34.729883 106.119202
F 44.592270 34.729883 127.946181
F 46.116180 57.883141 18.811283
F 45.811398 57.883141 40.638263
F 45.506616 57.883141 62.465242
F 45.201834 57.883141 84.292221
F 44.897052 57.883141 106.119202
F 44.592270 57.883141 127.946181
F 19.383683 19.294381 18.438003
F 19.078901 19.294381 40.264982
F 18.774119 19.294381 62.091962
F 18.469337 19.294381 83.918941
F 18.164555 19.294381 105.745920
F 17.859773 19.294381 127.572900
F 19.383683 42.447639 18.438003
F 19.078901 42.447639 40.264982
F 18.774119 42.447639 62.091962
F 18.469337 42.447639 83.918941
F 18.164555 42.447639 105.745920
F 17.859773 42.447639 127.572900
F 19.383683 65.600896 18.438003
F 19.078901 65.600896 40.264982
F 18.774119 65.600896 62.091962
F 18.469337 65.600896 83.918941
F 18.164555 65.600896 105.745920
F 17.859773 65.600896 127.572900
F 46.116180 19.294381 18.811283
F 45.811398 19.294381 40.638262
F 45.506616 19.294381 62.465242
F 45.201834 19.294381 84.292221
F 44.897052 19.294381 106.119201
F 44.592270 19.294381 127.946181
F 46.116180 42.447639 18.811283
F 45.811398 42.447639 40.638262
F 45.506616 42.447639 62.465242
F 45.201834 42.447639 84.292221
F 44.897052 42.447639 106.119201
F 44.592270 42.447639 127.946181
F 46.116180 65.600896 18.811283
F 45.811398 65.600896 40.638262
F 45.506616 65.600896 62.465242
F 45.201834 65.600896 84.292221
F 44.897052 65.600896 106.119201
F 44.592270 65.600896 127.946181
F 1.612806 1.286291 14.551320
F 1.308024 1.286291 36.378300
F 1.003243 1.286291 58.205279
F 0.698461 1.286291 80.032259
F 0.393679 1.286291 101.859238
F 0.088897 1.286291 123.686218
F 1.612806 24.439549 14.551320
F 1.308024 24.439549 36.378300
F 1.003243 24.439549 58.205279
F 0.698461 24.439549 80.032259
F 0.393679 24.439549 101.859238
F 0.088897 24.439549 123.686218
F 1.612806 47.592806 14.551320
F 1.308024 47.592806 36.378300
F 1.003243 47.592806 58.205279
F 0.698461 47.592806 80.032259
F 0.393679 47.592806 101.859238
F 0.088897 47.592806 123.686218
F 28.345303 1.286291 14.924601
F 28.040521 1.286291 36.751580
F 27.735739 1.286291 58.578559
F 27.430958 1.286291 80.405539
F 27.126176 1.286291 102.232519
F 26.821394 1.286291 124.059499
F 28.345303 24.439549 14.924601
F 28.040521 24.439549 36.751580
F 27.735739 24.439549 58.578559
F 27.430958 24.439549 80.405539
F 27.126176 24.439549 102.232519
F 26.821394 24.439549 124.059499
F 28.345303 47.592806 14.924601
F 28.040521 47.592806 36.751580
F 27.735739 47.592806 58.578559
F 27.430958 47.592806 80.405539
F 27.126176 47.592806 102.232519
F 26.821394 47.592806 124.059499
F 1.612806 9.004040 14.551320
F 1.308024 9.004040 36.378300
F 1.003243 9.004040 58.205279
F 0.698461 9.004040 80.032259
F 0.393679 9.004040 101.859238
F 0.088897 9.004040 123.686218
F 1.612806 32.157298 14.551320
F 1.308024 32.157298 36.378300
F 1.003243 32.157298 58.205279
F 0.698461 32.157298 80.032259
F 0.393679 32.157298 101.859238
F 0.088897 32.157298 123.686218
F 1.612806 55.310555 14.551320
F 1.308024 55.310555 36.378300
F 1.003243 55.310555 58.205279
F 0.698461 55.310555 80.032259
F 0.393679 55.310555 101.859238
F 0.088897 55.310555 123.686218
F 28.345303 9.004040 14.924601
F 28.040521 9.004040 36.751580
F 27.735739 9.004040 58.578559
F 27.430958 9.004040 80.405539
F 27.126176 9.004040 102.232519
F 26.821394 9.004040 124.059499
F 28.345303 32.157298 14.924601
F 28.040521 32.157298 36.751580
F 27.735739 32.157298 58.578559
F 27.430958 32.157298 80.405539
F 27.126176 32.157298 102.232519
F 26.821394 32.157298 124.059499
F 28.345303 55.310555 14.924601
F 28.040521 55.310555 36.751580
F 27.735739 55.310555 58.578559
F 27.430958 55.310555 80.405539
F 27.126176 55.310555 102.232519
F 26.821394 55.310555 124.059499
F 1.612806 16.721796 14.551319
F 1.308024 16.721796 36.378299
F 1.003243 16.721796 58.205279
F 0.698461 16.721796 80.032258
F 0.393679 16.721796 101.859237
F 0.088897 16.721796 123.686217
F 1.612806 39.875053 14.551319
F 1.308024 39.875053 36.378299
F 1.003243 39.875053 58.205279
F 0.698461 39.875053 80.032258
F 0.393679 39.875053 101.859237
F 0.088897 39.875053 123.686217
F 1.612806 63.028311 14.551319
F 1.308024 63.028311 36.378299
F 1.003243 63.028311 58.205279
F 0.698461 63.028311 80.032258
F 0.393679 63.028311 101.859237
F 0.088897 63.028311 123.686217
F 28.345303 16.721796 14.924600
F 28.040521 16.721796 36.751579
F 27.735739 16.721796 58.578559
F 27.430958 16.721796 80.405538
F 27.126176 16.721796 102.232518
F 26.821394 16.721796 124.059498
F 28.345303 39.875053 14.924600
F 28.040521 39.875053 36.751579
F 27.735739 39.875053 58.578559
F 27.430958 39.875053 80.405538
F 27.126176 39.875053 102.232518
F 26.821394 39.875053 124.059498
F 28.345303 63.028311 14.924600
F 28.040521 63.028311 36.751579
F 27.735739 63.028311 58.578559
F 27.430958 63.028311 80.405538
F 27.126176 63.028311 102.232518
F 26.821394 63.028311 124.059498
F 10.523634 1.286291 14.675747
F 10.218852 1.286291 36.502726
F 9.914070 1.286291 58.329706
F 9.609288 1.286291 80.156686
F 9.304506 1.286291 101.983665
F 8.999724 1.286291 123.810644
F 10.523634 24.439548 14.675747
F 10.218852 24.439548 36.502726
F 9.914070 24.439548 58.329706
F 9.609288 24.439548 80.156686
F 9.304506 24.439548 101.983665
F 8.999724 24.439548 123.810644
F 10.523634 47.592806 14.675747
F 10.218852 47.592806 36.502726
F 9.914070 47.592806 58.329706
F 9.609288 47.592806 80.156686
F 9.304506 47.592806 101.983665
F 8.999724 47.592806 123.810644
F 37.256131 1.286291 15.049027
F 36.951349 1.286291 36.876007
F 36.646567 1.286291 58.702986
F 36.341785 1.286291 80.529966
F 36.037003 1.286291 102.356945
F 35.732221 1.286291 124.183924
F 37.256131 24.439548 15.049027
F 36.951349 24.439548 36.876007
F 36.646567 24.439548 58.702986
F 36.341785 24.439548 80.529966
F 36.037003 24.439548 102.356945
F 35.732221 24.439548 124.183924
F 37.256131 47.592806 15.049027
F 36.951349 47.592806 36.876007
F 36.646567 47.592806 58.702986
F 36.341785 47.592806 80.529966
F 36.037003 47.592806 102.356945
F 35.732221 47.592806 124.183924
F 10.523634 9.004040 14.675747
F 10.218852 9.004040 36.502726
F 9.914070 9.004040 58.329706
F 9.609288 9.004040 80.156686
F 9.304506 9.004040 101.983665
F 8.999724 9.004040 123.810645
F 10.523634 32.157298 14.675747
F 10.218852 32.157298 36.502726
F 9.914070 32.157298 58.329706
F 9.609288 32.157298 80.156686
F 9.304506 32.157298 101.983665
F 8.999724 32.157298 123.810645
F 10.523634 55.310555 14.675747
F 10.218852 55.310555 36.502726
F 9.914070 55.310555 58.329706
F 9.609288 55.310555 80.156686
F 9.304506 55.310555 101.983665
F 8.999724 55.310555 123.810645
F 37.256131 9.004040 15.049027
F 36.951349 9.004040 36.876007
F 36.646567 9.004040 58.702986
F 36.341785 9.004040 80.529966
F 36.037003 9.004040 102.356945
F 35.732221 9.004040 124.183925
F 37.256131 32.157298 15.049027
F 36.951349 32.157298 36.876007
F 36.646567 32.157298 58.702986
F 36.341785 32.157298 80.529966
F 36.037003 32.157298 102.356945
F 35.732221 32.157298 124.183925
F 37.256131 55.310555 15.049027
F 36.951349 55.310555 36.876007
F 36.646567 55.310555 58.702986
F 36.341785 55.310555 80.529966
F 36.037003 55.310555 102.356945
F 35.732221 55.310555 124.183925
F 10.523634 16.721795 14.675746
F 10.218852 16.721795 36.502725
F 9.914070 16.721795 58.329706
F 9.609288 16.721795 80.156685
F 9.304506 16.721795 101.983664
F 8.999724 16.721795 123.810644
F 10.523634 39.875053 14.675746
F 10.218852 39.875053 36.502725
F 9.914070 39.875053 58.329706
F 9.609288 39.875053 80.156685
F 9.304506 39.875053 101.983664
F 8.999724 39.875053 123.810644
F 10.523634 63.028310 14.675746
F 10.218852 63.028310 36.502725
F 9.914070 63.028310 58.329706
F 9.609288 63.028310 80.156685
F 9.304506 63.028310 101.983664
F 8.999724 63.028310 123.810644
F 37.256131 16.721795 15.049026
F 36.951349 16.721795 36.876006
F 36.646567 16.721795 58.702986
F 36.341785 16.721795 80.529965
F 36.037003 16.721795 102.356944
F 35.732221 16.721795 124.183924
F 37.256131 39.875053 15.049026
F 36.951349 39.875053 36.876006
F 36.646567 39.875053 58.702986
F 36.341785 39.875053 80.529965
F 36.037003 39.875053 102.356944
F 35.732221 39.875053 124.183924
F 37.256131 63.028310 15.049026
F 36.951349 63.028310 36.876006
F 36.646567 63.028310 58.702986
F 36.341785 63.028310 80.529965
F 36.037003 63.028310 102.356944
F 35.732221 63.028310 124.183924
F 19.434469 1.286290 14.800172
F 19.129687 1.286290 36.627152
F 18.824905 1.286290 58.454131
F 18.520123 1.286290 80.281111
F 18.215341 1.286290 102.108091
F 17.910559 1.286290 123.935070
F 19.434469 24.439547 14.800172
F 19.129687 24.439547 36.627152
F 18.824905 24.439547 58.454131
F 18.520123 24.439547 80.281111
F 18.215341 24.439547 102.108091
F 17.910559 24.439547 123.935070
F 19.434469 47.592805 14.800172
F 19.129687 47.592805 36.627152
F 18.824905 47.592805 58.454131
F 18.520123 47.592805 80.281111
F 18.215341 47.592805 102.108091
F 17.910559 47.592805 123.935070
F 46.166967 1.286290 15.173452
F 45.862185 1.286290 37.000433
F 45.557403 1.286290 58.827412
F 45.252621 1.286290 80.654391
F 44.947839 1.286290 102.481371
F 44.643057 1.286290 124.308350
F 46.166967 24.439547 15.173452
F 45.862185 24.439547 37.000433
F 45.557403 24.439547 58.827412
F 45.252621 24.439547 80.654391
F 44.947839 24.439547 102.481371
F 44.643057 24.439547 124.308350
F 46.166967 47.592805 15.173452
F 45.862185 47.592805 37.000433
F 45.557403 47.592805 58.827412
F 45.252621 47.592805 80.654391
F 44.947839 47.592805 102.481371
F 44.643057 47.592805 124.308350
F 19.434469 9.004039 14.800172
F 19.129687 9.004039 36.627152
F 18.824905 9.004039 58.454131
F 18.520123 9.004039 80.281112
F 18.215341 9.004039 102.108091
F 17.910559 9.004039 123.935070
F 19.434469 32.157296 14.800172
F 19.129687 32.157296 36.627152
F 18.824905 32.157296 58.454131
F 18.520123 32.157296 80.281112
F 18.215341 32.157296 102.108091
F 17.910559 32.157296 123.935070
F 19.434469 55.310554 14.800172
F 19.129687 55.310554 36.627152
F 18.824905 55.310554 58.454131
F 18.520123 55.310554 80.281112
F 18.215341 55.310554 102.108091
F 17.910559 55.310554 123.935070
F 46.166967 9.004039 15.173452
F 45.862185 9.004039 37.000433
F 45.557403 9.004039 58.827412
F 45.252621 9.004039 80.654392
F 44.947839 9.004039 102.481371
F 44.643057 9.004039 124.308350
F 46.166967 32.157296 15.173452
F 45.862185 32.157296 37.000433
F 45.557403 32.157296 58.827412
F 45.252621 32.157296 80.654392
F 44.947839 32.157296 102.481371
F 44.643057 32.157296 124.308350
F 46.166967 55.310554 15.173452
F 45.862185 55.310554 37.000433
F 45.557403 55.310554 58.827412
F 45.252621 55.310554 80.654392
F 44.947839 55.310554 102.481371
F 44.643057 55.310554 124.308350
F 19.434469 16.721794 14.800172
F 19.129687 16.721794 36.627151
F 18.824905 16.721794 58.454130
F 18.520123 16.721794 80.281111
F 18.215341 16.721794 102.108090
F 17.910559 16.721794 123.935069
F 19.434469 39.875052 14.800172
F 19.129687 39.875052 36.627151
F 18.824905 39.875052 58.454130
F 18.520123 39.875052 80.281111
F 18.215341 39.875052 102.108090
F 17.910559 39.875052 123.935069
F 19.434469 63.028309 14.800172
F 19.129687 63.028309 36.627151
F 18.824905 63.028309 58.454130
F 18.520123 63.028309 80.281111
F 18.215341 63.028309 102.108090
F 17.910559 63.028309 123.935069
F 46.166967 16.721794 15.173452
F 45.862185 16.721794 37.000432
F 45.557403 16.721794 58.827411
F 45.252621 16.721794 80.654391
F 44.947839 16.721794 102.481370
F 44.643057 16.721794 124.308349
F 46.166967 39.875052 15.173452
F 45.862185 39.875052 37.000432
F 45.557403 39.875052 58.827411
F 45.252621 39.875052 80.654391
F 44.947839 39.875052 102.481370
F 44.643057 39.875052 124.308349
F 46.166967 63.028309 15.173452
F 45.862185 63.028309 37.000432
F 45.557403 63.028309 58.827411
F 45.252621 63.028309 80.654391
F 44.947839 63.028309 102.481370
F 44.643057 63.028309 124.308349
F 3.789728 7.717750 18.220258
F 3.484946 7.717750 40.047237
F 3.180164 7.717750 61.874216
F 2.875382 7.717750 83.701196
F 2.570600 7.717750 105.528175
F 2.265819 7.717750 127.355156
F 3.789728 30.871007 18.220258
F 3.484946 30.871007 40.047237
F 3.180164 30.871007 61.874216
F 2.875382 30.871007 83.701196
F 2.570600 30.871007 105.528175
F 2.265819 30.871007 127.355156
F 3.789728 54.024265 18.220258
F 3.484946 54.024265 40.047237
F 3.180164 54.024265 61.874216
F 2.875382 54.024265 83.701196
F 2.570600 54.024265 105.528175
F 2.265819 54.024265 127.355156
F 30.522225 7.717750 18.593538
F 30.217443 7.717750 40.420517
F 29.912661 7.717750 62.247496
F 29.607879 7.717750 84.074477
F 29.303097 7.717750 105.901456
F 28.998316 7.717750 127.728436
F 30.522225 30.871007 18.593538
F 30.217443 30.871007 40.420517
F 29.912661 30.871007 62.247496
F 29.607879 30.871007 84.074477
F 29.303097 30.871007 105.901456
F 28.998316 30.871007 127.728436
F 30.522225 54.024265 18.593538
F 30.217443 54.024265 40.420517
F 29.912661 54.024265 62.247496
F 29.607879 54.024265 84.074477
F 29.303097 54.024265 105.901456
F 28.998316 54.024265 127.728436
F 3.789728 15.435503 18.220257
F 3.484946 15.435503 40.047236
F 3.180164 15.435503 61.874215
F 2.875382 15.435503 83.701195
F 2.570601 15.435503 105.528174
F 2.265819 15.435503 127.355155
F 3.789728 38.588760 18.220257
F 3.484946 38.588760 40.047236
F 3.180164 38.588760 61.874215
F 2.875382 38.588760 83.701195
F 2.570601 38.588760 105.528174
F 2.265819 38.588760 127.355155
F 3.789728 61.742018 18.220257
F 3.484946 61.742018 40.047236
F 3.180164 61.742018 61.874215
F 2.875382 61.742018 83.701195
F 2.570601 61.742018 105.528174
F 2.265819 61.742018 127.355155
F 30.522225 15.435503 18.593537
F 30.217443 15.435503 40.420516
F 29.912661 15.435503 62.247495
F 29.607879 15.435503 84.074476
F 29.303097 15.435503 105.901455
F 28.998316 15.435503 127.728435
F 30.522225 38.588760 18.593537
F 30.217443 38.588760 40.420516
F 29.912661 38.588760 62.247495
F 29.607879 38.588760 84.074476
F 29.303097 38.588760 105.901455
F 28.998316 38.588760 127.728435
F 30.522225 61.742018 18.593537
F 30.217443 61.742018 40.420516
F 29.912661 61.742018 62.247495
F 29.607879 61.742018 84.074476
F 29.303097 61.742018 105.901455
F 28.998316 61.742018 127.728435
F 3.789728 0.000000 18.220257
F 3.484946 0.000000 40.047237
F 3.180164 0.000000 61.874216
F 2.875382 0.000000 83.701196
F 2.570600 0.000000 105.528175
F 2.265819 0.000000 127.355155
F 3.789728 23.153258 18.220257
F 3.484946 23.153258 40.047237
F 3.180164 23.153258 61.874216
F 2.875382 23.153258 83.701196
F 2.570600 23.153258 105.528175
F 2.265819 23.153258 127.355155
F 3.789728 46.306515 18.220257
F 3.484946 46.306515 40.047237
F 3.180164 46.306515 61.874216
F 2.875382 46.306515 83.701196
F 2.570600 46.306515 105.528175
F 2.265819 46.306515 127.355155
F 30.522225 0.000000 18.593537
F 30.217443 0.000000 40.420517
F 29.912661 0.000000 62.247496
F 29.607879 0.000000 84.074477
F 29.303097 0.000000 105.901456
F 28.998316 0.000000 127.728435
F 30.522225 23.153258 18.593537
F 30.217443 23.153258 40.420517
F 29.912661 23.153258 62.247496
F 29.607879 23.153258 84.074477
F 29.303097 23.153258 105.901456
F 28.998316 23.153258 127.728435
F 30.522225 46.306515 18.593537
F 30.217443 46.306515 40.420517
F 29.912661 46.306515 62.247496
F 29.607879 46.306515 84.074477
F 29.303097 46.306515 105.901456
F 28.998316 46.306515 127.728435
F 12.700558 7.717750 18.344684
F 12.395776 7.717750 40.171664
F 12.090994 7.717750 61.998643
F 11.786212 7.717750 83.825623
F 11.481430 7.717750 105.652602
F 11.176648 7.717750 127.479581
F 12.700558 30.871007 18.344684
F 12.395776 30.871007 40.171664
F 12.090994 30.871007 61.998643
F 11.786212 30.871007 83.825623
F 11.481430 30.871007 105.652602
F 11.176648 30.871007 127.479581
F 12.700558 54.024265 18.344684
F 12.395776 54.024265 40.171664
F 12.090994 54.024265 61.998643
F 11.786212 54.024265 83.825623
F 11.481430 54.024265 105.652602
F 11.176648 54.024265 127.479581
F 39.433055 7.717750 18.717965
F 39.128273 7.717750 40.544944
F 38.823491 7.717750 62.371923
F 38.518709 7.717750 84.198903
F 38.213927 7.717750 106.025882
F 37.909145 7.717750 127.852862
F 39.433055 30.871007 18.717965
F 39.128273 30.871007 40.544944
F 38.823491 30.871007 62.371923
F 38.518709 30.871007 84.198903
F 38.213927 30.871007 106.025882
F 37.909145 30.871007 127.852862
F 39.433055 54.024265 18.717965
F 39.128273 54.024265 40.544944
F 38.823491 54.024265 62.371923
F 38.518709 54.024265 84.198903
F 38.213927 54.024265 106.025882
F 37.909145 54.024265 127.852862
F 12.700558 15.435502 18.344682
F 12.395776 15.435502 40.171663
F 12.090994 15.435502 61.998642
F 11.786212 15.435502 83.825622
F 11.481430 15.435502 105.652601
F 11.176648 15.435502 127.479580
F 12.700558 38.588760 18.344682
F 12.395776 38.588760 40.171663
F 12.090994 38.588760 61.998642
F 11.786212 38.588760 83.825622
F 11.481430 38.588760 105.652601
F 11.176648 38.588760 127.479580
F 12.700558 61.742017 18.344682
F 12.395776 61.742017 40.171663
F 12.090994 61.742017 61.998642
F 11.786212 61.742017 83.825622
F 11.481430 61.742017 105.652601
F 11.176648 61.742017 127.479580
F 39.433055 15.435502 18.717963
F 39.128273 15.435502 40.544943
F 38.823491 15.435502 62.371922
F 38.518709 15.435502 84.198902
F 38.213927 15.435502 106.025881
F 37.909145 15.435502 127.852861
F 39.433055 38.588760 18.717963
F 39.128273 38.588760 40.544943
F 38.823491 38.588760 62.371922
F 38.518709 38.588760 84.198902
F 38.213927 38.588760 106.025881
F 37.909145 38.588760 127.852861
F 39.433055 61.742017 18.717963
F 39.128273 61.742017 40.544943
F 38.823491 61.742017 62.371922
F 38.518709 61.742017 84.198902
F 38.213927 61.742017 106.025881
F 37.909145 61.742017 127.852861
F 12.700558 0.000000 18.344683
F 12.395776 0.000000 40.171664
F 12.090994 0.000000 61.998643
F 11.786212 0.000000 83.825623
F 11.481430 0.000000 105.652602
F 11.176648 0.000000 127.479581
F 12.700558 23.153258 18.344683
F 12.395776 23.153258 40.171664
F 12.090994 23.153258 61.998643
F 11.786212 23.153258 83.825623
F 11.481430 23.153258 105.652602
F 11.176648 23.153258 127.479581
F 12.700558 46.306515 18.344683
F 12.395776 46.306515 40.171664
F 12.090994 46.306515 61.998643
F 11.786212 46.306515 83.825623
F 11.481430 46.306515 105.652602
F 11.176648 46.306515 127.479581
F 39.433055 0.000000 18.717964
F 39.128273 0.000000 40.544944
F 38.823491 0.000000 62.371923
F 38.518709 0.000000 84.198903
F 38.213927 0.000000 106.025882
F 37.909145 0.000000 127.852862
F 39.433055 23.153258 18.717964
F 39.128273 23.153258 40.544944
F 38.823491 23.153258 62.371923
F 38.518709 23.153258 84.198903
F 38.213927 23.153258 106.025882
F 37.909145 23.153258 127.852862
F 39.433055 46.306515 18.717964
F 39.128273 46.306515 40.544944
F 38.823491 46.306515 62.371923
F 38.518709 46.306515 84.198903
F 38.213927 46.306515 106.025882
F 37.909145 46.306515 127.852862
F 21.611394 7.717750 18.469110
F 21.306612 7.717750 40.296089
F 21.001830 7.717750 62.123070
F 20.697048 7.717750 83.950049
F 20.392266 7.717750 105.777028
F 20.087484 7.717750 127.604008
F 21.611394 30.871008 18.469110
F 21.306612 30.871008 40.296089
F 21.001830 30.871008 62.123070
F 20.697048 30.871008 83.950049
F 20.392266 30.871008 105.777028
F 20.087484 30.871008 127.604008
F 21.611394 54.024265 18.469110
F 21.306612 54.024265 40.296089
F 21.001830 54.024265 62.123070
F 20.697048 54.024265 83.950049
F 20.392266 54.024265 105.777028
F 20.087484 54.024265 127.604008
F 48.343891 7.717750 18.842391
F 48.039109 7.717750 40.669370
F 47.734327 7.717750 62.496350
F 47.429545 7.717750 84.323329
F 47.124763 7.717750 106.150308
F 46.819981 7.717750 127.977288
F 48.343891 30.871008 18.842391
F 48.039109 30.871008 40.669370
F 47.734327 30.871008 62.496350
F 47.429545 30.871008 84.323329
F 47.124763 30.871008 106.150308
F 46.819981 30.871008 127.977288
F 48.343891 54.024265 18.842391
F 48.039109 54.024265 40.669370
F 47.734327 54.024265 62.496350
F 47.429545 54.024265 84.323329
F 47.124763 54.024265 106.150308
F 46.819981 54.024265 127.977288
F 21.611394 15.435503 18.469109
F 21.306612 15.435503 40.296088
F 21.001830 15.435503 62.123069
F 20.697048 15.435503 83.950048
F 20.392266 15.435503 105.777027
F 20.087484 15.435503 127.604007
F 21.611394 38.588760 18.469109
F 21.306612 38.588760 40.296088
F 21.001830 38.588760 62.123069
F 20.697048 38.588760 83.950048
F 20.392266 38.588760 105.777027
F 20.087484 38.588760 127.604007
F 21.611394 61.742018 18.469109
F 21.306612 61.742018 40.296088
F 21.001830 61.742018 62.123069
F 20.697048 61.742018 83.950048
F 20.392266 61.742018 105.777027
F 20.087484 61.742018 127.604007
F 48.343891 15.435503 18.842390
F 48.039109 15.435503 40.669369
F 47.734327 15.435503 62.496349
F 47.429545 15.435503 84.323328
F 47.124763 15.435503 106.150307
F 46.819981 15.435503 127.977287
F 48.343891 38.588760 18.842390
F 48.039109 38.588760 40.669369
F 47.734327 38.588760 62.496349
F 47.429545 38.588760 84.323328
F 47.124763 38.588760 106.150307
F 46.819981 38.588760 127.977287
F 48.343891 61.742018 18.842390
F 48.039109 61.742018 40.669369
F 47.734327 61.742018 62.496349
F 47.429545 61.742018 84.323328
F 47.124763 61.742018 106.150307
F 46.819981 61.742018 127.977287
F 21.611394 0.000001 18.469110
F 21.306612 0.000001 40.296089
F 21.001830 0.000001 62.123069
F 20.697048 0.000001 83.950049
F 20.392266 0.000001 105.777028
F 20.087484 0.000001 127.604008
F 21.611394 23.153258 18.469110
F 21.306612 23.153258 40.296089
F 21.001830 23.153258 62.123069
F 20.697048 23.153258 83.950049
F 20.392266 23.153258 105.777028
F 20.087484 23.153258 127.604008
F 21.611394 46.306516 18.469110
F 21.306612 46.306516 40.296089
F 21.001830 46.306516 62.123069
F 20.697048 46.306516 83.950049
F 20.392266 46.306516 105.777028
F 20.087484 46.306516 127.604008
F 48.343891 0.000001 18.842391
F 48.039109 0.000001 40.669370
F 47.734327 0.000001 62.496349
F 47.429545 0.000001 84.323329
F 47.124763 0.000001 106.150308
F 46.819981 0.000001 127.977288
F 48.343891 23.153258 18.842391
F 48.039109 23.153258 40.669370
F 47.734327 23.153258 62.496349
F 47.429545 23.153258 84.323329
F 47.124763 23.153258 106.150308
F 46.819981 23.153258 127.977288
F 48.343891 46.306516 18.842391
F 48.039109 46.306516 40.669370
F 47.734327 46.306516 62.496349
F 47.429545 46.306516 84.323329
F 47.124763 46.306516 106.150308
F 46.819981 46.306516 127.977288
F 3.840511 5.145166 14.582427
F 3.535729 5.145166 36.409406
F 3.230947 5.145166 58.236386
F 2.926165 5.145166 80.063366
F 2.621383 5.145166 101.890345
F 2.316602 5.145166 123.717325
F 3.840511 28.298423 14.582427
F 3.535729 28.298423 36.409406
F 3.230947 28.298423 58.236386
F 2.926165 28.298423 80.063366
F 2.621383 28.298423 101.890345
F 2.316602 28.298423 123.717325
F 3.840511 51.451681 14.582427
F 3.535729 51.451681 36.409406
F 3.230947 51.451681 58.236386
F 2.926165 51.451681 80.063366
F 2.621383 51.451681 101.890345
F 2.316602 51.451681 123.717325
F 30.573008 5.145166 14.955707
F 30.268226 5.145166 36.782687
F 29.963444 5.145166 58.609667
F 29.658662 5.145166 80.436646
F 29.353880 5.145166 102.263625
F 29.049099 5.145166 124.090605
F 30.573008 28.298423 14.955707
F 30.268226 28.298423 36.782687
F 29.963444 28.298423 58.609667
F 29.658662 28.298423 80.436646
F 29.353880 28.298423 102.263625
F 29.049099 28.298423 124.090605
F 30.573008 51.451681 14.955707
F 30.268226 51.451681 36.782687
F 29.963444 51.451681 58.609667
F 29.658662 51.451681 80.436646
F 29.353880 51.451681 102.263625
F 29.049099 51.451681 124.090605
F 3.840511 12.862918 14.582426
F 3.535729 12.862918 36.409405
F 3.230947 12.862918 58.236385
F 2.926165 12.862918 80.063365
F 2.621383 12.862918 101.890345
F 2.316602 12.862918 123.717324
F 3.840511 36.016175 14.582426
F 3.535729 36.016175 36.409405
F 3.230947 36.016175 58.236385
F 2.926165 36.016175 80.063365
F 2.621383 36.016175 101.890345
F 2.316602 36.016175 123.717324
F 3.840511 59.169433 14.582426
F 3.535729 59.169433 36.409405
F 3.230947 59.169433 58.236385
F 2.926165 59.169433 80.063365
F 2.621383 59.169433 101.890345
F 2.316602 59.169433 123.717324
F 30.573008 12.862918 14.955706
F 30.268226 12.862918 36.782686
F 29.963444 12.862918 58.609666
F 29.658662 12.862918 80.436645
F 29.353880 12.862918 102.263625
F 29.049099 12.862918 124.090604
F 30.573008 36.016175 14.955706
F 30.268226 36.016175 36.782686
F 29.963444 36.016175 58.609666
F 29.658662 36.016175 80.436645
F 29.353880 36.016175 102.263625
F 29.049099 36.016175 124.090604
F 30.573008 59.169433 14.955706
F 30.268226 59.169433 36.782686
F 29.963444 59.169433 58.609666
F 29.658662 59.169433 80.436645
F 29.353880 59.169433 102.263625
F 29.049099 59.169433 124.090604
F 3.840511 20.580673 14.582427
F 3.535729 20.580673 36.409406
F 3.230947 20.580673 58.236385
F 2.926165 20.580673 80.063366
F 2.621383 20.580673 101.890345
F 2.316602 20.580673 123.717325
F 3.840511 43.733931 14.582427
F 3.535729 43.733931 36.409406
F 3.230947 43.733931 58.236385
F 2.926165 43.733931 80.063366
F 2.621383 43.733931 101.890345
F 2.316602 43.733931 123.717325
F 3.840511 66.887188 14.582427
F 3.535729 66.887188 36.409406
F 3.230947 66.887188 58.236385
F 2.926165 66.887188 80.063366
F 2.621383 66.887188 101.890345
F 2.316602 66.887188 123.717325
F 30.573008 20.580673 14.955707
F 30.268226 20.580673 36.782687
F 29.963444 20.580673 58.609666
F 29.658662 20.580673 80.436646
F 29.353880 20.580673 102.263625
F 29.049099 20.580673 124.090605
F 30.573008 43.733931 14.955707
F 30.268226 43.733931 36.782687
F 29.963444 43.733931 58.609666
F 29.658662 43.733931 80.436646
F 29.353880 43.733931 102.263625
F 29.049099 43.733931 124.090605
F 30.573008 66.887188 14.955707
F 30.268226 66.887188 36.782687
F 29.963444 66.887188 58.609666
F 29.658662 66.887188 80.436646
F 29.353880 66.887188 102.263625
F 29.049099 66.887188 124.090605
F 12.751340 5.145165 14.706853
F 12.446558 5.145165 36.533833
F 12.141776 5.145165 58.360812
F 11.836994 5.145165 80.187792
F 11.532212 5.145165 102.014772
F 11.227430 5.145165 123.841751
F 12.751340 28.298422 14.706853
F 12.446558 28.298422 36.533833
F 12.141776 28.298422 58.360812
F 11.836994 28.298422 80.187792
F 11.532212 28.298422 102.014772
F 11.227430 28.298422 123.841751
F 12.751340 51.451680 14.706853
F 12.446558 51.451680 36.533833
F 12.141776 51.451680 58.360812
F 11.836994 51.451680 80.187792
F 11.532212 51.451680 102.014772
F 11.227430 51.451680 123.841751
F 39.483837 5.145165 15.080133
F 39.179055 5.145165 36.907113
F 38.874273 5.145165 58.734093
F 38.569491 5.145165 80.561073
F 38.264709 5.145165 102.388052
F 37.959927 5.145165 124.215031
F 39.483837 28.298422 15.080133
F 39.179055 28.298422 36.907113
F 38.874273 28.298422 58.734093
F 38.569491 28.298422 80.561073
F 38.264709 28.298422 102.388052
F 37.959927 28.298422 124.215031
F 39.483837 51.451680 15.080133
F 39.179055 51.451680 36.907113
F 38.874273 51.451680 58.734093
F 38.569491 51.451680 80.561073
F 38.264709 51.451680 102.388052
F 37.959927 51.451680 124.215031
F 12.751340 12.862917 14.706852
F 12.446558 12.862917 36.533832
F 12.141776 12.862917 58.360811
F 11.836994 12.862917 80.187791
F 11.532212 12.862917 102.014771
F 11.227430 12.862917 123.841750
F 12.751340 36.016174 14.706852
F 12.446558 36.016174 36.533832
F 12.141776 36.016174 58.360811
F 11.836994 36.016174 80.187791
F 11.532212 36.016174 102.014771
F 11.227430 36.016174 123.841750
F 12.751340 59.169432 14.706852
F 12.446558 59.169432 36.533832
F 12.141776 59.169432 58.360811
F 11.836994 59.169432 80.187791
F 11.532212 59.169432 102.014771
F 11.227430 59.169432 123.841750
F 39.483837 12.862917 15.080132
F 39.179055 12.862917 36.907112
F 38.874273 12.862917 58.734092
F 38.569491 12.862917 80.561072
F 38.264709 12.862917 102.388051
F 37.959927 12.862917 124.215030
F 39.483837 36.016174 15.080132
F 39.179055 36.016174 36.907112
F 38.874273 36.016174 58.734092
F 38.569491 36.016174 80.561072
F 38.264709 36.016174 102.388051
F 37.959927 36.016174 124.215030
F 39.483837 59.169432 15.080132
F 39.179055 59.169432 36.907112
F 38.874273 59.169432 58.734092
F 38.569491 59.169432 80.561072
F 38.264709 59.169432 102.388051
F 37.959927 59.169432 124.215030
F 12.751340 20.580672 14.706853
F 12.446558 20.580672 36.533833
F 12.141776 20.580672 58.360812
F 11.836994 20.580672 80.187791
F 11.532212 20.580672 102.014772
F 11.227430 20.580672 123.841751
F 12.751340 43.733930 14.706853
F 12.446558 43.733930 36.533833
F 12.141776 43.733930 58.360812
F 11.836994 43.733930 80.187791
F 11.532212 43.733930 102.014772
F 11.227430 43.733930 123.841751
F 12.751340 66.887187 14.706853
F 12.446558 66.887187 36.533833
F 12.141776 66.887187 58.360812
F 11.836994 66.887187 80.187791
F 11.532212 66.887187 102.014772
F 11.227430 66.887187 123.841751
F 39.483837 20.580672 15.080133
F 39.179055 20.580672 36.907113
F 38.874273 20.580672 58.734093
F 38.569491 20.580672 80.561072
F 38.264709 20.580672 102.388052
F 37.959927 20.580672 124.215031
F 39.483837 43.733930 15.080133
F 39.179055 43.733930 36.907113
F 38.874273 43.733930 58.734093
F 38.569491 43.733930 80.561072
F 38.264709 43.733930 102.388052
F 37.959927 43.733930 124.215031
F 39.483837 66.887187 15.080133
F 39.179055 66.887187 36.907113
F 38.874273 66.887187 58.734093
F 38.569491 66.887187 80.561072
F 38.264709 66.887187 102.388052
F 37.959927 66.887187 124.215031
F 21.662178 5.145164 14.831280
F 21.357396 5.145164 36.658259
F 21.052614 5.145164 58.485239
F 20.747832 5.145164 80.312218
F 20.443050 5.145164 102.139197
F 20.138268 5.145164 123.966178
F 21.662178 28.298422 14.831280
F 21.357396 28.298422 36.658259
F 21.052614 28.298422 58.485239
F 20.747832 28.298422 80.312218
F 20.443050 28.298422 102.139197
F 20.138268 28.298422 123.966178
F 21.662178 51.451679 14.831280
F 21.357396 51.451679 36.658259
F 21.052614 51.451679 58.485239
F 20.747832 51.451679 80.312218
F 20.443050 51.451679 102.139197
F 20.138268 51.451679 123.966178
F 48.394675 5.145164 15.204560
F 48.089893 5.145164 37.031539
F 47.785111 5.145164 58.858519
F 47.480329 5.145164 80.685499
F 47.175547 5.145164 102.512478
F 46.870765 5.145164 124.339458
F 48.394675 28.298422 15.204560
F 48.089893 28.298422 37.031539
F 47.785111 28.298422 58.858519
F 47.480329 28.298422 80.685499
F 47.175547 28.298422 102.512478
F 46.870765 28.298422 124.339458
F 48.394675 51.451679 15.204560
F 48.089893 51.451679 37.031539
F 47.785111 51.451679 58.858519
F 47.480329 51.451679 80.685499
F 47.175547 51.451679 102.512478
F 46.870765 51.451679 124.339458
F 21.662178 12.862916 14.831279
F 21.357396 12.862916 36.658258
F 21.052614 12.862916 58.485238
F 20.747832 12.862916 80.312217
F 20.443050 12.862916 102.139196
F 20.138268 12.862916 123.966177
F 21.662178 36.016174 14.831279
F 21.357396 36.016174 36.658258
F 21.052614 36.016174 58.485238
F 20.747832 36.016174 80.312217
F 20.443050 36.016174 102.139196
F 20.138268 36.016174 123.966177
F 21.662178 59.169431 14.831279
F 21.357396 59.169431 36.658258
F 21.052614 59.169431 58.485238
F 20.747832 59.169431 80.312217
F 20.443050 59.169431 102.139196
F 20.138268 59.169431 123.966177
F 48.394675 12.862916 15.204559
F 48.089893 12.862916 37.031538
F 47.785111 12.862916 58.858518
F 47.480329 12.862916 80.685498
F 47.175547 12.862916 102.512477
F 46.870765 12.862916 124.339457
F 48.394675 36.016174 15.204559
F 48.089893 36.016174 37.031538
F 47.785111 36.016174 58.858518
F 47.480329 36.016174 80.685498
F 47.175547 36.016174 102.512477
F 46.870765 36.016174 124.339457
F 48.394675 59.169431 15.204559
F 48.089893 59.169431 37.031538
F 47.785111 59.169431 58.858518
F 47.480329 59.169431 80.685498
F 47.175547 59.169431 102.512477
F 46.870765 59.169431 124.339457
F 21.662178 20.580672 14.831280
F 21.357396 20.580672 36.658259
F 21.052614 20.580672 58.485238
F 20.747832 20.580672 80.312218
F 20.443050 20.580672 102.139197
F 20.138268 20.580672 123.966178
F 21.662178 43.733929 14.831280
F 21.357396 43.733929 36.658259
F 21.052614 43.733929 58.485238
F 20.747832 43.733929 80.312218
F 20.443050 43.733929 102.139197
F 20.138268 43.733929 123.966178
F 21.662178 66.887187 14.831280
F 21.357396 66.887187 36.658259
F 21.052614 66.887187 58.485238
F 20.747832 66.887187 80.312218
F 20.443050 66.887187 102.139197
F 20.138268 66.887187 123.966178
F 48.394675 20.580672 15.204560
F 48.089893 20.580672 37.031539
F 47.785111 20.580672 58.858518
F 47.480329 20.580672 80.685499
F 47.175547 20.580672 102.512478
F 46.870765 20.580672 124.339458
F 48.394675 43.733929 15.204560
F 48.089893 43.733929 37.031539
F 47.785111 43.733929 58.858518
F 47.480329 43.733929 80.685499
F 47.175547 43.733929 102.512478
F 46.870765 43.733929 124.339458
F 48.394675 66.887187 15.204560
F 48.089893 66.887187 37.031539
F 47.785111 66.887187 58.858518
F 47.480329 66.887187 80.685499
F 47.175547 66.887187 102.512478
F 46.870765 66.887187 124.339458
F 3.802425 5.145165 17.310798
F 3.497644 5.145165 39.137777
F 3.192862 5.145165 60.964758
F 2.888080 5.145165 82.791737
F 2.583298 5.145165 104.618716
F 2.278516 5.145165 126.445696
F 3.802425 28.298423 17.310798
F 3.497644 28.298423 39.137777
F 3.192862 28.298423 60.964758
F 2.888080 28.298423 82.791737
F 2.583298 28.298423 104.618716
F 2.278516 28.298423 126.445696
F 3.802425 51.451680 17.310798
F 3.497644 51.451680 39.137777
F 3.192862 51.451680 60.964758
F 2.888080 51.451680 82.791737
F 2.583298 51.451680 104.618716
F 2.278516 51.451680 126.445696
F 30.534922 5.145165 17.684079
F 30.230141 5.145165 39.511058
F 29.925359 5.145165 61.338038
F 29.620577 5.145165 83.165017
F 29.315795 5.145165 104.991996
F 29.011013 5.145165 126.818977
F 30.534922 28.298423 17.684079
F 30.230141 28.298423 39.511058
F 29.925359 28.298423 61.338038
F 29.620577 28.298423 83.165017
F 29.315795 28.298423 104.991996
F 29.011013 28.298423 126.818977
F 30.534922 51.451680 17.684079
F 30.230141 51.451680 39.511058
F 29.925359 51.451680 61.338038
F 29.620577 51.451680 83.165017
F 29.315795 51.451680 104.991996
F 29.011013 51.451680 126.818977
F 3.802425 12.862917 17.310799
F 3.497644 12.862917 39.137778
F 3.192862 12.862917 60.964759
F 2.888080 12.862917 82.791738
F 2.583298 12.862917 104.618717
F 2.278516 12.862917 126.445697
F 3.802425 36.016175 17.310799
F 3.497644 36.016175 39.137778
F 3.192862 36.016175 60.964759
F 2.888080 36.016175 82.791738
F 2.583298 36.016175 104.618717
F 2.278516 36.016175 126.445697
F 3.802425 59.169432 17.310799
F 3.497644 59.169432 39.137778
F 3.192862 59.169432 60.964759
F 2.888080 59.169432 82.791738
F 2.583298 59.169432 104.618717
F 2.278516 59.169432 126.445697
F 30.534922 12.862917 17.684080
F 30.230141 12.862917 39.511059
F 29.925359 12.862917 61.338039
F 29.620577 12.862917 83.165018
F 29.315795 12.862917 104.991997
F 29.011013 12.862917 126.818978
F 30.534922 36.016175 17.684080
F 30.230141 36.016175 39.511059
F 29.925359 36.016175 61.338039
F 29.620577 36.016175 83.165018
F 29.315795 36.016175 104.991997
F 29.011013 36.016175 126.818978
F 30.534922 59.169432 17.684080
F 30.230141 59.169432 39.511059
F 29.925359 59.169432 61.338039
F 29.620577 59.169432 83.165018
F 29.315795 59.169432 104.991997
F 29.011013 59.169432 126.818978
F 3.802425 20.580673 17.310798
F 3.497644 20.580673 39.137778
F 3.192862 20.580673 60.964758
F 2.888080 20.580673 82.791737
F 2.583298 20.580673 104.618717
F 2.278516 20.580673 126.445696
F 3.802425 43.733930 17.310798
F 3.497644 43.733930 39.137778
F 3.192862 43.733930 60.964758
F 2.888080 43.733930 82.791737
F 2.583298 43.733930 104.618717
F 2.278516 43.733930 126.445696
F 3.802425 66.887188 17.310798
F 3.497644 66.887188 39.137778
F 3.192862 66.887188 60.964758
F 2.888080 66.887188 82.791737
F 2.583298 66.887188 104.618717
F 2.278516 66.887188 126.445696
F 30.534922 20.580673 17.684079
F 30.230141 20.580673 39.511059
F 29.925359 20.580673 61.338038
F 29.620577 20.580673 83.165017
F 29.315795 20.580673 104.991997
F 29.011013 20.580673 126.818977
F 30.534922 43.733930 17.684079
F 30.230141 43.733930 39.511059
F 29.925359 43.733930 61.338038
F 29.620577 43.733930 83.165017
F 29.315795 43.733930 104.991997
F 29.011013 43.733930 126.818977
F 30.534922 66.887188 17.684079
F 30.230141 66.887188 39.511059
F 29.925359 66.887188 61.338038
F 29.620577 66.887188 83.165017
F 29.315795 66.887188 104.991997
F 29.011013 66.887188 126.818977
F 12.713255 5.145165 17.435225
F 12.408473 5.145165 39.262205
F 12.103691 5.145165 61.089184
F 11.798909 5.145165 82.916164
F 11.494127 5.145165 104.743144
F 11.189345 5.145165 126.570123
F 12.713255 28.298422 17.435225
F 12.408473 28.298422 39.262205
F 12.103691 28.298422 61.089184
F 11.798909 28.298422 82.916164
F 11.494127 28.298422 104.743144
F 11.189345 28.298422 126.570123
F 12.713255 51.451680 17.435225
F 12.408473 51.451680 39.262205
F 12.103691 51.451680 61.089184
F 11.798909 51.451680 82.916164
F 11.494127 51.451680 104.743144
F 11.189345 51.451680 126.570123
F 39.445752 5.145165 17.808505
F 39.140970 5.145165 39.635486
F 38.836188 5.145165 61.462465
F 38.531406 5.145165 83.289444
F 38.226624 5.145165 105.116424
F 37.921842 5.145165 126.943403
F 39.445752 28.298422 17.808505
F 39.140970 28.298422 39.635486
F 38.836188 28.298422 61.462465
F 38.531406 28.298422 83.289444
F 38.226624 28.298422 105.116424
F 37.921842 28.298422 126.943403
F 39.445752 51.451680 17.808505
F 39.140970 51.451680 39.635486
F 38.836188 51.451680 61.462465
F 38.531406 51.451680 83.289444
F 38.226624 51.451680 105.116424
F 37.921842 51.451680 126.943403
F 12.713255 12.862917 17.435226
F 12.408473 12.862917 39.262206
F 12.103691 12.862917 61.089185
F 11.798909 12.862917 82.916165
F 11.494127 12.862917 104.743145
F 11.189345 12.862917 126.570124
F 12.713255 36.016175 17.435226
F 12.408473 36.016175 39.262206
F 12.103691 36.016175 61.089185
F 11.798909 36.016175 82.916165
F 11.494127 36.016175 104.743145
F 11.189345 36.016175 126.570124
F 12.713255 59.169432 17.435226
F 12.408473 59.169432 39.262206
F 12.103691 59.169432 61.089185
F 11.798909 59.169432 82.916165
F 11.494127 59.169432 104.743145
F 11.189345 59.169432 126.570124
F 39.445752 12.862917 17.808506
F 39.140970 12.862917 39.635487
F 38.836188 12.862917 61.462466
F 38.531406 12.862917 83.289445
F 38.226624 12.862917 105.116425
F 37.921842 12.862917 126.943404
F 39.445752 36.016175 17.808506
F 39.140970 36.016175 39.635487
F 38.836188 36.016175 61.462466
F 38.531406 36.016175 83.289445
F 38.226624 36.016175 105.116425
F 37.921842 36.016175 126.943404
F 39.445752 59.169432 17.808506
F 39.140970 59.169432 39.635487
F 38.836188 59.169432 61.462466
F 38.531406 59.169432 83.289445
F 38.226624 59.169432 105.116425
F 37.921842 59.169432 126.943404
F 12.713255 20.580672 17.435226
F 12.408473 20.580672 39.262205
F 12.103691 20.580672 61.089184
F 11.798909 20.580672 82.916165
F 11.494127 20.580672 104.743144
F 11.189345 20.580672 126.570124
F 12.713255 43.733930 17.435226
F 12.408473 43.733930 39.262205
F 12.103691 43.733930 61.089184
F 11.798909 43.733930 82.916165
F 11.494127 43.733930 104.743144
F 11.189345 43.733930 126.570124
F 12.713255 66.887187 17.435226
F 12.408473 66.887187 39.262205
F 12.103691 66.887187 61.089184
F 11.798909 66.887187 82.916165
F 11.494127 66.887187 104.743144
F 11.189345 66.887187 126.570124
F 39.445752 20.580672 17.808506
F 39.140970 20.580672 39.635486
F 38.836188 20.580672 61.462465
F 38.531406 20.580672 83.289445
F 38.226624 20.580672 105.116424
F 37.921842 20.580672 126.943404
F 39.445752 43.733930 17.808506
F 39.140970 43.733930 39.635486
F 38.836188 43.733930 61.462465
F 38.531406 43.733930 83.289445
F 38.226624 43.733930 105.116424
F 37.921842 43.733930 126.943404
F 39.445752 66.887187 17.808506
F 39.140970 66.887187 39.635486
F 38.836188 66.887187 61.462465
F 38.531406 66.887187 83.289445
F 38.226624 66.887187 105.116424
F 37.921842 66.887187 126.943404
F 21.624091 5.145164 17.559653
F 21.319309 5.145164 39.386632
F 21.014527 5.145164 61.213612
F 20.709745 5.145164 83.040591
F 20.404963 5.145164 104.867571
F 20.100181 5.145164 126.694551
F 21.624091 28.298422 17.559653
F 21.319309 28.298422 39.386632
F 21.014527 28.298422 61.213612
F 20.709745 28.298422 83.040591
F 20.404963 28.298422 104.867571
F 20.100181 28.298422 126.694551
F 21.624091 51.451679 17.559653
F 21.319309 51.451679 39.386632
F 21.014527 51.451679 61.213612
F 20.709745 51.451679 83.040591
F 20.404963 51.451679 104.867571
F 20.100181 51.451679 126.694551
F 48.356589 5.145164 17.932933
F 48.051807 5.145164 39.759912
F 47.747025 5.145164 61.586893
F 47.442243 5.145164 83.413872
F 47.137461 5.145164 105.240851
F 46.832679 5.145164 127.067831
F 48.356589 28.298422 17.932933
F 48.051807 28.298422 39.759912
F 47.747025 28.298422 61.586893
F 47.442243 28.298422 83.413872
F 47.137461 28.298422 105.240851
F 46.832679 28.298422 127.067831
F 48.356589 51.451679 17.932933
F 48.051807 51.451679 39.759912
F 47.747025 51.451679 61.586893
F 47.442243 51.451679 83.413872
F 47.137461 51.451679 105.240851
F 46.832679 51.451679 127.067831
F 21.624091 12.862917 17.559654
F 21.319309 12.862917 39.386633
F 21.014527 12.862917 61.213612
F 20.709745 12.862917 83.040592
F 20.404963 12.862917 104.867572
F 20.100181 12.862917 126.694552
F 21.624091 36.016174 17.559654
F 21.319309 36.016174 39.386633
F 21.014527 36.016174 61.213612
F 20.709745 36.016174 83.040592
F 20.404963 36.016174 104.867572
F 20.100181 36.016174 126.694552
F 21.624091 59.169432 17.559654
F 21.319309 59.169432 39.386633
F 21.014527 59.169432 61.213612
F 20.709745 59.169432 83.040592
F 20.404963 59.169432 104.867572
F 20.100181 59.169432 126.694552
F 48.356589 12.862917 17.932934
F 48.051807 12.862917 39.759913
F 47.747025 12.862917 61.586893
F 47.442243 12.862917 83.413873
F 47.137461 12.862917 105.240852
F 46.832679 12.862917 127.067832
F 48.356589 36.016174 17.932934
F 48.051807 36.016174 39.759913
F 47.747025 36.016174 61.586893
F 47.442243 36.016174 83.413873
F 47.137461 36.016174 105.240852
F 46.832679 36.016174 127.067832
F 48.356589 59.169432 17.932934
F 48.051807 59.169432 39.759913
F 47.747025 59.169432 61.586893
F 47.442243 59.169432 83.413873
F 47.137461 59.169432 105.240852
F 46.832679 59.169432 127.067832
F 21.624091 20.580672 17.559653
F 21.319309 20.580672 39.386632
F 21.014527 20.580672 61.213612
F 20.709745 20.580672 83.040591
F 20.404963 20.580672 104.867572
F 20.100181 20.580672 126.694551
F 21.624091 43.733929 17.559653
F 21.319309 43.733929 39.386632
F 21.014527 43.733929 61.213612
F 20.709745 43.733929 83.040591
F 20.404963 43.733929 104.867572
F 20.100181 43.733929 126.694551
F 21.624091 66.887187 17.559653
F 21.319309 66.887187 39.386632
F 21.014527 66.887187 61.213612
F 20.709745 66.887187 83.040591
F 20.404963 66.887187 104.867572
F 20.100181 66.887187 126.694551
F 48.356589 20.580672 17.932933
F 48.051807 20.580672 39.759912
F 47.747025 20.580672 61.586893
F 47.442243 20.580672 83.413872
F 47.137461 20.580672 105.240852
F 46.832679 20.580672 127.067831
F 48.356589 43.733929 17.932933
F 48.051807 43.733929 39.759912
F 47.747025 43.733929 61.586893
F 47.442243 43.733929 83.413872
F 47.137461 43.733929 105.240852
F 46.832679 43.733929 127.067831
F 48.356589 66.887187 17.932933
F 48.051807 66.887187 39.759912
F 47.747025 66.887187 61.586893
F 47.442243 66.887187 83.413872
F 47.137461 66.887187 105.240852
F 46.832679 66.887187 127.067831
F 3.751619 7.717749 20.948629
F 3.446837 7.717749 42.775608
F 3.142055 7.717749 64.602587
F 2.837273 7.717749 86.429567
F 2.532491 7.717749 108.256546
F 2.227709 7.717749 130.083526
F 3.751619 30.871007 20.948629
F 3.446837 30.871007 42.775608
F 3.142055 30.871007 64.602587
F 2.837273 30.871007 86.429567
F 2.532491 30.871007 108.256546
F 2.227709 30.871007 130.083526
F 3.751619 54.024264 20.948629
F 3.446837 54.024264 42.775608
F 3.142055 54.024264 64.602587
F 2.837273 54.024264 86.429567
F 2.532491 54.024264 108.256546
F 2.227709 54.024264 130.083526
F 30.484115 7.717749 21.321909
F 30.179334 7.717749 43.148888
F 29.874552 7.717749 64.975867
F 29.569770 7.717749 86.802847
F 29.264988 7.717749 108.629827
F 28.960206 7.717749 130.456807
F 30.484115 30.871007 21.321909
F 30.179334 30.871007 43.148888
F 29.874552 30.871007 64.975867
F 29.569770 30.871007 86.802847
F 29.264988 30.871007 108.629827
F 28.960206 30.871007 130.456807
F 30.484115 54.024264 21.321909
F 30.179334 54.024264 43.148888
F 29.874552 54.024264 64.975867
F 29.569770 54.024264 86.802847
F 29.264988 54.024264 108.629827
F 28.960206 54.024264 130.456807
F 3.751618 15.435502 20.948630
F 3.446837 15.435502 42.775609
F 3.142055 15.435502 64.602589
F 2.837273 15.435502 86.429568
F 2.532491 15.435502 108.256547
F 2.227709 15.435502 130.083527
F 3.751618 38.588760 20.948630
F 3.446837 38.588760 42.775609
F 3.142055 38.588760 64.602589
F 2.837273 38.588760 86.429568
F 2.532491 38.588760 108.256547
F 2.227709 38.588760 130.083527
F 3.751618 61.742017 20.948630
F 3.446837 61.742017 42.775609
F 3.142055 61.742017 64.602589
F 2.837273 61.742017 86.429568
F 2.532491 61.742017 108.256547
F 2.227709 61.742017 130.083527
F 30.484115 15.435502 21.321910
F 30.179334 15.435502 43.148889
F 29.874552 15.435502 64.975869
F 29.569770 15.435502 86.802848
F 29.264988 15.435502 108.629828
F 28.960206 15.435502 130.456808
F 30.484115 38.588760 21.321910
F 30.179334 38.588760 43.148889
F 29.874552 38.588760 64.975869
F 29.569770 38.588760 86.802848
F 29.264988 38.588760 108.629828
F 28.960206 38.588760 130.456808
F 30.484115 61.742017 21.321910
F 30.179334 61.742017 43.148889
F 29.874552 61.742017 64.975869
F 29.569770 61.742017 86.802848
F 29.264988 61.742017 108.629828
F 28.960206 61.742017 130.456808
F 3.751619 0.000000 20.948629
F 3.446837 0.000000 42.775608
F 3.142055 0.000000 64.602588
F 2.837273 0.000000 86.429567
F 2.532491 0.000000 108.256546
F 2.227709 0.000000 130.083526
F 3.751619 23.153257 20.948629
F 3.446837 23.153257 42.775608
F 3.142055 23.153257 64.602588
F 2.837273 23.153257 86.429567
F 2.532491 23.153257 108.256546
F 2.227709 23.153257 130.083526
F 3.751619 46.306515 20.948629
F 3.446837 46.306515 42.775608
F 3.142055 46.306515 64.602588
F 2.837273 46.306515 86.429567
F 2.532491 46.306515 108.256546
F 2.227709 46.306515 130.083526
F 30.484115 0.000000 21.321909
F 30.179334 0.000000 43.148888
F 29.874552 0.000000 64.975868
F 29.569770 0.000000 86.802847
F 29.264988 0.000000 108.629827
F 28.960206 0.000000 130.456807
F 30.484115 23.153257 21.321909
F 30.179334 23.153257 43.148888
F 29.874552 23.153257 64.975868
F 29.569770 23.153257 86.802847
F 29.264988 23.153257 108.629827
F 28.960206 23.153257 130.456807
F 30.484115 46.306515 21.321909
F 30.179334 46.306515 43.148888
F 29.874552 46.306515 64.975868
F 29.569770 46.306515 86.802847
F 29.264988 46.306515 108.629827
F 28.960206 46.306515 130.456807
F 12.662447 7.717750 21.073055
F 12.357665 7.717750 42.900035
F 12.052883 7.717750 64.727015
F 11.748101 7.717750 86.553994
F 11.443319 7.717750 108.380974
F 11.138537 7.717750 130.207953
F 12.662447 30.871007 21.073055
F 12.357665 30.871007 42.900035
F 12.052883 30.871007 64.727015
F 11.748101 30.871007 86.553994
F 11.443319 30.871007 108.380974
F 11.138537 30.871007 130.207953
F 12.662447 54.024265 21.073055
F 12.357665 54.024265 42.900035
F 12.052883 54.024265 64.727015
F 11.748101 54.024265 86.553994
F 11.443319 54.024265 108.380974
F 11.138537 54.024265 130.207953
F 39.394944 7.717750 21.446336
F 39.090162 7.717750 43.273316
F 38.785380 7.717750 65.100295
F 38.480598 7.717750 86.927274
F 38.175816 7.717750 108.754254
F 37.871034 7.717750 130.581234
F 39.394944 30.871007 21.446336
F 39.090162 30.871007 43.273316
F 38.785380 30.871007 65.100295
F 38.480598 30.871007 86.927274
F 38.175816 30.871007 108.754254
F 37.871034 30.871007 130.581234
F 39.394944 54.024265 21.446336
F 39.090162 54.024265 43.273316
F 38.785380 54.024265 65.100295
F 38.480598 54.024265 86.927274
F 38.175816 54.024265 108.754254
F 37.871034 54.024265 130.581234
F 12.662447 15.435503 21.073056
F 12.357665 15.435503 42.900036
F 12.052883 15.435503 64.727016
F 11.748101 15.435503 86.553995
F 11.443319 15.435503 108.380975
F 11.138537 15.435503 130.207954
F 12.662447 38.588760 21.073056
F 12.357665 38.588760 42.900036
F 12.052883 38.588760 64.727016
F 11.748101 38.588760 86.553995
F 11.443319 38.588760 108.380975
F 11.138537 38.588760 130.207954
F 12.662447 61.742018 21.073056
F 12.357665 61.742018 42.900036
F 12.052883 61.742018 64.727016
F 11.748101 61.742018 86.553995
F 11.443319 61.742018 108.380975
F 11.138537 61.742018 130.207954
F 39.394944 15.435503 21.446337
F 39.090162 15.435503 43.273317
F 38.785380 15.435503 65.100296
F 38.480598 15.435503 86.927275
F 38.175816 15.435503 108.754255
F 37.871034 15.435503 130.581235
F 39.394944 38.588760 21.446337
F 39.090162 38.588760 43.273317
F 38.785380 38.588760 65.100296
F 38.480598 38.588760 86.927275
F 38.175816 38.588760 108.754255
F 37.871034 38.588760 130.581235
F 39.394944 61.742018 21.446337
F 39.090162 61.742018 43.273317
F 38.785380 61.742018 65.100296
F 38.480598 61.742018 86.927275
F 38.175816 61.742018 108.754255
F 37.871034 61.742018 130.581235
F 12.662447 0.000000 21.073055
F 12.357665 0.000000 42.900035
F 12.052883 0.000000 64.727015
F 11.748101 0.000000 86.553994
F 11.443319 0.000000 108.380974
F 11.138537 0.000000 130.207953
F 12.662447 23.153258 21.073055
F 12.357665 23.153258 42.900035
F 12.052883 23.153258 64.727015
F 11.748101 23.153258 86.553994
F 11.443319 23.153258 108.380974
F 11.138537 23.153258 130.207953
F 12.662447 46.306515 21.073055
F 12.357665 46.306515 42.900035
F 12.052883 46.306515 64.727015
F 11.748101 46.306515 86.553994
F 11.443319 46.306515 108.380974
F 11.138537 46.306515 130.207953
F 39.394944 0.000000 21.446336
F 39.090162 0.000000 43.273316
F 38.785380 0.000000 65.100295
F 38.480598 0.000000 86.927274
F 38.175816 0.000000 108.754254
F 37.871034 0.000000 130.581234
F 39.394944 23.153258 21.446336
F 39.090162 23.153258 43.273316
F 38.785380 23.153258 65.100295
F 38.480598 23.153258 86.927274
F 38.175816 23.153258 108.754254
F 37.871034 23.153258 130.581234
F 39.394944 46.306515 21.446336
F 39.090162 46.306515 43.273316
F 38.785380 46.306515 65.100295
F 38.480598 46.306515 86.927274
F 38.175816 46.306515 108.754254
F 37.871034 46.306515 130.581234
F 21.573284 7.717751 21.197483
F 21.268502 7.717751 43.024462
F 20.963720 7.717751 64.851442
F 20.658938 7.717751 86.678422
F 20.354156 7.717751 108.505401
F 20.049374 7.717751 130.332381
F 21.573284 30.871008 21.197483
F 21.268502 30.871008 43.024462
F 20.963720 30.871008 64.851442
F 20.658938 30.871008 86.678422
F 20.354156 30.871008 108.505401
F 20.049374 30.871008 130.332381
F 21.573284 54.024266 21.197483
F 21.268502 54.024266 43.024462
F 20.963720 54.024266 64.851442
F 20.658938 54.024266 86.678422
F 20.354156 54.024266 108.505401
F 20.049374 54.024266 130.332381
F 48.305781 7.717751 21.570763
F 48.000999 7.717751 43.397743
F 47.696217 7.717751 65.224723
F 47.391435 7.717751 87.051702
F 47.086653 7.717751 108.878681
F 46.781871 7.717751 130.705661
F 48.305781 30.871008 21.570763
F 48.000999 30.871008 43.397743
[truncated: 581,467 more chars]
