# Supplementary material for: Molecular-resolution imaging of ice crystallized from liquid water by cryogenic liquid-cell TEM
Source: Nat Commun. 2025 Sep 25;16:8342. doi: 10.1038/s41467-025-62451-0 (PMC12462463; doi:10.1038/s41467-025-62451-0)
Supplement: Supplementary file 9 — Supplementary Data 1 [file 41467_2025_62451_MOESM9_ESM.zip › supercell_4_3_6/0.8/minimized.xyz]

30699
F30699
F 1.781934 1.303343 2.824298
F 1.781934 9.026145 2.824298
F 1.781934 16.748952 2.824297
F 10.686194 1.296460 2.957517
F 10.686194 9.019262 2.957517
F 10.686194 16.742068 2.957517
F 19.602870 1.296458 3.082027
F 19.602870 9.019260 3.082028
F 19.602870 16.742067 3.082027
F 1.736843 3.851561 6.363931
F 1.736843 11.574363 6.363931
F 10.644835 3.861428 6.498235
F 10.644835 11.584230 6.498235
F 19.561513 3.861430 6.622745
F 19.561513 11.584232 6.622745
F 1.769520 3.858640 3.669063
F 1.769520 11.581442 3.669063
F 10.681670 3.865177 3.783141
F 10.681669 11.587979 3.783141
F 19.598347 3.865180 3.907648
F 19.598347 11.587982 3.907648
F 1.610665 1.798167 0.180927
F 8.352141 0.000006 11.014013
F 1.610664 9.520968 0.180927
F 8.314007 0.000006 13.744175
F 1.610665 17.243775 0.180926
F 26.249016 0.000028 6.716125
F 10.602772 1.728694 0.316373
F 10.602771 9.451496 0.316373
F 10.602772 17.174302 0.316373
F 19.519440 1.728693 0.440882
F 19.519439 9.451495 0.440882
F 19.519440 17.174301 0.440882
F 3.990414 7.722613 3.691125
F 3.990414 15.445418 3.691124
F 26.045740 15.445606 21.273613
F 12.910847 7.726581 3.814267
F 12.910847 15.449385 3.814266
F 26.045740 7.722802 21.273613
F 21.827516 7.726580 3.938775
F 21.827516 15.449386 3.938774
F 17.167204 7.722802 18.418946
F 3.912620 5.593099 0.220786
F 3.912620 13.315903 0.220786
F 12.831935 5.590093 0.347501
F 12.831937 13.312897 0.347501
F 21.748607 5.590093 0.472009
F 21.748607 13.312897 0.472009
F 3.993523 5.160311 2.861661
F 3.993523 12.883115 2.861661
F 12.915366 5.157859 2.988646
F 12.915366 12.880663 2.988646
F 21.832036 5.157859 3.113154
F 21.832036 12.880663 3.113154
F 3.951666 7.719710 6.402653
F 3.951665 15.442515 6.402653
F 26.083873 7.722802 18.543454
F 12.874012 7.722830 6.529364
F 12.874012 15.445636 6.529364
F 17.129070 15.445607 21.149105
F 21.790682 7.722831 6.653872
F 21.790682 15.445636 6.653872
F 21.790682 0.000029 6.653872
F 6.226634 1.295616 2.895871
F 6.226634 9.018418 2.895871
F 6.226634 16.741225 2.895871
F 15.144535 1.296458 3.019773
F 15.144535 9.019260 3.019773
F 15.144536 16.742067 3.019773
F 24.061205 1.296458 3.144281
F 24.061204 9.019260 3.144281
F 24.061205 16.742067 3.144281
F 6.185218 3.862228 6.436531
F 6.185218 11.585030 6.436531
F 15.103178 3.861430 6.560490
F 15.103177 11.584232 6.560490
F 24.019848 3.861429 6.684998
F 24.019848 11.584232 6.684998
F 6.222060 3.865975 3.720352
F 6.222060 11.588778 3.720352
F 15.140012 3.865180 3.845394
F 15.140012 11.587982 3.845393
F 24.056681 3.865179 3.969902
F 24.056681 11.587982 3.969901
F 6.144400 1.728698 0.254253
F 6.144400 9.451500 0.254253
F 6.144400 17.174307 0.254253
F 15.061104 1.728693 0.378628
F 15.061104 9.451495 0.378628
F 15.061104 17.174302 0.378627
F 23.977776 1.728693 0.503136
F 23.977775 9.451495 0.503136
F 23.977776 17.174301 0.503135
F 8.452463 7.726588 3.752013
F 8.452463 15.449393 3.752013
F 17.129070 7.722802 21.149105
F 17.369181 7.726580 3.876520
F 17.369181 15.449385 3.876520
F 17.167204 15.445607 18.418946
F 26.285849 7.726580 4.001029
F 26.285849 15.449385 4.001028
F 8.212347 15.445612 21.024598
F 8.373608 5.590096 0.285245
F 8.373608 13.312900 0.285244
F 17.290270 5.590093 0.409755
F 17.290271 13.312896 0.409755
F 26.206941 5.590093 0.534263
F 26.206941 13.312897 0.534263
F 8.456970 5.157847 2.926397
F 8.456970 12.880651 2.926396
F 17.373701 5.157858 3.050900
F 17.373701 12.880663 3.050900
F 26.290369 5.157859 3.175408
F 26.290369 12.880663 3.175408
F 8.415622 7.722836 6.467111
F 8.415622 15.445641 6.467111
F 8.212347 7.722807 21.024598
F 17.332346 7.722831 6.591617
F 17.332346 15.445635 6.591618
F 17.332346 0.000028 6.591617
F 26.249016 7.722830 6.716125
F 26.249016 15.445635 6.716126
F 26.096579 12.871337 17.633401
F 1.686868 1.297486 10.000358
F 1.686868 9.020288 10.000358
F 1.686868 16.743095 10.000358
F 10.594064 1.287134 10.135107
F 10.594064 9.009936 10.135107
F 10.594064 16.732742 10.135108
F 19.510740 1.287132 10.259617
F 19.510740 9.009934 10.259617
F 19.510740 16.732741 10.259617
F 1.636031 3.851042 13.640555
F 1.636032 11.573844 13.640555
F 10.543220 3.861399 13.775299
F 10.543220 11.584202 13.775299
F 19.459898 3.861402 13.899809
F 19.459898 11.584204 13.899809
F 1.673875 3.851042 10.931131
F 1.673875 11.573844 10.931131
F 10.581354 3.861400 11.045144
F 10.581354 11.584202 11.045144
F 19.498031 3.861401 11.169651
F 19.498031 11.584204 11.169651
F 1.724647 1.297483 7.291040
F 1.724647 9.020285 7.291040
F 1.724647 16.743092 7.291040
F 10.632174 1.287135 7.405157
F 10.632174 9.009937 7.405157
F 10.632174 16.732743 7.405157
F 19.548851 1.287133 7.529664
F 19.548851 9.009935 7.529664
F 19.548851 16.732741 7.529663
F 3.888088 7.719685 10.953720
F 3.888088 15.442490 10.953719
F 26.096579 5.148533 17.633401
F 12.810531 7.722802 11.076270
F 12.810531 15.445607 11.076270
F 17.179910 12.871337 17.508893
F 21.727200 7.722802 11.200778
F 21.727200 15.445607 11.200778
F 21.727200 0.000000 11.200778
F 3.938887 5.151639 7.313735
F 3.938887 12.874443 7.313735
F 12.861347 5.148534 7.436283
F 12.861347 12.871338 7.436282
F 21.778018 5.148534 7.560791
F 21.778018 12.871337 7.560790
F 3.900852 5.151651 10.039610
F 3.900852 12.874455 10.039610
F 12.823236 5.148533 10.166236
F 12.823236 12.871337 10.166236
F 21.739906 5.148533 10.290744
F 21.739906 12.871337 10.290744
F 3.850012 7.719685 13.679800
F 3.850012 15.442490 13.679800
F 17.179910 5.148533 17.508893
F 12.772397 7.722802 13.806428
F 12.772397 15.445607 13.806428
F 8.263186 12.871331 17.384386
F 21.689067 7.722802 13.930936
F 21.689067 15.445607 13.930936
F 21.689067 0.000000 13.930936
F 6.134454 1.286336 10.073401
F 6.134454 9.009137 10.073401
F 6.134454 16.731944 10.073402
F 15.052405 1.287132 10.197362
F 15.052405 9.009934 10.197362
F 15.052405 16.732741 10.197363
F 23.969074 1.287132 10.321871
F 23.969074 9.009934 10.321871
F 23.969074 16.732741 10.321871
F 6.083611 3.862198 13.713593
F 6.083611 11.585000 13.713594
F 15.001562 3.861401 13.837554
F 15.001562 11.584203 13.837555
F 23.918233 3.861401 13.962063
F 23.918233 11.584203 13.962063
F 6.121761 3.862198 10.982306
F 6.121761 11.585000 10.982306
F 15.039696 3.861401 11.107397
F 15.039696 11.584204 11.107397
F 23.956365 3.861401 11.231905
F 23.956365 11.584203 11.231905
F 6.172579 1.286336 7.342319
F 6.172579 9.009138 7.342319
F 6.172579 16.731944 7.342319
F 15.090516 1.287133 7.467410
F 15.090516 9.009935 7.467410
F 15.090516 16.732742 7.467410
F 24.007186 1.287133 7.591918
F 24.007186 9.009935 7.591918
F 24.007186 16.732742 7.591918
F 8.352141 7.722807 11.014013
F 8.352141 15.445612 11.014012
F 8.263186 5.148528 17.384386
F 17.268865 7.722802 11.138524
F 17.268865 15.445607 11.138524
F 17.268865 0.000000 11.138524
F 26.185533 7.722802 11.263032
F 26.185534 15.445606 11.263032
F 26.134692 12.871337 14.903242
F 8.402957 5.148528 7.374026
F 8.402957 12.871332 7.374026
F 17.319682 5.148534 7.498537
F 17.319682 12.871337 7.498537
F 26.236351 5.148534 7.623045
F 26.236351 12.871338 7.623045
F 8.364847 5.148528 10.103983
F 8.364847 12.871331 10.103983
F 17.281571 5.148533 10.228490
F 17.281571 12.871337 10.228490
F 26.198239 5.148533 10.352998
F 26.198239 12.871337 10.352998
F 8.314007 7.722807 13.744175
F 8.314007 15.445612 13.744175
F 26.134692 5.148533 14.903243
F 17.230731 7.722802 13.868682
F 17.230731 15.445607 13.868682
F 17.230731 0.000000 13.868682
F 26.147401 7.722802 13.993190
F 26.147401 15.445606 13.993190
F 17.218022 12.871337 14.778734
F 1.585214 1.297492 17.280766
F 1.585214 9.020293 17.280766
F 1.585214 16.743100 17.280767
F 10.492403 1.287134 17.415510
F 10.492404 9.009936 17.415510
F 10.492403 16.732742 17.415511
F 19.409079 1.287132 17.540020
F 19.409079 9.009934 17.540020
F 19.409079 16.732741 17.540020
F 1.534371 3.851042 20.920978
F 1.534371 11.573844 20.920978
F 10.441560 3.861399 21.055722
F 10.441560 11.584202 21.055722
F 19.358237 3.861402 21.180231
F 19.358237 11.584204 21.180232
F 1.572215 3.851042 18.211554
F 1.572215 11.573844 18.211554
F 10.479694 3.861399 18.325566
F 10.479694 11.584202 18.325566
F 19.396370 3.861401 18.450073
F 19.396370 11.584204 18.450072
F 1.623036 1.297492 14.571342
F 1.623036 9.020293 14.571342
F 1.623036 16.743100 14.571342
F 10.530515 1.287134 14.685354
F 10.530515 9.009936 14.685354
F 10.530515 16.732742 14.685354
F 19.447191 1.287132 14.809861
F 19.447191 9.009934 14.809861
F 19.447191 16.732740 14.809861
F 3.786428 7.719685 18.234142
F 3.786428 15.442490 18.234142
F 17.218022 5.148533 14.778734
F 12.708870 7.722802 18.356691
F 12.708870 15.445607 18.356691
F 8.301298 12.871332 14.654223
F 21.625539 7.722802 18.481200
F 21.625539 15.445607 18.481200
F 21.625539 0.000000 18.481200
F 3.837246 5.151650 14.593930
F 3.837246 12.874454 14.593930
F 12.759687 5.148533 14.716480
F 12.759687 12.871337 14.716479
F 21.676358 5.148533 14.840988
F 21.676358 12.871336 14.840988
F 3.799190 5.151650 17.320012
F 3.799190 12.874454 17.320012
F 12.721576 5.148533 17.446639
F 12.721576 12.871337 17.446639
F 21.638246 5.148533 17.571147
F 21.638245 12.871337 17.571148
F 3.748352 7.719685 20.960224
F 3.748351 15.442490 20.960224
F 8.301298 5.148527 14.654223
F 12.670736 7.722802 21.086850
F 12.670736 15.445607 21.086850
F 26.083873 15.445606 18.543454
F 21.587406 7.722802 21.211359
F 21.587406 15.445607 21.211359
F 21.587406 0.000000 21.211359
F 6.032794 1.286336 17.353805
F 6.032794 9.009137 17.353805
F 6.032794 16.731944 17.353805
F 14.950745 1.287132 17.477766
F 14.950745 9.009934 17.477766
F 14.950745 16.732741 17.477766
F 23.867414 1.287132 17.602274
F 23.867414 9.009934 17.602274
F 23.867414 16.732741 17.602274
F 5.981951 3.862198 20.994016
F 5.981951 11.585000 20.994016
F 14.899902 3.861401 21.117977
F 14.899902 11.584204 21.117978
F 23.816573 3.861401 21.242485
F 23.816573 11.584203 21.242486
F 6.020100 3.862198 18.262728
F 6.020100 11.585000 18.262727
F 14.938035 3.861401 18.387819
F 14.938035 11.584204 18.387819
F 23.854705 3.861401 18.512327
F 23.854705 11.584203 18.512327
F 6.070921 1.286336 14.622516
F 6.070921 9.009138 14.622516
F 6.070921 16.731944 14.622516
F 14.988856 1.287132 14.747607
F 14.988856 9.009934 14.747607
F 14.988856 16.732741 14.747607
F 23.905527 1.287132 14.872115
F 23.905527 9.009934 14.872115
F 23.905527 16.732741 14.872115
F 8.250481 7.722807 18.294435
F 8.250481 15.445612 18.294435
F 12.910846 0.003778 3.814267
F 17.369181 0.003778 3.876520
F 21.827516 0.003778 3.938775
F 8.250481 0.000006 18.294435
F 12.874012 0.000028 6.529364
F 8.452463 0.003786 3.752013
F 26.285849 0.003778 4.001029
F 8.212347 0.000006 21.024598
F 8.415623 0.000034 6.467111
F 1.483554 1.297492 24.561189
F 1.483554 9.020293 24.561189
F 1.483554 16.743101 24.561190
F 10.390743 1.287134 24.695934
F 10.390743 9.009936 24.695934
F 10.390743 16.732742 24.695934
F 19.307419 1.287132 24.820443
F 19.307419 9.009934 24.820443
F 19.307419 16.732741 24.820444
F 1.432710 3.851043 28.201401
F 1.432711 11.573844 28.201401
F 10.339899 3.861399 28.336144
F 10.339899 11.584202 28.336145
F 19.256577 3.861402 28.460654
F 19.256577 11.584204 28.460654
F 1.470554 3.851042 25.491977
F 1.470554 11.573844 25.491977
F 10.378033 3.861400 25.605988
F 10.378033 11.584202 25.605988
F 19.294710 3.861401 25.730496
F 19.294710 11.584204 25.730495
F 8.009026 0.000005 35.585442
F 8.047160 0.000006 32.855279
F 8.110686 0.000005 28.305020
F 10.428854 1.287134 21.965777
F 10.428854 9.009936 21.965777
F 10.428854 16.732742 21.965777
F 19.345531 1.287132 22.090284
F 19.345531 9.009934 22.090284
F 19.345531 16.732740 22.090284
F 3.684767 7.719685 25.514565
F 3.684767 15.442490 25.514564
F 25.740759 15.445606 43.114880
F 12.607210 7.722802 25.637114
F 12.607210 15.445607 25.637114
F 25.740759 7.722802 43.114880
F 21.523879 7.722802 25.761623
F 21.523879 15.445607 25.761623
F 21.523879 0.000000 25.761623
F 3.735585 5.151650 21.874354
F 3.735585 12.874454 21.874353
F 12.658027 5.148533 21.996903
F 12.658027 12.871337 21.996903
F 21.574698 5.148533 22.121411
F 21.574698 12.871336 22.121411
F 3.697530 5.151650 24.600435
F 3.697530 12.874454 24.600435
F 12.619915 5.148533 24.727062
F 12.619915 12.871337 24.727062
F 21.536585 5.148533 24.851570
F 21.536585 12.871337 24.851571
F 3.646691 7.719685 28.240646
F 3.646691 15.442490 28.240646
F 16.862223 15.445607 40.260213
F 12.569076 7.722802 28.367273
F 12.569076 15.445607 28.367273
F 16.824089 15.445607 42.990372
F 21.485746 7.722802 28.491781
F 21.485746 15.445607 28.491782
F 21.485746 0.000000 28.491781
F 5.931133 1.286336 24.634228
F 5.931133 9.009137 24.634228
F 5.931133 16.731944 24.634229
F 14.849084 1.287132 24.758189
F 14.849085 9.009934 24.758189
F 14.849084 16.732741 24.758189
F 23.765754 1.287132 24.882697
F 23.765754 9.009934 24.882697
F 23.765754 16.732741 24.882697
F 5.880290 3.862198 28.274439
F 5.880290 11.585001 28.274439
F 14.798241 3.861401 28.398401
F 14.798241 11.584203 28.398400
F 23.714912 3.861401 28.522909
F 23.714912 11.584203 28.522909
F 5.918440 3.862198 25.543151
F 5.918440 11.585000 25.543150
F 14.836375 3.861401 25.668242
F 14.836375 11.584204 25.668242
F 23.753044 3.861401 25.792750
F 23.753044 11.584203 25.792750
F 5.969261 1.286336 21.902940
F 5.969261 9.009138 21.902940
F 5.969261 16.731944 21.902939
F 14.887195 1.287132 22.028030
F 14.887195 9.009934 22.028030
F 14.887196 16.732741 22.028029
F 23.803866 1.287132 22.152538
F 23.803866 9.009934 22.152538
F 23.803866 16.732741 22.152538
F 8.148820 7.722807 25.574858
F 8.148820 15.445612 25.574858
F 16.824089 7.722802 42.990372
F 17.065544 7.722802 25.699369
F 17.065544 15.445607 25.699368
F 16.862223 7.722802 40.260213
F 25.982212 7.722802 25.823877
F 25.982212 15.445606 25.823877
F 7.907365 15.445612 42.865865
F 8.199637 5.148527 21.934646
F 8.199637 12.871332 21.934646
F 17.116362 5.148533 22.059157
F 17.116362 12.871336 22.059157
F 26.033031 5.148533 22.183666
F 26.033031 12.871337 22.183666
F 8.161526 5.148528 24.664809
F 8.161526 12.871331 24.664809
F 17.078250 5.148533 24.789316
F 17.078250 12.871337 24.789316
F 25.994918 5.148533 24.913824
F 25.994918 12.871337 24.913824
F 8.110686 7.722807 28.305020
F 8.110686 15.445612 28.305021
F 7.907365 7.722807 42.865865
F 17.027410 7.722802 28.429528
F 17.027410 15.445607 28.429527
F 25.778892 7.722802 40.384721
F 25.944080 7.722801 28.554035
F 25.944080 15.445606 28.554035
F 25.791597 12.871337 39.474668
F 1.381893 1.297492 31.841611
F 1.381893 9.020293 31.841612
F 1.381893 16.743100 31.841612
F 10.289083 1.287134 31.976356
F 10.289083 9.009936 31.976356
F 10.289083 16.732742 31.976356
F 19.205758 1.287132 32.100865
F 19.205758 9.009934 32.100865
F 19.205758 16.732741 32.100866
F 1.331050 3.851042 35.481822
F 1.331050 11.573844 35.481822
F 10.238239 3.861400 35.616566
F 10.238239 11.584202 35.616566
F 19.154916 3.861401 35.741076
F 19.154916 11.584204 35.741076
F 1.368894 3.851042 32.772398
F 1.368894 11.573844 32.772398
F 10.276373 3.861400 32.886410
F 10.276373 11.584202 32.886410
F 19.193050 3.861401 33.010917
F 19.193049 11.584204 33.010917
F 1.419715 1.297491 29.132187
F 1.419715 9.020293 29.132188
F 1.419715 16.743100 29.132188
F 10.327194 1.287134 29.246199
F 10.327194 9.009936 29.246199
F 10.327194 16.732742 29.246200
F 19.243870 1.287132 29.370706
F 19.243870 9.009934 29.370706
F 19.243870 16.732740 29.370706
F 3.583107 7.719685 32.794987
F 3.583107 15.442490 32.794986
F 25.791597 5.148533 39.474668
F 12.505549 7.722802 32.917536
F 12.505549 15.445607 32.917536
F 16.874929 12.871337 39.350160
F 21.422218 7.722802 33.042045
F 21.422218 15.445607 33.042045
F 21.422218 0.000000 33.042045
F 3.633925 5.151650 29.154776
F 3.633925 12.874454 29.154776
F 12.556366 5.148533 29.277325
F 12.556366 12.871337 29.277325
F 21.473037 5.148533 29.401834
F 21.473037 12.871336 29.401833
F 3.595870 5.151650 31.880857
F 3.595870 12.874454 31.880858
F 12.518255 5.148533 32.007484
F 12.518255 12.871337 32.007484
F 21.434925 5.148533 32.131992
F 21.434924 12.871337 32.131993
F 3.545031 7.719685 35.521068
F 3.545031 15.442490 35.521068
F 16.874929 5.148533 39.350160
F 12.467415 7.722802 35.647695
F 12.467415 15.445607 35.647695
F 7.958205 12.871331 39.225653
F 21.384085 7.722802 35.772204
F 21.384085 15.445607 35.772204
F 21.384085 0.000000 35.772204
F 5.829473 1.286336 31.914650
F 5.829473 9.009137 31.914650
F 5.829473 16.731944 31.914650
F 14.747424 1.287132 32.038611
F 14.747424 9.009934 32.038611
F 14.747424 16.732741 32.038611
F 23.664093 1.287132 32.163120
F 23.664093 9.009934 32.163120
F 23.664093 16.732741 32.163120
F 5.778630 3.862198 35.554861
F 5.778630 11.585000 35.554861
F 14.696581 3.861401 35.678822
F 14.696581 11.584204 35.678822
F 23.613252 3.861401 35.803330
F 23.613252 11.584203 35.803330
F 5.816779 3.862198 32.823573
F 5.816779 11.585000 32.823572
F 14.734714 3.861401 32.948664
F 14.734714 11.584204 32.948663
F 23.651384 3.861401 33.073171
F 23.651384 11.584203 33.073172
F 5.867600 1.286336 29.183361
F 5.867600 9.009138 29.183361
F 5.867600 16.731944 29.183361
F 14.785535 1.287132 29.308453
F 14.785535 9.009934 29.308453
F 14.785535 16.732741 29.308452
F 23.702206 1.287132 29.432961
F 23.702206 9.009934 29.432961
F 23.702206 16.732741 29.432960
F 8.047160 7.722807 32.855279
F 8.047160 15.445612 32.855279
F 7.958205 5.148528 39.225653
F 16.963883 7.722802 32.979791
F 16.963883 15.445607 32.979790
F 7.945499 15.445612 40.135701
F 25.880552 7.722802 33.104299
F 25.880552 15.445607 33.104298
F 25.829710 12.871337 36.744509
F 8.097977 5.148527 29.215069
F 8.097977 12.871332 29.215069
F 17.014702 5.148533 29.339580
F 17.014701 12.871337 29.339579
F 25.931371 5.148533 29.464089
F 25.931371 12.871337 29.464088
F 8.059865 5.148528 31.945231
F 8.059865 12.871331 31.945231
F 16.976589 5.148533 32.069738
F 16.976589 12.871337 32.069739
F 25.893258 5.148533 32.194247
F 25.893258 12.871337 32.194247
F 8.009026 7.722807 35.585442
F 8.009026 15.445612 35.585442
F 25.829710 5.148533 36.744509
F 16.925750 7.722802 35.709949
F 16.925750 15.445607 35.709949
F 7.945499 7.722807 40.135702
F 25.842419 7.722802 35.834457
F 25.842419 15.445606 35.834457
F 16.913041 12.871337 36.620001
F 1.280233 1.297492 39.122034
F 1.280233 9.020293 39.122034
F 1.280233 16.743100 39.122034
F 10.187422 1.287134 39.256778
F 10.187422 9.009936 39.256778
F 10.187422 16.732742 39.256778
F 19.104098 1.287132 39.381287
F 19.104098 9.009934 39.381288
F 19.104098 16.732741 39.381287
F 1.229389 3.851042 42.762245
F 1.229390 11.573844 42.762245
F 10.136578 3.861399 42.896989
F 10.136578 11.584202 42.896990
F 19.053256 3.861401 43.021499
F 19.053256 11.584204 43.021499
F 1.267233 3.851042 40.052821
F 1.267234 11.573844 40.052821
F 10.174712 3.861400 40.166833
F 10.174712 11.584202 40.166833
F 19.091389 3.861401 40.291341
F 19.091389 11.584204 40.291340
F 1.318054 1.297491 36.412610
F 1.318054 9.020293 36.412609
F 1.318055 16.743100 36.412609
F 10.225533 1.287134 36.526621
F 10.225533 9.009936 36.526621
F 10.225533 16.732742 36.526621
F 19.142210 1.287132 36.651128
F 19.142210 9.009934 36.651128
F 19.142210 16.732741 36.651128
F 3.481447 7.719685 40.075409
F 3.481447 15.442490 40.075409
F 16.913041 5.148533 36.620001
F 12.403889 7.722802 40.197959
F 12.403889 15.445607 40.197959
F 7.996316 12.871332 36.495490
F 21.320558 7.722802 40.322467
F 21.320558 15.445607 40.322466
F 21.320558 0.000000 40.322467
F 3.532264 5.151650 36.435197
F 3.532264 12.874454 36.435197
F 12.454706 5.148533 36.557747
F 12.454706 12.871337 36.557747
F 21.371377 5.148533 36.682255
F 21.371377 12.871336 36.682255
F 3.494209 5.151650 39.161279
F 3.494209 12.874454 39.161279
F 12.416594 5.148533 39.287906
F 12.416594 12.871337 39.287906
F 21.333264 5.148533 39.412414
F 21.333264 12.871337 39.412414
F 3.443370 7.719685 42.801490
F 3.443370 15.442490 42.801491
F 7.996316 5.148527 36.495490
F 12.365755 7.722802 42.928118
F 12.365755 15.445607 42.928118
F 25.778892 15.445606 40.384721
F 21.282425 7.722802 43.052626
F 21.282425 15.445607 43.052626
F 21.282425 0.000000 43.052626
F 5.727812 1.286336 39.195072
F 5.727812 9.009137 39.195072
F 5.727812 16.731944 39.195072
F 14.645763 1.287132 39.319033
F 14.645763 9.009934 39.319033
F 14.645763 16.732741 39.319034
F 23.562433 1.287132 39.443541
F 23.562433 9.009934 39.443542
F 23.562433 16.732741 39.443542
F 5.676969 3.862198 42.835283
F 5.676969 11.585000 42.835283
F 14.594920 3.861401 42.959244
F 14.594920 11.584204 42.959244
F 23.511591 3.861401 43.083753
F 23.511591 11.584203 43.083753
F 5.715119 3.862198 40.103995
F 5.715119 11.585000 40.103995
F 14.633054 3.861401 40.229086
F 14.633054 11.584204 40.229086
F 23.549723 3.861401 40.353594
F 23.549723 11.584203 40.353594
F 5.765940 1.286336 36.463784
F 5.765940 9.009138 36.463783
F 5.765940 16.731944 36.463783
F 14.683875 1.287132 36.588874
F 14.683875 9.009934 36.588874
F 14.683875 16.732741 36.588874
F 23.600545 1.287132 36.713383
F 23.600545 9.009934 36.713383
F 23.600545 16.732741 36.713383
F 8.148820 0.000005 25.574858
F 7.945499 0.000006 40.135702
F 7.907365 0.000006 42.865865
F 1.521375 1.297491 21.851765
F 1.521375 9.020293 21.851765
F 1.521375 16.743100 21.851765
F 1.178572 1.297492 46.402457
F 1.178572 9.020293 46.402457
F 1.178572 16.743100 46.402457
F 10.085762 1.287134 46.537201
F 10.085761 9.009936 46.537201
F 10.085761 16.732742 46.537201
F 19.002437 1.287132 46.661711
F 19.002437 9.009934 46.661711
F 19.002437 16.732741 46.661711
F 1.127729 3.851042 50.042667
F 1.127729 11.573844 50.042667
F 10.034918 3.861399 50.177412
F 10.034918 11.584202 50.177412
F 18.951595 3.861401 50.301921
F 18.951595 11.584204 50.301922
F 1.165573 3.851042 47.333244
F 1.165573 11.573844 47.333244
F 10.073052 3.861399 47.447256
F 10.073052 11.584202 47.447256
F 18.989728 3.861401 47.571763
F 18.989728 11.584204 47.571763
F 0.734271 1.226852 65.520478
F 0.734271 8.949653 65.520478
F 0.734273 16.672461 65.520478
F 10.123873 1.287134 43.807045
F 10.123873 9.009936 43.807044
F 10.123873 16.732742 43.807044
F 19.040549 1.287132 43.931552
F 19.040549 9.009934 43.931552
F 19.040550 16.732740 43.931551
F 3.379786 7.719685 47.355832
F 3.379786 15.442490 47.355832
F 25.435777 15.445607 64.956148
F 12.302228 7.722802 47.478382
F 12.302228 15.445607 47.478382
F 25.435777 7.722802 64.956147
F 21.218897 7.722802 47.602890
F 21.218897 15.445607 47.602890
F 21.218897 0.000000 47.602890
F 3.430604 5.151650 43.715620
F 3.430604 12.874454 43.715620
F 12.353045 5.148533 43.838171
F 12.353045 12.871337 43.838170
F 21.269716 5.148533 43.962679
F 21.269716 12.871337 43.962678
F 3.392549 5.151650 46.441702
F 3.392549 12.874454 46.441702
F 12.314934 5.148533 46.568330
F 12.314934 12.871337 46.568330
F 21.231604 5.148533 46.692838
F 21.231604 12.871337 46.692838
F 3.341710 7.719685 50.081914
F 3.341710 15.442490 50.081915
F 16.557241 15.445607 62.101480
F 12.264094 7.722802 50.208540
F 12.264094 15.445607 50.208541
F 16.519108 15.445607 64.831639
F 21.180764 7.722802 50.333049
F 21.180764 15.445607 50.333049
F 21.180764 0.000000 50.333049
F 5.626152 1.286336 46.475496
F 5.626152 9.009137 46.475496
F 5.626152 16.731944 46.475496
F 14.544103 1.287132 46.599456
F 14.544103 9.009934 46.599456
F 14.544103 16.732741 46.599457
F 23.460772 1.287132 46.723965
F 23.460772 9.009934 46.723965
F 23.460772 16.732741 46.723965
F 5.575308 3.862198 50.115707
F 5.575309 11.585001 50.115707
F 14.493260 3.861401 50.239667
F 14.493260 11.584204 50.239668
F 23.409931 3.861401 50.364176
F 23.409931 11.584203 50.364176
F 5.613458 3.862198 47.384418
F 5.613458 11.585000 47.384417
F 14.531394 3.861401 47.509509
F 14.531394 11.584204 47.509509
F 23.448063 3.861401 47.634018
F 23.448063 11.584203 47.634017
F 5.664279 1.286336 43.744207
F 5.664279 9.009138 43.744207
F 5.664279 16.731944 43.744206
F 14.582214 1.287132 43.869297
F 14.582214 9.009934 43.869297
F 14.582214 16.732741 43.869297
F 23.498885 1.287132 43.993806
F 23.498885 9.009934 43.993806
F 23.498885 16.732741 43.993806
F 7.843839 7.722807 47.416125
F 7.843839 15.445612 47.416125
F 16.519108 7.722802 64.831639
F 16.760562 7.722802 47.540636
F 16.760562 15.445607 47.540636
F 16.557241 7.722802 62.101481
F 25.677231 7.722802 47.665145
F 25.677231 15.445606 47.665144
F 7.602249 15.445639 64.707149
F 7.894656 5.148528 43.775913
F 7.894656 12.871332 43.775913
F 16.811380 5.148533 43.900424
F 16.811380 12.871337 43.900424
F 25.728050 5.148533 44.024933
F 25.728050 12.871337 44.024933
F 7.856544 5.148528 46.506076
F 7.856544 12.871331 46.506076
F 16.773269 5.148533 46.630583
F 16.773269 12.871337 46.630583
F 25.689937 5.148533 46.755091
F 25.689937 12.871337 46.755091
F 7.805705 7.722807 50.146288
F 7.805705 15.445612 50.146288
F 7.602249 7.722833 64.707149
F 16.722429 7.722802 50.270795
F 16.722429 15.445607 50.270795
F 25.473910 7.722802 62.225989
F 25.639098 7.722801 50.395303
F 25.639098 15.445606 50.395303
F 25.486616 12.871337 61.315936
F 1.076880 1.297694 53.682925
F 1.076880 9.020496 53.682925
F 1.076880 16.743303 53.682926
F 9.984101 1.287134 53.817623
F 9.984101 9.009936 53.817623
F 9.984101 16.732742 53.817623
F 18.900777 1.287132 53.942133
F 18.900777 9.009934 53.942133
F 18.900777 16.732741 53.942133
F 1.025901 3.848917 57.323889
F 1.025901 11.571719 57.323889
F 9.933257 3.861400 57.457834
F 9.933257 11.584202 57.457834
F 18.849935 3.861402 57.582344
F 18.849935 11.584204 57.582344
F 1.061717 3.851990 54.613459
F 1.061718 11.574791 54.613459
F 9.971391 3.861400 54.727678
F 9.971391 11.584202 54.727678
F 18.888068 3.861401 54.852185
F 18.888068 11.584204 54.852185
F 1.114734 1.297491 50.973459
F 1.114734 9.020292 50.973459
F 1.114735 16.743100 50.973459
F 10.022212 1.287134 51.087467
F 10.022212 9.009936 51.087467
F 10.022212 16.732742 51.087467
F 18.938889 1.287132 51.211974
F 18.938889 9.009934 51.211974
F 18.938889 16.732741 51.211974
F 3.278097 7.719721 54.636371
F 3.278097 15.442526 54.636370
F 25.486616 5.148533 61.315936
F 12.200568 7.722802 54.758804
F 12.200568 15.445607 54.758804
F 16.569948 12.871337 61.191428
F 21.117237 7.722802 54.883312
F 21.117237 15.445607 54.883312
F 21.117237 0.000000 54.883312
F 3.328941 5.151649 50.996052
F 3.328941 12.874453 50.996052
F 12.251385 5.148533 51.118593
F 12.251385 12.871337 51.118593
F 21.168056 5.148533 51.243101
F 21.168056 12.871336 51.243101
F 3.290575 5.151520 53.722242
F 3.290575 12.874323 53.722243
F 12.213273 5.148533 53.848752
F 12.213273 12.871337 53.848752
F 21.129943 5.148533 53.973260
F 21.129943 12.871337 53.973260
F 3.236517 7.721062 57.363665
F 3.236517 15.443867 57.363665
F 16.569948 5.148533 61.191428
F 12.162434 7.722802 57.488962
F 12.162434 15.445607 57.488963
F 7.653143 12.871316 61.066931
F 21.079104 7.722802 57.613470
F 21.079104 15.445607 57.613471
F 21.079104 0.000000 57.613471
F 5.524491 1.286333 53.755927
F 5.524491 9.009135 53.755927
F 5.524491 16.731942 53.755927
F 14.442442 1.287132 53.879878
F 14.442442 9.009934 53.879878
F 14.442442 16.732741 53.879878
F 23.359112 1.287132 54.004387
F 23.359112 9.009934 54.004386
F 23.359112 16.732741 54.004387
F 5.473655 3.862214 57.396146
F 5.473655 11.585017 57.396146
F 14.391600 3.861401 57.520089
F 14.391599 11.584203 57.520089
F 23.308270 3.861401 57.644598
F 23.308270 11.584203 57.644597
F 5.511765 3.862192 54.664845
F 5.511765 11.584994 54.664845
F 14.429733 3.861401 54.789931
F 14.429734 11.584204 54.789931
F 23.346402 3.861401 54.914439
F 23.346402 11.584203 54.914439
F 5.562619 1.286336 51.024630
F 5.562619 9.009138 51.024630
F 5.562619 16.731944 51.024629
F 14.480554 1.287132 51.149719
F 14.480554 9.009934 51.149719
F 14.480554 16.732741 51.149719
F 23.397224 1.287132 51.274228
F 23.397224 9.009934 51.274228
F 23.397224 16.732741 51.274228
F 7.742178 7.722807 54.696547
F 7.742178 15.445612 54.696547
F 7.653143 5.148512 61.066931
F 16.658902 7.722802 54.821057
F 16.658902 15.445607 54.821057
F 7.640517 15.445612 61.976970
F 25.575570 7.722802 54.945566
F 25.575570 15.445606 54.945566
F 25.524729 12.871337 58.585777
F 7.792995 5.148527 51.056336
F 7.792995 12.871332 51.056335
F 16.709720 5.148533 51.180847
F 16.709720 12.871336 51.180847
F 25.626389 5.148533 51.305355
F 25.626389 12.871337 51.305355
F 7.754881 5.148527 53.786499
F 7.754881 12.871331 53.786499
F 16.671608 5.148533 53.911005
F 16.671608 12.871337 53.911006
F 25.588276 5.148533 54.035514
F 25.588276 12.871337 54.035514
F 7.704009 7.722814 57.426714
F 7.704009 15.445619 57.426714
F 25.524729 5.148533 58.585777
F 16.620768 7.722802 57.551216
F 16.620768 15.445607 57.551216
F 7.640517 7.722808 61.976970
F 25.537438 7.722802 57.675724
F 25.537438 15.445606 57.675724
F 16.608059 12.871337 58.461268
F 0.975781 1.302829 60.965802
F 0.975781 9.025631 60.965802
F 0.975781 16.748438 60.965803
F 9.882441 1.287134 61.098045
F 9.882441 9.009936 61.098045
F 9.882441 16.732742 61.098046
F 18.799116 1.287132 61.222555
F 18.799116 9.009934 61.222555
F 18.799116 16.732741 61.222555
F 0.926876 3.841323 64.608840
F 0.926876 11.564125 64.608840
F 9.831597 3.861400 64.738257
F 9.831597 11.584202 64.738257
F 18.748275 3.861402 64.862766
F 18.748275 11.584204 64.862766
F 0.853075 3.894758 61.884631
F 0.853077 11.617560 61.884631
F 9.869728 3.861400 62.008100
F 9.869728 11.584202 62.008100
F 18.786408 3.861401 62.132608
F 18.786408 11.584204 62.132607
F 0.971590 1.280661 58.249916
F 0.971590 9.003462 58.249915
F 0.971592 16.726270 58.249916
F 9.920551 1.287134 58.367889
F 9.920550 9.009936 58.367889
F 9.920550 16.732742 58.367889
F 18.837228 1.287132 58.492396
F 18.837228 9.009934 58.492396
F 18.837228 16.732741 58.492395
F 3.176418 7.720384 61.917163
F 3.176418 15.443189 61.917163
F 16.608059 5.148533 58.461269
F 12.098907 7.722802 62.039226
F 12.098907 15.445607 62.039226
F 7.691334 12.871331 58.336759
F 21.015576 7.722802 62.163735
F 21.015576 15.445607 62.163734
F 21.015576 0.000000 62.163734
F 3.227199 5.151342 58.276778
F 3.227199 12.874146 58.276778
F 12.149724 5.148533 58.399014
F 12.149724 12.871337 58.399014
F 21.066395 5.148533 58.523523
F 21.066395 12.871336 58.523522
F 3.180888 5.148649 61.005629
F 3.180888 12.871453 61.005629
F 12.111613 5.148533 61.129173
F 12.111613 12.871337 61.129173
F 21.028283 5.148533 61.253682
F 21.028283 12.871337 61.253682
F 3.124661 7.724259 64.647569
F 3.124661 15.447064 64.647570
F 7.691334 5.148527 58.336759
F 12.060773 7.722802 64.769385
F 12.060773 15.445607 64.769385
F 25.473910 15.445606 62.225989
F 20.977443 7.722802 64.893894
F 20.977443 15.445607 64.893894
F 20.977443 0.000000 64.893893
F 5.422860 1.286305 61.036370
F 5.422860 9.009107 61.036370
F 5.422860 16.731913 61.036371
F 14.340782 1.287132 61.160300
F 14.340782 9.009934 61.160300
F 14.340782 16.732741 61.160301
F 23.257451 1.287132 61.284809
F 23.257451 9.009934 61.284809
F 23.257451 16.732741 61.284809
F 5.372053 3.862244 64.676597
F 5.372053 11.585047 64.676597
F 14.289939 3.861401 64.800512
F 14.289939 11.584203 64.800512
F 23.206610 3.861401 64.925020
F 23.206610 11.584203 64.925020
F 5.409279 3.862034 61.945383
F 5.409279 11.584836 61.945383
F 14.328073 3.861401 62.070353
F 14.328073 11.584204 62.070353
F 23.244742 3.861401 62.194862
F 23.244742 11.584203 62.194861
F 5.460594 1.286406 58.305101
F 5.460594 9.009208 58.305101
F 5.460594 16.732014 58.305101
F 14.378894 1.287132 58.430141
F 14.378894 9.009934 58.430142
F 14.378894 16.732741 58.430141
F 23.295564 1.287132 58.554650
F 23.295564 9.009934 58.554650
F 23.295564 16.732741 58.554650
F 7.843839 0.000006 47.416125
F 7.640517 0.000006 61.976970
F 7.602249 0.000032 64.707149
F 7.805705 0.000006 50.146288
F 3.124661 0.001457 64.647569
F 7.742178 0.000006 54.696547
F 7.704010 0.000012 57.426714
F 1.216394 1.297491 43.693032
F 1.216394 9.020293 43.693032
F 1.216394 16.743100 43.693032
F 0.878369 1.311472 68.251823
F 0.878369 9.034273 68.251823
F 0.878369 16.757080 68.251824
F 9.780780 1.287134 68.378468
F 9.780780 9.009935 68.378468
F 9.780780 16.732742 68.378469
F 18.697456 1.287132 68.502978
F 18.697456 9.009934 68.502978
F 18.697456 16.732741 68.502978
F 0.829518 3.834158 71.893732
F 0.829518 11.556960 71.893733
F 9.729937 3.861400 72.018680
F 9.729936 11.584202 72.018680
F 18.646614 3.861401 72.143189
F 18.646614 11.584204 72.143189
F 0.656176 3.932441 69.160113
F 0.656176 11.655243 69.160113
F 9.768063 3.861400 69.288523
F 9.768063 11.584202 69.288523
F 18.684747 3.861401 69.413031
F 18.684747 11.584204 69.413030
F 7.398799 0.000059 79.268011
F 7.437203 0.000005 76.537815
F 2.914985 0.002822 79.210366
F 9.818886 1.287134 65.648311
F 9.818886 9.009936 65.648311
F 9.818886 16.732742 65.648311
F 18.735568 1.287132 65.772819
F 18.735568 9.009934 65.772819
F 18.735568 16.732740 65.772818
F 3.075166 7.721100 69.197902
F 3.075166 15.443905 69.197902
F 25.130796 15.445606 86.797415
F 11.997247 7.722802 69.319649
F 11.997247 15.445607 69.319649
F 25.130796 7.722802 86.797414
F 20.913916 7.722802 69.444157
F 20.913916 15.445607 69.444157
F 20.913916 0.000000 69.444157
F 3.125745 5.150542 65.557553
F 3.125745 12.873346 65.557552
F 12.048064 5.148533 65.679438
F 12.048064 12.871337 65.679437
F 20.964735 5.148533 65.803946
F 20.964735 12.871336 65.803946
F 3.069436 5.145939 68.289072
F 3.069437 12.868743 68.289072
F 12.009952 5.148533 68.409597
F 12.009952 12.871337 68.409597
F 20.926622 5.148533 68.534105
F 20.926622 12.871337 68.534105
F 3.016149 7.725962 71.929987
F 3.016149 15.448767 71.929987
F 16.252260 15.445607 83.942747
F 11.959112 7.722802 72.049808
F 11.959112 15.445607 72.049808
F 16.214126 15.445607 86.672906
F 20.875783 7.722802 72.174316
F 20.875783 15.445607 72.174316
F 20.875783 0.000000 72.174316
F 5.321278 1.286276 68.316822
F 5.321278 9.009078 68.316822
F 5.321278 16.731885 68.316822
F 14.239121 1.287132 68.440724
F 14.239122 9.009934 68.440724
F 14.239121 16.732741 68.440724
F 23.155791 1.287132 68.565232
F 23.155791 9.009934 68.565232
F 23.155791 16.732741 68.565232
F 5.270476 3.862266 71.957043
F 5.270476 11.585068 71.957043
F 14.188278 3.861401 72.080934
F 14.188278 11.584204 72.080935
F 23.104949 3.861401 72.205443
F 23.104949 11.584203 72.205443
F 5.306523 3.861885 69.225922
F 5.306523 11.584687 69.225922
F 14.226412 3.861401 69.350776
F 14.226412 11.584204 69.350776
F 23.143082 3.861401 69.475285
F 23.143081 11.584203 69.475285
F 5.357864 1.286594 65.585666
F 5.357864 9.009396 65.585666
F 5.357864 16.732202 65.585666
F 14.277233 1.287132 65.710565
F 14.277233 9.009934 65.710565
F 14.277233 16.732741 65.710565
F 23.193903 1.287132 65.835073
F 23.193903 9.009934 65.835073
F 23.193903 16.732741 65.835073
F 7.538859 7.722808 69.257394
F 7.538859 15.445612 69.257393
F 16.214126 7.722802 86.672906
F 16.455581 7.722802 69.381904
F 16.455581 15.445607 69.381903
F 16.252260 7.722802 83.942748
F 25.372249 7.722802 69.506412
F 25.372249 15.445606 69.506412
F 7.297179 15.445656 86.548428
F 7.589674 5.148527 65.617183
F 7.589674 12.871331 65.617183
F 16.506399 5.148533 65.741692
F 16.506399 12.871336 65.741691
F 25.423068 5.148533 65.866200
F 25.423068 12.871337 65.866200
F 7.551375 5.148490 68.347368
F 7.551375 12.871294 68.347368
F 16.468287 5.148533 68.471851
F 16.468287 12.871337 68.471851
F 25.384955 5.148533 68.596359
F 25.384955 12.871337 68.596359
F 7.500493 7.722853 71.987584
F 7.500493 15.445659 71.987584
F 7.297179 7.722851 86.548428
F 16.417448 7.722802 72.112062
F 16.417447 15.445607 72.112062
F 25.168928 7.722802 84.067256
F 25.334117 7.722802 72.236570
F 25.334117 15.445606 72.236571
F 25.181634 12.871337 83.157203
F 0.780218 1.315568 75.534705
F 0.780218 9.038369 75.534705
F 0.780218 16.761176 75.534705
F 9.679120 1.287133 75.658891
F 9.679120 9.009935 75.658891
F 9.679120 16.732742 75.658891
F 18.595795 1.287132 75.783400
F 18.595795 9.009934 75.783400
F 18.595795 16.732741 75.783400
F 0.730628 3.833144 79.175331
F 0.730628 11.555946 79.175331
F 9.628276 3.861400 79.299101
F 9.628276 11.584202 79.299101
F 18.544953 3.861402 79.423610
F 18.544953 11.584204 79.423611
F 0.596464 3.915262 76.446328
F 0.596464 11.638064 76.446328
F 9.666399 3.861400 76.568944
F 9.666399 11.584202 76.568944
F 18.583086 3.861401 76.693452
F 18.583087 11.584204 76.693452
F 0.618855 1.221669 72.802773
F 0.618855 8.944470 72.802773
F 0.618855 16.667277 72.802773
F 9.717221 1.287134 72.928734
F 9.717221 9.009935 72.928733
F 9.717221 16.732742 72.928733
F 18.633908 1.287132 73.053241
F 18.633908 9.009934 73.053241
F 18.633908 16.732741 73.053241
F 2.974001 7.721141 76.478487
F 2.974001 15.443946 76.478486
F 25.181634 5.148533 83.157203
F 11.895586 7.722802 76.600071
F 11.895586 15.445607 76.600071
F 16.264966 12.871337 83.032695
F 20.812255 7.722802 76.724579
F 20.812255 15.445607 76.724579
F 20.812255 0.000000 76.724579
F 3.024576 5.150119 72.838205
F 3.024576 12.872922 72.838205
F 11.946403 5.148533 72.959860
F 11.946403 12.871337 72.959860
F 20.863074 5.148533 73.084368
F 20.863074 12.871336 73.084368
F 2.964834 5.145336 75.570375
F 2.964834 12.868140 75.570375
F 11.908291 5.148533 75.690019
F 11.908291 12.871337 75.690019
F 20.824962 5.148533 75.814527
F 20.824962 12.871337 75.814527
F 2.914985 7.725624 79.210366
F 2.914985 15.448429 79.210366
F 16.264966 5.148533 83.032695
F 11.857452 7.722802 79.330229
F 11.857452 15.445607 79.330229
F 7.347990 12.871281 82.908220
F 20.774122 7.722802 79.454738
F 20.774122 15.445607 79.454738
F 20.774122 0.000000 79.454738
F 5.219693 1.286265 75.597260
F 5.219693 9.009067 75.597260
F 5.219693 16.731874 75.597260
F 14.137461 1.287132 75.721146
F 14.137461 9.009934 75.721146
F 14.137461 16.732741 75.721146
F 23.054130 1.287132 75.845654
F 23.054130 9.009934 75.845654
F 23.054130 16.732741 75.845654
F 5.168874 3.862266 79.237471
F 5.168875 11.585068 79.237471
F 14.086618 3.861401 79.361357
F 14.086618 11.584204 79.361357
F 23.003289 3.861401 79.485865
F 23.003289 11.584203 79.485865
F 5.204355 3.861933 76.506321
F 5.204355 11.584735 76.506320
F 14.124752 3.861401 76.631198
F 14.124752 11.584204 76.631198
F 23.041421 3.861401 76.755707
F 23.041421 11.584203 76.755706
F 5.255329 1.286646 72.866138
F 5.255329 9.009448 72.866137
F 5.255329 16.732255 72.866137
F 14.175573 1.287132 72.990987
F 14.175573 9.009934 72.990987
F 14.175573 16.732741 72.990987
F 23.092243 1.287132 73.115495
F 23.092243 9.009934 73.115495
F 23.092243 16.732741 73.115495
F 7.437203 7.722807 76.537815
F 7.437203 15.445612 76.537815
F 7.347991 5.148477 82.908220
F 16.353920 7.722802 76.662325
F 16.353920 15.445607 76.662325
F 7.335548 15.445612 83.818236
F 25.270589 7.722802 76.786833
F 25.270589 15.445606 76.786833
F 25.219747 12.871337 80.427044
F 7.488018 5.148527 72.897604
F 7.488018 12.871332 72.897604
F 16.404738 5.148533 73.022114
F 16.404739 12.871336 73.022114
F 25.321408 5.148533 73.146623
F 25.321408 12.871337 73.146623
F 7.449646 5.148476 75.627799
F 7.449646 12.871280 75.627799
F 16.366627 5.148533 75.752273
F 16.366627 12.871337 75.752273
F 25.283295 5.148533 75.876781
F 25.283295 12.871337 75.876781
F 7.398799 7.722860 79.268011
F 7.398799 15.445666 79.268011
F 25.219747 5.148533 80.427045
F 16.315787 7.722802 79.392484
F 16.315787 15.445607 79.392484
F 7.335548 7.722807 83.818237
F 25.232456 7.722802 79.516991
F 25.232456 15.445606 79.516992
F 16.303078 12.871337 80.302536
F 0.680929 1.314520 82.816017
F 0.680929 9.037322 82.816017
F 0.680929 16.760129 82.816017
F 9.577460 1.287134 82.939313
F 9.577460 9.009935 82.939313
F 9.577460 16.732742 82.939313
F 18.494135 1.287132 83.063822
F 18.494135 9.009934 83.063822
F 18.494135 16.732741 83.063823
F 0.624779 3.838319 86.460251
F 0.624780 11.561121 86.460251
F 9.526616 3.861400 86.579524
F 9.526616 11.584202 86.579524
F 18.443293 3.861402 86.704033
F 18.443293 11.584204 86.704034
F 0.529503 3.901750 83.732589
F 0.529503 11.624552 83.732588
F 9.564738 3.861400 83.849367
F 9.564738 11.584202 83.849366
F 18.481426 3.861401 83.973875
F 18.481426 11.584204 83.973874
F 0.569527 1.242894 80.089484
F 0.569527 8.965695 80.089484
F 0.569527 16.688502 80.089484
F 9.615559 1.287133 80.209155
F 9.615558 9.009935 80.209155
F 9.615558 16.732742 80.209155
F 18.532247 1.287132 80.333663
F 18.532247 9.009934 80.333663
F 18.532247 16.732741 80.333663
F 2.872816 7.720652 83.759087
F 2.872816 15.443457 83.759087
F 16.303078 5.148533 80.302536
F 11.793926 7.722802 83.880494
F 11.793926 15.445607 83.880493
F 7.386363 12.871332 80.178025
F 20.710595 7.722802 84.005002
F 20.710595 15.445607 84.005002
F 20.710595 0.000000 84.005002
F 2.923392 5.150409 80.118775
F 2.923392 12.873213 80.118775
F 11.844743 5.148533 80.240282
F 11.844743 12.871337 80.240281
F 20.761414 5.148533 80.364790
F 20.761414 12.871336 80.364790
F 2.865908 5.146290 82.850206
F 2.865908 12.869094 82.850207
F 11.806631 5.148533 82.970441
F 11.806631 12.871337 82.970441
F 20.723301 5.148533 83.094949
F 20.723301 12.871337 83.094949
F 2.817104 7.724478 86.490105
F 2.817104 15.447283 86.490106
F 7.386363 5.148528 80.178025
F 11.755791 7.722802 86.610652
F 11.755791 15.445607 86.610652
F 25.168928 15.445606 84.067256
F 20.672462 7.722802 86.735161
F 20.672462 15.445607 86.735161
F 20.672462 0.000000 86.735161
F 5.118071 1.286274 82.877680
F 5.118071 9.009076 82.877680
F 5.118072 16.731883 82.877680
F 14.035800 1.287132 83.001568
F 14.035801 9.009934 83.001568
F 14.035800 16.732741 83.001568
F 22.952470 1.287132 83.126076
F 22.952470 9.009934 83.126076
F 22.952470 16.732741 83.126076
F 5.067138 3.862225 86.517865
F 5.067138 11.585028 86.517865
F 13.984958 3.861401 86.641779
F 13.984957 11.584204 86.641779
F 22.901628 3.861401 86.766287
F 22.901628 11.584203 86.766287
F 5.102894 3.862051 83.786662
F 5.102894 11.584853 83.786662
F 14.023091 3.861401 83.911621
F 14.023091 11.584204 83.911620
F 22.939760 3.861401 84.036129
F 22.939760 11.584203 84.036129
F 5.153546 1.286537 80.146489
F 5.153546 9.009339 80.146489
F 5.153546 16.732145 80.146489
F 14.073912 1.287132 80.271409
F 14.073912 9.009934 80.271409
F 14.073912 16.732741 80.271408
F 22.990582 1.287132 80.395917
F 22.990582 9.009934 80.395917
F 22.990582 16.732741 80.395917
F 3.016148 0.003160 71.929987
F 7.335548 0.000005 83.818236
F 7.538859 0.000006 69.257394
F 7.297179 0.000049 86.548428
F 2.817104 0.001676 86.490105
F 7.500493 0.000052 71.987585
F 0.530735 1.287026 90.126059
F 0.530735 9.009828 90.126059
F 0.530736 16.732635 90.126059
F 9.475798 1.287134 90.219736
F 9.475798 9.009935 90.219736
F 9.475798 16.732742 90.219736
F 18.392475 1.287132 90.344245
F 18.392475 9.009934 90.344245
F 18.392474 16.732741 90.344245
F 0.420410 3.892394 93.803042
F 0.420411 11.615196 93.803042
F 9.424954 3.861400 93.859946
F 9.424953 11.584202 93.859947
F 18.341633 3.861402 93.984456
F 18.341633 11.584204 93.984457
F 0.452984 3.890544 91.024957
F 0.452984 11.613346 91.024957
F 9.463080 3.861400 91.129790
F 9.463080 11.584202 91.129790
F 18.379766 3.861401 91.254298
F 18.379766 11.584204 91.254298
F 7.132127 0.000046 98.379051
F 2.620987 0.000613 101.049854
F 7.093974 0.000020 101.109255
F 9.513899 1.287133 87.489578
F 9.513899 9.009935 87.489578
F 9.513899 16.732742 87.489578
F 18.430586 1.287132 87.614086
F 18.430586 9.009934 87.614086
F 18.430586 16.732741 87.614086
F 2.769029 7.721329 91.038949
F 2.769029 15.444134 91.038949
F 24.825814 15.445606 108.638682
F 11.692265 7.722802 91.160917
F 11.692265 15.445607 91.160916
F 24.825814 7.722802 108.638681
F 20.608935 7.722802 91.285425
F 20.608934 15.445607 91.285425
F 20.608934 0.000000 91.285425
F 2.821622 5.150739 87.399253
F 2.821622 12.873543 87.399253
F 11.743082 5.148533 87.520705
F 11.743082 12.871337 87.520704
F 20.659754 5.148533 87.645213
F 20.659753 12.871336 87.645213
F 2.768963 5.147452 90.129823
F 2.768963 12.870256 90.129823
F 11.704970 5.148533 90.250864
F 11.704970 12.871337 90.250864
F 20.621641 5.148533 90.375372
F 20.621641 12.871337 90.375372
F 2.720426 7.723470 93.769657
F 2.720426 15.446276 93.769657
F 15.947279 0.000000 105.784015
F 11.654131 7.722802 93.891075
F 11.654131 15.445607 93.891075
F 15.909145 15.445607 108.514174
F 20.570801 7.722802 94.015584
F 20.570801 15.445607 94.015584
F 20.570801 0.000000 94.015584
F 5.015999 1.286445 90.157977
F 5.015999 9.009247 90.157977
F 5.015999 16.732054 90.157977
F 13.934140 1.287132 90.281991
F 13.934140 9.009934 90.281991
F 13.934140 16.732741 90.281991
F 22.850809 1.287132 90.406499
F 22.850809 9.009934 90.406499
F 22.850809 16.732741 90.406500
F 4.964811 3.861887 93.798046
F 4.964811 11.584690 93.798046
F 13.883297 3.861401 93.922202
F 13.883297 11.584203 93.922202
F 22.799968 3.861401 94.046710
F 22.799968 11.584203 94.046711
F 5.001891 3.862126 91.067026
F 5.001891 11.584928 91.067026
F 13.921431 3.861401 91.192044
F 13.921431 11.584204 91.192043
F 22.838100 3.861401 91.316552
F 22.838100 11.584203 91.316552
F 5.052326 1.286448 87.426843
F 5.052326 9.009250 87.426843
F 5.052326 16.732056 87.426843
F 13.972252 1.287132 87.551832
F 13.972252 9.009934 87.551832
F 13.972252 16.732741 87.551832
F 22.888922 1.287132 87.676341
F 22.888922 9.009934 87.676341
F 22.888922 16.732741 87.676340
F 7.233853 7.722821 91.098649
F 7.233853 15.445625 91.098648
F 15.909145 7.722802 108.514173
F 16.150600 7.722802 91.223171
F 16.150599 15.445607 91.223171
F 16.150600 0.000000 91.223171
F 25.067268 7.722802 91.347679
F 25.067268 15.445606 91.347679
F 6.992346 15.445618 108.389672
F 7.284698 5.148525 87.458446
F 7.284698 12.871329 87.458445
F 16.201418 5.148533 87.582959
F 16.201417 12.871337 87.582959
F 25.118087 5.148533 87.707468
F 25.118087 12.871337 87.707467
F 7.246401 5.148494 90.188634
F 7.246401 12.871297 90.188634
F 16.163306 5.148533 90.313118
F 16.163306 12.871337 90.313119
F 25.079974 5.148533 90.437626
F 25.079974 12.871337 90.437626
F 7.195605 7.722830 93.828838
F 7.195605 15.445636 93.828838
F 6.992346 7.722813 108.389672
F 16.112466 7.722802 93.953329
F 16.112466 15.445607 93.953330
F 15.947279 15.445607 105.784015
F 25.029135 7.722802 94.077837
F 25.029135 15.445606 94.077838
F 24.876653 12.871337 104.998470
F 0.316835 1.229087 97.478166
F 0.316834 8.951889 97.478166
F 0.316835 16.674696 97.478166
F 9.374136 1.287134 97.500158
F 9.374136 9.009936 97.500158
F 9.374136 16.732742 97.500158
F 18.290814 1.287132 97.624667
F 18.290814 9.009934 97.624667
F 18.290814 16.732741 97.624668
F 0.243732 3.932025 101.136232
F 0.243732 11.654827 101.136232
F 9.323292 3.861400 101.140369
F 9.323292 11.584202 101.140369
F 18.239972 3.861401 101.264878
F 18.239972 11.584203 101.264878
F 0.372534 3.881228 98.317028
F 0.372535 11.604030 98.317028
F 9.361423 3.861400 98.410212
F 9.361423 11.584202 98.410212
F 18.278105 3.861401 98.534720
F 18.278105 11.584204 98.534719
F 0.414242 1.263364 94.671535
F 0.414242 8.986166 94.671535
F 0.414242 16.708973 94.671535
F 9.412243 1.287134 94.770001
F 9.412243 9.009935 94.770001
F 9.412243 16.732742 94.770001
F 18.328926 1.287132 94.894508
F 18.328926 9.009934 94.894508
F 18.328926 16.732740 94.894508
F 2.663768 7.723851 98.317863
F 2.663768 15.446656 98.317863
F 24.876653 5.148533 104.998470
F 11.590605 7.722802 98.441338
F 11.590605 15.445607 98.441338
F 15.959985 12.871337 104.873962
F 20.507274 7.722802 98.565846
F 20.507274 15.445607 98.565846
F 20.507274 0.000000 98.565846
F 2.716331 5.148818 94.678472
F 2.716331 12.871622 94.678472
F 11.641422 5.148533 94.801127
F 11.641422 12.871337 94.801127
F 20.558093 5.148533 94.925636
F 20.558093 12.871337 94.925636
F 2.670737 5.147882 97.409783
F 2.670737 12.870686 97.409783
F 11.603310 5.148533 97.531286
F 11.603310 12.871337 97.531286
F 20.519980 5.148533 97.655794
F 20.519980 12.871337 97.655795
F 2.620987 7.723415 101.049853
F 2.620987 15.446220 101.049854
F 15.959985 5.148533 104.873962
F 11.552471 7.722802 101.171497
F 11.552471 15.445607 101.171497
F 7.043167 12.871320 104.749464
F 20.469141 7.722802 101.296005
F 20.469141 15.445607 101.296005
F 20.469141 0.000000 101.296005
F 4.913689 1.286873 97.438090
F 4.913689 9.009675 97.438090
F 4.913689 16.732482 97.438090
F 13.832479 1.287132 97.562413
F 13.832480 9.009934 97.562413
F 13.832480 16.732741 97.562414
F 22.749149 1.287132 97.686921
F 22.749149 9.009934 97.686921
F 22.749149 16.732741 97.686922
F 4.862639 3.861442 101.078142
F 4.862639 11.584245 101.078142
F 13.781636 3.861401 101.202624
F 13.781637 11.584204 101.202624
F 22.698307 3.861401 101.327132
F 22.698307 11.584203 101.327132
F 4.900782 3.862149 98.347427
F 4.900782 11.584951 98.347426
F 13.819770 3.861401 98.472465
F 13.819770 11.584204 98.472465
F 22.736440 3.861401 98.596974
F 22.736439 11.584203 98.596974
F 4.951419 1.286392 94.707224
F 4.951419 9.009194 94.707224
F 4.951419 16.732001 94.707223
F 13.870591 1.287132 94.832255
F 13.870591 9.009934 94.832255
F 13.870591 16.732741 94.832254
F 22.787261 1.287132 94.956763
F 22.787261 9.009934 94.956763
F 22.787261 16.732741 94.956762
F 7.132127 7.722848 98.379051
F 7.132127 15.445653 98.379051
F 7.043167 5.148517 104.749463
F 16.048939 7.722802 98.503593
F 16.048939 15.445607 98.503592
F 15.947279 7.722802 105.784015
F 24.965608 7.722802 98.628101
F 24.965608 15.445606 98.628101
F 24.914766 12.871337 102.268311
F 7.182977 5.148501 94.738850
F 7.182977 12.871305 94.738850
F 16.099757 5.148533 94.863381
F 16.099757 12.871336 94.863381
F 25.016426 5.148533 94.987890
F 25.016426 12.871337 94.987890
F 7.144803 5.148510 97.469046
F 7.144803 12.871313 97.469046
F 16.061645 5.148533 97.593540
F 16.061645 12.871337 97.593540
F 24.978313 5.148533 97.718048
F 24.978313 12.871337 97.718048
F 7.093974 7.722822 101.109255
F 7.093974 15.445627 101.109255
F 24.914766 5.148533 102.268312
F 16.010806 7.722802 101.233751
F 16.010805 15.445607 101.233751
F 24.863947 7.722802 105.908523
F 24.927475 7.722802 101.358259
F 24.927475 15.445607 101.358260
F 15.998097 12.871336 102.143803
F 0.200805 1.218508 104.776134
F 0.200805 8.941310 104.776134
F 0.200805 16.664116 104.776134
F 9.272475 1.287134 104.780580
F 9.272475 9.009935 104.780580
F 9.272475 16.732742 104.780580
F 18.189154 1.287132 104.905090
F 18.189154 9.009934 104.905090
F 18.189154 16.732741 104.905090
F 0.171801 3.921042 108.406927
F 0.171800 11.643844 108.406928
F 9.221632 3.861400 108.420791
F 9.221632 11.584202 108.420791
F 18.138312 3.861402 108.545301
F 18.138312 11.584204 108.545301
F 0.292291 3.871633 105.604857
F 0.292291 11.594435 105.604856
F 9.259764 3.861400 105.690634
F 9.259764 11.584203 105.690634
F 18.176445 3.861401 105.815142
F 18.176445 11.584204 105.815142
F 0.331635 1.271781 101.961411
F 0.331635 8.994583 101.961411
F 0.331635 16.717389 101.961410
F 9.310584 1.287133 102.050423
F 9.310584 9.009935 102.050423
F 9.310584 16.732741 102.050423
F 18.227266 1.287132 102.174931
F 18.227266 9.009934 102.174931
F 18.227266 16.732741 102.174930
F 2.560461 7.725390 105.597047
F 2.560461 15.448195 105.597047
F 15.998097 5.148533 102.143803
F 11.488944 7.722802 105.721761
F 11.488944 15.445607 105.721761
F 7.081254 12.871278 102.019252
F 20.405614 7.722802 105.846269
F 20.405614 15.445607 105.846269
F 20.405614 0.000000 105.846269
F 2.611677 5.146463 101.957317
F 2.611677 12.869266 101.957317
F 11.539761 5.148533 102.081549
F 11.539761 12.871337 102.081549
F 20.456433 5.148533 102.206057
F 20.456433 12.871337 102.206057
F 2.571506 5.148114 104.689774
F 2.571506 12.870917 104.689775
F 11.501650 5.148533 104.811708
F 11.501650 12.871337 104.811709
F 20.418320 5.148533 104.936216
F 20.418320 12.871337 104.936216
F 2.522258 7.722863 108.329569
F 2.522258 15.445668 108.329569
F 7.081254 5.148474 102.019252
F 11.450810 7.722802 108.451920
F 11.450810 15.445607 108.451920
F 24.863947 15.445606 105.908523
F 20.367480 7.722802 108.576428
F 20.367480 15.445607 108.576428
F 20.367480 0.000000 108.576428
F 4.811749 1.287266 104.718228
F 4.811749 9.010068 104.718228
F 4.811750 16.732875 104.718229
F 13.730819 1.287132 104.842835
F 13.730819 9.009934 104.842835
F 13.730819 16.732741 104.842836
F 22.647488 1.287132 104.967343
F 22.647488 9.009934 104.967343
F 22.647488 16.732741 104.967344
F 4.760973 3.861146 108.358351
F 4.760973 11.583949 108.358352
F 13.679976 3.861401 108.483046
F 13.679976 11.584204 108.483047
F 22.596647 3.861401 108.607555
F 22.596647 11.584203 108.607555
F 4.799460 3.862172 105.627831
F 4.799460 11.584974 105.627831
F 13.718110 3.861401 105.752888
F 13.718110 11.584204 105.752888
F 22.634779 3.861401 105.877397
F 22.634779 11.584203 105.877396
F 4.850096 1.286373 101.987629
F 4.850096 9.009175 101.987628
F 4.850096 16.731982 101.987628
F 13.768931 1.287132 102.112676
F 13.768931 9.009934 102.112676
F 13.768931 16.732741 102.112676
F 22.685601 1.287132 102.237185
F 22.685601 9.009934 102.237185
F 22.685601 16.732741 102.237184
F 7.030417 7.722873 105.659455
F 7.030417 15.445677 105.659455
F 2.720426 0.000668 93.769657
F 7.030417 0.000071 105.659455
F 7.233853 0.000019 91.098648
F 6.992346 0.000011 108.389672
F 2.522258 0.000061 108.329569
F 7.195605 0.000029 93.828838
F 2.560461 0.002588 105.597047
F 2.663768 0.001049 98.317863
F 0.490169 1.251571 87.378295
F 0.490169 8.974372 87.378294
F 0.490169 16.697179 87.378294
F 0.144886 1.237629 112.035823
F 0.144886 8.960431 112.035823
F 0.144886 16.683237 112.035823
F 9.170817 1.287134 112.061003
F 9.170816 9.009935 112.061003
F 9.170816 16.732742 112.061004
F 18.087493 1.287132 112.185513
F 18.087493 9.009934 112.185513
F 18.087493 16.732741 112.185513
F 0.112087 3.903774 115.668060
F 0.112087 11.626576 115.668060
F 9.119974 3.861400 115.701214
F 9.119974 11.584202 115.701215
F 18.036651 3.861401 115.825724
F 18.036651 11.584204 115.825724
F 0.217875 3.860547 112.889823
F 0.217875 11.583349 112.889823
F 9.158105 3.861401 112.971058
F 9.158105 11.584203 112.971057
F 18.074784 3.861401 113.095565
F 18.074784 11.584204 113.095565
F 9.208925 1.287133 109.330846
F 9.208925 9.009935 109.330846
F 9.208925 16.732741 109.330846
F 18.125605 1.287132 109.455353
F 18.125605 9.009934 109.455353
F 18.125605 16.732741 109.455353
F 2.460701 7.725171 112.877251
F 2.460701 15.447976 112.877251
F 24.651903 15.004046 130.288085
F 11.387284 7.722802 113.002184
F 11.387284 15.445607 113.002184
F 24.651904 7.281241 130.288084
F 20.303953 7.722802 113.126692
F 20.303953 15.445607 113.126692
F 0.002024 3.810480 130.228745
F 2.510168 5.145888 109.237053
F 2.510167 12.868692 109.237053
F 11.438101 5.148533 109.361972
F 11.438101 12.871337 109.361972
F 20.354772 5.148533 109.486480
F 20.354772 12.871336 109.486480
F 2.473294 5.148981 111.969250
F 2.473294 12.871785 111.969250
F 11.399989 5.148533 112.092131
F 11.399989 12.871337 112.092132
F 20.316659 5.148533 112.216639
F 20.316659 12.871337 112.216640
F 2.424600 7.721716 115.608828
F 2.424600 15.444521 115.608828
F 15.735234 15.004046 130.163577
F 11.349150 7.722802 115.732343
F 11.349150 15.445607 115.732343
F 15.735235 7.281242 130.163576
F 20.265820 7.722802 115.856851
F 20.265820 15.445607 115.856851
F 20.265820 0.000000 115.856851
F 4.710342 1.287466 111.998505
F 4.710342 9.010267 111.998505
F 4.710342 16.733074 111.998505
F 13.629159 1.287132 112.123258
F 13.629159 9.009934 112.123258
F 13.629159 16.732741 112.123259
F 22.545828 1.287132 112.247767
F 22.545828 9.009934 112.247767
F 22.545828 16.732741 112.247767
F 4.659778 3.861018 115.638678
F 4.659778 11.583821 115.638678
F 13.578316 3.861401 115.763469
F 13.578316 11.584204 115.763470
F 22.494986 3.861401 115.887978
F 22.494986 11.584203 115.887977
F 4.698267 3.862186 112.908242
F 4.698267 11.584989 112.908242
F 13.616449 3.861401 113.033311
F 13.616450 11.584204 113.033311
F 22.533118 3.861401 113.157819
F 22.533118 11.584203 113.157819
F 4.748837 1.286353 109.268036
F 4.748837 9.009155 109.268036
F 4.748837 16.731962 109.268035
F 13.667270 1.287132 109.393099
F 13.667270 9.009934 109.393099
F 13.667270 16.732741 109.393099
F 22.583940 1.287132 109.517608
F 22.583940 9.009934 109.517608
F 22.583940 16.732741 109.517608
F 6.928750 7.722885 112.939869
F 6.928750 15.445690 112.939869
F 6.818564 15.004052 130.039066
F 15.845618 7.722802 113.064438
F 15.845618 15.445607 113.064438
F 15.845618 0.000000 113.064438
F 24.762286 7.722802 113.188946
F 24.762287 15.445606 113.188946
F 6.818565 7.281247 130.039066
F 6.979564 5.148454 109.299660
F 6.979564 12.871258 109.299661
F 15.896436 5.148533 109.424226
F 15.896437 12.871336 109.424226
F 24.813105 5.148533 109.548735
F 24.813105 12.871337 109.548735
F 6.941548 5.148528 112.029879
F 6.941548 12.871331 112.029879
F 15.858324 5.148533 112.154385
F 15.858324 12.871337 112.154385
F 24.774992 5.148533 112.278893
F 24.774992 12.871337 112.278894
F 6.890736 7.722800 115.670085
F 6.890736 15.445606 115.670085
F 24.573016 12.867559 126.821319
F 15.807485 7.722802 115.794596
F 15.807484 15.445607 115.794597
F 15.651829 7.713476 127.522431
F 24.724154 7.722802 115.919104
F 24.724154 15.445607 115.919105
F 24.573016 5.144755 126.821318
F 0.071601 1.247679 119.305186
F 0.071601 8.970481 119.305186
F 0.071601 16.693288 119.305186
F 9.069159 1.287134 119.341425
F 9.069159 9.009935 119.341425
F 9.069159 16.732742 119.341425
F 17.985833 1.287132 119.465934
F 17.985833 9.009934 119.465934
F 17.985833 16.732741 119.465934
F 0.030774 3.898264 122.942172
F 0.030774 11.621066 122.942173
F 9.018319 3.861399 122.981411
F 9.018318 11.584201 122.981412
F 17.934992 3.861401 123.105921
F 17.934992 11.584203 123.105921
F 0.147771 3.848708 120.173870
F 0.147771 11.571511 120.173870
F 9.056448 3.861401 120.251461
F 9.056448 11.584203 120.251460
F 17.973124 3.861401 120.375968
F 17.973124 11.584204 120.375968
F 0.182419 1.293794 116.531801
F 0.182419 9.016595 116.531801
F 0.182419 16.739402 116.531801
F 9.107267 1.287133 116.611268
F 9.107267 9.009935 116.611268
F 9.107267 16.732741 116.611268
F 18.023944 1.287132 116.735776
F 18.023945 9.009934 116.735776
F 18.023945 16.732741 116.735775
F 2.363180 7.724043 120.157921
F 2.363180 15.446848 120.157920
F 15.656348 12.867559 126.696810
F 11.285624 7.722802 120.282587
F 11.285624 15.445607 120.282587
F 15.656348 5.144755 126.696810
F 20.202293 7.722802 120.407095
F 20.202293 15.445607 120.407095
F 20.202293 0.000000 120.407095
F 2.411782 5.146667 116.517565
F 2.411782 12.869470 116.517565
F 11.336440 5.148533 116.642395
F 11.336440 12.871337 116.642395
F 20.253112 5.148533 116.766903
F 20.253112 12.871336 116.766903
F 2.376227 5.150358 119.248315
F 2.376227 12.873162 119.248316
F 11.298329 5.148533 119.372553
F 11.298329 12.871337 119.372553
F 20.214999 5.148533 119.497061
F 20.214999 12.871337 119.497061
F 2.328028 7.720184 122.887623
F 2.328027 15.442989 122.887624
F 6.739720 12.867620 126.572259
F 11.247490 7.722801 123.012539
F 11.247490 15.445606 123.012540
F 6.739720 5.144816 126.572259
F 20.164160 7.722801 123.137048
F 20.164160 15.445606 123.137048
F 6.735063 15.436355 127.397878
F 4.609299 1.287554 119.278858
F 4.609299 9.010356 119.278858
F 4.609299 16.733163 119.278858
F 13.527498 1.287132 119.403680
F 13.527498 9.009934 119.403680
F 13.527498 16.732741 119.403680
F 22.444167 1.287132 119.528188
F 22.444167 9.009934 119.528188
F 22.444167 16.732741 119.528189
F 4.558766 3.860953 122.918846
F 4.558766 11.583755 122.918846
F 13.476656 3.861401 123.043666
F 13.476656 11.584203 123.043667
F 22.393326 3.861400 123.168175
F 22.393326 11.584202 123.168175
F 4.597222 3.862188 120.188642
F 4.597222 11.584990 120.188642
F 13.514789 3.861401 120.313714
F 13.514789 11.584204 120.313714
F 22.431458 3.861401 120.438222
F 22.431458 11.584203 120.438222
F 4.647716 1.286345 116.548450
F 4.647716 9.009147 116.548449
F 4.647716 16.731953 116.548449
F 13.565610 1.287132 116.673522
F 13.565610 9.009934 116.673522
F 13.565610 16.732741 116.673522
F 22.482280 1.287132 116.798030
F 22.482280 9.009934 116.798030
F 22.482280 16.732741 116.798030
F 6.827131 7.722881 120.220275
F 6.827131 15.445686 120.220275
F 24.609830 12.871308 124.106221
F 15.743958 7.722802 120.344841
F 15.743958 15.445607 120.344841
F 15.743958 0.000000 120.344841
F 24.660626 7.722802 120.469350
F 24.660626 15.445606 120.469349
F 24.609830 5.148505 124.106222
F 6.877922 5.148450 116.580080
F 6.877922 12.871254 116.580080
F 15.794776 5.148533 116.704649
F 15.794776 12.871336 116.704648
F 24.711445 5.148533 116.829157
F 24.711445 12.871337 116.829157
F 6.839949 5.148542 119.310290
F 6.839949 12.871346 119.310291
F 15.756664 5.148533 119.434807
F 15.756664 12.871337 119.434807
F 24.673332 5.148533 119.559314
F 24.673332 12.871337 119.559315
F 6.789149 7.722782 122.950271
F 6.789149 15.445588 122.950271
F 15.693161 12.871308 123.981713
F 15.705825 7.722801 123.074794
F 15.705825 15.445606 123.074794
F 6.735063 7.713551 127.397878
F 24.622494 7.722801 123.199302
F 24.622494 15.445606 123.199302
F 15.693161 5.148504 123.981713
F 6.827131 0.000079 120.220275
F 6.928750 0.000083 112.939869
F 0.002024 11.533282 130.228744
F 8.968849 1.283356 126.603428
F 8.968848 9.006157 126.603428
F 8.968848 16.728964 126.603429
F 17.885517 1.283354 126.727937
F 17.885517 9.006156 126.727937
F 17.885517 16.728962 126.727938
F 24.568497 15.436281 127.646939
F 22.380664 16.732712 124.075094
F 24.568497 7.713476 127.646939
F 15.651829 15.436282 127.522431
F 9.047731 3.419839 130.070195
F 9.047730 11.142641 130.070196
F 17.964402 3.419840 130.194703
F 17.964402 11.142643 130.194703
F 0.082338 3.836877 127.467038
F 0.082338 11.559679 127.467037
F 8.964323 3.852075 127.429050
F 8.964323 11.574877 127.429050
F 17.880994 3.852076 127.553558
F 17.880994 11.574878 127.553557
F 0.112924 1.306761 123.815375
F 0.112924 9.029562 123.815375
F 0.112924 16.752369 123.815375
F 9.005656 1.287105 123.888332
F 9.005656 9.009906 123.888332
F 9.005656 16.732713 123.888332
F 17.922329 1.287104 124.012840
F 17.922329 9.009905 124.012840
F 17.922329 16.732712 124.012840
F 2.275674 7.713505 127.335681
F 2.275674 15.436310 127.335681
F 22.380664 9.009905 124.075095
F 11.193494 7.713476 127.460176
F 11.193494 15.436281 127.460176
F 22.380664 1.287103 124.075094
F 20.110163 7.713476 127.584685
F 20.110163 15.436282 127.584685
F 13.463995 16.732712 123.950585
F 2.313698 5.147381 123.795713
F 2.313698 12.870185 123.795713
F 11.234825 5.148505 123.919459
F 11.234825 12.871308 123.919459
F 20.151496 5.148504 124.043968
F 20.151496 12.871308 124.043967
F 2.274670 5.144070 126.513466
F 2.274671 12.866874 126.513466
F 11.198014 5.144755 126.634556
F 11.198014 12.867558 126.634556
F 20.114683 5.144754 126.759065
F 20.114683 12.867559 126.759065
F 2.352233 7.300830 129.981532
F 2.352233 15.023635 129.981533
F 6.776366 12.871238 123.857152
F 11.276899 7.281241 130.101322
F 11.276899 15.004046 130.101322
F 6.776366 5.148434 123.857152
F 20.193570 7.281241 130.225830
F 20.193570 15.004046 130.225831
F 13.463994 9.009905 123.950586
F 4.509737 1.283937 126.540653
F 4.509737 9.006739 126.540653
F 4.509737 16.729545 126.540654
F 13.427183 1.283354 126.665683
F 13.427183 9.006156 126.665683
F 13.427183 16.728962 126.665683
F 22.343852 1.283354 126.790191
F 22.343852 9.006156 126.790192
F 22.343852 16.728963 126.790192
F 4.589265 3.420146 130.007846
F 4.589264 11.142948 130.007847
F 13.506066 3.419840 130.132449
F 13.506065 11.142643 130.132450
F 22.422736 3.419839 130.256957
F 22.422736 11.142642 130.256958
F 4.505934 3.853008 127.366193
F 4.505934 11.575811 127.366193
F 13.422660 3.852076 127.491304
F 13.422660 11.574878 127.491304
F 22.339329 3.852075 127.615812
F 22.339329 11.574878 127.615813
F 4.546805 1.286322 123.825503
F 4.546805 9.009124 123.825503
F 4.546805 16.731931 123.825502
F 13.463994 1.287104 123.950586
F 2.460701 0.002369 112.877251
F 2.363180 0.001241 120.157921
F 0.254407 1.282347 109.247595
F 0.254407 9.005149 109.247595
F 0.254407 16.727955 109.247594
F 1.781934 24.471757 2.824298
F 1.781934 32.194559 2.824298
F 10.686194 24.464874 2.957517
F 10.686194 32.187676 2.957517
F 19.602870 24.464871 3.082027
F 19.602870 32.187673 3.082028
F 1.736843 27.019974 6.363931
F 1.736843 34.742776 6.363931
F 1.736844 19.297170 6.363931
F 10.644835 27.029842 6.498235
F 8.212347 30.891221 21.024598
F 10.644835 19.307037 6.498235
F 19.561513 27.029844 6.622745
F 26.096579 20.594144 17.633401
F 19.561513 19.307040 6.622745
F 1.769520 27.027053 3.669063
F 1.769520 34.749855 3.669063
F 1.769520 19.304249 3.669063
F 10.681669 27.033590 3.783141
F 26.096579 28.316947 17.633401
F 10.681669 19.310787 3.783140
F 19.598347 27.033593 3.907648
F 17.179910 20.594144 17.508893
F 19.598347 19.310789 3.907647
F 1.610665 24.966581 0.180927
F 17.218022 20.594144 14.778733
F 1.610665 32.689382 0.180927
F 17.218022 28.316946 14.778734
F 10.602772 24.897107 0.316373
F 10.602772 32.619909 0.316373
F 19.519439 24.897106 0.440882
F 19.519439 32.619908 0.440882
F 3.990414 30.891027 3.691125
F 3.990414 23.168225 3.691125
F 12.910846 30.894994 3.814267
F 12.910847 23.172192 3.814267
F 21.827516 30.894994 3.938775
F 21.827516 23.172192 3.938775
F 3.912620 28.761512 0.220786
F 3.912620 21.038710 0.220786
F 12.831935 28.758507 0.347501
F 12.831936 21.035704 0.347501
F 21.748608 28.758507 0.472009
F 21.748608 21.035704 0.472009
F 3.993523 28.328724 2.861660
F 3.993523 20.605922 2.861660
F 12.915366 28.326272 2.988646
F 12.915366 20.603470 2.988646
F 21.832036 28.326272 3.113154
F 21.832036 20.603470 3.113154
F 3.951665 30.888123 6.402653
F 3.951665 23.165321 6.402653
F 12.874012 30.891244 6.529364
F 12.874012 23.168442 6.529364
F 21.790682 30.891244 6.653872
F 21.790682 23.168443 6.653872
F 6.226634 24.464030 2.895871
F 6.226634 32.186832 2.895871
F 15.144535 24.464872 3.019773
F 15.144535 32.187673 3.019773
F 24.061204 24.464872 3.144281
F 24.061205 32.187673 3.144281
F 6.185218 27.030641 6.436531
F 26.045740 23.168413 21.273612
F 6.185218 19.307837 6.436531
F 15.103178 27.029843 6.560490
F 17.179910 28.316946 17.508893
F 15.103178 19.307040 6.560491
F 24.019848 27.029843 6.684998
F 8.263186 20.594139 17.384386
F 24.019848 19.307039 6.684998
F 6.222060 27.034389 3.720352
F 8.263186 28.316941 17.384386
F 6.222060 19.311585 3.720352
F 15.140012 27.033593 3.845394
F 26.134692 20.594145 14.903242
F 15.140012 19.310789 3.845394
F 24.056681 27.033593 3.969902
F 26.134692 28.316947 14.903243
F 24.056681 19.310789 3.969901
F 6.144400 24.897112 0.254253
F 6.144400 32.619913 0.254254
F 15.061104 24.897106 0.378628
F 15.061104 32.619908 0.378628
F 23.977776 24.897107 0.503136
F 23.977775 32.619908 0.503136
F 8.452463 30.895002 3.752013
F 8.452463 23.172200 3.752013
F 17.369181 30.894994 3.876521
F 17.369181 23.172192 3.876520
F 26.285849 30.894994 4.001029
F 26.285849 23.172192 4.001029
F 8.373608 28.758509 0.285245
F 8.373608 21.035707 0.285244
F 17.290270 28.758506 0.409755
F 17.290270 21.035703 0.409755
F 26.206941 28.758507 0.534263
F 26.206941 21.035704 0.534263
F 8.456970 28.326261 2.926396
F 8.456970 20.603459 2.926396
F 17.373701 28.326272 3.050900
F 17.373701 20.603470 3.050900
F 26.290369 28.326273 3.175408
F 26.290369 20.603470 3.175408
F 8.415623 30.891250 6.467111
F 8.415622 23.168448 6.467111
F 17.332346 30.891244 6.591617
F 17.332346 23.168442 6.591617
F 26.249016 30.891244 6.716125
F 26.249016 23.168442 6.716125
F 1.686868 24.465899 10.000358
F 1.686868 32.188701 10.000358
F 10.594064 24.455548 10.135107
F 10.594064 32.178350 10.135107
F 19.510740 24.455545 10.259617
F 19.510740 32.178347 10.259617
F 1.636031 27.019456 13.640555
F 1.636032 34.742258 13.640555
F 1.636032 19.296652 13.640555
F 10.543220 27.029813 13.775299
F 10.543220 34.752615 13.775299
F 10.543220 19.307009 13.775299
F 19.459898 27.029815 13.899809
F 19.459898 34.752617 13.899809
F 19.459898 19.307011 13.899809
F 1.673875 27.019456 10.931131
F 1.673875 34.742258 10.931131
F 1.673875 19.296651 10.931131
F 10.581354 27.029813 11.045144
F 10.581354 34.752616 11.045144
F 10.581354 19.307009 11.045143
F 19.498031 27.029815 11.169651
F 19.498031 34.752617 11.169651
F 19.498031 19.307011 11.169651
F 1.724647 24.465897 7.291040
F 1.724647 32.188698 7.291040
F 10.632174 24.455548 7.405157
F 10.632174 32.178350 7.405157
F 19.548851 24.455546 7.529664
F 19.548851 32.178348 7.529664
F 3.888088 30.888098 10.953720
F 3.888088 23.165297 10.953720
F 12.810531 30.891215 11.076270
F 12.810531 23.168413 11.076270
F 21.727200 30.891215 11.200778
F 21.727200 23.168414 11.200778
F 3.938887 28.320052 7.313735
F 3.938887 20.597250 7.313736
F 12.861347 28.316947 7.436283
F 12.861347 20.594145 7.436282
F 21.778018 28.316947 7.560791
F 21.778018 20.594145 7.560791
F 3.900852 28.320064 10.039610
F 3.900852 20.597262 10.039611
F 12.823236 28.316946 10.166236
F 12.823236 20.594144 10.166236
F 21.739906 28.316946 10.290744
F 21.739906 20.594144 10.290744
F 3.850012 30.888098 13.679800
F 3.850012 23.165296 13.679801
F 12.772397 30.891215 13.806428
F 12.772397 23.168413 13.806428
F 21.689067 30.891215 13.930936
F 21.689067 23.168414 13.930936
F 6.134454 24.454749 10.073401
F 6.134454 32.177551 10.073401
F 15.052405 24.455546 10.197362
F 15.052405 32.178347 10.197362
F 23.969074 24.455546 10.321871
F 23.969074 32.178348 10.321871
F 6.083611 27.030611 13.713593
F 26.045740 30.891215 21.273613
F 6.083611 19.307807 13.713593
F 15.001562 27.029815 13.837554
F 15.001562 34.752617 13.837555
F 15.001562 19.307011 13.837555
F 23.918233 27.029815 13.962063
F 23.918233 34.752617 13.962063
F 23.918233 19.307011 13.962063
F 6.121761 27.030612 10.982306
F 17.129070 23.168414 21.149105
F 6.121761 19.307808 10.982305
F 15.039696 27.029815 11.107397
F 15.039696 34.752617 11.107396
F 15.039696 19.307011 11.107397
F 23.956365 27.029815 11.231905
F 23.956365 34.752617 11.231905
F 23.956365 19.307011 11.231905
F 6.172579 24.454749 7.342319
F 6.172579 32.177551 7.342319
F 15.090516 24.455547 7.467410
F 15.090516 32.178349 7.467410
F 24.007186 24.455547 7.591918
F 24.007186 32.178348 7.591918
F 8.352141 30.891221 11.014013
F 8.352141 23.168419 11.014013
F 17.268865 30.891215 11.138524
F 17.268865 23.168413 11.138524
F 26.185534 30.891215 11.263032
F 26.185533 23.168413 11.263032
F 8.402957 28.316942 7.374026
F 8.402957 20.594139 7.374026
F 17.319682 28.316947 7.498537
F 17.319682 20.594145 7.498537
F 26.236351 28.316948 7.623045
F 26.236351 20.594146 7.623045
F 8.364847 28.316941 10.103983
F 8.364847 20.594139 10.103983
F 17.281571 28.316946 10.228490
F 17.281570 20.594144 10.228490
F 26.198239 28.316947 10.352997
F 26.198239 20.594144 10.352998
F 8.314007 30.891221 13.744175
F 8.314007 23.168419 13.744175
F 17.230731 30.891215 13.868682
F 17.230731 23.168414 13.868682
F 26.147401 30.891215 13.993190
F 26.147401 23.168413 13.993190
F 1.585214 24.465905 17.280766
F 1.585214 32.188707 17.280766
F 10.492403 24.455548 17.415510
F 10.492404 32.178350 17.415510
F 19.409079 24.455545 17.540020
F 19.409079 32.178347 17.540020
F 1.534371 27.019456 20.920978
F 1.534371 34.742258 20.920978
F 1.534371 19.296652 20.920978
F 10.441560 27.029813 21.055722
F 10.441560 34.752615 21.055722
F 10.441560 19.307009 21.055722
F 19.358237 27.029815 21.180231
F 19.358237 34.752617 21.180232
F 19.358238 19.307011 21.180232
F 1.572215 27.019456 18.211554
F 1.572215 34.742258 18.211554
F 1.572215 19.296652 18.211553
F 10.479694 27.029813 18.325566
F 10.479694 34.752615 18.325565
F 10.479694 19.307009 18.325566
F 19.396370 27.029815 18.450072
F 19.396370 34.752617 18.450072
F 19.396370 19.307011 18.450073
F 1.623036 24.465905 14.571342
F 1.623036 32.188706 14.571342
F 10.530515 24.455547 14.685354
F 10.530515 32.178350 14.685354
F 19.447191 24.455546 14.809861
F 19.447191 32.178347 14.809861
F 3.786428 30.888098 18.234142
F 3.786428 23.165297 18.234142
F 12.708870 30.891215 18.356691
F 12.708870 23.168414 18.356691
F 21.625539 30.891216 18.481200
F 21.625539 23.168414 18.481200
F 3.837246 28.320064 14.593930
F 3.837246 20.597261 14.593930
F 12.759687 28.316946 14.716480
F 12.759687 20.594144 14.716480
F 21.676358 28.316946 14.840988
F 21.676358 20.594144 14.840988
F 3.799190 28.320064 17.320012
F 3.799190 20.597261 17.320012
F 12.721576 28.316946 17.446639
F 12.721576 20.594144 17.446639
F 21.638245 28.316946 17.571147
F 21.638245 20.594144 17.571148
F 3.748352 30.888098 20.960224
F 3.748352 23.165296 20.960223
F 12.670736 30.891215 21.086850
F 12.670736 23.168413 21.086850
F 21.587406 30.891215 21.211359
F 21.587406 23.168414 21.211359
F 6.032794 24.454749 17.353805
F 6.032794 32.177551 17.353805
F 14.950745 24.455546 17.477766
F 14.950745 32.178348 17.477766
F 23.867414 24.455546 17.602274
F 23.867414 32.178348 17.602274
F 5.981951 27.030611 20.994016
F 17.129070 30.891215 21.149105
F 5.981951 19.307807 20.994016
F 14.899902 27.029815 21.117977
F 14.899902 34.752617 21.117978
F 14.899902 19.307011 21.117977
F 23.816573 27.029815 21.242485
F 23.816573 34.752617 21.242486
F 23.816573 19.307011 21.242486
F 6.020100 27.030612 18.262728
F 8.212347 23.168419 21.024598
F 6.020100 19.307808 18.262727
F 14.938035 27.029815 18.387819
F 14.938035 34.752617 18.387819
F 14.938035 19.307011 18.387818
F 23.854705 27.029815 18.512327
F 23.854705 34.752617 18.512327
F 23.854705 19.307011 18.512327
F 6.070921 24.454749 14.622516
F 6.070921 32.177551 14.622516
F 14.988856 24.455546 14.747607
F 14.988856 32.178348 14.747607
F 23.905527 24.455546 14.872115
F 23.905527 32.178348 14.872115
F 8.250481 30.891221 18.294435
F 8.250481 23.168419 18.294435
F 17.167204 30.891215 18.418946
F 17.167204 23.168413 18.418946
F 26.083873 30.891215 18.543454
F 26.083873 23.168413 18.543454
F 8.301298 28.316941 14.654223
F 8.301298 20.594139 14.654223
F 1.483554 24.465905 24.561189
F 1.483554 32.188707 24.561189
F 10.390743 24.455548 24.695934
F 10.390743 32.178349 24.695934
F 19.307419 24.455545 24.820443
F 19.307419 32.178347 24.820443
F 1.432710 27.019456 28.201401
F 1.432711 34.742258 28.201401
F 1.432711 19.296652 28.201401
F 10.339899 27.029813 28.336144
F 10.339899 34.752615 28.336144
F 10.339899 19.307009 28.336145
F 19.256577 27.029815 28.460654
F 19.256577 34.752617 28.460654
F 19.256577 19.307011 28.460655
F 1.470554 27.019456 25.491977
F 1.470554 34.742258 25.491977
F 1.470555 19.296652 25.491977
F 10.378033 27.029813 25.605988
F 10.378033 34.752616 25.605988
F 10.378033 19.307009 25.605989
F 19.294710 27.029815 25.730496
F 19.294710 34.752617 25.730495
F 19.294710 19.307011 25.730496
F 25.791597 20.594144 39.474668
F 25.791597 28.316947 39.474668
F 10.428854 24.455547 21.965777
F 10.428854 32.178349 21.965777
F 19.345531 24.455546 22.090284
F 19.345531 32.178347 22.090284
F 3.684767 30.888098 25.514565
F 3.684767 23.165297 25.514564
F 12.607210 30.891215 25.637114
F 12.607210 23.168414 25.637114
F 21.523879 30.891216 25.761623
F 21.523879 23.168414 25.761623
F 3.735585 28.320064 21.874353
F 3.735585 20.597261 21.874353
F 12.658027 28.316946 21.996903
F 12.658027 20.594144 21.996903
F 21.574698 28.316946 22.121411
F 21.574698 20.594144 22.121411
F 3.697530 28.320064 24.600435
F 3.697530 20.597261 24.600435
F 12.619915 28.316946 24.727062
F 12.619915 20.594144 24.727062
F 21.536585 28.316946 24.851570
F 21.536585 20.594144 24.851571
F 3.646691 30.888098 28.240646
F 3.646691 23.165296 28.240646
F 12.569076 30.891215 28.367273
F 12.569076 23.168413 28.367273
F 21.485746 30.891215 28.491781
F 21.485746 23.168414 28.491781
F 5.931133 24.454749 24.634228
F 5.931133 32.177551 24.634228
F 14.849085 24.455546 24.758189
F 14.849084 32.178347 24.758189
F 23.765754 24.455546 24.882697
F 23.765754 32.178348 24.882697
F 5.880290 27.030611 28.274439
F 25.740759 23.168413 43.114880
F 5.880290 19.307807 28.274439
F 14.798241 27.029815 28.398401
F 14.798242 34.752617 28.398400
F 14.798241 19.307011 28.398400
F 23.714912 27.029815 28.522909
F 23.714912 34.752617 28.522909
F 23.714912 19.307011 28.522909
F 5.918440 27.030612 25.543151
F 25.740759 30.891215 43.114880
F 5.918440 19.307808 25.543150
F 14.836375 27.029815 25.668242
F 14.836375 34.752617 25.668242
F 14.836375 19.307011 25.668242
F 23.753044 27.029815 25.792750
F 23.753044 34.752617 25.792750
F 23.753044 19.307011 25.792750
F 5.969261 24.454749 21.902940
F 5.969261 32.177551 21.902940
F 14.887195 24.455546 22.028030
F 14.887195 32.178348 22.028030
F 23.803866 24.455546 22.152538
F 23.803866 32.178347 22.152538
F 8.148820 30.891221 25.574858
F 8.148820 23.168419 25.574858
F 17.065544 30.891215 25.699369
F 17.065544 23.168413 25.699369
F 25.982213 30.891215 25.823877
F 25.982212 23.168413 25.823877
F 8.199637 28.316941 21.934646
F 8.199637 20.594139 21.934646
F 17.116362 28.316946 22.059157
F 17.116362 20.594144 22.059157
F 26.033031 28.316947 22.183666
F 26.033031 20.594145 22.183666
F 8.161526 28.316941 24.664809
F 8.161526 20.594139 24.664809
F 17.078250 28.316946 24.789316
F 17.078250 20.594144 24.789316
F 25.994918 28.316947 24.913824
F 25.994918 20.594144 24.913824
F 8.110686 30.891221 28.305020
F 8.110686 23.168419 28.305020
F 17.027410 30.891215 28.429528
F 17.027410 23.168414 28.429527
F 25.944080 30.891215 28.554035
F 25.944080 23.168413 28.554035
F 1.381893 24.465905 31.841611
F 1.381893 32.188707 31.841612
F 10.289083 24.455548 31.976356
F 10.289083 32.178350 31.976356
F 19.205758 24.455545 32.100865
F 19.205758 32.178347 32.100865
F 1.331050 27.019456 35.481822
F 1.331050 34.742258 35.481822
F 1.331050 19.296652 35.481822
F 10.238239 27.029813 35.616566
F 10.238239 34.752615 35.616566
F 10.238239 19.307009 35.616567
F 19.154917 27.029815 35.741076
F 19.154916 34.752617 35.741076
F 19.154917 19.307011 35.741077
F 1.368894 27.019456 32.772398
F 1.368894 34.742258 32.772398
F 1.368894 19.296652 32.772398
F 10.276373 27.029813 32.886410
F 10.276373 34.752616 32.886410
F 10.276373 19.307009 32.886410
F 19.193050 27.029814 33.010917
F 19.193049 34.752617 33.010918
F 19.193050 19.307011 33.010918
F 1.419715 24.465905 29.132187
F 1.419715 32.188706 29.132188
F 10.327194 24.455548 29.246199
F 10.327194 32.178350 29.246199
F 19.243870 24.455546 29.370706
F 19.243870 32.178347 29.370706
F 3.583107 30.888098 32.794987
F 3.583107 23.165297 32.794986
F 12.505549 30.891215 32.917536
F 12.505549 23.168413 32.917536
F 21.422218 30.891216 33.042045
F 21.422218 23.168413 33.042045
F 3.633925 28.320064 29.154776
F 3.633925 20.597261 29.154776
F 12.556366 28.316946 29.277325
F 12.556366 20.594144 29.277325
F 21.473037 28.316946 29.401834
F 21.473037 20.594144 29.401833
F 3.595870 28.320064 31.880857
F 3.595870 20.597261 31.880857
F 12.518255 28.316946 32.007484
F 12.518255 20.594144 32.007484
F 21.434924 28.316947 32.131992
F 21.434924 20.594144 32.131992
F 3.545031 30.888098 35.521068
F 3.545031 23.165296 35.521068
F 12.467415 30.891215 35.647695
F 12.467415 23.168413 35.647695
F 21.384085 30.891216 35.772204
F 21.384085 23.168414 35.772204
F 5.829473 24.454749 31.914650
F 5.829473 32.177551 31.914650
F 14.747424 24.455546 32.038611
F 14.747424 32.178348 32.038611
F 23.664093 24.455546 32.163120
F 23.664093 32.178347 32.163120
F 5.778630 27.030611 35.554861
F 16.824089 23.168414 42.990372
F 5.778630 19.307807 35.554861
F 14.696581 27.029815 35.678822
F 14.696581 34.752617 35.678822
F 14.696581 19.307011 35.678822
F 23.613252 27.029815 35.803330
F 23.613252 34.752617 35.803330
F 23.613252 19.307011 35.803330
F 5.816779 27.030611 32.823572
F 16.824089 30.891215 42.990372
F 5.816779 19.307808 32.823572
F 14.734715 27.029815 32.948664
F 14.734714 34.752617 32.948663
F 14.734715 19.307011 32.948663
F 23.651384 27.029815 33.073171
F 23.651384 34.752617 33.073172
F 23.651384 19.307011 33.073171
F 5.867600 24.454749 29.183361
F 5.867600 32.177551 29.183361
F 14.785535 24.455546 29.308453
F 14.785535 32.178348 29.308453
F 23.702206 24.455546 29.432961
F 23.702206 32.178347 29.432961
F 8.047160 30.891221 32.855279
F 8.047160 23.168419 32.855279
F 16.963883 30.891215 32.979791
F 16.963883 23.168413 32.979791
F 25.880552 30.891215 33.104299
F 25.880552 23.168413 33.104299
F 8.097977 28.316941 29.215069
F 8.097977 20.594139 29.215068
F 17.014702 28.316946 29.339580
F 17.014701 20.594144 29.339579
F 25.931371 28.316947 29.464089
F 25.931371 20.594145 29.464088
F 8.059865 28.316941 31.945231
F 8.059865 20.594139 31.945231
F 16.976590 28.316946 32.069738
F 16.976590 20.594144 32.069738
F 25.893258 28.316947 32.194247
F 25.893258 20.594144 32.194246
F 8.009026 30.891221 35.585442
F 8.009026 23.168419 35.585442
F 16.925750 30.891215 35.709949
F 16.925750 23.168414 35.709949
F 25.842419 30.891215 35.834457
F 25.842419 23.168414 35.834457
F 1.280233 24.465905 39.122034
F 1.280233 32.188707 39.122034
F 10.187422 24.455548 39.256778
F 10.187422 32.178350 39.256778
F 19.104098 24.455545 39.381287
F 19.104098 32.178347 39.381287
F 1.229389 27.019456 42.762245
F 1.229390 34.742258 42.762245
F 1.229390 19.296652 42.762245
F 10.136578 27.029813 42.896989
F 10.136578 34.752615 42.896990
F 10.136578 19.307009 42.896989
F 19.053256 27.029815 43.021499
F 19.053256 34.752617 43.021500
F 19.053256 19.307011 43.021499
F 1.267233 27.019456 40.052821
F 1.267234 34.742258 40.052821
F 1.267234 19.296652 40.052821
F 10.174712 27.029813 40.166833
F 10.174712 34.752616 40.166833
F 10.174712 19.307009 40.166833
F 19.091389 27.029814 40.291340
F 19.091389 34.752617 40.291340
F 19.091389 19.307011 40.291340
F 1.318054 24.465905 36.412610
F 1.318054 32.188706 36.412609
F 10.225533 24.455548 36.526621
F 10.225533 32.178350 36.526621
F 19.142210 24.455546 36.651128
F 19.142210 32.178347 36.651128
F 3.481447 30.888098 40.075409
F 3.481447 23.165297 40.075409
F 12.403889 30.891215 40.197959
F 12.403889 23.168413 40.197959
F 21.320558 30.891215 40.322467
F 21.320558 23.168414 40.322467
F 3.532264 28.320064 36.435197
F 3.532264 20.597261 36.435197
F 12.454706 28.316946 36.557747
F 12.454706 20.594144 36.557747
F 21.371377 28.316946 36.682255
F 21.371377 20.594144 36.682255
F 3.494209 28.320064 39.161279
F 3.494209 20.597261 39.161279
F 12.416594 28.316946 39.287906
F 12.416594 20.594144 39.287906
F 21.333264 28.316946 39.412414
F 21.333264 20.594144 39.412414
F 3.443370 30.888098 42.801490
F 3.443370 23.165296 42.801491
F 12.365755 30.891215 42.928118
F 12.365755 23.168413 42.928118
F 21.282425 30.891216 43.052626
F 21.282425 23.168414 43.052626
F 5.727812 24.454749 39.195072
F 5.727812 32.177551 39.195072
F 14.645763 24.455546 39.319033
F 14.645763 32.178347 39.319033
F 23.562433 24.455546 39.443541
F 23.562433 32.178348 39.443542
F 5.676969 27.030611 42.835283
F 7.907365 23.168419 42.865865
F 5.676969 19.307807 42.835283
F 14.594920 27.029815 42.959244
F 14.594920 34.752617 42.959244
F 14.594920 19.307011 42.959245
F 23.511591 27.029815 43.083753
F 23.511591 34.752617 43.083753
F 23.511591 19.307011 43.083753
F 5.715119 27.030612 40.103995
F 7.907365 30.891221 42.865864
F 5.715119 19.307807 40.103995
F 14.633054 27.029815 40.229086
F 14.633054 34.752617 40.229085
F 14.633054 19.307011 40.229086
F 23.549723 27.029815 40.353594
F 23.549723 34.752617 40.353594
F 23.549723 19.307011 40.353594
F 5.765940 24.454749 36.463784
F 5.765940 32.177551 36.463784
F 14.683875 24.455546 36.588874
F 14.683875 32.178348 36.588874
F 23.600545 24.455546 36.713383
F 23.600545 32.178347 36.713383
F 7.945499 30.891221 40.135702
F 7.945499 23.168419 40.135702
F 16.862223 30.891215 40.260213
F 16.862223 23.168413 40.260213
F 25.778892 30.891215 40.384721
F 25.778891 23.168413 40.384721
F 7.996316 28.316941 36.495490
F 7.996316 20.594139 36.495491
F 16.913041 28.316946 36.620001
F 16.913041 20.594144 36.620001
F 25.829710 28.316947 36.744510
F 25.829710 20.594145 36.744510
F 7.958205 28.316941 39.225653
F 7.958205 20.594139 39.225654
F 16.874929 28.316946 39.350160
F 16.874929 20.594144 39.350161
F 1.521375 24.465905 21.851765
F 1.521375 32.188706 21.851765
F 1.178572 24.465905 46.402457
F 1.178572 32.188707 46.402457
F 10.085762 24.455548 46.537201
F 10.085762 32.178350 46.537201
F 19.002437 24.455545 46.661711
F 19.002437 32.178347 46.661711
F 1.127729 27.019456 50.042667
F 1.127729 34.742258 50.042667
F 1.127729 19.296652 50.042667
F 10.034918 27.029813 50.177412
F 10.034918 34.752615 50.177412
F 10.034918 19.307009 50.177412
F 18.951595 27.029815 50.301922
F 18.951595 34.752617 50.301922
F 18.951595 19.307011 50.301922
F 1.165573 27.019456 47.333244
F 1.165573 34.742258 47.333244
F 1.165573 19.296652 47.333244
F 10.073052 27.029813 47.447256
F 10.073052 34.752615 47.447256
F 10.073052 19.307009 47.447256
F 18.989728 27.029815 47.571763
F 18.989728 34.752617 47.571763
F 18.989729 19.307011 47.571763
F 0.734271 24.395265 65.520478
F 0.734271 32.118067 65.520478
F 10.123873 24.455547 43.807044
F 10.123873 32.178349 43.807044
F 19.040549 24.455546 43.931552
F 19.040549 32.178347 43.931552
F 3.379786 30.888098 47.355832
F 3.379786 23.165296 47.355832
F 12.302228 30.891215 47.478382
F 12.302228 23.168414 47.478382
F 21.218897 30.891216 47.602890
F 21.218897 23.168414 47.602890
F 3.430604 28.320064 43.715620
F 3.430604 20.597261 43.715620
F 12.353045 28.316946 43.838171
F 12.353045 20.594144 43.838170
F 21.269716 28.316946 43.962679
F 21.269716 20.594144 43.962678
F 3.392549 28.320064 46.441702
F 3.392549 20.597261 46.441702
F 12.314934 28.316946 46.568330
F 12.314934 20.594144 46.568330
F 21.231603 28.316946 46.692838
F 21.231604 20.594144 46.692838
F 3.341710 30.888098 50.081914
F 3.341710 23.165296 50.081914
F 12.264094 30.891215 50.208540
F 12.264094 23.168413 50.208540
F 21.180764 30.891216 50.333049
F 21.180764 23.168414 50.333049
F 5.626152 24.454749 46.475496
F 5.626152 32.177551 46.475496
F 14.544103 24.455546 46.599456
F 14.544103 32.178348 46.599456
F 23.460772 24.455546 46.723965
F 23.460772 32.178348 46.723965
F 5.575309 27.030611 50.115707
F 25.435777 23.168414 64.956147
F 5.575309 19.307808 50.115707
F 14.493260 27.029815 50.239667
F 14.493260 34.752617 50.239668
F 14.493260 19.307011 50.239668
F 23.409931 27.029815 50.364176
F 23.409931 34.752617 50.364176
F 23.409931 19.307011 50.364176
F 5.613458 27.030612 47.384418
F 25.435777 30.891215 64.956147
F 5.613458 19.307808 47.384418
F 14.531394 27.029815 47.509509
F 14.531394 34.752617 47.509509
F 14.531394 19.307011 47.509509
F 23.448063 27.029815 47.634018
F 23.448063 34.752617 47.634017
F 23.448063 19.307011 47.634017
F 5.664279 24.454749 43.744207
F 5.664279 32.177551 43.744207
F 14.582214 24.455546 43.869297
F 14.582214 32.178348 43.869297
F 23.498885 24.455546 43.993806
F 23.498885 32.178347 43.993806
F 7.843839 30.891221 47.416125
F 7.843839 23.168419 47.416125
F 16.760562 30.891215 47.540636
F 16.760562 23.168413 47.540636
F 25.677231 30.891215 47.665145
F 25.677231 23.168413 47.665144
F 7.894656 28.316941 43.775913
F 7.894656 20.594139 43.775913
F 16.811380 28.316946 43.900424
F 16.811380 20.594144 43.900424
F 25.728050 28.316947 44.024933
F 25.728050 20.594145 44.024933
F 7.856544 28.316941 46.506076
F 7.856544 20.594139 46.506077
F 16.773269 28.316946 46.630583
F 16.773269 20.594144 46.630584
F 25.689937 28.316947 46.755091
F 25.689937 20.594144 46.755091
F 7.805705 30.891221 50.146288
F 7.805705 23.168419 50.146288
F 16.722429 30.891215 50.270795
F 16.722429 23.168414 50.270795
F 25.639098 30.891215 50.395303
F 25.639098 23.168413 50.395303
F 1.076880 24.466108 53.682925
F 1.076880 32.188910 53.682926
F 9.984101 24.455548 53.817623
F 9.984101 32.178349 53.817623
F 18.900777 24.455545 53.942133
F 18.900777 32.178347 53.942133
F 1.025901 27.017330 57.323889
F 1.025901 34.740132 57.323889
F 1.025901 19.294526 57.323889
F 9.933257 27.029813 57.457834
F 9.933257 34.752615 57.457834
F 9.933257 19.307009 57.457834
F 18.849935 27.029815 57.582344
F 18.849935 34.752617 57.582344
F 18.849935 19.307011 57.582343
F 1.061717 27.020403 54.613459
F 1.061718 34.743205 54.613459
F 1.061717 19.297599 54.613459
F 9.971391 27.029813 54.727678
F 9.971391 34.752616 54.727678
F 9.971391 19.307009 54.727677
F 18.888068 27.029815 54.852185
F 18.888068 34.752617 54.852185
F 18.888068 19.307011 54.852185
F 1.114734 24.465904 50.973459
F 1.114734 32.188706 50.973459
F 10.022212 24.455548 51.087467
F 10.022212 32.178349 51.087467
F 18.938889 24.455546 51.211974
F 18.938889 32.178347 51.211974
F 3.278097 30.888135 54.636371
F 3.278097 23.165333 54.636371
F 12.200568 30.891215 54.758804
F 12.200568 23.168414 54.758804
F 21.117237 30.891216 54.883312
F 21.117237 23.168414 54.883312
F 3.328941 28.320063 50.996052
F 3.328941 20.597260 50.996052
F 12.251385 28.316946 51.118593
F 12.251385 20.594144 51.118592
F 21.168056 28.316946 51.243101
F 21.168056 20.594144 51.243101
F 3.290575 28.319933 53.722242
F 3.290575 20.597131 53.722242
F 12.213274 28.316946 53.848752
F 12.213274 20.594144 53.848752
F 21.129943 28.316946 53.973260
F 21.129943 20.594144 53.973260
F 3.236517 30.889475 57.363665
F 3.236517 23.166673 57.363665
F 12.162434 30.891215 57.488962
F 12.162434 23.168413 57.488962
F 21.079104 30.891215 57.613470
F 21.079104 23.168414 57.613471
F 5.524491 24.454747 53.755927
F 5.524491 32.177549 53.755928
F 14.442442 24.455546 53.879878
F 14.442442 32.178348 53.879878
F 23.359112 24.455546 54.004387
F 23.359112 32.178348 54.004387
F 5.473655 27.030628 57.396145
F 16.519108 23.168414 64.831639
F 5.473655 19.307823 57.396146
F 14.391600 27.029815 57.520089
F 14.391600 34.752617 57.520089
F 14.391600 19.307011 57.520090
F 23.308270 27.029815 57.644598
F 23.308270 34.752617 57.644597
F 23.308270 19.307011 57.644598
F 5.511765 27.030606 54.664845
F 16.519108 30.891215 64.831639
F 5.511765 19.307802 54.664845
F 14.429734 27.029815 54.789931
F 14.429733 34.752617 54.789931
F 14.429733 19.307011 54.789931
F 23.346402 27.029815 54.914439
F 23.346402 34.752617 54.914439
F 23.346402 19.307011 54.914439
F 5.562619 24.454749 51.024630
F 5.562619 32.177551 51.024630
F 14.480554 24.455546 51.149719
F 14.480554 32.178348 51.149719
F 23.397224 24.455546 51.274228
F 23.397224 32.178347 51.274228
F 7.742178 30.891221 54.696547
F 7.742178 23.168419 54.696547
F 16.658902 30.891215 54.821057
F 16.658902 23.168413 54.821058
F 25.575571 30.891215 54.945566
F 25.575570 23.168413 54.945566
F 7.792995 28.316941 51.056336
F 7.792995 20.594139 51.056336
F 16.709720 28.316946 51.180847
F 16.709720 20.594144 51.180847
F 25.626389 28.316947 51.305355
F 25.626389 20.594145 51.305355
F 7.754881 28.316941 53.786498
F 7.754881 20.594139 53.786499
F 16.671608 28.316946 53.911005
F 16.671608 20.594144 53.911006
F 25.588276 28.316947 54.035514
F 25.588276 20.594144 54.035514
F 7.704010 30.891227 57.426714
F 7.704009 23.168425 57.426714
F 16.620768 30.891215 57.551216
F 16.620768 23.168413 57.551216
F 25.537438 30.891215 57.675724
F 25.537438 23.168414 57.675724
F 0.975781 24.471243 60.965802
F 0.975781 32.194045 60.965802
F 9.882441 24.455547 61.098045
F 9.882441 32.178349 61.098045
F 18.799116 24.455545 61.222555
F 18.799116 32.178347 61.222555
F 0.926876 27.009737 64.608840
F 0.926876 34.732539 64.608840
F 0.926876 19.286933 64.608840
F 9.831597 27.029813 64.738257
F 9.831597 34.752616 64.738257
F 9.831597 19.307009 64.738257
F 18.748275 27.029815 64.862766
F 18.748275 34.752617 64.862766
F 18.748275 19.307011 64.862767
F 0.853075 27.063172 61.884631
F 7.602249 23.168445 64.707148
F 0.853077 19.340367 61.884631
F 9.869728 27.029813 62.008100
F 9.869728 34.752616 62.008100
F 9.869728 19.307009 62.008100
F 18.786408 27.029814 62.132608
F 18.786408 34.752617 62.132607
F 18.786408 19.307011 62.132608
F 0.971590 24.449075 58.249916
F 0.971590 32.171876 58.249916
F 9.920550 24.455547 58.367889
F 9.920551 32.178349 58.367889
F 18.837228 24.455546 58.492396
F 18.837228 32.178347 58.492396
F 3.176418 30.888797 61.917163
F 3.176418 23.165996 61.917163
F 12.098907 30.891215 62.039226
F 12.098907 23.168413 62.039226
F 21.015576 30.891216 62.163735
F 21.015576 23.168414 62.163734
F 3.227199 28.319756 58.276778
F 3.227199 20.596953 58.276778
F 12.149724 28.316946 58.399014
F 12.149724 20.594144 58.399014
F 21.066395 28.316946 58.523523
F 21.066395 20.594144 58.523522
F 3.180888 28.317062 61.005629
F 3.180888 20.594260 61.005629
F 12.111613 28.316946 61.129173
F 12.111613 20.594144 61.129173
F 21.028282 28.316946 61.253682
F 21.028282 20.594144 61.253682
F 3.124661 30.892673 64.647569
F 3.124661 23.169871 64.647569
F 12.060773 30.891215 64.769385
F 12.060773 23.168413 64.769385
F 20.977443 30.891215 64.893893
F 20.977443 23.168414 64.893893
F 5.422860 24.454718 61.036370
F 5.422860 32.177520 61.036370
F 14.340782 24.455546 61.160300
F 14.340782 32.178347 61.160300
F 23.257451 24.455546 61.284809
F 23.257451 32.178347 61.284809
F 5.372053 27.030658 64.676597
F 7.602249 30.891247 64.707148
F 5.372053 19.307854 64.676597
F 14.289939 27.029815 64.800512
F 14.289939 34.752617 64.800512
F 14.289939 19.307011 64.800512
F 23.206610 27.029815 64.925020
F 23.206610 34.752617 64.925020
F 23.206610 19.307011 64.925020
F 5.409279 27.030448 61.945383
F 25.486616 20.594144 61.315936
F 5.409279 19.307644 61.945383
F 14.328073 27.029815 62.070353
F 14.328073 34.752617 62.070353
F 14.328073 19.307011 62.070353
F 23.244742 27.029815 62.194862
F 23.244742 34.752617 62.194861
F 23.244742 19.307011 62.194861
F 5.460594 24.454819 58.305101
F 5.460594 32.177621 58.305101
F 14.378894 24.455546 58.430141
F 14.378894 32.178348 58.430141
F 23.295564 24.455546 58.554650
F 23.295564 32.178347 58.554650
F 7.640517 30.891221 61.976970
F 7.640517 23.168419 61.976970
F 16.557241 30.891215 62.101481
F 16.557241 23.168413 62.101480
F 25.473910 30.891215 62.225989
F 25.473910 23.168413 62.225989
F 7.691334 28.316941 58.336759
F 7.691334 20.594138 58.336758
F 16.608059 28.316946 58.461269
F 16.608060 20.594144 58.461269
F 25.524729 28.316947 58.585777
F 25.524729 20.594145 58.585777
F 7.653143 28.316926 61.066930
F 7.653143 20.594123 61.066930
F 16.569948 28.316946 61.191428
F 16.569948 20.594144 61.191428
F 25.486616 28.316947 61.315936
F 1.216394 24.465905 43.693032
F 1.216394 32.188706 43.693032
F 0.878369 24.479885 68.251823
F 0.878369 32.202687 68.251823
F 9.780780 24.455547 68.378468
F 9.780780 32.178349 68.378468
F 18.697456 24.455545 68.502978
F 18.697456 32.178347 68.502978
F 0.829518 27.002571 71.893732
F 0.829518 34.725373 71.893732
F 0.829518 19.279767 71.893732
F 9.729936 27.029814 72.018680
F 9.729936 34.752616 72.018680
F 9.729937 19.307009 72.018680
F 18.646614 27.029815 72.143189
F 18.646614 34.752617 72.143189
F 18.646614 19.307011 72.143189
F 0.656176 27.100855 69.160113
F 25.130796 23.168414 86.797414
F 0.656176 19.378051 69.160113
F 9.768063 27.029813 69.288523
F 9.768063 34.752616 69.288523
F 9.768063 19.307009 69.288523
F 18.684747 27.029814 69.413031
F 18.684747 34.752617 69.413030
F 18.684747 19.307011 69.413030
F 16.264966 28.316946 83.032695
F 7.347991 20.594089 82.908220
F 9.818886 24.455547 65.648311
F 9.818886 32.178349 65.648311
F 18.735568 24.455546 65.772819
F 18.735568 32.178347 65.772819
F 3.075166 30.889514 69.197902
F 3.075166 23.166712 69.197902
F 11.997247 30.891215 69.319649
F 11.997247 23.168414 69.319649
F 20.913916 30.891216 69.444157
F 20.913916 23.168414 69.444157
F 3.125745 28.318956 65.557553
F 3.125745 20.596153 65.557552
F 12.048064 28.316946 65.679438
F 12.048064 20.594144 65.679437
F 20.964735 28.316946 65.803946
F 20.964735 20.594144 65.803946
F 3.069436 28.314353 68.289072
F 3.069437 20.591550 68.289072
F 12.009952 28.316946 68.409596
F 12.009952 20.594144 68.409597
F 20.926622 28.316946 68.534105
F 20.926622 20.594144 68.534105
F 3.016148 30.894375 71.929987
F 3.016148 23.171573 71.929987
F 11.959112 30.891215 72.049808
F 11.959112 23.168413 72.049808
F 20.875783 30.891215 72.174316
F 20.875783 23.168414 72.174316
F 5.321278 24.454690 68.316822
F 5.321278 32.177492 68.316822
F 14.239122 24.455546 68.440724
F 14.239121 32.178347 68.440724
F 23.155791 24.455546 68.565232
F 23.155791 32.178348 68.565232
F 5.270476 27.030679 71.957043
F 16.214126 30.891215 86.672906
F 5.270476 19.307875 71.957043
F 14.188278 27.029815 72.080934
F 14.188278 34.752617 72.080935
F 14.188278 19.307011 72.080935
F 23.104949 27.029815 72.205443
F 23.104949 34.752617 72.205443
F 23.104949 19.307011 72.205443
F 5.306523 27.030299 69.225922
F 7.297179 23.168463 86.548428
F 5.306523 19.307495 69.225922
F 14.226412 27.029815 69.350776
F 14.226412 34.752617 69.350776
F 14.226412 19.307011 69.350776
F 23.143081 27.029815 69.475285
F 23.143081 34.752617 69.475285
F 23.143081 19.307011 69.475285
F 5.357864 24.455007 65.585666
F 5.357864 32.177809 65.585666
F 14.277233 24.455546 65.710565
F 14.277233 32.178348 65.710565
F 23.193903 24.455546 65.835073
F 23.193903 32.178348 65.835073
F 7.538859 30.891221 69.257393
F 7.538859 23.168419 69.257394
F 16.455581 30.891215 69.381904
F 16.455581 23.168413 69.381904
F 25.372250 30.891215 69.506412
F 25.372249 23.168413 69.506412
F 7.589674 28.316941 65.617183
F 7.589674 20.594138 65.617182
F 16.506399 28.316946 65.741692
F 16.506399 20.594144 65.741692
F 25.423068 28.316947 65.866200
F 25.423068 20.594145 65.866200
F 7.551375 28.316904 68.347368
F 7.551375 20.594102 68.347368
F 16.468287 28.316946 68.471851
F 16.468287 20.594144 68.471851
F 25.384955 28.316947 68.596359
F 25.384955 20.594144 68.596359
F 7.500493 30.891267 71.987584
F 7.500493 23.168465 71.987584
F 16.417447 30.891215 72.112062
F 16.417448 23.168414 72.112062
F 25.334117 30.891215 72.236570
F 25.334117 23.168414 72.236570
F 0.780218 24.483981 75.534705
F 0.780218 32.206783 75.534705
F 9.679120 24.455547 75.658891
F 9.679120 32.178349 75.658891
F 18.595795 24.455545 75.783400
F 18.595795 32.178347 75.783400
F 0.730628 27.001557 79.175331
F 0.730628 34.724359 79.175331
F 0.730628 19.278753 79.175331
F 9.628276 27.029813 79.299101
F 9.628276 34.752616 79.299101
F 9.628276 19.307009 79.299102
F 18.544953 27.029815 79.423610
F 18.544953 34.752617 79.423611
F 18.544954 19.307011 79.423611
F 0.596464 27.083675 76.446328
F 25.130796 30.891215 86.797414
F 0.596464 19.360872 76.446328
F 9.666398 27.029814 76.568944
F 9.666399 34.752616 76.568944
F 9.666398 19.307010 76.568944
F 18.583086 27.029814 76.693452
F 18.583087 34.752617 76.693452
F 18.583086 19.307011 76.693452
F 0.618855 24.390082 72.802773
F 0.618855 32.112884 72.802773
F 9.717221 24.455547 72.928734
F 9.717221 32.178349 72.928733
F 18.633908 24.455546 73.053241
F 18.633908 32.178347 73.053241
F 2.974001 30.889554 76.478487
F 2.974001 23.166752 76.478487
F 11.895586 30.891215 76.600071
F 11.895586 23.168414 76.600071
F 20.812255 30.891216 76.724580
F 20.812255 23.168414 76.724579
F 3.024576 28.318532 72.838205
F 3.024576 20.595729 72.838204
F 11.946403 28.316946 72.959860
F 11.946403 20.594144 72.959860
F 20.863074 28.316946 73.084369
F 20.863074 20.594144 73.084368
F 2.964834 28.313750 75.570375
F 2.964834 20.590947 75.570375
F 11.908292 28.316946 75.690019
F 11.908291 20.594144 75.690019
F 20.824961 28.316946 75.814527
F 20.824961 20.594144 75.814527
F 2.914985 30.894037 79.210366
F 2.914985 23.171235 79.210366
F 11.857452 30.891215 79.330229
F 11.857452 23.168413 79.330229
F 20.774122 30.891216 79.454738
F 20.774122 23.168414 79.454738
F 5.219693 24.454679 75.597260
F 5.219693 32.177481 75.597260
F 14.137461 24.455546 75.721146
F 14.137461 32.178347 75.721146
F 23.054130 24.455546 75.845654
F 23.054130 32.178348 75.845654
F 5.168875 27.030679 79.237471
F 7.297180 30.891265 86.548428
F 5.168875 19.307875 79.237471
F 14.086618 27.029815 79.361357
F 14.086618 34.752617 79.361357
F 14.086618 19.307011 79.361357
F 23.003289 27.029815 79.485865
F 23.003289 34.752617 79.485865
F 23.003289 19.307011 79.485865
F 5.204355 27.030346 76.506321
F 25.181634 20.594144 83.157203
F 5.204355 19.307543 76.506320
F 14.124752 27.029815 76.631199
F 14.124752 34.752617 76.631198
F 14.124752 19.307011 76.631198
F 23.041421 27.029815 76.755707
F 23.041421 34.752617 76.755706
F 23.041421 19.307011 76.755706
F 5.255329 24.455060 72.866138
F 5.255329 32.177861 72.866138
F 14.175573 24.455546 72.990987
F 14.175573 32.178348 72.990987
F 23.092243 24.455546 73.115495
F 23.092243 32.178347 73.115495
F 7.437203 30.891221 76.537815
F 7.437203 23.168419 76.537815
F 16.353920 30.891215 76.662325
F 16.353920 23.168413 76.662325
F 25.270589 30.891215 76.786833
F 25.270589 23.168413 76.786833
F 7.488017 28.316941 72.897604
F 7.488018 20.594138 72.897604
F 16.404738 28.316946 73.022114
F 16.404739 20.594144 73.022114
F 25.321408 28.316947 73.146623
F 25.321408 20.594145 73.146623
F 7.449646 28.316890 75.627799
F 7.449646 20.594087 75.627799
F 16.366627 28.316946 75.752273
F 16.366627 20.594144 75.752273
F 25.283295 28.316947 75.876781
F 25.283295 20.594144 75.876781
F 7.398799 30.891274 79.268011
F 7.398799 23.168472 79.268011
F 16.315787 30.891215 79.392484
F 16.315787 23.168414 79.392483
F 25.232456 30.891215 79.516991
F 25.232456 23.168414 79.516991
F 0.680929 24.482934 82.816017
F 0.680929 32.205736 82.816017
F 9.577460 24.455547 82.939313
F 9.577460 32.178349 82.939313
F 18.494135 24.455545 83.063822
F 18.494135 32.178347 83.063822
F 0.624780 27.006733 86.460251
F 0.624780 34.729534 86.460250
F 0.624780 19.283928 86.460251
F 9.526616 27.029813 86.579524
F 9.526616 34.752616 86.579524
F 9.526616 19.307009 86.579524
F 18.443293 27.029815 86.704033
F 18.443293 34.752617 86.704034
F 18.443293 19.307011 86.704034
F 0.529502 27.070163 83.732588
F 16.214126 23.168413 86.672906
F 0.529503 19.347359 83.732588
F 9.564737 27.029814 83.849367
F 9.564738 34.752616 83.849366
F 9.564737 19.307010 83.849367
F 18.481426 27.029814 83.973875
F 18.481426 34.752617 83.973875
F 18.481426 19.307011 83.973874
F 0.569527 24.411307 80.089484
F 0.569527 32.134109 80.089484
F 9.615558 24.455547 80.209155
F 9.615559 32.178349 80.209155
F 18.532247 24.455546 80.333663
F 18.532247 32.178347 80.333663
F 2.872816 30.889066 83.759087
F 2.872816 23.166264 83.759087
F 11.793926 30.891215 83.880494
F 11.793926 23.168414 83.880494
F 20.710595 30.891215 84.005002
F 20.710595 23.168414 84.005002
F 2.923392 28.318823 80.118775
F 2.923392 20.596020 80.118775
F 11.844743 28.316946 80.240282
F 11.844743 20.594144 80.240282
F 20.761414 28.316946 80.364790
F 20.761414 20.594144 80.364790
F 2.865908 28.314704 82.850206
F 2.865908 20.591902 82.850206
F 11.806631 28.316946 82.970441
F 11.806631 20.594144 82.970441
F 20.723301 28.316946 83.094949
F 20.723301 20.594144 83.094949
F 2.817104 30.892892 86.490105
F 2.817104 23.170090 86.490105
F 11.755791 30.891215 86.610652
F 11.755791 23.168413 86.610652
F 20.672462 30.891216 86.735161
F 20.672462 23.168414 86.735161
F 5.118071 24.454688 82.877680
F 5.118071 32.177490 82.877680
F 14.035801 24.455546 83.001568
F 14.035800 32.178348 83.001568
F 22.952470 24.455546 83.126076
F 22.952470 32.178347 83.126076
F 5.067138 27.030639 86.517865
F 25.181634 28.316947 83.157203
F 5.067138 19.307835 86.517865
F 13.984958 27.029815 86.641779
F 13.984958 34.752617 86.641779
F 13.984957 19.307011 86.641779
F 22.901628 27.029815 86.766287
F 22.901628 34.752617 86.766287
F 22.901628 19.307011 86.766287
F 5.102894 27.030464 83.786662
F 16.264966 20.594144 83.032695
F 5.102894 19.307660 83.786662
F 14.023091 27.029815 83.911621
F 14.023091 34.752617 83.911620
F 14.023092 19.307011 83.911620
F 22.939760 27.029815 84.036129
F 22.939760 34.752617 84.036128
F 22.939760 19.307011 84.036128
F 5.153546 24.454950 80.146489
F 5.153546 32.177752 80.146489
F 14.073912 24.455546 80.271409
F 14.073912 32.178348 80.271409
F 22.990582 24.455546 80.395917
F 22.990582 32.178347 80.395917
F 7.335548 30.891221 83.818237
F 7.335548 23.168419 83.818237
F 16.252260 30.891215 83.942748
F 16.252260 23.168413 83.942747
F 25.168929 30.891215 84.067256
F 25.168928 23.168413 84.067256
F 7.386363 28.316941 80.178025
F 7.386363 20.594139 80.178025
F 16.303078 28.316946 80.302536
F 16.303078 20.594144 80.302536
F 25.219747 28.316947 80.427045
F 25.219747 20.594145 80.427044
F 7.347991 28.316891 82.908220
F 0.530735 24.455439 90.126059
F 0.530735 32.178242 90.126059
F 9.475798 24.455547 90.219736
F 9.475798 32.178349 90.219736
F 18.392475 24.455545 90.344245
F 18.392475 32.178347 90.344245
F 0.420411 27.060807 93.803042
F 6.992346 30.891227 108.389672
F 0.420413 19.338002 93.803041
F 9.424953 27.029813 93.859947
F 9.424953 34.752616 93.859947
F 9.424953 19.307009 93.859947
F 18.341633 27.029815 93.984456
F 18.341633 34.752617 93.984457
F 18.341633 19.307011 93.984457
F 0.452984 27.058957 91.024957
F 24.825814 23.168414 108.638682
F 0.452984 19.336153 91.024957
F 9.463080 27.029814 91.129790
F 9.463080 34.752616 91.129790
F 9.463080 19.307010 91.129790
F 18.379766 27.029814 91.254298
F 18.379766 34.752617 91.254298
F 18.379766 19.307011 91.254298
F 7.043167 28.316930 104.749463
F 24.914766 20.594145 102.268312
F 9.513899 24.455547 87.489578
F 9.513899 32.178349 87.489578
F 18.430586 24.455546 87.614086
F 18.430586 32.178347 87.614086
F 2.769029 30.889742 91.038949
F 2.769029 23.166941 91.038949
F 11.692265 30.891215 91.160917
F 11.692265 23.168414 91.160917
F 20.608934 30.891215 91.285425
F 20.608935 23.168413 91.285425
F 2.821622 28.319152 87.399253
F 2.821622 20.596350 87.399253
F 11.743082 28.316946 87.520705
F 11.743082 20.594144 87.520705
F 20.659753 28.316946 87.645213
F 20.659753 20.594144 87.645213
F 2.768963 28.315866 90.129822
F 2.768963 20.593063 90.129823
F 11.704971 28.316946 90.250864
F 11.704970 20.594144 90.250864
F 20.621640 28.316946 90.375372
F 20.621640 20.594144 90.375372
F 2.720426 30.891884 93.769657
F 2.720426 23.169082 93.769657
F 11.654131 30.891215 93.891075
F 11.654131 23.168413 93.891075
F 20.570801 30.891215 94.015584
F 20.570801 23.168414 94.015584
F 5.015999 24.454859 90.157977
F 5.015999 32.177661 90.157977
F 13.934140 24.455546 90.281991
F 13.934140 32.178347 90.281991
F 22.850809 24.455546 90.406499
F 22.850809 32.178348 90.406499
F 4.964811 27.030301 93.798046
F 24.876653 20.594144 104.998471
F 4.964811 19.307497 93.798046
F 13.883297 27.029815 93.922202
F 13.883297 34.752617 93.922202
F 13.883297 19.307011 93.922202
F 22.799968 27.029815 94.046710
F 22.799968 34.752617 94.046711
F 22.799968 19.307011 94.046710
F 5.001891 27.030539 91.067026
F 24.876653 28.316947 104.998470
F 5.001891 19.307736 91.067026
F 13.921431 27.029815 91.192044
F 13.921431 34.752617 91.192043
F 13.921431 19.307011 91.192043
F 22.838100 27.029815 91.316552
F 22.838100 34.752617 91.316552
F 22.838100 19.307011 91.316552
F 5.052326 24.454861 87.426843
F 5.052326 32.177663 87.426843
F 13.972252 24.455546 87.551832
F 13.972252 32.178348 87.551832
F 22.888922 24.455546 87.676341
F 22.888922 32.178347 87.676340
F 7.233853 30.891234 91.098649
F 7.233853 23.168432 91.098648
F 16.150600 30.891215 91.223171
F 16.150600 23.168413 91.223171
F 25.067268 30.891215 91.347679
F 25.067268 23.168413 91.347679
F 7.284698 28.316939 87.458445
F 7.284698 20.594136 87.458445
F 16.201418 28.316946 87.582959
F 16.201418 20.594144 87.582959
F 25.118087 28.316947 87.707468
F 25.118087 20.594145 87.707467
F 7.246401 28.316908 90.188634
F 7.246401 20.594105 90.188634
F 16.163306 28.316946 90.313118
F 16.163306 20.594144 90.313118
F 25.079974 28.316947 90.437626
F 25.079974 20.594144 90.437626
F 7.195605 30.891244 93.828838
F 7.195605 23.168442 93.828838
F 16.112466 30.891215 93.953329
F 16.112466 23.168414 93.953329
F 25.029135 30.891215 94.077837
F 25.029135 23.168414 94.077837
F 0.316834 24.397501 97.478166
F 0.316835 32.120303 97.478166
F 9.374136 24.455547 97.500158
F 9.374136 32.178349 97.500158
F 18.290814 24.455545 97.624667
F 18.290814 32.178347 97.624667
F 0.243732 27.100439 101.136232
F 24.825814 30.891215 108.638681
F 0.243732 19.377635 101.136232
F 9.323292 27.029813 101.140369
F 9.323292 34.752616 101.140369
F 9.323292 19.307009 101.140369
F 18.239972 27.029815 101.264878
F 18.239972 34.752617 101.264878
F 18.239972 19.307011 101.264878
F 0.372534 27.049642 98.317028
F 15.909145 23.168413 108.514174
F 0.372535 19.326838 98.317028
F 9.361423 27.029814 98.410212
F 9.361423 34.752616 98.410212
F 9.361423 19.307010 98.410212
F 18.278105 27.029814 98.534720
F 18.278105 34.752617 98.534719
F 18.278105 19.307011 98.534719
F 0.414242 24.431778 94.671535
F 0.414242 32.154579 94.671535
F 9.412243 24.455547 94.770001
F 9.412243 32.178349 94.770001
F 18.328926 24.455546 94.894508
F 18.328926 32.178347 94.894508
F 2.663768 30.892264 98.317863
F 2.663768 23.169462 98.317863
F 11.590604 30.891215 98.441338
F 11.590605 23.168413 98.441338
F 20.507274 30.891215 98.565847
F 20.507274 23.168413 98.565846
F 2.716331 28.317232 94.678472
F 2.716331 20.594429 94.678472
F 11.641422 28.316946 94.801127
F 11.641422 20.594144 94.801127
F 20.558093 28.316946 94.925636
F 20.558093 20.594144 94.925636
F 2.670737 28.316296 97.409783
F 2.670737 20.593494 97.409783
F 11.603310 28.316946 97.531286
F 11.603310 20.594144 97.531286
F 20.519980 28.316946 97.655795
F 20.519980 20.594144 97.655795
F 2.620987 30.891828 101.049854
F 2.620987 23.169026 101.049854
F 11.552471 30.891215 101.171497
F 11.552470 23.168413 101.171497
F 20.469141 30.891216 101.296005
F 20.469141 23.168414 101.296005
F 4.913689 24.455287 97.438090
F 4.913689 32.178089 97.438090
F 13.832480 24.455546 97.562413
F 13.832480 32.178348 97.562413
F 22.749149 24.455546 97.686921
F 22.749149 32.178348 97.686921
F 4.862639 27.029856 101.078142
F 7.043167 20.594128 104.749463
F 4.862639 19.307052 101.078142
F 13.781636 27.029815 101.202624
F 13.781637 34.752617 101.202624
F 13.781636 19.307011 101.202624
F 22.698307 27.029815 101.327132
F 22.698307 34.752617 101.327132
F 22.698307 19.307011 101.327132
F 4.900782 27.030562 98.347426
F 15.959985 20.594144 104.873962
F 4.900782 19.307758 98.347426
F 13.819770 27.029815 98.472465
F 13.819770 34.752617 98.472465
F 13.819771 19.307011 98.472465
F 22.736439 27.029815 98.596974
F 22.736440 34.752617 98.596974
F 22.736439 19.307011 98.596974
F 4.951419 24.454806 94.707224
F 4.951419 32.177607 94.707224
F 13.870591 24.455546 94.832255
F 13.870591 32.178348 94.832255
F 22.787261 24.455546 94.956763
F 22.787261 32.178347 94.956763
F 7.132127 30.891261 98.379051
F 7.132127 23.168460 98.379051
F 16.048939 30.891215 98.503593
F 16.048939 23.168413 98.503593
F 24.965608 30.891215 98.628101
F 24.965608 23.168413 98.628101
F 7.182977 28.316915 94.738850
F 7.182977 20.594112 94.738850
F 16.099757 28.316946 94.863381
F 16.099757 20.594144 94.863381
F 25.016426 28.316947 94.987890
F 25.016426 20.594145 94.987890
F 7.144803 28.316923 97.469046
F 7.144803 20.594121 97.469046
F 16.061645 28.316946 97.593540
F 16.061645 20.594144 97.593540
F 24.978313 28.316947 97.718048
F 24.978313 20.594144 97.718048
F 7.093974 30.891236 101.109255
F 7.093974 23.168434 101.109255
F 16.010805 30.891215 101.233751
F 16.010806 23.168413 101.233751
F 24.927475 30.891215 101.358259
F 24.927475 23.168414 101.358259
F 0.200805 24.386922 104.776134
F 0.200805 32.109724 104.776134
F 9.272475 24.455547 104.780580
F 9.272475 32.178349 104.780580
F 18.189154 24.455545 104.905090
F 18.189154 32.178347 104.905089
F 0.171800 27.089456 108.406927
F 15.909145 30.891215 108.514173
F 0.171800 19.366652 108.406928
F 9.221632 27.029813 108.420791
F 9.221632 34.752616 108.420791
F 9.221632 19.307009 108.420791
F 18.138312 27.029815 108.545301
F 18.138312 34.752617 108.545301
F 18.138312 19.307011 108.545301
F 0.292291 27.040047 105.604856
F 6.992346 23.168425 108.389672
F 0.292291 19.317243 105.604856
F 9.259764 27.029814 105.690634
F 9.259764 34.752616 105.690634
F 9.259764 19.307010 105.690634
F 18.176445 27.029815 105.815142
F 18.176445 34.752617 105.815142
F 18.176445 19.307011 105.815142
F 0.331635 24.440195 101.961411
F 0.331635 32.162996 101.961411
F 9.310584 24.455547 102.050423
F 9.310584 32.178349 102.050423
F 18.227266 24.455546 102.174931
F 18.227266 32.178347 102.174930
F 2.560461 30.893803 105.597047
F 2.560461 23.171001 105.597047
F 11.488944 30.891215 105.721761
F 11.488944 23.168413 105.721761
F 20.405614 30.891215 105.846269
F 20.405614 23.168414 105.846269
F 2.611677 28.314876 101.957317
F 2.611677 20.592074 101.957317
F 11.539761 28.316946 102.081550
F 11.539761 20.594144 102.081549
F 20.456433 28.316947 102.206057
F 20.456432 20.594144 102.206057
F 2.571506 28.316527 104.689774
F 2.571506 20.593725 104.689775
F 11.501650 28.316946 104.811708
F 11.501650 20.594144 104.811709
F 20.418320 28.316946 104.936216
F 20.418320 20.594144 104.936217
F 2.522258 30.891276 108.329569
F 2.522258 23.168474 108.329569
F 11.450810 30.891215 108.451920
F 11.450810 23.168413 108.451920
F 20.367480 30.891216 108.576428
F 20.367480 23.168414 108.576428
F 4.811749 24.455680 104.718228
F 4.811749 32.178482 104.718229
F 13.730819 24.455546 104.842835
F 13.730819 32.178348 104.842835
F 22.647488 24.455546 104.967343
F 22.647488 32.178348 104.967343
F 4.760973 27.029559 108.358351
F 4.760973 34.752362 108.358352
F 4.760973 19.306755 108.358351
F 13.679976 27.029815 108.483046
F 13.679976 34.752617 108.483047
F 13.679976 19.307011 108.483047
F 22.596647 27.029815 108.607555
F 22.596647 34.752617 108.607555
F 22.596647 19.307011 108.607555
F 4.799460 27.030585 105.627831
F 15.959985 28.316946 104.873962
F 4.799460 19.307781 105.627831
F 13.718110 27.029815 105.752888
F 13.718110 34.752617 105.752888
F 13.718110 19.307011 105.752888
F 22.634779 27.029815 105.877397
F 22.634779 34.752617 105.877396
F 22.634779 19.307011 105.877396
F 4.850096 24.454787 101.987629
F 4.850096 32.177589 101.987629
F 13.768931 24.455546 102.112676
F 13.768931 32.178348 102.112676
F 22.685601 24.455546 102.237185
F 22.685601 32.178347 102.237184
F 7.030417 30.891286 105.659455
F 7.030417 23.168484 105.659456
F 15.947279 30.891215 105.784015
F 15.947278 23.168413 105.784015
F 24.863947 30.891215 105.908523
F 24.863947 23.168413 105.908523
F 7.081254 28.316887 102.019252
F 7.081254 20.594085 102.019252
F 15.998097 28.316946 102.143803
F 15.998097 20.594144 102.143803
F 24.914766 28.316947 102.268312
F 0.490169 24.419984 87.378295
F 0.490169 32.142786 87.378295
F 0.144886 24.406043 112.035823
F 0.144886 32.128844 112.035824
F 9.170816 24.455547 112.061003
F 9.170816 32.178349 112.061003
F 18.087493 24.455545 112.185513
F 18.087493 32.178347 112.185513
F 0.112087 27.072187 115.668060
F 0.002023 34.701695 130.228744
F 0.112087 19.349383 115.668060
F 9.119974 27.029813 115.701214
F 9.119974 34.752616 115.701215
F 9.119974 19.307009 115.701214
F 18.036652 27.029815 115.825724
F 18.036651 34.752617 115.825724
F 18.036652 19.307011 115.825724
F 0.217875 27.028961 112.889823
F 0.002023 19.256089 130.228744
F 0.217875 19.306157 112.889822
F 9.158105 27.029814 112.971058
F 9.158105 34.752617 112.971057
F 9.158105 19.307010 112.971057
F 18.074784 27.029815 113.095565
F 18.074784 34.752617 113.095565
F 18.074784 19.307011 113.095565
F 9.208925 24.455547 109.330846
F 9.208925 32.178349 109.330846
F 18.125605 24.455546 109.455354
F 18.125605 32.178347 109.455353
F 2.460701 30.893584 112.877251
F 2.460701 23.170782 112.877251
F 11.387284 30.891215 113.002184
F 11.387284 23.168413 113.002184
F 20.303953 30.891215 113.126692
F 20.303953 23.168413 113.126692
F 2.510168 28.314301 109.237053
F 2.510168 20.591499 109.237053
F 11.438101 28.316946 109.361973
F 11.438100 20.594144 109.361972
F 20.354772 28.316947 109.486480
F 20.354772 20.594144 109.486480
F 2.473294 28.317394 111.969250
F 2.473294 20.594592 111.969250
F 11.399989 28.316946 112.092131
F 11.399989 20.594144 112.092132
F 20.316659 28.316946 112.216639
F 20.316659 20.594144 112.216640
F 2.424600 30.890129 115.608828
F 2.424600 23.167327 115.608828
F 11.349150 30.891215 115.732343
F 11.349150 23.168413 115.732343
F 20.265820 30.891216 115.856851
F 20.265820 23.168414 115.856851
F 4.710342 24.455879 111.998505
F 4.710342 32.178681 111.998505
F 13.629159 24.455546 112.123258
F 13.629159 32.178347 112.123258
F 22.545828 24.455546 112.247767
F 22.545828 32.178347 112.247767
F 4.659778 27.029432 115.638678
F 4.659778 34.752234 115.638678
F 4.659778 19.306628 115.638678
F 13.578316 27.029815 115.763469
F 13.578316 34.752617 115.763469
F 13.578316 19.307011 115.763470
F 22.494986 27.029815 115.887978
F 22.494986 34.752617 115.887977
F 22.494986 19.307011 115.887978
F 4.698267 27.030600 112.908242
F 6.739720 28.313230 126.572259
F 4.698267 19.307796 112.908242
F 13.616449 27.029815 113.033311
F 13.616449 34.752617 113.033311
F 13.616449 19.307011 113.033311
F 22.533118 27.029815 113.157819
F 22.533118 34.752617 113.157819
F 22.533118 19.307011 113.157819
F 4.748837 24.454767 109.268036
F 4.748837 32.177568 109.268036
F 13.667270 24.455546 109.393099
F 13.667270 32.178348 109.393099
F 22.583940 24.455546 109.517608
F 22.583940 32.178347 109.517608
F 6.928750 30.891298 112.939869
F 6.928750 23.168497 112.939869
F 15.845618 30.891215 113.064438
F 15.845618 23.168413 113.064438
F 24.762287 30.891215 113.188946
F 24.762286 23.168413 113.188946
F 6.979564 28.316868 109.299660
F 6.979564 20.594065 109.299661
F 15.896436 28.316946 109.424227
F 15.896436 20.594144 109.424226
F 24.813105 28.316947 109.548735
F 24.813105 20.594145 109.548735
F 6.941548 28.316941 112.029879
F 6.941548 20.594139 112.029879
F 15.858324 28.316946 112.154386
F 15.858324 20.594144 112.154386
F 24.774992 28.316947 112.278893
F 24.774992 20.594144 112.278894
F 6.890736 30.891214 115.670085
F 6.890736 23.168412 115.670085
F 15.807484 30.891215 115.794596
F 15.807485 23.168414 115.794596
F 24.724154 30.891215 115.919104
F 24.724154 23.168414 115.919105
F 0.071601 24.416093 119.305186
F 0.071601 32.138895 119.305186
F 9.069159 24.455547 119.341425
F 9.069159 32.178349 119.341425
F 17.985833 24.455545 119.465934
F 17.985833 32.178348 119.465934
F 0.030774 27.066677 122.942172
F 0.002024 26.978893 130.228745
F 0.030774 19.343873 122.942173
F 9.018318 27.029813 122.981411
F 9.018318 34.752615 122.981412
F 9.018318 19.307008 122.981411
F 17.934992 27.029814 123.105921
F 17.934992 34.752616 123.105921
F 17.934992 19.307010 123.105921
F 0.147771 27.017122 120.173870
F 0.147771 34.739924 120.173870
F 0.147771 19.294318 120.173869
F 9.056448 27.029814 120.251461
F 9.056448 34.752617 120.251460
F 9.056448 19.307010 120.251460
F 17.973124 27.029814 120.375968
F 17.973124 34.752617 120.375968
F 17.973124 19.307011 120.375968
F 0.182419 24.462207 116.531801
F 0.182419 32.185009 116.531801
F 9.107267 24.455546 116.611268
F 9.107267 32.178349 116.611268
F 18.023944 24.455546 116.735776
F 18.023944 32.178347 116.735776
F 2.363180 30.892457 120.157921
F 2.363180 23.169655 120.157921
F 11.285624 30.891215 120.282587
F 11.285624 23.168413 120.282587
F 20.202293 30.891215 120.407095
F 20.202293 23.168413 120.407095
F 2.411782 28.315080 116.517565
F 2.411782 20.592277 116.517565
F 11.336440 28.316946 116.642395
F 11.336440 20.594144 116.642395
F 20.253112 28.316946 116.766903
F 20.253112 20.594144 116.766903
F 2.376227 28.318772 119.248315
F 2.376227 20.595970 119.248316
F 11.298329 28.316946 119.372553
F 11.298329 20.594144 119.372553
F 20.214998 28.316946 119.497061
F 20.214998 20.594144 119.497061
F 2.328028 30.888598 122.887623
F 2.328028 23.165796 122.887623
F 11.247490 30.891214 123.012540
F 11.247490 23.168412 123.012539
F 20.164160 30.891215 123.137048
F 20.164160 23.168413 123.137048
F 4.609299 24.455968 119.278858
F 4.609299 32.178770 119.278858
F 13.527498 24.455546 119.403680
F 13.527498 32.178347 119.403680
F 22.444167 24.455546 119.528188
F 22.444167 32.178348 119.528188
F 4.558766 27.029366 122.918846
F 4.558766 34.752168 122.918846
F 4.558766 19.306562 122.918846
F 13.476656 27.029814 123.043666
F 13.476656 34.752616 123.043667
F 13.476656 19.307010 123.043667
F 22.393326 27.029814 123.168175
F 22.393326 34.752616 123.168175
F 22.393326 19.307010 123.168175
F 4.597222 27.030601 120.188642
F 24.609830 20.594116 124.106221
F 4.597222 19.307797 120.188642
F 13.514789 27.029815 120.313714
F 13.514789 34.752617 120.313714
F 13.514789 19.307011 120.313714
F 22.431458 27.029815 120.438222
F 22.431458 34.752617 120.438222
F 22.431458 19.307011 120.438222
F 4.647716 24.454758 116.548450
F 4.647716 32.177560 116.548450
F 13.565610 24.455546 116.673522
F 13.565610 32.178348 116.673522
F 22.482280 24.455546 116.798030
F 22.482280 32.178347 116.798030
F 6.827131 30.891294 120.220275
F 6.827131 23.168493 120.220275
F 15.743958 30.891216 120.344841
F 15.743958 23.168414 120.344841
F 24.660626 30.891215 120.469350
F 24.660626 23.168413 120.469350
F 6.877922 28.316864 116.580080
F 6.877922 20.594061 116.580080
F 15.794776 28.316946 116.704649
F 15.794776 20.594144 116.704649
F 24.711445 28.316947 116.829157
F 24.711445 20.594145 116.829157
F 6.839949 28.316956 119.310290
F 6.839949 20.594154 119.310291
F 15.756664 28.316946 119.434807
F 15.756664 20.594144 119.434807
F 24.673332 28.316947 119.559314
F 24.673332 20.594144 119.559315
F 6.789149 30.891196 122.950271
F 6.789149 23.168394 122.950271
F 15.705825 30.891214 123.074794
F 15.705825 23.168413 123.074794
F 24.622494 30.891214 123.199302
F 24.622494 23.168413 123.199302
F 24.609830 28.316918 124.106222
F 15.693161 20.594115 123.981712
F 8.968849 24.451769 126.603428
F 8.968848 32.174571 126.603428
F 17.885517 24.451767 126.727937
F 17.885517 32.174569 126.727937
F 24.651904 22.726853 130.288084
F 15.735234 30.449655 130.163576
F 24.651904 30.449654 130.288084
F 6.818565 22.726859 130.039066
F 15.735235 22.726853 130.163576
F 6.818565 30.449661 130.039066
F 9.047731 26.588253 130.070195
F 9.047730 34.311055 130.070196
F 9.047730 18.865448 130.070196
F 17.964403 26.588254 130.194703
F 17.964402 34.311057 130.194703
F 17.964403 18.865450 130.194703
F 0.082338 27.005290 127.467038
F 0.082338 34.728093 127.467037
F 0.082338 19.282486 127.467037
F 8.964323 27.020489 127.429050
F 24.573016 20.590366 126.821319
F 8.964323 19.297685 127.429051
F 17.880994 27.020489 127.553557
F 24.573016 28.313169 126.821318
F 17.880994 19.297685 127.553558
F 0.112924 24.475174 123.815375
F 0.112924 32.197976 123.815375
F 9.005656 24.455518 123.888332
F 9.005656 32.178320 123.888332
F 17.922329 24.455517 124.012840
F 17.922329 32.178319 124.012840
F 2.275674 30.881918 127.335681
F 2.275674 23.159117 127.335681
F 11.193494 30.881889 127.460177
F 11.193494 23.159088 127.460176
F 20.110163 30.881890 127.584685
F 20.110163 23.159088 127.584685
F 2.313698 28.315794 123.795713
F 2.313698 20.592992 123.795713
F 11.234825 28.316918 123.919459
F 11.234825 20.594115 123.919459
F 20.151496 28.316918 124.043968
F 20.151496 20.594116 124.043967
F 2.274670 28.312483 126.513465
F 2.274671 20.589681 126.513466
F 11.198014 28.313168 126.634556
F 11.198014 20.590365 126.634557
F 20.114683 28.313168 126.759065
F 20.114683 20.590366 126.759065
F 2.352233 30.469244 129.981532
F 2.352233 22.746442 129.981532
F 11.276899 30.449655 130.101322
F 11.276899 22.726853 130.101322
F 20.193570 30.449655 130.225830
F 20.193570 22.726853 130.225830
F 4.509737 24.452350 126.540653
F 4.509737 32.175152 126.540653
F 13.427183 24.451768 126.665683
F 13.427183 32.174569 126.665683
F 22.343852 24.451768 126.790191
F 22.343852 32.174569 126.790192
F 4.589264 26.588559 130.007846
F 4.589264 34.311361 130.007846
F 4.589264 18.865755 130.007846
F 13.506066 26.588254 130.132449
F 13.506065 34.311056 130.132450
F 13.506066 18.865450 130.132449
F 22.422736 26.588253 130.256957
F 22.422736 34.311055 130.256958
F 22.422736 18.865449 130.256958
F 4.505934 27.021422 127.366193
F 15.656348 20.590366 126.696810
F 4.505934 19.298618 127.366193
F 13.422660 27.020489 127.491304
F 15.656348 28.313168 126.696810
F 13.422660 19.297685 127.491304
F 22.339329 27.020489 127.615812
F 6.739720 20.590427 126.572259
F 22.339329 19.297685 127.615812
F 4.546805 24.454736 123.825503
F 4.546805 32.177537 123.825503
F 13.463994 24.455517 123.950586
F 13.463994 32.178319 123.950586
F 22.380664 24.455517 124.075095
F 22.380664 32.178319 124.075094
F 6.735063 30.881964 127.397878
F 6.735063 23.159163 127.397877
F 15.651829 30.881890 127.522431
F 15.651829 23.159088 127.522431
F 24.568497 30.881890 127.646940
F 24.568497 23.159088 127.646939
F 6.776366 28.316848 123.857152
F 6.776366 20.594045 123.857152
F 15.693161 28.316917 123.981713
F 0.217875 34.751763 112.889823
F 22.339329 34.743291 127.615813
F 13.422660 34.743292 127.491304
F 4.505934 34.744224 127.366193
F 17.880994 34.743291 127.553558
F 8.964323 34.743291 127.429050
F 0.254407 24.450761 109.247595
F 0.254407 32.173562 109.247595
F 1.781934 47.640170 2.824298
F 1.781935 39.917365 2.824297
F 10.686194 47.633287 2.957517
F 10.686194 39.910482 2.957517
F 19.602870 47.633285 3.082027
F 19.602870 39.910480 3.082027
F 1.736843 50.188388 6.363931
F 1.736844 42.465584 6.363931
F 10.644835 50.198255 6.498235
F 10.644835 42.475451 6.498235
F 19.561513 50.198257 6.622745
F 19.561513 42.475453 6.622745
F 1.769520 50.195467 3.669063
F 1.769520 42.472662 3.669063
F 10.681670 50.202004 3.783141
F 10.681669 42.479200 3.783140
F 19.598347 50.202007 3.907648
F 19.598347 42.479203 3.907647
F 1.610665 48.134994 0.180927
F 24.056681 34.756395 3.969901
F 1.610665 40.412189 0.180926
F 15.140012 34.756395 3.845393
F 10.602772 48.065521 0.316373
F 10.602772 40.342716 0.316373
F 19.519440 48.065520 0.440882
F 19.519440 40.342715 0.440882
F 3.990414 38.613832 3.691124
F 3.990414 46.336638 3.691125
F 12.910847 38.617799 3.814267
F 12.910847 46.340605 3.814267
F 21.827516 38.617799 3.938774
F 21.827516 46.340605 3.938775
F 3.912620 51.929926 0.220786
F 3.912620 36.484316 0.220786
F 3.912620 44.207124 0.220786
F 12.831935 51.926920 0.347501
F 12.831936 36.481311 0.347501
F 12.831936 44.204118 0.347501
F 21.748607 51.926920 0.472009
F 21.748607 36.481311 0.472009
F 21.748608 44.204117 0.472009
F 3.993523 51.497138 2.861661
F 3.993523 36.051528 2.861661
F 3.993523 43.774335 2.861660
F 12.915366 51.494686 2.988646
F 12.915366 36.049076 2.988646
F 12.915366 43.771883 2.988646
F 21.832036 51.494685 3.113154
F 21.832036 36.049076 3.113154
F 21.832036 43.771883 3.113154
F 3.951665 38.610928 6.402653
F 3.951665 46.333735 6.402653
F 12.874012 38.614049 6.529364
F 12.874012 46.336855 6.529364
F 21.790682 38.614049 6.653872
F 21.790682 46.336856 6.653872
F 6.226634 47.632443 2.895871
F 6.226634 39.909638 2.895871
F 15.144535 47.633285 3.019773
F 15.144536 39.910481 3.019773
F 24.061205 47.633285 3.144281
F 24.061204 39.910480 3.144281
F 6.185218 50.199055 6.436531
F 6.185218 42.476251 6.436531
F 15.103178 50.198257 6.560490
F 15.103178 42.475453 6.560491
F 24.019848 50.198256 6.684998
F 24.019848 42.475452 6.684998
F 6.222060 50.202802 3.720352
F 6.222060 42.479999 3.720352
F 15.140012 50.202007 3.845394
F 15.140012 42.479203 3.845394
F 24.056681 50.202006 3.969902
F 24.056681 42.479202 3.969901
F 6.144400 48.065525 0.254253
F 6.144400 40.342720 0.254253
F 15.061104 48.065520 0.378628
F 15.061104 40.342715 0.378627
F 23.977776 48.065520 0.503136
F 23.977776 40.342715 0.503135
F 8.452463 38.617806 3.752013
F 8.452463 46.340613 3.752013
F 17.369181 38.617799 3.876520
F 17.369181 46.340605 3.876520
F 26.285849 38.617799 4.001029
F 26.285849 46.340605 4.001029
F 8.373608 51.926922 0.285245
F 8.373608 36.481313 0.285244
F 8.373608 44.204120 0.285244
F 17.290270 51.926919 0.409755
F 17.290271 36.481310 0.409755
F 17.290271 44.204117 0.409755
F 26.206941 51.926920 0.534263
F 26.206941 36.481311 0.534263
F 26.206941 44.204118 0.534263
F 8.456970 51.494674 2.926397
F 8.456970 36.049065 2.926396
F 8.456970 43.771872 2.926396
F 17.373701 51.494685 3.050900
F 17.373701 36.049076 3.050900
F 17.373701 43.771883 3.050900
F 26.290369 51.494686 3.175408
F 26.290369 36.049077 3.175408
F 26.290369 43.771883 3.175408
F 8.415623 38.614055 6.467111
F 8.415623 46.336861 6.467111
F 17.332346 38.614049 6.591617
F 17.332346 46.336856 6.591617
F 26.249016 38.614049 6.716125
F 26.249016 46.336855 6.716125
F 1.686868 47.634313 10.000358
F 1.686868 39.911508 10.000358
F 10.594064 47.623961 10.135107
F 10.594064 39.901156 10.135108
F 19.510740 47.623959 10.259617
F 19.510740 39.901154 10.259617
F 1.636031 50.187869 13.640555
F 1.636032 42.465065 13.640555
F 10.543220 50.198226 13.775299
F 10.543220 42.475422 13.775299
F 19.459898 50.198228 13.899809
F 19.459898 42.475424 13.899809
F 1.673875 50.187869 10.931131
F 1.673875 42.465065 10.931131
F 10.581354 50.198226 11.045144
F 10.581354 42.475422 11.045143
F 19.498031 50.198228 11.169651
F 19.498031 42.475424 11.169651
F 1.724647 47.634310 7.291040
F 1.724647 39.911505 7.291040
F 10.632174 47.623962 7.405157
F 10.632174 39.901157 7.405157
F 19.548851 47.623960 7.529664
F 19.548851 39.901155 7.529663
F 3.888088 38.610903 10.953719
F 3.888088 46.333710 10.953720
F 12.810531 38.614021 11.076270
F 12.810531 46.336827 11.076270
F 21.727200 38.614020 11.200778
F 21.727200 46.336827 11.200778
F 3.938887 51.488466 7.313735
F 3.938887 36.042856 7.313735
F 3.938887 43.765663 7.313736
F 12.861347 51.485361 7.436283
F 12.861347 36.039751 7.436282
F 12.861347 43.762558 7.436283
F 21.778018 51.485361 7.560791
F 21.778018 36.039751 7.560790
F 21.778018 43.762558 7.560791
F 3.900852 51.488478 10.039610
F 3.900852 36.042868 10.039610
F 3.900852 43.765675 10.039611
F 12.823236 51.485360 10.166236
F 12.823236 36.039750 10.166236
F 12.823236 43.762558 10.166236
F 21.739906 51.485359 10.290744
F 21.739906 36.039750 10.290744
F 21.739906 43.762557 10.290744
F 3.850012 38.610903 13.679800
F 3.850012 46.333710 13.679801
F 12.772397 38.614020 13.806428
F 12.772397 46.336827 13.806428
F 21.689067 38.614020 13.930936
F 21.689067 46.336827 13.930936
F 6.134454 47.623162 10.073401
F 6.134454 39.900357 10.073401
F 15.052405 47.623960 10.197362
F 15.052405 39.901154 10.197363
F 23.969074 47.623959 10.321871
F 23.969074 39.901154 10.321871
F 6.083611 50.199025 13.713593
F 6.083611 42.476221 13.713593
F 15.001562 50.198228 13.837554
F 15.001562 42.475424 13.837555
F 23.918233 50.198228 13.962063
F 23.918233 42.475424 13.962063
F 6.121761 50.199025 10.982306
F 6.121761 42.476221 10.982305
F 15.039696 50.198228 11.107397
F 15.039696 42.475424 11.107397
F 23.956365 50.198228 11.231905
F 23.956365 42.475424 11.231905
F 6.172579 47.623162 7.342319
F 6.172579 39.900357 7.342319
F 15.090516 47.623960 7.467410
F 15.090516 39.901155 7.467410
F 24.007186 47.623960 7.591918
F 24.007186 39.901155 7.591918
F 8.352141 38.614026 11.014013
F 8.352141 46.336832 11.014013
F 17.268865 38.614020 11.138524
F 17.268865 46.336827 11.138524
F 26.185534 38.614020 11.263032
F 26.185534 46.336827 11.263032
F 8.402957 51.485355 7.374026
F 8.402957 36.039746 7.374026
F 8.402957 43.762553 7.374026
F 17.319682 51.485361 7.498537
F 17.319682 36.039751 7.498537
F 17.319682 43.762558 7.498537
F 26.236351 51.485361 7.623045
F 26.236351 36.039752 7.623045
F 26.236351 43.762559 7.623045
F 8.364847 51.485354 10.103983
F 8.364847 36.039745 10.103983
F 8.364847 43.762552 10.103983
F 17.281571 51.485360 10.228490
F 17.281571 36.039750 10.228490
F 17.281571 43.762557 10.228490
F 26.198239 51.485360 10.352998
F 26.198239 36.039751 10.352998
F 26.198239 43.762558 10.352998
F 8.314007 38.614026 13.744175
F 8.314007 46.336832 13.744175
F 17.230731 38.614021 13.868682
F 17.230731 46.336827 13.868682
F 26.147401 38.614020 13.993190
F 26.147401 46.336826 13.993190
F 1.585214 47.634319 17.280766
F 1.585214 39.911514 17.280767
F 10.492403 47.623961 17.415510
F 10.492403 39.901156 17.415511
F 19.409079 47.623959 17.540020
F 19.409079 39.901154 17.540021
F 1.534371 50.187869 20.920978
F 1.534371 42.465065 20.920978
F 10.441560 50.198226 21.055722
F 10.441560 42.475422 21.055722
F 19.358237 50.198228 21.180231
F 19.358237 42.475424 21.180232
F 1.572215 50.187869 18.211554
F 1.572215 42.465065 18.211554
F 10.479694 50.198226 18.325566
F 10.479694 42.475422 18.325566
F 19.396370 50.198228 18.450073
F 19.396370 42.475424 18.450073
F 1.623036 47.634318 14.571342
F 1.623036 39.911513 14.571342
F 10.530515 47.623961 14.685354
F 10.530515 39.901156 14.685354
F 19.447191 47.623959 14.809861
F 19.447191 39.901154 14.809861
F 3.786428 38.610903 18.234142
F 3.786428 46.333710 18.234142
F 12.708870 38.614021 18.356691
F 12.708870 46.336827 18.356691
F 21.625539 38.614020 18.481200
F 21.625539 46.336827 18.481200
F 3.837246 51.488477 14.593930
F 3.837246 36.042868 14.593930
F 3.837246 43.765675 14.593930
F 12.759687 51.485360 14.716480
F 12.759687 36.039750 14.716480
F 12.759687 43.762557 14.716480
F 21.676358 51.485360 14.840988
F 21.676358 36.039750 14.840988
F 21.676358 43.762557 14.840988
F 3.799190 51.488477 17.320012
F 3.799190 36.042868 17.320012
F 3.799190 43.765675 17.320012
F 12.721576 51.485360 17.446639
F 12.721576 36.039750 17.446639
F 12.721576 43.762557 17.446639
F 21.638246 51.485360 17.571147
F 21.638245 36.039750 17.571148
F 21.638246 43.762557 17.571148
F 3.748351 38.610903 20.960224
F 3.748352 46.333710 20.960223
F 12.670736 38.614020 21.086850
F 12.670736 46.336827 21.086850
F 21.587406 38.614021 21.211359
F 21.587406 46.336827 21.211359
F 6.032794 47.623162 17.353805
F 6.032794 39.900357 17.353805
F 14.950745 47.623960 17.477766
F 14.950745 39.901155 17.477766
F 23.867414 47.623959 17.602274
F 23.867414 39.901154 17.602274
F 5.981951 50.199025 20.994016
F 5.981951 42.476221 20.994016
F 14.899902 50.198228 21.117977
F 14.899902 42.475424 21.117977
F 23.816573 50.198228 21.242485
F 23.816573 42.475424 21.242486
F 6.020100 50.199025 18.262728
F 6.020100 42.476221 18.262727
F 14.938035 50.198228 18.387819
F 14.938035 42.475424 18.387818
F 23.854705 50.198228 18.512327
F 23.854705 42.475424 18.512327
F 6.070921 47.623163 14.622516
F 6.070921 39.900358 14.622516
F 14.988856 47.623959 14.747607
F 14.988856 39.901154 14.747607
F 23.905527 47.623959 14.872115
F 23.905527 39.901154 14.872115
F 8.250481 38.614026 18.294435
F 8.250481 46.336832 18.294435
F 17.167204 38.614020 18.418946
F 17.167204 46.336827 18.418946
F 26.083873 38.614020 18.543454
F 26.083873 46.336826 18.543454
F 8.301298 51.485354 14.654223
F 8.301298 36.039745 14.654223
F 8.301298 43.762552 14.654223
F 17.218022 51.485360 14.778734
F 17.218022 36.039750 14.778734
F 17.218022 43.762557 14.778733
F 26.134692 51.485360 14.903243
F 26.134692 36.039751 14.903242
F 26.134692 43.762558 14.903242
F 8.263186 51.485355 17.384386
F 8.263186 36.039745 17.384386
F 8.263186 43.762552 17.384386
F 17.179910 51.485360 17.508893
F 17.179910 36.039750 17.508893
F 17.179910 43.762557 17.508893
F 26.096579 51.485360 17.633401
F 26.096579 36.039751 17.633401
F 26.096579 43.762558 17.633401
F 8.212347 38.614026 21.024598
F 8.212347 46.336832 21.024598
F 17.129071 38.614021 21.149105
F 17.129070 46.336827 21.149105
F 26.045740 38.614020 21.273613
F 26.045740 46.336826 21.273612
F 6.185218 34.753443 6.436531
F 6.083611 34.753414 13.713594
F 6.121761 34.753414 10.982306
F 5.981951 34.753414 20.994016
F 6.020100 34.753414 18.262727
F 10.644835 34.752644 6.498235
F 19.561513 34.752646 6.622745
F 10.681669 34.756393 3.783141
F 19.598347 34.756396 3.907648
F 15.103178 34.752646 6.560490
F 24.019848 34.752645 6.684998
F 6.222060 34.757192 3.720352
F 1.483554 47.634319 24.561189
F 1.483554 39.911514 24.561190
F 10.390743 47.623961 24.695934
F 10.390743 39.901156 24.695934
F 19.307419 47.623959 24.820443
F 19.307419 39.901154 24.820444
F 1.432710 50.187869 28.201401
F 1.432711 42.465065 28.201401
F 10.339899 50.198226 28.336144
F 10.339899 42.475422 28.336145
F 19.256577 50.198228 28.460654
F 19.256577 42.475424 28.460655
F 1.470554 50.187869 25.491977
F 1.470555 42.465065 25.491977
F 10.378033 50.198226 25.605988
F 10.378033 42.475422 25.605989
F 19.294710 50.198228 25.730496
F 19.294710 42.475424 25.730496
F 5.715119 34.753414 40.103995
F 5.676969 34.753413 42.835283
F 10.428854 47.623961 21.965777
F 10.428854 39.901156 21.965777
F 19.345531 47.623959 22.090284
F 19.345531 39.901154 22.090284
F 3.684767 38.610903 25.514564
F 3.684767 46.333710 25.514564
F 12.607210 38.614021 25.637114
F 12.607210 46.336827 25.637114
F 21.523879 38.614020 25.761623
F 21.523879 46.336827 25.761623
F 3.735585 51.488477 21.874354
F 3.735585 36.042867 21.874353
F 3.735585 43.765675 21.874353
F 12.658027 51.485360 21.996903
F 12.658027 36.039750 21.996903
F 12.658027 43.762557 21.996903
F 21.574698 51.485360 22.121411
F 21.574698 36.039750 22.121411
F 21.574698 43.762557 22.121411
F 3.697530 51.488477 24.600435
F 3.697530 36.042867 24.600435
F 3.697530 43.765674 24.600435
F 12.619915 51.485360 24.727062
F 12.619915 36.039750 24.727062
F 12.619915 43.762557 24.727062
F 21.536585 51.485359 24.851570
F 21.536585 36.039750 24.851571
F 21.536585 43.762557 24.851571
F 3.646691 38.610903 28.240646
F 3.646691 46.333710 28.240646
F 12.569076 38.614020 28.367273
F 12.569076 46.336827 28.367273
F 21.485746 38.614021 28.491782
F 21.485746 46.336827 28.491781
F 5.931133 47.623162 24.634228
F 5.931133 39.900358 24.634229
F 14.849084 47.623960 24.758189
F 14.849085 39.901155 24.758189
F 23.765754 47.623959 24.882697
F 23.765754 39.901154 24.882697
F 5.880290 50.199025 28.274439
F 5.880290 42.476221 28.274439
F 14.798241 50.198228 28.398401
F 14.798241 42.475424 28.398400
F 23.714912 50.198228 28.522909
F 23.714912 42.475424 28.522909
F 5.918440 50.199025 25.543151
F 5.918440 42.476221 25.543151
F 14.836375 50.198228 25.668242
F 14.836375 42.475424 25.668242
F 23.753044 50.198228 25.792750
F 23.753044 42.475424 25.792750
F 5.969261 47.623163 21.902940
F 5.969261 39.900358 21.902939
F 14.887195 47.623959 22.028030
F 14.887195 39.901154 22.028029
F 23.803866 47.623959 22.152538
F 23.803866 39.901154 22.152538
F 8.148820 38.614026 25.574858
F 8.148820 46.336832 25.574858
F 17.065544 38.614020 25.699368
F 17.065544 46.336827 25.699369
F 25.982212 38.614020 25.823877
F 25.982213 46.336827 25.823877
F 8.199637 51.485354 21.934646
F 8.199637 36.039745 21.934646
F 8.199637 43.762552 21.934646
F 17.116362 51.485360 22.059157
F 17.116362 36.039750 22.059157
F 17.116362 43.762557 22.059157
F 26.033031 51.485360 22.183666
F 26.033031 36.039751 22.183666
F 26.033031 43.762558 22.183666
F 8.161526 51.485355 24.664809
F 8.161526 36.039745 24.664809
F 8.161526 43.762552 24.664809
F 17.078250 51.485360 24.789316
F 17.078250 36.039750 24.789316
F 17.078250 43.762557 24.789316
F 25.994918 51.485360 24.913824
F 25.994918 36.039751 24.913824
F 25.994918 43.762558 24.913824
F 8.110686 38.614026 28.305021
F 8.110686 46.336832 28.305020
F 17.027410 38.614021 28.429527
F 17.027410 46.336827 28.429527
F 25.944080 38.614020 28.554035
F 25.944080 46.336826 28.554035
F 1.381893 47.634319 31.841611
F 1.381893 39.911514 31.841612
F 10.289083 47.623961 31.976356
F 10.289083 39.901156 31.976356
F 19.205758 47.623959 32.100865
F 19.205758 39.901154 32.100866
F 1.331050 50.187869 35.481822
F 1.331050 42.465065 35.481822
F 10.238239 50.198226 35.616566
F 10.238239 42.475423 35.616567
F 19.154916 50.198228 35.741076
F 19.154916 42.475425 35.741076
F 1.368894 50.187869 32.772398
F 1.368894 42.465065 32.772398
F 10.276373 50.198226 32.886410
F 10.276373 42.475423 32.886410
F 19.193050 50.198228 33.010917
F 19.193050 42.475424 33.010918
F 1.419715 47.634318 29.132187
F 1.419715 39.911513 29.132188
F 10.327194 47.623961 29.246199
F 10.327194 39.901156 29.246200
F 19.243870 47.623959 29.370706
F 19.243870 39.901154 29.370706
F 3.583107 38.610903 32.794986
F 3.583107 46.333710 32.794986
F 12.505549 38.614020 32.917536
F 12.505549 46.336827 32.917536
F 21.422218 38.614020 33.042045
F 21.422218 46.336827 33.042045
F 3.633925 51.488477 29.154776
F 3.633925 36.042868 29.154776
F 3.633925 43.765675 29.154776
F 12.556366 51.485360 29.277325
F 12.556366 36.039750 29.277325
F 12.556366 43.762557 29.277325
F 21.473037 51.485360 29.401834
F 21.473037 36.039750 29.401833
F 21.473037 43.762557 29.401833
F 3.595870 51.488477 31.880857
F 3.595870 36.042868 31.880858
F 3.595870 43.765674 31.880857
F 12.518255 51.485360 32.007484
F 12.518255 36.039750 32.007484
F 12.518255 43.762557 32.007484
F 21.434925 51.485360 32.131992
F 21.434924 36.039750 32.131993
F 21.434925 43.762557 32.131992
F 3.545031 38.610903 35.521068
F 3.545031 46.333710 35.521067
F 12.467415 38.614020 35.647695
F 12.467415 46.336827 35.647695
F 21.384085 38.614021 35.772204
F 21.384085 46.336827 35.772204
F 5.829473 47.623163 31.914650
F 5.829473 39.900358 31.914650
F 14.747424 47.623960 32.038611
F 14.747424 39.901155 32.038611
F 23.664093 47.623959 32.163120
F 23.664093 39.901154 32.163119
F 5.778630 50.199025 35.554861
F 5.778630 42.476221 35.554861
F 14.696581 50.198228 35.678822
F 14.696581 42.475424 35.678822
F 23.613252 50.198228 35.803330
F 23.613252 42.475424 35.803330
F 5.816779 50.199025 32.823573
F 5.816779 42.476221 32.823573
F 14.734714 50.198228 32.948664
F 14.734715 42.475424 32.948663
F 23.651384 50.198228 33.073171
F 23.651384 42.475424 33.073171
F 5.867600 47.623163 29.183361
F 5.867600 39.900358 29.183361
F 14.785535 47.623959 29.308453
F 14.785535 39.901154 29.308452
F 23.702206 47.623959 29.432961
F 23.702206 39.901154 29.432961
F 8.047160 38.614026 32.855279
F 8.047160 46.336832 32.855279
F 16.963883 38.614020 32.979790
F 16.963883 46.336827 32.979790
F 25.880552 38.614020 33.104298
F 25.880552 46.336827 33.104299
F 8.097977 51.485354 29.215069
F 8.097977 36.039745 29.215068
F 8.097977 43.762552 29.215068
F 17.014702 51.485360 29.339580
F 17.014701 36.039750 29.339579
F 17.014701 43.762557 29.339579
F 25.931371 51.485360 29.464089
F 25.931371 36.039751 29.464088
F 25.931371 43.762558 29.464088
F 8.059865 51.485355 31.945231
F 8.059865 36.039745 31.945231
F 8.059865 43.762552 31.945231
F 16.976590 51.485360 32.069738
F 16.976589 36.039750 32.069739
F 16.976590 43.762557 32.069738
F 25.893258 51.485360 32.194247
F 25.893258 36.039751 32.194247
F 25.893258 43.762558 32.194246
F 8.009026 38.614026 35.585442
F 8.009026 46.336832 35.585442
F 16.925750 38.614021 35.709949
F 16.925750 46.336827 35.709949
F 25.842419 38.614020 35.834457
F 25.842419 46.336826 35.834457
F 1.280233 47.634319 39.122034
F 1.280233 39.911514 39.122034
F 10.187422 47.623961 39.256778
F 10.187422 39.901156 39.256778
F 19.104098 47.623959 39.381287
F 19.104098 39.901154 39.381287
F 1.229389 50.187869 42.762245
F 1.229390 42.465065 42.762245
F 10.136578 50.198226 42.896989
F 10.136578 42.475422 42.896989
F 19.053256 50.198228 43.021499
F 19.053256 42.475424 43.021499
F 1.267233 50.187869 40.052821
F 1.267234 42.465065 40.052821
F 10.174712 50.198226 40.166833
F 10.174712 42.475422 40.166833
F 19.091389 50.198228 40.291341
F 19.091389 42.475424 40.291340
F 1.318054 47.634318 36.412610
F 1.318055 39.911513 36.412609
F 10.225533 47.623961 36.526621
F 10.225533 39.901156 36.526621
F 19.142210 47.623959 36.651128
F 19.142210 39.901154 36.651128
F 3.481447 38.610903 40.075409
F 3.481447 46.333710 40.075409
F 12.403889 38.614021 40.197959
F 12.403889 46.336827 40.197959
F 21.320558 38.614020 40.322466
F 21.320558 46.336827 40.322467
F 3.532264 51.488477 36.435197
F 3.532264 36.042868 36.435197
F 3.532264 43.765675 36.435197
F 12.454706 51.485360 36.557747
F 12.454706 36.039750 36.557747
F 12.454706 43.762557 36.557747
F 21.371377 51.485360 36.682255
F 21.371377 36.039750 36.682255
F 21.371377 43.762557 36.682255
F 3.494209 51.488477 39.161279
F 3.494209 36.042868 39.161279
F 3.494209 43.765675 39.161279
F 12.416594 51.485360 39.287906
F 12.416594 36.039750 39.287906
F 12.416594 43.762558 39.287906
F 21.333264 51.485359 39.412414
F 21.333264 36.039750 39.412414
F 21.333264 43.762557 39.412414
F 3.443370 38.610903 42.801491
F 3.443370 46.333710 42.801490
F 12.365755 38.614020 42.928118
F 12.365755 46.336827 42.928118
F 21.282425 38.614021 43.052626
F 21.282425 46.336827 43.052626
F 5.727812 47.623163 39.195072
F 5.727812 39.900358 39.195072
F 14.645763 47.623960 39.319033
F 14.645763 39.901155 39.319034
F 23.562433 47.623959 39.443541
F 23.562433 39.901154 39.443542
F 5.676969 50.199025 42.835283
F 5.676969 42.476221 42.835284
F 14.594920 50.198228 42.959244
F 14.594920 42.475424 42.959245
F 23.511591 50.198228 43.083753
F 23.511591 42.475424 43.083753
F 5.715119 50.199025 40.103995
F 5.715119 42.476221 40.103995
F 14.633054 50.198228 40.229086
F 14.633054 42.475425 40.229086
F 23.549723 50.198228 40.353594
F 23.549723 42.475424 40.353594
F 5.765940 47.623163 36.463784
F 5.765940 39.900358 36.463783
F 14.683875 47.623959 36.588874
F 14.683875 39.901154 36.588874
F 23.600545 47.623959 36.713383
F 23.600545 39.901154 36.713383
F 7.945499 38.614026 40.135701
F 7.945499 46.336832 40.135702
F 16.862223 38.614020 40.260213
F 16.862223 46.336827 40.260213
F 25.778892 38.614020 40.384721
F 25.778892 46.336827 40.384721
F 7.996316 51.485354 36.495490
F 7.996316 36.039745 36.495490
F 7.996316 43.762552 36.495491
F 16.913041 51.485360 36.620001
F 16.913041 36.039750 36.620001
F 16.913041 43.762557 36.620001
F 25.829710 51.485360 36.744509
F 25.829710 36.039751 36.744509
F 25.829710 43.762558 36.744510
F 7.958205 51.485354 39.225653
F 7.958205 36.039745 39.225653
F 7.958205 43.762552 39.225654
F 16.874929 51.485359 39.350160
F 16.874929 36.039750 39.350160
F 16.874929 43.762557 39.350161
F 25.791597 51.485360 39.474668
F 25.791597 36.039751 39.474668
F 25.791597 43.762558 39.474668
F 7.907365 38.614026 42.865865
F 7.907365 46.336832 42.865865
F 16.824089 38.614021 42.990372
F 16.824089 46.336827 42.990372
F 25.740759 38.614020 43.114880
F 25.740759 46.336826 43.114880
F 5.880290 34.753414 28.274439
F 5.918440 34.753414 25.543150
F 5.778630 34.753414 35.554861
F 5.816779 34.753414 32.823572
F 1.521375 47.634318 21.851765
F 1.521375 39.911514 21.851765
F 1.178572 47.634319 46.402457
F 1.178572 39.911514 46.402457
F 10.085762 47.623961 46.537201
F 10.085762 39.901156 46.537201
F 19.002437 47.623959 46.661711
F 19.002437 39.901154 46.661711
F 1.127729 50.187869 50.042667
F 1.127729 42.465065 50.042667
F 10.034918 50.198226 50.177412
F 10.034918 42.475422 50.177412
F 18.951595 50.198228 50.301921
F 18.951595 42.475424 50.301922
F 1.165573 50.187869 47.333244
F 1.165573 42.465065 47.333244
F 10.073052 50.198226 47.447256
F 10.073052 42.475422 47.447256
F 18.989728 50.198228 47.571763
F 18.989729 42.475424 47.571763
F 0.734271 47.563679 65.520478
F 0.734272 39.840874 65.520478
F 10.123873 47.623961 43.807045
F 10.123873 39.901156 43.807044
F 19.040549 47.623959 43.931552
F 19.040549 39.901154 43.931551
F 3.379786 38.610903 47.355832
F 3.379786 46.333710 47.355832
F 12.302228 38.614021 47.478382
F 12.302228 46.336827 47.478382
F 21.218897 38.614020 47.602890
F 21.218897 46.336827 47.602890
F 3.430604 51.488477 43.715620
F 3.430604 36.042868 43.715620
F 3.430604 43.765675 43.715620
F 12.353045 51.485360 43.838171
F 12.353045 36.039750 43.838170
F 12.353045 43.762557 43.838170
F 21.269716 51.485360 43.962679
F 21.269716 36.039750 43.962678
F 21.269716 43.762557 43.962678
F 3.392549 51.488477 46.441702
F 3.392549 36.042868 46.441702
F 3.392549 43.765675 46.441702
F 12.314934 51.485360 46.568330
F 12.314934 36.039750 46.568330
F 12.314934 43.762557 46.568330
F 21.231604 51.485360 46.692838
F 21.231604 36.039750 46.692838
F 21.231604 43.762557 46.692838
F 3.341710 38.610903 50.081915
F 3.341710 46.333710 50.081914
F 12.264094 38.614020 50.208541
F 12.264094 46.336827 50.208540
F 21.180764 38.614021 50.333049
F 21.180764 46.336827 50.333049
F 5.626152 47.623162 46.475496
F 5.626152 39.900357 46.475495
F 14.544103 47.623960 46.599456
F 14.544103 39.901154 46.599457
F 23.460772 47.623959 46.723965
F 23.460772 39.901154 46.723965
F 5.575308 50.199025 50.115707
F 5.575308 42.476221 50.115707
F 14.493260 50.198228 50.239667
F 14.493260 42.475424 50.239668
F 23.409931 50.198228 50.364176
F 23.409931 42.475424 50.364176
F 5.613458 50.199025 47.384418
F 5.613458 42.476221 47.384418
F 14.531394 50.198228 47.509509
F 14.531394 42.475425 47.509509
F 23.448063 50.198228 47.634018
F 23.448063 42.475424 47.634017
F 5.664279 47.623163 43.744207
F 5.664279 39.900358 43.744206
F 14.582214 47.623959 43.869297
F 14.582214 39.901154 43.869297
F 23.498885 47.623959 43.993806
F 23.498885 39.901154 43.993806
F 7.843839 38.614026 47.416125
F 7.843839 46.336832 47.416125
F 16.760562 38.614020 47.540636
F 16.760562 46.336827 47.540636
F 25.677231 38.614020 47.665144
F 25.677231 46.336826 47.665144
F 7.894656 51.485354 43.775913
F 7.894656 36.039745 43.775913
F 7.894656 43.762552 43.775913
F 16.811380 51.485360 43.900424
F 16.811380 36.039750 43.900424
F 16.811380 43.762557 43.900424
F 25.728050 51.485360 44.024933
F 25.728050 36.039751 44.024932
F 25.728050 43.762558 44.024933
F 7.856544 51.485355 46.506076
F 7.856544 36.039745 46.506076
F 7.856544 43.762552 46.506077
F 16.773269 51.485360 46.630583
F 16.773268 36.039750 46.630583
F 16.773269 43.762557 46.630584
F 25.689937 51.485360 46.755091
F 25.689937 36.039751 46.755091
F 25.689937 43.762558 46.755091
F 7.805705 38.614026 50.146288
F 7.805705 46.336832 50.146288
F 16.722429 38.614020 50.270795
F 16.722429 46.336827 50.270795
F 25.639098 38.614020 50.395303
F 25.639098 46.336826 50.395303
F 1.076880 47.634521 53.682925
F 1.076881 39.911716 53.682926
F 9.984101 47.623961 53.817623
F 9.984101 39.901156 53.817623
F 18.900777 47.623959 53.942133
F 18.900777 39.901154 53.942133
F 1.025901 50.185744 57.323889
F 1.025901 42.462940 57.323889
F 9.933257 50.198226 57.457834
F 9.933257 42.475422 57.457834
F 18.849935 50.198228 57.582344
F 18.849935 42.475424 57.582343
F 1.061717 50.188816 54.613459
F 1.061718 42.466012 54.613459
F 9.971391 50.198226 54.727678
F 9.971391 42.475422 54.727677
F 18.888068 50.198228 54.852185
F 18.888068 42.475424 54.852185
F 1.114734 47.634318 50.973459
F 1.114735 39.911513 50.973459
F 10.022212 47.623961 51.087467
F 10.022212 39.901156 51.087467
F 18.938889 47.623959 51.211974
F 18.938889 39.901154 51.211974
F 3.278097 38.610940 54.636370
F 3.278097 46.333746 54.636371
F 12.200568 38.614021 54.758804
F 12.200568 46.336827 54.758804
F 21.117237 38.614020 54.883312
F 21.117237 46.336827 54.883312
F 3.328941 51.488476 50.996052
F 3.328941 36.042866 50.996052
F 3.328941 43.765674 50.996052
F 12.251385 51.485360 51.118593
F 12.251385 36.039750 51.118593
F 12.251385 43.762557 51.118592
F 21.168056 51.485360 51.243101
F 21.168056 36.039750 51.243101
F 21.168056 43.762557 51.243101
F 3.290575 51.488346 53.722242
F 3.290575 36.042737 53.722243
F 3.290575 43.765544 53.722242
F 12.213273 51.485360 53.848752
F 12.213274 36.039750 53.848752
F 12.213274 43.762557 53.848752
F 21.129943 51.485359 53.973260
F 21.129943 36.039750 53.973260
F 21.129943 43.762557 53.973260
F 3.236517 38.612280 57.363665
F 3.236517 46.335087 57.363665
F 12.162434 38.614020 57.488963
F 12.162434 46.336827 57.488962
F 21.079104 38.614021 57.613471
F 21.079104 46.336827 57.613471
F 5.524491 47.623160 53.755927
F 5.524491 39.900355 53.755927
F 14.442442 47.623960 53.879878
F 14.442442 39.901155 53.879878
F 23.359112 47.623959 54.004387
F 23.359112 39.901154 54.004387
F 5.473655 50.199041 57.396146
F 5.473655 42.476237 57.396146
F 14.391600 50.198228 57.520089
F 14.391599 42.475424 57.520090
F 23.308270 50.198228 57.644598
F 23.308270 42.475424 57.644598
F 5.511765 50.199019 54.664845
F 5.511765 42.476215 54.664845
F 14.429733 50.198228 54.789931
F 14.429733 42.475424 54.789931
F 23.346402 50.198228 54.914439
F 23.346402 42.475424 54.914439
F 5.562619 47.623163 51.024630
F 5.562619 39.900358 51.024629
F 14.480554 47.623959 51.149719
F 14.480554 39.901154 51.149719
F 23.397224 47.623959 51.274228
F 23.397224 39.901154 51.274228
F 7.742178 38.614026 54.696547
F 7.742178 46.336832 54.696547
F 16.658902 38.614020 54.821057
F 16.658902 46.336827 54.821057
F 25.575571 38.614020 54.945566
F 25.575571 46.336827 54.945566
F 7.792995 51.485354 51.056336
F 7.792995 36.039745 51.056335
F 7.792995 43.762552 51.056336
F 16.709720 51.485360 51.180847
F 16.709720 36.039750 51.180847
F 16.709720 43.762557 51.180847
F 25.626389 51.485360 51.305355
F 25.626389 36.039751 51.305355
F 25.626389 43.762558 51.305355
F 7.754881 51.485354 53.786499
F 7.754881 36.039745 53.786499
F 7.754881 43.762552 53.786499
F 16.671608 51.485360 53.911005
F 16.671608 36.039750 53.911006
F 16.671608 43.762557 53.911006
F 25.588276 51.485360 54.035514
F 25.588276 36.039751 54.035514
F 25.588276 43.762558 54.035514
F 7.704010 38.614032 57.426714
F 7.704010 46.336839 57.426714
F 16.620768 38.614020 57.551216
F 16.620768 46.336827 57.551216
F 25.537438 38.614020 57.675724
F 25.537438 46.336827 57.675724
F 0.975781 47.639656 60.965802
F 0.975781 39.916851 60.965803
F 9.882441 47.623961 61.098045
F 9.882441 39.901156 61.098046
F 18.799116 47.623959 61.222555
F 18.799116 39.901154 61.222555
F 0.926876 50.178150 64.608840
F 0.926876 42.455346 64.608840
F 9.831597 50.198227 64.738257
F 9.831597 42.475423 64.738257
F 18.748275 50.198228 64.862766
F 18.748274 42.475424 64.862767
F 0.853075 50.231585 61.884631
F 0.853077 42.508780 61.884631
F 9.869728 50.198227 62.008100
F 9.869728 42.475423 62.008100
F 18.786408 50.198228 62.132608
F 18.786408 42.475424 62.132608
F 0.971590 47.617488 58.249916
F 0.971591 39.894683 58.249916
F 9.920551 47.623961 58.367889
F 9.920551 39.901156 58.367889
F 18.837228 47.623959 58.492396
F 18.837228 39.901154 58.492395
F 3.176418 38.611602 61.917163
F 3.176418 46.334409 61.917163
F 12.098907 38.614020 62.039226
F 12.098907 46.336827 62.039226
F 21.015576 38.614020 62.163734
F 21.015576 46.336827 62.163734
F 3.227199 51.488169 58.276778
F 3.227199 36.042560 58.276778
F 3.227199 43.765367 58.276778
F 12.149724 51.485360 58.399014
F 12.149724 36.039750 58.399014
F 12.149724 43.762557 58.399014
F 21.066395 51.485360 58.523523
F 21.066395 36.039750 58.523522
F 21.066395 43.762557 58.523522
F 3.180888 51.485476 61.005629
F 3.180888 36.039866 61.005629
F 3.180888 43.762673 61.005629
F 12.111613 51.485360 61.129173
F 12.111613 36.039750 61.129173
F 12.111613 43.762557 61.129173
F 21.028283 51.485360 61.253682
F 21.028282 36.039750 61.253682
F 21.028282 43.762557 61.253682
F 3.124661 38.615478 64.647570
F 3.124661 46.338284 64.647569
F 12.060773 38.614020 64.769385
F 12.060773 46.336827 64.769385
F 20.977443 38.614020 64.893894
F 20.977443 46.336827 64.893893
F 5.422860 47.623132 61.036370
F 5.422860 39.900327 61.036371
F 14.340782 47.623960 61.160300
F 14.340782 39.901154 61.160301
F 23.257451 47.623959 61.284809
F 23.257451 39.901154 61.284809
F 5.372053 50.199071 64.676597
F 5.372053 42.476267 64.676597
F 14.289939 50.198228 64.800512
F 14.289939 42.475424 64.800512
F 23.206610 50.198228 64.925020
F 23.206610 42.475424 64.925020
F 5.409279 50.198861 61.945383
F 5.409279 42.476057 61.945383
F 14.328073 50.198228 62.070353
F 14.328073 42.475425 62.070353
F 23.244742 50.198228 62.194862
F 23.244742 42.475424 62.194861
F 5.460594 47.623233 58.305101
F 5.460594 39.900428 58.305101
F 14.378894 47.623959 58.430142
F 14.378894 39.901154 58.430141
F 23.295564 47.623959 58.554650
F 23.295564 39.901154 58.554650
F 7.640517 38.614026 61.976970
F 7.640517 46.336833 61.976970
F 16.557241 38.614020 62.101480
F 16.557241 46.336827 62.101480
F 25.473910 38.614020 62.225989
F 25.473910 46.336827 62.225989
F 7.691334 51.485354 58.336759
F 7.691334 36.039745 58.336759
F 7.691334 43.762552 58.336758
F 16.608059 51.485360 58.461269
F 16.608060 36.039750 58.461268
F 16.608060 43.762557 58.461269
F 25.524729 51.485360 58.585777
F 25.524729 36.039751 58.585777
F 25.524729 43.762558 58.585777
F 7.653143 51.485339 61.066931
F 7.653143 36.039730 61.066931
F 7.653143 43.762536 61.066930
F 16.569948 51.485360 61.191428
F 16.569948 36.039750 61.191428
F 16.569948 43.762557 61.191428
F 25.486616 51.485360 61.315936
F 25.486616 36.039751 61.315936
F 25.486616 43.762558 61.315936
F 7.602249 38.614052 64.707149
F 7.602249 46.336859 64.707149
F 16.519108 38.614021 64.831639
F 16.519108 46.336827 64.831639
F 25.435777 38.614020 64.956147
F 25.435777 46.336827 64.956147
F 5.575309 34.753414 50.115707
F 5.613458 34.753414 47.384417
F 5.473655 34.753430 57.396146
F 5.511765 34.753408 54.664845
F 0.853077 34.785973 61.884631
F 5.372053 34.753460 64.676597
F 5.409279 34.753250 61.945383
F 1.216394 47.634318 43.693032
F 1.216394 39.911513 43.693032
F 0.878369 47.648299 68.251823
F 0.878369 39.925494 68.251824
F 9.780780 47.623961 68.378468
F 9.780780 39.901156 68.378469
F 18.697456 47.623959 68.502978
F 18.697456 39.901154 68.502978
F 0.829518 50.170985 71.893732
F 0.829518 42.448181 71.893732
F 9.729937 50.198227 72.018680
F 9.729937 42.475423 72.018680
F 18.646614 50.198228 72.143189
F 18.646614 42.475424 72.143189
F 0.656176 50.269268 69.160113
F 0.656176 42.546464 69.160113
F 9.768063 50.198227 69.288523
F 9.768063 42.475423 69.288523
F 18.684747 50.198228 69.413031
F 18.684747 42.475424 69.413030
F 5.102894 34.753267 83.786662
F 5.067138 34.753441 86.517865
F 9.818886 47.623961 65.648311
F 9.818886 39.901156 65.648311
F 18.735568 47.623959 65.772819
F 18.735568 39.901154 65.772818
F 3.075166 38.612319 69.197902
F 3.075166 46.335125 69.197902
F 11.997247 38.614021 69.319649
F 11.997247 46.336827 69.319649
F 20.913916 38.614020 69.444157
F 20.913916 46.336827 69.444157
F 3.125745 51.487369 65.557553
F 3.125745 36.041759 65.557552
F 3.125745 43.764567 65.557552
F 12.048064 51.485360 65.679438
F 12.048064 36.039750 65.679437
F 12.048064 43.762557 65.679437
F 20.964735 51.485360 65.803946
F 20.964735 36.039750 65.803946
F 20.964735 43.762557 65.803946
F 3.069436 51.482766 68.289072
F 3.069437 36.037157 68.289072
F 3.069437 43.759964 68.289072
F 12.009952 51.485360 68.409596
F 12.009952 36.039750 68.409597
F 12.009952 43.762557 68.409597
F 20.926622 51.485359 68.534105
F 20.926622 36.039750 68.534105
F 20.926622 43.762557 68.534105
F 3.016149 38.617180 71.929987
F 3.016148 46.339987 71.929987
F 11.959112 38.614020 72.049808
F 11.959112 46.336827 72.049808
F 20.875783 38.614020 72.174316
F 20.875783 46.336827 72.174316
F 5.321278 47.623103 68.316822
F 5.321278 39.900298 68.316822
F 14.239121 47.623959 68.440724
F 14.239122 39.901155 68.440724
F 23.155791 47.623959 68.565232
F 23.155791 39.901154 68.565232
F 5.270476 50.199092 71.957043
F 5.270476 42.476289 71.957043
F 14.188278 50.198228 72.080934
F 14.188278 42.475424 72.080935
F 23.104949 50.198228 72.205443
F 23.104949 42.475424 72.205443
F 5.306523 50.198712 69.225922
F 5.306523 42.475908 69.225922
F 14.226412 50.198228 69.350776
F 14.226412 42.475425 69.350776
F 23.143082 50.198228 69.475285
F 23.143081 42.475424 69.475285
F 5.357864 47.623421 65.585666
F 5.357864 39.900616 65.585666
F 14.277233 47.623959 65.710565
F 14.277233 39.901154 65.710565
F 23.193903 47.623959 65.835073
F 23.193903 39.901154 65.835073
F 7.538859 38.614026 69.257393
F 7.538859 46.336833 69.257394
F 16.455581 38.614020 69.381903
F 16.455581 46.336827 69.381904
F 25.372250 38.614020 69.506412
F 25.372250 46.336827 69.506412
F 7.589674 51.485354 65.617183
F 7.589674 36.039745 65.617183
F 7.589674 43.762552 65.617182
F 16.506399 51.485360 65.741692
F 16.506399 36.039750 65.741691
F 16.506399 43.762557 65.741692
F 25.423068 51.485360 65.866200
F 25.423068 36.039751 65.866200
F 25.423068 43.762558 65.866200
F 7.551375 51.485317 68.347368
F 7.551375 36.039708 68.347368
F 7.551375 43.762515 68.347368
F 16.468287 51.485360 68.471851
F 16.468287 36.039750 68.471851
F 16.468287 43.762557 68.471851
F 25.384955 51.485360 68.596359
F 25.384955 36.039751 68.596359
F 25.384955 43.762558 68.596359
F 7.500493 38.614072 71.987584
F 7.500493 46.336879 71.987585
F 16.417448 38.614021 72.112062
F 16.417447 46.336827 72.112062
F 25.334117 38.614020 72.236571
F 25.334117 46.336827 72.236570
F 0.780218 47.652395 75.534705
F 0.780218 39.929590 75.534705
F 9.679120 47.623960 75.658891
F 9.679120 39.901155 75.658891
F 18.595795 47.623959 75.783400
F 18.595795 39.901154 75.783400
F 0.730628 50.169971 79.175331
F 0.730628 42.447166 79.175331
F 9.628276 50.198227 79.299101
F 9.628276 42.475423 79.299101
F 18.544953 50.198228 79.423610
F 18.544953 42.475424 79.423611
F 0.596464 50.252089 76.446328
F 0.596464 42.529285 76.446328
F 9.666399 50.198227 76.568944
F 9.666399 42.475423 76.568944
F 18.583086 50.198228 76.693452
F 18.583086 42.475424 76.693452
F 0.618855 47.558496 72.802773
F 0.618855 39.835691 72.802773
F 9.717221 47.623960 72.928734
F 9.717221 39.901155 72.928733
F 18.633908 47.623959 73.053241
F 18.633908 39.901154 73.053241
F 2.974001 38.612359 76.478486
F 2.974001 46.335166 76.478487
F 11.895586 38.614021 76.600071
F 11.895586 46.336827 76.600071
F 20.812255 38.614020 76.724579
F 20.812255 46.336827 76.724579
F 3.024576 51.486945 72.838205
F 3.024576 36.041336 72.838204
F 3.024576 43.764143 72.838204
F 11.946403 51.485360 72.959860
F 11.946403 36.039750 72.959860
F 11.946403 43.762557 72.959860
F 20.863074 51.485360 73.084368
F 20.863074 36.039750 73.084368
F 20.863074 43.762557 73.084368
F 2.964834 51.482163 75.570375
F 2.964834 36.036553 75.570375
F 2.964834 43.759360 75.570375
F 11.908291 51.485360 75.690019
F 11.908291 36.039750 75.690019
F 11.908291 43.762557 75.690019
F 20.824962 51.485360 75.814527
F 20.824961 36.039750 75.814527
F 20.824962 43.762557 75.814527
F 2.914985 38.616842 79.210366
F 2.914985 46.339649 79.210366
F 11.857452 38.614020 79.330229
F 11.857452 46.336827 79.330229
F 20.774122 38.614021 79.454738
F 20.774122 46.336827 79.454738
F 5.219693 47.623092 75.597260
F 5.219693 39.900287 75.597260
F 14.137461 47.623960 75.721146
F 14.137461 39.901155 75.721146
F 23.054130 47.623959 75.845654
F 23.054130 39.901154 75.845654
F 5.168874 50.199093 79.237471
F 5.168874 42.476289 79.237471
F 14.086618 50.198228 79.361357
F 14.086618 42.475424 79.361357
F 23.003289 50.198228 79.485865
F 23.003289 42.475424 79.485865
F 5.204355 50.198760 76.506321
F 5.204355 42.475956 76.506320
F 14.124752 50.198228 76.631199
F 14.124752 42.475425 76.631198
F 23.041421 50.198228 76.755707
F 23.041421 42.475424 76.755706
F 5.255329 47.623473 72.866138
F 5.255329 39.900668 72.866137
F 14.175573 47.623959 72.990987
F 14.175573 39.901154 72.990987
F 23.092243 47.623959 73.115495
F 23.092243 39.901154 73.115495
F 7.437203 38.614026 76.537815
F 7.437203 46.336832 76.537815
F 16.353920 38.614020 76.662325
F 16.353920 46.336827 76.662325
F 25.270589 38.614020 76.786833
F 25.270589 46.336827 76.786833
F 7.488018 51.485354 72.897604
F 7.488018 36.039745 72.897604
F 7.488018 43.762552 72.897604
F 16.404738 51.485360 73.022114
F 16.404739 36.039750 73.022114
F 16.404738 43.762557 73.022114
F 25.321408 51.485360 73.146623
F 25.321408 36.039751 73.146622
F 25.321408 43.762558 73.146623
F 7.449646 51.485303 75.627799
F 7.449646 36.039693 75.627799
F 7.449646 43.762500 75.627799
F 16.366627 51.485360 75.752273
F 16.366627 36.039750 75.752273
F 16.366627 43.762557 75.752273
F 25.283295 51.485360 75.876781
F 25.283295 36.039751 75.876781
F 25.283295 43.762557 75.876781
F 7.398799 38.614079 79.268011
F 7.398799 46.336886 79.268011
F 16.315787 38.614020 79.392484
F 16.315787 46.336827 79.392483
F 25.232456 38.614020 79.516992
F 25.232456 46.336827 79.516991
F 0.680929 47.651347 82.816017
F 0.680929 39.928542 82.816017
F 9.577460 47.623960 82.939313
F 9.577460 39.901155 82.939313
F 18.494135 47.623959 83.063822
F 18.494135 39.901154 83.063823
F 0.624779 50.175146 86.460251
F 0.624780 42.452342 86.460251
F 9.526616 50.198227 86.579524
F 9.526616 42.475423 86.579524
F 18.443293 50.198228 86.704033
F 18.443293 42.475424 86.704034
F 0.529503 50.238577 83.732589
F 0.529503 42.515773 83.732588
F 9.564738 50.198227 83.849367
F 9.564737 42.475423 83.849367
F 18.481426 50.198228 83.973875
F 18.481426 42.475424 83.973874
F 0.569527 47.579721 80.089484
F 0.569527 39.856916 80.089484
F 9.615558 47.623960 80.209155
F 9.615559 39.901155 80.209155
F 18.532247 47.623959 80.333663
F 18.532247 39.901154 80.333663
F 2.872816 38.611871 83.759087
F 2.872816 46.334677 83.759087
F 11.793926 38.614021 83.880493
F 11.793926 46.336827 83.880494
F 20.710595 38.614020 84.005002
F 20.710595 46.336827 84.005002
F 2.923392 51.487236 80.118775
F 2.923392 36.041626 80.118775
F 2.923392 43.764434 80.118775
F 11.844743 51.485360 80.240282
F 11.844743 36.039750 80.240282
F 11.844743 43.762557 80.240282
F 20.761414 51.485360 80.364790
F 20.761414 36.039750 80.364790
F 20.761414 43.762557 80.364790
F 2.865908 51.483117 82.850206
F 2.865908 36.037508 82.850206
F 2.865908 43.760315 82.850206
F 11.806631 51.485360 82.970441
F 11.806631 36.039750 82.970441
F 11.806631 43.762558 82.970441
F 20.723301 51.485360 83.094949
F 20.723301 36.039750 83.094949
F 20.723301 43.762557 83.094949
F 2.817104 38.615697 86.490106
F 2.817103 46.338503 86.490105
F 11.755791 38.614020 86.610652
F 11.755791 46.336827 86.610652
F 20.672462 38.614021 86.735161
F 20.672462 46.336827 86.735161
F 5.118071 47.623101 82.877680
F 5.118071 39.900296 82.877680
F 14.035800 47.623960 83.001568
F 14.035801 39.901155 83.001568
F 22.952470 47.623959 83.126076
F 22.952470 39.901154 83.126076
F 5.067138 50.199052 86.517865
F 5.067138 42.476248 86.517865
F 13.984958 50.198228 86.641779
F 13.984957 42.475424 86.641779
F 22.901628 50.198228 86.766287
F 22.901628 42.475424 86.766287
F 5.102894 50.198877 83.786662
F 5.102894 42.476074 83.786662
F 14.023091 50.198228 83.911621
F 14.023091 42.475425 83.911620
F 22.939760 50.198228 84.036129
F 22.939760 42.475424 84.036128
F 5.153546 47.623364 80.146489
F 5.153546 39.900559 80.146489
F 14.073912 47.623959 80.271409
F 14.073912 39.901154 80.271409
F 22.990582 47.623959 80.395917
F 22.990582 39.901154 80.395917
F 7.335548 38.614026 83.818236
F 7.335548 46.336832 83.818236
F 16.252260 38.614020 83.942747
F 16.252260 46.336827 83.942747
F 25.168929 38.614020 84.067256
F 25.168929 46.336827 84.067256
F 7.386363 51.485354 80.178025
F 7.386363 36.039745 80.178025
F 7.386363 43.762552 80.178025
F 16.303078 51.485360 80.302536
F 16.303078 36.039750 80.302536
F 16.303078 43.762557 80.302536
F 25.219747 51.485360 80.427045
F 25.219747 36.039751 80.427044
F 25.219747 43.762558 80.427045
F 7.347991 51.485304 82.908220
F 7.347990 36.039695 82.908220
F 7.347991 43.762502 82.908220
F 16.264966 51.485360 83.032695
F 16.264966 36.039750 83.032695
F 16.264966 43.762557 83.032695
F 25.181634 51.485360 83.157203
F 25.181634 36.039751 83.157203
F 25.181634 43.762558 83.157203
F 7.297179 38.614070 86.548428
F 7.297180 46.336876 86.548428
F 16.214126 38.614020 86.672906
F 16.214126 46.336827 86.672906
F 25.130796 38.614020 86.797415
F 25.130796 46.336827 86.797414
F 0.656176 34.823657 69.160113
F 0.596464 34.806478 76.446328
F 0.529503 34.792966 83.732588
F 5.270476 34.753481 71.957043
F 5.306523 34.753101 69.225922
F 5.168874 34.753482 79.237471
F 5.204355 34.753149 76.506320
F 0.530735 47.623853 90.126059
F 0.530736 39.901048 90.126059
F 9.475798 47.623961 90.219736
F 9.475798 39.901156 90.219736
F 18.392475 47.623959 90.344245
F 18.392474 39.901154 90.344245
F 0.420410 50.229221 93.803042
F 0.420412 42.506416 93.803041
F 9.424954 50.198226 93.859946
F 9.424954 42.475423 93.859947
F 18.341633 50.198228 93.984456
F 18.341633 42.475424 93.984457
F 0.452984 50.227370 91.024957
F 0.452984 42.504567 91.024957
F 9.463080 50.198227 91.129790
F 9.463080 42.475423 91.129790
F 18.379766 50.198228 91.254298
F 18.379766 42.475424 91.254298
F 4.862639 34.752658 101.078142
F 4.799460 34.753388 105.627831
F 9.513899 47.623960 87.489578
F 9.513899 39.901155 87.489578
F 18.430586 47.623959 87.614086
F 18.430586 39.901154 87.614086
F 2.769029 38.612547 91.038949
F 2.769029 46.335354 91.038949
F 11.692265 38.614020 91.160916
F 11.692265 46.336827 91.160917
F 20.608934 38.614020 91.285425
F 20.608934 46.336827 91.285425
F 2.821622 51.487566 87.399253
F 2.821622 36.041956 87.399253
F 2.821622 43.764764 87.399253
F 11.743082 51.485360 87.520705
F 11.743082 36.039750 87.520705
F 11.743082 43.762557 87.520705
F 20.659754 51.485360 87.645213
F 20.659753 36.039750 87.645213
F 20.659753 43.762557 87.645213
F 2.768963 51.484279 90.129823
F 2.768963 36.038670 90.129823
F 2.768963 43.761477 90.129823
F 11.704970 51.485360 90.250864
F 11.704971 36.039750 90.250864
F 11.704970 43.762557 90.250864
F 20.621641 51.485360 90.375372
F 20.621640 36.039750 90.375372
F 20.621640 43.762557 90.375372
F 2.720426 38.614689 93.769657
F 2.720426 46.337496 93.769657
F 11.654131 38.614020 93.891075
F 11.654131 46.336827 93.891075
F 20.570801 38.614021 94.015584
F 20.570801 46.336827 94.015584
F 5.015999 47.623272 90.157977
F 5.015999 39.900467 90.157977
F 13.934140 47.623960 90.281991
F 13.934140 39.901154 90.281991
F 22.850809 47.623959 90.406499
F 22.850809 39.901154 90.406500
F 4.964811 50.198714 93.798046
F 4.964811 42.475910 93.798047
F 13.883297 50.198228 93.922202
F 13.883297 42.475424 93.922202
F 22.799968 50.198228 94.046710
F 22.799968 42.475424 94.046710
F 5.001891 50.198953 91.067026
F 5.001891 42.476149 91.067026
F 13.921431 50.198228 91.192044
F 13.921431 42.475425 91.192043
F 22.838100 50.198228 91.316552
F 22.838100 42.475424 91.316552
F 5.052326 47.623275 87.426843
F 5.052326 39.900470 87.426843
F 13.972252 47.623959 87.551832
F 13.972252 39.901154 87.551832
F 22.888922 47.623959 87.676341
F 22.888922 39.901154 87.676340
F 7.233853 38.614039 91.098648
F 7.233853 46.336846 91.098648
F 16.150599 38.614020 91.223171
F 16.150600 46.336827 91.223171
F 25.067268 38.614020 91.347679
F 25.067268 46.336827 91.347679
F 7.284698 51.485352 87.458446
F 7.284698 36.039742 87.458445
F 7.284698 43.762549 87.458445
F 16.201418 51.485360 87.582959
F 16.201417 36.039750 87.582959
F 16.201417 43.762557 87.582959
F 25.118087 51.485360 87.707468
F 25.118087 36.039751 87.707467
F 25.118087 43.762558 87.707467
F 7.246401 51.485321 90.188634
F 7.246401 36.039711 90.188634
F 7.246401 43.762518 90.188634
F 16.163306 51.485360 90.313118
F 16.163306 36.039750 90.313119
F 16.163306 43.762557 90.313118
F 25.079974 51.485360 90.437626
F 25.079974 36.039751 90.437626
F 25.079974 43.762558 90.437626
F 7.195605 38.614049 93.828838
F 7.195605 46.336855 93.828838
F 16.112466 38.614021 93.953330
F 16.112466 46.336827 93.953329
F 25.029135 38.614020 94.077837
F 25.029135 46.336827 94.077837
F 0.316835 47.565914 97.478166
F 0.316835 39.843109 97.478166
F 9.374136 47.623961 97.500158
F 9.374136 39.901156 97.500158
F 18.290814 47.623959 97.624667
F 18.290814 39.901154 97.624668
F 0.243732 50.268852 101.136232
F 0.243732 42.546048 101.136232
F 9.323292 50.198227 101.140369
F 9.323292 42.475423 101.140369
F 18.239972 50.198228 101.264878
F 18.239972 42.475424 101.264878
F 0.372534 50.218055 98.317028
F 0.372535 42.495251 98.317028
F 9.361423 50.198227 98.410212
F 9.361423 42.475423 98.410212
F 18.278105 50.198228 98.534720
F 18.278105 42.475424 98.534719
F 0.414242 47.600191 94.671535
F 0.414242 39.877386 94.671535
F 9.412243 47.623960 94.770001
F 9.412243 39.901155 94.770001
F 18.328926 47.623959 94.894508
F 18.328926 39.901154 94.894508
F 2.663768 38.615069 98.317863
F 2.663768 46.337876 98.317863
F 11.590605 38.614020 98.441338
F 11.590605 46.336827 98.441338
F 20.507274 38.614020 98.565846
F 20.507274 46.336827 98.565846
F 2.716331 51.485645 94.678472
F 2.716331 36.040035 94.678472
F 2.716331 43.762843 94.678472
F 11.641422 51.485360 94.801127
F 11.641422 36.039750 94.801127
F 11.641422 43.762557 94.801127
F 20.558093 51.485360 94.925636
F 20.558093 36.039750 94.925636
F 20.558093 43.762557 94.925636
F 2.670737 51.484709 97.409783
F 2.670737 36.039100 97.409783
F 2.670737 43.761907 97.409783
F 11.603310 51.485360 97.531286
F 11.603310 36.039750 97.531286
F 11.603310 43.762557 97.531286
F 20.519980 51.485359 97.655794
F 20.519980 36.039750 97.655795
F 20.519980 43.762557 97.655795
F 2.620987 38.614633 101.049854
F 2.620987 46.337440 101.049854
F 11.552471 38.614020 101.171497
F 11.552470 46.336827 101.171497
F 20.469141 38.614021 101.296005
F 20.469141 46.336827 101.296005
F 4.913689 47.623700 97.438090
F 4.913689 39.900895 97.438090
F 13.832480 47.623960 97.562413
F 13.832480 39.901154 97.562414
F 22.749149 47.623959 97.686921
F 22.749149 39.901154 97.686922
F 4.862639 50.198269 101.078142
F 4.862638 42.475465 101.078142
F 13.781636 50.198228 101.202624
F 13.781636 42.475424 101.202624
F 22.698307 50.198228 101.327132
F 22.698307 42.475424 101.327132
F 4.900782 50.198975 98.347427
F 4.900782 42.476172 98.347426
F 13.819770 50.198229 98.472465
F 13.819770 42.475425 98.472465
F 22.736440 50.198228 98.596974
F 22.736439 42.475424 98.596974
F 4.951419 47.623219 94.707224
F 4.951419 39.900414 94.707223
F 13.870591 47.623959 94.832255
F 13.870591 39.901154 94.832254
F 22.787261 47.623959 94.956763
F 22.787261 39.901154 94.956763
F 7.132127 38.614066 98.379051
F 7.132127 46.336873 98.379051
F 16.048939 38.614020 98.503592
F 16.048939 46.336827 98.503592
F 24.965608 38.614020 98.628101
F 24.965608 46.336826 98.628101
F 7.182977 51.485328 94.738850
F 7.182977 36.039719 94.738850
F 7.182977 43.762526 94.738850
F 16.099757 51.485360 94.863381
F 16.099757 36.039750 94.863381
F 16.099757 43.762557 94.863381
F 25.016426 51.485360 94.987890
F 25.016426 36.039751 94.987890
F 25.016426 43.762558 94.987890
F 7.144803 51.485336 97.469046
F 7.144803 36.039727 97.469046
F 7.144803 43.762534 97.469046
F 16.061645 51.485360 97.593540
F 16.061645 36.039750 97.593540
F 16.061645 43.762557 97.593540
F 24.978313 51.485360 97.718048
F 24.978313 36.039751 97.718048
F 24.978313 43.762558 97.718048
F 7.093974 38.614041 101.109255
F 7.093974 46.336847 101.109255
F 16.010806 38.614021 101.233751
F 16.010806 46.336827 101.233751
F 24.927475 38.614020 101.358259
F 24.927475 46.336827 101.358259
F 0.200805 47.555335 104.776134
F 0.200805 39.832530 104.776134
F 9.272475 47.623961 104.780580
F 9.272475 39.901156 104.780580
F 18.189154 47.623959 104.905090
F 18.189154 39.901154 104.905090
F 0.171801 50.257869 108.406927
F 0.171800 42.535065 108.406928
F 9.221632 50.198227 108.420791
F 9.221632 42.475423 108.420791
F 18.138312 50.198228 108.545301
F 18.138312 42.475424 108.545301
F 0.292291 50.208460 105.604857
F 0.292291 42.485656 105.604856
F 9.259764 50.198227 105.690634
F 9.259764 42.475423 105.690634
F 18.176445 50.198228 105.815142
F 18.176445 42.475424 105.815142
F 0.331635 47.608608 101.961411
F 0.331635 39.885803 101.961410
F 9.310584 47.623960 102.050423
F 9.310584 39.901155 102.050423
F 18.227266 47.623959 102.174931
F 18.227266 39.901154 102.174930
F 2.560461 38.616608 105.597047
F 2.560461 46.339415 105.597047
F 11.488944 38.614020 105.721761
F 11.488944 46.336827 105.721761
F 20.405614 38.614020 105.846269
F 20.405614 46.336827 105.846269
F 2.611677 51.483289 101.957317
F 2.611677 36.037680 101.957317
F 2.611677 43.760487 101.957317
F 11.539761 51.485360 102.081549
F 11.539761 36.039750 102.081549
F 11.539761 43.762557 102.081549
F 20.456433 51.485360 102.206057
F 20.456433 36.039750 102.206057
F 20.456432 43.762557 102.206057
F 2.571506 51.484940 104.689774
F 2.571506 36.039331 104.689775
F 2.571506 43.762138 104.689775
F 11.501650 51.485360 104.811708
F 11.501650 36.039750 104.811709
F 11.501650 43.762557 104.811708
F 20.418320 51.485359 104.936216
F 20.418320 36.039750 104.936216
F 20.418320 43.762557 104.936217
F 2.522258 38.614081 108.329569
F 2.522258 46.336888 108.329569
F 11.450810 38.614020 108.451920
F 11.450810 46.336827 108.451920
F 20.367480 38.614021 108.576428
F 20.367480 46.336827 108.576428
F 4.811749 47.624093 104.718228
F 4.811750 39.901288 104.718229
F 13.730819 47.623960 104.842835
F 13.730819 39.901154 104.842836
F 22.647488 47.623959 104.967343
F 22.647488 39.901154 104.967343
F 4.760973 50.197973 108.358351
F 4.760973 42.475169 108.358352
F 13.679976 50.198228 108.483046
F 13.679976 42.475424 108.483047
F 22.596647 50.198228 108.607555
F 22.596647 42.475424 108.607555
F 4.799460 50.198998 105.627831
F 4.799460 42.476195 105.627831
F 13.718110 50.198228 105.752888
F 13.718110 42.475425 105.752888
F 22.634779 50.198228 105.877397
F 22.634779 42.475424 105.877396
F 4.850096 47.623200 101.987629
F 4.850096 39.900395 101.987628
F 13.768931 47.623959 102.112676
F 13.768931 39.901154 102.112676
F 22.685601 47.623959 102.237185
F 22.685601 39.901154 102.237184
F 7.030417 38.614091 105.659455
F 7.030417 46.336898 105.659455
F 15.947279 38.614020 105.784014
F 15.947278 46.336827 105.784015
F 24.863947 38.614020 105.908523
F 24.863947 46.336827 105.908523
F 7.081254 51.485300 102.019252
F 7.081254 36.039691 102.019252
F 7.081254 43.762498 102.019252
F 15.998097 51.485360 102.143803
F 15.998097 36.039750 102.143803
F 15.998097 43.762557 102.143803
F 24.914766 51.485360 102.268312
F 24.914766 36.039751 102.268311
F 24.914766 43.762558 102.268312
F 7.043167 51.485344 104.749463
F 7.043167 36.039734 104.749464
F 7.043167 43.762541 104.749463
F 15.959985 51.485360 104.873962
F 15.959985 36.039750 104.873962
F 15.959985 43.762557 104.873962
F 24.876653 51.485360 104.998470
F 24.876653 36.039751 104.998470
F 24.876653 43.762558 104.998471
F 6.992346 38.614032 108.389672
F 6.992346 46.336838 108.389672
F 15.909145 38.614020 108.514174
F 15.909145 46.336827 108.514174
F 24.825814 38.614020 108.638681
F 24.825814 46.336827 108.638682
F 0.452984 34.781760 91.024957
F 0.243732 34.823241 101.136232
F 0.372534 34.772444 98.317028
F 0.171800 34.812258 108.406928
F 0.292291 34.762849 105.604856
F 0.420412 34.783609 93.803041
F 4.964811 34.753103 93.798046
F 5.001891 34.753342 91.067026
F 4.900782 34.753365 98.347426
F 0.490169 47.588397 87.378295
F 0.490169 39.865592 87.378294
F 0.144886 47.574456 112.035823
F 0.144886 39.851651 112.035823
F 9.170816 47.623961 112.061003
F 9.170816 39.901156 112.061004
F 18.087493 47.623959 112.185513
F 18.087493 39.901154 112.185513
F 0.112087 50.240600 115.668060
F 0.112087 42.517796 115.668060
F 9.119974 50.198227 115.701214
F 9.119974 42.475423 115.701214
F 18.036651 50.198228 115.825724
F 18.036652 42.475424 115.825724
F 0.217875 50.197374 112.889823
F 0.217875 42.474570 112.889822
F 9.158105 50.198227 112.971058
F 9.158105 42.475423 112.971057
F 18.074784 50.198228 113.095565
F 18.074784 42.475424 113.095565
F 9.208925 47.623960 109.330846
F 9.208925 39.901155 109.330846
F 18.125605 47.623959 109.455354
F 18.125605 39.901154 109.455353
F 2.460701 38.616389 112.877251
F 2.460701 46.339196 112.877251
F 11.387284 38.614020 113.002184
F 11.387284 46.336827 113.002184
F 20.303953 38.614020 113.126692
F 20.303953 46.336827 113.126692
F 2.510168 51.482715 109.237053
F 2.510167 36.037105 109.237053
F 2.510168 43.759912 109.237053
F 11.438101 51.485360 109.361972
F 11.438101 36.039750 109.361972
F 11.438100 43.762557 109.361972
F 20.354772 51.485360 109.486480
F 20.354772 36.039750 109.486480
F 20.354772 43.762557 109.486480
F 2.473294 51.485808 111.969250
F 2.473294 36.040198 111.969250
F 2.473294 43.763005 111.969250
F 11.399989 51.485360 112.092131
F 11.399989 36.039750 112.092132
F 11.399989 43.762557 112.092132
F 20.316659 51.485360 112.216639
F 20.316659 36.039750 112.216640
F 20.316659 43.762557 112.216640
F 2.424600 38.612934 115.608828
F 2.424600 46.335741 115.608828
F 11.349150 38.614020 115.732343
F 11.349150 46.336827 115.732343
F 20.265820 38.614021 115.856851
F 20.265820 46.336827 115.856851
F 4.710342 47.624293 111.998505
F 4.710342 39.901487 111.998505
F 13.629159 47.623959 112.123258
F 13.629159 39.901154 112.123259
F 22.545828 47.623959 112.247767
F 22.545828 39.901154 112.247767
F 4.659778 50.197845 115.638678
F 4.659778 42.475041 115.638678
F 13.578316 50.198228 115.763469
F 13.578316 42.475424 115.763470
F 22.494986 50.198228 115.887978
F 22.494986 42.475424 115.887978
F 4.698267 50.199013 112.908242
F 4.698267 42.476209 112.908242
F 13.616449 50.198228 113.033311
F 13.616449 42.475424 113.033311
F 22.533118 50.198228 113.157819
F 22.533118 42.475424 113.157819
F 4.748837 47.623180 109.268036
F 4.748837 39.900375 109.268035
F 13.667270 47.623959 109.393099
F 13.667270 39.901154 109.393099
F 22.583940 47.623959 109.517608
F 22.583940 39.901154 109.517608
F 6.928750 38.614103 112.939869
F 6.928750 46.336910 112.939869
F 15.845618 38.614020 113.064437
F 15.845618 46.336827 113.064438
F 24.762287 38.614020 113.188946
F 24.762287 46.336827 113.188946
F 6.979564 51.485281 109.299660
F 6.979564 36.039672 109.299661
F 6.979564 43.762479 109.299661
F 15.896436 51.485360 109.424226
F 15.896437 36.039750 109.424226
F 15.896436 43.762557 109.424226
F 24.813105 51.485360 109.548735
F 24.813105 36.039751 109.548735
F 24.813105 43.762558 109.548735
F 6.941548 51.485354 112.029879
F 6.941548 36.039745 112.029879
F 6.941548 43.762552 112.029879
F 15.858324 51.485360 112.154385
F 15.858324 36.039750 112.154385
F 15.858324 43.762557 112.154386
F 24.774992 51.485360 112.278893
F 24.774992 36.039751 112.278894
F 24.774992 43.762558 112.278894
F 6.890736 38.614019 115.670085
F 6.890736 46.336826 115.670085
F 15.807485 38.614021 115.794597
F 15.807485 46.336827 115.794596
F 24.724154 38.614020 115.919105
F 24.724154 46.336827 115.919105
F 0.071601 47.584506 119.305186
F 0.071601 39.861701 119.305186
F 9.069159 47.623960 119.341425
F 9.069159 39.901155 119.341425
F 17.985833 47.623959 119.465934
F 17.985833 39.901154 119.465934
F 0.030774 50.235091 122.942172
F 0.030774 42.512287 122.942173
F 9.018319 50.198226 122.981411
F 9.018319 42.475422 122.981411
F 17.934992 50.198227 123.105921
F 17.934992 42.475424 123.105921
F 0.147771 50.185535 120.173870
F 0.147771 42.462731 120.173869
F 9.056448 50.198227 120.251461
F 9.056448 42.475423 120.251460
F 17.973124 50.198228 120.375968
F 17.973124 42.475424 120.375968
F 0.182419 47.630621 116.531801
F 0.182419 39.907816 116.531801
F 9.107267 47.623960 116.611268
F 9.107267 39.901155 116.611268
F 18.023945 47.623959 116.735776
F 18.023945 39.901154 116.735775
F 2.363180 38.615262 120.157920
F 2.363180 46.338068 120.157921
F 11.285624 38.614020 120.282587
F 11.285624 46.336827 120.282587
F 20.202293 38.614020 120.407095
F 20.202293 46.336827 120.407095
F 2.411782 51.483493 116.517565
F 2.411782 36.037884 116.517565
F 2.411782 43.760691 116.517565
F 11.336440 51.485360 116.642395
F 11.336440 36.039750 116.642395
F 11.336440 43.762557 116.642395
F 20.253112 51.485360 116.766903
F 20.253112 36.039750 116.766903
F 20.253112 43.762557 116.766903
F 2.376227 51.487185 119.248315
F 2.376227 36.041576 119.248316
F 2.376227 43.764383 119.248316
F 11.298329 51.485360 119.372553
F 11.298329 36.039750 119.372553
F 11.298329 43.762557 119.372553
F 20.214999 51.485359 119.497061
F 20.214998 36.039750 119.497061
F 20.214999 43.762557 119.497061
F 2.328027 38.611403 122.887624
F 2.328028 46.334209 122.887623
F 11.247490 38.614019 123.012540
F 11.247490 46.336826 123.012539
F 20.164160 38.614020 123.137048
F 20.164160 46.336826 123.137048
F 4.609299 47.624381 119.278858
F 4.609299 39.901576 119.278858
F 13.527498 47.623959 119.403680
F 13.527498 39.901154 119.403680
F 22.444167 47.623959 119.528188
F 22.444167 39.901154 119.528188
F 4.558766 50.197780 122.918846
F 4.558766 42.474976 122.918846
F 13.476656 50.198227 123.043666
F 13.476656 42.475424 123.043667
F 22.393326 50.198227 123.168175
F 22.393326 42.475423 123.168175
F 4.597222 50.199014 120.188642
F 4.597222 42.476210 120.188642
F 13.514789 50.198228 120.313714
F 13.514789 42.475425 120.313714
F 22.431458 50.198228 120.438222
F 22.431458 42.475424 120.438222
F 4.647716 47.623172 116.548450
F 4.647716 39.900367 116.548449
F 13.565610 47.623959 116.673522
F 13.565610 39.901154 116.673522
F 22.482280 47.623959 116.798030
F 22.482280 39.901154 116.798030
F 6.827131 38.614099 120.220275
F 6.827131 46.336906 120.220275
F 15.743958 38.614020 120.344841
F 15.743958 46.336827 120.344841
F 24.660626 38.614020 120.469349
F 24.660626 46.336827 120.469350
F 6.877922 51.485277 116.580080
F 6.877922 36.039668 116.580080
F 6.877922 43.762475 116.580080
F 15.794776 51.485360 116.704649
F 15.794776 36.039750 116.704648
F 15.794776 43.762557 116.704649
F 24.711445 51.485360 116.829157
F 24.711445 36.039751 116.829157
F 24.711445 43.762558 116.829157
F 6.839949 51.485369 119.310290
F 6.839949 36.039760 119.310291
F 6.839949 43.762567 119.310291
F 15.756664 51.485360 119.434807
F 15.756664 36.039750 119.434807
F 15.756664 43.762557 119.434807
F 24.673332 51.485360 119.559314
F 24.673332 36.039751 119.559315
F 24.673332 43.762558 119.559315
F 6.789149 38.614001 122.950271
F 6.789149 46.336807 122.950271
F 15.705825 38.614020 123.074794
F 15.705825 46.336826 123.074794
F 24.622494 38.614019 123.199302
F 24.622494 46.336826 123.199302
F 4.597222 34.753403 120.188642
F 4.698267 34.753402 112.908242
F 8.968849 47.620182 126.603428
F 8.968848 39.897377 126.603429
F 17.885517 47.620181 126.727937
F 17.885517 39.897376 126.727938
F 24.651904 45.895266 130.288084
F 15.735235 45.895266 130.163576
F 24.651904 38.172460 130.288085
F 15.735234 38.172460 130.163577
F 9.047731 49.756666 130.070195
F 9.047730 42.033862 130.070196
F 17.964402 49.756667 130.194703
F 17.964402 42.033864 130.194704
F 0.082338 50.173703 127.467038
F 0.082338 42.450900 127.467037
F 8.964323 50.188902 127.429050
F 8.964323 42.466098 127.429051
F 17.880994 50.188903 127.553558
F 17.880994 42.466099 127.553558
F 0.112924 47.643587 123.815375
F 0.112924 39.920782 123.815375
F 9.005656 47.623931 123.888332
F 9.005656 39.901127 123.888332
F 17.922329 47.623930 124.012840
F 17.922329 39.901125 124.012840
F 2.275674 38.604723 127.335681
F 2.275674 46.327530 127.335681
F 11.193494 38.604695 127.460177
F 11.193494 46.327501 127.460177
F 20.110163 38.604695 127.584685
F 20.110163 46.327501 127.584685
F 2.313698 51.484207 123.795713
F 2.313698 36.038598 123.795712
F 2.313698 43.761405 123.795713
F 11.234825 51.485331 123.919459
F 11.234825 36.039722 123.919459
F 11.234825 43.762529 123.919459
F 20.151496 51.485331 124.043968
F 20.151496 36.039722 124.043967
F 20.151496 43.762529 124.043967
F 2.274670 51.480897 126.513466
F 2.274671 36.035287 126.513466
F 2.274671 43.758094 126.513466
F 11.198014 51.481582 126.634556
F 11.198014 36.035972 126.634556
F 11.198014 43.758779 126.634557
F 20.114683 51.481581 126.759065
F 20.114683 36.035972 126.759065
F 20.114683 43.758779 126.759065
F 2.352233 38.192049 129.981533
F 2.352233 45.914856 129.981532
F 11.276899 38.172460 130.101322
F 11.276899 45.895266 130.101322
F 20.193570 38.172460 130.225831
F 20.193570 45.895266 130.225831
F 4.509737 47.620764 126.540653
F 4.509737 39.897959 126.540653
F 13.427183 47.620181 126.665683
F 13.427183 39.897376 126.665683
F 22.343852 47.620181 126.790191
F 22.343852 39.897376 126.790192
F 4.589265 49.756973 130.007846
F 4.589264 42.034169 130.007847
F 13.506066 49.756667 130.132449
F 13.506066 42.033863 130.132449
F 22.422736 49.756666 130.256957
F 22.422736 42.033862 130.256958
F 4.505934 50.189835 127.366193
F 4.505934 42.467031 127.366193
F 13.422660 50.188903 127.491304
F 13.422660 42.466099 127.491304
F 22.339329 50.188902 127.615812
F 22.339329 42.466098 127.615812
F 4.546805 47.623149 123.825503
F 4.546805 39.900344 123.825502
F 13.463994 47.623931 123.950586
F 13.463994 39.901126 123.950586
F 22.380664 47.623930 124.075094
F 22.380664 39.901125 124.075094
F 6.735063 38.604769 127.397878
F 6.735063 46.327576 127.397877
F 15.651829 38.604695 127.522431
F 15.651829 46.327501 127.522431
F 24.568497 38.604695 127.646939
F 24.568497 46.327501 127.646939
F 6.776366 51.485261 123.857152
F 6.776366 36.039651 123.857152
F 6.776366 43.762458 123.857152
F 15.693161 51.485331 123.981713
F 15.693161 36.039722 123.981713
F 15.693161 43.762529 123.981712
F 24.609830 51.485331 124.106222
F 24.609830 36.039722 124.106221
F 24.609830 43.762529 124.106222
F 6.739720 51.481643 126.572259
F 6.739720 36.036033 126.572259
F 6.739720 43.758840 126.572259
F 15.656348 51.481581 126.696810
F 15.656348 36.035972 126.696810
F 15.656348 43.758779 126.696810
F 24.573016 51.481582 126.821318
F 24.573016 36.035972 126.821319
F 24.573016 43.758779 126.821319
F 6.818565 38.172466 130.039066
F 6.818565 45.895273 130.039066
F 0.002024 50.147306 130.228745
F 0.002024 42.424502 130.228744
F 0.112087 34.794989 115.668060
F 0.030774 34.789479 122.942173
F 0.254407 47.619174 109.247595
F 0.254407 39.896369 109.247594
F 1.781934 55.362972 2.824298
F 1.781934 63.085779 2.824297
F 10.686194 55.356089 2.957517
F 10.686194 63.078895 2.957517
F 19.602870 55.356087 3.082028
F 19.602870 63.078893 3.082027
F 1.736843 57.911189 6.363931
F 1.736844 65.633997 6.363931
F 10.644835 57.921057 6.498235
F 10.644835 65.643865 6.498235
F 19.561513 57.921059 6.622745
F 19.561513 65.643867 6.622745
F 1.769520 57.918269 3.669063
F 1.769520 65.641076 3.669063
F 10.681669 57.924806 3.783141
F 10.681669 65.647613 3.783140
F 19.598347 57.924809 3.907648
F 19.598347 65.647616 3.907647
F 1.610664 55.857795 0.180927
F 17.129070 69.505241 21.149105
F 1.610665 63.580602 0.180926
F 17.167204 69.505241 18.418946
F 10.602771 55.788323 0.316373
F 10.602772 63.511129 0.316373
F 19.519439 55.788321 0.440882
F 19.519440 63.511128 0.440882
F 3.990414 54.059440 3.691125
F 3.990414 61.782245 3.691124
F 12.910847 54.063407 3.814267
F 12.910847 61.786212 3.814266
F 21.827516 54.063407 3.938775
F 21.827516 61.786212 3.938774
F 3.912620 59.652730 0.220786
F 3.912620 67.375537 0.220786
F 12.831937 59.649724 0.347501
F 12.831935 67.372531 0.347501
F 21.748607 59.649724 0.472009
F 21.748608 67.372531 0.472009
F 3.993523 59.219942 2.861661
F 3.993523 66.942749 2.861660
F 12.915366 59.217489 2.988646
F 12.915366 66.940297 2.988646
F 21.832036 59.217490 3.113154
F 21.832036 66.940297 3.113154
F 3.951666 54.056536 6.402653
F 3.951665 61.779341 6.402653
F 12.874012 54.059657 6.529364
F 12.874012 61.782462 6.529364
F 21.790682 54.059658 6.653872
F 21.790682 61.782462 6.653872
F 6.226634 55.355245 2.895871
F 6.226634 63.078052 2.895871
F 15.144535 55.356087 3.019773
F 15.144536 63.078894 3.019773
F 24.061204 55.356087 3.144281
F 24.061204 63.078894 3.144281
F 6.185218 57.921857 6.436531
F 6.185218 65.644664 6.436531
F 15.103177 57.921059 6.560490
F 15.103178 65.643867 6.560491
F 24.019848 57.921059 6.684998
F 24.019848 65.643866 6.684998
F 6.222060 57.925605 3.720352
F 6.222060 65.648412 3.720352
F 15.140012 57.924809 3.845393
F 15.140012 65.647616 3.845394
F 24.056681 57.924809 3.969901
F 24.056681 65.647616 3.969901
F 6.144400 55.788327 0.254253
F 6.144400 63.511133 0.254253
F 15.061104 55.788322 0.378628
F 15.061104 63.511128 0.378627
F 23.977775 55.788322 0.503136
F 23.977776 63.511128 0.503135
F 8.452463 54.063415 3.752013
F 8.452463 61.786220 3.752013
F 17.369181 54.063407 3.876520
F 17.369181 61.786212 3.876520
F 26.285849 54.063407 4.001029
F 26.285849 61.786212 4.001028
F 8.373608 59.649727 0.285244
F 8.373608 67.372534 0.285244
F 17.290271 59.649723 0.409755
F 17.290270 67.372530 0.409755
F 26.206941 59.649724 0.534263
F 26.206941 67.372531 0.534263
F 8.456970 59.217478 2.926396
F 8.456970 66.940286 2.926396
F 17.373701 59.217490 3.050900
F 17.373701 66.940297 3.050900
F 26.290369 59.217490 3.175408
F 26.290369 66.940297 3.175408
F 8.415622 54.059663 6.467111
F 8.415622 61.782468 6.467111
F 17.332346 54.059657 6.591617
F 17.332346 61.782462 6.591618
F 26.249016 54.059657 6.716125
F 26.249016 61.782462 6.716126
F 1.686868 55.357114 10.000358
F 1.686868 63.079921 10.000358
F 10.594064 55.346763 10.135107
F 10.594064 63.069569 10.135108
F 19.510740 55.346761 10.259617
F 19.510740 63.069567 10.259617
F 1.636032 57.910671 13.640555
F 1.636032 65.633478 13.640555
F 10.543220 57.921029 13.775299
F 10.543220 65.643836 13.775299
F 19.459898 57.921031 13.899809
F 19.459898 65.643838 13.899809
F 1.673875 57.910671 10.931131
F 1.673875 65.633478 10.931131
F 10.581354 57.921029 11.045144
F 10.581354 65.643836 11.045143
F 19.498031 57.921031 11.169651
F 19.498031 65.643838 11.169651
F 1.724647 55.357112 7.291040
F 1.724647 63.079919 7.291040
F 10.632174 55.346763 7.405157
F 10.632174 63.069570 7.405157
F 19.548851 55.346761 7.529664
F 19.548851 63.069568 7.529663
F 3.888088 54.056512 10.953720
F 3.888088 61.779317 10.953719
F 12.810531 54.059629 11.076270
F 12.810531 61.782434 11.076270
F 21.727200 54.059629 11.200778
F 21.727200 61.782434 11.200778
F 3.938887 59.211269 7.313735
F 3.938887 66.934077 7.313735
F 12.861347 59.208164 7.436282
F 12.861347 66.930972 7.436283
F 21.778018 59.208164 7.560790
F 21.778018 66.930972 7.560791
F 3.900852 59.211282 10.039610
F 3.900852 66.934089 10.039611
F 12.823236 59.208164 10.166236
F 12.823236 66.930971 10.166236
F 21.739906 59.208164 10.290744
F 21.739906 66.930971 10.290744
F 3.850012 54.056512 13.679800
F 3.850012 61.779317 13.679800
F 12.772397 54.059629 13.806428
F 12.772397 61.782434 13.806428
F 21.689067 54.059629 13.930936
F 21.689067 61.782434 13.930936
F 6.134454 55.345964 10.073401
F 6.134454 63.068771 10.073401
F 15.052405 55.346761 10.197362
F 15.052405 63.069568 10.197363
F 23.969074 55.346761 10.321871
F 23.969074 63.069568 10.321871
F 6.083611 57.921827 13.713594
F 6.083611 65.644634 13.713593
F 15.001562 57.921030 13.837555
F 15.001562 65.643838 13.837555
F 23.918233 57.921030 13.962063
F 23.918233 65.643838 13.962063
F 6.121761 57.921827 10.982306
F 6.121761 65.644634 10.982305
F 15.039696 57.921031 11.107397
F 15.039696 65.643838 11.107397
F 23.956365 57.921030 11.231905
F 23.956365 65.643838 11.231905
F 6.172579 55.345964 7.342319
F 6.172579 63.068771 7.342319
F 15.090516 55.346762 7.467410
F 15.090516 63.069569 7.467410
F 24.007186 55.346762 7.591918
F 24.007186 63.069569 7.591918
F 8.352141 54.059634 11.014013
F 8.352141 61.782439 11.014012
F 17.268865 54.059629 11.138524
F 17.268865 61.782434 11.138524
F 26.185533 54.059629 11.263032
F 26.185534 61.782434 11.263032
F 8.402957 59.208159 7.374026
F 8.402957 66.930967 7.374026
F 17.319682 59.208164 7.498537
F 17.319682 66.930972 7.498537
F 26.236351 59.208165 7.623045
F 26.236351 66.930972 7.623045
F 8.364847 59.208158 10.103983
F 8.364847 66.930966 10.103983
F 17.281571 59.208164 10.228490
F 17.281570 66.930971 10.228490
F 26.198239 59.208164 10.352998
F 26.198239 66.930972 10.352998
F 8.314007 54.059634 13.744175
F 8.314007 61.782439 13.744175
F 17.230731 54.059629 13.868682
F 17.230731 61.782434 13.868682
F 26.147401 54.059628 13.993190
F 26.147401 61.782433 13.993190
F 1.585214 55.357120 17.280766
F 1.585214 63.079927 17.280767
F 10.492404 55.346763 17.415510
F 10.492404 63.069569 17.415511
F 19.409079 55.346761 17.540020
F 19.409079 63.069567 17.540020
F 1.534371 57.910671 20.920978
F 1.534371 65.633478 20.920978
F 10.441560 57.921029 21.055722
F 10.441560 65.643836 21.055723
F 19.358237 57.921031 21.180232
F 19.358238 65.643838 21.180232
F 1.572215 57.910671 18.211554
F 1.572215 65.633478 18.211553
F 10.479694 57.921028 18.325566
F 10.479694 65.643836 18.325566
F 19.396370 57.921030 18.450072
F 19.396370 65.643838 18.450073
F 1.623036 55.357120 14.571342
F 1.623036 63.079927 14.571342
F 10.530515 55.346763 14.685354
F 10.530515 63.069569 14.685354
F 19.447191 55.346761 14.809861
F 19.447191 63.069567 14.809861
F 3.786428 54.056512 18.234142
F 3.786428 61.779317 18.234142
F 12.708870 54.059629 18.356691
F 12.708870 61.782434 18.356691
F 21.625539 54.059629 18.481200
F 21.625539 61.782434 18.481200
F 3.837246 59.211281 14.593930
F 3.837246 66.934088 14.593930
F 12.759687 59.208164 14.716479
F 12.759687 66.930971 14.716480
F 21.676358 59.208163 14.840988
F 21.676358 66.930971 14.840988
F 3.799190 59.211281 17.320012
F 3.799190 66.934088 17.320012
F 12.721576 59.208163 17.446639
F 12.721576 66.930971 17.446639
F 21.638245 59.208164 17.571148
F 21.638245 66.930971 17.571148
F 3.748352 54.056512 20.960224
F 3.748351 61.779317 20.960224
F 12.670736 54.059629 21.086850
F 12.670736 61.782434 21.086850
F 21.587406 54.059629 21.211359
F 21.587406 61.782434 21.211359
F 6.032794 55.345964 17.353805
F 6.032794 63.068771 17.353805
F 14.950745 55.346761 17.477766
F 14.950745 63.069568 17.477766
F 23.867414 55.346761 17.602274
F 23.867414 63.069568 17.602274
F 5.981951 57.921827 20.994016
F 5.981951 65.644634 20.994016
F 14.899902 57.921030 21.117978
F 14.899902 65.643838 21.117977
F 23.816573 57.921030 21.242486
F 23.816573 65.643838 21.242486
F 6.020100 57.921827 18.262727
F 6.020100 65.644635 18.262727
F 14.938035 57.921031 18.387819
F 14.938036 65.643838 18.387818
F 23.854705 57.921030 18.512327
F 23.854705 65.643838 18.512327
F 6.070921 55.345965 14.622516
F 6.070921 63.068771 14.622516
F 14.988856 55.346761 14.747607
F 14.988856 63.069568 14.747607
F 23.905527 55.346761 14.872115
F 23.905527 63.069568 14.872115
F 8.250481 54.059634 18.294435
F 8.250481 61.782439 18.294435
F 17.167204 54.059628 18.418946
F 17.167204 61.782434 18.418946
F 26.083873 54.059629 18.543454
F 26.083873 61.782434 18.543454
F 8.301298 59.208159 14.654223
F 8.301298 66.930966 14.654223
F 17.218022 59.208163 14.778734
F 17.218022 66.930971 14.778733
F 26.134692 59.208164 14.903242
F 26.134692 66.930971 14.903242
F 8.263186 59.208158 17.384386
F 8.263186 66.930966 17.384386
F 17.179910 59.208164 17.508893
F 17.179910 66.930971 17.508893
F 26.096579 59.208164 17.633401
F 26.096579 66.930972 17.633401
F 8.212347 54.059634 21.024598
F 8.212347 61.782439 21.024598
F 17.129070 54.059629 21.149105
F 17.129070 61.782434 21.149105
F 26.045740 54.059628 21.273613
F 26.045740 61.782433 21.273613
F 3.990414 69.505052 3.691125
F 26.045740 69.505240 21.273612
F 26.083873 69.505240 18.543454
F 3.951665 69.502148 6.402653
F 12.670736 69.505240 21.086850
F 3.748352 69.502124 20.960223
F 12.708870 69.505241 18.356691
F 3.786428 69.502124 18.234142
F 26.147401 69.505240 13.993190
F 26.185534 69.505241 11.263032
F 3.888088 69.502124 10.953720
F 12.810531 69.505240 11.076270
F 3.850012 69.502124 13.679801
F 12.772397 69.505240 13.806428
F 1.483554 55.357120 24.561189
F 1.483554 63.079927 24.561190
F 10.390743 55.346763 24.695934
F 10.390743 63.069569 24.695934
F 19.307419 55.346761 24.820443
F 19.307419 63.069568 24.820444
F 1.432711 57.910671 28.201401
F 1.432711 65.633478 28.201401
F 10.339899 57.921029 28.336145
F 10.339899 65.643836 28.336145
F 19.256577 57.921031 28.460654
F 19.256577 65.643838 28.460655
F 1.470554 57.910671 25.491977
F 1.470555 65.633478 25.491977
F 10.378033 57.921029 25.605988
F 10.378033 65.643836 25.605989
F 19.294710 57.921031 25.730495
F 19.294710 65.643838 25.730496
F 16.925750 69.505241 35.709949
F 16.963883 69.505241 32.979791
F 10.428854 55.346763 21.965777
F 10.428854 63.069569 21.965777
F 19.345531 55.346761 22.090284
F 19.345531 63.069567 22.090284
F 3.684767 54.056512 25.514565
F 3.684767 61.779317 25.514564
F 12.607210 54.059629 25.637114
F 12.607210 61.782434 25.637114
F 21.523879 54.059629 25.761623
F 21.523879 61.782434 25.761623
F 3.735585 59.211281 21.874353
F 3.735585 66.934088 21.874353
F 12.658027 59.208164 21.996903
F 12.658027 66.930971 21.996903
F 21.574698 59.208163 22.121411
F 21.574698 66.930971 22.121411
F 3.697530 59.211281 24.600435
F 3.697530 66.934088 24.600435
F 12.619915 59.208164 24.727062
F 12.619915 66.930971 24.727062
F 21.536585 59.208164 24.851571
F 21.536585 66.930971 24.851571
F 3.646691 54.056512 28.240646
F 3.646691 61.779317 28.240646
F 12.569076 54.059629 28.367273
F 12.569076 61.782434 28.367273
F 21.485746 54.059629 28.491782
F 21.485746 61.782434 28.491782
F 5.931133 55.345964 24.634228
F 5.931133 63.068771 24.634229
F 14.849085 55.346761 24.758189
F 14.849084 63.069568 24.758189
F 23.765754 55.346761 24.882697
F 23.765754 63.069568 24.882697
F 5.880290 57.921827 28.274439
F 5.880290 65.644634 28.274439
F 14.798241 57.921030 28.398400
F 14.798241 65.643838 28.398400
F 23.714912 57.921030 28.522909
F 23.714912 65.643838 28.522909
F 5.918440 57.921827 25.543150
F 5.918440 65.644635 25.543150
F 14.836375 57.921031 25.668242
F 14.836375 65.643837 25.668242
F 23.753044 57.921030 25.792750
F 23.753044 65.643838 25.792750
F 5.969261 55.345965 21.902940
F 5.969261 63.068771 21.902939
F 14.887195 55.346761 22.028030
F 14.887196 63.069568 22.028029
F 23.803866 55.346761 22.152538
F 23.803866 63.069568 22.152538
F 8.148820 54.059634 25.574858
F 8.148820 61.782439 25.574858
F 17.065544 54.059629 25.699369
F 17.065544 61.782434 25.699368
F 25.982212 54.059629 25.823877
F 25.982212 61.782434 25.823877
F 8.199637 59.208158 21.934646
F 8.199637 66.930966 21.934646
F 17.116362 59.208163 22.059157
F 17.116362 66.930971 22.059157
F 26.033031 59.208164 22.183666
F 26.033031 66.930972 22.183666
F 8.161526 59.208158 24.664809
F 8.161526 66.930966 24.664809
F 17.078250 59.208164 24.789316
F 17.078250 66.930971 24.789316
F 25.994918 59.208164 24.913825
F 25.994918 66.930971 24.913824
F 8.110686 54.059634 28.305020
F 8.110686 61.782439 28.305021
F 17.027410 54.059629 28.429528
F 17.027410 61.782434 28.429527
F 25.944079 54.059628 28.554035
F 25.944080 61.782433 28.554035
F 1.381893 55.357120 31.841612
F 1.381893 63.079927 31.841612
F 10.289083 55.346763 31.976356
F 10.289083 63.069569 31.976356
F 19.205758 55.346761 32.100865
F 19.205758 63.069567 32.100866
F 1.331050 57.910671 35.481822
F 1.331050 65.633478 35.481822
F 10.238239 57.921029 35.616566
F 10.238239 65.643836 35.616567
F 19.154916 57.921030 35.741076
F 19.154917 65.643838 35.741077
F 1.368894 57.910671 32.772398
F 1.368894 65.633479 32.772398
F 10.276373 57.921029 32.886410
F 10.276373 65.643836 32.886410
F 19.193049 57.921031 33.010917
F 19.193050 65.643838 33.010918
F 1.419715 55.357120 29.132188
F 1.419715 63.079927 29.132188
F 10.327194 55.346763 29.246199
F 10.327194 63.069569 29.246200
F 19.243870 55.346761 29.370706
F 19.243870 63.069567 29.370706
F 3.583107 54.056512 32.794987
F 3.583107 61.779317 32.794986
F 12.505549 54.059629 32.917536
F 12.505549 61.782434 32.917536
F 21.422218 54.059629 33.042045
F 21.422218 61.782434 33.042045
F 3.633925 59.211281 29.154776
F 3.633925 66.934088 29.154775
F 12.556366 59.208164 29.277325
F 12.556366 66.930971 29.277325
F 21.473037 59.208163 29.401833
F 21.473037 66.930971 29.401833
F 3.595870 59.211281 31.880858
F 3.595870 66.934088 31.880857
F 12.518255 59.208163 32.007484
F 12.518255 66.930971 32.007484
F 21.434924 59.208164 32.131993
F 21.434924 66.930971 32.131992
F 3.545031 54.056512 35.521068
F 3.545031 61.779317 35.521068
F 12.467415 54.059629 35.647695
F 12.467415 61.782434 35.647695
F 21.384085 54.059629 35.772204
F 21.384085 61.782434 35.772204
F 5.829473 55.345964 31.914650
F 5.829473 63.068771 31.914650
F 14.747424 55.346761 32.038611
F 14.747424 63.069568 32.038611
F 23.664093 55.346761 32.163120
F 23.664093 63.069568 32.163119
F 5.778630 57.921827 35.554861
F 5.778630 65.644634 35.554861
F 14.696581 57.921030 35.678822
F 14.696581 65.643838 35.678822
F 23.613252 57.921030 35.803330
F 23.613252 65.643838 35.803330
F 5.816779 57.921827 32.823572
F 5.816779 65.644634 32.823572
F 14.734714 57.921031 32.948663
F 14.734715 65.643838 32.948663
F 23.651384 57.921030 33.073172
F 23.651384 65.643838 33.073171
F 5.867600 55.345965 29.183361
F 5.867600 63.068771 29.183361
F 14.785535 55.346761 29.308453
F 14.785535 63.069568 29.308452
F 23.702206 55.346761 29.432961
F 23.702206 63.069567 29.432960
F 8.047160 54.059634 32.855279
F 8.047160 61.782439 32.855279
F 16.963883 54.059629 32.979791
F 16.963883 61.782434 32.979790
F 25.880552 54.059629 33.104299
F 25.880552 61.782434 33.104298
F 8.097977 59.208158 29.215069
F 8.097977 66.930966 29.215068
F 17.014701 59.208163 29.339579
F 17.014701 66.930971 29.339579
F 25.931371 59.208164 29.464088
F 25.931371 66.930972 29.464088
F 8.059865 59.208158 31.945231
F 8.059865 66.930966 31.945231
F 16.976589 59.208164 32.069739
F 16.976590 66.930971 32.069739
F 25.893258 59.208164 32.194247
F 25.893258 66.930971 32.194246
F 8.009026 54.059634 35.585442
F 8.009026 61.782439 35.585442
F 16.925750 54.059629 35.709949
F 16.925750 61.782434 35.709949
F 25.842419 54.059629 35.834457
F 25.842419 61.782433 35.834457
F 1.280233 55.357120 39.122034
F 1.280233 63.079927 39.122034
F 10.187422 55.346763 39.256778
F 10.187422 63.069569 39.256778
F 19.104098 55.346761 39.381288
F 19.104098 63.069568 39.381287
F 1.229390 57.910671 42.762245
F 1.229390 65.633478 42.762245
F 10.136578 57.921029 42.896990
F 10.136578 65.643836 42.896989
F 19.053256 57.921030 43.021499
F 19.053256 65.643838 43.021499
F 1.267234 57.910671 40.052821
F 1.267234 65.633478 40.052821
F 10.174712 57.921029 40.166833
F 10.174712 65.643836 40.166833
F 19.091389 57.921030 40.291340
F 19.091389 65.643838 40.291340
F 1.318054 55.357120 36.412609
F 1.318055 63.079927 36.412609
F 10.225533 55.346763 36.526621
F 10.225533 63.069569 36.526621
F 19.142210 55.346761 36.651128
F 19.142210 63.069567 36.651128
F 3.481447 54.056512 40.075409
F 3.481447 61.779317 40.075409
F 12.403889 54.059629 40.197959
F 12.403889 61.782434 40.197959
F 21.320558 54.059629 40.322467
F 21.320558 61.782434 40.322466
F 3.532264 59.211281 36.435197
F 3.532264 66.934088 36.435197
F 12.454706 59.208164 36.557747
F 12.454706 66.930971 36.557747
F 21.371377 59.208163 36.682255
F 21.371377 66.930971 36.682255
F 3.494209 59.211281 39.161279
F 3.494209 66.934088 39.161279
F 12.416594 59.208164 39.287906
F 12.416594 66.930971 39.287906
F 21.333264 59.208164 39.412414
F 21.333264 66.930971 39.412414
F 3.443370 54.056512 42.801490
F 3.443370 61.779317 42.801491
F 12.365755 54.059629 42.928118
F 12.365755 61.782434 42.928118
F 21.282425 54.059629 43.052626
F 21.282425 61.782434 43.052626
F 5.727812 55.345964 39.195072
F 5.727812 63.068771 39.195072
F 14.645763 55.346761 39.319033
F 14.645763 63.069568 39.319034
F 23.562433 55.346761 39.443542
F 23.562433 63.069568 39.443542
F 5.676969 57.921827 42.835283
F 5.676969 65.644634 42.835283
F 14.594920 57.921030 42.959244
F 14.594920 65.643838 42.959245
F 23.511591 57.921030 43.083753
F 23.511591 65.643838 43.083753
F 5.715119 57.921827 40.103995
F 5.715119 65.644634 40.103995
F 14.633054 57.921031 40.229086
F 14.633054 65.643838 40.229086
F 23.549723 57.921030 40.353594
F 23.549723 65.643838 40.353594
F 5.765940 55.345965 36.463783
F 5.765940 63.068771 36.463783
F 14.683875 55.346761 36.588874
F 14.683875 63.069568 36.588874
F 23.600545 55.346761 36.713383
F 23.600545 63.069568 36.713383
F 7.945499 54.059634 40.135702
F 7.945499 61.782439 40.135701
F 16.862223 54.059628 40.260213
F 16.862223 61.782434 40.260213
F 25.778892 54.059629 40.384721
F 25.778892 61.782434 40.384721
F 7.996316 59.208159 36.495490
F 7.996316 66.930966 36.495491
F 16.913041 59.208163 36.620001
F 16.913041 66.930971 36.620001
F 25.829710 59.208164 36.744509
F 25.829710 66.930972 36.744510
F 7.958205 59.208158 39.225653
F 7.958205 66.930966 39.225654
F 16.874929 59.208164 39.350160
F 16.874929 66.930971 39.350161
F 25.791597 59.208164 39.474668
F 25.791597 66.930972 39.474668
F 7.907365 54.059634 42.865865
F 7.907365 61.782439 42.865865
F 16.824089 54.059629 42.990372
F 16.824089 61.782434 42.990372
F 25.740759 54.059629 43.114880
F 25.740759 61.782433 43.114880
F 3.684767 69.502124 25.514564
F 25.740759 69.505240 43.114880
F 12.607210 69.505241 25.637114
F 3.646691 69.502124 28.240646
F 12.569076 69.505240 28.367273
F 25.778892 69.505240 40.384721
F 25.982213 69.505240 25.823877
F 12.365755 69.505240 42.928118
F 3.443370 69.502124 42.801491
F 25.944080 69.505240 28.554035
F 3.583107 69.502124 32.794986
F 12.505549 69.505240 32.917536
F 3.545031 69.502124 35.521068
F 12.467415 69.505240 35.647695
F 12.403889 69.505240 40.197959
F 25.880552 69.505240 33.104299
F 3.481447 69.502124 40.075409
F 25.842419 69.505240 35.834457
F 16.824089 69.505241 42.990372
F 16.862223 69.505241 40.260213
F 17.065544 69.505241 25.699369
F 17.027410 69.505241 28.429527
F 1.521375 55.357120 21.851765
F 1.521375 63.079927 21.851765
F 1.178572 55.357120 46.402457
F 1.178572 63.079927 46.402457
F 10.085761 55.346763 46.537201
F 10.085762 63.069569 46.537201
F 19.002437 55.346761 46.661711
F 19.002437 63.069567 46.661711
F 1.127729 57.910671 50.042667
F 1.127729 65.633478 50.042667
F 10.034918 57.921029 50.177412
F 10.034918 65.643836 50.177412
F 18.951595 57.921030 50.301922
F 18.951595 65.643838 50.301922
F 1.165573 57.910671 47.333244
F 1.165573 65.633478 47.333244
F 10.073052 57.921029 47.447256
F 10.073052 65.643836 47.447256
F 18.989728 57.921030 47.571763
F 18.989729 65.643838 47.571763
F 0.734271 55.286480 65.520478
F 0.734273 63.009288 65.520478
F 10.123873 55.346763 43.807044
F 10.123873 63.069569 43.807044
F 19.040549 55.346761 43.931552
F 19.040550 63.069567 43.931551
F 3.379786 54.056512 47.355832
F 3.379786 61.779317 47.355832
F 12.302228 54.059629 47.478382
F 12.302228 61.782434 47.478382
F 21.218897 54.059629 47.602890
F 21.218897 61.782434 47.602890
F 3.430604 59.211281 43.715620
F 3.430604 66.934088 43.715620
F 12.353045 59.208164 43.838170
F 12.353045 66.930971 43.838170
F 21.269716 59.208163 43.962678
F 21.269716 66.930971 43.962678
F 3.392549 59.211281 46.441702
F 3.392549 66.934088 46.441702
F 12.314934 59.208163 46.568330
F 12.314934 66.930971 46.568330
F 21.231604 59.208164 46.692838
F 21.231603 66.930971 46.692838
F 3.341710 54.056511 50.081914
F 3.341710 61.779316 50.081915
F 12.264094 54.059629 50.208540
F 12.264094 61.782434 50.208541
F 21.180764 54.059629 50.333049
F 21.180764 61.782434 50.333049
F 5.626152 55.345964 46.475496
F 5.626152 63.068771 46.475495
F 14.544103 55.346761 46.599456
F 14.544103 63.069568 46.599457
F 23.460772 55.346761 46.723965
F 23.460772 63.069568 46.723965
F 5.575309 57.921827 50.115707
F 5.575309 65.644634 50.115707
F 14.493260 57.921030 50.239668
F 14.493260 65.643838 50.239668
F 23.409931 57.921030 50.364176
F 23.409931 65.643838 50.364176
F 5.613458 57.921827 47.384417
F 5.613458 65.644634 47.384418
F 14.531394 57.921031 47.509509
F 14.531394 65.643838 47.509509
F 23.448063 57.921030 47.634017
F 23.448063 65.643838 47.634017
F 5.664279 55.345965 43.744207
F 5.664279 63.068771 43.744206
F 14.582214 55.346761 43.869297
F 14.582214 63.069568 43.869297
F 23.498885 55.346761 43.993806
F 23.498885 63.069568 43.993806
F 7.843839 54.059634 47.416125
F 7.843839 61.782439 47.416125
F 16.760562 54.059628 47.540636
F 16.760562 61.782434 47.540636
F 25.677231 54.059629 47.665145
F 25.677231 61.782434 47.665144
F 7.894656 59.208159 43.775913
F 7.894656 66.930966 43.775913
F 16.811380 59.208163 43.900424
F 16.811380 66.930971 43.900424
F 25.728050 59.208164 44.024933
F 25.728050 66.930971 44.024933
F 7.856544 59.208158 46.506076
F 7.856544 66.930966 46.506077
F 16.773269 59.208164 46.630583
F 16.773269 66.930971 46.630584
F 25.689937 59.208164 46.755092
F 25.689937 66.930972 46.755091
F 7.805705 54.059634 50.146288
F 7.805705 61.782439 50.146288
F 16.722429 54.059629 50.270795
F 16.722429 61.782434 50.270795
F 25.639098 54.059628 50.395303
F 25.639098 61.782433 50.395303
F 1.076880 55.357323 53.682925
F 1.076880 63.080130 53.682926
F 9.984101 55.346763 53.817623
F 9.984101 63.069569 53.817623
F 18.900777 55.346761 53.942133
F 18.900777 63.069567 53.942133
F 1.025901 57.908546 57.323889
F 1.025901 65.631353 57.323889
F 9.933257 57.921029 57.457834
F 9.933257 65.643836 57.457834
F 18.849935 57.921031 57.582344
F 18.849935 65.643838 57.582343
F 1.061718 57.911618 54.613459
F 1.061718 65.634426 54.613459
F 9.971391 57.921029 54.727678
F 9.971391 65.643836 54.727677
F 18.888068 57.921031 54.852185
F 18.888068 65.643838 54.852185
F 1.114734 55.357119 50.973459
F 1.114735 63.079926 50.973459
F 10.022212 55.346763 51.087467
F 10.022212 63.069569 51.087466
F 18.938889 55.346761 51.211974
F 18.938889 63.069567 51.211974
F 3.278097 54.056548 54.636371
F 3.278097 61.779353 54.636370
F 12.200568 54.059629 54.758804
F 12.200568 61.782434 54.758804
F 21.117237 54.059629 54.883312
F 21.117237 61.782434 54.883312
F 3.328941 59.211280 50.996052
F 3.328941 66.934087 50.996052
F 12.251385 59.208164 51.118593
F 12.251385 66.930971 51.118592
F 21.168056 59.208163 51.243101
F 21.168056 66.930971 51.243101
F 3.290575 59.211150 53.722243
F 3.290575 66.933958 53.722242
F 12.213273 59.208163 53.848752
F 12.213274 66.930971 53.848752
F 21.129943 59.208164 53.973260
F 21.129943 66.930971 53.973260
F 3.236517 54.057889 57.363665
F 3.236517 61.780694 57.363665
F 12.162434 54.059629 57.488962
F 12.162434 61.782434 57.488963
F 21.079104 54.059629 57.613471
F 21.079104 61.782434 57.613471
F 5.524491 55.345962 53.755927
F 5.524491 63.068769 53.755927
F 14.442442 55.346761 53.879878
F 14.442442 63.069568 53.879878
F 23.359112 55.346761 54.004386
F 23.359112 63.069568 54.004387
F 5.473655 57.921843 57.396146
F 5.473655 65.644650 57.396146
F 14.391599 57.921030 57.520089
F 14.391600 65.643838 57.520090
F 23.308270 57.921030 57.644597
F 23.308270 65.643838 57.644598
F 5.511765 57.921821 54.664845
F 5.511765 65.644628 54.664845
F 14.429734 57.921031 54.789931
F 14.429733 65.643838 54.789931
F 23.346402 57.921030 54.914439
F 23.346402 65.643838 54.914439
F 5.562619 55.345965 51.024630
F 5.562619 63.068771 51.024629
F 14.480554 55.346761 51.149719
F 14.480554 63.069568 51.149719
F 23.397224 55.346761 51.274228
F 23.397224 63.069568 51.274228
F 7.742178 54.059634 54.696547
F 7.742178 61.782439 54.696547
F 16.658902 54.059628 54.821057
F 16.658902 61.782434 54.821057
F 25.575570 54.059629 54.945566
F 25.575570 61.782434 54.945566
F 7.792995 59.208158 51.056335
F 7.792995 66.930966 51.056336
F 16.709720 59.208163 51.180847
F 16.709720 66.930971 51.180847
F 25.626389 59.208164 51.305355
F 25.626389 66.930972 51.305355
F 7.754881 59.208158 53.786499
F 7.754881 66.930965 53.786499
F 16.671608 59.208164 53.911006
F 16.671608 66.930971 53.911006
F 25.588276 59.208164 54.035514
F 25.588276 66.930972 54.035514
F 7.704009 54.059640 57.426714
F 7.704009 61.782446 57.426714
F 16.620768 54.059629 57.551216
F 16.620768 61.782434 57.551216
F 25.537437 54.059628 57.675724
F 25.537438 61.782433 57.675724
F 0.975781 55.362458 60.965802
F 0.975781 63.085265 60.965803
F 9.882441 55.346763 61.098045
F 9.882441 63.069569 61.098046
F 18.799116 55.346761 61.222555
F 18.799116 63.069567 61.222555
F 0.926876 57.900952 64.608840
F 0.926876 65.623759 64.608840
F 9.831597 57.921029 64.738257
F 9.831597 65.643836 64.738257
F 18.748275 57.921031 64.862766
F 18.748275 65.643838 64.862767
F 0.853077 57.954386 61.884631
F 0.853077 65.677194 61.884631
F 9.869728 57.921029 62.008100
F 9.869728 65.643836 62.008100
F 18.786408 57.921030 62.132607
F 18.786408 65.643838 62.132608
F 0.971590 55.340289 58.249915
F 0.971592 63.063097 58.249916
F 9.920550 55.346763 58.367889
F 9.920550 63.069569 58.367889
F 18.837228 55.346761 58.492396
F 18.837228 63.069567 58.492395
F 3.176418 54.057211 61.917163
F 3.176418 61.780016 61.917163
F 12.098907 54.059629 62.039226
F 12.098907 61.782434 62.039226
F 21.015576 54.059629 62.163735
F 21.015576 61.782434 62.163734
F 3.227199 59.210973 58.276778
F 3.227199 66.933780 58.276778
F 12.149724 59.208164 58.399014
F 12.149724 66.930971 58.399014
F 21.066395 59.208163 58.523522
F 21.066395 66.930971 58.523522
F 3.180888 59.208280 61.005629
F 3.180888 66.931087 61.005629
F 12.111613 59.208163 61.129173
F 12.111613 66.930971 61.129173
F 21.028283 59.208164 61.253682
F 21.028282 66.930971 61.253682
F 3.124661 54.061086 64.647569
F 3.124661 61.783891 64.647570
F 12.060773 54.059629 64.769385
F 12.060773 61.782434 64.769385
F 20.977443 54.059629 64.893894
F 20.977443 61.782434 64.893894
F 5.422860 55.345933 61.036370
F 5.422860 63.068740 61.036371
F 14.340782 55.346761 61.160300
F 14.340782 63.069568 61.160301
F 23.257451 55.346761 61.284809
F 23.257451 63.069568 61.284809
F 5.372053 57.921874 64.676597
F 5.372053 65.644681 64.676597
F 14.289939 57.921030 64.800512
F 14.289939 65.643838 64.800512
F 23.206610 57.921030 64.925020
F 23.206610 65.643838 64.925020
F 5.409279 57.921663 61.945383
F 5.409279 65.644471 61.945383
F 14.328073 57.921031 62.070353
F 14.328073 65.643838 62.070353
F 23.244742 57.921030 62.194861
F 23.244742 65.643838 62.194861
F 5.460594 55.346035 58.305101
F 5.460594 63.068841 58.305101
F 14.378894 55.346761 58.430142
F 14.378894 63.069568 58.430141
F 23.295564 55.346761 58.554650
F 23.295564 63.069567 58.554650
F 7.640517 54.059634 61.976970
F 7.640517 61.782440 61.976970
F 16.557241 54.059629 62.101481
F 16.557241 61.782434 62.101480
F 25.473910 54.059629 62.225989
F 25.473910 61.782434 62.225989
F 7.691334 59.208158 58.336759
F 7.691334 66.930966 58.336758
F 16.608059 59.208163 58.461268
F 16.608060 66.930971 58.461269
F 25.524729 59.208164 58.585777
F 25.524729 66.930972 58.585777
F 7.653143 59.208143 61.066931
F 7.653143 66.930950 61.066930
F 16.569948 59.208164 61.191428
F 16.569948 66.930971 61.191428
F 25.486616 59.208164 61.315936
F 25.486616 66.930971 61.315936
F 7.602249 54.059660 64.707149
F 7.602249 61.782466 64.707149
F 16.519108 54.059629 64.831639
F 16.519108 61.782434 64.831639
F 25.435777 54.059629 64.956147
F 25.435777 61.782433 64.956148
F 3.379786 69.502124 47.355832
F 25.435777 69.505241 64.956147
F 12.302228 69.505241 47.478382
F 3.341710 69.502123 50.081914
F 12.264094 69.505240 50.208540
F 25.473910 69.505241 62.225989
F 25.677231 69.505240 47.665144
F 12.060773 69.505240 64.769385
F 12.098907 69.505240 62.039226
F 25.639098 69.505240 50.395303
F 3.278097 69.502160 54.636371
F 12.200568 69.505240 54.758804
F 3.236517 69.503501 57.363665
F 12.162434 69.505241 57.488962
F 3.176418 69.502823 61.917163
F 25.575571 69.505240 54.945566
F 25.537438 69.505240 57.675724
F 16.519108 69.505241 64.831639
F 16.557241 69.505241 62.101480
F 16.760562 69.505241 47.540636
F 16.722429 69.505241 50.270795
F 16.658902 69.505241 54.821057
F 16.620768 69.505241 57.551216
F 1.216394 55.357120 43.693032
F 1.216394 63.079927 43.693032
F 0.878369 55.371100 68.251823
F 0.878369 63.093907 68.251824
F 9.780780 55.346762 68.378468
F 9.780780 63.069569 68.378469
F 18.697456 55.346761 68.502978
F 18.697456 63.069567 68.502978
F 0.829518 57.893787 71.893733
F 0.829518 65.616594 71.893732
F 9.729936 57.921029 72.018680
F 9.729937 65.643836 72.018680
F 18.646614 57.921031 72.143189
F 18.646614 65.643838 72.143189
F 0.656176 57.992070 69.160113
F 0.656176 65.714878 69.160113
F 9.768063 57.921029 69.288523
F 9.768063 65.643836 69.288523
F 18.684747 57.921030 69.413030
F 18.684747 65.643838 69.413030
F 16.315787 69.505241 79.392484
F 16.353920 69.505241 76.662325
F 9.818886 55.346762 65.648311
F 9.818886 63.069569 65.648311
F 18.735568 55.346761 65.772819
F 18.735568 63.069567 65.772818
F 3.075166 54.057927 69.197902
F 3.075166 61.780732 69.197902
F 11.997247 54.059629 69.319649
F 11.997247 61.782434 69.319649
F 20.913916 54.059629 69.444157
F 20.913916 61.782434 69.444157
F 3.125745 59.210173 65.557552
F 3.125745 66.932980 65.557552
F 12.048064 59.208164 65.679437
F 12.048064 66.930971 65.679437
F 20.964735 59.208163 65.803946
F 20.964735 66.930971 65.803946
F 3.069437 59.205570 68.289072
F 3.069437 66.928377 68.289071
F 12.009952 59.208163 68.409597
F 12.009952 66.930971 68.409597
F 20.926622 59.208164 68.534105
F 20.926622 66.930971 68.534105
F 3.016149 54.062789 71.929987
F 3.016149 61.785594 71.929987
F 11.959112 54.059629 72.049808
F 11.959112 61.782434 72.049808
F 20.875783 54.059629 72.174316
F 20.875783 61.782434 72.174316
F 5.321278 55.345905 68.316822
F 5.321278 63.068712 68.316822
F 14.239122 55.346761 68.440724
F 14.239121 63.069568 68.440724
F 23.155791 55.346761 68.565232
F 23.155791 63.069568 68.565232
F 5.270476 57.921895 71.957043
F 5.270476 65.644702 71.957043
F 14.188278 57.921030 72.080935
F 14.188278 65.643838 72.080935
F 23.104949 57.921030 72.205443
F 23.104949 65.643838 72.205443
F 5.306523 57.921514 69.225922
F 5.306523 65.644322 69.225922
F 14.226412 57.921031 69.350776
F 14.226412 65.643838 69.350776
F 23.143081 57.921030 69.475285
F 23.143081 65.643838 69.475285
F 5.357864 55.346222 65.585666
F 5.357864 63.069029 65.585666
F 14.277233 55.346761 65.710565
F 14.277233 63.069568 65.710565
F 23.193903 55.346761 65.835073
F 23.193903 63.069568 65.835073
F 7.538859 54.059635 69.257394
F 7.538859 61.782440 69.257393
F 16.455581 54.059629 69.381904
F 16.455581 61.782434 69.381903
F 25.372249 54.059629 69.506412
F 25.372249 61.782434 69.506412
F 7.589674 59.208158 65.617183
F 7.589674 66.930966 65.617182
F 16.506399 59.208163 65.741691
F 16.506399 66.930971 65.741692
F 25.423068 59.208164 65.866200
F 25.423068 66.930971 65.866200
F 7.551375 59.208121 68.347368
F 7.551375 66.930929 68.347368
F 16.468287 59.208164 68.471851
F 16.468287 66.930971 68.471851
F 25.384955 59.208164 68.596359
F 25.384955 66.930972 68.596359
F 7.500493 54.059680 71.987584
F 7.500493 61.782486 71.987584
F 16.417448 54.059629 72.112062
F 16.417447 61.782434 72.112062
F 25.334117 54.059629 72.236570
F 25.334117 61.782433 72.236571
F 0.780218 55.375196 75.534705
F 0.780218 63.098003 75.534705
F 9.679120 55.346762 75.658891
F 9.679120 63.069569 75.658891
F 18.595795 55.346761 75.783400
F 18.595795 63.069567 75.783400
F 0.730628 57.892772 79.175331
F 0.730628 65.615580 79.175331
F 9.628276 57.921029 79.299101
F 9.628276 65.643836 79.299102
F 18.544953 57.921030 79.423611
F 18.544954 65.643838 79.423611
F 0.596464 57.974891 76.446328
F 0.596464 65.697699 76.446328
F 9.666399 57.921029 76.568944
F 9.666398 65.643837 76.568944
F 18.583087 57.921030 76.693452
F 18.583086 65.643838 76.693452
F 0.618855 55.281297 72.802773
F 0.618855 63.004104 72.802773
F 9.717221 55.346762 72.928733
F 9.717221 63.069569 72.928733
F 18.633908 55.346761 73.053241
F 18.633908 63.069567 73.053241
F 2.974001 54.057967 76.478487
F 2.974001 61.780773 76.478486
F 11.895586 54.059629 76.600071
F 11.895586 61.782434 76.600071
F 20.812255 54.059629 76.724579
F 20.812255 61.782434 76.724579
F 3.024576 59.209749 72.838205
F 3.024576 66.932557 72.838204
F 11.946403 59.208164 72.959860
F 11.946403 66.930971 72.959860
F 20.863074 59.208163 73.084368
F 20.863074 66.930971 73.084368
F 2.964834 59.204967 75.570375
F 2.964834 66.927774 75.570375
F 11.908291 59.208163 75.690019
F 11.908291 66.930971 75.690019
F 20.824962 59.208164 75.814527
F 20.824961 66.930971 75.814527
F 2.914985 54.062450 79.210366
F 2.914985 61.785256 79.210366
F 11.857452 54.059629 79.330229
F 11.857452 61.782434 79.330229
F 20.774122 54.059629 79.454738
F 20.774122 61.782434 79.454738
F 5.219693 55.345894 75.597260
F 5.219693 63.068701 75.597260
F 14.137461 55.346761 75.721146
F 14.137461 63.069568 75.721146
F 23.054130 55.346761 75.845654
F 23.054130 63.069568 75.845654
F 5.168875 57.921895 79.237471
F 5.168875 65.644702 79.237471
F 14.086618 57.921030 79.361357
F 14.086618 65.643838 79.361357
F 23.003289 57.921030 79.485865
F 23.003289 65.643838 79.485865
F 5.204355 57.921562 76.506320
F 5.204355 65.644369 76.506320
F 14.124752 57.921031 76.631198
F 14.124752 65.643838 76.631198
F 23.041421 57.921030 76.755706
F 23.041421 65.643838 76.755706
F 5.255329 55.346275 72.866137
F 5.255329 63.069082 72.866137
F 14.175573 55.346761 72.990987
F 14.175573 63.069568 72.990987
F 23.092243 55.346761 73.115495
F 23.092243 63.069568 73.115495
F 7.437203 54.059634 76.537815
F 7.437203 61.782439 76.537815
F 16.353920 54.059628 76.662325
F 16.353920 61.782434 76.662325
F 25.270589 54.059629 76.786833
F 25.270589 61.782434 76.786833
F 7.488018 59.208158 72.897604
F 7.488018 66.930966 72.897604
F 16.404739 59.208163 73.022114
F 16.404739 66.930971 73.022114
F 25.321408 59.208164 73.146623
F 25.321408 66.930971 73.146623
F 7.449646 59.208107 75.627799
F 7.449646 66.930914 75.627799
F 16.366627 59.208164 75.752273
F 16.366627 66.930971 75.752273
F 25.283295 59.208164 75.876781
F 25.283295 66.930971 75.876781
F 7.398799 54.059687 79.268011
F 7.398799 61.782493 79.268011
F 16.315787 54.059629 79.392484
F 16.315787 61.782434 79.392484
F 25.232456 54.059629 79.516991
F 25.232456 61.782433 79.516992
F 0.680929 55.374149 82.816017
F 0.680929 63.096956 82.816017
F 9.577460 55.346762 82.939313
F 9.577460 63.069569 82.939313
F 18.494135 55.346761 83.063822
F 18.494135 63.069567 83.063823
F 0.624780 57.897948 86.460251
F 0.624780 65.620755 86.460251
F 9.526616 57.921029 86.579524
F 9.526616 65.643836 86.579524
F 18.443293 57.921031 86.704034
F 18.443293 65.643838 86.704034
F 0.529503 57.961379 83.732588
F 0.529503 65.684186 83.732588
F 9.564738 57.921029 83.849366
F 9.564737 65.643837 83.849367
F 18.481426 57.921030 83.973874
F 18.481426 65.643838 83.973874
F 0.569527 55.302522 80.089484
F 0.569527 63.025329 80.089484
F 9.615558 55.346762 80.209155
F 9.615558 63.069569 80.209155
F 18.532247 55.346761 80.333663
F 18.532247 63.069567 80.333663
F 2.872816 54.057479 83.759087
F 2.872816 61.780284 83.759087
F 11.793926 54.059629 83.880494
F 11.793926 61.782434 83.880493
F 20.710595 54.059629 84.005002
F 20.710595 61.782434 84.005002
F 2.923392 59.210040 80.118775
F 2.923392 66.932847 80.118775
F 11.844743 59.208164 80.240281
F 11.844743 66.930971 80.240282
F 20.761414 59.208163 80.364790
F 20.761414 66.930971 80.364790
F 2.865908 59.205921 82.850207
F 2.865908 66.928729 82.850206
F 11.806631 59.208164 82.970441
F 11.806631 66.930971 82.970441
F 20.723301 59.208164 83.094949
F 20.723301 66.930971 83.094949
F 2.817104 54.061305 86.490105
F 2.817104 61.784110 86.490106
F 11.755791 54.059629 86.610652
F 11.755791 61.782434 86.610652
F 20.672462 54.059629 86.735161
F 20.672462 61.782434 86.735161
F 5.118071 55.345903 82.877680
F 5.118071 63.068710 82.877680
F 14.035801 55.346761 83.001568
F 14.035800 63.069568 83.001568
F 22.952470 55.346761 83.126076
F 22.952470 63.069568 83.126076
F 5.067138 57.921855 86.517865
F 5.067138 65.644662 86.517865
F 13.984957 57.921030 86.641779
F 13.984957 65.643838 86.641779
F 22.901628 57.921030 86.766287
F 22.901628 65.643838 86.766287
F 5.102894 57.921680 83.786662
F 5.102894 65.644487 83.786662
F 14.023091 57.921031 83.911620
F 14.023092 65.643838 83.911620
F 22.939760 57.921030 84.036128
F 22.939760 65.643838 84.036128
F 5.153546 55.346166 80.146489
F 5.153546 63.068972 80.146489
F 14.073912 55.346761 80.271409
F 14.073912 63.069568 80.271408
F 22.990582 55.346761 80.395917
F 22.990582 63.069567 80.395917
F 7.335548 54.059634 83.818237
F 7.335548 61.782439 83.818236
F 16.252260 54.059628 83.942748
F 16.252260 61.782434 83.942747
F 25.168928 54.059629 84.067256
F 25.168928 61.782434 84.067256
F 7.386363 59.208159 80.178025
F 7.386363 66.930966 80.178025
F 16.303078 59.208163 80.302536
F 16.303078 66.930971 80.302536
F 25.219747 59.208164 80.427044
F 25.219747 66.930972 80.427044
F 7.347990 59.208108 82.908220
F 7.347991 66.930915 82.908220
F 16.264966 59.208164 83.032695
F 16.264966 66.930971 83.032695
F 25.181634 59.208164 83.157203
F 25.181634 66.930971 83.157203
F 7.297179 54.059678 86.548428
F 7.297179 61.782483 86.548428
F 16.214126 54.059629 86.672906
F 16.214126 61.782434 86.672906
F 25.130796 54.059629 86.797414
F 25.130796 61.782433 86.797415
F 3.075166 69.503539 69.197902
F 25.130796 69.505240 86.797414
F 11.997247 69.505240 69.319649
F 25.168929 69.505240 84.067256
F 11.959112 69.505240 72.049808
F 11.755791 69.505240 86.610652
F 25.372250 69.505240 69.506412
F 11.793926 69.505241 83.880493
F 2.872816 69.503091 83.759087
F 25.334117 69.505240 72.236570
F 2.974001 69.503579 76.478487
F 11.895586 69.505241 76.600071
F 25.232456 69.505240 79.516991
F 11.857452 69.505240 79.330229
F 25.270589 69.505240 76.786833
F 16.214126 69.505241 86.672906
F 16.252260 69.505241 83.942747
F 16.455581 69.505241 69.381904
F 16.417448 69.505241 72.112062
F 0.530735 55.346654 90.126059
F 0.530735 63.069461 90.126059
F 9.475798 55.346762 90.219736
F 9.475798 63.069569 90.219736
F 18.392475 55.346761 90.344245
F 18.392474 63.069567 90.344245
F 0.420411 57.952023 93.803042
F 0.420413 65.674829 93.803041
F 9.424953 57.921029 93.859947
F 9.424953 65.643836 93.859947
F 18.341633 57.921031 93.984457
F 18.341633 65.643838 93.984457
F 0.452984 57.950173 91.024957
F 0.452984 65.672980 91.024957
F 9.463080 57.921029 91.129790
F 9.463080 65.643837 91.129790
F 18.379766 57.921030 91.254298
F 18.379766 65.643838 91.254298
F 16.010806 69.505241 101.233751
F 16.048939 69.505241 98.503593
F 9.513899 55.346762 87.489578
F 9.513899 63.069569 87.489578
F 18.430586 55.346761 87.614086
F 18.430586 63.069567 87.614086
F 2.769029 54.058156 91.038949
F 2.769029 61.780961 91.038949
F 11.692265 54.059629 91.160917
F 11.692265 61.782434 91.160916
F 20.608935 54.059629 91.285425
F 20.608934 61.782434 91.285425
F 2.821622 59.210370 87.399253
F 2.821622 66.933177 87.399253
F 11.743082 59.208164 87.520704
F 11.743082 66.930971 87.520705
F 20.659753 59.208163 87.645213
F 20.659753 66.930971 87.645213
F 2.768963 59.207083 90.129823
F 2.768963 66.929890 90.129823
F 11.704970 59.208163 90.250864
F 11.704970 66.930971 90.250864
F 20.621641 59.208164 90.375372
F 20.621640 66.930971 90.375372
F 2.720426 54.060297 93.769657
F 2.720426 61.783102 93.769657
F 11.654131 54.059629 93.891075
F 11.654131 61.782434 93.891075
F 20.570801 54.059629 94.015584
F 20.570801 61.782434 94.015584
F 5.015999 55.346074 90.157977
F 5.015999 63.068881 90.157977
F 13.934140 55.346761 90.281991
F 13.934140 63.069568 90.281991
F 22.850809 55.346761 90.406499
F 22.850809 63.069568 90.406500
F 4.964811 57.921517 93.798046
F 4.964811 65.644324 93.798046
F 13.883297 57.921030 93.922202
F 13.883297 65.643838 93.922202
F 22.799968 57.921030 94.046711
F 22.799968 65.643838 94.046710
F 5.001891 57.921755 91.067026
F 5.001891 65.644562 91.067026
F 13.921431 57.921031 91.192043
F 13.921431 65.643838 91.192043
F 22.838100 57.921030 91.316552
F 22.838100 65.643838 91.316552
F 5.052326 55.346077 87.426843
F 5.052326 63.068883 87.426843
F 13.972252 55.346761 87.551832
F 13.972252 63.069568 87.551832
F 22.888922 55.346761 87.676341
F 22.888922 63.069568 87.676340
F 7.233853 54.059647 91.098649
F 7.233853 61.782452 91.098648
F 16.150600 54.059629 91.223171
F 16.150599 61.782434 91.223171
F 25.067268 54.059629 91.347679
F 25.067268 61.782434 91.347679
F 7.284698 59.208156 87.458445
F 7.284698 66.930963 87.458445
F 16.201417 59.208163 87.582959
F 16.201418 66.930971 87.582959
F 25.118087 59.208164 87.707467
F 25.118087 66.930972 87.707467
F 7.246401 59.208125 90.188634
F 7.246401 66.930932 90.188634
F 16.163306 59.208164 90.313119
F 16.163306 66.930971 90.313118
F 25.079974 59.208164 90.437626
F 25.079974 66.930971 90.437626
F 7.195605 54.059657 93.828838
F 7.195605 61.782462 93.828838
F 16.112466 54.059629 93.953329
F 16.112466 61.782434 93.953330
F 25.029135 54.059629 94.077837
F 25.029135 61.782433 94.077838
F 0.316834 55.288716 97.478166
F 0.316834 63.011523 97.478166
F 9.374136 55.346763 97.500158
F 9.374136 63.069569 97.500158
F 18.290814 55.346761 97.624667
F 18.290814 63.069568 97.624668
F 0.243732 57.991654 101.136232
F 0.243732 65.714461 101.136232
F 9.323292 57.921029 101.140369
F 9.323292 65.643836 101.140369
F 18.239972 57.921030 101.264878
F 18.239972 65.643838 101.264878
F 0.372535 57.940857 98.317028
F 0.372535 65.663665 98.317027
F 9.361423 57.921029 98.410212
F 9.361423 65.643836 98.410212
F 18.278105 57.921030 98.534719
F 18.278105 65.643838 98.534719
F 0.414242 55.322993 94.671535
F 0.414242 63.045800 94.671535
F 9.412243 55.346762 94.770001
F 9.412243 63.069569 94.770001
F 18.328926 55.346761 94.894508
F 18.328926 63.069567 94.894508
F 2.663768 54.060678 98.317863
F 2.663768 61.783483 98.317863
F 11.590605 54.059629 98.441338
F 11.590605 61.782433 98.441338
F 20.507274 54.059629 98.565846
F 20.507274 61.782434 98.565846
F 2.716331 59.208449 94.678472
F 2.716331 66.931256 94.678472
F 11.641422 59.208164 94.801127
F 11.641422 66.930971 94.801127
F 20.558093 59.208163 94.925636
F 20.558093 66.930971 94.925636
F 2.670737 59.207513 97.409783
F 2.670737 66.930320 97.409783
F 11.603310 59.208163 97.531286
F 11.603310 66.930971 97.531286
F 20.519980 59.208164 97.655795
F 20.519980 66.930971 97.655795
F 2.620987 54.060241 101.049853
F 2.620987 61.783046 101.049854
F 11.552471 54.059629 101.171497
F 11.552471 61.782434 101.171497
F 20.469141 54.059629 101.296005
F 20.469141 61.782434 101.296005
F 4.913689 55.346502 97.438090
F 4.913689 63.069309 97.438090
F 13.832480 55.346761 97.562413
F 13.832480 63.069568 97.562414
F 22.749149 55.346761 97.686921
F 22.749149 63.069568 97.686922
F 4.862639 57.921072 101.078142
F 4.862639 65.643879 101.078142
F 13.781637 57.921030 101.202624
F 13.781636 65.643838 101.202624
F 22.698307 57.921030 101.327132
F 22.698307 65.643838 101.327132
F 4.900782 57.921778 98.347426
F 4.900782 65.644585 98.347426
F 13.819770 57.921031 98.472465
F 13.819771 65.643838 98.472465
F 22.736439 57.921030 98.596974
F 22.736439 65.643838 98.596974
F 4.951419 55.346021 94.707224
F 4.951419 63.068828 94.707223
F 13.870591 55.346761 94.832255
F 13.870591 63.069568 94.832254
F 22.787261 55.346761 94.956763
F 22.787261 63.069568 94.956762
F 7.132127 54.059675 98.379051
F 7.132127 61.782480 98.379051
F 16.048939 54.059629 98.503593
F 16.048939 61.782434 98.503592
F 24.965608 54.059629 98.628101
F 24.965608 61.782434 98.628101
F 7.182977 59.208132 94.738850
F 7.182977 66.930940 94.738850
F 16.099757 59.208163 94.863381
F 16.099757 66.930971 94.863381
F 25.016426 59.208164 94.987890
F 25.016426 66.930971 94.987890
F 7.144803 59.208140 97.469047
F 7.144803 66.930948 97.469046
F 16.061645 59.208164 97.593540
F 16.061645 66.930971 97.593540
F 24.978313 59.208164 97.718049
F 24.978313 66.930972 97.718048
F 7.093974 54.059649 101.109255
F 7.093974 61.782454 101.109255
F 16.010806 54.059629 101.233751
F 16.010805 61.782434 101.233751
F 24.927475 54.059629 101.358259
F 24.927475 61.782433 101.358260
F 0.200805 55.278137 104.776134
F 0.200805 63.000943 104.776134
F 9.272475 55.346762 104.780580
F 9.272475 63.069569 104.780580
F 18.189154 55.346761 104.905090
F 18.189154 63.069568 104.905090
F 0.171800 57.980671 108.406928
F 0.171800 65.703479 108.406928
F 9.221632 57.921029 108.420791
F 9.221632 65.643836 108.420791
F 18.138312 57.921030 108.545301
F 18.138312 65.643838 108.545301
F 0.292291 57.931262 105.604856
F 0.292291 65.654070 105.604856
F 9.259764 57.921029 105.690634
F 9.259764 65.643837 105.690634
F 18.176445 57.921031 105.815142
F 18.176445 65.643838 105.815142
F 0.331635 55.331410 101.961411
F 0.331635 63.054216 101.961410
F 9.310584 55.346762 102.050423
F 9.310584 63.069569 102.050423
F 18.227266 55.346761 102.174931
F 18.227266 63.069567 102.174930
F 2.560461 54.062216 105.597047
F 2.560461 61.785022 105.597047
F 11.488944 54.059629 105.721761
F 11.488944 61.782433 105.721761
F 20.405614 54.059629 105.846269
F 20.405614 61.782434 105.846269
F 2.611677 59.206093 101.957317
F 2.611677 66.928901 101.957317
F 11.539761 59.208164 102.081549
F 11.539761 66.930971 102.081549
F 20.456433 59.208163 102.206057
F 20.456432 66.930971 102.206057
F 2.571506 59.207744 104.689775
F 2.571506 66.930552 104.689775
F 11.501650 59.208163 104.811709
F 11.501650 66.930971 104.811709
F 20.418320 59.208164 104.936216
F 20.418320 66.930971 104.936217
F 2.522258 54.059690 108.329569
F 2.522258 61.782495 108.329569
F 11.450810 54.059629 108.451920
F 11.450810 61.782434 108.451920
F 20.367480 54.059629 108.576428
F 20.367480 61.782434 108.576428
F 4.811749 55.346895 104.718228
F 4.811750 63.069702 104.718229
F 13.730819 55.346761 104.842835
F 13.730819 63.069568 104.842836
F 22.647488 55.346761 104.967343
F 22.647488 63.069568 104.967343
F 4.760973 57.920775 108.358352
F 4.760973 65.643582 108.358352
F 13.679976 57.921030 108.483047
F 13.679976 65.643838 108.483047
F 22.596647 57.921030 108.607555
F 22.596647 65.643838 108.607555
F 4.799460 57.921801 105.627831
F 4.799460 65.644608 105.627831
F 13.718110 57.921031 105.752888
F 13.718110 65.643838 105.752888
F 22.634779 57.921030 105.877396
F 22.634779 65.643838 105.877396
F 4.850096 55.346002 101.987628
F 4.850096 63.068809 101.987628
F 13.768931 55.346761 102.112676
F 13.768931 63.069568 102.112676
F 22.685601 55.346761 102.237185
F 22.685601 63.069568 102.237184
F 7.030417 54.059700 105.659455
F 7.030417 61.782505 105.659455
F 15.947279 54.059629 105.784015
F 15.947279 61.782434 105.784015
F 24.863947 54.059629 105.908523
F 24.863947 61.782434 105.908523
F 7.081254 59.208105 102.019252
F 7.081254 66.930912 102.019252
F 15.998097 59.208163 102.143803
F 15.998097 66.930971 102.143803
F 24.914766 59.208164 102.268311
F 24.914766 66.930971 102.268312
F 7.043167 59.208148 104.749464
F 7.043167 66.930955 104.749463
F 15.959985 59.208164 104.873962
F 15.959985 66.930971 104.873962
F 24.876653 59.208164 104.998470
F 24.876653 66.930971 104.998471
F 6.992346 54.059640 108.389672
F 6.992346 61.782445 108.389672
F 15.909145 54.059629 108.514173
F 15.909145 61.782434 108.514174
F 24.825814 54.059629 108.638681
F 24.825814 61.782433 108.638682
F 2.769029 69.503768 91.038949
F 24.825814 69.505240 108.638682
F 11.692265 69.505240 91.160917
F 24.863947 69.505240 105.908523
F 11.654131 69.505240 93.891075
F 11.450810 69.505240 108.451920
F 25.067268 69.505240 91.347679
F 11.488944 69.505240 105.721761
F 24.927475 69.505240 101.358259
F 25.029135 69.505240 94.077837
F 24.965608 69.505240 98.628101
F 11.590605 69.505240 98.441338
F 11.552470 69.505240 101.171497
F 15.909145 69.505240 108.514174
F 16.112466 69.505241 93.953329
F 0.490169 55.311199 87.378294
F 0.490169 63.034006 87.378294
F 0.144886 55.297258 112.035823
F 0.144886 63.020064 112.035823
F 9.170816 55.346762 112.061003
F 9.170817 63.069569 112.061004
F 18.087493 55.346761 112.185513
F 18.087493 63.069568 112.185513
F 0.112087 57.963402 115.668060
F 0.112087 65.686210 115.668060
F 9.119974 57.921029 115.701215
F 9.119974 65.643836 115.701214
F 18.036651 57.921030 115.825724
F 18.036652 65.643838 115.825724
F 0.217875 57.920176 112.889823
F 0.217875 65.642984 112.889822
F 9.158105 57.921030 112.971057
F 9.158105 65.643837 112.971057
F 18.074784 57.921031 113.095565
F 18.074784 65.643838 113.095565
F 9.208925 55.346762 109.330846
F 9.208925 63.069569 109.330846
F 18.125605 55.346761 109.455353
F 18.125605 63.069567 109.455353
F 2.460701 54.061997 112.877251
F 2.460701 61.784803 112.877251
F 11.387284 54.059629 113.002184
F 11.387284 61.782433 113.002184
F 20.303953 54.059628 113.126692
F 20.303953 61.782434 113.126692
F 2.510167 59.205519 109.237053
F 2.510168 66.928326 109.237053
F 11.438101 59.208164 109.361972
F 11.438100 66.930971 109.361972
F 20.354772 59.208163 109.486480
F 20.354772 66.930971 109.486480
F 2.473294 59.208612 111.969250
F 2.473294 66.931419 111.969250
F 11.399989 59.208163 112.092132
F 11.399989 66.930971 112.092132
F 20.316659 59.208164 112.216640
F 20.316659 66.930971 112.216640
F 2.424600 54.058543 115.608828
F 2.424600 61.781348 115.608828
F 11.349150 54.059629 115.732343
F 11.349150 61.782434 115.732343
F 20.265820 54.059629 115.856851
F 20.265820 61.782434 115.856851
F 4.710342 55.347094 111.998505
F 4.710342 63.069901 111.998505
F 13.629159 55.346761 112.123258
F 13.629159 63.069568 112.123259
F 22.545828 55.346761 112.247767
F 22.545828 63.069568 112.247767
F 4.659778 57.920647 115.638678
F 4.659778 65.643455 115.638678
F 13.578316 57.921030 115.763470
F 13.578316 65.643838 115.763470
F 22.494986 57.921030 115.887977
F 22.494986 65.643838 115.887978
F 4.698267 57.921816 112.908242
F 4.698267 65.644623 112.908242
F 13.616450 57.921031 113.033311
F 13.616449 65.643838 113.033311
F 22.533118 57.921030 113.157819
F 22.533118 65.643838 113.157819
F 4.748837 55.345982 109.268036
F 4.748837 63.068788 109.268035
F 13.667270 55.346761 109.393099
F 13.667270 63.069568 109.393099
F 22.583940 55.346761 109.517608
F 22.583940 63.069567 109.517608
F 6.928750 54.059712 112.939869
F 6.928750 61.782517 112.939869
F 15.845618 54.059629 113.064438
F 15.845618 61.782434 113.064438
F 24.762286 54.059629 113.188946
F 24.762287 61.782434 113.188946
F 6.979564 59.208085 109.299661
F 6.979564 66.930892 109.299661
F 15.896437 59.208163 109.424226
F 15.896436 66.930971 109.424226
F 24.813105 59.208164 109.548735
F 24.813105 66.930972 109.548735
F 6.941548 59.208158 112.029879
F 6.941548 66.930966 112.029879
F 15.858324 59.208164 112.154385
F 15.858324 66.930971 112.154386
F 24.774992 59.208164 112.278894
F 24.774992 66.930971 112.278894
F 6.890736 54.059627 115.670085
F 6.890736 61.782432 115.670085
F 15.807485 54.059629 115.794596
F 15.807484 61.782434 115.794597
F 24.724154 54.059629 115.919105
F 24.724154 61.782433 115.919105
F 0.071601 55.307308 119.305186
F 0.071601 63.030115 119.305186
F 9.069159 55.346762 119.341425
F 9.069159 63.069569 119.341425
F 17.985833 55.346761 119.465934
F 17.985833 63.069568 119.465934
F 0.030774 57.957893 122.942173
F 0.030774 65.680700 122.942173
F 9.018318 57.921028 122.981412
F 9.018318 65.643836 122.981411
F 17.934992 57.921030 123.105921
F 17.934992 65.643837 123.105921
F 0.147771 57.908338 120.173870
F 0.147771 65.631145 120.173869
F 9.056448 57.921030 120.251460
F 9.056448 65.643837 120.251460
F 17.973124 57.921030 120.375968
F 17.973124 65.643838 120.375968
F 0.182419 55.353422 116.531801
F 0.182419 63.076229 116.531801
F 9.107267 55.346762 116.611268
F 9.107267 63.069568 116.611268
F 18.023945 55.346761 116.735776
F 18.023945 63.069567 116.735775
F 2.363180 54.060870 120.157921
F 2.363180 61.783675 120.157920
F 11.285624 54.059629 120.282587
F 11.285624 61.782433 120.282587
F 20.202293 54.059628 120.407095
F 20.202293 61.782434 120.407095
F 2.411782 59.206297 116.517565
F 2.411782 66.929105 116.517565
F 11.336440 59.208164 116.642395
F 11.336440 66.930971 116.642395
F 20.253112 59.208163 116.766903
F 20.253112 66.930971 116.766903
F 2.376227 59.209989 119.248316
F 2.376227 66.932796 119.248316
F 11.298329 59.208163 119.372553
F 11.298329 66.930971 119.372553
F 20.214999 59.208164 119.497061
F 20.214998 66.930971 119.497061
F 2.328028 54.057011 122.887623
F 2.328027 61.779816 122.887624
F 11.247490 54.059628 123.012539
F 11.247490 61.782433 123.012540
F 20.164160 54.059628 123.137048
F 20.164160 61.782433 123.137048
F 4.609299 55.347183 119.278858
F 4.609299 63.069990 119.278858
F 13.527498 55.346761 119.403680
F 13.527498 63.069568 119.403680
F 22.444167 55.346761 119.528188
F 22.444167 63.069568 119.528188
F 4.558766 57.920582 122.918846
F 4.558766 65.643389 122.918846
F 13.476656 57.921030 123.043667
F 13.476656 65.643837 123.043667
F 22.393326 57.921029 123.168175
F 22.393326 65.643837 123.168175
F 4.597222 57.921817 120.188642
F 4.597222 65.644624 120.188642
F 13.514789 57.921031 120.313714
F 13.514789 65.643838 120.313714
F 22.431458 57.921030 120.438222
F 22.431458 65.643838 120.438222
F 4.647716 55.345974 116.548449
F 4.647716 63.068780 116.548449
F 13.565610 55.346761 116.673522
F 13.565610 63.069568 116.673522
F 22.482280 55.346761 116.798030
F 22.482280 63.069568 116.798030
F 6.827131 54.059708 120.220275
F 6.827131 61.782513 120.220275
F 15.743958 54.059629 120.344841
F 15.743958 61.782434 120.344841
F 24.660626 54.059628 120.469350
F 24.660626 61.782434 120.469349
F 6.877922 59.208081 116.580080
F 6.877922 66.930889 116.580080
F 15.794776 59.208163 116.704648
F 15.794776 66.930971 116.704649
F 24.711445 59.208164 116.829157
F 24.711445 66.930972 116.829157
F 6.839949 59.208173 119.310291
F 6.839949 66.930981 119.310291
F 15.756664 59.208164 119.434807
F 15.756664 66.930971 119.434807
F 24.673332 59.208164 119.559315
F 24.673332 66.930972 119.559315
F 6.789149 54.059609 122.950271
F 6.789149 61.782414 122.950271
F 15.705825 54.059628 123.074794
F 15.705825 61.782433 123.074794
F 24.622494 54.059628 123.199302
F 24.622494 61.782432 123.199302
F 6.789149 69.505221 122.950271
F 24.660626 69.505240 120.469350
F 8.968848 55.342984 126.603428
F 8.968849 63.065791 126.603429
F 17.885517 55.342982 126.727937
F 17.885517 63.065789 126.727938
F 20.193570 69.063680 130.225831
F 2.352234 69.083269 129.981532
F 11.276899 69.063680 130.101322
F 24.622494 69.505240 123.199302
F 9.047730 57.479468 130.070196
F 9.047731 65.202276 130.070196
F 17.964402 57.479470 130.194703
F 17.964403 65.202277 130.194703
F 0.082338 57.896506 127.467037
F 0.082338 65.619313 127.467037
F 8.964323 57.911704 127.429050
F 8.964323 65.634511 127.429051
F 17.880994 57.911705 127.553557
F 17.880994 65.634512 127.553558
F 0.112924 55.366389 123.815375
F 0.112924 63.089196 123.815375
F 9.005656 55.346733 123.888332
F 9.005656 63.069540 123.888332
F 17.922329 55.346732 124.012840
F 17.922329 63.069539 124.012840
F 2.275674 54.050332 127.335681
F 2.275674 61.773137 127.335681
F 11.193494 54.050303 127.460176
F 11.193494 61.773108 127.460176
F 20.110163 54.050303 127.584685
F 20.110163 61.773108 127.584685
F 2.313698 59.207011 123.795713
F 2.313698 66.929819 123.795712
F 11.234825 59.208135 123.919459
F 11.234825 66.930942 123.919459
F 20.151496 59.208135 124.043967
F 20.151496 66.930943 124.043967
F 2.274671 59.203701 126.513466
F 2.274671 66.926508 126.513466
F 11.198014 59.204385 126.634556
F 11.198014 66.927192 126.634557
F 20.114683 59.204385 126.759065
F 20.114683 66.927193 126.759065
F 2.352233 53.637657 129.981532
F 2.352233 61.360462 129.981533
F 11.276899 53.618068 130.101322
F 11.276899 61.340873 130.101322
F 20.193570 53.618068 130.225830
F 20.193570 61.340873 130.225831
F 4.509737 55.343565 126.540653
F 4.509737 63.066372 126.540654
F 13.427183 55.342983 126.665683
F 13.427183 63.065789 126.665683
F 22.343852 55.342983 126.790192
F 22.343852 63.065789 126.790192
F 4.589264 57.479775 130.007847
F 4.589264 65.202582 130.007846
F 13.506065 57.479469 130.132450
F 13.506066 65.202277 130.132449
F 22.422736 57.479469 130.256958
F 22.422736 65.202276 130.256958
F 4.505934 57.912637 127.366193
F 4.505934 65.635445 127.366193
F 13.422660 57.911705 127.491304
F 13.422660 65.634512 127.491304
F 22.339329 57.911705 127.615813
F 22.339329 65.634512 127.615812
F 4.546805 55.345951 123.825503
F 4.546805 63.068758 123.825502
F 13.463994 55.346732 123.950586
F 13.463995 63.069539 123.950585
F 22.380664 55.346732 124.075095
F 22.380664 63.069539 124.075094
F 6.735063 54.050378 127.397878
F 6.735063 61.773183 127.397878
F 15.651829 54.050303 127.522431
F 15.651829 61.773108 127.522431
F 24.568497 54.050303 127.646940
F 24.568497 61.773108 127.646939
F 6.776366 59.208065 123.857152
F 6.776366 66.930872 123.857152
F 15.693161 59.208135 123.981713
F 15.693161 66.930942 123.981713
F 24.609830 59.208135 124.106221
F 24.609830 66.930943 124.106221
F 6.739720 59.204447 126.572259
F 6.739720 66.927254 126.572259
F 15.656348 59.204386 126.696810
F 15.656348 66.927193 126.696810
F 24.573016 59.204386 126.821319
F 24.573016 66.927193 126.821319
F 6.818565 53.618074 130.039066
F 6.818564 61.340879 130.039066
F 15.735235 53.618068 130.163576
F 15.735234 61.340873 130.163577
F 24.651904 53.618068 130.288085
F 24.651903 61.340873 130.288085
F 0.002024 57.870108 130.228744
F 24.651904 69.063680 130.288084
F 11.387284 69.505240 113.002184
F 2.424600 69.504155 115.608828
F 15.735235 69.063680 130.163577
F 11.349150 69.505240 115.732343
F 0.002023 65.592916 130.228744
F 6.818565 69.063686 130.039066
F 24.762287 69.505241 113.188946
F 6.890736 69.505239 115.670085
F 24.724154 69.505240 115.919105
F 11.247490 69.505240 123.012540
F 11.285624 69.505240 120.282587
F 2.328028 69.502623 122.887623
F 20.303953 69.505241 113.126692
F 15.807485 69.505241 115.794596
F 20.164160 69.505240 123.137048
F 6.735063 69.495990 127.397877
F 15.705825 69.505240 123.074794
F 15.651829 69.495915 127.522431
F 2.275674 69.495944 127.335681
F 11.193494 69.495915 127.460177
F 20.110163 69.495915 127.584685
F 24.568497 69.495915 127.646939
F 0.254407 55.341976 109.247595
F 0.254407 63.064782 109.247594
F 28.519537 1.296459 3.206535
F 28.519537 9.019260 3.206535
F 28.519537 16.742067 3.206534
F 37.436199 1.296459 3.331043
F 37.436199 9.019260 3.331043
F 37.436199 16.742067 3.331043
F 46.353364 1.295670 3.456266
F 46.353364 9.018472 3.456266
F 46.353364 16.741279 3.456266
F 28.478180 3.861429 6.747252
F 28.478180 11.584232 6.747253
F 37.394840 3.861429 6.871761
F 37.394840 11.584232 6.871761
F 46.312366 3.862257 6.996887
F 46.312366 11.585059 6.996887
F 28.515013 3.865179 4.032156
F 28.515013 11.587982 4.032156
F 37.431675 3.865179 4.156665
F 37.431675 11.587982 4.156664
F 46.348899 3.865996 4.280562
F 46.348899 11.588799 4.280562
F 28.436108 1.728694 0.565390
F 28.436107 9.451495 0.565390
F 28.436108 17.174302 0.565389
F 37.352768 1.728694 0.689898
F 37.352768 9.451496 0.689898
F 37.352768 17.174302 0.689898
F 46.269501 1.728682 0.814615
F 46.269501 9.451484 0.814616
F 46.269501 17.174290 0.814615
F 30.744180 7.726580 4.063283
F 30.744180 15.449385 4.063283
F 53.493207 16.722665 15.275587
F 39.660843 7.726581 4.187791
F 39.660843 15.449385 4.187791
F 53.493206 8.999857 15.275587
F 48.564229 7.710341 4.323279
F 48.564229 15.433147 4.323279
F 35.013240 12.871337 17.757909
F 30.665272 5.590094 0.596517
F 30.665272 13.312898 0.596517
F 39.581931 5.590093 0.721026
F 39.581932 13.312897 0.721026
F 48.497451 5.593200 0.842317
F 48.497451 13.316004 0.842317
F 30.748700 5.157859 3.237662
F 30.748700 12.880663 3.237662
F 39.665363 5.157859 3.362171
F 39.665363 12.880663 3.362171
F 48.570735 5.171457 3.475908
F 48.570735 12.894261 3.475908
F 30.707346 7.722830 6.778379
F 30.707346 15.445635 6.778380
F 53.493206 1.277056 15.275587
F 39.624008 7.722831 6.902888
F 39.624008 15.445636 6.902888
F 53.477551 11.595685 18.914976
F 48.534902 7.710992 7.019912
F 48.534903 15.433797 7.019912
F 35.013240 5.148533 17.757909
F 32.977868 1.296458 3.268789
F 32.977868 9.019260 3.268789
F 32.977868 16.742067 3.268789
F 41.894527 1.296466 3.393292
F 41.894527 9.019269 3.393292
F 41.894527 16.742075 3.393292
F 50.771203 1.282307 3.529505
F 50.771202 9.005109 3.529505
F 50.771202 16.727916 3.529504
F 32.936509 3.861429 6.809506
F 32.936509 11.584232 6.809506
F 41.853173 3.861424 6.934011
F 41.853173 11.584226 6.934011
F 50.736197 3.867407 7.059414
F 50.736196 11.590209 7.059414
F 32.973344 3.865179 4.094410
F 32.973344 11.587982 4.094410
F 41.890005 3.865171 4.218924
F 41.890005 11.587974 4.218923
F 50.766851 3.872073 4.334566
F 50.766851 11.594876 4.334565
F 32.894438 1.728694 0.627644
F 32.894438 9.451496 0.627644
F 32.894438 17.174302 0.627644
F 41.811100 1.728693 0.752152
F 41.811099 9.451495 0.752152
F 41.811100 17.174302 0.752151
F 50.666402 1.750916 0.889797
F 50.666401 9.473717 0.889797
F 50.666402 17.196524 0.889797
F 35.202511 7.726580 4.125538
F 35.202511 15.449385 4.125537
F 53.477551 3.872883 18.914977
F 44.119050 7.726633 4.250010
F 44.119050 15.449439 4.250010
F 43.879128 0.000044 21.522659
F 35.123600 5.590093 0.658772
F 35.123601 13.312898 0.658771
F 44.040263 5.590094 0.783283
F 44.040263 13.312898 0.783283
F 35.207031 5.157859 3.299917
F 35.207031 12.880663 3.299916
F 44.123599 5.157814 3.424453
F 44.123599 12.880618 3.424453
F 35.165677 7.722830 6.840634
F 35.165677 15.445635 6.840634
F 53.467291 11.596483 21.658432
F 44.082292 7.722868 6.965166
F 44.082292 15.445673 6.965166
F 44.082292 0.000066 6.965166
F 28.427406 1.287133 10.384125
F 28.427406 9.009935 10.384125
F 28.427406 16.732741 10.384125
F 37.344068 1.287133 10.508633
F 37.344068 9.009934 10.508633
F 37.344068 16.732741 10.508634
F 46.261889 1.286329 10.633751
F 46.261889 9.009130 10.633751
F 46.261889 16.731937 10.633751
F 28.376565 3.861401 14.024316
F 28.376565 11.584203 14.024317
F 37.293225 3.861401 14.148825
F 37.293225 11.584203 14.148825
F 46.211290 3.862179 14.273923
F 46.211290 11.584981 14.273923
F 28.414697 3.861401 11.294159
F 28.414697 11.584203 11.294159
F 37.331359 3.861401 11.418668
F 37.331359 11.584203 11.418667
F 46.249267 3.862171 11.542623
F 46.249267 11.584974 11.542623
F 28.465518 1.287134 7.654172
F 28.465518 9.009935 7.654172
F 28.465518 16.732742 7.654172
F 37.382179 1.287134 7.778681
F 37.382179 9.009935 7.778681
F 37.382179 16.732742 7.778681
F 46.299791 1.286348 7.902624
F 46.299791 9.009150 7.902624
F 46.299791 16.731957 7.902624
F 30.643864 7.722801 11.325286
F 30.643864 15.445607 11.325286
F 53.467290 3.873681 21.658433
F 39.560528 7.722802 11.449794
F 39.560527 15.445607 11.449794
F 53.481531 16.721666 18.017231
F 48.474073 7.712496 11.581682
F 48.474073 15.435302 11.581682
F 43.879128 15.445651 21.522660
F 30.694682 5.148535 7.685300
F 30.694681 12.871338 7.685299
F 39.611343 5.148534 7.809807
F 39.611344 12.871338 7.809807
F 48.521082 5.160896 7.943113
F 48.521082 12.883700 7.943112
F 30.656570 5.148533 10.415252
F 30.656570 12.871337 10.415252
F 39.573233 5.148533 10.539760
F 39.573233 12.871337 10.539761
F 48.487934 5.158298 10.657884
F 48.487934 12.881102 10.657884
F 30.605731 7.722802 14.055443
F 30.605731 15.445607 14.055444
F 53.481530 8.998859 18.017231
F 39.522393 7.722802 14.179952
F 39.522393 15.445607 14.179952
F 53.481530 1.276057 18.017230
F 48.440134 7.714726 14.299215
F 48.440134 15.437531 14.299215
F 43.879128 7.722846 21.522659
F 32.885737 1.287133 10.446379
F 32.885737 9.009934 10.446379
F 32.885737 16.732741 10.446379
F 41.802402 1.287138 10.570883
F 41.802403 9.009940 10.570883
F 41.802402 16.732747 10.570884
F 50.703524 1.279413 10.699186
F 50.703524 9.002215 10.699186
F 50.703524 16.725022 10.699187
F 32.834894 3.861401 14.086571
F 32.834894 11.584203 14.086571
F 41.751561 3.861396 14.211076
F 41.751561 11.584198 14.211076
F 50.670297 3.870909 14.340808
F 50.670297 11.593711 14.340808
F 32.873028 3.861401 11.356414
F 32.873028 11.584203 11.356414
F 41.789693 3.861395 11.480926
F 41.789694 11.584198 11.480926
F 50.696375 3.869853 11.601391
F 50.696375 11.592655 11.601391
F 32.923848 1.287134 7.716427
F 32.923848 9.009936 7.716427
F 32.923848 16.732742 7.716426
F 41.840512 1.287139 7.840939
F 41.840512 9.009941 7.840939
F 41.840512 16.732748 7.840939
F 50.728635 1.280714 7.962447
F 50.728635 9.003516 7.962447
F 50.728635 16.726323 7.962446
F 35.102195 7.722801 11.387541
F 35.102195 15.445606 11.387540
F 43.968030 12.871296 15.152233
F 44.018840 7.722841 11.512024
F 44.018840 15.445646 11.512023
F 44.018840 0.000039 11.512024
F 35.153011 5.148534 7.747554
F 35.153011 12.871338 7.747553
F 44.069617 5.148497 7.872038
F 44.069617 12.871301 7.872038
F 35.114900 5.148533 10.477506
F 35.114900 12.871337 10.477506
F 44.031555 5.148493 10.602041
F 44.031555 12.871297 10.602040
F 35.064061 7.722801 14.117698
F 35.064061 15.445606 14.117698
F 34.962401 15.445606 21.398121
F 43.980746 7.722843 14.242234
F 43.980746 15.445648 14.242234
F 43.980746 0.000041 14.242234
F 28.325746 1.287133 17.664528
F 28.325746 9.009934 17.664528
F 28.325746 16.732741 17.664528
F 37.242408 1.287133 17.789036
F 37.242408 9.009934 17.789036
F 37.242408 16.732741 17.789037
F 46.160663 1.286381 17.914115
F 46.160663 9.009183 17.914115
F 46.160663 16.731990 17.914115
F 28.274904 3.861401 21.304739
F 28.274904 11.584203 21.304739
F 37.191565 3.861401 21.429247
F 37.191564 11.584203 21.429248
F 46.109967 3.862127 21.554308
F 46.109967 11.584929 21.554308
F 28.313037 3.861401 18.574581
F 28.313037 11.584203 18.574581
F 37.229699 3.861401 18.699089
F 37.229699 11.584203 18.699089
F 46.148018 3.862128 18.823087
F 46.148018 11.584930 18.823087
F 28.363858 1.287133 14.934370
F 28.363859 9.009935 14.934370
F 28.363858 16.732741 14.934370
F 37.280519 1.287133 15.058878
F 37.280519 9.009934 15.058878
F 37.280519 16.732741 15.058878
F 46.198659 1.286384 15.182855
F 46.198659 9.009186 15.182855
F 46.198659 16.731992 15.182855
F 30.542204 7.722802 18.605709
F 30.542204 15.445607 18.605708
F 34.962401 7.722801 21.398121
F 39.458867 7.722802 18.730217
F 39.458867 15.445607 18.730216
F 43.968030 5.148492 15.152233
F 48.378261 7.715733 18.859831
F 48.378261 15.438539 18.859831
F 43.929950 12.871294 17.882447
F 30.593022 5.148534 14.965497
F 30.593022 12.871338 14.965497
F 39.509684 5.148533 15.090004
F 39.509684 12.871337 15.090004
F 48.426450 5.157068 15.220652
F 48.426450 12.879872 15.220651
F 30.554909 5.148534 17.695655
F 30.554909 12.871337 17.695655
F 39.471573 5.148533 17.820163
F 39.471573 12.871337 17.820163
F 48.391782 5.155213 17.940359
F 48.391782 12.878018 17.940359
F 30.504071 7.722802 21.335867
F 30.504070 15.445607 21.335867
F 35.051352 12.871337 15.027751
F 39.420733 7.722802 21.460375
F 39.420733 15.445607 21.460375
F 53.497587 11.593798 14.375875
F 48.342892 7.717248 21.581321
F 48.342892 15.440053 21.581321
F 43.929950 5.148490 17.882447
F 32.784077 1.287133 17.726782
F 32.784077 9.009934 17.726782
F 32.784077 16.732741 17.726782
F 41.700745 1.287137 17.851287
F 41.700745 9.009939 17.851287
F 41.700745 16.732746 17.851287
F 50.635554 1.276137 17.982215
F 50.635554 8.998939 17.982215
F 50.635554 16.721746 17.982215
F 32.733234 3.861401 21.366993
F 32.733234 11.584203 21.366993
F 41.649902 3.861397 21.491499
F 41.649902 11.584199 21.491499
F 50.598945 3.873608 21.623410
F 50.598945 11.596410 21.623410
F 32.771367 3.861401 18.636836
F 32.771367 11.584203 18.636835
F 41.688035 3.861396 18.761347
F 41.688035 11.584199 18.761347
F 50.627678 3.872947 18.880035
F 50.627677 11.595750 18.880035
F 32.822189 1.287133 14.996624
F 32.822189 9.009935 14.996624
F 32.822189 16.732741 14.996623
F 41.738855 1.287137 15.121136
F 41.738855 9.009939 15.121136
F 41.738855 16.732746 15.121135
F 50.662839 1.276986 15.240622
F 50.662839 8.999788 15.240622
F 50.662839 16.722595 15.240621
F 35.000535 7.722802 18.667962
F 35.000535 15.445606 18.667962
F 53.497587 3.870996 14.375874
F 43.917238 7.722844 18.792444
F 43.917238 15.445650 18.792443
F 43.917238 0.000043 18.792444
F 35.051352 5.148533 15.027751
F 44.119050 0.003832 4.250010
F 30.744180 0.003778 4.063283
F 39.660843 0.003778 4.187791
F 30.707346 0.000028 6.778380
F 39.624008 0.000028 6.902888
F 35.202511 0.003778 4.125537
F 35.165677 0.000028 6.840634
F 28.224086 1.287133 24.944951
F 28.224086 9.009935 24.944951
F 28.224086 16.732741 24.944952
F 37.140748 1.287133 25.069459
F 37.140748 9.009934 25.069459
F 37.140748 16.732741 25.069460
F 46.059260 1.286429 25.194511
F 46.059260 9.009231 25.194511
F 46.059260 16.732038 25.194512
F 28.173244 3.861401 28.585162
F 28.173244 11.584203 28.585162
F 37.089904 3.861401 28.709671
F 37.089904 11.584203 28.709671
F 46.008595 3.862110 28.834723
F 46.008595 11.584912 28.834724
F 28.211376 3.861401 25.855004
F 28.211376 11.584203 25.855004
F 37.128038 3.861401 25.979513
F 37.128038 11.584203 25.979512
F 46.046596 3.862085 26.103546
F 46.046596 11.584887 26.103546
F 28.262198 1.287133 22.214793
F 28.262198 9.009935 22.214793
F 28.262198 16.732741 22.214793
F 37.178859 1.287133 22.339301
F 37.178859 9.009934 22.339301
F 37.178859 16.732741 22.339301
F 46.097315 1.286428 22.463318
F 46.097315 9.009229 22.463318
F 46.097315 16.732036 22.463318
F 30.440544 7.722801 25.886132
F 30.440544 15.445607 25.886131
F 53.408267 16.714867 37.112771
F 39.357207 7.722802 26.010639
F 39.357207 15.445607 26.010639
F 53.408267 8.992060 37.112771
F 48.280344 7.717888 26.138863
F 48.280344 15.440693 26.138863
F 53.429745 8.993965 32.582278
F 30.491361 5.148534 22.245920
F 30.491361 12.871338 22.245920
F 39.408024 5.148533 22.370428
F 39.408024 12.871337 22.370427
F 48.329515 5.154410 22.499210
F 48.329515 12.877214 22.499210
F 30.453249 5.148534 24.976078
F 30.453249 12.871337 24.976078
F 39.369912 5.148533 25.100586
F 39.369912 12.871337 25.100586
F 48.293590 5.153187 25.222161
F 48.293590 12.875992 25.222162
F 30.402410 7.722802 28.616289
F 30.402410 15.445607 28.616290
F 53.408267 1.269258 37.112771
F 39.319072 7.722802 28.740797
F 39.319072 15.445607 28.740798
F 53.384428 11.602573 40.753219
F 48.245209 7.719441 28.863419
F 48.245209 15.442245 28.863419
F 53.429745 1.271164 32.582278
F 32.682416 1.287133 25.007205
F 32.682416 9.009934 25.007205
F 32.682417 16.732741 25.007206
F 41.599086 1.287137 25.131711
F 41.599086 9.009939 25.131711
F 41.599086 16.732745 25.131711
F 50.560311 1.273958 25.264409
F 50.560310 8.996760 25.264410
F 50.560310 16.719567 25.264409
F 32.631573 3.861401 28.647416
F 32.631573 11.584203 28.647416
F 41.548244 3.861397 28.771922
F 41.548244 11.584199 28.771922
F 50.520695 3.875552 28.905466
F 50.520695 11.598354 28.905466
F 32.669707 3.861401 25.917258
F 32.669707 11.584203 25.917258
F 41.586376 3.861397 26.041770
F 41.586376 11.584199 26.041769
F 50.551412 3.874978 26.159359
F 50.551412 11.597780 26.159359
F 32.720528 1.287133 22.277047
F 32.720528 9.009935 22.277047
F 32.720528 16.732741 22.277047
F 41.637196 1.287137 22.401559
F 41.637196 9.009939 22.401559
F 41.637196 16.732746 22.401558
F 50.590575 1.274451 22.519610
F 50.590575 8.997253 22.519610
F 50.590575 16.720060 22.519609
F 34.898874 7.722802 25.948385
F 34.898874 15.445606 25.948385
F 53.384428 3.879771 40.753220
F 43.815612 7.722846 26.072866
F 43.815612 15.445652 26.072865
F 43.815612 0.000045 26.072865
F 34.949691 5.148533 22.308174
F 34.949691 12.871337 22.308174
F 43.866415 5.148489 22.432654
F 43.866415 12.871293 22.432654
F 34.911580 5.148533 25.038333
F 34.911580 12.871337 25.038333
F 43.828322 5.148488 25.162872
F 43.828322 12.871292 25.162872
F 34.860740 7.722801 28.678543
F 34.860740 15.445607 28.678544
F 53.372471 11.600972 43.504587
F 43.777517 7.722850 28.803087
F 43.777517 15.445655 28.803087
F 43.777518 0.000048 28.803086
F 28.122425 1.287133 32.225373
F 28.122425 9.009935 32.225373
F 28.122425 16.732741 32.225373
F 37.039087 1.287133 32.349881
F 37.039087 9.009934 32.349881
F 37.039087 16.732741 32.349882
F 45.958101 1.286429 32.474925
F 45.958101 9.009230 32.474925
F 45.958101 16.732037 32.474925
F 28.071583 3.861401 35.865584
F 28.071583 11.584203 35.865584
F 36.988244 3.861401 35.990092
F 36.988244 11.584203 35.990092
F 45.907485 3.862076 36.115112
F 45.907485 11.584878 36.115113
F 28.109716 3.861401 33.135427
F 28.109716 11.584203 33.135426
F 37.026377 3.861401 33.259934
F 37.026377 11.584203 33.259934
F 45.945475 3.862073 33.383997
F 45.945475 11.584876 33.383998
F 28.160537 1.287133 29.495215
F 28.160537 9.009935 29.495215
F 28.160537 16.732741 29.495215
F 37.077199 1.287133 29.619723
F 37.077198 9.009934 29.619723
F 37.077198 16.732741 29.619723
F 45.995993 1.286456 29.743766
F 45.995993 9.009258 29.743766
F 45.995993 16.732065 29.743766
F 30.338883 7.722802 33.166553
F 30.338883 15.445607 33.166553
F 53.372471 3.878170 43.504587
F 39.255546 7.722802 33.291061
F 39.255546 15.445607 33.291061
F 53.390480 16.714827 39.864539
F 48.184238 7.720743 33.417472
F 48.184238 15.443548 33.417472
F 53.463801 16.720120 22.554582
F 30.389701 5.148534 29.526343
F 30.389701 12.871338 29.526342
F 39.306363 5.148533 29.650850
F 39.306363 12.871337 29.650850
F 48.231412 5.152433 29.778495
F 48.231413 12.875237 29.778495
F 30.351588 5.148533 32.256500
F 30.351588 12.871337 32.256501
F 39.268252 5.148533 32.381009
F 39.268252 12.871337 32.381009
F 48.197836 5.150140 32.504966
F 48.197836 12.872944 32.504966
F 30.300750 7.722802 35.896711
F 30.300750 15.445607 35.896711
F 53.390480 8.992020 39.864539
F 39.217412 7.722802 36.021219
F 39.217412 15.445607 36.021219
F 53.390480 1.269219 39.864539
F 48.150152 7.722865 36.146289
F 48.150152 15.445670 36.146289
F 53.463801 8.997312 22.554582
F 32.580756 1.287133 32.287627
F 32.580756 9.009934 32.287627
F 32.580756 16.732741 32.287628
F 41.497429 1.287136 32.412134
F 41.497429 9.009938 32.412134
F 41.497429 16.732744 32.412134
F 50.484038 1.271225 32.547076
F 50.484038 8.994027 32.547076
F 50.484038 16.716834 32.547076
F 32.529913 3.861401 35.927838
F 32.529913 11.584203 35.927838
F 41.446587 3.861398 36.052345
F 41.446587 11.584200 36.052345
F 50.448593 3.878740 36.188493
F 50.448593 11.601542 36.188493
F 32.568046 3.861401 33.197680
F 32.568046 11.584203 33.197680
F 41.484720 3.861398 33.322191
F 41.484720 11.584200 33.322191
F 50.475712 3.877885 33.438102
F 50.475712 11.600687 33.438103
F 32.618868 1.287133 29.557469
F 32.618868 9.009935 29.557469
F 32.618868 16.732741 29.557469
F 41.535538 1.287136 29.681980
F 41.535538 9.009938 29.681980
F 41.535538 16.732745 29.681980
F 50.512770 1.272299 29.798862
F 50.512770 8.995101 29.798862
F 50.512770 16.717908 29.798862
F 34.797214 7.722802 33.228808
F 34.797214 15.445606 33.228807
F 53.439939 16.717954 29.833965
F 43.714022 7.722851 33.353285
F 43.714022 15.445657 33.353284
F 43.714022 0.000050 33.353285
F 34.848031 5.148533 29.588596
F 34.848031 12.871337 29.588596
F 43.764796 5.148486 29.713075
F 43.764796 12.871290 29.713075
F 34.809919 5.148533 32.318754
F 34.809919 12.871337 32.318755
F 43.726738 5.148483 32.443299
F 43.726738 12.871287 32.443299
F 34.759080 7.722801 35.958965
F 34.759080 15.445607 35.958966
F 53.439939 8.995147 29.833965
F 43.675924 7.722852 36.083510
F 43.675924 15.445657 36.083510
F 43.675924 0.000050 36.083510
F 28.020765 1.287133 39.505795
F 28.020765 9.009934 39.505795
F 28.020765 16.732741 39.505795
F 36.937427 1.287133 39.630304
F 36.937427 9.009934 39.630304
F 36.937427 16.732741 39.630304
F 45.856758 1.286499 39.755293
F 45.856758 9.009300 39.755293
F 45.856758 16.732107 39.755293
F 27.969923 3.861401 43.146006
F 27.969923 11.584203 43.146006
F 36.886583 3.861401 43.270515
F 36.886583 11.584203 43.270515
F 45.805838 3.862000 43.395478
F 45.805838 11.584803 43.395478
F 28.008055 3.861401 40.415848
F 28.008055 11.584203 40.415848
F 36.924717 3.861401 40.540357
F 36.924717 11.584203 40.540357
F 45.844091 3.862013 40.664472
F 45.844091 11.584816 40.664472
F 28.058877 1.287133 36.775637
F 28.058877 9.009934 36.775637
F 28.058877 16.732741 36.775637
F 36.975538 1.287133 36.900145
F 36.975538 9.009934 36.900145
F 36.975538 16.732741 36.900145
F 45.894847 1.286488 37.024235
F 45.894847 9.009289 37.024235
F 45.894847 16.732096 37.024234
F 30.237222 7.722802 40.446975
F 30.237223 15.445607 40.446975
F 53.439939 1.272346 29.833964
F 39.153886 7.722802 40.571484
F 39.153886 15.445607 40.571484
F 53.426183 11.600639 33.473229
F 48.087847 7.723612 40.695814
F 48.087847 15.446418 40.695814
F 53.463801 1.274511 22.554582
F 30.288040 5.148534 36.806764
F 30.288040 12.871338 36.806764
F 39.204703 5.148533 36.931272
F 39.204703 12.871337 36.931272
F 48.136589 5.148916 37.056501
F 48.136589 12.871719 37.056501
F 30.249928 5.148534 39.536922
F 30.249928 12.871337 39.536923
F 39.166591 5.148533 39.661431
F 39.166591 12.871337 39.661431
F 48.101183 5.147360 39.787175
F 48.101183 12.870164 39.787175
F 30.199089 7.722802 43.177133
F 30.199089 15.445607 43.177134
F 53.426183 3.877837 33.473230
F 39.115752 7.722802 43.301642
F 39.115752 15.445607 43.301643
F 53.414338 11.601600 36.223677
F 48.050425 7.724335 43.427509
F 48.050425 15.447140 43.427509
F 53.452147 11.597728 26.194411
F 32.479096 1.287133 39.568050
F 32.479096 9.009934 39.568050
F 32.479096 16.732741 39.568050
F 41.395770 1.287135 39.692556
F 41.395770 9.009937 39.692556
F 41.395770 16.732744 39.692556
F 50.421651 1.269265 39.829573
F 50.421651 8.992067 39.829574
F 50.421651 16.714874 39.829574
F 32.428252 3.861401 43.208261
F 32.428252 11.584203 43.208261
F 41.344927 3.861399 43.332767
F 41.344927 11.584201 43.332768
F 50.388825 3.878139 43.469691
F 50.388824 11.600940 43.469691
F 32.466386 3.861401 40.478103
F 32.466386 11.584203 40.478103
F 41.383061 3.861399 40.602613
F 41.383061 11.584201 40.602612
F 50.415779 3.879818 40.718305
F 50.415779 11.602620 40.718304
F 32.517207 1.287133 36.837891
F 32.517207 9.009935 36.837891
F 32.517207 16.732741 36.837891
F 41.433881 1.287135 36.962401
F 41.433881 9.009937 36.962401
F 41.433881 16.732744 36.962401
F 50.442773 1.269209 37.077696
F 50.442773 8.992010 37.077696
F 50.442773 16.714818 37.077696
F 34.695553 7.722801 40.509230
F 34.695553 15.445606 40.509229
F 53.414338 3.878798 36.223677
F 43.612401 7.722850 40.633707
F 43.612401 15.445655 40.633707
F 43.612401 0.000048 40.633707
F 34.746370 5.148533 36.869018
F 34.746370 12.871337 36.869018
F 43.663208 5.148483 36.993495
F 43.663208 12.871286 36.993494
F 34.708259 5.148533 39.599176
F 34.708259 12.871337 39.599176
F 43.625111 5.148485 39.723719
F 43.625111 12.871289 39.723719
F 34.657419 7.722801 43.239388
F 34.657419 15.445606 43.239388
F 53.429745 16.716773 32.582279
F 43.574261 7.722844 43.363925
F 43.574260 15.445649 43.363926
F 43.574261 0.000042 43.363926
F 53.455125 1.273894 25.299495
F 53.455125 8.996696 25.299495
F 53.455125 16.719503 25.299496
F 53.443891 3.875615 28.940647
F 53.443891 11.598416 28.940647
F 53.452147 3.874927 26.194411
F 48.150152 0.000064 36.146289
F 48.050425 0.001533 43.427509
F 48.087847 0.000811 40.695814
F 27.919104 1.287133 46.786218
F 27.919104 9.009935 46.786218
F 27.919104 16.732741 46.786219
F 36.835766 1.287133 46.910727
F 36.835766 9.009934 46.910727
F 36.835766 16.732741 46.910727
F 45.754767 1.286543 47.035681
F 45.754767 9.009345 47.035681
F 45.754767 16.732152 47.035681
F 27.868262 3.861401 50.426429
F 27.868262 11.584203 50.426430
F 36.784923 3.861401 50.550938
F 36.784923 11.584203 50.550938
F 45.703540 3.862020 50.675912
F 45.703540 11.584822 50.675913
F 27.906395 3.861401 47.696272
F 27.906395 11.584203 47.696271
F 36.823056 3.861401 47.820780
F 36.823056 11.584203 47.820780
F 45.742044 3.861992 47.944905
F 45.742044 11.584794 47.944904
F 27.957217 1.287133 44.056060
F 27.957217 9.009935 44.056060
F 27.957217 16.732741 44.056060
F 36.873877 1.287133 44.180568
F 36.873877 9.009934 44.180568
F 36.873877 16.732741 44.180568
F 45.793144 1.286544 44.304699
F 45.793144 9.009346 44.304699
F 45.793144 16.732153 44.304699
F 30.135562 7.722802 47.727399
F 30.135562 15.445607 47.727399
F 53.503453 16.739639 58.976927
F 39.052225 7.722802 47.851907
F 39.052225 15.445607 47.851906
F 53.503452 9.016831 58.976926
F 47.984841 7.723669 47.975941
F 47.984841 15.446474 47.975940
F 53.462458 9.011446 54.416377
F 30.186380 5.148534 44.087187
F 30.186380 12.871338 44.087187
F 39.103042 5.148533 44.211695
F 39.103042 12.871337 44.211695
F 48.037357 5.147265 44.335599
F 48.037357 12.870069 44.335599
F 30.148268 5.148534 46.817345
F 30.148268 12.871337 46.817346
F 39.064931 5.148533 46.941854
F 39.064931 12.871337 46.941854
F 47.997631 5.147498 47.067238
F 47.997631 12.870302 47.067238
F 30.097429 7.722802 50.457557
F 30.097429 15.445607 50.457557
F 53.503453 1.294030 58.976926
F 39.014091 7.722802 50.582065
F 39.014091 15.445607 50.582065
F 53.371654 3.875070 48.039925
F 47.943137 7.722586 50.706483
F 47.943137 15.445390 50.706483
F 53.462458 1.288645 54.416377
F 32.377435 1.287133 46.848473
F 32.377435 9.009934 46.848473
F 32.377435 16.732741 46.848473
F 41.294109 1.287135 46.972979
F 41.294109 9.009937 46.972979
F 41.294109 16.732743 46.972980
F 50.337272 1.274073 47.108157
F 50.337272 8.996875 47.108158
F 50.337272 16.719682 47.108158
F 32.326592 3.861401 50.488684
F 32.326592 11.584203 50.488683
F 41.243265 3.861399 50.613191
F 41.243265 11.584201 50.613191
F 50.252570 3.867856 50.744246
F 50.252570 11.590658 50.744246
F 32.364725 3.861401 47.758526
F 32.364725 11.584203 47.758525
F 41.281399 3.861399 47.883035
F 41.281400 11.584202 47.883035
F 50.326760 3.875105 48.004406
F 50.326760 11.597907 48.004406
F 32.415547 1.287133 44.118314
F 32.415547 9.009935 44.118314
F 32.415547 16.732741 44.118314
F 41.332221 1.287135 44.242824
F 41.332221 9.009936 44.242824
F 41.332221 16.732743 44.242824
F 50.381866 1.269834 44.360423
F 50.381866 8.992635 44.360423
F 50.381866 16.715443 44.360423
F 34.593893 7.722801 47.789653
F 34.593893 15.445606 47.789652
F 53.407190 11.590652 50.780670
F 43.510708 7.722837 47.914138
F 43.510708 15.445642 47.914138
F 43.510708 0.000035 47.914138
F 34.644710 5.148533 44.149441
F 34.644710 12.871337 44.149441
F 43.561550 5.148490 44.273921
F 43.561550 12.871294 44.273921
F 34.606598 5.148533 46.879600
F 34.606598 12.871337 46.879600
F 43.523413 5.148499 47.004131
F 43.523413 12.871303 47.004131
F 34.555759 7.722801 50.519811
F 34.555759 15.445607 50.519811
F 53.407190 3.867850 50.780670
F 43.472538 7.722826 50.644335
F 43.472538 15.445631 50.644335
F 43.472538 0.000024 50.644335
F 27.817444 1.287133 54.066640
F 27.817444 9.009935 54.066640
F 27.817444 16.732741 54.066641
F 36.734106 1.287133 54.191149
F 36.734106 9.009934 54.191149
F 36.734106 16.732741 54.191149
F 45.652321 1.286453 54.316166
F 45.652321 9.009255 54.316166
F 45.652321 16.732061 54.316166
F 27.766602 3.861401 57.706851
F 27.766602 11.584203 57.706851
F 36.683262 3.861401 57.831360
F 36.683262 11.584203 57.831360
F 45.601204 3.862146 57.956422
F 45.601204 11.584948 57.956423
F 27.804734 3.861401 54.976693
F 27.804734 11.584203 54.976693
F 36.721396 3.861401 55.101202
F 36.721396 11.584203 55.101202
F 45.639600 3.862096 55.225238
F 45.639600 11.584898 55.225238
F 27.855556 1.287133 51.336482
F 27.855556 9.009934 51.336482
F 27.855556 16.732741 51.336482
F 36.772217 1.287133 51.460991
F 36.772217 9.009934 51.460991
F 36.772217 16.732741 51.460990
F 45.690809 1.286502 51.585080
F 45.690809 9.009303 51.585080
F 45.690809 16.732110 51.585079
F 30.033902 7.722801 55.007820
F 30.033902 15.445607 55.007820
F 53.373261 16.719670 47.143427
F 38.950565 7.722802 55.132328
F 38.950565 15.445607 55.132328
F 53.373261 8.996863 47.143427
F 47.875641 7.720940 55.257986
F 47.875641 15.443746 55.257986
F 53.367446 16.715485 44.395379
F 30.084719 5.148534 51.367609
F 30.084719 12.871338 51.367609
F 39.001382 5.148533 51.492118
F 39.001382 12.871337 51.492117
F 47.930512 5.148840 51.616803
F 47.930512 12.871643 51.616803
F 30.046607 5.148534 54.097767
F 30.046607 12.871337 54.097768
F 38.963270 5.148533 54.222276
F 38.963270 12.871337 54.222276
F 47.888311 5.150345 54.345577
F 47.888311 12.873150 54.345577
F 29.995768 7.722801 57.737978
F 29.995768 15.445607 57.737978
F 53.373261 1.274062 47.143427
F 38.912430 7.722802 57.862487
F 38.912430 15.445607 57.862487
F 43.269161 0.000006 65.205167
F 47.834793 7.719724 57.984993
F 47.834793 15.442529 57.984994
F 53.367446 8.992678 44.395379
F 32.275774 1.287133 54.128895
F 32.275774 9.009934 54.128895
F 32.275775 16.732741 54.128895
F 41.192446 1.287134 54.253402
F 41.192447 9.009936 54.253402
F 41.192446 16.732743 54.253402
F 50.146617 1.288631 54.378284
F 50.146617 9.011433 54.378284
F 50.146617 16.734240 54.378284
F 32.224931 3.861401 57.769105
F 32.224931 11.584203 57.769105
F 41.141603 3.861400 57.893613
F 41.141603 11.584202 57.893613
F 50.055331 3.853654 58.012371
F 50.055331 11.576456 58.012371
F 32.263065 3.861401 55.038947
F 32.263065 11.584203 55.038947
F 41.179737 3.861400 55.163457
F 41.179737 11.584202 55.163457
F 50.130588 3.860835 55.294099
F 50.130588 11.583637 55.294098
F 32.313886 1.287133 51.398737
F 32.313886 9.009935 51.398737
F 32.313886 16.732741 51.398736
F 41.230559 1.287134 51.523246
F 41.230559 9.009936 51.523246
F 41.230559 16.732743 51.523246
F 50.237347 1.279877 51.649499
F 50.237347 9.002678 51.649499
F 50.237346 16.725486 51.649499
F 34.492232 7.722801 55.070075
F 34.492232 15.445606 55.070074
F 53.410103 16.725513 51.686354
F 43.408978 7.722818 55.194572
F 43.408979 15.445623 55.194572
F 43.408979 0.000016 55.194572
F 34.543049 5.148533 51.429864
F 34.543049 12.871337 51.429863
F 43.459831 5.148507 51.554355
F 43.459831 12.871311 51.554355
F 34.504938 5.148533 54.160022
F 34.504938 12.871337 54.160022
F 43.421683 5.148517 54.284539
F 43.421683 12.871322 54.284539
F 34.454098 7.722801 57.800232
F 34.454098 15.445607 57.800233
F 53.410102 9.002706 51.686354
F 43.370822 7.722811 57.924746
F 43.370822 15.445616 57.924746
F 43.370822 0.000009 57.924746
F 27.715783 1.287133 61.347062
F 27.715783 9.009935 61.347062
F 27.715783 16.732741 61.347063
F 36.632445 1.287133 61.471571
F 36.632445 9.009934 61.471571
F 36.632445 16.732741 61.471571
F 45.550309 1.286344 61.596662
F 45.550309 9.009146 61.596662
F 45.550309 16.731953 61.596662
F 27.664941 3.861401 64.987274
F 27.664941 11.584203 64.987274
F 36.581602 3.861401 65.111782
F 36.581601 11.584203 65.111782
F 45.499535 3.862200 65.236875
F 45.499535 11.585002 65.236875
F 27.703074 3.861401 62.257116
F 27.703074 11.584203 62.257116
F 36.619735 3.861401 62.381624
F 36.619735 11.584203 62.381624
F 45.537637 3.862189 62.505589
F 45.537637 11.584991 62.505589
F 27.753896 1.287133 58.616904
F 27.753896 9.009934 58.616904
F 27.753896 16.732741 58.616904
F 36.670556 1.287133 58.741412
F 36.670556 9.009934 58.741412
F 36.670556 16.732741 58.741412
F 45.588514 1.286378 58.865403
F 45.588514 9.009180 58.865403
F 45.588514 16.731987 58.865402
F 29.932241 7.722802 62.288242
F 29.932241 15.445607 62.288243
F 53.410103 1.279904 51.686354
F 38.848904 7.722802 62.412751
F 38.848904 15.445607 62.412751
F 53.465926 11.583618 55.332622
F 47.770333 7.719240 62.539693
F 47.770333 15.442045 62.539693
F 53.367446 1.269877 44.395379
F 29.983059 5.148534 58.648032
F 29.983059 12.871338 58.648031
F 38.899721 5.148533 58.772539
F 38.899721 12.871337 58.772539
F 47.821913 5.151676 58.899105
F 47.821913 12.874480 58.899104
F 29.944947 5.148534 61.378190
F 29.944947 12.871337 61.378190
F 38.861610 5.148533 61.502698
F 38.861610 12.871337 61.502698
F 47.783383 5.151973 61.625066
F 47.783383 12.874777 61.625066
F 29.894108 7.722801 65.018400
F 29.894108 15.445606 65.018401
F 53.465926 3.860816 55.332622
F 38.810770 7.722802 65.142909
F 38.810770 15.445607 65.142910
F 53.503024 11.576447 58.051826
F 47.733194 7.719669 65.265502
F 47.733194 15.442474 65.265502
F 53.371654 11.597871 48.039925
F 32.174114 1.287133 61.409317
F 32.174114 9.009934 61.409317
F 32.174114 16.732741 61.409317
F 41.090786 1.287134 61.533824
F 41.090786 9.009936 61.533824
F 41.090786 16.732742 61.533824
F 49.992881 1.297623 61.648855
F 49.992880 9.020425 61.648855
F 49.992880 16.743232 61.648855
F 32.123271 3.861401 65.049528
F 32.123271 11.584203 65.049528
F 41.039943 3.861400 65.174036
F 41.039943 11.584202 65.174036
F 49.947013 3.850978 65.288154
F 49.947013 11.573780 65.288154
F 32.161404 3.861401 62.319370
F 32.161404 11.584203 62.319370
F 41.078076 3.861400 62.443880
F 41.078077 11.584202 62.443879
F 49.981686 3.851418 62.578627
F 49.981685 11.574220 62.578627
F 32.212226 1.287133 58.679159
F 32.212226 9.009935 58.679158
F 32.212226 16.732741 58.679159
F 41.128897 1.287134 58.803667
F 41.128897 9.009936 58.803667
F 41.128897 16.732743 58.803667
F 50.042117 1.294020 58.937212
F 50.042117 9.016822 58.937212
F 50.042116 16.739629 58.937212
F 34.390572 7.722801 62.350497
F 34.390572 15.445606 62.350497
F 53.503024 3.853645 58.051826
F 43.307287 7.722808 62.475003
F 43.307287 15.445613 62.475003
F 43.307287 0.000006 62.475003
F 34.441389 5.148533 58.710286
F 34.441389 12.871337 58.710285
F 43.358112 5.148523 58.834788
F 43.358112 12.871327 58.834788
F 34.403277 5.148533 61.440444
F 34.403277 12.871337 61.440444
F 43.319996 5.148527 61.564955
F 43.319996 12.871331 61.564955
F 34.352438 7.722801 65.080655
F 34.352438 15.445607 65.080656
F 53.462458 16.734253 54.416377
F 43.269161 7.722808 65.205167
F 43.269161 15.445613 65.205167
F 47.984841 0.000867 47.975940
F 27.614123 1.287133 68.627486
F 27.614123 9.009934 68.627486
F 27.614123 16.732741 68.627486
F 36.530785 1.287133 68.751994
F 36.530785 9.009934 68.751994
F 36.530785 16.732741 68.751995
F 45.448723 1.286335 68.877086
F 45.448723 9.009137 68.877086
F 45.448723 16.731944 68.877086
F 27.563281 3.861401 72.267696
F 27.563281 11.584203 72.267697
F 36.479941 3.861401 72.392205
F 36.479941 11.584203 72.392205
F 45.397881 3.862199 72.517297
F 45.397881 11.585001 72.517297
F 27.601414 3.861401 69.537539
F 27.601414 11.584203 69.537539
F 36.518075 3.861401 69.662047
F 36.518075 11.584203 69.662047
F 45.436030 3.862198 69.786008
F 45.436030 11.585001 69.786008
F 27.652235 1.287133 65.897327
F 27.652236 9.009934 65.897327
F 27.652235 16.732741 65.897327
F 36.568896 1.287133 66.021836
F 36.568896 9.009934 66.021836
F 36.568896 16.732741 66.021836
F 45.486849 1.286336 66.145800
F 45.486849 9.009138 66.145800
F 45.486849 16.731945 66.145800
F 29.830581 7.722802 69.568666
F 29.830581 15.445607 69.568666
F 51.699044 15.380233 87.131512
F 38.747244 7.722802 69.693174
F 38.747244 15.445607 69.693174
F 51.699044 7.657428 87.131512
F 47.669635 7.719685 69.819802
F 47.669635 15.442491 69.819801
F 43.002216 7.722805 84.316265
F 29.881398 5.148534 65.928455
F 29.881398 12.871338 65.928455
F 38.798061 5.148533 66.052962
F 38.798061 12.871337 66.052962
F 47.720352 5.151696 66.179654
F 47.720352 12.874500 66.179653
F 29.843287 5.148534 68.658613
F 29.843287 12.871337 68.658613
F 38.759949 5.148533 68.783121
F 38.759949 12.871337 68.783121
F 47.682396 5.151651 68.905678
F 47.682396 12.874455 68.905678
F 29.792448 7.722801 72.298824
F 29.792448 15.445607 72.298824
F 42.964077 15.445607 87.046431
F 38.709110 7.722802 72.423333
F 38.709110 15.445607 72.423333
F 42.964077 7.722802 87.046431
F 47.631559 7.719685 72.545883
F 47.631559 15.442490 72.545884
F 34.047456 15.445607 86.921923
F 32.072453 1.287133 68.689740
F 32.072453 9.009935 68.689740
F 32.072454 16.732741 68.689740
F 40.989126 1.287134 68.814247
F 40.989126 9.009936 68.814247
F 40.989126 16.732742 68.814247
F 49.896613 1.297489 68.928260
F 49.896613 9.020291 68.928260
F 49.896613 16.743098 68.928261
F 32.021610 3.861401 72.329951
F 32.021610 11.584203 72.329951
F 40.938283 3.861400 72.454458
F 40.938283 11.584202 72.454459
F 49.845771 3.851042 72.568470
F 49.845770 11.573844 72.568471
F 32.059744 3.861401 69.599793
F 32.059744 11.584203 69.599793
F 40.976417 3.861400 69.724302
F 40.976417 11.584202 69.724302
F 49.883614 3.851042 69.859046
F 49.883614 11.573844 69.859046
F 32.110565 1.287133 65.959581
F 32.110565 9.009935 65.959581
F 32.110565 16.732741 65.959581
F 41.027237 1.287134 66.084091
F 41.027237 9.009936 66.084091
F 41.027237 16.732743 66.084090
F 49.934429 1.297463 66.218836
F 49.934429 9.020265 66.218836
F 49.934429 16.743072 66.218836
F 34.288911 7.722802 69.630920
F 34.288911 15.445606 69.630919
F 34.047456 7.722801 86.921923
F 43.205634 7.722808 69.755427
F 43.205635 15.445613 69.755426
F 43.205635 0.000006 69.755427
F 34.339728 5.148533 65.990709
F 34.339728 12.871337 65.990709
F 43.256452 5.148527 66.115215
F 43.256452 12.871331 66.115215
F 34.301617 5.148533 68.720867
F 34.301617 12.871337 68.720867
F 43.218341 5.148527 68.845378
F 43.218341 12.871331 68.845379
F 34.250777 7.722801 72.361078
F 34.250777 15.445606 72.361078
F 51.736831 12.941972 83.423762
F 43.167501 7.722808 72.485590
F 43.167501 15.445613 72.485590
F 43.167501 0.000006 72.485590
F 27.512462 1.287133 75.907908
F 27.512462 9.009935 75.907908
F 27.512462 16.732741 75.907908
F 36.429124 1.287133 76.032416
F 36.429124 9.009934 76.032416
F 36.429124 16.732741 76.032417
F 45.347062 1.286335 76.157505
F 45.347062 9.009137 76.157505
F 45.347062 16.731944 76.157505
F 27.461620 3.861401 79.548118
F 27.461620 11.584203 79.548119
F 36.378281 3.861401 79.672627
F 36.378281 11.584203 79.672627
F 45.296208 3.862190 79.797646
F 45.296208 11.584992 79.797646
F 27.499753 3.861401 76.817961
F 27.499753 11.584203 76.817960
F 36.416415 3.861401 76.942469
F 36.416415 11.584203 76.942469
F 45.334371 3.862200 77.066424
F 45.334372 11.585002 77.066424
F 27.550575 1.287133 73.177750
F 27.550575 9.009934 73.177750
F 27.550575 16.732741 73.177750
F 36.467235 1.287133 73.302258
F 36.467235 9.009934 73.302258
F 36.467235 16.732741 73.302258
F 45.385190 1.286335 73.426218
F 45.385190 9.009137 73.426218
F 45.385190 16.731943 73.426218
F 29.728920 7.722802 76.849088
F 29.728920 15.445607 76.849088
F 51.736831 5.219169 83.423760
F 38.645583 7.722802 76.973596
F 38.645583 15.445607 76.973595
F 43.014907 12.871338 83.406220
F 47.567972 7.719681 77.100199
F 47.567972 15.442487 77.100198
F 43.014907 5.148534 83.406220
F 29.779738 5.148534 73.208877
F 29.779738 12.871338 73.208877
F 38.696400 5.148533 73.333385
F 38.696400 12.871337 73.333384
F 47.618793 5.151649 73.460011
F 47.618793 12.874453 73.460011
F 29.741626 5.148534 75.939035
F 29.741626 12.871338 75.939035
F 38.658289 5.148533 76.063543
F 38.658289 12.871337 76.063543
F 47.580738 5.151648 76.186090
F 47.580738 12.874453 76.186090
F 29.690787 7.722801 79.579246
F 29.690787 15.445607 79.579246
F 34.098296 12.871337 83.281711
F 38.607449 7.722802 79.703754
F 38.607449 15.445607 79.703754
F 34.098296 5.148533 83.281711
F 47.529236 7.719418 79.826037
F 47.529236 15.442223 79.826037
F 43.053132 12.871328 80.676059
F 31.970793 1.287133 75.970162
F 31.970793 9.009934 75.970162
F 31.970793 16.732741 75.970162
F 40.887465 1.287134 76.094670
F 40.887465 9.009936 76.094670
F 40.887465 16.732742 76.094670
F 49.794952 1.297491 76.208688
F 49.794952 9.020293 76.208688
F 49.794952 16.743100 76.208688
F 31.919950 3.861401 79.610372
F 31.919950 11.584203 79.610372
F 40.836622 3.861400 79.734880
F 40.836622 11.584202 79.734880
F 49.744020 3.851684 79.848945
F 49.744019 11.574486 79.848945
F 31.958083 3.861401 76.880215
F 31.958083 11.584203 76.880214
F 40.874756 3.861400 77.004724
F 40.874756 11.584202 77.004724
F 49.781953 3.851043 77.139478
F 49.781953 11.573846 77.139478
F 32.008905 1.287133 73.240004
F 32.008905 9.009935 73.240004
F 32.008905 16.732741 73.240004
F 40.925577 1.287134 73.364513
F 40.925577 9.009936 73.364513
F 40.925577 16.732743 73.364513
F 49.832775 1.297491 73.499258
F 49.832776 9.020293 73.499258
F 49.832775 16.743100 73.499258
F 34.187251 7.722802 76.911342
F 34.187251 15.445606 76.911342
F 43.053132 5.148525 80.676059
F 43.103974 7.722808 77.035848
F 43.103974 15.445613 77.035848
F 43.103974 0.000006 77.035848
F 34.238068 5.148533 73.271131
F 34.238068 12.871338 73.271131
F 43.154792 5.148527 73.395637
F 43.154792 12.871331 73.395637
F 34.199956 5.148533 76.001289
F 34.199956 12.871337 76.001290
F 43.116680 5.148527 76.125800
F 43.116680 12.871331 76.125801
F 34.149117 7.722801 79.641500
F 34.149117 15.445607 79.641500
F 34.136407 12.871337 80.551553
F 43.065829 7.722805 79.766004
F 43.065829 15.445609 79.766005
F 43.065829 0.000003 79.766004
F 27.410802 1.287133 83.188330
F 27.410802 9.009935 83.188330
F 27.410802 16.732741 83.188330
F 36.327464 1.287133 83.312838
F 36.327464 9.009934 83.312838
F 36.327464 16.732741 83.312838
F 45.243452 1.287344 83.437095
F 45.243452 9.010145 83.437096
F 45.243452 16.732952 83.437096
F 27.359960 3.861401 86.828541
F 27.359960 11.584203 86.828542
F 36.276620 3.861401 86.953050
F 36.276620 11.584203 86.953049
F 45.192562 3.861197 87.077404
F 45.192562 11.583999 87.077405
F 27.398093 3.861401 84.098383
F 27.398093 11.584203 84.098383
F 36.314754 3.861401 84.222891
F 36.314754 11.584203 84.222891
F 45.230610 3.861172 84.347483
F 45.230610 11.583974 84.347483
F 27.448914 1.287133 80.458172
F 27.448914 9.009934 80.458172
F 27.448914 16.732741 80.458171
F 36.365575 1.287133 80.582680
F 36.365575 9.009934 80.582680
F 36.365575 16.732741 80.582679
F 45.283407 1.286350 80.706548
F 45.283407 9.009151 80.706548
F 45.283407 16.731958 80.706548
F 29.627260 7.722801 84.129510
F 29.627260 15.445607 84.129510
F 34.136407 5.148533 80.551553
F 38.543922 7.722802 84.254018
F 38.543922 15.445607 84.254018
F 51.724331 15.372850 84.485217
F 47.453974 7.722182 84.378818
F 47.453974 15.444987 84.378818
F 43.002216 15.445610 84.316264
F 29.678077 5.148534 80.489299
F 29.678077 12.871338 80.489299
F 38.594740 5.148533 80.613807
F 38.594740 12.871337 80.613806
F 47.516756 5.151708 80.740975
F 47.516756 12.874511 80.740974
F 29.639965 5.148534 83.219457
F 29.639965 12.871337 83.219457
F 38.556628 5.148533 83.343965
F 38.556628 12.871337 83.343966
F 47.465792 5.149629 83.468083
F 47.465792 12.872433 83.468084
F 29.589127 7.722801 86.859668
F 29.589127 15.445606 86.859669
F 51.724331 7.650045 84.485218
F 38.505788 7.722802 86.984177
F 38.505788 15.445607 86.984177
F 43.002216 0.000003 84.316265
F 47.415861 7.722040 87.108055
F 47.415861 15.444845 87.108055
F 34.085590 15.445606 84.191764
F 31.869132 1.287133 83.250584
F 31.869132 9.009934 83.250584
F 31.869133 16.732741 83.250585
F 40.785794 1.287132 83.375092
F 40.785794 9.009934 83.375093
F 40.785794 16.732741 83.375093
F 49.668961 1.295122 83.493665
F 49.668961 9.017924 83.493665
F 49.668961 16.740731 83.493665
F 31.818289 3.861401 86.890795
F 31.818290 11.584203 86.890795
F 40.734950 3.861401 87.015304
F 40.734950 11.584204 87.015304
F 49.616695 3.851801 87.131777
F 49.616695 11.574603 87.131777
F 31.856423 3.861401 84.160637
F 31.856423 11.584203 84.160637
F 40.773084 3.861401 84.285145
F 40.773084 11.584204 84.285145
F 49.652733 3.850198 84.408764
F 49.652733 11.573000 84.408764
F 31.907244 1.287133 80.520426
F 31.907244 9.009935 80.520426
F 31.907244 16.732741 80.520426
F 40.823916 1.287134 80.644935
F 40.823916 9.009936 80.644935
F 40.823916 16.732743 80.644934
F 49.724542 1.300665 80.781815
F 49.724542 9.023467 80.781815
F 49.724542 16.746274 80.781815
F 34.085590 7.722802 84.191765
F 27.309141 1.287133 90.468753
F 27.309141 9.009935 90.468753
F 27.309141 16.732741 90.468753
F 36.225803 1.287133 90.593261
F 36.225803 9.009934 90.593261
F 36.225803 16.732741 90.593262
F 45.141824 1.287311 90.717640
F 45.141824 9.010113 90.717641
F 45.141824 16.732920 90.717641
F 27.258299 3.861401 94.108964
F 27.258299 11.584203 94.108964
F 36.174960 3.861401 94.233472
F 36.174959 11.584203 94.233472
F 45.091058 3.861246 94.357869
F 45.091058 11.584048 94.357869
F 27.296432 3.861401 91.378806
F 27.296432 11.584203 91.378806
F 36.213093 3.861401 91.503314
F 36.213093 11.584203 91.503314
F 45.129111 3.861224 91.627940
F 45.129111 11.584026 91.627940
F 27.347254 1.287133 87.738595
F 27.347254 9.009934 87.738595
F 27.347254 16.732741 87.738594
F 36.263915 1.287133 87.863103
F 36.263914 9.009934 87.863103
F 36.263914 16.732741 87.863103
F 45.179854 1.287334 87.987742
F 45.179854 9.010136 87.987742
F 45.179854 16.732943 87.987742
F 29.525599 7.722802 91.409933
F 29.525599 15.445607 91.409933
F 51.484295 15.411584 108.992292
F 38.442262 7.722802 91.534441
F 38.442262 15.445607 91.534441
F 51.484295 7.688779 108.992292
F 47.352900 7.722065 91.659387
F 47.352900 15.444870 91.659387
F 42.697253 0.000000 106.157539
F 29.576417 5.148534 87.769722
F 29.576417 12.871337 87.769722
F 38.493079 5.148533 87.894230
F 38.493079 12.871337 87.894229
F 47.403145 5.149320 88.019161
F 47.403145 12.872123 88.019161
F 29.538305 5.148534 90.499880
F 29.538305 12.871337 90.499880
F 38.454967 5.148533 90.624388
F 38.454967 12.871337 90.624389
F 47.365662 5.149224 90.748346
F 47.365662 12.872028 90.748346
F 29.487466 7.722801 94.140091
F 29.487466 15.445607 94.140091
F 42.659124 0.000000 108.887699
F 38.404128 7.722802 94.264599
F 38.404128 15.445607 94.264600
F 42.748066 12.871336 102.517327
F 47.315448 7.722182 94.388624
F 47.315448 15.444987 94.388624
F 42.697253 15.445607 106.157539
F 31.767472 1.287133 90.531007
F 31.767472 9.009934 90.531007
F 31.767472 16.732741 90.531007
F 40.684133 1.287132 90.655515
F 40.684133 9.009935 90.655515
F 40.684133 16.732741 90.655516
F 49.568463 1.295937 90.774271
F 49.568463 9.018739 90.774271
F 49.568463 16.741545 90.774271
F 31.716629 3.861401 94.171218
F 31.716629 11.584203 94.171218
F 40.633291 3.861401 94.295727
F 40.633291 11.584203 94.295727
F 49.520594 3.853573 94.415144
F 49.520594 11.576375 94.415145
F 31.754762 3.861401 91.441060
F 31.754762 11.584203 91.441060
F 40.671424 3.861401 91.565569
F 40.671424 11.584204 91.565569
F 49.554988 3.851994 91.696041
F 49.554988 11.574796 91.696041
F 31.805584 1.287133 87.800849
F 31.805584 9.009935 87.800849
F 31.805584 16.732741 87.800849
F 40.722245 1.287132 87.925356
F 40.722245 9.009934 87.925356
F 40.722245 16.732741 87.925356
F 49.602899 1.297549 88.056337
F 49.602899 9.020350 88.056337
F 49.602900 16.743157 88.056337
F 33.983930 7.722801 91.472188
F 33.983930 15.445606 91.472187
F 42.748066 5.148533 102.517327
F 42.900554 7.722802 91.596695
F 42.900554 15.445607 91.596694
F 42.697252 7.722802 106.157539
F 51.649060 7.663409 91.764000
F 51.649060 15.386214 91.763999
F 33.831426 12.871338 102.392820
F 34.034747 5.148533 87.831976
F 34.034747 12.871337 87.831976
F 42.951367 5.148533 87.956483
F 42.951367 12.871337 87.956483
F 51.685120 5.212739 88.126932
F 51.685120 12.935543 88.126932
F 33.996635 5.148533 90.562134
F 33.996635 12.871337 90.562134
F 42.913261 5.148533 90.686642
F 42.913261 12.871337 90.686643
F 51.662525 5.208733 90.775933
F 51.662525 12.931536 90.775933
F 33.945796 7.722801 94.202346
F 33.945796 15.445607 94.202345
F 33.831426 5.148533 102.392821
F 42.862426 7.722802 94.326854
F 42.862426 15.445607 94.326854
F 51.542071 12.915691 102.674075
F 51.626518 7.667585 94.419040
F 51.626518 15.390390 94.419040
F 51.542071 5.192887 102.674075
F 27.207481 1.287133 97.749175
F 27.207481 9.009934 97.749175
F 27.207481 16.732741 97.749176
F 36.124143 1.287133 97.873684
F 36.124143 9.009934 97.873684
F 36.124143 16.732741 97.873684
F 45.040314 1.287265 97.998096
F 45.040314 9.010067 97.998096
F 45.040314 16.732874 97.998097
F 27.156639 3.861401 101.389386
F 27.156639 11.584203 101.389386
F 36.073299 3.861401 101.513894
F 36.073299 11.584203 101.513894
F 44.989544 3.861290 101.638323
F 44.989544 11.584092 101.638323
F 27.194772 3.861401 98.659228
F 27.194772 11.584203 98.659228
F 36.111433 3.861401 98.783736
F 36.111433 11.584203 98.783736
F 45.027603 3.861269 98.908333
F 45.027603 11.584072 98.908332
F 27.245593 1.287133 95.019017
F 27.245594 9.009934 95.019017
F 27.245593 16.732741 95.019017
F 36.162254 1.287133 95.143526
F 36.162254 9.009934 95.143525
F 36.162254 16.732741 95.143525
F 45.078348 1.287287 95.268136
F 45.078348 9.010088 95.268136
F 45.078348 16.732895 95.268136
F 29.423939 7.722802 98.690355
F 29.423939 15.445607 98.690355
F 51.506751 15.406541 106.310568
F 38.340601 7.722802 98.814863
F 38.340601 15.445607 98.814863
F 51.506751 7.683736 106.310569
F 47.252494 7.722211 98.939727
F 47.252494 15.445017 98.939727
F 33.780609 15.445606 106.033031
F 29.474757 5.148534 95.050144
F 29.474757 12.871337 95.050144
F 38.391418 5.148533 95.174652
F 38.391418 12.871337 95.174651
F 47.302684 5.149197 95.299558
F 47.302684 12.872001 95.299557
F 29.436645 5.148534 97.780302
F 29.436645 12.871337 97.780303
F 38.353307 5.148533 97.904810
F 38.353307 12.871337 97.904810
F 47.265261 5.149078 98.028895
F 47.265261 12.871882 98.028896
F 29.385806 7.722802 101.420513
F 29.385806 15.445607 101.420513
F 42.659124 15.445607 108.887699
F 38.302467 7.722802 101.545022
F 38.302467 15.445607 101.545022
F 42.659124 7.722802 108.887698
F 47.215051 7.722331 101.669167
F 47.215051 15.445136 101.669167
F 33.780609 7.722801 106.033032
F 31.665812 1.287133 97.811429
F 31.665812 9.009935 97.811429
F 31.665812 16.732741 97.811430
F 40.582473 1.287132 97.935938
F 40.582474 9.009934 97.935938
F 40.582473 16.732741 97.935938
F 49.472850 1.293980 98.056010
F 49.472850 9.016782 98.056010
F 49.472850 16.739589 98.056010
F 31.614969 3.861401 101.451640
F 31.614969 11.584203 101.451640
F 40.531631 3.861401 101.576148
F 40.531631 11.584203 101.576148
F 49.425149 3.855524 101.696867
F 49.425149 11.578326 101.696868
F 31.653102 3.861401 98.721483
F 31.653102 11.584203 98.721482
F 40.569764 3.861401 98.845990
F 40.569764 11.584204 98.845990
F 49.459632 3.854039 98.975200
F 49.459631 11.576842 98.975200
F 31.703923 1.287133 95.081271
F 31.703923 9.009935 95.081271
F 31.703923 16.732741 95.081271
F 40.620585 1.287132 95.205779
F 40.620585 9.009934 95.205779
F 40.620585 16.732741 95.205779
F 49.507256 1.295518 95.335623
F 49.507255 9.018319 95.335623
F 49.507256 16.741126 95.335623
F 33.882270 7.722801 98.752609
F 33.882270 15.445606 98.752609
F 33.742475 15.445607 108.763190
F 42.798904 7.722802 98.877117
F 42.798904 15.445607 98.877116
F 42.798904 0.000000 98.877116
F 51.577578 7.673310 99.037473
F 51.577578 15.396115 99.037473
F 33.742475 7.722801 108.763190
F 33.933087 5.148533 95.112399
F 33.933087 12.871338 95.112398
F 42.849717 5.148533 95.236906
F 42.849717 12.871337 95.236906
F 51.613227 5.203028 95.400774
F 51.613227 12.925832 95.400774
F 33.894975 5.148533 97.842557
F 33.894975 12.871337 97.842557
F 42.811611 5.148533 97.967065
F 42.811611 12.871337 97.967065
F 51.590707 5.198661 98.062181
F 51.590707 12.921465 98.062181
F 33.844135 7.722801 101.482767
F 33.844135 15.445606 101.482767
F 51.519601 12.910879 105.348791
F 42.760776 7.722802 101.607275
F 42.760775 15.445607 101.607276
F 49.412050 16.739090 102.614783
F 51.555057 7.677893 101.705425
F 51.555057 15.400697 101.705425
F 51.519601 5.188076 105.348791
F 27.105820 1.287133 105.029598
F 27.105820 9.009935 105.029598
F 27.105820 16.732741 105.029597
F 36.022482 1.287133 105.154105
F 36.022482 9.009934 105.154105
F 36.022482 16.732741 105.154106
F 44.938795 1.287224 105.278548
F 44.938795 9.010026 105.278548
F 44.938795 16.732833 105.278549
F 27.054978 3.861401 108.669808
F 27.054978 11.584203 108.669809
F 35.971639 3.861401 108.794317
F 35.971639 11.584203 108.794317
F 44.888018 3.861328 108.918773
F 44.888018 11.584130 108.918773
F 27.093111 3.861401 105.939650
F 27.093111 11.584203 105.939650
F 36.009773 3.861401 106.064159
F 36.009773 11.584203 106.064159
F 44.926086 3.861310 106.188728
F 44.926086 11.584112 106.188728
F 27.143933 1.287133 102.299439
F 27.143933 9.009935 102.299439
F 27.143933 16.732741 102.299439
F 36.060593 1.287133 102.423947
F 36.060593 9.009934 102.423947
F 36.060593 16.732741 102.423947
F 44.976837 1.287243 102.548529
F 44.976837 9.010045 102.548529
F 44.976837 16.732852 102.548529
F 29.322278 7.722802 105.970778
F 29.322278 15.445607 105.970777
F 42.709959 12.871337 105.247487
F 38.238941 7.722802 106.095285
F 38.238941 15.445607 106.095285
F 42.709959 5.148533 105.247487
F 47.152076 7.722358 106.220066
F 47.152076 15.445163 106.220066
F 49.412050 9.016283 102.614783
F 29.373096 5.148534 102.330566
F 29.373096 12.871337 102.330566
F 38.289758 5.148533 102.455074
F 38.289758 12.871337 102.455074
F 47.202279 5.149049 102.579896
F 47.202279 12.871853 102.579896
F 29.334984 5.148534 105.060724
F 29.334984 12.871337 105.060724
F 38.251646 5.148533 105.185233
F 38.251646 12.871337 105.185233
F 47.164849 5.148930 105.309437
F 47.164849 12.871734 105.309437
F 29.284145 7.722801 108.700936
F 29.284145 15.445606 108.700936
F 33.793314 12.871337 105.122979
F 38.200807 7.722802 108.825444
F 38.200807 15.445607 108.825444
F 33.793314 5.148533 105.122979
F 47.114611 7.722476 108.949705
F 47.114611 15.445280 108.949706
F 49.412050 1.293481 102.614783
F 31.564151 1.287133 105.091851
F 31.564151 9.009934 105.091851
F 31.564151 16.732741 105.091852
F 40.480814 1.287132 105.216360
F 40.480814 9.009934 105.216360
F 40.480814 16.732741 105.216360
F 49.377504 1.292060 105.337710
F 49.377503 9.014862 105.337710
F 49.377504 16.737669 105.337711
F 31.513308 3.861401 108.732062
F 31.513308 11.584203 108.732063
F 40.429971 3.861401 108.856571
F 40.429971 11.584204 108.856571
F 49.329833 3.857387 108.978529
F 49.329833 11.580189 108.978529
F 31.551441 3.861401 106.001904
F 31.551441 11.584203 106.001904
F 40.468104 3.861401 106.126412
F 40.468105 11.584204 106.126412
F 49.364512 3.856039 106.254381
F 49.364512 11.578841 106.254380
F 31.602263 1.287133 102.361693
F 31.602263 9.009935 102.361693
F 31.602263 16.732741 102.361693
F 40.518925 1.287132 102.486201
F 40.518925 9.009934 102.486201
F 40.518925 16.732741 102.486201
F 27.004160 1.287133 112.310020
F 27.004160 9.009935 112.310020
F 27.004160 16.732741 112.310020
F 35.920822 1.287133 112.434529
F 35.920822 9.009934 112.434529
F 35.920822 16.732741 112.434529
F 44.837261 1.287190 112.558997
F 44.837261 9.009991 112.558997
F 44.837261 16.732798 112.558997
F 26.953318 3.861401 115.950231
F 26.953318 11.584203 115.950232
F 35.869978 3.861401 116.074740
F 35.869978 11.584203 116.074740
F 44.786475 3.861359 116.199219
F 44.786475 11.584161 116.199219
F 26.991451 3.861401 113.220074
F 26.991451 11.584203 113.220074
F 35.908112 3.861401 113.344582
F 35.908112 11.584203 113.344581
F 44.824553 3.861344 113.469129
F 44.824553 11.584147 113.469128
F 27.042272 1.287133 109.579862
F 27.042272 9.009934 109.579862
F 27.042272 16.732741 109.579861
F 35.958933 1.287133 109.704370
F 35.958933 9.009934 109.704370
F 35.958933 16.732741 109.704370
F 44.875313 1.287206 109.828928
F 44.875313 9.010007 109.828928
F 44.875313 16.732814 109.828928
F 29.220618 7.722802 113.251200
F 29.220618 15.445607 113.251200
F 26.881067 11.142642 130.319212
F 38.137280 7.722802 113.375709
F 38.137280 15.445607 113.375709
F 26.881067 3.419839 130.319212
F 47.051591 7.722497 113.500411
F 47.051591 15.445302 113.500410
F 33.489678 12.867559 126.945827
F 29.271436 5.148534 109.610989
F 29.271436 12.871337 109.610989
F 38.188097 5.148533 109.735497
F 38.188097 12.871337 109.735497
F 47.101834 5.148906 109.860238
F 47.101834 12.871709 109.860238
F 29.233323 5.148534 112.341147
F 29.233323 12.871337 112.341148
F 38.149986 5.148533 112.465656
F 38.149986 12.871337 112.465656
F 47.064368 5.148791 112.589971
F 47.064367 12.871595 112.589972
F 29.182485 7.722801 115.981358
F 29.182485 15.445607 115.981358
F 51.449751 14.953969 130.644253
F 38.099146 7.722802 116.105867
F 38.099146 15.445607 116.105867
F 33.489678 5.144755 126.945827
F 47.014077 7.722609 116.230234
F 47.014077 15.445413 116.230235
F 51.293673 15.437339 128.006601
F 31.462491 1.287133 112.372275
F 31.462491 9.009934 112.372275
F 31.462491 16.732741 112.372275
F 40.379154 1.287132 112.496783
F 40.379154 9.009934 112.496783
F 40.379154 16.732741 112.496783
F 49.282146 1.290279 112.619315
F 49.282145 9.013081 112.619315
F 49.282146 16.735888 112.619315
F 31.411647 3.861401 116.012485
F 31.411648 11.584203 116.012485
F 40.328311 3.861401 116.136994
F 40.328311 11.584204 116.136994
F 49.234359 3.859063 116.260062
F 49.234359 11.581865 116.260062
F 31.449781 3.861401 113.282328
F 31.449781 11.584203 113.282327
F 40.366444 3.861401 113.406836
F 40.366445 11.584204 113.406836
F 49.269349 3.857885 113.533652
F 49.269349 11.580688 113.533652
F 31.500602 1.287133 109.642116
F 31.500602 9.009935 109.642116
F 31.500602 16.732741 109.642116
F 40.417265 1.287132 109.766624
F 40.417265 9.009934 109.766624
F 40.417265 16.732741 109.766624
F 49.316946 1.291546 109.894001
F 49.316946 9.014347 109.894001
F 49.316946 16.737154 109.894000
F 33.678949 7.722801 113.313455
F 33.678949 15.445606 113.313455
F 51.332246 12.881321 124.487752
F 42.595600 7.722802 113.437962
F 42.595600 15.445607 113.437962
F 42.595600 0.000000 113.437962
F 51.436511 7.694781 113.583219
F 51.436512 15.417586 113.583219
F 51.332246 5.158518 124.487752
F 33.729765 5.148533 109.673243
F 33.729765 12.871338 109.673243
F 42.646414 5.148533 109.797751
F 42.646414 12.871336 109.797750
F 51.471558 5.182151 109.946948
F 51.471558 12.904955 109.946948
F 33.691654 5.148533 112.403401
F 33.691654 12.871337 112.403402
F 42.608307 5.148533 112.527910
F 42.608307 12.871337 112.527910
F 51.449142 5.176890 112.635926
F 51.449142 12.899694 112.635927
F 33.640814 7.722801 116.043613
F 33.640814 15.445607 116.043613
F 42.443152 12.871308 124.355238
F 42.557470 7.722802 116.168121
F 42.557470 15.445607 116.168121
F 51.293673 7.714535 128.006601
F 51.414057 7.700230 116.279681
F 51.414057 15.423035 116.279682
F 42.443152 5.148504 124.355238
F 26.902499 1.287133 119.590442
F 26.902499 9.009934 119.590442
F 26.902499 16.732741 119.590442
F 35.819161 1.287133 119.714950
F 35.819161 9.009934 119.714950
F 35.819161 16.732741 119.714951
F 44.735708 1.287162 119.839439
F 44.735708 9.009963 119.839439
F 44.735708 16.732770 119.839439
F 26.851658 3.861400 123.230428
F 26.851658 11.584202 123.230429
F 35.768318 3.861400 123.354937
F 35.768318 11.584202 123.354937
F 44.684913 3.861383 123.479434
F 44.684913 11.584185 123.479434
F 26.889790 3.861401 120.500476
F 26.889790 11.584203 120.500476
F 35.806452 3.861401 120.624985
F 35.806452 11.584203 120.624984
F 44.723002 3.861372 120.749513
F 44.723002 11.584175 120.749513
F 26.940612 1.287133 116.860284
F 26.940612 9.009934 116.860284
F 26.940612 16.732741 116.860284
F 35.857272 1.287133 116.984793
F 35.857272 9.009934 116.984793
F 35.857272 16.732741 116.984793
F 44.773771 1.287175 117.109330
F 44.773771 9.009976 117.109330
F 44.773771 16.732783 117.109330
F 29.118958 7.722802 120.531603
F 29.118958 15.445607 120.531603
F 33.526490 12.871309 124.230730
F 38.035620 7.722802 120.656112
F 38.035620 15.445607 120.656112
F 33.526490 5.148505 124.230730
F 46.950993 7.722623 120.780741
F 46.950993 15.445428 120.780740
F 42.401822 15.436282 127.895956
F 29.169775 5.148534 116.891411
F 29.169775 12.871338 116.891411
F 38.086437 5.148533 117.015920
F 38.086437 12.871337 117.015919
F 47.001297 5.148773 117.140584
F 47.001297 12.871576 117.140584
F 29.131663 5.148534 119.621569
F 29.131663 12.871337 119.621569
F 38.048325 5.148533 119.746077
F 38.048325 12.871337 119.746078
F 46.963769 5.148665 119.870493
F 46.963769 12.871469 119.870493
F 29.080825 7.722801 123.261555
F 29.080825 15.445606 123.261555
F 51.449752 7.231163 130.644252
F 37.997486 7.722801 123.386064
F 37.997487 15.445606 123.386064
F 42.485230 15.004047 130.537101
F 46.913399 7.722722 123.510514
F 46.913399 15.445527 123.510514
F 42.401822 7.713476 127.895955
F 31.360831 1.287133 119.652696
F 31.360831 9.009935 119.652696
F 31.360831 16.732741 119.652696
F 40.277494 1.287132 119.777204
F 40.277494 9.009934 119.777204
F 40.277494 16.732741 119.777205
F 49.186483 1.288728 119.900762
F 49.186483 9.011530 119.900762
F 49.186484 16.734337 119.900763
F 31.309988 3.861400 123.292682
F 31.309988 11.584202 123.292683
F 40.226652 3.861400 123.417191
F 40.226652 11.584203 123.417191
F 49.138460 3.860487 123.541178
F 49.138460 11.583289 123.541179
F 31.348121 3.861401 120.562731
F 31.348121 11.584203 120.562731
F 40.264785 3.861401 120.687238
F 40.264785 11.584204 120.687238
F 49.173844 3.859490 120.813050
F 49.173843 11.582292 120.813049
F 31.398942 1.287133 116.922539
F 31.398942 9.009935 116.922539
F 31.398942 16.732741 116.922538
F 40.315605 1.287132 117.047046
F 40.315605 9.009934 117.047046
F 40.315605 16.732741 117.047046
F 49.221649 1.289810 117.173339
F 49.221649 9.012612 117.173340
F 49.221649 16.735419 117.173339
F 33.577288 7.722801 120.593858
F 33.577288 15.445606 120.593858
F 42.485230 7.281242 130.537101
F 42.493946 7.722802 120.718365
F 42.493947 15.445607 120.718365
F 42.493947 0.000000 120.718365
F 51.366530 7.706321 120.855509
F 51.366530 15.429125 120.855509
F 33.568563 15.004046 130.412593
F 33.628105 5.148533 116.953665
F 33.628105 12.871337 116.953665
F 42.544761 5.148533 117.078173
F 42.544761 12.871336 117.078173
F 51.401511 5.170829 117.219400
F 51.401511 12.893632 117.219400
F 33.589993 5.148533 119.683823
F 33.589993 12.871337 119.683823
F 42.506653 5.148533 119.808332
F 42.506653 12.871337 119.808332
F 51.378992 5.165240 119.923531
F 51.378992 12.888044 119.923531
F 33.539155 7.722800 123.323810
F 33.539155 15.445606 123.323810
F 33.568563 7.281240 130.412593
F 42.455817 7.722801 123.448318
F 42.455817 15.445606 123.448319
F 33.485159 15.436281 127.771448
F 51.343929 7.712020 123.567368
F 51.343929 15.434825 123.567369
F 51.313829 12.869714 127.191229
F 26.802184 1.283355 126.852445
F 26.802184 9.006156 126.852446
F 26.802184 16.728963 126.852446
F 35.718846 1.283354 126.976953
F 35.718846 9.006156 126.976954
F 35.718846 16.728963 126.976954
F 44.635463 1.283356 127.101458
F 44.635463 9.006158 127.101458
F 44.635463 16.728965 127.101458
F 35.797728 3.419839 130.443720
F 35.797727 11.142642 130.443720
F 44.714407 3.419832 130.568238
F 44.714407 11.142635 130.568238
F 26.797661 3.852076 127.678067
F 26.797661 11.574878 127.678066
F 35.714322 3.852076 127.802575
F 35.714322 11.574878 127.802575
F 44.630962 3.852066 127.927090
F 44.630962 11.574868 127.927090
F 26.838997 1.287104 124.137349
F 26.838997 9.009906 124.137349
F 26.838997 16.732713 124.137349
F 35.755657 1.287104 124.261857
F 35.755657 9.009906 124.261857
F 35.755657 16.732712 124.261857
F 44.672253 1.287121 124.386377
F 44.672253 9.009923 124.386377
F 44.672253 16.732730 124.386377
F 29.026828 7.713476 127.709194
F 29.026828 15.436281 127.709194
F 33.485159 7.713476 127.771448
F 37.943491 7.713476 127.833702
F 37.943491 15.436281 127.833701
F 49.125733 16.734025 124.449299
F 46.859639 7.713369 127.958249
F 46.859639 15.436174 127.958250
F 49.125733 9.011218 124.449299
F 29.068160 5.148505 124.168476
F 29.068160 12.871309 124.168476
F 37.984822 5.148505 124.292983
F 37.984822 12.871308 124.292983
F 46.900672 5.148630 124.417578
F 46.900672 12.871433 124.417578
F 29.031348 5.144755 126.883572
F 29.031348 12.867559 126.883573
F 37.948010 5.144755 127.008080
F 37.948010 12.867559 127.008081
F 46.864363 5.144798 127.132478
F 46.864363 12.867602 127.132478
F 29.110234 7.281241 130.350339
F 29.110233 15.004046 130.350339
F 51.313829 5.146910 127.191229
F 38.026895 7.281241 130.474847
F 38.026895 15.004046 130.474847
F 42.406343 12.867559 127.070336
F 46.943089 7.281837 130.599130
F 46.943089 15.004642 130.599130
F 42.406343 5.144755 127.070335
F 31.260515 1.283355 126.914699
F 31.260515 9.006156 126.914699
F 31.260515 16.728963 126.914700
F 40.177179 1.283354 127.039208
F 40.177179 9.006156 127.039208
F 40.177179 16.728962 127.039208
F 49.087846 1.285656 127.161937
F 49.087846 9.008458 127.161937
F 49.087846 16.731265 127.161937
F 31.339398 3.419839 130.381466
F 31.339398 11.142642 130.381466
F 40.256062 3.419840 130.505974
F 40.256061 11.142643 130.505974
F 49.161455 3.439369 130.615176
F 49.161454 11.162171 130.615177
F 31.255991 3.852075 127.740321
F 31.255991 11.574877 127.740321
F 40.172655 3.852076 127.864829
F 40.172655 11.574878 127.864829
F 49.087281 3.851973 127.985484
F 49.087281 11.574775 127.985485
F 31.297327 1.287104 124.199603
F 31.297327 9.009906 124.199603
F 31.297327 16.732713 124.199603
F 40.213990 1.287104 124.324111
F 40.213990 9.009905 124.324111
F 40.213990 16.732712 124.324110
F 49.125733 1.288416 124.449299
F 28.519537 24.464872 3.206535
F 28.519537 32.187674 3.206535
F 37.436199 24.464872 3.331043
F 37.436199 32.187674 3.331043
F 46.353364 24.464083 3.456266
F 46.353364 32.186885 3.456266
F 28.478180 27.029843 6.747252
F 43.879128 30.891259 21.522659
F 28.478180 19.307039 6.747253
F 37.394840 27.029843 6.871761
F 34.962401 23.168413 21.398121
F 37.394840 19.307039 6.871761
F 46.312366 27.030671 6.996887
F 53.497587 19.316606 14.375874
F 46.312366 19.307867 6.996887
F 28.515013 27.033593 4.032156
F 34.962401 30.891215 21.398121
F 28.515013 19.310789 4.032156
F 37.431675 27.033593 4.156665
F 43.929950 20.594101 17.882447
F 37.431675 19.310789 4.156664
F 46.348899 27.034409 4.280562
F 43.929950 28.316903 17.882447
F 46.348899 19.311606 4.280562
F 28.436108 24.897107 0.565390
F 28.436107 32.619909 0.565390
F 37.352768 24.897107 0.689898
F 37.352768 32.619909 0.689898
F 46.269501 24.897095 0.814616
F 46.269500 32.619897 0.814615
F 30.744180 30.894993 4.063283
F 30.744180 23.172192 4.063283
F 39.660843 30.894994 4.187791
F 39.660843 23.172192 4.187791
F 48.564229 30.878755 4.323279
F 48.564229 23.155953 4.323279
F 30.665271 28.758507 0.596517
F 30.665272 21.035704 0.596517
F 39.581931 28.758506 0.721026
F 39.581931 21.035704 0.721026
F 48.497451 28.761614 0.842317
F 48.497451 21.038811 0.842317
F 30.748700 28.326273 3.237662
F 30.748700 20.603471 3.237662
F 39.665363 28.326272 3.362171
F 39.665363 20.603470 3.362171
F 48.570735 28.339870 3.475908
F 48.570735 20.617068 3.475908
F 30.707346 30.891244 6.778379
F 30.707346 23.168442 6.778380
F 39.624008 30.891244 6.902888
F 39.624008 23.168442 6.902888
F 48.534902 30.879406 7.019912
F 48.534903 23.156604 7.019912
F 32.977868 24.464872 3.268789
F 32.977868 32.187674 3.268789
F 41.894527 24.464880 3.393292
F 41.894527 32.187682 3.393292
F 50.771202 24.450721 3.529505
F 50.771203 32.173522 3.529505
F 32.936509 27.029843 6.809506
F 35.013240 20.594145 17.757909
F 32.936509 19.307039 6.809506
F 41.853173 27.029837 6.934011
F 35.013240 28.316947 17.757909
F 41.853173 19.307034 6.934011
F 50.736197 27.035821 7.059414
F 53.493206 32.168271 15.275587
F 50.736196 19.313017 7.059414
F 32.973344 27.033593 4.094410
F 43.968030 20.594103 15.152233
F 32.973344 19.310789 4.094410
F 41.890005 27.033585 4.218924
F 43.968030 28.316905 15.152233
F 41.890005 19.310781 4.218924
F 50.766851 27.040487 4.334566
F 53.493206 24.445470 15.275587
F 50.766851 19.317683 4.334565
F 32.894438 24.897108 0.627644
F 32.894438 32.619909 0.627644
F 41.811100 24.897106 0.752152
F 41.811100 32.619908 0.752152
F 50.666402 24.919330 0.889797
F 50.666402 32.642131 0.889797
F 35.202511 30.894994 4.125538
F 35.202511 23.172192 4.125537
F 44.119050 30.895047 4.250010
F 44.119050 23.172245 4.250010
F 35.123601 28.758507 0.658772
F 35.123601 21.035705 0.658771
F 44.040263 28.758508 0.783283
F 44.040263 21.035705 0.783283
F 35.207031 28.326273 3.299916
F 35.207031 20.603471 3.299916
F 44.123599 28.326228 3.424453
F 44.123599 20.603425 3.424453
F 35.165677 30.891244 6.840634
F 35.165677 23.168442 6.840634
F 44.082292 30.891281 6.965166
F 44.082292 23.168479 6.965166
F 28.427406 24.455546 10.384125
F 28.427406 32.178348 10.384125
F 37.344068 24.455546 10.508633
F 37.344068 32.178348 10.508633
F 46.261889 24.454742 10.633751
F 46.261889 32.177544 10.633751
F 28.376565 27.029814 14.024316
F 28.376564 34.752616 14.024317
F 28.376564 19.307010 14.024317
F 37.293225 27.029814 14.148825
F 37.293225 34.752617 14.148825
F 37.293225 19.307010 14.148825
F 46.211290 27.030593 14.273923
F 53.481530 24.444471 18.017231
F 46.211290 19.307789 14.273923
F 28.414697 27.029814 11.294159
F 28.414697 34.752617 11.294159
F 28.414697 19.307010 11.294159
F 37.331359 27.029815 11.418668
F 37.331359 34.752617 11.418667
F 37.331359 19.307011 11.418667
F 46.249267 27.030584 11.542623
F 43.879128 23.168458 21.522659
F 46.249267 19.307781 11.542623
F 28.465518 24.455547 7.654173
F 28.465518 32.178349 7.654172
F 37.382179 24.455547 7.778681
F 37.382179 32.178349 7.778681
F 46.299791 24.454762 7.902624
F 46.299791 32.177563 7.902624
F 30.643864 30.891215 11.325286
F 30.643864 23.168413 11.325287
F 39.560527 30.891215 11.449794
F 39.560527 23.168414 11.449794
F 48.474073 30.880910 11.581682
F 48.474073 23.158108 11.581682
F 30.694682 28.316948 7.685299
F 30.694682 20.594146 7.685300
F 39.611343 28.316947 7.809808
F 39.611343 20.594145 7.809807
F 48.521082 28.329310 7.943113
F 48.521082 20.606508 7.943113
F 30.656570 28.316947 10.415252
F 30.656570 20.594145 10.415252
F 39.573233 28.316946 10.539760
F 39.573233 20.594144 10.539761
F 48.487934 28.326712 10.657884
F 48.487934 20.603909 10.657885
F 30.605731 30.891215 14.055443
F 30.605731 23.168413 14.055444
F 39.522393 30.891215 14.179952
F 39.522393 23.168413 14.179952
F 48.440134 30.883139 14.299215
F 48.440134 23.160338 14.299215
F 32.885737 24.455546 10.446379
F 32.885737 32.178348 10.446379
F 41.802403 24.455552 10.570883
F 41.802402 32.178353 10.570883
F 50.703524 24.447826 10.699186
F 50.703524 32.170628 10.699186
F 32.834894 27.029814 14.086571
F 32.834894 34.752616 14.086571
F 32.834894 19.307010 14.086571
F 41.751561 27.029809 14.211076
F 41.751561 34.752612 14.211076
F 41.751561 19.307006 14.211076
F 50.670297 27.039323 14.340808
F 53.477551 19.318492 18.914976
F 50.670297 19.316518 14.340808
F 32.873028 27.029814 11.356414
F 32.873028 34.752617 11.356414
F 32.873028 19.307011 11.356413
F 41.789694 27.029809 11.480926
F 41.789694 34.752611 11.480926
F 41.789694 19.307005 11.480926
F 50.696375 27.038267 11.601391
F 53.477551 27.041297 18.914976
F 50.696375 19.315463 11.601391
F 32.923848 24.455547 7.716427
F 32.923848 32.178349 7.716427
F 41.840512 24.455553 7.840939
F 41.840512 32.178355 7.840938
F 50.728635 24.449128 7.962447
F 50.728635 32.171930 7.962447
F 35.102195 30.891215 11.387541
F 35.102195 23.168413 11.387541
F 44.018840 30.891254 11.512024
F 44.018840 23.168452 11.512024
F 35.153011 28.316948 7.747554
F 35.153011 20.594145 7.747553
F 44.069617 28.316910 7.872039
F 44.069617 20.594108 7.872038
F 35.114900 28.316947 10.477506
F 35.114900 20.594145 10.477506
F 44.031555 28.316907 10.602041
F 44.031555 20.594104 10.602041
F 35.064061 30.891215 14.117698
F 35.064061 23.168413 14.117698
F 43.980746 30.891257 14.242234
F 43.980746 23.168455 14.242234
F 28.325746 24.455546 17.664528
F 28.325746 32.178348 17.664528
F 37.242408 24.455546 17.789036
F 37.242408 32.178348 17.789036
F 46.160663 24.454794 17.914115
F 46.160663 32.177596 17.914115
F 28.274904 27.029814 21.304739
F 28.274904 34.752616 21.304739
F 28.274904 19.307010 21.304739
F 37.191564 27.029815 21.429247
F 37.191564 34.752617 21.429248
F 37.191564 19.307010 21.429248
F 46.109967 27.030540 21.554308
F 53.497587 27.039410 14.375874
F 46.109968 19.307736 21.554308
F 28.313037 27.029814 18.574581
F 28.313037 34.752617 18.574581
F 28.313037 19.307010 18.574581
F 37.229698 27.029815 18.699089
F 37.229699 34.752617 18.699089
F 37.229698 19.307011 18.699089
F 46.148018 27.030541 18.823087
F 53.481531 32.167273 18.017231
F 46.148018 19.307737 18.823087
F 28.363858 24.455547 14.934370
F 28.363858 32.178348 14.934370
F 37.280519 24.455546 15.058878
F 37.280519 32.178348 15.058878
F 46.198659 24.454797 15.182855
F 46.198659 32.177599 15.182855
F 30.542204 30.891215 18.605709
F 30.542204 23.168413 18.605708
F 39.458867 30.891215 18.730217
F 39.458867 23.168414 18.730216
F 48.378261 30.884147 18.859831
F 48.378261 23.161345 18.859831
F 30.593022 28.316947 14.965497
F 30.593022 20.594145 14.965497
F 39.509684 28.316946 15.090004
F 39.509684 20.594144 15.090004
F 48.426450 28.325482 15.220652
F 48.426450 20.602679 15.220651
F 30.554909 28.316947 17.695655
F 30.554909 20.594145 17.695655
F 39.471573 28.316946 17.820163
F 39.471573 20.594144 17.820163
F 48.391782 28.323627 17.940359
F 48.391782 20.600825 17.940359
F 30.504070 30.891215 21.335867
F 30.504070 23.168413 21.335866
F 39.420733 30.891215 21.460375
F 39.420733 23.168413 21.460375
F 48.342892 30.885661 21.581321
F 48.342892 23.162860 21.581321
F 32.784077 24.455546 17.726782
F 32.784077 32.178348 17.726782
F 41.700745 24.455551 17.851287
F 41.700745 32.178352 17.851287
F 50.635554 24.444550 17.982215
F 50.635554 32.167352 17.982215
F 32.733234 27.029814 21.366993
F 32.733234 34.752616 21.366993
F 32.733234 19.307010 21.366993
F 41.649902 27.029810 21.491499
F 41.649903 34.752612 21.491499
F 41.649902 19.307006 21.491498
F 50.598945 27.042022 21.623410
F 53.467291 19.319290 21.658432
F 50.598945 19.319218 21.623410
F 32.771367 27.029814 18.636836
F 32.771367 34.752617 18.636835
F 32.771367 19.307010 18.636835
F 41.688035 27.029810 18.761347
F 41.688035 34.752612 18.761347
F 41.688035 19.307006 18.761346
F 50.627678 27.041361 18.880035
F 53.467290 27.042094 21.658433
F 50.627678 19.318557 18.880035
F 32.822189 24.455546 14.996624
F 32.822189 32.178348 14.996624
F 41.738855 24.455551 15.121136
F 41.738855 32.178353 15.121136
F 50.662839 24.445400 15.240622
F 50.662839 32.168202 15.240622
F 35.000535 30.891215 18.667962
F 35.000535 23.168413 18.667962
F 43.917238 30.891258 18.792444
F 43.917238 23.168456 18.792444
F 35.051352 28.316947 15.027751
F 35.051352 20.594144 15.027751
F 28.224086 24.455546 24.944951
F 28.224086 32.178348 24.944952
F 37.140748 24.455546 25.069459
F 37.140748 32.178348 25.069459
F 46.059260 24.454842 25.194511
F 46.059260 32.177644 25.194511
F 28.173243 27.029814 28.585162
F 28.173243 34.752616 28.585162
F 28.173243 19.307010 28.585162
F 37.089904 27.029815 28.709671
F 37.089904 34.752617 28.709671
F 37.089904 19.307010 28.709671
F 46.008595 27.030523 28.834723
F 53.390480 24.437632 39.864539
F 46.008595 19.307719 28.834724
F 28.211376 27.029814 25.855004
F 28.211376 34.752617 25.855004
F 28.211376 19.307010 25.855004
F 37.128038 27.029814 25.979513
F 37.128038 34.752617 25.979512
F 37.128038 19.307011 25.979513
F 46.046596 27.030498 26.103546
F 53.439939 32.163561 29.833965
F 46.046596 19.307694 26.103546
F 28.262198 24.455546 22.214793
F 28.262198 32.178348 22.214793
F 37.178859 24.455546 22.339301
F 37.178859 32.178348 22.339301
F 46.097315 24.454841 22.463318
F 46.097315 32.177643 22.463318
F 30.440544 30.891215 25.886132
F 30.440544 23.168413 25.886132
F 39.357206 30.891215 26.010639
F 39.357206 23.168414 26.010639
F 48.280344 30.886301 26.138863
F 48.280344 23.163499 26.138863
F 30.491361 28.316947 22.245920
F 30.491361 20.594144 22.245920
F 39.408024 28.316946 22.370428
F 39.408024 20.594144 22.370428
F 48.329515 28.322824 22.499210
F 48.329515 20.600021 22.499210
F 30.453249 28.316947 24.976078
F 30.453249 20.594145 24.976078
F 39.369912 28.316946 25.100586
F 39.369912 20.594144 25.100587
F 48.293590 28.321601 25.222161
F 48.293590 20.598799 25.222161
F 30.402410 30.891215 28.616290
F 30.402410 23.168413 28.616289
F 39.319072 30.891215 28.740797
F 39.319072 23.168413 28.740797
F 48.245209 30.887854 28.863419
F 48.245209 23.165053 28.863419
F 32.682416 24.455546 25.007205
F 32.682416 32.178348 25.007205
F 41.599086 24.455550 25.131711
F 41.599086 32.178352 25.131711
F 50.560310 24.442372 25.264410
F 50.560311 32.165174 25.264410
F 32.631573 27.029814 28.647416
F 32.631573 34.752616 28.647416
F 32.631573 19.307010 28.647416
F 41.548244 27.029811 28.771922
F 41.548244 34.752613 28.771922
F 41.548244 19.307007 28.771922
F 50.520695 27.043966 28.905466
F 53.408267 32.160473 37.112771
F 50.520695 19.321161 28.905466
F 32.669707 27.029814 25.917258
F 32.669707 34.752617 25.917258
F 32.669707 19.307010 25.917258
F 41.586376 27.029810 26.041770
F 41.586376 34.752612 26.041769
F 41.586376 19.307006 26.041769
F 50.551412 27.043392 26.159359
F 53.408267 24.437672 37.112771
F 50.551412 19.320588 26.159359
F 32.720528 24.455546 22.277047
F 32.720528 32.178348 22.277047
F 41.637196 24.455551 22.401559
F 41.637196 32.178352 22.401558
F 50.590575 24.442865 22.519610
F 50.590575 32.165667 22.519610
F 34.898874 30.891215 25.948385
F 34.898874 23.168413 25.948385
F 43.815612 30.891260 26.072866
F 43.815612 23.168458 26.072865
F 34.949691 28.316947 22.308174
F 34.949691 20.594144 22.308174
F 43.866415 28.316902 22.432654
F 43.866415 20.594100 22.432653
F 34.911580 28.316947 25.038333
F 34.911580 20.594145 25.038333
F 43.828322 28.316901 25.162872
F 43.828322 20.594099 25.162872
F 34.860740 30.891215 28.678543
F 34.860740 23.168413 28.678543
F 43.777517 30.891263 28.803087
F 43.777518 23.168462 28.803086
F 28.122425 24.455546 32.225373
F 28.122425 32.178348 32.225373
F 37.039087 24.455546 32.349881
F 37.039087 32.178348 32.349881
F 45.958101 24.454842 32.474925
F 45.958101 32.177644 32.474925
F 28.071583 27.029814 35.865584
F 28.071583 34.752616 35.865584
F 28.071583 19.307010 35.865584
F 36.988243 27.029814 35.990092
F 36.988243 34.752617 35.990092
F 36.988243 19.307010 35.990092
F 45.907485 27.030489 36.115112
F 53.439939 24.440759 29.833964
F 45.907485 19.307685 36.115113
F 28.109716 27.029814 33.135426
F 28.109716 34.752617 33.135426
F 28.109716 19.307010 33.135426
F 37.026377 27.029815 33.259934
F 37.026377 34.752617 33.259933
F 37.026377 19.307011 33.259934
F 45.945475 27.030486 33.383997
F 53.426183 19.323447 33.473229
F 45.945475 19.307683 33.383998
F 28.160537 24.455546 29.495215
F 28.160537 32.178348 29.495215
F 37.077198 24.455546 29.619723
F 37.077198 32.178348 29.619723
F 45.995993 24.454870 29.743766
F 45.995993 32.177672 29.743766
F 30.338883 30.891215 33.166553
F 30.338883 23.168413 33.166553
F 39.255546 30.891215 33.291061
F 39.255546 23.168414 33.291061
F 48.184238 30.889156 33.417472
F 48.184238 23.166354 33.417472
F 30.389701 28.316947 29.526343
F 30.389701 20.594144 29.526342
F 39.306363 28.316946 29.650850
F 39.306363 20.594144 29.650850
F 48.231412 28.320847 29.778495
F 48.231412 20.598045 29.778495
F 30.351588 28.316947 32.256500
F 30.351588 20.594145 32.256500
F 39.268252 28.316946 32.381009
F 39.268252 20.594144 32.381009
F 48.197836 28.318554 32.504966
F 48.197836 20.595751 32.504965
F 30.300750 30.891215 35.896711
F 30.300750 23.168413 35.896711
F 39.217412 30.891215 36.021219
F 39.217412 23.168413 36.021219
F 48.150152 30.891279 36.146289
F 48.150152 23.168477 36.146289
F 32.580756 24.455546 32.287627
F 32.580756 32.178348 32.287628
F 41.497429 24.455549 32.412134
F 41.497429 32.178351 32.412134
F 50.484038 24.439639 32.547076
F 50.484038 32.162440 32.547076
F 32.529913 27.029814 35.927838
F 32.529913 34.752616 35.927838
F 32.529913 19.307010 35.927838
F 41.446587 27.029812 36.052345
F 41.446587 34.752614 36.052345
F 41.446587 19.307008 36.052345
F 50.448593 27.047154 36.188493
F 53.384428 19.325380 40.753219
F 50.448593 19.324350 36.188493
F 32.568046 27.029814 33.197680
F 32.568046 34.752617 33.197680
F 32.568046 19.307011 33.197680
F 41.484720 27.029811 33.322191
F 41.484720 34.752614 33.322191
F 41.484720 19.307007 33.322191
F 50.475712 27.046299 33.438102
F 53.384428 27.048184 40.753220
F 50.475712 19.323495 33.438103
F 32.618868 24.455546 29.557469
F 32.618868 32.178348 29.557469
F 41.535538 24.455550 29.681980
F 41.535538 32.178352 29.681980
F 50.512770 24.440713 29.798862
F 50.512770 32.163515 29.798862
F 34.797214 30.891215 33.228808
F 34.797214 23.168413 33.228807
F 43.714022 30.891265 33.353285
F 43.714022 23.168463 33.353285
F 34.848031 28.316947 29.588596
F 34.848031 20.594144 29.588596
F 43.764796 28.316899 29.713075
F 43.764796 20.594097 29.713075
F 34.809919 28.316947 32.318754
F 34.809919 20.594145 32.318754
F 43.726738 28.316896 32.443299
F 43.726738 20.594094 32.443299
F 34.759080 30.891215 35.958965
F 34.759080 23.168413 35.958965
F 43.675924 30.891266 36.083510
F 43.675924 23.168464 36.083510
F 28.020765 24.455546 39.505795
F 28.020765 32.178348 39.505795
F 36.937427 24.455546 39.630304
F 36.937427 32.178348 39.630304
F 45.856758 24.454912 39.755293
F 45.856758 32.177714 39.755293
F 27.969923 27.029814 43.146006
F 27.969923 34.752616 43.146006
F 27.969922 19.307010 43.146006
F 36.886583 27.029815 43.270515
F 36.886583 34.752617 43.270515
F 36.886583 19.307010 43.270515
F 45.805838 27.030414 43.395478
F 53.390480 32.160434 39.864539
F 45.805838 19.307610 43.395478
F 28.008055 27.029815 40.415848
F 28.008055 34.752617 40.415848
F 28.008055 19.307010 40.415848
F 36.924717 27.029815 40.540357
F 36.924717 34.752617 40.540357
F 36.924717 19.307011 40.540356
F 45.844091 27.030427 40.664472
F 53.426183 27.046251 33.473230
F 45.844091 19.307623 40.664471
F 28.058877 24.455546 36.775637
F 28.058877 32.178348 36.775637
F 36.975538 24.455546 36.900145
F 36.975538 32.178348 36.900145
F 45.894847 24.454901 37.024235
F 45.894847 32.177703 37.024235
F 30.237222 30.891215 40.446975
F 30.237223 23.168413 40.446976
F 39.153886 30.891215 40.571484
F 39.153886 23.168414 40.571484
F 48.087847 30.892026 40.695814
F 48.087847 23.169224 40.695814
F 30.288040 28.316947 36.806764
F 30.288040 20.594145 36.806764
F 39.204703 28.316946 36.931272
F 39.204703 20.594144 36.931272
F 48.136589 28.317329 37.056501
F 48.136589 20.594527 37.056501
F 30.249928 28.316947 39.536922
F 30.249928 20.594145 39.536923
F 39.166591 28.316946 39.661431
F 39.166591 20.594144 39.661431
F 48.101183 28.315774 39.787175
F 48.101183 20.592971 39.787175
F 30.199089 30.891215 43.177134
F 30.199089 23.168413 43.177134
F 39.115752 30.891215 43.301643
F 39.115752 23.168413 43.301643
F 48.050425 30.892748 43.427509
F 48.050425 23.169947 43.427509
F 32.479096 24.455546 39.568050
F 32.479096 32.178348 39.568050
F 41.395770 24.455549 39.692556
F 41.395770 32.178350 39.692556
F 50.421651 24.437679 39.829573
F 50.421652 32.160481 39.829574
F 32.428252 27.029814 43.208261
F 32.428252 34.752616 43.208261
F 32.428252 19.307010 43.208261
F 41.344927 27.029812 43.332767
F 41.344927 34.752615 43.332768
F 41.344927 19.307009 43.332768
F 50.388825 27.046552 43.469691
F 53.414338 19.324407 36.223678
F 50.388824 19.323748 43.469691
F 32.466386 27.029814 40.478103
F 32.466386 34.752617 40.478103
F 32.466386 19.307010 40.478103
F 41.383061 27.029812 40.602613
F 41.383061 34.752614 40.602612
F 41.383061 19.307008 40.602613
F 50.415779 27.048231 40.718305
F 53.372471 27.046584 43.504587
F 50.415779 19.325427 40.718304
F 32.517207 24.455546 36.837891
F 32.517207 32.178348 36.837891
F 41.433881 24.455549 36.962401
F 41.433881 32.178351 36.962401
F 50.442773 24.437623 37.077696
F 50.442773 32.160424 37.077696
F 34.695553 30.891215 40.509230
F 34.695553 23.168413 40.509230
F 43.612401 30.891263 40.633707
F 43.612401 23.168462 40.633707
F 34.746370 28.316947 36.869018
F 34.746370 20.594144 36.869018
F 43.663208 28.316896 36.993495
F 43.663208 20.594094 36.993495
F 34.708259 28.316947 39.599176
F 34.708259 20.594145 39.599177
F 43.625111 28.316899 39.723719
F 43.625111 20.594096 39.723719
F 34.657419 30.891215 43.239388
F 34.657419 23.168413 43.239388
F 43.574260 30.891257 43.363925
F 43.574261 23.168456 43.363926
F 53.455125 24.442308 25.299495
F 53.455125 32.165110 25.299495
F 53.443891 27.044028 28.940647
F 53.372471 19.323780 43.504587
F 53.443891 19.321224 28.940647
F 53.452147 27.043340 26.194411
F 53.414338 27.047211 36.223677
F 53.452147 19.320536 26.194411
F 53.463801 24.442924 22.554582
F 53.463801 32.165726 22.554582
F 53.429745 24.439577 32.582278
F 53.429745 32.162379 32.582279
F 27.919104 24.455546 46.786218
F 27.919104 32.178348 46.786219
F 36.835766 24.455546 46.910727
F 36.835766 32.178348 46.910727
F 45.754767 24.454956 47.035681
F 45.754767 32.177759 47.035681
F 27.868262 27.029814 50.426429
F 27.868262 34.752616 50.426429
F 27.868262 19.307010 50.426430
F 36.784923 27.029815 50.550938
F 36.784923 34.752617 50.550938
F 36.784922 19.307010 50.550938
F 45.703540 27.030433 50.675912
F 53.503452 32.185245 58.976926
F 45.703540 19.307629 50.675913
F 27.906395 27.029814 47.696271
F 27.906395 34.752617 47.696271
F 27.906395 19.307011 47.696271
F 36.823056 27.029815 47.820780
F 36.823056 34.752617 47.820780
F 36.823056 19.307011 47.820780
F 45.742044 27.030405 47.944904
F 53.503453 24.462443 58.976926
F 45.742044 19.307601 47.944904
F 27.957217 24.455546 44.056060
F 27.957217 32.178348 44.056060
F 36.873877 24.455546 44.180568
F 36.873877 32.178348 44.180568
F 45.793144 24.454958 44.304699
F 45.793144 32.177759 44.304699
F 30.135562 30.891215 47.727399
F 30.135562 23.168413 47.727399
F 39.052225 30.891215 47.851907
F 39.052225 23.168413 47.851907
F 47.984841 30.892082 47.975941
F 47.984841 23.169280 47.975941
F 30.186380 28.316947 44.087187
F 30.186380 20.594145 44.087187
F 39.103042 28.316946 44.211695
F 39.103042 20.594144 44.211695
F 48.037357 28.315679 44.335599
F 48.037357 20.592877 44.335599
F 30.148268 28.316947 46.817345
F 30.148268 20.594145 46.817346
F 39.064931 28.316946 46.941854
F 39.064931 20.594144 46.941854
F 47.997631 28.315911 47.067238
F 47.997631 20.593109 47.067238
F 30.097429 30.891215 50.457557
F 30.097429 23.168413 50.457557
F 39.014091 30.891215 50.582065
F 39.014091 23.168413 50.582065
F 47.943137 30.890999 50.706483
F 47.943137 23.168197 50.706483
F 32.377435 24.455546 46.848473
F 32.377435 32.178348 46.848473
F 41.294109 24.455548 46.972979
F 41.294109 32.178350 46.972979
F 50.337272 24.442486 47.108157
F 50.337272 32.165288 47.108158
F 32.326592 27.029814 50.488683
F 32.326592 34.752616 50.488683
F 32.326592 19.307010 50.488684
F 41.243265 27.029813 50.613191
F 41.243265 34.752615 50.613191
F 41.243265 19.307009 50.613191
F 50.252570 27.036270 50.744246
F 53.503024 34.744860 58.051826
F 50.252569 19.313465 50.744246
F 32.364725 27.029814 47.758526
F 32.364725 34.752617 47.758525
F 32.364725 19.307010 47.758526
F 41.281400 27.029813 47.883035
F 41.281399 34.752615 47.883035
F 41.281399 19.307009 47.883035
F 50.326760 27.043519 48.004406
F 53.410103 32.171119 51.686354
F 50.326760 19.320714 48.004406
F 32.415547 24.455546 44.118314
F 32.415547 32.178348 44.118314
F 41.332221 24.455548 44.242824
F 41.332221 32.178350 44.242824
F 50.381866 24.438248 44.360423
F 50.381866 32.161049 44.360423
F 34.593893 30.891215 47.789653
F 34.593893 23.168413 47.789653
F 43.510708 30.891251 47.914138
F 43.510708 23.168449 47.914138
F 34.644710 28.316947 44.149441
F 34.644710 20.594144 44.149441
F 43.561550 28.316903 44.273921
F 43.561551 20.594101 44.273922
F 34.606598 28.316947 46.879600
F 34.606598 20.594145 46.879600
F 43.523413 28.316913 47.004131
F 43.523413 20.594110 47.004131
F 34.555759 30.891215 50.519811
F 34.555759 23.168413 50.519811
F 43.472538 30.891240 50.644335
F 43.472538 23.168438 50.644335
F 27.817444 24.455546 54.066640
F 27.817444 32.178348 54.066641
F 36.734106 24.455546 54.191149
F 36.734106 32.178348 54.191149
F 45.652321 24.454866 54.316166
F 45.652321 32.177668 54.316166
F 27.766602 27.029814 57.706851
F 27.766602 34.752616 57.706851
F 27.766602 19.307010 57.706851
F 36.683262 27.029815 57.831360
F 36.683262 34.752617 57.831360
F 36.683262 19.307010 57.831360
F 45.601204 27.030559 57.956423
F 53.410103 24.448318 51.686354
F 45.601204 19.307755 57.956422
F 27.804734 27.029815 54.976693
F 27.804734 34.752617 54.976693
F 27.804734 19.307011 54.976693
F 36.721396 27.029815 55.101202
F 36.721396 34.752617 55.101202
F 36.721396 19.307010 55.101201
F 45.639600 27.030509 55.225238
F 53.465926 19.306426 55.332621
F 45.639600 19.307705 55.225238
F 27.855556 24.455546 51.336482
F 27.855556 32.178348 51.336482
F 36.772217 24.455546 51.460991
F 36.772217 32.178348 51.460991
F 45.690809 24.454915 51.585080
F 45.690809 32.177717 51.585080
F 30.033902 30.891215 55.007820
F 30.033902 23.168413 55.007820
F 38.950564 30.891215 55.132328
F 38.950565 23.168413 55.132328
F 47.875641 30.889354 55.257986
F 47.875641 23.166552 55.257986
F 30.084719 28.316947 51.367609
F 30.084719 20.594145 51.367609
F 39.001382 28.316946 51.492118
F 39.001382 20.594144 51.492117
F 47.930512 28.317253 51.616803
F 47.930512 20.594451 51.616803
F 30.046607 28.316947 54.097767
F 30.046607 20.594145 54.097767
F 38.963270 28.316946 54.222276
F 38.963270 20.594144 54.222276
F 47.888310 28.318759 54.345577
F 47.888311 20.595957 54.345577
F 29.995768 30.891215 57.737978
F 29.995768 23.168413 57.737978
F 38.912430 30.891215 57.862487
F 38.912430 23.168413 57.862487
F 47.834793 30.888138 57.984993
F 47.834793 23.165336 57.984994
F 32.275774 24.455546 54.128895
F 32.275774 32.178348 54.128895
F 41.192447 24.455548 54.253402
F 41.192446 32.178349 54.253402
F 50.146617 24.457045 54.378284
F 50.146617 32.179846 54.378284
F 32.224931 27.029814 57.769105
F 32.224931 34.752616 57.769105
F 32.224931 19.307010 57.769105
F 41.141603 27.029813 57.893612
F 41.141603 34.752615 57.893613
F 41.141603 19.307009 57.893613
F 50.055331 27.022068 58.012371
F 50.055331 34.744869 58.012371
F 50.055331 19.299263 58.012371
F 32.263065 27.029814 55.038947
F 32.263065 34.752617 55.038947
F 32.263065 19.307010 55.038947
F 41.179737 27.029813 55.163457
F 41.179737 34.752615 55.163457
F 41.179737 19.307009 55.163457
F 50.130588 27.029249 55.294099
F 50.130588 34.752051 55.294098
F 50.130588 19.306445 55.294098
F 32.313886 24.455546 51.398737
F 32.313886 32.178348 51.398737
F 41.230559 24.455548 51.523246
F 41.230559 32.178350 51.523246
F 50.237346 24.448290 51.649499
F 50.237347 32.171092 51.649499
F 34.492232 30.891215 55.070075
F 34.492232 23.168413 55.070075
F 43.408979 30.891232 55.194572
F 43.408978 23.168430 55.194572
F 34.543049 28.316947 51.429864
F 34.543049 20.594144 51.429864
F 43.459831 28.316920 51.554355
F 43.459831 20.594118 51.554355
F 34.504938 28.316947 54.160022
F 34.504938 20.594145 54.160022
F 43.421683 28.316931 54.284539
F 43.421683 20.594129 54.284539
F 34.454098 30.891215 57.800232
F 34.454098 23.168413 57.800232
F 43.370822 30.891224 57.924746
F 43.370822 23.168423 57.924746
F 27.715783 24.455546 61.347062
F 27.715783 32.178348 61.347062
F 36.632445 24.455546 61.471571
F 36.632445 32.178348 61.471571
F 45.550309 24.454758 61.596662
F 45.550309 32.177560 61.596662
F 27.664941 27.029814 64.987274
F 27.664941 34.752616 64.987274
F 27.664941 19.307010 64.987274
F 36.581601 27.029814 65.111782
F 36.581601 34.752617 65.111782
F 36.581601 19.307010 65.111783
F 45.499535 27.030613 65.236875
F 53.465926 34.752032 55.332622
F 45.499535 19.307809 65.236875
F 27.703074 27.029814 62.257116
F 27.703074 34.752617 62.257116
F 27.703074 19.307011 62.257116
F 36.619735 27.029815 62.381624
F 36.619736 34.752617 62.381624
F 36.619735 19.307011 62.381624
F 45.537637 27.030602 62.505589
F 53.465926 27.029230 55.332622
F 45.537637 19.307798 62.505589
F 27.753896 24.455546 58.616904
F 27.753896 32.178348 58.616904
F 36.670556 24.455546 58.741412
F 36.670556 32.178348 58.741412
F 45.588514 24.454792 58.865403
F 45.588514 32.177593 58.865403
F 29.932241 30.891215 62.288242
F 29.932241 23.168413 62.288243
F 38.848904 30.891215 62.412751
F 38.848904 23.168414 62.412751
F 47.770333 30.887654 62.539693
F 47.770333 23.164852 62.539693
F 29.983059 28.316947 58.648032
F 29.983059 20.594145 58.648031
F 38.899721 28.316946 58.772539
F 38.899721 20.594144 58.772539
F 47.821913 28.320090 58.899105
F 47.821913 20.597288 58.899104
F 29.944947 28.316947 61.378190
F 29.944947 20.594145 61.378190
F 38.861610 28.316946 61.502698
F 38.861610 20.594144 61.502698
F 47.783383 28.320387 61.625066
F 47.783383 20.597584 61.625066
F 29.894108 30.891215 65.018400
F 29.894108 23.168413 65.018401
F 38.810770 30.891215 65.142909
F 38.810770 23.168413 65.142909
F 47.733194 30.888083 65.265502
F 47.733194 23.165281 65.265501
F 32.174114 24.455546 61.409317
F 32.174114 32.178348 61.409317
F 41.090786 24.455548 61.533824
F 41.090786 32.178349 61.533824
F 49.992880 24.466037 61.648855
F 49.992880 32.188839 61.648855
F 32.123271 27.029814 65.049528
F 32.123271 34.752617 65.049528
F 32.123271 19.307010 65.049528
F 41.039943 27.029813 65.174036
F 41.039943 34.752616 65.174036
F 41.039943 19.307010 65.174036
F 49.947013 27.019392 65.288154
F 49.947013 34.742194 65.288154
F 49.947013 19.296588 65.288154
F 32.161404 27.029814 62.319370
F 32.161404 34.752617 62.319370
F 32.161404 19.307010 62.319370
F 41.078077 27.029813 62.443880
F 41.078077 34.752615 62.443879
F 41.078077 19.307009 62.443879
F 49.981686 27.019832 62.578627
F 49.981685 34.742634 62.578627
F 49.981685 19.297028 62.578627
F 32.212226 24.455546 58.679159
F 32.212226 32.178348 58.679159
F 41.128897 24.455547 58.803667
F 41.128897 32.178349 58.803667
F 50.042117 24.462434 58.937212
F 50.042117 32.185235 58.937212
F 34.390572 30.891215 62.350497
F 34.390572 23.168413 62.350497
F 43.307287 30.891222 62.475003
F 43.307287 23.168420 62.475003
F 34.441389 28.316947 58.710285
F 34.441389 20.594144 58.710285
F 43.358112 28.316937 58.834788
F 43.358112 20.594134 58.834788
F 34.403277 28.316947 61.440444
F 34.403277 20.594145 61.440444
F 43.319996 28.316940 61.564955
F 43.319996 20.594138 61.564955
F 34.352438 30.891215 65.080655
F 34.352438 23.168413 65.080655
F 43.269161 30.891221 65.205167
F 43.269161 23.168420 65.205167
F 53.373261 24.442475 47.143427
F 53.373261 32.165277 47.143427
F 53.407190 27.036263 50.780669
F 53.503024 27.022058 58.051825
F 53.407190 19.313459 50.780670
F 53.371654 27.043483 48.039925
F 53.503024 19.299254 58.051826
F 53.371654 19.320679 48.039924
F 53.367446 24.438290 44.395379
F 53.367446 32.161092 44.395379
F 53.462458 24.457058 54.416377
F 53.462458 32.179860 54.416377
F 27.614123 24.455546 68.627486
F 27.614123 32.178348 68.627486
F 36.530785 24.455546 68.751994
F 36.530785 32.178348 68.751994
F 45.448723 24.454748 68.877086
F 45.448723 32.177550 68.877086
F 27.563281 27.029814 72.267696
F 27.563281 34.752616 72.267697
F 27.563281 19.307010 72.267697
F 36.479941 27.029815 72.392205
F 36.479941 34.752617 72.392205
F 36.479941 19.307010 72.392205
F 45.397881 27.030612 72.517297
F 51.699044 23.103040 87.131512
F 45.397881 19.307808 72.517297
F 27.601414 27.029814 69.537539
F 27.601414 34.752617 69.537539
F 27.601414 19.307011 69.537538
F 36.518075 27.029815 69.662047
F 36.518075 34.752617 69.662047
F 36.518075 19.307011 69.662047
F 45.436030 27.030612 69.786008
F 51.699044 30.825842 87.131512
F 45.436030 19.307808 69.786008
F 27.652236 24.455546 65.897327
F 27.652236 32.178348 65.897327
F 36.568896 24.455546 66.021836
F 36.568896 32.178348 66.021836
F 45.486849 24.454750 66.145800
F 45.486849 32.177552 66.145800
F 29.830581 30.891215 69.568666
F 29.830581 23.168413 69.568666
F 38.747244 30.891215 69.693174
F 38.747244 23.168413 69.693174
F 47.669635 30.888099 69.819802
F 47.669635 23.165297 69.819802
F 29.881398 28.316947 65.928455
F 29.881398 20.594145 65.928454
F 38.798061 28.316946 66.052962
F 38.798061 20.594144 66.052962
F 47.720352 28.320110 66.179654
F 47.720352 20.597308 66.179653
F 29.843287 28.316947 68.658613
F 29.843287 20.594145 68.658613
F 38.759949 28.316946 68.783121
F 38.759950 20.594144 68.783121
F 47.682395 28.320064 68.905678
F 47.682396 20.597262 68.905678
F 29.792448 30.891215 72.298824
F 29.792448 23.168413 72.298824
F 38.709110 30.891215 72.423333
F 38.709110 23.168413 72.423333
F 47.631559 30.888099 72.545883
F 47.631559 23.165297 72.545883
F 32.072453 24.455546 68.689740
F 32.072453 32.178348 68.689740
F 40.989126 24.455547 68.814247
F 40.989126 32.178349 68.814247
F 49.896613 24.465903 68.928260
F 49.896613 32.188704 68.928260
F 32.021610 27.029814 72.329951
F 32.021610 34.752616 72.329951
F 32.021610 19.307010 72.329951
F 40.938283 27.029813 72.454458
F 40.938283 34.752616 72.454459
F 40.938283 19.307010 72.454459
F 49.845771 27.019456 72.568470
F 49.845770 34.742258 72.568470
F 49.845770 19.296652 72.568471
F 32.059744 27.029814 69.599793
F 32.059744 34.752617 69.599793
F 32.059744 19.307010 69.599793
F 40.976417 27.029813 69.724302
F 40.976417 34.752615 69.724302
F 40.976417 19.307009 69.724302
F 49.883614 27.019456 69.859046
F 49.883614 34.742258 69.859046
F 49.883614 19.296652 69.859046
F 32.110565 24.455546 65.959581
F 32.110565 32.178348 65.959581
F 41.027237 24.455547 66.084091
F 41.027237 32.178349 66.084090
F 49.934429 24.465877 66.218836
F 49.934429 32.188679 66.218836
F 34.288911 30.891215 69.630920
F 34.288911 23.168413 69.630920
F 43.205635 30.891221 69.755427
F 43.205634 23.168419 69.755427
F 34.339728 28.316947 65.990709
F 34.339728 20.594144 65.990708
F 43.256452 28.316940 66.115215
F 43.256452 20.594138 66.115215
F 34.301617 28.316947 68.720867
F 34.301617 20.594145 68.720867
F 43.218341 28.316941 68.845379
F 43.218341 20.594138 68.845379
F 34.250777 30.891215 72.361078
F 34.250777 23.168413 72.361078
F 43.167501 30.891221 72.485590
F 43.167501 23.168419 72.485590
F 27.512462 24.455546 75.907908
F 27.512462 32.178348 75.907908
F 36.429124 24.455546 76.032416
F 36.429124 32.178348 76.032416
F 45.347062 24.454748 76.157505
F 45.347062 32.177550 76.157505
F 27.461620 27.029814 79.548118
F 27.461620 34.752616 79.548119
F 27.461620 19.307010 79.548119
F 36.378281 27.029815 79.672627
F 36.378281 34.752617 79.672627
F 36.378280 19.307010 79.672628
F 45.296208 27.030604 79.797646
F 42.964077 23.168414 87.046431
F 45.296208 19.307800 79.797646
F 27.499753 27.029815 76.817961
F 27.499753 34.752617 76.817960
F 27.499753 19.307011 76.817960
F 36.416415 27.029815 76.942469
F 36.416415 34.752617 76.942469
F 36.416414 19.307011 76.942469
F 45.334371 27.030613 77.066424
F 42.964077 30.891215 87.046431
F 45.334371 19.307809 77.066424
F 27.550575 24.455546 73.177750
F 27.550575 32.178348 73.177750
F 36.467235 24.455546 73.302258
F 36.467235 32.178348 73.302258
F 45.385190 24.454749 73.426218
F 45.385190 32.177550 73.426218
F 29.728920 30.891215 76.849088
F 29.728920 23.168413 76.849088
F 38.645583 30.891215 76.973596
F 38.645583 23.168413 76.973596
F 47.567972 30.888095 77.100199
F 47.567972 23.165293 77.100198
F 29.779738 28.316947 73.208877
F 29.779738 20.594145 73.208876
F 38.696400 28.316946 73.333385
F 38.696400 20.594144 73.333385
F 47.618793 28.320063 73.460011
F 47.618793 20.597261 73.460011
F 29.741626 28.316947 75.939035
F 29.741626 20.594145 75.939035
F 38.658289 28.316946 76.063543
F 38.658289 20.594144 76.063544
F 47.580737 28.320062 76.186090
F 47.580737 20.597260 76.186090
F 29.690787 30.891215 79.579246
F 29.690787 23.168413 79.579246
F 38.607449 30.891215 79.703754
F 38.607449 23.168413 79.703754
F 47.529236 30.887831 79.826037
F 47.529236 23.165030 79.826037
F 31.970793 24.455546 75.970162
F 31.970793 32.178348 75.970162
F 40.887465 24.455547 76.094670
F 40.887465 32.178349 76.094670
F 49.794952 24.465905 76.208688
F 49.794952 32.188707 76.208688
F 31.919950 27.029814 79.610372
F 31.919950 34.752616 79.610372
F 31.919950 19.307010 79.610372
F 40.836622 27.029813 79.734880
F 40.836622 34.752616 79.734880
F 40.836622 19.307010 79.734880
F 49.744020 27.020098 79.848945
F 49.744019 34.742900 79.848945
F 49.744019 19.297294 79.848945
F 31.958083 27.029814 76.880215
F 31.958083 34.752617 76.880214
F 31.958083 19.307010 76.880214
F 40.874756 27.029813 77.004724
F 40.874756 34.752615 77.004724
F 40.874756 19.307009 77.004724
F 49.781953 27.019457 77.139478
F 49.781953 34.742259 77.139478
F 49.781953 19.296653 77.139478
F 32.008905 24.455546 73.240004
F 32.008905 32.178348 73.240004
F 40.925577 24.455547 73.364513
F 40.925577 32.178349 73.364513
F 49.832775 24.465905 73.499258
F 49.832775 32.188706 73.499258
F 34.187251 30.891215 76.911342
F 34.187251 23.168413 76.911342
F 43.103974 30.891221 77.035848
F 43.103974 23.168419 77.035848
F 34.238068 28.316947 73.271131
F 34.238068 20.594144 73.271131
F 43.154792 28.316940 73.395637
F 43.154792 20.594138 73.395637
F 34.199956 28.316947 76.001289
F 34.199956 20.594145 76.001289
F 43.116680 28.316941 76.125801
F 43.116680 20.594138 76.125801
F 34.149117 30.891215 79.641500
F 34.149117 23.168413 79.641500
F 43.065829 30.891218 79.766004
F 43.065829 23.168416 79.766004
F 27.410802 24.455546 83.188330
F 27.410802 32.178348 83.188330
F 36.327464 24.455546 83.312838
F 36.327464 32.178348 83.312838
F 45.243452 24.455757 83.437095
F 45.243452 32.178559 83.437095
F 27.359960 27.029814 86.828541
F 27.359960 34.752616 86.828542
F 27.359960 19.307010 86.828542
F 36.276620 27.029814 86.953050
F 36.276620 34.752617 86.953049
F 36.276620 19.307010 86.953050
F 45.192562 27.029611 87.077405
F 45.192562 34.752413 87.077405
F 45.192562 19.306807 87.077405
F 27.398093 27.029815 84.098383
F 27.398093 34.752617 84.098383
F 27.398093 19.307011 84.098383
F 36.314754 27.029814 84.222891
F 36.314754 34.752617 84.222891
F 36.314754 19.307011 84.222891
F 45.230610 27.029585 84.347483
F 45.230610 34.752387 84.347483
F 45.230610 19.306781 84.347483
F 27.448914 24.455546 80.458172
F 27.448914 32.178348 80.458172
F 36.365575 24.455546 80.582680
F 36.365575 32.178348 80.582680
F 45.283407 24.454763 80.706548
F 45.283407 32.177565 80.706548
F 29.627260 30.891215 84.129510
F 29.627260 23.168413 84.129510
F 38.543922 30.891215 84.254018
F 38.543922 23.168413 84.254018
F 47.453974 30.890595 84.378818
F 47.453974 23.167793 84.378818
F 29.678077 28.316947 80.489299
F 29.678077 20.594144 80.489298
F 38.594740 28.316946 80.613807
F 38.594740 20.594144 80.613806
F 47.516756 28.320121 80.740975
F 47.516756 20.597319 80.740975
F 29.639965 28.316947 83.219457
F 29.639965 20.594145 83.219457
F 38.556628 28.316946 83.343965
F 38.556628 20.594144 83.343966
F 47.465792 28.318043 83.468083
F 47.465792 20.595240 83.468084
F 29.589127 30.891215 86.859668
F 29.589127 23.168413 86.859668
F 38.505788 30.891215 86.984177
F 38.505788 23.168413 86.984177
F 47.415861 30.890454 87.108055
F 47.415861 23.167652 87.108055
F 31.869132 24.455546 83.250584
F 31.869132 32.178348 83.250584
F 40.785794 24.455546 83.375092
F 40.785794 32.178348 83.375092
F 49.668961 24.463536 83.493665
F 49.668961 32.186337 83.493665
F 31.818290 27.029814 86.890795
F 31.818290 34.752616 86.890795
F 31.818289 19.307010 86.890795
F 40.734950 27.029815 87.015304
F 40.734950 34.752617 87.015304
F 40.734950 19.307011 87.015304
F 49.616695 27.020215 87.131777
F 34.047456 23.168413 86.921923
F 49.616695 19.297411 87.131777
F 31.856423 27.029814 84.160637
F 31.856423 34.752617 84.160637
F 31.856423 19.307010 84.160637
F 40.773084 27.029815 84.285145
F 40.773084 34.752617 84.285145
F 40.773084 19.307011 84.285145
F 49.652733 27.018612 84.408764
F 34.047457 30.891215 86.921923
F 49.652733 19.295808 84.408764
F 31.907244 24.455546 80.520426
F 31.907244 32.178348 80.520426
F 40.823916 24.455547 80.644935
F 40.823916 32.178349 80.644935
F 49.724542 24.469079 80.781815
F 49.724542 32.191881 80.781815
F 34.085590 30.891215 84.191765
F 34.085590 23.168413 84.191765
F 43.002216 30.891218 84.316265
F 43.002216 23.168416 84.316265
F 51.724331 30.818458 84.485218
F 51.724331 23.095656 84.485217
F 34.136407 28.316947 80.551553
F 34.136407 20.594144 80.551553
F 43.053132 28.316938 80.676060
F 43.053132 20.594136 80.676059
F 34.098296 28.316947 83.281711
F 34.098296 20.594145 83.281711
F 43.014907 28.316948 83.406220
F 43.014907 20.594145 83.406220
F 51.736831 28.387582 83.423760
F 51.736831 20.664780 83.423761
F 49.652733 34.741414 84.408764
F 49.616695 34.743017 87.131777
F 27.309141 24.455546 90.468753
F 27.309141 32.178348 90.468753
F 36.225803 24.455546 90.593261
F 36.225803 32.178348 90.593261
F 45.141824 24.455724 90.717640
F 45.141824 32.178526 90.717641
F 27.258299 27.029814 94.108964
F 27.258299 34.752616 94.108964
F 27.258299 19.307010 94.108964
F 36.174959 27.029814 94.233472
F 36.174959 34.752617 94.233472
F 36.174959 19.307010 94.233473
F 45.091058 27.029660 94.357869
F 45.091058 34.752462 94.357869
F 45.091058 19.306856 94.357870
F 27.296432 27.029814 91.378806
F 27.296432 34.752617 91.378806
F 27.296432 19.307010 91.378806
F 36.213093 27.029815 91.503314
F 36.213093 34.752617 91.503314
F 36.213093 19.307011 91.503314
F 45.129111 27.029637 91.627940
F 45.129111 34.752439 91.627940
F 45.129111 19.306833 91.627940
F 27.347254 24.455546 87.738595
F 27.347254 32.178348 87.738595
F 36.263914 24.455546 87.863103
F 36.263914 32.178348 87.863103
F 45.179854 24.455748 87.987742
F 45.179854 32.178549 87.987742
F 29.525599 30.891215 91.409933
F 29.525599 23.168413 91.409933
F 38.442262 30.891215 91.534441
F 38.442262 23.168413 91.534441
F 47.352900 30.890478 91.659387
F 47.352900 23.167676 91.659387
F 29.576417 28.316947 87.769722
F 29.576417 20.594145 87.769722
F 38.493079 28.316946 87.894230
F 38.493079 20.594144 87.894229
F 47.403145 28.317733 88.019161
F 47.403145 20.594931 88.019161
F 29.538305 28.316947 90.499880
F 29.538305 20.594145 90.499880
F 38.454968 28.316946 90.624388
F 38.454967 20.594144 90.624389
F 47.365662 28.317637 90.748346
F 47.365662 20.594835 90.748346
F 29.487466 30.891215 94.140091
F 29.487466 23.168413 94.140091
F 38.404128 30.891215 94.264600
F 38.404127 23.168413 94.264600
F 47.315448 30.890595 94.388624
F 47.315448 23.167794 94.388624
F 31.767472 24.455546 90.531007
F 31.767472 32.178348 90.531007
F 40.684133 24.455546 90.655515
F 40.684133 32.178348 90.655515
F 49.568463 24.464351 90.774271
F 49.568463 32.187152 90.774271
F 31.716629 27.029814 94.171218
F 31.716629 34.752616 94.171218
F 31.716629 19.307010 94.171218
F 40.633291 27.029815 94.295727
F 40.633291 34.752617 94.295727
F 40.633291 19.307011 94.295727
F 49.520594 27.021987 94.415144
F 51.484295 23.134391 108.992293
F 49.520594 19.299183 94.415145
F 31.754762 27.029814 91.441060
F 31.754762 34.752617 91.441060
F 31.754762 19.307010 91.441060
F 40.671424 27.029815 91.565569
F 40.671424 34.752617 91.565569
F 40.671424 19.307011 91.565568
F 49.554988 27.020408 91.696041
F 51.484295 30.857192 108.992292
F 49.554988 19.297604 91.696041
F 31.805584 24.455546 87.800849
F 31.805584 32.178348 87.800849
F 40.722245 24.455546 87.925356
F 40.722245 32.178348 87.925356
F 49.602899 24.465963 88.056337
F 49.602899 32.188764 88.056337
F 33.983930 30.891215 91.472188
F 33.983930 23.168413 91.472187
F 42.900554 30.891215 91.596695
F 42.900554 23.168413 91.596695
F 51.649060 30.831823 91.764000
F 51.649060 23.109021 91.763999
F 34.034747 28.316947 87.831976
F 34.034747 20.594144 87.831976
F 42.951367 28.316946 87.956483
F 42.951367 20.594144 87.956483
F 51.685120 28.381152 88.126932
F 51.685120 20.658350 88.126931
F 33.996635 28.316947 90.562134
F 33.996635 20.594145 90.562134
F 42.913261 28.316946 90.686642
F 42.913261 20.594144 90.686642
F 51.662525 28.377146 90.775933
F 51.662525 20.654344 90.775933
F 33.945796 30.891215 94.202346
F 33.945796 23.168413 94.202345
F 42.862426 30.891215 94.326854
F 42.862426 23.168414 94.326854
F 51.626518 30.835998 94.419040
F 51.626518 23.113197 94.419040
F 27.207481 24.455546 97.749175
F 27.207481 32.178348 97.749175
F 36.124143 24.455546 97.873684
F 36.124143 32.178348 97.873684
F 45.040314 24.455678 97.998096
F 45.040314 32.178480 97.998096
F 27.156639 27.029814 101.389386
F 27.156639 34.752616 101.389386
F 27.156639 19.307010 101.389386
F 36.073299 27.029815 101.513894
F 36.073299 34.752617 101.513894
F 36.073299 19.307010 101.513894
F 44.989545 27.029703 101.638323
F 44.989544 34.752505 101.638323
F 44.989545 19.306899 101.638323
F 27.194772 27.029814 98.659228
F 27.194772 34.752617 98.659228
F 27.194772 19.307011 98.659228
F 36.111433 27.029815 98.783736
F 36.111433 34.752617 98.783736
F 36.111433 19.307011 98.783736
F 45.027603 27.029682 98.908333
F 45.027603 34.752485 98.908332
F 45.027603 19.306879 98.908332
F 27.245594 24.455546 95.019017
F 27.245593 32.178348 95.019017
F 36.162254 24.455546 95.143525
F 36.162254 32.178348 95.143525
F 45.078348 24.455700 95.268136
F 45.078348 32.178502 95.268135
F 29.423939 30.891215 98.690355
F 29.423939 23.168413 98.690355
F 38.340601 30.891215 98.814863
F 38.340601 23.168413 98.814864
F 47.252494 30.890625 98.939727
F 47.252494 23.167823 98.939727
F 29.474757 28.316947 95.050144
F 29.474757 20.594144 95.050144
F 38.391418 28.316946 95.174652
F 38.391418 20.594144 95.174652
F 47.302684 28.317610 95.299558
F 47.302684 20.594808 95.299557
F 29.436645 28.316947 97.780302
F 29.436645 20.594145 97.780302
F 38.353307 28.316946 97.904810
F 38.353307 20.594144 97.904811
F 47.265260 28.317492 98.028895
F 47.265260 20.594689 98.028896
F 29.385806 30.891215 101.420513
F 29.385806 23.168413 101.420513
F 38.302467 30.891215 101.545022
F 38.302467 23.168413 101.545022
F 47.215051 30.890745 101.669167
F 47.215051 23.167943 101.669167
F 31.665812 24.455546 97.811429
F 31.665812 32.178348 97.811429
F 40.582474 24.455546 97.935938
F 40.582473 32.178347 97.935938
F 49.472850 24.462394 98.056010
F 49.472850 32.185196 98.056010
F 31.614969 27.029814 101.451640
F 31.614969 34.752616 101.451640
F 31.614969 19.307010 101.451640
F 40.531631 27.029815 101.576148
F 40.531631 34.752617 101.576148
F 40.531631 19.307011 101.576148
F 49.425149 27.023937 101.696867
F 42.659124 23.168414 108.887699
F 49.425149 19.301134 101.696868
F 31.653102 27.029814 98.721482
F 31.653102 34.752617 98.721482
F 31.653102 19.307010 98.721482
F 40.569764 27.029815 98.845990
F 40.569764 34.752617 98.845990
F 40.569764 19.307011 98.845990
F 49.459631 27.022453 98.975200
F 42.659124 30.891215 108.887698
F 49.459631 19.299649 98.975200
F 31.703923 24.455546 95.081271
F 31.703923 32.178348 95.081271
F 40.620585 24.455546 95.205779
F 40.620585 32.178348 95.205779
F 49.507256 24.463931 95.335623
F 49.507256 32.186733 95.335623
F 33.882270 30.891215 98.752609
F 33.882270 23.168413 98.752609
F 42.798904 30.891216 98.877117
F 42.798904 23.168414 98.877116
F 51.577579 30.841724 99.037473
F 51.577578 23.118922 99.037473
F 33.933086 28.316947 95.112398
F 33.933086 20.594145 95.112398
F 42.849717 28.316946 95.236906
F 42.849717 20.594144 95.236905
F 51.613227 28.371442 95.400774
F 51.613227 20.648639 95.400774
F 33.894975 28.316947 97.842556
F 33.894975 20.594145 97.842557
F 42.811611 28.316946 97.967065
F 42.811611 20.594144 97.967065
F 51.590707 28.367075 98.062181
F 51.590707 20.644272 98.062181
F 33.844135 30.891215 101.482767
F 33.844135 23.168413 101.482767
F 42.760775 30.891215 101.607276
F 42.760776 23.168414 101.607276
F 51.555057 30.846306 101.705425
F 51.555057 23.123504 101.705425
F 27.105820 24.455546 105.029598
F 27.105820 32.178348 105.029598
F 36.022482 24.455546 105.154105
F 36.022482 32.178348 105.154105
F 44.938795 24.455637 105.278548
F 44.938795 32.178440 105.278548
F 27.054978 27.029814 108.669808
F 27.054978 34.752616 108.669808
F 27.054978 19.307010 108.669809
F 35.971639 27.029814 108.794317
F 35.971639 34.752617 108.794317
F 35.971639 19.307010 108.794317
F 44.888018 27.029741 108.918773
F 44.888018 34.752543 108.918773
F 44.888018 19.306937 108.918773
F 27.093111 27.029815 105.939650
F 27.093111 34.752617 105.939650
F 27.093111 19.307011 105.939650
F 36.009772 27.029814 106.064159
F 36.009773 34.752617 106.064159
F 36.009772 19.307011 106.064158
F 44.926086 27.029723 106.188728
F 44.926086 34.752525 106.188728
F 44.926086 19.306919 106.188728
F 27.143933 24.455546 102.299439
F 27.143933 32.178348 102.299439
F 36.060593 24.455546 102.423947
F 36.060593 32.178348 102.423947
F 44.976837 24.455657 102.548529
F 44.976837 32.178458 102.548529
F 29.322278 30.891215 105.970778
F 29.322278 23.168413 105.970778
F 38.238941 30.891215 106.095285
F 38.238941 23.168413 106.095285
F 47.152076 30.890772 106.220066
F 47.152076 23.167970 106.220067
F 29.373096 28.316947 102.330566
F 29.373096 20.594144 102.330566
F 38.289758 28.316946 102.455074
F 38.289758 20.594144 102.455074
F 47.202279 28.317463 102.579896
F 47.202279 20.594661 102.579896
F 29.334984 28.316947 105.060724
F 29.334984 20.594145 105.060724
F 38.251646 28.316946 105.185233
F 38.251646 20.594144 105.185233
F 47.164849 28.317344 105.309437
F 47.164849 20.594542 105.309437
F 29.284145 30.891215 108.700936
F 29.284145 23.168413 108.700936
F 38.200807 30.891215 108.825444
F 38.200807 23.168413 108.825444
F 47.114611 30.890889 108.949705
F 47.114611 23.168087 108.949705
F 31.564151 24.455546 105.091851
F 31.564151 32.178348 105.091852
F 40.480814 24.455546 105.216360
F 40.480814 32.178348 105.216360
F 49.377504 24.460474 105.337710
F 49.377504 32.183276 105.337710
F 31.513308 27.029814 108.732062
F 31.513308 34.752616 108.732063
F 31.513308 19.307010 108.732062
F 40.429971 27.029815 108.856571
F 40.429971 34.752617 108.856571
F 40.429971 19.307011 108.856571
F 49.329833 27.025801 108.978529
F 33.742475 23.168413 108.763190
F 49.329833 19.302997 108.978529
F 31.551441 27.029814 106.001904
F 31.551441 34.752617 106.001904
F 31.551441 19.307010 106.001904
F 40.468105 27.029815 106.126412
F 40.468104 34.752617 106.126412
F 40.468105 19.307011 106.126412
F 49.364512 27.024453 106.254381
F 33.742475 30.891215 108.763190
F 49.364512 19.301649 106.254380
F 31.602263 24.455546 102.361693
F 31.602263 32.178348 102.361693
F 40.518925 24.455546 102.486201
F 40.518925 32.178348 102.486201
F 49.412050 24.461895 102.614783
F 49.412050 32.184697 102.614783
F 33.780609 30.891215 106.033032
F 33.780609 23.168413 106.033032
F 42.697253 30.891216 106.157539
F 42.697252 23.168414 106.157539
F 51.506751 30.852150 106.310569
F 51.506751 23.129348 106.310569
F 33.831426 28.316947 102.392820
F 33.831426 20.594145 102.392820
F 42.748066 28.316946 102.517328
F 42.748066 20.594144 102.517327
F 51.542071 28.361301 102.674075
F 51.542071 20.638499 102.674075
F 33.793314 28.316947 105.122979
F 33.793314 20.594145 105.122979
F 42.709959 28.316946 105.247487
F 42.709959 20.594144 105.247487
F 51.519601 28.356489 105.348791
F 51.519601 20.633687 105.348792
F 49.364512 34.747255 106.254380
F 49.520594 34.744789 94.415145
F 49.554988 34.743210 91.696041
F 49.425149 34.746740 101.696868
F 49.459632 34.745255 98.975200
F 49.329833 34.748603 108.978529
F 27.004160 24.455546 112.310020
F 27.004160 32.178348 112.310020
F 35.920822 24.455546 112.434529
F 35.920822 32.178348 112.434529
F 44.837261 24.455603 112.558997
F 44.837261 32.178405 112.558997
F 26.953318 27.029814 115.950231
F 26.953318 34.752616 115.950232
F 26.953318 19.307010 115.950232
F 35.869978 27.029814 116.074740
F 35.869978 34.752617 116.074740
F 35.869978 19.307010 116.074740
F 44.786475 27.029772 116.199219
F 44.786475 34.752575 116.199219
F 44.786475 19.306969 116.199219
F 26.991451 27.029815 113.220074
F 26.991451 34.752617 113.220073
F 26.991451 19.307010 113.220073
F 35.908112 27.029815 113.344582
F 35.908112 34.752617 113.344581
F 35.908112 19.307011 113.344581
F 44.824553 27.029757 113.469129
F 44.824553 34.752560 113.469129
F 44.824553 19.306954 113.469128
F 27.042273 24.455546 109.579862
F 27.042272 32.178348 109.579862
F 35.958933 24.455546 109.704370
F 35.958933 32.178348 109.704370
F 44.875313 24.455619 109.828928
F 44.875313 32.178421 109.828928
F 29.220618 30.891215 113.251200
F 29.220618 23.168413 113.251200
F 38.137280 30.891215 113.375709
F 38.137280 23.168413 113.375709
F 47.051591 30.890911 113.500411
F 47.051591 23.168109 113.500411
F 29.271436 28.316947 109.610989
F 29.271436 20.594144 109.610989
F 38.188097 28.316946 109.735497
F 38.188097 20.594144 109.735497
F 47.101833 28.317319 109.860238
F 47.101833 20.594517 109.860238
F 29.233323 28.316947 112.341147
F 29.233323 20.594145 112.341147
F 38.149986 28.316946 112.465656
F 38.149986 20.594144 112.465656
F 47.064367 28.317205 112.589971
F 47.064367 20.594402 112.589972
F 29.182485 30.891215 115.981358
F 29.182485 23.168413 115.981358
F 38.099146 30.891215 116.105867
F 38.099146 23.168413 116.105867
F 47.014077 30.891022 116.230234
F 47.014077 23.168220 116.230234
F 31.462491 24.455546 112.372275
F 31.462491 32.178348 112.372275
F 40.379154 24.455546 112.496783
F 40.379154 32.178348 112.496783
F 49.282146 24.458693 112.619315
F 49.282146 32.181495 112.619315
F 31.411648 27.029814 116.012485
F 31.411648 34.752616 116.012485
F 31.411648 19.307010 116.012486
F 40.328311 27.029815 116.136994
F 40.328311 34.752617 116.136994
F 40.328311 19.307011 116.136994
F 49.234359 27.027476 116.260062
F 26.881067 18.865449 130.319212
F 49.234359 19.304672 116.260062
F 31.449781 27.029814 113.282328
F 31.449781 34.752617 113.282327
F 31.449781 19.307010 113.282327
F 40.366445 27.029815 113.406836
F 40.366445 34.752617 113.406835
F 40.366445 19.307011 113.406835
F 49.269349 27.026299 113.533652
F 26.881067 34.311055 130.319212
F 49.269349 19.303495 113.533652
F 31.500602 24.455546 109.642116
F 31.500602 32.178348 109.642116
F 40.417265 24.455546 109.766624
F 40.417265 32.178348 109.766624
F 49.316946 24.459960 109.894001
F 49.316946 32.182761 109.894000
F 33.678949 30.891215 113.313455
F 33.678949 23.168413 113.313455
F 42.595600 30.891216 113.437962
F 42.595600 23.168414 113.437962
F 51.436512 30.863195 113.583219
F 51.436511 23.140393 113.583219
F 33.729765 28.316947 109.673243
F 33.729765 20.594144 109.673243
F 42.646414 28.316946 109.797751
F 42.646414 20.594144 109.797750
F 51.471558 28.350565 109.946948
F 51.471558 20.627763 109.946948
F 33.691654 28.316947 112.403401
F 33.691654 20.594145 112.403402
F 42.608307 28.316946 112.527910
F 42.608306 20.594144 112.527910
F 51.449142 28.345304 112.635926
F 51.449142 20.622501 112.635927
F 33.640815 30.891215 116.043613
F 33.640814 23.168413 116.043613
F 42.557470 30.891215 116.168121
F 42.557470 23.168414 116.168121
F 51.414057 30.868644 116.279681
F 51.414057 23.145842 116.279682
F 26.902499 24.455546 119.590442
F 26.902499 32.178348 119.590442
F 35.819161 24.455546 119.714950
F 35.819161 32.178348 119.714950
F 44.735708 24.455575 119.839439
F 44.735708 32.178377 119.839439
F 26.851658 27.029813 123.230428
F 26.851658 34.752616 123.230429
F 26.851658 19.307009 123.230428
F 35.768318 27.029814 123.354937
F 35.768318 34.752616 123.354937
F 35.768318 19.307009 123.354937
F 44.684914 27.029797 123.479434
F 44.684913 34.752599 123.479435
F 44.684914 19.306993 123.479435
F 26.889790 27.029815 120.500476
F 26.889790 34.752617 120.500476
F 26.889790 19.307010 120.500476
F 35.806452 27.029815 120.624985
F 35.806452 34.752617 120.624984
F 35.806452 19.307011 120.624984
F 44.723002 27.029785 120.749513
F 44.723002 34.752588 120.749513
F 44.723002 19.306982 120.749513
F 26.940612 24.455546 116.860284
F 26.940612 32.178348 116.860284
F 35.857272 24.455546 116.984793
F 35.857272 32.178348 116.984793
F 44.773771 24.455588 117.109330
F 44.773771 32.178390 117.109330
F 29.118958 30.891215 120.531603
F 29.118958 23.168413 120.531603
F 38.035620 30.891215 120.656112
F 38.035620 23.168413 120.656112
F 46.950993 30.891037 120.780741
F 46.950993 23.168235 120.780741
F 29.169775 28.316947 116.891411
F 29.169775 20.594145 116.891412
F 38.086437 28.316946 117.015920
F 38.086437 20.594144 117.015919
F 47.001297 28.317186 117.140584
F 47.001297 20.594384 117.140584
F 29.131663 28.316947 119.621569
F 29.131663 20.594145 119.621569
F 38.048325 28.316946 119.746077
F 38.048326 20.594144 119.746078
F 46.963769 28.317079 119.870493
F 46.963769 20.594276 119.870493
F 29.080825 30.891214 123.261555
F 29.080825 23.168412 123.261555
F 37.997486 30.891214 123.386064
F 37.997487 23.168412 123.386064
F 46.913399 30.891135 123.510514
F 46.913399 23.168334 123.510514
F 31.360831 24.455546 119.652696
F 31.360831 32.178348 119.652696
F 40.277494 24.455546 119.777204
F 40.277494 32.178347 119.777204
F 49.186483 24.457142 119.900762
F 49.186483 32.179943 119.900762
F 31.309988 27.029813 123.292682
F 31.309988 34.752615 123.292683
F 31.309988 19.307009 123.292683
F 40.226652 27.029814 123.417191
F 40.226652 34.752616 123.417191
F 40.226652 19.307010 123.417191
F 49.138460 27.028901 123.541178
F 26.881067 26.588252 130.319212
F 49.138460 19.306097 123.541179
F 31.348121 27.029814 120.562731
F 31.348121 34.752617 120.562731
F 31.348121 19.307010 120.562730
F 40.264785 27.029815 120.687238
F 40.264785 34.752617 120.687238
F 40.264785 19.307011 120.687238
F 49.173844 27.027904 120.813050
F 51.449752 22.676776 130.644252
F 49.173843 19.305100 120.813049
F 31.398942 24.455546 116.922539
F 31.398942 32.178348 116.922539
F 40.315605 24.455546 117.047046
F 40.315605 32.178348 117.047046
F 49.221649 24.458224 117.173339
F 49.221649 32.181026 117.173340
F 33.577288 30.891215 120.593858
F 33.577288 23.168413 120.593858
F 42.493947 30.891216 120.718365
F 42.493946 23.168414 120.718365
F 51.366530 30.874734 120.855510
F 51.366530 23.151932 120.855509
F 33.628105 28.316947 116.953665
F 33.628105 20.594144 116.953665
F 42.544761 28.316946 117.078173
F 42.544761 20.594144 117.078173
F 51.401512 28.339242 117.219400
F 51.401512 20.616440 117.219400
F 33.589993 28.316947 119.683823
F 33.589993 20.594145 119.683823
F 42.506653 28.316946 119.808332
F 42.506653 20.594144 119.808332
F 51.378992 28.333654 119.923531
F 51.378992 20.610851 119.923532
F 33.539155 30.891214 123.323810
F 33.539155 23.168412 123.323810
F 42.455817 30.891214 123.448318
F 42.455817 23.168413 123.448318
F 51.343929 30.880434 123.567368
F 51.343929 23.157632 123.567368
F 26.802184 24.451768 126.852445
F 26.802184 32.174570 126.852446
F 35.718846 24.451768 126.976953
F 35.718846 32.174570 126.976954
F 44.635463 24.451769 127.101458
F 44.635463 32.174571 127.101458
F 35.797728 26.588253 130.443720
F 35.797727 34.311055 130.443720
F 35.797727 18.865449 130.443721
F 44.714408 26.588246 130.568238
F 44.714407 34.311048 130.568239
F 44.714407 18.865442 130.568239
F 26.797661 27.020489 127.678067
F 51.449752 30.399577 130.644253
F 26.797661 19.297685 127.678066
F 35.714322 27.020489 127.802575
F 42.485231 22.726853 130.537101
F 35.714322 19.297685 127.802575
F 44.630962 27.020479 127.927090
F 42.485230 30.449655 130.537101
F 44.630962 19.297676 127.927090
F 26.838997 24.455518 124.137349
F 26.838997 32.178319 124.137349
F 35.755657 24.455517 124.261857
F 35.755657 32.178319 124.261857
F 44.672253 24.455535 124.386377
F 44.672253 32.178336 124.386377
F 29.026828 30.881890 127.709194
F 29.026828 23.159088 127.709194
F 37.943490 30.881889 127.833702
F 37.943490 23.159088 127.833702
F 46.859639 30.881783 127.958250
F 46.859639 23.158981 127.958249
F 29.068160 28.316918 124.168476
F 29.068160 20.594116 124.168476
F 37.984822 28.316918 124.292983
F 37.984822 20.594115 124.292983
F 46.900672 28.317043 124.417578
F 46.900672 20.594241 124.417578
F 29.031348 28.313169 126.883572
F 29.031348 20.590367 126.883572
F 37.948010 28.313168 127.008080
F 37.948010 20.590366 127.008081
F 46.864363 28.313212 127.132478
F 46.864363 20.590409 127.132478
F 29.110234 30.449654 130.350339
F 29.110234 22.726852 130.350339
F 38.026895 30.449654 130.474847
F 38.026895 22.726853 130.474847
F 46.943089 30.450250 130.599130
F 46.943089 22.727449 130.599130
F 31.260515 24.451768 126.914699
F 31.260515 32.174570 126.914699
F 40.177179 24.451767 127.039208
F 40.177179 32.174569 127.039208
F 49.087846 24.454070 127.161937
F 49.087846 32.176872 127.161937
F 31.339398 26.588253 130.381466
F 31.339397 34.311055 130.381466
F 31.339398 18.865449 130.381466
F 40.256062 26.588254 130.505974
F 40.256062 34.311056 130.505974
F 40.256062 18.865450 130.505974
F 49.161455 26.607783 130.615176
F 49.161454 34.330585 130.615177
F 49.161455 18.884979 130.615177
F 31.255991 27.020489 127.740321
F 33.568563 22.726852 130.412593
F 31.255991 19.297685 127.740321
F 40.172655 27.020489 127.864828
F 33.568563 30.449654 130.412593
F 40.172656 19.297685 127.864828
F 49.087281 27.020387 127.985484
F 51.313829 20.592521 127.191229
F 49.087281 19.297583 127.985484
F 31.297327 24.455518 124.199603
F 31.297327 32.178319 124.199603
F 40.213990 24.455517 124.324111
F 40.213990 32.178319 124.324111
F 49.125733 24.456830 124.449299
F 49.125733 32.179631 124.449299
F 33.485159 30.881890 127.771448
F 33.485159 23.159088 127.771448
F 42.401822 30.881890 127.895956
F 42.401822 23.159088 127.895955
F 51.293673 30.882948 128.006601
F 51.293673 23.160146 128.006600
F 33.526490 28.316918 124.230730
F 33.526490 20.594116 124.230730
F 42.443152 28.316917 124.355238
F 42.443152 20.594115 124.355237
F 51.332247 28.326931 124.487752
F 51.332247 20.604129 124.487752
F 33.489678 28.313169 126.945826
F 33.489678 20.590366 126.945827
F 42.406343 28.313168 127.070335
F 42.406343 20.590366 127.070335
F 51.313829 28.315324 127.191229
F 49.087281 34.743189 127.985484
F 40.172655 34.743292 127.864828
F 31.255991 34.743291 127.740321
F 49.234359 34.750278 116.260062
F 49.269349 34.749101 113.533652
F 49.138460 34.751703 123.541179
F 49.173844 34.750706 120.813049
F 26.797661 34.743291 127.678066
F 35.714322 34.743292 127.802575
F 44.630962 34.743282 127.927090
F 28.519537 47.633285 3.206535
F 28.519537 39.910480 3.206535
F 37.436199 47.633285 3.331043
F 37.436199 39.910481 3.331043
F 46.353364 47.632497 3.456266
F 46.353364 39.909692 3.456266
F 28.478180 50.198256 6.747252
F 28.478180 42.475452 6.747253
F 37.394840 50.198256 6.871761
F 37.394840 42.475452 6.871761
F 46.312366 50.199084 6.996887
F 46.312366 42.476280 6.996887
F 28.515013 50.202006 4.032156
F 28.515013 42.479202 4.032156
F 37.431675 50.202006 4.156665
F 37.431675 42.479202 4.156664
F 46.348899 50.202823 4.280562
F 46.348899 42.480019 4.280562
F 28.436108 48.065521 0.565390
F 28.436108 40.342716 0.565389
F 37.352768 48.065521 0.689898
F 37.352768 40.342716 0.689897
F 46.269501 48.065509 0.814615
F 46.269501 40.342704 0.814615
F 30.744180 38.617798 4.063283
F 30.744180 46.340605 4.063283
F 39.660843 38.617799 4.187791
F 39.660843 46.340606 4.187791
F 48.564229 38.601560 4.323279
F 48.564229 46.324366 4.323279
F 30.665272 51.926921 0.596517
F 30.665271 36.481311 0.596517
F 30.665272 44.204118 0.596517
F 39.581931 51.926920 0.721026
F 39.581931 36.481310 0.721026
F 39.581932 44.204117 0.721026
F 48.497451 51.930027 0.842317
F 48.497451 36.484418 0.842317
F 48.497451 44.207224 0.842317
F 30.748700 51.494686 3.237662
F 30.748700 36.049077 3.237662
F 30.748700 43.771884 3.237662
F 39.665363 51.494686 3.362171
F 39.665363 36.049076 3.362171
F 39.665363 43.771883 3.362171
F 48.570735 51.508283 3.475908
F 48.570735 36.062674 3.475908
F 48.570735 43.785481 3.475908
F 30.707346 38.614049 6.778380
F 30.707346 46.336855 6.778379
F 39.624008 38.614049 6.902888
F 39.624008 46.336855 6.902888
F 48.534902 38.602211 7.019912
F 48.534902 46.325017 7.019912
F 32.977868 47.633285 3.268789
F 32.977868 39.910480 3.268789
F 41.894527 47.633294 3.393292
F 41.894527 39.910489 3.393292
F 50.771203 47.619134 3.529505
F 50.771202 39.896329 3.529505
F 32.936509 50.198256 6.809506
F 32.936509 42.475452 6.809507
F 41.853173 50.198251 6.934011
F 41.853173 42.475447 6.934011
F 50.736197 50.204234 7.059414
F 50.736196 42.481430 7.059414
F 32.973344 50.202006 4.094410
F 32.973344 42.479202 4.094410
F 41.890005 50.201999 4.218924
F 41.890005 42.479195 4.218924
F 50.766851 50.208900 4.334566
F 50.766851 42.486096 4.334565
F 32.894438 48.065521 0.627644
F 32.894438 40.342716 0.627644
F 41.811100 48.065520 0.752152
F 41.811100 40.342715 0.752151
F 50.666402 48.087743 0.889797
F 50.666402 40.364937 0.889797
F 35.202511 38.617799 4.125537
F 35.202511 46.340605 4.125537
F 44.119050 38.617852 4.250010
F 44.119050 46.340659 4.250010
F 35.123600 51.926920 0.658772
F 35.123601 36.481311 0.658771
F 35.123601 44.204118 0.658771
F 44.040263 51.926921 0.783283
F 44.040263 36.481312 0.783283
F 44.040263 44.204119 0.783283
F 35.207031 51.494686 3.299917
F 35.207031 36.049077 3.299916
F 35.207031 43.771884 3.299916
F 44.123599 51.494641 3.424453
F 44.123599 36.049031 3.424453
F 44.123599 43.771839 3.424453
F 35.165677 38.614049 6.840634
F 35.165677 46.336855 6.840634
F 44.082292 38.614087 6.965166
F 44.082292 46.336893 6.965166
F 28.427406 47.623960 10.384125
F 28.427406 39.901155 10.384125
F 37.344068 47.623959 10.508633
F 37.344068 39.901154 10.508633
F 46.261889 47.623156 10.633751
F 46.261889 39.900350 10.633751
F 28.376565 50.198228 14.024316
F 28.376565 42.475424 14.024317
F 37.293225 50.198228 14.148825
F 37.293225 42.475424 14.148825
F 46.211290 50.199006 14.273923
F 46.211290 42.476202 14.273923
F 28.414697 50.198228 11.294159
F 28.414697 42.475424 11.294159
F 37.331359 50.198228 11.418668
F 37.331359 42.475424 11.418667
F 46.249267 50.198998 11.542623
F 46.249267 42.476194 11.542623
F 28.465518 47.623961 7.654172
F 28.465518 39.901156 7.654172
F 37.382179 47.623960 7.778681
F 37.382179 39.901155 7.778681
F 46.299791 47.623175 7.902624
F 46.299791 39.900370 7.902624
F 30.643864 38.614020 11.325286
F 30.643864 46.336826 11.325286
F 39.560527 38.614021 11.449794
F 39.560527 46.336827 11.449794
F 48.474073 38.603715 11.581682
F 48.474073 46.326522 11.581682
F 30.694682 51.485361 7.685300
F 30.694682 36.039752 7.685299
F 30.694682 43.762559 7.685300
F 39.611343 51.485361 7.809807
F 39.611344 36.039751 7.809807
F 39.611343 43.762558 7.809807
F 48.521082 51.497723 7.943113
F 48.521082 36.052114 7.943112
F 48.521082 43.774921 7.943113
F 30.656570 51.485360 10.415252
F 30.656570 36.039751 10.415252
F 30.656570 43.762558 10.415252
F 39.573233 51.485360 10.539760
F 39.573233 36.039750 10.539761
F 39.573233 43.762558 10.539760
F 48.487934 51.495125 10.657884
F 48.487934 36.049515 10.657884
F 48.487934 43.772323 10.657885
F 30.605731 38.614020 14.055444
F 30.605731 46.336827 14.055444
F 39.522393 38.614020 14.179952
F 39.522393 46.336827 14.179952
F 48.440134 38.605944 14.299215
F 48.440134 46.328751 14.299215
F 32.885737 47.623960 10.446379
F 32.885737 39.901155 10.446379
F 41.802402 47.623965 10.570883
F 41.802403 39.901160 10.570884
F 50.703524 47.616239 10.699186
F 50.703524 39.893435 10.699187
F 32.834894 50.198228 14.086571
F 32.834894 42.475424 14.086571
F 41.751561 50.198223 14.211076
F 41.751561 42.475419 14.211076
F 50.670297 50.207735 14.340808
F 50.670297 42.484931 14.340808
F 32.873028 50.198228 11.356414
F 32.873028 42.475424 11.356413
F 41.789693 50.198223 11.480926
F 41.789693 42.475419 11.480926
F 50.696375 50.206680 11.601391
F 50.696375 42.483876 11.601391
F 32.923848 47.623961 7.716427
F 32.923848 39.901156 7.716426
F 41.840512 47.623966 7.840939
F 41.840512 39.901161 7.840939
F 50.728635 47.617541 7.962447
F 50.728635 39.894736 7.962447
F 35.102195 38.614020 11.387540
F 35.102195 46.336826 11.387541
F 44.018840 38.614059 11.512023
F 44.018840 46.336866 11.512024
F 35.153011 51.485361 7.747554
F 35.153011 36.039752 7.747553
F 35.153011 43.762559 7.747553
F 44.069617 51.485324 7.872038
F 44.069617 36.039715 7.872038
F 44.069617 43.762522 7.872038
F 35.114900 51.485360 10.477506
F 35.114900 36.039751 10.477506
F 35.114900 43.762558 10.477506
F 44.031555 51.485320 10.602041
F 44.031555 36.039710 10.602040
F 44.031555 43.762518 10.602041
F 35.064061 38.614020 14.117698
F 35.064061 46.336826 14.117698
F 43.980747 38.614062 14.242234
F 43.980746 46.336868 14.242234
F 28.325746 47.623960 17.664528
F 28.325746 39.901155 17.664528
F 37.242408 47.623959 17.789036
F 37.242408 39.901155 17.789037
F 46.160663 47.623208 17.914115
F 46.160663 39.900403 17.914115
F 28.274904 50.198228 21.304739
F 28.274904 42.475424 21.304739
F 37.191565 50.198228 21.429247
F 37.191565 42.475424 21.429248
F 46.109967 50.198953 21.554308
F 46.109967 42.476149 21.554308
F 28.313037 50.198228 18.574581
F 28.313037 42.475424 18.574581
F 37.229699 50.198228 18.699089
F 37.229698 42.475424 18.699089
F 46.148018 50.198954 18.823087
F 46.148018 42.476151 18.823087
F 28.363858 47.623960 14.934370
F 28.363858 39.901155 14.934370
F 37.280519 47.623960 15.058878
F 37.280519 39.901155 15.058878
F 46.198659 47.623211 15.182855
F 46.198659 39.900406 15.182855
F 30.542204 38.614020 18.605708
F 30.542204 46.336827 18.605708
F 39.458867 38.614021 18.730216
F 39.458867 46.336827 18.730216
F 48.378261 38.606952 18.859831
F 48.378261 46.329758 18.859831
F 30.593022 51.485361 14.965497
F 30.593022 36.039751 14.965497
F 30.593022 43.762558 14.965497
F 39.509684 51.485360 15.090004
F 39.509684 36.039750 15.090004
F 39.509684 43.762557 15.090004
F 48.426450 51.493895 15.220652
F 48.426450 36.048285 15.220651
F 48.426450 43.771092 15.220651
F 30.554909 51.485360 17.695655
F 30.554909 36.039751 17.695655
F 30.554909 43.762558 17.695655
F 39.471573 51.485360 17.820163
F 39.471573 36.039751 17.820163
F 39.471572 43.762558 17.820163
F 48.391782 51.492040 17.940359
F 48.391782 36.046431 17.940359
F 48.391782 43.769238 17.940359
F 30.504070 38.614020 21.335867
F 30.504070 46.336827 21.335866
F 39.420733 38.614020 21.460375
F 39.420733 46.336827 21.460375
F 48.342892 38.608466 21.581321
F 48.342892 46.331273 21.581321
F 32.784077 47.623960 17.726782
F 32.784077 39.901155 17.726782
F 41.700745 47.623965 17.851287
F 41.700745 39.901159 17.851287
F 50.635554 47.612963 17.982215
F 50.635554 39.890159 17.982215
F 32.733234 50.198228 21.366993
F 32.733234 42.475424 21.366993
F 41.649902 50.198223 21.491499
F 41.649902 42.475419 21.491498
F 50.598945 50.210435 21.623410
F 50.598945 42.487631 21.623410
F 32.771367 50.198228 18.636836
F 32.771367 42.475424 18.636835
F 41.688035 50.198223 18.761347
F 41.688035 42.475419 18.761346
F 50.627678 50.209774 18.880035
F 50.627677 42.486970 18.880035
F 32.822189 47.623960 14.996624
F 32.822189 39.901155 14.996623
F 41.738855 47.623964 15.121136
F 41.738855 39.901159 15.121135
F 50.662839 47.613813 15.240622
F 50.662839 39.891008 15.240621
F 35.000535 38.614020 18.667962
F 35.000535 46.336826 18.667962
F 43.917237 38.614063 18.792443
F 43.917238 46.336870 18.792443
F 35.051352 51.485360 15.027751
F 35.051352 36.039751 15.027751
F 35.051352 43.762558 15.027751
F 43.968030 51.485319 15.152233
F 43.968030 36.039709 15.152233
F 43.968030 43.762516 15.152233
F 35.013240 51.485360 17.757909
F 35.013240 36.039751 17.757909
F 35.013240 43.762558 17.757909
F 43.929950 51.485317 17.882447
F 43.929950 36.039707 17.882447
F 43.929950 43.762515 17.882447
F 34.962401 38.614020 21.398121
F 34.962401 46.336826 21.398121
F 43.879128 38.614065 21.522660
F 43.879128 46.336871 21.522659
F 46.148018 34.753343 18.823087
F 53.497587 34.762212 14.375875
F 53.467291 34.764896 21.658432
F 50.627678 34.764163 18.880035
F 50.598945 34.764824 21.623410
F 53.477551 34.764099 18.914976
F 50.696375 34.761069 11.601391
F 50.670297 34.762124 14.340808
F 46.109967 34.753342 21.554308
F 46.249267 34.753387 11.542623
F 53.497587 50.207823 14.375874
F 53.497587 42.485019 14.375874
F 46.211290 34.753395 14.273923
F 46.312366 34.753473 6.996887
F 50.766851 34.763289 4.334565
F 50.736196 34.758623 7.059414
F 53.481530 47.612884 18.017230
F 53.481531 39.890079 18.017231
F 53.467290 50.210508 21.658433
F 53.467291 42.487704 21.658432
F 53.477551 50.209710 18.914977
F 53.477551 42.486906 18.914976
F 53.493206 47.613883 15.275587
F 53.493207 39.891078 15.275587
F 28.478180 34.752645 6.747253
F 37.394840 34.752646 6.871761
F 28.515013 34.756395 4.032156
F 37.431675 34.756395 4.156664
F 46.348899 34.757212 4.280562
F 32.936509 34.752645 6.809506
F 41.853173 34.752640 6.934011
F 32.973344 34.756395 4.094410
F 41.890005 34.756387 4.218923
F 28.224086 47.623960 24.944951
F 28.224086 39.901155 24.944952
F 37.140748 47.623960 25.069459
F 37.140748 39.901155 25.069460
F 46.059260 47.623256 25.194511
F 46.059260 39.900451 25.194512
F 28.173244 50.198228 28.585162
F 28.173244 42.475424 28.585162
F 37.089904 50.198228 28.709671
F 37.089904 42.475424 28.709671
F 46.008595 50.198937 28.834723
F 46.008595 42.476133 28.834724
F 28.211376 50.198228 25.855004
F 28.211376 42.475424 25.855004
F 37.128038 50.198228 25.979513
F 37.128038 42.475424 25.979513
F 46.046596 50.198911 26.103546
F 46.046596 42.476108 26.103546
F 28.262198 47.623960 22.214793
F 28.262198 39.901155 22.214793
F 37.178859 47.623960 22.339301
F 37.178859 39.901155 22.339301
F 46.097315 47.623254 22.463318
F 46.097315 39.900449 22.463318
F 30.440544 38.614020 25.886131
F 30.440544 46.336826 25.886131
F 39.357207 38.614021 26.010639
F 39.357207 46.336827 26.010639
F 48.280344 38.609106 26.138863
F 48.280344 46.331913 26.138863
F 30.491361 51.485361 22.245920
F 30.491361 36.039751 22.245919
F 30.491361 43.762558 22.245920
F 39.408024 51.485360 22.370428
F 39.408024 36.039750 22.370427
F 39.408024 43.762557 22.370428
F 48.329515 51.491237 22.499210
F 48.329515 36.045627 22.499210
F 48.329515 43.768434 22.499210
F 30.453249 51.485360 24.976078
F 30.453249 36.039751 24.976078
F 30.453249 43.762558 24.976078
F 39.369912 51.485360 25.100586
F 39.369912 36.039750 25.100587
F 39.369912 43.762557 25.100587
F 48.293590 51.490014 25.222161
F 48.293590 36.044405 25.222162
F 48.293590 43.767212 25.222162
F 30.402410 38.614020 28.616290
F 30.402410 46.336827 28.616289
F 39.319072 38.614020 28.740798
F 39.319072 46.336827 28.740797
F 48.245209 38.610659 28.863419
F 48.245209 46.333466 28.863419
F 32.682416 47.623959 25.007205
F 32.682416 39.901155 25.007206
F 41.599086 47.623964 25.131711
F 41.599086 39.901159 25.131711
F 50.560311 47.610785 25.264409
F 50.560310 39.887980 25.264409
F 32.631573 50.198228 28.647416
F 32.631573 42.475424 28.647416
F 41.548244 50.198224 28.771922
F 41.548244 42.475420 28.771922
F 50.520695 50.212378 28.905466
F 50.520695 42.489574 28.905466
F 32.669707 50.198228 25.917258
F 32.669707 42.475424 25.917258
F 41.586376 50.198224 26.041770
F 41.586376 42.475420 26.041769
F 50.551412 50.211805 26.159359
F 50.551412 42.489001 26.159359
F 32.720528 47.623960 22.277047
F 32.720528 39.901155 22.277047
F 41.637196 47.623964 22.401559
F 41.637196 39.901159 22.401558
F 50.590575 47.611278 22.519610
F 50.590575 39.888473 22.519609
F 34.898874 38.614020 25.948385
F 34.898874 46.336827 25.948385
F 43.815612 38.614065 26.072865
F 43.815612 46.336872 26.072865
F 34.949691 51.485360 22.308174
F 34.949691 36.039751 22.308174
F 34.949691 43.762558 22.308174
F 43.866415 51.485316 22.432654
F 43.866415 36.039707 22.432654
F 43.866415 43.762514 22.432653
F 34.911580 51.485360 25.038333
F 34.911580 36.039751 25.038333
F 34.911580 43.762558 25.038333
F 43.828322 51.485315 25.162872
F 43.828322 36.039705 25.162872
F 43.828322 43.762512 25.162872
F 34.860740 38.614020 28.678544
F 34.860740 46.336827 28.678543
F 43.777518 38.614069 28.803086
F 43.777518 46.336875 28.803086
F 28.122425 47.623960 32.225373
F 28.122425 39.901155 32.225373
F 37.039087 47.623959 32.349881
F 37.039087 39.901155 32.349882
F 45.958101 47.623255 32.474925
F 45.958101 39.900450 32.474925
F 28.071583 50.198228 35.865584
F 28.071583 42.475424 35.865584
F 36.988244 50.198228 35.990092
F 36.988244 42.475424 35.990092
F 45.907485 50.198902 36.115112
F 45.907485 42.476099 36.115113
F 28.109716 50.198228 33.135427
F 28.109716 42.475424 33.135426
F 37.026377 50.198228 33.259934
F 37.026377 42.475424 33.259934
F 45.945475 50.198900 33.383997
F 45.945475 42.476096 33.383998
F 28.160537 47.623960 29.495215
F 28.160537 39.901155 29.495215
F 37.077198 47.623959 29.619723
F 37.077198 39.901154 29.619723
F 45.995993 47.623283 29.743766
F 45.995993 39.900478 29.743766
F 30.338883 38.614020 33.166553
F 30.338883 46.336826 33.166553
F 39.255546 38.614021 33.291061
F 39.255546 46.336827 33.291061
F 48.184238 38.611961 33.417472
F 48.184238 46.334768 33.417472
F 30.389701 51.485360 29.526343
F 30.389701 36.039751 29.526342
F 30.389701 43.762558 29.526342
F 39.306363 51.485360 29.650850
F 39.306363 36.039750 29.650850
F 39.306363 43.762558 29.650850
F 48.231412 51.489260 29.778495
F 48.231412 36.043651 29.778495
F 48.231413 43.766458 29.778495
F 30.351588 51.485360 32.256500
F 30.351588 36.039751 32.256501
F 30.351588 43.762558 32.256500
F 39.268252 51.485360 32.381009
F 39.268252 36.039751 32.381009
F 39.268252 43.762558 32.381009
F 48.197836 51.486967 32.504966
F 48.197836 36.041357 32.504966
F 48.197836 43.764165 32.504966
F 30.300750 38.614020 35.896711
F 30.300750 46.336827 35.896711
F 39.217412 38.614020 36.021219
F 39.217412 46.336827 36.021219
F 48.150152 38.614084 36.146289
F 48.150152 46.336890 36.146289
F 32.580756 47.623960 32.287627
F 32.580756 39.901155 32.287628
F 41.497429 47.623963 32.412134
F 41.497429 39.901158 32.412134
F 50.484038 47.608052 32.547076
F 50.484038 39.885247 32.547076
F 32.529913 50.198228 35.927838
F 32.529913 42.475424 35.927838
F 41.446587 50.198225 36.052345
F 41.446587 42.475421 36.052345
F 50.448593 50.215567 36.188493
F 50.448593 42.492763 36.188493
F 32.568046 50.198228 33.197680
F 32.568046 42.475424 33.197680
F 41.484720 50.198225 33.322191
F 41.484720 42.475421 33.322191
F 50.475712 50.214712 33.438102
F 50.475712 42.491907 33.438103
F 32.618868 47.623960 29.557469
F 32.618868 39.901155 29.557469
F 41.535538 47.623963 29.681980
F 41.535538 39.901158 29.681980
F 50.512770 47.609126 29.798862
F 50.512770 39.886321 29.798862
F 34.797214 38.614020 33.228807
F 34.797214 46.336826 33.228807
F 43.714022 38.614070 33.353284
F 43.714022 46.336877 33.353285
F 34.848031 51.485360 29.588596
F 34.848031 36.039751 29.588596
F 34.848031 43.762558 29.588596
F 43.764796 51.485313 29.713075
F 43.764796 36.039703 29.713075
F 43.764796 43.762510 29.713075
F 34.809919 51.485360 32.318754
F 34.809919 36.039751 32.318754
F 34.809919 43.762558 32.318754
F 43.726738 51.485309 32.443299
F 43.726738 36.039700 32.443299
F 43.726738 43.762507 32.443299
F 34.759080 38.614020 35.958966
F 34.759080 46.336826 35.958965
F 43.675924 38.614071 36.083510
F 43.675924 46.336877 36.083510
F 28.020765 47.623960 39.505795
F 28.020765 39.901155 39.505795
F 36.937427 47.623960 39.630304
F 36.937427 39.901154 39.630304
F 45.856758 47.623325 39.755293
F 45.856758 39.900520 39.755293
F 27.969923 50.198228 43.146006
F 27.969923 42.475424 43.146006
F 36.886583 50.198228 43.270515
F 36.886583 42.475424 43.270515
F 45.805838 50.198827 43.395478
F 45.805838 42.476023 43.395478
F 28.008055 50.198228 40.415848
F 28.008055 42.475424 40.415848
F 36.924717 50.198228 40.540357
F 36.924717 42.475424 40.540356
F 45.844091 50.198840 40.664472
F 45.844091 42.476036 40.664471
F 28.058877 47.623960 36.775637
F 28.058877 39.901155 36.775637
F 36.975538 47.623960 36.900145
F 36.975538 39.901155 36.900145
F 45.894847 47.623315 37.024235
F 45.894847 39.900510 37.024234
F 30.237223 38.614020 40.446975
F 30.237223 46.336827 40.446976
F 39.153886 38.614021 40.571484
F 39.153886 46.336827 40.571484
F 48.087847 38.614831 40.695814
F 48.087847 46.337638 40.695814
F 30.288040 51.485361 36.806764
F 30.288040 36.039751 36.806764
F 30.288040 43.762558 36.806764
F 39.204703 51.485360 36.931272
F 39.204703 36.039750 36.931272
F 39.204703 43.762558 36.931272
F 48.136589 51.485743 37.056501
F 48.136589 36.040133 37.056501
F 48.136589 43.762940 37.056501
F 30.249928 51.485360 39.536922
F 30.249928 36.039751 39.536922
F 30.249928 43.762558 39.536923
F 39.166591 51.485360 39.661431
F 39.166591 36.039751 39.661431
F 39.166591 43.762558 39.661431
F 48.101183 51.484187 39.787175
F 48.101183 36.038577 39.787175
F 48.101183 43.761385 39.787175
F 30.199089 38.614020 43.177134
F 30.199089 46.336827 43.177134
F 39.115752 38.614020 43.301643
F 39.115752 46.336827 43.301643
F 48.050425 38.615553 43.427509
F 48.050425 46.338360 43.427509
F 32.479096 47.623960 39.568050
F 32.479096 39.901155 39.568050
F 41.395770 47.623962 39.692556
F 41.395770 39.901157 39.692556
F 50.421651 47.606092 39.829573
F 50.421651 39.883287 39.829574
F 32.428252 50.198228 43.208261
F 32.428252 42.475424 43.208261
F 41.344927 50.198226 43.332767
F 41.344927 42.475422 43.332768
F 50.388825 50.214965 43.469691
F 50.388824 42.492161 43.469691
F 32.466386 50.198228 40.478103
F 32.466386 42.475424 40.478103
F 41.383061 50.198226 40.602613
F 41.383061 42.475422 40.602613
F 50.415779 50.216644 40.718305
F 50.415779 42.493840 40.718304
F 32.517207 47.623960 36.837891
F 32.517207 39.901155 36.837891
F 41.433881 47.623962 36.962401
F 41.433881 39.901157 36.962401
F 50.442773 47.606036 37.077696
F 50.442773 39.883231 37.077696
F 34.695553 38.614020 40.509229
F 34.695553 46.336826 40.509230
F 43.612401 38.614068 40.633707
F 43.612401 46.336875 40.633707
F 34.746370 51.485360 36.869018
F 34.746370 36.039751 36.869018
F 34.746370 43.762558 36.869018
F 43.663208 51.485309 36.993495
F 43.663208 36.039700 36.993494
F 43.663208 43.762507 36.993495
F 34.708259 51.485360 39.599176
F 34.708259 36.039751 39.599176
F 34.708259 43.762558 39.599177
F 43.625111 51.485312 39.723719
F 43.625111 36.039702 39.723719
F 43.625111 43.762510 39.723719
F 34.657419 38.614020 43.239388
F 34.657419 46.336826 43.239388
F 43.574260 38.614063 43.363926
F 43.574261 46.336869 43.363926
F 53.455125 47.610721 25.299495
F 53.455125 39.887916 25.299496
F 53.443891 50.212442 28.940647
F 53.443891 42.489637 28.940647
F 53.452147 50.211753 26.194411
F 53.452147 42.488949 26.194411
F 53.463801 47.611338 22.554582
F 53.463801 39.888533 22.554582
F 53.429745 47.607991 32.582278
F 53.429745 39.885186 32.582279
F 53.414338 50.215625 36.223677
F 53.414338 42.492821 36.223678
F 53.426183 50.214664 33.473230
F 53.426183 42.491860 33.473229
F 53.439939 47.609173 29.833964
F 53.439939 39.886368 29.833965
F 53.390480 47.606046 39.864539
F 53.390480 39.883241 39.864539
F 53.372471 50.214997 43.504587
F 53.372471 42.492193 43.504587
F 53.384428 50.216598 40.753220
F 53.384428 42.493793 40.753219
F 53.408267 47.606085 37.112771
F 53.408267 39.883280 37.112771
F 50.520695 34.766767 28.905466
F 50.551412 34.766194 26.159359
F 50.448593 34.769956 36.188493
F 50.475712 34.769101 33.438103
F 53.384428 34.770986 40.753219
F 53.443891 34.766830 28.940647
F 53.452147 34.766142 26.194411
F 53.414338 34.770013 36.223677
F 53.426183 34.769053 33.473229
F 46.008595 34.753326 28.834724
F 46.046596 34.753300 26.103546
F 45.907485 34.753291 36.115113
F 45.945475 34.753289 33.383998
F 45.805838 34.753216 43.395478
F 45.844091 34.753229 40.664472
F 50.388824 34.769354 43.469691
F 50.415779 34.771033 40.718304
F 53.372471 34.769386 43.504587
F 27.919104 47.623960 46.786218
F 27.919104 39.901155 46.786219
F 36.835766 47.623960 46.910727
F 36.835766 39.901155 46.910727
F 45.754767 47.623370 47.035681
F 45.754767 39.900565 47.035681
F 27.868262 50.198228 50.426429
F 27.868262 42.475424 50.426430
F 36.784923 50.198228 50.550938
F 36.784923 42.475424 50.550938
F 45.703540 50.198847 50.675912
F 45.703540 42.476043 50.675913
F 27.906395 50.198228 47.696272
F 27.906395 42.475424 47.696271
F 36.823056 50.198228 47.820780
F 36.823057 42.475424 47.820780
F 45.742044 50.198819 47.944905
F 45.742044 42.476015 47.944904
F 27.957217 47.623960 44.056060
F 27.957217 39.901155 44.056060
F 36.873877 47.623959 44.180568
F 36.873877 39.901155 44.180568
F 45.793144 47.623371 44.304699
F 45.793144 39.900566 44.304699
F 30.135562 38.614020 47.727399
F 30.135562 46.336826 47.727399
F 39.052225 38.614020 47.851906
F 39.052225 46.336827 47.851907
F 47.984841 38.614887 47.975940
F 47.984841 46.337694 47.975940
F 30.186380 51.485361 44.087187
F 30.186380 36.039751 44.087187
F 30.186380 43.762558 44.087187
F 39.103042 51.485360 44.211695
F 39.103042 36.039750 44.211695
F 39.103042 43.762557 44.211695
F 48.037357 51.484092 44.335599
F 48.037357 36.038483 44.335599
F 48.037357 43.761290 44.335599
F 30.148268 51.485360 46.817345
F 30.148268 36.039751 46.817346
F 30.148268 43.762558 46.817346
F 39.064931 51.485360 46.941854
F 39.064931 36.039751 46.941854
F 39.064931 43.762558 46.941854
F 47.997631 51.484324 47.067238
F 47.997631 36.038715 47.067238
F 47.997631 43.761522 47.067238
F 30.097429 38.614020 50.457557
F 30.097429 46.336827 50.457557
F 39.014091 38.614020 50.582065
F 39.014091 46.336827 50.582065
F 47.943137 38.613804 50.706483
F 47.943137 46.336610 50.706483
F 32.377435 47.623960 46.848473
F 32.377435 39.901155 46.848473
F 41.294109 47.623962 46.972979
F 41.294109 39.901157 46.972980
F 50.337272 47.610899 47.108157
F 50.337272 39.888095 47.108158
F 32.326592 50.198228 50.488684
F 32.326592 42.475424 50.488684
F 41.243265 50.198226 50.613191
F 41.243265 42.475422 50.613191
F 50.252570 50.204683 50.744246
F 50.252570 42.481878 50.744246
F 32.364725 50.198228 47.758526
F 32.364725 42.475424 47.758526
F 41.281399 50.198226 47.883035
F 41.281399 42.475422 47.883035
F 50.326760 50.211932 48.004406
F 50.326760 42.489127 48.004406
F 32.415547 47.623960 44.118314
F 32.415547 39.901155 44.118314
F 41.332221 47.623962 44.242824
F 41.332221 39.901157 44.242824
F 50.381866 47.606661 44.360423
F 50.381866 39.883856 44.360423
F 34.593893 38.614020 47.789652
F 34.593893 46.336826 47.789653
F 43.510708 38.614055 47.914138
F 43.510708 46.336862 47.914138
F 34.644710 51.485360 44.149441
F 34.644710 36.039751 44.149441
F 34.644710 43.762558 44.149441
F 43.561550 51.485317 44.273921
F 43.561550 36.039707 44.273921
F 43.561551 43.762514 44.273922
F 34.606598 51.485360 46.879600
F 34.606598 36.039751 46.879600
F 34.606598 43.762558 46.879600
F 43.523413 51.485326 47.004131
F 43.523413 36.039716 47.004131
F 43.523413 43.762524 47.004131
F 34.555759 38.614020 50.519811
F 34.555759 46.336826 50.519811
F 43.472538 38.614045 50.644335
F 43.472538 46.336851 50.644335
F 27.817444 47.623960 54.066640
F 27.817444 39.901155 54.066641
F 36.734106 47.623960 54.191149
F 36.734106 39.901155 54.191149
F 45.652321 47.623280 54.316166
F 45.652321 39.900475 54.316166
F 27.766602 50.198228 57.706851
F 27.766602 42.475424 57.706851
F 36.683262 50.198228 57.831360
F 36.683262 42.475424 57.831360
F 45.601204 50.198973 57.956422
F 45.601204 42.476169 57.956422
F 27.804734 50.198228 54.976693
F 27.804734 42.475424 54.976693
F 36.721396 50.198228 55.101202
F 36.721396 42.475424 55.101201
F 45.639600 50.198923 55.225238
F 45.639600 42.476119 55.225238
F 27.855556 47.623960 51.336482
F 27.855556 39.901155 51.336482
F 36.772217 47.623959 51.460991
F 36.772217 39.901154 51.460990
F 45.690809 47.623328 51.585080
F 45.690809 39.900523 51.585079
F 30.033902 38.614020 55.007820
F 30.033902 46.336826 55.007820
F 38.950565 38.614021 55.132328
F 38.950565 46.336827 55.132328
F 47.875641 38.612159 55.257986
F 47.875641 46.334965 55.257986
F 30.084719 51.485361 51.367609
F 30.084719 36.039751 51.367609
F 30.084719 43.762558 51.367609
F 39.001382 51.485360 51.492118
F 39.001382 36.039750 51.492118
F 39.001382 43.762558 51.492117
F 47.930512 51.485666 51.616803
F 47.930512 36.040057 51.616803
F 47.930512 43.762864 51.616803
F 30.046607 51.485360 54.097767
F 30.046607 36.039751 54.097768
F 30.046607 43.762558 54.097767
F 38.963270 51.485360 54.222276
F 38.963270 36.039751 54.222277
F 38.963270 43.762558 54.222276
F 47.888311 51.487172 54.345577
F 47.888310 36.041563 54.345577
F 47.888311 43.764370 54.345577
F 29.995768 38.614020 57.737978
F 29.995768 46.336827 57.737978
F 38.912430 38.614020 57.862487
F 38.912430 46.336827 57.862487
F 47.834793 38.610943 57.984993
F 47.834793 46.333749 57.984994
F 32.275774 47.623960 54.128895
F 32.275774 39.901155 54.128895
F 41.192446 47.623961 54.253402
F 41.192447 39.901156 54.253402
F 50.146617 47.625458 54.378284
F 50.146617 39.902653 54.378284
F 32.224931 50.198228 57.769105
F 32.224931 42.475424 57.769105
F 41.141603 50.198226 57.893613
F 41.141603 42.475423 57.893613
F 50.055331 50.190481 58.012371
F 50.055331 42.467676 58.012371
F 32.263065 50.198228 55.038947
F 32.263065 42.475424 55.038947
F 41.179737 50.198227 55.163457
F 41.179737 42.475423 55.163457
F 50.130588 50.197662 55.294099
F 50.130588 42.474858 55.294098
F 32.313886 47.623960 51.398737
F 32.313886 39.901155 51.398736
F 41.230559 47.623961 51.523246
F 41.230559 39.901156 51.523246
F 50.237347 47.616703 51.649499
F 50.237346 39.893899 51.649499
F 34.492232 38.614020 55.070074
F 34.492232 46.336826 55.070075
F 43.408979 38.614037 55.194572
F 43.408978 46.336843 55.194572
F 34.543049 51.485360 51.429864
F 34.543049 36.039751 51.429863
F 34.543049 43.762558 51.429864
F 43.459831 51.485334 51.554355
F 43.459831 36.039725 51.554355
F 43.459831 43.762532 51.554355
F 34.504938 51.485360 54.160022
F 34.504938 36.039751 54.160022
F 34.504938 43.762558 54.160022
F 43.421683 51.485344 54.284539
F 43.421683 36.039735 54.284539
F 43.421683 43.762542 54.284539
F 34.454098 38.614020 57.800233
F 34.454098 46.336827 57.800232
F 43.370822 38.614030 57.924746
F 43.370822 46.336836 57.924746
F 27.715783 47.623960 61.347062
F 27.715783 39.901155 61.347063
F 36.632445 47.623959 61.471571
F 36.632445 39.901155 61.471571
F 45.550309 47.623171 61.596662
F 45.550309 39.900366 61.596662
F 27.664941 50.198228 64.987274
F 27.664941 42.475424 64.987274
F 36.581602 50.198228 65.111782
F 36.581602 42.475424 65.111783
F 45.499535 50.199027 65.236875
F 45.499535 42.476223 65.236875
F 27.703074 50.198228 62.257116
F 27.703074 42.475424 62.257116
F 36.619735 50.198228 62.381624
F 36.619735 42.475424 62.381624
F 45.537637 50.199016 62.505589
F 45.537637 42.476212 62.505589
F 27.753896 47.623960 58.616904
F 27.753896 39.901155 58.616904
F 36.670556 47.623960 58.741412
F 36.670556 39.901155 58.741412
F 45.588514 47.623205 58.865403
F 45.588514 39.900400 58.865403
F 29.932241 38.614020 62.288243
F 29.932241 46.336826 62.288243
F 38.848904 38.614021 62.412751
F 38.848904 46.336827 62.412751
F 47.770333 38.610458 62.539693
F 47.770333 46.333265 62.539693
F 29.983059 51.485361 58.648032
F 29.983059 36.039751 58.648031
F 29.983059 43.762558 58.648031
F 38.899721 51.485360 58.772539
F 38.899721 36.039750 58.772539
F 38.899721 43.762557 58.772539
F 47.821913 51.488503 58.899105
F 47.821913 36.042894 58.899104
F 47.821913 43.765701 58.899104
F 29.944947 51.485360 61.378190
F 29.944947 36.039751 61.378190
F 29.944947 43.762558 61.378190
F 38.861610 51.485360 61.502698
F 38.861610 36.039750 61.502698
F 38.861610 43.762557 61.502698
F 47.783383 51.488800 61.625066
F 47.783383 36.043190 61.625066
F 47.783383 43.765998 61.625066
F 29.894108 38.614020 65.018401
F 29.894108 46.336827 65.018401
F 38.810770 38.614020 65.142910
F 38.810770 46.336827 65.142909
F 47.733194 38.610888 65.265502
F 47.733194 46.333695 65.265502
F 32.174114 47.623960 61.409317
F 32.174114 39.901155 61.409317
F 41.090786 47.623961 61.533824
F 41.090786 39.901156 61.533824
F 49.992881 47.634450 61.648855
F 49.992880 39.911645 61.648855
F 32.123271 50.198228 65.049528
F 32.123271 42.475424 65.049528
F 41.039943 50.198227 65.174036
F 41.039943 42.475423 65.174036
F 49.947013 50.187805 65.288154
F 49.947013 42.465001 65.288154
F 32.161404 50.198228 62.319370
F 32.161404 42.475424 62.319370
F 41.078076 50.198227 62.443880
F 41.078077 42.475423 62.443879
F 49.981686 50.188245 62.578627
F 49.981685 42.465441 62.578627
F 32.212226 47.623960 58.679159
F 32.212226 39.901155 58.679159
F 41.128897 47.623961 58.803667
F 41.128897 39.901156 58.803667
F 50.042117 47.630847 58.937212
F 50.042116 39.908042 58.937212
F 34.390572 38.614020 62.350497
F 34.390572 46.336826 62.350497
F 43.307287 38.614026 62.475003
F 43.307287 46.336833 62.475003
F 34.441389 51.485360 58.710286
F 34.441389 36.039751 58.710285
F 34.441389 43.762558 58.710285
F 43.358112 51.485350 58.834788
F 43.358112 36.039741 58.834788
F 43.358112 43.762548 58.834788
F 34.403277 51.485360 61.440444
F 34.403277 36.039751 61.440444
F 34.403277 43.762558 61.440444
F 43.319996 51.485354 61.564955
F 43.319996 36.039744 61.564955
F 43.319996 43.762551 61.564955
F 34.352438 38.614020 65.080656
F 34.352438 46.336826 65.080655
F 43.269162 38.614026 65.205167
F 43.269161 46.336833 65.205167
F 53.373261 47.610889 47.143427
F 53.373261 39.888084 47.143427
F 53.407190 50.204677 50.780670
F 53.407190 42.481873 50.780670
F 53.371654 50.211896 48.039925
F 53.371654 42.489092 48.039925
F 53.367446 47.606704 44.395379
F 53.367446 39.883899 44.395379
F 53.462458 47.625472 54.416377
F 53.462458 39.902667 54.416377
F 53.503024 50.190472 58.051826
F 53.503024 42.467667 58.051826
F 53.465926 50.197643 55.332622
F 53.465926 42.474839 55.332622
F 53.410103 47.616731 51.686354
F 53.410103 39.893926 51.686353
F 53.371654 34.766285 48.039925
F 45.537637 34.753405 62.505589
F 45.499535 34.753415 65.236875
F 45.639600 34.753312 55.225238
F 45.601204 34.753361 57.956423
F 50.326760 34.766320 48.004406
F 53.503452 47.630857 58.976926
F 53.503453 39.908052 58.976927
F 45.703540 34.753235 50.675913
F 45.742044 34.753208 47.944904
F 50.252570 34.759071 50.744246
F 53.407190 34.759065 50.780670
F 27.614123 47.623960 68.627486
F 27.614123 39.901155 68.627486
F 36.530785 47.623960 68.751994
F 36.530785 39.901155 68.751995
F 45.448723 47.623162 68.877086
F 45.448723 39.900357 68.877086
F 27.563281 50.198228 72.267696
F 27.563281 42.475424 72.267697
F 36.479941 50.198228 72.392205
F 36.479941 42.475424 72.392205
F 45.397881 50.199026 72.517297
F 45.397881 42.476222 72.517297
F 27.601414 50.198228 69.537539
F 27.601414 42.475424 69.537538
F 36.518075 50.198228 69.662047
F 36.518075 42.475424 69.662047
F 45.436030 50.199025 69.786008
F 45.436030 42.476221 69.786008
F 27.652235 47.623960 65.897327
F 27.652235 39.901155 65.897327
F 36.568896 47.623960 66.021836
F 36.568896 39.901155 66.021836
F 45.486849 47.623163 66.145800
F 45.486849 39.900358 66.145800
F 29.830581 38.614020 69.568666
F 29.830581 46.336827 69.568666
F 38.747244 38.614020 69.693174
F 38.747244 46.336827 69.693174
F 47.669635 38.610904 69.819801
F 47.669635 46.333710 69.819801
F 29.881398 51.485361 65.928455
F 29.881398 36.039751 65.928455
F 29.881398 43.762558 65.928454
[truncated: 582,085 more chars]
